# Supplementary material for: Introgression and disruption of migration routes have shaped the genetic integrity of wildebeest populations
Source: Nat Commun. 2024 Apr 12;15:2921. doi: 10.1038/s41467-024-47015-y (PMC11014984; doi:10.1038/s41467-024-47015-y)
Supplement: Supplementary file 4 — Supplementary Dataset 1 [file 41467_2024_47015_MOESM4_ESM.xlsx]

## Sheet: Sheet1
Supplementary Data 1. Summary of sample information. Overview of 143 wildebeest samples and two samples of hartebeest as outgroup, where coordinates of sampling localites are provided in columns 'Latitude' and 'Longitude'. Sexes are in 'Sex' column, where M represents male and F represents female. Date of sampling is provided in column 'Sample Date' in format of yy-mm-dd. Sampling tissus are prov…
SampleID	Species	Latitude	Longitude	Collection	Sex	Sample Date	Tissue	Sequencing Depth	Pass SampleQC	Reason for Failing SampleQC	Population Units	Included As A Homogeneous Population
CGnoNaC_2627	black wildebeest	-21.5711	16.5643	University of Copenhagen (UCPH)	M	95-02-12	fresh	17.1458	Y		Black
CGnoNaC_2628	black wildebeest	-21.5711	16.5643	University of Copenhagen (UCPH)	M	94-07-13	fresh	13.437	Y		Black
CGnoNaC_2629	black wildebeest	-21.5710925	16.5642843	University of Copenhagen (UCPH)	M	94-06-25	fresh	14.6733	N	Duplicate to CGnoNaC_1324
CGnoNaC_2630	black wildebeest	-21.5711	16.5643	University of Copenhagen (UCPH)	M	95-02-18	fresh	20.9747	Y		Black	Y
CGnoNaC_2632	black wildebeest	-21.5711	16.5643	University of Copenhagen (UCPH)	M	95-04-17	fresh	20.6345	Y		Black	Y
CGnoNaC_2633	black wildebeest	-21.5711	16.5643	University of Copenhagen (UCPH)	M	94-07-13	fresh	20.033	Y		Black	Y
CGnoNaC_2634	black wildebeest	-21.5710925	16.5642843	University of Copenhagen (UCPH)	M	95-03-29	fresh	15.0871	N	King > 0.2 pairred with CGnoNaC_1329; King > 0.2 pairred with CGnoNaC_2632
CGnoNaC__926	black wildebeest	-21.5711	16.5643	University of Copenhagen (UCPH)		94-04-20	dry skin	17.8828	Y		Black
CGnoNaC__953	black wildebeest	-21.5711	16.5643	University of Copenhagen (UCPH)		94-04-20	dry skin	20.999	Y		Black	Y
CGnoNaC__954	black wildebeest	-21.5711	16.5643	University of Copenhagen (UCPH)		94-04-20	dry skin	21.6156	Y		Black	Y
CGnoNaC__962	black wildebeest	-21.5711	16.5643	University of Copenhagen (UCPH)		94-04-20	dry skin	20.6181	Y		Black	Y
CGnoNaC_1324	black wildebeest	-21.5711	16.5643	University of Copenhagen (UCPH)		94-06-22	skin	20.7294	Y		Black	Y
CGnoNaC_1329	black wildebeest	-21.5711	16.5643	University of Copenhagen (UCPH)		94-05-13	skin	19.5752	Y		Black	Y
CGnoNaC_1356	black wildebeest	-21.5711	16.5643	University of Copenhagen (UCPH)		94-05-19	skin	20.9053	Y		Black	Y
CTauBwC__759	blue wildebeest	-22.3525958	23.8622897	University of Copenhagen (UCPH)		92-09-01	muscle	14.959	N	King > 0.2 pairred with CTauBwC__761
CTauBwC__760	blue wildebeest	-22.3526	23.8623	University of Copenhagen (UCPH)		92-09-01	ear nick	14.9399	Y		B.Kalahari	Y
CTauBwC__761	blue wildebeest	-22.3526	23.8623	University of Copenhagen (UCPH)		92-09-03	ear nick	15.7079	Y		B.Kalahari	Y
CTauBwC__762	blue wildebeest	-22.3526	23.8623	University of Copenhagen (UCPH)		92-09-01	ear nick	14.1403	Y		B.Kalahari	Y
CTauBwC__763	blue wildebeest	-22.3526	23.8623	University of Copenhagen (UCPH)		92-09-02	ear nick	16.9059	Y		B.Kalahari	Y
CTauBwC__764	blue wildebeest	-22.3526	23.8623	University of Copenhagen (UCPH)		92-09-02	ear nick	16.0454	Y		B.Kalahari	Y
CTauBwC__765	blue wildebeest	-22.3526	23.8623	University of Copenhagen (UCPH)		92-09-02	ear nick	14.2964	Y		B.Kalahari	Y
CTauBwC__766	blue wildebeest	-22.3526	23.8623	University of Copenhagen (UCPH)		92-09-03	ear nick	17.0782	Y		B.Kalahari	Y
CTauBwC__767	blue wildebeest	-22.3526	23.8623	University of Copenhagen (UCPH)		92-09-03	ear nick	13.1428	Y		B.Kalahari	Y
CTauBwC__768	blue wildebeest	-22.3525958	23.8622897	University of Copenhagen (UCPH)		92-09-03	ear nick	15.192	N	excessively high heterozygosity due to sequence error
CTauBwC__769	blue wildebeest	-22.3526	23.8623	University of Copenhagen (UCPH)		92-09-04	ear nick	13.8997	Y		B.Kalahari	Y
CTauBwN_2245	blue wildebeest	-19.166	23.75	University of Copenhagen (UCPH)		95-07-30	biopsy	20.9998	Y		B.Okavango
CTauBwN_2248	blue wildebeest	-19.166	23.75	University of Copenhagen (UCPH)		95-07-30	biopsy	19.7434	Y		B.Okavango
CTauBwN_2250	blue wildebeest	-19.166	23.75	University of Copenhagen (UCPH)		95-07-30	biopsy	20.4021	Y		B.Okavango
CTauBwN_2252	blue wildebeest	-19.1829	23.4119	University of Copenhagen (UCPH)		95-07-29	biopsy	20.5639	Y		B.Okavango
CTauBwN_2261	blue wildebeest	-19.1829	23.4119	University of Copenhagen (UCPH)		95-07-29	biopsy	20.6919	Y		B.Okavango
CTauBwN_1937	blue wildebeest	-19.8	22.9	University of Copenhagen (UCPH)		95-07-20	skin	19.884	Y		B.Okavango
CTauBwN_1973	blue wildebeest	-19.8	22.9	University of Copenhagen (UCPH)	M	94-06-??	skin	21.2211	Y		B.Kalahari	Y
CTauBwN_2053	blue wildebeest	-19.8	22.9	University of Copenhagen (UCPH)	M	94-06-??	skin	20.5803	Y		B.Okavango
CTauBwN_7800	blue wildebeest	-19.283333	22.9	University of Copenhagen (UCPH)	M	94-06-??		19.954	N	Duplicate to CTauBwN_2250
CTauBwN_8010	blue wildebeest	-19.8	22.9	University of Copenhagen (UCPH)	M	94-06-??		21.0407	Y		B.Okavango
CTauKeS__698	blue wildebeest	-2.63333	37.2333	University of Copenhagen (UCPH)		91-10-08	skin biopsi	18.3055	Y		E.Amboseli	Y
CTauKeS__699	blue wildebeest	-2.63333	37.2333	University of Copenhagen (UCPH)		91-10-08	skin biopsi	20.4826	Y		E.Amboseli	Y
CTauKeS__700	blue wildebeest	-2.63333	37.2333	University of Copenhagen (UCPH)		91-10-09	skin biopsi	18.4431	Y		E.Amboseli	Y
CTauKeS__701	blue wildebeest	-2.63333	37.2333	University of Copenhagen (UCPH)		91-10-09	skin biopsi	20.8491	Y		E.Amboseli	Y
CTauKeS__702	blue wildebeest	-2.63333	37.2333	University of Copenhagen (UCPH)		91-10-09	skin biopsi	19.6779	Y		E.Amboseli	Y
CTauKeS__704	blue wildebeest	-2.63333	37.2333	University of Copenhagen (UCPH)		91-10-09	skin biopsi	21.1899	Y		E.Amboseli	Y
CTauKeS__705	blue wildebeest	-2.63333	37.2333	University of Copenhagen (UCPH)		91-10-10	skin biopsi	20.9171	Y		E.Amboseli	Y
CTauKeS__706	blue wildebeest	-2.63333	37.2333	University of Copenhagen (UCPH)		91-10-10	skin biopsi	18.1609	Y		E.Amboseli	Y
CTauKeS__707	blue wildebeest	-2.63333	37.2333	University of Copenhagen (UCPH)		91-10-10	skin biopsi	15.1598	Y		E.Amboseli	Y
CTauKeW__638	blue wildebeest	-1.36847	35.1562	University of Copenhagen (UCPH)				15.7364	Y		W.Serengeti	Y
CTauKeW__640	blue wildebeest	-1.36847	35.1562	University of Copenhagen (UCPH)				15.8992	Y		W.Serengeti	Y
CTauKeW__641	blue wildebeest	-1.36847	35.1562	University of Copenhagen (UCPH)				22.595	Y		W.Serengeti	Y
CTauKeW__642	blue wildebeest	-1.36847	35.1562	University of Copenhagen (UCPH)				20.4362	Y		W.Serengeti	Y
CTauKeW__643	blue wildebeest	-1.36847	35.1562	University of Copenhagen (UCPH)				19.9526	Y		W.Serengeti	Y
CTauKeW__644	blue wildebeest	-1.36847	35.1562	University of Copenhagen (UCPH)				21.2792	Y		W.Serengeti	Y
CTauKeW__645	blue wildebeest	-1.36847	35.1562	University of Copenhagen (UCPH)				20.5956	Y		W.Serengeti	Y
CTauKeW__646	blue wildebeest	-1.36847	35.1562	University of Copenhagen (UCPH)				21.8387	Y		W.Serengeti	Y
CTauKeW__648	blue wildebeest	-1.36847	35.1562	University of Copenhagen (UCPH)		91-07-21	skin biopsi	21.8305	Y		W.Serengeti	Y
CTauKeW__649	blue wildebeest	-1.36847	35.1562	University of Copenhagen (UCPH)		91-07-27	skin biopsi	21.7038	Y		W.Serengeti	Y
CTauKeS__709	blue wildebeest	-1.2864	36.8172	University of Copenhagen (UCPH)		??-05-24		17.0598	Y		E.Nairobi	Y
CTauKeS__710	blue wildebeest	-1.2864	36.8172	University of Copenhagen (UCPH)		??-05-24		17.9819	Y		E.Nairobi	Y
CTauKeS__711	blue wildebeest	-1.2864	36.8172	University of Copenhagen (UCPH)		??-05-24		18.2535	Y		E.Nairobi	Y
CTauKeS__712	blue wildebeest	-1.2864	36.8172	University of Copenhagen (UCPH)		??-06-13		17.7038	Y		E.Nairobi	Y
CTauKeS__713	blue wildebeest	-1.2864	36.8172	University of Copenhagen (UCPH)		??-05-30		17.6449	Y		E.Nairobi	Y
CTauKeS__714	blue wildebeest	-1.2864	36.8172	University of Copenhagen (UCPH)		??-05-30		16.1265	Y		E.Nairobi	Y
CTauKeS__715	blue wildebeest	-1.2864	36.8172	University of Copenhagen (UCPH)		??-05-24		18.584	Y		E.Nairobi	Y
CTauKeS__716	blue wildebeest	-1.2864	36.8172	University of Copenhagen (UCPH)	F	87-02-17		19.9954	Y		E.Nairobi	Y
CTauKeS__717	blue wildebeest	-1.2864	36.8172	University of Copenhagen (UCPH)	F	87-02-17		16.1547	Y		E.Nairobi	Y
CTauKeS__718	blue wildebeest	-1.2864	36.8172	University of Copenhagen (UCPH)	F	87-02-17		21.5942	Y		E.Nairobi	Y
CTauNaN_2489	blue wildebeest	-19.0378	16.4715	University of Copenhagen (UCPH)	M	94-06-30	biopsy	20.3994	Y		B.Etosha	Y
CTauNaN_2495	blue wildebeest	-19.0378	16.4715	University of Copenhagen (UCPH)	M	94-10-12	biopsy	20.2084	Y		B.Etosha
CTauNaN_2496	blue wildebeest	-19.0378	16.4715	University of Copenhagen (UCPH)		94-10-12	biopsy	18.2014	Y		B.Etosha	Y
CTauNaN_2500	blue wildebeest	-19.0378	16.4715	University of Copenhagen (UCPH)	F	94-10-21	biopsy	20.6154	Y		B.Etosha	Y
CTauNaN_2503	blue wildebeest	-19.0378	16.4715	University of Copenhagen (UCPH)	F	94-10-21	biopsy	21.0179	Y		B.Etosha	Y
CTauNaN_2506	blue wildebeest	-19.0378	16.4715	University of Copenhagen (UCPH)	F	94-06-30	biopsy	20.7844	Y		B.Etosha	Y
CTauZaN__914	blue wildebeest	-26	20.3	University of Copenhagen (UCPH)	M	94-04-29	muscle	15.6413	Y		B.Kalahari	Y
CTauTzN_2165	blue wildebeest	-3.31667	36.2167	University of Copenhagen (UCPH)		95-06-28	Dried Skin	14.8797	Y		E.Monduli	Y
CTauTzN_2199	blue wildebeest	-3.31667	36.2167	University of Copenhagen (UCPH)		95-06-28	Dried Skin	16.2712	Y		E.Monduli	Y
CTauTzN_3171	blue wildebeest	-3.31667	36.2167	University of Copenhagen (UCPH)		95-08-18	dried skin	13.4405	Y		E.Monduli
CTauTzN_3172	blue wildebeest	-3.31667	36.2167	University of Copenhagen (UCPH)		95-08-18	dried skin	14.5443	Y		E.Monduli	Y
CTauTzN_4275	blue wildebeest	-3.31667	36.2167	University of Copenhagen (UCPH)			skin	17.9777	Y		E.Monduli	Y
CTauTzN_4276	blue wildebeest	-3.31667	36.2167	University of Copenhagen (UCPH)			skin	20.6496	Y		E.Monduli	Y
CTauTzN_4278	blue wildebeest	-3.31667	36.21667	University of Copenhagen (UCPH)			skin	19.7142	N	excessively high heterozygosity due to sequence error
CTauTzN_4279	blue wildebeest	-3.31667	36.2167	University of Copenhagen (UCPH)			skin	21.5074	Y		E.Monduli	Y
CTauTzN_4498	blue wildebeest	-3.31667	36.2167	University of Copenhagen (UCPH)			skin	17.4701	Y		E.Monduli	Y
CTauTzN_4499	blue wildebeest	-3.31667	36.2167	University of Copenhagen (UCPH)			skin	15.5653	Y		E.Monduli	Y
CTauTzN_4501	blue wildebeest	-3.31667	36.2167	University of Copenhagen (UCPH)			skin	22.238	Y		E.Monduli	Y
CTauTzN_4502	blue wildebeest	-3.31667	36.2167	University of Copenhagen (UCPH)			skin	16.7309	Y		E.Monduli	Y
CTauTzN_4284	blue wildebeest	-3.15014	33.7047	University of Copenhagen (UCPH)	M	96-07-18	skin	19.3786	Y		W.Serengeti	Y
CTauTzN_4285	blue wildebeest	-3.15014	33.7047	University of Copenhagen (UCPH)	M	96-07-29	skin	19.3139	Y		W.Serengeti	Y
CTauTzN_4496	blue wildebeest	-3.15014	33.7047	University of Copenhagen (UCPH)	M	96-02-23	skin	16.6087	Y		W.Serengeti	Y
CTauTzN_4497	blue wildebeest	-3.15014	33.7047	University of Copenhagen (UCPH)	M	95-11-28	skin	22.2568	Y		W.Serengeti	Y
CTauTzN_5188	blue wildebeest	-3.15014	33.7047	University of Copenhagen (UCPH)	M	96-10-08	skin	18.9813	Y		W.Serengeti	Y
CTauTzN_8202	blue wildebeest	-3.15014	33.7047	University of Copenhagen (UCPH)	M	97-10-03		13.4868	Y		W.Serengeti	Y
CTauTzN_8870	blue wildebeest	-3.15014	33.7047	University of Copenhagen (UCPH)	M	98-07-19		16.4311	Y		W.Serengeti	Y
CTauTzN_8871	blue wildebeest	-3.15014	33.7047	University of Copenhagen (UCPH)	M	98-07-03		16.302	Y		W.Serengeti	Y
CTauTzN_3174	blue wildebeest	-3.38846	34.4579	University of Copenhagen (UCPH)	M	95-08-11	dried skin	15.9152	Y		W.Serengeti	Y
CTauTzS_3709	blue wildebeest	-9	37.4	University of Copenhagen (UCPH)		95-09	dried skin	21.7387	Y		Nyassa
CTauTzS_3711	blue wildebeest	-9	37.4	University of Copenhagen (UCPH)		96-11-03	dried skin	20.9963	Y		Nyassa	Y
CTauTzS_7105	blue wildebeest	-9	37.4	University of Copenhagen (UCPH)		97-10-18		15.7547	Y		Nyassa	Y
CTauTzS_7106	blue wildebeest	-9	37.4	University of Copenhagen (UCPH)	M	97-08-09		14.3428	Y		Nyassa	Y
CTauTzS_7107	blue wildebeest	-9	37.4	University of Copenhagen (UCPH)	M	97-09-01		17.7196	Y		Nyassa	Y
CTauTzS_8872	blue wildebeest	-7.83548	37.7667	University of Copenhagen (UCPH)	M	98-10-28		18.3472	Y		Nyassa	Y
CTauZmC_3748	blue wildebeest	-15.7816	26.1169	University of Copenhagen (UCPH)		95-08-11		18.0179	Y		B.Kafue	Y
CTauZmC_3745	blue wildebeest	-15.9801	25.8988	University of Copenhagen (UCPH)				21.1411	Y		B.Kafue	Y
CTauZmC_3746	blue wildebeest	-15.9801	25.8988	University of Copenhagen (UCPH)				14.0043	Y		B.Kafue	Y
CTauZmC_3747	blue wildebeest	-15.9801	25.8988	University of Copenhagen (UCPH)				15.2649	Y		B.Kafue	Y
CTauZmE_2542	blue wildebeest	-11.9167	32.1667	University of Copenhagen (UCPH)		95-08-08	dried skin	20.2333	Y		Cookson	Y
CTauZmE_2552	blue wildebeest	-11.9167	32.1667	University of Copenhagen (UCPH)		95-08-08	dried skin	18.2759	Y		Cookson	Y
CTauZmE_3749	blue wildebeest	-12.4953	32.1824	University of Copenhagen (UCPH)				16.0693	Y		Cookson	Y
CTauZw__1272	blue wildebeest	-19	27	University of Copenhagen (UCPH)		94-08-03	dry skin	20.4554	Y		B.Zimbabwe
CTauZw__1273	blue wildebeest	-19	27	University of Copenhagen (UCPH)		94-08-03	dry skin	18.4169	Y		B.Zimbabwe
CTauZw__1274	blue wildebeest	-19	27	University of Copenhagen (UCPH)		94-08-03	dry skin	14.2483	Y		B.Zimbabwe
CTauZw__1276	blue wildebeest	-19	30	University of Copenhagen (UCPH)		94-08-03	dry skin	19.5796	N	Duplicate to CTauZw__1272
CTauZw__1277	blue wildebeest	-19	27	University of Copenhagen (UCPH)		94-08-03	dry skin	19.4034	Y		B.Kalahari
CTauZw__1278	blue wildebeest	-19	27	University of Copenhagen (UCPH)		94-08-03	dry skin	20.0674	Y		B.Zimbabwe
CTauZw__1279	blue wildebeest	-19	27	University of Copenhagen (UCPH)		94-08-03	dry skin	20.9553	Y		B.Zimbabwe
CTauNaC_2635	blue wildebeest	-21.5711	16.5643	University of Copenhagen (UCPH)	M	94-07-13	fresh	18.5819	Y		B.Ovita
CTauNaC_2636	blue wildebeest	-21.5711	16.5643	University of Copenhagen (UCPH)	M	94-02-01	fresh	18.9833	Y		B.Ovita
CTauNaC_2638	blue wildebeest	-21.5711	16.5643	University of Copenhagen (UCPH)	M	94-07-15	fresh	20.0287	Y		B.Ovita
CTauNaC_2639	blue wildebeest	-21.5711	16.5643	University of Copenhagen (UCPH)	M	94-07-13	fresh	13.6155	Y		B.Ovita
CTauNaC__921	blue wildebeest	-21.5710925	16.5642843	University of Copenhagen (UCPH)	F	94-04-20	dry skin	20.4733	N	King > 0.2 pairred with CTauNaC__936
CTauNaC__935	blue wildebeest	-21.5711	16.5643	University of Copenhagen (UCPH)		94-04-20	dry skin	21.8223	Y		B.Ovita
CTauNaC__936	blue wildebeest	-21.5711	16.5643	University of Copenhagen (UCPH)		94-04-20	dry skin	20.9926	Y		B.Ovita
CTauNaC__940	blue wildebeest	-21.5711	16.5643	University of Copenhagen (UCPH)		94-04-20	dry skin	20.3076	Y		B.Ovita
CTauNaC__972	blue wildebeest	-21.5711	16.5643	University of Copenhagen (UCPH)		94-04-21	dry skin	22.1534	Y		B.Ovita
CTauNaC_1120	blue wildebeest	-21.5711	16.5643	University of Copenhagen (UCPH)	M	94-05-01	dry skin	22.8795	Y		B.Ovita
CTauTzN__738	blue wildebeest	-2.05	35.6167	University of Copenhagen (UCPH)			muscle	13.9203	Y		W.Serengeti	Y
CTauTzN__740	blue wildebeest	-2.05	35.6167	University of Copenhagen (UCPH)				14.4629	Y		W.Serengeti	Y
CTauTzN__741	blue wildebeest	-2.05	35.6167	University of Copenhagen (UCPH)				15.2602	Y		W.Serengeti	Y
CTauTzN__742	blue wildebeest	-2.05	35.6167	University of Copenhagen (UCPH)				14.6974	Y		W.Serengeti	Y
CTauTzN__743	blue wildebeest	-2.05	35.616667	University of Copenhagen (UCPH)				15.1029	N	Duplicate to CTauTzND_738
CTauTzN__744	blue wildebeest	-2.05	35.6167	University of Copenhagen (UCPH)				13.9919	Y		W.Serengeti	Y
CTauTzN__745	blue wildebeest	-2.05	35.616667	University of Copenhagen (UCPH)				13.2958	N	King > 0.2 pairred with CTauTzND_744
CTauTzN__746	blue wildebeest	-2.05	35.6167	University of Copenhagen (UCPH)				15.5752	Y		W.Serengeti	Y
CTauTzN__747	blue wildebeest	-2.05	35.6167	University of Copenhagen (UCPH)				12.2741	Y		W.Serengeti	Y
CTauTzN__748	blue wildebeest	-2.05	35.616667	University of Copenhagen (UCPH)				13.0215	N	Duplicate to CTauKeS__718
CTauTzN__749	blue wildebeest	-2.05	35.616667	University of Copenhagen (UCPH)				14.7223	N	Duplicate to CTauKeS__717
CTauTzN__750	blue wildebeest	-2.05	35.6167	University of Copenhagen (UCPH)				13.5971	Y		W.Serengeti	Y
CTauTzN__751	blue wildebeest	-2.05	35.6167	University of Copenhagen (UCPH)				12.9564	Y		W.Serengeti	Y
CGnoZaE58005	black wildebeest	-26	30	USDA			hide	13.9165	Y		Black
CGnoZa_58006	black wildebeest	-29	24	USDA			hide	30.0581	Y		Black
CGnoZa_58007	black wildebeest	-29	24	USDA			hide	26.1305	Y		Black
CGnoZaE58013	black wildebeest	-27.967	29.1337	USDA			hide	20.2105	Y		Black
CGnoZaN58014	black wildebeest	-27	26	USDA			hide	11.8444	Y		Black
CGnoNa_58015	black wildebeest	-23	17	USDA			hide	18.4082	Y		Black
CGnoZa_58016	black wildebeest	-29	24	USDA			hide	16.0482	Y		Black
CGnoNa_58017	black wildebeest	-23	17	USDA			hide	17.2716	Y		Black
ABusKeW__626	hartebeest			University of Copenhagen (UCPH)				20.9201	Y
ABusZmW_4583	hartebeest			University of Copenhagen (UCPH)				20.5101	Y
