# Supplementary material for: Introgression and disruption of migration routes have shaped the genetic integrity of wildebeest populations
Source: Nat Commun. 2024 Apr 12;15:2921. doi: 10.1038/s41467-024-47015-y (PMC11014984; doi:10.1038/s41467-024-47015-y)
Supplement: Supplementary file 5 — Supplementary Dataset 2 [file 41467_2024_47015_MOESM5_ESM.xlsx]

## Sheet: Sheet1
Supplementary Data 2. Summary of site filters for reference genomes of the blue wildebeest (a) and domestic goat (b). The 'Number of bases' colmun indicates how many bases are discarded by the corresponding site filter.
a) The reference genome of blue widlebeest (initial size: 2,650,160,000 bp) after all site filters 1,540,922,509 bp were retained
Filters	Number of bases removed
1. RepeatMasker	599661693
2. Excessive heterozygosity	52205081
3. Too higher or low depths	359709595
4. Exclude X chromosome (chromosome 3)	128538676
b) The reference genome of goat (initial size: 2,962,874,933 bp) after all filters 1,137,510,746 bp were retained
Filters	Number of bases removed
1. RepeatMasker	1335179874
2. Excessive heterozygosity	230837382
3. Too higher or low depths	678732289
