# Supplementary material for: Introgression and disruption of migration routes have shaped the genetic integrity of wildebeest populations
Source: Nat Commun. 2024 Apr 12;15:2921. doi: 10.1038/s41467-024-47015-y (PMC11014984; doi:10.1038/s41467-024-47015-y)
Supplement: Supplementary file 6 — Supplementary Dataset 3 [file 41467_2024_47015_MOESM6_ESM.xlsx]

## Sheet: Sheet1
Supplementary Data 3. Overview of genotype datasets. Dataset is given on "Dataset" column, including dataset1, which consists of imputed common variants mapped to the blue wildebeest genome. Dataset2 includes genotypes at both variable and non-variable sites mapped to blue wildebeest genome, where genotypes covered by less than eight reads or by individual depth being more than two times its mean…
Dataset	Type of genotype calling	Imputed or not	Reference genome	MAF (0.05) filter added or not	# SNPs
dataset1	joint calling	yes	blue wildebeest	yes	14941139
dataset2	individual calling	no	blue wildebeest	no	4,100,450–8,727,569
dataset3	joint calling	no	blue wildebeest	yes	15493204
dataset4	joint calling	no	goat	no	61799287
