# Supplementary material for: Introgression and disruption of migration routes have shaped the genetic integrity of wildebeest populations
Source: Nat Commun. 2024 Apr 12;15:2921. doi: 10.1038/s41467-024-47015-y (PMC11014984; doi:10.1038/s41467-024-47015-y)
Supplement: Supplementary file 7 — Supplementary Dataset 4 [file 41467_2024_47015_MOESM7_ESM.xlsx]

## Sheet: Sheet1
Supplementary Data 4. Summary of dataset and samples used in different population genetic analyses. For each analysis (given on the first column), the table shows what populations are included ('Populations included' column), number of samples in the included populations ('# samples' column) and what genotype dataset is used ('Input dataset' column). See details of genotype datasets preparation i…
Analysis	Populations included	# samples	Input dataset	Notes
PCA	all populations of wildebeest	131	dataset1
Identity-by-state (IBD) based neighbour-joining tree	all populations of wildebeest	131	dataset1
ADMIXTURE for blue wildebeest	all populations of blue wildebeest	111	dataset1
ADMIXTURE for black wildebeest	black wildebeest	20	dataset1
Linkage disequilibrium (LD) decay	all pupulations of at least 5 samples		dataset1
Global Fst	all populations of wildebeest	131	dataset1
EEMS	all populations of blue wildebeest excluding Nyassa and Cookson	102	dataset1
Heterozygosity	all individuals of wildebeest	131	dataset2
Runs of homozygosity (ROH)	all individuals of wildebeest	131	dataset3	additional filters (see Methods for details)
PSMC	all individuals of wildebeest	131	dataset2
PopSizeABC	homogenous populations (*) of E-Amboseli, E-Nairobi, E-Monduli, W-Serengeti, B-Kalahari and black wildebeest	57	dataset1
Phylogenetic tree based on mtDNA	all populations of wildebeest	131	mtDNA
Dsuite	homogenous populations (*) of E-Amboseli, E-Nairobi, E-Monduli, W-Serengeti, N-Selous, C-Lunwanga, B-Kalahari, B-Etosha, B-Kafue, black wildebeest, and two hartebeest (outgroup)	96	dataset4
QPgraph	homogenous populations (*) of E-Amboseli, E-Nairobi, E-Monduli, W-Serengeti, N-Selous, C-Lunwanga, B-Etosha, black wildebeest, and two hartebeest (outgroup)	81	dataset4
DFS	homogenous populations (*) of B-Etosha, W-Serengeti, black wildebeest and two hartebeest (outgroup)	44	dataset4
Local Ancestry (target pop: B-Etosha)	homogenous populations (*) of W-Serengeti, black, and B-Etosha	42	dataset1
Local Ancestry (target pop: Nyassa)	homogenous populations (*) of W-Serengeti, black and N-Selous	42	dataset1
Fastsimcoal2	homogenous populations (*) of W-Seregenti, black and B-Etosha	42	SFS
FST scan	homogenous populations (*) of W-Serengeti and B-Etosha	33	dataset1
* For the list of homogenous populations, see "Included As A Homogeneous Population" column of Table S1.
