# Supplementary material for: Introgression and disruption of migration routes have shaped the genetic integrity of wildebeest populations
Source: Nat Commun. 2024 Apr 12;15:2921. doi: 10.1038/s41467-024-47015-y (PMC11014984; doi:10.1038/s41467-024-47015-y)
Supplement: Supplementary file 8 — Supplementary Dataset 5 [file 41467_2024_47015_MOESM8_ESM.xlsx]

## Sheet: Sheet1
Supplementary Data 5. Summary of the statistically non-rejected admixture graphs allowing for up to 5 migration events in qpGraph. The first column specifies number of migration events allowed in qpGraph. The second column indicates the score of the best graph given a number of migration events. The third column indicates number of the admixture graphs that cannot be statistically rejected, compa…
Number of migration events	Score of the best supported admixture graph given the number of migration events	Number of statistically non-rejected admixture graphs (p>0.05)*	Whether reject graphs with lower number of migrations	# Nested M=0 (range of admixture proportion)	# Nested M=1 (range of admixture proportion)	# Nested M=2 (range of migration)	# Nested M=3 (range of migration)
0	11918	1	/	/	/	/	/
1	1590	1	Yes	0	/	/	/
2	425	1	Yes	0	1:12%	/	/
3	249	9	Yes	0	9: 6%-12%	4: 7%-30%	/
4	167	21	Yes	0	21: 6%-14%	4: 6%-29%	0
5	149	31	No	/	/	/	/
* Admixture graphs with temporal conflicts are excluded.
