# Supplementary material for: Introgression and disruption of migration routes have shaped the genetic integrity of wildebeest populations
Source: Nat Commun. 2024 Apr 12;15:2921. doi: 10.1038/s41467-024-47015-y (PMC11014984; doi:10.1038/s41467-024-47015-y)
Supplement: Supplementary file 9 — Supplementary Dataset 6 [file 41467_2024_47015_MOESM9_ESM.xlsx]

## Sheet: Sheet1
Supplementary Data 6. Confidence intervals for demographic parameters in the fastsimcoal2 model. The confidnece intervals are estimated based on 50 bootstrapped samples of 3d-SFS.
Demographic parameter	Point estimate	95% CI
Effective population size (Ne) of black wildebeest	20214	19412	21016
Effective population size (Ne) of B-Etosha (brindled wildebeest)	50960	46301	55619
Effective population size (Ne) of west white-bearded	46123	43470	48776
Effective population size (Ne) of the ancestral population of B-Etosha and west white-bearded	139682	138034	141330
Effective population size (Ne) of the ancestral population of black and blue widlebeest	139743	134467	145019
Split time of blue and black wildebeest (year)	255915	244110	267720
Split time of B-Etosha and west white-bearded (year)	65235	60218	70252
Time of ancient admixture from black wildebeest to B-Etosha (year)	31575	23025	40125
