# Supplementary material for: Introgression and disruption of migration routes have shaped the genetic integrity of wildebeest populations
Source: Nat Commun. 2024 Apr 12;15:2921. doi: 10.1038/s41467-024-47015-y (PMC11014984; doi:10.1038/s41467-024-47015-y)
Supplement: Supplementary file 10 — Source Data [file 41467_2024_47015_MOESM10_ESM.zip]

Archive with 1,292 entries (1,263 files):
- source_data/
- __MACOSX/._source_data
- source_data/SuppFig4.Admixture/
- __MACOSX/source_data/._SuppFig4.Admixture
- source_data/Fig4a.f3outgroup.txt
- __MACOSX/source_data/._Fig4a.f3outgroup.txt
- source_data/SuppFig9.Admixture/
- __MACOSX/source_data/._SuppFig9.Admixture
- source_data/SuppFig2.Admixture/
- __MACOSX/source_data/._SuppFig2.Admixture
- source_data/.DS_Store
- __MACOSX/source_data/._.DS_Store
- source_data/SuppFig1.IBStree/
- __MACOSX/source_data/._SuppFig1.IBStree
- source_data/SuppFig10.evalAdmix/
- __MACOSX/source_data/._SuppFig10.evalAdmix
- source_data/SuppFig6.LDdecay/
- __MACOSX/source_data/._SuppFig6.LDdecay
- source_data/Fig2a.psmc/
- __MACOSX/source_data/._Fig2a.psmc
- source_data/Fig2c.roh.txt
- __MACOSX/source_data/._Fig2c.roh.txt
- source_data/SuppFig11.right.Dstas.excludingCGnoNaC_2628.txt
- __MACOSX/source_data/._SuppFig11.right.Dstas.excludingCGnoNaC_2628.txt
- source_data/Fig2b.popsizeABC/
- __MACOSX/source_data/._Fig2b.popsizeABC
- source_data/Fig5.gh.roh.het.txt
- __MACOSX/source_data/._Fig5.gh.roh.het.txt
- source_data/Fig5.ef.LDdecay/
- __MACOSX/source_data/._Fig5.ef.LDdecay
- source_data/Fig2e.heterozygosity.exclusingROH.txt
- __MACOSX/source_data/._Fig2e.heterozygosity.exclusingROH.txt
- source_data/Fig1b.PC1-2.txt
- __MACOSX/source_data/._Fig1b.PC1-2.txt
- source_data/Fig3a.fbranch.txt
- __MACOSX/source_data/._Fig3a.fbranch.txt
- source_data/SuppFig3.evalAdmix/
- __MACOSX/source_data/._SuppFig3.evalAdmix
- source_data/Fig2d.heterozygosity.txt
- __MACOSX/source_data/._Fig2d.heterozygosity.txt
- source_data/SuppFig7.Admixture/
- __MACOSX/source_data/._SuppFig7.Admixture
- source_data/SuppFig11.left.Dstas.txt
- __MACOSX/source_data/._SuppFig11.left.Dstas.txt
- source_data/SuppFig5.evalAdmix/
- __MACOSX/source_data/._SuppFig5.evalAdmix
- source_data/Fig1c.Admixture.evalAdmix/
- __MACOSX/source_data/._Fig1c.Admixture.evalAdmix
- source_data/SuppFig8.evalAdmix/
- __MACOSX/source_data/._SuppFig8.evalAdmix
- source_data/SuppFig4.Admixture/sampleOrder.K2.txt
- __MACOSX/source_data/SuppFig4.Admixture/._sampleOrder.K2.txt
- source_data/SuppFig4.Admixture/sampleOrder.K3.txt
- __MACOSX/source_data/SuppFig4.Admixture/._sampleOrder.K3.txt
- source_data/SuppFig4.Admixture/K4.Q
- __MACOSX/source_data/SuppFig4.Admixture/._K4.Q
- source_data/SuppFig4.Admixture/sampleOrder.K6.txt
- __MACOSX/source_data/SuppFig4.Admixture/._sampleOrder.K6.txt
- source_data/SuppFig4.Admixture/sampleOrder.K4.txt
- __MACOSX/source_data/SuppFig4.Admixture/._sampleOrder.K4.txt
- source_data/SuppFig4.Admixture/sampleOrder.K5.txt
- __MACOSX/source_data/SuppFig4.Admixture/._sampleOrder.K5.txt
- source_data/SuppFig4.Admixture/K3.Q
- __MACOSX/source_data/SuppFig4.Admixture/._K3.Q
- source_data/SuppFig4.Admixture/sample.pop.txt
- __MACOSX/source_data/SuppFig4.Admixture/._sample.pop.txt
- source_data/SuppFig4.Admixture/sampleOrder.4.txt
- __MACOSX/source_data/SuppFig4.Admixture/._sampleOrder.4.txt
- source_data/SuppFig4.Admixture/K2.Q
- __MACOSX/source_data/SuppFig4.Admixture/._K2.Q
- source_data/SuppFig4.Admixture/K6.Q
- __MACOSX/source_data/SuppFig4.Admixture/._K6.Q
- source_data/SuppFig4.Admixture/sampleOrder.2.txt
- __MACOSX/source_data/SuppFig4.Admixture/._sampleOrder.2.txt
- source_data/SuppFig4.Admixture/sampleOrder.3.txt
- __MACOSX/source_data/SuppFig4.Admixture/._sampleOrder.3.txt
- source_data/SuppFig4.Admixture/K5.Q
- __MACOSX/source_data/SuppFig4.Admixture/._K5.Q
- source_data/SuppFig9.Admixture/sampleOrder.K2.txt
- __MACOSX/source_data/SuppFig9.Admixture/._sampleOrder.K2.txt
- source_data/SuppFig9.Admixture/sampleOrder.K3.txt
- __MACOSX/source_data/SuppFig9.Admixture/._sampleOrder.K3.txt
- source_data/SuppFig9.Admixture/K4.Q
- __MACOSX/source_data/SuppFig9.Admixture/._K4.Q
- source_data/SuppFig9.Admixture/K11.Q
- __MACOSX/source_data/SuppFig9.Admixture/._K11.Q
- source_data/SuppFig9.Admixture/sampleOrder.K7.txt
- __MACOSX/source_data/SuppFig9.Admixture/._sampleOrder.K7.txt
- source_data/SuppFig9.Admixture/sampleOrder.K6.txt
- __MACOSX/source_data/SuppFig9.Admixture/._sampleOrder.K6.txt
- source_data/SuppFig9.Admixture/sampleOrder.K4.txt
- __MACOSX/source_data/SuppFig9.Admixture/._sampleOrder.K4.txt
- source_data/SuppFig9.Admixture/sampleOrder.K5.txt
- __MACOSX/source_data/SuppFig9.Admixture/._sampleOrder.K5.txt
- source_data/SuppFig9.Admixture/sampleOrder.K13.txt
- __MACOSX/source_data/SuppFig9.Admixture/._sampleOrder.K13.txt
- source_data/SuppFig9.Admixture/K3.Q
- __MACOSX/source_data/SuppFig9.Admixture/._K3.Q
- source_data/SuppFig9.Admixture/K9.Q
- __MACOSX/source_data/SuppFig9.Admixture/._K9.Q
- source_data/SuppFig9.Admixture/sampleOrder.K12.txt
- __MACOSX/source_data/SuppFig9.Admixture/._sampleOrder.K12.txt
- source_data/SuppFig9.Admixture/sampleOrder.K10.txt
- __MACOSX/source_data/SuppFig9.Admixture/._sampleOrder.K10.txt
- source_data/SuppFig9.Admixture/K7.Q
- __MACOSX/source_data/SuppFig9.Admixture/._K7.Q
- source_data/SuppFig9.Admixture/sampleOrder.K11.txt
- __MACOSX/source_data/SuppFig9.Admixture/._sampleOrder.K11.txt
- source_data/SuppFig9.Admixture/K12.Q
- __MACOSX/source_data/SuppFig9.Admixture/._K12.Q
- source_data/SuppFig9.Admixture/K8.Q
- __MACOSX/source_data/SuppFig9.Admixture/._K8.Q
- source_data/SuppFig9.Admixture/K2.Q
- __MACOSX/source_data/SuppFig9.Admixture/._K2.Q
- source_data/SuppFig9.Admixture/K6.Q
- __MACOSX/source_data/SuppFig9.Admixture/._K6.Q
- source_data/SuppFig9.Admixture/K13.Q
- __MACOSX/source_data/SuppFig9.Admixture/._K13.Q
- source_data/SuppFig9.Admixture/sampleOrder.K8.txt
- __MACOSX/source_data/SuppFig9.Admixture/._sampleOrder.K8.txt
- source_data/SuppFig9.Admixture/sampleOrder.K9.txt
- __MACOSX/source_data/SuppFig9.Admixture/._sampleOrder.K9.txt
- source_data/SuppFig9.Admixture/K5.Q
- __MACOSX/source_data/SuppFig9.Admixture/._K5.Q
- source_data/SuppFig9.Admixture/K10.Q
- __MACOSX/source_data/SuppFig9.Admixture/._K10.Q
- source_data/SuppFig9.Admixture/pop.txt
- __MACOSX/source_data/SuppFig9.Admixture/._pop.txt
- source_data/SuppFig2.Admixture/sampleOrder.K2.txt
- __MACOSX/source_data/SuppFig2.Admixture/._sampleOrder.K2.txt
- source_data/SuppFig2.Admixture/sampleOrder.K3.txt
- __MACOSX/source_data/SuppFig2.Admixture/._sampleOrder.K3.txt
- source_data/SuppFig2.Admixture/K4.Q
- __MACOSX/source_data/SuppFig2.Admixture/._K4.Q
- source_data/SuppFig2.Admixture/K11.Q
- __MACOSX/source_data/SuppFig2.Admixture/._K11.Q
- source_data/SuppFig2.Admixture/sampleOrder.K7.txt
- __MACOSX/source_data/SuppFig2.Admixture/._sampleOrder.K7.txt
- source_data/SuppFig2.Admixture/sampleOrder.K6.txt
- __MACOSX/source_data/SuppFig2.Admixture/._sampleOrder.K6.txt
- source_data/SuppFig2.Admixture/sampleOrder.K4.txt
- __MACOSX/source_data/SuppFig2.Admixture/._sampleOrder.K4.txt
- source_data/SuppFig2.Admixture/sampleOrder.K5.txt
- __MACOSX/source_data/SuppFig2.Admixture/._sampleOrder.K5.txt
- source_data/SuppFig2.Admixture/K3.Q
- __MACOSX/source_data/SuppFig2.Admixture/._K3.Q
- source_data/SuppFig2.Admixture/K9.Q
- __MACOSX/source_data/SuppFig2.Admixture/._K9.Q
- source_data/SuppFig2.Admixture/sampleOrder.K10.txt
- __MACOSX/source_data/SuppFig2.Admixture/._sampleOrder.K10.txt
- source_data/SuppFig2.Admixture/K7.Q
- __MACOSX/source_data/SuppFig2.Admixture/._K7.Q
- source_data/SuppFig2.Admixture/sample.pop.txt
- __MACOSX/source_data/SuppFig2.Admixture/._sample.pop.txt
- source_data/SuppFig2.Admixture/sampleOrder.K11.txt
- __MACOSX/source_data/SuppFig2.Admixture/._sampleOrder.K11.txt
- source_data/SuppFig2.Admixture/K8.Q
- __MACOSX/source_data/SuppFig2.Admixture/._K8.Q
- source_data/SuppFig2.Admixture/K2.Q
- __MACOSX/source_data/SuppFig2.Admixture/._K2.Q
- source_data/SuppFig2.Admixture/K6.Q
- __MACOSX/source_data/SuppFig2.Admixture/._K6.Q
- source_data/SuppFig2.Admixture/sampleOrder.K8.txt
- __MACOSX/source_data/SuppFig2.Admixture/._sampleOrder.K8.txt
- source_data/SuppFig2.Admixture/sampleOrder.K9.txt
- __MACOSX/source_data/SuppFig2.Admixture/._sampleOrder.K9.txt
- source_data/SuppFig2.Admixture/K5.Q
- __MACOSX/source_data/SuppFig2.Admixture/._K5.Q
- source_data/SuppFig2.Admixture/K10.Q
- __MACOSX/source_data/SuppFig2.Admixture/._K10.Q
- source_data/SuppFig1.IBStree/dist.by.plink
- __MACOSX/source_data/SuppFig1.IBStree/._dist.by.plink
- source_data/SuppFig1.IBStree/ordered.samples.txt
- __MACOSX/source_data/SuppFig1.IBStree/._ordered.samples.txt
- source_data/SuppFig10.evalAdmix/K9.corres
- __MACOSX/source_data/SuppFig10.evalAdmix/._K9.corres
- source_data/SuppFig10.evalAdmix/K5.corres
- __MACOSX/source_data/SuppFig10.evalAdmix/._K5.corres
- source_data/SuppFig10.evalAdmix/K12.corres
- __MACOSX/source_data/SuppFig10.evalAdmix/._K12.corres
- source_data/SuppFig10.evalAdmix/sampleOrder.K2.txt
- __MACOSX/source_data/SuppFig10.evalAdmix/._sampleOrder.K2.txt
- source_data/SuppFig10.evalAdmix/sampleOrder.K3.txt
- __MACOSX/source_data/SuppFig10.evalAdmix/._sampleOrder.K3.txt
- source_data/SuppFig10.evalAdmix/K10.corres
- __MACOSX/source_data/SuppFig10.evalAdmix/._K10.corres
- source_data/SuppFig10.evalAdmix/sampleOrder.K7.txt
- __MACOSX/source_data/SuppFig10.evalAdmix/._sampleOrder.K7.txt
- source_data/SuppFig10.evalAdmix/sampleOrder.K6.txt
- __MACOSX/source_data/SuppFig10.evalAdmix/._sampleOrder.K6.txt
- source_data/SuppFig10.evalAdmix/K7.corres
- __MACOSX/source_data/SuppFig10.evalAdmix/._K7.corres
- source_data/SuppFig10.evalAdmix/sampleOrder.K4.txt
- __MACOSX/source_data/SuppFig10.evalAdmix/._sampleOrder.K4.txt
- source_data/SuppFig10.evalAdmix/sampleOrder.K5.txt
- __MACOSX/source_data/SuppFig10.evalAdmix/._sampleOrder.K5.txt
- source_data/SuppFig10.evalAdmix/sampleOrder.K13.txt
- __MACOSX/source_data/SuppFig10.evalAdmix/._sampleOrder.K13.txt
- source_data/SuppFig10.evalAdmix/sampleOrder.K12.txt
- __MACOSX/source_data/SuppFig10.evalAdmix/._sampleOrder.K12.txt
- source_data/SuppFig10.evalAdmix/sampleOrder.K10.txt
- __MACOSX/source_data/SuppFig10.evalAdmix/._sampleOrder.K10.txt
- source_data/SuppFig10.evalAdmix/sampleOrder.K11.txt
- __MACOSX/source_data/SuppFig10.evalAdmix/._sampleOrder.K11.txt
- source_data/SuppFig10.evalAdmix/K3.corres
- __MACOSX/source_data/SuppFig10.evalAdmix/._K3.corres
- source_data/SuppFig10.evalAdmix/K13.corres
- __MACOSX/source_data/SuppFig10.evalAdmix/._K13.corres
- source_data/SuppFig10.evalAdmix/K8.corres
- __MACOSX/source_data/SuppFig10.evalAdmix/._K8.corres
- source_data/SuppFig10.evalAdmix/K4.corres
- __MACOSX/source_data/SuppFig10.evalAdmix/._K4.corres
- source_data/SuppFig10.evalAdmix/K6.corres
- __MACOSX/source_data/SuppFig10.evalAdmix/._K6.corres
- source_data/SuppFig10.evalAdmix/K11.corres
- __MACOSX/source_data/SuppFig10.evalAdmix/._K11.corres
- source_data/SuppFig10.evalAdmix/K2.corres
- __MACOSX/source_data/SuppFig10.evalAdmix/._K2.corres
- source_data/SuppFig10.evalAdmix/sampleOrder.K8.txt
- __MACOSX/source_data/SuppFig10.evalAdmix/._sampleOrder.K8.txt
- source_data/SuppFig10.evalAdmix/sampleOrder.K9.txt
- __MACOSX/source_data/SuppFig10.evalAdmix/._sampleOrder.K9.txt
- source_data/SuppFig10.evalAdmix/pop.txt
- __MACOSX/source_data/SuppFig10.evalAdmix/._pop.txt
- source_data/SuppFig6.LDdecay/.DS_Store
- __MACOSX/source_data/SuppFig6.LDdecay/._.DS_Store
- source_data/SuppFig6.LDdecay/B.Okavango.LDdecay.txt
- __MACOSX/source_data/SuppFig6.LDdecay/._B.Okavango.LDdecay.txt
- source_data/SuppFig6.LDdecay/B.Ovita.LDdecay.txt
- __MACOSX/source_data/SuppFig6.LDdecay/._B.Ovita.LDdecay.txt
- source_data/SuppFig6.LDdecay/E.Monduli.LDdecay.txt
- __MACOSX/source_data/SuppFig6.LDdecay/._E.Monduli.LDdecay.txt
- source_data/SuppFig6.LDdecay/N.Selous.LDdecay.txt
- __MACOSX/source_data/SuppFig6.LDdecay/._N.Selous.LDdecay.txt
- source_data/SuppFig6.LDdecay/B.Zimbabwe.LDdecay.txt
- __MACOSX/source_data/SuppFig6.LDdecay/._B.Zimbabwe.LDdecay.txt
- source_data/SuppFig6.LDdecay/W.Serengeti.LDdecay.txt
- __MACOSX/source_data/SuppFig6.LDdecay/._W.Serengeti.LDdecay.txt
- source_data/SuppFig6.LDdecay/B.Etosha.LDdecay.txt
- __MACOSX/source_data/SuppFig6.LDdecay/._B.Etosha.LDdecay.txt
- source_data/SuppFig6.LDdecay/E.Nairobi.LDdecay.txt
- __MACOSX/source_data/SuppFig6.LDdecay/._E.Nairobi.LDdecay.txt
- source_data/SuppFig6.LDdecay/B.Kalahari.LDdecay.txt
- __MACOSX/source_data/SuppFig6.LDdecay/._B.Kalahari.LDdecay.txt
- source_data/SuppFig6.LDdecay/Black.LDdecay.txt
- __MACOSX/source_data/SuppFig6.LDdecay/._Black.LDdecay.txt
- source_data/SuppFig6.LDdecay/E.Amboseli.LDdecay.txt
- __MACOSX/source_data/SuppFig6.LDdecay/._E.Amboseli.LDdecay.txt
- source_data/Fig2a.psmc/CGnoNa_58015.psmc
- __MACOSX/source_data/Fig2a.psmc/._CGnoNa_58015.psmc
- source_data/Fig2a.psmc/CTauZaN__914.psmc
- __MACOSX/source_data/Fig2a.psmc/._CTauZaN__914.psmc
- source_data/Fig2a.psmc/CTauTzN_4497.psmc
- __MACOSX/source_data/Fig2a.psmc/._CTauTzN_4497.psmc
- source_data/Fig2a.psmc/CTauTzS_7105.psmc
- __MACOSX/source_data/Fig2a.psmc/._CTauTzS_7105.psmc
- source_data/Fig2a.psmc/CTauZmC_3748.psmc
- __MACOSX/source_data/Fig2a.psmc/._CTauZmC_3748.psmc
- source_data/Fig2a.psmc/CTauZw__1279.psmc
- __MACOSX/source_data/Fig2a.psmc/._CTauZw__1279.psmc
- source_data/Fig2a.psmc/CTauKeS__707.psmc
- __MACOSX/source_data/Fig2a.psmc/._CTauKeS__707.psmc
- source_data/Fig2a.psmc/CGnoNaC__953.psmc
- __MACOSX/source_data/Fig2a.psmc/._CGnoNaC__953.psmc
- source_data/Fig2a.psmc/CTauKeS__711.psmc
- __MACOSX/source_data/Fig2a.psmc/._CTauKeS__711.psmc
- source_data/Fig2a.psmc/CTauBwN_2261.psmc
- __MACOSX/source_data/Fig2a.psmc/._CTauBwN_2261.psmc
- source_data/Fig2a.psmc/CTauBwC__760.psmc
- __MACOSX/source_data/Fig2a.psmc/._CTauBwC__760.psmc
- source_data/Fig2a.psmc/CTauTzN__740.psmc
- __MACOSX/source_data/Fig2a.psmc/._CTauTzN__740.psmc
- source_data/Fig2a.psmc/CTauNaC__936.psmc
- __MACOSX/source_data/Fig2a.psmc/._CTauNaC__936.psmc
- source_data/Fig2a.psmc/CTauZmE_3749.psmc
- __MACOSX/source_data/Fig2a.psmc/._CTauZmE_3749.psmc
- source_data/Fig2a.psmc/CTauBwN_1973.psmc
- __MACOSX/source_data/Fig2a.psmc/._CTauBwN_1973.psmc
- source_data/Fig2a.psmc/CTauTzN_3172.psmc
- __MACOSX/source_data/Fig2a.psmc/._CTauTzN_3172.psmc
- source_data/Fig2a.psmc/CTauBwC__761.psmc
- __MACOSX/source_data/Fig2a.psmc/._CTauBwC__761.psmc
- source_data/Fig2a.psmc/CTauTzN__741.psmc
- __MACOSX/source_data/Fig2a.psmc/._CTauTzN__741.psmc
- source_data/Fig2a.psmc/CTauZmC_3745.psmc
- __MACOSX/source_data/Fig2a.psmc/._CTauZmC_3745.psmc
- source_data/Fig2a.psmc/CTauNaN_2489.psmc
- __MACOSX/source_data/Fig2a.psmc/._CTauNaN_2489.psmc
- source_data/Fig2a.psmc/CTauTzN_2165.psmc
- __MACOSX/source_data/Fig2a.psmc/._CTauTzN_2165.psmc
- source_data/Fig2a.psmc/CTauKeS__710.psmc
- __MACOSX/source_data/Fig2a.psmc/._CTauKeS__710.psmc
- source_data/Fig2a.psmc/CGnoZa_58016.psmc
- __MACOSX/source_data/Fig2a.psmc/._CGnoZa_58016.psmc
- source_data/Fig2a.psmc/CTauZw__1278.psmc
- __MACOSX/source_data/Fig2a.psmc/._CTauZw__1278.psmc
- source_data/Fig2a.psmc/CTauBwN_8010.psmc
- __MACOSX/source_data/Fig2a.psmc/._CTauBwN_8010.psmc
- source_data/Fig2a.psmc/CTauKeS__706.psmc
- __MACOSX/source_data/Fig2a.psmc/._CTauKeS__706.psmc
[truncated: 992 more entries]
