# Supplementary material for: Introgression and disruption of migration routes have shaped the genetic integrity of wildebeest populations
Source: Nat Commun. 2024 Apr 12;15:2921. doi: 10.1038/s41467-024-47015-y (PMC11014984; doi:10.1038/s41467-024-47015-y)
Supplement: Supplementary file 10 — Source Data [file 41467_2024_47015_MOESM10_ESM.zip › source_data/Fig4a.f3outgroup.txt]

sampleID	Latitude	Longitude	pop_samplingmap	f3(Hartebeest;Black,X)
CTauBwC__760	-22.3525958	23.8622897	Brindled_South	0.136135381855954
CTauBwC__761	-22.3525958	23.8622897	Brindled_South	0.136135381855954
CTauBwC__762	-22.3525958	23.8622897	Brindled_South	0.136135381855954
CTauBwC__763	-22.3525958	23.8622897	Brindled_South	0.136135381855954
CTauBwC__764	-22.3525958	23.8622897	Brindled_South	0.136135381855954
CTauBwC__765	-22.3525958	23.8622897	Brindled_South	0.136135381855954
CTauBwC__766	-22.3525958	23.8622897	Brindled_South	0.136135381855954
CTauBwC__767	-22.3525958	23.8622897	Brindled_South	0.136135381855954
CTauBwC__769	-22.3525958	23.8622897	Brindled_South	0.136135381855954
CTauBwN_1937	-19.8	22.9	Brindled_BwN	0.136196229734403
CTauBwN_1973	-19.8	22.9	Brindled_South	0.136135381855954
CTauBwN_2053	-19.8	22.9	Brindled_BwN	0.136196229734403
CTauBwN_2245	-19.166	23.75	Brindled_BwN	0.136196229734403
CTauBwN_2248	-19.166	23.75	Brindled_BwN	0.136196229734403
CTauBwN_2250	-19.166	23.75	Brindled_BwN	0.136196229734403
CTauBwN_2252	-19.1828727	23.4119027	Brindled_BwN	0.136196229734403
CTauBwN_2261	-19.1828727	23.4119027	Brindled_BwN	0.136196229734403
CTauBwN_8010	-19.8	22.9	Brindled_BwN	0.136196229734403
CTauKeS__698	-2.633333	37.233333	E.wBearded_KeSAmb	0.134664116754889
CTauKeS__699	-2.633333	37.233333	E.wBearded_KeSAmb	0.134664116754889
CTauKeS__700	-2.633333	37.233333	E.wBearded_KeSAmb	0.134664116754889
CTauKeS__701	-2.633333	37.233333	E.wBearded_KeSAmb	0.134664116754889
CTauKeS__702	-2.633333	37.233333	E.wBearded_KeSAmb	0.134664116754889
CTauKeS__704	-2.633333	37.233333	E.wBearded_KeSAmb	0.134664116754889
CTauKeS__705	-2.633333	37.233333	E.wBearded_KeSAmb	0.134664116754889
CTauKeS__706	-2.633333	37.233333	E.wBearded_KeSAmb	0.134664116754889
CTauKeS__707	-2.633333	37.233333	E.wBearded_KeSAmb	0.134664116754889
CTauKeS__709	-1.2864	36.8172	E.wBearded_KeSNai	0.134688279659317
CTauKeS__710	-1.2864	36.8172	E.wBearded_KeSNai	0.134688279659317
CTauKeS__711	-1.2864	36.8172	E.wBearded_KeSNai	0.134688279659317
CTauKeS__712	-1.2864	36.8172	E.wBearded_KeSNai	0.134688279659317
CTauKeS__713	-1.2864	36.8172	E.wBearded_KeSNai	0.134688279659317
CTauKeS__714	-1.2864	36.8172	E.wBearded_KeSNai	0.134688279659317
CTauKeS__715	-1.2864	36.8172	E.wBearded_KeSNai	0.134688279659317
CTauKeS__716	-1.2864	36.8172	E.wBearded_KeSNai	0.134688279659317
CTauKeS__717	-1.2864	36.8172	E.wBearded_KeSNai	0.134688279659317
CTauKeS__718	-1.2864	36.8172	E.wBearded_KeSNai	0.134688279659317
CTauKeW__638	-1.368468	35.156177	W.wBearded	0.134633340806009
CTauKeW__640	-1.368468	35.156177	W.wBearded	0.134633340806009
CTauKeW__641	-1.368468	35.156177	W.wBearded	0.134633340806009
CTauKeW__642	-1.368468	35.156177	W.wBearded	0.134633340806009
CTauKeW__643	-1.368468	35.156177	W.wBearded	0.134633340806009
CTauKeW__644	-1.368468	35.156177	W.wBearded	0.134633340806009
CTauKeW__645	-1.368468	35.156177	W.wBearded	0.134633340806009
CTauKeW__646	-1.368468	35.156177	W.wBearded	0.134633340806009
CTauKeW__648	-1.368468	35.156177	W.wBearded	0.134633340806009
CTauKeW__649	-1.368468	35.156177	W.wBearded	0.134633340806009
CTauNaC_1120	-21.5710925	16.5642843	Brindled_NaC	0.136267631246956
CTauNaC_2635	-21.5710925	16.5642843	Brindled_NaC	0.136267631246956
CTauNaC_2636	-21.5710925	16.5642843	Brindled_NaC	0.136267631246956
CTauNaC_2638	-21.5710925	16.5642843	Brindled_NaC	0.136267631246956
CTauNaC_2639	-21.5710925	16.5642843	Brindled_NaC	0.136267631246956
CTauNaC__935	-21.5710925	16.5642843	Brindled_NaC	0.136267631246956
CTauNaC__936	-21.5710925	16.5642843	Brindled_NaC	0.136267631246956
CTauNaC__940	-21.5710925	16.5642843	Brindled_NaC	0.136267631246956
CTauNaC__972	-21.5710925	16.5642843	Brindled_NaC	0.136267631246956
CTauNaN_2489	-19.0378189	16.4714668	Brindled_NaN	0.136281949792147
CTauNaN_2495	-19.0378189	16.4714668	Brindled_NaN	0.136281949792147
CTauNaN_2496	-19.0378189	16.4714668	Brindled_NaN	0.136281949792147
CTauNaN_2500	-19.0378189	16.4714668	Brindled_NaN	0.136281949792147
CTauNaN_2503	-19.0378189	16.4714668	Brindled_NaN	0.136281949792147
CTauNaN_2506	-19.0378189	16.4714668	Brindled_NaN	0.136281949792147
CTauTzN_2165	-3.31667	36.21667	E.wBearded_TzN	0.134686083017065
CTauTzN_2199	-3.31667	36.21667	E.wBearded_TzN	0.134686083017065
CTauTzN_3171	-3.31667	36.21667	E.wBearded_TzN	0.134686083017065
CTauTzN_3172	-3.31667	36.21667	E.wBearded_TzN	0.134686083017065
CTauTzN_3174	-3.3884644	34.4579084	W.wBearded	0.134633340806009
CTauTzN_4275	-3.31667	36.21667	E.wBearded_TzN	0.134686083017065
CTauTzN_4276	-3.31667	36.21667	E.wBearded_TzN	0.134686083017065
CTauTzN_4279	-3.31667	36.21667	E.wBearded_TzN	0.134686083017065
CTauTzN_4284	-3.15013978919654	33.7046856798534	W.wBearded	0.134633340806009
CTauTzN_4285	-3.15013978919654	33.7046856798534	W.wBearded	0.134633340806009
CTauTzN_4496	-3.15013978919654	33.7046856798534	W.wBearded	0.134633340806009
CTauTzN_4497	-3.15013978919654	33.7046856798534	W.wBearded	0.134633340806009
CTauTzN_4498	-3.31667	36.21667	E.wBearded_TzN	0.134686083017065
CTauTzN_4499	-3.31667	36.21667	E.wBearded_TzN	0.134686083017065
CTauTzN_4501	-3.31667	36.21667	E.wBearded_TzN	0.134686083017065
CTauTzN_4502	-3.31667	36.21667	E.wBearded_TzN	0.134686083017065
CTauTzN_5188	-3.15013978919654	33.7046856798534	W.wBearded	0.134633340806009
CTauTzN_8202	-3.15013978919654	33.7046856798534	W.wBearded	0.134633340806009
CTauTzN_8870	-3.15013978919654	33.7046856798534	W.wBearded	0.134633340806009
CTauTzN_8871	-3.15013978919654	33.7046856798534	W.wBearded	0.134633340806009
CTauTzS_3709	-9	37.4	Nyassa	0.134702964667228
CTauTzS_3711	-9	37.4	Nyassa	0.134702964667228
CTauTzS_7105	-9	37.4	Nyassa	0.134702964667228
CTauTzS_7106	-9	37.4	Nyassa	0.134702964667228
CTauTzS_7107	-9	37.4	Nyassa	0.134702964667228
CTauTzS_8872	-7.835478	37.7667459	Nyassa	0.134702964667228
CTauZaN__914	-27.6043815	20.3725944	Brindled_South	0.136135381855954
CTauZmC_3745	-15.9800879	25.8987902	Brindled_ZmC	0.135687117676168
CTauZmC_3746	-15.9800879	25.8987902	Brindled_ZmC	0.135687117676168
CTauZmC_3747	-15.9800879	25.8987902	Brindled_ZmC	0.135687117676168
CTauZmC_3748	-15.7816253	26.1169097	Brindled_ZmC	0.135687117676168
CTauZmE_2542	-11.916667	32.166667	Cookson	0.134803692328604
CTauZmE_2552	-11.916667	32.166667	Cookson	0.134803692328604
CTauZmE_3749	-12.4952737	32.182376	Cookson	0.134803692328604
CTauZw__1272	-19	30	Brindled_Zw	0.136134217985863
CTauZw__1273	-19	30	Brindled_Zw	0.136134217985863
CTauZw__1274	-19	30	Brindled_Zw	0.136134217985863
CTauZw__1277	-19	30	Brindled_South	0.136135381855954
CTauZw__1278	-19	30	Brindled_Zw	0.136134217985863
CTauZw__1279	-19	30	Brindled_Zw	0.136134217985863
CTauTzN__738	-2.05	35.616667	W.wBearded	0.134633340806009
CTauTzN__740	-2.05	35.616667	W.wBearded	0.134633340806009
CTauTzN__741	-2.05	35.616667	W.wBearded	0.134633340806009
CTauTzN__742	-2.05	35.616667	W.wBearded	0.134633340806009
CTauTzN__744	-2.05	35.616667	W.wBearded	0.134633340806009
CTauTzN__746	-2.05	35.616667	W.wBearded	0.134633340806009
CTauTzN__747	-2.05	35.616667	W.wBearded	0.134633340806009
CTauTzN__750	-2.05	35.616667	W.wBearded	0.134633340806009
CTauTzN__751	-2.05	35.616667	W.wBearded	0.134633340806009
