# Supplementary material for: Introgression and disruption of migration routes have shaped the genetic integrity of wildebeest populations
Source: Nat Commun. 2024 Apr 12;15:2921. doi: 10.1038/s41467-024-47015-y (PMC11014984; doi:10.1038/s41467-024-47015-y)
Supplement: Supplementary file 10 — Source Data [file 41467_2024_47015_MOESM10_ESM.zip › source_data/Fig2c.roh.txt]

sampleID	pop	ROH.1-2Mb	ROH.2-5Mb	ROH.5-10Mb	ROH.>10Mb
CGnoNaC_2627	Black	0.0154201476429818	0.0342808195099502	0.056801296526421	0.0775312709643409
CGnoNaC_2628	Black	0.0417735481938929	0.060689120741654	0.0395502548634511	0.0368353772657378
CGnoNaC_2630	Black	0.0254298229396688	0.045024052152989	0.0810320084482856	0.0876627433388329
CGnoNaC_2632	Black	0.0125098567517988	0.0567306640252848	0.066721316995553	0.075257179456374
CGnoNaC_2633	Black	0.0213175165150579	0.0598835253220245	0.0608164784162472	0.0408241179759491
CGnoNaC__926	Black	0.0235157333880649	0.0311787626432809	0.0428570000490125	0.0311430968754409
CGnoNaC__953	Black	0.0189357174144462	0.0445688772895896	0.0540245704197841	0.0710449065068059
CGnoNaC__954	Black	0.0209372242161269	0.0471401310081772	0.0477815729420533	0.115769435071303
CGnoNaC__962	Black	0.0174632738859601	0.0378136925747635	0.0634936623373219	0.0647435361015623
CGnoNaC_1324	Black	0.0236618674556358	0.0584915412114123	0.0568150221134555	0.120859383614249
CGnoNaC_1329	Black	0.0167090439581158	0.046554130391828	0.0636936337361797	0.0804146575707341
CGnoNaC_1356	Black	0.0216257953340552	0.0423861050366871	0.0640545122993677	0.100252377564252
CGnoZaE58005	Black	0.0171923260959849	0.0281764592981985	0.024957515268984	0.0201158111078677
CGnoZa_58006	Black	0.0227951642452606	0.0423404831328438	0.0435127782351626	0.0384174154049841
CGnoZa_58007	Black	0.0151803016797495	0.0348862463671327	0.054726906307363	0.0409447112304014
CGnoZaE58013	Black	0.0137761292745282	0.0524328612605916	0.0941334168259859	0.222544721551936
CGnoZaN58014	Black	0.0154759049224551	0.0302650019447041	0.0123666151115977	0.00699124580408267
CGnoNa_58015	Black	0.0176751884796586	0.0330993106571513	0.0297935550410634	0.0128414379727637
CGnoZa_58016	Black	0.026555296483155	0.0384778979412184	0.0567712626343835	0.0827939368956649
CGnoNa_58017	Black	0.0162482026214976	0.0333841386804436	0.0351376332781366	0.0158400823284453
CTauBwC__760	B-Kalahari	0.00287090653768121	0.00148646115189037	0	0
CTauBwC__761	B-Kalahari	0.00314400824508869	0	0	0
CTauBwC__762	B-Kalahari	0.00370244253288095	0	0.0022005435921226	0
CTauBwC__763	B-Kalahari	0.00206446325278411	0.000861269252408548	0	0
CTauBwC__764	B-Kalahari	0.0026592838459046	0.00231167625127281	0	0
CTauBwC__765	B-Kalahari	0.0022019847246957	0	0	0
CTauBwC__766	B-Kalahari	0.00233315779507865	0.00430342565560193	0	0
CTauBwC__767	B-Kalahari	0.000630498834758255	0.00117478768536246	0	0
CTauBwC__769	B-Kalahari	0.00158129501005692	0.00280903494053388	0	0
CTauBwN_1973	B-Kalahari	0.000546775200208353	0.00319910301841554	0	0
CTauZaN__914	B-Kalahari	0.00583060984664233	0.00344308326231501	0.0130501314231431	0.0114028222891093
CTauZw__1277	B-Kalahari	0.00101142126361831	0	0	0
CTauNaC_2635	B-Ovita	0.00274573554691591	0.00585022391934925	0.0182979002474613	0.0634992380307415
CTauNaC_2636	B-Ovita	0.00240919191629532	0.0215949044276114	0.0115531797596478	0.0625212858000362
CTauNaC_2638	B-Ovita	0.0074525187065103	0.0134265370807981	0.0265033861349791	0.108222914131355
CTauNaC_2639	B-Ovita	0.00221655149937114	0.00918084091226711	0.0259539374629788	0.0280466369954696
CTauNaC__935	B-Ovita	0.00308085346483188	0.0134266262659833	0.00822210100418188	0.0843968109963286
CTauNaC__936	B-Ovita	0.00444761392848864	0.0159792562994015	0.0138390789918599	0.115425925196245
CTauNaC__940	B-Ovita	0.00464992885424798	0.0108649906126195	0.0375611746972332	0.1975297229832
CTauNaC__972	B-Ovita	0.00648254521586059	0.00946929830816175	0.0126118475002896	0.0502367095883721
CTauNaC_1120	B-Ovita	0.00428978073900969	0.017190093970258	0.0207734897006796	0.154617012915347
CTauNaN_2489	B-Etosha	0.0103115673653302	0.00892716990615758	0.0113427706531959	0.010771309077057
CTauNaN_2495	B-Etosha	0.00489926062601651	0.0076161430984866	0.00209081747502972	0
CTauNaN_2496	B-Etosha	0.00530913906736332	0.00440192860896038	0.00348151582586591	0
CTauNaN_2500	B-Etosha	0.00639762841689288	0.0041472098853006	0.00337493744570901	0.00448900752354095
CTauNaN_2503	B-Etosha	0.00564359684820705	0.00419890020171893	0	0.00420337988188905
CTauNaN_2506	B-Etosha	0.00568560182020695	0.00779625633090675	0	0
CTauZw__1272	B-Zimbabwe	0.0205075198908208	0.0609570660021786	0.069043826820709	0.148819957952778
CTauZw__1273	B-Zimbabwe	0.0218095569151678	0.0556682178147225	0.0765285076220904	0.0251112720735152
CTauZw__1274	B-Zimbabwe	0.0154191958406143	0.059072294227574	0.0677009571511199	0.0799948577989293
CTauZw__1278	B-Zimbabwe	0.023882678215727	0.0634195423158905	0.0634668246336895	0.0661045189967089
CTauZw__1279	B-Zimbabwe	0.020239309198994	0.0586046821316242	0.0459415323121475	0.0296524537639422
CTauBwN_2245	B-Okavango	0.00797198448613367	0.0136281493606586	0.0232665636177416	0.116425909084983
CTauBwN_2248	B-Okavango	0.0105635267660384	0.019744626482044	0.0167543013980471	0
CTauBwN_2250	B-Okavango	0.00682433201851768	0.0142658626100996	0.00257201489186384	0.00439172815758407
CTauBwN_2252	B-Okavango	0.0100952728701572	0.0131712861632991	0.0227787477433038	0.0441722278467489
CTauBwN_2261	B-Okavango	0.00767481528130087	0.0310062982123573	0.0365112925308463	0.100883367215876
CTauBwN_1937	B-Okavango	0.00312792782278297	0	0	0
CTauBwN_2053	B-Okavango	0.0028061397560384	0.00214689953669251	0.00614921433567552	0.0153928662068076
CTauBwN_8010	B-Okavango	0.00325409943798668	0.00454263490884296	0.0175177236666374	0.0337762908794055
CTauZmC_3748	B-Kafue	0.0181400966474597	0.0101703288716084	0	0.00640983136740561
CTauZmC_3745	B-Kafue	0.0160375925791348	0.00769685819167004	0.00743564978714607	0
CTauZmC_3746	B-Kafue	0.021172388362162	0.0102560533382819	0.0104445658147386	0
CTauZmC_3747	B-Kafue	0.0162802804713543	0.0183266524676322	0	0.0130361989468414
CTauZmE_2542	C-Luangwa	0.0505862387681973	0.0438918612836375	0.0245844323290318	0
CTauZmE_2552	C-Luangwa	0.0426720457770609	0.0604435383720292	0.0196300874484634	0.0118865207145415
CTauZmE_3749	C-Luangwa	0.062715993642106	0.0837854659803826	0.036202237587408	0.00551369864281011
CTauTzS_3709	N-Selous	0.0355267409023535	0.0309822824568799	0.00335023289388312	0.00438630620939675
CTauTzS_3711	N-Selous	0.0514660934813854	0.0204138909130938	0.00524939198692362	0.00604937064042437
CTauTzS_7105	N-Selous	0.0389237962593629	0.0280342095944564	0.0325229660651999	0.00922558627634827
CTauTzS_7106	N-Selous	0.0550376169895188	0.0476566329834373	0.0373234393159981	0.0409104623808517
CTauTzS_7107	N-Selous	0.0529245507619819	0.0573833036680566	0.0252467501280277	0.0202339553698053
CTauTzS_8872	N-Selous	0.0535544305941487	0.0491629216110344	0.0367910628387463	0.0300394556814214
CTauTzN_2165	E-Monduli	0.0437113482736961	0.0258865240199654	0.0184122377186171	0
CTauTzN_2199	E-Monduli	0.0447817305415545	0.0202584036675673	0.0043874849483125	0
CTauTzN_3171	E-Monduli	0.0222037110680469	0.0134519285505181	0.00250306905280618	0
CTauTzN_3172	E-Monduli	0.0451610300813022	0.0379050937177835	0.00275207661321048	0
CTauTzN_4275	E-Monduli	0.0411270561039464	0.0172129946882344	0.00756890535772375	0
CTauTzN_4276	E-Monduli	0.0448709738892258	0.0188976147990896	0.00741913466330341	0.00478045667108765
CTauTzN_4279	E-Monduli	0.0442742989723879	0.0393425008099635	0	0
CTauTzN_4498	E-Monduli	0.0464821715356223	0.031117601493973	0.00741065485989706	0
CTauTzN_4499	E-Monduli	0.0364005006832256	0.0278738358632911	0.00807626692851326	0
CTauTzN_4501	E-Monduli	0.0520840616628021	0.027047991259466	0.00330438755857161	0
CTauTzN_4502	E-Monduli	0.0422817843330158	0.0264862342830993	0.0120254662045979	0
CTauKeS__698	E-Amboseli	0.0364525203105489	0.0304162548371519	0.00941311093545602	0
CTauKeS__699	E-Amboseli	0.0399644634738699	0.0163436102604923	0.00479179599153301	0
CTauKeS__700	E-Amboseli	0.0425152043381314	0.022643503788669	0.00240572839286104	0
CTauKeS__701	E-Amboseli	0.0435611788385201	0.0301069190920478	0.00412692723901729	0
CTauKeS__702	E-Amboseli	0.0370851039782206	0.0224295933312489	0.00775470146693987	0.0197105709517174
CTauKeS__704	E-Amboseli	0.0406973343998403	0.0219227113326745	0.0114351948893005	0.00478740067676623
CTauKeS__705	E-Amboseli	0.0362010528071753	0.0262240557780469	0	0.00949583485093877
CTauKeS__706	E-Amboseli	0.0364433484398539	0.0315105990494826	0.00458792613466747	0
CTauKeS__707	E-Amboseli	0.0356407195478015	0.0200145884867842	0.00527932885535965	0
CTauKeS__709	E-Nairobi	0.0658206636135233	0.0420684609453186	0.0180620775033107	0
CTauKeS__710	E-Nairobi	0.075908353493043	0.0597729096564724	0.00445170887602768	0.00914690877368705
CTauKeS__711	E-Nairobi	0.0681279567884818	0.0314550874197837	0.0116624025384418	0
CTauKeS__712	E-Nairobi	0.0619494525293799	0.0552035605911188	0.0079417133813024	0
CTauKeS__713	E-Nairobi	0.052874447088704	0.0614187619161118	0.0178466370813609	0
CTauKeS__714	E-Nairobi	0.0649028719747085	0.0478171135033281	0.00996571229075101	0
CTauKeS__715	E-Nairobi	0.0718325342358177	0.0427443156931377	0.00573936277338164	0
CTauKeS__716	E-Nairobi	0.0659473194271666	0.0672271730886926	0.00216290318912652	0
CTauKeS__717	E-Nairobi	0.0644087775963357	0.0383415598488618	0.0127508323045582	0
CTauKeS__718	E-Nairobi	0.0643588925028593	0.0565799474313104	0.0110057235960556	0
CTauKeW__638	W-Serengeti	0.00513040816655076	0	0	0
CTauKeW__640	W-Serengeti	0.00734079270531732	0.0038830878347221	0	0
CTauKeW__641	W-Serengeti	0.0145375838834911	0.00920073453485314	0.00221849934348304	0
CTauKeW__642	W-Serengeti	0.00335932494893251	0.00410948138458922	0	0
CTauKeW__643	W-Serengeti	0.01135154035409	0.0023146113539262	0	0
CTauKeW__644	W-Serengeti	0.0121566409189286	0.00214205881655633	0	0
CTauKeW__645	W-Serengeti	0.00726466306809473	0.00507604580952289	0	0
CTauKeW__646	W-Serengeti	0.00761857057223163	0.00469884949930692	0	0
CTauKeW__648	W-Serengeti	0.0130995752258963	0.00216376900306544	0	0
CTauKeW__649	W-Serengeti	0.0144214307391728	0.014836411817221	0.00233285632878692	0.00425457769357288
CTauTzN_4284	W-Serengeti	0.00866256153620988	0.00098676225388751	0	0
CTauTzN_4285	W-Serengeti	0.00526943087426398	0.00336077187795755	0.00239110439037398	0
CTauTzN_4496	W-Serengeti	0.00744425188128799	0.00119239662301602	0	0
CTauTzN_4497	W-Serengeti	0.0083610239444958	0.00290027879763515	0	0
CTauTzN_5188	W-Serengeti	0.00575883002919325	0.00188993560136485	0	0
CTauTzN_8202	W-Serengeti	0.0056029188425803	0.00147734412326755	0	0
CTauTzN_8870	W-Serengeti	0.00531578302887528	0.0020286140799955	0	0
CTauTzN_8871	W-Serengeti	0.00897376421373871	0.00317766784404821	0.00240657469546259	0
CTauTzN_3174	W-Serengeti	0.00907374817624744	0.00182580897387132	0	0
CTauTzN__738	W-Serengeti	0.00491753206767912	0.0023148351445041	0	0
CTauTzN__740	W-Serengeti	0.00579025489384256	0.00558902090592818	0	0
CTauTzN__741	W-Serengeti	0.00641541366481855	0.000834034561174994	0	0
CTauTzN__742	W-Serengeti	0.00917769035646351	0.000849825341039025	0	0
CTauTzN__744	W-Serengeti	0.00736216283016617	0.00487019765163002	0	0
CTauTzN__746	W-Serengeti	0.00599151096909518	0.00422390588213447	0	0
CTauTzN__747	W-Serengeti	0.00586568107017971	0	0	0
CTauTzN__750	W-Serengeti	0.0139059210165203	0.0106905071616673	0	0
CTauTzN__751	W-Serengeti	0.00577003956171503	0.00518389161421406	0	0
