# Supplementary material for: Introgression and disruption of migration routes have shaped the genetic integrity of wildebeest populations
Source: Nat Commun. 2024 Apr 12;15:2921. doi: 10.1038/s41467-024-47015-y (PMC11014984; doi:10.1038/s41467-024-47015-y)
Supplement: Supplementary file 10 — Source Data [file 41467_2024_47015_MOESM10_ESM.zip › source_data/SuppFig11.right.Dstas.excludingCGnoNaC_2628.txt]

pop1	pop2	pop3	pop4	est	se	z	p	n
CGnoNaC_1324	CGnoNaC_1324	CTauNaN_2489	ABusKeW__626	0	0	NA	NA	49633947
CGnoNaC_1324	CGnoNaC_1324	CTauNaN_2495	ABusKeW__626	0	0	NA	NA	49598860
CGnoNaC_1324	CGnoNaC_1324	CTauNaN_2496	ABusKeW__626	0	0	NA	NA	48478694
CGnoNaC_1324	CGnoNaC_1324	CTauNaN_2500	ABusKeW__626	0	0	NA	NA	49644902
CGnoNaC_1324	CGnoNaC_1324	CTauNaN_2503	ABusKeW__626	0	0	NA	NA	49796594
CGnoNaC_1324	CGnoNaC_1324	CTauNaN_2506	ABusKeW__626	0	0	NA	NA	49708953
CGnoNaC_1324	CGnoNaC_1329	CTauNaN_2489	ABusKeW__626	0.000828143552352626	0.00321818434543812	0.257332540171773	0.796922074617536	48228572
CGnoNaC_1324	CGnoNaC_1329	CTauNaN_2495	ABusKeW__626	0.00297390432396086	0.00319694322881474	0.93023369860197	0.352250097596024	48187254
CGnoNaC_1324	CGnoNaC_1329	CTauNaN_2496	ABusKeW__626	0.000772801894446979	0.00320520623276212	0.241108321376565	0.80947116348261	47107301
CGnoNaC_1324	CGnoNaC_1329	CTauNaN_2500	ABusKeW__626	0.00530354204556476	0.00326163694830859	1.6260369040506	0.103941804980411	48239202
CGnoNaC_1324	CGnoNaC_1329	CTauNaN_2503	ABusKeW__626	0.00286309696616203	0.00318990348136745	0.897549716750264	0.369425656697122	48383861
CGnoNaC_1324	CGnoNaC_1329	CTauNaN_2506	ABusKeW__626	0.00375369549384114	0.00315657831185368	1.18916596485034	0.234374364745392	48302033
CGnoNaC_1324	CGnoNaC_1356	CTauNaN_2489	ABusKeW__626	-0.00495269309999165	0.00271317721241178	-1.8254218992165	0.0679373870856062	48976646
CGnoNaC_1324	CGnoNaC_1356	CTauNaN_2495	ABusKeW__626	-0.00473166898067385	0.00302383898714728	-1.56478866791044	0.117632469718316	48943129
CGnoNaC_1324	CGnoNaC_1356	CTauNaN_2496	ABusKeW__626	-0.00553154657843677	0.00293766028843325	-1.88297693923858	0.05970349322392	47845403
CGnoNaC_1324	CGnoNaC_1356	CTauNaN_2500	ABusKeW__626	0.000332676331598524	0.00275414194283842	0.120791280370854	0.903856356789014	48990507
CGnoNaC_1324	CGnoNaC_1356	CTauNaN_2503	ABusKeW__626	-0.00360527478012003	0.00283091026224064	-1.27353905498456	0.202826823006706	49137120
CGnoNaC_1324	CGnoNaC_1356	CTauNaN_2506	ABusKeW__626	-0.00185499946149723	0.00292417552481211	-0.634366660194388	0.52584156233145	49052258
CGnoNaC_1324	CGnoNaC_2630	CTauNaN_2489	ABusKeW__626	-0.00489384611444455	0.00245020185040619	-1.99732365463411	0.0457900353335285	49042850
CGnoNaC_1324	CGnoNaC_2630	CTauNaN_2495	ABusKeW__626	-0.00432491977345843	0.00263038213281452	-1.64421728672204	0.100131327422589	49007299
CGnoNaC_1324	CGnoNaC_2630	CTauNaN_2496	ABusKeW__626	-0.00760620532866644	0.00252167898131932	-3.01632578334255	0.00255858199146619	47904639
CGnoNaC_1324	CGnoNaC_2630	CTauNaN_2500	ABusKeW__626	-0.00198944657432187	0.00262939603713176	-0.756617316762992	0.449279163688947	49054940
CGnoNaC_1324	CGnoNaC_2630	CTauNaN_2503	ABusKeW__626	-0.00308819921053914	0.0024851132123398	-1.24267948647358	0.213985966077399	49202566
CGnoNaC_1324	CGnoNaC_2630	CTauNaN_2506	ABusKeW__626	-0.00189533027945049	0.00256129468693573	-0.739989150455003	0.45930657762738	49118088
CGnoNaC_1324	CGnoNaC_2632	CTauNaN_2489	ABusKeW__626	-0.00237922137945041	0.00299000763557056	-0.795724181820157	0.42619236830643	48841017
CGnoNaC_1324	CGnoNaC_2632	CTauNaN_2495	ABusKeW__626	-0.000879675184536288	0.00310666210068337	-0.283157664408623	0.777055979690786	48804068
CGnoNaC_1324	CGnoNaC_2632	CTauNaN_2496	ABusKeW__626	-0.0029493150671515	0.00309519243848059	-0.952869692522026	0.340656097660367	47703899
CGnoNaC_1324	CGnoNaC_2632	CTauNaN_2500	ABusKeW__626	0.00174657012395408	0.00288154167374351	0.60612349974625	0.544432747222133	48852758
CGnoNaC_1324	CGnoNaC_2632	CTauNaN_2503	ABusKeW__626	-0.000865790835416481	0.00302741973920898	-0.285983084606134	0.774891077271182	48998977
CGnoNaC_1324	CGnoNaC_2632	CTauNaN_2506	ABusKeW__626	0.00231170909708237	0.003015345170801	0.766648249582747	0.443290680002361	48916481
CGnoNaC_1324	CGnoNaC_2633	CTauNaN_2489	ABusKeW__626	-0.000656036870650576	0.00297470837288216	-0.220538213638384	0.825452014711166	48564041
CGnoNaC_1324	CGnoNaC_2633	CTauNaN_2495	ABusKeW__626	-0.00102032019317218	0.0030294121625229	-0.336804679731151	0.736264145073958	48525296
CGnoNaC_1324	CGnoNaC_2633	CTauNaN_2496	ABusKeW__626	-0.00101150221706848	0.00309930857933487	-0.32636382960149	0.744149100400977	47431016
CGnoNaC_1324	CGnoNaC_2633	CTauNaN_2500	ABusKeW__626	0.00406308534015373	0.00298688221407578	1.36030986458264	0.173731888036858	48573392
CGnoNaC_1324	CGnoNaC_2633	CTauNaN_2503	ABusKeW__626	0.000771111850718568	0.00309177697839157	0.249407333099337	0.803045713352422	48719435
CGnoNaC_1324	CGnoNaC_2633	CTauNaN_2506	ABusKeW__626	0.00324208722343614	0.00308178271290621	1.0520168115223	0.29279183659134	48638513
CGnoNaC_1324	CGnoNaC__953	CTauNaN_2489	ABusKeW__626	-0.00177179184656559	0.00330067737146305	-0.536796435145138	0.591408234367638	48953481
CGnoNaC_1324	CGnoNaC__953	CTauNaN_2495	ABusKeW__626	-0.00260961605246231	0.00326092607509507	-0.800268387680708	0.42355531457317	48915647
CGnoNaC_1324	CGnoNaC__953	CTauNaN_2496	ABusKeW__626	-0.0050678850744244	0.00331586339193045	-1.52837571256937	0.126419281434321	47815707
CGnoNaC_1324	CGnoNaC__953	CTauNaN_2500	ABusKeW__626	0.00073714170860226	0.0032276600287019	0.228382698935836	0.819348738325673	48963601
CGnoNaC_1324	CGnoNaC__953	CTauNaN_2503	ABusKeW__626	-0.00319158093141101	0.00324546322908211	-0.983397655783535	0.325411763592643	49111426
CGnoNaC_1324	CGnoNaC__953	CTauNaN_2506	ABusKeW__626	0.000418999783094277	0.00328363537564144	0.127602408660379	0.898463624882052	49027068
CGnoNaC_1324	CGnoNaC__954	CTauNaN_2489	ABusKeW__626	-0.00133849625380121	0.0032374372515489	-0.413443149565547	0.679281966250555	49126845
CGnoNaC_1324	CGnoNaC__954	CTauNaN_2495	ABusKeW__626	-0.002246855666244	0.00340446927555743	-0.659972372896834	0.509271558579124	49091723
CGnoNaC_1324	CGnoNaC__954	CTauNaN_2496	ABusKeW__626	-0.0022702158882502	0.00334675687671833	-0.678333076430778	0.497560531196633	47986742
CGnoNaC_1324	CGnoNaC__954	CTauNaN_2500	ABusKeW__626	0.000975411970547272	0.00323451291245776	0.301563789339181	0.762984615462488	49138721
CGnoNaC_1324	CGnoNaC__954	CTauNaN_2503	ABusKeW__626	-0.00178143277674658	0.00323871483121769	-0.550043109561703	0.582289805608678	49287298
CGnoNaC_1324	CGnoNaC__954	CTauNaN_2506	ABusKeW__626	0.00104312300109399	0.00324575394955598	0.321380800056236	0.747921831360297	49201691
CGnoNaC_1324	CGnoNaC__962	CTauNaN_2489	ABusKeW__626	-0.00425198091183782	0.00291303044226661	-1.45964177035149	0.144388553037609	48826261
CGnoNaC_1324	CGnoNaC__962	CTauNaN_2495	ABusKeW__626	-0.0033893962298688	0.003016278740515	-1.12370126286475	0.261139780498743	48790662
CGnoNaC_1324	CGnoNaC__962	CTauNaN_2496	ABusKeW__626	-0.0041202471116216	0.00298740288544821	-1.37920704692746	0.167830925969462	47695157
CGnoNaC_1324	CGnoNaC__962	CTauNaN_2500	ABusKeW__626	-0.000747656409235241	0.00293790639791031	-0.254486123100123	0.799120023445232	48839344
CGnoNaC_1324	CGnoNaC__962	CTauNaN_2503	ABusKeW__626	-0.00211048027009168	0.00292165920481834	-0.722356757629748	0.47007516571832	48985346
CGnoNaC_1324	CGnoNaC__962	CTauNaN_2506	ABusKeW__626	0.00100437390840132	0.00293250935896911	0.342496403405986	0.731977350188032	48901342
CGnoNaC_1329	CGnoNaC_1324	CTauNaN_2489	ABusKeW__626	-0.000828143552352626	0.00321818434543812	-0.257332540171773	0.796922074617536	48228572
CGnoNaC_1329	CGnoNaC_1324	CTauNaN_2495	ABusKeW__626	-0.00297390432396086	0.00319694322881474	-0.93023369860197	0.352250097596024	48187254
CGnoNaC_1329	CGnoNaC_1324	CTauNaN_2496	ABusKeW__626	-0.000772801894446979	0.00320520623276212	-0.241108321376565	0.80947116348261	47107301
CGnoNaC_1329	CGnoNaC_1324	CTauNaN_2500	ABusKeW__626	-0.00530354204556476	0.00326163694830859	-1.6260369040506	0.103941804980411	48239202
CGnoNaC_1329	CGnoNaC_1324	CTauNaN_2503	ABusKeW__626	-0.00286309696616203	0.00318990348136745	-0.897549716750264	0.369425656697122	48383861
CGnoNaC_1329	CGnoNaC_1324	CTauNaN_2506	ABusKeW__626	-0.00375369549384114	0.00315657831185368	-1.18916596485034	0.234374364745392	48302033
CGnoNaC_1329	CGnoNaC_1329	CTauNaN_2489	ABusKeW__626	0	0	NA	NA	48975415
CGnoNaC_1329	CGnoNaC_1329	CTauNaN_2495	ABusKeW__626	0	0	NA	NA	48934507
CGnoNaC_1329	CGnoNaC_1329	CTauNaN_2496	ABusKeW__626	0	0	NA	NA	47832050
CGnoNaC_1329	CGnoNaC_1329	CTauNaN_2500	ABusKeW__626	0	0	NA	NA	48984119
CGnoNaC_1329	CGnoNaC_1329	CTauNaN_2503	ABusKeW__626	0	0	NA	NA	49132986
CGnoNaC_1329	CGnoNaC_1329	CTauNaN_2506	ABusKeW__626	0	0	NA	NA	49048416
CGnoNaC_1329	CGnoNaC_1356	CTauNaN_2489	ABusKeW__626	-0.0058649749273935	0.00344640613456671	-1.70176546187318	0.0887993434039715	48335846
CGnoNaC_1329	CGnoNaC_1356	CTauNaN_2495	ABusKeW__626	-0.00780724030856575	0.00339136103101959	-2.30209648490846	0.0213297316161595	48296827
CGnoNaC_1329	CGnoNaC_1356	CTauNaN_2496	ABusKeW__626	-0.00657007217731065	0.0033347309286322	-1.97019559236387	0.0488159585116694	47215952
CGnoNaC_1329	CGnoNaC_1356	CTauNaN_2500	ABusKeW__626	-0.0052866437758956	0.00344369914870833	-1.53516423694518	0.124743490590318	48347490
CGnoNaC_1329	CGnoNaC_1356	CTauNaN_2503	ABusKeW__626	-0.00649942273874751	0.00330522491700364	-1.96640861119962	0.0492514295260626	48491553
CGnoNaC_1329	CGnoNaC_1356	CTauNaN_2506	ABusKeW__626	-0.00559136269402486	0.00339988611812494	-1.64457352386513	0.10005779053346	48409700
CGnoNaC_1329	CGnoNaC_2630	CTauNaN_2489	ABusKeW__626	-0.00522431072389744	0.00331461562146171	-1.57614375859171	0.114992676406106	48398115
CGnoNaC_1329	CGnoNaC_2630	CTauNaN_2495	ABusKeW__626	-0.00706515985826559	0.0033524763048257	-2.10744512887256	0.0350790132637223	48357020
CGnoNaC_1329	CGnoNaC_2630	CTauNaN_2496	ABusKeW__626	-0.00764518005708334	0.00329909088522707	-2.31735963726175	0.020484149127403	47271748
CGnoNaC_1329	CGnoNaC_2630	CTauNaN_2500	ABusKeW__626	-0.00762505342560664	0.00350984410127102	-2.17247638516063	0.0298197489601244	48408056
CGnoNaC_1329	CGnoNaC_2630	CTauNaN_2503	ABusKeW__626	-0.0059959052679942	0.00320777005392274	-1.86918175779523	0.0615975313531498	48553106
CGnoNaC_1329	CGnoNaC_2630	CTauNaN_2506	ABusKeW__626	-0.00591075900204004	0.00328977310374446	-1.79670719397406	0.0723821162857579	48471400
CGnoNaC_1329	CGnoNaC_2632	CTauNaN_2489	ABusKeW__626	-0.00348362439655573	0.00312375408309891	-1.11520443155366	0.264762827473158	48215363
CGnoNaC_1329	CGnoNaC_2632	CTauNaN_2495	ABusKeW__626	-0.003854266977716	0.00330368372004429	-1.16665737532052	0.243348762848525	48173283
CGnoNaC_1329	CGnoNaC_2632	CTauNaN_2496	ABusKeW__626	-0.00382598421299589	0.00319016433102992	-1.19930631026794	0.230408862329882	47089674
CGnoNaC_1329	CGnoNaC_2632	CTauNaN_2500	ABusKeW__626	-0.00380770448503976	0.00325451001734533	-1.16997780456846	0.242009901000838	48224980
CGnoNaC_1329	CGnoNaC_2632	CTauNaN_2503	ABusKeW__626	-0.00375907362931944	0.00323558299330274	-1.16179175038942	0.245320065844631	48368768
CGnoNaC_1329	CGnoNaC_2632	CTauNaN_2506	ABusKeW__626	-0.00106515429667149	0.00318747641105143	-0.334168526856686	0.73825239212114	48289013
CGnoNaC_1329	CGnoNaC_2633	CTauNaN_2489	ABusKeW__626	-0.00136570072936082	0.00312999513242114	-0.436326790164818	0.662599647195022	47943592
CGnoNaC_1329	CGnoNaC_2633	CTauNaN_2495	ABusKeW__626	-0.00391219647537229	0.0030403399712059	-1.28676283324348	0.198176965041425	47899613
CGnoNaC_1329	CGnoNaC_2633	CTauNaN_2496	ABusKeW__626	-0.00172022033537131	0.0028412829058036	-0.605437892811587	0.544888079753839	46821915
CGnoNaC_1329	CGnoNaC_2633	CTauNaN_2500	ABusKeW__626	-0.00137541328882675	0.00298312216775763	-0.4610650223087	0.644751955538451	47950848
CGnoNaC_1329	CGnoNaC_2633	CTauNaN_2503	ABusKeW__626	-0.00218802428485601	0.00301090546763838	-0.726699761375173	0.467409899650265	48094290
CGnoNaC_1329	CGnoNaC_2633	CTauNaN_2506	ABusKeW__626	-0.000362221484753035	0.0029817579183221	-0.121479172580471	0.90331151039452	48016185
CGnoNaC_1329	CGnoNaC__953	CTauNaN_2489	ABusKeW__626	-0.00242665262656315	0.00333418294621063	-0.727810280872888	0.466729730246007	48320586
CGnoNaC_1329	CGnoNaC__953	CTauNaN_2495	ABusKeW__626	-0.00536190209644653	0.00317871392215165	-1.68681492822641	0.0916389440671896	48277570
CGnoNaC_1329	CGnoNaC__953	CTauNaN_2496	ABusKeW__626	-0.00574366099190571	0.00309407753601924	-1.85634035509509	0.0634050604586898	47194555
CGnoNaC_1329	CGnoNaC__953	CTauNaN_2500	ABusKeW__626	-0.00432024996194361	0.00327910787508868	-1.3175077266486	0.187668492837212	48328601
CGnoNaC_1329	CGnoNaC__953	CTauNaN_2503	ABusKeW__626	-0.00597541645704823	0.00319635143889347	-1.86944914265023	0.0615603529677913	48473867
CGnoNaC_1329	CGnoNaC__953	CTauNaN_2506	ABusKeW__626	-0.0032058214911074	0.0030362988271918	-1.05583200915451	0.291044971420641	48392228
CGnoNaC_1329	CGnoNaC__954	CTauNaN_2489	ABusKeW__626	-0.00211943869006628	0.00308126224522427	-0.68784755122718	0.491548788042101	48486397
CGnoNaC_1329	CGnoNaC__954	CTauNaN_2495	ABusKeW__626	-0.0048711367125489	0.00302739442342404	-1.60901951686875	0.107612074110508	48445680
CGnoNaC_1329	CGnoNaC__954	CTauNaN_2496	ABusKeW__626	-0.00298662835074342	0.00280333254343912	-1.06538496752135	0.286701756571159	47357967
CGnoNaC_1329	CGnoNaC__954	CTauNaN_2500	ABusKeW__626	-0.00435412044720068	0.00293967991252541	-1.48115460756411	0.138565379032552	48496198
CGnoNaC_1329	CGnoNaC__954	CTauNaN_2503	ABusKeW__626	-0.00458633448610645	0.00298244091993112	-1.53777882252647	0.124102703313425	48642067
CGnoNaC_1329	CGnoNaC__954	CTauNaN_2506	ABusKeW__626	-0.0025468945677005	0.00289355206653801	-0.880196557426296	0.37875283811224	48559320
CGnoNaC_1329	CGnoNaC__962	CTauNaN_2489	ABusKeW__626	-0.00471482263276081	0.00300460018666888	-1.56920133789515	0.116601032586243	48193963
CGnoNaC_1329	CGnoNaC__962	CTauNaN_2495	ABusKeW__626	-0.00585717480758698	0.00300035639608867	-1.95215968850318	0.0509192485110557	48152709
CGnoNaC_1329	CGnoNaC__962	CTauNaN_2496	ABusKeW__626	-0.00448846086280356	0.00287796725917221	-1.55959413662495	0.118855822993492	47074138
CGnoNaC_1329	CGnoNaC__962	CTauNaN_2500	ABusKeW__626	-0.00572098982566837	0.00310762914669779	-1.84094998328471	0.065628888673477	48204783
CGnoNaC_1329	CGnoNaC__962	CTauNaN_2503	ABusKeW__626	-0.00447447390574363	0.00303866627497751	-1.47251244488069	0.140882548891578	48348288
CGnoNaC_1329	CGnoNaC__962	CTauNaN_2506	ABusKeW__626	-0.00231328013058582	0.00306565034859239	-0.754580551447422	0.450500696678023	48266836
CGnoNaC_1356	CGnoNaC_1324	CTauNaN_2489	ABusKeW__626	0.00495269309999165	0.00271317721241178	1.8254218992165	0.0679373870856062	48976646
CGnoNaC_1356	CGnoNaC_1324	CTauNaN_2495	ABusKeW__626	0.00473166898067385	0.00302383898714728	1.56478866791044	0.117632469718316	48943129
CGnoNaC_1356	CGnoNaC_1324	CTauNaN_2496	ABusKeW__626	0.00553154657843677	0.00293766028843325	1.88297693923858	0.05970349322392	47845403
CGnoNaC_1356	CGnoNaC_1324	CTauNaN_2500	ABusKeW__626	-0.000332676331598524	0.00275414194283842	-0.120791280370854	0.903856356789014	48990507
CGnoNaC_1356	CGnoNaC_1324	CTauNaN_2503	ABusKeW__626	0.00360527478012003	0.00283091026224064	1.27353905498456	0.202826823006706	49137120
CGnoNaC_1356	CGnoNaC_1324	CTauNaN_2506	ABusKeW__626	0.00185499946149723	0.00292417552481211	0.634366660194388	0.52584156233145	49052258
CGnoNaC_1356	CGnoNaC_1329	CTauNaN_2489	ABusKeW__626	0.0058649749273935	0.00344640613456671	1.70176546187318	0.0887993434039715	48335846
CGnoNaC_1356	CGnoNaC_1329	CTauNaN_2495	ABusKeW__626	0.00780724030856575	0.00339136103101959	2.30209648490846	0.0213297316161595	48296827
CGnoNaC_1356	CGnoNaC_1329	CTauNaN_2496	ABusKeW__626	0.00657007217731065	0.0033347309286322	1.97019559236387	0.0488159585116694	47215952
CGnoNaC_1356	CGnoNaC_1329	CTauNaN_2500	ABusKeW__626	0.0052866437758956	0.00344369914870833	1.53516423694518	0.124743490590318	48347490
CGnoNaC_1356	CGnoNaC_1329	CTauNaN_2503	ABusKeW__626	0.00649942273874751	0.00330522491700364	1.96640861119962	0.0492514295260626	48491553
CGnoNaC_1356	CGnoNaC_1329	CTauNaN_2506	ABusKeW__626	0.00559136269402486	0.00339988611812494	1.64457352386513	0.10005779053346	48409700
CGnoNaC_1356	CGnoNaC_1356	CTauNaN_2489	ABusKeW__626	0	0	NA	NA	49760617
CGnoNaC_1356	CGnoNaC_1356	CTauNaN_2495	ABusKeW__626	0	0	NA	NA	49727779
CGnoNaC_1356	CGnoNaC_1356	CTauNaN_2496	ABusKeW__626	0	0	NA	NA	48606636
CGnoNaC_1356	CGnoNaC_1356	CTauNaN_2500	ABusKeW__626	0	0	NA	NA	49772393
CGnoNaC_1356	CGnoNaC_1356	CTauNaN_2503	ABusKeW__626	0	0	NA	NA	49923456
CGnoNaC_1356	CGnoNaC_1356	CTauNaN_2506	ABusKeW__626	0	0	NA	NA	49835401
CGnoNaC_1356	CGnoNaC_2630	CTauNaN_2489	ABusKeW__626	0.00072563204518962	0.00263055082576316	0.275847947161068	0.78266485532937	49154429
CGnoNaC_1356	CGnoNaC_2630	CTauNaN_2495	ABusKeW__626	0.0008519808292502	0.00296761850662155	0.287092437032996	0.774041542916855	49121192
CGnoNaC_1356	CGnoNaC_2630	CTauNaN_2496	ABusKeW__626	-0.000927939552467251	0.00290387463120679	-0.319552208795467	0.749307807935554	48017846
CGnoNaC_1356	CGnoNaC_2630	CTauNaN_2500	ABusKeW__626	-0.00216156190520361	0.00274065723574074	-0.788702022644356	0.430286185476375	49167457
CGnoNaC_1356	CGnoNaC_2630	CTauNaN_2503	ABusKeW__626	0.00100010018376938	0.00280601341822116	0.35641318650692	0.721531155522478	49314413
CGnoNaC_1356	CGnoNaC_2630	CTauNaN_2506	ABusKeW__626	-0.000167780961994841	0.00278010656444417	-0.0603505506373947	0.95187644169755	49229579
CGnoNaC_1356	CGnoNaC_2632	CTauNaN_2489	ABusKeW__626	0.00318191361618883	0.00310903928785526	1.02343950062588	0.306100091031449	48965381
CGnoNaC_1356	CGnoNaC_2632	CTauNaN_2495	ABusKeW__626	0.00479554930634085	0.00316964807961679	1.51295954184309	0.130289936006377	48930990
CGnoNaC_1356	CGnoNaC_2632	CTauNaN_2496	ABusKeW__626	0.00338624521637993	0.00319589248089249	1.05956168319977	0.289344053175449	47829546
CGnoNaC_1356	CGnoNaC_2632	CTauNaN_2500	ABusKeW__626	0.00208954465969404	0.00302859695300382	0.689938176693201	0.490233066587444	48978139
CGnoNaC_1356	CGnoNaC_2632	CTauNaN_2503	ABusKeW__626	0.00373923424290457	0.00312356191690718	1.19710584978799	0.231265300183553	49123827
CGnoNaC_1356	CGnoNaC_2632	CTauNaN_2506	ABusKeW__626	0.0051941529336594	0.00311983316377153	1.66488163340768	0.0959363731639911	49040953
CGnoNaC_1356	CGnoNaC_2633	CTauNaN_2489	ABusKeW__626	0.00518088730342918	0.00317840942179962	1.63002515279978	0.103096181053429	48685891
CGnoNaC_1356	CGnoNaC_2633	CTauNaN_2495	ABusKeW__626	0.00461336313559725	0.00308935056762637	1.49331163123446	0.135355632356582	48649199
CGnoNaC_1356	CGnoNaC_2633	CTauNaN_2496	ABusKeW__626	0.00564573769166406	0.00315612708552646	1.78881823788231	0.0736440927685695	47553539
CGnoNaC_1356	CGnoNaC_2633	CTauNaN_2500	ABusKeW__626	0.00462140638602995	0.00310088892044088	1.49034889820332	0.136132521578661	48696069
CGnoNaC_1356	CGnoNaC_2633	CTauNaN_2503	ABusKeW__626	0.00528837612070059	0.00303699857460268	1.7413166291632	0.081628092908517	48841295
CGnoNaC_1356	CGnoNaC_2633	CTauNaN_2506	ABusKeW__626	0.00597214465441307	0.00323658124641042	1.84520152584971	0.0650082286370889	48760294
CGnoNaC_1356	CGnoNaC__953	CTauNaN_2489	ABusKeW__626	0.00336695065453148	0.003265900971649	1.03094082881253	0.302568568620879	49069881
CGnoNaC_1356	CGnoNaC__953	CTauNaN_2495	ABusKeW__626	0.00218268823585174	0.00320307677667849	0.681434879033755	0.495596359265296	49034501
CGnoNaC_1356	CGnoNaC__953	CTauNaN_2496	ABusKeW__626	0.00064150843470902	0.0033203853110048	0.1932030094769	0.846799981919781	47933539
CGnoNaC_1356	CGnoNaC__953	CTauNaN_2500	ABusKeW__626	0.000635166426763592	0.00323624589046064	0.19626642976538	0.844401635522531	49081087
CGnoNaC_1356	CGnoNaC__953	CTauNaN_2503	ABusKeW__626	0.000602779571749781	0.00319451952097103	0.188691779090007	0.850334395181925	49228207
CGnoNaC_1356	CGnoNaC__953	CTauNaN_2506	ABusKeW__626	0.00208119729146847	0.00331139251828226	0.628496102463884	0.52967899908757	49143495
CGnoNaC_1356	CGnoNaC__954	CTauNaN_2489	ABusKeW__626	0.0035160444196527	0.00336419379573882	1.04513729979118	0.295959517047904	49248350
CGnoNaC_1356	CGnoNaC__954	CTauNaN_2495	ABusKeW__626	0.0025201313635104	0.00343429398655706	0.733813521316175	0.463062398592771	49215758
CGnoNaC_1356	CGnoNaC__954	CTauNaN_2496	ABusKeW__626	0.00331031251413532	0.00342217869604775	0.967311414204751	0.333388379376241	48109876
CGnoNaC_1356	CGnoNaC__954	CTauNaN_2500	ABusKeW__626	0.000559051913391802	0.00347973471190735	0.160659348966683	0.872361708256303	49261651
CGnoNaC_1356	CGnoNaC__954	CTauNaN_2503	ABusKeW__626	0.00165811212655045	0.00334313739835808	0.49597486701109	0.619912143251144	49409337
CGnoNaC_1356	CGnoNaC__954	CTauNaN_2506	ABusKeW__626	0.00264719656867303	0.00340497971079141	0.777448558733922	0.436894172915307	49323370
CGnoNaC_1356	CGnoNaC__962	CTauNaN_2489	ABusKeW__626	0.0009516821031049	0.0030888839605364	0.308099014162913	0.758006991352113	48945950
CGnoNaC_1356	CGnoNaC__962	CTauNaN_2495	ABusKeW__626	0.00153340446461596	0.00304341551305274	0.503843283324089	0.614371508988997	48912524
CGnoNaC_1356	CGnoNaC__962	CTauNaN_2496	ABusKeW__626	0.00165693148073352	0.00300625538362179	0.551161251888497	0.581523139656903	47816165
CGnoNaC_1356	CGnoNaC__962	CTauNaN_2500	ABusKeW__626	-0.000920924602831	0.00285590243561213	-0.322463607771535	0.747101503299891	48959868
CGnoNaC_1356	CGnoNaC__962	CTauNaN_2503	ABusKeW__626	0.00163721387757741	0.00297400931142077	0.550507313911287	0.58197146175463	49105312
CGnoNaC_1356	CGnoNaC__962	CTauNaN_2506	ABusKeW__626	0.00299730786708535	0.00300737183074692	0.996653568554883	0.318932694474693	49020877
CGnoNaC_2630	CGnoNaC_1324	CTauNaN_2489	ABusKeW__626	0.00489384611444455	0.00245020185040619	1.99732365463411	0.0457900353335285	49042850
CGnoNaC_2630	CGnoNaC_1324	CTauNaN_2495	ABusKeW__626	0.00432491977345843	0.00263038213281452	1.64421728672204	0.100131327422589	49007299
CGnoNaC_2630	CGnoNaC_1324	CTauNaN_2496	ABusKeW__626	0.00760620532866644	0.00252167898131932	3.01632578334255	0.00255858199146619	47904639
CGnoNaC_2630	CGnoNaC_1324	CTauNaN_2500	ABusKeW__626	0.00198944657432187	0.00262939603713176	0.756617316762992	0.449279163688947	49054940
CGnoNaC_2630	CGnoNaC_1324	CTauNaN_2503	ABusKeW__626	0.00308819921053914	0.0024851132123398	1.24267948647358	0.213985966077399	49202566
CGnoNaC_2630	CGnoNaC_1324	CTauNaN_2506	ABusKeW__626	0.00189533027945049	0.00256129468693573	0.739989150455003	0.45930657762738	49118088
CGnoNaC_2630	CGnoNaC_1329	CTauNaN_2489	ABusKeW__626	0.00522431072389744	0.00331461562146171	1.57614375859171	0.114992676406106	48398115
CGnoNaC_2630	CGnoNaC_1329	CTauNaN_2495	ABusKeW__626	0.00706515985826559	0.0033524763048257	2.10744512887256	0.0350790132637223	48357020
CGnoNaC_2630	CGnoNaC_1329	CTauNaN_2496	ABusKeW__626	0.00764518005708334	0.00329909088522707	2.31735963726175	0.020484149127403	47271748
CGnoNaC_2630	CGnoNaC_1329	CTauNaN_2500	ABusKeW__626	0.00762505342560664	0.00350984410127102	2.17247638516063	0.0298197489601244	48408056
CGnoNaC_2630	CGnoNaC_1329	CTauNaN_2503	ABusKeW__626	0.0059959052679942	0.00320777005392274	1.86918175779523	0.0615975313531498	48553106
CGnoNaC_2630	CGnoNaC_1329	CTauNaN_2506	ABusKeW__626	0.00591075900204004	0.00328977310374446	1.79670719397406	0.0723821162857579	48471400
CGnoNaC_2630	CGnoNaC_1356	CTauNaN_2489	ABusKeW__626	-0.00072563204518962	0.00263055082576316	-0.275847947161068	0.78266485532937	49154429
CGnoNaC_2630	CGnoNaC_1356	CTauNaN_2495	ABusKeW__626	-0.0008519808292502	0.00296761850662155	-0.287092437032996	0.774041542916855	49121192
CGnoNaC_2630	CGnoNaC_1356	CTauNaN_2496	ABusKeW__626	0.000927939552467251	0.00290387463120679	0.319552208795467	0.749307807935554	48017846
CGnoNaC_2630	CGnoNaC_1356	CTauNaN_2500	ABusKeW__626	0.00216156190520361	0.00274065723574074	0.788702022644356	0.430286185476375	49167457
CGnoNaC_2630	CGnoNaC_1356	CTauNaN_2503	ABusKeW__626	-0.00100010018376938	0.00280601341822116	-0.35641318650692	0.721531155522478	49314413
CGnoNaC_2630	CGnoNaC_1356	CTauNaN_2506	ABusKeW__626	0.000167780961994841	0.00278010656444417	0.0603505506373947	0.95187644169755	49229579
CGnoNaC_2630	CGnoNaC_2630	CTauNaN_2489	ABusKeW__626	0	0	NA	NA	49820390
CGnoNaC_2630	CGnoNaC_2630	CTauNaN_2495	ABusKeW__626	0	0	NA	NA	49785593
CGnoNaC_2630	CGnoNaC_2630	CTauNaN_2496	ABusKeW__626	0	0	NA	NA	48659452
CGnoNaC_2630	CGnoNaC_2630	CTauNaN_2500	ABusKeW__626	0	0	NA	NA	49830514
CGnoNaC_2630	CGnoNaC_2630	CTauNaN_2503	ABusKeW__626	0	0	NA	NA	49982502
CGnoNaC_2630	CGnoNaC_2630	CTauNaN_2506	ABusKeW__626	0	0	NA	NA	49894849
CGnoNaC_2630	CGnoNaC_2632	CTauNaN_2489	ABusKeW__626	0.00244462504850619	0.00295461903579796	0.82739094918407	0.408015508875928	49022040
CGnoNaC_2630	CGnoNaC_2632	CTauNaN_2495	ABusKeW__626	0.00361284392811378	0.00294787832762927	1.22557430347517	0.220358912723485	48985519
CGnoNaC_2630	CGnoNaC_2632	CTauNaN_2496	ABusKeW__626	0.00421977120572048	0.00312284730697155	1.35125761554211	0.176612924100352	47879512
CGnoNaC_2630	CGnoNaC_2632	CTauNaN_2500	ABusKeW__626	0.00452745326050285	0.00294048781126888	1.53969461908742	0.123634809075806	49032904
CGnoNaC_2630	CGnoNaC_2632	CTauNaN_2503	ABusKeW__626	0.00258810443162057	0.00302472766657053	0.855648744918246	0.39219209893455	49179662
CGnoNaC_2630	CGnoNaC_2632	CTauNaN_2506	ABusKeW__626	0.00486965507575433	0.00297128123692893	1.63890749055701	0.10123252748157	49097137
CGnoNaC_2630	CGnoNaC_2633	CTauNaN_2489	ABusKeW__626	0.00379663717199427	0.00313599991851407	1.21066239497647	0.226024820334117	48737709
CGnoNaC_2630	CGnoNaC_2633	CTauNaN_2495	ABusKeW__626	0.00286219138751049	0.00322671433871094	0.8870296800596	0.375062921306631	48699023
CGnoNaC_2630	CGnoNaC_2633	CTauNaN_2496	ABusKeW__626	0.00564456976678703	0.00320418751293598	1.76162279641834	0.0781330497009737	47599025
CGnoNaC_2630	CGnoNaC_2633	CTauNaN_2500	ABusKeW__626	0.0060922809849721	0.00318568190848738	1.91239463323092	0.0558255958440989	48745985
CGnoNaC_2630	CGnoNaC_2633	CTauNaN_2503	ABusKeW__626	0.0034920538183454	0.00316875713924378	1.10202633553002	0.270450222511751	48892415
CGnoNaC_2630	CGnoNaC_2633	CTauNaN_2506	ABusKeW__626	0.0052552876212412	0.00326404975953703	1.61005131918902	0.107386653290942	48811450
CGnoNaC_2630	CGnoNaC__953	CTauNaN_2489	ABusKeW__626	0.00292687763678004	0.00333367389717466	0.877973589216576	0.379958051518345	49130818
CGnoNaC_2630	CGnoNaC__953	CTauNaN_2495	ABusKeW__626	0.00147069947749026	0.0032998351143361	0.445688777327335	0.655822072355697	49093368
CGnoNaC_2630	CGnoNaC__953	CTauNaN_2496	ABusKeW__626	0.00162552458756348	0.00330274721289054	0.492173479465549	0.622596710903181	47987734
CGnoNaC_2630	CGnoNaC__953	CTauNaN_2500	ABusKeW__626	0.0030327304139092	0.00334218795652514	0.907408695548744	0.364190712784718	49140192
CGnoNaC_2630	CGnoNaC__953	CTauNaN_2503	ABusKeW__626	-0.000227220262441377	0.00325431388246136	-0.0698212497773944	0.944335933574848	49288526
CGnoNaC_2630	CGnoNaC__953	CTauNaN_2506	ABusKeW__626	0.00248163720578222	0.00326010355522531	0.761214226402301	0.446529122305768	49203839
CGnoNaC_2630	CGnoNaC__954	CTauNaN_2489	ABusKeW__626	0.00306811955352428	0.00316640602135364	0.968959613149252	0.332565340138705	49303802
CGnoNaC_2630	CGnoNaC__954	CTauNaN_2495	ABusKeW__626	0.00179359486277142	0.00332972547058703	0.538661483841554	0.590120454773051	49268971
CGnoNaC_2630	CGnoNaC__954	CTauNaN_2496	ABusKeW__626	0.00431928475026177	0.00327133211430377	1.32034431214607	0.186720087206553	48158513
CGnoNaC_2630	CGnoNaC__954	CTauNaN_2500	ABusKeW__626	0.00293886363972903	0.00340926341603657	0.862023047531362	0.388674835176607	49315160
CGnoNaC_2630	CGnoNaC__954	CTauNaN_2503	ABusKeW__626	0.00100976604989261	0.00317377949072019	0.318158855347405	0.750364441047745	49463876
CGnoNaC_2630	CGnoNaC__954	CTauNaN_2506	ABusKeW__626	0.00290104132556521	0.0032425389233541	0.894682035941256	0.370957084294513	49378239
CGnoNaC_2630	CGnoNaC__962	CTauNaN_2489	ABusKeW__626	0.000101597628493204	0.00278776481194143	0.0364441175446396	0.97092823681335	49001923
CGnoNaC_2630	CGnoNaC__962	CTauNaN_2495	ABusKeW__626	0.000400612109856437	0.00284832870721785	0.140648131250182	0.888147922899129	48966505
CGnoNaC_2630	CGnoNaC__962	CTauNaN_2496	ABusKeW__626	0.00243872629451788	0.00268211831760157	0.909253808272958	0.363216167056463	47865524
CGnoNaC_2630	CGnoNaC__962	CTauNaN_2500	ABusKeW__626	0.00118695242450568	0.00278952055326878	0.425504097152037	0.670469235490751	49014174
CGnoNaC_2630	CGnoNaC__962	CTauNaN_2503	ABusKeW__626	0.00062206311149017	0.00274426922631981	0.226677144328286	0.82067480071399	49160641
CGnoNaC_2630	CGnoNaC__962	CTauNaN_2506	ABusKeW__626	0.00279919985308588	0.00273649499995869	1.02291429479247	0.306348370106293	49076393
CGnoNaC_2632	CGnoNaC_1324	CTauNaN_2489	ABusKeW__626	0.00237922137945041	0.00299000763557056	0.795724181820157	0.42619236830643	48841017
CGnoNaC_2632	CGnoNaC_1324	CTauNaN_2495	ABusKeW__626	0.000879675184536288	0.00310666210068337	0.283157664408623	0.777055979690786	48804068
CGnoNaC_2632	CGnoNaC_1324	CTauNaN_2496	ABusKeW__626	0.0029493150671515	0.00309519243848059	0.952869692522026	0.340656097660367	47703899
CGnoNaC_2632	CGnoNaC_1324	CTauNaN_2500	ABusKeW__626	-0.00174657012395408	0.00288154167374351	-0.60612349974625	0.544432747222133	48852758
CGnoNaC_2632	CGnoNaC_1324	CTauNaN_2503	ABusKeW__626	0.000865790835416481	0.00302741973920898	0.285983084606134	0.774891077271182	48998977
CGnoNaC_2632	CGnoNaC_1324	CTauNaN_2506	ABusKeW__626	-0.00231170909708237	0.003015345170801	-0.766648249582747	0.443290680002361	48916481
CGnoNaC_2632	CGnoNaC_1329	CTauNaN_2489	ABusKeW__626	0.00348362439655573	0.00312375408309891	1.11520443155366	0.264762827473158	48215363
CGnoNaC_2632	CGnoNaC_1329	CTauNaN_2495	ABusKeW__626	0.003854266977716	0.00330368372004429	1.16665737532052	0.243348762848525	48173283
CGnoNaC_2632	CGnoNaC_1329	CTauNaN_2496	ABusKeW__626	0.00382598421299589	0.00319016433102992	1.19930631026794	0.230408862329882	47089674
CGnoNaC_2632	CGnoNaC_1329	CTauNaN_2500	ABusKeW__626	0.00380770448503976	0.00325451001734533	1.16997780456846	0.242009901000838	48224980
CGnoNaC_2632	CGnoNaC_1329	CTauNaN_2503	ABusKeW__626	0.00375907362931944	0.00323558299330274	1.16179175038942	0.245320065844631	48368768
CGnoNaC_2632	CGnoNaC_1329	CTauNaN_2506	ABusKeW__626	0.00106515429667149	0.00318747641105143	0.334168526856686	0.73825239212114	48289013
CGnoNaC_2632	CGnoNaC_1356	CTauNaN_2489	ABusKeW__626	-0.00318191361618883	0.00310903928785526	-1.02343950062588	0.306100091031449	48965381
CGnoNaC_2632	CGnoNaC_1356	CTauNaN_2495	ABusKeW__626	-0.00479554930634085	0.00316964807961679	-1.51295954184309	0.130289936006377	48930990
CGnoNaC_2632	CGnoNaC_1356	CTauNaN_2496	ABusKeW__626	-0.00338624521637993	0.00319589248089249	-1.05956168319977	0.289344053175449	47829546
CGnoNaC_2632	CGnoNaC_1356	CTauNaN_2500	ABusKeW__626	-0.00208954465969404	0.00302859695300382	-0.689938176693201	0.490233066587444	48978139
CGnoNaC_2632	CGnoNaC_1356	CTauNaN_2503	ABusKeW__626	-0.00373923424290457	0.00312356191690718	-1.19710584978799	0.231265300183553	49123827
CGnoNaC_2632	CGnoNaC_1356	CTauNaN_2506	ABusKeW__626	-0.0051941529336594	0.00311983316377153	-1.66488163340768	0.0959363731639911	49040953
CGnoNaC_2632	CGnoNaC_2630	CTauNaN_2489	ABusKeW__626	-0.00244462504850619	0.00295461903579796	-0.82739094918407	0.408015508875928	49022040
CGnoNaC_2632	CGnoNaC_2630	CTauNaN_2495	ABusKeW__626	-0.00361284392811378	0.00294787832762927	-1.22557430347517	0.220358912723485	48985519
CGnoNaC_2632	CGnoNaC_2630	CTauNaN_2496	ABusKeW__626	-0.00421977120572048	0.00312284730697155	-1.35125761554211	0.176612924100352	47879512
CGnoNaC_2632	CGnoNaC_2630	CTauNaN_2500	ABusKeW__626	-0.00452745326050285	0.00294048781126888	-1.53969461908742	0.123634809075806	49032904
CGnoNaC_2632	CGnoNaC_2630	CTauNaN_2503	ABusKeW__626	-0.00258810443162057	0.00302472766657053	-0.855648744918246	0.39219209893455	49179662
CGnoNaC_2632	CGnoNaC_2630	CTauNaN_2506	ABusKeW__626	-0.00486965507575433	0.00297128123692893	-1.63890749055701	0.10123252748157	49097137
CGnoNaC_2632	CGnoNaC_2632	CTauNaN_2489	ABusKeW__626	0	0	NA	NA	49619976
CGnoNaC_2632	CGnoNaC_2632	CTauNaN_2495	ABusKeW__626	0	0	NA	NA	49583836
CGnoNaC_2632	CGnoNaC_2632	CTauNaN_2496	ABusKeW__626	0	0	NA	NA	48459963
CGnoNaC_2632	CGnoNaC_2632	CTauNaN_2500	ABusKeW__626	0	0	NA	NA	49629746
CGnoNaC_2632	CGnoNaC_2632	CTauNaN_2503	ABusKeW__626	0	0	NA	NA	49780272
CGnoNaC_2632	CGnoNaC_2632	CTauNaN_2506	ABusKeW__626	0	0	NA	NA	49694776
CGnoNaC_2632	CGnoNaC_2633	CTauNaN_2489	ABusKeW__626	0.00156428640518045	0.0031980999082332	0.489129936545555	0.624749708443759	48554279
CGnoNaC_2632	CGnoNaC_2633	CTauNaN_2495	ABusKeW__626	-0.000507331646909646	0.0032352239897848	-0.156814999057729	0.87539065156636	48514712
CGnoNaC_2632	CGnoNaC_2633	CTauNaN_2496	ABusKeW__626	0.00163820313038556	0.00324947438194819	0.504144036182057	0.614160163813934	47416713
CGnoNaC_2632	CGnoNaC_2633	CTauNaN_2500	ABusKeW__626	0.00182521441921819	0.00310079732715215	0.588627448571271	0.556111216619491	48562513
CGnoNaC_2632	CGnoNaC_2633	CTauNaN_2503	ABusKeW__626	0.00115111228288184	0.00315160914471777	0.365245888695034	0.714927866684743	48707452
CGnoNaC_2632	CGnoNaC_2633	CTauNaN_2506	ABusKeW__626	0.00044449178133139	0.00319221599242928	0.139242389106989	0.889258613081296	48628496
CGnoNaC_2632	CGnoNaC__953	CTauNaN_2489	ABusKeW__626	0.000188085928556411	0.00331034270515128	0.056817660680185	0.954690445475188	48936519
CGnoNaC_2632	CGnoNaC__953	CTauNaN_2495	ABusKeW__626	-0.00228600413610197	0.00346503033390862	-0.659735677847101	0.509423466959931	48897934
CGnoNaC_2632	CGnoNaC__953	CTauNaN_2496	ABusKeW__626	-0.00256911507773642	0.00337780023271387	-0.760588223321982	0.446903056038014	47794253
CGnoNaC_2632	CGnoNaC__953	CTauNaN_2500	ABusKeW__626	-0.00132983138946992	0.00343399153394336	-0.387255290621764	0.698567221123156	48945667
CGnoNaC_2632	CGnoNaC__953	CTauNaN_2503	ABusKeW__626	-0.00283643042526738	0.00324462251162269	-0.874194275329992	0.382012463080466	49092451
CGnoNaC_2632	CGnoNaC__953	CTauNaN_2506	ABusKeW__626	-0.00254379080225251	0.00346407691346672	-0.734334388582263	0.462744964060917	49010033
CGnoNaC_2632	CGnoNaC__954	CTauNaN_2489	ABusKeW__626	0.000504349952841001	0.00319216145808423	0.157996379401086	0.874459651702128	49115182
CGnoNaC_2632	CGnoNaC__954	CTauNaN_2495	ABusKeW__626	-0.00198867319538351	0.00340258985626793	-0.584458685703822	0.558911753396499	49079137
CGnoNaC_2632	CGnoNaC__954	CTauNaN_2496	ABusKeW__626	0.000172556019637452	0.00334776408714349	0.0515436617233942	0.958892311044764	47970603
CGnoNaC_2632	CGnoNaC__954	CTauNaN_2500	ABusKeW__626	-0.0015859501375686	0.00342881626387927	-0.462535760307641	0.643697164066315	49126210
CGnoNaC_2632	CGnoNaC__954	CTauNaN_2503	ABusKeW__626	-0.00176893353969087	0.0032283872003483	-0.547931034883309	0.583739258021937	49273635
CGnoNaC_2632	CGnoNaC__954	CTauNaN_2506	ABusKeW__626	-0.00201016500274441	0.00322447930488728	-0.623407630403348	0.533016684987717	49190019
CGnoNaC_2632	CGnoNaC__962	CTauNaN_2489	ABusKeW__626	-0.0018067012931227	0.00274409171051049	-0.65839683353243	0.510283169554781	48810847
CGnoNaC_2632	CGnoNaC__962	CTauNaN_2495	ABusKeW__626	-0.00261844838336021	0.00277713758044131	-0.942858719640428	0.345753172051159	48774259
CGnoNaC_2632	CGnoNaC__962	CTauNaN_2496	ABusKeW__626	-0.00108891186303448	0.0028545989172741	-0.381458794944931	0.70286284081567	47675226
CGnoNaC_2632	CGnoNaC__962	CTauNaN_2500	ABusKeW__626	-0.00269913195636355	0.00270213000138279	-0.998890488237904	0.317847744462645	48822645
CGnoNaC_2632	CGnoNaC__962	CTauNaN_2503	ABusKeW__626	-0.0013820853399339	0.00276795110787663	-0.499317107155891	0.617556005300084	48967797
CGnoNaC_2632	CGnoNaC__962	CTauNaN_2506	ABusKeW__626	-0.00155716276842533	0.00278225972946434	-0.559675558660057	0.575700756504245	48885579
CGnoNaC_2633	CGnoNaC_1324	CTauNaN_2489	ABusKeW__626	0.000656036870650576	0.00297470837288216	0.220538213638384	0.825452014711166	48564041
CGnoNaC_2633	CGnoNaC_1324	CTauNaN_2495	ABusKeW__626	0.00102032019317218	0.0030294121625229	0.336804679731151	0.736264145073958	48525296
CGnoNaC_2633	CGnoNaC_1324	CTauNaN_2496	ABusKeW__626	0.00101150221706848	0.00309930857933487	0.32636382960149	0.744149100400977	47431016
CGnoNaC_2633	CGnoNaC_1324	CTauNaN_2500	ABusKeW__626	-0.00406308534015373	0.00298688221407578	-1.36030986458264	0.173731888036858	48573392
CGnoNaC_2633	CGnoNaC_1324	CTauNaN_2503	ABusKeW__626	-0.000771111850718568	0.00309177697839157	-0.249407333099337	0.803045713352422	48719435
CGnoNaC_2633	CGnoNaC_1324	CTauNaN_2506	ABusKeW__626	-0.00324208722343614	0.00308178271290621	-1.0520168115223	0.29279183659134	48638513
CGnoNaC_2633	CGnoNaC_1329	CTauNaN_2489	ABusKeW__626	0.00136570072936082	0.00312999513242114	0.436326790164818	0.662599647195022	47943592
CGnoNaC_2633	CGnoNaC_1329	CTauNaN_2495	ABusKeW__626	0.00391219647537229	0.0030403399712059	1.28676283324348	0.198176965041425	47899613
CGnoNaC_2633	CGnoNaC_1329	CTauNaN_2496	ABusKeW__626	0.00172022033537131	0.0028412829058036	0.605437892811587	0.544888079753839	46821915
CGnoNaC_2633	CGnoNaC_1329	CTauNaN_2500	ABusKeW__626	0.00137541328882675	0.00298312216775763	0.4610650223087	0.644751955538451	47950848
CGnoNaC_2633	CGnoNaC_1329	CTauNaN_2503	ABusKeW__626	0.00218802428485601	0.00301090546763838	0.726699761375173	0.467409899650265	48094290
CGnoNaC_2633	CGnoNaC_1329	CTauNaN_2506	ABusKeW__626	0.000362221484753035	0.0029817579183221	0.121479172580471	0.90331151039452	48016185
CGnoNaC_2633	CGnoNaC_1356	CTauNaN_2489	ABusKeW__626	-0.00518088730342918	0.00317840942179962	-1.63002515279978	0.103096181053429	48685891
CGnoNaC_2633	CGnoNaC_1356	CTauNaN_2495	ABusKeW__626	-0.00461336313559725	0.00308935056762637	-1.49331163123446	0.135355632356582	48649199
CGnoNaC_2633	CGnoNaC_1356	CTauNaN_2496	ABusKeW__626	-0.00564573769166406	0.00315612708552646	-1.78881823788231	0.0736440927685695	47553539
CGnoNaC_2633	CGnoNaC_1356	CTauNaN_2500	ABusKeW__626	-0.00462140638602995	0.00310088892044088	-1.49034889820332	0.136132521578661	48696069
CGnoNaC_2633	CGnoNaC_1356	CTauNaN_2503	ABusKeW__626	-0.00528837612070059	0.00303699857460268	-1.7413166291632	0.081628092908517	48841295
CGnoNaC_2633	CGnoNaC_1356	CTauNaN_2506	ABusKeW__626	-0.00597214465441307	0.00323658124641042	-1.84520152584971	0.0650082286370889	48760294
CGnoNaC_2633	CGnoNaC_2630	CTauNaN_2489	ABusKeW__626	-0.00379663717199427	0.00313599991851407	-1.21066239497647	0.226024820334117	48737709
CGnoNaC_2633	CGnoNaC_2630	CTauNaN_2495	ABusKeW__626	-0.00286219138751049	0.00322671433871094	-0.8870296800596	0.375062921306631	48699023
CGnoNaC_2633	CGnoNaC_2630	CTauNaN_2496	ABusKeW__626	-0.00564456976678703	0.00320418751293598	-1.76162279641834	0.0781330497009737	47599025
CGnoNaC_2633	CGnoNaC_2630	CTauNaN_2500	ABusKeW__626	-0.0060922809849721	0.00318568190848738	-1.91239463323092	0.0558255958440989	48745985
CGnoNaC_2633	CGnoNaC_2630	CTauNaN_2503	ABusKeW__626	-0.0034920538183454	0.00316875713924378	-1.10202633553002	0.270450222511751	48892415
CGnoNaC_2633	CGnoNaC_2630	CTauNaN_2506	ABusKeW__626	-0.0052552876212412	0.00326404975953703	-1.61005131918902	0.107386653290942	48811450
CGnoNaC_2633	CGnoNaC_2632	CTauNaN_2489	ABusKeW__626	-0.00156428640518045	0.0031980999082332	-0.489129936545555	0.624749708443759	48554279
CGnoNaC_2633	CGnoNaC_2632	CTauNaN_2495	ABusKeW__626	0.000507331646909646	0.0032352239897848	0.156814999057729	0.87539065156636	48514712
CGnoNaC_2633	CGnoNaC_2632	CTauNaN_2496	ABusKeW__626	-0.00163820313038556	0.00324947438194819	-0.504144036182057	0.614160163813934	47416713
CGnoNaC_2633	CGnoNaC_2632	CTauNaN_2500	ABusKeW__626	-0.00182521441921819	0.00310079732715215	-0.588627448571271	0.556111216619491	48562513
CGnoNaC_2633	CGnoNaC_2632	CTauNaN_2503	ABusKeW__626	-0.00115111228288184	0.00315160914471777	-0.365245888695034	0.714927866684743	48707452
CGnoNaC_2633	CGnoNaC_2632	CTauNaN_2506	ABusKeW__626	-0.00044449178133139	0.00319221599242928	-0.139242389106989	0.889258613081296	48628496
CGnoNaC_2633	CGnoNaC_2633	CTauNaN_2489	ABusKeW__626	0	0	NA	NA	49329291
CGnoNaC_2633	CGnoNaC_2633	CTauNaN_2495	ABusKeW__626	0	0	NA	NA	49291000
CGnoNaC_2633	CGnoNaC_2633	CTauNaN_2496	ABusKeW__626	0	0	NA	NA	48173263
CGnoNaC_2633	CGnoNaC_2633	CTauNaN_2500	ABusKeW__626	0	0	NA	NA	49336422
CGnoNaC_2633	CGnoNaC_2633	CTauNaN_2503	ABusKeW__626	0	0	NA	NA	49486624
CGnoNaC_2633	CGnoNaC_2633	CTauNaN_2506	ABusKeW__626	0	0	NA	NA	49402878
CGnoNaC_2633	CGnoNaC__953	CTauNaN_2489	ABusKeW__626	-0.00131452349309128	0.00294746344938658	-0.445984662970073	0.655608324624925	48657144
CGnoNaC_2633	CGnoNaC__953	CTauNaN_2495	ABusKeW__626	-0.00173505669079472	0.00299644554737507	-0.579038284982237	0.562563340638732	48616450
CGnoNaC_2633	CGnoNaC__953	CTauNaN_2496	ABusKeW__626	-0.00414274619178494	0.00287250429376717	-1.44220713639105	0.149243947975755	47518843
CGnoNaC_2633	CGnoNaC__953	CTauNaN_2500	ABusKeW__626	-0.00334861845634683	0.0029529064691189	-1.1340076265084	0.256791348949435	48663552
CGnoNaC_2633	CGnoNaC__953	CTauNaN_2503	ABusKeW__626	-0.00406277007340281	0.00299223292712205	-1.35777199581532	0.174536043561833	48810214
CGnoNaC_2633	CGnoNaC__953	CTauNaN_2506	ABusKeW__626	-0.00313688847515058	0.00297564084742103	-1.05418921032399	0.291796298916891	48729414
CGnoNaC_2633	CGnoNaC__954	CTauNaN_2489	ABusKeW__626	-0.00109167501270717	0.0031243807329736	-0.349405244113184	0.726785096893685	48830630
CGnoNaC_2633	CGnoNaC__954	CTauNaN_2495	ABusKeW__626	-0.00119545940294997	0.00305299972408239	-0.391568788401799	0.695376853200897	48792461
CGnoNaC_2633	CGnoNaC__954	CTauNaN_2496	ABusKeW__626	-0.00143428857722137	0.00292717137744327	-0.489991323457851	0.624140038583723	47689982
CGnoNaC_2633	CGnoNaC__954	CTauNaN_2500	ABusKeW__626	-0.00318273045399322	0.00288651028408433	-1.10262224650374	0.270191245186074	48839122
CGnoNaC_2633	CGnoNaC__954	CTauNaN_2503	ABusKeW__626	-0.00284625674598105	0.00292746787334626	-0.972258917645309	0.330921756282869	48986196
CGnoNaC_2633	CGnoNaC__954	CTauNaN_2506	ABusKeW__626	-0.00240454595780765	0.00303392482832269	-0.792552912109233	0.428038352408812	48904359
CGnoNaC_2633	CGnoNaC__962	CTauNaN_2489	ABusKeW__626	-0.00398605609967723	0.00302125741484179	-1.31933680331107	0.187056539105215	48532283
CGnoNaC_2633	CGnoNaC__962	CTauNaN_2495	ABusKeW__626	-0.0026324351300203	0.00296572180521337	-0.88762038482261	0.374744984664204	48493437
CGnoNaC_2633	CGnoNaC__962	CTauNaN_2496	ABusKeW__626	-0.00335904346787118	0.0030867670847694	-1.08820762163923	0.276503460823951	47400582
CGnoNaC_2633	CGnoNaC__962	CTauNaN_2500	ABusKeW__626	-0.00495539309564091	0.00300402930680941	-1.64958214102913	0.0990284301663843	48541582
CGnoNaC_2633	CGnoNaC__962	CTauNaN_2503	ABusKeW__626	-0.00296582242254637	0.00306548968873741	-0.967487326231362	0.333300473918088	48686273
CGnoNaC_2633	CGnoNaC__962	CTauNaN_2506	ABusKeW__626	-0.00255868632088277	0.00325521302636907	-0.786027304559166	0.431851490899348	48605806
CGnoNaC__953	CGnoNaC_1324	CTauNaN_2489	ABusKeW__626	0.00177179184656559	0.00330067737146305	0.536796435145138	0.591408234367638	48953481
CGnoNaC__953	CGnoNaC_1324	CTauNaN_2495	ABusKeW__626	0.00260961605246231	0.00326092607509507	0.800268387680708	0.42355531457317	48915647
CGnoNaC__953	CGnoNaC_1324	CTauNaN_2496	ABusKeW__626	0.0050678850744244	0.00331586339193045	1.52837571256937	0.126419281434321	47815707
CGnoNaC__953	CGnoNaC_1324	CTauNaN_2500	ABusKeW__626	-0.00073714170860226	0.0032276600287019	-0.228382698935836	0.819348738325673	48963601
CGnoNaC__953	CGnoNaC_1324	CTauNaN_2503	ABusKeW__626	0.00319158093141101	0.00324546322908211	0.983397655783535	0.325411763592643	49111426
CGnoNaC__953	CGnoNaC_1324	CTauNaN_2506	ABusKeW__626	-0.000418999783094277	0.00328363537564144	-0.127602408660379	0.898463624882052	49027068
CGnoNaC__953	CGnoNaC_1329	CTauNaN_2489	ABusKeW__626	0.00242665262656315	0.00333418294621063	0.727810280872888	0.466729730246007	48320586
CGnoNaC__953	CGnoNaC_1329	CTauNaN_2495	ABusKeW__626	0.00536190209644653	0.00317871392215165	1.68681492822641	0.0916389440671896	48277570
CGnoNaC__953	CGnoNaC_1329	CTauNaN_2496	ABusKeW__626	0.00574366099190571	0.00309407753601924	1.85634035509509	0.0634050604586898	47194555
CGnoNaC__953	CGnoNaC_1329	CTauNaN_2500	ABusKeW__626	0.00432024996194361	0.00327910787508868	1.3175077266486	0.187668492837212	48328601
CGnoNaC__953	CGnoNaC_1329	CTauNaN_2503	ABusKeW__626	0.00597541645704823	0.00319635143889347	1.86944914265023	0.0615603529677913	48473867
CGnoNaC__953	CGnoNaC_1329	CTauNaN_2506	ABusKeW__626	0.0032058214911074	0.0030362988271918	1.05583200915451	0.291044971420641	48392228
CGnoNaC__953	CGnoNaC_1356	CTauNaN_2489	ABusKeW__626	-0.00336695065453148	0.003265900971649	-1.03094082881253	0.302568568620879	49069881
CGnoNaC__953	CGnoNaC_1356	CTauNaN_2495	ABusKeW__626	-0.00218268823585174	0.00320307677667849	-0.681434879033755	0.495596359265296	49034501
CGnoNaC__953	CGnoNaC_1356	CTauNaN_2496	ABusKeW__626	-0.00064150843470902	0.0033203853110048	-0.1932030094769	0.846799981919781	47933539
CGnoNaC__953	CGnoNaC_1356	CTauNaN_2500	ABusKeW__626	-0.000635166426763592	0.00323624589046064	-0.19626642976538	0.844401635522531	49081087
CGnoNaC__953	CGnoNaC_1356	CTauNaN_2503	ABusKeW__626	-0.000602779571749781	0.00319451952097103	-0.188691779090007	0.850334395181925	49228207
CGnoNaC__953	CGnoNaC_1356	CTauNaN_2506	ABusKeW__626	-0.00208119729146847	0.00331139251828226	-0.628496102463884	0.52967899908757	49143495
CGnoNaC__953	CGnoNaC_2630	CTauNaN_2489	ABusKeW__626	-0.00292687763678004	0.00333367389717466	-0.877973589216576	0.379958051518345	49130818
CGnoNaC__953	CGnoNaC_2630	CTauNaN_2495	ABusKeW__626	-0.00147069947749026	0.0032998351143361	-0.445688777327335	0.655822072355697	49093368
CGnoNaC__953	CGnoNaC_2630	CTauNaN_2496	ABusKeW__626	-0.00162552458756348	0.00330274721289054	-0.492173479465549	0.622596710903181	47987734
CGnoNaC__953	CGnoNaC_2630	CTauNaN_2500	ABusKeW__626	-0.0030327304139092	0.00334218795652514	-0.907408695548744	0.364190712784718	49140192
CGnoNaC__953	CGnoNaC_2630	CTauNaN_2503	ABusKeW__626	0.000227220262441377	0.00325431388246136	0.0698212497773944	0.944335933574848	49288526
CGnoNaC__953	CGnoNaC_2630	CTauNaN_2506	ABusKeW__626	-0.00248163720578222	0.00326010355522531	-0.761214226402301	0.446529122305768	49203839
CGnoNaC__953	CGnoNaC_2632	CTauNaN_2489	ABusKeW__626	-0.000188085928556411	0.00331034270515128	-0.056817660680185	0.954690445475188	48936519
CGnoNaC__953	CGnoNaC_2632	CTauNaN_2495	ABusKeW__626	0.00228600413610197	0.00346503033390862	0.659735677847101	0.509423466959931	48897934
CGnoNaC__953	CGnoNaC_2632	CTauNaN_2496	ABusKeW__626	0.00256911507773642	0.00337780023271387	0.760588223321982	0.446903056038014	47794253
CGnoNaC__953	CGnoNaC_2632	CTauNaN_2500	ABusKeW__626	0.00132983138946992	0.00343399153394336	0.387255290621764	0.698567221123156	48945667
CGnoNaC__953	CGnoNaC_2632	CTauNaN_2503	ABusKeW__626	0.00283643042526738	0.00324462251162269	0.874194275329992	0.382012463080466	49092451
CGnoNaC__953	CGnoNaC_2632	CTauNaN_2506	ABusKeW__626	0.00254379080225251	0.00346407691346672	0.734334388582263	0.462744964060917	49010033
CGnoNaC__953	CGnoNaC_2633	CTauNaN_2489	ABusKeW__626	0.00131452349309128	0.00294746344938658	0.445984662970073	0.655608324624925	48657144
CGnoNaC__953	CGnoNaC_2633	CTauNaN_2495	ABusKeW__626	0.00173505669079472	0.00299644554737507	0.579038284982237	0.562563340638732	48616450
CGnoNaC__953	CGnoNaC_2633	CTauNaN_2496	ABusKeW__626	0.00414274619178494	0.00287250429376717	1.44220713639105	0.149243947975755	47518843
CGnoNaC__953	CGnoNaC_2633	CTauNaN_2500	ABusKeW__626	0.00334861845634683	0.0029529064691189	1.1340076265084	0.256791348949435	48663552
CGnoNaC__953	CGnoNaC_2633	CTauNaN_2503	ABusKeW__626	0.00406277007340281	0.00299223292712205	1.35777199581532	0.174536043561833	48810214
CGnoNaC__953	CGnoNaC_2633	CTauNaN_2506	ABusKeW__626	0.00313688847515058	0.00297564084742103	1.05418921032399	0.291796298916891	48729414
CGnoNaC__953	CGnoNaC__953	CTauNaN_2489	ABusKeW__626	0	0	NA	NA	49733631
CGnoNaC__953	CGnoNaC__953	CTauNaN_2495	ABusKeW__626	0	0	NA	NA	49696430
CGnoNaC__953	CGnoNaC__953	CTauNaN_2496	ABusKeW__626	0	0	NA	NA	48572920
CGnoNaC__953	CGnoNaC__953	CTauNaN_2500	ABusKeW__626	0	0	NA	NA	49741711
CGnoNaC__953	CGnoNaC__953	CTauNaN_2503	ABusKeW__626	0	0	NA	NA	49893845
CGnoNaC__953	CGnoNaC__953	CTauNaN_2506	ABusKeW__626	0	0	NA	NA	49806351
CGnoNaC__953	CGnoNaC__954	CTauNaN_2489	ABusKeW__626	0.000340194187210567	0.00309468571138001	0.109928509366744	0.912466072352894	49225138
CGnoNaC__953	CGnoNaC__954	CTauNaN_2495	ABusKeW__626	0.00057305112724867	0.00318418409490213	0.179967963587948	0.857177718871384	49188023
CGnoNaC__953	CGnoNaC__954	CTauNaN_2496	ABusKeW__626	0.00287215812601581	0.00302179950398761	0.950479382310331	0.341868725248388	48079940
CGnoNaC__953	CGnoNaC__954	CTauNaN_2500	ABusKeW__626	0.000144586083112336	0.00308432693201159	0.0468776774639896	0.962610719334206	49234585
CGnoNaC__953	CGnoNaC__954	CTauNaN_2503	ABusKeW__626	0.00146338219589414	0.00308236385980779	0.474759717688034	0.634958247817565	49383493
CGnoNaC__953	CGnoNaC__954	CTauNaN_2506	ABusKeW__626	0.000744268867152105	0.00318595882308259	0.233609066683411	0.81528848829961	49298048
CGnoNaC__953	CGnoNaC__962	CTauNaN_2489	ABusKeW__626	-0.00271627810643641	0.00309524236593107	-0.877565562016769	0.380179524979963	48918862
CGnoNaC__953	CGnoNaC__962	CTauNaN_2495	ABusKeW__626	-0.000722697434662837	0.00310400755513016	-0.232827215084705	0.815895579012009	48881106
CGnoNaC__953	CGnoNaC__962	CTauNaN_2496	ABusKeW__626	0.00087280717108381	0.00318433182554385	0.274094290074416	0.784012161732168	47782606
CGnoNaC__953	CGnoNaC__962	CTauNaN_2500	ABusKeW__626	-0.00164776361647992	0.00330437256012848	-0.498661572354859	0.618017820516186	48929133
CGnoNaC__953	CGnoNaC__962	CTauNaN_2503	ABusKeW__626	0.000889471098032079	0.0031363234138126	0.28360311762326	0.776714547655676	49075729
CGnoNaC__953	CGnoNaC__962	CTauNaN_2506	ABusKeW__626	0.000546626868587822	0.00321919627277695	0.16980228052895	0.865165633373357	48991706
CGnoNaC__954	CGnoNaC_1324	CTauNaN_2489	ABusKeW__626	0.00133849625380121	0.0032374372515489	0.413443149565547	0.679281966250555	49126845
CGnoNaC__954	CGnoNaC_1324	CTauNaN_2495	ABusKeW__626	0.002246855666244	0.00340446927555743	0.659972372896834	0.509271558579124	49091723
CGnoNaC__954	CGnoNaC_1324	CTauNaN_2496	ABusKeW__626	0.0022702158882502	0.00334675687671833	0.678333076430778	0.497560531196633	47986742
CGnoNaC__954	CGnoNaC_1324	CTauNaN_2500	ABusKeW__626	-0.000975411970547272	0.00323451291245776	-0.301563789339181	0.762984615462488	49138721
CGnoNaC__954	CGnoNaC_1324	CTauNaN_2503	ABusKeW__626	0.00178143277674658	0.00323871483121769	0.550043109561703	0.582289805608678	49287298
CGnoNaC__954	CGnoNaC_1324	CTauNaN_2506	ABusKeW__626	-0.00104312300109399	0.00324575394955598	-0.321380800056236	0.747921831360297	49201691
CGnoNaC__954	CGnoNaC_1329	CTauNaN_2489	ABusKeW__626	0.00211943869006628	0.00308126224522427	0.68784755122718	0.491548788042101	48486397
CGnoNaC__954	CGnoNaC_1329	CTauNaN_2495	ABusKeW__626	0.0048711367125489	0.00302739442342404	1.60901951686875	0.107612074110508	48445680
CGnoNaC__954	CGnoNaC_1329	CTauNaN_2496	ABusKeW__626	0.00298662835074342	0.00280333254343912	1.06538496752135	0.286701756571159	47357967
CGnoNaC__954	CGnoNaC_1329	CTauNaN_2500	ABusKeW__626	0.00435412044720068	0.00293967991252541	1.48115460756411	0.138565379032552	48496198
CGnoNaC__954	CGnoNaC_1329	CTauNaN_2503	ABusKeW__626	0.00458633448610645	0.00298244091993112	1.53777882252647	0.124102703313425	48642067
CGnoNaC__954	CGnoNaC_1329	CTauNaN_2506	ABusKeW__626	0.0025468945677005	0.00289355206653801	0.880196557426296	0.37875283811224	48559320
CGnoNaC__954	CGnoNaC_1356	CTauNaN_2489	ABusKeW__626	-0.0035160444196527	0.00336419379573882	-1.04513729979118	0.295959517047904	49248350
CGnoNaC__954	CGnoNaC_1356	CTauNaN_2495	ABusKeW__626	-0.0025201313635104	0.00343429398655706	-0.733813521316175	0.463062398592771	49215758
CGnoNaC__954	CGnoNaC_1356	CTauNaN_2496	ABusKeW__626	-0.00331031251413532	0.00342217869604775	-0.967311414204751	0.333388379376241	48109876
CGnoNaC__954	CGnoNaC_1356	CTauNaN_2500	ABusKeW__626	-0.000559051913391802	0.00347973471190735	-0.160659348966683	0.872361708256303	49261651
CGnoNaC__954	CGnoNaC_1356	CTauNaN_2503	ABusKeW__626	-0.00165811212655045	0.00334313739835808	-0.49597486701109	0.619912143251144	49409337
CGnoNaC__954	CGnoNaC_1356	CTauNaN_2506	ABusKeW__626	-0.00264719656867303	0.00340497971079141	-0.777448558733922	0.436894172915307	49323370
CGnoNaC__954	CGnoNaC_2630	CTauNaN_2489	ABusKeW__626	-0.00306811955352428	0.00316640602135364	-0.968959613149252	0.332565340138705	49303802
CGnoNaC__954	CGnoNaC_2630	CTauNaN_2495	ABusKeW__626	-0.00179359486277142	0.00332972547058703	-0.538661483841554	0.590120454773051	49268971
CGnoNaC__954	CGnoNaC_2630	CTauNaN_2496	ABusKeW__626	-0.00431928475026177	0.00327133211430377	-1.32034431214607	0.186720087206553	48158513
CGnoNaC__954	CGnoNaC_2630	CTauNaN_2500	ABusKeW__626	-0.00293886363972903	0.00340926341603657	-0.862023047531362	0.388674835176607	49315160
CGnoNaC__954	CGnoNaC_2630	CTauNaN_2503	ABusKeW__626	-0.00100976604989261	0.00317377949072019	-0.318158855347405	0.750364441047745	49463876
CGnoNaC__954	CGnoNaC_2630	CTauNaN_2506	ABusKeW__626	-0.00290104132556521	0.0032425389233541	-0.894682035941256	0.370957084294513	49378239
CGnoNaC__954	CGnoNaC_2632	CTauNaN_2489	ABusKeW__626	-0.000504349952841001	0.00319216145808423	-0.157996379401086	0.874459651702128	49115182
CGnoNaC__954	CGnoNaC_2632	CTauNaN_2495	ABusKeW__626	0.00198867319538351	0.00340258985626793	0.584458685703822	0.558911753396499	49079137
CGnoNaC__954	CGnoNaC_2632	CTauNaN_2496	ABusKeW__626	-0.000172556019637452	0.00334776408714349	-0.0515436617233942	0.958892311044764	47970603
CGnoNaC__954	CGnoNaC_2632	CTauNaN_2500	ABusKeW__626	0.0015859501375686	0.00342881626387927	0.462535760307641	0.643697164066315	49126210
CGnoNaC__954	CGnoNaC_2632	CTauNaN_2503	ABusKeW__626	0.00176893353969087	0.0032283872003483	0.547931034883309	0.583739258021937	49273635
CGnoNaC__954	CGnoNaC_2632	CTauNaN_2506	ABusKeW__626	0.00201016500274441	0.00322447930488728	0.623407630403348	0.533016684987717	49190019
CGnoNaC__954	CGnoNaC_2633	CTauNaN_2489	ABusKeW__626	0.00109167501270717	0.0031243807329736	0.349405244113184	0.726785096893685	48830630
CGnoNaC__954	CGnoNaC_2633	CTauNaN_2495	ABusKeW__626	0.00119545940294997	0.00305299972408239	0.391568788401799	0.695376853200897	48792461
CGnoNaC__954	CGnoNaC_2633	CTauNaN_2496	ABusKeW__626	0.00143428857722137	0.00292717137744327	0.489991323457851	0.624140038583723	47689982
CGnoNaC__954	CGnoNaC_2633	CTauNaN_2500	ABusKeW__626	0.00318273045399322	0.00288651028408433	1.10262224650374	0.270191245186074	48839122
CGnoNaC__954	CGnoNaC_2633	CTauNaN_2503	ABusKeW__626	0.00284625674598105	0.00292746787334626	0.972258917645309	0.330921756282869	48986196
CGnoNaC__954	CGnoNaC_2633	CTauNaN_2506	ABusKeW__626	0.00240454595780765	0.00303392482832269	0.792552912109233	0.428038352408812	48904359
CGnoNaC__954	CGnoNaC__953	CTauNaN_2489	ABusKeW__626	-0.000340194187210567	0.00309468571138001	-0.109928509366744	0.912466072352894	49225138
CGnoNaC__954	CGnoNaC__953	CTauNaN_2495	ABusKeW__626	-0.00057305112724867	0.00318418409490213	-0.179967963587948	0.857177718871384	49188023
CGnoNaC__954	CGnoNaC__953	CTauNaN_2496	ABusKeW__626	-0.00287215812601581	0.00302179950398761	-0.950479382310331	0.341868725248388	48079940
CGnoNaC__954	CGnoNaC__953	CTauNaN_2500	ABusKeW__626	-0.000144586083112336	0.00308432693201159	-0.0468776774639896	0.962610719334206	49234585
CGnoNaC__954	CGnoNaC__953	CTauNaN_2503	ABusKeW__626	-0.00146338219589414	0.00308236385980779	-0.474759717688034	0.634958247817565	49383493
CGnoNaC__954	CGnoNaC__953	CTauNaN_2506	ABusKeW__626	-0.000744268867152105	0.00318595882308259	-0.233609066683411	0.81528848829961	49298048
CGnoNaC__954	CGnoNaC__954	CTauNaN_2489	ABusKeW__626	0	0	NA	NA	49916287
CGnoNaC__954	CGnoNaC__954	CTauNaN_2495	ABusKeW__626	0	0	NA	NA	49881972
CGnoNaC__954	CGnoNaC__954	CTauNaN_2496	ABusKeW__626	0	0	NA	NA	48753314
CGnoNaC__954	CGnoNaC__954	CTauNaN_2500	ABusKeW__626	0	0	NA	NA	49926411
CGnoNaC__954	CGnoNaC__954	CTauNaN_2503	ABusKeW__626	0	0	NA	NA	50079238
CGnoNaC__954	CGnoNaC__954	CTauNaN_2506	ABusKeW__626	0	0	NA	NA	49990363
CGnoNaC__954	CGnoNaC__962	CTauNaN_2489	ABusKeW__626	-0.00278003370742182	0.00283087286908041	-0.98204117104167	0.326079565648362	49094390
CGnoNaC__954	CGnoNaC__962	CTauNaN_2495	ABusKeW__626	-0.0012027046971018	0.00280481118026122	-0.42880059291185	0.668068347349985	49059499
CGnoNaC__954	CGnoNaC__962	CTauNaN_2496	ABusKeW__626	-0.00183428053643484	0.00282327699116537	-0.649699105746512	0.515886601670845	47955992
CGnoNaC__954	CGnoNaC__962	CTauNaN_2500	ABusKeW__626	-0.00189701544790716	0.00307694971362647	-0.616524683359661	0.537548286101818	49106817
CGnoNaC__954	CGnoNaC__962	CTauNaN_2503	ABusKeW__626	-0.000208549138085561	0.00296785383098781	-0.0702693427513402	0.943979283111005	49253910
CGnoNaC__954	CGnoNaC__962	CTauNaN_2506	ABusKeW__626	3.97040939086047e-05	0.00293346329290199	0.0135348869047298	0.989201052423071	49168702
CGnoNaC__962	CGnoNaC_1324	CTauNaN_2489	ABusKeW__626	0.00425198091183782	0.00291303044226661	1.45964177035149	0.144388553037609	48826261
CGnoNaC__962	CGnoNaC_1324	CTauNaN_2495	ABusKeW__626	0.0033893962298688	0.003016278740515	1.12370126286475	0.261139780498743	48790662
CGnoNaC__962	CGnoNaC_1324	CTauNaN_2496	ABusKeW__626	0.0041202471116216	0.00298740288544821	1.37920704692746	0.167830925969462	47695157
CGnoNaC__962	CGnoNaC_1324	CTauNaN_2500	ABusKeW__626	0.000747656409235241	0.00293790639791031	0.254486123100123	0.799120023445232	48839344
CGnoNaC__962	CGnoNaC_1324	CTauNaN_2503	ABusKeW__626	0.00211048027009168	0.00292165920481834	0.722356757629748	0.47007516571832	48985346
CGnoNaC__962	CGnoNaC_1324	CTauNaN_2506	ABusKeW__626	-0.00100437390840132	0.00293250935896911	-0.342496403405986	0.731977350188032	48901342
CGnoNaC__962	CGnoNaC_1329	CTauNaN_2489	ABusKeW__626	0.00471482263276081	0.00300460018666888	1.56920133789515	0.116601032586243	48193963
CGnoNaC__962	CGnoNaC_1329	CTauNaN_2495	ABusKeW__626	0.00585717480758698	0.00300035639608867	1.95215968850318	0.0509192485110557	48152709
CGnoNaC__962	CGnoNaC_1329	CTauNaN_2496	ABusKeW__626	0.00448846086280356	0.00287796725917221	1.55959413662495	0.118855822993492	47074138
CGnoNaC__962	CGnoNaC_1329	CTauNaN_2500	ABusKeW__626	0.00572098982566837	0.00310762914669779	1.84094998328471	0.065628888673477	48204783
CGnoNaC__962	CGnoNaC_1329	CTauNaN_2503	ABusKeW__626	0.00447447390574363	0.00303866627497751	1.47251244488069	0.140882548891578	48348288
CGnoNaC__962	CGnoNaC_1329	CTauNaN_2506	ABusKeW__626	0.00231328013058582	0.00306565034859239	0.754580551447422	0.450500696678023	48266836
CGnoNaC__962	CGnoNaC_1356	CTauNaN_2489	ABusKeW__626	-0.0009516821031049	0.0030888839605364	-0.308099014162913	0.758006991352113	48945950
CGnoNaC__962	CGnoNaC_1356	CTauNaN_2495	ABusKeW__626	-0.00153340446461596	0.00304341551305274	-0.503843283324089	0.614371508988997	48912524
CGnoNaC__962	CGnoNaC_1356	CTauNaN_2496	ABusKeW__626	-0.00165693148073352	0.00300625538362179	-0.551161251888497	0.581523139656903	47816165
CGnoNaC__962	CGnoNaC_1356	CTauNaN_2500	ABusKeW__626	0.000920924602831	0.00285590243561213	0.322463607771535	0.747101503299891	48959868
CGnoNaC__962	CGnoNaC_1356	CTauNaN_2503	ABusKeW__626	-0.00163721387757741	0.00297400931142077	-0.550507313911287	0.58197146175463	49105312
CGnoNaC__962	CGnoNaC_1356	CTauNaN_2506	ABusKeW__626	-0.00299730786708535	0.00300737183074692	-0.996653568554883	0.318932694474693	49020877
CGnoNaC__962	CGnoNaC_2630	CTauNaN_2489	ABusKeW__626	-0.000101597628493204	0.00278776481194143	-0.0364441175446396	0.97092823681335	49001923
CGnoNaC__962	CGnoNaC_2630	CTauNaN_2495	ABusKeW__626	-0.000400612109856437	0.00284832870721785	-0.140648131250182	0.888147922899129	48966505
CGnoNaC__962	CGnoNaC_2630	CTauNaN_2496	ABusKeW__626	-0.00243872629451788	0.00268211831760157	-0.909253808272958	0.363216167056463	47865524
CGnoNaC__962	CGnoNaC_2630	CTauNaN_2500	ABusKeW__626	-0.00118695242450568	0.00278952055326878	-0.425504097152037	0.670469235490751	49014174
CGnoNaC__962	CGnoNaC_2630	CTauNaN_2503	ABusKeW__626	-0.00062206311149017	0.00274426922631981	-0.226677144328286	0.82067480071399	49160641
CGnoNaC__962	CGnoNaC_2630	CTauNaN_2506	ABusKeW__626	-0.00279919985308588	0.00273649499995869	-1.02291429479247	0.306348370106293	49076393
CGnoNaC__962	CGnoNaC_2632	CTauNaN_2489	ABusKeW__626	0.0018067012931227	0.00274409171051049	0.65839683353243	0.510283169554781	48810847
CGnoNaC__962	CGnoNaC_2632	CTauNaN_2495	ABusKeW__626	0.00261844838336021	0.00277713758044131	0.942858719640428	0.345753172051159	48774259
CGnoNaC__962	CGnoNaC_2632	CTauNaN_2496	ABusKeW__626	0.00108891186303448	0.0028545989172741	0.381458794944931	0.70286284081567	47675226
CGnoNaC__962	CGnoNaC_2632	CTauNaN_2500	ABusKeW__626	0.00269913195636355	0.00270213000138279	0.998890488237904	0.317847744462645	48822645
CGnoNaC__962	CGnoNaC_2632	CTauNaN_2503	ABusKeW__626	0.0013820853399339	0.00276795110787663	0.499317107155891	0.617556005300084	48967797
CGnoNaC__962	CGnoNaC_2632	CTauNaN_2506	ABusKeW__626	0.00155716276842533	0.00278225972946434	0.559675558660057	0.575700756504245	48885579
CGnoNaC__962	CGnoNaC_2633	CTauNaN_2489	ABusKeW__626	0.00398605609967723	0.00302125741484179	1.31933680331107	0.187056539105215	48532283
CGnoNaC__962	CGnoNaC_2633	CTauNaN_2495	ABusKeW__626	0.0026324351300203	0.00296572180521337	0.88762038482261	0.374744984664204	48493437
CGnoNaC__962	CGnoNaC_2633	CTauNaN_2496	ABusKeW__626	0.00335904346787118	0.0030867670847694	1.08820762163923	0.276503460823951	47400582
CGnoNaC__962	CGnoNaC_2633	CTauNaN_2500	ABusKeW__626	0.00495539309564091	0.00300402930680941	1.64958214102913	0.0990284301663843	48541582
CGnoNaC__962	CGnoNaC_2633	CTauNaN_2503	ABusKeW__626	0.00296582242254637	0.00306548968873741	0.967487326231362	0.333300473918088	48686273
CGnoNaC__962	CGnoNaC_2633	CTauNaN_2506	ABusKeW__626	0.00255868632088277	0.00325521302636907	0.786027304559166	0.431851490899348	48605806
CGnoNaC__962	CGnoNaC__953	CTauNaN_2489	ABusKeW__626	0.00271627810643641	0.00309524236593107	0.877565562016769	0.380179524979963	48918862
CGnoNaC__962	CGnoNaC__953	CTauNaN_2495	ABusKeW__626	0.000722697434662837	0.00310400755513016	0.232827215084705	0.815895579012009	48881106
CGnoNaC__962	CGnoNaC__953	CTauNaN_2496	ABusKeW__626	-0.00087280717108381	0.00318433182554385	-0.274094290074416	0.784012161732168	47782606
CGnoNaC__962	CGnoNaC__953	CTauNaN_2500	ABusKeW__626	0.00164776361647992	0.00330437256012848	0.498661572354859	0.618017820516186	48929133
CGnoNaC__962	CGnoNaC__953	CTauNaN_2503	ABusKeW__626	-0.000889471098032079	0.0031363234138126	-0.28360311762326	0.776714547655676	49075729
CGnoNaC__962	CGnoNaC__953	CTauNaN_2506	ABusKeW__626	-0.000546626868587822	0.00321919627277695	-0.16980228052895	0.865165633373357	48991706
CGnoNaC__962	CGnoNaC__954	CTauNaN_2489	ABusKeW__626	0.00278003370742182	0.00283087286908041	0.98204117104167	0.326079565648362	49094390
CGnoNaC__962	CGnoNaC__954	CTauNaN_2495	ABusKeW__626	0.0012027046971018	0.00280481118026122	0.42880059291185	0.668068347349985	49059499
CGnoNaC__962	CGnoNaC__954	CTauNaN_2496	ABusKeW__626	0.00183428053643484	0.00282327699116537	0.649699105746512	0.515886601670845	47955992
CGnoNaC__962	CGnoNaC__954	CTauNaN_2500	ABusKeW__626	0.00189701544790716	0.00307694971362647	0.616524683359661	0.537548286101818	49106817
CGnoNaC__962	CGnoNaC__954	CTauNaN_2503	ABusKeW__626	0.000208549138085561	0.00296785383098781	0.0702693427513402	0.943979283111005	49253910
CGnoNaC__962	CGnoNaC__954	CTauNaN_2506	ABusKeW__626	-3.97040939086047e-05	0.00293346329290199	-0.0135348869047298	0.989201052423071	49168702
CGnoNaC__962	CGnoNaC__962	CTauNaN_2489	ABusKeW__626	0	0	NA	NA	49601162
CGnoNaC__962	CGnoNaC__962	CTauNaN_2495	ABusKeW__626	0	0	NA	NA	49566163
CGnoNaC__962	CGnoNaC__962	CTauNaN_2496	ABusKeW__626	0	0	NA	NA	48447420
CGnoNaC__962	CGnoNaC__962	CTauNaN_2500	ABusKeW__626	0	0	NA	NA	49612320
CGnoNaC__962	CGnoNaC__962	CTauNaN_2503	ABusKeW__626	0	0	NA	NA	49762667
CGnoNaC__962	CGnoNaC__962	CTauNaN_2506	ABusKeW__626	0	0	NA	NA	49675369
