# Supplementary material for: Introgression and disruption of migration routes have shaped the genetic integrity of wildebeest populations
Source: Nat Commun. 2024 Apr 12;15:2921. doi: 10.1038/s41467-024-47015-y (PMC11014984; doi:10.1038/s41467-024-47015-y)
Supplement: Supplementary file 10 — Source Data [file 41467_2024_47015_MOESM10_ESM.zip › source_data/Fig5.gh.roh.het.txt]

sampleID	pop	ROH	Het
CTauTzN_2165	E.Monduli	0.137079677768533	0.00209
CTauTzN_2199	E.Monduli	0.108136618179545	0.002141
CTauTzN_3171	E.Monduli	0.0594338933107246	0.002393
CTauTzN_3172	E.Monduli	0.13366568065364	0.002085
CTauTzN_4275	E.Monduli	0.10265614336613	0.002158
CTauTzN_4276	E.Monduli	0.118323833895011	0.002157
CTauTzN_4279	E.Monduli	0.130236900835615	0.002134
CTauTzN_4498	E.Monduli	0.132407538866057	0.002123
CTauTzN_4499	E.Monduli	0.112689296824335	0.002123
CTauTzN_4501	E.Monduli	0.128398438496689	0.00215
CTauTzN_4502	E.Monduli	0.125839461664973	0.002114
CTauKeS__698	E.Amboseli	0.118812445097458	0.002072
CTauKeS__699	E.Amboseli	0.0951657764381453	0.002123
CTauKeS__700	E.Amboseli	0.105234627992575	0.002068
CTauKeS__701	E.Amboseli	0.121169226816713	0.002102
CTauKeS__702	E.Amboseli	0.135475188259451	0.002054
CTauKeS__704	E.Amboseli	0.12280093573479	0.00209
CTauKeS__705	E.Amboseli	0.11202008212082	0.002083
CTauKeS__706	E.Amboseli	0.112987208625427	0.002082
CTauKeS__707	E.Amboseli	0.0949084189151786	0.002124
CTauKeS__709	E.Nairobi	0.19617462347031	0.00191
CTauKeS__710	E.Nairobi	0.232510082698779	0.00187
CTauKeS__711	E.Nairobi	0.173269752658276	0.001951
CTauKeS__712	E.Nairobi	0.194840624526175	0.001916
CTauKeS__713	E.Nairobi	0.205813712985356	0.00192
CTauKeS__714	E.Nairobi	0.191088454662842	0.001935
CTauKeS__715	E.Nairobi	0.187397875826603	0.001942
CTauKeS__716	E.Nairobi	0.210794039351657	0.001907
CTauKeS__717	E.Nairobi	0.179898231339289	0.001945
CTauKeS__718	E.Nairobi	0.205509551681161	0.001926
CTauKeW__638	W-Serengeti	0.00798920576998333	0.002444
CTauKeW__640	W-Serengeti	0.0174781203095528	0.002423
CTauKeW__641	W-Serengeti	0.0404206354545503	0.00235
CTauKeW__642	W-Serengeti	0.0116306205505627	0.002387
CTauKeW__643	W-Serengeti	0.0212812888438376	0.002397
CTauKeW__644	W-Serengeti	0.0222663091749281	0.002396
CTauKeW__645	W-Serengeti	0.0192172746046894	0.002383
CTauKeW__646	W-Serengeti	0.0191810086668025	0.002395
CTauKeW__648	W-Serengeti	0.0237684788080411	0.00238
CTauKeW__649	W-Serengeti	0.0558192021322469	0.002321
CTauTzN_4284	W-Serengeti	0.0150261793599382	0.002407
CTauTzN_4285	W-Serengeti	0.0171626677172512	0.002389
CTauTzN_4496	W-Serengeti	0.0134492149209042	0.00238
CTauTzN_4497	W-Serengeti	0.0175363951413341	0.002384
CTauTzN_5188	W-Serengeti	0.0119108578742943	0.002411
CTauTzN_8202	W-Serengeti	0.0110255706570381	0.002282
CTauTzN_8870	W-Serengeti	0.0114368872523232	0.002378
CTauTzN_8871	W-Serengeti	0.0226701088445194	0.002372
CTauTzN_3174	W-Serengeti	0.016973075444899	0.002382
CTauTzN__738	W-Serengeti	0.0112624313673388	0.002454
CTauTzN__740	W-Serengeti	0.0177201058719819	0.00236
CTauTzN__741	W-Serengeti	0.0112890303687556	0.002397
CTauTzN__742	W-Serengeti	0.0156151096888156	0.002376
CTauTzN__744	W-Serengeti	0.0190485516491342	0.002355
CTauTzN__746	W-Serengeti	0.0159077142794855	0.002375
CTauTzN__747	W-Serengeti	0.00913419196474337	0.002295
CTauTzN__750	W-Serengeti	0.0383022012173099	0.002275
CTauTzN__751	W-Serengeti	0.0170577480999079	0.002301
CTauBwC__760	B-Kalahari	0.00678522828950382	0.002732
CTauBwC__761	B-Kalahari	0.00489580297252962	0.002754
CTauBwC__762	B-Kalahari	0.00919204237544174	0.002719
CTauBwC__763	B-Kalahari	0.00455590723024476	0.002754
CTauBwC__764	B-Kalahari	0.0077407052790349	0.002726
CTauBwC__765	B-Kalahari	0.00342889792909112	0.002729
CTauBwC__766	B-Kalahari	0.0103343892421523	0.002762
CTauBwC__767	B-Kalahari	0.00281116537314467	0.002754
CTauBwC__769	B-Kalahari	0.00683655663310192	0.002741
CTauBwN_1973	B-Kalahari	0.00583302596172278	0.002778
CTauZaN__914	B-Kalahari	0.0525186338231367	0.002634
CTauZw__1277	B-Kalahari	0.00157497017911366	0.002776
CTauZw__1272	B-Zimbabwe	0.466109695851033	0.001932
CTauZw__1273	B-Zimbabwe	0.278919197097665	0.002239
CTauZw__1274	B-Zimbabwe	0.345986773433524	0.002107
CTauZw__1278	B-Zimbabwe	0.337712295044423	0.00218
CTauZw__1279	B-Zimbabwe	0.240488526084604	0.002312
CTauBwN_2245	B-Okavango	0.251162452842072	0.00235
CTauBwN_2248	B-Okavango	0.0732849558238233	0.002638
CTauBwN_2250	B-Okavango	0.0436851753458291	0.002717
CTauBwN_2252	B-Okavango	0.14048540581089	0.002524
CTauBwN_2261	B-Okavango	0.274182580585563	0.002282
CTauBwN_1937	B-Okavango	0.00487076277759792	0.0028
CTauBwN_2053	B-Okavango	0.0412578073385779	0.002741
CTauBwN_8010	B-Okavango	0.0920152370880838	0.002653
CTauNaN_2489	B-Etosha	0.0643939928325104	0.002673
CTauNaN_2495	B-Etosha	0.0227445908508044	0.002749
CTauNaN_2496	B-Etosha	0.0205432952112195	0.002761
CTauNaN_2500	B-Etosha	0.0286658840675031	0.00274
CTauNaN_2503	B-Etosha	0.0218720310743413	0.002766
CTauNaN_2506	B-Etosha	0.0209937494008013	0.002751
CTauNaC_2635	B-Ovita	0.140758790096952	0.002551
CTauNaC_2636	B-Ovita	0.152726480809685	0.00251
CTauNaC_2638	B-Ovita	0.242306350786132	0.002367
CTauNaC_2639	B-Ovita	0.101836743303748	0.002525
CTauNaC__935	B-Ovita	0.169929997433765	0.002506
CTauNaC__936	B-Ovita	0.233097964954187	0.002371
CTauNaC__940	B-Ovita	0.390239658703045	0.002091
CTauNaC__972	B-Ovita	0.122706814194509	0.002591
CTauNaC_1120	B-Ovita	0.306563629410906	0.002252
CTauZmC_3748	B-Kafue	0.0540658686685457	0.002393
CTauZmC_3745	B-Kafue	0.0485376179289753	0.00243
CTauZmC_3746	B-Kafue	0.06520402577882	0.002322
CTauZmC_3747	B-Kafue	0.0741891778024511	0.002368
