# Supplementary material for: Introgression and disruption of migration routes have shaped the genetic integrity of wildebeest populations
Source: Nat Commun. 2024 Apr 12;15:2921. doi: 10.1038/s41467-024-47015-y (PMC11014984; doi:10.1038/s41467-024-47015-y)
Supplement: Supplementary file 10 — Source Data [file 41467_2024_47015_MOESM10_ESM.zip › source_data/Fig2e.heterozygosity.exclusingROH.txt]

pop	Het
Black	0.002203
Black	0.001997
Black	0.002082
Black	0.002157
Black	0.002227
Black	0.002321
Black	0.002203
Black	0.002069
Black	0.002212
Black	0.002057
Black	0.002138
Black	0.002093
B-Kalahari	0.002727
B-Kalahari	0.002748
B-Kalahari	0.002713
B-Kalahari	0.00275
B-Kalahari	0.002722
B-Kalahari	0.002723
B-Kalahari	0.002758
B-Kalahari	0.002746
B-Kalahari	0.002736
B-Okavango	0.002347
B-Okavango	0.002636
B-Okavango	0.002715
B-Okavango	0.002522
B-Okavango	0.002278
B-Okavango	0.002798
B-Kalahari	0.002775
B-Okavango	0.002738
B-Okavango	0.00265
E-Amboseli	0.002069
E-Amboseli	0.00212
E-Amboseli	0.002064
E-Amboseli	0.002099
E-Amboseli	0.002052
E-Amboseli	0.002087
E-Amboseli	0.00208
E-Amboseli	0.002078
E-Amboseli	0.002119
W-Serengeti	0.002441
W-Serengeti	0.002421
W-Serengeti	0.002347
W-Serengeti	0.002386
W-Serengeti	0.002395
W-Serengeti	0.002393
W-Serengeti	0.002381
W-Serengeti	0.002392
W-Serengeti	0.002378
W-Serengeti	0.002319
E-Nairobi	0.001905
E-Nairobi	0.001866
E-Nairobi	0.001947
E-Nairobi	0.001912
E-Nairobi	0.001916
E-Nairobi	0.001931
E-Nairobi	0.001938
E-Nairobi	0.001904
E-Nairobi	0.001941
E-Nairobi	0.001923
B-Etosha	0.00267
B-Etosha	0.002747
B-Etosha	0.002757
B-Etosha	0.00274
B-Etosha	0.002765
B-Etosha	0.00275
B-Kalahari	0.002631
E-Monduli	0.002087
E-Monduli	0.00214
E-Monduli	0.002388
E-Monduli	0.002082
E-Monduli	0.002155
E-Monduli	0.002153
E-Monduli	0.00213
E-Monduli	0.00212
E-Monduli	0.002121
E-Monduli	0.002147
E-Monduli	0.002111
W-Serengeti	0.002406
W-Serengeti	0.002386
W-Serengeti	0.002379
W-Serengeti	0.002381
W-Serengeti	0.002408
W-Serengeti	0.002282
W-Serengeti	0.002377
W-Serengeti	0.002369
W-Serengeti	0.002379
N-Selous	0.001857
N-Selous	0.001786
N-Selous	0.001837
N-Selous	0.001701
N-Selous	0.001779
N-Selous	0.001751
B-Kafue	0.002391
B-Kafue	0.002426
B-Kafue	0.002316
B-Kafue	0.002363
C-Luangwa	0.001938
C-Luangwa	0.001909
C-Luangwa	0.001803
B-Zimbabwe	0.001929
B-Zimbabwe	0.002239
B-Zimbabwe	0.002105
B-Kalahari	0.002775
B-Zimbabwe	0.002177
B-Zimbabwe	0.002308
B-Ovita	0.002548
B-Ovita	0.002507
B-Ovita	0.002364
B-Ovita	0.002524
B-Ovita	0.002504
B-Ovita	0.002369
B-Ovita	0.002087
B-Ovita	0.002589
B-Ovita	0.002249
W-Serengeti	0.002454
W-Serengeti	0.002356
W-Serengeti	0.002393
W-Serengeti	0.002371
W-Serengeti	0.002349
W-Serengeti	0.002371
W-Serengeti	0.002288
W-Serengeti	0.00227
W-Serengeti	0.002296
Black	0.002448
Black	0.002309
Black	0.00234
Black	0.001693
Black	0.002459
Black	0.002505
Black	0.00212
Black	0.002484
