# Supplementary material for: Introgression and disruption of migration routes have shaped the genetic integrity of wildebeest populations
Source: Nat Commun. 2024 Apr 12;15:2921. doi: 10.1038/s41467-024-47015-y (PMC11014984; doi:10.1038/s41467-024-47015-y)
Supplement: Supplementary file 10 — Source Data [file 41467_2024_47015_MOESM10_ESM.zip › source_data/Fig1b.PC1-2.txt]

PC1	PC2	col
-0.192515	0.0149778	black
-0.193764	0.0157753	black
-0.21352	0.0239412	black
-0.210411	0.0226845	black
-0.213565	0.0239281	black
-0.205527	0.0210356	black
-0.209387	0.0229204	black
-0.213661	0.0240986	black
-0.213425	0.023723	black
-0.210941	0.0229723	black
-0.208583	0.0221119	black
-0.209749	0.0226653	black
-0.210139	0.0226021	black
-0.210302	0.022492	black
-0.206745	0.0213297	black
-0.196949	0.0171144	black
-0.202691	0.0196964	black
-0.192777	0.0153105	black
-0.184571	0.0119985	black
-0.193167	0.0161287	black
0.0253409	-0.102831	#00416A
0.0254234	-0.10194	#00416A
0.025235	-0.102692	#00416A
0.0253251	-0.102909	#00416A
0.0253108	-0.102533	#00416A
0.0254858	-0.102481	#00416A
0.0251552	-0.103298	#00416A
0.0252133	-0.102704	#00416A
0.0253798	-0.102059	#00416A
0.0254781	-0.102594	#89CFF0
0.0255837	-0.103348	#00416A
0.0252352	-0.102934	#89CFF0
0.0253189	-0.104327	#89CFF0
0.0251342	-0.10494	#89CFF0
0.0253462	-0.103225	#89CFF0
0.025547	-0.106966	#89CFF0
0.0256159	-0.10812	#89CFF0
0.0253808	-0.104108	#89CFF0
0.0483464	0.11574	#7B68EE
0.048222	0.114092	#7B68EE
0.0481853	0.114031	#7B68EE
0.0479841	0.113966	#7B68EE
0.0483535	0.116306	#7B68EE
0.0482663	0.115158	#7B68EE
0.0481418	0.114099	#7B68EE
0.048273	0.11557	#7B68EE
0.0481918	0.114045	#7B68EE
0.0491983	0.124438	mediumorchid2
0.0489484	0.124025	mediumorchid2
0.049124	0.123606	mediumorchid2
0.0491352	0.12508	mediumorchid2
0.0490419	0.123811	mediumorchid2
0.0490799	0.123996	mediumorchid2
0.0490947	0.123083	mediumorchid2
0.0492546	0.125528	mediumorchid2
0.0490393	0.123423	mediumorchid2
0.0491952	0.125018	mediumorchid2
0.0427294	0.0537949	orangered2
0.042831	0.0544684	orangered2
0.0429502	0.0552182	orangered2
0.0428229	0.0540033	orangered2
0.0428143	0.0542494	orangered2
0.0428314	0.0534218	orangered2
0.0428184	0.0547079	orangered2
0.042964	0.0543212	orangered2
0.0428561	0.054569	orangered2
0.0431291	0.0552714	orangered2
0.0261845	-0.130466	#005A9C
0.0260824	-0.127492	#005A9C
0.0256357	-0.122035	#005A9C
0.0259297	-0.129941	#005A9C
0.0257088	-0.121294	#005A9C
0.0260227	-0.125145	#005A9C
0.0256711	-0.125751	#005A9C
0.0260319	-0.130631	#005A9C
0.0252142	-0.115157	#005A9C
0.0242496	-0.107362	#009DC4
0.0248192	-0.109459	#009DC4
0.0245898	-0.107372	#009DC4
0.0246992	-0.107842	#009DC4
0.0247463	-0.107001	#009DC4
0.024712	-0.109329	#009DC4
0.046391	0.0941105	#8A2BE2
0.0463713	0.0930071	#8A2BE2
0.0454247	0.0819858	#8A2BE2
0.0464168	0.0926009	#8A2BE2
0.0427414	0.0536894	orangered2
0.0463937	0.0943364	#8A2BE2
0.0463834	0.093535	#8A2BE2
0.046597	0.0954214	#8A2BE2
0.0427336	0.0537138	orangered2
0.0428076	0.0541486	orangered2
0.0427914	0.053428	orangered2
0.0428089	0.0539613	orangered2
0.0463828	0.0939267	#8A2BE2
0.0464298	0.0936192	#8A2BE2
0.0462529	0.0932518	#8A2BE2
0.0463196	0.09294	#8A2BE2
0.0426611	0.0536544	orangered2
0.0427932	0.0534376	orangered2
0.0427941	0.0534031	orangered2
0.0428205	0.0534312	orangered2
0.0426354	0.0524713	orangered2
0.0429989	0.0545228	orangered2
0.0427757	0.0533323	orangered2
0.0427181	0.0535904	orangered2
0.0428738	0.0539832	orangered2
0.0428174	0.053607	orangered2
0.0427592	0.0533035	orangered2
0.0431331	0.0548645	orangered2
0.0429361	0.0541458	orangered2
0.0367689	-0.0549018	orange
0.0376254	-0.0447482	orange
0.0376839	-0.049571	orange
0.0376672	-0.0511336	orange
0.0377284	-0.0496016	orange
0.037672	-0.05193	orange
0.0252258	-0.101881	#00416A
0.0260023	-0.0815504	#B9D9EB
0.0262063	-0.080851	#B9D9EB
0.0262034	-0.0810919	#B9D9EB
0.0261532	-0.0819362	#B9D9EB
0.0357471	-0.0551625	springgreen3
0.035564	-0.0547175	springgreen3
0.0356481	-0.0553223	springgreen3
0.0269257	-0.116813	#72A0C1
0.0266737	-0.113817	#72A0C1
0.0268877	-0.11583	#72A0C1
0.0256105	-0.10034	#00416A
0.0265594	-0.115516	#72A0C1
0.0266221	-0.115156	#72A0C1
