# Supplementary material for: Introgression and disruption of migration routes have shaped the genetic integrity of wildebeest populations
Source: Nat Commun. 2024 Apr 12;15:2921. doi: 10.1038/s41467-024-47015-y (PMC11014984; doi:10.1038/s41467-024-47015-y)
Supplement: Supplementary file 10 — Source Data [file 41467_2024_47015_MOESM10_ESM.zip › source_data/Fig3a.fbranch.txt]

branch	branch_descendants	Outgroup	black	brindled_6	brindled_4	brindled_1	cookson	nyassa	westbearded	eastbearded_1	eastbearded_2	eastbearded_3
b2	black	nan	nan	nan	nan	nan	nan	nan	nan	nan	nan	nan
b3	brindled_6,brindled_4,brindled_1,cookson,nyassa,westbearded,eastbearded_1,eastbearded_2,eastbearded_3	nan	nan	nan	nan	nan	nan	nan	nan	nan	nan	nan
b4	brindled_6,brindled_4,brindled_1	nan	0.0233969	nan	nan	nan	nan	nan	nan	nan	nan	nan
b5	cookson,nyassa,westbearded,eastbearded_1,eastbearded_2,eastbearded_3	nan	0	nan	nan	nan	nan	nan	nan	nan	nan	nan
b6	brindled_6	nan	0	nan	nan	nan	0	0	0.0264198	0.0078636	0.0084663	0.0074765
b7	brindled_4,brindled_1	nan	0.0106206	nan	nan	nan	0.0541857	0.069378	0	0	0	0
b8	cookson,nyassa	nan	0	0.0763965	0.420923	0.655644	nan	nan	nan	nan	nan	nan
b9	westbearded,eastbearded_1,eastbearded_2,eastbearded_3	nan	0	0	0	0	nan	nan	nan	nan	nan	nan
b10	brindled_4	nan	0.00378687	0.0643054	nan	nan	0	0	0	0	0	0
b11	brindled_1	nan	0	0	nan	nan	0.0417929	0.0479009	0.0197794	0.018286	0.0158049	0.0133126
b12	cookson	nan	0.00214784	0.0397068	0.0309515	0	nan	nan	0	0	0	0
b13	nyassa	nan	0	0	0	0	nan	nan	0.040318	0.0722793	0.0547774	0.0463971
b14	westbearded	nan	0	0	0	0	0	0	nan	nan	nan	nan
b15	eastbearded_1,eastbearded_2,eastbearded_3	nan	0	0	0.0296719	0.0465875	0.030788	0.055489	nan	nan	nan	nan
b16	eastbearded_1	nan	0	0	0.0136716	0.021615	0.0111671	0.0189779	0	nan	nan	nan
b17	eastbearded_2,eastbearded_3	nan	0	0	0	0	0	0	0.0176311	nan	nan	nan
b18	eastbearded_2	nan	0	0	0	0	0	0	0	0.0447863	nan	nan
b19	eastbearded_3	nan	0	0	0	0	0	0	0	0	nan	nan
