# Supplementary material for: Introgression and disruption of migration routes have shaped the genetic integrity of wildebeest populations
Source: Nat Commun. 2024 Apr 12;15:2921. doi: 10.1038/s41467-024-47015-y (PMC11014984; doi:10.1038/s41467-024-47015-y)
Supplement: Supplementary file 10 — Source Data [file 41467_2024_47015_MOESM10_ESM.zip › source_data/SuppFig4.Admixture/sampleOrder.K2.txt]

"x"
"1" "CTauZw__1277"
"2" "CTauBwC__764"
"3" "CTauBwC__762"
"4" "CTauZaN__914"
"5" "CTauBwC__761"
"6" "CTauBwC__766"
"7" "CTauBwC__763"
"8" "CTauBwC__760"
"9" "CTauBwC__765"
"10" "CTauBwN_1973"
"11" "CTauBwC__767"
"12" "CTauBwC__769"
"13" "CTauNaC_1120"
"14" "CTauNaC_2635"
"15" "CTauNaC_2636"
"16" "CTauNaC_2638"
"17" "CTauNaC_2639"
"18" "CTauNaC__935"
"19" "CTauNaC__936"
"20" "CTauNaC__940"
"21" "CTauNaC__972"
"22" "CTauNaN_2503"
"23" "CTauNaN_2489"
"24" "CTauNaN_2496"
"25" "CTauNaN_2506"
"26" "CTauNaN_2500"
"27" "CTauZw__1272"
"28" "CTauZw__1273"
"29" "CTauZw__1274"
"30" "CTauZw__1278"
"31" "CTauZw__1279"
"32" "CTauBwN_2261"
"33" "CTauBwN_2252"
"34" "CTauBwN_2248"
"35" "CTauBwN_2245"
"36" "CTauBwN_2250"
"37" "CTauBwN_2053"
"38" "CTauBwN_8010"
"39" "CTauBwN_1937"
"40" "CTauZmC_3746"
"41" "CTauZmC_3745"
"42" "CTauZmC_3747"
"43" "CTauZmC_3748"
