# Supplementary material for: Introgression and disruption of migration routes have shaped the genetic integrity of wildebeest populations
Source: Nat Commun. 2024 Apr 12;15:2921. doi: 10.1038/s41467-024-47015-y (PMC11014984; doi:10.1038/s41467-024-47015-y)
Supplement: Supplementary file 10 — Source Data [file 41467_2024_47015_MOESM10_ESM.zip › source_data/SuppFig4.Admixture/sample.pop.txt]

"pop" "sampleID"
"B-Kalahari" "CTauBwC__760"
"B-Kalahari" "CTauBwC__761"
"B-Kalahari" "CTauBwC__762"
"B-Kalahari" "CTauBwC__763"
"B-Kalahari" "CTauBwC__764"
"B-Kalahari" "CTauBwC__765"
"B-Kalahari" "CTauBwC__766"
"B-Kalahari" "CTauBwC__767"
"B-Kalahari" "CTauBwC__769"
"B-Kalahari" "CTauBwN_1973"
"B-Kalahari" "CTauZaN__914"
"B-Kalahari" "CTauZw__1277"
"B-Ovita" "CTauNaC_1120"
"B-Ovita" "CTauNaC_2635"
"B-Ovita" "CTauNaC_2636"
"B-Ovita" "CTauNaC_2638"
"B-Ovita" "CTauNaC_2639"
"B-Ovita" "CTauNaC__935"
"B-Ovita" "CTauNaC__936"
"B-Ovita" "CTauNaC__940"
"B-Ovita" "CTauNaC__972"
"B-Etosha" "CTauNaN_2489"
"B-Etosha" "CTauNaN_2496"
"B-Etosha" "CTauNaN_2500"
"B-Etosha" "CTauNaN_2503"
"B-Etosha" "CTauNaN_2506"
"B-Zimbabwe" "CTauZw__1272"
"B-Zimbabwe" "CTauZw__1273"
"B-Zimbabwe" "CTauZw__1274"
"B-Zimbabwe" "CTauZw__1278"
"B-Zimbabwe" "CTauZw__1279"
"B-Okavango" "CTauBwN_1937"
"B-Okavango" "CTauBwN_2053"
"B-Okavango" "CTauBwN_2245"
"B-Okavango" "CTauBwN_2248"
"B-Okavango" "CTauBwN_2250"
"B-Okavango" "CTauBwN_2252"
"B-Okavango" "CTauBwN_2261"
"B-Okavango" "CTauBwN_8010"
"B-Kafue" "CTauZmC_3745"
"B-Kafue" "CTauZmC_3746"
"B-Kafue" "CTauZmC_3747"
"B-Kafue" "CTauZmC_3748"
