# Supplementary material for: Introgression and disruption of migration routes have shaped the genetic integrity of wildebeest populations
Source: Nat Commun. 2024 Apr 12;15:2921. doi: 10.1038/s41467-024-47015-y (PMC11014984; doi:10.1038/s41467-024-47015-y)
Supplement: Supplementary file 10 — Source Data [file 41467_2024_47015_MOESM10_ESM.zip › source_data/SuppFig4.Admixture/K5.Q]

0.000010 0.000010 0.000012 0.000010 0.999958
0.000010 0.000010 0.000012 0.000010 0.999958
0.000010 0.000010 0.000010 0.000010 0.999960
0.000010 0.000010 0.000014 0.000010 0.999956
0.000010 0.000010 0.000013 0.000010 0.999957
0.000010 0.000010 0.000014 0.000010 0.999956
0.000010 0.000010 0.000017 0.000010 0.999953
0.000010 0.000010 0.000010 0.000010 0.999960
0.000010 0.000010 0.000012 0.000010 0.999958
0.004994 0.156490 0.000010 0.000010 0.838497
0.000010 0.000010 0.000013 0.000010 0.999957
0.000010 0.152349 0.000013 0.000010 0.847618
0.000010 0.999960 0.000010 0.000010 0.000010
0.000010 0.999960 0.000010 0.000010 0.000010
0.000010 0.473774 0.000010 0.004723 0.521482
0.000010 0.999960 0.000010 0.000010 0.000010
0.000010 0.999960 0.000010 0.000010 0.000010
0.000010 0.141790 0.000015 0.000010 0.858175
0.000010 0.000010 0.999960 0.000010 0.000010
0.000010 0.000010 0.999960 0.000010 0.000010
0.000010 0.000010 0.999960 0.000010 0.000010
0.000010 0.000010 0.999960 0.000010 0.000010
0.000010 0.000010 0.999960 0.000010 0.000010
0.000010 0.000010 0.999960 0.000010 0.000010
0.000010 0.000010 0.999960 0.000010 0.000010
0.000011 0.000010 0.999959 0.000010 0.000010
0.000010 0.000010 0.589574 0.000198 0.410208
0.000010 0.000010 0.188563 0.059640 0.751777
0.000010 0.001229 0.200994 0.059824 0.737943
0.000010 0.000010 0.202823 0.055664 0.741493
0.000010 0.000010 0.193957 0.055696 0.750328
0.000010 0.000010 0.202134 0.051494 0.746352
0.000010 0.000010 0.000014 0.000010 0.999956
0.000010 0.000010 0.000010 0.999960 0.000010
0.000010 0.000010 0.000010 0.999960 0.000010
0.000010 0.000010 0.000010 0.999960 0.000010
0.000010 0.000010 0.000010 0.999960 0.000010
0.999960 0.000010 0.000010 0.000010 0.000010
0.999960 0.000010 0.000010 0.000010 0.000010
0.999960 0.000010 0.000010 0.000010 0.000010
0.050910 0.011671 0.000013 0.000010 0.937397
0.999960 0.000010 0.000010 0.000010 0.000010
0.999960 0.000010 0.000010 0.000010 0.000010
