# Supplementary material for: Introgression and disruption of migration routes have shaped the genetic integrity of wildebeest populations
Source: Nat Commun. 2024 Apr 12;15:2921. doi: 10.1038/s41467-024-47015-y (PMC11014984; doi:10.1038/s41467-024-47015-y)
Supplement: Supplementary file 10 — Source Data [file 41467_2024_47015_MOESM10_ESM.zip › source_data/SuppFig9.Admixture/K4.Q]

0.999970 0.000010 0.000010 0.000010
0.999970 0.000010 0.000010 0.000010
0.999970 0.000010 0.000010 0.000010
0.999970 0.000010 0.000010 0.000010
0.999970 0.000010 0.000010 0.000010
0.999970 0.000010 0.000010 0.000010
0.999970 0.000010 0.000010 0.000010
0.999970 0.000010 0.000010 0.000010
0.999970 0.000010 0.000010 0.000010
0.999970 0.000010 0.000010 0.000010
0.999970 0.000010 0.000010 0.000010
0.999970 0.000010 0.000010 0.000010
0.999970 0.000010 0.000010 0.000010
0.999970 0.000010 0.000010 0.000010
0.999970 0.000010 0.000010 0.000010
0.999970 0.000010 0.000010 0.000010
0.999970 0.000010 0.000010 0.000010
0.999970 0.000010 0.000010 0.000010
0.999970 0.000010 0.000010 0.000010
0.999970 0.000010 0.000010 0.000010
0.020307 0.979673 0.000010 0.000010
0.021110 0.978870 0.000010 0.000010
0.021921 0.978059 0.000010 0.000010
0.021407 0.978573 0.000010 0.000010
0.020356 0.979624 0.000010 0.000010
0.021546 0.978434 0.000010 0.000010
0.020016 0.979964 0.000010 0.000010
0.021352 0.978628 0.000010 0.000010
0.018247 0.981733 0.000010 0.000010
0.021774 0.978206 0.000010 0.000010
0.019540 0.980440 0.000010 0.000010
0.021909 0.978071 0.000010 0.000010
0.020818 0.979162 0.000010 0.000010
0.019808 0.980172 0.000010 0.000010
0.021684 0.978296 0.000010 0.000010
0.015611 0.984369 0.000010 0.000010
0.012311 0.987669 0.000010 0.000010
0.018664 0.981316 0.000010 0.000010
0.000010 0.000010 0.000010 0.999970
0.000010 0.000010 0.000010 0.999970
0.000010 0.000010 0.000010 0.999970
0.000010 0.000010 0.000010 0.999970
0.000010 0.000010 0.000010 0.999970
0.000010 0.000010 0.000010 0.999970
0.000010 0.000010 0.000010 0.999970
0.000010 0.000010 0.000010 0.999970
0.000010 0.000010 0.000010 0.999970
0.000010 0.000010 0.000010 0.999970
0.000010 0.000010 0.000010 0.999970
0.000010 0.000010 0.000010 0.999970
0.000010 0.000010 0.000010 0.999970
0.000010 0.000010 0.000010 0.999970
0.000010 0.000010 0.000010 0.999970
0.000010 0.000010 0.000010 0.999970
0.000010 0.000010 0.000010 0.999970
0.000010 0.000010 0.000010 0.999970
0.000010 0.000010 0.000010 0.999970
0.000010 0.000010 0.999970 0.000010
0.000010 0.000010 0.999970 0.000010
0.000010 0.000010 0.999970 0.000010
0.000010 0.000010 0.999970 0.000010
0.000010 0.000010 0.999970 0.000010
0.000010 0.000010 0.999970 0.000010
0.000010 0.000010 0.999970 0.000010
0.000010 0.000010 0.999970 0.000010
0.000010 0.000010 0.999970 0.000010
0.000010 0.000010 0.999970 0.000010
0.000010 0.999970 0.000010 0.000010
0.000010 0.999970 0.000010 0.000010
0.000010 0.999970 0.000010 0.000010
0.000010 0.999970 0.000010 0.000010
0.000010 0.999970 0.000010 0.000010
0.000010 0.999970 0.000010 0.000010
0.000010 0.999970 0.000010 0.000010
0.000010 0.999970 0.000010 0.000010
0.004055 0.995925 0.000010 0.000010
0.026549 0.973431 0.000010 0.000010
0.017574 0.982406 0.000010 0.000010
0.023241 0.976739 0.000010 0.000010
0.023588 0.976392 0.000010 0.000010
0.022659 0.977321 0.000010 0.000010
0.018917 0.981063 0.000010 0.000010
0.000010 0.000010 0.109582 0.890398
0.000010 0.000010 0.118790 0.881190
0.000010 0.000010 0.379720 0.620260
0.000010 0.000010 0.116645 0.883335
0.000010 0.000010 0.999970 0.000010
0.000010 0.000010 0.114092 0.885888
0.000010 0.000010 0.118640 0.881340
0.000010 0.000010 0.102188 0.897792
0.000010 0.000010 0.999970 0.000010
0.000010 0.000010 0.999970 0.000010
0.000010 0.000010 0.999970 0.000010
0.000010 0.000010 0.999970 0.000010
0.000010 0.000010 0.127477 0.872503
0.000010 0.000010 0.104078 0.895902
0.000010 0.000010 0.111698 0.888282
0.000010 0.000010 0.114712 0.885268
0.000010 0.000010 0.999970 0.000010
0.000010 0.000010 0.999970 0.000010
0.000010 0.000010 0.999970 0.000010
0.000010 0.000010 0.999970 0.000010
0.000010 0.000010 0.999970 0.000010
0.000010 0.000010 0.999970 0.000010
0.000010 0.000010 0.999970 0.000010
0.000010 0.000010 0.999970 0.000010
0.000010 0.000010 0.999970 0.000010
0.000010 0.000010 0.999970 0.000010
0.000010 0.000010 0.999970 0.000010
0.000010 0.000010 0.999970 0.000010
0.000010 0.000010 0.999970 0.000010
0.000010 0.724156 0.109903 0.165931
0.000010 0.663899 0.129535 0.206556
0.000010 0.691737 0.115594 0.192659
0.000010 0.705241 0.107752 0.186997
0.000010 0.691629 0.115550 0.192810
0.000010 0.706314 0.108276 0.185400
0.020003 0.979977 0.000010 0.000010
0.047146 0.813174 0.107730 0.031951
0.045562 0.813126 0.112167 0.029145
0.045468 0.812681 0.111404 0.030447
0.043316 0.813423 0.110022 0.033239
0.000010 0.712073 0.153272 0.134645
0.000010 0.711634 0.150502 0.137854
0.000010 0.713462 0.153855 0.132673
0.000010 0.999970 0.000010 0.000010
0.000010 0.999970 0.000010 0.000010
0.000010 0.999970 0.000010 0.000010
0.021865 0.978115 0.000010 0.000010
0.000010 0.999970 0.000010 0.000010
0.000010 0.999970 0.000010 0.000010
