# Supplementary material for: Introgression and disruption of migration routes have shaped the genetic integrity of wildebeest populations
Source: Nat Commun. 2024 Apr 12;15:2921. doi: 10.1038/s41467-024-47015-y (PMC11014984; doi:10.1038/s41467-024-47015-y)
Supplement: Supplementary file 10 — Source Data [file 41467_2024_47015_MOESM10_ESM.zip › source_data/SuppFig9.Admixture/K11.Q]

0.000010 0.000010 0.000010 0.000010 0.000010 0.000010 0.999893 0.000010 0.000016 0.000010 0.000010
0.000014 0.000010 0.000010 0.000010 0.000010 0.000010 0.999896 0.000010 0.000010 0.000010 0.000010
0.000010 0.000010 0.000010 0.000010 0.000010 0.000010 0.999900 0.000010 0.000010 0.000010 0.000010
0.000010 0.000010 0.000010 0.000010 0.000010 0.000010 0.999900 0.000010 0.000010 0.000010 0.000010
0.000010 0.000010 0.000010 0.000011 0.000010 0.000010 0.999891 0.000018 0.000010 0.000010 0.000010
0.000010 0.000010 0.000010 0.000010 0.000010 0.000010 0.999900 0.000010 0.000010 0.000010 0.000010
0.000010 0.000010 0.000010 0.000010 0.000010 0.000010 0.999900 0.000010 0.000010 0.000010 0.000010
0.000010 0.000010 0.000010 0.000010 0.000010 0.000010 0.999900 0.000010 0.000010 0.000010 0.000010
0.000010 0.000010 0.000010 0.000010 0.000010 0.000010 0.999900 0.000010 0.000010 0.000010 0.000010
0.000010 0.000010 0.000010 0.000010 0.000010 0.000010 0.999900 0.000010 0.000010 0.000010 0.000010
0.000010 0.000010 0.000010 0.000010 0.000010 0.000010 0.999900 0.000010 0.000010 0.000010 0.000010
0.000010 0.000010 0.000010 0.000010 0.000010 0.000016 0.999894 0.000010 0.000010 0.000010 0.000010
0.000010 0.000010 0.000010 0.000010 0.000010 0.000010 0.999900 0.000010 0.000010 0.000010 0.000010
0.000010 0.000010 0.000010 0.000010 0.000010 0.000010 0.999900 0.000010 0.000010 0.000010 0.000010
0.000010 0.000010 0.000010 0.000010 0.000010 0.000010 0.999900 0.000010 0.000010 0.000010 0.000010
0.000010 0.000010 0.000010 0.000010 0.000010 0.000010 0.999900 0.000010 0.000010 0.000010 0.000010
0.000010 0.000010 0.000010 0.000010 0.000010 0.000010 0.999900 0.000010 0.000010 0.000010 0.000010
0.000010 0.000010 0.000010 0.000010 0.000010 0.000010 0.999900 0.000010 0.000010 0.000010 0.000010
0.000010 0.000010 0.000010 0.000010 0.000010 0.000010 0.999900 0.000010 0.000010 0.000010 0.000010
0.000010 0.000010 0.000010 0.000010 0.000010 0.000010 0.999900 0.000010 0.000010 0.000010 0.000010
0.000010 0.000010 0.000010 0.000010 0.999900 0.000010 0.000010 0.000010 0.000010 0.000010 0.000010
0.000010 0.000010 0.000010 0.000010 0.997974 0.000010 0.000010 0.000010 0.000010 0.000010 0.001936
0.000010 0.000010 0.000010 0.000010 0.999773 0.000010 0.000010 0.000010 0.000010 0.000010 0.000137
0.000010 0.000010 0.000010 0.000010 0.989580 0.000010 0.000010 0.000010 0.000010 0.000010 0.010330
0.000010 0.000010 0.000010 0.000010 0.991884 0.000010 0.000010 0.000010 0.000010 0.000010 0.008026
0.000010 0.000010 0.000010 0.000010 0.996572 0.000010 0.000010 0.000010 0.000010 0.000010 0.003338
0.000010 0.000010 0.000010 0.000010 0.999900 0.000010 0.000010 0.000010 0.000010 0.000010 0.000010
0.000010 0.000010 0.000010 0.000010 0.999900 0.000010 0.000010 0.000010 0.000010 0.000010 0.000010
0.000010 0.000010 0.000010 0.000010 0.999900 0.000010 0.000010 0.000010 0.000010 0.000010 0.000010
0.000010 0.000010 0.000010 0.000010 0.812277 0.000010 0.000010 0.000010 0.169742 0.000010 0.017902
0.000010 0.000010 0.000010 0.000010 0.991950 0.000010 0.000010 0.000010 0.000010 0.000010 0.007960
0.000010 0.000010 0.000010 0.000010 0.833766 0.000010 0.000010 0.000010 0.162375 0.000010 0.003779
0.000010 0.000010 0.000010 0.000010 0.000010 0.000010 0.000010 0.000010 0.999900 0.000010 0.000010
0.000010 0.000010 0.000010 0.000010 0.000010 0.000010 0.000010 0.000010 0.999900 0.000010 0.000010
0.000010 0.000010 0.022209 0.000010 0.539453 0.000010 0.000010 0.000010 0.434580 0.000010 0.003688
0.000010 0.000010 0.000010 0.000010 0.000010 0.000010 0.000010 0.000010 0.999900 0.000010 0.000010
0.000010 0.000010 0.000010 0.000010 0.000010 0.000010 0.000010 0.000010 0.999900 0.000010 0.000010
0.000010 0.000010 0.000010 0.000010 0.842108 0.000010 0.000010 0.000010 0.157802 0.000010 0.000010
0.000010 0.136084 0.000010 0.000010 0.000010 0.000010 0.000019 0.000010 0.000010 0.863818 0.000010
0.000010 0.132467 0.000010 0.000010 0.000010 0.000010 0.000010 0.000010 0.000010 0.867443 0.000010
0.000010 0.114745 0.000010 0.000010 0.000010 0.000010 0.000010 0.000010 0.000010 0.885165 0.000010
0.000010 0.129889 0.000010 0.000010 0.000010 0.000010 0.000010 0.000010 0.000014 0.870017 0.000010
0.000010 0.137036 0.000010 0.000010 0.000010 0.000010 0.000010 0.000010 0.000010 0.862874 0.000010
0.000010 0.140126 0.000010 0.000010 0.000010 0.000010 0.000010 0.000010 0.000010 0.859784 0.000010
0.000010 0.132850 0.000010 0.000010 0.000014 0.000012 0.000010 0.000010 0.000010 0.867054 0.000010
0.000010 0.117266 0.000010 0.000010 0.000010 0.000010 0.000010 0.000010 0.000010 0.882644 0.000010
0.000010 0.117378 0.000010 0.000010 0.000012 0.000010 0.000020 0.000010 0.000010 0.882520 0.000010
0.000010 0.000017 0.000010 0.000010 0.000010 0.000010 0.000010 0.000010 0.000010 0.999893 0.000010
0.000010 0.000010 0.000010 0.000010 0.000011 0.000010 0.000010 0.000010 0.000010 0.999899 0.000010
0.000010 0.000010 0.000010 0.000010 0.000010 0.000010 0.000010 0.000010 0.000010 0.999900 0.000010
0.000010 0.000010 0.000010 0.000010 0.000010 0.000010 0.000010 0.000010 0.000010 0.999900 0.000010
0.000013 0.000010 0.000010 0.000010 0.000010 0.000010 0.000016 0.000010 0.000010 0.999891 0.000010
0.000010 0.000010 0.000010 0.000010 0.000010 0.000010 0.000013 0.000010 0.000010 0.999897 0.000010
0.000010 0.000010 0.000010 0.000010 0.000010 0.000010 0.000010 0.000010 0.000010 0.999900 0.000010
0.000010 0.000010 0.000010 0.000010 0.000010 0.000010 0.000010 0.000010 0.000010 0.999900 0.000010
0.000010 0.000010 0.000010 0.000010 0.000010 0.000010 0.000010 0.000010 0.000010 0.999900 0.000010
0.000010 0.000010 0.000010 0.000015 0.000015 0.000010 0.000010 0.000010 0.000010 0.999890 0.000010
0.000010 0.000010 0.000010 0.000010 0.000010 0.000010 0.000010 0.999900 0.000010 0.000010 0.000010
0.000010 0.000010 0.000010 0.000010 0.000010 0.000010 0.000010 0.999900 0.000010 0.000010 0.000010
0.000010 0.000010 0.000010 0.000010 0.000010 0.000010 0.000010 0.999900 0.000010 0.000010 0.000010
0.000010 0.000010 0.000010 0.000010 0.000010 0.000010 0.000010 0.999900 0.000010 0.000010 0.000010
0.000010 0.000010 0.000010 0.000010 0.000010 0.000010 0.000010 0.999900 0.000010 0.000010 0.000010
0.000010 0.000010 0.000011 0.000010 0.000010 0.000010 0.000010 0.999899 0.000010 0.000010 0.000010
0.000010 0.000010 0.000010 0.000010 0.000010 0.000010 0.000010 0.999900 0.000010 0.000010 0.000010
0.000010 0.000010 0.000010 0.000010 0.000010 0.000010 0.000010 0.999900 0.000010 0.000010 0.000010
0.000010 0.000010 0.000010 0.000010 0.000010 0.000010 0.000010 0.999900 0.000010 0.000010 0.000010
0.000010 0.000010 0.000010 0.000010 0.000010 0.000010 0.000010 0.999900 0.000010 0.000010 0.000010
0.000010 0.000010 0.000010 0.999900 0.000010 0.000010 0.000010 0.000010 0.000010 0.000010 0.000010
0.000010 0.000010 0.000010 0.999900 0.000010 0.000010 0.000010 0.000010 0.000010 0.000010 0.000010
0.000010 0.000010 0.000010 0.848984 0.150926 0.000010 0.000010 0.000010 0.000010 0.000010 0.000010
0.000010 0.000010 0.000010 0.999900 0.000010 0.000010 0.000010 0.000010 0.000010 0.000010 0.000010
0.000010 0.000010 0.000010 0.999900 0.000010 0.000010 0.000010 0.000010 0.000010 0.000010 0.000010
0.000010 0.000010 0.000010 0.999900 0.000010 0.000010 0.000010 0.000010 0.000010 0.000010 0.000010
0.000010 0.000010 0.000010 0.999900 0.000010 0.000010 0.000010 0.000010 0.000010 0.000010 0.000010
0.000010 0.000010 0.000010 0.999891 0.000010 0.000010 0.000010 0.000010 0.000019 0.000010 0.000010
0.000010 0.000010 0.004965 0.565153 0.429802 0.000010 0.000010 0.000010 0.000010 0.000010 0.000010
0.000010 0.000010 0.059942 0.182965 0.757013 0.000010 0.000010 0.000010 0.000010 0.000010 0.000010
0.000010 0.000010 0.039137 0.185820 0.774963 0.000010 0.000010 0.000010 0.000010 0.000010 0.000010
0.000010 0.000010 0.059293 0.187995 0.739172 0.000010 0.000010 0.000010 0.013469 0.000010 0.000010
0.000010 0.000010 0.057483 0.192248 0.746419 0.000010 0.000010 0.000010 0.003779 0.000010 0.000010
0.000010 0.000010 0.058639 0.182114 0.750781 0.000010 0.000010 0.000010 0.008395 0.000010 0.000010
0.000010 0.000010 0.028035 0.174341 0.797544 0.000010 0.000010 0.000010 0.000010 0.000010 0.000010
0.000010 0.999900 0.000010 0.000010 0.000010 0.000010 0.000010 0.000010 0.000010 0.000010 0.000010
0.000010 0.999900 0.000010 0.000010 0.000010 0.000010 0.000010 0.000010 0.000010 0.000010 0.000010
0.000010 0.722098 0.000010 0.000010 0.000010 0.000010 0.000010 0.277812 0.000010 0.000010 0.000010
0.000010 0.999900 0.000010 0.000010 0.000010 0.000010 0.000010 0.000010 0.000010 0.000010 0.000010
0.000010 0.000010 0.000010 0.000010 0.000010 0.000010 0.000010 0.999900 0.000010 0.000010 0.000010
0.000010 0.999900 0.000010 0.000010 0.000010 0.000010 0.000010 0.000010 0.000010 0.000010 0.000010
0.000010 0.999900 0.000010 0.000010 0.000010 0.000010 0.000010 0.000010 0.000010 0.000010 0.000010
0.000010 0.999900 0.000010 0.000010 0.000010 0.000010 0.000010 0.000010 0.000010 0.000010 0.000010
0.000010 0.000010 0.000010 0.000010 0.000010 0.000010 0.000010 0.999900 0.000010 0.000010 0.000010
0.000010 0.000010 0.000010 0.000010 0.000010 0.000010 0.000010 0.999900 0.000010 0.000010 0.000010
0.000010 0.000010 0.000010 0.000010 0.000010 0.000010 0.000010 0.999900 0.000010 0.000010 0.000010
0.000010 0.000010 0.000010 0.000010 0.000010 0.000010 0.000010 0.999900 0.000010 0.000010 0.000010
0.000010 0.999900 0.000010 0.000010 0.000010 0.000010 0.000010 0.000010 0.000010 0.000010 0.000010
0.000010 0.999900 0.000010 0.000010 0.000010 0.000010 0.000010 0.000010 0.000010 0.000010 0.000010
0.000010 0.999900 0.000010 0.000010 0.000010 0.000010 0.000010 0.000010 0.000010 0.000010 0.000010
0.000010 0.999900 0.000010 0.000010 0.000010 0.000010 0.000010 0.000010 0.000010 0.000010 0.000010
0.000010 0.000010 0.000010 0.000010 0.000010 0.000010 0.000010 0.999900 0.000010 0.000010 0.000010
0.000010 0.000010 0.000010 0.000010 0.000010 0.000010 0.000010 0.999900 0.000010 0.000010 0.000010
0.000010 0.000010 0.000010 0.000010 0.000010 0.000010 0.000010 0.999900 0.000010 0.000010 0.000010
0.000010 0.000010 0.000010 0.000010 0.000010 0.000010 0.000010 0.999900 0.000010 0.000010 0.000010
0.000010 0.000010 0.000010 0.000010 0.000010 0.000010 0.000010 0.999900 0.000010 0.000010 0.000010
0.000010 0.000010 0.000010 0.000010 0.000010 0.000010 0.000010 0.999900 0.000010 0.000010 0.000010
0.000010 0.000010 0.000010 0.000010 0.000010 0.000010 0.000010 0.999900 0.000010 0.000010 0.000010
0.000010 0.000010 0.000010 0.000010 0.000010 0.000010 0.000010 0.999900 0.000010 0.000010 0.000010
0.000010 0.000010 0.000010 0.000010 0.000010 0.000010 0.000010 0.999900 0.000010 0.000010 0.000010
0.000010 0.000010 0.000010 0.000010 0.000010 0.000010 0.000010 0.999900 0.000010 0.000010 0.000010
0.000010 0.000010 0.000010 0.000010 0.000010 0.000010 0.000010 0.999900 0.000010 0.000010 0.000010
0.000010 0.000010 0.000010 0.000010 0.000010 0.000010 0.000010 0.999900 0.000010 0.000010 0.000010
0.000010 0.000010 0.000010 0.000010 0.000010 0.000010 0.000010 0.999900 0.000010 0.000010 0.000010
0.212769 0.000010 0.000010 0.000010 0.000010 0.787141 0.000010 0.000010 0.000010 0.000010 0.000010
0.000010 0.000010 0.000010 0.000010 0.000010 0.999900 0.000010 0.000010 0.000010 0.000010 0.000010
0.000010 0.000010 0.000010 0.000010 0.000010 0.999900 0.000010 0.000010 0.000010 0.000010 0.000010
0.000010 0.000010 0.000010 0.000010 0.000010 0.999900 0.000010 0.000010 0.000010 0.000010 0.000010
0.000010 0.000010 0.000010 0.000010 0.000010 0.999900 0.000010 0.000010 0.000010 0.000010 0.000010
0.000010 0.000010 0.000010 0.000010 0.000010 0.999900 0.000010 0.000010 0.000010 0.000010 0.000010
0.000010 0.000010 0.000010 0.000010 0.999826 0.000010 0.000010 0.000010 0.000010 0.000010 0.000084
0.000010 0.000010 0.999900 0.000010 0.000010 0.000010 0.000010 0.000010 0.000010 0.000010 0.000010
0.000010 0.000010 0.999900 0.000010 0.000010 0.000010 0.000010 0.000010 0.000010 0.000010 0.000010
0.000010 0.000010 0.999900 0.000010 0.000010 0.000010 0.000010 0.000010 0.000010 0.000010 0.000010
0.000010 0.000010 0.999900 0.000010 0.000010 0.000010 0.000010 0.000010 0.000010 0.000010 0.000010
0.999900 0.000010 0.000010 0.000010 0.000010 0.000010 0.000010 0.000010 0.000010 0.000010 0.000010
0.999899 0.000010 0.000010 0.000010 0.000010 0.000010 0.000010 0.000011 0.000010 0.000010 0.000010
0.999900 0.000010 0.000010 0.000010 0.000010 0.000010 0.000010 0.000010 0.000010 0.000010 0.000010
0.000010 0.000010 0.000010 0.000010 0.000010 0.000010 0.000010 0.000010 0.000010 0.000010 0.999900
0.000010 0.000010 0.000010 0.000010 0.000013 0.000010 0.000010 0.000010 0.000010 0.000010 0.999897
0.000010 0.000010 0.000010 0.000010 0.000010 0.000010 0.000010 0.000010 0.000010 0.000010 0.999900
0.014769 0.000010 0.000010 0.000010 0.863152 0.012542 0.000010 0.000010 0.049145 0.000010 0.060333
0.000010 0.000011 0.000010 0.000010 0.000010 0.000010 0.000012 0.000011 0.000010 0.000010 0.999896
0.000010 0.000010 0.000010 0.000010 0.000010 0.000010 0.000010 0.000010 0.000010 0.000010 0.999900
