# Supplementary material for: Introgression and disruption of migration routes have shaped the genetic integrity of wildebeest populations
Source: Nat Commun. 2024 Apr 12;15:2921. doi: 10.1038/s41467-024-47015-y (PMC11014984; doi:10.1038/s41467-024-47015-y)
Supplement: Supplementary file 10 — Source Data [file 41467_2024_47015_MOESM10_ESM.zip › source_data/SuppFig9.Admixture/sampleOrder.K7.txt]

"x"
"1" "CGnoNa_58015"
"2" "CGnoNa_58017"
"3" "CGnoNaC_1324"
"4" "CGnoNaC_1329"
"5" "CGnoNaC_1356"
"6" "CGnoNaC_2627"
"7" "CGnoNaC_2628"
"8" "CGnoNaC_2630"
"9" "CGnoNaC_2632"
"10" "CGnoNaC_2633"
"11" "CGnoNaC__926"
"12" "CGnoNaC__953"
"13" "CGnoNaC__954"
"14" "CGnoNaC__962"
"15" "CGnoZa_58007"
"16" "CGnoZa_58016"
"17" "CGnoZaE58005"
"18" "CGnoZaE58013"
"19" "CGnoZaN58014"
"20" "CGnoZa_58006"
"21" "CTauBwC__764"
"22" "CTauZw__1277"
"23" "CTauZaN__914"
"24" "CTauBwC__763"
"25" "CTauBwN_1973"
"26" "CTauBwC__761"
"27" "CTauBwC__769"
"28" "CTauBwC__762"
"29" "CTauBwC__766"
"30" "CTauBwC__767"
"31" "CTauBwC__765"
"32" "CTauBwC__760"
"33" "CTauNaC_1120"
"34" "CTauNaC_2635"
"35" "CTauNaC_2636"
"36" "CTauNaC_2638"
"37" "CTauNaC_2639"
"38" "CTauNaC__935"
"39" "CTauNaC__936"
"40" "CTauNaC__940"
"41" "CTauNaC__972"
"42" "CTauNaN_2503"
"43" "CTauNaN_2496"
"44" "CTauNaN_2489"
"45" "CTauNaN_2506"
"46" "CTauNaN_2500"
"47" "CTauNaN_2495"
"48" "CTauZw__1272"
"49" "CTauZw__1273"
"50" "CTauZw__1274"
"51" "CTauZw__1278"
"52" "CTauZw__1279"
"53" "CTauBwN_2261"
"54" "CTauBwN_2252"
"55" "CTauBwN_2248"
"56" "CTauBwN_2245"
"57" "CTauBwN_2250"
"58" "CTauBwN_2053"
"59" "CTauBwN_8010"
"60" "CTauBwN_1937"
"61" "CTauZmC_3745"
"62" "CTauZmC_3746"
"63" "CTauZmC_3748"
"64" "CTauZmC_3747"
"65" "CTauZmE_2542"
"66" "CTauZmE_2552"
"67" "CTauZmE_3749"
"68" "CTauTzS_3709"
"69" "CTauTzS_3711"
"70" "CTauTzS_7107"
"71" "CTauTzS_8872"
"72" "CTauTzS_7105"
"73" "CTauTzS_7106"
"74" "CTauTzN_2165"
"75" "CTauTzN_2199"
"76" "CTauTzN_4275"
"77" "CTauTzN_4279"
"78" "CTauTzN_4498"
"79" "CTauTzN_4499"
"80" "CTauTzN_4501"
"81" "CTauTzN_4502"
"82" "CTauTzN_4276"
"83" "CTauTzN_3172"
"84" "CTauTzN_3171"
"85" "CTauKeS__700"
"86" "CTauKeS__706"
"87" "CTauKeS__707"
"88" "CTauKeS__701"
"89" "CTauKeS__699"
"90" "CTauKeS__705"
"91" "CTauKeS__698"
"92" "CTauKeS__702"
"93" "CTauKeS__704"
"94" "CTauKeS__709"
"95" "CTauKeS__711"
"96" "CTauKeS__713"
"97" "CTauKeS__715"
"98" "CTauKeS__716"
"99" "CTauKeS__717"
"100" "CTauKeS__718"
"101" "CTauKeS__712"
"102" "CTauKeS__714"
"103" "CTauKeS__710"
"104" "CTauKeW__640"
"105" "CTauKeW__641"
"106" "CTauKeW__642"
"107" "CTauKeW__643"
"108" "CTauKeW__644"
"109" "CTauKeW__645"
"110" "CTauKeW__646"
"111" "CTauKeW__648"
"112" "CTauKeW__649"
"113" "CTauTzN_3174"
"114" "CTauTzN_4284"
"115" "CTauTzN_4285"
"116" "CTauTzN_4496"
"117" "CTauTzN_4497"
"118" "CTauTzN_5188"
"119" "CTauTzN_8202"
"120" "CTauTzN_8870"
"121" "CTauTzN_8871"
"122" "CTauTzN__738"
"123" "CTauTzN__740"
"124" "CTauTzN__741"
"125" "CTauTzN__742"
"126" "CTauTzN__744"
"127" "CTauTzN__746"
"128" "CTauTzN__747"
"129" "CTauTzN__750"
"130" "CTauTzN__751"
"131" "CTauKeW__638"
