# Supplementary material for: Introgression and disruption of migration routes have shaped the genetic integrity of wildebeest populations
Source: Nat Commun. 2024 Apr 12;15:2921. doi: 10.1038/s41467-024-47015-y (PMC11014984; doi:10.1038/s41467-024-47015-y)
Supplement: Supplementary file 10 — Source Data [file 41467_2024_47015_MOESM10_ESM.zip › source_data/SuppFig9.Admixture/K3.Q]

0.999980 0.000010 0.000010
0.999980 0.000010 0.000010
0.999980 0.000010 0.000010
0.999980 0.000010 0.000010
0.999980 0.000010 0.000010
0.999980 0.000010 0.000010
0.999980 0.000010 0.000010
0.999980 0.000010 0.000010
0.999980 0.000010 0.000010
0.999980 0.000010 0.000010
0.999980 0.000010 0.000010
0.999980 0.000010 0.000010
0.999980 0.000010 0.000010
0.999980 0.000010 0.000010
0.999980 0.000010 0.000010
0.999980 0.000010 0.000010
0.999980 0.000010 0.000010
0.999980 0.000010 0.000010
0.999980 0.000010 0.000010
0.999980 0.000010 0.000010
0.019996 0.000010 0.979994
0.020829 0.000010 0.979161
0.021651 0.000010 0.978339
0.021105 0.000010 0.978885
0.020049 0.000010 0.979941
0.021248 0.000010 0.978742
0.019706 0.000010 0.980284
0.021070 0.000010 0.978920
0.017939 0.000010 0.982051
0.021475 0.000010 0.978515
0.019230 0.000010 0.980760
0.021595 0.000010 0.978395
0.020459 0.000010 0.979531
0.019447 0.000010 0.980543
0.021356 0.000010 0.978634
0.015196 0.000010 0.984794
0.011925 0.000010 0.988065
0.018347 0.000010 0.981643
0.000010 0.999980 0.000010
0.000010 0.999980 0.000010
0.000010 0.999980 0.000010
0.000010 0.999980 0.000010
0.000010 0.999980 0.000010
0.000010 0.999980 0.000010
0.000010 0.999980 0.000010
0.000010 0.999980 0.000010
0.000010 0.999980 0.000010
0.000010 0.999980 0.000010
0.000010 0.999980 0.000010
0.000010 0.999980 0.000010
0.000010 0.999980 0.000010
0.000010 0.999980 0.000010
0.000010 0.999980 0.000010
0.000010 0.999980 0.000010
0.000010 0.999980 0.000010
0.000010 0.999980 0.000010
0.000010 0.999980 0.000010
0.010134 0.989856 0.000010
0.009519 0.990471 0.000010
0.005441 0.994549 0.000010
0.008674 0.991316 0.000010
0.010559 0.989431 0.000010
0.006172 0.993818 0.000010
0.009246 0.990744 0.000010
0.006264 0.993726 0.000010
0.007350 0.992640 0.000010
0.003582 0.996408 0.000010
0.000010 0.000010 0.999980
0.000010 0.000010 0.999980
0.000010 0.000010 0.999980
0.000010 0.000010 0.999980
0.000010 0.000010 0.999980
0.000010 0.000010 0.999980
0.000010 0.000010 0.999980
0.000010 0.000010 0.999980
0.003627 0.000010 0.996363
0.026210 0.000010 0.973780
0.017177 0.000010 0.982813
0.022905 0.000010 0.977085
0.023247 0.000010 0.976743
0.022324 0.000010 0.977666
0.018534 0.000010 0.981456
0.000010 0.999980 0.000010
0.000010 0.999980 0.000010
0.000010 0.999980 0.000010
0.000010 0.999980 0.000010
0.010594 0.989396 0.000010
0.000010 0.999980 0.000010
0.000010 0.999980 0.000010
0.000010 0.999980 0.000010
0.009083 0.990907 0.000010
0.008907 0.991083 0.000010
0.009642 0.990348 0.000010
0.008675 0.991315 0.000010
0.000010 0.999980 0.000010
0.000010 0.999980 0.000010
0.000010 0.999980 0.000010
0.000013 0.999977 0.000010
0.009485 0.990505 0.000010
0.009462 0.990528 0.000010
0.010164 0.989826 0.000010
0.009128 0.990862 0.000010
0.013897 0.986093 0.000010
0.008510 0.991480 0.000010
0.009890 0.990100 0.000010
0.009017 0.990973 0.000010
0.007972 0.992018 0.000010
0.008567 0.991423 0.000010
0.010566 0.989424 0.000010
0.004714 0.995276 0.000010
0.007287 0.992703 0.000010
0.000010 0.285021 0.714969
0.000010 0.346670 0.653320
0.000010 0.319580 0.680410
0.000010 0.306651 0.693339
0.000010 0.319852 0.680138
0.000010 0.305132 0.694858
0.019710 0.000010 0.980280
0.047972 0.135510 0.816518
0.046411 0.136823 0.816766
0.046416 0.137542 0.816042
0.044220 0.138803 0.816976
0.000010 0.292050 0.707940
0.000010 0.292778 0.707212
0.000010 0.290590 0.709400
0.000010 0.000010 0.999980
0.000010 0.000010 0.999980
0.000010 0.000010 0.999980
0.021583 0.000010 0.978407
0.000010 0.000010 0.999980
0.000010 0.000010 0.999980
