# Supplementary material for: Introgression and disruption of migration routes have shaped the genetic integrity of wildebeest populations
Source: Nat Commun. 2024 Apr 12;15:2921. doi: 10.1038/s41467-024-47015-y (PMC11014984; doi:10.1038/s41467-024-47015-y)
Supplement: Supplementary file 10 — Source Data [file 41467_2024_47015_MOESM10_ESM.zip › source_data/SuppFig9.Admixture/K9.Q]

0.999913 0.000010 0.000010 0.000017 0.000010 0.000010 0.000010 0.000010 0.000010
0.999915 0.000010 0.000010 0.000010 0.000010 0.000010 0.000015 0.000010 0.000010
0.999920 0.000010 0.000010 0.000010 0.000010 0.000010 0.000010 0.000010 0.000010
0.999920 0.000010 0.000010 0.000010 0.000010 0.000010 0.000010 0.000010 0.000010
0.999914 0.000010 0.000016 0.000010 0.000010 0.000010 0.000010 0.000010 0.000010
0.999920 0.000010 0.000010 0.000010 0.000010 0.000010 0.000010 0.000010 0.000010
0.999920 0.000010 0.000010 0.000010 0.000010 0.000010 0.000010 0.000010 0.000010
0.999920 0.000010 0.000010 0.000010 0.000010 0.000010 0.000010 0.000010 0.000010
0.999920 0.000010 0.000010 0.000010 0.000010 0.000010 0.000010 0.000010 0.000010
0.999920 0.000010 0.000010 0.000010 0.000010 0.000010 0.000010 0.000010 0.000010
0.999920 0.000010 0.000010 0.000010 0.000010 0.000010 0.000010 0.000010 0.000010
0.999920 0.000010 0.000010 0.000010 0.000010 0.000010 0.000010 0.000010 0.000010
0.999920 0.000010 0.000010 0.000010 0.000010 0.000010 0.000010 0.000010 0.000010
0.999915 0.000010 0.000015 0.000010 0.000010 0.000010 0.000010 0.000010 0.000010
0.999920 0.000010 0.000010 0.000010 0.000010 0.000010 0.000010 0.000010 0.000010
0.999920 0.000010 0.000010 0.000010 0.000010 0.000010 0.000010 0.000010 0.000010
0.999920 0.000010 0.000010 0.000010 0.000010 0.000010 0.000010 0.000010 0.000010
0.999920 0.000010 0.000010 0.000010 0.000010 0.000010 0.000010 0.000010 0.000010
0.999920 0.000010 0.000010 0.000010 0.000010 0.000010 0.000010 0.000010 0.000010
0.999920 0.000010 0.000010 0.000010 0.000010 0.000010 0.000010 0.000010 0.000010
0.000010 0.090776 0.000010 0.805204 0.000010 0.000010 0.020867 0.000010 0.083102
0.000010 0.095777 0.000010 0.804221 0.000010 0.000010 0.018060 0.000010 0.081892
0.000012 0.093173 0.000010 0.806507 0.000010 0.000010 0.017481 0.000010 0.082787
0.000010 0.098948 0.000010 0.795758 0.000010 0.000010 0.019432 0.000010 0.085812
0.000010 0.100973 0.000010 0.807765 0.000010 0.000010 0.016852 0.000010 0.074359
0.000010 0.096660 0.000011 0.797409 0.000010 0.000011 0.018664 0.000010 0.087215
0.000010 0.093537 0.000011 0.806054 0.000010 0.000013 0.016004 0.000010 0.084350
0.000010 0.091758 0.000011 0.806118 0.000010 0.000010 0.021003 0.000010 0.081070
0.000010 0.092088 0.000014 0.810649 0.000010 0.000014 0.017238 0.000010 0.079967
0.000012 0.079857 0.000010 0.854029 0.000010 0.000010 0.002149 0.000010 0.063913
0.000010 0.096965 0.000010 0.798772 0.000010 0.000010 0.016132 0.000010 0.088080
0.000010 0.070541 0.000010 0.888660 0.000010 0.000010 0.000010 0.000010 0.040739
0.000010 0.000010 0.000010 0.999920 0.000010 0.000010 0.000010 0.000010 0.000010
0.000010 0.000010 0.000010 0.999920 0.000010 0.000010 0.000010 0.000010 0.000010
0.000010 0.034533 0.000010 0.919958 0.023971 0.000010 0.000010 0.000010 0.021487
0.000010 0.000010 0.000010 0.999920 0.000010 0.000010 0.000010 0.000010 0.000010
0.000010 0.000010 0.000010 0.999920 0.000010 0.000010 0.000010 0.000010 0.000010
0.000010 0.067582 0.000010 0.890707 0.000010 0.000010 0.000010 0.000010 0.041651
0.000010 0.000010 0.863834 0.000010 0.000010 0.136096 0.000010 0.000010 0.000010
0.000010 0.000010 0.867455 0.000010 0.000010 0.132475 0.000010 0.000010 0.000010
0.000010 0.000010 0.885177 0.000010 0.000010 0.114753 0.000010 0.000010 0.000010
0.000013 0.000010 0.870030 0.000010 0.000010 0.129897 0.000010 0.000010 0.000010
0.000010 0.000010 0.862887 0.000010 0.000010 0.137043 0.000010 0.000010 0.000010
0.000010 0.000010 0.859796 0.000010 0.000010 0.140134 0.000010 0.000010 0.000010
0.000010 0.000010 0.867069 0.000010 0.000010 0.132861 0.000010 0.000010 0.000010
0.000010 0.000010 0.882656 0.000010 0.000010 0.117274 0.000010 0.000010 0.000010
0.000010 0.000010 0.882538 0.000010 0.000010 0.117392 0.000010 0.000010 0.000010
0.000010 0.000010 0.999920 0.000010 0.000010 0.000010 0.000010 0.000010 0.000010
0.000010 0.000010 0.999920 0.000010 0.000010 0.000010 0.000010 0.000010 0.000010
0.000010 0.000010 0.999920 0.000010 0.000010 0.000010 0.000010 0.000010 0.000010
0.000010 0.000010 0.999920 0.000010 0.000010 0.000010 0.000010 0.000010 0.000010
0.000010 0.000010 0.999920 0.000010 0.000010 0.000010 0.000010 0.000010 0.000010
0.000010 0.000010 0.999920 0.000010 0.000010 0.000010 0.000010 0.000010 0.000010
0.000010 0.000011 0.999919 0.000010 0.000010 0.000010 0.000010 0.000010 0.000010
0.000010 0.000010 0.999916 0.000010 0.000010 0.000010 0.000014 0.000010 0.000010
0.000010 0.000010 0.999920 0.000010 0.000010 0.000010 0.000010 0.000010 0.000010
0.000010 0.000010 0.999920 0.000010 0.000010 0.000010 0.000010 0.000010 0.000010
0.000010 0.000010 0.000010 0.000010 0.000010 0.000010 0.000010 0.999920 0.000010
0.000010 0.000010 0.000010 0.000010 0.000010 0.000010 0.000010 0.999920 0.000010
0.000010 0.000010 0.000010 0.000010 0.000010 0.000010 0.000010 0.999920 0.000010
0.000010 0.000010 0.000010 0.000010 0.000010 0.000010 0.000010 0.999920 0.000010
0.000010 0.000010 0.000010 0.000010 0.000010 0.000010 0.000010 0.999920 0.000010
0.000010 0.000010 0.000010 0.000010 0.000010 0.000010 0.000010 0.999920 0.000010
0.000010 0.000010 0.000010 0.000010 0.000010 0.000010 0.000010 0.999920 0.000010
0.000010 0.000010 0.000010 0.000010 0.000010 0.000010 0.000010 0.999920 0.000010
0.000010 0.000010 0.000010 0.000010 0.000010 0.000010 0.000010 0.999920 0.000010
0.000010 0.000010 0.000010 0.000010 0.000010 0.000010 0.000010 0.999920 0.000010
0.000010 0.000010 0.000010 0.000010 0.000010 0.000010 0.000010 0.000010 0.999920
0.000010 0.000010 0.000010 0.000010 0.000010 0.000010 0.000010 0.000010 0.999920
0.000010 0.000010 0.000010 0.117288 0.000010 0.000010 0.000010 0.000010 0.882642
0.000010 0.000010 0.000010 0.000010 0.000010 0.000010 0.000010 0.000010 0.999920
0.000010 0.000010 0.000010 0.000010 0.000010 0.000010 0.000010 0.000010 0.999920
0.000010 0.000010 0.000010 0.000010 0.000010 0.000010 0.000010 0.000010 0.999920
0.000010 0.000010 0.000010 0.000010 0.000010 0.000010 0.000010 0.000010 0.999920
0.000010 0.000010 0.000010 0.000010 0.000012 0.000010 0.000010 0.000010 0.999918
0.000010 0.011510 0.000010 0.374695 0.004730 0.000010 0.000010 0.000010 0.609015
0.000010 0.029145 0.000010 0.668159 0.054216 0.000010 0.000010 0.000010 0.248431
0.000010 0.006723 0.000010 0.694786 0.037062 0.000010 0.000010 0.000010 0.261379
0.000010 0.027277 0.000010 0.668006 0.053459 0.000010 0.000010 0.000010 0.251208
0.000010 0.036417 0.000010 0.656161 0.051737 0.000010 0.000013 0.000010 0.255632
0.000010 0.039692 0.000010 0.661659 0.052949 0.000010 0.000010 0.000010 0.245649
0.000010 0.008215 0.000010 0.709923 0.028139 0.000010 0.000010 0.000010 0.253673
0.000010 0.000010 0.000010 0.000010 0.000010 0.999920 0.000010 0.000010 0.000010
0.000010 0.000010 0.000010 0.000010 0.000010 0.999920 0.000010 0.000010 0.000010
0.000010 0.000010 0.000010 0.000010 0.000010 0.722109 0.000010 0.277821 0.000010
0.000010 0.000010 0.000010 0.000010 0.000010 0.999920 0.000010 0.000010 0.000010
0.000010 0.000010 0.000010 0.000010 0.000010 0.000010 0.000010 0.999920 0.000010
0.000010 0.000010 0.000010 0.000010 0.000010 0.999920 0.000010 0.000010 0.000010
0.000010 0.000010 0.000010 0.000010 0.000010 0.999920 0.000010 0.000010 0.000010
0.000010 0.000010 0.000010 0.000010 0.000010 0.999920 0.000010 0.000010 0.000010
0.000010 0.000010 0.000010 0.000010 0.000010 0.000010 0.000010 0.999920 0.000010
0.000010 0.000010 0.000010 0.000010 0.000010 0.000010 0.000010 0.999920 0.000010
0.000010 0.000010 0.000010 0.000010 0.000010 0.000010 0.000010 0.999920 0.000010
0.000010 0.000010 0.000010 0.000010 0.000010 0.000010 0.000010 0.999920 0.000010
0.000010 0.000010 0.000010 0.000010 0.000010 0.999920 0.000010 0.000010 0.000010
0.000010 0.000010 0.000010 0.000010 0.000010 0.999920 0.000010 0.000010 0.000010
0.000010 0.000010 0.000010 0.000010 0.000010 0.999920 0.000010 0.000010 0.000010
0.000010 0.000010 0.000010 0.000010 0.000010 0.999920 0.000010 0.000010 0.000010
0.000010 0.000010 0.000010 0.000010 0.000010 0.000010 0.000010 0.999920 0.000010
0.000010 0.000010 0.000010 0.000010 0.000010 0.000010 0.000010 0.999920 0.000010
0.000010 0.000010 0.000010 0.000010 0.000010 0.000010 0.000010 0.999920 0.000010
0.000010 0.000010 0.000010 0.000010 0.000010 0.000010 0.000010 0.999920 0.000010
0.000010 0.000010 0.000010 0.000010 0.000010 0.000010 0.000010 0.999920 0.000010
0.000010 0.000010 0.000010 0.000010 0.000010 0.000010 0.000010 0.999920 0.000010
0.000010 0.000010 0.000010 0.000010 0.000010 0.000010 0.000010 0.999920 0.000010
0.000010 0.000010 0.000010 0.000010 0.000010 0.000010 0.000010 0.999920 0.000010
0.000010 0.000010 0.000010 0.000010 0.000010 0.000010 0.000010 0.999920 0.000010
0.000010 0.000010 0.000010 0.000010 0.000010 0.000010 0.000010 0.999920 0.000010
0.000010 0.000010 0.000010 0.000010 0.000010 0.000010 0.000010 0.999920 0.000010
0.000010 0.000010 0.000010 0.000010 0.000010 0.000010 0.000010 0.999920 0.000010
0.000010 0.000010 0.000010 0.000010 0.000010 0.000010 0.000010 0.999920 0.000010
0.000010 0.000010 0.000010 0.000010 0.000010 0.000010 0.999920 0.000010 0.000010
0.000010 0.000010 0.000010 0.000010 0.000010 0.000010 0.999920 0.000010 0.000010
0.000010 0.000010 0.000010 0.000010 0.000010 0.000010 0.999920 0.000010 0.000010
0.000010 0.000010 0.000010 0.000010 0.000010 0.000010 0.999920 0.000010 0.000010
0.000010 0.000010 0.000012 0.000010 0.000010 0.000010 0.999918 0.000010 0.000010
0.000016 0.000010 0.000010 0.000010 0.000010 0.000011 0.999913 0.000010 0.000010
0.000010 0.093062 0.000010 0.808993 0.000010 0.000010 0.020720 0.000010 0.077175
0.000010 0.000010 0.000010 0.000010 0.999920 0.000010 0.000010 0.000010 0.000010
0.000016 0.000010 0.000010 0.000010 0.999914 0.000010 0.000010 0.000010 0.000010
0.000011 0.000010 0.000010 0.000010 0.999919 0.000010 0.000010 0.000010 0.000010
0.000010 0.000010 0.000010 0.000010 0.999920 0.000010 0.000010 0.000010 0.000010
0.000010 0.000010 0.000010 0.000010 0.000010 0.000010 0.999920 0.000010 0.000010
0.000010 0.000010 0.000010 0.000010 0.000010 0.000010 0.999920 0.000010 0.000010
0.000010 0.000010 0.000010 0.000010 0.000010 0.000010 0.999920 0.000010 0.000010
0.000010 0.999920 0.000010 0.000010 0.000010 0.000010 0.000010 0.000010 0.000010
0.000010 0.999920 0.000010 0.000010 0.000010 0.000010 0.000010 0.000010 0.000010
0.000010 0.999920 0.000010 0.000010 0.000010 0.000010 0.000010 0.000010 0.000010
0.000010 0.127113 0.000013 0.759278 0.000010 0.000010 0.049421 0.000010 0.064135
0.000010 0.999920 0.000010 0.000010 0.000010 0.000010 0.000010 0.000010 0.000010
0.000010 0.999920 0.000010 0.000010 0.000010 0.000010 0.000010 0.000010 0.000010
