# Supplementary material for: Introgression and disruption of migration routes have shaped the genetic integrity of wildebeest populations
Source: Nat Commun. 2024 Apr 12;15:2921. doi: 10.1038/s41467-024-47015-y (PMC11014984; doi:10.1038/s41467-024-47015-y)
Supplement: Supplementary file 10 — Source Data [file 41467_2024_47015_MOESM10_ESM.zip › source_data/SuppFig9.Admixture/K7.Q]

0.999940 0.000010 0.000010 0.000010 0.000010 0.000010 0.000010
0.999940 0.000010 0.000010 0.000010 0.000010 0.000010 0.000010
0.999940 0.000010 0.000010 0.000010 0.000010 0.000010 0.000010
0.999940 0.000010 0.000010 0.000010 0.000010 0.000010 0.000010
0.999940 0.000010 0.000010 0.000010 0.000010 0.000010 0.000010
0.999940 0.000010 0.000010 0.000010 0.000010 0.000010 0.000010
0.999940 0.000010 0.000010 0.000010 0.000010 0.000010 0.000010
0.999940 0.000010 0.000010 0.000010 0.000010 0.000010 0.000010
0.999940 0.000010 0.000010 0.000010 0.000010 0.000010 0.000010
0.999940 0.000010 0.000010 0.000010 0.000010 0.000010 0.000010
0.999940 0.000010 0.000010 0.000010 0.000010 0.000010 0.000010
0.999940 0.000010 0.000010 0.000010 0.000010 0.000010 0.000010
0.999940 0.000010 0.000010 0.000010 0.000010 0.000010 0.000010
0.999940 0.000010 0.000010 0.000010 0.000010 0.000010 0.000010
0.999928 0.000010 0.000010 0.000010 0.000016 0.000016 0.000010
0.999940 0.000010 0.000010 0.000010 0.000010 0.000010 0.000010
0.999940 0.000010 0.000010 0.000010 0.000010 0.000010 0.000010
0.999940 0.000010 0.000010 0.000010 0.000010 0.000010 0.000010
0.999940 0.000010 0.000010 0.000010 0.000010 0.000010 0.000010
0.999940 0.000010 0.000010 0.000010 0.000010 0.000010 0.000010
0.000733 0.000012 0.060090 0.000010 0.258158 0.680988 0.000010
0.001250 0.000010 0.057167 0.000010 0.255595 0.685959 0.000010
0.002071 0.000010 0.056329 0.000010 0.255842 0.685728 0.000010
0.001394 0.000010 0.056140 0.000010 0.255372 0.687064 0.000010
0.000010 0.000010 0.055977 0.000010 0.248034 0.695949 0.000010
0.001192 0.000010 0.056895 0.000010 0.258411 0.683472 0.000010
0.000010 0.000010 0.055573 0.000010 0.258742 0.685645 0.000010
0.001634 0.000010 0.060069 0.000010 0.254471 0.683797 0.000010
0.000010 0.000010 0.057553 0.000010 0.256521 0.685887 0.000010
0.000885 0.000010 0.044230 0.000010 0.244354 0.710502 0.000010
0.000010 0.000010 0.054542 0.000010 0.258451 0.686966 0.000010
0.000350 0.000010 0.032524 0.000010 0.236323 0.730773 0.000010
0.000010 0.000012 0.000010 0.000010 0.217740 0.782208 0.000010
0.000010 0.000010 0.000010 0.000010 0.193850 0.806100 0.000010
0.000010 0.000010 0.010264 0.000010 0.235756 0.753940 0.000010
0.000010 0.000010 0.000010 0.000010 0.172583 0.827367 0.000010
0.000010 0.000010 0.000010 0.000010 0.154733 0.845216 0.000010
0.000010 0.000010 0.033575 0.000010 0.239165 0.727220 0.000010
0.000010 0.863828 0.000010 0.136122 0.000010 0.000010 0.000010
0.000010 0.867471 0.000010 0.132479 0.000010 0.000010 0.000010
0.000010 0.885158 0.000010 0.114792 0.000010 0.000010 0.000010
0.000010 0.870047 0.000010 0.129903 0.000010 0.000010 0.000010
0.000010 0.862888 0.000010 0.137062 0.000010 0.000010 0.000010
0.000010 0.859813 0.000010 0.140137 0.000010 0.000010 0.000010
0.000010 0.867074 0.000010 0.132872 0.000015 0.000010 0.000010
0.000010 0.882653 0.000010 0.117297 0.000010 0.000010 0.000010
0.000010 0.882535 0.000010 0.117415 0.000010 0.000010 0.000010
0.000010 0.999940 0.000010 0.000010 0.000010 0.000010 0.000010
0.000010 0.999932 0.000010 0.000010 0.000018 0.000010 0.000010
0.000010 0.999940 0.000010 0.000010 0.000010 0.000010 0.000010
0.000010 0.999938 0.000012 0.000010 0.000010 0.000010 0.000010
0.000010 0.999940 0.000010 0.000010 0.000010 0.000010 0.000010
0.000010 0.999938 0.000012 0.000010 0.000010 0.000010 0.000010
0.000010 0.999940 0.000010 0.000010 0.000010 0.000010 0.000010
0.000010 0.999940 0.000010 0.000010 0.000010 0.000010 0.000010
0.000010 0.999940 0.000010 0.000010 0.000010 0.000010 0.000010
0.000010 0.999940 0.000010 0.000010 0.000010 0.000010 0.000010
0.000010 0.000010 0.000013 0.000010 0.000010 0.000010 0.999937
0.000010 0.000010 0.000010 0.000010 0.000010 0.000010 0.999940
0.000010 0.000010 0.000010 0.000010 0.000010 0.000010 0.999940
0.000010 0.000010 0.000010 0.000010 0.000010 0.000010 0.999940
0.000010 0.000010 0.000010 0.000010 0.000010 0.000010 0.999940
0.000010 0.000010 0.000010 0.000010 0.000010 0.000010 0.999940
0.000010 0.000010 0.000010 0.000010 0.000010 0.000010 0.999940
0.000010 0.000010 0.000010 0.000010 0.000010 0.000010 0.999940
0.000010 0.000010 0.000010 0.000010 0.000010 0.000010 0.999940
0.000010 0.000010 0.000010 0.000010 0.000010 0.000010 0.999940
0.000010 0.000010 0.000010 0.000010 0.999940 0.000010 0.000010
0.000010 0.000010 0.000010 0.000010 0.999940 0.000010 0.000010
0.000010 0.000010 0.000010 0.000010 0.999940 0.000010 0.000010
0.000010 0.000010 0.000010 0.000010 0.999940 0.000010 0.000010
0.000010 0.000010 0.000010 0.000010 0.999940 0.000010 0.000010
0.000010 0.000010 0.000010 0.000010 0.999940 0.000010 0.000010
0.000010 0.000010 0.000010 0.000010 0.999940 0.000010 0.000010
0.000010 0.000010 0.000010 0.000010 0.999940 0.000010 0.000010
0.000010 0.000010 0.000010 0.000010 0.715606 0.284344 0.000010
0.011344 0.000010 0.006346 0.000010 0.421737 0.560543 0.000010
0.001521 0.000010 0.000010 0.000010 0.444740 0.553699 0.000010
0.008107 0.000010 0.004557 0.000010 0.425673 0.561632 0.000010
0.009033 0.000010 0.006832 0.000010 0.425829 0.558276 0.000010
0.007368 0.000010 0.010100 0.000010 0.416217 0.566285 0.000010
0.002754 0.000010 0.000010 0.000010 0.437866 0.559340 0.000010
0.000010 0.000010 0.000010 0.999940 0.000010 0.000010 0.000010
0.000010 0.000010 0.000010 0.999940 0.000010 0.000010 0.000010
0.000010 0.000010 0.000010 0.722107 0.000010 0.000010 0.277843
0.000010 0.000010 0.000010 0.999932 0.000010 0.000018 0.000010
0.000010 0.000010 0.000010 0.000010 0.000010 0.000010 0.999940
0.000010 0.000010 0.000010 0.999940 0.000010 0.000010 0.000010
0.000010 0.000015 0.000010 0.999935 0.000010 0.000010 0.000010
0.000010 0.000010 0.000010 0.999940 0.000010 0.000010 0.000010
0.000010 0.000010 0.000010 0.000010 0.000010 0.000010 0.999940
0.000010 0.000010 0.000010 0.000010 0.000010 0.000010 0.999940
0.000010 0.000010 0.000010 0.000010 0.000010 0.000010 0.999940
0.000010 0.000010 0.000010 0.000010 0.000010 0.000010 0.999940
0.000010 0.000010 0.000010 0.999940 0.000010 0.000010 0.000010
0.000010 0.000010 0.000010 0.999940 0.000010 0.000010 0.000010
0.000010 0.000010 0.000010 0.999940 0.000010 0.000010 0.000010
0.000010 0.000010 0.000010 0.999940 0.000010 0.000010 0.000010
0.000010 0.000010 0.000010 0.000010 0.000010 0.000010 0.999940
0.000010 0.000010 0.000010 0.000010 0.000010 0.000010 0.999940
0.000010 0.000010 0.000010 0.000010 0.000010 0.000010 0.999940
0.000010 0.000010 0.000010 0.000010 0.000010 0.000010 0.999940
0.000010 0.000010 0.000010 0.000010 0.000010 0.000010 0.999940
0.000010 0.000010 0.000010 0.000010 0.000010 0.000010 0.999940
0.000010 0.000010 0.000010 0.000010 0.000010 0.000010 0.999940
0.000010 0.000010 0.000010 0.000010 0.000010 0.000010 0.999940
0.000010 0.000010 0.000010 0.000010 0.000010 0.000010 0.999940
0.000010 0.000010 0.000010 0.000010 0.000010 0.000010 0.999940
0.000010 0.000010 0.000010 0.000010 0.000010 0.000010 0.999940
0.000010 0.000010 0.000010 0.000010 0.000010 0.000010 0.999940
0.000010 0.000010 0.000010 0.000010 0.000010 0.000010 0.999940
0.000010 0.000010 0.999940 0.000010 0.000010 0.000010 0.000010
0.000010 0.000010 0.999940 0.000010 0.000010 0.000010 0.000010
0.000015 0.000010 0.999935 0.000010 0.000010 0.000010 0.000010
0.000010 0.000010 0.999923 0.000017 0.000010 0.000020 0.000010
0.000010 0.000010 0.999940 0.000010 0.000010 0.000010 0.000010
0.000010 0.000010 0.999940 0.000010 0.000010 0.000010 0.000010
0.000010 0.000010 0.059678 0.000010 0.251699 0.688583 0.000010
0.028068 0.009537 0.000010 0.020694 0.215044 0.628813 0.097834
0.026602 0.010020 0.000010 0.017448 0.215083 0.628501 0.102336
0.026927 0.012295 0.000010 0.015841 0.219376 0.622932 0.102620
0.024384 0.011271 0.000010 0.020269 0.215507 0.627790 0.100769
0.000010 0.000010 0.999940 0.000010 0.000010 0.000010 0.000010
0.000010 0.000010 0.999940 0.000010 0.000010 0.000010 0.000010
0.000010 0.000010 0.999940 0.000010 0.000010 0.000010 0.000010
0.000010 0.000010 0.000010 0.000010 0.000010 0.999940 0.000010
0.000010 0.000010 0.000010 0.000010 0.000010 0.999940 0.000010
0.000010 0.000010 0.000010 0.000010 0.000010 0.999940 0.000010
0.001119 0.000010 0.080669 0.000010 0.224523 0.693658 0.000010
0.000010 0.000010 0.000010 0.000010 0.000010 0.999940 0.000010
0.000010 0.000010 0.000010 0.000010 0.000010 0.999940 0.000010
