# Supplementary material for: Introgression and disruption of migration routes have shaped the genetic integrity of wildebeest populations
Source: Nat Commun. 2024 Apr 12;15:2921. doi: 10.1038/s41467-024-47015-y (PMC11014984; doi:10.1038/s41467-024-47015-y)
Supplement: Supplementary file 10 — Source Data [file 41467_2024_47015_MOESM10_ESM.zip › source_data/SuppFig9.Admixture/K12.Q]

0.000010 0.000010 0.999889 0.000010 0.000010 0.000010 0.000011 0.000010 0.000010 0.000010 0.000010 0.000010
0.000010 0.000010 0.999890 0.000010 0.000010 0.000010 0.000010 0.000010 0.000010 0.000010 0.000010 0.000010
0.000013 0.000010 0.999877 0.000010 0.000010 0.000016 0.000012 0.000012 0.000010 0.000010 0.000010 0.000010
0.000011 0.000010 0.999885 0.000014 0.000010 0.000010 0.000010 0.000010 0.000010 0.000010 0.000010 0.000010
0.000010 0.000010 0.999890 0.000010 0.000010 0.000010 0.000010 0.000010 0.000010 0.000010 0.000010 0.000010
0.000010 0.000010 0.999890 0.000010 0.000010 0.000010 0.000010 0.000010 0.000010 0.000010 0.000010 0.000010
0.000010 0.000010 0.999889 0.000010 0.000010 0.000011 0.000010 0.000010 0.000010 0.000010 0.000010 0.000010
0.000010 0.000010 0.999888 0.000010 0.000010 0.000010 0.000010 0.000010 0.000010 0.000010 0.000012 0.000010
0.000010 0.000010 0.999890 0.000010 0.000010 0.000010 0.000010 0.000010 0.000010 0.000010 0.000010 0.000010
0.000010 0.000010 0.999890 0.000010 0.000010 0.000010 0.000010 0.000010 0.000010 0.000010 0.000010 0.000010
0.000012 0.000013 0.999875 0.000014 0.000010 0.000010 0.000013 0.000012 0.000010 0.000010 0.000010 0.000010
0.000010 0.000011 0.999888 0.000010 0.000010 0.000010 0.000010 0.000010 0.000010 0.000010 0.000010 0.000010
0.000011 0.000013 0.999884 0.000011 0.000010 0.000010 0.000010 0.000010 0.000010 0.000010 0.000010 0.000010
0.000013 0.000010 0.999884 0.000011 0.000010 0.000010 0.000011 0.000010 0.000010 0.000010 0.000010 0.000010
0.000014 0.000014 0.999878 0.000010 0.000010 0.000010 0.000010 0.000014 0.000010 0.000010 0.000010 0.000010
0.000010 0.000010 0.999881 0.000019 0.000010 0.000010 0.000010 0.000010 0.000010 0.000010 0.000010 0.000010
0.000010 0.000010 0.999877 0.000012 0.000016 0.000010 0.000010 0.000011 0.000010 0.000014 0.000010 0.000010
0.000010 0.000010 0.999885 0.000015 0.000010 0.000010 0.000010 0.000010 0.000010 0.000010 0.000010 0.000010
0.000010 0.000010 0.999890 0.000010 0.000010 0.000010 0.000010 0.000010 0.000010 0.000010 0.000010 0.000010
0.000014 0.000010 0.999885 0.000010 0.000010 0.000010 0.000010 0.000011 0.000010 0.000010 0.000010 0.000010
0.000010 0.999890 0.000010 0.000010 0.000010 0.000010 0.000010 0.000010 0.000010 0.000010 0.000010 0.000010
0.000010 0.997962 0.000010 0.000010 0.001938 0.000010 0.000010 0.000010 0.000010 0.000010 0.000010 0.000010
0.000010 0.999760 0.000010 0.000010 0.000140 0.000010 0.000010 0.000010 0.000010 0.000010 0.000010 0.000010
0.000010 0.989567 0.000010 0.000010 0.010333 0.000010 0.000010 0.000010 0.000010 0.000010 0.000010 0.000010
0.000010 0.991871 0.000010 0.000010 0.008029 0.000010 0.000010 0.000010 0.000010 0.000010 0.000010 0.000010
0.000010 0.996560 0.000010 0.000010 0.003340 0.000010 0.000010 0.000010 0.000010 0.000010 0.000010 0.000010
0.000010 0.999890 0.000010 0.000010 0.000010 0.000010 0.000010 0.000010 0.000010 0.000010 0.000010 0.000010
0.000010 0.999890 0.000010 0.000010 0.000010 0.000010 0.000010 0.000010 0.000010 0.000010 0.000010 0.000010
0.000010 0.999890 0.000010 0.000010 0.000010 0.000010 0.000010 0.000010 0.000010 0.000010 0.000010 0.000010
0.000010 0.812265 0.000010 0.000010 0.017904 0.000010 0.000010 0.169741 0.000010 0.000010 0.000010 0.000010
0.000010 0.991937 0.000010 0.000010 0.007963 0.000010 0.000010 0.000010 0.000010 0.000010 0.000010 0.000010
0.000010 0.833753 0.000010 0.000010 0.003782 0.000010 0.000010 0.162375 0.000010 0.000010 0.000010 0.000010
0.000010 0.000010 0.000010 0.000010 0.000010 0.000010 0.000010 0.999890 0.000010 0.000010 0.000010 0.000010
0.000010 0.000010 0.000010 0.000010 0.000010 0.000010 0.000010 0.999890 0.000010 0.000010 0.000010 0.000010
0.000010 0.539442 0.000010 0.000010 0.003689 0.000010 0.022207 0.434582 0.000010 0.000010 0.000010 0.000010
0.000010 0.000010 0.000010 0.000010 0.000010 0.000010 0.000010 0.999890 0.000010 0.000010 0.000010 0.000010
0.000016 0.000010 0.000018 0.000015 0.000010 0.000016 0.000016 0.999841 0.000019 0.000010 0.000018 0.000010
0.000010 0.842098 0.000010 0.000010 0.000010 0.000010 0.000010 0.157802 0.000010 0.000010 0.000010 0.000010
0.999890 0.000010 0.000010 0.000010 0.000010 0.000010 0.000010 0.000010 0.000010 0.000010 0.000010 0.000010
0.999890 0.000010 0.000010 0.000010 0.000010 0.000010 0.000010 0.000010 0.000010 0.000010 0.000010 0.000010
0.999889 0.000011 0.000010 0.000010 0.000010 0.000010 0.000010 0.000010 0.000010 0.000010 0.000010 0.000010
0.999890 0.000010 0.000010 0.000010 0.000010 0.000010 0.000010 0.000010 0.000010 0.000010 0.000010 0.000010
0.999890 0.000010 0.000010 0.000010 0.000010 0.000010 0.000010 0.000010 0.000010 0.000010 0.000010 0.000010
0.999890 0.000010 0.000010 0.000010 0.000010 0.000010 0.000010 0.000010 0.000010 0.000010 0.000010 0.000010
0.999890 0.000010 0.000010 0.000010 0.000010 0.000010 0.000010 0.000010 0.000010 0.000010 0.000010 0.000010
0.999889 0.000011 0.000010 0.000010 0.000010 0.000010 0.000010 0.000010 0.000010 0.000010 0.000010 0.000010
0.999890 0.000010 0.000010 0.000010 0.000010 0.000010 0.000010 0.000010 0.000010 0.000010 0.000010 0.000010
0.000010 0.000010 0.000010 0.999886 0.000011 0.000012 0.000010 0.000010 0.000010 0.000010 0.000010 0.000010
0.000010 0.000010 0.000010 0.999890 0.000010 0.000010 0.000010 0.000010 0.000010 0.000010 0.000010 0.000010
0.000010 0.000010 0.000010 0.999890 0.000010 0.000010 0.000010 0.000010 0.000010 0.000010 0.000010 0.000010
0.000010 0.000010 0.000010 0.999890 0.000010 0.000010 0.000010 0.000010 0.000010 0.000010 0.000010 0.000010
0.000010 0.000010 0.000010 0.999890 0.000010 0.000010 0.000010 0.000010 0.000010 0.000010 0.000010 0.000010
0.000010 0.000010 0.000010 0.999890 0.000010 0.000010 0.000010 0.000010 0.000010 0.000010 0.000010 0.000010
0.000010 0.000010 0.000010 0.999890 0.000010 0.000010 0.000010 0.000010 0.000010 0.000010 0.000010 0.000010
0.000010 0.000010 0.000010 0.999890 0.000010 0.000010 0.000010 0.000010 0.000010 0.000010 0.000010 0.000010
0.000010 0.000010 0.000010 0.999890 0.000010 0.000010 0.000010 0.000010 0.000010 0.000010 0.000010 0.000010
0.000010 0.000010 0.000010 0.999890 0.000010 0.000010 0.000010 0.000010 0.000010 0.000010 0.000010 0.000010
0.000010 0.000010 0.000010 0.000010 0.000010 0.000010 0.000010 0.000010 0.999890 0.000010 0.000010 0.000010
0.000010 0.000010 0.000010 0.000010 0.000010 0.000010 0.000010 0.000010 0.999890 0.000010 0.000010 0.000010
0.000010 0.000010 0.000010 0.000010 0.000010 0.000010 0.000010 0.000010 0.999890 0.000010 0.000010 0.000010
0.000010 0.000011 0.000010 0.000010 0.000011 0.000010 0.000010 0.000010 0.999888 0.000010 0.000010 0.000010
0.000010 0.000010 0.000010 0.000010 0.000012 0.000010 0.000010 0.000010 0.999888 0.000010 0.000010 0.000010
0.000010 0.000011 0.000010 0.000010 0.000012 0.000010 0.000010 0.000010 0.999887 0.000010 0.000010 0.000010
0.000010 0.000010 0.000010 0.000010 0.000010 0.000010 0.000010 0.000010 0.999890 0.000010 0.000010 0.000010
0.000010 0.000010 0.000010 0.000010 0.000011 0.000010 0.000010 0.000010 0.999888 0.000010 0.000010 0.000010
0.000010 0.000010 0.000010 0.000010 0.000010 0.000010 0.000010 0.000010 0.999890 0.000010 0.000010 0.000010
0.000010 0.000010 0.000010 0.000010 0.000010 0.000010 0.000010 0.000010 0.999890 0.000010 0.000010 0.000010
0.000010 0.000010 0.000010 0.000010 0.000010 0.000010 0.000010 0.000010 0.000010 0.000010 0.999890 0.000010
0.000010 0.000010 0.000010 0.000010 0.000010 0.000010 0.000010 0.000010 0.000010 0.000010 0.999890 0.000010
0.000010 0.150926 0.000010 0.000010 0.000010 0.000010 0.000010 0.000010 0.000010 0.000010 0.848974 0.000010
0.000010 0.000010 0.000011 0.000010 0.000010 0.000010 0.000010 0.000015 0.000010 0.000010 0.999883 0.000010
0.000010 0.000010 0.000010 0.000010 0.000010 0.000010 0.000010 0.000010 0.000010 0.000010 0.999890 0.000010
0.000010 0.000010 0.000010 0.000010 0.000010 0.000010 0.000010 0.000010 0.000010 0.000010 0.999890 0.000010
0.000010 0.000010 0.000010 0.000010 0.000010 0.000010 0.000010 0.000010 0.000010 0.000010 0.999890 0.000010
0.000010 0.000010 0.000011 0.000010 0.000010 0.000010 0.000010 0.000010 0.000010 0.000010 0.999889 0.000010
0.000010 0.429798 0.000010 0.000010 0.000010 0.000010 0.004964 0.000010 0.000010 0.000010 0.565149 0.000010
0.000010 0.757007 0.000010 0.000010 0.000010 0.000010 0.059941 0.000010 0.000010 0.000010 0.182962 0.000010
0.000010 0.774957 0.000010 0.000010 0.000010 0.000010 0.039135 0.000010 0.000010 0.000010 0.185818 0.000010
0.000010 0.739166 0.000010 0.000010 0.000010 0.000010 0.059292 0.013469 0.000010 0.000010 0.187993 0.000010
0.000010 0.746412 0.000010 0.000010 0.000010 0.000010 0.057482 0.003779 0.000010 0.000010 0.192246 0.000010
0.000010 0.750775 0.000010 0.000010 0.000010 0.000010 0.058638 0.008395 0.000010 0.000010 0.182112 0.000010
0.000010 0.797538 0.000010 0.000010 0.000010 0.000010 0.028033 0.000010 0.000010 0.000010 0.174338 0.000010
0.000010 0.000010 0.000010 0.000010 0.000010 0.000010 0.000010 0.000010 0.000010 0.000010 0.000010 0.999890
0.000010 0.000010 0.000010 0.000010 0.000010 0.000010 0.000010 0.000010 0.000010 0.000010 0.000010 0.999890
0.000010 0.000010 0.000010 0.000010 0.000010 0.000010 0.000010 0.000010 0.277050 0.000010 0.000010 0.722850
0.000010 0.000010 0.000010 0.000010 0.000010 0.000010 0.000010 0.000010 0.000010 0.000010 0.000010 0.999890
0.000010 0.000010 0.000010 0.000010 0.000010 0.000010 0.000010 0.000010 0.999890 0.000010 0.000010 0.000010
0.000010 0.000010 0.000010 0.000010 0.000010 0.000010 0.000010 0.000010 0.000010 0.000010 0.000010 0.999890
0.000010 0.000010 0.000010 0.000010 0.000010 0.000010 0.000010 0.000012 0.000012 0.000010 0.000010 0.999887
0.000010 0.000010 0.000010 0.000010 0.000010 0.000010 0.000010 0.000012 0.000010 0.000010 0.000010 0.999888
0.000010 0.000010 0.000010 0.000010 0.000010 0.000010 0.000010 0.000010 0.999890 0.000010 0.000010 0.000010
0.000010 0.000010 0.000010 0.000010 0.000010 0.000010 0.000010 0.000010 0.999890 0.000010 0.000010 0.000010
0.000010 0.000010 0.000010 0.000010 0.000010 0.000010 0.000010 0.000010 0.999890 0.000010 0.000010 0.000010
0.000010 0.000010 0.000010 0.000010 0.000010 0.000010 0.000010 0.000010 0.999890 0.000010 0.000010 0.000010
0.000010 0.000010 0.000010 0.000010 0.000010 0.000010 0.000010 0.000010 0.000010 0.000010 0.000010 0.999890
0.000010 0.000010 0.000010 0.000010 0.000014 0.000015 0.000010 0.000010 0.000010 0.000011 0.000010 0.999881
0.000010 0.000010 0.000010 0.000010 0.000010 0.000010 0.000010 0.000010 0.000010 0.000010 0.000010 0.999890
0.000010 0.000010 0.000010 0.000010 0.000010 0.000010 0.000010 0.000010 0.000010 0.000010 0.000010 0.999890
0.000010 0.000010 0.000010 0.000010 0.000010 0.000010 0.000010 0.000010 0.999890 0.000010 0.000010 0.000010
0.000010 0.000010 0.000010 0.000010 0.000010 0.000010 0.000010 0.000010 0.999890 0.000010 0.000010 0.000010
0.000010 0.000010 0.000010 0.000010 0.000010 0.000010 0.000010 0.000010 0.999890 0.000010 0.000010 0.000010
0.000010 0.000010 0.000010 0.000010 0.000010 0.000010 0.000010 0.000010 0.999890 0.000010 0.000010 0.000010
0.000010 0.000010 0.000010 0.000010 0.000010 0.000010 0.000010 0.000010 0.999890 0.000010 0.000010 0.000010
0.000010 0.000010 0.000010 0.000010 0.000010 0.000010 0.000010 0.000010 0.999890 0.000010 0.000010 0.000010
0.000010 0.000010 0.000010 0.000010 0.000010 0.000010 0.000010 0.000010 0.999890 0.000010 0.000010 0.000010
0.000010 0.000010 0.000010 0.000010 0.000010 0.000010 0.000010 0.000010 0.999890 0.000010 0.000010 0.000010
0.000010 0.000011 0.000010 0.000010 0.000010 0.000010 0.000010 0.000010 0.999889 0.000010 0.000010 0.000010
0.000010 0.000010 0.000010 0.000010 0.000010 0.000010 0.000010 0.000010 0.999890 0.000010 0.000010 0.000010
0.000010 0.000010 0.000010 0.000010 0.000010 0.000010 0.000010 0.000010 0.999890 0.000010 0.000010 0.000010
0.000010 0.000010 0.000010 0.000010 0.000010 0.000010 0.000010 0.000010 0.999890 0.000010 0.000010 0.000010
0.000010 0.000010 0.000010 0.000010 0.000010 0.000010 0.000010 0.000010 0.999890 0.000010 0.000010 0.000010
0.000010 0.000010 0.000010 0.000010 0.000010 0.787135 0.000010 0.000010 0.000010 0.212765 0.000010 0.000010
0.000010 0.000010 0.000010 0.000010 0.000010 0.999889 0.000010 0.000010 0.000010 0.000010 0.000011 0.000010
0.000010 0.000013 0.000010 0.000010 0.000011 0.999885 0.000011 0.000010 0.000011 0.000010 0.000010 0.000010
0.000010 0.000010 0.000014 0.000010 0.000011 0.999885 0.000010 0.000010 0.000010 0.000010 0.000010 0.000010
0.000012 0.000010 0.000010 0.000010 0.000011 0.999887 0.000010 0.000010 0.000010 0.000010 0.000010 0.000010
0.000010 0.000010 0.000010 0.000013 0.000010 0.999887 0.000010 0.000010 0.000010 0.000010 0.000010 0.000010
0.000010 0.999813 0.000010 0.000010 0.000087 0.000010 0.000010 0.000010 0.000010 0.000010 0.000010 0.000010
0.000010 0.000010 0.000010 0.000010 0.000010 0.000010 0.999889 0.000010 0.000010 0.000010 0.000011 0.000010
0.000010 0.000010 0.000010 0.000010 0.000010 0.000010 0.999890 0.000010 0.000010 0.000010 0.000010 0.000010
0.000010 0.000010 0.000010 0.000010 0.000014 0.000010 0.999885 0.000010 0.000010 0.000011 0.000010 0.000010
0.000010 0.000010 0.000010 0.000010 0.000010 0.000010 0.999890 0.000010 0.000010 0.000010 0.000010 0.000010
0.000010 0.000010 0.000010 0.000011 0.000010 0.000010 0.000010 0.000011 0.000010 0.999888 0.000010 0.000010
0.000010 0.000010 0.000010 0.000010 0.000010 0.000010 0.000010 0.000010 0.000010 0.999890 0.000010 0.000010
0.000011 0.000010 0.000010 0.000010 0.000010 0.000010 0.000010 0.000010 0.000010 0.999888 0.000011 0.000010
0.000010 0.000010 0.000010 0.000011 0.999887 0.000011 0.000010 0.000010 0.000010 0.000011 0.000010 0.000010
0.000010 0.000010 0.000010 0.000010 0.999890 0.000010 0.000010 0.000010 0.000010 0.000010 0.000010 0.000010
0.000010 0.000010 0.000010 0.000010 0.999890 0.000010 0.000010 0.000010 0.000010 0.000010 0.000010 0.000010
0.000011 0.863138 0.000012 0.000010 0.060334 0.012541 0.000010 0.049144 0.000010 0.014768 0.000010 0.000010
0.000010 0.000010 0.000010 0.000010 0.999890 0.000010 0.000010 0.000010 0.000010 0.000010 0.000010 0.000010
0.000010 0.000010 0.000010 0.000010 0.999890 0.000010 0.000010 0.000010 0.000010 0.000010 0.000010 0.000010
