# Supplementary material for: Introgression and disruption of migration routes have shaped the genetic integrity of wildebeest populations
Source: Nat Commun. 2024 Apr 12;15:2921. doi: 10.1038/s41467-024-47015-y (PMC11014984; doi:10.1038/s41467-024-47015-y)
Supplement: Supplementary file 10 — Source Data [file 41467_2024_47015_MOESM10_ESM.zip › source_data/SuppFig9.Admixture/K8.Q]

0.000010 0.000010 0.000010 0.999930 0.000010 0.000010 0.000010 0.000010
0.000010 0.000010 0.000010 0.999930 0.000010 0.000010 0.000010 0.000010
0.000010 0.000010 0.000010 0.999930 0.000010 0.000010 0.000010 0.000010
0.000010 0.000010 0.000010 0.999930 0.000010 0.000010 0.000010 0.000010
0.000010 0.000010 0.000012 0.999928 0.000010 0.000010 0.000010 0.000010
0.000010 0.000010 0.000010 0.999930 0.000010 0.000010 0.000010 0.000010
0.000010 0.000010 0.000010 0.999930 0.000010 0.000010 0.000010 0.000010
0.000013 0.000010 0.000010 0.999927 0.000010 0.000010 0.000010 0.000010
0.000010 0.000010 0.000010 0.999930 0.000010 0.000010 0.000010 0.000010
0.000012 0.000010 0.000010 0.999928 0.000010 0.000010 0.000010 0.000010
0.000010 0.000010 0.000010 0.999930 0.000010 0.000010 0.000010 0.000010
0.000010 0.000010 0.000010 0.999930 0.000010 0.000010 0.000010 0.000010
0.000010 0.000010 0.000010 0.999930 0.000010 0.000010 0.000010 0.000010
0.000010 0.000010 0.000010 0.999930 0.000010 0.000010 0.000010 0.000010
0.000010 0.000010 0.000010 0.999930 0.000010 0.000010 0.000010 0.000010
0.000010 0.000010 0.000010 0.999930 0.000010 0.000010 0.000010 0.000010
0.000010 0.000010 0.000010 0.999930 0.000010 0.000010 0.000010 0.000010
0.000010 0.000010 0.000010 0.999930 0.000010 0.000010 0.000010 0.000010
0.000010 0.000010 0.000010 0.999930 0.000010 0.000010 0.000010 0.000010
0.000010 0.000010 0.000010 0.999930 0.000010 0.000010 0.000010 0.000010
0.000010 0.173045 0.000010 0.000010 0.059589 0.000010 0.212432 0.554894
0.000010 0.170467 0.000010 0.000010 0.056965 0.000010 0.215928 0.556601
0.000015 0.169424 0.000010 0.000010 0.055802 0.000010 0.213324 0.561405
0.000010 0.169756 0.000010 0.000010 0.055841 0.000010 0.216648 0.557714
0.000010 0.164305 0.000010 0.000010 0.055839 0.000010 0.222106 0.557710
0.000010 0.173973 0.000010 0.000010 0.056690 0.000010 0.215841 0.553456
0.000012 0.173344 0.000010 0.000010 0.055112 0.000010 0.213505 0.557998
0.000010 0.169906 0.000010 0.000010 0.059762 0.000010 0.212657 0.557635
0.000010 0.171358 0.000010 0.000014 0.057174 0.000010 0.213220 0.558204
0.000010 0.145378 0.000010 0.000011 0.040628 0.000010 0.199063 0.614890
0.000010 0.173147 0.000010 0.000010 0.054173 0.000010 0.215920 0.556719
0.000014 0.132918 0.000010 0.000010 0.027948 0.000010 0.200750 0.638340
0.000010 0.069635 0.000010 0.000010 0.000010 0.000010 0.142282 0.788032
0.000010 0.018851 0.000010 0.000010 0.000010 0.000010 0.124534 0.856565
0.000010 0.107945 0.000010 0.000010 0.000010 0.000010 0.168275 0.723730
0.000010 0.000010 0.000010 0.000010 0.000010 0.000010 0.090742 0.909198
0.000010 0.000010 0.000010 0.000010 0.000010 0.000010 0.068216 0.931724
0.000010 0.137292 0.000010 0.000010 0.029903 0.000010 0.199617 0.633148
0.000010 0.000010 0.863841 0.000010 0.000010 0.136099 0.000010 0.000010
0.000010 0.000010 0.867463 0.000010 0.000010 0.132477 0.000010 0.000010
0.000010 0.000010 0.885183 0.000010 0.000015 0.114753 0.000010 0.000010
0.000010 0.000010 0.870040 0.000010 0.000010 0.129900 0.000010 0.000010
0.000016 0.000010 0.862889 0.000013 0.000013 0.137040 0.000010 0.000010
0.000010 0.000010 0.859803 0.000010 0.000010 0.140137 0.000010 0.000010
0.000010 0.000010 0.867076 0.000010 0.000012 0.132862 0.000010 0.000010
0.000016 0.000010 0.882658 0.000010 0.000017 0.117269 0.000010 0.000010
0.000010 0.000013 0.882544 0.000012 0.000010 0.117391 0.000010 0.000010
0.000010 0.000010 0.999930 0.000010 0.000010 0.000010 0.000010 0.000010
0.000010 0.000010 0.999930 0.000010 0.000010 0.000010 0.000010 0.000010
0.000010 0.000010 0.999930 0.000010 0.000010 0.000010 0.000010 0.000010
0.000010 0.000010 0.999927 0.000013 0.000010 0.000010 0.000010 0.000010
0.000010 0.000010 0.999930 0.000010 0.000010 0.000010 0.000010 0.000010
0.000010 0.000010 0.999930 0.000010 0.000010 0.000010 0.000010 0.000010
0.000010 0.000010 0.999930 0.000010 0.000010 0.000010 0.000010 0.000010
0.000010 0.000010 0.999930 0.000010 0.000010 0.000010 0.000010 0.000010
0.000010 0.000010 0.999930 0.000010 0.000010 0.000010 0.000010 0.000010
0.000010 0.000010 0.999930 0.000010 0.000010 0.000010 0.000010 0.000010
0.999930 0.000010 0.000010 0.000010 0.000010 0.000010 0.000010 0.000010
0.999930 0.000010 0.000010 0.000010 0.000010 0.000010 0.000010 0.000010
0.999930 0.000010 0.000010 0.000010 0.000010 0.000010 0.000010 0.000010
0.999930 0.000010 0.000010 0.000010 0.000010 0.000010 0.000010 0.000010
0.999919 0.000010 0.000010 0.000010 0.000017 0.000014 0.000010 0.000010
0.999923 0.000010 0.000010 0.000010 0.000017 0.000010 0.000010 0.000010
0.999927 0.000010 0.000010 0.000010 0.000010 0.000013 0.000010 0.000010
0.999927 0.000010 0.000011 0.000010 0.000012 0.000010 0.000010 0.000010
0.999930 0.000010 0.000010 0.000010 0.000010 0.000010 0.000010 0.000010
0.999927 0.000010 0.000013 0.000010 0.000010 0.000010 0.000010 0.000010
0.000010 0.999930 0.000010 0.000010 0.000010 0.000010 0.000010 0.000010
0.000010 0.999930 0.000010 0.000010 0.000010 0.000010 0.000010 0.000010
0.000010 0.999930 0.000010 0.000010 0.000010 0.000010 0.000010 0.000010
0.000010 0.999930 0.000010 0.000010 0.000010 0.000010 0.000010 0.000010
0.000010 0.999930 0.000010 0.000010 0.000010 0.000010 0.000010 0.000010
0.000010 0.999930 0.000010 0.000010 0.000010 0.000010 0.000010 0.000010
0.000010 0.999930 0.000010 0.000010 0.000010 0.000010 0.000010 0.000010
0.000010 0.999930 0.000010 0.000010 0.000010 0.000010 0.000010 0.000010
0.000010 0.657266 0.000010 0.000010 0.000010 0.000010 0.070682 0.272002
0.000010 0.315282 0.000010 0.000010 0.000010 0.000010 0.128251 0.556417
0.000010 0.329763 0.000010 0.000010 0.000010 0.000010 0.115509 0.554678
0.000010 0.316630 0.000010 0.000010 0.000010 0.000010 0.127457 0.555863
0.000010 0.321358 0.000010 0.000010 0.000010 0.000010 0.134324 0.544269
0.000010 0.311121 0.000010 0.000010 0.000592 0.000010 0.139275 0.548972
0.000010 0.324339 0.000010 0.000010 0.000010 0.000010 0.118608 0.557003
0.000010 0.000010 0.000010 0.000010 0.000010 0.999930 0.000010 0.000010
0.000010 0.000010 0.000010 0.000010 0.000010 0.999930 0.000010 0.000010
0.277826 0.000010 0.000010 0.000010 0.000010 0.722114 0.000010 0.000010
0.000010 0.000010 0.000010 0.000010 0.000010 0.999930 0.000010 0.000010
0.999926 0.000010 0.000010 0.000010 0.000010 0.000014 0.000010 0.000010
0.000010 0.000010 0.000010 0.000010 0.000010 0.999930 0.000010 0.000010
0.000010 0.000010 0.000010 0.000010 0.000018 0.999922 0.000010 0.000010
0.000010 0.000011 0.000010 0.000013 0.000010 0.999925 0.000010 0.000010
0.999926 0.000010 0.000013 0.000010 0.000012 0.000010 0.000010 0.000010
0.999930 0.000010 0.000010 0.000010 0.000010 0.000010 0.000010 0.000010
0.999930 0.000010 0.000010 0.000010 0.000010 0.000010 0.000010 0.000010
0.999923 0.000010 0.000010 0.000010 0.000010 0.000017 0.000010 0.000010
0.000010 0.000010 0.000010 0.000010 0.000010 0.999930 0.000010 0.000010
0.000010 0.000010 0.000010 0.000010 0.000010 0.999930 0.000010 0.000010
0.000010 0.000010 0.000010 0.000010 0.000010 0.999930 0.000010 0.000010
0.000010 0.000014 0.000010 0.000010 0.000010 0.999926 0.000010 0.000010
0.999930 0.000010 0.000010 0.000010 0.000010 0.000010 0.000010 0.000010
0.999930 0.000010 0.000010 0.000010 0.000010 0.000010 0.000010 0.000010
0.999930 0.000010 0.000010 0.000010 0.000010 0.000010 0.000010 0.000010
0.999930 0.000010 0.000010 0.000010 0.000010 0.000010 0.000010 0.000010
0.999930 0.000010 0.000010 0.000010 0.000010 0.000010 0.000010 0.000010
0.999925 0.000010 0.000010 0.000010 0.000015 0.000010 0.000010 0.000010
0.999930 0.000010 0.000010 0.000010 0.000010 0.000010 0.000010 0.000010
0.999925 0.000010 0.000010 0.000010 0.000015 0.000010 0.000010 0.000010
0.999924 0.000010 0.000012 0.000010 0.000014 0.000010 0.000010 0.000010
0.999930 0.000010 0.000010 0.000010 0.000010 0.000010 0.000010 0.000010
0.999930 0.000010 0.000010 0.000010 0.000010 0.000010 0.000010 0.000010
0.999924 0.000010 0.000011 0.000010 0.000010 0.000016 0.000010 0.000010
0.999924 0.000010 0.000010 0.000010 0.000016 0.000010 0.000010 0.000010
0.000010 0.000010 0.000010 0.000010 0.999930 0.000010 0.000010 0.000010
0.000010 0.000010 0.000010 0.000010 0.999930 0.000010 0.000010 0.000010
0.000010 0.000010 0.000010 0.000010 0.999930 0.000010 0.000010 0.000010
0.000010 0.000014 0.000010 0.000010 0.999926 0.000010 0.000010 0.000010
0.000014 0.000010 0.000010 0.000010 0.999925 0.000011 0.000010 0.000010
0.000010 0.000010 0.000010 0.000010 0.999930 0.000010 0.000010 0.000010
0.000010 0.166281 0.000010 0.000010 0.058953 0.000010 0.214334 0.560392
0.000010 0.000010 0.000010 0.000010 0.000010 0.000010 0.000010 0.999930
0.000010 0.000010 0.000010 0.000010 0.000010 0.000010 0.000010 0.999930
0.000010 0.000010 0.000010 0.000010 0.000010 0.000010 0.000010 0.999930
0.000010 0.000010 0.000010 0.000010 0.000010 0.000010 0.000010 0.999930
0.000010 0.000010 0.000010 0.000010 0.999930 0.000010 0.000010 0.000010
0.000020 0.000010 0.000010 0.000010 0.999920 0.000010 0.000010 0.000010
0.000010 0.000010 0.000010 0.000010 0.999930 0.000010 0.000010 0.000010
0.000010 0.000010 0.000010 0.000010 0.000010 0.000010 0.999930 0.000010
0.000013 0.000010 0.000010 0.000010 0.000010 0.000010 0.999927 0.000010
0.000010 0.000010 0.000010 0.000010 0.000010 0.000010 0.999930 0.000010
0.000010 0.145581 0.000010 0.000010 0.081912 0.000010 0.240909 0.531559
0.000010 0.000010 0.000010 0.000010 0.000010 0.000010 0.999930 0.000010
0.000010 0.000010 0.000010 0.000010 0.000010 0.000010 0.999930 0.000010
