# Supplementary material for: Introgression and disruption of migration routes have shaped the genetic integrity of wildebeest populations
Source: Nat Commun. 2024 Apr 12;15:2921. doi: 10.1038/s41467-024-47015-y (PMC11014984; doi:10.1038/s41467-024-47015-y)
Supplement: Supplementary file 10 — Source Data [file 41467_2024_47015_MOESM10_ESM.zip › source_data/SuppFig9.Admixture/K2.Q]

0.999990 0.000010
0.999990 0.000010
0.999990 0.000010
0.999990 0.000010
0.999990 0.000010
0.999990 0.000010
0.999990 0.000010
0.999990 0.000010
0.999990 0.000010
0.999990 0.000010
0.999990 0.000010
0.999990 0.000010
0.999990 0.000010
0.999990 0.000010
0.999990 0.000010
0.999990 0.000010
0.999990 0.000010
0.999990 0.000010
0.999990 0.000010
0.999990 0.000010
0.146860 0.853140
0.146390 0.853610
0.147372 0.852628
0.147922 0.852078
0.146729 0.853271
0.147403 0.852597
0.146651 0.853349
0.146801 0.853199
0.144529 0.855471
0.146677 0.853323
0.145533 0.854467
0.148627 0.851373
0.149354 0.850646
0.150236 0.849764
0.148611 0.851389
0.150275 0.849725
0.148541 0.851459
0.147499 0.852501
0.000010 0.999990
0.000010 0.999990
0.000010 0.999990
0.000010 0.999990
0.000010 0.999990
0.000010 0.999990
0.000010 0.999990
0.000010 0.999990
0.000010 0.999990
0.000010 0.999990
0.000010 0.999990
0.000010 0.999990
0.000010 0.999990
0.000010 0.999990
0.000010 0.999990
0.000010 0.999990
0.000010 0.999990
0.000010 0.999990
0.000010 0.999990
0.020056 0.979944
0.020166 0.979834
0.018583 0.981417
0.019751 0.980249
0.021617 0.978383
0.017786 0.982214
0.019574 0.980426
0.018668 0.981332
0.019064 0.980936
0.017738 0.982262
0.146124 0.853876
0.146296 0.853704
0.148621 0.851379
0.147210 0.852790
0.147961 0.852039
0.145567 0.854433
0.148238 0.851762
0.146560 0.853440
0.148990 0.851010
0.156093 0.843907
0.152627 0.847373
0.154099 0.845901
0.153986 0.846014
0.153185 0.846815
0.153507 0.846493
0.000010 0.999990
0.000010 0.999990
0.000010 0.999990
0.000010 0.999990
0.021046 0.978954
0.000010 0.999990
0.000010 0.999990
0.000010 0.999990
0.020127 0.979873
0.020270 0.979730
0.020738 0.979262
0.019793 0.980207
0.000010 0.999990
0.000010 0.999990
0.000010 0.999990
0.000010 0.999990
0.020371 0.979629
0.019121 0.980879
0.021366 0.978634
0.019891 0.980109
0.025023 0.974977
0.019873 0.980127
0.020119 0.979881
0.020208 0.979792
0.018890 0.981110
0.019692 0.980308
0.020364 0.979636
0.017970 0.982030
0.019231 0.980769
0.061639 0.938361
0.054710 0.945290
0.053952 0.946048
0.053038 0.946962
0.054364 0.945636
0.053929 0.946071
0.145708 0.854292
0.154402 0.845598
0.153068 0.846932
0.152886 0.847114
0.151235 0.848765
0.072040 0.927960
0.073383 0.926617
0.073203 0.926797
0.137348 0.862652
0.139795 0.860205
0.138064 0.861936
0.144732 0.855268
0.138848 0.861152
0.137842 0.862158
