# Supplementary material for: Introgression and disruption of migration routes have shaped the genetic integrity of wildebeest populations
Source: Nat Commun. 2024 Apr 12;15:2921. doi: 10.1038/s41467-024-47015-y (PMC11014984; doi:10.1038/s41467-024-47015-y)
Supplement: Supplementary file 10 — Source Data [file 41467_2024_47015_MOESM10_ESM.zip › source_data/SuppFig9.Admixture/K6.Q]

0.000010 0.000010 0.000010 0.000015 0.000010 0.999945
0.000010 0.000010 0.000010 0.000010 0.000010 0.999950
0.000010 0.000010 0.000010 0.000010 0.000010 0.999950
0.000010 0.000010 0.000010 0.000010 0.000010 0.999950
0.000010 0.000014 0.000010 0.000010 0.000010 0.999946
0.000010 0.000010 0.000010 0.000010 0.000010 0.999950
0.000010 0.000010 0.000010 0.000010 0.000010 0.999950
0.000010 0.000010 0.000010 0.000010 0.000010 0.999950
0.000011 0.000010 0.000010 0.000010 0.000010 0.999949
0.000010 0.000010 0.000010 0.000010 0.000010 0.999950
0.000010 0.000010 0.000010 0.000010 0.000010 0.999950
0.000010 0.000010 0.000010 0.000010 0.000010 0.999950
0.000010 0.000011 0.000015 0.000010 0.000010 0.999944
0.000010 0.000010 0.000010 0.000010 0.000010 0.999950
0.000010 0.000010 0.000019 0.000010 0.000010 0.999941
0.000017 0.000010 0.000010 0.000010 0.000010 0.999943
0.000010 0.000010 0.000010 0.000010 0.000010 0.999950
0.000010 0.000010 0.000010 0.000010 0.000010 0.999950
0.000010 0.000010 0.000010 0.000010 0.000010 0.999950
0.000010 0.000010 0.000013 0.000011 0.000010 0.999946
0.060046 0.000010 0.000010 0.681036 0.258161 0.000737
0.057130 0.000010 0.000010 0.686005 0.255595 0.001250
0.056314 0.000010 0.000010 0.685761 0.255834 0.002072
0.056105 0.000010 0.000010 0.687108 0.255371 0.001396
0.055928 0.000010 0.000010 0.696002 0.248040 0.000010
0.056865 0.000010 0.000010 0.683515 0.258407 0.001193
0.055549 0.000010 0.000010 0.685683 0.258739 0.000010
0.060044 0.000010 0.000010 0.683834 0.254469 0.001633
0.057518 0.000010 0.000010 0.685929 0.256523 0.000010
0.044187 0.000010 0.000010 0.710558 0.244349 0.000887
0.054509 0.000010 0.000010 0.687009 0.258452 0.000010
0.032504 0.000010 0.000010 0.730812 0.236316 0.000348
0.000010 0.000010 0.000010 0.782235 0.217725 0.000010
0.000010 0.000010 0.000010 0.806122 0.193838 0.000010
0.010221 0.000010 0.000010 0.754001 0.235748 0.000010
0.000010 0.000010 0.000010 0.827385 0.172575 0.000010
0.000010 0.000010 0.000010 0.845231 0.154729 0.000010
0.033526 0.000010 0.000010 0.727279 0.239165 0.000010
0.000010 0.999950 0.000010 0.000010 0.000010 0.000010
0.000010 0.999950 0.000010 0.000010 0.000010 0.000010
0.000010 0.999950 0.000010 0.000010 0.000010 0.000010
0.000010 0.999950 0.000010 0.000010 0.000010 0.000010
0.000010 0.999950 0.000010 0.000010 0.000010 0.000010
0.000010 0.999950 0.000010 0.000010 0.000010 0.000010
0.000010 0.999950 0.000010 0.000010 0.000010 0.000010
0.000010 0.999950 0.000010 0.000010 0.000010 0.000010
0.000010 0.999950 0.000010 0.000010 0.000010 0.000010
0.000010 0.999950 0.000010 0.000010 0.000010 0.000010
0.000010 0.999950 0.000010 0.000010 0.000010 0.000010
0.000010 0.999950 0.000010 0.000010 0.000010 0.000010
0.000010 0.999950 0.000010 0.000010 0.000010 0.000010
0.000010 0.999950 0.000010 0.000010 0.000010 0.000010
0.000010 0.999946 0.000014 0.000010 0.000010 0.000010
0.000010 0.999950 0.000010 0.000010 0.000010 0.000010
0.000010 0.999950 0.000010 0.000010 0.000010 0.000010
0.000010 0.999950 0.000010 0.000010 0.000010 0.000010
0.000010 0.999950 0.000010 0.000010 0.000010 0.000010
0.000010 0.000010 0.999950 0.000010 0.000010 0.000010
0.000010 0.000010 0.999950 0.000010 0.000010 0.000010
0.000010 0.000010 0.999950 0.000010 0.000010 0.000010
0.000010 0.000010 0.999950 0.000010 0.000010 0.000010
0.000010 0.000010 0.999950 0.000010 0.000010 0.000010
0.000010 0.000011 0.999949 0.000010 0.000010 0.000010
0.000010 0.000010 0.999950 0.000010 0.000010 0.000010
0.000010 0.000010 0.999950 0.000010 0.000010 0.000010
0.000010 0.000011 0.999949 0.000010 0.000010 0.000010
0.000010 0.000010 0.999950 0.000010 0.000010 0.000010
0.000010 0.000010 0.000010 0.000010 0.999950 0.000010
0.000010 0.000010 0.000010 0.000010 0.999950 0.000010
0.000010 0.000010 0.000010 0.000010 0.999950 0.000010
0.000010 0.000010 0.000010 0.000010 0.999950 0.000010
0.000010 0.000010 0.000010 0.000010 0.999950 0.000010
0.000010 0.000010 0.000010 0.000010 0.999950 0.000010
0.000010 0.000010 0.000010 0.000010 0.999950 0.000010
0.000010 0.000010 0.000010 0.000010 0.999950 0.000010
0.000010 0.000010 0.000010 0.284360 0.715600 0.000010
0.006304 0.000010 0.000010 0.560604 0.421726 0.011345
0.000010 0.000011 0.000010 0.553723 0.444725 0.001521
0.004501 0.000010 0.000010 0.561698 0.425671 0.008109
0.006799 0.000010 0.000010 0.558324 0.425822 0.009036
0.010057 0.000010 0.000010 0.566343 0.416211 0.007370
0.000010 0.000010 0.000010 0.559364 0.437850 0.002757
0.008597 0.883896 0.107477 0.000010 0.000010 0.000010
0.007880 0.874949 0.117141 0.000010 0.000010 0.000010
0.003092 0.617386 0.379491 0.000010 0.000010 0.000010
0.008873 0.876762 0.114335 0.000010 0.000010 0.000010
0.000010 0.000010 0.999950 0.000010 0.000010 0.000010
0.011434 0.878503 0.110033 0.000010 0.000010 0.000010
0.010533 0.874095 0.115342 0.000010 0.000010 0.000010
0.004564 0.892948 0.102453 0.000010 0.000015 0.000010
0.000010 0.000010 0.999950 0.000010 0.000010 0.000010
0.000010 0.000010 0.999950 0.000010 0.000010 0.000010
0.000010 0.000010 0.999950 0.000010 0.000010 0.000010
0.000010 0.000010 0.999950 0.000010 0.000010 0.000010
0.006073 0.867395 0.126502 0.000010 0.000010 0.000010
0.008208 0.889551 0.102211 0.000010 0.000010 0.000010
0.005693 0.883087 0.111190 0.000010 0.000010 0.000010
0.008964 0.878697 0.112309 0.000010 0.000010 0.000010
0.000010 0.000010 0.999950 0.000010 0.000010 0.000010
0.000010 0.000011 0.999949 0.000010 0.000010 0.000010
0.000010 0.000012 0.999948 0.000010 0.000010 0.000010
0.000010 0.000010 0.999950 0.000010 0.000010 0.000010
0.000010 0.000011 0.999949 0.000010 0.000010 0.000010
0.000010 0.000010 0.999950 0.000010 0.000010 0.000010
0.000010 0.000010 0.999950 0.000010 0.000010 0.000010
0.000010 0.000014 0.999946 0.000010 0.000010 0.000010
0.000010 0.000010 0.999950 0.000010 0.000010 0.000010
0.000010 0.000010 0.999950 0.000010 0.000010 0.000010
0.000010 0.000010 0.999950 0.000010 0.000010 0.000010
0.000010 0.000010 0.999950 0.000010 0.000010 0.000010
0.000010 0.000010 0.999950 0.000010 0.000010 0.000010
0.999950 0.000010 0.000010 0.000010 0.000010 0.000010
0.999950 0.000010 0.000010 0.000010 0.000010 0.000010
0.999942 0.000010 0.000010 0.000018 0.000010 0.000010
0.999942 0.000010 0.000011 0.000017 0.000010 0.000010
0.999950 0.000010 0.000010 0.000010 0.000010 0.000010
0.999950 0.000010 0.000010 0.000010 0.000010 0.000010
0.059650 0.000010 0.000010 0.688622 0.251698 0.000010
0.000010 0.027453 0.100278 0.629214 0.214973 0.028071
0.000010 0.025208 0.104421 0.628759 0.214997 0.026605
0.000010 0.026149 0.104494 0.623157 0.219278 0.026912
0.000010 0.028703 0.103363 0.628104 0.215448 0.024372
0.999950 0.000010 0.000010 0.000010 0.000010 0.000010
0.999950 0.000010 0.000010 0.000010 0.000010 0.000010
0.999950 0.000010 0.000010 0.000010 0.000010 0.000010
0.000010 0.000010 0.000010 0.999950 0.000010 0.000010
0.000010 0.000010 0.000010 0.999950 0.000010 0.000010
0.000010 0.000010 0.000010 0.999950 0.000010 0.000010
0.080644 0.000010 0.000010 0.693693 0.224524 0.001118
0.000010 0.000010 0.000010 0.999949 0.000011 0.000010
0.000010 0.000010 0.000010 0.999950 0.000010 0.000010
