# Supplementary material for: Introgression and disruption of migration routes have shaped the genetic integrity of wildebeest populations
Source: Nat Commun. 2024 Apr 12;15:2921. doi: 10.1038/s41467-024-47015-y (PMC11014984; doi:10.1038/s41467-024-47015-y)
Supplement: Supplementary file 10 — Source Data [file 41467_2024_47015_MOESM10_ESM.zip › source_data/SuppFig9.Admixture/K5.Q]

0.000010 0.000010 0.000010 0.999960 0.000010
0.000010 0.000010 0.000010 0.999960 0.000010
0.000010 0.000010 0.000010 0.999960 0.000010
0.000010 0.000010 0.000010 0.999960 0.000010
0.000010 0.000010 0.000010 0.999960 0.000010
0.000010 0.000010 0.000010 0.999960 0.000010
0.000011 0.000010 0.000010 0.999959 0.000010
0.000010 0.000010 0.000010 0.999960 0.000010
0.000010 0.000010 0.000010 0.999960 0.000010
0.000013 0.000010 0.000010 0.999957 0.000010
0.000010 0.000010 0.000010 0.999960 0.000010
0.000010 0.000010 0.000010 0.999960 0.000010
0.000010 0.000010 0.000010 0.999960 0.000010
0.000010 0.000010 0.000010 0.999960 0.000010
0.000012 0.000010 0.000010 0.999958 0.000010
0.000010 0.000010 0.000010 0.999960 0.000010
0.000011 0.000010 0.000010 0.999959 0.000010
0.000010 0.000010 0.000010 0.999960 0.000010
0.000010 0.000010 0.000010 0.999960 0.000010
0.000010 0.000010 0.000010 0.999960 0.000010
0.000011 0.000010 0.090644 0.009417 0.899917
0.000010 0.000010 0.088465 0.010160 0.901356
0.000010 0.000010 0.087459 0.011242 0.901279
0.000010 0.000010 0.087113 0.010474 0.902393
0.000010 0.000010 0.088029 0.009229 0.902722
0.000010 0.000010 0.088183 0.010423 0.901375
0.000010 0.000010 0.086042 0.008793 0.905145
0.000010 0.000010 0.091740 0.010372 0.897868
0.000010 0.000010 0.089232 0.007225 0.903524
0.000010 0.000010 0.076890 0.010666 0.912424
0.000010 0.000010 0.085758 0.008286 0.905936
0.000010 0.000010 0.069184 0.010856 0.919941
0.000010 0.000010 0.040958 0.009033 0.949989
0.000010 0.000010 0.028594 0.007523 0.963863
0.000010 0.000010 0.051054 0.010171 0.938756
0.000010 0.000010 0.008837 0.002636 0.988507
0.000010 0.000010 0.003855 0.000010 0.996115
0.000010 0.000010 0.069966 0.007519 0.922496
0.999960 0.000010 0.000010 0.000010 0.000010
0.999960 0.000010 0.000010 0.000010 0.000010
0.999960 0.000010 0.000010 0.000010 0.000010
0.999960 0.000010 0.000010 0.000010 0.000010
0.999960 0.000010 0.000010 0.000010 0.000010
0.999960 0.000010 0.000010 0.000010 0.000010
0.999960 0.000010 0.000010 0.000010 0.000010
0.999960 0.000010 0.000010 0.000010 0.000010
0.999956 0.000010 0.000014 0.000010 0.000010
0.999960 0.000010 0.000010 0.000010 0.000010
0.999954 0.000010 0.000016 0.000010 0.000010
0.999960 0.000010 0.000010 0.000010 0.000010
0.999960 0.000010 0.000010 0.000010 0.000010
0.999960 0.000010 0.000010 0.000010 0.000010
0.999958 0.000012 0.000010 0.000010 0.000010
0.999960 0.000010 0.000010 0.000010 0.000010
0.999960 0.000010 0.000010 0.000010 0.000010
0.999960 0.000010 0.000010 0.000010 0.000010
0.999960 0.000010 0.000010 0.000010 0.000010
0.000010 0.999960 0.000010 0.000010 0.000010
0.000014 0.999956 0.000010 0.000010 0.000010
0.000010 0.999960 0.000010 0.000010 0.000010
0.000010 0.999960 0.000010 0.000010 0.000010
0.000010 0.999960 0.000010 0.000010 0.000010
0.000010 0.999960 0.000010 0.000010 0.000010
0.000010 0.999960 0.000010 0.000010 0.000010
0.000010 0.999960 0.000010 0.000010 0.000010
0.000010 0.999960 0.000010 0.000010 0.000010
0.000010 0.999960 0.000010 0.000010 0.000010
0.000010 0.000010 0.000010 0.000010 0.999960
0.000010 0.000010 0.000010 0.000010 0.999960
0.000010 0.000010 0.000010 0.000010 0.999960
0.000010 0.000010 0.000010 0.000010 0.999960
0.000010 0.000010 0.000010 0.000010 0.999960
0.000010 0.000010 0.000010 0.000010 0.999960
0.000010 0.000010 0.000010 0.000010 0.999960
0.000010 0.000010 0.000010 0.000010 0.999960
0.000010 0.000010 0.000012 0.000010 0.999958
0.000010 0.000010 0.021540 0.015018 0.963421
0.000016 0.000010 0.003499 0.005128 0.991348
0.000010 0.000010 0.019629 0.011835 0.968516
0.000010 0.000010 0.021195 0.012740 0.966045
0.000010 0.000010 0.025386 0.011189 0.963405
0.000010 0.000010 0.006805 0.006325 0.986850
0.884017 0.107608 0.008355 0.000010 0.000010
0.875072 0.117267 0.007641 0.000010 0.000010
0.617543 0.379634 0.002803 0.000010 0.000010
0.876893 0.114463 0.008624 0.000010 0.000010
0.000010 0.999960 0.000010 0.000010 0.000010
0.878604 0.110133 0.011243 0.000010 0.000010
0.874215 0.115464 0.010301 0.000010 0.000010
0.893055 0.102574 0.004351 0.000010 0.000010
0.000010 0.999960 0.000010 0.000010 0.000010
0.000010 0.999960 0.000010 0.000010 0.000010
0.000012 0.999958 0.000010 0.000010 0.000010
0.000014 0.999956 0.000010 0.000010 0.000010
0.867516 0.126633 0.005832 0.000010 0.000010
0.889671 0.102325 0.007984 0.000010 0.000010
0.883251 0.111369 0.005360 0.000010 0.000010
0.878823 0.112446 0.008711 0.000010 0.000010
0.000010 0.999960 0.000010 0.000010 0.000010
0.000010 0.999960 0.000010 0.000010 0.000010
0.000014 0.999956 0.000010 0.000010 0.000010
0.000010 0.999960 0.000010 0.000010 0.000010
0.000010 0.999960 0.000010 0.000010 0.000010
0.000010 0.999960 0.000010 0.000010 0.000010
0.000010 0.999960 0.000010 0.000010 0.000010
0.000010 0.999960 0.000010 0.000010 0.000010
0.000010 0.999960 0.000010 0.000010 0.000010
0.000010 0.999960 0.000010 0.000010 0.000010
0.000010 0.999960 0.000010 0.000010 0.000010
0.000010 0.999960 0.000010 0.000010 0.000010
0.000010 0.999960 0.000010 0.000010 0.000010
0.000010 0.000010 0.999960 0.000010 0.000010
0.000010 0.000010 0.999960 0.000010 0.000010
0.000010 0.000010 0.999960 0.000010 0.000010
0.000010 0.000010 0.999960 0.000010 0.000010
0.000010 0.000010 0.999960 0.000010 0.000010
0.000010 0.000010 0.999960 0.000010 0.000010
0.000010 0.000010 0.091632 0.008883 0.899465
0.036446 0.112281 0.000010 0.034926 0.816337
0.034274 0.116386 0.000010 0.033335 0.815995
0.035384 0.116140 0.000010 0.033201 0.815266
0.037936 0.115095 0.000010 0.031402 0.815556
0.000010 0.000010 0.999960 0.000010 0.000010
0.000010 0.000010 0.999960 0.000010 0.000010
0.000010 0.000010 0.999960 0.000010 0.000010
0.000010 0.000010 0.000010 0.000010 0.999960
0.000010 0.000010 0.023572 0.000010 0.976398
0.000010 0.000010 0.009768 0.000010 0.990202
0.000019 0.000010 0.113719 0.010819 0.875433
0.000010 0.000010 0.010978 0.000010 0.988992
0.000015 0.000010 0.016771 0.000010 0.983193
