# Supplementary material for: Introgression and disruption of migration routes have shaped the genetic integrity of wildebeest populations
Source: Nat Commun. 2024 Apr 12;15:2921. doi: 10.1038/s41467-024-47015-y (PMC11014984; doi:10.1038/s41467-024-47015-y)
Supplement: Supplementary file 10 — Source Data [file 41467_2024_47015_MOESM10_ESM.zip › source_data/SuppFig9.Admixture/K10.Q]

0.000010 0.000010 0.000010 0.000010 0.000010 0.999910 0.000010 0.000010 0.000010 0.000010
0.000010 0.000010 0.000010 0.000010 0.000010 0.999910 0.000010 0.000010 0.000010 0.000010
0.000010 0.000010 0.000010 0.000010 0.000010 0.999910 0.000010 0.000010 0.000010 0.000010
0.000010 0.000010 0.000010 0.000010 0.000010 0.999910 0.000010 0.000010 0.000010 0.000010
0.000010 0.000010 0.000010 0.000010 0.000010 0.999910 0.000010 0.000010 0.000010 0.000010
0.000010 0.000010 0.000010 0.000010 0.000010 0.999910 0.000010 0.000010 0.000010 0.000010
0.000010 0.000010 0.000010 0.000010 0.000010 0.999910 0.000010 0.000010 0.000010 0.000010
0.000010 0.000010 0.000010 0.000010 0.000010 0.999910 0.000010 0.000010 0.000010 0.000010
0.000010 0.000010 0.000010 0.000010 0.000010 0.999910 0.000010 0.000010 0.000010 0.000010
0.000010 0.000010 0.000010 0.000010 0.000010 0.999902 0.000018 0.000010 0.000010 0.000010
0.000010 0.000010 0.000010 0.000010 0.000010 0.999910 0.000010 0.000010 0.000010 0.000010
0.000010 0.000010 0.000010 0.000010 0.000010 0.999910 0.000010 0.000010 0.000010 0.000010
0.000010 0.000010 0.000010 0.000010 0.000010 0.999910 0.000010 0.000010 0.000010 0.000010
0.000010 0.000010 0.000010 0.000010 0.000010 0.999910 0.000010 0.000010 0.000010 0.000010
0.000010 0.000010 0.000010 0.000010 0.000010 0.999910 0.000010 0.000010 0.000010 0.000010
0.000010 0.000010 0.000010 0.000010 0.000010 0.999910 0.000010 0.000010 0.000010 0.000010
0.000010 0.000010 0.000010 0.000010 0.000010 0.999910 0.000010 0.000010 0.000010 0.000010
0.000010 0.000010 0.000010 0.000010 0.000010 0.999910 0.000010 0.000010 0.000010 0.000010
0.000010 0.000010 0.000010 0.000010 0.000010 0.999910 0.000010 0.000010 0.000010 0.000010
0.000010 0.000010 0.000010 0.000010 0.000010 0.999906 0.000014 0.000010 0.000010 0.000010
0.083157 0.015294 0.006272 0.000010 0.000010 0.000011 0.090835 0.000010 0.804391 0.000010
0.081880 0.014461 0.004242 0.000010 0.000010 0.000010 0.095818 0.000010 0.803549 0.000010
0.082773 0.017839 0.000928 0.000010 0.000010 0.000010 0.093142 0.000010 0.805267 0.000010
0.085926 0.009320 0.009581 0.000010 0.000010 0.000010 0.099093 0.000010 0.796031 0.000010
0.074342 0.014214 0.003399 0.000010 0.000010 0.000010 0.101052 0.000010 0.806943 0.000010
0.087155 0.018139 0.001918 0.000010 0.000010 0.000010 0.096682 0.000010 0.796056 0.000010
0.084352 0.012195 0.004176 0.000010 0.000010 0.000010 0.093584 0.000010 0.805643 0.000010
0.081101 0.015882 0.005785 0.000010 0.000010 0.000010 0.091800 0.000010 0.805383 0.000010
0.080055 0.010946 0.006375 0.000010 0.000010 0.000010 0.092204 0.000010 0.810369 0.000010
0.064003 0.003826 0.000010 0.000010 0.000010 0.000010 0.079798 0.000010 0.852312 0.000010
0.088175 0.010762 0.005503 0.000010 0.000010 0.000010 0.097037 0.000010 0.798473 0.000010
0.040930 0.000010 0.000010 0.000010 0.000010 0.000010 0.070633 0.000010 0.888367 0.000010
0.000010 0.000010 0.000010 0.000010 0.000010 0.000010 0.000010 0.000010 0.999910 0.000010
0.000010 0.000010 0.000010 0.000010 0.000010 0.000010 0.000010 0.000010 0.999910 0.000010
0.021539 0.000010 0.000010 0.000010 0.024229 0.000010 0.034571 0.000010 0.919601 0.000010
0.000010 0.000010 0.000010 0.000010 0.000010 0.000010 0.000010 0.000010 0.999910 0.000010
0.000010 0.000010 0.000010 0.000010 0.000010 0.000010 0.000010 0.000010 0.999910 0.000010
0.041817 0.000010 0.000010 0.000010 0.000010 0.000010 0.067688 0.000010 0.890425 0.000010
0.000010 0.000010 0.000010 0.863828 0.000010 0.000010 0.000010 0.136092 0.000010 0.000010
0.000010 0.000010 0.000010 0.867447 0.000010 0.000014 0.000012 0.132467 0.000010 0.000010
0.000010 0.000010 0.000010 0.885172 0.000010 0.000010 0.000010 0.114748 0.000010 0.000010
0.000010 0.000010 0.000010 0.870026 0.000010 0.000010 0.000010 0.129894 0.000010 0.000010
0.000010 0.000010 0.000010 0.862881 0.000010 0.000010 0.000010 0.137039 0.000010 0.000010
0.000010 0.000010 0.000010 0.859790 0.000010 0.000010 0.000010 0.140130 0.000010 0.000010
0.000010 0.000010 0.000010 0.867063 0.000010 0.000010 0.000010 0.132857 0.000010 0.000010
0.000010 0.000010 0.000010 0.882651 0.000010 0.000010 0.000010 0.117269 0.000010 0.000010
0.000010 0.000010 0.000010 0.882533 0.000010 0.000010 0.000010 0.117387 0.000010 0.000010
0.000010 0.000010 0.000010 0.999910 0.000010 0.000010 0.000010 0.000010 0.000010 0.000010
0.000010 0.000010 0.000010 0.999910 0.000010 0.000010 0.000010 0.000010 0.000010 0.000010
0.000010 0.000010 0.000010 0.999910 0.000010 0.000010 0.000010 0.000010 0.000010 0.000010
0.000010 0.000010 0.000010 0.999910 0.000010 0.000010 0.000010 0.000010 0.000010 0.000010
0.000010 0.000010 0.000010 0.999910 0.000010 0.000010 0.000010 0.000010 0.000010 0.000010
0.000010 0.000010 0.000010 0.999910 0.000010 0.000010 0.000010 0.000010 0.000010 0.000010
0.000010 0.000010 0.000010 0.999910 0.000010 0.000010 0.000010 0.000010 0.000010 0.000010
0.000010 0.000010 0.000010 0.999910 0.000010 0.000010 0.000010 0.000010 0.000010 0.000010
0.000010 0.000010 0.000010 0.999910 0.000010 0.000010 0.000010 0.000010 0.000010 0.000010
0.000010 0.000010 0.000010 0.999910 0.000010 0.000010 0.000010 0.000010 0.000010 0.000010
0.000010 0.000010 0.000010 0.000010 0.000010 0.000010 0.000010 0.000010 0.000010 0.999910
0.000010 0.000010 0.000010 0.000010 0.000010 0.000010 0.000010 0.000010 0.000010 0.999910
0.000010 0.000010 0.000010 0.000010 0.000010 0.000010 0.000010 0.000010 0.000010 0.999910
0.000010 0.000010 0.000010 0.000010 0.000010 0.000010 0.000010 0.000010 0.000010 0.999910
0.000010 0.000010 0.000010 0.000010 0.000010 0.000010 0.000010 0.000010 0.000010 0.999910
0.000010 0.000010 0.000010 0.000010 0.000010 0.000010 0.000010 0.000010 0.000010 0.999910
0.000010 0.000010 0.000010 0.000010 0.000010 0.000010 0.000010 0.000010 0.000010 0.999910
0.000010 0.000010 0.000010 0.000010 0.000010 0.000010 0.000010 0.000010 0.000010 0.999910
0.000010 0.000010 0.000010 0.000010 0.000010 0.000010 0.000010 0.000010 0.000010 0.999910
0.000010 0.000010 0.000010 0.000010 0.000010 0.000010 0.000010 0.000010 0.000010 0.999910
0.999910 0.000010 0.000010 0.000010 0.000010 0.000010 0.000010 0.000010 0.000010 0.000010
0.999910 0.000010 0.000010 0.000010 0.000010 0.000010 0.000010 0.000010 0.000010 0.000010
0.882663 0.000010 0.000010 0.000010 0.000010 0.000010 0.000010 0.000010 0.117257 0.000010
0.999910 0.000010 0.000010 0.000010 0.000010 0.000010 0.000010 0.000010 0.000010 0.000010
0.999910 0.000010 0.000010 0.000010 0.000010 0.000010 0.000010 0.000010 0.000010 0.000010
0.999910 0.000010 0.000010 0.000010 0.000010 0.000010 0.000010 0.000010 0.000010 0.000010
0.999910 0.000010 0.000010 0.000010 0.000010 0.000010 0.000010 0.000010 0.000010 0.000010
0.999910 0.000010 0.000010 0.000010 0.000010 0.000010 0.000010 0.000010 0.000010 0.000010
0.609074 0.000010 0.000010 0.000010 0.004903 0.000010 0.011572 0.000012 0.374389 0.000010
0.248518 0.000010 0.000010 0.000010 0.054424 0.000010 0.029231 0.000010 0.667767 0.000010
0.261477 0.000010 0.000010 0.000011 0.037365 0.000010 0.006848 0.000010 0.694249 0.000010
0.251283 0.000010 0.000010 0.000010 0.053707 0.000010 0.027372 0.000010 0.667578 0.000010
0.255755 0.000010 0.000010 0.000010 0.051983 0.000010 0.036501 0.000010 0.655700 0.000010
0.245717 0.000010 0.000010 0.000010 0.053171 0.000010 0.039778 0.000010 0.661274 0.000010
0.253776 0.000010 0.000010 0.000010 0.028448 0.000010 0.008343 0.000010 0.709374 0.000010
0.000010 0.000010 0.000010 0.000010 0.000010 0.000010 0.000010 0.999910 0.000010 0.000010
0.000010 0.000012 0.000010 0.000010 0.000010 0.000010 0.000010 0.999908 0.000010 0.000010
0.000010 0.000010 0.000010 0.000010 0.000010 0.000010 0.000010 0.722103 0.000010 0.277817
0.000010 0.000010 0.000010 0.000010 0.000010 0.000010 0.000011 0.999909 0.000010 0.000010
0.000010 0.000010 0.000010 0.000010 0.000010 0.000010 0.000010 0.000010 0.000010 0.999910
0.000010 0.000010 0.000010 0.000010 0.000010 0.000010 0.000010 0.999910 0.000010 0.000010
0.000010 0.000010 0.000010 0.000010 0.000010 0.000010 0.000010 0.999910 0.000010 0.000010
0.000010 0.000010 0.000010 0.000010 0.000010 0.000010 0.000010 0.999910 0.000010 0.000010
0.000010 0.000010 0.000010 0.000010 0.000010 0.000010 0.000010 0.000010 0.000010 0.999910
0.000010 0.000010 0.000010 0.000010 0.000010 0.000010 0.000010 0.000010 0.000010 0.999910
0.000010 0.000010 0.000010 0.000010 0.000010 0.000010 0.000010 0.000010 0.000010 0.999910
0.000010 0.000010 0.000010 0.000010 0.000010 0.000010 0.000010 0.000010 0.000010 0.999910
0.000010 0.000010 0.000010 0.000010 0.000010 0.000010 0.000010 0.999910 0.000010 0.000010
0.000010 0.000011 0.000010 0.000010 0.000010 0.000010 0.000010 0.999909 0.000010 0.000010
0.000010 0.000010 0.000010 0.000010 0.000010 0.000010 0.000010 0.999910 0.000010 0.000010
0.000010 0.000012 0.000010 0.000010 0.000010 0.000010 0.000010 0.999908 0.000010 0.000010
0.000010 0.000010 0.000010 0.000010 0.000010 0.000010 0.000010 0.000010 0.000010 0.999910
0.000010 0.000010 0.000010 0.000010 0.000010 0.000010 0.000010 0.000010 0.000010 0.999910
0.000010 0.000010 0.000010 0.000010 0.000010 0.000010 0.000010 0.000010 0.000010 0.999910
0.000010 0.000010 0.000010 0.000010 0.000010 0.000010 0.000010 0.000010 0.000010 0.999910
0.000010 0.000010 0.000010 0.000010 0.000010 0.000010 0.000010 0.000010 0.000010 0.999910
0.000010 0.000010 0.000010 0.000010 0.000010 0.000010 0.000010 0.000010 0.000010 0.999910
0.000010 0.000010 0.000010 0.000010 0.000010 0.000010 0.000010 0.000010 0.000010 0.999910
0.000010 0.000010 0.000010 0.000010 0.000010 0.000010 0.000010 0.000010 0.000010 0.999910
0.000010 0.000010 0.000010 0.000010 0.000010 0.000010 0.000010 0.000010 0.000010 0.999910
0.000010 0.000010 0.000010 0.000010 0.000010 0.000010 0.000010 0.000010 0.000010 0.999910
0.000010 0.000010 0.000010 0.000010 0.000010 0.000010 0.000010 0.000010 0.000010 0.999910
0.000010 0.000010 0.000010 0.000010 0.000010 0.000010 0.000010 0.000010 0.000010 0.999910
0.000010 0.000010 0.000010 0.000010 0.000010 0.000010 0.000010 0.000010 0.000010 0.999910
0.000010 0.213038 0.786872 0.000020 0.000010 0.000010 0.000010 0.000010 0.000010 0.000010
0.000010 0.000010 0.999910 0.000010 0.000010 0.000010 0.000010 0.000010 0.000010 0.000010
0.000010 0.000010 0.999909 0.000010 0.000010 0.000010 0.000010 0.000010 0.000010 0.000010
0.000010 0.000010 0.999907 0.000011 0.000010 0.000011 0.000010 0.000010 0.000010 0.000010
0.000010 0.000010 0.999904 0.000011 0.000010 0.000014 0.000012 0.000010 0.000010 0.000010
0.000010 0.000010 0.999909 0.000010 0.000010 0.000010 0.000010 0.000010 0.000010 0.000010
0.077137 0.017437 0.004273 0.000010 0.000010 0.000014 0.093078 0.000010 0.808021 0.000010
0.000010 0.000010 0.000010 0.000010 0.999910 0.000010 0.000010 0.000010 0.000010 0.000010
0.000010 0.000010 0.000010 0.000010 0.999910 0.000010 0.000010 0.000010 0.000010 0.000010
0.000010 0.000010 0.000010 0.000010 0.999910 0.000010 0.000010 0.000010 0.000010 0.000010
0.000010 0.000010 0.000010 0.000010 0.999910 0.000010 0.000010 0.000010 0.000010 0.000010
0.000010 0.999908 0.000012 0.000010 0.000010 0.000010 0.000010 0.000010 0.000010 0.000010
0.000010 0.999910 0.000010 0.000010 0.000010 0.000010 0.000010 0.000010 0.000010 0.000010
0.000010 0.999896 0.000015 0.000010 0.000010 0.000019 0.000010 0.000010 0.000010 0.000010
0.000010 0.000010 0.000010 0.000010 0.000010 0.000010 0.999910 0.000010 0.000010 0.000010
0.000010 0.000010 0.000010 0.000010 0.000010 0.000012 0.999908 0.000010 0.000010 0.000010
0.000010 0.000010 0.000010 0.000010 0.000010 0.000010 0.999910 0.000010 0.000010 0.000010
0.064158 0.026814 0.022798 0.000010 0.000010 0.000010 0.127169 0.000010 0.759012 0.000010
0.000010 0.000010 0.000010 0.000010 0.000010 0.000010 0.999910 0.000010 0.000010 0.000010
0.000010 0.000010 0.000010 0.000010 0.000010 0.000010 0.999910 0.000010 0.000010 0.000010
