# Supplementary material for: Introgression and disruption of migration routes have shaped the genetic integrity of wildebeest populations
Source: Nat Commun. 2024 Apr 12;15:2921. doi: 10.1038/s41467-024-47015-y (PMC11014984; doi:10.1038/s41467-024-47015-y)
Supplement: Supplementary file 10 — Source Data [file 41467_2024_47015_MOESM10_ESM.zip › source_data/SuppFig9.Admixture/pop.txt]

CTauBwC__760	B-Kalahari
CTauBwC__761	B-Kalahari
CTauBwC__762	B-Kalahari
CTauBwC__763	B-Kalahari
CTauBwC__764	B-Kalahari
CTauBwC__765	B-Kalahari
CTauBwC__766	B-Kalahari
CTauBwC__767	B-Kalahari
CTauBwC__769	B-Kalahari
CTauBwN_1937	B-Okavango
CTauBwN_1973	B-Kalahari
CTauBwN_2053	B-Okavango
CTauBwN_2245	B-Okavango
CTauBwN_2248	B-Okavango
CTauBwN_2250	B-Okavango
CTauBwN_2252	B-Okavango
CTauBwN_2261	B-Okavango
CTauBwN_8010	B-Okavango
CTauKeS__698	E-Amboseli
CTauKeS__699	E-Amboseli
CTauKeS__700	E-Amboseli
CTauKeS__701	E-Amboseli
CTauKeS__702	E-Amboseli
CTauKeS__704	E-Amboseli
CTauKeS__705	E-Amboseli
CTauKeS__706	E-Amboseli
CTauKeS__707	E-Amboseli
CTauKeS__709	E-Nairobi
CTauKeS__710	E-Nairobi
CTauKeS__711	E-Nairobi
CTauKeS__712	E-Nairobi
CTauKeS__713	E-Nairobi
CTauKeS__714	E-Nairobi
CTauKeS__715	E-Nairobi
CTauKeS__716	E-Nairobi
CTauKeS__717	E-Nairobi
CTauKeS__718	E-Nairobi
CTauKeW__638	W-Serengeti
CTauKeW__640	W-Serengeti
CTauKeW__641	W-Serengeti
CTauKeW__642	W-Serengeti
CTauKeW__643	W-Serengeti
CTauKeW__644	W-Serengeti
CTauKeW__645	W-Serengeti
CTauKeW__646	W-Serengeti
CTauKeW__648	W-Serengeti
CTauKeW__649	W-Serengeti
CTauNaC_1120	B-Ovita
CTauNaC_2635	B-Ovita
CTauNaC_2636	B-Ovita
CTauNaC_2638	B-Ovita
CTauNaC_2639	B-Ovita
CTauNaC__935	B-Ovita
CTauNaC__936	B-Ovita
CTauNaC__940	B-Ovita
CTauNaC__972	B-Ovita
CTauNaN_2489	B-Etosha
CTauNaN_2495	B-Etosha
CTauNaN_2496	B-Etosha
CTauNaN_2500	B-Etosha
CTauNaN_2503	B-Etosha
CTauNaN_2506	B-Etosha
CTauTzN_2165	E-Monduli
CTauTzN_2199	E-Monduli
CTauTzN_3171	E-Monduli
CTauTzN_3172	E-Monduli
CTauTzN_3174	W-Serengeti
CTauTzN_4275	E-Monduli
CTauTzN_4276	E-Monduli
CTauTzN_4279	E-Monduli
CTauTzN_4284	W-Serengeti
CTauTzN_4285	W-Serengeti
CTauTzN_4496	W-Serengeti
CTauTzN_4497	W-Serengeti
CTauTzN_4498	E-Monduli
CTauTzN_4499	E-Monduli
CTauTzN_4501	E-Monduli
CTauTzN_4502	E-Monduli
CTauTzN_5188	W-Serengeti
CTauTzN_8202	W-Serengeti
CTauTzN_8870	W-Serengeti
CTauTzN_8871	W-Serengeti
CTauTzN__738	W-Serengeti
CTauTzN__740	W-Serengeti
CTauTzN__741	W-Serengeti
CTauTzN__742	W-Serengeti
CTauTzN__744	W-Serengeti
CTauTzN__746	W-Serengeti
CTauTzN__747	W-Serengeti
CTauTzN__750	W-Serengeti
CTauTzN__751	W-Serengeti
CTauTzS_3709	N-Selous
CTauTzS_3711	N-Selous
CTauTzS_7105	N-Selous
CTauTzS_7106	N-Selous
CTauTzS_7107	N-Selous
CTauTzS_8872	N-Selous
CTauZaN__914	B-Kalahari
CTauZmC_3745	B-Kafue
CTauZmC_3746	B-Kafue
CTauZmC_3747	B-Kafue
CTauZmC_3748	B-Kafue
CTauZmE_2542	C-Luangwa
CTauZmE_2552	C-Luangwa
CTauZmE_3749	C-Luangwa
CTauZw__1272	B-Zimbabwe
CTauZw__1273	B-Zimbabwe
CTauZw__1274	B-Zimbabwe
CTauZw__1277	B-Kalahari
CTauZw__1278	B-Zimbabwe
CTauZw__1279	B-Zimbabwe
CGnoNa_58015	Black
CGnoNa_58017	Black
CGnoNaC_1324	Black
CGnoNaC_1329	Black
CGnoNaC_1356	Black
CGnoNaC_2627	Black
CGnoNaC_2628	Black
CGnoNaC_2630	Black
CGnoNaC_2632	Black
CGnoNaC_2633	Black
CGnoNaC__926	Black
CGnoNaC__953	Black
CGnoNaC__954	Black
CGnoNaC__962	Black
CGnoZa_58006	Black
CGnoZa_58007	Black
CGnoZa_58016	Black
CGnoZaE58005	Black
CGnoZaE58013	Black
CGnoZaN58014	Black
