# Supplementary material for: Introgression and disruption of migration routes have shaped the genetic integrity of wildebeest populations
Source: Nat Commun. 2024 Apr 12;15:2921. doi: 10.1038/s41467-024-47015-y (PMC11014984; doi:10.1038/s41467-024-47015-y)
Supplement: Supplementary file 10 — Source Data [file 41467_2024_47015_MOESM10_ESM.zip › source_data/SuppFig2.Admixture/K4.Q]

0.000010 0.909962 0.090018 0.000010
0.000010 0.912972 0.087008 0.000010
0.000010 0.911969 0.088011 0.000010
0.000010 0.911656 0.088324 0.000010
0.000010 0.911889 0.088091 0.000010
0.000010 0.913690 0.086290 0.000010
0.000010 0.913711 0.086269 0.000010
0.000010 0.910814 0.089166 0.000010
0.000010 0.910224 0.089756 0.000010
0.000010 0.919859 0.080121 0.000010
0.000010 0.911295 0.088685 0.000010
0.000010 0.929010 0.070970 0.000010
0.000010 0.960802 0.039178 0.000010
0.000010 0.971230 0.028750 0.000010
0.000010 0.946570 0.053410 0.000010
0.000010 0.991157 0.008823 0.000010
0.000010 0.995689 0.004291 0.000010
0.000010 0.926344 0.073636 0.000010
0.000010 0.000010 0.000010 0.999970
0.000013 0.000010 0.000010 0.999967
0.000010 0.000010 0.000010 0.999970
0.000016 0.000010 0.000010 0.999964
0.000010 0.000010 0.000010 0.999970
0.000010 0.000010 0.000010 0.999970
0.000012 0.000010 0.000010 0.999968
0.000010 0.000010 0.000010 0.999970
0.000010 0.000010 0.000010 0.999970
0.000010 0.000010 0.000010 0.999970
0.000010 0.000010 0.000010 0.999970
0.000010 0.000010 0.000010 0.999970
0.000010 0.000010 0.000010 0.999970
0.000010 0.000010 0.000010 0.999970
0.000010 0.000010 0.000010 0.999970
0.000010 0.000010 0.000010 0.999970
0.000010 0.000010 0.000010 0.999970
0.000010 0.000010 0.000010 0.999970
0.000010 0.000010 0.000010 0.999970
0.999970 0.000010 0.000010 0.000010
0.999970 0.000010 0.000010 0.000010
0.999970 0.000010 0.000010 0.000010
0.999970 0.000010 0.000010 0.000010
0.999970 0.000010 0.000010 0.000010
0.999970 0.000010 0.000010 0.000010
0.999970 0.000010 0.000010 0.000010
0.999970 0.000010 0.000010 0.000010
0.999970 0.000010 0.000010 0.000010
0.999970 0.000010 0.000010 0.000010
0.000010 0.999970 0.000010 0.000010
0.000010 0.999970 0.000010 0.000010
0.000010 0.999970 0.000010 0.000010
0.000010 0.999970 0.000010 0.000010
0.000010 0.999970 0.000010 0.000010
0.000010 0.999970 0.000010 0.000010
0.000010 0.999970 0.000010 0.000010
0.000010 0.999970 0.000010 0.000010
0.000010 0.999970 0.000010 0.000010
0.000010 0.979838 0.020142 0.000010
0.000010 0.993535 0.006445 0.000010
0.000010 0.980424 0.019556 0.000010
0.000010 0.978691 0.021289 0.000010
0.000010 0.973574 0.026406 0.000010
0.000010 0.993832 0.006148 0.000010
0.113291 0.000010 0.014880 0.871819
0.117932 0.000010 0.015350 0.866708
0.383176 0.000010 0.007348 0.609466
0.114098 0.000010 0.016607 0.869284
0.999970 0.000010 0.000010 0.000010
0.112271 0.000010 0.019640 0.868079
0.114521 0.000010 0.018195 0.867274
0.100444 0.000010 0.014876 0.884669
0.999970 0.000010 0.000010 0.000010
0.999970 0.000010 0.000010 0.000010
0.999970 0.000010 0.000010 0.000010
0.999970 0.000010 0.000010 0.000010
0.128963 0.000010 0.016031 0.854996
0.103123 0.000010 0.018904 0.877963
0.109402 0.000010 0.017440 0.873148
0.112314 0.000010 0.014735 0.872941
0.999970 0.000010 0.000010 0.000010
0.999970 0.000010 0.000010 0.000010
0.999970 0.000010 0.000010 0.000010
0.999970 0.000010 0.000010 0.000010
0.999970 0.000010 0.000010 0.000010
0.999970 0.000010 0.000010 0.000010
0.999970 0.000010 0.000010 0.000010
0.999970 0.000010 0.000010 0.000010
0.999970 0.000010 0.000010 0.000010
0.999970 0.000010 0.000010 0.000010
0.999970 0.000010 0.000010 0.000010
0.999970 0.000010 0.000010 0.000010
0.999970 0.000010 0.000010 0.000010
0.000010 0.000010 0.999970 0.000010
0.000010 0.000010 0.999970 0.000010
0.000010 0.000010 0.999970 0.000010
0.000010 0.000010 0.999970 0.000010
0.000010 0.000010 0.999970 0.000010
0.000010 0.000012 0.999968 0.000010
0.000010 0.907192 0.092788 0.000010
0.117031 0.849073 0.000010 0.033886
0.117808 0.848403 0.000010 0.033780
0.115770 0.851068 0.000010 0.033152
0.118509 0.849839 0.000010 0.031642
0.000010 0.000010 0.999970 0.000010
0.000010 0.000010 0.999970 0.000010
0.000010 0.000010 0.999970 0.000010
0.000010 0.996596 0.003384 0.000010
0.000013 0.971912 0.028065 0.000010
0.000010 0.984452 0.015528 0.000010
0.000010 0.886720 0.113260 0.000010
0.000012 0.981966 0.018012 0.000010
0.000011 0.978958 0.021021 0.000010
