# Supplementary material for: Introgression and disruption of migration routes have shaped the genetic integrity of wildebeest populations
Source: Nat Commun. 2024 Apr 12;15:2921. doi: 10.1038/s41467-024-47015-y (PMC11014984; doi:10.1038/s41467-024-47015-y)
Supplement: Supplementary file 10 — Source Data [file 41467_2024_47015_MOESM10_ESM.zip › source_data/SuppFig2.Admixture/sampleOrder.K5.txt]

"x"
"1" "CTauBwC__765"
"2" "CTauBwC__766"
"3" "CTauBwC__761"
"4" "CTauBwC__762"
"5" "CTauBwC__764"
"6" "CTauBwC__763"
"7" "CTauBwN_1973"
"8" "CTauBwC__767"
"9" "CTauBwC__769"
"10" "CTauBwC__760"
"11" "CTauZaN__914"
"12" "CTauZw__1277"
"13" "CTauNaC_1120"
"14" "CTauNaC_2635"
"15" "CTauNaC_2636"
"16" "CTauNaC_2638"
"17" "CTauNaC_2639"
"18" "CTauNaC__935"
"19" "CTauNaC__936"
"20" "CTauNaC__940"
"21" "CTauNaC__972"
"22" "CTauNaN_2506"
"23" "CTauNaN_2495"
"24" "CTauNaN_2496"
"25" "CTauNaN_2489"
"26" "CTauNaN_2500"
"27" "CTauNaN_2503"
"28" "CTauZw__1272"
"29" "CTauZw__1274"
"30" "CTauZw__1278"
"31" "CTauZw__1279"
"32" "CTauZw__1273"
"33" "CTauBwN_2261"
"34" "CTauBwN_2252"
"35" "CTauBwN_2248"
"36" "CTauBwN_2245"
"37" "CTauBwN_2250"
"38" "CTauBwN_2053"
"39" "CTauBwN_8010"
"40" "CTauBwN_1937"
"41" "CTauZmC_3747"
"42" "CTauZmC_3748"
"43" "CTauZmC_3745"
"44" "CTauZmC_3746"
"45" "CTauZmE_2542"
"46" "CTauZmE_3749"
"47" "CTauZmE_2552"
"48" "CTauTzS_3709"
"49" "CTauTzS_3711"
"50" "CTauTzS_7105"
"51" "CTauTzS_7107"
"52" "CTauTzS_8872"
"53" "CTauTzS_7106"
"54" "CTauTzN_2165"
"55" "CTauTzN_2199"
"56" "CTauTzN_3172"
"57" "CTauTzN_4275"
"58" "CTauTzN_4276"
"59" "CTauTzN_4279"
"60" "CTauTzN_4498"
"61" "CTauTzN_4501"
"62" "CTauTzN_4502"
"63" "CTauTzN_4499"
"64" "CTauTzN_3171"
"65" "CTauKeS__706"
"66" "CTauKeS__700"
"67" "CTauKeS__707"
"68" "CTauKeS__701"
"69" "CTauKeS__699"
"70" "CTauKeS__705"
"71" "CTauKeS__698"
"72" "CTauKeS__704"
"73" "CTauKeS__702"
"74" "CTauKeS__710"
"75" "CTauKeS__716"
"76" "CTauKeS__712"
"77" "CTauKeS__713"
"78" "CTauKeS__709"
"79" "CTauKeS__711"
"80" "CTauKeS__714"
"81" "CTauKeS__715"
"82" "CTauKeS__718"
"83" "CTauKeS__717"
"84" "CTauKeW__638"
"85" "CTauKeW__640"
"86" "CTauKeW__641"
"87" "CTauKeW__642"
"88" "CTauKeW__643"
"89" "CTauKeW__644"
"90" "CTauKeW__645"
"91" "CTauKeW__646"
"92" "CTauKeW__648"
"93" "CTauKeW__649"
"94" "CTauTzN_3174"
"95" "CTauTzN_4284"
"96" "CTauTzN_4285"
"97" "CTauTzN_4497"
"98" "CTauTzN_5188"
"99" "CTauTzN_8202"
"100" "CTauTzN_8870"
"101" "CTauTzN_8871"
"102" "CTauTzN__738"
"103" "CTauTzN__741"
"104" "CTauTzN__742"
"105" "CTauTzN__744"
"106" "CTauTzN__746"
"107" "CTauTzN__747"
"108" "CTauTzN__751"
"109" "CTauTzN_4496"
"110" "CTauTzN__740"
"111" "CTauTzN__750"
