# Supplementary material for: Introgression and disruption of migration routes have shaped the genetic integrity of wildebeest populations
Source: Nat Commun. 2024 Apr 12;15:2921. doi: 10.1038/s41467-024-47015-y (PMC11014984; doi:10.1038/s41467-024-47015-y)
Supplement: Supplementary file 10 — Source Data [file 41467_2024_47015_MOESM10_ESM.zip › source_data/SuppFig2.Admixture/K3.Q]

0.999980 0.000010 0.000010
0.999980 0.000010 0.000010
0.999980 0.000010 0.000010
0.999980 0.000010 0.000010
0.999980 0.000010 0.000010
0.999980 0.000010 0.000010
0.999980 0.000010 0.000010
0.999980 0.000010 0.000010
0.999980 0.000010 0.000010
0.999980 0.000010 0.000010
0.999980 0.000010 0.000010
0.999980 0.000010 0.000010
0.999980 0.000010 0.000010
0.999980 0.000010 0.000010
0.999980 0.000010 0.000010
0.999980 0.000010 0.000010
0.999980 0.000010 0.000010
0.999980 0.000010 0.000010
0.000010 0.999980 0.000010
0.000010 0.999980 0.000010
0.000010 0.999980 0.000010
0.000010 0.999980 0.000010
0.000010 0.999980 0.000010
0.000010 0.999980 0.000010
0.000010 0.999980 0.000010
0.000010 0.999980 0.000010
0.000010 0.999980 0.000010
0.000010 0.999980 0.000010
0.000010 0.999980 0.000010
0.000010 0.999980 0.000010
0.000010 0.999980 0.000010
0.000010 0.999980 0.000010
0.000010 0.999980 0.000010
0.000010 0.999980 0.000010
0.000010 0.999980 0.000010
0.000010 0.999980 0.000010
0.000010 0.999980 0.000010
0.000010 0.000010 0.999980
0.000010 0.000010 0.999980
0.000010 0.000010 0.999980
0.000010 0.000010 0.999980
0.000010 0.000010 0.999980
0.000010 0.000010 0.999980
0.000010 0.000010 0.999980
0.000010 0.000010 0.999980
0.000010 0.000010 0.999980
0.000010 0.000010 0.999980
0.999980 0.000010 0.000010
0.999980 0.000010 0.000010
0.999980 0.000010 0.000010
0.999980 0.000010 0.000010
0.999980 0.000010 0.000010
0.999980 0.000010 0.000010
0.999980 0.000010 0.000010
0.999980 0.000010 0.000010
0.999980 0.000010 0.000010
0.999980 0.000010 0.000010
0.999980 0.000010 0.000010
0.999980 0.000010 0.000010
0.999980 0.000010 0.000010
0.999980 0.000010 0.000010
0.999980 0.000010 0.000010
0.000010 0.881578 0.118412
0.000010 0.876681 0.123309
0.000010 0.614579 0.385411
0.000010 0.879997 0.119993
0.000010 0.000010 0.999980
0.000010 0.879755 0.120235
0.000010 0.878333 0.121657
0.000010 0.894521 0.105469
0.000010 0.000010 0.999980
0.000010 0.000010 0.999980
0.000010 0.000010 0.999980
0.000010 0.000010 0.999980
0.000010 0.865001 0.134989
0.000010 0.889380 0.110610
0.000010 0.884080 0.115910
0.000010 0.882520 0.117470
0.000010 0.000010 0.999980
0.000010 0.000010 0.999980
0.000010 0.000010 0.999980
0.000010 0.000010 0.999980
0.000010 0.000010 0.999980
0.000010 0.000010 0.999980
0.000010 0.000010 0.999980
0.000010 0.000010 0.999980
0.000010 0.000010 0.999980
0.000010 0.000010 0.999980
0.000010 0.000010 0.999980
0.000010 0.000010 0.999980
0.000010 0.000010 0.999980
0.726025 0.169592 0.104384
0.666279 0.206033 0.127688
0.691932 0.192045 0.116022
0.705085 0.185876 0.109039
0.695831 0.192913 0.111256
0.709167 0.187017 0.103817
0.999980 0.000010 0.000010
0.857456 0.029627 0.112918
0.856869 0.028997 0.114134
0.859683 0.028777 0.111540
0.858412 0.027031 0.114558
0.713690 0.140817 0.145493
0.713898 0.143714 0.142388
0.715907 0.138236 0.145856
0.999980 0.000010 0.000010
0.999980 0.000010 0.000010
0.999980 0.000010 0.000010
0.999978 0.000012 0.000010
0.999980 0.000010 0.000010
0.999980 0.000010 0.000010
