# Supplementary material for: Introgression and disruption of migration routes have shaped the genetic integrity of wildebeest populations
Source: Nat Commun. 2024 Apr 12;15:2921. doi: 10.1038/s41467-024-47015-y (PMC11014984; doi:10.1038/s41467-024-47015-y)
Supplement: Supplementary file 10 — Source Data [file 41467_2024_47015_MOESM10_ESM.zip › source_data/SuppFig2.Admixture/K9.Q]

0.000010 0.802754 0.013802 0.000010 0.083416 0.004361 0.000010 0.000010 0.095627
0.000010 0.796763 0.013139 0.000010 0.083784 0.002249 0.000010 0.000010 0.104025
0.000010 0.805362 0.015003 0.000010 0.082464 0.001559 0.000010 0.000010 0.095573
0.000010 0.795827 0.010225 0.000010 0.087602 0.007474 0.000010 0.000010 0.098832
0.000010 0.801591 0.011658 0.000010 0.078409 0.004125 0.000010 0.000010 0.104176
0.000010 0.792414 0.011524 0.000010 0.091769 0.003184 0.000010 0.000010 0.101069
0.000010 0.802616 0.009359 0.000010 0.086017 0.003680 0.000010 0.000010 0.098287
0.000010 0.796981 0.014184 0.000010 0.086349 0.003967 0.000010 0.000010 0.098479
0.000010 0.802563 0.014969 0.000010 0.086090 0.003125 0.000010 0.000010 0.093212
0.000010 0.854378 0.004919 0.000010 0.061753 0.000010 0.000010 0.000010 0.078901
0.000010 0.802444 0.009134 0.000010 0.086876 0.007610 0.000010 0.000010 0.093896
0.000010 0.891250 0.000010 0.000010 0.035517 0.000010 0.000010 0.000010 0.073173
0.000010 0.999920 0.000010 0.000010 0.000010 0.000010 0.000010 0.000010 0.000010
0.000010 0.999920 0.000010 0.000010 0.000010 0.000010 0.000010 0.000010 0.000010
0.000010 0.928848 0.000010 0.000010 0.017297 0.000010 0.000010 0.017426 0.036379
0.000010 0.999920 0.000010 0.000010 0.000010 0.000010 0.000010 0.000010 0.000010
0.000010 0.999920 0.000010 0.000010 0.000010 0.000010 0.000010 0.000010 0.000010
0.000010 0.888311 0.000010 0.000010 0.042877 0.000010 0.000010 0.000010 0.068752
0.864990 0.000011 0.000010 0.000010 0.000010 0.000010 0.134939 0.000010 0.000010
0.866575 0.000010 0.000010 0.000010 0.000010 0.000010 0.133355 0.000010 0.000010
0.879080 0.000010 0.000010 0.000010 0.000010 0.000010 0.120850 0.000010 0.000010
0.868328 0.000010 0.000010 0.000010 0.000010 0.000010 0.131602 0.000010 0.000010
0.856268 0.000010 0.000010 0.000010 0.000010 0.000010 0.143662 0.000010 0.000010
0.858528 0.000010 0.000010 0.000010 0.000013 0.000010 0.141399 0.000010 0.000010
0.866373 0.000010 0.000010 0.000010 0.000010 0.000010 0.133557 0.000010 0.000010
0.879885 0.000010 0.000010 0.000011 0.000010 0.000010 0.120043 0.000011 0.000010
0.873712 0.000010 0.000010 0.000010 0.000010 0.000010 0.126218 0.000010 0.000010
0.999920 0.000010 0.000010 0.000010 0.000010 0.000010 0.000010 0.000010 0.000010
0.999920 0.000010 0.000010 0.000010 0.000010 0.000010 0.000010 0.000010 0.000010
0.999920 0.000010 0.000010 0.000010 0.000010 0.000010 0.000010 0.000010 0.000010
0.999920 0.000010 0.000010 0.000010 0.000010 0.000010 0.000010 0.000010 0.000010
0.999920 0.000010 0.000010 0.000010 0.000010 0.000010 0.000010 0.000010 0.000010
0.999920 0.000010 0.000010 0.000010 0.000010 0.000010 0.000010 0.000010 0.000010
0.999920 0.000010 0.000010 0.000010 0.000010 0.000010 0.000010 0.000010 0.000010
0.999920 0.000010 0.000010 0.000010 0.000010 0.000010 0.000010 0.000010 0.000010
0.999920 0.000010 0.000010 0.000010 0.000010 0.000010 0.000010 0.000010 0.000010
0.999920 0.000010 0.000010 0.000010 0.000010 0.000010 0.000010 0.000010 0.000010
0.000010 0.000010 0.000010 0.999920 0.000010 0.000010 0.000010 0.000010 0.000010
0.000010 0.000010 0.000010 0.999920 0.000010 0.000010 0.000010 0.000010 0.000010
0.000010 0.000010 0.000010 0.999920 0.000010 0.000010 0.000010 0.000010 0.000010
0.000010 0.000010 0.000010 0.999920 0.000010 0.000010 0.000010 0.000010 0.000010
0.000010 0.000010 0.000010 0.999920 0.000010 0.000010 0.000010 0.000010 0.000010
0.000010 0.000010 0.000010 0.999920 0.000010 0.000010 0.000010 0.000010 0.000010
0.000010 0.000010 0.000010 0.999920 0.000010 0.000010 0.000010 0.000010 0.000010
0.000010 0.000010 0.000010 0.999920 0.000010 0.000010 0.000010 0.000010 0.000010
0.000010 0.000010 0.000010 0.999920 0.000010 0.000010 0.000010 0.000010 0.000010
0.000010 0.000010 0.000010 0.999920 0.000010 0.000010 0.000010 0.000010 0.000010
0.000010 0.000010 0.000010 0.000010 0.999913 0.000010 0.000010 0.000017 0.000010
0.000010 0.000010 0.000011 0.000010 0.999919 0.000010 0.000010 0.000010 0.000010
0.000010 0.138351 0.000010 0.000010 0.861579 0.000010 0.000010 0.000010 0.000010
0.000018 0.000010 0.000010 0.000010 0.999911 0.000011 0.000010 0.000010 0.000010
0.000010 0.000010 0.000010 0.000010 0.999920 0.000010 0.000010 0.000010 0.000010
0.000010 0.000010 0.000010 0.000010 0.999920 0.000010 0.000010 0.000010 0.000010
0.000010 0.000010 0.000010 0.000010 0.999920 0.000010 0.000010 0.000010 0.000010
0.000010 0.000010 0.000010 0.000010 0.999920 0.000010 0.000010 0.000010 0.000010
0.000010 0.379574 0.000010 0.000010 0.598860 0.000010 0.000010 0.009756 0.011759
0.000010 0.670050 0.000010 0.000010 0.244771 0.000010 0.000010 0.054868 0.030260
0.000010 0.687416 0.000010 0.000010 0.261399 0.000010 0.000010 0.035778 0.015357
0.000010 0.669279 0.000010 0.000010 0.251492 0.000010 0.000010 0.052957 0.026222
0.000010 0.661562 0.000010 0.000010 0.252595 0.000010 0.000010 0.052529 0.033264
0.000010 0.666325 0.000010 0.000010 0.240632 0.000010 0.000010 0.054188 0.038805
0.000010 0.710306 0.000010 0.000010 0.246635 0.000010 0.000010 0.030193 0.012816
0.000012 0.000010 0.000010 0.000010 0.000010 0.000010 0.999918 0.000010 0.000010
0.000010 0.000010 0.000010 0.000010 0.000010 0.000010 0.999920 0.000010 0.000010
0.000010 0.000010 0.000010 0.281105 0.000010 0.000010 0.718825 0.000010 0.000010
0.000010 0.000010 0.000010 0.000010 0.000010 0.000010 0.999920 0.000010 0.000010
0.000010 0.000010 0.000010 0.999920 0.000010 0.000010 0.000010 0.000010 0.000010
0.000010 0.000010 0.000010 0.000010 0.000010 0.000010 0.999920 0.000010 0.000010
0.000010 0.000010 0.000010 0.000010 0.000010 0.000010 0.999920 0.000010 0.000010
0.000010 0.000010 0.000010 0.000010 0.000010 0.000010 0.999920 0.000010 0.000010
0.000010 0.000010 0.000010 0.999920 0.000010 0.000010 0.000010 0.000010 0.000010
0.000010 0.000010 0.000010 0.999920 0.000010 0.000010 0.000010 0.000010 0.000010
0.000010 0.000010 0.000010 0.999920 0.000010 0.000010 0.000010 0.000010 0.000010
0.000010 0.000010 0.000010 0.999920 0.000010 0.000010 0.000010 0.000010 0.000010
0.000010 0.000010 0.000010 0.000010 0.000010 0.000010 0.999920 0.000010 0.000010
0.000010 0.000010 0.000010 0.000010 0.000010 0.000010 0.999920 0.000010 0.000010
0.000010 0.000010 0.000010 0.000010 0.000010 0.000010 0.999920 0.000010 0.000010
0.000010 0.000010 0.000010 0.000010 0.000010 0.000010 0.999920 0.000010 0.000010
0.000010 0.000010 0.000010 0.999920 0.000010 0.000010 0.000010 0.000010 0.000010
0.000010 0.000010 0.000010 0.999920 0.000010 0.000010 0.000010 0.000010 0.000010
0.000010 0.000010 0.000010 0.999920 0.000010 0.000010 0.000010 0.000010 0.000010
0.000010 0.000010 0.000010 0.999920 0.000010 0.000010 0.000010 0.000010 0.000010
0.000010 0.000010 0.000010 0.999920 0.000010 0.000010 0.000010 0.000010 0.000010
0.000010 0.000010 0.000010 0.999920 0.000010 0.000010 0.000010 0.000010 0.000010
0.000010 0.000010 0.000010 0.999920 0.000010 0.000010 0.000010 0.000010 0.000010
0.000010 0.000010 0.000010 0.999920 0.000010 0.000010 0.000010 0.000010 0.000010
0.000010 0.000010 0.000010 0.999920 0.000010 0.000010 0.000010 0.000010 0.000010
0.000010 0.000010 0.000010 0.999920 0.000010 0.000010 0.000010 0.000010 0.000010
0.000010 0.000010 0.000010 0.999920 0.000010 0.000010 0.000010 0.000010 0.000010
0.000010 0.000010 0.000010 0.999920 0.000010 0.000010 0.000010 0.000010 0.000010
0.000010 0.000010 0.000010 0.999920 0.000010 0.000010 0.000010 0.000010 0.000010
0.000010 0.000010 0.213603 0.000010 0.000010 0.786326 0.000010 0.000010 0.000010
0.000010 0.000010 0.000010 0.000010 0.000010 0.999920 0.000010 0.000010 0.000010
0.000010 0.000010 0.000010 0.000010 0.000010 0.999920 0.000010 0.000010 0.000010
0.000011 0.000010 0.000010 0.000010 0.000010 0.999919 0.000010 0.000010 0.000010
0.000010 0.000010 0.000010 0.000010 0.000010 0.999920 0.000010 0.000010 0.000010
0.000012 0.000012 0.000010 0.000010 0.000010 0.999916 0.000010 0.000010 0.000010
0.000014 0.810590 0.012878 0.000010 0.074779 0.007768 0.000010 0.000010 0.093941
0.000010 0.000010 0.000010 0.000010 0.000010 0.000010 0.000010 0.999920 0.000010
0.000010 0.000010 0.000010 0.000010 0.000016 0.000010 0.000010 0.999914 0.000010
0.000010 0.000010 0.000010 0.000010 0.000010 0.000010 0.000010 0.999920 0.000010
0.000010 0.000010 0.000010 0.000010 0.000010 0.000010 0.000010 0.999920 0.000010
0.000010 0.000010 0.999920 0.000010 0.000010 0.000010 0.000010 0.000010 0.000010
0.000010 0.000010 0.999919 0.000010 0.000010 0.000010 0.000011 0.000010 0.000010
0.000010 0.000010 0.999920 0.000010 0.000010 0.000010 0.000010 0.000010 0.000010
0.000010 0.000010 0.000015 0.000018 0.000010 0.000010 0.000010 0.000010 0.999907
0.000010 0.000010 0.000010 0.000010 0.000010 0.000010 0.000010 0.000010 0.999920
0.000011 0.000010 0.000010 0.000010 0.000010 0.000010 0.000012 0.000010 0.999917
0.000010 0.757809 0.025791 0.000010 0.068614 0.020618 0.000010 0.000010 0.127127
0.000015 0.000010 0.000012 0.000010 0.000010 0.000010 0.000010 0.000010 0.999913
0.000010 0.000011 0.000010 0.000010 0.000010 0.000010 0.000010 0.000010 0.999919
