# Supplementary material for: Introgression and disruption of migration routes have shaped the genetic integrity of wildebeest populations
Source: Nat Commun. 2024 Apr 12;15:2921. doi: 10.1038/s41467-024-47015-y (PMC11014984; doi:10.1038/s41467-024-47015-y)
Supplement: Supplementary file 10 — Source Data [file 41467_2024_47015_MOESM10_ESM.zip › source_data/SuppFig2.Admixture/K7.Q]

0.057068 0.167371 0.218462 0.557068 0.000010 0.000011 0.000010
0.052997 0.164587 0.223139 0.559248 0.000010 0.000010 0.000010
0.054558 0.164851 0.216096 0.564458 0.000018 0.000010 0.000010
0.054746 0.165901 0.217504 0.561819 0.000010 0.000010 0.000010
0.054086 0.161759 0.224930 0.559195 0.000010 0.000010 0.000010
0.052802 0.172089 0.219880 0.555199 0.000010 0.000010 0.000010
0.052676 0.168907 0.219420 0.558967 0.000010 0.000010 0.000010
0.055555 0.166957 0.218705 0.558752 0.000010 0.000010 0.000010
0.056644 0.170270 0.215971 0.557084 0.000010 0.000011 0.000010
0.040737 0.138266 0.202180 0.618787 0.000010 0.000010 0.000010
0.055102 0.169427 0.215569 0.559865 0.000017 0.000010 0.000010
0.027604 0.124346 0.204890 0.643125 0.000015 0.000010 0.000010
0.000010 0.063636 0.146608 0.789716 0.000010 0.000010 0.000010
0.000010 0.020533 0.132357 0.847070 0.000010 0.000010 0.000010
0.000330 0.099939 0.175428 0.724273 0.000010 0.000010 0.000010
0.000010 0.000010 0.097696 0.902254 0.000010 0.000010 0.000010
0.000010 0.000010 0.081476 0.918474 0.000010 0.000010 0.000010
0.031541 0.131627 0.201390 0.635411 0.000010 0.000010 0.000010
0.000010 0.000010 0.000010 0.000010 0.134948 0.000010 0.865002
0.000010 0.000010 0.000010 0.000010 0.133364 0.000010 0.866586
0.000010 0.000010 0.000010 0.000010 0.120859 0.000010 0.879091
0.000010 0.000010 0.000010 0.000010 0.131611 0.000010 0.868339
0.000010 0.000010 0.000010 0.000010 0.143671 0.000010 0.856279
0.000013 0.000010 0.000010 0.000010 0.141408 0.000010 0.858539
0.000010 0.000010 0.000010 0.000010 0.133565 0.000010 0.866385
0.000018 0.000010 0.000010 0.000010 0.120048 0.000010 0.879894
0.000010 0.000010 0.000012 0.000010 0.126225 0.000010 0.873723
0.000010 0.000010 0.000014 0.000010 0.000010 0.000010 0.999936
0.000010 0.000015 0.000010 0.000014 0.000010 0.000010 0.999931
0.000010 0.000010 0.000010 0.000011 0.000010 0.000010 0.999939
0.000010 0.000010 0.000010 0.000010 0.000010 0.000010 0.999940
0.000010 0.000010 0.000010 0.000010 0.000013 0.000010 0.999937
0.000010 0.000019 0.000011 0.000010 0.000010 0.000010 0.999930
0.000010 0.000017 0.000010 0.000010 0.000010 0.000010 0.999933
0.000010 0.000010 0.000010 0.000010 0.000010 0.000010 0.999940
0.000010 0.000010 0.000014 0.000010 0.000010 0.000010 0.999936
0.000010 0.000010 0.000010 0.000010 0.000010 0.000010 0.999940
0.000010 0.000011 0.000010 0.000010 0.000010 0.999939 0.000010
0.000010 0.000010 0.000012 0.000010 0.000010 0.999938 0.000010
0.000010 0.000010 0.000010 0.000010 0.000010 0.999940 0.000010
0.000010 0.000010 0.000010 0.000010 0.000010 0.999940 0.000010
0.000010 0.000015 0.000010 0.000010 0.000010 0.999935 0.000010
0.000010 0.000013 0.000010 0.000010 0.000012 0.999935 0.000010
0.000010 0.000012 0.000010 0.000010 0.000014 0.999934 0.000010
0.000010 0.000010 0.000010 0.000010 0.000010 0.999940 0.000010
0.000010 0.000010 0.000010 0.000010 0.000010 0.999940 0.000010
0.000010 0.000010 0.000010 0.000010 0.000010 0.999940 0.000010
0.000010 0.999937 0.000010 0.000010 0.000013 0.000010 0.000010
0.000010 0.999940 0.000010 0.000010 0.000010 0.000010 0.000010
0.000010 0.951930 0.000010 0.048020 0.000010 0.000010 0.000010
0.000010 0.999939 0.000010 0.000010 0.000011 0.000010 0.000010
0.000010 0.999940 0.000010 0.000010 0.000010 0.000010 0.000010
0.000010 0.999940 0.000010 0.000010 0.000010 0.000010 0.000010
0.000010 0.999940 0.000010 0.000010 0.000010 0.000010 0.000010
0.000010 0.999930 0.000020 0.000010 0.000010 0.000010 0.000010
0.000010 0.642697 0.071389 0.285874 0.000010 0.000010 0.000010
0.000010 0.306804 0.131090 0.562066 0.000010 0.000010 0.000010
0.000010 0.324273 0.121695 0.553992 0.000010 0.000010 0.000010
0.000010 0.312272 0.128154 0.559534 0.000010 0.000010 0.000010
0.000010 0.313602 0.133741 0.552617 0.000010 0.000010 0.000010
0.000010 0.301876 0.140224 0.557860 0.000010 0.000010 0.000010
0.000010 0.312240 0.123958 0.563762 0.000010 0.000010 0.000010
0.000010 0.000010 0.000010 0.000010 0.999940 0.000010 0.000010
0.000010 0.000010 0.000010 0.000010 0.999940 0.000010 0.000010
0.000010 0.000010 0.000010 0.000010 0.718836 0.281114 0.000010
0.000010 0.000010 0.000010 0.000010 0.999940 0.000010 0.000010
0.000010 0.000010 0.000010 0.000010 0.000010 0.999940 0.000010
0.000010 0.000010 0.000010 0.000010 0.999940 0.000010 0.000010
0.000010 0.000010 0.000010 0.000010 0.999940 0.000010 0.000010
0.000010 0.000010 0.000010 0.000010 0.999940 0.000010 0.000010
0.000017 0.000016 0.000010 0.000010 0.000015 0.999923 0.000010
0.000010 0.000010 0.000010 0.000010 0.000010 0.999940 0.000010
0.000010 0.000010 0.000010 0.000010 0.000010 0.999940 0.000010
0.000014 0.000017 0.000010 0.000019 0.000010 0.999920 0.000010
0.000010 0.000010 0.000010 0.000010 0.999940 0.000010 0.000010
0.000010 0.000010 0.000010 0.000010 0.999940 0.000010 0.000010
0.000010 0.000010 0.000014 0.000010 0.999936 0.000010 0.000010
0.000010 0.000010 0.000010 0.000010 0.999940 0.000010 0.000010
0.000010 0.000010 0.000010 0.000010 0.000010 0.999940 0.000010
0.000011 0.000010 0.000010 0.000010 0.000010 0.999939 0.000010
0.000013 0.000010 0.000010 0.000010 0.000010 0.999937 0.000010
0.000010 0.000010 0.000010 0.000010 0.000010 0.999940 0.000010
0.000010 0.000010 0.000010 0.000010 0.000010 0.999940 0.000010
0.000018 0.000017 0.000010 0.000010 0.000010 0.999926 0.000010
0.000010 0.000010 0.000010 0.000010 0.000010 0.999940 0.000010
0.000010 0.000017 0.000010 0.000010 0.000010 0.999933 0.000010
0.000010 0.000010 0.000010 0.000010 0.000010 0.999940 0.000010
0.000018 0.000015 0.000012 0.000010 0.000010 0.999925 0.000010
0.000010 0.000010 0.000010 0.000010 0.000010 0.999940 0.000010
0.000010 0.000010 0.000010 0.000010 0.000010 0.999940 0.000010
0.000010 0.000010 0.000010 0.000010 0.000010 0.999940 0.000010
0.999939 0.000011 0.000010 0.000010 0.000010 0.000010 0.000010
0.999940 0.000010 0.000010 0.000010 0.000010 0.000010 0.000010
0.999939 0.000010 0.000010 0.000010 0.000010 0.000010 0.000010
0.999940 0.000010 0.000010 0.000010 0.000010 0.000010 0.000010
0.999935 0.000010 0.000010 0.000010 0.000015 0.000010 0.000010
0.999940 0.000010 0.000010 0.000010 0.000010 0.000010 0.000010
0.058150 0.158008 0.216931 0.566881 0.000010 0.000010 0.000010
0.000010 0.000010 0.000010 0.999940 0.000010 0.000010 0.000010
0.000010 0.000010 0.000010 0.999940 0.000010 0.000010 0.000010
0.000010 0.000010 0.000010 0.999940 0.000010 0.000010 0.000010
0.000010 0.000010 0.000010 0.999940 0.000010 0.000010 0.000010
0.999940 0.000010 0.000010 0.000010 0.000010 0.000010 0.000010
0.999940 0.000010 0.000010 0.000010 0.000010 0.000010 0.000010
0.999940 0.000010 0.000010 0.000010 0.000010 0.000010 0.000010
0.000010 0.000010 0.999939 0.000011 0.000010 0.000010 0.000010
0.000010 0.000010 0.999939 0.000010 0.000011 0.000010 0.000010
0.000010 0.000010 0.999940 0.000010 0.000010 0.000010 0.000010
0.078958 0.144398 0.241220 0.535394 0.000010 0.000010 0.000010
0.000012 0.000011 0.999936 0.000010 0.000010 0.000010 0.000010
0.000010 0.000010 0.999940 0.000010 0.000010 0.000010 0.000010
