# Supplementary material for: Introgression and disruption of migration routes have shaped the genetic integrity of wildebeest populations
Source: Nat Commun. 2024 Apr 12;15:2921. doi: 10.1038/s41467-024-47015-y (PMC11014984; doi:10.1038/s41467-024-47015-y)
Supplement: Supplementary file 10 — Source Data [file 41467_2024_47015_MOESM10_ESM.zip › source_data/SuppFig2.Admixture/sample.pop.txt]

pop	sampleID
B-Kalahari	CTauBwC__760
B-Kalahari	CTauBwC__761
B-Kalahari	CTauBwC__762
B-Kalahari	CTauBwC__763
B-Kalahari	CTauBwC__764
B-Kalahari	CTauBwC__765
B-Kalahari	CTauBwC__766
B-Kalahari	CTauBwC__767
B-Kalahari	CTauBwC__769
B-Kalahari	CTauBwN_1973
B-Kalahari	CTauZaN__914
B-Kalahari	CTauZw__1277
B-Ovita	CTauNaC_1120
B-Ovita	CTauNaC_2635
B-Ovita	CTauNaC_2636
B-Ovita	CTauNaC_2638
B-Ovita	CTauNaC_2639
B-Ovita	CTauNaC__935
B-Ovita	CTauNaC__936
B-Ovita	CTauNaC__940
B-Ovita	CTauNaC__972
B-Etosha	CTauNaN_2489
B-Etosha	CTauNaN_2495
B-Etosha	CTauNaN_2496
B-Etosha	CTauNaN_2500
B-Etosha	CTauNaN_2503
B-Etosha	CTauNaN_2506
B-Mlala	CTauZw__1272
B-Mlala	CTauZw__1273
B-Mlala	CTauZw__1274
B-Mlala	CTauZw__1278
B-Mlala	CTauZw__1279
B-Moremi	CTauBwN_1937
B-Moremi	CTauBwN_2053
B-Moremi	CTauBwN_2245
B-Moremi	CTauBwN_2248
B-Moremi	CTauBwN_2250
B-Moremi	CTauBwN_2252
B-Moremi	CTauBwN_2261
B-Moremi	CTauBwN_8010
B-Kafue	CTauZmC_3745
B-Kafue	CTauZmC_3746
B-Kafue	CTauZmC_3747
B-Kafue	CTauZmC_3748
C-Luangwa	CTauZmE_2542
C-Luangwa	CTauZmE_2552
C-Luangwa	CTauZmE_3749
N-Selous	CTauTzS_3709
N-Selous	CTauTzS_3711
N-Selous	CTauTzS_7105
N-Selous	CTauTzS_7106
N-Selous	CTauTzS_7107
N-Selous	CTauTzS_8872
E-Monduli	CTauTzN_2165
E-Monduli	CTauTzN_2199
E-Monduli	CTauTzN_3171
E-Monduli	CTauTzN_3172
E-Monduli	CTauTzN_4275
E-Monduli	CTauTzN_4276
E-Monduli	CTauTzN_4279
E-Monduli	CTauTzN_4498
E-Monduli	CTauTzN_4499
E-Monduli	CTauTzN_4501
E-Monduli	CTauTzN_4502
E-Amboseli	CTauKeS__698
E-Amboseli	CTauKeS__699
E-Amboseli	CTauKeS__700
E-Amboseli	CTauKeS__701
E-Amboseli	CTauKeS__702
E-Amboseli	CTauKeS__704
E-Amboseli	CTauKeS__705
E-Amboseli	CTauKeS__706
E-Amboseli	CTauKeS__707
E-Nairobi	CTauKeS__709
E-Nairobi	CTauKeS__710
E-Nairobi	CTauKeS__711
E-Nairobi	CTauKeS__712
E-Nairobi	CTauKeS__713
E-Nairobi	CTauKeS__714
E-Nairobi	CTauKeS__715
E-Nairobi	CTauKeS__716
E-Nairobi	CTauKeS__717
E-Nairobi	CTauKeS__718
W-Serengeti	CTauKeW__638
W-Serengeti	CTauKeW__640
W-Serengeti	CTauKeW__641
W-Serengeti	CTauKeW__642
W-Serengeti	CTauKeW__643
W-Serengeti	CTauKeW__644
W-Serengeti	CTauKeW__645
W-Serengeti	CTauKeW__646
W-Serengeti	CTauKeW__648
W-Serengeti	CTauKeW__649
W-Serengeti	CTauTzN_3174
W-Serengeti	CTauTzN_4284
W-Serengeti	CTauTzN_4285
W-Serengeti	CTauTzN_4496
W-Serengeti	CTauTzN_4497
W-Serengeti	CTauTzN_5188
W-Serengeti	CTauTzN_8202
W-Serengeti	CTauTzN_8870
W-Serengeti	CTauTzN_8871
W-Serengeti	CTauTzN__738
W-Serengeti	CTauTzN__740
W-Serengeti	CTauTzN__741
W-Serengeti	CTauTzN__742
W-Serengeti	CTauTzN__744
W-Serengeti	CTauTzN__746
W-Serengeti	CTauTzN__747
W-Serengeti	CTauTzN__750
W-Serengeti	CTauTzN__751
