# Supplementary material for: Introgression and disruption of migration routes have shaped the genetic integrity of wildebeest populations
Source: Nat Commun. 2024 Apr 12;15:2921. doi: 10.1038/s41467-024-47015-y (PMC11014984; doi:10.1038/s41467-024-47015-y)
Supplement: Supplementary file 10 — Source Data [file 41467_2024_47015_MOESM10_ESM.zip › source_data/SuppFig2.Admixture/K8.Q]

0.083405 0.803634 0.095593 0.017328 0.000010 0.000010 0.000010 0.000010
0.083886 0.797662 0.103987 0.014425 0.000010 0.000010 0.000010 0.000010
0.082519 0.806577 0.095609 0.015255 0.000010 0.000010 0.000010 0.000010
0.087536 0.796123 0.098731 0.017569 0.000010 0.000010 0.000010 0.000010
0.078372 0.802343 0.104123 0.015123 0.000010 0.000010 0.000010 0.000010
0.091810 0.793133 0.101027 0.013991 0.000010 0.000010 0.000010 0.000010
0.085993 0.803072 0.098220 0.012675 0.000010 0.000010 0.000010 0.000010
0.086348 0.797978 0.098460 0.017174 0.000010 0.000010 0.000010 0.000010
0.086201 0.803547 0.093168 0.017045 0.000010 0.000010 0.000010 0.000010
0.061645 0.858357 0.079206 0.000749 0.000010 0.000013 0.000010 0.000010
0.086841 0.802500 0.093772 0.016847 0.000010 0.000010 0.000010 0.000010
0.035405 0.891459 0.073086 0.000010 0.000010 0.000010 0.000010 0.000010
0.000010 0.999930 0.000010 0.000010 0.000010 0.000010 0.000010 0.000010
0.000013 0.999927 0.000010 0.000010 0.000010 0.000010 0.000010 0.000010
0.017218 0.929262 0.036317 0.000010 0.000010 0.017163 0.000010 0.000010
0.000010 0.999930 0.000010 0.000010 0.000010 0.000010 0.000010 0.000010
0.000010 0.999930 0.000010 0.000010 0.000010 0.000010 0.000010 0.000010
0.042749 0.888533 0.068668 0.000010 0.000010 0.000010 0.000010 0.000010
0.000010 0.000010 0.000010 0.000010 0.134945 0.000010 0.000010 0.864995
0.000010 0.000010 0.000010 0.000010 0.133361 0.000010 0.000010 0.866579
0.000010 0.000010 0.000010 0.000010 0.120856 0.000010 0.000010 0.879084
0.000010 0.000010 0.000010 0.000010 0.131608 0.000010 0.000010 0.868332
0.000010 0.000010 0.000010 0.000010 0.143668 0.000010 0.000010 0.856272
0.000010 0.000010 0.000010 0.000010 0.141407 0.000010 0.000010 0.858533
0.000010 0.000010 0.000010 0.000010 0.133562 0.000010 0.000010 0.866378
0.000010 0.000010 0.000010 0.000014 0.120047 0.000010 0.000010 0.879889
0.000010 0.000010 0.000010 0.000010 0.126224 0.000010 0.000010 0.873716
0.000010 0.000015 0.000018 0.000010 0.000010 0.000010 0.000010 0.999917
0.000010 0.000010 0.000010 0.000010 0.000010 0.000010 0.000010 0.999930
0.000010 0.000010 0.000020 0.000010 0.000010 0.000010 0.000010 0.999920
0.000010 0.000017 0.000010 0.000010 0.000010 0.000016 0.000010 0.999917
0.000015 0.000010 0.000014 0.000010 0.000010 0.000010 0.000010 0.999920
0.000010 0.000017 0.000010 0.000010 0.000010 0.000010 0.000010 0.999923
0.000012 0.000010 0.000019 0.000010 0.000010 0.000010 0.000010 0.999919
0.000010 0.000019 0.000014 0.000010 0.000010 0.000010 0.000010 0.999917
0.000010 0.000016 0.000015 0.000010 0.000010 0.000010 0.000010 0.999919
0.000020 0.000012 0.000014 0.000010 0.000010 0.000010 0.000010 0.999914
0.000010 0.000010 0.000010 0.000010 0.000010 0.000010 0.999930 0.000010
0.000010 0.000010 0.000010 0.000010 0.000010 0.000010 0.999930 0.000010
0.000010 0.000010 0.000010 0.000010 0.000011 0.000010 0.999929 0.000010
0.000010 0.000010 0.000010 0.000010 0.000010 0.000010 0.999930 0.000010
0.000013 0.000014 0.000010 0.000011 0.000010 0.000010 0.999923 0.000010
0.000010 0.000010 0.000010 0.000010 0.000010 0.000010 0.999930 0.000010
0.000010 0.000010 0.000010 0.000010 0.000010 0.000010 0.999930 0.000010
0.000010 0.000010 0.000010 0.000010 0.000012 0.000010 0.999928 0.000010
0.000010 0.000010 0.000010 0.000010 0.000010 0.000010 0.999930 0.000010
0.000010 0.000010 0.000010 0.000013 0.000010 0.000010 0.999927 0.000010
0.999930 0.000010 0.000010 0.000010 0.000010 0.000010 0.000010 0.000010
0.999930 0.000010 0.000010 0.000010 0.000010 0.000010 0.000010 0.000010
0.861572 0.138368 0.000010 0.000010 0.000010 0.000010 0.000010 0.000010
0.999930 0.000010 0.000010 0.000010 0.000010 0.000010 0.000010 0.000010
0.999930 0.000010 0.000010 0.000010 0.000010 0.000010 0.000010 0.000010
0.999930 0.000010 0.000010 0.000010 0.000010 0.000010 0.000010 0.000010
0.999930 0.000010 0.000010 0.000010 0.000010 0.000010 0.000010 0.000010
0.999927 0.000010 0.000010 0.000010 0.000010 0.000013 0.000010 0.000010
0.598823 0.379747 0.011736 0.000010 0.000010 0.009654 0.000010 0.000010
0.244687 0.670389 0.030196 0.000010 0.000010 0.054688 0.000010 0.000010
0.261318 0.687831 0.015285 0.000010 0.000010 0.035527 0.000010 0.000010
0.251434 0.669600 0.026152 0.000010 0.000010 0.052773 0.000010 0.000010
0.252529 0.661899 0.033195 0.000010 0.000010 0.052337 0.000010 0.000010
0.240575 0.666644 0.038751 0.000010 0.000010 0.053989 0.000010 0.000010
0.246558 0.710709 0.012733 0.000010 0.000010 0.029960 0.000010 0.000010
0.000010 0.000010 0.000010 0.000010 0.999930 0.000010 0.000010 0.000010
0.000010 0.000010 0.000010 0.000010 0.999930 0.000010 0.000010 0.000010
0.000010 0.000010 0.000010 0.000010 0.718830 0.000010 0.281110 0.000010
0.000010 0.000010 0.000010 0.000010 0.999930 0.000010 0.000010 0.000010
0.000010 0.000010 0.000010 0.000010 0.000010 0.000010 0.999930 0.000010
0.000010 0.000010 0.000010 0.000010 0.999930 0.000010 0.000010 0.000010
0.000010 0.000017 0.000010 0.000010 0.999923 0.000010 0.000010 0.000010
0.000010 0.000012 0.000010 0.000018 0.999920 0.000010 0.000010 0.000010
0.000010 0.000010 0.000010 0.000010 0.000010 0.000010 0.999930 0.000010
0.000010 0.000010 0.000010 0.000010 0.000010 0.000010 0.999930 0.000010
0.000010 0.000010 0.000010 0.000010 0.000010 0.000010 0.999930 0.000010
0.000010 0.000010 0.000010 0.000010 0.000010 0.000010 0.999930 0.000010
0.000010 0.000010 0.000010 0.000010 0.999930 0.000010 0.000010 0.000010
0.000010 0.000010 0.000010 0.000010 0.999930 0.000010 0.000010 0.000010
0.000010 0.000010 0.000010 0.000010 0.999930 0.000010 0.000010 0.000010
0.000010 0.000012 0.000010 0.000010 0.999928 0.000010 0.000010 0.000010
0.000010 0.000010 0.000010 0.000010 0.000010 0.000010 0.999930 0.000010
0.000010 0.000010 0.000010 0.000010 0.000010 0.000010 0.999930 0.000010
0.000010 0.000010 0.000010 0.000010 0.000010 0.000010 0.999930 0.000010
0.000010 0.000010 0.000010 0.000010 0.000010 0.000010 0.999930 0.000010
0.000010 0.000010 0.000010 0.000010 0.000010 0.000010 0.999930 0.000010
0.000010 0.000010 0.000010 0.000010 0.000010 0.000010 0.999930 0.000010
0.000010 0.000010 0.000010 0.000010 0.000010 0.000010 0.999930 0.000010
0.000010 0.000010 0.000010 0.000010 0.000010 0.000010 0.999930 0.000010
0.000010 0.000010 0.000010 0.000011 0.000010 0.000010 0.999929 0.000010
0.000010 0.000010 0.000010 0.000010 0.000010 0.000010 0.999930 0.000010
0.000010 0.000010 0.000010 0.000010 0.000010 0.000010 0.999930 0.000010
0.000010 0.000010 0.000010 0.000011 0.000010 0.000010 0.999929 0.000010
0.000010 0.000010 0.000010 0.000012 0.000012 0.000010 0.999925 0.000010
0.000010 0.000010 0.000010 0.999930 0.000010 0.000010 0.000010 0.000010
0.000010 0.000010 0.000010 0.999930 0.000010 0.000010 0.000010 0.000010
0.000010 0.000010 0.000010 0.999930 0.000010 0.000010 0.000010 0.000010
0.000010 0.000010 0.000010 0.999930 0.000010 0.000010 0.000010 0.000010
0.000010 0.000010 0.000010 0.999930 0.000010 0.000010 0.000010 0.000010
0.000010 0.000010 0.000010 0.999930 0.000010 0.000010 0.000010 0.000010
0.074803 0.810991 0.093817 0.020349 0.000010 0.000010 0.000010 0.000010
0.000010 0.000010 0.000010 0.000010 0.000010 0.999930 0.000010 0.000010
0.000010 0.000010 0.000010 0.000010 0.000010 0.999930 0.000010 0.000010
0.000010 0.000011 0.000010 0.000010 0.000010 0.999929 0.000010 0.000010
0.000010 0.000014 0.000010 0.000010 0.000010 0.999926 0.000010 0.000010
0.000010 0.000010 0.000010 0.999925 0.000014 0.000010 0.000010 0.000010
0.000010 0.000010 0.000010 0.999930 0.000010 0.000010 0.000010 0.000010
0.000010 0.000010 0.000010 0.999922 0.000010 0.000010 0.000018 0.000010
0.000010 0.000010 0.999924 0.000010 0.000010 0.000016 0.000010 0.000010
0.000010 0.000010 0.999930 0.000010 0.000010 0.000010 0.000010 0.000010
0.000010 0.000010 0.999928 0.000012 0.000010 0.000010 0.000010 0.000010
0.068620 0.758592 0.127030 0.045716 0.000010 0.000012 0.000010 0.000010
0.000010 0.000010 0.999921 0.000010 0.000016 0.000013 0.000010 0.000010
0.000010 0.000010 0.999927 0.000010 0.000013 0.000010 0.000010 0.000010
