# Supplementary material for: Introgression and disruption of migration routes have shaped the genetic integrity of wildebeest populations
Source: Nat Commun. 2024 Apr 12;15:2921. doi: 10.1038/s41467-024-47015-y (PMC11014984; doi:10.1038/s41467-024-47015-y)
Supplement: Supplementary file 10 — Source Data [file 41467_2024_47015_MOESM10_ESM.zip › source_data/SuppFig2.Admixture/K2.Q]

0.999990 0.000010
0.999990 0.000010
0.999990 0.000010
0.999990 0.000010
0.999990 0.000010
0.999990 0.000010
0.999990 0.000010
0.999990 0.000010
0.999990 0.000010
0.999990 0.000010
0.999990 0.000010
0.999990 0.000010
0.999990 0.000010
0.999990 0.000010
0.999990 0.000010
0.999990 0.000010
0.999990 0.000010
0.999990 0.000010
0.000010 0.999990
0.000010 0.999990
0.000010 0.999990
0.000010 0.999990
0.000010 0.999990
0.000010 0.999990
0.000010 0.999990
0.000010 0.999990
0.000010 0.999990
0.000010 0.999990
0.000010 0.999990
0.000010 0.999990
0.000010 0.999990
0.000010 0.999990
0.000010 0.999990
0.000010 0.999990
0.000010 0.999990
0.000010 0.999990
0.000010 0.999990
0.000010 0.999990
0.000010 0.999990
0.000010 0.999990
0.000010 0.999990
0.000010 0.999990
0.000010 0.999990
0.000010 0.999990
0.000010 0.999990
0.000010 0.999990
0.000010 0.999990
0.999990 0.000010
0.999990 0.000010
0.999990 0.000010
0.999990 0.000010
0.999990 0.000010
0.999990 0.000010
0.999990 0.000010
0.999990 0.000010
0.999990 0.000010
0.999990 0.000010
0.999990 0.000010
0.999990 0.000010
0.999990 0.000010
0.999990 0.000010
0.999990 0.000010
0.000010 0.999990
0.000010 0.999990
0.000010 0.999990
0.000010 0.999990
0.000010 0.999990
0.000010 0.999990
0.000010 0.999990
0.000010 0.999990
0.000010 0.999990
0.000010 0.999990
0.000346 0.999654
0.000010 0.999990
0.000010 0.999990
0.000010 0.999990
0.000010 0.999990
0.000010 0.999990
0.000010 0.999990
0.000531 0.999469
0.000363 0.999637
0.000010 0.999990
0.005165 0.994835
0.000010 0.999990
0.000010 0.999990
0.000010 0.999990
0.000010 0.999990
0.000010 0.999990
0.000324 0.999676
0.000010 0.999990
0.000010 0.999990
0.715487 0.284513
0.654458 0.345542
0.679443 0.320557
0.692465 0.307535
0.682932 0.317068
0.695960 0.304040
0.999990 0.000010
0.862170 0.137830
0.861383 0.138617
0.864227 0.135773
0.863057 0.136943
0.708155 0.291845
0.708082 0.291918
0.710534 0.289466
0.999990 0.000010
0.999990 0.000010
0.999990 0.000010
0.999990 0.000010
0.999990 0.000010
0.999990 0.000010
