# Supplementary material for: Introgression and disruption of migration routes have shaped the genetic integrity of wildebeest populations
Source: Nat Commun. 2024 Apr 12;15:2921. doi: 10.1038/s41467-024-47015-y (PMC11014984; doi:10.1038/s41467-024-47015-y)
Supplement: Supplementary file 10 — Source Data [file 41467_2024_47015_MOESM10_ESM.zip › source_data/SuppFig2.Admixture/K6.Q]

0.000010 0.000010 0.252945 0.056489 0.690536 0.000010
0.000010 0.000010 0.249744 0.052376 0.697849 0.000010
0.000010 0.000010 0.251821 0.054355 0.693794 0.000010
0.000010 0.000010 0.252410 0.054455 0.693105 0.000010
0.000010 0.000010 0.246150 0.053414 0.700406 0.000010
0.000018 0.000010 0.257971 0.052245 0.689746 0.000010
0.000010 0.000010 0.254775 0.052177 0.693018 0.000010
0.000010 0.000010 0.252389 0.055122 0.692459 0.000010
0.000010 0.000010 0.255678 0.056308 0.687984 0.000010
0.000010 0.000010 0.237100 0.043114 0.719756 0.000010
0.000010 0.000010 0.255541 0.054924 0.689505 0.000010
0.000010 0.000010 0.229300 0.030851 0.739819 0.000010
0.000010 0.000010 0.210080 0.000010 0.789880 0.000010
0.000010 0.000010 0.190140 0.000010 0.809820 0.000010
0.000010 0.000010 0.225553 0.010050 0.764367 0.000010
0.000010 0.000010 0.168848 0.000011 0.831112 0.000010
0.000010 0.000010 0.156130 0.000010 0.843830 0.000010
0.000010 0.000010 0.234257 0.034483 0.731230 0.000010
0.000010 0.865014 0.000010 0.000010 0.000010 0.134946
0.000014 0.866603 0.000010 0.000010 0.000010 0.133352
0.000010 0.879086 0.000010 0.000010 0.000010 0.120874
0.000010 0.868331 0.000012 0.000010 0.000010 0.131627
0.000013 0.856259 0.000012 0.000010 0.000010 0.143696
0.000013 0.858532 0.000010 0.000010 0.000010 0.141425
0.000015 0.866374 0.000010 0.000010 0.000010 0.133581
0.000017 0.879909 0.000010 0.000010 0.000010 0.120044
0.000013 0.873723 0.000010 0.000010 0.000010 0.126234
0.000018 0.999942 0.000010 0.000010 0.000010 0.000010
0.000010 0.999945 0.000010 0.000015 0.000010 0.000010
0.000010 0.999943 0.000010 0.000017 0.000010 0.000010
0.000010 0.999950 0.000010 0.000010 0.000010 0.000010
0.000010 0.999950 0.000010 0.000010 0.000010 0.000010
0.000010 0.999950 0.000010 0.000010 0.000010 0.000010
0.000010 0.999943 0.000010 0.000017 0.000010 0.000010
0.000010 0.999950 0.000010 0.000010 0.000010 0.000010
0.000010 0.999950 0.000010 0.000010 0.000010 0.000010
0.000010 0.999950 0.000010 0.000010 0.000010 0.000010
0.999950 0.000010 0.000010 0.000010 0.000010 0.000010
0.999950 0.000010 0.000010 0.000010 0.000010 0.000010
0.999950 0.000010 0.000010 0.000010 0.000010 0.000010
0.999950 0.000010 0.000010 0.000010 0.000010 0.000010
0.999946 0.000014 0.000010 0.000010 0.000010 0.000010
0.999950 0.000010 0.000010 0.000010 0.000010 0.000010
0.999950 0.000010 0.000010 0.000010 0.000010 0.000010
0.999950 0.000010 0.000010 0.000010 0.000010 0.000010
0.999950 0.000010 0.000010 0.000010 0.000010 0.000010
0.999950 0.000010 0.000010 0.000010 0.000010 0.000010
0.000010 0.000010 0.999950 0.000010 0.000010 0.000010
0.000010 0.000014 0.999946 0.000010 0.000010 0.000010
0.000010 0.000010 0.977057 0.000010 0.022903 0.000010
0.000010 0.000010 0.999943 0.000017 0.000010 0.000010
0.000010 0.000010 0.999950 0.000010 0.000010 0.000010
0.000010 0.000010 0.999950 0.000010 0.000010 0.000010
0.000010 0.000010 0.999941 0.000019 0.000010 0.000010
0.000010 0.000010 0.999950 0.000010 0.000010 0.000010
0.000010 0.000010 0.704505 0.000011 0.295454 0.000010
0.000010 0.000010 0.417553 0.002460 0.579957 0.000010
0.000010 0.000010 0.436362 0.000010 0.563598 0.000010
0.000011 0.000010 0.423194 0.002680 0.574095 0.000010
0.000010 0.000010 0.421429 0.004230 0.574311 0.000010
0.000010 0.000010 0.409345 0.008619 0.582005 0.000010
0.000010 0.000010 0.425746 0.000010 0.574214 0.000010
0.000010 0.000010 0.000010 0.000010 0.000010 0.999950
0.000010 0.000010 0.000010 0.000010 0.000010 0.999950
0.281134 0.000010 0.000010 0.000010 0.000010 0.718826
0.000018 0.000010 0.000010 0.000010 0.000010 0.999942
0.999950 0.000010 0.000010 0.000010 0.000010 0.000010
0.000010 0.000010 0.000010 0.000010 0.000010 0.999950
0.000010 0.000010 0.000010 0.000010 0.000010 0.999950
0.000010 0.000010 0.000010 0.000010 0.000010 0.999950
0.999950 0.000010 0.000010 0.000010 0.000010 0.000010
0.999950 0.000010 0.000010 0.000010 0.000010 0.000010
0.999950 0.000010 0.000010 0.000010 0.000010 0.000010
0.999950 0.000010 0.000010 0.000010 0.000010 0.000010
0.000010 0.000010 0.000010 0.000010 0.000010 0.999950
0.000010 0.000010 0.000010 0.000010 0.000010 0.999950
0.000010 0.000010 0.000010 0.000010 0.000010 0.999950
0.000010 0.000010 0.000010 0.000010 0.000010 0.999950
0.999950 0.000010 0.000010 0.000010 0.000010 0.000010
0.999950 0.000010 0.000010 0.000010 0.000010 0.000010
0.999950 0.000010 0.000010 0.000010 0.000010 0.000010
0.999950 0.000010 0.000010 0.000010 0.000010 0.000010
0.999950 0.000010 0.000010 0.000010 0.000010 0.000010
0.999950 0.000010 0.000010 0.000010 0.000010 0.000010
0.999950 0.000010 0.000010 0.000010 0.000010 0.000010
0.999950 0.000010 0.000010 0.000010 0.000010 0.000010
0.999950 0.000010 0.000010 0.000010 0.000010 0.000010
0.999950 0.000010 0.000010 0.000010 0.000010 0.000010
0.999949 0.000011 0.000010 0.000010 0.000010 0.000010
0.999950 0.000010 0.000010 0.000010 0.000010 0.000010
0.999950 0.000010 0.000010 0.000010 0.000010 0.000010
0.000010 0.000010 0.000010 0.999950 0.000010 0.000010
0.000010 0.000010 0.000010 0.999950 0.000010 0.000010
0.000010 0.000016 0.000010 0.999944 0.000010 0.000010
0.000010 0.000010 0.000010 0.999950 0.000010 0.000010
0.000010 0.000010 0.000010 0.999950 0.000010 0.000010
0.000010 0.000011 0.000010 0.999949 0.000010 0.000010
0.000014 0.000010 0.245156 0.058058 0.696752 0.000010
0.101349 0.005591 0.216536 0.000010 0.656794 0.019720
0.102859 0.007731 0.217197 0.000010 0.655272 0.016930
0.100490 0.006332 0.218851 0.000010 0.656252 0.018065
0.103357 0.003073 0.221239 0.000010 0.652218 0.020103
0.000010 0.000010 0.000010 0.999950 0.000010 0.000010
0.000010 0.000010 0.000010 0.999950 0.000010 0.000010
0.000010 0.000010 0.000010 0.999950 0.000010 0.000010
0.000010 0.000010 0.000010 0.000010 0.999950 0.000010
0.000010 0.000010 0.000010 0.000010 0.999950 0.000010
0.000010 0.000010 0.000010 0.000010 0.999950 0.000010
0.000010 0.000010 0.223840 0.076914 0.699216 0.000010
0.000010 0.000010 0.000010 0.000010 0.999950 0.000010
0.000010 0.000010 0.000010 0.000010 0.999950 0.000010
