# Supplementary material for: Introgression and disruption of migration routes have shaped the genetic integrity of wildebeest populations
Source: Nat Commun. 2024 Apr 12;15:2921. doi: 10.1038/s41467-024-47015-y (PMC11014984; doi:10.1038/s41467-024-47015-y)
Supplement: Supplementary file 10 — Source Data [file 41467_2024_47015_MOESM10_ESM.zip › source_data/SuppFig2.Admixture/K5.Q]

0.000010 0.090321 0.000010 0.909649 0.000010
0.000010 0.087302 0.000010 0.912668 0.000010
0.000010 0.088323 0.000010 0.911647 0.000010
0.000010 0.088614 0.000010 0.911356 0.000010
0.000010 0.088387 0.000010 0.911583 0.000010
0.000010 0.086564 0.000010 0.913406 0.000010
0.000010 0.086570 0.000010 0.913400 0.000010
0.000010 0.089449 0.000010 0.910521 0.000010
0.000010 0.090031 0.000010 0.909939 0.000010
0.000010 0.080433 0.000010 0.919537 0.000010
0.000010 0.088955 0.000010 0.911015 0.000010
0.000010 0.071253 0.000010 0.928717 0.000010
0.000010 0.039479 0.000010 0.960491 0.000010
0.000010 0.029092 0.000010 0.970878 0.000010
0.000010 0.053714 0.000010 0.946256 0.000010
0.000010 0.009231 0.000010 0.990739 0.000010
0.000010 0.004692 0.000010 0.995278 0.000010
0.000010 0.073922 0.000010 0.926048 0.000010
0.134938 0.000010 0.000011 0.000010 0.865031
0.133346 0.000010 0.000010 0.000010 0.866624
0.120876 0.000010 0.000010 0.000010 0.879094
0.131628 0.000017 0.000010 0.000010 0.868335
0.143710 0.000010 0.000010 0.000010 0.856260
0.141422 0.000010 0.000010 0.000010 0.858548
0.133585 0.000014 0.000010 0.000010 0.866381
0.120038 0.000010 0.000010 0.000010 0.879932
0.126237 0.000010 0.000010 0.000010 0.873733
0.000010 0.000014 0.000010 0.000010 0.999956
0.000010 0.000010 0.000010 0.000010 0.999960
0.000010 0.000014 0.000010 0.000010 0.999956
0.000010 0.000013 0.000010 0.000010 0.999957
0.000010 0.000013 0.000010 0.000010 0.999957
0.000010 0.000013 0.000010 0.000010 0.999956
0.000010 0.000014 0.000010 0.000010 0.999956
0.000010 0.000010 0.000010 0.000010 0.999960
0.000010 0.000015 0.000010 0.000010 0.999955
0.000010 0.000014 0.000010 0.000010 0.999956
0.000010 0.000010 0.999960 0.000010 0.000010
0.000010 0.000010 0.999960 0.000010 0.000010
0.000010 0.000010 0.999960 0.000010 0.000010
0.000010 0.000010 0.999960 0.000010 0.000010
0.000010 0.000010 0.999960 0.000010 0.000010
0.000010 0.000010 0.999960 0.000010 0.000010
0.000010 0.000010 0.999960 0.000010 0.000010
0.000010 0.000010 0.999960 0.000010 0.000010
0.000010 0.000010 0.999960 0.000010 0.000010
0.000010 0.000010 0.999960 0.000010 0.000010
0.000010 0.000010 0.000010 0.999960 0.000010
0.000010 0.000010 0.000010 0.999960 0.000010
0.000010 0.000010 0.000010 0.999960 0.000010
0.000010 0.000010 0.000010 0.999960 0.000010
0.000010 0.000010 0.000010 0.999960 0.000010
0.000010 0.000010 0.000010 0.999960 0.000010
0.000010 0.000010 0.000010 0.999960 0.000010
0.000010 0.000010 0.000010 0.999960 0.000010
0.000010 0.000010 0.000010 0.999960 0.000010
0.000010 0.020418 0.000010 0.979552 0.000010
0.000010 0.006745 0.000010 0.993225 0.000010
0.000014 0.019893 0.000010 0.980073 0.000010
0.000010 0.021587 0.000010 0.978383 0.000010
0.000010 0.026697 0.000010 0.973273 0.000010
0.000010 0.006442 0.000010 0.993528 0.000010
0.999960 0.000010 0.000010 0.000010 0.000010
0.999960 0.000010 0.000010 0.000010 0.000010
0.718850 0.000010 0.281120 0.000010 0.000010
0.999960 0.000010 0.000010 0.000010 0.000010
0.000010 0.000010 0.999960 0.000010 0.000010
0.999960 0.000010 0.000010 0.000010 0.000010
0.999960 0.000010 0.000010 0.000010 0.000010
0.999960 0.000010 0.000010 0.000010 0.000010
0.000010 0.000010 0.999960 0.000010 0.000010
0.000010 0.000010 0.999960 0.000010 0.000010
0.000010 0.000010 0.999959 0.000011 0.000010
0.000010 0.000010 0.999960 0.000010 0.000010
0.999960 0.000010 0.000010 0.000010 0.000010
0.999951 0.000019 0.000010 0.000010 0.000010
0.999960 0.000010 0.000010 0.000010 0.000010
0.999960 0.000010 0.000010 0.000010 0.000010
0.000010 0.000010 0.999960 0.000010 0.000010
0.000010 0.000010 0.999960 0.000010 0.000010
0.000010 0.000010 0.999960 0.000010 0.000010
0.000010 0.000010 0.999960 0.000010 0.000010
0.000010 0.000010 0.999960 0.000010 0.000010
0.000010 0.000010 0.999959 0.000011 0.000010
0.000010 0.000010 0.999960 0.000010 0.000010
0.000010 0.000010 0.999960 0.000010 0.000010
0.000010 0.000010 0.999960 0.000010 0.000010
0.000010 0.000010 0.999960 0.000010 0.000010
0.000010 0.000010 0.999960 0.000010 0.000010
0.000010 0.000012 0.999958 0.000010 0.000010
0.000010 0.000010 0.999960 0.000010 0.000010
0.000010 0.999960 0.000010 0.000010 0.000010
0.000010 0.999960 0.000010 0.000010 0.000010
0.000010 0.999960 0.000010 0.000010 0.000010
0.000012 0.999956 0.000012 0.000010 0.000010
0.000010 0.999960 0.000010 0.000010 0.000010
0.000013 0.999957 0.000010 0.000010 0.000010
0.000010 0.093076 0.000010 0.906894 0.000010
0.030586 0.000010 0.113151 0.848376 0.007877
0.028358 0.000010 0.114329 0.847701 0.009602
0.029379 0.000010 0.112048 0.850354 0.008209
0.030943 0.000010 0.114542 0.849017 0.005488
0.000010 0.999960 0.000010 0.000010 0.000010
0.000010 0.999955 0.000010 0.000015 0.000010
0.000010 0.999960 0.000010 0.000010 0.000010
0.000011 0.003927 0.000010 0.996042 0.000010
0.000010 0.028481 0.000010 0.971489 0.000010
0.000010 0.016033 0.000010 0.983937 0.000010
0.000010 0.113563 0.000010 0.886407 0.000010
0.000015 0.018459 0.000010 0.981506 0.000010
0.000017 0.021486 0.000010 0.978477 0.000010
