# Supplementary material for: Introgression and disruption of migration routes have shaped the genetic integrity of wildebeest populations
Source: Nat Commun. 2024 Apr 12;15:2921. doi: 10.1038/s41467-024-47015-y (PMC11014984; doi:10.1038/s41467-024-47015-y)
Supplement: Supplementary file 10 — Source Data [file 41467_2024_47015_MOESM10_ESM.zip › source_data/SuppFig2.Admixture/K10.Q]

0.000010 0.000010 0.998467 0.000010 0.001453 0.000010 0.000010 0.000010 0.000010 0.000010
0.000010 0.000010 0.985951 0.000010 0.013969 0.000010 0.000010 0.000010 0.000010 0.000010
0.000010 0.000010 0.994692 0.000010 0.005228 0.000010 0.000010 0.000010 0.000010 0.000010
0.000010 0.000010 0.989120 0.000010 0.010800 0.000010 0.000010 0.000010 0.000010 0.000010
0.000010 0.000010 0.986398 0.000010 0.013522 0.000010 0.000010 0.000010 0.000010 0.000010
0.000010 0.000010 0.989029 0.000010 0.010891 0.000010 0.000010 0.000010 0.000010 0.000010
0.000010 0.000010 0.993622 0.000010 0.006298 0.000010 0.000010 0.000010 0.000010 0.000010
0.000010 0.000010 0.993529 0.000010 0.006391 0.000010 0.000010 0.000010 0.000010 0.000010
0.000010 0.000010 0.999815 0.000010 0.000105 0.000010 0.000010 0.000010 0.000010 0.000010
0.000010 0.000010 0.818293 0.000010 0.015822 0.000010 0.000010 0.000010 0.000010 0.165815
0.000010 0.000010 0.995186 0.000010 0.004734 0.000010 0.000010 0.000010 0.000010 0.000010
0.000010 0.000010 0.830833 0.000010 0.006552 0.000010 0.000010 0.000010 0.000010 0.162545
0.000010 0.000017 0.000010 0.000010 0.000010 0.000010 0.000010 0.000010 0.000010 0.999903
0.000010 0.000010 0.000010 0.000010 0.000010 0.000010 0.000010 0.000010 0.000010 0.999910
0.000010 0.000010 0.543120 0.000010 0.005776 0.016686 0.000010 0.000010 0.000010 0.434358
0.000010 0.000010 0.000010 0.000010 0.000010 0.000010 0.000010 0.000010 0.000010 0.999910
0.000010 0.000010 0.000010 0.000010 0.000010 0.000010 0.000010 0.000010 0.000010 0.999910
0.000010 0.000010 0.846464 0.000010 0.000371 0.000010 0.000010 0.000010 0.000010 0.153095
0.000010 0.000010 0.000010 0.134935 0.000010 0.000010 0.864985 0.000010 0.000010 0.000010
0.000010 0.000010 0.000010 0.133350 0.000010 0.000010 0.866570 0.000010 0.000010 0.000010
0.000010 0.000010 0.000010 0.120846 0.000010 0.000010 0.879074 0.000010 0.000010 0.000010
0.000010 0.000010 0.000010 0.131597 0.000010 0.000010 0.868323 0.000010 0.000010 0.000010
0.000010 0.000010 0.000010 0.143658 0.000010 0.000010 0.856262 0.000010 0.000010 0.000010
0.000010 0.000010 0.000010 0.141396 0.000010 0.000010 0.858524 0.000010 0.000010 0.000010
0.000010 0.000010 0.000010 0.133552 0.000010 0.000010 0.866368 0.000010 0.000010 0.000010
0.000010 0.000010 0.000010 0.120040 0.000010 0.000010 0.879880 0.000010 0.000010 0.000010
0.000010 0.000010 0.000010 0.126214 0.000010 0.000010 0.873706 0.000010 0.000010 0.000010
0.000010 0.000010 0.000010 0.000010 0.000010 0.000010 0.999910 0.000010 0.000010 0.000010
0.000010 0.000010 0.000010 0.000010 0.000010 0.000010 0.999910 0.000010 0.000010 0.000010
0.000010 0.000010 0.000010 0.000010 0.000010 0.000010 0.999910 0.000010 0.000010 0.000010
0.000010 0.000011 0.000010 0.000010 0.000010 0.000010 0.999909 0.000010 0.000010 0.000010
0.000010 0.000010 0.000010 0.000010 0.000010 0.000010 0.999910 0.000010 0.000010 0.000010
0.000010 0.000010 0.000010 0.000010 0.000010 0.000010 0.999910 0.000010 0.000010 0.000010
0.000010 0.000010 0.000014 0.000010 0.000010 0.000010 0.999906 0.000010 0.000010 0.000010
0.000010 0.000010 0.000010 0.000010 0.000010 0.000010 0.999910 0.000010 0.000010 0.000010
0.000010 0.000010 0.000010 0.000010 0.000010 0.000010 0.999910 0.000010 0.000010 0.000010
0.000010 0.000010 0.000013 0.000010 0.000010 0.000010 0.999907 0.000010 0.000010 0.000010
0.000010 0.999907 0.000010 0.000010 0.000010 0.000010 0.000010 0.000013 0.000010 0.000010
0.000010 0.999910 0.000010 0.000010 0.000010 0.000010 0.000010 0.000010 0.000010 0.000010
0.000010 0.999910 0.000010 0.000010 0.000010 0.000010 0.000010 0.000010 0.000010 0.000010
0.000010 0.999910 0.000010 0.000010 0.000010 0.000010 0.000010 0.000010 0.000010 0.000010
0.000010 0.999910 0.000010 0.000010 0.000010 0.000010 0.000010 0.000010 0.000010 0.000010
0.000010 0.999910 0.000010 0.000010 0.000010 0.000010 0.000010 0.000010 0.000010 0.000010
0.000010 0.999910 0.000010 0.000010 0.000010 0.000010 0.000010 0.000010 0.000010 0.000010
0.000010 0.999910 0.000010 0.000010 0.000010 0.000010 0.000010 0.000010 0.000010 0.000010
0.000010 0.999910 0.000010 0.000010 0.000010 0.000010 0.000010 0.000010 0.000010 0.000010
0.000010 0.999910 0.000010 0.000010 0.000010 0.000010 0.000010 0.000010 0.000010 0.000010
0.000010 0.000010 0.000011 0.000010 0.000010 0.000010 0.000010 0.000016 0.999903 0.000010
0.000010 0.000010 0.000010 0.000010 0.000010 0.000010 0.000010 0.000010 0.999910 0.000010
0.000010 0.000010 0.171395 0.000010 0.000010 0.000010 0.000010 0.000010 0.828525 0.000010
0.000010 0.000010 0.000010 0.000010 0.000010 0.000010 0.000010 0.000013 0.999907 0.000010
0.000010 0.000010 0.000010 0.000010 0.000010 0.000010 0.000010 0.000010 0.999910 0.000010
0.000010 0.000010 0.000010 0.000010 0.000010 0.000010 0.000010 0.000010 0.999910 0.000010
0.000010 0.000010 0.000010 0.000010 0.000010 0.000010 0.000010 0.000010 0.999910 0.000010
0.000010 0.000010 0.000010 0.000010 0.000010 0.000010 0.000010 0.000010 0.999910 0.000010
0.000010 0.000010 0.435714 0.000010 0.000010 0.010539 0.000010 0.000010 0.553677 0.000010
0.000010 0.000010 0.762506 0.000010 0.000010 0.059797 0.000010 0.000010 0.177628 0.000010
0.000010 0.000010 0.773468 0.000010 0.000010 0.038661 0.000010 0.000010 0.187800 0.000010
0.000010 0.000010 0.741128 0.000010 0.000010 0.058939 0.000010 0.000010 0.187710 0.012163
0.000010 0.000010 0.751977 0.000010 0.000010 0.057325 0.000010 0.000010 0.187975 0.002663
0.000010 0.000010 0.757764 0.000010 0.000010 0.059499 0.000010 0.000010 0.175412 0.007265
0.000010 0.000010 0.799163 0.000010 0.000010 0.031806 0.000010 0.000010 0.168962 0.000010
0.000010 0.000010 0.000010 0.999910 0.000010 0.000010 0.000010 0.000010 0.000010 0.000010
0.000010 0.000010 0.000010 0.999910 0.000010 0.000010 0.000010 0.000010 0.000010 0.000010
0.000010 0.281100 0.000010 0.718820 0.000010 0.000010 0.000010 0.000010 0.000010 0.000010
0.000010 0.000010 0.000010 0.999910 0.000010 0.000010 0.000010 0.000010 0.000010 0.000010
0.000010 0.999910 0.000010 0.000010 0.000010 0.000010 0.000010 0.000010 0.000010 0.000010
0.000010 0.000010 0.000012 0.999908 0.000010 0.000010 0.000010 0.000010 0.000010 0.000010
0.000010 0.000010 0.000010 0.999910 0.000010 0.000010 0.000010 0.000010 0.000010 0.000010
0.000010 0.000010 0.000010 0.999901 0.000010 0.000010 0.000019 0.000010 0.000010 0.000010
0.000010 0.999909 0.000010 0.000010 0.000010 0.000010 0.000011 0.000010 0.000010 0.000010
0.000010 0.999910 0.000010 0.000010 0.000010 0.000010 0.000010 0.000010 0.000010 0.000010
0.000010 0.999910 0.000010 0.000010 0.000010 0.000010 0.000010 0.000010 0.000010 0.000010
0.000010 0.999910 0.000010 0.000010 0.000010 0.000010 0.000010 0.000010 0.000010 0.000010
0.000010 0.000010 0.000010 0.999910 0.000010 0.000010 0.000010 0.000010 0.000010 0.000010
0.000010 0.000010 0.000010 0.999910 0.000010 0.000010 0.000010 0.000010 0.000010 0.000010
0.000010 0.000010 0.000010 0.999910 0.000010 0.000010 0.000010 0.000010 0.000010 0.000010
0.000010 0.000010 0.000010 0.999910 0.000010 0.000010 0.000010 0.000010 0.000010 0.000010
0.000010 0.999905 0.000010 0.000010 0.000010 0.000010 0.000015 0.000010 0.000010 0.000010
0.000010 0.999909 0.000010 0.000011 0.000010 0.000010 0.000010 0.000010 0.000010 0.000010
0.000010 0.999910 0.000010 0.000010 0.000010 0.000010 0.000010 0.000010 0.000010 0.000010
0.000010 0.999910 0.000010 0.000010 0.000010 0.000010 0.000010 0.000010 0.000010 0.000010
0.000010 0.999910 0.000010 0.000010 0.000010 0.000010 0.000010 0.000010 0.000010 0.000010
0.000010 0.999910 0.000010 0.000010 0.000010 0.000010 0.000010 0.000010 0.000010 0.000010
0.000010 0.999910 0.000010 0.000010 0.000010 0.000010 0.000010 0.000010 0.000010 0.000010
0.000010 0.999910 0.000010 0.000010 0.000010 0.000010 0.000010 0.000010 0.000010 0.000010
0.000010 0.999910 0.000010 0.000010 0.000010 0.000010 0.000010 0.000010 0.000010 0.000010
0.000010 0.999910 0.000010 0.000010 0.000010 0.000010 0.000010 0.000010 0.000010 0.000010
0.000010 0.999910 0.000010 0.000010 0.000010 0.000010 0.000010 0.000010 0.000010 0.000010
0.000010 0.999910 0.000010 0.000010 0.000010 0.000010 0.000010 0.000010 0.000010 0.000010
0.000010 0.999910 0.000010 0.000010 0.000010 0.000010 0.000010 0.000010 0.000010 0.000010
0.786557 0.000010 0.000010 0.000010 0.000010 0.000010 0.000010 0.213363 0.000010 0.000010
0.999910 0.000010 0.000010 0.000010 0.000010 0.000010 0.000010 0.000010 0.000010 0.000010
0.999905 0.000010 0.000010 0.000010 0.000014 0.000010 0.000011 0.000010 0.000010 0.000010
0.999900 0.000010 0.000010 0.000018 0.000010 0.000010 0.000011 0.000010 0.000010 0.000010
0.999910 0.000010 0.000010 0.000010 0.000010 0.000010 0.000010 0.000010 0.000010 0.000010
0.999900 0.000010 0.000010 0.000010 0.000020 0.000010 0.000010 0.000010 0.000010 0.000010
0.000010 0.000010 0.995953 0.000010 0.003967 0.000010 0.000010 0.000010 0.000010 0.000010
0.000010 0.000010 0.000010 0.000010 0.000010 0.999910 0.000010 0.000010 0.000010 0.000010
0.000010 0.000010 0.000010 0.000010 0.000010 0.999910 0.000010 0.000010 0.000010 0.000010
0.000010 0.000010 0.000010 0.000010 0.000010 0.999910 0.000010 0.000010 0.000010 0.000010
0.000010 0.000010 0.000010 0.000010 0.000010 0.999910 0.000010 0.000010 0.000010 0.000010
0.000010 0.000010 0.000010 0.000010 0.000010 0.000011 0.000010 0.999909 0.000010 0.000010
0.000010 0.000010 0.000010 0.000010 0.000010 0.000010 0.000010 0.999910 0.000010 0.000010
0.000010 0.000015 0.000015 0.000010 0.000013 0.000010 0.000010 0.999892 0.000015 0.000010
0.000010 0.000010 0.000010 0.000010 0.999910 0.000010 0.000010 0.000010 0.000010 0.000010
0.000010 0.000010 0.000010 0.000010 0.999910 0.000010 0.000010 0.000010 0.000010 0.000010
0.000010 0.000010 0.000016 0.000010 0.999904 0.000010 0.000010 0.000010 0.000010 0.000010
0.010851 0.000010 0.872010 0.000010 0.059438 0.000010 0.000010 0.013553 0.000010 0.044098
0.000010 0.000010 0.000010 0.000010 0.999910 0.000010 0.000010 0.000010 0.000010 0.000010
0.000010 0.000010 0.000010 0.000010 0.999910 0.000010 0.000010 0.000010 0.000010 0.000010
