# Supplementary material for: Introgression and disruption of migration routes have shaped the genetic integrity of wildebeest populations
Source: Nat Commun. 2024 Apr 12;15:2921. doi: 10.1038/s41467-024-47015-y (PMC11014984; doi:10.1038/s41467-024-47015-y)
Supplement: Supplementary file 10 — Source Data [file 41467_2024_47015_MOESM10_ESM.zip › source_data/SuppFig1.IBStree/dist.by.plink]

0	3.99609e+06	3.93621e+06	3.95428e+06	4.01314e+06	3.95484e+06	3.83964e+06	3.93313e+06	3.99652e+06	3.94022e+06	3.91659e+06	4.00306e+06	4.00906e+06	3.93481e+06	3.97142e+06	4.03691e+06	3.88406e+06	3.95174e+06	4.2629e+06	3.87359e+06	8.71734e+06	8.69734e+06	8.77532e+06	8.66546e+06	8.6806e+06	8.72588e+06	8.67257e+06	8.86774e+06	8.77733e+06	8.62686e+06	8.62538e+06	8.62581e+06	8.65636e+06	8.64868e+06	8.63396e+06	8.65227e+06	8.66201e+06	8.63091e+06	8.91803e+06	8.89706e+06	8.91533e+06	8.89135e+06	8.89829e+06	8.88563e+06	8.89431e+06	8.91448e+06	8.94715e+06	8.96132e+06	8.94374e+06	8.92848e+06
3.99609e+06	0	3.80077e+06	3.81339e+06	3.92609e+06	3.89175e+06	3.73256e+06	3.88244e+06	3.96613e+06	3.8047e+06	3.7895e+06	3.86758e+06	3.90188e+06	3.93164e+06	3.96948e+06	4.06236e+06	3.86666e+06	4.07875e+06	4.4084e+06	3.81502e+06	8.6942e+06	8.6716e+06	8.75194e+06	8.64544e+06	8.65382e+06	8.70926e+06	8.65268e+06	8.84298e+06	8.75999e+06	8.61358e+06	8.60906e+06	8.60929e+06	8.64094e+06	8.62935e+06	8.6173e+06	8.62915e+06	8.64606e+06	8.6134e+06	8.89544e+06	8.87627e+06	8.89037e+06	8.8672e+06	8.87719e+06	8.86417e+06	8.87044e+06	8.89001e+06	8.92397e+06	8.93847e+06	8.93024e+06	8.90852e+06
3.93621e+06	3.80077e+06	0	3.46328e+06	3.4103e+06	3.50181e+06	2.93554e+06	2.36322e+06	3.4022e+06	3.4443e+06	3.27202e+06	3.291e+06	3.4805e+06	3.32058e+06	3.33449e+06	3.90824e+06	3.67718e+06	3.99234e+06	4.57829e+06	3.80525e+06	8.80351e+06	8.77719e+06	8.85935e+06	8.75205e+06	8.76167e+06	8.81781e+06	8.75381e+06	8.9533e+06	8.86683e+06	8.71504e+06	8.71255e+06	8.70933e+06	8.74146e+06	8.73242e+06	8.72036e+06	8.73108e+06	8.74466e+06	8.71889e+06	8.97487e+06	8.95672e+06	8.96881e+06	8.94552e+06	8.95412e+06	8.94455e+06	8.94669e+06	8.96807e+06	9.00411e+06	9.01024e+06	9.00086e+06	8.98268e+06
3.95428e+06	3.81339e+06	3.46328e+06	0	3.2948e+06	3.61498e+06	3.54959e+06	3.19314e+06	2.87178e+06	3.27354e+06	3.34775e+06	3.38417e+06	3.48972e+06	3.39071e+06	3.56703e+06	3.94356e+06	3.66702e+06	3.99351e+06	4.52462e+06	3.83945e+06	8.8052e+06	8.7796e+06	8.85432e+06	8.74798e+06	8.75934e+06	8.81761e+06	8.75351e+06	8.95619e+06	8.86196e+06	8.70783e+06	8.70693e+06	8.70715e+06	8.73765e+06	8.72695e+06	8.71753e+06	8.72323e+06	8.74393e+06	8.7126e+06	8.97312e+06	8.95182e+06	8.96982e+06	8.94345e+06	8.95213e+06	8.94184e+06	8.94788e+06	8.96616e+06	9.00407e+06	9.0163e+06	8.99681e+06	8.98184e+06
4.01314e+06	3.92609e+06	3.4103e+06	3.2948e+06	0	3.50062e+06	3.09489e+06	3.39575e+06	2.68595e+06	2.61079e+06	3.09374e+06	3.31112e+06	3.2935e+06	3.09426e+06	3.46073e+06	3.8518e+06	3.59682e+06	3.90846e+06	4.5829e+06	3.72237e+06	8.77908e+06	8.76261e+06	8.83827e+06	8.72764e+06	8.73977e+06	8.79853e+06	8.73521e+06	8.93717e+06	8.84434e+06	8.69697e+06	8.69093e+06	8.68725e+06	8.72037e+06	8.70546e+06	8.69665e+06	8.70801e+06	8.72079e+06	8.70156e+06	8.9552e+06	8.93732e+06	8.95222e+06	8.92816e+06	8.93406e+06	8.92482e+06	8.93129e+06	8.95207e+06	8.9821e+06	8.99311e+06	8.98063e+06	8.96631e+06
3.95484e+06	3.89175e+06	3.50181e+06	3.61498e+06	3.50062e+06	0	3.41771e+06	3.51901e+06	3.52862e+06	3.45089e+06	3.51108e+06	3.653e+06	3.63638e+06	3.46239e+06	3.50868e+06	3.8824e+06	3.73106e+06	3.98914e+06	4.52741e+06	3.73347e+06	8.78661e+06	8.76998e+06	8.84258e+06	8.73126e+06	8.74719e+06	8.7983e+06	8.74514e+06	8.9396e+06	8.84862e+06	8.70806e+06	8.70275e+06	8.69764e+06	8.73358e+06	8.72056e+06	8.71206e+06	8.72514e+06	8.73525e+06	8.70634e+06	8.96722e+06	8.95362e+06	8.96146e+06	8.94033e+06	8.95175e+06	8.94182e+06	8.94674e+06	8.96062e+06	8.99379e+06	9.00812e+06	8.99535e+06	8.97589e+06
3.83964e+06	3.73256e+06	2.93554e+06	3.54959e+06	3.09489e+06	3.41771e+06	0	3.00647e+06	3.45741e+06	3.20308e+06	3.37211e+06	3.08099e+06	3.34417e+06	3.25909e+06	3.37942e+06	3.7502e+06	3.55569e+06	3.94886e+06	4.56597e+06	3.73433e+06	8.56229e+06	8.56318e+06	8.62067e+06	8.51856e+06	8.53435e+06	8.57977e+06	8.53538e+06	8.72481e+06	8.62849e+06	8.49678e+06	8.49412e+06	8.49558e+06	8.52401e+06	8.50747e+06	8.50183e+06	8.52168e+06	8.52969e+06	8.49453e+06	8.74721e+06	8.73797e+06	8.74341e+06	8.72556e+06	8.72929e+06	8.72104e+06	8.73027e+06	8.75021e+06	8.77629e+06	8.78661e+06	8.77484e+06	8.75552e+06
3.93313e+06	3.88244e+06	2.36322e+06	3.19314e+06	3.39575e+06	3.51901e+06	3.00647e+06	0	3.08332e+06	3.3139e+06	3.32867e+06	3.12041e+06	3.50949e+06	3.36597e+06	3.42751e+06	3.94338e+06	3.68609e+06	4.00722e+06	4.56807e+06	3.81189e+06	8.78683e+06	8.76383e+06	8.84734e+06	8.7341e+06	8.74779e+06	8.80459e+06	8.74122e+06	8.93989e+06	8.85314e+06	8.69988e+06	8.6951e+06	8.69372e+06	8.7279e+06	8.71487e+06	8.70704e+06	8.7128e+06	8.73176e+06	8.70274e+06	8.95917e+06	8.94082e+06	8.9527e+06	8.93368e+06	8.93796e+06	8.92942e+06	8.93425e+06	8.95341e+06	8.99126e+06	8.99976e+06	8.98593e+06	8.97015e+06
3.99652e+06	3.96613e+06	3.4022e+06	2.87178e+06	2.68595e+06	3.52862e+06	3.45741e+06	3.08332e+06	0	3.00462e+06	3.08e+06	3.27874e+06	3.00492e+06	3.24038e+06	3.48493e+06	3.81461e+06	3.64182e+06	3.96222e+06	4.57068e+06	3.76258e+06	8.79276e+06	8.77755e+06	8.85498e+06	8.73985e+06	8.75236e+06	8.80995e+06	8.7489e+06	8.95018e+06	8.86057e+06	8.70735e+06	8.70491e+06	8.69799e+06	8.73646e+06	8.71711e+06	8.71312e+06	8.71922e+06	8.73617e+06	8.71495e+06	8.97034e+06	8.94939e+06	8.96328e+06	8.94015e+06	8.94617e+06	8.94137e+06	8.94444e+06	8.9655e+06	8.99777e+06	9.00781e+06	8.99647e+06	8.98095e+06
3.94022e+06	3.8047e+06	3.4443e+06	3.27354e+06	2.61079e+06	3.45089e+06	3.20308e+06	3.3139e+06	3.00462e+06	0	3.29718e+06	3.41459e+06	3.25737e+06	3.28859e+06	3.45128e+06	3.87988e+06	3.61886e+06	3.9998e+06	4.56285e+06	3.7738e+06	8.76228e+06	8.74522e+06	8.82002e+06	8.71246e+06	8.72125e+06	8.78269e+06	8.71846e+06	8.91787e+06	8.83094e+06	8.67756e+06	8.67442e+06	8.6737e+06	8.70778e+06	8.69424e+06	8.68128e+06	8.69465e+06	8.71125e+06	8.67856e+06	8.94027e+06	8.92243e+06	8.9337e+06	8.91432e+06	8.92158e+06	8.91153e+06	8.9173e+06	8.93418e+06	8.97078e+06	8.98321e+06	8.97142e+06	8.95454e+06
3.91659e+06	3.7895e+06	3.27202e+06	3.34775e+06	3.09374e+06	3.51108e+06	3.37211e+06	3.32867e+06	3.08e+06	3.29718e+06	0	3.47002e+06	3.3537e+06	3.20776e+06	3.53201e+06	3.83924e+06	3.67599e+06	3.92329e+06	4.51974e+06	3.76166e+06	8.74052e+06	8.72312e+06	8.798e+06	8.69106e+06	8.70464e+06	8.75544e+06	8.69668e+06	8.89321e+06	8.80139e+06	8.65975e+06	8.65959e+06	8.65358e+06	8.69321e+06	8.67787e+06	8.66772e+06	8.6761e+06	8.6912e+06	8.66601e+06	8.9279e+06	8.91107e+06	8.92367e+06	8.89622e+06	8.90405e+06	8.89718e+06	8.90289e+06	8.92269e+06	8.95137e+06	8.9637e+06	8.9515e+06	8.9347e+06
4.00306e+06	3.86758e+06	3.291e+06	3.38417e+06	3.31112e+06	3.653e+06	3.08099e+06	3.12041e+06	3.27874e+06	3.41459e+06	3.47002e+06	0	2.9947e+06	3.45705e+06	3.63356e+06	3.92719e+06	3.7549e+06	4.01921e+06	4.55636e+06	3.7674e+06	8.78205e+06	8.75812e+06	8.83733e+06	8.73095e+06	8.741e+06	8.79568e+06	8.73315e+06	8.93299e+06	8.84355e+06	8.69193e+06	8.692e+06	8.68824e+06	8.72067e+06	8.70785e+06	8.69671e+06	8.7071e+06	8.72164e+06	8.69213e+06	8.9568e+06	8.93799e+06	8.95056e+06	8.92747e+06	8.93501e+06	8.92566e+06	8.93226e+06	8.94739e+06	8.98429e+06	8.99489e+06	8.98201e+06	8.96547e+06
4.00906e+06	3.90188e+06	3.4805e+06	3.48972e+06	3.2935e+06	3.63638e+06	3.34417e+06	3.50949e+06	3.00492e+06	3.25737e+06	3.3537e+06	2.9947e+06	0	3.26729e+06	3.5891e+06	3.90671e+06	3.68831e+06	4.0358e+06	4.61777e+06	3.86565e+06	8.80148e+06	8.77901e+06	8.86158e+06	8.74908e+06	8.75981e+06	8.81477e+06	8.75687e+06	8.95089e+06	8.86752e+06	8.71908e+06	8.71404e+06	8.70717e+06	8.73993e+06	8.72738e+06	8.72113e+06	8.7287e+06	8.73836e+06	8.71502e+06	8.9721e+06	8.9561e+06	8.96948e+06	8.94368e+06	8.95461e+06	8.94585e+06	8.95015e+06	8.96443e+06	9.00534e+06	9.01299e+06	9.00445e+06	8.98295e+06
3.93481e+06	3.93164e+06	3.32058e+06	3.39071e+06	3.09426e+06	3.46239e+06	3.25909e+06	3.36597e+06	3.24038e+06	3.28859e+06	3.20776e+06	3.45705e+06	3.26729e+06	0	3.18474e+06	3.73872e+06	3.51776e+06	3.8893e+06	4.55378e+06	3.76161e+06	8.77522e+06	8.75852e+06	8.83365e+06	8.72362e+06	8.73487e+06	8.79389e+06	8.73262e+06	8.92813e+06	8.83876e+06	8.69121e+06	8.68752e+06	8.68451e+06	8.72061e+06	8.70722e+06	8.69561e+06	8.70336e+06	8.71995e+06	8.69134e+06	8.9538e+06	8.9338e+06	8.94507e+06	8.92713e+06	8.9351e+06	8.9213e+06	8.93216e+06	8.9458e+06	8.97961e+06	8.99245e+06	8.98125e+06	8.96461e+06
3.97142e+06	3.96948e+06	3.33449e+06	3.56703e+06	3.46073e+06	3.50868e+06	3.37942e+06	3.42751e+06	3.48493e+06	3.45128e+06	3.53201e+06	3.63356e+06	3.5891e+06	3.18474e+06	0	3.8652e+06	3.74488e+06	4.01338e+06	4.41015e+06	3.73189e+06	8.82085e+06	8.79687e+06	8.87735e+06	8.76518e+06	8.77622e+06	8.83331e+06	8.77332e+06	8.97264e+06	8.8857e+06	8.72854e+06	8.72468e+06	8.72607e+06	8.75803e+06	8.74585e+06	8.73276e+06	8.74766e+06	8.76078e+06	8.7354e+06	8.99726e+06	8.97614e+06	8.99321e+06	8.9685e+06	8.97494e+06	8.9646e+06	8.97406e+06	8.99209e+06	9.02713e+06	9.04063e+06	9.0248e+06	9.00822e+06
4.03691e+06	4.06236e+06	3.90824e+06	3.94356e+06	3.8518e+06	3.8824e+06	3.7502e+06	3.94338e+06	3.81461e+06	3.87988e+06	3.83924e+06	3.92719e+06	3.90671e+06	3.73872e+06	3.8652e+06	0	3.76429e+06	3.99465e+06	4.47019e+06	3.56807e+06	8.79893e+06	8.77561e+06	8.85806e+06	8.74608e+06	8.75825e+06	8.80937e+06	8.74793e+06	8.9513e+06	8.86092e+06	8.70584e+06	8.70898e+06	8.70271e+06	8.73467e+06	8.72406e+06	8.71307e+06	8.72369e+06	8.74163e+06	8.71351e+06	8.97503e+06	8.95736e+06	8.97334e+06	8.94757e+06	8.95634e+06	8.94866e+06	8.95379e+06	8.97407e+06	9.00875e+06	9.01813e+06	9.00553e+06	8.98629e+06
3.88406e+06	3.86666e+06	3.67718e+06	3.66702e+06	3.59682e+06	3.73106e+06	3.55569e+06	3.68609e+06	3.64182e+06	3.61886e+06	3.67599e+06	3.7549e+06	3.68831e+06	3.51776e+06	3.74488e+06	3.76429e+06	0	4.04158e+06	4.39558e+06	3.64986e+06	8.705e+06	8.69002e+06	8.76326e+06	8.65232e+06	8.66544e+06	8.71902e+06	8.663e+06	8.85582e+06	8.76814e+06	8.61975e+06	8.62578e+06	8.61516e+06	8.6416e+06	8.63647e+06	8.63091e+06	8.6393e+06	8.65107e+06	8.62911e+06	8.88427e+06	8.86503e+06	8.87547e+06	8.85533e+06	8.86062e+06	8.85543e+06	8.85816e+06	8.87987e+06	8.90743e+06	8.91899e+06	8.90668e+06	8.88966e+06
3.95174e+06	4.07875e+06	3.99234e+06	3.99351e+06	3.90846e+06	3.98914e+06	3.94886e+06	4.00722e+06	3.96222e+06	3.9998e+06	3.92329e+06	4.01921e+06	4.0358e+06	3.8893e+06	4.01338e+06	3.99465e+06	4.04158e+06	0	4.11358e+06	3.87048e+06	8.82139e+06	8.81012e+06	8.88021e+06	8.77679e+06	8.78674e+06	8.83751e+06	8.78157e+06	8.98178e+06	8.885e+06	8.73663e+06	8.73352e+06	8.73875e+06	8.78113e+06	8.75634e+06	8.7415e+06	8.76619e+06	8.77256e+06	8.74173e+06	9.03006e+06	9.0076e+06	9.02332e+06	9.00195e+06	9.009e+06	8.99763e+06	9.00621e+06	9.0262e+06	9.05452e+06	9.06446e+06	9.05455e+06	9.03816e+06
4.2629e+06	4.4084e+06	4.57829e+06	4.52462e+06	4.5829e+06	4.52741e+06	4.56597e+06	4.56807e+06	4.57068e+06	4.56285e+06	4.51974e+06	4.55636e+06	4.61777e+06	4.55378e+06	4.41015e+06	4.47019e+06	4.39558e+06	4.11358e+06	0	4.22558e+06	8.79796e+06	8.77405e+06	8.84628e+06	8.73814e+06	8.7521e+06	8.80557e+06	8.74453e+06	8.94454e+06	8.8536e+06	8.70274e+06	8.70439e+06	8.70077e+06	8.72129e+06	8.71526e+06	8.70977e+06	8.70968e+06	8.72189e+06	8.70202e+06	8.95051e+06	8.93356e+06	8.941e+06	8.91823e+06	8.93191e+06	8.92308e+06	8.92688e+06	8.94753e+06	8.98049e+06	8.98649e+06	8.97399e+06	8.95907e+06
3.87359e+06	3.81502e+06	3.80525e+06	3.83945e+06	3.72237e+06	3.73347e+06	3.73433e+06	3.81189e+06	3.76258e+06	3.7738e+06	3.76166e+06	3.7674e+06	3.86565e+06	3.76161e+06	3.73189e+06	3.56807e+06	3.64986e+06	3.87048e+06	4.22558e+06	0	8.62828e+06	8.61196e+06	8.6749e+06	8.57491e+06	8.5867e+06	8.63557e+06	8.58662e+06	8.76591e+06	8.68012e+06	8.54732e+06	8.54661e+06	8.54755e+06	8.58465e+06	8.5734e+06	8.55596e+06	8.5718e+06	8.59032e+06	8.55757e+06	8.82255e+06	8.81049e+06	8.81745e+06	8.79566e+06	8.80568e+06	8.80108e+06	8.80067e+06	8.8187e+06	8.84059e+06	8.85916e+06	8.84926e+06	8.83138e+06
8.71734e+06	8.6942e+06	8.80351e+06	8.8052e+06	8.77908e+06	8.78661e+06	8.56229e+06	8.78683e+06	8.79276e+06	8.76228e+06	8.74052e+06	8.78205e+06	8.80148e+06	8.77522e+06	8.82085e+06	8.79893e+06	8.705e+06	8.82139e+06	8.79796e+06	8.62828e+06	0	4.76886e+06	4.79264e+06	4.75321e+06	4.76451e+06	4.76999e+06	4.74932e+06	4.83739e+06	4.78014e+06	4.80367e+06	4.7487e+06	4.81047e+06	5.01263e+06	4.95091e+06	4.86717e+06	4.96617e+06	5.01131e+06	4.84472e+06	5.6573e+06	5.64351e+06	5.65509e+06	5.64921e+06	5.65676e+06	5.6417e+06	5.6571e+06	5.67176e+06	5.67277e+06	5.70884e+06	5.71488e+06	5.68478e+06
8.69734e+06	8.6716e+06	8.77719e+06	8.7796e+06	8.76261e+06	8.76998e+06	8.56318e+06	8.76383e+06	8.77755e+06	8.74522e+06	8.72312e+06	8.75812e+06	8.77901e+06	8.75852e+06	8.79687e+06	8.77561e+06	8.69002e+06	8.81012e+06	8.77405e+06	8.61196e+06	4.76886e+06	0	4.78228e+06	4.73023e+06	4.73539e+06	4.7822e+06	4.73391e+06	4.81581e+06	4.77596e+06	4.77777e+06	4.74189e+06	4.8206e+06	4.99357e+06	4.92478e+06	4.86313e+06	4.94539e+06	5.02143e+06	4.82953e+06	5.6457e+06	5.62538e+06	5.64484e+06	5.62948e+06	5.63818e+06	5.62978e+06	5.64172e+06	5.65253e+06	5.64801e+06	5.68733e+06	5.69647e+06	5.66536e+06
8.77532e+06	8.75194e+06	8.85935e+06	8.85432e+06	8.83827e+06	8.84258e+06	8.62067e+06	8.84734e+06	8.85498e+06	8.82002e+06	8.798e+06	8.83733e+06	8.86158e+06	8.83365e+06	8.87735e+06	8.85806e+06	8.76326e+06	8.88021e+06	8.84628e+06	8.6749e+06	4.79264e+06	4.78228e+06	0	4.76628e+06	4.77906e+06	4.78935e+06	4.77414e+06	4.84116e+06	4.79379e+06	4.81708e+06	4.74093e+06	4.84998e+06	5.02391e+06	4.96539e+06	4.90253e+06	4.98674e+06	5.05059e+06	4.86764e+06	5.69434e+06	5.67583e+06	5.68969e+06	5.67752e+06	5.6857e+06	5.67328e+06	5.68162e+06	5.69508e+06	5.6945e+06	5.73511e+06	5.7407e+06	5.71047e+06
8.66546e+06	8.64544e+06	8.75205e+06	8.74798e+06	8.72764e+06	8.73126e+06	8.51856e+06	8.7341e+06	8.73985e+06	8.71246e+06	8.69106e+06	8.73095e+06	8.74908e+06	8.72362e+06	8.76518e+06	8.74608e+06	8.65232e+06	8.77679e+06	8.73814e+06	8.57491e+06	4.75321e+06	4.73023e+06	4.76628e+06	0	4.72409e+06	4.75028e+06	4.73246e+06	4.83083e+06	4.79273e+06	4.75394e+06	4.72186e+06	4.77057e+06	4.96357e+06	4.91343e+06	4.84633e+06	4.91867e+06	4.98206e+06	4.80959e+06	5.61764e+06	5.6047e+06	5.61431e+06	5.60634e+06	5.61897e+06	5.60191e+06	5.6157e+06	5.62932e+06	5.62706e+06	5.67581e+06	5.67524e+06	5.6396e+06
8.6806e+06	8.65382e+06	8.76167e+06	8.75934e+06	8.73977e+06	8.74719e+06	8.53435e+06	8.74779e+06	8.75236e+06	8.72125e+06	8.70464e+06	8.741e+06	8.75981e+06	8.73487e+06	8.77622e+06	8.75825e+06	8.66544e+06	8.78674e+06	8.7521e+06	8.5867e+06	4.76451e+06	4.73539e+06	4.77906e+06	4.72409e+06	0	4.765e+06	4.72315e+06	4.82567e+06	4.77686e+06	4.77563e+06	4.70933e+06	4.77391e+06	4.97538e+06	4.92312e+06	4.85608e+06	4.94924e+06	5.00491e+06	4.80247e+06	5.64441e+06	5.62212e+06	5.63354e+06	5.62233e+06	5.63114e+06	5.61251e+06	5.63215e+06	5.64373e+06	5.64689e+06	5.68757e+06	5.69668e+06	5.65883e+06
8.72588e+06	8.70926e+06	8.81781e+06	8.81761e+06	8.79853e+06	8.7983e+06	8.57977e+06	8.80459e+06	8.80995e+06	8.78269e+06	8.75544e+06	8.79568e+06	8.81477e+06	8.79389e+06	8.83331e+06	8.80937e+06	8.71902e+06	8.83751e+06	8.80557e+06	8.63557e+06	4.76999e+06	4.7822e+06	4.78935e+06	4.75028e+06	4.765e+06	0	4.74273e+06	4.82349e+06	4.75608e+06	4.80291e+06	4.74537e+06	4.81623e+06	5.00884e+06	4.94876e+06	4.87558e+06	4.96871e+06	5.02633e+06	4.83461e+06	5.65984e+06	5.63991e+06	5.65785e+06	5.64174e+06	5.66209e+06	5.64134e+06	5.64694e+06	5.66852e+06	5.6706e+06	5.71091e+06	5.71691e+06	5.68224e+06
8.67257e+06	8.65268e+06	8.75381e+06	8.75351e+06	8.73521e+06	8.74514e+06	8.53538e+06	8.74122e+06	8.7489e+06	8.71846e+06	8.69668e+06	8.73315e+06	8.75687e+06	8.73262e+06	8.77332e+06	8.74793e+06	8.663e+06	8.78157e+06	8.74453e+06	8.58662e+06	4.74932e+06	4.73391e+06	4.77414e+06	4.73246e+06	4.72315e+06	4.74273e+06	0	4.76872e+06	4.75852e+06	4.76307e+06	4.71623e+06	4.77313e+06	4.97366e+06	4.90645e+06	4.84468e+06	4.92128e+06	4.982e+06	4.80137e+06	5.63662e+06	5.61867e+06	5.63088e+06	5.61798e+06	5.63114e+06	5.6163e+06	5.62774e+06	5.63598e+06	5.64309e+06	5.68837e+06	5.68758e+06	5.65653e+06
8.86774e+06	8.84298e+06	8.9533e+06	8.95619e+06	8.93717e+06	8.9396e+06	8.72481e+06	8.93989e+06	8.95018e+06	8.91787e+06	8.89321e+06	8.93299e+06	8.95089e+06	8.92813e+06	8.97264e+06	8.9513e+06	8.85582e+06	8.98178e+06	8.94454e+06	8.76591e+06	4.83739e+06	4.81581e+06	4.84116e+06	4.83083e+06	4.82567e+06	4.82349e+06	4.76872e+06	0	4.83954e+06	4.86805e+06	4.82451e+06	4.89098e+06	5.08221e+06	5.01399e+06	4.94234e+06	5.04098e+06	5.10374e+06	4.91149e+06	5.74623e+06	5.73112e+06	5.7403e+06	5.73469e+06	5.74055e+06	5.72642e+06	5.74411e+06	5.75191e+06	5.74637e+06	5.78774e+06	5.79805e+06	5.768e+06
8.77733e+06	8.75999e+06	8.86683e+06	8.86196e+06	8.84434e+06	8.84862e+06	8.62849e+06	8.85314e+06	8.86057e+06	8.83094e+06	8.80139e+06	8.84355e+06	8.86752e+06	8.83876e+06	8.8857e+06	8.86092e+06	8.76814e+06	8.885e+06	8.8536e+06	8.68012e+06	4.78014e+06	4.77596e+06	4.79379e+06	4.79273e+06	4.77686e+06	4.75608e+06	4.75852e+06	4.83954e+06	0	4.82575e+06	4.78309e+06	4.84961e+06	5.0252e+06	4.97064e+06	4.90068e+06	4.99493e+06	5.05079e+06	4.8652e+06	5.68949e+06	5.67499e+06	5.68038e+06	5.66922e+06	5.68455e+06	5.67158e+06	5.68702e+06	5.70102e+06	5.69667e+06	5.7389e+06	5.74051e+06	5.71286e+06
8.62686e+06	8.61358e+06	8.71504e+06	8.70783e+06	8.69697e+06	8.70806e+06	8.49678e+06	8.69988e+06	8.70735e+06	8.67756e+06	8.65975e+06	8.69193e+06	8.71908e+06	8.69121e+06	8.72854e+06	8.70584e+06	8.61975e+06	8.73663e+06	8.70274e+06	8.54732e+06	4.80367e+06	4.77777e+06	4.81708e+06	4.75394e+06	4.77563e+06	4.80291e+06	4.76307e+06	4.86805e+06	4.82575e+06	0	4.7363e+06	4.72081e+06	4.84476e+06	4.7566e+06	4.71378e+06	4.76798e+06	4.84608e+06	4.75059e+06	5.60574e+06	5.57969e+06	5.60653e+06	5.5907e+06	5.59591e+06	5.58169e+06	5.59509e+06	5.61471e+06	5.61958e+06	5.66219e+06	5.65833e+06	5.62558e+06
8.62538e+06	8.60906e+06	8.71255e+06	8.70693e+06	8.69093e+06	8.70275e+06	8.49412e+06	8.6951e+06	8.70491e+06	8.67442e+06	8.65959e+06	8.692e+06	8.71404e+06	8.68752e+06	8.72468e+06	8.70898e+06	8.62578e+06	8.73352e+06	8.70439e+06	8.54661e+06	4.7487e+06	4.74189e+06	4.74093e+06	4.72186e+06	4.70933e+06	4.74537e+06	4.71623e+06	4.82451e+06	4.78309e+06	4.7363e+06	0	4.74571e+06	4.93734e+06	4.88505e+06	4.81516e+06	4.88871e+06	4.95395e+06	4.78669e+06	5.60427e+06	5.5801e+06	5.59799e+06	5.58755e+06	5.59785e+06	5.57697e+06	5.59334e+06	5.61221e+06	5.61844e+06	5.65996e+06	5.65822e+06	5.62403e+06
8.62581e+06	8.60929e+06	8.70933e+06	8.70715e+06	8.68725e+06	8.69764e+06	8.49558e+06	8.69372e+06	8.69799e+06	8.6737e+06	8.65358e+06	8.68824e+06	8.70717e+06	8.68451e+06	8.72607e+06	8.70271e+06	8.61516e+06	8.73875e+06	8.70077e+06	8.54755e+06	4.81047e+06	4.8206e+06	4.84998e+06	4.77057e+06	4.77391e+06	4.81623e+06	4.77313e+06	4.89098e+06	4.84961e+06	4.72081e+06	4.74571e+06	0	4.83838e+06	4.76742e+06	4.76208e+06	4.79539e+06	4.84894e+06	4.37504e+06	5.61564e+06	5.58955e+06	5.60284e+06	5.60184e+06	5.6067e+06	5.58943e+06	5.60444e+06	5.62016e+06	5.63132e+06	5.66246e+06	5.67077e+06	5.63346e+06
8.65636e+06	8.64094e+06	8.74146e+06	8.73765e+06	8.72037e+06	8.73358e+06	8.52401e+06	8.7279e+06	8.73646e+06	8.70778e+06	8.69321e+06	8.72067e+06	8.73993e+06	8.72061e+06	8.75803e+06	8.73467e+06	8.6416e+06	8.78113e+06	8.72129e+06	8.58465e+06	5.01263e+06	4.99357e+06	5.02391e+06	4.96357e+06	4.97538e+06	5.00884e+06	4.97366e+06	5.08221e+06	5.0252e+06	4.84476e+06	4.93734e+06	4.83838e+06	0	4.60413e+06	4.52782e+06	4.51286e+06	4.5725e+06	4.88239e+06	5.69233e+06	5.67324e+06	5.68872e+06	5.67618e+06	5.68513e+06	5.66981e+06	5.67145e+06	5.69806e+06	5.71189e+06	5.74288e+06	5.73608e+06	5.70974e+06
8.64868e+06	8.62935e+06	8.73242e+06	8.72695e+06	8.70546e+06	8.72056e+06	8.50747e+06	8.71487e+06	8.71711e+06	8.69424e+06	8.67787e+06	8.70785e+06	8.72738e+06	8.70722e+06	8.74585e+06	8.72406e+06	8.63647e+06	8.75634e+06	8.71526e+06	8.5734e+06	4.95091e+06	4.92478e+06	4.96539e+06	4.91343e+06	4.92312e+06	4.94876e+06	4.90645e+06	5.01399e+06	4.97064e+06	4.7566e+06	4.88505e+06	4.76742e+06	4.60413e+06	0	4.55532e+06	4.09603e+06	3.92196e+06	4.8142e+06	5.65591e+06	5.62969e+06	5.64679e+06	5.64027e+06	5.64779e+06	5.63097e+06	5.64195e+06	5.65882e+06	5.66972e+06	5.70854e+06	5.70977e+06	5.67915e+06
8.63396e+06	8.6173e+06	8.72036e+06	8.71753e+06	8.69665e+06	8.71206e+06	8.50183e+06	8.70704e+06	8.71312e+06	8.68128e+06	8.66772e+06	8.69671e+06	8.72113e+06	8.69561e+06	8.73276e+06	8.71307e+06	8.63091e+06	8.7415e+06	8.70977e+06	8.55596e+06	4.86717e+06	4.86313e+06	4.90253e+06	4.84633e+06	4.85608e+06	4.87558e+06	4.84468e+06	4.94234e+06	4.90068e+06	4.71378e+06	4.81516e+06	4.76208e+06	4.52782e+06	4.55532e+06	0	4.61314e+06	4.66752e+06	4.7848e+06	5.62576e+06	5.60858e+06	5.62349e+06	5.61159e+06	5.61779e+06	5.59919e+06	5.62228e+06	5.63833e+06	5.64072e+06	5.68295e+06	5.68632e+06	5.65341e+06
8.65227e+06	8.62915e+06	8.73108e+06	8.72323e+06	8.70801e+06	8.72514e+06	8.52168e+06	8.7128e+06	8.71922e+06	8.69465e+06	8.6761e+06	8.7071e+06	8.7287e+06	8.70336e+06	8.74766e+06	8.72369e+06	8.6393e+06	8.76619e+06	8.70968e+06	8.5718e+06	4.96617e+06	4.94539e+06	4.98674e+06	4.91867e+06	4.94924e+06	4.96871e+06	4.92128e+06	5.04098e+06	4.99493e+06	4.76798e+06	4.88871e+06	4.79539e+06	4.51286e+06	4.09603e+06	4.61314e+06	0	3.3238e+06	4.8075e+06	5.65939e+06	5.63848e+06	5.65475e+06	5.64894e+06	5.65808e+06	5.64426e+06	5.65399e+06	5.66728e+06	5.67949e+06	5.7116e+06	5.71502e+06	5.68541e+06
8.66201e+06	8.64606e+06	8.74466e+06	8.74393e+06	8.72079e+06	8.73525e+06	8.52969e+06	8.73176e+06	8.73617e+06	8.71125e+06	8.6912e+06	8.72164e+06	8.73836e+06	8.71995e+06	8.76078e+06	8.74163e+06	8.65107e+06	8.77256e+06	8.72189e+06	8.59032e+06	5.01131e+06	5.02143e+06	5.05059e+06	4.98206e+06	5.00491e+06	5.02633e+06	4.982e+06	5.10374e+06	5.05079e+06	4.84608e+06	4.95395e+06	4.84894e+06	4.5725e+06	3.92196e+06	4.66752e+06	3.3238e+06	0	4.87203e+06	5.69903e+06	5.67875e+06	5.69247e+06	5.69129e+06	5.69549e+06	5.67976e+06	5.6935e+06	5.70568e+06	5.71905e+06	5.73934e+06	5.74928e+06	5.713e+06
8.63091e+06	8.6134e+06	8.71889e+06	8.7126e+06	8.70156e+06	8.70634e+06	8.49453e+06	8.70274e+06	8.71495e+06	8.67856e+06	8.66601e+06	8.69213e+06	8.71502e+06	8.69134e+06	8.7354e+06	8.71351e+06	8.62911e+06	8.74173e+06	8.70202e+06	8.55757e+06	4.84472e+06	4.82953e+06	4.86764e+06	4.80959e+06	4.80247e+06	4.83461e+06	4.80137e+06	4.91149e+06	4.8652e+06	4.75059e+06	4.78669e+06	4.37504e+06	4.88239e+06	4.8142e+06	4.7848e+06	4.8075e+06	4.87203e+06	0	5.64316e+06	5.62001e+06	5.62583e+06	5.62205e+06	5.62895e+06	5.61581e+06	5.63161e+06	5.64497e+06	5.65673e+06	5.69363e+06	5.69348e+06	5.65841e+06
8.91803e+06	8.89544e+06	8.97487e+06	8.97312e+06	8.9552e+06	8.96722e+06	8.74721e+06	8.95917e+06	8.97034e+06	8.94027e+06	8.9279e+06	8.9568e+06	8.9721e+06	8.9538e+06	8.99726e+06	8.97503e+06	8.88427e+06	9.03006e+06	8.95051e+06	8.82255e+06	5.6573e+06	5.6457e+06	5.69434e+06	5.61764e+06	5.64441e+06	5.65984e+06	5.63662e+06	5.74623e+06	5.68949e+06	5.60574e+06	5.60427e+06	5.61564e+06	5.69233e+06	5.65591e+06	5.62576e+06	5.65939e+06	5.69903e+06	5.64316e+06	0	3.32592e+06	3.36176e+06	3.37192e+06	3.36667e+06	3.38724e+06	3.36774e+06	3.38021e+06	3.40338e+06	3.41578e+06	3.43131e+06	3.38551e+06
8.89706e+06	8.87627e+06	8.95672e+06	8.95182e+06	8.93732e+06	8.95362e+06	8.73797e+06	8.94082e+06	8.94939e+06	8.92243e+06	8.91107e+06	8.93799e+06	8.9561e+06	8.9338e+06	8.97614e+06	8.95736e+06	8.86503e+06	9.0076e+06	8.93356e+06	8.81049e+06	5.64351e+06	5.62538e+06	5.67583e+06	5.6047e+06	5.62212e+06	5.63991e+06	5.61867e+06	5.73112e+06	5.67499e+06	5.57969e+06	5.5801e+06	5.58955e+06	5.67324e+06	5.62969e+06	5.60858e+06	5.63848e+06	5.67875e+06	5.62001e+06	3.32592e+06	0	3.36206e+06	3.42708e+06	3.39501e+06	3.37669e+06	3.37744e+06	3.39144e+06	3.41194e+06	3.44498e+06	3.44579e+06	3.39565e+06
8.91533e+06	8.89037e+06	8.96881e+06	8.96982e+06	8.95222e+06	8.96146e+06	8.74341e+06	8.9527e+06	8.96328e+06	8.9337e+06	8.92367e+06	8.95056e+06	8.96948e+06	8.94507e+06	8.99321e+06	8.97334e+06	8.87547e+06	9.02332e+06	8.941e+06	8.81745e+06	5.65509e+06	5.64484e+06	5.68969e+06	5.61431e+06	5.63354e+06	5.65785e+06	5.63088e+06	5.7403e+06	5.68038e+06	5.60653e+06	5.59799e+06	5.60284e+06	5.68872e+06	5.64679e+06	5.62349e+06	5.65475e+06	5.69247e+06	5.62583e+06	3.36176e+06	3.36206e+06	0	3.35733e+06	3.38429e+06	3.36926e+06	3.39139e+06	3.3614e+06	3.38157e+06	3.42919e+06	3.47925e+06	3.44495e+06
8.89135e+06	8.8672e+06	8.94552e+06	8.94345e+06	8.92816e+06	8.94033e+06	8.72556e+06	8.93368e+06	8.94015e+06	8.91432e+06	8.89622e+06	8.92747e+06	8.94368e+06	8.92713e+06	8.9685e+06	8.94757e+06	8.85533e+06	9.00195e+06	8.91823e+06	8.79566e+06	5.64921e+06	5.62948e+06	5.67752e+06	5.60634e+06	5.62233e+06	5.64174e+06	5.61798e+06	5.73469e+06	5.66922e+06	5.5907e+06	5.58755e+06	5.60184e+06	5.67618e+06	5.64027e+06	5.61159e+06	5.64894e+06	5.69129e+06	5.62205e+06	3.37192e+06	3.42708e+06	3.35733e+06	0	3.40813e+06	3.39805e+06	3.37074e+06	3.34977e+06	3.41695e+06	3.43419e+06	3.47236e+06	3.41417e+06
8.89829e+06	8.87719e+06	8.95412e+06	8.95213e+06	8.93406e+06	8.95175e+06	8.72929e+06	8.93796e+06	8.94617e+06	8.92158e+06	8.90405e+06	8.93501e+06	8.95461e+06	8.9351e+06	8.97494e+06	8.95634e+06	8.86062e+06	9.009e+06	8.93191e+06	8.80568e+06	5.65676e+06	5.63818e+06	5.6857e+06	5.61897e+06	5.63114e+06	5.66209e+06	5.63114e+06	5.74055e+06	5.68455e+06	5.59591e+06	5.59785e+06	5.6067e+06	5.68513e+06	5.64779e+06	5.61779e+06	5.65808e+06	5.69549e+06	5.62895e+06	3.36667e+06	3.39501e+06	3.38429e+06	3.40813e+06	0	3.32952e+06	3.34752e+06	3.36154e+06	3.38222e+06	3.42231e+06	3.44731e+06	3.38836e+06
8.88563e+06	8.86417e+06	8.94455e+06	8.94184e+06	8.92482e+06	8.94182e+06	8.72104e+06	8.92942e+06	8.94137e+06	8.91153e+06	8.89718e+06	8.92566e+06	8.94585e+06	8.9213e+06	8.9646e+06	8.94866e+06	8.85543e+06	8.99763e+06	8.92308e+06	8.80108e+06	5.6417e+06	5.62978e+06	5.67328e+06	5.60191e+06	5.61251e+06	5.64134e+06	5.6163e+06	5.72642e+06	5.67158e+06	5.58169e+06	5.57697e+06	5.58943e+06	5.66981e+06	5.63097e+06	5.59919e+06	5.64426e+06	5.67976e+06	5.61581e+06	3.38724e+06	3.37669e+06	3.36926e+06	3.39805e+06	3.32952e+06	0	3.39481e+06	3.33955e+06	3.40315e+06	3.4588e+06	3.47974e+06	3.39008e+06
8.89431e+06	8.87044e+06	8.94669e+06	8.94788e+06	8.93129e+06	8.94674e+06	8.73027e+06	8.93425e+06	8.94444e+06	8.9173e+06	8.90289e+06	8.93226e+06	8.95015e+06	8.93216e+06	8.97406e+06	8.95379e+06	8.85816e+06	9.00621e+06	8.92688e+06	8.80067e+06	5.6571e+06	5.64172e+06	5.68162e+06	5.6157e+06	5.63215e+06	5.64694e+06	5.62774e+06	5.74411e+06	5.68702e+06	5.59509e+06	5.59334e+06	5.60444e+06	5.67145e+06	5.64195e+06	5.62228e+06	5.65399e+06	5.6935e+06	5.63161e+06	3.36774e+06	3.37744e+06	3.39139e+06	3.37074e+06	3.34752e+06	3.39481e+06	0	3.3458e+06	3.41448e+06	3.49971e+06	3.44913e+06	3.42687e+06
8.91448e+06	8.89001e+06	8.96807e+06	8.96616e+06	8.95207e+06	8.96062e+06	8.75021e+06	8.95341e+06	8.9655e+06	8.93418e+06	8.92269e+06	8.94739e+06	8.96443e+06	8.9458e+06	8.99209e+06	8.97407e+06	8.87987e+06	9.0262e+06	8.94753e+06	8.8187e+06	5.67176e+06	5.65253e+06	5.69508e+06	5.62932e+06	5.64373e+06	5.66852e+06	5.63598e+06	5.75191e+06	5.70102e+06	5.61471e+06	5.61221e+06	5.62016e+06	5.69806e+06	5.65882e+06	5.63833e+06	5.66728e+06	5.70568e+06	5.64497e+06	3.38021e+06	3.39144e+06	3.3614e+06	3.34977e+06	3.36154e+06	3.33955e+06	3.3458e+06	0	3.36743e+06	3.4918e+06	3.48163e+06	3.46172e+06
8.94715e+06	8.92397e+06	9.00411e+06	9.00407e+06	8.9821e+06	8.99379e+06	8.77629e+06	8.99126e+06	8.99777e+06	8.97078e+06	8.95137e+06	8.98429e+06	9.00534e+06	8.97961e+06	9.02713e+06	9.00875e+06	8.90743e+06	9.05452e+06	8.98049e+06	8.84059e+06	5.67277e+06	5.64801e+06	5.6945e+06	5.62706e+06	5.64689e+06	5.6706e+06	5.64309e+06	5.74637e+06	5.69667e+06	5.61958e+06	5.61844e+06	5.63132e+06	5.71189e+06	5.66972e+06	5.64072e+06	5.67949e+06	5.71905e+06	5.65673e+06	3.40338e+06	3.41194e+06	3.38157e+06	3.41695e+06	3.38222e+06	3.40315e+06	3.41448e+06	3.36743e+06	0	3.49863e+06	3.48957e+06	3.41206e+06
8.96132e+06	8.93847e+06	9.01024e+06	9.0163e+06	8.99311e+06	9.00812e+06	8.78661e+06	8.99976e+06	9.00781e+06	8.98321e+06	8.9637e+06	8.99489e+06	9.01299e+06	8.99245e+06	9.04063e+06	9.01813e+06	8.91899e+06	9.06446e+06	8.98649e+06	8.85916e+06	5.70884e+06	5.68733e+06	5.73511e+06	5.67581e+06	5.68757e+06	5.71091e+06	5.68837e+06	5.78774e+06	5.7389e+06	5.66219e+06	5.65996e+06	5.66246e+06	5.74288e+06	5.70854e+06	5.68295e+06	5.7116e+06	5.73934e+06	5.69363e+06	3.41578e+06	3.44498e+06	3.42919e+06	3.43419e+06	3.42231e+06	3.4588e+06	3.49971e+06	3.4918e+06	3.49863e+06	0	3.132e+06	3.10628e+06
8.94374e+06	8.93024e+06	9.00086e+06	8.99681e+06	8.98063e+06	8.99535e+06	8.77484e+06	8.98593e+06	8.99647e+06	8.97142e+06	8.9515e+06	8.98201e+06	9.00445e+06	8.98125e+06	9.0248e+06	9.00553e+06	8.90668e+06	9.05455e+06	8.97399e+06	8.84926e+06	5.71488e+06	5.69647e+06	5.7407e+06	5.67524e+06	5.69668e+06	5.71691e+06	5.68758e+06	5.79805e+06	5.74051e+06	5.65833e+06	5.65822e+06	5.67077e+06	5.73608e+06	5.70977e+06	5.68632e+06	5.71502e+06	5.74928e+06	5.69348e+06	3.43131e+06	3.44579e+06	3.47925e+06	3.47236e+06	3.44731e+06	3.47974e+06	3.44913e+06	3.48163e+06	3.48957e+06	3.132e+06	0	3.11305e+06
8.92848e+06	8.90852e+06	8.98268e+06	8.98184e+06	8.96631e+06	8.97589e+06	8.75552e+06	8.97015e+06	8.98095e+06	8.95454e+06	8.9347e+06	8.96547e+06	8.98295e+06	8.96461e+06	9.00822e+06	8.98629e+06	8.88966e+06	9.03816e+06	8.95907e+06	8.83138e+06	5.68478e+06	5.66536e+06	5.71047e+06	5.6396e+06	5.65883e+06	5.68224e+06	5.65653e+06	5.768e+06	5.71286e+06	5.62558e+06	5.62403e+06	5.63346e+06	5.70974e+06	5.67915e+06	5.65341e+06	5.68541e+06	5.713e+06	5.65841e+06	3.38551e+06	3.39565e+06	3.44495e+06	3.41417e+06	3.38836e+06	3.39008e+06	3.42687e+06	3.46172e+06	3.41206e+06	3.10628e+06	3.11305e+06	0
8.92486e+06	8.90168e+06	8.97519e+06	8.98309e+06	8.96457e+06	8.97642e+06	8.75146e+06	8.96612e+06	8.98022e+06	8.95136e+06	8.93485e+06	8.96196e+06	8.97741e+06	8.96328e+06	9.007e+06	8.98362e+06	8.8918e+06	9.03529e+06	8.95443e+06	8.83172e+06	5.69401e+06	5.68054e+06	5.72352e+06	5.65908e+06	5.66947e+06	5.70221e+06	5.66715e+06	5.77875e+06	5.72151e+06	5.63625e+06	5.6414e+06	5.64567e+06	5.71621e+06	5.68983e+06	5.66445e+06	5.69475e+06	5.72638e+06	5.66316e+06	3.44804e+06	3.42584e+06	3.45987e+06	3.43485e+06	3.43066e+06	3.42707e+06	3.43335e+06	3.45535e+06	3.45498e+06	3.10229e+06	3.13575e+06	3.09605e+06
8.92709e+06	8.90444e+06	8.98705e+06	8.98335e+06	8.96742e+06	8.98033e+06	8.76719e+06	8.97222e+06	8.98348e+06	8.95496e+06	8.93697e+06	8.96941e+06	8.98387e+06	8.96266e+06	9.00678e+06	8.98968e+06	8.89248e+06	9.03677e+06	8.95838e+06	8.83673e+06	5.69674e+06	5.67442e+06	5.71857e+06	5.65869e+06	5.67123e+06	5.69433e+06	5.67144e+06	5.7783e+06	5.71826e+06	5.64073e+06	5.63528e+06	5.64434e+06	5.71662e+06	5.68322e+06	5.66133e+06	5.69076e+06	5.72207e+06	5.66717e+06	3.45109e+06	3.40677e+06	3.46547e+06	3.43779e+06	3.43368e+06	3.39256e+06	3.46168e+06	3.42742e+06	3.46594e+06	3.11382e+06	3.11323e+06	3.10685e+06
8.94307e+06	8.92807e+06	9.00385e+06	9.00484e+06	8.98094e+06	8.9953e+06	8.77301e+06	8.98826e+06	8.99855e+06	8.96975e+06	8.95234e+06	8.98525e+06	9.00066e+06	8.98052e+06	9.02592e+06	9.00419e+06	8.90418e+06	9.0533e+06	8.9768e+06	8.84724e+06	5.69139e+06	5.67998e+06	5.72058e+06	5.65974e+06	5.67138e+06	5.69683e+06	5.67372e+06	5.78423e+06	5.72292e+06	5.64621e+06	5.64898e+06	5.65728e+06	5.72936e+06	5.69442e+06	5.67176e+06	5.69873e+06	5.73249e+06	5.67966e+06	3.4358e+06	3.41038e+06	3.43362e+06	3.42087e+06	3.42723e+06	3.39279e+06	3.47451e+06	3.46257e+06	3.45023e+06	3.08409e+06	3.15277e+06	3.15171e+06
8.91704e+06	8.89359e+06	8.97302e+06	8.9743e+06	8.9576e+06	8.97058e+06	8.7501e+06	8.9602e+06	8.97133e+06	8.94528e+06	8.92786e+06	8.95449e+06	8.97107e+06	8.9531e+06	8.99945e+06	8.9771e+06	8.88018e+06	9.02558e+06	8.94421e+06	8.82481e+06	5.68531e+06	5.67218e+06	5.71715e+06	5.64837e+06	5.66182e+06	5.68561e+06	5.66251e+06	5.77515e+06	5.71961e+06	5.63338e+06	5.63586e+06	5.63492e+06	5.71142e+06	5.67956e+06	5.65774e+06	5.68389e+06	5.72001e+06	5.66171e+06	3.4638e+06	3.4383e+06	3.45106e+06	3.45035e+06	3.41346e+06	3.43683e+06	3.43834e+06	3.46274e+06	3.47007e+06	3.05845e+06	3.16419e+06	3.1274e+06
8.91193e+06	8.89227e+06	8.96505e+06	8.9664e+06	8.94806e+06	8.96424e+06	8.74454e+06	8.95445e+06	8.96011e+06	8.93526e+06	8.91703e+06	8.94654e+06	8.96451e+06	8.94613e+06	8.98949e+06	8.96568e+06	8.87868e+06	9.02158e+06	8.94248e+06	8.82082e+06	5.68892e+06	5.6718e+06	5.71612e+06	5.65567e+06	5.66609e+06	5.6926e+06	5.66602e+06	5.77968e+06	5.72132e+06	5.63393e+06	5.63453e+06	5.63829e+06	5.71688e+06	5.67983e+06	5.65284e+06	5.68118e+06	5.71659e+06	5.66483e+06	3.41023e+06	3.39262e+06	3.45394e+06	3.43149e+06	3.41297e+06	3.38288e+06	3.46169e+06	3.44657e+06	3.45161e+06	3.06477e+06	3.14617e+06	3.06747e+06
8.91823e+06	8.89227e+06	8.96893e+06	8.96846e+06	8.95156e+06	8.9641e+06	8.74313e+06	8.95649e+06	8.9615e+06	8.93434e+06	8.92174e+06	8.95154e+06	8.96845e+06	8.94873e+06	8.99652e+06	8.97734e+06	8.87572e+06	9.02412e+06	8.94625e+06	8.81777e+06	5.66667e+06	5.64996e+06	5.70055e+06	5.63306e+06	5.64333e+06	5.67037e+06	5.64524e+06	5.76019e+06	5.70093e+06	5.61657e+06	5.61639e+06	5.62097e+06	5.70396e+06	5.6674e+06	5.64548e+06	5.67403e+06	5.70376e+06	5.64614e+06	3.43254e+06	3.3887e+06	3.40937e+06	3.40152e+06	3.37777e+06	3.3741e+06	3.3928e+06	3.42005e+06	3.44755e+06	3.04379e+06	3.13004e+06	3.10114e+06
8.89702e+06	8.87935e+06	8.95799e+06	8.95726e+06	8.93919e+06	8.95392e+06	8.73618e+06	8.94537e+06	8.95288e+06	8.92885e+06	8.91092e+06	8.93797e+06	8.95523e+06	8.93816e+06	8.98117e+06	8.96284e+06	8.86735e+06	9.01359e+06	8.93371e+06	8.80938e+06	5.68702e+06	5.66139e+06	5.71462e+06	5.64393e+06	5.6571e+06	5.68913e+06	5.66104e+06	5.77834e+06	5.71274e+06	5.61914e+06	5.62059e+06	5.63172e+06	5.70892e+06	5.67761e+06	5.64866e+06	5.68096e+06	5.71566e+06	5.65472e+06	3.44335e+06	3.38388e+06	3.42022e+06	3.43108e+06	3.42576e+06	3.43569e+06	3.44021e+06	3.46573e+06	3.4727e+06	3.06062e+06	3.1158e+06	3.10611e+06
8.95398e+06	8.93023e+06	9.01847e+06	9.01582e+06	9.00253e+06	9.01028e+06	8.79972e+06	9.00369e+06	9.01627e+06	8.98251e+06	8.96669e+06	8.9992e+06	9.01699e+06	8.99525e+06	9.039e+06	9.02078e+06	8.92625e+06	9.06306e+06	9.00028e+06	8.8585e+06	5.66779e+06	5.64911e+06	5.6894e+06	5.63481e+06	5.6512e+06	5.65986e+06	5.63591e+06	5.7485e+06	5.69106e+06	5.60981e+06	5.61348e+06	5.62411e+06	5.70546e+06	5.66529e+06	5.63322e+06	5.67189e+06	5.71596e+06	5.64674e+06	4.80237e+06	4.78917e+06	4.81139e+06	4.79729e+06	4.79988e+06	4.78797e+06	4.80479e+06	4.79854e+06	4.79421e+06	4.8607e+06	4.86295e+06	4.85154e+06
8.91853e+06	8.89614e+06	8.98701e+06	8.98168e+06	8.96828e+06	8.97558e+06	8.76241e+06	8.97374e+06	8.98106e+06	8.95143e+06	8.92797e+06	8.9692e+06	8.99145e+06	8.96458e+06	9.01118e+06	8.98503e+06	8.8953e+06	9.03208e+06	8.96986e+06	8.82336e+06	5.6503e+06	5.62719e+06	5.65787e+06	5.60504e+06	5.62079e+06	5.63871e+06	5.62163e+06	5.72304e+06	5.67017e+06	5.58512e+06	5.58501e+06	5.59602e+06	5.68408e+06	5.63896e+06	5.60783e+06	5.64324e+06	5.6921e+06	5.62208e+06	4.77039e+06	4.76102e+06	4.77867e+06	4.77029e+06	4.78029e+06	4.76282e+06	4.77042e+06	4.77118e+06	4.76703e+06	4.83309e+06	4.83524e+06	4.80712e+06
8.86411e+06	8.83981e+06	8.92195e+06	8.92383e+06	8.9066e+06	8.91862e+06	8.70571e+06	8.91049e+06	8.92402e+06	8.89048e+06	8.87488e+06	8.90514e+06	8.92605e+06	8.90423e+06	8.95051e+06	8.92499e+06	8.83592e+06	8.97881e+06	8.90734e+06	8.77915e+06	5.61748e+06	5.59254e+06	5.63775e+06	5.57111e+06	5.585e+06	5.61043e+06	5.58531e+06	5.70033e+06	5.64798e+06	5.55375e+06	5.55377e+06	5.5656e+06	5.64486e+06	5.59999e+06	5.57364e+06	5.61416e+06	5.64841e+06	5.58523e+06	4.74687e+06	4.73407e+06	4.75522e+06	4.74279e+06	4.74811e+06	4.73359e+06	4.74135e+06	4.76711e+06	4.76662e+06	4.81008e+06	4.81935e+06	4.78951e+06
8.85687e+06	8.83682e+06	8.92345e+06	8.91581e+06	8.90574e+06	8.9147e+06	8.70184e+06	8.90819e+06	8.91583e+06	8.88531e+06	8.87156e+06	8.90598e+06	8.92216e+06	8.90025e+06	8.9436e+06	8.92198e+06	8.83298e+06	8.96655e+06	8.90339e+06	8.76547e+06	5.5997e+06	5.57832e+06	5.62251e+06	5.55919e+06	5.57518e+06	5.59114e+06	5.56648e+06	5.68561e+06	5.62295e+06	5.52897e+06	5.53267e+06	5.54276e+06	5.62888e+06	5.58484e+06	5.56723e+06	5.59083e+06	5.63966e+06	5.56935e+06	4.74191e+06	4.72358e+06	4.74224e+06	4.72892e+06	4.73369e+06	4.72019e+06	4.7284e+06	4.75118e+06	4.75109e+06	4.79919e+06	4.81295e+06	4.7737e+06
8.86957e+06	8.84723e+06	8.93246e+06	8.93272e+06	8.91802e+06	8.92748e+06	8.71037e+06	8.92027e+06	8.9295e+06	8.89864e+06	8.88625e+06	8.91385e+06	8.93666e+06	8.91028e+06	8.95186e+06	8.9388e+06	8.84429e+06	8.98198e+06	8.91598e+06	8.78334e+06	5.61687e+06	5.5874e+06	5.63382e+06	5.56901e+06	5.58209e+06	5.6038e+06	5.57751e+06	5.69513e+06	5.64055e+06	5.54977e+06	5.54775e+06	5.55819e+06	5.63547e+06	5.60362e+06	5.57135e+06	5.61135e+06	5.65623e+06	5.57837e+06	4.74289e+06	4.73368e+06	4.75368e+06	4.74466e+06	4.74678e+06	4.73323e+06	4.73963e+06	4.75882e+06	4.76305e+06	4.8047e+06	4.82787e+06	4.79068e+06
8.8538e+06	8.8346e+06	8.91659e+06	8.91735e+06	8.90091e+06	8.91388e+06	8.6966e+06	8.90278e+06	8.91351e+06	8.88442e+06	8.86754e+06	8.90018e+06	8.92064e+06	8.89529e+06	8.93967e+06	8.91915e+06	8.82725e+06	8.96932e+06	8.90327e+06	8.76915e+06	5.59851e+06	5.57156e+06	5.62117e+06	5.55203e+06	5.56391e+06	5.59595e+06	5.56574e+06	5.67691e+06	5.62554e+06	5.53751e+06	5.53011e+06	5.54189e+06	5.62582e+06	5.59231e+06	5.55834e+06	5.59717e+06	5.6392e+06	5.56518e+06	4.73956e+06	4.72997e+06	4.75171e+06	4.73272e+06	4.74758e+06	4.72392e+06	4.74479e+06	4.76878e+06	4.75851e+06	4.80522e+06	4.80943e+06	4.7772e+06
8.86205e+06	8.83415e+06	8.92343e+06	8.92013e+06	8.90846e+06	8.91703e+06	8.70526e+06	8.90791e+06	8.91748e+06	8.88807e+06	8.87374e+06	8.90312e+06	8.92397e+06	8.90136e+06	8.94021e+06	8.92159e+06	8.82866e+06	8.96891e+06	8.90442e+06	8.77264e+06	5.61016e+06	5.58764e+06	5.6281e+06	5.56515e+06	5.57833e+06	5.60568e+06	5.57347e+06	5.68739e+06	5.63405e+06	5.54561e+06	5.54708e+06	5.55743e+06	5.64246e+06	5.59664e+06	5.56305e+06	5.59895e+06	5.64591e+06	5.57402e+06	4.73805e+06	4.72061e+06	4.74793e+06	4.73089e+06	4.73759e+06	4.73226e+06	4.72878e+06	4.75174e+06	4.75377e+06	4.79917e+06	4.82155e+06	4.77543e+06
8.85903e+06	8.84216e+06	8.92284e+06	8.92355e+06	8.91037e+06	8.91969e+06	8.70721e+06	8.91128e+06	8.92104e+06	8.89387e+06	8.87511e+06	8.90657e+06	8.92257e+06	8.9061e+06	8.9456e+06	8.92543e+06	8.83555e+06	8.97254e+06	8.91164e+06	8.77604e+06	5.60807e+06	5.57935e+06	5.61971e+06	5.57075e+06	5.57195e+06	5.59844e+06	5.57821e+06	5.68827e+06	5.63484e+06	5.54356e+06	5.54689e+06	5.561e+06	5.64049e+06	5.60005e+06	5.56426e+06	5.59585e+06	5.64251e+06	5.57624e+06	4.74467e+06	4.72474e+06	4.75964e+06	4.74441e+06	4.75039e+06	4.73924e+06	4.74081e+06	4.76806e+06	4.76461e+06	4.80988e+06	4.8175e+06	4.78714e+06
8.85643e+06	8.83226e+06	8.91622e+06	8.91743e+06	8.90572e+06	8.91215e+06	8.70699e+06	8.90128e+06	8.91657e+06	8.88891e+06	8.86997e+06	8.90145e+06	8.91876e+06	8.89384e+06	8.94091e+06	8.92083e+06	8.82989e+06	8.96601e+06	8.90482e+06	8.77198e+06	5.60934e+06	5.58539e+06	5.6345e+06	5.56669e+06	5.58639e+06	5.60136e+06	5.57121e+06	5.68625e+06	5.63441e+06	5.54613e+06	5.54826e+06	5.54809e+06	5.63933e+06	5.59556e+06	5.57261e+06	5.60185e+06	5.65307e+06	5.57267e+06	4.74877e+06	4.73784e+06	4.7632e+06	4.73921e+06	4.75239e+06	4.73536e+06	4.7504e+06	4.76357e+06	4.77779e+06	4.80747e+06	4.81819e+06	4.78262e+06
8.87424e+06	8.84886e+06	8.93433e+06	8.93746e+06	8.91907e+06	8.92946e+06	8.71638e+06	8.91915e+06	8.9329e+06	8.90145e+06	8.88472e+06	8.91237e+06	8.9381e+06	8.9135e+06	8.95711e+06	8.93801e+06	8.84236e+06	8.98812e+06	8.92074e+06	8.78978e+06	5.6215e+06	5.59669e+06	5.64742e+06	5.58485e+06	5.59389e+06	5.61548e+06	5.59252e+06	5.70757e+06	5.65014e+06	5.5612e+06	5.55942e+06	5.56855e+06	5.64637e+06	5.61125e+06	5.58049e+06	5.61284e+06	5.66129e+06	5.5882e+06	4.74735e+06	4.74863e+06	4.76966e+06	4.74687e+06	4.76765e+06	4.73369e+06	4.74947e+06	4.76758e+06	4.77731e+06	4.81902e+06	4.81955e+06	4.79088e+06
8.66521e+06	8.64658e+06	8.74389e+06	8.73848e+06	8.72429e+06	8.73725e+06	8.52569e+06	8.7334e+06	8.73328e+06	8.70671e+06	8.69136e+06	8.7223e+06	8.74068e+06	8.723e+06	8.76197e+06	8.74165e+06	8.64558e+06	8.78387e+06	8.72502e+06	8.59174e+06	5.00928e+06	5.0101e+06	5.04058e+06	4.97858e+06	5.0123e+06	5.01501e+06	4.98112e+06	5.08284e+06	5.053e+06	4.97905e+06	4.96371e+06	4.99734e+06	5.09873e+06	5.04297e+06	5.01388e+06	5.05201e+06	5.0988e+06	5.00884e+06	5.73314e+06	5.71202e+06	5.72735e+06	5.71894e+06	5.71999e+06	5.71364e+06	5.71396e+06	5.74363e+06	5.74473e+06	5.78322e+06	5.78306e+06	5.75847e+06
8.64848e+06	8.63137e+06	8.7217e+06	8.72194e+06	8.70434e+06	8.71141e+06	8.49979e+06	8.71103e+06	8.71209e+06	8.68314e+06	8.66306e+06	8.70543e+06	8.72157e+06	8.69803e+06	8.74031e+06	8.71994e+06	8.6309e+06	8.75585e+06	8.70904e+06	8.56139e+06	4.92272e+06	4.91666e+06	4.95008e+06	4.8858e+06	4.9037e+06	4.91401e+06	4.88117e+06	4.98619e+06	4.95356e+06	4.8942e+06	4.85661e+06	4.90871e+06	5.02138e+06	4.96356e+06	4.92603e+06	4.97023e+06	5.03992e+06	4.92447e+06	5.676e+06	5.65526e+06	5.67065e+06	5.65702e+06	5.66287e+06	5.65286e+06	5.66394e+06	5.68487e+06	5.69293e+06	5.7319e+06	5.73475e+06	5.69519e+06
8.6511e+06	8.63326e+06	8.72726e+06	8.7233e+06	8.70857e+06	8.71703e+06	8.51081e+06	8.71542e+06	8.71882e+06	8.68907e+06	8.67425e+06	8.70956e+06	8.72531e+06	8.70779e+06	8.7415e+06	8.72288e+06	8.63054e+06	8.75714e+06	8.70772e+06	8.5697e+06	4.94011e+06	4.93266e+06	4.9727e+06	4.90885e+06	4.9397e+06	4.9411e+06	4.9096e+06	5.02575e+06	4.97455e+06	4.91982e+06	4.88173e+06	4.92195e+06	5.0528e+06	4.98709e+06	4.94131e+06	4.99714e+06	5.05756e+06	4.94389e+06	5.69537e+06	5.67473e+06	5.68364e+06	5.67929e+06	5.68545e+06	5.66876e+06	5.68036e+06	5.70471e+06	5.70433e+06	5.74641e+06	5.74799e+06	5.71421e+06
8.6457e+06	8.63172e+06	8.72325e+06	8.72099e+06	8.70109e+06	8.70953e+06	8.49654e+06	8.71028e+06	8.71213e+06	8.6856e+06	8.6611e+06	8.70381e+06	8.71975e+06	8.70259e+06	8.74326e+06	8.71582e+06	8.62754e+06	8.75684e+06	8.70513e+06	8.56701e+06	4.98712e+06	4.97519e+06	5.02192e+06	4.95773e+06	4.97981e+06	4.98971e+06	4.96171e+06	5.05557e+06	5.02313e+06	4.95228e+06	4.935e+06	4.95813e+06	5.08188e+06	5.01743e+06	4.98344e+06	5.04045e+06	5.08058e+06	4.97346e+06	5.70743e+06	5.6913e+06	5.70402e+06	5.69707e+06	5.70219e+06	5.68803e+06	5.7006e+06	5.7202e+06	5.72749e+06	5.76392e+06	5.76041e+06	5.73157e+06
8.65925e+06	8.63937e+06	8.74795e+06	8.74957e+06	8.7255e+06	8.73531e+06	8.5499e+06	8.73441e+06	8.73668e+06	8.71351e+06	8.68971e+06	8.72718e+06	8.74481e+06	8.72564e+06	8.76208e+06	8.73859e+06	8.65969e+06	8.76212e+06	8.74226e+06	8.57588e+06	4.93063e+06	4.93019e+06	4.95809e+06	4.9022e+06	4.922e+06	4.92926e+06	4.91088e+06	5.02389e+06	4.95496e+06	4.90053e+06	4.87757e+06	4.90976e+06	5.0481e+06	4.9844e+06	4.95215e+06	4.99139e+06	5.04682e+06	4.92697e+06	5.69392e+06	5.67782e+06	5.69011e+06	5.68762e+06	5.69806e+06	5.67783e+06	5.68261e+06	5.70658e+06	5.70949e+06	5.7506e+06	5.74989e+06	5.7182e+06
8.64808e+06	8.62758e+06	8.72839e+06	8.72429e+06	8.70328e+06	8.71875e+06	8.50852e+06	8.71951e+06	8.71514e+06	8.68656e+06	8.67233e+06	8.70459e+06	8.7249e+06	8.70007e+06	8.74201e+06	8.71744e+06	8.62965e+06	8.75765e+06	8.71614e+06	8.56751e+06	4.93458e+06	4.92236e+06	4.96259e+06	4.90878e+06	4.92666e+06	4.92696e+06	4.90004e+06	5.01467e+06	4.96425e+06	4.90666e+06	4.88006e+06	4.92032e+06	5.04457e+06	4.97293e+06	4.9391e+06	4.98474e+06	5.04493e+06	4.94588e+06	5.6811e+06	5.66093e+06	5.67565e+06	5.67276e+06	5.67688e+06	5.65653e+06	5.66849e+06	5.69442e+06	5.70282e+06	5.73137e+06	5.73408e+06	5.70876e+06
8.65417e+06	8.6355e+06	8.72357e+06	8.72058e+06	8.70536e+06	8.7114e+06	8.50599e+06	8.70541e+06	8.71452e+06	8.68982e+06	8.66954e+06	8.70847e+06	8.72277e+06	8.6961e+06	8.74092e+06	8.71753e+06	8.63105e+06	8.75432e+06	8.70677e+06	8.56817e+06	4.98881e+06	4.9683e+06	5.01458e+06	4.95134e+06	4.96873e+06	4.98324e+06	4.95242e+06	5.04933e+06	5.0122e+06	4.94116e+06	4.93079e+06	4.96265e+06	5.06631e+06	5.01143e+06	4.97508e+06	5.03302e+06	5.08129e+06	4.97156e+06	5.70433e+06	5.69132e+06	5.70963e+06	5.69754e+06	5.70623e+06	5.68466e+06	5.70083e+06	5.72275e+06	5.72396e+06	5.75786e+06	5.76651e+06	5.73265e+06
8.6676e+06	8.65672e+06	8.74328e+06	8.74182e+06	8.71916e+06	8.73583e+06	8.52347e+06	8.73049e+06	8.73357e+06	8.713e+06	8.69423e+06	8.72627e+06	8.73226e+06	8.71818e+06	8.75794e+06	8.73555e+06	8.6508e+06	8.78879e+06	8.72476e+06	8.59128e+06	5.05722e+06	5.0525e+06	5.0788e+06	5.02287e+06	5.03392e+06	5.04946e+06	5.02551e+06	5.12165e+06	5.08564e+06	5.0162e+06	5.00493e+06	5.02693e+06	5.13118e+06	5.09028e+06	5.04808e+06	5.0949e+06	5.1332e+06	5.05243e+06	5.74375e+06	5.72939e+06	5.7426e+06	5.7325e+06	5.73468e+06	5.72016e+06	5.72705e+06	5.75386e+06	5.76106e+06	5.78826e+06	5.78874e+06	5.76046e+06
8.62839e+06	8.60961e+06	8.71e+06	8.70649e+06	8.70056e+06	8.70201e+06	8.4949e+06	8.6979e+06	8.70279e+06	8.68112e+06	8.65826e+06	8.68909e+06	8.71039e+06	8.683e+06	8.72164e+06	8.69969e+06	8.61767e+06	8.7371e+06	8.69186e+06	8.55284e+06	4.91467e+06	4.91176e+06	4.94998e+06	4.88294e+06	4.90691e+06	4.92088e+06	4.89151e+06	4.99669e+06	4.93093e+06	4.88218e+06	4.86227e+06	4.89022e+06	5.01092e+06	4.95245e+06	4.92622e+06	4.96672e+06	5.03913e+06	4.9153e+06	5.67212e+06	5.64777e+06	5.66548e+06	5.65717e+06	5.67069e+06	5.64391e+06	5.66073e+06	5.67493e+06	5.68748e+06	5.72607e+06	5.72672e+06	5.69449e+06
8.6051e+06	8.58853e+06	8.68886e+06	8.68407e+06	8.6692e+06	8.67865e+06	8.47271e+06	8.67066e+06	8.67804e+06	8.65329e+06	8.63405e+06	8.66972e+06	8.6906e+06	8.66236e+06	8.70336e+06	8.68676e+06	8.5963e+06	8.72181e+06	8.67929e+06	8.52985e+06	4.90926e+06	4.90275e+06	4.93767e+06	4.87882e+06	4.88668e+06	4.90755e+06	4.86828e+06	4.96416e+06	4.92627e+06	4.87435e+06	4.8355e+06	4.88212e+06	5.00005e+06	4.93468e+06	4.88959e+06	4.95358e+06	5.02756e+06	4.91004e+06	5.66404e+06	5.65139e+06	5.6572e+06	5.6526e+06	5.65866e+06	5.64076e+06	5.65469e+06	5.67651e+06	5.68167e+06	5.71941e+06	5.72235e+06	5.69119e+06
8.61444e+06	8.59516e+06	8.69781e+06	8.69343e+06	8.67577e+06	8.68872e+06	8.47879e+06	8.68322e+06	8.68986e+06	8.65949e+06	8.63881e+06	8.67431e+06	8.69425e+06	8.66834e+06	8.71235e+06	8.6879e+06	8.6069e+06	8.72592e+06	8.6854e+06	8.5306e+06	4.87387e+06	4.87499e+06	4.90599e+06	4.84057e+06	4.86609e+06	4.88831e+06	4.85485e+06	4.96517e+06	4.91822e+06	4.84565e+06	4.81501e+06	4.86357e+06	4.98375e+06	4.92557e+06	4.86407e+06	4.9389e+06	4.99972e+06	4.89042e+06	5.64485e+06	5.63389e+06	5.64258e+06	5.63117e+06	5.63684e+06	5.62327e+06	5.64266e+06	5.65612e+06	5.65752e+06	5.69476e+06	5.70524e+06	5.66698e+06
8.60118e+06	8.58531e+06	8.68755e+06	8.6791e+06	8.65973e+06	8.67076e+06	8.46381e+06	8.66947e+06	8.67346e+06	8.64841e+06	8.62457e+06	8.65849e+06	8.6833e+06	8.65464e+06	8.6996e+06	8.679e+06	8.58805e+06	8.71796e+06	8.67411e+06	8.51406e+06	4.85978e+06	4.84529e+06	4.88674e+06	4.82962e+06	4.85319e+06	4.85789e+06	4.82834e+06	4.92307e+06	4.89648e+06	4.82899e+06	4.80686e+06	4.83017e+06	4.97224e+06	4.89298e+06	4.84469e+06	4.90613e+06	4.97735e+06	4.86509e+06	5.63699e+06	5.61634e+06	5.62736e+06	5.61835e+06	5.62269e+06	5.61086e+06	5.62008e+06	5.63858e+06	5.64671e+06	5.6851e+06	5.6874e+06	5.65309e+06
8.61028e+06	8.59426e+06	8.69803e+06	8.6957e+06	8.68496e+06	8.69222e+06	8.48539e+06	8.68623e+06	8.69325e+06	8.66536e+06	8.64483e+06	8.67863e+06	8.69968e+06	8.67463e+06	8.70876e+06	8.6916e+06	8.60695e+06	8.72681e+06	8.68842e+06	8.54087e+06	4.8896e+06	4.85744e+06	4.90394e+06	4.84452e+06	4.85009e+06	4.87678e+06	4.85399e+06	4.93265e+06	4.9143e+06	4.84986e+06	4.83402e+06	4.86154e+06	4.98531e+06	4.90418e+06	4.86909e+06	4.94077e+06	4.9988e+06	4.89028e+06	5.65837e+06	5.63259e+06	5.64954e+06	5.63912e+06	5.64974e+06	5.63165e+06	5.63853e+06	5.66485e+06	5.66447e+06	5.70435e+06	5.70635e+06	5.67546e+06
8.62027e+06	8.5995e+06	8.70298e+06	8.70123e+06	8.68516e+06	8.69406e+06	8.48742e+06	8.69112e+06	8.69522e+06	8.66623e+06	8.64938e+06	8.67922e+06	8.70369e+06	8.67788e+06	8.71479e+06	8.69858e+06	8.60895e+06	8.72939e+06	8.69299e+06	8.54037e+06	4.88501e+06	4.87258e+06	4.89828e+06	4.8427e+06	4.86782e+06	4.86925e+06	4.85193e+06	4.95341e+06	4.9131e+06	4.83687e+06	4.8064e+06	4.85304e+06	4.98505e+06	4.91642e+06	4.87342e+06	4.93962e+06	4.99196e+06	4.87717e+06	5.65235e+06	5.62511e+06	5.64192e+06	5.63251e+06	5.63812e+06	5.62659e+06	5.6351e+06	5.6552e+06	5.65875e+06	5.70791e+06	5.70554e+06	5.67305e+06
8.61122e+06	8.58942e+06	8.6885e+06	8.68787e+06	8.67288e+06	8.68713e+06	8.47192e+06	8.67744e+06	8.68683e+06	8.65645e+06	8.63914e+06	8.6702e+06	8.68959e+06	8.66934e+06	8.70602e+06	8.6834e+06	8.60157e+06	8.72192e+06	8.68393e+06	8.53179e+06	4.88427e+06	4.86223e+06	4.89858e+06	4.84261e+06	4.85671e+06	4.87743e+06	4.85091e+06	4.95888e+06	4.91878e+06	4.83354e+06	4.81427e+06	4.86283e+06	4.98159e+06	4.93243e+06	4.87907e+06	4.9393e+06	5.00856e+06	4.88994e+06	5.6566e+06	5.63531e+06	5.64616e+06	5.6381e+06	5.64438e+06	5.6273e+06	5.63627e+06	5.65476e+06	5.66683e+06	5.70013e+06	5.70739e+06	5.67112e+06
8.89874e+06	8.87764e+06	8.95348e+06	8.95729e+06	8.93639e+06	8.94897e+06	8.73323e+06	8.94087e+06	8.95135e+06	8.92143e+06	8.90272e+06	8.93836e+06	8.95882e+06	8.93806e+06	8.98139e+06	8.96158e+06	8.86554e+06	9.00938e+06	8.93976e+06	8.80186e+06	5.60873e+06	5.59116e+06	5.63158e+06	5.56946e+06	5.59307e+06	5.59989e+06	5.58942e+06	5.67538e+06	5.63512e+06	5.55697e+06	5.55716e+06	5.56976e+06	5.64188e+06	5.61069e+06	5.58871e+06	5.61884e+06	5.65803e+06	5.59346e+06	3.92517e+06	3.95141e+06	3.96249e+06	3.9623e+06	3.95011e+06	3.93008e+06	3.96755e+06	3.98769e+06	3.97026e+06	4.02191e+06	4.06975e+06	4.01816e+06
8.88623e+06	8.86669e+06	8.94875e+06	8.95038e+06	8.93589e+06	8.94254e+06	8.72955e+06	8.93554e+06	8.94609e+06	8.91564e+06	8.89999e+06	8.93133e+06	8.94742e+06	8.92948e+06	8.96758e+06	8.95357e+06	8.8585e+06	8.99776e+06	8.92919e+06	8.79518e+06	5.59962e+06	5.58317e+06	5.62766e+06	5.56827e+06	5.58538e+06	5.59664e+06	5.5776e+06	5.68482e+06	5.63559e+06	5.55764e+06	5.55227e+06	5.55481e+06	5.63406e+06	5.60522e+06	5.58354e+06	5.61436e+06	5.64424e+06	5.58383e+06	3.96633e+06	3.95777e+06	3.97128e+06	3.95613e+06	3.94828e+06	3.94376e+06	3.9665e+06	3.98584e+06	3.99212e+06	4.06251e+06	4.04928e+06	4.03201e+06
8.97985e+06	8.95232e+06	9.04228e+06	9.03727e+06	9.02683e+06	9.03318e+06	8.83008e+06	9.0268e+06	9.03873e+06	9.00772e+06	8.98848e+06	9.02155e+06	9.04156e+06	9.02138e+06	9.06587e+06	9.04589e+06	8.95178e+06	9.08886e+06	9.02426e+06	8.88104e+06	5.62077e+06	5.59453e+06	5.63185e+06	5.57596e+06	5.59728e+06	5.61452e+06	5.58355e+06	5.67975e+06	5.63907e+06	5.56829e+06	5.56756e+06	5.57121e+06	5.65992e+06	5.62281e+06	5.59483e+06	5.63803e+06	5.67912e+06	5.60219e+06	4.17288e+06	4.18359e+06	4.20545e+06	4.17049e+06	4.17082e+06	4.16494e+06	4.17077e+06	4.20399e+06	4.20948e+06	4.27322e+06	4.27959e+06	4.23982e+06
8.88952e+06	8.86392e+06	8.94689e+06	8.95104e+06	8.93081e+06	8.93978e+06	8.73905e+06	8.92829e+06	8.94484e+06	8.91364e+06	8.89782e+06	8.92958e+06	8.94817e+06	8.92488e+06	8.96498e+06	8.95221e+06	8.85685e+06	8.99501e+06	8.92858e+06	8.79146e+06	5.59566e+06	5.56769e+06	5.61524e+06	5.55521e+06	5.57535e+06	5.58925e+06	5.56338e+06	5.66651e+06	5.61804e+06	5.53679e+06	5.53983e+06	5.54866e+06	5.63841e+06	5.5919e+06	5.56769e+06	5.60434e+06	5.63206e+06	5.57388e+06	3.95108e+06	3.9445e+06	3.98157e+06	3.99223e+06	3.95362e+06	3.96765e+06	3.98125e+06	3.98098e+06	3.99069e+06	4.07648e+06	4.10958e+06	4.03078e+06
8.8822e+06	8.85886e+06	8.94884e+06	8.94661e+06	8.93011e+06	8.93848e+06	8.72719e+06	8.92938e+06	8.94232e+06	8.91038e+06	8.89166e+06	8.93051e+06	8.94894e+06	8.92413e+06	8.96636e+06	8.9462e+06	8.8557e+06	8.99363e+06	8.92795e+06	8.78868e+06	5.60055e+06	5.57607e+06	5.62611e+06	5.5607e+06	5.57484e+06	5.59371e+06	5.5656e+06	5.67303e+06	5.62208e+06	5.54967e+06	5.53991e+06	5.56098e+06	5.6406e+06	5.5982e+06	5.57698e+06	5.60445e+06	5.65073e+06	5.57724e+06	4.73959e+06	4.73785e+06	4.75269e+06	4.73057e+06	4.74351e+06	4.72088e+06	4.74056e+06	4.75261e+06	4.74964e+06	4.79878e+06	4.81914e+06	4.7787e+06
8.87138e+06	8.85043e+06	8.92969e+06	8.92724e+06	8.91053e+06	8.92522e+06	8.70821e+06	8.91416e+06	8.92634e+06	8.89628e+06	8.88009e+06	8.90967e+06	8.93188e+06	8.90874e+06	8.95302e+06	8.93724e+06	8.83715e+06	8.98021e+06	8.91328e+06	8.77806e+06	5.60358e+06	5.59416e+06	5.62832e+06	5.56408e+06	5.57737e+06	5.60288e+06	5.58043e+06	5.69356e+06	5.63244e+06	5.54976e+06	5.54667e+06	5.55331e+06	5.63173e+06	5.60149e+06	5.57107e+06	5.60721e+06	5.64242e+06	5.58285e+06	3.92308e+06	3.92575e+06	3.95122e+06	3.95634e+06	3.89654e+06	3.89058e+06	3.94257e+06	3.96254e+06	3.97147e+06	4.04429e+06	4.05293e+06	4.00689e+06
8.88489e+06	8.8649e+06	8.94492e+06	8.94422e+06	8.92851e+06	8.93936e+06	8.72353e+06	8.93222e+06	8.93999e+06	8.91113e+06	8.89938e+06	8.92538e+06	8.9456e+06	8.9232e+06	8.96654e+06	8.95033e+06	8.85257e+06	8.99684e+06	8.92549e+06	8.79469e+06	5.62331e+06	5.60212e+06	5.65467e+06	5.58337e+06	5.60225e+06	5.61266e+06	5.5936e+06	5.70448e+06	5.6503e+06	5.55472e+06	5.55962e+06	5.56965e+06	5.65293e+06	5.61355e+06	5.59077e+06	5.62208e+06	5.66152e+06	5.59713e+06	3.97161e+06	3.96792e+06	3.98525e+06	3.96496e+06	3.94613e+06	3.92318e+06	3.97549e+06	3.98631e+06	4.0134e+06	4.06933e+06	4.10007e+06	4.04971e+06
8.89054e+06	8.86764e+06	8.94372e+06	8.94675e+06	8.92971e+06	8.94012e+06	8.72493e+06	8.92852e+06	8.94568e+06	8.91452e+06	8.89788e+06	8.92808e+06	8.9498e+06	8.92749e+06	8.96901e+06	8.95484e+06	8.85855e+06	9.00103e+06	8.92479e+06	8.801e+06	5.62571e+06	5.60703e+06	5.65592e+06	5.58441e+06	5.60671e+06	5.6261e+06	5.59934e+06	5.70944e+06	5.6553e+06	5.56808e+06	5.56999e+06	5.57874e+06	5.65353e+06	5.62237e+06	5.59544e+06	5.62863e+06	5.66921e+06	5.60129e+06	3.93378e+06	3.95198e+06	3.97324e+06	3.97092e+06	3.93561e+06	3.92954e+06	3.95555e+06	3.96267e+06	3.98422e+06	4.03856e+06	4.06382e+06	4.01633e+06
8.85509e+06	8.83117e+06	8.91991e+06	8.9187e+06	8.90443e+06	8.91674e+06	8.70534e+06	8.9092e+06	8.92052e+06	8.88838e+06	8.87222e+06	8.89867e+06	8.91978e+06	8.90127e+06	8.94113e+06	8.92439e+06	8.83147e+06	8.97119e+06	8.90267e+06	8.7681e+06	5.59824e+06	5.56403e+06	5.62139e+06	5.55495e+06	5.57043e+06	5.59309e+06	5.56151e+06	5.67901e+06	5.62725e+06	5.53108e+06	5.5334e+06	5.54161e+06	5.6272e+06	5.58904e+06	5.55663e+06	5.59745e+06	5.64473e+06	5.5692e+06	4.73507e+06	4.71393e+06	4.74777e+06	4.72891e+06	4.73793e+06	4.71549e+06	4.73417e+06	4.74908e+06	4.76107e+06	4.80027e+06	4.80832e+06	4.77096e+06
8.86213e+06	8.83981e+06	8.92227e+06	8.9212e+06	8.90696e+06	8.91588e+06	8.6955e+06	8.90488e+06	8.91871e+06	8.88853e+06	8.87111e+06	8.90044e+06	8.92336e+06	8.89827e+06	8.94472e+06	8.92552e+06	8.83089e+06	8.9716e+06	8.90437e+06	8.76985e+06	5.59534e+06	5.57069e+06	5.62463e+06	5.55864e+06	5.57436e+06	5.59175e+06	5.56369e+06	5.68144e+06	5.6259e+06	5.53728e+06	5.54411e+06	5.55242e+06	5.63884e+06	5.59503e+06	5.56254e+06	5.59558e+06	5.63826e+06	5.56739e+06	4.7244e+06	4.72686e+06	4.73847e+06	4.71689e+06	4.73725e+06	4.72325e+06	4.72496e+06	4.75087e+06	4.75001e+06	4.78318e+06	4.80626e+06	4.77738e+06
8.87491e+06	8.85448e+06	8.9418e+06	8.93872e+06	8.92222e+06	8.93531e+06	8.7291e+06	8.92888e+06	8.93752e+06	8.90771e+06	8.88718e+06	8.92429e+06	8.9407e+06	8.92232e+06	8.96235e+06	8.94201e+06	8.85324e+06	8.98856e+06	8.92229e+06	8.78453e+06	5.59446e+06	5.57321e+06	5.61599e+06	5.55454e+06	5.57342e+06	5.58886e+06	5.57702e+06	5.6716e+06	5.62553e+06	5.5364e+06	5.53896e+06	5.54933e+06	5.63555e+06	5.58905e+06	5.5589e+06	5.59435e+06	5.641e+06	5.57362e+06	4.73674e+06	4.72894e+06	4.74479e+06	4.73298e+06	4.74553e+06	4.72774e+06	4.73631e+06	4.75946e+06	4.76324e+06	4.80743e+06	4.80814e+06	4.76758e+06
8.87353e+06	8.85191e+06	8.93556e+06	8.93656e+06	8.91649e+06	8.93003e+06	8.71245e+06	8.91922e+06	8.93328e+06	8.90317e+06	8.88877e+06	8.918e+06	8.93872e+06	8.91213e+06	8.95539e+06	8.94074e+06	8.84551e+06	8.98932e+06	8.91767e+06	8.7885e+06	5.60997e+06	5.59473e+06	5.63408e+06	5.5737e+06	5.5887e+06	5.6095e+06	5.58571e+06	5.70102e+06	5.63593e+06	5.55314e+06	5.54694e+06	5.56438e+06	5.64142e+06	5.60962e+06	5.57554e+06	5.61476e+06	5.65532e+06	5.59034e+06	4.75083e+06	4.745e+06	4.7551e+06	4.73453e+06	4.7492e+06	4.73867e+06	4.74667e+06	4.76357e+06	4.76689e+06	4.81175e+06	4.81953e+06	4.78846e+06
8.88799e+06	8.86334e+06	8.93972e+06	8.94596e+06	8.92251e+06	8.93603e+06	8.71522e+06	8.92795e+06	8.93702e+06	8.90458e+06	8.89223e+06	8.92554e+06	8.94388e+06	8.92053e+06	8.9646e+06	8.94778e+06	8.84558e+06	8.99466e+06	8.91996e+06	8.79157e+06	5.60818e+06	5.59084e+06	5.63624e+06	5.57001e+06	5.59095e+06	5.60957e+06	5.58082e+06	5.68652e+06	5.63961e+06	5.56232e+06	5.5533e+06	5.56149e+06	5.64587e+06	5.6092e+06	5.58365e+06	5.62124e+06	5.64859e+06	5.59248e+06	3.96129e+06	3.95504e+06	3.97047e+06	3.96543e+06	3.9445e+06	3.93925e+06	3.98269e+06	3.96978e+06	3.98425e+06	4.05518e+06	4.08299e+06	4.0356e+06
8.90944e+06	8.88371e+06	8.96693e+06	8.96543e+06	8.9491e+06	8.96055e+06	8.74787e+06	8.95112e+06	8.96468e+06	8.93291e+06	8.91818e+06	8.94854e+06	8.96852e+06	8.94605e+06	8.99009e+06	8.97248e+06	8.87021e+06	9.01159e+06	8.94506e+06	8.81266e+06	5.61428e+06	5.59853e+06	5.63578e+06	5.58243e+06	5.59295e+06	5.61143e+06	5.58565e+06	5.69549e+06	5.64173e+06	5.56362e+06	5.55497e+06	5.56244e+06	5.65468e+06	5.61515e+06	5.58723e+06	5.62427e+06	5.66064e+06	5.5919e+06	3.94452e+06	3.96035e+06	3.95391e+06	3.96838e+06	3.94239e+06	3.9472e+06	3.9411e+06	4.0069e+06	3.9644e+06	4.04358e+06	4.07362e+06	4.01937e+06
8.8816e+06	8.85694e+06	8.93596e+06	8.94077e+06	8.9234e+06	8.93219e+06	8.71044e+06	8.92481e+06	8.94079e+06	8.90631e+06	8.89456e+06	8.92135e+06	8.94055e+06	8.91997e+06	8.95985e+06	8.94056e+06	8.84624e+06	8.99379e+06	8.91982e+06	8.79099e+06	5.62146e+06	5.60551e+06	5.65175e+06	5.58748e+06	5.60693e+06	5.61932e+06	5.59812e+06	5.70949e+06	5.65208e+06	5.55847e+06	5.56357e+06	5.5685e+06	5.64949e+06	5.61125e+06	5.59225e+06	5.62516e+06	5.65728e+06	5.59987e+06	3.9385e+06	3.96722e+06	3.98753e+06	3.96119e+06	3.94468e+06	3.93032e+06	3.95748e+06	3.96294e+06	4.03448e+06	4.08262e+06	4.07652e+06	4.0415e+06
8.8812e+06	8.85794e+06	8.93982e+06	8.93948e+06	8.91986e+06	8.93413e+06	8.71622e+06	8.92407e+06	8.93313e+06	8.90434e+06	8.88917e+06	8.92032e+06	8.94026e+06	8.91914e+06	8.96122e+06	8.94113e+06	8.84621e+06	8.99082e+06	8.91516e+06	8.78114e+06	5.59379e+06	5.57765e+06	5.61909e+06	5.55704e+06	5.57776e+06	5.5907e+06	5.57009e+06	5.67968e+06	5.62796e+06	5.54267e+06	5.5411e+06	5.54915e+06	5.63345e+06	5.59544e+06	5.5691e+06	5.60227e+06	5.64179e+06	5.57773e+06	3.93723e+06	3.9628e+06	3.98202e+06	3.94699e+06	3.90156e+06	3.94376e+06	3.95555e+06	3.97144e+06	3.99656e+06	4.07751e+06	4.06454e+06	4.01393e+06
8.85929e+06	8.84016e+06	8.92371e+06	8.92419e+06	8.90838e+06	8.91752e+06	8.69988e+06	8.91212e+06	8.91968e+06	8.89064e+06	8.87266e+06	8.90727e+06	8.92561e+06	8.89763e+06	8.94268e+06	8.929e+06	8.83173e+06	8.9723e+06	8.90859e+06	8.77e+06	5.59325e+06	5.57708e+06	5.61779e+06	5.55326e+06	5.56819e+06	5.59217e+06	5.56106e+06	5.68574e+06	5.62616e+06	5.53604e+06	5.54205e+06	5.55143e+06	5.63181e+06	5.59459e+06	5.5653e+06	5.60381e+06	5.64468e+06	5.5689e+06	4.7461e+06	4.73285e+06	4.7477e+06	4.73417e+06	4.75285e+06	4.73711e+06	4.74749e+06	4.76545e+06	4.75458e+06	4.80929e+06	4.81675e+06	4.78438e+06
8.84841e+06	8.82646e+06	8.91597e+06	8.91878e+06	8.8952e+06	8.90827e+06	8.71074e+06	8.89913e+06	8.90781e+06	8.88586e+06	8.86222e+06	8.89543e+06	8.91675e+06	8.89163e+06	8.93568e+06	8.91771e+06	8.82326e+06	8.95238e+06	8.9079e+06	8.74807e+06	5.57242e+06	5.55767e+06	5.59246e+06	5.53698e+06	5.55667e+06	5.55602e+06	5.5522e+06	5.66596e+06	5.60198e+06	5.51506e+06	5.51383e+06	5.53901e+06	5.61553e+06	5.56635e+06	5.5468e+06	5.57571e+06	5.62117e+06	5.5564e+06	4.71601e+06	4.71095e+06	4.72435e+06	4.70392e+06	4.72502e+06	4.71414e+06	4.71206e+06	4.73905e+06	4.73737e+06	4.7882e+06	4.80147e+06	4.75133e+06
8.85455e+06	8.83187e+06	8.91542e+06	8.91847e+06	8.89987e+06	8.90973e+06	8.70545e+06	8.90212e+06	8.91048e+06	8.88256e+06	8.86168e+06	8.89621e+06	8.91719e+06	8.89431e+06	8.93607e+06	8.91786e+06	8.82415e+06	8.96557e+06	8.90262e+06	8.76267e+06	5.58109e+06	5.55731e+06	5.59978e+06	5.54328e+06	5.55515e+06	5.58049e+06	5.55157e+06	5.65819e+06	5.60938e+06	5.52107e+06	5.52755e+06	5.53182e+06	5.62499e+06	5.58011e+06	5.55057e+06	5.58694e+06	5.6321e+06	5.55418e+06	4.72214e+06	4.71226e+06	4.73771e+06	4.716e+06	4.73244e+06	4.71167e+06	4.72246e+06	4.74343e+06	4.74366e+06	4.78014e+06	4.79734e+06	4.76953e+06
8.84311e+06	8.82535e+06	8.90627e+06	8.90867e+06	8.88649e+06	8.8979e+06	8.70059e+06	8.89258e+06	8.90541e+06	8.87484e+06	8.85431e+06	8.88807e+06	8.9076e+06	8.88234e+06	8.92608e+06	8.91005e+06	8.81578e+06	8.95274e+06	8.89338e+06	8.7492e+06	5.56871e+06	5.54817e+06	5.59066e+06	5.53576e+06	5.54349e+06	5.55975e+06	5.54385e+06	5.65462e+06	5.59652e+06	5.51511e+06	5.51731e+06	5.52338e+06	5.61239e+06	5.5687e+06	5.54541e+06	5.57515e+06	5.62165e+06	5.54893e+06	4.71185e+06	4.69855e+06	4.72023e+06	4.70886e+06	4.72027e+06	4.70152e+06	4.71876e+06	4.73263e+06	4.74606e+06	4.77146e+06	4.79184e+06	4.74515e+06
8.892e+06	8.86838e+06	8.94905e+06	8.95113e+06	8.94067e+06	8.94893e+06	8.73804e+06	8.94381e+06	8.95134e+06	8.9235e+06	8.90957e+06	8.93492e+06	8.95049e+06	8.93725e+06	8.97869e+06	8.95857e+06	8.85948e+06	9.00085e+06	8.92619e+06	8.80834e+06	5.25269e+06	5.22872e+06	5.27361e+06	5.20793e+06	5.22379e+06	5.25865e+06	5.2264e+06	5.32717e+06	5.28375e+06	5.20873e+06	5.19438e+06	5.23809e+06	5.34826e+06	5.32979e+06	5.27876e+06	5.34108e+06	5.36547e+06	5.24887e+06	5.29605e+06	5.27218e+06	5.28713e+06	5.2678e+06	5.28138e+06	5.27362e+06	5.28141e+06	5.29848e+06	5.30645e+06	5.33535e+06	5.34117e+06	5.30877e+06
8.88396e+06	8.86749e+06	8.94408e+06	8.94238e+06	8.92924e+06	8.94506e+06	8.73017e+06	8.93353e+06	8.94223e+06	8.91473e+06	8.89825e+06	8.9324e+06	8.94617e+06	8.93221e+06	8.97054e+06	8.94962e+06	8.85536e+06	8.99909e+06	8.91325e+06	8.80113e+06	5.3096e+06	5.29024e+06	5.32377e+06	5.26177e+06	5.28319e+06	5.3089e+06	5.2869e+06	5.38274e+06	5.33575e+06	5.26806e+06	5.25262e+06	5.29e+06	5.38436e+06	5.36974e+06	5.33341e+06	5.37359e+06	5.40133e+06	5.3e+06	5.21368e+06	5.1869e+06	5.19827e+06	5.19641e+06	5.19717e+06	5.19162e+06	5.19729e+06	5.22006e+06	5.22109e+06	5.24855e+06	5.25264e+06	5.22672e+06
8.89919e+06	8.87276e+06	8.95529e+06	8.95679e+06	8.94199e+06	8.95314e+06	8.74501e+06	8.94621e+06	8.95294e+06	8.92886e+06	8.90778e+06	8.94084e+06	8.9584e+06	8.9438e+06	8.98527e+06	8.96495e+06	8.86876e+06	9.00558e+06	8.92946e+06	8.81043e+06	5.25717e+06	5.24353e+06	5.28413e+06	5.21401e+06	5.23636e+06	5.25903e+06	5.23927e+06	5.33407e+06	5.28871e+06	5.22559e+06	5.21053e+06	5.24931e+06	5.35673e+06	5.3373e+06	5.29566e+06	5.33529e+06	5.37049e+06	5.26784e+06	5.21592e+06	5.19637e+06	5.20847e+06	5.19963e+06	5.19984e+06	5.2006e+06	5.21395e+06	5.22338e+06	5.22855e+06	5.25403e+06	5.25937e+06	5.23089e+06
8.91318e+06	8.88629e+06	8.9667e+06	8.96951e+06	8.95088e+06	8.96312e+06	8.74802e+06	8.9551e+06	8.96709e+06	8.94044e+06	8.91778e+06	8.95255e+06	8.96453e+06	8.95113e+06	8.99508e+06	8.97574e+06	8.87924e+06	9.01565e+06	8.93726e+06	8.81547e+06	5.27204e+06	5.25786e+06	5.29585e+06	5.23837e+06	5.24939e+06	5.28157e+06	5.25161e+06	5.34506e+06	5.29946e+06	5.25643e+06	5.22885e+06	5.27446e+06	5.37502e+06	5.35541e+06	5.31556e+06	5.3631e+06	5.38735e+06	5.28083e+06	5.24853e+06	5.21402e+06	5.22935e+06	5.22888e+06	5.22801e+06	5.22527e+06	5.22683e+06	5.24438e+06	5.24669e+06	5.27305e+06	5.27905e+06	5.25282e+06
8.90303e+06	8.87988e+06	8.95717e+06	8.96066e+06	8.94627e+06	8.95922e+06	8.74763e+06	8.94685e+06	8.959e+06	8.93453e+06	8.91458e+06	8.94314e+06	8.96031e+06	8.94788e+06	8.9879e+06	8.96853e+06	8.87186e+06	9.01715e+06	8.93216e+06	8.81379e+06	5.29903e+06	5.26328e+06	5.3124e+06	5.24898e+06	5.26377e+06	5.29127e+06	5.25905e+06	5.36207e+06	5.31233e+06	5.25285e+06	5.23774e+06	5.27291e+06	5.37992e+06	5.3613e+06	5.32096e+06	5.36748e+06	5.39653e+06	5.28697e+06	5.23555e+06	5.21272e+06	5.23453e+06	5.22268e+06	5.22507e+06	5.21017e+06	5.23256e+06	5.24486e+06	5.24755e+06	5.27974e+06	5.28497e+06	5.26094e+06
8.90473e+06	8.87795e+06	8.95682e+06	8.95867e+06	8.94413e+06	8.95421e+06	8.72647e+06	8.94741e+06	8.95683e+06	8.92957e+06	8.90894e+06	8.94591e+06	8.95866e+06	8.94596e+06	8.98977e+06	8.96463e+06	8.86887e+06	9.01397e+06	8.92839e+06	8.81025e+06	5.28118e+06	5.25678e+06	5.29681e+06	5.23652e+06	5.25363e+06	5.28287e+06	5.25297e+06	5.35522e+06	5.3076e+06	5.24759e+06	5.22463e+06	5.26209e+06	5.3756e+06	5.35363e+06	5.30952e+06	5.3555e+06	5.38711e+06	5.27643e+06	5.26121e+06	5.2322e+06	5.24655e+06	5.24604e+06	5.23817e+06	5.23045e+06	5.24563e+06	5.25108e+06	5.26284e+06	5.29047e+06	5.29516e+06	5.27088e+06
8.62671e+06	8.61464e+06	8.71517e+06	8.71661e+06	8.69423e+06	8.7038e+06	8.5157e+06	8.70159e+06	8.70849e+06	8.67642e+06	8.65487e+06	8.69431e+06	8.71185e+06	8.68948e+06	8.72472e+06	8.70443e+06	8.63185e+06	8.73938e+06	8.71059e+06	8.55672e+06	4.76838e+06	4.75759e+06	4.79945e+06	4.762e+06	4.74635e+06	4.77563e+06	4.76684e+06	4.84109e+06	4.8178e+06	4.77452e+06	4.74991e+06	4.78741e+06	4.97398e+06	4.92512e+06	4.85963e+06	4.95324e+06	5.01038e+06	4.81782e+06	5.6172e+06	5.59718e+06	5.61375e+06	5.60098e+06	5.60819e+06	5.58855e+06	5.61412e+06	5.62321e+06	5.62192e+06	5.66549e+06	5.67354e+06	5.63944e+06
8.71263e+06	8.69562e+06	8.78203e+06	8.77989e+06	8.7615e+06	8.77404e+06	8.56592e+06	8.76448e+06	8.77917e+06	8.74705e+06	8.72885e+06	8.76175e+06	8.78001e+06	8.75926e+06	8.79983e+06	8.77944e+06	8.68812e+06	8.82137e+06	8.76524e+06	8.62917e+06	5.29406e+06	5.26956e+06	5.3123e+06	5.25189e+06	5.2698e+06	5.28838e+06	5.2614e+06	5.37367e+06	5.32717e+06	5.20285e+06	5.22597e+06	5.19936e+06	5.23713e+06	5.16443e+06	5.17199e+06	5.18009e+06	5.23474e+06	5.22825e+06	5.65577e+06	5.63881e+06	5.64107e+06	5.63571e+06	5.64255e+06	5.62968e+06	5.63941e+06	5.65504e+06	5.66665e+06	5.7008e+06	5.69243e+06	5.66605e+06
8.71572e+06	8.69497e+06	8.78578e+06	8.78873e+06	8.76522e+06	8.78177e+06	8.57648e+06	8.77253e+06	8.77954e+06	8.75148e+06	8.73479e+06	8.76752e+06	8.78911e+06	8.76207e+06	8.81118e+06	8.78518e+06	8.68869e+06	8.819e+06	8.76935e+06	8.61965e+06	5.25246e+06	5.23337e+06	5.27114e+06	5.21278e+06	5.22879e+06	5.24565e+06	5.22676e+06	5.3178e+06	5.27676e+06	5.17551e+06	5.20172e+06	5.17393e+06	5.21025e+06	5.14499e+06	5.13515e+06	5.15318e+06	5.20803e+06	5.20097e+06	5.60764e+06	5.59269e+06	5.5992e+06	5.59159e+06	5.59598e+06	5.58217e+06	5.59619e+06	5.61583e+06	5.61632e+06	5.64712e+06	5.65276e+06	5.62115e+06
8.74892e+06	8.72694e+06	8.81909e+06	8.81376e+06	8.79856e+06	8.80739e+06	8.58695e+06	8.80377e+06	8.81076e+06	8.78074e+06	8.76157e+06	8.79718e+06	8.81469e+06	8.79633e+06	8.83846e+06	8.81788e+06	8.71908e+06	8.85574e+06	8.79695e+06	8.65136e+06	5.28952e+06	5.27105e+06	5.29936e+06	5.24392e+06	5.26341e+06	5.27697e+06	5.25711e+06	5.35349e+06	5.30187e+06	5.19886e+06	5.22912e+06	5.21163e+06	5.23906e+06	5.17604e+06	5.16805e+06	5.18997e+06	5.24074e+06	5.23982e+06	5.64615e+06	5.62968e+06	5.63679e+06	5.63101e+06	5.63788e+06	5.62269e+06	5.6329e+06	5.64643e+06	5.65337e+06	5.68489e+06	5.6894e+06	5.66419e+06
8.70474e+06	8.68691e+06	8.77455e+06	8.77346e+06	8.75237e+06	8.76479e+06	8.56106e+06	8.76136e+06	8.77131e+06	8.73572e+06	8.71908e+06	8.75763e+06	8.77755e+06	8.74931e+06	8.79406e+06	8.77525e+06	8.68143e+06	8.81392e+06	8.75443e+06	8.61861e+06	5.27626e+06	5.26166e+06	5.28688e+06	5.23434e+06	5.24671e+06	5.26958e+06	5.23895e+06	5.35166e+06	5.29825e+06	5.1814e+06	5.21042e+06	5.18543e+06	5.21891e+06	5.15396e+06	5.14715e+06	5.16588e+06	5.2127e+06	5.21387e+06	5.6243e+06	5.61229e+06	5.61677e+06	5.6074e+06	5.62176e+06	5.60019e+06	5.61074e+06	5.63217e+06	5.64273e+06	5.67446e+06	5.67498e+06	5.64052e+06
8.8803e+06	8.85304e+06	8.9367e+06	8.94025e+06	8.92809e+06	8.93711e+06	8.71978e+06	8.9266e+06	8.93879e+06	8.90989e+06	8.89867e+06	8.9246e+06	8.94203e+06	8.92013e+06	8.96654e+06	8.94569e+06	8.84645e+06	8.99011e+06	8.90815e+06	8.79937e+06	5.25336e+06	5.23081e+06	5.27422e+06	5.21253e+06	5.22948e+06	5.25727e+06	5.22847e+06	5.32107e+06	5.27383e+06	5.20894e+06	5.19829e+06	5.22378e+06	5.33307e+06	5.32006e+06	5.27228e+06	5.31025e+06	5.35834e+06	5.23411e+06	5.31982e+06	5.29984e+06	5.30911e+06	5.30001e+06	5.30633e+06	5.29474e+06	5.30462e+06	5.3216e+06	5.3314e+06	5.35891e+06	5.36417e+06	5.33354e+06
8.86269e+06	8.84103e+06	8.92444e+06	8.92107e+06	8.90741e+06	8.91841e+06	8.69995e+06	8.90822e+06	8.91716e+06	8.89098e+06	8.87585e+06	8.90919e+06	8.92433e+06	8.90557e+06	8.95226e+06	8.93151e+06	8.83241e+06	8.9766e+06	8.89349e+06	8.77849e+06	5.24986e+06	5.23156e+06	5.26833e+06	5.21075e+06	5.22568e+06	5.25379e+06	5.22529e+06	5.31999e+06	5.27792e+06	5.20936e+06	5.19701e+06	5.22674e+06	5.33551e+06	5.31516e+06	5.2738e+06	5.3196e+06	5.35299e+06	5.24349e+06	5.31119e+06	5.28429e+06	5.29994e+06	5.28878e+06	5.29596e+06	5.28348e+06	5.29729e+06	5.31201e+06	5.31882e+06	5.3518e+06	5.35347e+06	5.32641e+06
8.85905e+06	8.83221e+06	8.91333e+06	8.91683e+06	8.90018e+06	8.91327e+06	8.70599e+06	8.90268e+06	8.90954e+06	8.8855e+06	8.87066e+06	8.90038e+06	8.91605e+06	8.898e+06	8.94401e+06	8.92623e+06	8.82435e+06	8.96486e+06	8.88627e+06	8.77072e+06	5.24082e+06	5.22611e+06	5.25644e+06	5.20663e+06	5.21732e+06	5.24084e+06	5.21595e+06	5.31652e+06	5.26536e+06	5.20693e+06	5.19257e+06	5.23063e+06	5.33e+06	5.31015e+06	5.27148e+06	5.3154e+06	5.34871e+06	5.23901e+06	5.29863e+06	5.27838e+06	5.29134e+06	5.28177e+06	5.29023e+06	5.28112e+06	5.28751e+06	5.30368e+06	5.31498e+06	5.3374e+06	5.3479e+06	5.31525e+06
8.70005e+06	8.67854e+06	8.7706e+06	8.76216e+06	8.74829e+06	8.76578e+06	8.55737e+06	8.75307e+06	8.76242e+06	8.74018e+06	8.72065e+06	8.74495e+06	8.77107e+06	8.74316e+06	8.79147e+06	8.77014e+06	8.6779e+06	8.81429e+06	8.74698e+06	8.62088e+06	5.00972e+06	4.9915e+06	5.02482e+06	4.96603e+06	4.97862e+06	5.00319e+06	4.96653e+06	5.06007e+06	5.03332e+06	4.96766e+06	4.95257e+06	4.97816e+06	5.10456e+06	5.06794e+06	5.01283e+06	5.06757e+06	5.11551e+06	4.98672e+06	5.70806e+06	5.69067e+06	5.70316e+06	5.7002e+06	5.70222e+06	5.6909e+06	5.7087e+06	5.7126e+06	5.72027e+06	5.7544e+06	5.74626e+06	5.72396e+06
8.67151e+06	8.65842e+06	8.75711e+06	8.74793e+06	8.73499e+06	8.74138e+06	8.53895e+06	8.74632e+06	8.74671e+06	8.72487e+06	8.70363e+06	8.73593e+06	8.75407e+06	8.73207e+06	8.77444e+06	8.75021e+06	8.66406e+06	8.78286e+06	8.73049e+06	8.59707e+06	4.93376e+06	4.91116e+06	4.93684e+06	4.87771e+06	4.88954e+06	4.93256e+06	4.90064e+06	4.98535e+06	4.95469e+06	4.88009e+06	4.85264e+06	4.89573e+06	5.03056e+06	4.98619e+06	4.93547e+06	5.00072e+06	5.04353e+06	4.91019e+06	5.65602e+06	5.64009e+06	5.65143e+06	5.65217e+06	5.65625e+06	5.63875e+06	5.64956e+06	5.66561e+06	5.67716e+06	5.7052e+06	5.71353e+06	5.67818e+06
8.73397e+06	8.71389e+06	8.81477e+06	8.8039e+06	8.79008e+06	8.79714e+06	8.59436e+06	8.7922e+06	8.80511e+06	8.77838e+06	8.75554e+06	8.78786e+06	8.80903e+06	8.78201e+06	8.82574e+06	8.81326e+06	8.7177e+06	8.84222e+06	8.79051e+06	8.65025e+06	4.96075e+06	4.94016e+06	4.96608e+06	4.91141e+06	4.92947e+06	4.93913e+06	4.9203e+06	5.01248e+06	4.97334e+06	4.92639e+06	4.90159e+06	4.93787e+06	5.08874e+06	5.02604e+06	4.97541e+06	5.02927e+06	5.07726e+06	4.95395e+06	5.68356e+06	5.66253e+06	5.67433e+06	5.66973e+06	5.67527e+06	5.65925e+06	5.67251e+06	5.68988e+06	5.69281e+06	5.72688e+06	5.72287e+06	5.69531e+06
8.6283e+06	8.60077e+06	8.71318e+06	8.70954e+06	8.69235e+06	8.70348e+06	8.49069e+06	8.69822e+06	8.707e+06	8.67404e+06	8.65745e+06	8.69266e+06	8.70727e+06	8.68662e+06	8.72519e+06	8.70716e+06	8.6194e+06	8.73568e+06	8.70429e+06	8.54589e+06	4.77369e+06	4.74627e+06	4.78433e+06	4.74248e+06	4.74455e+06	4.76057e+06	4.73599e+06	4.82965e+06	4.80305e+06	4.73463e+06	4.71438e+06	4.74604e+06	4.92082e+06	4.8661e+06	4.81727e+06	4.87746e+06	4.93849e+06	4.77889e+06	5.5887e+06	5.56791e+06	5.57854e+06	5.57252e+06	5.57851e+06	5.56887e+06	5.57434e+06	5.59481e+06	5.59539e+06	5.63947e+06	5.64391e+06	5.6069e+06
8.67775e+06	8.66183e+06	8.75353e+06	8.74793e+06	8.73586e+06	8.74656e+06	8.54136e+06	8.73962e+06	8.74807e+06	8.71622e+06	8.6996e+06	8.73508e+06	8.75206e+06	8.73605e+06	8.77764e+06	8.75123e+06	8.66133e+06	8.79474e+06	8.73311e+06	8.59916e+06	4.94531e+06	4.92949e+06	4.96153e+06	4.914e+06	4.9307e+06	4.93574e+06	4.92531e+06	5.01504e+06	4.97762e+06	4.90866e+06	4.88949e+06	4.93244e+06	5.06175e+06	5.01442e+06	4.9546e+06	5.02577e+06	5.08293e+06	4.95177e+06	5.6893e+06	5.66553e+06	5.68445e+06	5.66917e+06	5.69027e+06	5.66321e+06	5.67882e+06	5.68331e+06	5.70667e+06	5.73244e+06	5.73577e+06	5.69772e+06
8.67636e+06	8.65547e+06	8.75117e+06	8.7475e+06	8.73037e+06	8.74087e+06	8.53011e+06	8.73649e+06	8.74223e+06	8.71643e+06	8.6989e+06	8.73492e+06	8.74844e+06	8.7244e+06	8.77095e+06	8.7451e+06	8.65837e+06	8.78418e+06	8.73998e+06	8.59806e+06	4.90635e+06	4.90547e+06	4.93591e+06	4.87555e+06	4.87827e+06	4.89962e+06	4.89212e+06	4.9919e+06	4.94688e+06	4.87204e+06	4.85083e+06	4.88672e+06	5.04707e+06	4.9884e+06	4.93927e+06	5.00303e+06	5.04191e+06	4.92897e+06	5.65946e+06	5.64237e+06	5.6624e+06	5.6509e+06	5.65807e+06	5.64477e+06	5.65943e+06	5.67461e+06	5.68292e+06	5.70752e+06	5.71547e+06	5.68878e+06
8.8349e+06	8.80918e+06	8.90193e+06	8.90076e+06	8.88845e+06	8.89056e+06	8.67241e+06	8.88947e+06	8.89789e+06	8.86808e+06	8.84742e+06	8.88344e+06	8.90283e+06	8.87677e+06	8.92333e+06	8.91102e+06	8.80336e+06	8.93804e+06	8.88429e+06	8.73154e+06	5.51078e+06	5.48352e+06	5.52993e+06	5.47393e+06	5.4818e+06	5.50457e+06	5.4844e+06	5.59504e+06	5.53921e+06	5.4543e+06	5.45442e+06	5.46256e+06	5.55951e+06	5.5088e+06	5.48117e+06	5.51813e+06	5.56892e+06	5.48477e+06	4.65329e+06	4.63718e+06	4.6515e+06	4.64333e+06	4.6601e+06	4.63743e+06	4.65e+06	4.65391e+06	4.66277e+06	4.71292e+06	4.72177e+06	4.69119e+06
8.84677e+06	8.82304e+06	8.90866e+06	8.91479e+06	8.88839e+06	8.90069e+06	8.7147e+06	8.89465e+06	8.90379e+06	8.87467e+06	8.85361e+06	8.89462e+06	8.90848e+06	8.88417e+06	8.93142e+06	8.91315e+06	8.82361e+06	8.9553e+06	8.89843e+06	8.75447e+06	5.55815e+06	5.53849e+06	5.5798e+06	5.52084e+06	5.53463e+06	5.55172e+06	5.53712e+06	5.64208e+06	5.58483e+06	5.50952e+06	5.5158e+06	5.51856e+06	5.59997e+06	5.56256e+06	5.53589e+06	5.56924e+06	5.61129e+06	5.54296e+06	4.688e+06	4.69334e+06	4.70336e+06	4.68884e+06	4.70039e+06	4.68619e+06	4.69624e+06	4.71701e+06	4.70855e+06	4.75223e+06	4.76617e+06	4.74257e+06
8.80489e+06	8.78357e+06	8.86989e+06	8.8689e+06	8.85147e+06	8.86478e+06	8.66685e+06	8.85768e+06	8.86471e+06	8.83603e+06	8.81537e+06	8.856e+06	8.87237e+06	8.85232e+06	8.89455e+06	8.87025e+06	8.78222e+06	8.90898e+06	8.85516e+06	8.71029e+06	5.52931e+06	5.50497e+06	5.54725e+06	5.48711e+06	5.50142e+06	5.51683e+06	5.50342e+06	5.60196e+06	5.54889e+06	5.46721e+06	5.46764e+06	5.48182e+06	5.56569e+06	5.52606e+06	5.49621e+06	5.53181e+06	5.5725e+06	5.50325e+06	4.66874e+06	4.6636e+06	4.67737e+06	4.65966e+06	4.68285e+06	4.65613e+06	4.66658e+06	4.68622e+06	4.68394e+06	4.731e+06	4.74292e+06	4.70206e+06
8.85706e+06	8.83504e+06	8.92182e+06	8.92518e+06	8.9033e+06	8.91335e+06	8.71958e+06	8.90809e+06	8.91805e+06	8.89226e+06	8.87048e+06	8.90486e+06	8.92249e+06	8.89919e+06	8.94381e+06	8.91998e+06	8.83305e+06	8.96155e+06	8.90953e+06	8.76343e+06	5.58896e+06	5.55878e+06	5.60471e+06	5.5457e+06	5.5587e+06	5.57415e+06	5.55895e+06	5.6584e+06	5.60882e+06	5.53174e+06	5.5314e+06	5.54382e+06	5.62721e+06	5.5885e+06	5.55312e+06	5.5938e+06	5.63163e+06	5.56902e+06	4.72424e+06	4.71905e+06	4.74112e+06	4.72886e+06	4.74336e+06	4.72074e+06	4.73664e+06	4.7519e+06	4.75427e+06	4.79743e+06	4.7939e+06	4.76464e+06
8.90018e+06	8.88059e+06	8.96539e+06	8.97339e+06	8.94835e+06	8.9554e+06	8.75148e+06	8.95e+06	8.96067e+06	8.93505e+06	8.90906e+06	8.95067e+06	8.96963e+06	8.94509e+06	8.9903e+06	8.96905e+06	8.87205e+06	9.01017e+06	8.94883e+06	8.79969e+06	5.59546e+06	5.56995e+06	5.60335e+06	5.5499e+06	5.5673e+06	5.58346e+06	5.56626e+06	5.66193e+06	5.61824e+06	5.54122e+06	5.54246e+06	5.55647e+06	5.63882e+06	5.58777e+06	5.56849e+06	5.60187e+06	5.64165e+06	5.57896e+06	4.73667e+06	4.73152e+06	4.74337e+06	4.73006e+06	4.74533e+06	4.72282e+06	4.73509e+06	4.76165e+06	4.73826e+06	4.78526e+06	4.80771e+06	4.77454e+06
8.80806e+06	8.78679e+06	8.87488e+06	8.878e+06	8.85825e+06	8.87181e+06	8.68669e+06	8.86021e+06	8.87398e+06	8.84283e+06	8.82585e+06	8.85579e+06	8.87798e+06	8.85409e+06	8.89574e+06	8.8774e+06	8.78558e+06	8.9161e+06	8.86368e+06	8.72009e+06	5.55088e+06	5.53129e+06	5.57224e+06	5.5179e+06	5.52959e+06	5.54682e+06	5.51972e+06	5.63861e+06	5.57983e+06	5.49698e+06	5.49126e+06	5.50828e+06	5.59684e+06	5.54898e+06	5.52651e+06	5.5602e+06	5.6045e+06	5.52978e+06	4.69533e+06	4.69069e+06	4.71757e+06	4.69738e+06	4.70245e+06	4.69137e+06	4.70335e+06	4.71119e+06	4.71773e+06	4.75425e+06	4.76821e+06	4.73087e+06
8.96451e+06	8.93588e+06	9.02865e+06	9.03003e+06	9.01398e+06	9.0199e+06	8.80326e+06	9.01495e+06	9.02805e+06	8.99731e+06	8.96965e+06	9.01189e+06	9.03068e+06	9.00821e+06	9.04912e+06	9.03397e+06	8.93526e+06	9.06867e+06	9.01415e+06	8.85811e+06	5.61885e+06	5.59826e+06	5.63661e+06	5.57581e+06	5.58833e+06	5.60111e+06	5.58799e+06	5.69685e+06	5.63429e+06	5.56625e+06	5.57301e+06	5.58474e+06	5.66755e+06	5.6227e+06	5.59862e+06	5.63669e+06	5.67765e+06	5.60136e+06	4.7586e+06	4.74444e+06	4.76242e+06	4.7493e+06	4.76355e+06	4.74412e+06	4.7468e+06	4.77721e+06	4.77388e+06	4.80621e+06	4.82744e+06	4.78375e+06
8.91031e+06	8.88783e+06	8.9749e+06	8.97654e+06	8.9583e+06	8.96772e+06	8.74894e+06	8.95788e+06	8.96998e+06	8.94185e+06	8.92287e+06	8.9578e+06	8.97637e+06	8.95063e+06	8.99739e+06	8.98105e+06	8.88148e+06	9.01649e+06	8.96007e+06	8.80896e+06	5.60516e+06	5.58615e+06	5.62422e+06	5.56797e+06	5.58262e+06	5.58921e+06	5.57652e+06	5.68165e+06	5.63308e+06	5.55372e+06	5.56009e+06	5.57042e+06	5.64996e+06	5.61485e+06	5.58596e+06	5.62191e+06	5.65662e+06	5.59028e+06	4.73662e+06	4.73323e+06	4.74681e+06	4.73742e+06	4.7482e+06	4.73763e+06	4.74585e+06	4.75853e+06	4.75709e+06	4.79852e+06	4.80923e+06	4.77928e+06
8.97433e+06	8.95329e+06	9.04185e+06	9.04469e+06	9.0273e+06	9.03556e+06	8.81192e+06	9.02852e+06	9.04198e+06	9.0102e+06	8.98503e+06	9.02626e+06	9.04089e+06	9.02235e+06	9.06349e+06	9.04528e+06	8.94743e+06	9.08178e+06	9.02748e+06	8.8716e+06	5.64634e+06	5.62117e+06	5.65736e+06	5.6063e+06	5.61069e+06	5.62254e+06	5.60927e+06	5.71305e+06	5.65581e+06	5.59731e+06	5.59318e+06	5.60664e+06	5.68822e+06	5.65058e+06	5.61746e+06	5.65981e+06	5.7008e+06	5.61401e+06	4.78083e+06	4.76855e+06	4.78522e+06	4.76829e+06	4.79435e+06	4.77391e+06	4.78401e+06	4.79524e+06	4.79549e+06	4.83016e+06	4.84426e+06	4.81496e+06
1.35849e+07	1.35735e+07	1.35743e+07	1.35592e+07	1.35673e+07	1.35365e+07	1.3183e+07	1.3574e+07	1.35756e+07	1.35515e+07	1.35417e+07	1.35724e+07	1.35799e+07	1.35682e+07	1.36215e+07	1.36145e+07	1.34375e+07	1.35869e+07	1.35247e+07	1.33342e+07	1.33482e+07	1.33663e+07	1.34045e+07	1.33301e+07	1.33339e+07	1.33547e+07	1.33678e+07	1.35218e+07	1.34119e+07	1.33136e+07	1.33218e+07	1.33185e+07	1.33143e+07	1.33155e+07	1.33164e+07	1.33099e+07	1.33046e+07	1.33187e+07	1.3308e+07	1.3301e+07	1.33065e+07	1.32928e+07	1.32876e+07	1.32916e+07	1.32925e+07	1.32812e+07	1.32791e+07	1.33177e+07	1.33246e+07	1.33089e+07
1.35993e+07	1.35867e+07	1.35886e+07	1.35742e+07	1.35828e+07	1.35524e+07	1.32008e+07	1.35883e+07	1.35912e+07	1.35671e+07	1.35568e+07	1.35876e+07	1.35935e+07	1.35825e+07	1.36345e+07	1.36293e+07	1.34537e+07	1.36017e+07	1.35381e+07	1.33509e+07	1.33631e+07	1.33799e+07	1.34181e+07	1.33438e+07	1.33492e+07	1.33689e+07	1.33806e+07	1.35322e+07	1.34248e+07	1.33296e+07	1.33365e+07	1.33341e+07	1.33294e+07	1.33315e+07	1.33335e+07	1.33263e+07	1.33198e+07	1.33341e+07	1.33213e+07	1.33152e+07	1.33189e+07	1.3306e+07	1.33003e+07	1.33049e+07	1.33062e+07	1.32932e+07	1.32923e+07	1.33274e+07	1.33364e+07	1.3321e+07
1.35916e+07	1.35782e+07	1.35792e+07	1.35663e+07	1.35764e+07	1.35466e+07	1.31899e+07	1.35808e+07	1.35841e+07	1.35588e+07	1.35492e+07	1.3578e+07	1.35845e+07	1.35741e+07	1.36263e+07	1.36223e+07	1.34455e+07	1.35955e+07	1.35284e+07	1.33454e+07	1.33589e+07	1.33767e+07	1.34156e+07	1.33404e+07	1.33472e+07	1.33679e+07	1.33777e+07	1.35354e+07	1.34248e+07	1.33236e+07	1.33304e+07	1.33295e+07	1.3322e+07	1.33262e+07	1.33267e+07	1.33184e+07	1.33114e+07	1.33282e+07	1.33141e+07	1.33079e+07	1.33131e+07	1.33e+07	1.32918e+07	1.32981e+07	1.33001e+07	1.32874e+07	1.32878e+07	1.33225e+07	1.33329e+07	1.3316e+07
1.35921e+07	1.35786e+07	1.35813e+07	1.35681e+07	1.35777e+07	1.35466e+07	1.31897e+07	1.35829e+07	1.35856e+07	1.35597e+07	1.35511e+07	1.35802e+07	1.35864e+07	1.35751e+07	1.3628e+07	1.3623e+07	1.34465e+07	1.35957e+07	1.35308e+07	1.33454e+07	1.33598e+07	1.33783e+07	1.34178e+07	1.33404e+07	1.33484e+07	1.33679e+07	1.338e+07	1.35343e+07	1.34259e+07	1.33244e+07	1.33318e+07	1.33302e+07	1.33242e+07	1.33266e+07	1.33273e+07	1.33207e+07	1.33139e+07	1.33299e+07	1.3318e+07	1.33138e+07	1.33155e+07	1.33029e+07	1.32957e+07	1.33001e+07	1.33033e+07	1.32935e+07	1.32915e+07	1.3326e+07	1.33374e+07	1.33182e+07
[truncated: 85 more columns]
