# Supplementary material for: Introgression and disruption of migration routes have shaped the genetic integrity of wildebeest populations
Source: Nat Commun. 2024 Apr 12;15:2921. doi: 10.1038/s41467-024-47015-y (PMC11014984; doi:10.1038/s41467-024-47015-y)
Supplement: Supplementary file 10 — Source Data [file 41467_2024_47015_MOESM10_ESM.zip › source_data/SuppFig1.IBStree/ordered.samples.txt]

sampleID	pop
CGnoNa_58015	black
CGnoNa_58017	black
CGnoNaC_1324	black
CGnoNaC_1329	black
CGnoNaC_1356	black
CGnoNaC_2627	black
CGnoNaC_2628	black
CGnoNaC_2630	black
CGnoNaC_2632	black
CGnoNaC_2633	black
CGnoNaC__926	black
CGnoNaC__953	black
CGnoNaC__954	black
CGnoNaC__962	black
CGnoZa_58006	black
CGnoZa_58007	black
CGnoZa_58016	black
CGnoZaE58005	black
CGnoZaE58013	black
CGnoZaN58014	black
CTauBwC__760	steelblue2
CTauBwC__761	steelblue2
CTauBwC__762	steelblue2
CTauBwC__763	steelblue2
CTauBwC__764	steelblue2
CTauBwC__765	steelblue2
CTauBwC__766	steelblue2
CTauBwC__767	steelblue2
CTauBwC__769	steelblue2
CTauBwN_1937	steelblue2
CTauBwN_1973	steelblue2
CTauBwN_2053	steelblue2
CTauBwN_2245	steelblue2
CTauBwN_2248	steelblue2
CTauBwN_2250	steelblue2
CTauBwN_2252	steelblue2
CTauBwN_2261	steelblue2
CTauBwN_8010	steelblue2
CTauKeS__698	mediumorchid2
CTauKeS__699	mediumorchid2
CTauKeS__700	mediumorchid2
CTauKeS__701	mediumorchid2
CTauKeS__702	mediumorchid2
CTauKeS__704	mediumorchid2
CTauKeS__705	mediumorchid2
CTauKeS__706	mediumorchid2
CTauKeS__707	mediumorchid2
CTauKeS__709	mediumorchid2
CTauKeS__710	mediumorchid2
CTauKeS__711	mediumorchid2
CTauKeS__712	mediumorchid2
CTauKeS__713	mediumorchid2
CTauKeS__714	mediumorchid2
CTauKeS__715	mediumorchid2
CTauKeS__716	mediumorchid2
CTauKeS__717	mediumorchid2
CTauKeS__718	mediumorchid2
CTauKeW__638	orangered2
CTauKeW__640	orangered2
CTauKeW__641	orangered2
CTauKeW__642	orangered2
CTauKeW__643	orangered2
CTauKeW__644	orangered2
CTauKeW__645	orangered2
CTauKeW__646	orangered2
CTauKeW__648	orangered2
CTauKeW__649	orangered2
CTauNaC_1120	steelblue2
CTauNaC_2635	steelblue2
CTauNaC_2636	steelblue2
CTauNaC_2638	steelblue2
CTauNaC_2639	steelblue2
CTauNaC__935	steelblue2
CTauNaC__936	steelblue2
CTauNaC__940	steelblue2
CTauNaC__972	steelblue2
CTauNaN_2489	steelblue2
CTauNaN_2495	steelblue2
CTauNaN_2496	steelblue2
CTauNaN_2500	steelblue2
CTauNaN_2503	steelblue2
CTauNaN_2506	steelblue2
CTauTzN_2165	mediumorchid2
CTauTzN_2199	mediumorchid2
CTauTzN_3171	mediumorchid2
CTauTzN_3172	mediumorchid2
CTauTzN_3174	orangered2
CTauTzN_4275	mediumorchid2
CTauTzN_4276	mediumorchid2
CTauTzN_4279	mediumorchid2
CTauTzN_4284	orangered2
CTauTzN_4285	orangered2
CTauTzN_4496	orangered2
CTauTzN_4497	orangered2
CTauTzN_4498	mediumorchid2
CTauTzN_4499	mediumorchid2
CTauTzN_4501	mediumorchid2
CTauTzN_4502	mediumorchid2
CTauTzN_5188	orangered2
CTauTzN_8202	orangered2
CTauTzN_8870	orangered2
CTauTzN_8871	orangered2
CTauTzS_3709	orange
CTauTzS_3711	orange
CTauTzS_7105	orange
CTauTzS_7106	orange
CTauTzS_7107	orange
CTauTzS_8872	orange
CTauZaN__914	steelblue2
CTauZmC_3745	steelblue2
CTauZmC_3746	steelblue2
CTauZmC_3747	steelblue2
CTauZmC_3748	steelblue2
CTauZmE_2542	springgreen3
CTauZmE_2552	springgreen3
CTauZmE_3749	springgreen3
CTauZw__1272	steelblue2
CTauZw__1273	steelblue2
CTauZw__1274	steelblue2
CTauZw__1277	steelblue2
CTauZw__1278	steelblue2
CTauZw__1279	steelblue2
CTauTzN__738	orangered2
CTauTzN__740	orangered2
CTauTzN__741	orangered2
CTauTzN__742	orangered2
CTauTzN__744	orangered2
CTauTzN__746	orangered2
CTauTzN__747	orangered2
CTauTzN__750	orangered2
CTauTzN__751	orangered2
ABusKeW__626	black
ABusZmW_4583	black
DLunBwN_2239	black
DLunKeW__791	black
