# Supplementary material for: Introgression and disruption of migration routes have shaped the genetic integrity of wildebeest populations
Source: Nat Commun. 2024 Apr 12;15:2921. doi: 10.1038/s41467-024-47015-y (PMC11014984; doi:10.1038/s41467-024-47015-y)
Supplement: Supplementary file 10 — Source Data [file 41467_2024_47015_MOESM10_ESM.zip › source_data/SuppFig10.evalAdmix/K9.corres]

NA	0.069781	-0.042455	-0.021982	-0.089758	0.000799	-0.020517	-0.046804	-0.084041	-0.049492	-0.026529	-0.052764	-0.042145	-0.040853	-0.016933	0.046599	0.050595	0.095079	0.126422	0.065225	-0.001078	-0.000467	-0.000321	-0.000161	-0.001076	0.000119	0.000681	0.000003	0.001975	0.001475	-0.000167	-0.000471	-0.000309	0.000107	-0.000903	0.000362	0.001735	-0.000916	-0.001174	-0.000154	-0.000476	-0.001190	0.000316	-0.000659	-0.000229	0.002246	0.000360	0.000138	0.000401	-0.001675
0.069781	NA	-0.009535	0.005374	-0.078133	0.012871	-0.005433	-0.048334	-0.094190	-0.022009	-0.005509	-0.019315	-0.022044	-0.057137	-0.031970	0.028683	0.043949	0.041562	0.071594	0.067415	0.001055	0.001352	0.001349	-0.000409	0.001473	0.001805	-0.002433	0.000640	0.000871	0.000488	-0.001840	-0.001228	-0.000081	-0.001816	0.001300	0.000402	-0.001268	-0.001869	-0.000411	-0.000155	-0.000107	-0.000717	-0.000610	0.001596	-0.000671	-0.000157	-0.000401	0.000314	0.000106	-0.001395
-0.042455	-0.009535	NA	-0.028714	-0.048042	-0.001917	0.158417	0.357133	-0.059117	-0.051364	0.043145	0.060622	-0.023415	0.013950	0.061893	-0.071546	-0.038049	-0.065396	-0.111749	-0.065569	-0.000058	-0.001112	-0.000008	-0.000968	-0.000911	-0.001645	0.001127	0.000148	0.001210	0.000634	0.000011	-0.000996	-0.000489	0.001387	-0.000529	0.000433	0.000051	0.001210	0.001230	-0.000908	-0.000925	0.000380	0.000030	-0.000940	-0.000118	-0.001230	0.000234	-0.000062	0.001715	0.001371
-0.021982	0.005374	-0.028714	NA	0.038549	-0.006247	-0.071208	0.083566	0.208089	0.051696	0.033455	0.015002	-0.011699	0.001454	-0.004566	-0.057353	-0.001601	-0.040867	-0.070971	-0.059036	-0.000210	-0.001514	0.000468	0.000453	-0.000114	0.000957	-0.001716	-0.000175	-0.001816	-0.000410	0.000738	0.000989	0.001890	0.000433	0.000522	0.002154	0.000170	-0.000281	-0.001476	0.000397	0.000272	-0.000793	0.000517	0.001123	-0.002375	0.000241	0.000630	0.002448	-0.000314	-0.000231
-0.089758	-0.078133	-0.048042	0.038549	NA	-0.022364	0.055068	-0.065827	0.222375	0.261717	0.095697	0.011539	0.025910	0.068111	-0.012665	-0.077604	-0.035237	-0.051169	-0.122903	-0.059407	-0.000338	0.000226	-0.000341	0.001538	-0.001413	-0.002100	-0.000176	-0.001234	0.000967	-0.000300	-0.000349	0.000637	0.001657	0.000835	0.001350	0.000838	-0.000226	-0.000452	0.000550	-0.000257	0.000452	0.000493	-0.000866	-0.000388	0.000064	0.000715	-0.001330	0.000478	0.001052	-0.000597
0.000799	0.012871	-0.001917	-0.006247	-0.022364	NA	0.018398	-0.011445	-0.019361	0.029806	0.011619	-0.031473	-0.024787	0.017784	0.057339	-0.000029	-0.009495	-0.004393	-0.032043	0.027737	-0.000047	-0.001137	0.000308	-0.000993	-0.000026	0.000520	0.000999	0.000089	-0.001074	-0.000596	0.002245	0.000729	-0.000044	-0.000799	-0.000942	-0.001677	0.002296	-0.001334	-0.000384	-0.000249	0.000418	-0.000865	-0.001416	0.000904	0.001103	0.001489	-0.000346	-0.001454	-0.000993	-0.000476
-0.020517	-0.005433	0.158417	-0.071208	0.055068	0.018398	NA	0.132007	-0.098638	0.034650	-0.020738	0.132392	0.010731	0.031808	0.005011	-0.031176	-0.011343	-0.067813	-0.112588	-0.060251	-0.000370	0.000643	0.000489	-0.000316	-0.000313	-0.000337	0.000103	-0.000084	0.000704	0.000303	0.000784	-0.000848	0.000992	0.000607	0.001134	-0.001168	-0.002770	0.000310	0.000317	-0.000747	0.000239	-0.000513	-0.000879	0.000501	0.001358	0.000090	-0.000632	-0.001094	-0.000201	0.000676
-0.046804	-0.048334	0.357133	0.083566	-0.065827	-0.011445	0.132007	NA	0.079894	-0.018152	0.000337	0.114313	-0.050491	-0.024104	0.002632	-0.089621	-0.058922	-0.067302	-0.113015	-0.080415	-0.000890	-0.000805	-0.001714	-0.002209	0.001254	-0.000546	-0.001476	0.002449	0.000321	-0.000769	0.001118	-0.000786	0.000080	-0.000110	0.000670	0.000312	0.000690	0.000983	0.000232	-0.000987	-0.001985	0.000203	0.000286	-0.000073	0.000450	-0.000516	0.001056	-0.001570	0.002053	0.001805
-0.084041	-0.094190	-0.059117	0.208089	0.222375	-0.019361	-0.098638	0.079894	NA	0.091987	0.107428	0.020331	0.135554	0.032805	-0.026894	-0.055213	-0.047325	-0.082025	-0.124523	-0.080842	-0.000718	-0.000166	-0.000488	0.001769	-0.000630	0.000165	-0.000203	0.001637	-0.000661	0.000300	0.000875	0.000738	0.000817	0.000062	-0.000951	0.000880	0.000322	-0.002214	0.000361	0.000080	-0.000162	0.000194	0.000585	0.000195	-0.000903	-0.000260	-0.000274	0.000176	-0.000906	0.000926
-0.049492	-0.022009	-0.051364	0.051696	0.261717	0.029806	0.034650	-0.018152	0.091987	NA	0.028324	-0.004535	0.058759	-0.000846	0.000248	-0.052679	-0.018695	-0.072861	-0.101907	-0.067877	-0.000044	-0.000544	0.000172	0.000842	0.002733	-0.000169	0.000208	-0.000388	-0.001524	-0.002273	-0.000416	-0.000640	0.001212	-0.000413	0.000385	-0.000519	0.000329	-0.001099	0.001832	0.000094	0.000871	0.001220	-0.001541	0.000251	0.000565	0.000219	-0.000334	-0.001583	-0.000607	0.001913
-0.026529	-0.005509	0.043145	0.033455	0.095697	0.011619	-0.020738	0.000337	0.107428	0.028324	NA	-0.015834	0.038525	0.074829	-0.011925	-0.050595	-0.047637	-0.036507	-0.071352	-0.059701	0.000182	-0.000282	0.000088	0.000004	0.000412	-0.000858	-0.000329	0.001410	0.000994	-0.001502	-0.001871	0.002542	-0.001660	-0.000313	0.001917	0.000524	0.001527	0.000856	-0.000190	-0.000079	0.000319	0.000788	-0.000936	-0.001308	-0.000337	-0.002184	0.000655	0.000353	-0.001632	-0.000099
-0.052764	-0.019315	0.060622	0.015002	0.011539	-0.031473	0.132392	0.114313	0.020331	-0.004535	-0.015834	NA	0.172151	-0.023739	-0.050585	-0.055699	-0.041298	-0.059600	-0.078939	-0.033280	0.000575	0.000478	-0.000028	-0.001328	-0.000526	0.001045	0.001183	0.001698	-0.000181	0.000292	0.000548	-0.001791	0.000710	-0.001108	0.000614	-0.000549	-0.000033	0.002286	0.001440	0.000288	0.000031	-0.001515	0.000099	0.000747	0.000855	0.001447	-0.000908	-0.001241	0.000321	0.000143
-0.042145	-0.022044	-0.023415	-0.011699	0.025910	-0.024787	0.010731	-0.050491	0.135554	0.058759	0.038525	0.172151	NA	0.062812	-0.019463	-0.046608	-0.022108	-0.050452	-0.092161	-0.060745	0.001530	0.002017	0.001297	0.001008	0.001285	-0.000629	-0.000904	-0.001279	0.000008	-0.000678	0.000385	0.000641	-0.001826	0.000860	-0.001166	-0.000635	0.000512	-0.000259	0.000553	-0.000322	-0.000320	0.000334	0.000402	0.000456	0.000728	-0.000529	-0.001069	-0.000169	-0.001834	0.000837
-0.040853	-0.057137	0.013950	0.001454	0.068111	0.017784	0.031808	-0.024104	0.032805	-0.000846	0.074829	-0.023739	0.062812	NA	0.115538	-0.007840	0.014455	-0.031057	-0.099043	-0.058244	-0.001845	0.000198	-0.000295	0.002224	-0.000890	0.000429	-0.000092	-0.000819	0.000571	-0.000740	0.001576	0.002536	-0.002694	-0.000311	0.000102	0.000026	0.000026	-0.001353	0.000002	-0.000293	-0.000714	-0.001010	-0.001298	0.001649	0.000883	0.000612	-0.000251	0.001128	-0.000168	-0.001095
-0.016933	-0.031970	0.061893	-0.004566	-0.012665	0.057339	0.005011	0.002632	-0.026894	0.000248	-0.011925	-0.050585	-0.019463	0.115538	NA	-0.002447	-0.023259	-0.027151	-0.006530	0.008008	0.001328	0.001233	0.001657	-0.000312	0.001731	-0.002501	0.001340	-0.000054	-0.001216	0.000263	-0.001154	0.000252	-0.000421	-0.000723	-0.000392	-0.001097	-0.002364	0.001162	-0.000675	0.000270	-0.000239	0.000234	-0.002238	0.000499	-0.001112	-0.001034	0.000820	0.000479	0.001147	-0.000431
0.046599	0.028683	-0.071546	-0.057353	-0.077604	-0.000029	-0.031176	-0.089621	-0.055213	-0.052679	-0.050595	-0.055699	-0.046608	-0.007840	-0.002447	NA	0.062201	0.067338	0.046326	0.158052	-0.001269	0.000007	-0.001259	-0.000239	0.000127	0.000857	-0.000441	-0.000956	-0.000783	0.001192	-0.001952	0.000611	0.001310	0.001329	-0.001216	0.000819	-0.001197	0.001150	0.000272	0.000615	-0.000734	0.001835	0.003191	-0.000480	-0.000191	-0.001540	-0.000930	-0.000281	-0.000248	0.000866
0.050595	0.043949	-0.038049	-0.001601	-0.035237	-0.009495	-0.011343	-0.058922	-0.047325	-0.018695	-0.047637	-0.041298	-0.022108	0.014455	-0.023259	0.062201	NA	-0.008704	0.010492	0.057140	-0.001662	0.000612	-0.000520	-0.000503	-0.000020	0.001277	-0.000501	-0.001230	0.000495	0.001106	0.001504	0.000576	-0.001068	0.000249	-0.000947	0.000482	-0.000436	0.001226	0.001681	0.000880	0.000512	-0.001236	-0.001275	-0.001200	-0.000429	-0.001029	0.001011	0.002228	-0.000710	-0.000041
0.095079	0.041562	-0.065396	-0.040867	-0.051169	-0.004393	-0.067813	-0.067302	-0.082025	-0.072861	-0.036507	-0.059600	-0.050452	-0.031057	-0.027151	0.067338	-0.008704	NA	0.173309	0.064039	0.002007	-0.000195	0.000221	0.000035	-0.002213	0.000352	0.000772	-0.000358	0.001394	0.002639	-0.000323	-0.001109	-0.000665	-0.000565	0.000276	-0.000752	-0.000639	0.001124	-0.001767	0.001659	0.000791	-0.000222	0.001626	-0.001810	0.001176	-0.000455	-0.000516	-0.000955	0.000361	0.000507
0.126422	0.071594	-0.111749	-0.070971	-0.122903	-0.032043	-0.112588	-0.113015	-0.124523	-0.101907	-0.071352	-0.078939	-0.092161	-0.099043	-0.006530	0.046326	0.010492	0.173309	NA	0.122275	0.001928	-0.001595	-0.000793	-0.000757	-0.000487	0.000334	0.000961	-0.000218	-0.000383	-0.001634	-0.000048	-0.000492	0.000031	0.000115	-0.000252	-0.000427	-0.000634	-0.000920	-0.000908	0.000143	0.001497	0.001507	0.001688	-0.000181	-0.000491	0.000678	-0.000008	-0.000467	-0.001419	-0.000917
0.065225	0.067415	-0.065569	-0.059036	-0.059407	0.027737	-0.060251	-0.080415	-0.080842	-0.067877	-0.059701	-0.033280	-0.060745	-0.058244	0.008008	0.158052	0.057140	0.064039	0.122275	NA	-0.000726	0.001399	-0.000054	0.000787	-0.000092	0.000338	0.000682	-0.000907	-0.001977	0.000031	-0.001344	-0.001441	0.000608	0.000193	-0.000594	-0.000294	0.002105	0.000576	-0.000871	-0.000564	-0.000220	0.000549	0.001309	-0.000613	-0.000127	0.000917	0.002210	0.001156	0.002286	-0.001470
-0.001078	0.001055	-0.000058	-0.000210	-0.000338	-0.000047	-0.000370	-0.000890	-0.000718	-0.000044	0.000182	0.000575	0.001530	-0.001845	0.001328	-0.001269	-0.001662	0.002007	0.001928	-0.000726	NA	0.023708	0.026632	0.020772	0.024671	0.025246	0.024959	0.024166	0.028194	0.003047	0.020109	-0.000179	-0.029559	-0.037120	-0.011347	-0.052144	-0.053056	-0.001817	0.000298	-0.000725	-0.000997	-0.000032	0.000198	-0.001068	-0.002105	-0.000136	0.000308	-0.001181	0.000954	-0.000389
-0.000467	0.001352	-0.001112	-0.001514	0.000226	-0.001137	0.000643	-0.000805	-0.000166	-0.000544	-0.000282	0.000478	0.002017	0.000198	0.001233	0.000007	0.000612	-0.000195	-0.001595	0.001399	0.023708	NA	0.023354	0.022045	0.026613	0.022499	0.020695	0.026599	0.026004	0.007353	0.019079	-0.002724	-0.028480	-0.035211	-0.012925	-0.051419	-0.055399	-0.000734	-0.001343	0.001629	-0.000555	0.001282	-0.000077	-0.001385	0.000492	-0.001028	0.002141	-0.001034	0.000012	0.000216
-0.000321	0.001349	-0.000008	0.000468	-0.000341	0.000308	0.000489	-0.001714	-0.000488	0.000172	0.000088	-0.000028	0.001297	-0.000295	0.001657	-0.001259	-0.000520	0.000221	-0.000793	-0.000054	0.026632	0.023354	NA	0.023234	0.023008	0.024050	0.020386	0.024238	0.026406	0.006321	0.023248	-0.001770	-0.026064	-0.039107	-0.013550	-0.047869	-0.055396	-0.003177	-0.001906	-0.000505	-0.002221	-0.002159	-0.000115	-0.000926	0.001680	0.000909	0.001113	0.001009	-0.000245	0.000824
-0.000161	-0.000409	-0.000968	0.000453	0.001538	-0.000993	-0.000316	-0.002209	0.001769	0.000842	0.000004	-0.001328	0.001008	0.002224	-0.000312	-0.000239	-0.000503	0.000035	-0.000757	0.000787	0.020772	0.022045	0.023234	NA	0.024956	0.025421	0.020915	0.019748	0.018649	0.008901	0.021017	0.003543	-0.024880	-0.037811	-0.013633	-0.044069	-0.051794	-0.001313	-0.000300	-0.002516	0.002658	-0.000022	0.001016	-0.000042	-0.000998	0.000263	0.000458	0.000157	0.000325	-0.001529
-0.001076	0.001473	-0.000911	-0.000114	-0.001413	-0.000026	-0.000313	0.001254	-0.000630	0.002733	0.000412	-0.000526	0.001285	-0.000890	0.001731	0.000127	-0.000020	-0.002213	-0.000487	-0.000092	0.024671	0.026613	0.023008	0.024956	NA	0.022349	0.022911	0.022565	0.025645	0.003891	0.023647	0.000723	-0.027522	-0.039275	-0.013526	-0.053780	-0.054001	0.002917	0.000638	-0.000557	0.000316	-0.000242	-0.000953	0.000410	-0.001164	0.002035	-0.001168	0.000461	-0.001567	0.001066
0.000119	0.001805	-0.001645	0.000957	-0.002100	0.000520	-0.000337	-0.000546	0.000165	-0.000169	-0.000858	0.001045	-0.000629	0.000429	-0.002501	0.000857	0.001277	0.000352	0.000334	0.000338	0.025246	0.022499	0.024050	0.025421	0.022349	NA	0.024326	0.024419	0.029067	0.003734	0.021734	0.002196	-0.030084	-0.038945	-0.014287	-0.050984	-0.054021	-0.000754	0.000319	-0.000599	0.000767	0.001785	-0.001734	-0.001155	0.000401	0.000932	-0.000071	0.000237	-0.000245	-0.001037
0.000681	-0.002433	0.001127	-0.001716	-0.000176	0.000999	0.000103	-0.001476	-0.000203	0.000208	-0.000329	0.001183	-0.000904	-0.000092	0.001340	-0.000441	-0.000501	0.000772	0.000961	0.000682	0.024959	0.020695	0.020386	0.020915	0.022911	0.024326	NA	0.029747	0.026958	0.006182	0.019454	0.004768	-0.031798	-0.038219	-0.012255	-0.048274	-0.050865	-0.000837	-0.000551	-0.000491	0.000155	-0.000102	0.001342	0.001166	-0.000208	-0.000992	-0.000100	-0.001295	0.000514	-0.002415
0.000003	0.000640	0.000148	-0.000175	-0.001234	0.000089	-0.000084	0.002449	0.001637	-0.000388	0.001410	0.001698	-0.001279	-0.000819	-0.000054	-0.000956	-0.001230	-0.000358	-0.000218	-0.000907	0.024166	0.026599	0.024238	0.019748	0.022565	0.024419	0.029747	NA	0.025996	0.005789	0.022376	-0.001418	-0.029077	-0.038584	-0.012223	-0.051948	-0.055987	0.000992	-0.000110	-0.002724	0.000614	-0.000525	-0.000212	0.000575	0.000313	0.000436	0.001874	0.002762	0.001270	-0.000059
0.001975	0.000871	0.001210	-0.001816	0.000967	-0.001074	0.000704	0.000321	-0.000661	-0.001524	0.000994	-0.000181	0.000008	0.000571	-0.001216	-0.000783	0.000495	0.001394	-0.000383	-0.001977	0.028194	0.026004	0.026406	0.018649	0.025645	0.029067	0.026958	0.025996	NA	0.006881	0.019858	-0.000177	-0.028179	-0.040305	-0.015490	-0.052633	-0.055850	0.000603	0.001516	-0.000828	0.000645	0.001586	-0.000535	0.001801	-0.002581	-0.001414	-0.002274	0.001673	-0.001359	-0.002350
0.001475	0.000488	0.000634	-0.000410	-0.000300	-0.000596	0.000303	-0.000769	0.000300	-0.002273	-0.001502	0.000292	-0.000678	-0.000740	0.000263	0.001192	0.001106	0.002639	-0.001634	0.000031	0.003047	0.007353	0.006321	0.008901	0.003891	0.003734	0.006182	0.005789	0.006881	NA	0.007343	0.008176	-0.004035	-0.000835	0.011709	-0.015579	-0.023659	0.008232	0.001410	0.002719	-0.002968	0.001918	0.000561	-0.000827	0.002013	0.001358	-0.000327	-0.001326	-0.001365	-0.000056
-0.000167	-0.001840	0.000011	0.000738	-0.000349	0.002245	0.000784	0.001118	0.000875	-0.000416	-0.001871	0.000548	0.000385	0.001576	-0.001154	-0.001952	0.001504	-0.000323	-0.000048	-0.001344	0.020109	0.019079	0.023248	0.021017	0.023647	0.021734	0.019454	0.022376	0.019858	0.007343	NA	0.004097	-0.026429	-0.035583	-0.013621	-0.045714	-0.052410	0.001188	0.001623	0.002097	0.000524	0.001761	0.000948	0.000494	0.000380	-0.000402	-0.000555	0.000851	-0.000013	-0.000315
-0.000471	-0.001228	-0.000996	0.000989	0.000637	0.000729	-0.000848	-0.000786	0.000738	-0.000640	0.002542	-0.001791	0.000641	0.002536	0.000252	0.000611	0.000576	-0.001109	-0.000492	-0.001441	-0.000179	-0.002724	-0.001770	0.003543	0.000723	0.002196	0.004768	-0.001418	-0.000177	0.008176	0.004097	NA	-0.003712	-0.010133	-0.003177	-0.025931	-0.028842	0.108549	-0.000663	0.001305	0.001871	-0.000739	-0.000851	-0.000215	-0.000814	-0.000317	-0.000676	0.000580	-0.000480	0.001375
-0.000309	-0.000081	-0.000489	0.001890	0.001657	-0.000044	0.000992	0.000080	0.000817	0.001212	-0.001660	0.000710	-0.001826	-0.002694	-0.000421	0.001310	-0.001068	-0.000665	0.000031	0.000608	-0.029559	-0.028480	-0.026064	-0.024880	-0.027522	-0.030084	-0.031798	-0.029077	-0.028179	-0.004035	-0.026429	-0.003712	NA	0.057249	0.085035	0.075723	0.062848	-0.002446	-0.002481	-0.000889	-0.002090	0.000245	-0.001381	0.000530	0.000019	-0.000877	-0.000223	-0.001631	0.000395	0.002675
0.000107	-0.001816	0.001387	0.000433	0.000835	-0.000799	0.000607	-0.000110	0.000062	-0.000413	-0.000313	-0.001108	0.000860	-0.000311	-0.000723	0.001329	0.000249	-0.000565	0.000115	0.000193	-0.037120	-0.035211	-0.039107	-0.037811	-0.039275	-0.038945	-0.038219	-0.038584	-0.040305	-0.000835	-0.035583	-0.010133	0.057249	NA	0.047167	0.161269	0.214678	-0.015787	-0.001304	0.002349	0.000430	-0.000763	0.000498	0.000483	0.000840	-0.000154	0.001127	-0.001107	0.000108	0.000053
-0.000903	0.001300	-0.000529	0.000522	0.001350	-0.000942	0.001134	0.000670	-0.000951	0.000385	0.001917	0.000614	-0.001166	0.000102	-0.000392	-0.001216	-0.000947	0.000276	-0.000252	-0.000594	-0.011347	-0.012925	-0.013550	-0.013633	-0.013526	-0.014287	-0.012255	-0.012223	-0.015490	0.011709	-0.013621	-0.003177	0.085035	0.047167	NA	0.029137	0.021961	-0.000898	-0.000869	-0.002353	-0.000531	0.000881	0.002015	0.002360	-0.000751	-0.000639	0.000772	0.001050	0.000792	-0.000599
0.000362	0.000402	0.000433	0.002154	0.000838	-0.001677	-0.001168	0.000312	0.000880	-0.000519	0.000524	-0.000549	-0.000635	0.000026	-0.001097	0.000819	0.000482	-0.000752	-0.000427	-0.000294	-0.052144	-0.051419	-0.047869	-0.044069	-0.053780	-0.050984	-0.048274	-0.051948	-0.052633	-0.015579	-0.045714	-0.025931	0.075723	0.161269	0.029137	NA	0.375242	-0.017609	0.001738	0.001761	0.000160	-0.001161	-0.001170	0.000446	0.000217	0.002278	-0.001136	-0.000602	-0.001424	-0.000123
0.001735	-0.001268	0.000051	0.000170	-0.000226	0.002296	-0.002770	0.000690	0.000322	0.000329	0.001527	-0.000033	0.000512	0.000026	-0.002364	-0.001197	-0.000436	-0.000639	-0.000634	0.002105	-0.053056	-0.055399	-0.055396	-0.051794	-0.054001	-0.054021	-0.050865	-0.055987	-0.055850	-0.023659	-0.052410	-0.028842	0.062848	0.214678	0.021961	0.375242	NA	-0.026744	0.000627	0.000439	0.000256	-0.002092	-0.000579	-0.001465	-0.001621	-0.000305	-0.001291	0.001980	0.002413	0.001626
-0.000916	-0.001869	0.001210	-0.000281	-0.000452	-0.001334	0.000310	0.000983	-0.002214	-0.001099	0.000856	0.002286	-0.000259	-0.001353	0.001162	0.001150	0.001226	0.001124	-0.000920	0.000576	-0.001817	-0.000734	-0.003177	-0.001313	0.002917	-0.000754	-0.000837	0.000992	0.000603	0.008232	0.001188	0.108549	-0.002446	-0.015787	-0.000898	-0.017609	-0.026744	NA	-0.000914	-0.000525	-0.000142	0.000374	-0.000532	0.001189	-0.000702	-0.000072	-0.001968	-0.001033	0.000388	0.001578
-0.001174	-0.000411	0.001230	-0.001476	0.000550	-0.000384	0.000317	0.000232	0.000361	0.001832	-0.000190	0.001440	0.000553	0.000002	-0.000675	0.000272	0.001681	-0.001767	-0.000908	-0.000871	0.000298	-0.001343	-0.001906	-0.000300	0.000638	0.000319	-0.000551	-0.000110	0.001516	0.001410	0.001623	-0.000663	-0.002481	-0.001304	-0.000869	0.001738	0.000627	-0.000914	NA	0.057114	0.052695	0.040977	0.047927	0.035823	0.054593	0.043050	0.041186	-0.026225	-0.022440	-0.016477
-0.000154	-0.000155	-0.000908	0.000397	-0.000257	-0.000249	-0.000747	-0.000987	0.000080	0.000094	-0.000079	0.000288	-0.000322	-0.000293	0.000270	0.000615	0.000880	0.001659	0.000143	-0.000564	-0.000725	0.001629	-0.000505	-0.002516	-0.000557	-0.000599	-0.000491	-0.002724	-0.000828	0.002719	0.002097	0.001305	-0.000889	0.002349	-0.002353	0.001761	0.000439	-0.000525	0.057114	NA	0.052104	0.018994	0.034317	0.038766	0.043328	0.039145	0.041187	-0.034564	-0.030966	-0.022719
-0.000476	-0.000107	-0.000925	0.000272	0.000452	0.000418	0.000239	-0.001985	-0.000162	0.000871	0.000319	0.000031	-0.000320	-0.000714	-0.000239	-0.000734	0.000512	0.000791	0.001497	-0.000220	-0.000997	-0.000555	-0.002221	0.002658	0.000316	0.000767	0.000155	0.000614	0.000645	-0.002968	0.000524	0.001871	-0.002090	0.000430	-0.000531	0.000160	0.000256	-0.000142	0.052695	0.052104	NA	0.050597	0.041146	0.044486	0.042071	0.061163	0.052323	-0.023989	-0.037224	-0.034281
-0.001190	-0.000717	0.000380	-0.000793	0.000493	-0.000865	-0.000513	0.000203	0.000194	0.001220	0.000788	-0.001515	0.000334	-0.001010	0.000234	0.001835	-0.001236	-0.000222	0.001507	0.000549	-0.000032	0.001282	-0.002159	-0.000022	-0.000242	0.001785	-0.000102	-0.000525	0.001586	0.001918	0.001761	-0.000739	0.000245	-0.000763	0.000881	-0.001161	-0.002092	0.000374	0.040977	0.018994	0.050597	NA	0.030079	0.033121	0.044746	0.056869	0.041328	-0.023101	-0.031067	-0.021194
0.000316	-0.000610	0.000030	0.000517	-0.000866	-0.001416	-0.000879	0.000286	0.000585	-0.001541	-0.000936	0.000099	0.000402	-0.001298	-0.002238	0.003191	-0.001275	0.001626	0.001688	0.001309	0.000198	-0.000077	-0.000115	0.001016	-0.000953	-0.001734	0.001342	-0.000212	-0.000535	0.000561	0.000948	-0.000851	-0.001381	0.000498	0.002015	-0.001170	-0.000579	-0.000532	0.047927	0.034317	0.041146	0.030079	NA	0.053624	0.048117	0.048851	0.045496	-0.029808	-0.025194	-0.020451
-0.000659	0.001596	-0.000940	0.001123	-0.000388	0.000904	0.000501	-0.000073	0.000195	0.000251	-0.001308	0.000747	0.000456	0.001649	0.000499	-0.000480	-0.001200	-0.001810	-0.000181	-0.000613	-0.001068	-0.001385	-0.000926	-0.000042	0.000410	-0.001155	0.001166	0.000575	0.001801	-0.000827	0.000494	-0.000215	0.000530	0.000483	0.002360	0.000446	-0.001465	0.001189	0.035823	0.038766	0.044486	0.033121	0.053624	NA	0.038847	0.059189	0.041431	-0.042369	-0.037900	-0.017206
-0.000229	-0.000671	-0.000118	-0.002375	0.000064	0.001103	0.001358	0.000450	-0.000903	0.000565	-0.000337	0.000855	0.000728	0.000883	-0.001112	-0.000191	-0.000429	0.001176	-0.000491	-0.000127	-0.002105	0.000492	0.001680	-0.000998	-0.001164	0.000401	-0.000208	0.000313	-0.002581	0.002013	0.000380	-0.000814	0.000019	0.000840	-0.000751	0.000217	-0.001621	-0.000702	0.054593	0.043328	0.042071	0.044746	0.048117	0.038847	NA	0.064417	0.044608	-0.056058	-0.021186	-0.027370
0.002246	-0.000157	-0.001230	0.000241	0.000715	0.001489	0.000090	-0.000516	-0.000260	0.000219	-0.002184	0.001447	-0.000529	0.000612	-0.001034	-0.001540	-0.001029	-0.000455	0.000678	0.000917	-0.000136	-0.001028	0.000909	0.000263	0.002035	0.000932	-0.000992	0.000436	-0.001414	0.001358	-0.000402	-0.000317	-0.000877	-0.000154	-0.000639	0.002278	-0.000305	-0.000072	0.043050	0.039145	0.061163	0.056869	0.048851	0.059189	0.064417	NA	0.056126	-0.050697	-0.038983	-0.034644
0.000360	-0.000401	0.000234	0.000630	-0.001330	-0.000346	-0.000632	0.001056	-0.000274	-0.000334	0.000655	-0.000908	-0.001069	-0.000251	0.000820	-0.000930	0.001011	-0.000516	-0.000008	0.002210	0.000308	0.002141	0.001113	0.000458	-0.001168	-0.000071	-0.000100	0.001874	-0.002274	-0.000327	-0.000555	-0.000676	-0.000223	0.001127	0.000772	-0.001136	-0.001291	-0.001968	0.041186	0.041187	0.052323	0.041328	0.045496	0.041431	0.044608	0.056126	NA	-0.042136	-0.029765	-0.013631
0.000138	0.000314	-0.000062	0.002448	0.000478	-0.001454	-0.001094	-0.001570	0.000176	-0.001583	0.000353	-0.001241	-0.000169	0.001128	0.000479	-0.000281	0.002228	-0.000955	-0.000467	0.001156	-0.001181	-0.001034	0.001009	0.000157	0.000461	0.000237	-0.001295	0.002762	0.001673	-0.001326	0.000851	0.000580	-0.001631	-0.001107	0.001050	-0.000602	0.001980	-0.001033	-0.026225	-0.034564	-0.023989	-0.023101	-0.029808	-0.042369	-0.056058	-0.050697	-0.042136	NA	0.024876	0.031928
0.000401	0.000106	0.001715	-0.000314	0.001052	-0.000993	-0.000201	0.002053	-0.000906	-0.000607	-0.001632	0.000321	-0.001834	-0.000168	0.001147	-0.000248	-0.000710	0.000361	-0.001419	0.002286	0.000954	0.000012	-0.000245	0.000325	-0.001567	-0.000245	0.000514	0.001270	-0.001359	-0.001365	-0.000013	-0.000480	0.000395	0.000108	0.000792	-0.001424	0.002413	0.000388	-0.022440	-0.030966	-0.037224	-0.031067	-0.025194	-0.037900	-0.021186	-0.038983	-0.029765	0.024876	NA	0.038455
-0.001675	-0.001395	0.001371	-0.000231	-0.000597	-0.000476	0.000676	0.001805	0.000926	0.001913	-0.000099	0.000143	0.000837	-0.001095	-0.000431	0.000866	-0.000041	0.000507	-0.000917	-0.001470	-0.000389	0.000216	0.000824	-0.001529	0.001066	-0.001037	-0.002415	-0.000059	-0.002350	-0.000056	-0.000315	0.001375	0.002675	0.000053	-0.000599	-0.000123	0.001626	0.001578	-0.016477	-0.022719	-0.034281	-0.021194	-0.020451	-0.017206	-0.027370	-0.034644	-0.013631	0.031928	0.038455	NA
0.000350	0.001813	-0.000070	-0.000290	-0.000711	0.000528	0.001921	0.000435	-0.001467	0.000737	0.000138	-0.000906	-0.001656	0.000515	0.000173	-0.000199	0.000592	-0.000416	-0.000238	-0.001285	0.000288	0.001192	0.001514	-0.002439	-0.000156	0.000247	0.003100	-0.000051	0.001215	-0.001544	-0.001584	-0.000594	0.002504	-0.001014	-0.000698	-0.002158	-0.002201	-0.000260	-0.040013	-0.039543	-0.047871	-0.030196	-0.043021	-0.036502	-0.028995	-0.039103	-0.043469	0.026813	0.027610	0.022996
0.000384	0.001100	-0.001223	0.001673	0.000389	-0.001132	-0.001137	-0.001249	0.001628	-0.002156	-0.000565	-0.001339	-0.000244	0.000449	0.000122	0.000047	0.001324	0.001135	0.000168	0.000219	-0.000749	0.001016	0.001352	0.000712	-0.000318	-0.002699	-0.001585	-0.002073	0.002405	-0.001272	-0.001152	0.000610	0.001413	-0.000322	0.000172	0.002162	0.002710	0.000476	-0.043281	-0.025693	-0.038586	-0.029863	-0.034549	-0.022023	-0.035614	-0.025984	-0.030604	0.028997	0.043625	0.026998
-0.000231	-0.001378	-0.001977	-0.000395	0.001287	-0.000025	0.000175	0.000028	-0.000314	-0.000198	0.001399	0.001815	0.000660	0.000495	0.001593	-0.000411	0.001843	-0.001048	-0.001972	-0.000474	0.001522	-0.000155	-0.002136	0.000619	-0.000248	0.001483	-0.000044	-0.001103	0.002041	-0.000241	-0.001852	0.000321	0.002174	0.001211	0.000472	0.000866	-0.000219	-0.000473	-0.031542	-0.022824	-0.028845	-0.020040	-0.034006	-0.019982	-0.039637	-0.034261	-0.023273	0.047460	0.027007	0.012101
-0.000121	0.002316	-0.000198	-0.000396	-0.000045	0.001351	-0.000076	-0.000214	-0.001111	-0.001329	0.001060	-0.000813	0.001706	-0.002159	-0.000216	0.001319	-0.002386	-0.001034	0.001328	0.000337	-0.000089	-0.002470	0.000665	0.002722	-0.000929	0.000140	-0.000565	0.000105	0.000604	0.001146	0.000138	0.000353	-0.000713	-0.001969	0.000653	-0.001327	-0.001300	0.002084	-0.036252	-0.031129	-0.034511	-0.029360	-0.024681	-0.037240	-0.023766	-0.038437	-0.031430	0.048356	0.030950	0.020350
-0.000091	-0.000707	-0.000413	-0.000547	-0.000371	-0.000479	0.001599	0.000360	-0.000398	-0.000338	0.000140	0.000104	-0.000436	-0.000553	0.001384	-0.000123	-0.001026	0.001571	0.001284	-0.001303	0.001783	-0.000000	-0.000083	-0.001926	0.002362	0.000569	0.001633	0.001135	-0.000863	-0.002346	-0.002416	-0.001915	0.000403	0.000689	0.001027	0.000733	0.001163	0.000395	-0.025314	-0.027180	-0.044635	-0.032878	-0.032339	-0.019647	-0.041889	-0.038002	-0.030496	0.042367	0.021459	0.036814
-0.000403	-0.000777	0.001225	-0.001205	0.001936	-0.000098	-0.000721	-0.000957	0.002037	0.001856	0.000540	0.000703	0.000787	0.001402	-0.001109	-0.001584	-0.001512	0.000410	-0.000253	-0.001596	0.001833	-0.000295	-0.000662	0.000709	-0.001069	-0.000926	-0.000057	-0.000584	-0.001828	0.000272	0.001007	0.000490	-0.000324	0.000085	-0.001942	0.002020	0.001546	-0.000238	-0.039764	-0.025315	-0.029099	-0.029830	-0.023073	-0.021686	-0.023205	-0.029669	-0.032359	0.047747	0.024331	0.014891
0.002077	0.000414	0.002517	0.000095	-0.002570	0.001989	-0.001590	0.001106	-0.000847	-0.001250	0.001015	-0.001087	0.000341	-0.000259	0.000663	-0.001230	0.000082	-0.000865	-0.000447	-0.000239	-0.000498	0.000618	0.001134	0.000553	0.000816	0.000920	0.000235	-0.001668	0.000189	0.001315	-0.000668	0.000019	0.000203	-0.000376	-0.001540	-0.002486	-0.002060	-0.000016	-0.050134	-0.026385	-0.032628	-0.033884	-0.041626	-0.049246	-0.043847	-0.052667	-0.043148	0.030277	0.028180	0.017524
-0.001346	-0.000145	-0.000596	-0.000679	-0.001745	-0.000806	0.000615	0.001979	-0.000575	-0.001984	0.000371	0.001968	0.001916	0.001726	-0.000975	0.001095	0.000836	0.000320	-0.001067	-0.000604	0.000455	0.000006	-0.001339	0.000997	-0.001855	-0.000461	-0.000411	-0.000227	0.000041	-0.000616	-0.001342	-0.001794	0.001393	0.001056	0.000741	0.000746	-0.000595	-0.001486	-0.000754	0.000834	-0.000739	0.001705	0.001249	0.000713	-0.000898	-0.000693	0.001657	0.000439	0.003929	-0.000929
-0.000445	0.000887	-0.001367	0.002278	0.000443	0.000022	-0.002019	-0.002849	0.001385	0.000426	0.002324	-0.000638	-0.000225	0.000175	0.000154	0.000379	-0.000610	-0.000037	-0.000186	-0.000014	0.000056	-0.001449	-0.000357	0.001002	0.000717	-0.001296	-0.002164	0.000487	-0.000073	0.000270	0.001606	-0.000660	-0.000310	0.000356	0.000566	0.001667	0.001320	-0.001292	0.000804	-0.001639	0.000433	-0.001915	0.000487	-0.002852	-0.000582	-0.000080	-0.000176	0.001647	0.003829	-0.000414
-0.001380	0.000814	0.000685	-0.000309	0.000883	-0.000058	-0.000237	0.000517	0.001526	-0.000245	-0.000093	-0.000280	0.000557	-0.001929	-0.000675	0.002192	0.000875	-0.001856	-0.000974	0.000293	-0.000598	-0.001144	-0.001515	0.000576	0.002908	0.000581	-0.000732	-0.000740	0.000504	0.000258	-0.000799	-0.000578	0.000781	0.000106	0.000629	-0.000248	0.001031	-0.000993	-0.000420	0.001336	0.001292	0.001444	-0.000274	-0.000499	-0.000223	-0.000634	0.001735	-0.001083	-0.001371	-0.000007
0.002295	-0.000111	-0.001831	0.001939	-0.001712	-0.000596	-0.000719	-0.001109	0.000383	0.000273	0.001115	-0.001348	0.001388	0.000267	-0.001122	0.000085	-0.001294	0.001511	-0.000725	0.001163	-0.001726	-0.001136	-0.002719	0.001076	0.000290	0.000419	0.001049	-0.000128	-0.000794	0.001684	0.000350	0.000957	-0.000538	-0.000543	-0.003093	0.001135	0.001032	0.000573	-0.001004	0.000735	-0.000923	-0.000244	0.001316	-0.000568	0.004485	0.000056	-0.000262	0.000920	-0.001592	0.000299
0.000713	0.000559	0.000576	-0.001776	0.000897	0.000797	0.001285	-0.001280	-0.000619	0.000145	-0.000034	0.000241	0.000103	0.003148	0.000830	-0.002638	-0.001682	-0.000533	0.000772	-0.001335	-0.000452	-0.000178	-0.001463	-0.000055	-0.000800	0.001694	-0.000403	0.000345	-0.000572	0.003186	0.001149	-0.000927	0.002203	0.000405	0.000049	0.001343	0.000427	-0.000745	0.002234	0.002469	0.000009	-0.001799	0.000456	-0.002241	-0.000500	0.000962	0.003117	-0.000255	-0.003831	-0.002626
0.000856	0.000952	-0.001205	-0.000171	0.000714	-0.000991	0.001829	-0.000031	-0.001944	0.000320	-0.000169	-0.000174	-0.000405	-0.000413	-0.000130	0.000561	-0.001556	0.001625	0.000344	-0.000377	-0.002387	-0.001082	-0.000069	-0.000000	0.001617	-0.000930	-0.001082	-0.000505	-0.001928	-0.001089	0.000217	0.003063	0.001896	-0.001698	0.002278	0.000892	-0.000104	-0.001049	0.000634	0.003121	0.002367	0.000538	0.000574	0.002543	-0.000978	-0.000132	-0.000675	-0.001110	0.003741	0.000765
0.001477	0.001814	0.001282	0.001307	-0.002796	0.001265	-0.001067	-0.000562	-0.001380	-0.000431	-0.000180	-0.001002	-0.001694	-0.002253	0.000362	0.000099	0.000100	0.001627	0.000481	0.000657	-0.000726	-0.002363	-0.001476	0.000186	-0.000256	-0.000176	0.000478	-0.000379	-0.001009	0.000148	0.001122	-0.000390	-0.001303	0.001776	0.001805	0.001970	-0.000246	0.002376	-0.001713	0.001036	0.000204	-0.002333	0.000466	-0.003548	0.001133	-0.000306	0.001417	-0.000020	-0.001955	0.000374
-0.000707	-0.002061	0.001189	-0.000504	0.001125	-0.000213	-0.000505	-0.000970	0.000621	-0.000345	-0.001099	0.001102	-0.000699	-0.000377	-0.000470	0.000097	0.002414	-0.000329	0.000068	0.001697	-0.000554	-0.001108	0.001923	-0.001487	-0.000804	0.000966	-0.001008	-0.000240	0.001818	-0.000470	0.000306	-0.002270	-0.001980	0.000456	0.000902	0.003432	0.000298	0.001680	-0.002662	0.001512	-0.001188	-0.000599	-0.001026	0.000417	0.001119	-0.000857	0.000364	-0.001823	0.000396	-0.001495
0.001628	-0.001417	0.000053	0.001041	0.000087	0.000378	-0.001384	0.001094	-0.000159	0.000202	-0.000265	-0.000359	-0.000401	0.000478	-0.001491	0.001207	0.000838	-0.000696	-0.000989	0.000298	-0.001443	-0.000076	-0.000572	0.000308	-0.001446	-0.000813	0.001481	0.002678	0.000200	0.001118	-0.002111	0.000924	0.000669	-0.000070	0.000858	0.000664	0.001593	0.000291	-0.001244	-0.000046	-0.002500	-0.000297	0.001065	0.002959	-0.003425	0.000086	-0.000971	-0.001415	0.000605	0.000321
-0.001520	-0.000211	0.000925	-0.001576	-0.001091	-0.000060	-0.001693	0.001095	-0.000686	0.000154	-0.000562	0.001134	-0.000053	0.000710	-0.000730	0.001475	-0.000223	0.000807	0.000117	0.001817	0.000527	0.001274	-0.000055	-0.003294	0.000695	0.000103	-0.000191	0.000921	0.002238	0.000139	0.000736	0.000757	0.000723	-0.000343	-0.000342	-0.000656	-0.002622	-0.000048	0.000816	-0.002372	-0.000826	-0.002104	-0.000936	0.001087	0.000989	0.000967	-0.001898	-0.000463	0.001862	0.002700
0.001998	0.000606	-0.000563	-0.000701	0.000361	-0.001246	0.001504	0.000479	-0.000897	0.000151	-0.003249	0.001318	-0.001063	-0.001257	-0.000399	-0.000164	0.001003	0.001361	-0.000583	0.001001	-0.003078	-0.004000	-0.006163	-0.001275	-0.003651	-0.004969	-0.002629	-0.000860	-0.006225	0.002299	-0.004498	0.002769	0.008865	0.013271	0.007339	0.016673	0.018149	0.001205	0.000259	0.000845	0.002179	-0.000257	-0.002421	-0.000682	0.001770	0.000404	-0.000302	0.000766	-0.000683	-0.002155
-0.000228	0.000163	0.000183	0.000502	0.000403	0.000751	-0.000161	-0.000540	0.001113	-0.001267	0.002359	0.000595	-0.000474	0.000476	0.000016	-0.000733	-0.000889	-0.001234	-0.000681	0.000189	-0.000693	0.000101	-0.000407	-0.001749	0.000581	0.000307	0.000182	0.000451	-0.001212	0.002330	0.005009	0.001587	0.011469	0.010151	0.006063	0.013609	0.014324	0.002944	0.000304	0.000726	-0.000246	0.004016	0.001293	0.001003	-0.001423	-0.000270	-0.001121	0.000911	-0.000315	-0.000524
0.002307	0.000530	-0.000484	-0.000860	0.000633	-0.001629	-0.000688	0.000335	-0.000046	0.000856	-0.000740	-0.001507	-0.001887	0.000099	-0.000096	0.000369	0.001272	0.001327	-0.001138	0.001244	-0.000533	-0.003431	-0.003162	-0.002213	-0.001310	-0.002470	-0.001256	-0.004484	-0.002261	-0.004259	-0.001099	-0.001588	-0.000517	0.000985	0.001441	0.002723	0.001560	-0.002604	0.000941	-0.001624	0.000846	-0.001160	0.000254	0.001018	-0.000782	0.001058	0.001605	0.000733	-0.000300	0.000184
0.000962	0.000887	0.000544	-0.000186	-0.000953	-0.002903	0.000290	0.001153	-0.000557	0.000144	0.001133	-0.001123	0.000876	-0.001395	-0.001039	0.000102	0.001381	-0.000475	-0.000615	0.001702	-0.002196	0.000195	-0.002197	-0.000093	-0.002694	-0.002463	-0.003315	0.000337	-0.001017	0.003381	-0.003872	0.005129	0.012066	0.018086	0.011612	0.020942	0.021472	0.006708	0.000510	0.000714	0.001111	0.000650	0.002535	0.000780	0.002109	-0.001484	-0.000462	-0.000555	-0.000906	-0.001629
-0.000748	-0.001150	0.000949	0.000365	0.000381	0.001336	-0.000339	-0.000181	-0.000770	0.000129	-0.000166	0.001787	0.001213	0.001706	0.001094	-0.000870	-0.002471	-0.000258	-0.001165	-0.000032	-0.001014	-0.003183	0.002365	0.001679	-0.000425	0.000656	0.002761	-0.000911	0.002808	0.001614	0.002428	0.001505	0.001050	0.003622	-0.001848	0.008435	0.008156	0.000589	-0.001620	0.000413	-0.000796	-0.001502	-0.001006	-0.000080	-0.001542	-0.000117	0.000326	-0.001453	0.001589	0.003464
-0.001306	0.000309	-0.002224	0.000835	-0.000130	0.001240	-0.000996	-0.002444	0.001493	-0.000930	-0.000917	-0.001354	0.002506	0.000088	0.000597	-0.000241	-0.000239	0.002652	0.001317	-0.000905	0.001979	0.001488	0.002783	-0.001183	0.002432	0.003614	0.002152	0.000140	0.002223	0.000425	0.002728	0.000981	-0.000126	0.008113	0.002471	0.011676	0.011630	0.001706	-0.002285	-0.002580	-0.000006	-0.002892	0.000775	0.002351	-0.001211	0.000596	-0.000900	-0.000274	0.000987	0.001623
-0.001678	-0.000030	0.001483	0.001723	-0.002208	0.001255	0.000189	0.002362	-0.000478	0.000157	-0.000302	0.000296	-0.000271	-0.000446	-0.000561	-0.000676	0.000269	-0.000497	0.001869	-0.002766	-0.004115	-0.000313	-0.001030	-0.004483	-0.004059	-0.001759	-0.004855	-0.001493	-0.004028	0.001608	-0.004640	-0.001934	0.004321	0.007775	0.002971	0.006544	0.009824	0.000118	0.001302	0.000606	-0.001510	0.001479	-0.001649	-0.000607	-0.000978	-0.000160	0.001338	0.000392	-0.000672	-0.000774
-0.000101	-0.000733	-0.000499	-0.000499	0.001315	-0.000741	0.000031	-0.000383	0.000155	0.000716	0.002063	0.000027	-0.000272	-0.000668	-0.001994	0.003127	0.000027	-0.002122	0.000881	-0.000525	-0.001353	-0.002191	-0.003503	-0.000143	0.000205	-0.002304	-0.002657	-0.001646	-0.002507	0.002397	-0.005431	0.007753	0.012978	0.015246	0.011027	0.021352	0.022433	0.006517	-0.000101	-0.000081	-0.000952	-0.000956	0.000905	-0.002198	0.000705	0.000531	-0.000481	0.000100	0.000742	-0.000099
-0.000038	0.000222	0.000200	0.000175	0.000547	0.000999	-0.000331	-0.000775	0.001312	0.000112	-0.000522	-0.000266	-0.000903	-0.000767	0.000823	-0.000611	0.000095	0.000838	-0.000896	0.000051	0.001031	-0.000639	-0.000532	0.001265	-0.003392	-0.002518	-0.001967	-0.000632	0.001814	-0.003132	-0.000118	-0.004273	-0.006894	-0.009322	-0.009029	-0.014596	-0.016519	-0.004536	0.001574	0.001090	-0.000170	0.001000	-0.000187	0.000572	0.001354	-0.000246	-0.002718	-0.001459	-0.001561	-0.001597
0.000091	-0.001496	0.000200	-0.000822	-0.000273	-0.000487	-0.000405	0.000316	0.001385	0.000065	0.001783	-0.000915	-0.001285	0.000754	0.001098	-0.001085	0.000562	0.000055	0.001279	-0.000841	-0.003828	-0.002409	-0.003825	-0.003173	-0.002933	0.000144	-0.001360	-0.003871	-0.001593	-0.007363	-0.001008	-0.011369	-0.016319	-0.025221	-0.013606	-0.033293	-0.038039	-0.009413	0.001058	-0.001053	0.000604	0.001193	0.001005	0.000383	0.001647	0.001714	0.002066	0.000295	-0.002372	0.000249
-0.001027	0.001201	0.000790	-0.000290	-0.000483	0.001124	-0.000724	0.000708	0.000139	0.000467	0.001788	-0.002474	-0.000492	0.001037	-0.000758	0.000165	-0.001337	-0.000988	0.000882	0.000209	-0.005852	-0.010353	-0.008331	-0.009086	-0.012584	-0.013773	-0.008242	-0.014518	-0.009839	-0.016635	-0.007212	-0.019442	-0.024542	-0.036801	-0.022605	-0.042976	-0.045630	-0.019104	0.000481	-0.002250	0.001041	0.000293	0.002250	-0.000100	0.000863	-0.000904	0.000517	0.000509	-0.000130	-0.000245
-0.000863	0.000054	0.000073	-0.001412	-0.000377	-0.000422	0.001725	-0.001844	-0.002060	0.000769	0.000756	-0.000051	0.001911	0.001046	0.001470	0.000373	-0.000018	-0.002445	0.000572	0.000774	-0.002606	-0.000712	-0.003186	-0.003621	-0.003814	-0.001798	-0.001790	-0.001083	-0.001180	-0.006223	-0.002767	-0.008183	-0.015689	-0.024803	-0.011443	-0.029134	-0.034211	-0.010798	0.000165	-0.000256	0.001185	-0.000877	-0.001008	-0.002483	0.000743	-0.001100	-0.001329	0.000436	0.000974	0.001717
-0.000399	0.000318	-0.001578	-0.000625	0.002487	0.000618	-0.000311	-0.001527	0.000764	0.000134	0.000164	0.000918	0.000951	-0.001305	0.001221	0.000632	-0.001181	-0.000986	0.000800	-0.001170	-0.004284	0.001032	-0.000406	-0.003154	0.001673	-0.000837	-0.002318	0.002343	-0.002461	-0.008232	-0.003309	-0.012527	-0.019385	-0.021370	-0.013695	-0.033635	-0.033708	-0.012559	0.000773	0.001157	0.000200	-0.000221	-0.001250	0.000453	0.001015	-0.002775	0.001249	-0.000767	-0.000374	-0.000358
0.000930	-0.002187	0.000050	-0.000949	0.000617	0.001207	-0.001125	0.000117	-0.000984	0.000167	-0.001474	0.000966	-0.001508	0.001233	0.000818	0.000196	0.000661	-0.000756	0.000972	0.000780	0.000096	-0.002177	-0.001615	-0.001895	-0.003065	-0.000174	-0.002240	-0.003044	-0.002300	-0.004265	0.000282	-0.007197	-0.014250	-0.024009	-0.013347	-0.036772	-0.035484	-0.010301	0.000594	0.002249	-0.000243	-0.002008	0.001096	-0.000498	-0.000646	0.000235	0.002048	-0.001107	0.002241	-0.000357
-0.001721	0.000787	0.001220	0.000001	-0.001578	0.000614	0.000222	0.001413	-0.001759	-0.001055	-0.001001	0.000140	-0.001509	-0.001048	-0.000124	0.001074	-0.000538	0.000817	0.001411	0.001949	-0.010219	-0.009164	-0.007587	-0.008374	-0.009204	-0.010486	-0.009015	-0.012469	-0.010484	-0.013359	-0.009613	-0.019820	-0.026887	-0.039590	-0.026212	-0.045711	-0.049529	-0.020851	-0.000003	-0.000294	-0.001123	0.000083	-0.001559	-0.000964	0.000447	-0.000860	0.000125	0.001056	0.001352	0.001546
-0.001501	-0.000513	-0.000850	0.000614	-0.001302	0.000983	0.001482	0.003344	-0.000682	-0.000356	-0.001630	0.000836	-0.000561	0.000543	0.000740	-0.000681	-0.000464	-0.001137	-0.000560	0.002160	-0.003442	0.003966	0.000281	-0.000647	0.000457	-0.000601	-0.000433	0.002083	-0.000888	0.000850	0.000645	-0.001073	-0.000541	0.000710	-0.000234	-0.000759	-0.000517	-0.003769	-0.005152	-0.001895	-0.007211	-0.007446	-0.011513	-0.004987	-0.003737	-0.013420	0.002420	0.016892	0.001855	0.007005
0.000077	0.000282	0.000860	-0.000340	0.000288	0.001802	0.000416	-0.000498	0.000516	-0.000106	0.001127	-0.001369	0.000342	0.000808	-0.000136	-0.001696	-0.000203	-0.001307	-0.000535	0.000120	0.001244	-0.000542	-0.000178	-0.000881	0.000769	0.000881	0.000160	0.001537	0.000009	-0.003054	-0.001252	-0.000447	0.001379	0.000190	-0.000463	-0.000564	-0.000839	0.001861	-0.013384	-0.011402	-0.001453	0.000220	-0.010221	-0.006838	-0.005962	-0.006940	-0.006921	0.004610	0.012551	-0.002717
0.000713	0.001473	-0.001973	-0.000271	-0.000464	0.000623	-0.000447	-0.001552	-0.000856	-0.000092	-0.001664	0.000578	0.001978	-0.001108	-0.000227	0.002029	0.000920	0.001388	-0.000186	-0.001557	0.000418	-0.001052	0.001480	-0.001177	-0.000441	-0.001023	-0.000149	-0.000437	0.000950	0.000479	-0.000238	-0.000669	0.000510	0.000614	-0.000186	-0.000441	-0.001110	-0.002239	-0.002168	-0.007064	-0.006097	-0.000233	-0.006303	-0.001930	0.000760	-0.005587	-0.006900	-0.000045	0.001869	0.004688
0.002578	0.001077	0.000231	0.000623	-0.001441	-0.001365	0.000164	-0.000900	-0.001938	0.000477	0.000832	0.000343	0.000613	-0.000253	-0.000241	-0.002600	0.000421	0.000189	0.000899	-0.000229	-0.001025	-0.000705	-0.000999	-0.001218	-0.000123	-0.000130	0.000585	0.000497	-0.003214	-0.000001	-0.001135	0.001134	0.000266	-0.001558	-0.000024	-0.000519	0.002535	-0.000029	0.001178	0.000736	-0.006434	-0.012112	-0.004439	-0.012246	-0.009128	0.000399	-0.001974	0.001427	0.002285	0.002784
0.001171	0.001229	-0.000437	-0.000745	-0.000401	0.001006	0.000310	0.000418	-0.001084	-0.000872	-0.000348	0.000703	-0.001638	-0.001565	0.000243	-0.000026	0.000039	0.000501	0.000674	0.000224	0.000502	0.001048	-0.002399	0.000250	-0.000174	0.001120	0.000857	0.001547	0.001440	-0.000684	0.000681	0.000612	-0.000905	-0.001976	-0.001978	0.000708	0.001056	-0.001191	-0.000314	-0.002350	-0.002830	0.000512	-0.000111	0.002474	0.000212	0.001499	0.001617	-0.000245	-0.002336	-0.000739
0.000046	-0.002347	-0.001299	-0.000995	0.000870	0.000403	0.000615	0.001603	0.000155	0.000314	0.002181	0.001008	-0.001414	0.000624	0.000099	-0.001445	0.000696	0.000011	-0.000094	-0.000506	-0.001192	-0.001178	0.000149	-0.000953	0.000966	-0.001421	-0.002555	-0.000777	0.001842	0.000026	-0.000276	0.001721	0.002009	-0.000737	0.001439	-0.001497	0.000161	0.000999	0.001596	0.001870	-0.009849	-0.006800	0.003251	0.003789	-0.008545	-0.009894	-0.002198	0.001492	-0.001047	0.000795
0.001033	-0.000105	0.000069	0.000137	0.001049	-0.001332	0.000126	-0.002088	0.001077	0.000670	-0.000160	0.000176	0.000185	-0.000589	0.001441	0.000315	0.000425	-0.000276	-0.001692	0.000026	-0.002223	0.001342	-0.000498	0.001096	0.000703	-0.000048	0.000164	0.000174	0.000068	0.002159	-0.001264	0.000710	-0.000285	-0.000658	-0.000684	0.003187	0.000307	0.000266	-0.014007	-0.003441	-0.005428	0.000395	0.001033	0.003486	-0.005523	0.000978	-0.003270	0.003094	-0.004612	0.002661
-0.000485	0.000006	0.000671	-0.000361	0.000758	0.000885	-0.001162	0.001406	0.000656	-0.000894	0.001638	0.000722	-0.000067	0.000630	-0.001586	0.001123	-0.001029	-0.001670	-0.000908	0.000198	0.000975	-0.000472	-0.000988	0.000893	0.000126	0.001535	0.000684	0.001265	0.000250	0.001005	-0.001595	-0.000355	-0.000504	0.000393	0.000105	-0.001535	-0.002058	-0.001494	-0.005781	-0.005325	-0.005046	-0.007507	-0.005520	-0.006569	-0.006307	-0.000584	-0.000715	0.009085	0.003627	-0.002440
0.002725	-0.000844	0.000125	0.000311	-0.000200	0.000146	0.000300	-0.000291	-0.000009	0.000595	-0.001736	-0.000740	-0.000746	0.001253	0.000010	-0.000714	-0.001688	-0.000806	0.001768	0.000010	-0.000595	0.003127	0.000857	0.000007	-0.000291	-0.000980	0.000953	-0.000085	-0.000527	-0.001212	-0.001110	0.000726	-0.001298	-0.000963	-0.000943	-0.000997	-0.000506	-0.000458	-0.001256	0.005219	-0.001949	-0.001946	0.001936	0.002016	-0.001764	0.000650	-0.002186	-0.000865	0.000505	0.000716
-0.001121	0.000996	-0.001656	0.001827	0.000862	-0.000622	-0.001380	0.000855	0.000731	-0.002305	0.001275	-0.000012	-0.000601	-0.000461	0.000512	-0.000253	0.000417	-0.000487	0.000722	0.000536	0.002747	0.000233	-0.000343	-0.000928	-0.000111	0.001030	0.001830	-0.000762	-0.000884	0.000272	0.001151	0.000072	0.000575	-0.001345	-0.000477	-0.001233	-0.001689	0.001294	0.002693	0.000580	0.003554	0.000807	0.000042	-0.001031	0.000610	-0.001546	-0.000627	0.001462	-0.004309	-0.001484
0.000413	-0.001217	0.000243	-0.000185	0.001954	0.000546	0.001315	-0.000324	-0.001474	0.000410	-0.000875	-0.000036	0.001096	0.000975	-0.001964	-0.000259	0.000178	0.000054	-0.000030	-0.000724	0.000104	0.000676	0.000019	0.001148	0.000136	0.001494	-0.000276	0.002790	0.000063	-0.000894	-0.001983	-0.001821	-0.001117	0.001650	0.000145	0.000165	-0.002723	0.000609	0.000254	-0.001598	0.000600	-0.000313	0.002158	0.001860	0.003257	-0.000549	-0.000579	-0.002094	-0.001039	0.003334
-0.000055	0.000764	-0.000370	-0.001671	-0.000264	0.001828	-0.000018	0.000483	0.001486	0.000032	-0.000907	-0.000317	0.000493	-0.000585	0.001116	0.000469	0.002420	-0.001404	-0.001519	-0.001611	-0.000416	-0.000289	0.000269	-0.000539	-0.000508	0.000201	-0.000959	0.001365	0.000156	0.001404	0.001603	-0.000490	0.001581	-0.000532	-0.001111	-0.001917	-0.000477	-0.002073	-0.000149	-0.002643	-0.000670	0.002495	0.000462	-0.001607	-0.001552	-0.000310	-0.000244	-0.000809	0.001688	-0.001394
0.001129	-0.001930	0.001036	-0.000490	-0.000988	0.000364	-0.000902	-0.001588	0.000990	-0.000177	-0.000018	-0.000754	0.001216	-0.000610	-0.001163	0.001359	0.002773	0.000459	-0.000211	-0.000775	0.002576	0.000320	0.000754	0.002021	0.000555	-0.000852	-0.000022	-0.000902	-0.001078	-0.003276	0.000633	-0.000083	-0.000108	-0.000254	0.002150	0.000501	0.001263	0.000024	-0.005173	0.000514	-0.001806	-0.001870	-0.005947	-0.000510	-0.005816	0.000769	-0.005296	0.006289	0.001768	0.001199
-0.003345	-0.000429	-0.001388	0.000744	0.000554	0.000533	0.000251	0.000753	0.001937	-0.001588	-0.000190	-0.000138	0.000909	0.000548	-0.000420	0.000961	-0.000800	0.001050	0.000406	-0.000185	0.001249	-0.000830	-0.000407	-0.000131	-0.000438	0.000467	0.001684	-0.000676	0.000553	0.000507	0.001342	0.000016	-0.002146	0.000046	-0.002872	0.001559	-0.001591	0.002939	-0.004031	-0.011003	-0.000605	-0.007162	-0.006276	-0.009784	0.002045	-0.019595	0.001706	0.002708	-0.000409	0.003467
0.001094	0.002133	0.001125	-0.001255	0.000549	-0.000507	0.001384	-0.000590	-0.002581	-0.000016	-0.000688	0.000416	-0.001588	-0.000812	0.000804	0.000052	-0.001414	0.001113	-0.000225	0.000700	-0.000210	-0.001958	0.000799	0.000588	-0.000660	0.000524	0.001397	-0.000609	-0.000152	0.001374	-0.000712	-0.000655	0.000503	0.001451	-0.000245	-0.001513	0.000138	-0.000102	0.003701	-0.000265	-0.005037	0.000236	-0.006183	-0.000226	-0.003693	0.003311	-0.015420	-0.003445	0.007150	0.000635
-0.001134	0.000585	0.000386	0.002180	0.000031	-0.001715	-0.001819	-0.000283	0.001188	0.001892	-0.000949	-0.001884	-0.001149	0.000223	0.000554	0.000554	-0.000294	-0.000033	0.002118	-0.000976	0.002610	0.000389	0.001258	-0.000554	-0.001845	0.001074	-0.001280	-0.002537	0.002230	-0.000533	0.002726	-0.000546	-0.000971	0.000004	0.000516	0.001120	0.001945	0.000889	-0.003338	-0.005987	-0.003872	0.003056	0.005182	-0.008513	-0.001287	-0.004635	-0.009169	-0.001976	0.006770	0.009490
-0.001511	-0.001214	-0.000954	0.001727	0.000858	-0.000346	-0.000081	-0.000603	0.001494	0.001819	0.000863	-0.000648	0.000891	0.000862	0.001647	-0.000133	-0.001374	0.000231	-0.000915	-0.001761	0.003507	0.001134	0.001238	-0.000111	-0.000572	0.000800	0.001264	-0.002196	0.000837	0.001702	-0.000591	-0.000688	0.000014	-0.001386	-0.000168	-0.002036	-0.001547	-0.001020	-0.001859	0.001223	0.000566	0.001400	0.001297	-0.000663	-0.001792	-0.000988	0.002248	-0.000742	-0.001201	0.000413
-0.000954	-0.000324	-0.000566	0.000477	0.000869	-0.000669	0.000074	0.000136	0.000956	0.001696	0.000888	-0.000683	-0.000004	0.000682	-0.000329	-0.000034	0.000580	-0.000076	-0.001088	-0.000984	-0.000340	0.002510	0.000074	-0.001017	-0.000863	-0.001423	-0.000836	-0.001534	-0.000339	0.000659	0.001005	-0.000961	-0.001651	0.000948	-0.000687	0.000553	0.002721	-0.001142	0.002200	-0.002112	-0.000021	0.002186	0.000544	-0.001413	-0.000626	0.000756	0.001032	0.001428	0.000409	-0.000744
-0.000974	0.001983	0.001586	-0.000125	0.000187	-0.001211	-0.000368	0.001116	0.001828	-0.000416	0.003037	-0.000986	-0.002387	-0.000577	0.001115	0.000160	0.000610	-0.001571	-0.001266	-0.001041	-0.001642	-0.001669	0.002156	-0.000300	0.000631	-0.000666	-0.001260	-0.000214	-0.000928	0.000743	-0.001704	0.000326	-0.000479	-0.001298	0.001506	0.001779	0.000172	0.001220	0.000730	-0.002889	-0.000464	0.000098	0.000511	0.000717	-0.000465	-0.001887	-0.001776	0.002061	0.001680	-0.001830
0.001518	-0.001828	0.000613	-0.000916	-0.000012	0.000803	0.000724	-0.001224	0.000112	-0.002820	-0.000743	0.001661	0.000234	0.001983	0.000366	-0.001534	-0.001278	0.001067	0.001271	-0.000310	0.001701	0.001509	0.000448	-0.001284	0.000717	0.001693	-0.001225	-0.000401	0.001166	-0.000449	-0.001280	0.001298	-0.001437	0.000575	-0.001138	0.002118	-0.000156	-0.000469	0.000773	-0.000850	-0.000115	-0.002344	-0.000144	0.000862	-0.001205	0.000249	-0.001584	0.001610	-0.003379	0.001639
-0.000353	-0.001327	0.000569	0.000771	0.002311	-0.001122	-0.000002	-0.000619	-0.000512	0.001180	-0.000111	-0.001421	0.000721	0.000068	0.000851	-0.000209	-0.000860	-0.000677	0.000012	0.001067	-0.000097	0.000562	0.001905	0.000969	0.000432	-0.001776	-0.000322	-0.000940	0.000040	-0.002106	-0.000389	0.001039	-0.001140	0.002485	-0.000513	-0.001862	-0.000442	-0.000048	0.000584	-0.001787	0.004002	-0.002680	-0.002131	0.000341	0.001433	0.002007	-0.002281	-0.002041	0.002214	0.001050
-0.000422	0.001560	-0.001031	-0.000890	-0.000295	-0.000545	-0.000403	-0.000099	-0.001056	0.000945	-0.001718	0.000023	0.002177	0.000908	0.000231	-0.000973	0.001606	-0.000458	0.000366	-0.000194	0.001460	-0.000818	0.001140	0.000629	0.002830	-0.000868	0.000106	0.001705	-0.000035	-0.002541	-0.000878	0.001100	0.000091	0.001490	0.002577	-0.002913	-0.001322	-0.000075	0.000212	0.000008	-0.002702	0.002211	-0.001616	-0.002026	0.000793	-0.001636	0.001157	0.001798	-0.000067	-0.004342
-0.002802	-0.000831	0.000580	0.000768	0.002283	0.000625	-0.000169	-0.000148	-0.000533	-0.000501	0.000533	0.000592	-0.000031	0.000160	-0.000070	-0.001199	0.001054	0.000972	0.000298	-0.001280	-0.000659	-0.000042	-0.000472	-0.000684	-0.000573	0.000191	0.000475	-0.000677	-0.000867	-0.001514	0.001741	0.001627	0.002389	0.001551	-0.001368	-0.000183	-0.000245	0.000241	0.000123	0.001180	0.001819	0.002108	-0.002068	0.003124	0.000614	0.000894	0.001001	-0.000304	0.000735	0.001425
0.001171	-0.000616	0.000594	0.000920	-0.001319	0.000247	0.000119	-0.001299	-0.001073	-0.000062	0.000178	-0.001596	-0.000131	-0.001646	0.001685	0.000379	0.000273	0.001296	0.000431	-0.000071	-0.001218	-0.000424	-0.000111	0.000308	-0.002038	-0.000247	-0.000425	-0.000405	0.000634	-0.001091	-0.000218	-0.000099	0.000653	-0.002028	0.003002	-0.001565	0.000709	0.002409	0.000519	0.001893	0.000421	-0.000842	-0.000376	-0.000413	0.001221	0.002319	-0.003568	-0.001771	0.002201	0.000808
0.000891	0.000304	0.000174	0.000225	-0.002128	0.000896	-0.000719	0.000981	0.000912	-0.002854	-0.000734	-0.000481	0.000032	-0.000651	-0.001363	0.000945	0.000083	-0.000527	0.001805	0.001259	0.000691	-0.001298	-0.000357	0.001720	-0.000207	-0.001973	-0.001073	-0.000763	0.001019	-0.000553	0.000692	-0.000243	-0.000433	-0.000295	-0.000698	0.000600	0.000600	0.000526	-0.001098	-0.000437	0.000104	0.001725	0.001589	-0.000358	-0.001465	-0.001281	0.006097	0.003644	-0.002612	-0.000254
-0.001323	0.001671	0.000102	-0.000908	-0.000144	0.000910	-0.000419	-0.000116	0.000075	0.001786	-0.000187	0.000341	-0.001242	0.000369	0.000696	0.000309	-0.001708	-0.000684	-0.000108	0.000771	0.001532	0.000382	0.000753	0.001063	-0.001047	-0.000612	0.002446	0.001005	-0.001233	0.000325	0.000729	0.000901	-0.000222	0.000047	-0.000219	0.000270	-0.001092	0.000264	0.001553	-0.000566	-0.001478	-0.000417	-0.001097	-0.000777	0.000436	-0.000098	-0.002986	0.001364	0.000465	0.001471
-0.001371	-0.000059	0.000993	-0.000656	0.000670	-0.001955	0.001330	-0.000581	0.000452	0.001318	-0.000023	0.000517	0.000124	-0.001476	-0.000341	0.000193	-0.001104	0.000878	0.000070	0.001198	-0.001051	0.000350	0.000881	0.001785	-0.000170	0.000032	0.000464	-0.001211	-0.000935	0.000218	-0.000040	0.001662	-0.001126	0.001822	-0.001508	-0.000791	0.001465	-0.000114	-0.001514	-0.000162	0.000239	-0.000255	-0.002174	0.001279	0.002940	0.000581	-0.000849	-0.001466	-0.001102	0.000565
0.000106	-0.001143	0.001068	-0.001928	0.000677	0.000028	0.001879	0.001113	-0.000929	0.001359	-0.001205	0.002201	0.001885	-0.000670	-0.000410	-0.002793	0.000655	-0.000261	-0.000420	-0.000700	0.001573	0.000871	0.000069	0.000379	-0.000628	0.001321	-0.000656	-0.001887	-0.001023	0.001015	-0.002084	-0.001877	0.000802	-0.001225	0.001178	-0.002028	0.000594	0.000385	0.000139	-0.000323	0.001825	-0.000989	0.001645	-0.001037	-0.001138	-0.000959	0.001941	0.000080	0.000125	0.001002
0.001243	-0.000507	-0.000880	-0.000456	-0.002612	-0.000544	0.001740	0.002424	0.000197	-0.000089	0.000729	0.000062	-0.001775	-0.000762	0.000049	0.000830	-0.000184	-0.000613	0.000199	0.000808	-0.001051	-0.000250	0.000920	-0.002252	0.001588	0.000750	0.001834	0.000819	0.000651	-0.000394	0.001560	-0.001679	0.000063	-0.001432	-0.001834	-0.001689	0.000956	0.001189	-0.000165	-0.000157	0.001077	0.001964	-0.002693	-0.001030	-0.003009	0.002332	-0.001427	0.000093	0.000121	-0.001595
0.000729	0.001245	-0.000089	0.001835	-0.000595	-0.000680	-0.000771	0.000107	0.000536	0.000089	0.001276	-0.001125	-0.000102	-0.000249	0.000558	-0.001938	0.000651	-0.000556	-0.000504	-0.000208	0.001161	0.003869	0.002149	0.003402	0.002012	-0.001212	0.000976	-0.000208	0.000536	0.001553	0.001398	-0.001934	-0.002406	-0.002527	0.000822	-0.003375	-0.001315	0.000881	-0.000092	-0.001112	0.001733	0.000739	-0.000634	-0.000163	0.000970	0.000069	0.002345	-0.000917	-0.001683	-0.001621
0.000133	-0.000738	-0.001153	0.000598	-0.000096	-0.000024	-0.001404	0.000201	-0.000335	0.000049	0.000729	0.000149	0.000096	-0.001131	-0.000639	0.001851	0.000166	-0.000294	0.001491	-0.000298	-0.001141	-0.001953	-0.001704	0.001236	0.000230	0.000811	-0.002033	-0.001273	-0.000241	-0.001048	0.002917	-0.000425	0.001209	0.000190	-0.000641	0.001403	0.000571	0.000229	-0.000439	0.000643	-0.000428	-0.001002	-0.000865	-0.000299	-0.001441	-0.000725	-0.002123	0.003137	-0.000300	0.001904
-0.001789	-0.001268	0.000345	-0.000343	0.000568	0.000759	-0.001725	0.002291	0.001572	-0.000213	0.000172	-0.000876	0.000489	0.000846	0.000942	0.000711	-0.000172	-0.000009	-0.000979	-0.000679	-0.001339	0.000174	-0.003425	0.000126	-0.000723	0.000400	-0.002123	0.000565	-0.001336	0.001475	-0.001450	-0.000775	0.002369	0.001868	0.000189	0.000930	0.002569	-0.002118	-0.000313	-0.000322	-0.001346	0.000427	0.002091	0.000717	-0.000544	-0.001283	-0.001293	0.002720	0.001258	-0.002703
-0.001463	-0.000411	0.001229	0.000831	-0.000547	-0.000797	0.000424	0.002401	-0.000030	0.000091	0.001583	0.001331	0.002841	0.000120	-0.000794	-0.001489	0.000177	-0.000694	-0.003147	-0.000213	0.001158	-0.000271	-0.001947	-0.000291	-0.000563	-0.003098	0.000684	-0.000417	0.000920	0.000725	0.000079	0.001378	0.000597	-0.000176	0.000486	0.000423	0.000854	0.001617	-0.001260	0.002571	-0.002342	-0.000044	-0.001546	0.000027	0.001134	0.001230	0.000308	0.000837	0.000671	-0.001125
-0.001313	-0.000300	-0.000294	-0.001513	-0.000038	0.001602	0.000891	0.000839	-0.001544	-0.000529	0.001224	-0.001186	-0.001317	0.001959	0.001372	0.000042	0.001186	-0.000401	-0.001687	0.001603	-0.001026	-0.001190	-0.001678	0.000096	-0.000401	-0.001653	0.001515	0.001644	0.002469	0.000960	0.000318	0.000203	0.000341	-0.001107	0.001872	-0.001477	-0.000494	0.000728	0.000823	-0.000600	-0.001669	0.001337	-0.000754	0.001942	-0.001219	-0.001294	-0.000580	-0.000571	-0.001106	-0.000615
-0.000915	0.000722	-0.000356	-0.001118	0.000089	0.000642	0.001572	0.000591	0.000341	0.000444	0.000131	-0.000254	0.001999	-0.000559	-0.001406	-0.000166	-0.001638	-0.000381	-0.000975	0.001666	-0.001813	-0.000323	0.000449	-0.000420	-0.001100	-0.002085	0.001616	-0.002224	0.000967	0.002506	-0.000187	0.002636	0.000312	0.002986	0.000454	-0.001314	0.002053	0.001221	-0.003152	0.001006	-0.000067	-0.003050	-0.001932	0.001377	0.001888	-0.000506	0.000401	-0.002280	0.000987	-0.000213
-0.000779	0.000878	0.000573	-0.001686	-0.001875	0.000102	0.001234	0.000415	0.000073	0.000867	-0.002423	-0.000154	-0.000178	-0.000362	0.000481	0.001391	0.001615	-0.000035	0.000004	-0.000430	0.020938	0.021615	0.018964	0.014822	0.024756	0.020620	0.014266	0.023329	0.016087	0.006406	0.017002	0.003814	-0.020629	-0.034922	-0.015422	-0.049364	-0.050739	0.005053	0.000796	-0.000351	-0.001883	-0.000292	0.000416	0.001237	0.000553	0.001607	0.000317	-0.000175	-0.000692	-0.000504
0.000035	-0.000725	-0.000061	-0.000679	-0.000798	0.000246	-0.000353	0.000228	-0.001027	-0.000260	0.001687	-0.000083	-0.000466	-0.000139	-0.000211	-0.000707	0.000628	0.001441	0.001023	-0.000162	0.000435	0.001917	0.000287	0.000389	0.000107	0.000904	-0.000284	-0.000411	-0.001028	0.001298	0.000560	0.001863	0.001458	0.001143	-0.000170	0.000550	0.000844	-0.000555	-0.000266	-0.001877	-0.000280	-0.000315	0.000311	-0.002503	-0.001690	0.000315	-0.000436	0.000502	0.001640	0.000202
-0.000813	-0.000507	-0.001611	-0.000652	0.000191	0.000817	-0.000348	-0.000417	0.001851	-0.002136	-0.000619	0.000591	0.000436	0.001285	0.000226	0.000962	0.001519	0.000289	-0.000404	-0.000598	0.000796	0.001407	-0.002499	-0.000225	0.001527	0.001649	0.000278	-0.000732	-0.001478	-0.002037	-0.000715	0.000255	0.002467	0.001397	0.003722	0.002297	0.001756	0.001630	0.002521	0.001383	0.000995	0.001056	0.000902	0.002749	-0.001081	-0.001402	0.000462	-0.001146	-0.000259	0.000258
0.000606	0.000256	0.000104	0.001845	0.000952	-0.001251	0.000930	0.000170	0.000151	0.000979	-0.001626	0.000229	0.000636	-0.000882	0.000067	-0.000657	-0.001639	0.000100	-0.000997	0.000445	0.000882	-0.001178	0.001381	0.000039	-0.000677	-0.000576	0.000013	0.002484	0.000993	0.000916	0.001357	0.001168	-0.001498	0.001969	0.000413	0.002477	0.002337	0.000088	-0.002099	0.002194	-0.002087	0.000222	-0.001633	-0.001123	0.000335	0.000028	-0.000141	0.001654	-0.000495	-0.001299
0.000259	0.001142	0.001444	-0.000263	-0.000533	0.000034	-0.000306	0.000082	-0.000700	0.001288	0.000363	-0.000726	-0.000511	-0.000327	-0.000246	0.000443	-0.000428	-0.001554	0.000274	0.000175	-0.000701	-0.001003	0.002049	0.001291	0.000542	-0.000741	0.001117	0.000018	0.002857	0.001561	-0.000103	-0.000089	0.000501	0.001210	-0.000097	0.003079	0.004151	0.002167	-0.000323	-0.001810	0.001430	-0.001026	0.000407	0.000801	0.002277	0.001078	-0.000034	-0.000877	-0.001092	0.000866
0.001137	0.000275	0.000701	0.000483	0.000731	0.000196	0.000249	-0.001494	-0.000104	0.000411	-0.002499	0.001991	-0.000830	-0.000897	-0.000189	0.000524	-0.000126	0.000171	-0.000318	-0.000511	-0.001548	-0.001219	-0.000777	-0.002269	-0.000706	0.001695	-0.002084	0.000724	-0.001241	-0.002207	-0.001743	0.001235	0.001163	0.001413	0.001651	0.003463	0.001256	-0.000075	0.001381	-0.002234	0.002788	-0.000374	0.000427	-0.001587	-0.001630	0.000969	0.000393	0.000035	0.000399	0.000473
0.002353	0.000529	-0.000320	0.000595	0.000115	-0.000913	-0.000520	-0.002489	0.000242	0.000626	-0.001304	-0.000437	-0.000840	-0.000205	-0.000118	-0.001167	-0.000752	0.002216	0.002368	-0.001023	0.000979	-0.001802	0.000844	-0.001233	-0.001157	-0.000058	-0.000639	-0.000590	-0.001480	-0.003632	-0.003443	-0.000507	0.000138	0.001703	-0.001566	0.004083	0.001752	-0.000899	0.001213	0.001546	0.000421	0.000946	0.002241	-0.000316	0.001456	0.001701	0.000558	-0.003107	-0.000301	-0.000175
0.000332	-0.000285	0.000063	-0.001530	-0.000203	-0.000447	0.001163	-0.001550	-0.000505	-0.001132	-0.000544	0.000241	-0.001851	0.000311	0.000292	0.001705	0.000474	-0.000368	0.002787	-0.000004	-0.000224	-0.000777	0.001674	-0.003603	-0.001373	0.000842	-0.001165	-0.001805	-0.003596	-0.000436	-0.000894	-0.001708	0.000323	0.002150	-0.000644	0.003422	0.001593	-0.001502	0.001311	-0.001039	0.000193	0.000873	0.000601	-0.001087	-0.000483	-0.000504	-0.000274	0.000524	0.000285	0.003693
-0.000681	0.000502	0.000415	-0.001191	-0.000626	-0.000669	0.000025	0.001119	-0.000779	0.000929	0.002050	-0.000193	0.000449	-0.000804	-0.001673	-0.000686	-0.000148	-0.000464	0.000710	0.001608	-0.008115	-0.005706	-0.004598	-0.007011	-0.006365	-0.006988	-0.002367	-0.002655	-0.007129	-0.005278	-0.008081	0.001708	0.007682	0.014328	0.004912	0.016025	0.015888	0.001818	0.000309	-0.000185	0.000322	-0.000582	0.000598	-0.000956	-0.001185	0.000294	0.001325	0.000448	-0.003264	0.002601
-0.000782	0.001481	-0.001376	0.000299	-0.001128	0.000112	0.000023	-0.001556	-0.000609	-0.001636	-0.001387	0.000283	0.001977	0.000249	-0.000212	0.002207	-0.000643	0.000799	0.000962	0.000143	-0.004491	-0.003047	-0.004738	-0.001702	-0.001451	-0.004915	-0.002205	-0.000416	-0.002861	0.002068	0.001777	-0.001856	0.003148	0.003942	0.001218	0.006236	0.009126	-0.000574	0.002329	0.001136	0.000591	-0.001423	0.002079	-0.000931	0.001370	0.000328	-0.000799	0.000501	-0.000294	-0.000514
0.000007	-0.001724	-0.000029	0.000288	0.002177	0.000112	0.000919	0.002146	0.000800	0.000359	-0.000789	-0.000253	-0.001597	0.001432	0.000507	-0.000228	-0.001584	0.000703	-0.000352	-0.002279	-0.005385	-0.003944	-0.002534	-0.002330	-0.006569	-0.004067	-0.003154	-0.005238	-0.005436	-0.003768	-0.003474	-0.000541	0.002254	0.009133	0.004130	0.013687	0.011192	0.000086	0.000292	-0.000150	-0.001663	0.000329	-0.002671	0.001190	0.000178	-0.000138	-0.000419	0.000539	0.002623	-0.002835
0.002232	0.000636	-0.001002	0.000486	-0.000374	-0.000309	0.000314	0.000973	-0.001331	0.000944	-0.002873	-0.002167	0.000555	0.002775	-0.000834	-0.001924	-0.000068	0.001037	0.000632	-0.000138	0.012557	0.016477	0.015849	0.017739	0.014199	0.016370	0.017248	0.017203	0.014334	0.011468	0.018394	0.008037	-0.011388	-0.026513	-0.007698	-0.034720	-0.037817	0.004997	-0.002130	0.000651	0.002465	-0.000677	-0.000241	-0.001903	0.000434	-0.000225	0.000413	-0.001088	-0.001030	-0.002780
0.000140	-0.001619	0.001346	-0.000279	0.000614	0.001537	0.001347	-0.001084	-0.000187	-0.000055	0.000595	0.000928	0.000152	-0.000109	-0.000921	-0.001389	0.000702	-0.000915	-0.000891	0.000656	-0.000764	-0.002608	-0.001855	-0.004935	-0.006778	-0.003537	-0.006678	-0.005603	-0.003348	0.001099	-0.005537	-0.005190	0.002500	0.008124	0.003068	0.011943	0.011265	-0.003137	-0.002806	-0.001673	-0.000396	0.000754	-0.001392	0.000479	-0.000713	-0.000168	-0.000321	-0.001113	0.000504	0.001425
0.001534	0.000959	0.000135	0.001101	-0.000677	-0.001492	-0.002303	-0.000241	0.001128	0.000045	0.000036	-0.000764	-0.001410	-0.001304	0.002197	0.000726	0.001306	-0.000771	-0.000303	-0.000118	-0.000356	-0.004266	-0.005081	-0.002331	0.001329	-0.000116	-0.004779	-0.006842	-0.001380	0.000202	-0.002929	-0.000939	0.005866	0.004849	0.002157	0.007236	0.010155	-0.005122	-0.000194	0.001266	0.000604	0.000927	0.001507	0.000192	0.000023	-0.000464	-0.000077	-0.000216	0.000911	0.000017
[truncated: 81 more columns]
