# Supplementary material for: Introgression and disruption of migration routes have shaped the genetic integrity of wildebeest populations
Source: Nat Commun. 2024 Apr 12;15:2921. doi: 10.1038/s41467-024-47015-y (PMC11014984; doi:10.1038/s41467-024-47015-y)
Supplement: Supplementary file 10 — Source Data [file 41467_2024_47015_MOESM10_ESM.zip › source_data/SuppFig10.evalAdmix/K5.corres]

NA	0.069752	-0.042458	-0.021955	-0.089739	0.000810	-0.020523	-0.046794	-0.083992	-0.049495	-0.026526	-0.052754	-0.042124	-0.040867	-0.016944	0.046569	0.050597	0.095043	0.126385	0.065188	-0.000406	0.000237	0.000467	0.000560	-0.000423	0.000831	0.001284	0.000730	0.002434	0.002231	0.000385	0.000336	0.000313	0.000619	-0.000252	0.000459	0.001524	-0.000344	-0.001059	-0.000050	-0.000363	-0.001076	0.000424	-0.000558	-0.000121	0.002327	0.000449	0.000301	0.000534	-0.001419
0.069752	NA	-0.009529	0.005409	-0.078104	0.012890	-0.005430	-0.048315	-0.094129	-0.022003	-0.005498	-0.019298	-0.022013	-0.057143	-0.031970	0.028661	0.043960	0.041533	0.071561	0.067388	0.001366	0.001726	0.001790	0.000014	0.001776	0.002189	-0.002095	0.001046	0.001030	0.000895	-0.001561	-0.000771	0.000184	-0.001509	0.001555	0.000295	-0.001468	-0.001624	-0.000366	-0.000112	-0.000072	-0.000669	-0.000550	0.001608	-0.000613	-0.000126	-0.000350	0.000340	0.000126	-0.001285
-0.042458	-0.009529	NA	-0.028640	-0.047977	-0.001862	0.158443	0.357160	-0.059018	-0.051319	0.043188	0.060670	-0.023347	0.013977	0.061921	-0.071538	-0.038004	-0.065398	-0.111762	-0.065571	-0.000442	-0.001533	-0.000477	-0.001391	-0.001308	-0.002046	0.000741	-0.000285	0.000878	0.000149	-0.000347	-0.001460	-0.000775	0.001139	-0.000910	0.000475	0.000190	0.000843	0.001121	-0.000989	-0.001019	0.000279	-0.000055	-0.001026	-0.000204	-0.001328	0.000116	-0.000222	0.001464	0.001139
-0.021955	0.005409	-0.028640	NA	0.038640	-0.006157	-0.071128	0.083645	0.208184	0.051768	0.033534	0.015088	-0.011599	0.001517	-0.004499	-0.057312	-0.001525	-0.040836	-0.070954	-0.059002	-0.000182	-0.001498	0.000425	0.000425	-0.000093	0.000922	-0.001656	-0.000184	-0.001713	-0.000436	0.000762	0.000923	0.001812	0.000496	0.000437	0.002304	0.000469	-0.000223	-0.001470	0.000391	0.000258	-0.000791	0.000518	0.001096	-0.002347	0.000223	0.000622	0.002330	-0.000285	-0.000201
-0.089739	-0.078104	-0.047977	0.038640	NA	-0.022283	0.055125	-0.065743	0.222460	0.261760	0.095759	0.011615	0.025995	0.068157	-0.012609	-0.077572	-0.035167	-0.051148	-0.122894	-0.059384	-0.000246	0.000258	-0.000341	0.001515	-0.001297	-0.002048	-0.000064	-0.001187	0.001126	-0.000252	-0.000229	0.000658	0.001759	0.001099	0.001381	0.001351	0.000421	-0.000232	0.000568	-0.000221	0.000474	0.000511	-0.000817	-0.000368	0.000103	0.000730	-0.001265	0.000545	0.001076	-0.000470
0.000810	0.012890	-0.001862	-0.006157	-0.022283	NA	0.018451	-0.011374	-0.019251	0.029862	0.011681	-0.031401	-0.024704	0.017828	0.057383	-0.000007	-0.009436	-0.004380	-0.032044	0.027750	-0.000169	-0.001271	0.000157	-0.001118	-0.000179	0.000369	0.000847	-0.000078	-0.001175	-0.000766	0.002067	0.000503	-0.000311	-0.000981	-0.001187	-0.001758	0.002011	-0.001482	-0.000682	-0.000547	0.000082	-0.001164	-0.001692	0.000590	0.000793	0.001120	-0.000667	-0.001860	-0.001422	-0.000935
-0.020523	-0.005430	0.158443	-0.071128	0.055125	0.018451	NA	0.132049	-0.098534	0.034689	-0.020691	0.132434	0.010794	0.031833	0.005039	-0.031172	-0.011299	-0.067817	-0.112602	-0.060252	-0.000692	0.000267	0.000087	-0.000680	-0.000651	-0.000714	-0.000224	-0.000461	0.000428	-0.000108	0.000466	-0.001248	0.000671	0.000423	0.000756	-0.001023	-0.002475	0.000003	0.000293	-0.000758	0.000203	-0.000535	-0.000891	0.000463	0.001322	0.000052	-0.000661	-0.001063	-0.000226	0.000607
-0.046794	-0.048315	0.357160	0.083645	-0.065743	-0.011374	0.132049	NA	0.079992	-0.018093	0.000400	0.114371	-0.050405	-0.024059	0.002679	-0.089597	-0.058857	-0.067289	-0.113014	-0.080404	-0.001121	-0.001074	-0.002022	-0.002460	0.000983	-0.000830	-0.001654	0.002122	0.000154	-0.001081	0.000904	-0.001086	-0.000132	-0.000148	0.000373	0.000538	0.000983	0.000792	0.000278	-0.000920	-0.001905	0.000252	0.000338	-0.000025	0.000504	-0.000469	0.001093	-0.001390	0.002037	0.001808
-0.083992	-0.094129	-0.059018	0.208184	0.222460	-0.019251	-0.098534	0.079992	NA	0.092076	0.107521	0.020440	0.135656	0.032887	-0.026802	-0.055150	-0.047221	-0.081971	-0.124486	-0.080785	-0.000814	-0.000319	-0.000690	0.001563	-0.000724	-0.000014	-0.000286	0.001443	-0.000682	0.000084	0.000790	0.000494	0.000695	0.000130	-0.001148	0.001214	0.000786	-0.002198	0.000239	-0.000034	-0.000287	0.000072	0.000477	0.000073	-0.000996	-0.000390	-0.000384	0.000017	-0.001006	0.000733
-0.049495	-0.022003	-0.051319	0.051768	0.261760	0.029862	0.034689	-0.018093	0.092076	NA	0.028373	-0.004478	0.058821	-0.000816	0.000282	-0.052669	-0.018646	-0.072860	-0.101918	-0.067874	-0.000334	-0.000862	-0.000198	0.000503	0.002403	-0.000498	-0.000064	-0.000711	-0.001730	-0.002600	-0.000674	-0.001008	0.000809	-0.000648	0.000001	-0.000539	0.000340	-0.001336	0.001742	0.000024	0.000781	0.001132	-0.001580	0.000177	0.000499	0.000131	-0.000397	-0.001582	-0.000674	0.001724
-0.026526	-0.005498	0.043188	0.033534	0.095759	0.011681	-0.020691	0.000400	0.107521	0.028373	NA	-0.015771	0.038595	0.074862	-0.011885	-0.050579	-0.047580	-0.036501	-0.071358	-0.059691	-0.000155	-0.000643	-0.000294	-0.000368	0.000054	-0.001200	-0.000647	0.001015	0.000670	-0.001906	-0.002154	0.001988	-0.002111	-0.000735	0.001292	0.000224	0.001230	0.000448	0.000099	0.000219	0.000622	0.001071	-0.000632	-0.001019	-0.000031	-0.001861	0.000952	0.000800	-0.001100	0.000373
-0.052754	-0.019298	0.060670	0.015088	0.011615	-0.031401	0.132434	0.114371	0.020440	-0.004478	-0.015771	NA	0.172212	-0.023696	-0.050536	-0.055678	-0.041236	-0.059587	-0.078941	-0.033269	0.000418	0.000310	-0.000240	-0.001489	-0.000654	0.000858	0.001028	0.001464	-0.000268	0.000075	0.000422	-0.001947	0.000525	-0.001118	0.000404	-0.000411	0.000149	0.002109	0.001209	0.000067	-0.000205	-0.001719	-0.000109	0.000521	0.000636	0.001183	-0.001114	-0.001479	-0.000012	-0.000177
-0.042124	-0.022013	-0.023347	-0.011599	0.025995	-0.024704	0.010794	-0.050405	0.135656	0.058821	0.038595	0.172212	NA	0.062862	-0.019404	-0.046576	-0.022038	-0.050428	-0.092150	-0.060715	0.001428	0.001882	0.001135	0.000883	0.001194	-0.000744	-0.000951	-0.001366	-0.000011	-0.000807	0.000322	0.000469	-0.001837	0.000853	-0.001297	-0.000373	0.000783	-0.000304	0.000426	-0.000436	-0.000448	0.000203	0.000292	0.000331	0.000609	-0.000664	-0.001179	-0.000346	-0.001929	0.000607
-0.040867	-0.057143	0.013977	0.001517	0.068157	0.017828	0.031833	-0.024059	0.032887	-0.000816	0.074862	-0.023696	0.062862	NA	0.115553	-0.007844	0.014489	-0.031068	-0.099066	-0.058256	-0.001801	0.000164	-0.000367	0.002139	-0.000847	0.000380	-0.000071	-0.000857	0.000637	-0.000763	0.001585	0.002429	-0.002550	-0.000145	0.000092	0.000378	0.000447	-0.001216	0.000068	-0.000219	-0.000646	-0.000935	-0.001209	0.001690	0.000940	0.000646	-0.000179	0.001135	-0.000093	-0.000966
-0.016944	-0.031970	0.061921	-0.004499	-0.012609	0.057383	0.005039	0.002679	-0.026802	0.000282	-0.011885	-0.050536	-0.019404	0.115553	NA	-0.002449	-0.023222	-0.027163	-0.006551	0.007996	0.001164	0.001026	0.001455	-0.000480	0.001531	-0.002621	0.001170	-0.000221	-0.001321	0.000077	-0.001278	0.000058	-0.000540	-0.000751	-0.000553	-0.000999	-0.002173	0.001007	-0.000606	0.000336	-0.000163	0.000294	-0.002140	0.000555	-0.001025	-0.000962	0.000882	0.000564	0.001203	-0.000288
0.046569	0.028661	-0.071538	-0.057312	-0.077572	-0.000007	-0.031172	-0.089597	-0.055150	-0.052669	-0.050579	-0.055678	-0.046576	-0.007844	-0.002449	NA	0.062206	0.067305	0.046289	0.158020	-0.001012	0.000261	-0.000958	0.000020	0.000340	0.001099	-0.000228	-0.000680	-0.000618	0.001461	-0.001751	0.000879	0.001461	0.001450	-0.000954	0.000770	-0.001275	0.001287	0.000207	0.000539	-0.000799	0.001737	0.003098	-0.000544	-0.000251	-0.001601	-0.000995	-0.000352	-0.000327	0.000728
0.050597	0.043960	-0.038004	-0.001525	-0.035167	-0.009436	-0.011299	-0.058857	-0.047221	-0.018646	-0.047580	-0.041236	-0.022038	0.014489	-0.023222	0.062206	NA	-0.008701	0.010484	0.057142	-0.002205	0.000033	-0.001082	-0.001061	-0.000633	0.000692	-0.001077	-0.001788	-0.000120	0.000434	0.000894	-0.000151	-0.001839	-0.000587	-0.001702	-0.000376	-0.001253	0.000473	0.001440	0.000653	0.000269	-0.001443	-0.001467	-0.001402	-0.000633	-0.001262	0.000761	0.001773	-0.001010	-0.000365
0.095043	0.041533	-0.065398	-0.040836	-0.051148	-0.004380	-0.067817	-0.067289	-0.081971	-0.072860	-0.036501	-0.059587	-0.050428	-0.031068	-0.027163	0.067305	-0.008701	NA	0.173269	0.063997	0.002515	0.000402	0.000873	0.000632	-0.001638	0.000948	0.001270	0.000265	0.001805	0.003231	0.000145	-0.000439	-0.000227	-0.000202	0.000733	-0.000731	-0.000801	0.001523	-0.001636	0.001760	0.000906	-0.000104	0.001735	-0.001679	0.001286	-0.000329	-0.000375	-0.000683	0.000553	0.000691
0.126385	0.071561	-0.111762	-0.070954	-0.122894	-0.032044	-0.112602	-0.113014	-0.124486	-0.101918	-0.071358	-0.078941	-0.092150	-0.099066	-0.006551	0.046289	0.010484	0.173269	NA	0.122228	0.001783	-0.001610	-0.000728	-0.000779	-0.000621	0.000311	0.000781	-0.000227	-0.000673	-0.001622	-0.000258	-0.000531	-0.000288	-0.000367	-0.000423	-0.001355	-0.001767	-0.001226	-0.000760	0.000290	0.001625	0.001630	0.001822	-0.000040	-0.000339	0.000816	0.000145	-0.000238	-0.001154	-0.000657
0.065188	0.067388	-0.065571	-0.059002	-0.059384	0.027750	-0.060252	-0.080404	-0.080785	-0.067874	-0.059691	-0.033269	-0.060715	-0.058256	0.007996	0.158020	0.057142	0.063997	0.122228	NA	-0.000856	0.001277	-0.000129	0.000668	-0.000248	0.000228	0.000490	-0.001003	-0.002177	-0.000079	-0.001527	-0.001541	0.000293	-0.000165	-0.000789	-0.000852	0.001297	0.000275	-0.000499	-0.000185	0.000179	0.000909	0.001663	-0.000259	0.000241	0.001290	0.002597	0.001719	0.002768	-0.000767
-0.000406	0.001366	-0.000442	-0.000182	-0.000246	-0.000169	-0.000692	-0.001121	-0.000814	-0.000334	-0.000155	0.000418	0.001428	-0.001801	0.001164	-0.001012	-0.002205	0.002515	0.001783	-0.000856	NA	0.043216	0.046316	0.040079	0.044624	0.044634	0.044711	0.044088	0.048048	0.025232	0.039386	0.024576	0.002110	-0.000821	0.015120	-0.009327	-0.008128	0.023228	0.000615	-0.000642	-0.000915	0.000273	0.000485	-0.000293	-0.001485	0.000255	0.000516	-0.000881	0.001333	0.000341
0.000237	0.001726	-0.001533	-0.001498	0.000258	-0.001271	0.000267	-0.001074	-0.000319	-0.000862	-0.000643	0.000310	0.001882	0.000164	0.001026	0.000261	0.000033	0.000402	-0.001610	0.001277	0.043216	NA	0.042632	0.040790	0.045968	0.041460	0.040054	0.045875	0.045396	0.028736	0.037865	0.021475	0.002385	0.000191	0.012984	-0.009502	-0.011131	0.023606	-0.001247	0.001383	-0.000748	0.001266	-0.000025	-0.000835	0.000790	-0.000880	0.002020	-0.001149	0.000103	0.000481
0.000467	0.001790	-0.000477	0.000425	-0.000341	0.000157	0.000087	-0.002022	-0.000690	-0.000198	-0.000294	-0.000240	0.001135	-0.000367	0.001455	-0.000958	-0.001082	0.000873	-0.000728	-0.000129	0.046316	0.042632	NA	0.042225	0.042784	0.043242	0.040056	0.043951	0.046087	0.028119	0.042200	0.022802	0.005171	-0.002889	0.012862	-0.005606	-0.010515	0.021683	-0.002116	-0.000985	-0.002712	-0.002374	-0.000389	-0.000714	0.001645	0.000621	0.000675	0.000243	-0.000682	0.000537
0.000560	0.000014	-0.001391	0.000425	0.001515	-0.001118	-0.000680	-0.002460	0.001563	0.000503	-0.000368	-0.001489	0.000883	0.002139	-0.000480	0.000020	-0.001061	0.000632	-0.000779	0.000668	0.040079	0.040790	0.042225	NA	0.044117	0.044009	0.039971	0.038951	0.038020	0.029896	0.039457	0.027134	0.005256	-0.002927	0.011941	-0.003508	-0.008659	0.022724	-0.000017	-0.002386	0.002625	0.000256	0.001259	0.000669	-0.000417	0.000624	0.000664	0.000356	0.000763	-0.000744
-0.000423	0.001776	-0.001308	-0.000093	-0.001297	-0.000179	-0.000651	0.000983	-0.000724	0.002403	0.000054	-0.000654	0.001194	-0.000847	0.001531	0.000340	-0.000633	-0.001638	-0.000621	-0.000248	0.044624	0.045968	0.042784	0.044117	NA	0.041748	0.042625	0.042410	0.045482	0.025894	0.042729	0.025285	0.003640	-0.003187	0.012803	-0.011269	-0.009352	0.027598	0.001166	-0.000241	0.000604	0.000289	-0.000409	0.001370	-0.000325	0.002611	-0.000631	0.000959	-0.000662	0.002011
0.000831	0.002189	-0.002046	0.000922	-0.002048	0.000369	-0.000714	-0.000830	-0.000014	-0.000498	-0.001200	0.000858	-0.000744	0.000380	-0.002621	0.001099	0.000692	0.000948	0.000311	0.000228	0.044634	0.041460	0.043242	0.044009	0.041748	NA	0.043588	0.043747	0.048358	0.025252	0.040474	0.026159	0.000684	-0.003534	0.011575	-0.009496	-0.010287	0.023568	0.000321	-0.000819	0.000481	0.001709	-0.001669	-0.000698	0.000639	0.000969	-0.000167	-0.000042	-0.000256	-0.000777
0.001284	-0.002095	0.000741	-0.001656	-0.000064	0.000847	-0.000224	-0.001654	-0.000286	-0.000064	-0.000647	0.001028	-0.000951	-0.000071	0.001170	-0.000228	-0.001077	0.001270	0.000781	0.000490	0.044711	0.040054	0.040056	0.039971	0.042625	0.043588	NA	0.049270	0.046650	0.028016	0.038567	0.029039	-0.000344	-0.002217	0.013988	-0.006166	-0.006519	0.023905	-0.000461	-0.000664	-0.000056	-0.000043	0.001386	0.001651	0.000140	-0.000828	-0.000142	-0.001399	0.000545	-0.001989
0.000730	0.001046	-0.000285	-0.000184	-0.001187	-0.000078	-0.000461	0.002122	0.001443	-0.000711	0.001015	0.001464	-0.001366	-0.000857	-0.000221	-0.000680	-0.001788	0.000265	-0.000227	-0.001003	0.044088	0.045875	0.043951	0.038951	0.042410	0.043747	0.049270	NA	0.045870	0.027812	0.041551	0.023362	0.002629	-0.002106	0.014332	-0.009078	-0.010741	0.025858	-0.000210	-0.003000	0.000209	-0.000654	-0.000327	0.000875	0.000421	0.000345	0.001571	0.002024	0.000908	-0.000090
0.002434	0.001030	0.000878	-0.001713	0.001126	-0.001175	0.000428	0.000154	-0.000682	-0.001730	0.000670	-0.000268	-0.000011	0.000637	-0.001321	-0.000618	-0.000120	0.001805	-0.000673	-0.002177	0.048048	0.045396	0.046087	0.038020	0.045482	0.048358	0.046650	0.045870	NA	0.028925	0.039189	0.024611	0.003500	-0.003660	0.011252	-0.009626	-0.010524	0.025551	0.001750	-0.000783	0.000614	0.001775	-0.000269	0.002475	-0.001969	-0.001033	-0.002051	0.001675	-0.000909	-0.001591
0.002231	0.000895	0.000149	-0.000436	-0.000252	-0.000766	-0.000108	-0.001081	0.000084	-0.002600	-0.001906	0.000075	-0.000807	-0.000763	0.000077	0.001461	0.000434	0.003231	-0.001622	-0.000079	0.025232	0.028736	0.028119	0.029896	0.025894	0.025252	0.028016	0.027812	0.028925	NA	0.028550	0.034712	0.029307	0.036773	0.039901	0.028922	0.023759	0.034981	0.001459	0.002414	-0.003047	0.001917	0.000625	-0.000205	0.002327	0.001456	-0.000350	-0.001398	-0.001186	0.000319
0.000385	-0.001561	-0.000347	0.000762	-0.000229	0.002067	0.000466	0.000904	0.000790	-0.000674	-0.002154	0.000422	0.000322	0.001585	-0.001278	-0.001751	0.000894	0.000145	-0.000258	-0.001527	0.039386	0.037865	0.042200	0.039457	0.042729	0.040474	0.038567	0.041551	0.039189	0.028550	NA	0.027677	0.003843	-0.000739	0.011962	-0.004915	-0.009102	0.025121	0.002048	0.002278	0.000741	0.002166	0.001388	0.001368	0.001091	0.000177	-0.000125	0.001243	0.000687	0.000627
0.000336	-0.000771	-0.001460	0.000923	0.000658	0.000503	-0.001248	-0.001086	0.000494	-0.001008	0.001988	-0.001947	0.000469	0.002429	0.000058	0.000879	-0.000151	-0.000439	-0.000531	-0.001541	0.024576	0.021475	0.022802	0.027134	0.025285	0.026159	0.029039	0.023362	0.024611	0.034712	0.027677	NA	0.032403	0.031257	0.028305	0.022944	0.022769	0.132626	-0.000701	0.000857	0.001427	-0.000827	-0.000927	0.000253	-0.000541	-0.000296	-0.000839	0.000138	-0.000542	0.001477
0.000313	0.000184	-0.000775	0.001812	0.001759	-0.000311	0.000671	-0.000132	0.000695	0.000809	-0.002111	0.000525	-0.001837	-0.002550	-0.000540	0.001461	-0.001839	-0.000227	-0.000288	0.000293	0.002110	0.002385	0.005171	0.005256	0.003640	0.000684	-0.000344	0.002629	0.003500	0.029307	0.003843	0.032403	NA	0.098180	0.114722	0.121935	0.113066	0.030687	-0.002511	-0.001435	-0.002468	0.000017	-0.001481	0.000983	0.000240	-0.000875	-0.000530	-0.002018	-0.000018	0.002528
0.000619	-0.001509	0.001139	0.000496	0.001099	-0.000981	0.000423	-0.000148	0.000130	-0.000648	-0.000735	-0.001118	0.000853	-0.000145	-0.000751	0.001450	-0.000587	-0.000202	-0.000367	-0.000165	-0.000821	0.000191	-0.002889	-0.002927	-0.003187	-0.003534	-0.002217	-0.002106	-0.003660	0.036773	-0.000739	0.031257	0.098180	NA	0.087790	0.209415	0.260790	0.026511	-0.000815	0.002208	0.000529	-0.000346	0.000845	0.001532	0.001631	0.000463	0.001367	-0.000556	0.000675	0.001128
-0.000252	0.001555	-0.000910	0.000437	0.001381	-0.001187	0.000756	0.000373	-0.001148	0.000001	0.001292	0.000404	-0.001297	0.000092	-0.000553	-0.000954	-0.001702	0.000733	-0.000423	-0.000789	0.015120	0.012984	0.012862	0.011941	0.012803	0.011575	0.013988	0.014332	0.011252	0.039901	0.011962	0.028305	0.114722	0.087790	NA	0.076979	0.072981	0.030558	-0.000488	-0.002343	-0.000421	0.001107	0.002209	0.003179	-0.000086	-0.000162	0.000942	0.001222	0.001145	0.000304
0.000459	0.000295	0.000475	0.002304	0.001351	-0.001758	-0.001023	0.000538	0.001214	-0.000539	0.000224	-0.000411	-0.000373	0.000378	-0.000999	0.000770	-0.000376	-0.000731	-0.001355	-0.000852	-0.009327	-0.009502	-0.005606	-0.003508	-0.011269	-0.009496	-0.006166	-0.009078	-0.009626	0.028922	-0.004915	0.022944	0.121935	0.209415	0.076979	NA	0.413136	0.031485	0.001936	0.001561	0.000137	-0.000816	-0.000847	0.001405	0.000964	0.002694	-0.000834	-0.000213	-0.000834	0.000822
0.001524	-0.001468	0.000190	0.000469	0.000421	0.002011	-0.002475	0.000983	0.000786	0.000340	0.001230	0.000149	0.000783	0.000447	-0.002173	-0.001275	-0.001253	-0.000801	-0.001767	0.001297	-0.008128	-0.011131	-0.010515	-0.008659	-0.009352	-0.010287	-0.006519	-0.010741	-0.010524	0.023759	-0.009102	0.022769	0.113066	0.260790	0.072981	0.413136	NA	0.024248	0.000626	0.000092	-0.000035	-0.001953	-0.000540	-0.000646	-0.001017	-0.000000	-0.001244	0.001678	0.002183	0.001952
-0.000344	-0.001624	0.000843	-0.000223	-0.000232	-0.001482	0.000003	0.000792	-0.002198	-0.001336	0.000448	0.002109	-0.000304	-0.001216	0.001007	0.001287	0.000473	0.001523	-0.001226	0.000275	0.023228	0.023606	0.021683	0.022724	0.027598	0.023568	0.023905	0.025858	0.025551	0.034981	0.025121	0.132626	0.030687	0.026511	0.030558	0.031485	0.024248	NA	-0.000686	-0.000650	-0.000239	0.000514	-0.000336	0.001875	-0.000188	0.000207	-0.001819	-0.001010	0.000554	0.001971
-0.001059	-0.000366	0.001121	-0.001470	0.000568	-0.000682	0.000293	0.000278	0.000239	0.001742	0.000099	0.001209	0.000426	0.000068	-0.000606	0.000207	0.001440	-0.001636	-0.000760	-0.000499	0.000615	-0.001247	-0.002116	-0.000017	0.001166	0.000321	-0.000461	-0.000210	0.001750	0.001459	0.002048	-0.000701	-0.002511	-0.000815	-0.000488	0.001936	0.000626	-0.000686	NA	0.072586	0.069001	0.057138	0.062282	0.051169	0.069360	0.059167	0.057357	0.016382	0.018198	0.022375
-0.000050	-0.000112	-0.000989	0.000391	-0.000221	-0.000547	-0.000758	-0.000920	-0.000034	0.000024	0.000219	0.000067	-0.000436	-0.000219	0.000336	0.000539	0.000653	0.001760	0.000290	-0.000185	-0.000642	0.001383	-0.000985	-0.002386	-0.000241	-0.000819	-0.000664	-0.003000	-0.000783	0.002414	0.002278	0.000857	-0.001435	0.002208	-0.002343	0.001561	0.000092	-0.000650	0.072586	NA	0.069585	0.036850	0.050068	0.055124	0.059444	0.056505	0.058508	0.010632	0.012202	0.018496
-0.000363	-0.000072	-0.001019	0.000258	0.000474	0.000082	0.000203	-0.001905	-0.000287	0.000781	0.000622	-0.000205	-0.000448	-0.000646	-0.000163	-0.000799	0.000269	0.000906	0.001625	0.000179	-0.000915	-0.000748	-0.002712	0.002625	0.000604	0.000481	-0.000056	0.000209	0.000614	-0.003047	0.000741	0.001427	-0.002468	0.000529	-0.000421	0.000137	-0.000035	-0.000239	0.069001	0.069585	NA	0.068022	0.057073	0.061079	0.058565	0.078300	0.069701	0.022103	0.007969	0.009199
-0.001076	-0.000669	0.000279	-0.000791	0.000511	-0.001164	-0.000535	0.000252	0.000072	0.001132	0.001071	-0.001719	0.000203	-0.000935	0.000294	0.001737	-0.001443	-0.000104	0.001630	0.000909	0.000273	0.001266	-0.002374	0.000256	0.000289	0.001709	-0.000043	-0.000654	0.001775	0.001917	0.002166	-0.000827	0.000017	-0.000346	0.001107	-0.000816	-0.001953	0.000514	0.057138	0.036850	0.068022	NA	0.046119	0.049800	0.061015	0.073948	0.058842	0.021609	0.012451	0.020241
0.000424	-0.000550	-0.000055	0.000518	-0.000817	-0.001692	-0.000891	0.000338	0.000477	-0.001580	-0.000632	-0.000109	0.000292	-0.001209	-0.002140	0.003098	-0.001467	0.001735	0.001822	0.001663	0.000485	-0.000025	-0.000389	0.001259	-0.000409	-0.001669	0.001386	-0.000327	-0.000269	0.000625	0.001388	-0.000927	-0.001481	0.000845	0.002209	-0.000847	-0.000540	-0.000336	0.062282	0.050068	0.057073	0.046119	NA	0.068152	0.062623	0.064386	0.061130	0.012437	0.015046	0.018084
-0.000558	0.001608	-0.001026	0.001096	-0.000368	0.000590	0.000463	-0.000025	0.000073	0.000177	-0.001019	0.000521	0.000331	0.001690	0.000555	-0.000544	-0.001402	-0.001679	-0.000040	-0.000259	-0.000293	-0.000835	-0.000714	0.000669	0.001370	-0.000698	0.001651	0.000875	0.002475	-0.000205	0.001368	0.000253	0.000983	0.001532	0.003179	0.001405	-0.000646	0.001875	0.051169	0.055124	0.061079	0.049800	0.068152	NA	0.054426	0.075356	0.058067	0.001838	0.004244	0.022201
-0.000121	-0.000613	-0.000204	-0.002347	0.000103	0.000793	0.001322	0.000504	-0.000996	0.000499	-0.000031	0.000636	0.000609	0.000940	-0.001025	-0.000251	-0.000633	0.001286	-0.000339	0.000241	-0.001485	0.000790	0.001645	-0.000417	-0.000325	0.000639	0.000140	0.000421	-0.001969	0.002327	0.001091	-0.000541	0.000240	0.001631	-0.000086	0.000964	-0.001017	-0.000188	0.069360	0.059444	0.058565	0.061015	0.062623	0.054426	NA	0.080003	0.060700	-0.011186	0.019459	0.012313
0.002327	-0.000126	-0.001328	0.000223	0.000730	0.001120	0.000052	-0.000469	-0.000390	0.000131	-0.001861	0.001183	-0.000664	0.000646	-0.000962	-0.001601	-0.001262	-0.000329	0.000816	0.001290	0.000255	-0.000880	0.000621	0.000624	0.002611	0.000969	-0.000828	0.000345	-0.001033	0.001456	0.000177	-0.000296	-0.000875	0.000463	-0.000162	0.002694	-0.000000	0.000207	0.059167	0.056505	0.078300	0.073948	0.064386	0.075356	0.080003	NA	0.072991	-0.003231	0.005731	0.008263
0.000449	-0.000350	0.000116	0.000622	-0.001265	-0.000667	-0.000661	0.001093	-0.000384	-0.000397	0.000952	-0.001114	-0.001179	-0.000179	0.000882	-0.000995	0.000761	-0.000375	0.000145	0.002597	0.000516	0.002020	0.000675	0.000664	-0.000631	-0.000167	-0.000142	0.001571	-0.002051	-0.000350	-0.000125	-0.000839	-0.000530	0.001367	0.000942	-0.000834	-0.001244	-0.001819	0.057357	0.058508	0.069701	0.058842	0.061130	0.058067	0.060700	0.072991	NA	0.004589	0.014214	0.027732
0.000301	0.000340	-0.000222	0.002330	0.000545	-0.001860	-0.001063	-0.001390	0.000017	-0.001582	0.000800	-0.001479	-0.000346	0.001135	0.000564	-0.000352	0.001773	-0.000683	-0.000238	0.001719	-0.000881	-0.001149	0.000243	0.000356	0.000959	-0.000042	-0.001399	0.002024	0.001675	-0.001398	0.001243	0.000138	-0.002018	-0.000556	0.001222	-0.000213	0.001678	-0.001010	0.016382	0.010632	0.022103	0.021609	0.012437	0.001838	-0.011186	-0.003231	0.004589	NA	0.109634	0.114277
0.000534	0.000126	0.001464	-0.000285	0.001076	-0.001422	-0.000226	0.002037	-0.001006	-0.000674	-0.001100	-0.000012	-0.001929	-0.000093	0.001203	-0.000327	-0.001010	0.000553	-0.001154	0.002768	0.001333	0.000103	-0.000682	0.000763	-0.000662	-0.000256	0.000545	0.000908	-0.000909	-0.001186	0.000687	-0.000542	-0.000018	0.000675	0.001145	-0.000834	0.002183	0.000554	0.018198	0.012202	0.007969	0.012451	0.015046	0.004244	0.019459	0.005731	0.014214	0.109634	NA	0.116492
-0.001419	-0.001285	0.001139	-0.000201	-0.000470	-0.000935	0.000607	0.001808	0.000733	0.001724	0.000373	-0.000177	0.000607	-0.000966	-0.000288	0.000728	-0.000365	0.000691	-0.000657	-0.000767	0.000341	0.000481	0.000537	-0.000744	0.002011	-0.000777	-0.001989	-0.000090	-0.001591	0.000319	0.000627	0.001477	0.002528	0.001128	0.000304	0.000822	0.001952	0.001971	0.022375	0.018496	0.009199	0.020241	0.018084	0.022201	0.012313	0.008263	0.027732	0.114277	0.116492	NA
0.000499	0.001731	-0.000228	-0.000265	-0.000594	0.000008	0.001764	0.000484	-0.001560	0.000590	0.000590	-0.001178	-0.001760	0.000540	0.000263	-0.000289	0.000226	-0.000179	-0.000018	-0.000597	0.000968	0.001390	0.001185	-0.001565	0.000873	0.000416	0.003137	-0.000083	0.001758	-0.001051	-0.000524	-0.000359	0.002333	0.000156	0.000165	-0.000975	-0.001465	0.000282	0.004362	0.006811	0.000876	0.015818	0.000953	0.008031	0.014676	0.008348	0.004221	0.115427	0.112473	0.107196
0.000526	0.001074	-0.001313	0.001609	0.000458	-0.001555	-0.001103	-0.001091	0.001392	-0.002124	-0.000072	-0.001584	-0.000427	0.000491	0.000237	-0.000056	0.000932	0.001276	0.000358	0.000819	-0.000330	0.000937	0.000729	0.001039	0.000406	-0.002630	-0.001506	-0.002251	0.002512	-0.001174	-0.000451	0.000364	0.000894	0.000270	0.000549	0.002351	0.002396	0.000548	-0.001066	0.017247	0.006855	0.013718	0.006465	0.019176	0.006174	0.017961	0.013587	0.113744	0.123157	0.107104
-0.000041	-0.001268	-0.002033	-0.000369	0.001309	-0.000521	0.000118	0.000115	-0.000455	-0.000292	0.001801	0.001387	0.000436	0.000526	0.001628	-0.000487	0.001427	-0.000774	-0.001667	0.000173	0.001778	-0.000166	-0.002540	0.000915	0.000459	0.001228	-0.000109	-0.001392	0.002160	-0.000251	-0.001131	0.000080	0.001569	0.001663	0.000814	0.001205	-0.000190	-0.000348	0.007678	0.017728	0.013516	0.020662	0.004759	0.018968	0.000197	0.007894	0.018058	0.127128	0.105289	0.090630
0.000042	0.002227	-0.000337	-0.000358	0.000049	0.000804	-0.000117	-0.000121	-0.001207	-0.001363	0.001471	-0.001089	0.001419	-0.001984	-0.000092	0.001157	-0.002594	-0.000770	0.001460	0.000937	0.000306	-0.002303	0.000096	0.002930	-0.000178	0.000029	-0.000553	-0.000251	0.000848	0.001081	0.000752	0.000154	-0.001050	-0.001231	0.000993	-0.000775	-0.001175	0.002041	0.003564	0.010270	0.008557	0.012263	0.013793	0.003135	0.015295	0.004321	0.010772	0.128078	0.108981	0.098228
0.000088	-0.000632	-0.000540	-0.000503	-0.000268	-0.000933	0.001481	0.000419	-0.000532	-0.000418	0.000595	-0.000226	-0.000609	-0.000462	0.001430	-0.000215	-0.001303	0.001700	0.001423	-0.000616	0.002479	0.000418	-0.000147	-0.000988	0.003334	0.000851	0.001945	0.001152	-0.000068	-0.001670	-0.001178	-0.001436	0.000601	0.001873	0.001901	0.001769	0.001688	0.001010	0.016030	0.016250	0.001670	0.011299	0.008870	0.021743	0.000706	0.007214	0.014097	0.126299	0.104110	0.116555
-0.000208	-0.000692	0.001014	-0.001125	0.001931	-0.000578	-0.000707	-0.000809	0.001765	0.001666	0.000974	0.000359	0.000557	0.001395	-0.000926	-0.001589	-0.001756	0.000607	-0.000027	-0.000879	0.002296	-0.000037	-0.000893	0.001269	-0.000051	-0.000758	0.000148	-0.000638	-0.001173	0.000543	0.001794	0.000554	-0.000352	0.001013	-0.001049	0.002594	0.001709	0.000190	0.001744	0.017143	0.015149	0.013278	0.016667	0.019031	0.017242	0.014023	0.011425	0.129924	0.105456	0.095772
0.002132	0.000428	0.002219	0.000107	-0.002325	0.001395	-0.001525	0.001128	-0.000948	-0.001263	0.001432	-0.001342	0.000137	-0.000169	0.000743	-0.001245	-0.000247	-0.000606	-0.000211	0.000401	0.000071	0.000712	0.000677	0.001048	0.001598	0.000901	0.000337	-0.001740	0.000608	0.001368	0.000159	-0.000051	-0.000192	0.000248	-0.001003	-0.001818	-0.001866	0.000219	-0.004632	0.019353	0.015330	0.012784	0.002616	-0.003404	0.001283	-0.003802	0.004912	0.118878	0.113364	0.102752
-0.001356	-0.000159	-0.000565	-0.000617	-0.001696	-0.000795	0.000654	0.002062	-0.000480	-0.001957	0.000481	0.001986	0.001924	0.001734	-0.000922	0.001081	0.000802	0.000349	-0.001113	-0.000566	0.000733	0.000239	-0.001128	0.001193	-0.001535	-0.000231	-0.000182	-0.000040	0.000252	-0.000551	-0.001066	-0.001678	0.001143	0.000838	0.000593	0.000716	-0.000622	-0.001336	0.001443	0.003096	0.001629	0.003944	0.003329	0.002873	0.001319	0.001699	0.003960	0.004733	0.007852	0.003123
-0.000470	0.000856	-0.001350	0.002323	0.000471	0.000015	-0.001996	-0.002782	0.001465	0.000434	0.002415	-0.000638	-0.000229	0.000168	0.000190	0.000350	-0.000659	-0.000024	-0.000244	0.000006	0.000201	-0.001318	-0.000338	0.001066	0.000852	-0.001183	-0.002044	0.000522	0.000022	0.000171	0.001684	-0.000748	-0.000625	0.000053	0.000286	0.001459	0.001089	-0.001298	0.003409	0.001081	0.003234	0.000799	0.002994	-0.000247	0.002056	0.002747	0.002615	0.006526	0.008397	0.004269
-0.001386	0.000804	0.000722	-0.000243	0.000935	-0.000043	-0.000194	0.000604	0.001626	-0.000214	0.000022	-0.000256	0.000572	-0.001912	-0.000618	0.002184	0.000846	-0.001823	-0.001016	0.000333	0.000023	-0.000583	-0.000976	0.001100	0.003446	0.001119	-0.000194	-0.000223	0.001037	0.000666	-0.000223	-0.000138	0.000962	0.000345	0.000865	0.000146	0.001299	-0.000490	0.002255	0.004077	0.004121	0.004164	0.002292	0.002144	0.002461	0.002238	0.004546	0.003912	0.003443	0.004615
0.002270	-0.000137	-0.001812	0.001988	-0.001677	-0.000597	-0.000694	-0.001042	0.000464	0.000286	0.001212	-0.001344	0.001384	0.000263	-0.001081	0.000061	-0.001339	0.001527	-0.000780	0.001185	-0.001230	-0.000709	-0.002318	0.001456	0.000760	0.000822	0.001426	0.000244	-0.000354	0.001949	0.000767	0.001267	-0.000285	-0.000241	-0.002726	0.001514	0.001368	0.000954	0.001683	0.003486	0.001943	0.002505	0.003872	0.002085	0.007119	0.002929	0.002600	0.005830	0.003274	0.004936
0.000700	0.000542	0.000605	-0.001715	0.000942	0.000804	0.001321	-0.001199	-0.000524	0.000168	0.000073	0.000257	0.000110	0.003152	0.000879	-0.002651	-0.001717	-0.000508	0.000724	-0.001300	0.000026	0.000240	-0.001085	0.000343	-0.000308	0.002079	0.000007	0.000722	-0.000127	0.003398	0.001559	-0.000624	0.002186	0.000495	0.000167	0.001521	0.000590	-0.000378	0.004858	0.005189	0.002864	0.000958	0.003006	0.000405	0.002182	0.003824	0.005925	0.004822	0.001251	0.002267
0.000843	0.000934	-0.001173	-0.000110	0.000759	-0.000983	0.001865	0.000050	-0.001850	0.000344	-0.000061	-0.000158	-0.000396	-0.000404	-0.000081	0.000548	-0.001591	0.001652	0.000297	-0.000341	-0.002011	-0.000782	0.000140	0.000232	0.001894	-0.000667	-0.000808	-0.000258	-0.001610	-0.000936	0.000492	0.003078	0.001677	-0.001753	0.002123	0.000783	-0.000230	-0.000860	0.002689	0.005229	0.004530	0.002658	0.002540	0.004562	0.001109	0.002085	0.001534	0.002928	0.007337	0.004385
0.001469	0.001801	0.001317	0.001372	-0.002744	0.001278	-0.001025	-0.000477	-0.001281	-0.000401	-0.000066	-0.000980	-0.001678	-0.002239	0.000417	0.000090	0.000070	0.001658	0.000438	0.000697	-0.000488	-0.002140	-0.001316	0.000342	-0.000010	0.000008	0.000607	-0.000264	-0.000836	0.000134	0.001291	-0.000385	-0.001605	0.001392	0.001507	0.001690	-0.000447	0.002334	0.000621	0.003421	0.002685	0.000086	0.002675	-0.001218	0.003450	0.002208	0.003864	0.004472	0.002455	0.004525
-0.000721	-0.002077	0.001217	-0.000444	0.001168	-0.000207	-0.000469	-0.000890	0.000712	-0.000323	-0.000991	0.001116	-0.000692	-0.000370	-0.000422	0.000082	0.002374	-0.000304	0.000019	0.001728	0.000150	-0.000447	0.002477	-0.000860	-0.000082	0.001563	-0.000366	0.000340	0.002432	0.000073	0.000948	-0.001620	-0.001418	0.001013	0.001390	0.003991	0.000976	0.002280	0.000459	0.004677	0.002132	0.002579	0.001967	0.003467	0.004211	0.002478	0.003635	0.003913	0.005805	0.003911
0.001605	-0.001442	0.000071	0.001091	0.000122	0.000375	-0.001357	0.001163	-0.000077	0.000215	-0.000167	-0.000353	-0.000403	0.000474	-0.001452	0.001183	0.000792	-0.000678	-0.001043	0.000323	-0.001156	0.000140	-0.000399	0.000502	-0.001140	-0.000573	0.001645	0.002786	0.000405	0.001152	-0.001848	0.000935	0.000428	-0.000273	0.000698	0.000551	0.001366	0.000380	0.001825	0.003110	0.000803	0.002843	0.004010	0.005938	-0.000314	0.003372	0.002284	0.004207	0.005936	0.005555
-0.001534	-0.000230	0.000952	-0.001517	-0.001048	-0.000055	-0.001658	0.001172	-0.000596	0.000174	-0.000456	0.001146	-0.000048	0.000715	-0.000683	0.001458	-0.000262	0.000831	0.000068	0.001848	0.000715	0.001403	0.000045	-0.003095	0.000895	0.000222	-0.000055	0.001000	0.002353	0.000110	0.000894	0.000693	0.000322	-0.000687	-0.000554	-0.000836	-0.002735	-0.000034	0.004003	0.000947	0.002598	0.001200	0.002174	0.004237	0.004197	0.004387	0.001526	0.005267	0.007290	0.007968
0.000705	-0.000615	0.001075	-0.000192	0.000685	-0.000155	0.001976	0.000920	0.000844	0.000533	-0.000771	0.001400	-0.000085	-0.000899	0.000458	-0.000306	0.002507	0.000378	-0.000218	0.001071	-0.050742	-0.051648	-0.054032	-0.049706	-0.054202	-0.051609	-0.050395	-0.049543	-0.053666	-0.053604	-0.051513	-0.058323	-0.059005	-0.069276	-0.058607	-0.073402	-0.073259	-0.057217	0.000426	0.001747	0.002007	0.000301	-0.000712	-0.001777	0.001394	-0.000018	-0.000371	0.001725	-0.000115	-0.001958
-0.001231	-0.001070	0.001726	0.000770	0.000673	0.001496	0.000611	0.000044	0.002509	-0.000659	0.003835	0.000733	0.000388	0.000453	0.000824	-0.000818	0.001026	-0.001830	-0.000331	0.000384	-0.047089	-0.046541	-0.047667	-0.048389	-0.048962	-0.045616	-0.046358	-0.046740	-0.047775	-0.051638	-0.042102	-0.057048	-0.054216	-0.069342	-0.057098	-0.073617	-0.074285	-0.053571	0.000579	0.001823	0.000156	0.003886	0.002460	-0.000369	-0.001121	-0.000504	-0.000953	0.002066	0.000352	-0.000547
0.001136	-0.000620	0.000844	-0.000486	0.000900	-0.000802	-0.000069	0.000706	0.001340	0.001056	0.000890	-0.001189	-0.001074	0.000141	0.000525	0.000058	0.002472	0.000428	-0.001021	0.001175	-0.030358	-0.033062	-0.033400	-0.032477	-0.033248	-0.031790	-0.031028	-0.034250	-0.031960	-0.038310	-0.030828	-0.038691	-0.040068	-0.049085	-0.037864	-0.052504	-0.054626	-0.037757	0.000888	-0.000735	0.000748	-0.000765	0.001180	-0.000258	-0.000889	0.000460	0.001136	0.001346	-0.000164	-0.000355
-0.000180	-0.000412	0.002003	0.000241	-0.000360	-0.001436	0.000968	0.001455	0.001145	0.000537	0.002845	-0.000581	0.001494	-0.001003	-0.000008	-0.000071	0.002818	-0.001130	-0.000204	0.001615	-0.053874	-0.052169	-0.054716	-0.052600	-0.057421	-0.053337	-0.054793	-0.052478	-0.053382	-0.057229	-0.054729	-0.061368	-0.062155	-0.071806	-0.060582	-0.076537	-0.077035	-0.057673	0.000778	0.001797	0.001295	0.001172	0.003466	-0.000488	0.001765	-0.001373	-0.000330	0.001031	0.000056	-0.001227
-0.001752	-0.002307	0.002260	0.000579	0.000614	0.001972	0.000298	0.000217	0.000761	0.000380	0.001644	0.001806	0.001773	0.001480	0.001599	-0.001078	-0.000594	-0.001190	-0.000921	0.000072	-0.032763	-0.034638	-0.030524	-0.031012	-0.034494	-0.030887	-0.029316	-0.033078	-0.029357	-0.035376	-0.029642	-0.038386	-0.040798	-0.051253	-0.042976	-0.053859	-0.055842	-0.037045	-0.001175	0.001470	-0.000442	-0.000722	0.000474	-0.001276	-0.001377	-0.000444	0.000213	0.000065	0.001902	0.002665
-0.002173	-0.000962	-0.000416	0.001040	0.000216	0.001896	-0.000177	-0.001636	0.002811	-0.000449	0.001078	-0.000919	0.002871	0.000128	0.001246	-0.000431	0.001466	0.001451	0.001347	-0.000590	-0.037290	-0.037771	-0.037417	-0.040509	-0.039490	-0.035440	-0.037137	-0.039361	-0.037247	-0.044625	-0.036433	-0.048034	-0.052709	-0.059150	-0.049699	-0.063021	-0.064557	-0.045222	-0.001737	-0.001140	0.000220	-0.001947	0.001951	0.000730	-0.001112	0.000094	-0.000929	0.000896	0.001189	0.000954
-0.002489	-0.001224	0.002729	0.001795	-0.001618	0.001883	0.000793	0.002460	0.001076	0.000454	0.001550	0.000464	0.000455	-0.000350	0.000227	-0.000839	0.001859	-0.001263	0.001807	-0.002234	-0.042191	-0.039047	-0.040348	-0.043056	-0.044703	-0.039707	-0.042812	-0.040460	-0.042251	-0.043233	-0.042456	-0.050064	-0.048494	-0.058616	-0.048671	-0.066304	-0.065034	-0.046137	0.001131	0.001377	-0.001248	0.001565	-0.000330	-0.001944	-0.001101	-0.000706	0.000790	0.001178	-0.000418	-0.001234
-0.000978	-0.001649	0.001066	0.000005	0.001459	0.000259	0.000738	0.000205	0.001673	0.000999	0.003512	0.000321	0.000567	-0.000411	-0.000845	0.002396	0.001678	-0.002454	0.000990	-0.000181	-0.051893	-0.052745	-0.054402	-0.051294	-0.053756	-0.051927	-0.052948	-0.052736	-0.053236	-0.056448	-0.054711	-0.057613	-0.059564	-0.071578	-0.059203	-0.073435	-0.073403	-0.056202	-0.000091	0.000713	-0.000784	-0.000521	0.001714	-0.003175	0.000253	-0.000163	-0.000759	0.000851	0.000642	-0.000698
-0.000805	-0.000680	0.001098	0.000434	0.000918	0.001346	0.000103	-0.000385	0.002336	0.000292	0.000471	-0.000093	-0.000372	-0.000610	0.001212	-0.000862	0.000707	0.000156	-0.001264	-0.000187	-0.014426	-0.016298	-0.016435	-0.014948	-0.020260	-0.017845	-0.017402	-0.016271	-0.013735	-0.020946	-0.015809	-0.023292	-0.026257	-0.032861	-0.028385	-0.038644	-0.040574	-0.022386	0.001512	0.001424	-0.000275	0.001118	0.000442	-0.000057	0.001305	-0.000498	-0.002842	-0.000881	-0.001371	-0.001675
0.000644	-0.001162	-0.000036	-0.001085	-0.000585	-0.000635	-0.000713	-0.000121	0.001064	-0.000404	0.001470	-0.001226	-0.001513	0.000438	0.000988	-0.000804	0.000363	0.000473	0.001767	-0.000679	0.003457	0.004467	0.003262	0.003391	0.003646	0.006911	0.005677	0.003378	0.005740	0.001242	0.005652	-0.001641	-0.003374	-0.008434	-0.001945	-0.012594	-0.016357	0.000235	0.001009	-0.001254	0.000402	0.001096	0.001088	0.000433	0.001691	0.001603	0.001812	0.000246	-0.002369	0.000291
-0.001211	0.000847	0.001023	-0.000251	-0.000285	0.001048	-0.000643	0.000764	0.000456	0.000339	0.001805	-0.002488	-0.000377	0.001087	-0.000677	0.000068	-0.001585	-0.001216	0.000443	-0.000118	0.002321	-0.002554	-0.000341	-0.001741	-0.005107	-0.005941	-0.000268	-0.006189	-0.001543	-0.007086	0.000258	-0.008735	-0.010668	-0.018674	-0.010093	-0.020536	-0.022226	-0.008363	0.000565	-0.002260	0.000922	0.000362	0.002494	0.000106	0.001118	-0.000784	0.000420	0.000666	-0.000088	0.000002
-0.000535	0.000157	-0.000024	-0.001583	-0.000529	-0.000550	0.001511	-0.002128	-0.002185	0.000402	0.000550	-0.000277	0.001759	0.000850	0.001408	0.000537	-0.000235	-0.002197	0.000800	0.000784	0.004935	0.006411	0.004182	0.003244	0.003079	0.005315	0.005573	0.006421	0.006392	0.002679	0.004202	0.001806	-0.002283	-0.007576	0.000543	-0.008149	-0.012214	-0.000738	0.000451	-0.000145	0.001290	-0.000612	-0.000573	-0.002077	0.001134	-0.000826	-0.001171	0.000816	0.001216	0.002105
-0.000010	0.000506	-0.001711	-0.000815	0.002268	0.000498	-0.000539	-0.001846	0.000581	-0.000251	-0.000057	0.000670	0.000785	-0.001527	0.001147	0.000821	-0.001365	-0.000695	0.001105	-0.001101	0.002382	0.007204	0.005961	0.002768	0.007523	0.005336	0.004114	0.008831	0.004232	-0.000398	0.002766	-0.003612	-0.007325	-0.006052	-0.003028	-0.014378	-0.013758	-0.003639	0.000999	0.001220	0.000287	-0.000014	-0.000847	0.000760	0.001347	-0.002524	0.001312	-0.000386	-0.000103	0.000078
0.001214	-0.002091	-0.000049	-0.001095	0.000484	0.001091	-0.001303	-0.000144	-0.001103	-0.000164	-0.001662	0.000763	-0.001634	0.001063	0.000765	0.000343	0.000440	-0.000546	0.001140	0.000769	0.007171	0.004592	0.005316	0.004559	0.003479	0.006525	0.004718	0.004068	0.004891	0.004036	0.006802	0.002209	-0.001778	-0.007755	-0.002034	-0.016441	-0.014549	-0.000842	0.000515	0.001956	-0.000490	-0.002087	0.001146	-0.000467	-0.000598	0.000107	0.001772	-0.001184	0.001894	-0.000387
-0.001746	0.000568	0.001381	0.000032	-0.001401	0.000554	0.000241	0.001411	-0.001469	-0.001219	-0.000991	0.000080	-0.001396	-0.001012	-0.000055	0.001043	-0.000792	0.000702	0.001067	0.001667	-0.000729	-0.000203	0.001565	0.000126	-0.000553	-0.001523	0.000191	-0.002969	-0.000929	-0.002673	-0.000899	-0.007765	-0.011575	-0.019691	-0.012298	-0.021221	-0.023952	-0.008717	0.000530	0.000114	-0.000739	0.000621	-0.000808	-0.000287	0.001179	-0.000273	0.000516	0.001869	0.002011	0.002403
-0.001543	-0.000369	-0.000551	0.000531	-0.001230	0.001580	0.001337	0.002725	-0.000371	-0.000178	-0.002114	0.001145	-0.000102	0.000552	0.000455	-0.000499	0.000237	-0.001353	-0.000788	0.000853	-0.003864	0.003030	0.000872	-0.001449	-0.001022	-0.000625	-0.000592	0.002073	-0.001362	0.000349	-0.000692	-0.001095	-0.000486	-0.001061	-0.001525	-0.002166	-0.001039	-0.003841	-0.060940	-0.060499	-0.067663	-0.065694	-0.065294	-0.061209	-0.059836	-0.072124	-0.058309	-0.106765	-0.114227	-0.108184
-0.000193	0.000321	0.000949	-0.000274	0.000144	0.002312	0.000389	-0.000648	0.000686	0.000014	0.000278	-0.000770	0.000649	0.000724	-0.000334	-0.001387	0.000525	-0.001500	-0.000771	-0.000900	0.000540	-0.000462	0.000788	-0.001248	-0.000406	0.000974	0.000279	0.002038	-0.000252	-0.002617	-0.001997	-0.000150	0.001412	-0.001177	-0.001383	-0.001693	-0.001005	0.001295	-0.067474	-0.068073	-0.061998	-0.058434	-0.063487	-0.062156	-0.061122	-0.065825	-0.065746	-0.115753	-0.104092	-0.115108
0.000512	0.001462	-0.001735	-0.000175	-0.000480	0.001121	-0.000379	-0.001596	-0.000592	-0.000013	-0.002049	0.000895	0.002169	-0.001034	-0.000366	0.001976	0.001369	0.001073	-0.000458	-0.002172	-0.000300	-0.001265	0.001706	-0.001753	-0.001495	-0.001057	-0.000362	-0.000204	0.000376	0.000042	-0.001205	-0.000867	0.000145	-0.000925	-0.001413	-0.001790	-0.001746	-0.002681	-0.042588	-0.048752	-0.049652	-0.042736	-0.045420	-0.042623	-0.039954	-0.048442	-0.049779	-0.085120	-0.079889	-0.076166
0.002025	0.001008	0.000406	0.000594	-0.001350	-0.000397	0.000184	-0.000964	-0.001439	0.000546	0.000018	0.000762	0.000927	-0.000156	-0.000432	-0.002197	0.001067	-0.000146	0.000459	-0.001225	-0.001481	-0.000737	0.000040	-0.001675	-0.001282	0.000084	0.000611	0.000985	-0.003084	-0.000063	-0.001961	0.001144	0.000474	-0.002579	-0.000995	-0.001641	0.001828	-0.000282	-0.056883	-0.059641	-0.068595	-0.071250	-0.060536	-0.068933	-0.065951	-0.061731	-0.063750	-0.121602	-0.115869	-0.113811
0.001166	0.001217	-0.000398	-0.000676	-0.000347	0.001021	0.000354	0.000505	-0.000984	-0.000837	-0.000232	0.000728	-0.001620	-0.001547	0.000302	-0.000031	0.000011	0.000535	0.000632	0.000265	0.000389	0.000883	-0.002571	0.000101	-0.000269	0.000935	0.000674	0.001334	0.001260	-0.001035	0.000547	0.000170	-0.001669	-0.002686	-0.002619	0.000013	0.000308	-0.001524	0.002466	0.000564	0.000210	0.003367	0.002561	0.005184	0.003005	0.004487	0.004586	0.005068	0.002910	0.004303
-0.000213	-0.002042	-0.000948	-0.000862	0.000639	0.001105	0.000591	0.001235	0.000374	0.000401	0.001225	0.001357	-0.000865	0.000611	-0.000124	-0.001138	0.001330	-0.000334	-0.000378	-0.001445	-0.001424	-0.000881	0.001271	-0.001220	-0.000070	-0.000801	-0.001877	0.000190	0.001525	0.000282	-0.001013	0.001945	0.002351	-0.001512	0.000601	-0.002104	0.000188	0.000874	-0.050024	-0.052080	-0.064629	-0.060101	-0.047381	-0.048615	-0.059102	-0.063767	-0.056891	-0.111344	-0.108537	-0.105146
0.000652	-0.000046	0.000265	0.000172	0.000829	-0.000419	0.000131	-0.002036	0.001211	0.000710	-0.000837	0.000598	0.000543	-0.000473	0.001069	0.000415	0.001038	-0.000584	-0.001808	-0.000987	-0.002824	0.000789	0.000164	0.000086	-0.000817	-0.000102	-0.000058	0.000497	-0.000560	0.001472	-0.002358	0.000448	-0.000451	-0.002345	-0.002015	0.000925	-0.000572	-0.000476	-0.066960	-0.060083	-0.064294	-0.057182	-0.052629	-0.052137	-0.059692	-0.057783	-0.061442	-0.115137	-0.116600	-0.108767
-0.000637	0.000104	0.000823	-0.000304	0.000537	0.001550	-0.000992	0.001060	0.000831	-0.000672	0.000740	0.001085	0.000335	0.000608	-0.001590	0.001113	-0.000245	-0.001822	-0.001083	-0.000840	0.000650	-0.000051	0.000449	0.000573	-0.000565	0.001985	0.001136	0.002160	0.000329	0.001290	-0.001926	0.000373	0.000453	-0.000385	-0.000376	-0.001908	-0.001462	-0.001023	-0.060214	-0.062110	-0.064383	-0.064461	-0.058893	-0.061341	-0.060767	-0.059647	-0.059567	-0.111460	-0.110974	-0.114332
0.002713	-0.000857	0.000157	0.000374	-0.000150	0.000158	0.000340	-0.000206	0.000087	0.000623	-0.001626	-0.000720	-0.000735	0.001264	0.000063	-0.000723	-0.001720	-0.000775	0.001723	0.000047	-0.000461	0.003133	0.000845	0.000062	-0.000176	-0.000892	0.000966	-0.000095	-0.000463	-0.001323	-0.001017	0.000566	-0.001689	-0.001323	-0.001263	-0.001151	-0.000728	-0.000545	0.001340	0.007826	0.000855	0.000743	0.004394	0.004541	0.000859	0.003433	0.000592	0.004097	0.005217	0.005289
-0.001135	0.000978	-0.001625	0.001885	0.000905	-0.000614	-0.001343	0.000935	0.000823	-0.002279	0.001380	0.000003	-0.000594	-0.000455	0.000561	-0.000268	0.000380	-0.000462	0.000675	0.000568	0.003374	0.000839	0.000252	-0.000317	0.000566	0.001611	0.002402	-0.000148	-0.000240	0.000778	0.001763	0.000608	0.000922	-0.000863	-0.000094	-0.000622	-0.001093	0.001842	0.005572	0.003577	0.006636	0.003794	0.002851	0.001847	0.003534	0.001625	0.002509	0.006865	0.001207	0.003777
0.000403	-0.001229	0.000275	-0.000123	0.002000	0.000556	0.001355	-0.000241	-0.001377	0.000436	-0.000765	-0.000018	0.001107	0.000984	-0.001910	-0.000270	0.000145	0.000082	-0.000073	-0.000686	0.000013	0.000509	-0.000211	0.000980	0.000035	0.001326	-0.000431	0.002534	-0.000094	-0.001247	-0.002072	-0.002177	-0.001828	0.000826	-0.000506	-0.000425	-0.003208	0.000245	0.002922	0.001188	0.003467	0.002450	0.004707	0.004476	0.005911	0.002355	0.002285	0.003150	0.003962	0.007992
-0.000077	0.000738	-0.000352	-0.001621	-0.000230	0.001825	0.000008	0.000551	0.001567	0.000046	-0.000810	-0.000310	0.000492	-0.000588	0.001153	0.000446	0.002374	-0.001385	-0.001571	-0.001586	0.000103	0.000181	0.000671	-0.000078	0.000020	0.000648	-0.000494	0.001771	0.000613	0.001725	0.002055	-0.000090	0.001729	-0.000241	-0.000813	-0.001395	-0.000096	-0.001585	0.002644	0.000278	0.002357	0.005345	0.003154	0.001170	0.001291	0.002737	0.002782	0.004593	0.006777	0.003738
0.000759	-0.001600	0.001124	-0.000368	-0.000959	0.001084	-0.000784	-0.001587	0.001167	-0.000036	-0.000731	-0.000209	0.001468	-0.000505	-0.001244	0.001303	0.003143	0.000088	-0.000512	-0.001701	0.001949	0.000542	0.001887	0.001459	-0.000327	-0.000214	0.000428	0.000222	-0.000861	-0.002466	-0.000099	0.000529	0.000628	-0.001053	0.001256	-0.000387	0.001156	0.000142	-0.059348	-0.056689	-0.061218	-0.059213	-0.058722	-0.055697	-0.060034	-0.057994	-0.063332	-0.112178	-0.110969	-0.109685
-0.003210	-0.000284	-0.000987	0.000675	0.000352	0.001285	0.000222	0.000468	0.001968	-0.001291	-0.000874	0.000344	0.001189	0.000542	-0.000565	0.000996	-0.000071	0.000594	0.000072	-0.001166	0.000421	-0.000839	0.000450	-0.000722	-0.001530	0.000603	0.001523	0.000008	0.000127	0.000394	0.000145	0.000135	-0.001552	-0.001305	-0.003465	0.000055	-0.001683	0.002182	-0.057489	-0.065887	-0.059242	-0.063001	-0.058365	-0.063008	-0.052278	-0.075007	-0.056165	-0.114882	-0.112456	-0.107437
0.000738	0.001963	0.001190	-0.001068	0.000369	0.000313	0.001239	-0.000712	-0.002002	0.000109	-0.001310	0.000807	-0.001004	-0.000683	0.000493	0.000157	-0.000575	0.000631	-0.000497	-0.000411	-0.000893	-0.001891	0.001418	-0.000211	-0.001829	0.000547	0.001181	-0.000030	-0.000541	0.001004	-0.001722	-0.000517	0.000670	-0.000138	-0.001278	-0.002508	-0.000213	-0.000480	-0.051995	-0.057778	-0.064445	-0.057791	-0.059460	-0.055846	-0.058561	-0.056302	-0.072520	-0.121582	-0.107683	-0.111442
-0.001228	0.000553	0.000504	0.001930	-0.000074	-0.000789	-0.001593	-0.000444	0.001316	0.001792	-0.001542	-0.001216	-0.000620	0.000224	0.000310	0.000626	0.000385	-0.000385	0.001557	-0.001879	0.002099	0.000700	0.002402	-0.000639	-0.002268	0.001620	-0.000518	-0.001086	0.002098	0.000087	0.001809	0.000309	0.000248	-0.000464	0.000185	0.000537	0.002060	0.001061	-0.058345	-0.062990	-0.063660	-0.055543	-0.049726	-0.063229	-0.056682	-0.063420	-0.067262	-0.120650	-0.108340	-0.104300
-0.001538	-0.001243	-0.000937	0.001773	0.000886	-0.000354	-0.000059	-0.000536	0.001571	0.001827	0.000954	-0.000645	0.000883	0.000853	0.001681	-0.000159	-0.001424	0.000243	-0.000973	-0.001738	0.003946	0.001580	0.001620	0.000315	-0.000057	0.001252	0.001675	-0.001728	0.001269	0.001991	-0.000108	-0.000341	0.000158	-0.001132	-0.000012	-0.001584	-0.001179	-0.000616	0.000575	0.003709	0.003148	0.003870	0.003597	0.001729	0.000655	0.001640	0.004802	0.003970	0.003360	0.004762
-0.000981	-0.000354	-0.000550	0.000520	0.000900	-0.000676	0.000098	0.000204	0.001029	0.001700	0.000975	-0.000679	-0.000012	0.000672	-0.000291	-0.000062	0.000528	-0.000061	-0.001144	-0.000963	0.000000	0.002766	0.000318	-0.000707	-0.000479	-0.001115	-0.000550	-0.001225	-0.000030	0.000802	0.001300	-0.000776	-0.001706	0.000796	-0.000687	0.000523	0.002506	-0.000917	0.004659	0.000496	0.002669	0.004721	0.002920	0.001052	0.001886	0.003453	0.003694	0.006226	0.005074	0.003865
-0.000996	0.001954	0.001602	-0.000078	0.000220	-0.001216	-0.000345	0.001180	0.001907	-0.000406	0.003130	-0.000985	-0.002392	-0.000581	0.001153	0.000135	0.000562	-0.001555	-0.001324	-0.001017	-0.001270	-0.001333	0.002367	-0.000042	0.000972	-0.000378	-0.000977	0.000045	-0.000638	0.000859	-0.001378	0.000466	-0.000579	-0.001302	0.001467	0.001755	0.000185	0.001399	0.003331	-0.000145	0.002360	0.002785	0.003008	0.003284	0.002172	0.000975	0.001052	0.007025	0.006468	0.003037
0.001499	-0.001848	0.000638	-0.000861	0.000026	0.000806	0.000755	-0.001147	0.000202	-0.002802	-0.000637	0.001671	0.000237	0.001987	0.000412	-0.001551	-0.001317	0.001086	0.001219	-0.000281	0.002196	0.001953	0.000856	-0.000808	0.001254	0.002133	-0.000749	0.000033	0.001617	-0.000084	-0.000764	0.001661	-0.001133	0.000867	-0.000832	0.002501	0.000295	-0.000015	0.003520	0.002017	0.002879	0.000535	0.002511	0.003572	0.001594	0.003252	0.001393	0.006868	0.001953	0.006597
-0.000366	-0.001348	0.000606	0.000835	0.002356	-0.001107	0.000037	-0.000528	-0.000414	0.001202	0.000010	-0.001406	0.000735	0.000080	0.000904	-0.000226	-0.000895	-0.000648	-0.000034	0.001104	0.000258	0.000870	0.002108	0.001245	0.000794	-0.001434	-0.000011	-0.000667	0.000357	-0.001937	-0.000036	0.001099	-0.001433	0.002057	-0.000731	-0.001958	-0.000665	0.000122	0.003240	0.001000	0.006830	0.000112	0.000459	0.002963	0.004106	0.004885	0.000622	0.003313	0.007136	0.005923
-0.000429	0.001551	-0.000991	-0.000822	-0.000245	-0.000530	-0.000360	-0.000011	-0.000951	0.000975	-0.001601	0.000046	0.002188	0.000925	0.000290	-0.000982	0.001575	-0.000424	0.000322	-0.000151	0.001696	-0.000596	0.001276	0.000796	0.003031	-0.000654	0.000292	0.001808	0.000158	-0.002465	-0.000638	0.001077	-0.000181	0.001195	0.002280	-0.002848	-0.001383	0.000002	0.003104	0.002995	0.000448	0.005155	0.001198	0.000842	0.003685	0.001505	0.004217	0.007131	0.005171	0.000998
-0.002819	-0.000853	0.000602	0.000820	0.002322	0.000626	-0.000140	-0.000076	-0.000443	-0.000482	0.000636	0.000604	-0.000025	0.000163	-0.000027	-0.001214	0.001017	0.000991	0.000245	-0.001251	-0.000240	0.000312	-0.000148	-0.000335	-0.000161	0.000525	0.000803	-0.000358	-0.000489	-0.001255	0.002085	0.001827	0.002402	0.001633	-0.001221	0.000131	0.000005	0.000527	0.002234	0.003372	0.004072	0.004263	-0.000026	0.005172	0.002739	0.003183	0.003247	0.003994	0.004795	0.005314
0.001150	-0.000640	0.000617	0.000972	-0.001279	0.000247	0.000146	-0.001226	-0.000986	-0.000047	0.000278	-0.001587	-0.000133	-0.001646	0.001725	0.000357	0.000230	0.001314	0.000381	-0.000045	-0.000494	0.000244	0.000486	0.000935	-0.001277	0.000414	0.000231	0.000217	0.001299	-0.000509	0.000452	0.000503	0.001117	-0.001381	0.003391	-0.000782	0.001303	0.003006	0.003063	0.004511	0.003156	0.001798	0.002078	0.002104	0.003774	0.005050	-0.000793	0.003242	0.006808	0.005361
0.000865	0.000274	0.000189	0.000272	-0.002096	0.000889	-0.000698	0.001046	0.000988	-0.002841	-0.000639	-0.000476	0.000025	-0.000657	-0.001329	0.000918	0.000033	-0.000512	0.001742	0.001278	0.001173	-0.000834	0.000034	0.002122	0.000345	-0.001507	-0.000616	-0.000363	0.001443	-0.000257	0.001132	0.000052	-0.000470	-0.000282	-0.000623	0.000734	0.000681	0.000851	0.001916	0.002667	0.003318	0.004789	0.004461	0.002598	0.001569	0.001978	0.009212	0.009007	0.002908	0.005037
-0.001343	0.001653	0.000123	-0.000852	-0.000105	0.000912	-0.000389	-0.000038	0.000162	0.001801	-0.000085	0.000353	-0.001242	0.000370	0.000737	0.000286	-0.001751	-0.000661	-0.000159	0.000803	0.002148	0.000966	0.001302	0.001609	-0.000374	-0.000020	0.002970	0.001530	-0.000626	0.000798	0.001326	0.001351	0.000054	0.000381	0.000089	0.000723	-0.000647	0.000787	0.004303	0.002300	0.001513	0.002430	0.001583	0.001964	0.003215	0.002885	0.000017	0.006485	0.005445	0.006280
-0.001393	-0.000087	0.001013	-0.000602	0.000706	-0.001954	0.001355	-0.000513	0.000540	0.001333	0.000073	0.000517	0.000120	-0.001477	-0.000298	0.000168	-0.001145	0.000893	0.000014	0.001220	-0.000469	0.000861	0.001339	0.002261	0.000418	0.000526	0.000952	-0.000725	-0.000402	0.000589	0.000489	0.002023	-0.000908	0.001968	-0.001247	-0.000351	0.001734	0.000343	0.001121	0.002552	0.003082	0.002461	0.000379	0.003855	0.005550	0.003422	0.001978	0.003767	0.003900	0.005370
0.000097	-0.001158	0.001099	-0.001864	0.000728	0.000038	0.001915	0.001196	-0.000833	0.001386	-0.001094	0.002216	0.001896	-0.000661	-0.000360	-0.002806	0.000620	-0.000231	-0.000464	-0.000665	0.001976	0.001239	0.000388	0.000721	-0.000187	0.001680	-0.000263	-0.001529	-0.000618	0.001231	-0.001650	-0.001584	0.000801	-0.001117	0.001235	-0.001725	0.000691	0.000678	0.003049	0.002690	0.004898	0.002015	0.004443	0.001862	0.001815	0.002185	0.004980	0.005311	0.005155	0.005868
0.001227	-0.000527	-0.000855	-0.000401	-0.002570	-0.000537	0.001771	0.002498	0.000288	-0.000069	0.000836	0.000075	-0.001769	-0.000757	0.000098	0.000811	-0.000224	-0.000590	0.000150	0.000839	-0.000655	0.000097	0.001180	-0.001887	0.001953	0.001067	0.002126	0.001103	0.000962	-0.000197	0.001884	-0.001404	0.000104	-0.001271	-0.001686	-0.001323	0.001128	0.001427	0.002031	0.002114	0.003399	0.004194	-0.000573	0.001148	-0.000776	0.004661	0.000934	0.004354	0.004202	0.002438
0.000661	0.001188	0.000008	0.001867	-0.000555	-0.000645	-0.000760	0.000198	0.000583	0.000129	0.001423	-0.001151	-0.000100	-0.000187	0.000571	-0.001944	0.000768	-0.000600	-0.000469	-0.000115	0.000236	0.002982	0.001213	0.002538	0.001103	-0.002131	0.000080	-0.001159	-0.000391	0.001345	0.000610	-0.002720	-0.002806	-0.002764	0.000063	-0.004261	-0.002728	-0.000015	0.000071	-0.000852	0.001847	0.000832	-0.000527	-0.000085	0.001062	0.000134	0.002447	-0.000469	-0.001263	-0.001204
0.000068	-0.000784	-0.001039	0.000642	-0.000044	0.000023	-0.001381	0.000306	-0.000274	0.000102	0.000890	0.000130	0.000105	-0.001055	-0.000614	0.001854	0.000299	-0.000331	0.001531	-0.000195	-0.005740	-0.006536	-0.006359	-0.003227	-0.004510	-0.003849	-0.006602	-0.006029	-0.004979	-0.005318	-0.001601	-0.005063	-0.001287	-0.001453	-0.003788	0.000195	-0.000642	-0.004374	-0.000690	0.000454	-0.000714	-0.001311	-0.001167	-0.000642	-0.001748	-0.001071	-0.002394	0.002859	-0.000434	0.001636
-0.001861	-0.001317	0.000466	-0.000298	0.000620	0.000808	-0.001694	0.002397	0.001629	-0.000154	0.000345	-0.000895	0.000499	0.000924	0.000963	0.000714	-0.000034	-0.000047	-0.000931	-0.000565	-0.008085	-0.006594	-0.010194	-0.006333	-0.007597	-0.006399	-0.008851	-0.006430	-0.008331	-0.005175	-0.008004	-0.007443	-0.000757	0.000191	-0.004153	0.000714	0.002368	-0.008729	-0.001028	-0.000960	-0.002137	-0.000378	0.001289	-0.000084	-0.001321	-0.002129	-0.002079	0.001629	0.000196	-0.003584
-0.001531	-0.000461	0.001342	0.000868	-0.000491	-0.000745	0.000443	0.002500	0.000034	0.000147	0.001747	0.001303	0.002842	0.000199	-0.000769	-0.001480	0.000315	-0.000729	-0.003098	-0.000096	-0.006135	-0.007550	-0.009234	-0.007231	-0.008001	-0.010314	-0.006625	-0.007893	-0.006664	-0.006498	-0.007034	-0.005906	-0.002731	-0.001946	-0.004245	0.000238	0.000783	-0.005655	-0.001576	0.002278	-0.002702	-0.000454	-0.001923	-0.000394	0.000708	0.000730	-0.000071	0.000428	0.000234	-0.001501
-0.001376	-0.000346	-0.000170	-0.001463	0.000020	0.001648	0.000916	0.000953	-0.001476	-0.000469	0.001394	-0.001196	-0.001302	0.002034	0.001395	0.000052	0.001325	-0.000440	-0.001635	0.001710	-0.008511	-0.008714	-0.009230	-0.007101	-0.008074	-0.009152	-0.006023	-0.006112	-0.005367	-0.006521	-0.007018	-0.007361	-0.003501	-0.003449	-0.003298	-0.002264	-0.001167	-0.006822	0.000473	-0.000854	-0.002048	0.000900	-0.001147	0.001489	-0.001611	-0.001754	-0.000961	-0.000881	-0.001442	-0.001006
-0.000969	0.000682	-0.000224	-0.001061	0.000153	0.000702	0.001601	0.000711	0.000413	0.000508	0.000313	-0.000265	0.002012	-0.000467	-0.001367	-0.000152	-0.001485	-0.000415	-0.000922	0.001785	-0.009094	-0.007663	-0.006955	-0.007389	-0.008566	-0.009375	-0.005752	-0.009729	-0.006660	-0.004810	-0.007321	-0.004694	-0.002916	0.001238	-0.004230	-0.001143	0.002191	-0.006058	-0.003064	0.001120	-0.000067	-0.003026	-0.001924	0.001313	0.001843	-0.000565	0.000398	-0.001950	0.001065	-0.000072
-0.000161	0.001152	0.000159	-0.001631	-0.001751	-0.000058	0.000872	0.000168	-0.000023	0.000561	-0.002735	-0.000293	-0.000250	-0.000344	0.000325	0.001586	0.000997	0.000478	-0.000154	-0.000589	0.040883	0.041036	0.038764	0.034172	0.044504	0.040072	0.034286	0.043188	0.036237	0.028464	0.036319	0.028126	0.007757	0.001322	0.011105	-0.006254	-0.006483	0.028970	0.000701	-0.000678	-0.002158	-0.000394	0.000315	0.001576	0.000709	0.001533	0.000109	-0.000576	-0.000810	-0.000424
-0.000268	-0.000950	-0.001273	-0.003063	-0.003030	-0.001748	-0.001291	-0.001829	-0.005210	-0.001068	-0.002096	-0.001484	-0.003305	-0.001609	-0.001261	-0.000277	0.000026	0.000448	0.003769	0.001116	-0.024949	-0.021981	-0.022862	-0.020578	-0.023860	-0.023812	-0.024873	-0.024503	-0.025447	-0.012603	-0.021798	-0.012021	0.003622	0.003796	0.001686	-0.002586	-0.003262	-0.017305	-0.001016	-0.003989	0.000135	-0.002023	-0.001911	-0.002970	-0.003812	-0.001519	-0.001312	-0.002072	-0.001962	-0.001697
-0.000975	-0.000904	-0.002397	-0.003070	-0.002216	-0.001394	-0.001271	-0.002294	-0.003021	-0.002401	-0.003614	-0.000964	-0.002719	-0.000604	-0.000937	0.000918	0.000723	-0.000513	0.002715	0.000797	-0.024766	-0.022417	-0.024836	-0.021064	-0.023038	-0.023379	-0.024668	-0.024751	-0.025872	-0.015004	-0.022803	-0.013286	0.004317	0.004011	0.004326	-0.001476	-0.002714	-0.015936	0.001287	-0.001446	0.001325	-0.000781	-0.001147	0.000924	-0.003004	-0.002409	-0.000209	-0.002542	-0.002780	-0.001033
0.000016	-0.000223	-0.001214	-0.001236	-0.001732	-0.002897	-0.000342	-0.001822	-0.004282	-0.000086	-0.004372	-0.001237	-0.002446	-0.002065	-0.001035	-0.000409	-0.001551	-0.000650	0.002215	0.001456	-0.024849	-0.024371	-0.022363	-0.021077	-0.024665	-0.025165	-0.024917	-0.022598	-0.024349	-0.013144	-0.021548	-0.012794	0.001600	0.004199	0.002012	-0.001380	-0.002291	-0.017068	-0.002011	-0.000833	-0.000685	-0.001208	-0.002865	-0.001653	-0.002008	-0.001228	-0.000726	-0.000649	-0.002894	-0.001990
-0.000340	0.000155	-0.000033	-0.002647	-0.002713	-0.001872	-0.001208	-0.001764	-0.004819	0.000162	-0.002912	-0.001845	-0.003268	-0.001663	-0.001276	0.000458	-0.000727	-0.001900	0.002980	0.001195	-0.024875	-0.023248	-0.020816	-0.019107	-0.022688	-0.024126	-0.023068	-0.023362	-0.021932	-0.011523	-0.021404	-0.012436	0.003886	0.004867	0.002458	0.000208	0.000010	-0.014442	-0.000974	-0.003806	0.001416	-0.002332	-0.001674	-0.000441	-0.000869	-0.000822	-0.000873	-0.002893	-0.003674	-0.001132
0.000993	0.000144	0.000708	0.000428	0.000682	0.000149	0.000172	-0.001495	-0.000147	0.000364	-0.002448	0.001880	-0.000913	-0.000927	-0.000261	0.000441	-0.000095	0.000051	-0.000349	-0.000506	-0.002164	-0.001766	-0.001429	-0.002990	-0.001336	0.000955	-0.002684	0.000073	-0.001782	-0.001896	-0.002283	0.000406	-0.001044	-0.001569	0.000408	-0.001612	-0.004268	-0.000831	0.003170	-0.000306	0.004645	0.001408	0.002157	0.000133	0.000142	0.002783	0.002269	0.002879	0.003149	0.003249
0.002210	0.000400	-0.000310	0.000539	0.000067	-0.000963	-0.000598	-0.002487	0.000197	0.000576	-0.001254	-0.000551	-0.000926	-0.000234	-0.000192	-0.001250	-0.000720	0.002096	0.002336	-0.001016	0.000679	-0.001976	0.000505	-0.001641	-0.001418	-0.000425	-0.000890	-0.000850	-0.001618	-0.002849	-0.003602	-0.000814	-0.001351	-0.000599	-0.002133	-0.000333	-0.003119	-0.001144	0.002708	0.003134	0.002001	0.002416	0.003659	0.001103	0.002899	0.003196	0.002152	-0.000494	0.002079	0.002227
0.000184	-0.000420	0.000066	-0.001595	-0.000261	-0.000503	0.001079	-0.001561	-0.000557	-0.001185	-0.000502	0.000125	-0.001940	0.000277	0.000216	0.001620	0.000500	-0.000497	0.002751	-0.000004	-0.001494	-0.001995	0.000318	-0.004945	-0.002662	-0.000520	-0.002424	-0.003093	-0.004746	-0.000872	-0.002092	-0.003169	-0.002435	-0.001425	-0.002399	-0.002105	-0.004361	-0.002909	0.002657	0.000423	0.001597	0.002190	0.001891	0.000197	0.000827	0.000848	0.001133	0.002567	0.002283	0.005534
-0.000653	0.001780	-0.000181	0.000283	-0.000120	0.000133	0.000748	0.002030	-0.000082	0.001841	0.001919	0.001024	0.001355	0.000150	-0.001283	-0.000948	-0.000116	-0.000088	-0.000804	0.000903	-0.013280	-0.010102	-0.009807	-0.010243	-0.006632	-0.010756	-0.008714	-0.009083	-0.012631	-0.017715	-0.011726	-0.014109	-0.029820	-0.033614	-0.026002	-0.040044	-0.039782	-0.013685	-0.000602	0.000308	-0.000012	-0.000677	-0.000960	-0.000596	-0.000983	0.000990	0.001611	-0.000233	-0.001740	0.001329
-0.000814	0.002479	-0.001714	0.001321	-0.000656	0.000612	0.000572	-0.000105	-0.000148	-0.000215	-0.000742	0.001283	0.002463	0.000869	-0.000317	0.001249	-0.000622	0.000838	-0.000622	-0.000143	-0.005992	-0.003735	-0.005429	-0.002110	0.001182	-0.004968	-0.003904	-0.002683	-0.004833	-0.006379	-0.000008	-0.009891	-0.020959	-0.028266	-0.018787	-0.034460	-0.032413	-0.008339	0.000792	0.001137	-0.000086	-0.001594	0.000003	-0.000845	0.000660	0.000762	-0.000135	-0.000526	0.000018	-0.001192
-0.000214	0.000110	-0.000610	0.001388	0.001868	0.000707	0.001310	0.002772	0.001027	0.001433	-0.000114	0.000930	-0.000227	0.001774	0.000237	-0.000607	-0.001195	0.000800	-0.001606	-0.001874	-0.010559	-0.008092	-0.007595	-0.006174	-0.006059	-0.007907	-0.008506	-0.010126	-0.010614	-0.015650	-0.007648	-0.014549	-0.031228	-0.034831	-0.024603	-0.039453	-0.040979	-0.013633	-0.000569	0.000360	-0.001456	0.000016	-0.003191	0.001008	0.000049	0.000649	0.000372	-0.000173	0.002434	-0.002314
0.002979	0.001178	-0.001458	0.000497	-0.000371	-0.000424	-0.000040	0.000696	-0.001516	0.000633	-0.003200	-0.002267	0.000453	0.002699	-0.000996	-0.001619	-0.000611	0.001682	0.000637	-0.000179	0.032276	0.035608	0.035258	0.036579	0.034004	0.035485	0.036638	0.036744	0.034037	0.032559	0.037178	0.031287	0.014788	0.006959	0.016958	0.004519	0.002648	0.028084	-0.002178	0.000337	0.002048	-0.000766	-0.000389	-0.001491	0.000589	-0.000200	0.000248	-0.001439	-0.001115	-0.002549
-0.000064	0.000216	0.000463	0.000942	0.000779	0.001759	0.001672	0.000417	0.000294	0.001107	0.000859	0.001797	0.001105	0.000639	-0.000777	-0.001506	0.000477	-0.000448	-0.002024	0.000219	-0.005965	-0.005951	-0.005854	-0.006955	-0.005079	-0.006396	-0.009807	-0.009208	-0.007929	-0.010675	-0.008058	-0.016274	-0.028611	-0.032899	-0.023273	-0.038013	-0.038310	-0.014302	-0.002838	-0.000718	-0.000506	0.000371	-0.002397	0.000496	-0.000625	0.000680	0.000446	-0.001333	0.000925	0.000585
0.000982	0.002140	-0.000508	0.001969	-0.000236	-0.000548	-0.001113	0.001000	0.001190	0.001170	0.000405	0.000510	-0.000116	-0.000287	0.001514	0.000025	0.000917	-0.000315	-0.001579	-0.000321	-0.004522	-0.006138	-0.007128	-0.004019	0.001814	-0.002826	-0.007339	-0.009085	-0.005353	-0.010035	-0.005096	-0.011713	-0.023683	-0.032747	-0.021970	-0.038954	-0.036843	-0.014291	-0.001068	0.001290	0.000016	0.000351	-0.000424	0.000157	-0.000265	0.000308	0.000503	-0.000958	0.001016	-0.000657
[truncated: 81 more columns]
