# Supplementary material for: Introgression and disruption of migration routes have shaped the genetic integrity of wildebeest populations
Source: Nat Commun. 2024 Apr 12;15:2921. doi: 10.1038/s41467-024-47015-y (PMC11014984; doi:10.1038/s41467-024-47015-y)
Supplement: Supplementary file 10 — Source Data [file 41467_2024_47015_MOESM10_ESM.zip › source_data/SuppFig10.evalAdmix/K7.corres]

NA	0.069776	-0.042457	-0.021950	-0.089729	0.000816	-0.020510	-0.046790	-0.083999	-0.049477	-0.026517	-0.052751	-0.042117	-0.040846	-0.016932	0.046591	0.050597	0.095075	0.126403	0.065211	-0.000778	-0.000162	0.000052	0.000153	-0.000847	0.000421	0.000907	0.000350	0.002180	0.001759	0.000041	-0.000212	-0.000132	0.000248	-0.000795	0.000502	0.001796	-0.000654	-0.001179	-0.000159	-0.000484	-0.001197	0.000317	-0.000667	-0.000230	0.002237	0.000357	0.000142	0.000398	-0.001674
0.069776	NA	-0.009542	0.005402	-0.078110	0.012883	-0.005430	-0.048324	-0.094151	-0.021999	-0.005503	-0.019308	-0.022020	-0.057136	-0.031971	0.028671	0.043947	0.041554	0.071571	0.067397	0.000945	0.001280	0.001329	-0.000452	0.001308	0.001727	-0.002554	0.000602	0.000714	0.000345	-0.001976	-0.001382	-0.000329	-0.002067	0.000976	0.000048	-0.001573	-0.002010	-0.000411	-0.000155	-0.000112	-0.000719	-0.000604	0.001592	-0.000668	-0.000162	-0.000400	0.000322	0.000107	-0.001389
-0.042457	-0.009542	NA	-0.028679	-0.048014	-0.001899	0.158420	0.357139	-0.059072	-0.051347	0.043155	0.060633	-0.023385	0.013955	0.061896	-0.071555	-0.038048	-0.065401	-0.111775	-0.065589	0.000097	-0.000970	0.000099	-0.000821	-0.000714	-0.001480	0.001300	0.000272	0.001392	0.000788	0.000187	-0.000768	-0.000108	0.001767	-0.000213	0.000904	0.000550	0.001426	0.001229	-0.000907	-0.000930	0.000379	0.000036	-0.000944	-0.000114	-0.001234	0.000236	-0.000053	0.001718	0.001378
-0.021950	0.005402	-0.028679	NA	0.038613	-0.006189	-0.071156	0.083616	0.208151	0.051749	0.033506	0.015053	-0.011630	0.001501	-0.004522	-0.057323	-0.001562	-0.040834	-0.070963	-0.059015	-0.000011	-0.001337	0.000612	0.000609	0.000103	0.001117	-0.001485	-0.000009	-0.001578	-0.000249	0.000924	0.001146	0.001987	0.000551	0.000640	0.002238	0.000316	-0.000078	-0.001472	0.000402	0.000272	-0.000790	0.000527	0.001124	-0.002367	0.000241	0.000636	0.002460	-0.000309	-0.000222
-0.089729	-0.078110	-0.048014	0.038613	NA	-0.022312	0.055105	-0.065776	0.222430	0.261749	0.095736	0.011583	0.025969	0.068145	-0.012628	-0.077581	-0.035204	-0.051143	-0.122900	-0.059394	0.000053	0.000570	-0.000004	0.001849	-0.000973	-0.001718	0.000239	-0.000881	0.001383	0.000095	0.000052	0.001054	0.002062	0.001290	0.001751	0.001297	0.000267	0.000011	0.000553	-0.000253	0.000451	0.000495	-0.000855	-0.000388	0.000072	0.000714	-0.001325	0.000490	0.001057	-0.000588
0.000816	0.012883	-0.001899	-0.006189	-0.022312	NA	0.018427	-0.011407	-0.019296	0.029843	0.011653	-0.031436	-0.024734	0.017813	0.057363	-0.000017	-0.009473	-0.004378	-0.032050	0.027740	0.000006	-0.001097	0.000325	-0.000945	0.000009	0.000544	0.001019	0.000114	-0.001023	-0.000591	0.002247	0.000710	-0.000117	-0.000828	-0.000998	-0.001644	0.002207	-0.001302	-0.000384	-0.000248	0.000414	-0.000867	-0.001410	0.000900	0.001106	0.001484	-0.000345	-0.001445	-0.000991	-0.000471
-0.020510	-0.005430	0.158420	-0.071156	0.055105	0.018427	NA	0.132029	-0.098577	0.034676	-0.020713	0.132412	0.010771	0.031825	0.005025	-0.031175	-0.011332	-0.067807	-0.112604	-0.060257	-0.000403	0.000575	0.000407	-0.000370	-0.000322	-0.000390	0.000079	-0.000147	0.000692	0.000222	0.000751	-0.000867	0.001004	0.000647	0.001143	-0.001048	-0.002602	0.000294	0.000317	-0.000747	0.000234	-0.000514	-0.000873	0.000498	0.001363	0.000085	-0.000629	-0.001086	-0.000199	0.000682
-0.046790	-0.048324	0.357139	0.083616	-0.065776	-0.011407	0.132029	NA	0.079949	-0.018116	0.000368	0.114339	-0.050440	-0.024079	0.002654	-0.089611	-0.058900	-0.067289	-0.113024	-0.080417	-0.000781	-0.000724	-0.001644	-0.002107	0.001375	-0.000462	-0.001314	0.002474	0.000451	-0.000693	0.001236	-0.000648	0.000235	0.000070	0.000812	0.000503	0.000852	0.001114	0.000234	-0.000984	-0.001988	0.000203	0.000295	-0.000075	0.000456	-0.000519	0.001060	-0.001559	0.002056	0.001813
-0.083999	-0.094151	-0.059072	0.208151	0.222430	-0.019296	-0.098577	0.079949	NA	0.092045	0.107483	0.020391	0.135619	0.032857	-0.026840	-0.055175	-0.047275	-0.081983	-0.124507	-0.080814	-0.000284	0.000225	-0.000120	0.002133	-0.000145	0.000555	0.000255	0.001998	-0.000203	0.000711	0.001310	0.001189	0.001334	0.000673	-0.000472	0.001518	0.001001	-0.001681	0.000369	0.000090	-0.000158	0.000201	0.000601	0.000199	-0.000890	-0.000256	-0.000264	0.000193	-0.000896	0.000940
-0.049477	-0.021999	-0.051347	0.051749	0.261749	0.029843	0.034676	-0.018116	0.092045	NA	0.028356	-0.004502	0.058805	-0.000820	0.000272	-0.052668	-0.018673	-0.072846	-0.101916	-0.067874	-0.000090	-0.000608	0.000081	0.000767	0.002690	-0.000226	0.000190	-0.000450	-0.001520	-0.002333	-0.000441	-0.000697	0.001056	-0.000513	0.000301	-0.000612	0.000221	-0.001128	0.001827	0.000090	0.000862	0.001214	-0.001538	0.000243	0.000565	0.000209	-0.000337	-0.001578	-0.000610	0.001914
-0.026517	-0.005503	0.043155	0.033506	0.095736	0.011653	-0.020713	0.000368	0.107483	0.028356	NA	-0.015804	0.038569	0.074850	-0.011905	-0.050588	-0.047618	-0.036496	-0.071364	-0.059703	0.000384	-0.000097	0.000258	0.000187	0.000636	-0.000655	-0.000105	0.001556	0.001185	-0.001302	-0.001633	0.002673	-0.001459	-0.000083	0.001977	0.000794	0.001799	0.001034	-0.000187	-0.000074	0.000317	0.000790	-0.000925	-0.001308	-0.000329	-0.002186	0.000661	0.000367	-0.001627	-0.000089
-0.052751	-0.019308	0.060633	0.015053	0.011583	-0.031436	0.132412	0.114339	0.020391	-0.004502	-0.015804	NA	0.172186	-0.023716	-0.050565	-0.055692	-0.041279	-0.059589	-0.078952	-0.033285	0.000638	0.000533	-0.000007	-0.001259	-0.000415	0.001095	0.001256	0.001718	-0.000072	0.000326	0.000632	-0.001697	0.000740	-0.001026	0.000665	-0.000477	0.000030	0.002324	0.001440	0.000289	0.000027	-0.001516	0.000106	0.000744	0.000860	0.001443	-0.000907	-0.001233	0.000322	0.000148
-0.042117	-0.022020	-0.023385	-0.011630	0.025969	-0.024734	0.010771	-0.050440	0.135619	0.058805	0.038569	0.172186	NA	0.062849	-0.019425	-0.046585	-0.022075	-0.050424	-0.092157	-0.060727	0.001710	0.002176	0.001443	0.001177	0.001493	-0.000451	-0.000677	-0.001082	0.000231	-0.000496	0.000591	0.000823	-0.001553	0.001069	-0.000963	-0.000359	0.000764	-0.000036	0.000557	-0.000317	-0.000321	0.000337	0.000412	0.000457	0.000736	-0.000530	-0.001063	-0.000158	-0.001829	0.000846
-0.040846	-0.057136	0.013955	0.001501	0.068145	0.017813	0.031825	-0.024079	0.032857	-0.000820	0.074850	-0.023716	0.062849	NA	0.115549	-0.007839	0.014466	-0.031051	-0.099061	-0.058252	-0.001618	0.000360	-0.000147	0.002346	-0.000655	0.000590	0.000122	-0.000668	0.000786	-0.000555	0.001763	0.002684	-0.002433	-0.000121	0.000296	0.000214	0.000211	-0.001091	0.000002	-0.000293	-0.000719	-0.001012	-0.001290	0.001645	0.000887	0.000607	-0.000249	0.001137	-0.000167	-0.001088
-0.016932	-0.031971	0.061896	-0.004522	-0.012628	0.057363	0.005025	0.002654	-0.026840	0.000272	-0.011905	-0.050565	-0.019425	0.115549	NA	-0.002452	-0.023253	-0.027153	-0.006553	0.007993	0.001415	0.001297	0.001729	-0.000232	0.001812	-0.002376	0.001428	0.000037	-0.001090	0.000346	-0.001042	0.000364	-0.000263	-0.000536	-0.000261	-0.000851	-0.002071	0.001270	-0.000676	0.000270	-0.000245	0.000231	-0.002233	0.000495	-0.001109	-0.001040	0.000821	0.000487	0.001148	-0.000425
0.046591	0.028671	-0.071555	-0.057323	-0.077581	-0.000017	-0.031175	-0.089611	-0.055175	-0.052668	-0.050588	-0.055692	-0.046585	-0.007839	-0.002452	NA	0.062194	0.067326	0.046299	0.158031	-0.001132	0.000134	-0.001100	-0.000121	0.000200	0.000957	-0.000357	-0.000809	-0.000686	0.001298	-0.001866	0.000700	0.001336	0.001357	-0.001150	0.000881	-0.001072	0.001225	0.000265	0.000609	-0.000745	0.001826	0.003190	-0.000490	-0.000194	-0.001551	-0.000935	-0.000279	-0.000252	0.000867
0.050597	0.043947	-0.038048	-0.001562	-0.035204	-0.009473	-0.011332	-0.058900	-0.047275	-0.018673	-0.047618	-0.041279	-0.022075	0.014466	-0.023253	0.062194	NA	-0.008706	0.010472	0.057128	-0.001860	0.000382	-0.000731	-0.000717	-0.000258	0.001041	-0.000731	-0.001441	0.000249	0.000811	0.001251	0.000255	-0.001389	-0.000085	-0.001287	0.000206	-0.000638	0.000905	0.001680	0.000879	0.000507	-0.001238	-0.001270	-0.001204	-0.000427	-0.001035	0.001012	0.002235	-0.000708	-0.000036
0.095075	0.041554	-0.065401	-0.040834	-0.051143	-0.004378	-0.067807	-0.067289	-0.081983	-0.072846	-0.036496	-0.059589	-0.050424	-0.031051	-0.027153	0.067326	-0.008706	NA	0.173286	0.064017	0.002159	0.000009	0.000471	0.000237	-0.002056	0.000547	0.000895	-0.000115	0.001528	0.002776	-0.000198	-0.000959	-0.000667	-0.000600	0.000215	-0.000767	-0.000669	0.001220	-0.001770	0.001657	0.000784	-0.000226	0.001629	-0.001816	0.001177	-0.000462	-0.000517	-0.000949	0.000361	0.000510
0.126403	0.071571	-0.111775	-0.070963	-0.122900	-0.032050	-0.112604	-0.113024	-0.124507	-0.101916	-0.071364	-0.078952	-0.092157	-0.099061	-0.006553	0.046299	0.010472	0.173286	NA	0.122240	0.001627	-0.001811	-0.000959	-0.000985	-0.000829	0.000089	0.000606	-0.000399	-0.000715	-0.001882	-0.000394	-0.000836	-0.000418	-0.000331	-0.000688	-0.000815	-0.000973	-0.001269	-0.000919	0.000132	0.001484	0.001495	0.001682	-0.000195	-0.000499	0.000665	-0.000018	-0.000469	-0.001427	-0.000921
0.065211	0.067397	-0.065589	-0.059015	-0.059394	0.027740	-0.060257	-0.080417	-0.080814	-0.067874	-0.059703	-0.033285	-0.060727	-0.058252	0.007993	0.158031	0.057128	0.064017	0.122240	NA	-0.000923	0.001207	-0.000209	0.000593	-0.000337	0.000143	0.000428	-0.001073	-0.002193	-0.000202	-0.001581	-0.001690	0.000246	-0.000173	-0.000917	-0.000610	0.001721	0.000289	-0.000877	-0.000570	-0.000230	0.000540	0.001308	-0.000624	-0.000131	0.000908	0.002204	0.001160	0.002282	-0.001471
-0.000778	0.000945	0.000097	-0.000011	0.000053	0.000006	-0.000403	-0.000781	-0.000284	-0.000090	0.000384	0.000638	0.001710	-0.001618	0.001415	-0.001132	-0.001860	0.002159	0.001627	-0.000923	NA	0.037193	0.040233	0.033883	0.037962	0.038699	0.038750	0.038032	0.042072	0.018011	0.033357	0.016573	-0.007466	-0.012430	0.006604	-0.022609	-0.022133	0.015394	0.000365	-0.000816	-0.001233	0.000019	0.000458	-0.000865	-0.001795	-0.000190	0.000169	-0.001274	0.000896	-0.000262
-0.000162	0.001280	-0.000970	-0.001337	0.000570	-0.001097	0.000575	-0.000724	0.000225	-0.000608	-0.000097	0.000533	0.002176	0.000360	0.001297	0.000134	0.000382	0.000009	-0.001811	0.001207	0.037193	NA	0.036405	0.034492	0.039221	0.035399	0.033929	0.039737	0.039301	0.021414	0.031704	0.013284	-0.007366	-0.011594	0.004292	-0.022992	-0.025412	0.015654	-0.001283	0.001504	-0.000804	0.001310	0.000182	-0.001170	0.000760	-0.001077	0.001973	-0.001135	-0.000012	0.000315
0.000052	0.001329	0.000099	0.000612	-0.000004	0.000325	0.000407	-0.001644	-0.000120	0.000081	0.000258	-0.000007	0.001443	-0.000147	0.001729	-0.001100	-0.000731	0.000471	-0.000959	-0.000209	0.040233	0.036405	NA	0.035844	0.035882	0.037089	0.033854	0.037675	0.039914	0.020683	0.035987	0.014522	-0.004661	-0.014905	0.004047	-0.019218	-0.025006	0.013586	-0.001830	-0.000588	-0.002443	-0.002088	0.000143	-0.000717	0.001953	0.000813	0.000952	0.000876	-0.000299	0.000925
0.000153	-0.000452	-0.000821	0.000609	0.001849	-0.000945	-0.000370	-0.002107	0.002133	0.000767	0.000187	-0.001259	0.001177	0.002346	-0.000232	-0.000121	-0.000717	0.000237	-0.000985	0.000593	0.033883	0.034492	0.035844	NA	0.037201	0.037822	0.033723	0.032614	0.031724	0.022448	0.033172	0.018856	-0.004621	-0.014964	0.003054	-0.017066	-0.023105	0.014595	-0.000251	-0.002581	0.002375	0.000027	0.001264	0.000133	-0.000705	0.000194	0.000311	0.000045	0.000270	-0.001422
-0.000847	0.001308	-0.000714	0.000103	-0.000973	0.000009	-0.000322	0.001375	-0.000145	0.002690	0.000636	-0.000415	0.001493	-0.000655	0.001812	0.000200	-0.000258	-0.002056	-0.000829	-0.000337	0.037962	0.039221	0.035882	0.037201	NA	0.035041	0.035888	0.035566	0.038740	0.017765	0.035962	0.016300	-0.007032	-0.016153	0.003233	-0.026006	-0.024869	0.018881	0.000700	-0.000644	0.000059	-0.000187	-0.000673	0.000584	-0.000869	0.001944	-0.001279	0.000346	-0.001576	0.001156
0.000421	0.001727	-0.001480	0.001117	-0.001718	0.000544	-0.000390	-0.000462	0.000555	-0.000226	-0.000655	0.001095	-0.000451	0.000590	-0.002376	0.000957	0.001041	0.000547	0.000089	0.000143	0.038699	0.035399	0.037089	0.037822	0.035041	NA	0.037593	0.037683	0.042365	0.018005	0.034413	0.018147	-0.008943	-0.015240	0.002973	-0.022784	-0.024354	0.015718	0.000366	-0.000689	0.000512	0.001803	-0.001449	-0.000976	0.000654	0.000861	-0.000198	0.000151	-0.000288	-0.000913
0.000907	-0.002554	0.001300	-0.001485	0.000239	0.001019	0.000079	-0.001314	0.000255	0.000190	-0.000105	0.001256	-0.000677	0.000122	0.001428	-0.000357	-0.000731	0.000895	0.000606	0.000428	0.038750	0.033929	0.033854	0.033723	0.035888	0.037593	NA	0.043199	0.040620	0.020752	0.032463	0.021016	-0.010049	-0.013932	0.005379	-0.019448	-0.020555	0.016018	-0.000487	-0.000598	-0.000101	-0.000044	0.001594	0.001348	0.000078	-0.001042	-0.000245	-0.001385	0.000473	-0.002279
0.000350	0.000602	0.000272	-0.000009	-0.000881	0.000114	-0.000147	0.002474	0.001998	-0.000450	0.001556	0.001718	-0.001082	-0.000668	0.000037	-0.000809	-0.001441	-0.000115	-0.000399	-0.001073	0.038032	0.039737	0.037675	0.032614	0.035566	0.037683	0.043199	NA	0.039744	0.020427	0.035381	0.015162	-0.007175	-0.014015	0.005602	-0.022651	-0.025119	0.017884	-0.000025	-0.002764	0.000381	-0.000477	0.000061	0.000751	0.000571	0.000369	0.001723	0.002597	0.001199	0.000040
0.002180	0.000714	0.001392	-0.001578	0.001383	-0.001023	0.000692	0.000451	-0.000203	-0.001520	0.001185	-0.000072	0.000231	0.000786	-0.001090	-0.000686	0.000249	0.001528	-0.000715	-0.002193	0.042072	0.039301	0.039914	0.031724	0.038740	0.042365	0.040620	0.039744	NA	0.021640	0.033047	0.016495	-0.006166	-0.015466	0.002567	-0.023024	-0.024691	0.017641	0.001551	-0.000909	0.000371	0.001615	-0.000271	0.001977	-0.002259	-0.001460	-0.002388	0.001553	-0.001386	-0.002200
0.001759	0.000345	0.000788	-0.000249	0.000095	-0.000591	0.000222	-0.000693	0.000711	-0.002333	-0.001302	0.000326	-0.000496	-0.000555	0.000346	0.001298	0.000811	0.002776	-0.001882	-0.000202	0.018011	0.021414	0.020683	0.022448	0.017765	0.018005	0.020752	0.020427	0.021640	NA	0.021214	0.025348	0.018503	0.023984	0.030203	0.014405	0.008316	0.025865	0.001446	0.002517	-0.003203	0.001922	0.000838	-0.000617	0.002260	0.001229	-0.000509	-0.001447	-0.001440	0.000044
0.000041	-0.001976	0.000187	0.000924	0.000052	0.002247	0.000751	0.001236	0.001310	-0.000441	-0.001633	0.000632	0.000591	0.001763	-0.001042	-0.001866	0.001251	-0.000198	-0.000394	-0.001581	0.033357	0.031704	0.035987	0.033172	0.035962	0.034413	0.032463	0.035381	0.033047	0.021214	NA	0.019604	-0.005822	-0.012482	0.003291	-0.018208	-0.023251	0.017217	0.001646	0.001980	0.000264	0.001788	0.001196	0.000659	0.000640	-0.000461	-0.000684	0.000734	-0.000052	-0.000222
-0.000212	-0.001382	-0.000768	0.001146	0.001054	0.000710	-0.000867	-0.000648	0.001189	-0.000697	0.002673	-0.001697	0.000823	0.002684	0.000364	0.000700	0.000255	-0.000959	-0.000836	-0.001690	0.016573	0.013284	0.014522	0.018856	0.016300	0.018147	0.021016	0.015162	0.016495	0.025348	0.019604	NA	0.020678	0.017188	0.017538	0.006957	0.005918	0.124185	-0.000606	0.001108	0.001533	-0.000709	-0.000567	-0.000009	-0.000502	-0.000404	-0.000852	0.000420	-0.000577	0.001471
-0.000132	-0.000329	-0.000108	0.001987	0.002062	-0.000117	0.001004	0.000235	0.001334	0.001056	-0.001459	0.000740	-0.001553	-0.002433	-0.000263	0.001336	-0.001389	-0.000667	-0.000418	0.000246	-0.007466	-0.007366	-0.004661	-0.004621	-0.007032	-0.008943	-0.010049	-0.007175	-0.006166	0.018503	-0.005822	0.020678	NA	0.085027	0.105024	0.107740	0.097868	0.020089	-0.002389	-0.001132	-0.002385	0.000213	-0.001046	0.000751	0.000349	-0.000955	-0.000475	-0.001704	0.000149	0.002727
0.000248	-0.002067	0.001767	0.000551	0.001290	-0.000828	0.000647	0.000070	0.000673	-0.000513	-0.000083	-0.001026	0.001069	-0.000121	-0.000536	0.001357	-0.000085	-0.000600	-0.000331	-0.000173	-0.012430	-0.011594	-0.014905	-0.014964	-0.016153	-0.015240	-0.013932	-0.014015	-0.015466	0.023984	-0.012482	0.017188	0.085027	NA	0.074634	0.194088	0.246164	0.012844	-0.001236	0.002015	0.000038	-0.000753	0.000831	0.000659	0.001160	-0.000291	0.000799	-0.001176	-0.000162	0.000150
-0.000795	0.000976	-0.000213	0.000640	0.001751	-0.000998	0.001143	0.000812	-0.000472	0.000301	0.001977	0.000665	-0.000963	0.000296	-0.000261	-0.001150	-0.001287	0.000215	-0.000688	-0.000917	0.006604	0.004292	0.004047	0.003054	0.003233	0.002973	0.005379	0.005602	0.002567	0.030203	0.003291	0.017538	0.105024	0.074634	NA	0.061860	0.056963	0.020170	-0.000810	-0.002578	-0.000816	0.000844	0.002225	0.002539	-0.000448	-0.000721	0.000534	0.000914	0.000568	-0.000456
0.000502	0.000048	0.000904	0.002238	0.001297	-0.001644	-0.001048	0.000503	0.001518	-0.000612	0.000794	-0.000477	-0.000359	0.000214	-0.000851	0.000881	0.000206	-0.000767	-0.000815	-0.000610	-0.022609	-0.022992	-0.019218	-0.017066	-0.026006	-0.022784	-0.019448	-0.022651	-0.023024	0.014405	-0.018208	0.006957	0.107740	0.194088	0.061860	NA	0.401456	0.016348	0.001728	0.001461	-0.000215	-0.001118	-0.000738	0.000579	0.000541	0.002045	-0.001383	-0.000672	-0.001631	-0.000031
0.001796	-0.001573	0.000550	0.000316	0.000267	0.002207	-0.002602	0.000852	0.001001	0.000221	0.001799	0.000030	0.000764	0.000211	-0.002071	-0.001072	-0.000638	-0.000669	-0.000973	0.001721	-0.022133	-0.025412	-0.025006	-0.023105	-0.024869	-0.024354	-0.020555	-0.025119	-0.024691	0.008316	-0.023251	0.005918	0.097868	0.246164	0.056963	0.401456	NA	0.008615	0.000656	0.000222	-0.000097	-0.002006	-0.000138	-0.001300	-0.001235	-0.000469	-0.001523	0.001852	0.002068	0.001625
-0.000654	-0.002010	0.001426	-0.000078	0.000011	-0.001302	0.000294	0.001114	-0.001681	-0.001128	0.001034	0.002324	-0.000036	-0.001091	0.001270	0.001225	0.000905	0.001220	-0.001269	0.000289	0.015394	0.015654	0.013586	0.014595	0.018881	0.015718	0.016018	0.017884	0.017641	0.025865	0.017217	0.124185	0.020089	0.012844	0.020170	0.016348	0.008615	NA	-0.000847	-0.000684	-0.000426	0.000401	-0.000241	0.001393	-0.000386	-0.000151	-0.002116	-0.001145	0.000276	0.001671
-0.001179	-0.000411	0.001229	-0.001472	0.000553	-0.000384	0.000317	0.000234	0.000369	0.001827	-0.000187	0.001440	0.000557	0.000002	-0.000676	0.000265	0.001680	-0.001770	-0.000919	-0.000877	0.000365	-0.001283	-0.001830	-0.000251	0.000700	0.000366	-0.000487	-0.000025	0.001551	0.001446	0.001646	-0.000606	-0.002389	-0.001236	-0.000810	0.001728	0.000656	-0.000847	NA	0.057120	0.052689	0.040981	0.047926	0.035821	0.054597	0.043052	0.041186	-0.026223	-0.022436	-0.016479
-0.000159	-0.000155	-0.000907	0.000402	-0.000253	-0.000248	-0.000747	-0.000984	0.000090	0.000090	-0.000074	0.000289	-0.000317	-0.000293	0.000270	0.000609	0.000879	0.001657	0.000132	-0.000570	-0.000816	0.001504	-0.000588	-0.002581	-0.000644	-0.000689	-0.000598	-0.002764	-0.000909	0.002517	0.001980	0.001108	-0.001132	0.002015	-0.002578	0.001461	0.000222	-0.000684	0.057120	NA	0.052104	0.019004	0.034322	0.038770	0.043337	0.039153	0.041191	-0.034560	-0.030960	-0.022718
-0.000484	-0.000112	-0.000930	0.000272	0.000451	0.000414	0.000234	-0.001988	-0.000158	0.000862	0.000317	0.000027	-0.000321	-0.000719	-0.000245	-0.000745	0.000507	0.000784	0.001484	-0.000230	-0.001233	-0.000804	-0.002443	0.002375	0.000059	0.000512	-0.000101	0.000381	0.000371	-0.003203	0.000264	0.001533	-0.002385	0.000038	-0.000816	-0.000215	-0.000097	-0.000426	0.052689	0.052104	NA	0.050594	0.041138	0.044476	0.042067	0.061158	0.052315	-0.023994	-0.037227	-0.034290
-0.001197	-0.000719	0.000379	-0.000790	0.000495	-0.000867	-0.000514	0.000203	0.000201	0.001214	0.000790	-0.001516	0.000337	-0.001012	0.000231	0.001826	-0.001238	-0.000226	0.001495	0.000540	0.000019	0.001310	-0.002088	0.000027	-0.000187	0.001803	-0.000044	-0.000477	0.001615	0.001922	0.001788	-0.000709	0.000213	-0.000753	0.000844	-0.001118	-0.002006	0.000401	0.040981	0.019004	0.050594	NA	0.030083	0.033123	0.044754	0.056874	0.041331	-0.023098	-0.031061	-0.021194
0.000317	-0.000604	0.000036	0.000527	-0.000855	-0.001410	-0.000873	0.000295	0.000601	-0.001538	-0.000925	0.000106	0.000412	-0.001290	-0.002233	0.003190	-0.001270	0.001629	0.001682	0.001308	0.000458	0.000182	0.000143	0.001264	-0.000673	-0.001449	0.001594	0.000061	-0.000271	0.000838	0.001196	-0.000567	-0.001046	0.000831	0.002225	-0.000738	-0.000138	-0.000241	0.047926	0.034322	0.041138	0.030083	NA	0.053621	0.048120	0.048852	0.045494	-0.029808	-0.025192	-0.020455
-0.000667	0.001592	-0.000944	0.001124	-0.000388	0.000900	0.000498	-0.000075	0.000199	0.000243	-0.001308	0.000744	0.000457	0.001645	0.000495	-0.000490	-0.001204	-0.001816	-0.000195	-0.000624	-0.000865	-0.001170	-0.000717	0.000133	0.000584	-0.000976	0.001348	0.000751	0.001977	-0.000617	0.000659	-0.000009	0.000751	0.000659	0.002539	0.000579	-0.001300	0.001393	0.035821	0.038770	0.044476	0.033123	0.053621	NA	0.038848	0.059189	0.041428	-0.042373	-0.037901	-0.017212
-0.000230	-0.000668	-0.000114	-0.002367	0.000072	0.001106	0.001363	0.000456	-0.000890	0.000565	-0.000329	0.000860	0.000736	0.000887	-0.001109	-0.000194	-0.000427	0.001177	-0.000499	-0.000131	-0.001795	0.000760	0.001953	-0.000705	-0.000869	0.000654	0.000078	0.000571	-0.002259	0.002260	0.000640	-0.000502	0.000349	0.001160	-0.000448	0.000541	-0.001235	-0.000386	0.054597	0.043337	0.042067	0.044754	0.048120	0.038848	NA	0.064423	0.044610	-0.056054	-0.021181	-0.027370
0.002237	-0.000162	-0.001234	0.000241	0.000714	0.001484	0.000085	-0.000519	-0.000256	0.000209	-0.002186	0.001443	-0.000530	0.000607	-0.001040	-0.001551	-0.001035	-0.000462	0.000665	0.000908	-0.000190	-0.001077	0.000813	0.000194	0.001944	0.000861	-0.001042	0.000369	-0.001460	0.001229	-0.000461	-0.000404	-0.000955	-0.000291	-0.000721	0.002045	-0.000469	-0.000151	0.043052	0.039153	0.061158	0.056874	0.048852	0.059189	0.064423	NA	0.056127	-0.050694	-0.038977	-0.034644
0.000357	-0.000400	0.000236	0.000636	-0.001325	-0.000345	-0.000629	0.001060	-0.000264	-0.000337	0.000661	-0.000907	-0.001063	-0.000249	0.000821	-0.000935	0.001012	-0.000517	-0.000018	0.002204	0.000169	0.001973	0.000952	0.000311	-0.001279	-0.000198	-0.000245	0.001723	-0.002388	-0.000509	-0.000684	-0.000852	-0.000475	0.000799	0.000534	-0.001383	-0.001523	-0.002116	0.041186	0.041191	0.052315	0.041331	0.045494	0.041428	0.044610	0.056127	NA	-0.042137	-0.029763	-0.013635
0.000142	0.000322	-0.000053	0.002460	0.000490	-0.001445	-0.001086	-0.001559	0.000193	-0.001578	0.000367	-0.001233	-0.000158	0.001137	0.000487	-0.000279	0.002235	-0.000949	-0.000469	0.001160	-0.001274	-0.001135	0.000876	0.000045	0.000346	0.000151	-0.001385	0.002597	0.001553	-0.001447	0.000734	0.000420	-0.001704	-0.001176	0.000914	-0.000672	0.001852	-0.001145	-0.026223	-0.034560	-0.023994	-0.023098	-0.029808	-0.042373	-0.056054	-0.050694	-0.042137	NA	0.024877	0.031925
0.000398	0.000107	0.001718	-0.000309	0.001057	-0.000991	-0.000199	0.002056	-0.000896	-0.000610	-0.001627	0.000322	-0.001829	-0.000167	0.001148	-0.000252	-0.000708	0.000361	-0.001427	0.002282	0.000896	-0.000012	-0.000299	0.000270	-0.001576	-0.000288	0.000473	0.001199	-0.001386	-0.001440	-0.000052	-0.000577	0.000149	-0.000162	0.000568	-0.001631	0.002068	0.000276	-0.022436	-0.030960	-0.037227	-0.031061	-0.025192	-0.037901	-0.021181	-0.038977	-0.029763	0.024877	NA	0.038453
-0.001674	-0.001389	0.001378	-0.000222	-0.000588	-0.000471	0.000682	0.001813	0.000940	0.001914	-0.000089	0.000148	0.000846	-0.001088	-0.000425	0.000867	-0.000036	0.000510	-0.000921	-0.001471	-0.000262	0.000315	0.000925	-0.001422	0.001156	-0.000913	-0.002279	0.000040	-0.002200	0.000044	-0.000222	0.001471	0.002727	0.000150	-0.000456	-0.000031	0.001625	0.001671	-0.016479	-0.022718	-0.034290	-0.021194	-0.020455	-0.017212	-0.027370	-0.034644	-0.013635	0.031925	0.038453	NA
0.000350	0.001817	-0.000064	-0.000281	-0.000703	0.000532	0.001926	0.000442	-0.001455	0.000738	0.000146	-0.000902	-0.001649	0.000520	0.000177	-0.000200	0.000597	-0.000414	-0.000243	-0.001285	0.000573	0.001452	0.001758	-0.002137	0.000114	0.000516	0.003321	0.000222	0.001498	-0.001230	-0.001288	-0.000272	0.002761	-0.000629	-0.000384	-0.001717	-0.001766	0.000058	-0.040009	-0.039537	-0.047874	-0.030191	-0.043021	-0.036504	-0.028990	-0.039098	-0.043468	0.026813	0.027611	0.022993
0.000380	0.001099	-0.001222	0.001677	0.000393	-0.001132	-0.001136	-0.001247	0.001636	-0.002160	-0.000561	-0.001340	-0.000241	0.000449	0.000121	0.000042	0.001324	0.001133	0.000159	0.000213	-0.000761	0.000991	0.001337	0.000690	-0.000319	-0.002675	-0.001572	-0.002044	0.002352	-0.001277	-0.001147	0.000556	0.001280	-0.000393	0.000093	0.002025	0.002546	0.000424	-0.043281	-0.025692	-0.038594	-0.029862	-0.034553	-0.022028	-0.035613	-0.025984	-0.030607	0.028994	0.043623	0.026993
-0.000231	-0.001374	-0.001972	-0.000387	0.001295	-0.000020	0.000180	0.000035	-0.000301	-0.000197	0.001408	0.001819	0.000668	0.000500	0.001597	-0.000411	0.001846	-0.001045	-0.001977	-0.000474	0.001479	-0.000168	-0.002136	0.000582	-0.000267	0.001443	-0.000070	-0.001109	0.001980	-0.000294	-0.001852	0.000266	0.002028	0.001114	0.000385	0.000785	-0.000250	-0.000517	-0.031537	-0.022816	-0.028848	-0.020034	-0.034004	-0.019982	-0.039630	-0.034255	-0.023270	0.047462	0.027010	0.012101
-0.000120	0.002320	-0.000192	-0.000388	-0.000036	0.001356	-0.000072	-0.000208	-0.001098	-0.001329	0.001069	-0.000808	0.001713	-0.002154	-0.000212	0.001318	-0.002382	-0.001032	0.001323	0.000336	-0.000067	-0.002417	0.000672	0.002710	-0.000905	0.000161	-0.000546	0.000108	0.000611	0.001129	0.000152	0.000352	-0.000749	-0.001963	0.000590	-0.001288	-0.001249	0.002037	-0.036248	-0.031122	-0.034514	-0.029355	-0.024680	-0.037240	-0.023761	-0.038431	-0.031429	0.048357	0.030952	0.020349
-0.000090	-0.000702	-0.000407	-0.000538	-0.000361	-0.000474	0.001605	0.000367	-0.000385	-0.000336	0.000149	0.000109	-0.000428	-0.000548	0.001389	-0.000123	-0.001022	0.001575	0.001279	-0.001304	0.002216	0.000454	0.000373	-0.001460	0.002783	0.001018	0.002080	0.001566	-0.000395	-0.001813	-0.001932	-0.001367	0.000972	0.001293	0.001517	0.001358	0.001745	0.000900	-0.025305	-0.027169	-0.044633	-0.032867	-0.032333	-0.019643	-0.041879	-0.037992	-0.030490	0.042371	0.021464	0.036816
-0.000402	-0.000773	0.001231	-0.001197	0.001944	-0.000094	-0.000716	-0.000950	0.002049	0.001856	0.000549	0.000707	0.000795	0.001407	-0.001105	-0.001585	-0.001508	0.000412	-0.000258	-0.001595	0.001867	-0.000241	-0.000585	0.000745	-0.000997	-0.000845	0.000004	-0.000509	-0.001736	0.000320	0.001046	0.000538	-0.000288	0.000093	-0.001853	0.001949	0.001463	-0.000177	-0.039763	-0.025311	-0.029105	-0.029827	-0.023074	-0.021689	-0.023201	-0.029667	-0.032360	0.047746	0.024331	0.014888
0.002084	0.000424	0.002529	0.000110	-0.002554	0.002000	-0.001579	0.001119	-0.000828	-0.001243	0.001031	-0.001076	0.000355	-0.000248	0.000673	-0.001225	0.000093	-0.000857	-0.000448	-0.000233	-0.000207	0.000887	0.001393	0.000823	0.001085	0.001197	0.000505	-0.001380	0.000463	0.001560	-0.000381	0.000263	0.000322	-0.000198	-0.001415	-0.002178	-0.001746	0.000222	-0.050124	-0.026373	-0.032626	-0.033873	-0.041619	-0.049242	-0.043836	-0.052656	-0.043141	0.030281	0.028185	0.017526
-0.001350	-0.000136	-0.000579	-0.000638	-0.001710	-0.000778	0.000629	0.002008	-0.000505	-0.001963	0.000419	0.001986	0.001957	0.001746	-0.000961	0.001093	0.000843	0.000328	-0.001110	-0.000614	0.000810	0.000346	-0.000980	0.001299	-0.001463	-0.000118	-0.000034	0.000137	0.000404	-0.000376	-0.000983	-0.001523	0.001402	0.001090	0.000765	0.000888	-0.000376	-0.001184	-0.000734	0.000868	-0.000757	0.001724	0.001249	0.000729	-0.000871	-0.000659	0.001653	0.000442	0.003951	-0.000948
-0.000461	0.000883	-0.001363	0.002305	0.000462	0.000034	-0.002019	-0.002833	0.001442	0.000432	0.002358	-0.000635	-0.000196	0.000181	0.000154	0.000365	-0.000615	-0.000041	-0.000240	-0.000037	0.000213	-0.001278	-0.000237	0.001115	0.000869	-0.001132	-0.001974	0.000637	0.000101	0.000278	0.001725	-0.000640	-0.000455	0.000199	0.000394	0.001533	0.001241	-0.001211	0.000828	-0.001603	0.000419	-0.001892	0.000491	-0.002832	-0.000552	-0.000042	-0.000176	0.001653	0.003854	-0.000429
-0.001380	0.000828	0.000708	-0.000264	0.000923	-0.000027	-0.000218	0.000552	0.001602	-0.000219	-0.000040	-0.000257	0.000604	-0.001902	-0.000655	0.002196	0.000887	-0.001843	-0.001013	0.000287	0.000047	-0.000527	-0.000876	0.001150	0.003506	0.001197	-0.000089	-0.000107	0.001133	0.000796	-0.000181	-0.000025	0.001137	0.000518	0.000971	0.000255	0.001509	-0.000394	-0.000392	0.001376	0.001281	0.001470	-0.000266	-0.000476	-0.000190	-0.000591	0.001739	-0.001073	-0.001341	-0.000019
0.002286	-0.000107	-0.001820	0.001975	-0.001683	-0.000574	-0.000711	-0.001085	0.000448	0.000288	0.001158	-0.001336	0.001424	0.000282	-0.001113	0.000079	-0.001292	0.001513	-0.000772	0.001147	-0.001224	-0.000679	-0.002222	0.001490	0.000766	0.000881	0.001514	0.000341	-0.000289	0.002056	0.000795	0.001371	-0.000150	-0.000124	-0.002676	0.001568	0.001485	0.001038	-0.000985	0.000767	-0.000942	-0.000226	0.001314	-0.000555	0.004509	0.000089	-0.000267	0.000922	-0.001571	0.000280
0.000706	0.000565	0.000590	-0.001739	0.000929	0.000820	0.001295	-0.001253	-0.000552	0.000161	0.000011	0.000256	0.000141	0.003165	0.000841	-0.002642	-0.001678	-0.000529	0.000727	-0.001348	0.000030	0.000276	-0.000997	0.000364	-0.000318	0.002134	0.000077	0.000815	-0.000066	0.003509	0.001581	-0.000546	0.002342	0.000620	0.000230	0.001597	0.000720	-0.000316	0.002255	0.002503	-0.000008	-0.001779	0.000457	-0.002225	-0.000473	0.000997	0.003114	-0.000251	-0.003807	-0.002643
0.000850	0.000958	-0.001189	-0.000133	0.000746	-0.000967	0.001841	-0.000004	-0.001875	0.000338	-0.000123	-0.000158	-0.000366	-0.000394	-0.000119	0.000558	-0.001551	0.001631	0.000299	-0.000388	-0.001711	-0.000444	0.000546	0.000579	0.002239	-0.000310	-0.000434	0.000151	-0.001246	-0.000490	0.000825	0.003568	0.002283	-0.001088	0.002616	0.001541	0.000642	-0.000420	0.000657	0.003156	0.002351	0.000561	0.000577	0.002561	-0.000949	-0.000095	-0.000675	-0.001103	0.003766	0.000749
0.001477	0.001826	0.001303	0.001352	-0.002757	0.001295	-0.001049	-0.000528	-0.001305	-0.000406	-0.000127	-0.000980	-0.001647	-0.002227	0.000381	0.000102	0.000111	0.001639	0.000441	0.000652	-0.000463	-0.002104	-0.001220	0.000386	0.000003	0.000074	0.000709	-0.000151	-0.000746	0.000247	0.001334	-0.000291	-0.001446	0.001547	0.001616	0.001796	-0.000295	0.002449	-0.001692	0.001069	0.000187	-0.002314	0.000466	-0.003532	0.001159	-0.000271	0.001414	-0.000016	-0.001932	0.000357
-0.000716	-0.002057	0.001201	-0.000469	0.001154	-0.000193	-0.000496	-0.000945	0.000686	-0.000331	-0.001056	0.001115	-0.000663	-0.000362	-0.000461	0.000091	0.002415	-0.000326	0.000021	0.001681	0.000043	-0.000531	0.002469	-0.000945	-0.000208	0.001512	-0.000406	0.000337	0.002398	0.000031	0.000857	-0.001692	-0.001455	0.000917	0.001329	0.003835	0.000818	0.002234	-0.002639	0.001548	-0.001203	-0.000577	-0.001023	0.000435	0.001147	-0.000820	0.000363	-0.001818	0.000420	-0.001513
0.001618	-0.001414	0.000063	0.001075	0.000114	0.000397	-0.001376	0.001117	-0.000096	0.000215	-0.000224	-0.000347	-0.000366	0.000492	-0.001484	0.001200	0.000839	-0.000694	-0.001037	0.000282	-0.001093	0.000239	-0.000256	0.000593	-0.001085	-0.000468	0.001796	0.002964	0.000531	0.001327	-0.001776	0.001105	0.000662	-0.000040	0.000858	0.000759	0.001678	0.000531	-0.001224	-0.000014	-0.002519	-0.000279	0.001064	0.002973	-0.003400	0.000120	-0.000975	-0.001413	0.000627	0.000301
-0.001530	-0.000207	0.000936	-0.001541	-0.001063	-0.000040	-0.001684	0.001119	-0.000623	0.000167	-0.000520	0.001146	-0.000018	0.000725	-0.000722	0.001468	-0.000222	0.000809	0.000069	0.001802	0.000630	0.001349	0.000036	-0.003184	0.000794	0.000196	-0.000072	0.001024	0.002327	0.000098	0.000821	0.000666	0.000335	-0.000729	-0.000610	-0.000946	-0.002824	-0.000074	0.000838	-0.002337	-0.000842	-0.002083	-0.000934	0.001104	0.001017	0.001003	-0.001899	-0.000459	0.001886	0.002682
0.001707	0.000660	-0.000688	-0.000475	0.000377	-0.000917	0.001635	0.000538	-0.000799	0.000250	-0.003030	0.001423	-0.000743	-0.001090	-0.000204	-0.000348	0.001317	0.001252	-0.000730	0.001065	-0.013335	-0.013646	-0.015971	-0.010721	-0.012751	-0.014384	-0.012520	-0.010950	-0.016379	-0.008998	-0.013794	-0.010219	-0.006696	-0.003620	-0.008163	-0.001111	0.000517	-0.011291	0.000123	0.001194	0.002163	-0.000194	-0.002483	-0.000915	0.001647	0.000470	-0.000398	0.000979	-0.000322	-0.002183
-0.000483	0.000225	0.000032	0.000713	0.000403	0.001054	-0.000001	-0.000469	0.001170	-0.001144	0.002462	0.000706	-0.000154	0.000614	0.000211	-0.000919	-0.000514	-0.001298	-0.000832	0.000271	-0.010645	-0.009304	-0.010090	-0.010941	-0.008355	-0.008943	-0.009440	-0.009368	-0.011118	-0.008683	-0.004328	-0.010874	-0.003682	-0.006868	-0.008741	-0.005085	-0.004774	-0.009072	0.000165	0.001104	-0.000209	0.003995	0.001162	0.000734	-0.001483	-0.000187	-0.001187	0.001133	0.000051	-0.000584
0.002230	0.000741	-0.000759	-0.000635	0.000728	-0.001458	-0.000580	0.000419	-0.000069	0.000947	-0.000832	-0.001368	-0.001640	0.000317	0.000024	0.000232	0.001290	0.001366	-0.001460	0.001242	-0.003412	-0.006107	-0.005935	-0.005035	-0.003577	-0.005133	-0.004001	-0.007290	-0.005143	-0.007451	-0.003838	-0.005064	-0.005145	-0.004911	-0.002990	-0.004653	-0.007074	-0.005710	0.000823	-0.001444	0.000833	-0.001149	0.000027	0.001082	-0.000761	0.001249	0.001554	0.000824	0.000008	0.000272
0.000667	0.000921	0.000387	0.000034	-0.000911	-0.002509	0.000438	0.001189	-0.000472	0.000237	0.001260	-0.000962	0.001156	-0.001216	-0.000816	-0.000100	0.001683	-0.000551	-0.000758	0.001734	-0.015402	-0.012476	-0.015043	-0.012369	-0.014712	-0.014744	-0.016062	-0.012703	-0.014281	-0.011227	-0.015957	-0.011609	-0.007902	-0.003353	-0.008043	-0.001189	-0.000208	-0.009628	0.000349	0.001070	0.001100	0.000680	0.002353	0.000504	0.001942	-0.001381	-0.000571	-0.000312	-0.000529	-0.001661
-0.001013	-0.001087	0.000774	0.000551	0.000390	0.001603	-0.000211	-0.000139	-0.000690	0.000205	-0.000035	0.001901	0.001502	0.001796	0.001237	-0.001069	-0.002155	-0.000381	-0.001318	0.000018	-0.004639	-0.006429	-0.001270	-0.001906	-0.003351	-0.002712	-0.000736	-0.004460	-0.000796	-0.002527	-0.001023	-0.002838	-0.003877	-0.004893	-0.006719	-0.003581	-0.005864	-0.003151	-0.001723	0.000760	-0.000786	-0.001434	-0.001117	-0.000304	-0.001623	-0.000043	0.000248	-0.001212	0.001924	0.003353
-0.001531	0.000378	-0.002314	0.001039	-0.000094	0.001536	-0.000820	-0.002333	0.001555	-0.000804	-0.000736	-0.001189	0.002771	0.000233	0.000784	-0.000411	0.000108	0.002537	0.001143	-0.000800	-0.004769	-0.004782	-0.003803	-0.007420	-0.003440	-0.002674	-0.004327	-0.006439	-0.004462	-0.007027	-0.003503	-0.007366	-0.010029	-0.004801	-0.007531	-0.003725	-0.004904	-0.006137	-0.002375	-0.002171	0.000033	-0.002781	0.000669	0.002077	-0.001271	0.000665	-0.000981	-0.000027	0.001326	0.001539
-0.001907	0.000021	0.001313	0.001888	-0.002171	0.001520	0.000321	0.002377	-0.000417	0.000234	-0.000157	0.000405	0.000004	-0.000316	-0.000389	-0.000855	0.000577	-0.000580	0.001681	-0.002657	-0.010837	-0.006702	-0.007687	-0.010808	-0.009950	-0.008060	-0.011293	-0.008192	-0.010692	-0.005978	-0.010847	-0.010311	-0.005814	-0.005034	-0.007030	-0.008378	-0.006317	-0.007804	0.001152	0.000947	-0.001459	0.001515	-0.001724	-0.000829	-0.001049	-0.000089	0.001223	0.000612	-0.000325	-0.000828
-0.000346	-0.000647	-0.000628	-0.000278	0.001305	-0.000421	0.000187	-0.000308	0.000231	0.000797	0.002168	0.000152	0.000027	-0.000515	-0.001760	0.002865	0.000349	-0.002149	0.000702	-0.000431	-0.014072	-0.014280	-0.015771	-0.011926	-0.011483	-0.014093	-0.014917	-0.014100	-0.015196	-0.011602	-0.016968	-0.008486	-0.006265	-0.005056	-0.007922	0.000345	0.001978	-0.009223	-0.000223	0.000277	-0.000894	-0.000870	0.000778	-0.002378	0.000595	0.000590	-0.000567	0.000326	0.001060	-0.000167
-0.000155	0.000147	0.000169	0.000306	0.000691	0.001074	-0.000282	-0.000717	0.001480	0.000082	-0.000483	-0.000212	-0.000709	-0.000651	0.000919	-0.000745	0.000034	0.000750	-0.001241	-0.000106	0.004127	0.002403	0.002499	0.004041	-0.000210	0.000553	0.001173	0.002506	0.004918	0.000186	0.002800	-0.000608	-0.002593	-0.003743	-0.005039	-0.007662	-0.009688	-0.000682	0.001504	0.001157	-0.000298	0.001007	-0.000185	0.000577	0.001441	-0.000219	-0.002865	-0.001413	-0.001462	-0.001568
0.000779	-0.001036	-0.000107	-0.001099	-0.000593	-0.000656	-0.000748	-0.000126	0.000969	-0.000407	0.001429	-0.001202	-0.001526	0.000456	0.000992	-0.000760	0.000366	0.000569	0.001874	-0.000597	0.006243	0.007241	0.006051	0.006159	0.006458	0.009672	0.008481	0.006138	0.008487	0.004158	0.008427	0.001323	-0.000442	-0.005244	0.001117	-0.009687	-0.013773	0.003066	0.001084	-0.001229	0.000473	0.001147	0.001115	0.000524	0.001784	0.001660	0.001891	0.000245	-0.002465	0.000350
-0.001021	0.000984	0.000865	-0.000293	-0.000315	0.000996	-0.000745	0.000698	0.000279	0.000304	0.001696	-0.002495	-0.000444	0.001092	-0.000708	0.000128	-0.001626	-0.001065	0.000580	-0.000033	0.006434	0.001562	0.003791	0.002390	-0.000888	-0.001849	0.003880	-0.002109	0.002532	-0.002667	0.004378	-0.004191	-0.006108	-0.013530	-0.005370	-0.015537	-0.017567	-0.004033	0.000497	-0.002426	0.000840	0.000247	0.002361	0.000070	0.001043	-0.000930	0.000322	0.000464	-0.000241	-0.000124
-0.000397	0.000283	-0.000099	-0.001598	-0.000538	-0.000572	0.001469	-0.002130	-0.002280	0.000399	0.000503	-0.000254	0.001739	0.000871	0.001411	0.000579	-0.000235	-0.002095	0.000905	0.000861	0.007823	0.009311	0.007094	0.006122	0.006001	0.008189	0.008473	0.009305	0.009259	0.005732	0.007087	0.004923	0.000785	-0.004211	0.003761	-0.005016	-0.009446	0.002213	0.000197	-0.000446	0.001032	-0.000912	-0.000890	-0.002328	0.000888	-0.001136	-0.001480	0.000386	0.000861	0.001805
0.000130	0.000633	-0.001788	-0.000833	0.002254	0.000471	-0.000581	-0.001852	0.000475	-0.000255	-0.000108	0.000691	0.000765	-0.001504	0.001145	0.000861	-0.001369	-0.000594	0.001209	-0.001022	0.005447	0.010281	0.009063	0.005834	0.010673	0.008385	0.007205	0.011900	0.007269	0.002853	0.005829	-0.000297	-0.004027	-0.002343	0.000417	-0.010935	-0.010565	-0.000471	0.000797	0.000981	0.000059	-0.000260	-0.001129	0.000583	0.001150	-0.002799	0.001086	-0.000804	-0.000469	-0.000261
0.001329	-0.001986	-0.000107	-0.001110	0.000475	0.001068	-0.001335	-0.000148	-0.001184	-0.000167	-0.001687	0.000784	-0.001644	0.001078	0.000769	0.000374	0.000450	-0.000468	0.001239	0.000841	0.009564	0.006963	0.007698	0.006926	0.005851	0.008882	0.007119	0.006431	0.007233	0.006520	0.009184	0.004705	0.000649	-0.005170	0.000523	-0.014238	-0.012583	0.001512	0.000626	0.002054	-0.000380	-0.002029	0.001213	-0.000363	-0.000499	0.000187	0.001882	-0.001145	0.002131	-0.000259
-0.001567	0.000700	0.001245	-0.000009	-0.001428	0.000510	0.000151	0.001352	-0.001623	-0.001248	-0.001077	0.000074	-0.001451	-0.001005	-0.000081	0.001096	-0.000820	0.000835	0.001201	0.001748	0.002931	0.003463	0.005249	0.003796	0.003189	0.002120	0.003880	0.000662	0.002688	0.001226	0.002762	-0.003799	-0.007649	-0.015359	-0.008192	-0.017129	-0.020235	-0.004935	0.000011	-0.000469	-0.001320	0.000057	-0.001406	-0.000776	0.000656	-0.000882	-0.000059	0.001000	0.001232	0.001648
-0.001512	-0.000512	-0.000852	0.000627	-0.001289	0.000985	0.001484	0.003352	-0.000662	-0.000361	-0.001623	0.000844	-0.000545	0.000549	0.000738	-0.000697	-0.000468	-0.001141	-0.000588	0.002144	-0.003521	0.003773	0.000131	-0.000781	0.000325	-0.000729	-0.000558	0.001914	-0.001009	0.000622	0.000504	-0.001271	-0.000815	0.000391	-0.000488	-0.000956	-0.000708	-0.003900	-0.005158	-0.001875	-0.007230	-0.007439	-0.011514	-0.004990	-0.003727	-0.013423	0.002417	0.016888	0.001862	0.006992
0.000068	0.000284	0.000861	-0.000325	0.000303	0.001807	0.000421	-0.000489	0.000538	-0.000109	0.001136	-0.001358	0.000359	0.000816	-0.000135	-0.001710	-0.000205	-0.001309	-0.000562	0.000104	0.001193	-0.000564	-0.000233	-0.000904	0.000701	0.000832	0.000121	0.001481	-0.000032	-0.003159	-0.001279	-0.000618	0.000943	-0.000269	-0.000794	-0.000988	-0.001255	0.001672	-0.013378	-0.011373	-0.001462	0.000237	-0.010213	-0.006831	-0.005942	-0.006932	-0.006915	0.004616	0.012567	-0.002721
0.000706	0.001478	-0.001969	-0.000249	-0.000445	0.000634	-0.000440	-0.001537	-0.000822	-0.000089	-0.001645	0.000590	0.002002	-0.001098	-0.000223	0.002019	0.000921	0.001389	-0.000216	-0.001569	0.000602	-0.000832	0.001658	-0.000972	-0.000223	-0.000810	0.000053	-0.000237	0.001139	0.000610	-0.000034	-0.000536	0.000526	0.000707	-0.000177	-0.000201	-0.000791	-0.002056	-0.002162	-0.007038	-0.006111	-0.000220	-0.006299	-0.001925	0.000777	-0.005575	-0.006900	-0.000044	0.001882	0.004676
0.002574	0.001087	0.000237	0.000644	-0.001419	-0.001354	0.000175	-0.000885	-0.001909	0.000480	0.000847	0.000359	0.000637	-0.000239	-0.000235	-0.002608	0.000426	0.000193	0.000878	-0.000237	-0.000971	-0.000668	-0.000961	-0.001187	-0.000081	-0.000096	0.000596	0.000512	-0.003153	-0.000034	-0.001089	0.001057	0.000094	-0.001690	-0.000166	-0.000658	0.002306	-0.000060	0.001181	0.000763	-0.006445	-0.012097	-0.004432	-0.012241	-0.009110	0.000404	-0.001969	0.001431	0.002300	0.002779
0.001169	0.001239	-0.000417	-0.000702	-0.000364	0.001034	0.000326	0.000450	-0.001013	-0.000849	-0.000298	0.000724	-0.001594	-0.001542	0.000259	-0.000026	0.000047	0.000510	0.000632	0.000214	0.000656	0.001194	-0.002233	0.000390	0.000007	0.001266	0.001018	0.001693	0.001600	-0.000649	0.000831	0.000582	-0.001177	-0.002164	-0.002220	0.000543	0.000952	-0.001151	-0.000286	-0.002308	-0.002840	0.000538	-0.000103	0.002497	0.000245	0.001541	0.001621	-0.000235	-0.002308	-0.000751
0.000045	-0.002334	-0.001288	-0.000971	0.000894	0.000417	0.000630	0.001622	0.000187	0.000321	0.002200	0.001029	-0.001387	0.000642	0.000109	-0.001451	0.000704	0.000017	-0.000113	-0.000511	-0.000863	-0.000859	0.000468	-0.000658	0.001270	-0.001092	-0.002200	-0.000457	0.002147	0.000308	0.000033	0.001990	0.002224	-0.000429	0.001646	-0.001136	0.000449	0.001290	0.001601	0.001899	-0.009858	-0.006783	0.003260	0.003796	-0.008525	-0.009886	-0.002191	0.001496	-0.001032	0.000791
0.001028	-0.000097	0.000075	0.000157	0.001069	-0.001323	0.000136	-0.002073	0.001104	0.000671	-0.000147	0.000192	0.000208	-0.000576	0.001446	0.000305	0.000428	-0.000274	-0.001715	0.000017	-0.002341	0.001162	-0.000637	0.000925	0.000557	-0.000184	0.000001	0.000035	-0.000088	0.001862	-0.001392	0.000390	-0.000815	-0.001167	-0.001161	0.002588	-0.000161	-0.000031	-0.014004	-0.003413	-0.005438	0.000411	0.001040	0.003491	-0.005505	0.000984	-0.003265	0.003099	-0.004597	0.002656
-0.000483	0.000021	0.000685	-0.000334	0.000786	0.000902	-0.001144	0.001429	0.000691	-0.000884	0.001660	0.000745	-0.000036	0.000651	-0.001573	0.001120	-0.001018	-0.001661	-0.000925	0.000198	0.001481	0.000036	-0.000460	0.001367	0.000640	0.002034	0.001194	0.001771	0.000750	0.001498	-0.001074	0.000189	0.000045	0.000924	0.000573	-0.000907	-0.001429	-0.000916	-0.005778	-0.005299	-0.005058	-0.007493	-0.005513	-0.006564	-0.006290	-0.000579	-0.000712	0.009086	0.003640	-0.002447
0.002720	-0.000835	0.000141	0.000351	-0.000166	0.000172	0.000313	-0.000262	0.000061	0.000615	-0.001688	-0.000723	-0.000705	0.001274	0.000023	-0.000715	-0.001681	-0.000798	0.001725	-0.000000	-0.000447	0.003196	0.000962	0.000102	-0.000153	-0.000820	0.001066	0.000021	-0.000377	-0.001221	-0.000987	0.000675	-0.001538	-0.001225	-0.001174	-0.001168	-0.000665	-0.000452	-0.001234	0.005254	-0.001964	-0.001924	0.001938	0.002033	-0.001735	0.000687	-0.002188	-0.000859	0.000529	0.000700
-0.001128	0.001003	-0.001640	0.001866	0.000894	-0.000598	-0.001368	0.000882	0.000799	-0.002286	0.001320	0.000004	-0.000561	-0.000443	0.000523	-0.000256	0.000422	-0.000482	0.000678	0.000523	0.003480	0.000978	0.000445	-0.000200	0.000669	0.001774	0.002590	0.000043	-0.000075	0.000987	0.001890	0.000814	0.001210	-0.000596	0.000103	-0.000396	-0.000793	0.002046	0.002717	0.000617	0.003539	0.000831	0.000046	-0.001011	0.000639	-0.001507	-0.000627	0.001467	-0.004284	-0.001500
0.000409	-0.001208	0.000260	-0.000145	0.001988	0.000573	0.001330	-0.000293	-0.001403	0.000431	-0.000827	-0.000017	0.001138	0.000997	-0.001950	-0.000260	0.000184	0.000062	-0.000072	-0.000734	0.000232	0.000773	0.000105	0.001231	0.000280	0.001604	-0.000139	0.002869	0.000189	-0.000904	-0.001842	-0.001830	-0.001387	0.001330	-0.000144	0.000021	-0.002708	0.000587	0.000277	-0.001562	0.000584	-0.000291	0.002160	0.001877	0.003286	-0.000511	-0.000579	-0.002089	-0.001014	0.003317
-0.000067	0.000765	-0.000362	-0.001639	-0.000239	0.001845	-0.000013	0.000504	0.001546	0.000043	-0.000869	-0.000307	0.000526	-0.000573	0.001120	0.000459	0.002419	-0.001404	-0.001568	-0.001629	-0.000005	0.000094	0.000643	-0.000179	-0.000110	0.000593	-0.000539	0.001757	0.000570	0.001691	0.001965	-0.000162	0.001721	-0.000335	-0.000908	-0.001598	-0.000210	-0.001663	-0.000129	-0.002609	-0.000687	0.002515	0.000462	-0.001591	-0.001526	-0.000275	-0.000247	-0.000805	0.001710	-0.001413
0.001129	-0.001917	0.001048	-0.000465	-0.000963	0.000379	-0.000886	-0.001568	0.001022	-0.000169	0.000002	-0.000733	0.001244	-0.000591	-0.001152	0.001354	0.002782	0.000466	-0.000229	-0.000778	0.002848	0.000615	0.001030	0.002256	0.000850	-0.000536	0.000283	-0.000593	-0.000760	-0.002965	0.000913	0.000182	0.000082	-0.000091	0.002267	0.000639	0.001363	0.000315	-0.005170	0.000540	-0.001817	-0.001855	-0.005939	-0.000505	-0.005798	0.000775	-0.005291	0.006291	0.001781	0.001193
-0.003349	-0.000420	-0.001381	0.000764	0.000575	0.000542	0.000261	0.000769	0.001965	-0.001585	-0.000175	-0.000121	0.000932	0.000562	-0.000414	0.000951	-0.000796	0.001053	0.000384	-0.000194	0.001325	-0.000754	-0.000341	-0.000063	-0.000338	0.000543	0.001727	-0.000568	0.000617	0.000520	0.001398	0.000029	-0.002129	0.000013	-0.002866	0.001504	-0.001516	0.002917	-0.004028	-0.010976	-0.000615	-0.007147	-0.006270	-0.009778	0.002063	-0.019588	0.001710	0.002713	-0.000394	0.003463
0.001087	0.002139	0.001129	-0.001237	0.000567	-0.000499	0.001393	-0.000577	-0.002555	-0.000016	-0.000675	0.000430	-0.001567	-0.000801	0.000808	0.000040	-0.001412	0.001113	-0.000249	0.000690	0.000022	-0.001724	0.001009	0.000795	-0.000427	0.000749	0.001604	-0.000390	0.000080	0.001555	-0.000471	-0.000420	0.000744	0.001705	-0.000034	-0.001084	0.000530	0.000136	0.003700	-0.000242	-0.005052	0.000247	-0.006180	-0.000225	-0.003679	0.003313	-0.015419	-0.003444	0.007161	0.000627
-0.001145	0.000587	0.000385	0.002193	0.000045	-0.001712	-0.001814	-0.000274	0.001209	0.001888	-0.000941	-0.001874	-0.001133	0.000229	0.000554	0.000539	-0.000296	-0.000036	0.002090	-0.000991	0.003057	0.000840	0.001700	-0.000104	-0.001356	0.001519	-0.000791	-0.002033	0.002694	-0.000041	0.003148	-0.000013	-0.000353	0.000598	0.001056	0.001677	0.002440	0.001417	-0.003338	-0.005964	-0.003886	0.003067	0.005185	-0.008512	-0.001272	-0.004632	-0.009167	-0.001974	0.006782	0.009482
-0.001524	-0.001213	-0.000946	0.001760	0.000883	-0.000329	-0.000076	-0.000582	0.001555	0.001830	0.000902	-0.000638	0.000923	0.000873	0.001652	-0.000142	-0.001376	0.000230	-0.000965	-0.001777	0.004027	0.001681	0.001774	0.000403	-0.000005	0.001353	0.001820	-0.001572	0.001407	0.002156	-0.000036	-0.000192	0.000377	-0.000947	0.000130	-0.001487	-0.000999	-0.000476	-0.001834	0.001260	0.000552	0.001424	0.001302	-0.000643	-0.001761	-0.000949	0.002248	-0.000734	-0.001174	0.000398
-0.000969	-0.000326	-0.000561	0.000504	0.000892	-0.000654	0.000077	0.000153	0.001013	0.001705	0.000923	-0.000676	0.000026	0.000690	-0.000327	-0.000046	0.000575	-0.000080	-0.001140	-0.001005	-0.000049	0.002750	0.000344	-0.000762	-0.000561	-0.001133	-0.000538	-0.001213	-0.000019	0.000818	0.001257	-0.000787	-0.001671	0.000843	-0.000714	0.000524	0.002639	-0.000922	0.002218	-0.002081	-0.000042	0.002205	0.000540	-0.001404	-0.000602	0.000789	0.001025	0.001432	0.000428	-0.000766
-0.000982	0.001987	0.001598	-0.000089	0.000217	-0.001189	-0.000358	0.001141	0.001894	-0.000400	0.003080	-0.000972	-0.002349	-0.000561	0.001125	0.000154	0.000612	-0.001567	-0.001313	-0.001056	-0.001405	-0.001447	0.002321	-0.000145	0.000830	-0.000461	-0.001038	-0.000008	-0.000701	0.000801	-0.001504	0.000385	-0.000633	-0.001422	0.001378	0.001603	0.000080	0.001318	0.000745	-0.002860	-0.000487	0.000111	0.000505	0.000727	-0.000445	-0.001858	-0.001784	0.002059	0.001697	-0.001854
0.001510	-0.001824	0.000626	-0.000881	0.000019	0.000825	0.000733	-0.001198	0.000179	-0.002803	-0.000698	0.001674	0.000272	0.002000	0.000376	-0.001539	-0.001273	0.001070	0.001224	-0.000325	0.002141	0.001929	0.000870	-0.000857	0.001180	0.002131	-0.000742	0.000067	0.001621	-0.000076	-0.000825	0.001664	-0.001112	0.000850	-0.000862	0.002389	0.000200	-0.000030	0.000794	-0.000816	-0.000132	-0.002323	-0.000144	0.000876	-0.001177	0.000285	-0.001587	0.001612	-0.003356	0.001619
-0.000357	-0.001320	0.000587	0.000812	0.002345	-0.001094	0.000013	-0.000588	-0.000442	0.001199	-0.000060	-0.001402	0.000768	0.000090	0.000866	-0.000208	-0.000850	-0.000672	-0.000031	0.001057	0.000385	0.001028	0.002337	0.001398	0.000931	-0.001271	0.000180	-0.000460	0.000545	-0.001719	0.000092	0.001331	-0.001157	0.002393	-0.000534	-0.001718	-0.000312	0.000308	0.000609	-0.001748	0.003989	-0.002652	-0.002127	0.000364	0.001465	0.002049	-0.002282	-0.002034	0.002240	0.001037
-0.000421	0.001574	-0.001007	-0.000844	-0.000255	-0.000514	-0.000384	-0.000063	-0.000978	0.000971	-0.001664	0.000047	0.002224	0.000935	0.000250	-0.000969	0.001619	-0.000446	0.000326	-0.000197	0.001903	-0.000355	0.001581	0.001040	0.003270	-0.000401	0.000572	0.002131	0.000441	-0.002152	-0.000418	0.001412	0.000231	0.001648	0.002634	-0.002514	-0.000927	0.000310	0.000240	0.000048	-0.002715	0.002236	-0.001610	-0.002005	0.000823	-0.001597	0.001157	0.001806	-0.000039	-0.004356
-0.002811	-0.000825	0.000592	0.000805	0.002313	0.000649	-0.000160	-0.000122	-0.000466	-0.000486	0.000578	0.000606	0.000006	0.000176	-0.000062	-0.001203	0.001056	0.000976	0.000252	-0.001295	-0.000160	0.000424	0.000006	-0.000235	-0.000079	0.000654	0.000949	-0.000191	-0.000353	-0.001089	0.002182	0.002017	0.002674	0.001903	-0.001059	0.000313	0.000272	0.000702	0.000144	0.001216	0.001800	0.002126	-0.002066	0.003140	0.000643	0.000930	0.000999	-0.000300	0.000756	0.001404
0.001163	-0.000612	0.000606	0.000956	-0.001289	0.000270	0.000128	-0.001273	-0.001007	-0.000048	0.000222	-0.001580	-0.000093	-0.001630	0.001695	0.000375	0.000274	0.001300	0.000385	-0.000086	-0.000538	0.000234	0.000533	0.000912	-0.001339	0.000406	0.000247	0.000264	0.001321	-0.000481	0.000419	0.000525	0.001187	-0.001381	0.003425	-0.000861	0.001332	0.003033	0.000541	0.001928	0.000404	-0.000821	-0.000377	-0.000396	0.001247	0.002356	-0.003570	-0.001768	0.002223	0.000790
0.000881	0.000306	0.000184	0.000257	-0.002102	0.000914	-0.000713	0.001003	0.000974	-0.002842	-0.000692	-0.000470	0.000066	-0.000638	-0.001356	0.000936	0.000084	-0.000526	0.001756	0.001243	0.000825	-0.001159	-0.000234	0.001791	-0.000048	-0.001815	-0.000912	-0.000623	0.001146	-0.000585	0.000799	-0.000303	-0.000832	-0.000764	-0.001017	0.000123	0.000113	0.000502	-0.001073	-0.000399	0.000090	0.001747	0.001591	-0.000340	-0.001437	-0.001243	0.006096	0.003648	-0.002585	-0.000270
-0.001329	0.001680	0.000117	-0.000868	-0.000111	0.000936	-0.000408	-0.000087	0.000144	0.001805	-0.000140	0.000359	-0.001201	0.000388	0.000709	0.000306	-0.001704	-0.000677	-0.000151	0.000762	0.002037	0.000885	0.001250	0.001513	-0.000509	-0.000093	0.002938	0.001508	-0.000682	0.000742	0.001220	0.001290	0.000020	0.000276	-0.000010	0.000543	-0.000784	0.000714	0.001577	-0.000529	-0.001492	-0.000395	-0.001093	-0.000758	0.000467	-0.000059	-0.002985	0.001370	0.000492	0.001455
-0.001379	-0.000055	0.001006	-0.000619	0.000700	-0.001932	0.001340	-0.000557	0.000518	0.001334	0.000020	0.000529	0.000159	-0.001461	-0.000332	0.000187	-0.001101	0.000881	0.000024	0.001185	-0.000701	0.000661	0.001195	0.002054	0.000167	0.000350	0.000801	-0.000877	-0.000568	0.000410	0.000270	0.001835	-0.001107	0.001716	-0.001486	-0.000777	0.001394	0.000132	-0.001492	-0.000127	0.000224	-0.000232	-0.002171	0.001297	0.002969	0.000619	-0.000850	-0.001459	-0.001078	0.000551
0.000102	-0.001134	0.001085	-0.001887	0.000712	0.000055	0.001893	0.001144	-0.000858	0.001380	-0.001156	0.002220	0.001926	-0.000649	-0.000395	-0.002794	0.000662	-0.000252	-0.000462	-0.000709	0.002094	0.001396	0.000596	0.000866	-0.000066	0.001856	-0.000082	-0.001311	-0.000427	0.001468	-0.001530	-0.001374	0.001117	-0.000809	0.001466	-0.001462	0.001097	0.000890	0.000161	-0.000288	0.001809	-0.000967	0.001647	-0.001020	-0.001110	-0.000921	0.001939	0.000085	0.000150	0.000986
0.001238	-0.000498	-0.000863	-0.000416	-0.002576	-0.000517	0.001754	0.002452	0.000268	-0.000067	0.000778	0.000081	-0.001734	-0.000739	0.000065	0.000829	-0.000179	-0.000604	0.000155	0.000798	-0.000752	0.000031	0.001177	-0.001977	0.001860	0.001023	0.002107	0.001094	0.000933	-0.000219	0.001814	-0.001462	0.000093	-0.001374	-0.001758	-0.001565	0.000988	0.001395	-0.000140	-0.000119	0.001061	0.001988	-0.002687	-0.001011	-0.002979	0.002371	-0.001426	0.000098	0.000146	-0.001612
0.000754	0.001277	-0.000059	0.001864	-0.000576	-0.000651	-0.000760	0.000138	0.000544	0.000115	0.001326	-0.001131	-0.000101	-0.000225	0.000574	-0.001911	0.000705	-0.000543	-0.000445	-0.000137	0.001329	0.004079	0.002339	0.003596	0.002197	-0.001058	0.001165	-0.000042	0.000725	0.002329	0.001657	-0.001639	-0.002301	-0.002086	0.000716	-0.002708	-0.000757	0.001087	-0.000069	-0.001056	0.001757	0.000737	-0.000649	-0.000156	0.000974	0.000057	0.002373	-0.000884	-0.001648	-0.001567
0.000145	-0.000715	-0.001132	0.000616	-0.000089	-0.000007	-0.001403	0.000223	-0.000338	0.000064	0.000767	0.000132	0.000085	-0.001118	-0.000634	0.001868	0.000211	-0.000291	0.001542	-0.000238	-0.003157	-0.003894	-0.003699	-0.000619	-0.001771	-0.001207	-0.004033	-0.003324	-0.002313	-0.002622	0.001002	-0.001957	0.001472	0.000929	-0.000864	0.002328	0.001603	-0.001383	-0.000421	0.000695	-0.000408	-0.001009	-0.000883	-0.000299	-0.001440	-0.000742	-0.002098	0.003164	-0.000269	0.001951
-0.001780	-0.001245	0.000362	-0.000330	0.000569	0.000774	-0.001728	0.002304	0.001559	-0.000202	0.000207	-0.000901	0.000470	0.000852	0.000940	0.000725	-0.000130	-0.000010	-0.000926	-0.000619	-0.004711	-0.003127	-0.006716	-0.002918	-0.004012	-0.002903	-0.005482	-0.002871	-0.004806	-0.001593	-0.004600	-0.003277	0.003164	0.003155	0.000013	0.002454	0.004052	-0.004711	-0.000295	-0.000267	-0.001323	0.000415	0.002070	0.000720	-0.000544	-0.001297	-0.001267	0.002752	0.001292	-0.002645
-0.001454	-0.000391	0.001242	0.000841	-0.000545	-0.000780	0.000417	0.002411	-0.000038	0.000101	0.001618	0.001303	0.002821	0.000129	-0.000794	-0.001472	0.000222	-0.000694	-0.003096	-0.000151	-0.002389	-0.003707	-0.005391	-0.003447	-0.004010	-0.006472	-0.002877	-0.003961	-0.002743	-0.002484	-0.003240	-0.001223	0.001767	0.001559	0.000482	0.002417	0.002861	-0.001116	-0.001243	0.002621	-0.002323	-0.000054	-0.001568	0.000025	0.001128	0.001206	0.000334	0.000866	0.000701	-0.001073
-0.001303	-0.000279	-0.000277	-0.001499	-0.000035	0.001615	0.000886	0.000856	-0.001552	-0.000517	0.001259	-0.001206	-0.001334	0.001965	0.001370	0.000058	0.001229	-0.000403	-0.001633	0.001660	-0.004731	-0.004814	-0.005330	-0.003263	-0.004043	-0.005264	-0.002224	-0.002129	-0.001407	-0.002454	-0.003187	-0.002645	0.001022	0.000162	0.001468	0.000100	0.001138	-0.002262	0.000837	-0.000549	-0.001651	0.001320	-0.000778	0.001937	-0.001223	-0.001316	-0.000559	-0.000543	-0.001076	-0.000562
-0.000898	0.000749	-0.000332	-0.001096	0.000098	0.000666	0.001571	0.000615	0.000338	0.000461	0.000174	-0.000272	0.001986	-0.000544	-0.001400	-0.000145	-0.001587	-0.000378	-0.000918	0.001731	-0.005372	-0.003819	-0.003086	-0.003615	-0.004591	-0.005540	-0.002002	-0.005809	-0.002751	-0.000797	-0.003546	-0.000012	0.001561	0.004697	0.000494	0.000798	0.004068	-0.001536	-0.003134	0.001057	-0.000050	-0.003061	-0.001953	0.001373	0.001883	-0.000528	0.000423	-0.002251	0.001017	-0.000162
-0.000553	0.000711	0.000736	-0.001468	-0.001450	0.000122	0.001193	0.000543	0.000526	0.000819	-0.002193	-0.000066	0.000030	-0.000150	0.000583	0.001458	0.001358	0.000097	-0.000336	-0.000653	0.034669	0.034710	0.032311	0.027647	0.037543	0.033821	0.027948	0.036837	0.029864	0.020904	0.029963	0.019848	-0.001362	-0.010533	0.002275	-0.019749	-0.020330	0.021039	0.000849	-0.000447	-0.002103	-0.000249	0.000655	0.001392	0.000810	0.001504	0.000155	-0.000283	-0.000727	-0.000412
-0.000493	-0.001301	-0.000733	-0.002859	-0.002681	-0.001469	-0.000974	-0.001523	-0.004725	-0.000800	-0.001522	-0.001238	-0.003043	-0.001337	-0.000952	-0.000211	0.000417	0.000299	0.003844	0.001224	-0.031238	-0.028339	-0.029318	-0.027025	-0.030893	-0.030072	-0.031166	-0.030972	-0.031825	-0.019808	-0.028107	-0.019982	-0.004524	-0.006097	-0.006320	-0.013281	-0.014158	-0.025078	0.000328	-0.002734	0.001389	-0.000757	-0.000405	-0.002015	-0.002671	-0.000404	-0.000159	0.000193	0.000054	0.000253
-0.001202	-0.001265	-0.001867	-0.002862	-0.001845	-0.001115	-0.000970	-0.002021	-0.002531	-0.002139	-0.003051	-0.000721	-0.002449	-0.000336	-0.000626	0.000987	0.001107	-0.000657	0.002798	0.000906	-0.031049	-0.028777	-0.031327	-0.027520	-0.030057	-0.029645	-0.030944	-0.031233	-0.032259	-0.022246	-0.029126	-0.021268	-0.003822	-0.005892	-0.003657	-0.012136	-0.013591	-0.023704	0.002329	-0.000491	0.002241	0.000158	0.000061	0.001609	-0.002164	-0.001666	0.000616	-0.000955	-0.001456	0.000329
-0.000166	-0.000527	-0.000710	-0.001037	-0.001404	-0.002631	-0.000053	-0.001557	-0.003815	0.000151	-0.003836	-0.001000	-0.002181	-0.001809	-0.000724	-0.000320	-0.001163	-0.000771	0.002328	0.001579	-0.030861	-0.030485	-0.028534	-0.027251	-0.031411	-0.031154	-0.030918	-0.028750	-0.030440	-0.020036	-0.027580	-0.020433	-0.006241	-0.005255	-0.005646	-0.011617	-0.012740	-0.024509	-0.001014	0.000124	0.000194	-0.000288	-0.001689	-0.000984	-0.001166	-0.000443	0.000099	0.001005	-0.001595	-0.000695
-0.000574	-0.000209	0.000510	-0.002438	-0.002352	-0.001587	-0.000898	-0.001452	-0.004312	0.000435	-0.002341	-0.001585	-0.002988	-0.001384	-0.000960	0.000521	-0.000334	-0.002068	0.003037	0.001302	-0.031191	-0.029651	-0.027288	-0.025576	-0.029729	-0.030429	-0.029376	-0.029850	-0.028312	-0.018760	-0.027739	-0.020437	-0.004302	-0.005073	-0.005576	-0.010520	-0.010927	-0.022222	0.000260	-0.002668	0.002588	-0.001176	-0.000258	0.000455	0.000226	0.000197	0.000168	-0.000855	-0.001914	0.000698
0.001092	0.000237	0.000654	0.000435	0.000672	0.000152	0.000183	-0.001541	-0.000174	0.000360	-0.002530	0.001911	-0.000903	-0.000952	-0.000249	0.000481	-0.000144	0.000116	-0.000318	-0.000516	-0.001959	-0.001604	-0.001230	-0.002837	-0.001188	0.001146	-0.002472	0.000244	-0.001598	-0.001891	-0.002157	0.000310	-0.001809	-0.001357	-0.000351	0.000840	-0.001173	-0.000911	0.001343	-0.002241	0.002753	-0.000436	0.000355	-0.001640	-0.001684	0.000901	0.000362	0.000018	0.000382	0.000477
0.002308	0.000493	-0.000365	0.000549	0.000057	-0.000958	-0.000584	-0.002534	0.000172	0.000573	-0.001334	-0.000517	-0.000914	-0.000258	-0.000178	-0.001209	-0.000770	0.002161	0.002368	-0.001028	0.001004	-0.001710	0.000829	-0.001369	-0.001155	-0.000138	-0.000559	-0.000577	-0.001343	-0.002727	-0.003372	-0.000788	-0.001990	-0.000214	-0.002786	0.002297	0.000142	-0.001111	0.001177	0.001540	0.000388	0.000886	0.002169	-0.000367	0.001403	0.001635	0.000529	-0.003124	-0.000315	-0.000170
0.000278	-0.000332	0.000010	-0.001587	-0.000271	-0.000503	0.001088	-0.001606	-0.000586	-0.001191	-0.000584	0.000153	-0.001933	0.000248	0.000224	0.001656	0.000448	-0.000435	0.002779	-0.000018	-0.001006	-0.001537	0.000822	-0.004501	-0.002202	-0.000054	-0.001926	-0.002618	-0.004290	-0.000524	-0.001666	-0.002920	-0.002790	-0.000784	-0.002771	0.000689	-0.000935	-0.002648	0.001271	-0.001051	0.000155	0.000809	0.000525	-0.001144	-0.000540	-0.000575	-0.000308	0.000501	0.000267	0.003693
-0.000832	0.001291	0.000195	-0.000178	-0.000608	0.000134	0.000463	0.001732	0.000052	0.001528	0.002693	0.000649	0.001175	-0.000474	-0.001424	-0.001062	0.000609	-0.000334	-0.000034	0.001167	-0.046413	-0.043554	-0.043568	-0.044048	-0.042283	-0.043777	-0.041708	-0.042576	-0.045997	-0.056107	-0.045075	-0.055173	-0.074820	-0.088080	-0.069541	-0.099308	-0.100032	-0.053116	-0.000223	0.000976	0.000328	-0.000292	0.000064	-0.001243	-0.000930	0.000788	0.001826	0.000551	-0.001687	0.001483
-0.001037	0.002049	-0.001348	0.000959	-0.001129	0.000673	0.000392	-0.000463	0.000102	-0.000624	-0.000081	0.000990	0.002417	0.000309	-0.000353	0.001287	0.000135	0.000605	0.000148	0.000060	-0.034272	-0.032276	-0.034434	-0.030918	-0.029301	-0.033242	-0.032215	-0.031281	-0.033192	-0.038897	-0.028111	-0.045233	-0.058967	-0.075139	-0.055922	-0.085582	-0.084025	-0.042149	0.001445	0.002115	0.000469	-0.001044	0.001319	-0.001323	0.001083	0.000836	0.000115	0.000618	0.000601	-0.001021
-0.000393	-0.000480	-0.000213	0.001017	0.001501	0.000743	0.001099	0.002549	0.001271	0.001082	0.000532	0.000570	-0.000501	0.001277	0.000238	-0.000693	-0.000494	0.000588	-0.000900	-0.001817	-0.042723	-0.040617	-0.040392	-0.038865	-0.040909	-0.039985	-0.040738	-0.042941	-0.043081	-0.052999	-0.039966	-0.054735	-0.075256	-0.088310	-0.067052	-0.097503	-0.100108	-0.052146	-0.000303	0.000989	-0.001304	0.000413	-0.002422	0.000374	0.000096	0.000398	0.000437	0.000559	0.002944	-0.002733
0.002490	0.000613	-0.000831	0.000682	-0.000033	-0.000252	0.000302	0.001092	-0.000898	0.000909	-0.002613	-0.002050	0.000766	0.002916	-0.000740	-0.001818	-0.000240	0.001203	0.000371	-0.000311	0.024639	0.027859	0.027392	0.028694	0.025468	0.027843	0.028982	0.028960	0.026298	0.023487	0.029491	0.021385	0.003991	-0.007036	0.006444	-0.011199	-0.013461	0.018526	-0.002077	0.000609	0.002213	-0.000614	-0.000000	-0.001736	0.000695	-0.000256	0.000317	-0.001159	-0.001036	-0.002679
-0.000216	-0.000383	0.000925	0.000521	0.000342	0.001860	0.001473	0.000037	0.000510	0.000761	0.001603	0.001504	0.000938	0.000043	-0.000848	-0.001676	0.001278	-0.000741	-0.001351	0.000438	-0.037219	-0.037712	-0.037956	-0.039169	-0.039227	-0.037755	-0.041585	-0.041348	-0.039589	-0.047011	-0.039775	-0.055869	-0.071604	-0.085215	-0.064825	-0.094932	-0.096144	-0.052205	-0.002718	-0.000164	-0.000263	0.000782	-0.001535	-0.000144	-0.000597	0.000416	0.000499	-0.000725	0.001274	0.000574
0.000885	0.001674	-0.000074	0.001638	-0.000723	-0.000588	-0.001464	0.000673	0.001498	0.000823	0.001143	0.000134	-0.000337	-0.000929	0.001601	-0.000012	0.001767	-0.000613	-0.000864	-0.000133	-0.034723	-0.036925	-0.038374	-0.035048	-0.030770	-0.032972	-0.037971	-0.040222	-0.035845	-0.045198	-0.035633	-0.049737	-0.064824	-0.083383	-0.062124	-0.094143	-0.092601	-0.051032	-0.000639	0.002171	0.000473	0.000928	0.000773	-0.000373	-0.000037	0.000188	0.000726	0.000000	0.001622	-0.000533
[truncated: 81 more columns]
