# Supplementary material for: Introgression and disruption of migration routes have shaped the genetic integrity of wildebeest populations
Source: Nat Commun. 2024 Apr 12;15:2921. doi: 10.1038/s41467-024-47015-y (PMC11014984; doi:10.1038/s41467-024-47015-y)
Supplement: Supplementary file 10 — Source Data [file 41467_2024_47015_MOESM10_ESM.zip › source_data/SuppFig10.evalAdmix/K3.corres]

NA	0.069737	-0.042438	-0.021914	-0.089706	0.000803	-0.020501	-0.046744	-0.083909	-0.049473	-0.026515	-0.052687	-0.042082	-0.040865	-0.016927	0.046539	0.050646	0.095000	0.126343	0.065158	-0.000256	0.000407	0.000619	0.000717	-0.000262	0.001001	0.001470	0.000890	0.002594	0.002405	0.000567	0.000507	0.000507	0.000859	-0.000061	0.000766	0.001765	-0.000169	-0.000472	0.000469	0.000172	-0.000461	0.000926	-0.000007	0.000399	0.002629	0.000910	0.000856	0.001046	-0.000673
0.069737	NA	-0.009472	0.005489	-0.078029	0.012921	-0.005371	-0.048222	-0.094001	-0.021942	-0.005449	-0.019195	-0.021932	-0.057098	-0.031908	0.028665	0.044044	0.041523	0.071544	0.067393	0.001220	0.001589	0.001634	-0.000144	0.001630	0.002043	-0.002223	0.000920	0.000884	0.000709	-0.001702	-0.000986	-0.000101	-0.001817	0.001274	-0.000034	-0.001843	-0.001832	-0.000007	0.000227	0.000257	-0.000286	-0.000162	0.001782	-0.000243	0.000227	0.000034	0.000700	0.000487	-0.000725
-0.042438	-0.009472	NA	-0.028507	-0.047854	-0.001787	0.158523	0.357233	-0.058840	-0.051203	0.043277	0.060808	-0.023218	0.014060	0.062013	-0.071485	-0.037859	-0.065363	-0.111739	-0.065515	-0.000852	-0.001951	-0.000878	-0.001826	-0.001748	-0.002479	0.000303	-0.000705	0.000452	-0.000344	-0.000803	-0.001983	-0.001452	0.000338	-0.001563	-0.000414	-0.000676	0.000319	0.001571	-0.000344	-0.000381	0.000801	0.000526	-0.000396	0.000352	-0.000631	0.000649	0.000434	0.001933	0.001669
-0.021914	0.005489	-0.028507	NA	0.038773	-0.006056	-0.070982	0.083788	0.208321	0.051890	0.033651	0.015260	-0.011448	0.001626	-0.004372	-0.057236	-0.001365	-0.040779	-0.070913	-0.058922	-0.000542	-0.001859	0.000072	0.000053	-0.000479	0.000544	-0.002032	-0.000547	-0.002082	-0.000858	0.000369	0.000478	0.001235	-0.000163	-0.000115	0.001570	-0.000235	-0.000665	0.000128	0.001844	0.001704	0.000747	0.001964	0.002477	-0.000679	0.001688	0.002041	0.003596	0.001293	0.001385
-0.089706	-0.078029	-0.047854	0.038773	NA	-0.022192	0.055235	-0.065578	0.222587	0.261836	0.095852	0.011778	0.026127	0.068244	-0.012491	-0.077508	-0.035009	-0.051103	-0.122861	-0.059319	-0.000565	-0.000077	-0.000652	0.001173	-0.001651	-0.002406	-0.000416	-0.001524	0.000788	-0.000634	-0.000591	0.000258	0.001239	0.000499	0.000885	0.000697	-0.000196	-0.000626	0.002385	0.001683	0.002296	0.002325	0.001151	0.001533	0.001954	0.002553	0.000700	0.002419	0.002880	0.001539
0.000803	0.012921	-0.001787	-0.006056	-0.022192	NA	0.018525	-0.011271	-0.019118	0.029931	0.011744	-0.031278	-0.024606	0.017879	0.057446	0.000010	-0.009329	-0.004379	-0.032050	0.027769	-0.000289	-0.001394	0.000044	-0.001252	-0.000324	0.000236	0.000718	-0.000200	-0.001302	-0.000930	0.001924	0.000317	-0.000589	-0.001306	-0.001441	-0.002103	0.001632	-0.001659	-0.000120	0.000020	0.000586	-0.000553	-0.001002	0.001047	0.001220	0.001539	-0.000114	-0.001070	-0.000683	-0.000237
-0.020501	-0.005371	0.158523	-0.070982	0.055235	0.018525	NA	0.132161	-0.098342	0.034795	-0.020590	0.132560	0.010923	0.031919	0.005145	-0.031119	-0.011152	-0.067779	-0.112576	-0.060190	-0.001123	-0.000170	-0.000345	-0.001134	-0.001118	-0.001175	-0.000688	-0.000892	-0.000019	-0.000636	-0.000012	-0.001815	-0.000075	-0.000449	0.000040	-0.001987	-0.003417	-0.000558	0.001014	0.000064	0.000928	0.000247	-0.000037	0.001167	0.001935	0.000815	0.000152	-0.000125	0.000607	0.001389
-0.046744	-0.048222	0.357233	0.083788	-0.065578	-0.011271	0.132161	NA	0.080173	-0.017945	0.000533	0.114531	-0.050233	-0.023933	0.002817	-0.089507	-0.058670	-0.067219	-0.112960	-0.080310	-0.001668	-0.001634	-0.002566	-0.003039	0.000395	-0.001409	-0.002238	0.001564	-0.000416	-0.001726	0.000303	-0.001767	-0.000986	-0.001143	-0.000461	-0.000561	-0.000100	0.000114	0.000998	-0.000081	-0.000990	0.000978	0.001081	0.000719	0.001209	0.000352	0.001765	-0.000418	0.002638	0.002464
-0.083909	-0.094001	-0.058840	0.208321	0.222587	-0.019118	-0.098342	0.080173	NA	0.092231	0.107663	0.020656	0.135815	0.033033	-0.026626	-0.055035	-0.047006	-0.081868	-0.124404	-0.080660	-0.001325	-0.000839	-0.001190	0.001028	-0.001271	-0.000552	-0.000827	0.000926	-0.001213	-0.000515	0.000231	-0.000137	-0.000100	-0.000791	-0.001911	0.000186	-0.000202	-0.002820	0.001718	0.001487	0.001243	0.001567	0.001967	0.001568	0.000592	0.001165	0.001149	0.001596	0.000675	0.002255
-0.049473	-0.021942	-0.051203	0.051890	0.261836	0.029931	0.034795	-0.017945	0.092231	NA	0.028469	-0.004320	0.058940	-0.000725	0.000390	-0.052614	-0.018496	-0.072820	-0.101893	-0.067815	-0.000753	-0.001293	-0.000616	0.000065	0.001950	-0.000946	-0.000508	-0.001138	-0.002160	-0.003083	-0.001131	-0.001512	0.000179	-0.001371	-0.000615	-0.001321	-0.000429	-0.001840	0.002596	0.001049	0.001718	0.002044	-0.000397	0.001185	0.001470	0.001157	0.000650	-0.000336	0.000478	0.002643
-0.026515	-0.005449	0.043277	0.033651	0.095852	0.011744	-0.020590	0.000533	0.107663	0.028469	NA	-0.015620	0.038710	0.074932	-0.011786	-0.050534	-0.047436	-0.036474	-0.071343	-0.059639	-0.000440	-0.000937	-0.000569	-0.000675	-0.000265	-0.001513	-0.000951	0.000724	0.000368	-0.002247	-0.002471	0.001612	-0.002585	-0.001294	0.000823	-0.000394	0.000620	0.000082	0.000886	0.001018	0.001371	0.001779	0.000257	-0.000141	0.000769	-0.000889	0.001674	0.001579	-0.000127	0.001240
-0.052687	-0.019195	0.060808	0.015260	0.011778	-0.031278	0.132560	0.114531	0.020656	-0.004320	-0.015620	NA	0.172350	-0.023552	-0.050370	-0.055576	-0.041037	-0.059501	-0.078878	-0.033170	0.000046	-0.000072	-0.000605	-0.001891	-0.001057	0.000463	0.000629	0.001080	-0.000653	-0.000372	0.000011	-0.002420	-0.000090	-0.001828	-0.000189	-0.001188	-0.000629	0.001633	0.002190	0.001161	0.000893	-0.000481	0.001011	0.001552	0.001665	0.002179	0.000104	-0.000163	0.001133	0.001022
-0.042082	-0.021932	-0.023218	-0.011448	0.026127	-0.024606	0.010923	-0.050233	0.135815	0.058940	0.038710	0.172350	NA	0.062958	-0.019279	-0.046505	-0.021879	-0.050374	-0.092110	-0.060639	0.000994	0.001439	0.000704	0.000422	0.000727	-0.001207	-0.001410	-0.001803	-0.000458	-0.001323	-0.000155	-0.000085	-0.002532	0.000034	-0.001970	-0.001266	-0.000102	-0.000845	0.001518	0.000732	0.000705	0.001304	0.001408	0.001434	0.001675	0.000511	0.000067	0.000881	-0.000539	0.001752
-0.040865	-0.057098	0.014060	0.001626	0.068244	0.017879	0.031919	-0.023933	0.033033	-0.000725	0.074932	-0.023552	0.062958	NA	0.115621	-0.007815	0.014612	-0.031054	-0.099061	-0.058219	-0.002119	-0.000158	-0.000674	0.001798	-0.001199	0.000037	-0.000410	-0.001186	0.000314	-0.001137	0.001229	0.002032	-0.003042	-0.000725	-0.000395	-0.000261	-0.000168	-0.001603	0.000739	0.000496	0.000085	-0.000174	-0.000389	0.002219	0.001543	0.001292	0.000527	0.001773	0.000668	-0.000080
-0.016927	-0.031908	0.062013	-0.004372	-0.012491	0.057446	0.005145	0.002817	-0.026626	0.000390	-0.011786	-0.050370	-0.019279	0.115621	NA	-0.002405	-0.023082	-0.027131	-0.006537	0.008046	0.000913	0.000763	0.001205	-0.000753	0.001245	-0.002893	0.000899	-0.000484	-0.001586	-0.000237	-0.001563	-0.000282	-0.000988	-0.001276	-0.000988	-0.001571	-0.002735	0.000670	0.000160	0.001051	0.000576	0.000993	-0.001194	0.001235	-0.000215	-0.000128	0.001553	0.001313	0.001883	0.000566
0.046539	0.028665	-0.071485	-0.057236	-0.077508	0.000010	-0.031119	-0.089507	-0.055035	-0.052614	-0.050534	-0.055576	-0.046505	-0.007815	-0.002405	NA	0.062268	0.067278	0.046258	0.158004	-0.000870	0.000414	-0.000817	0.000157	0.000474	0.001242	-0.000068	-0.000537	-0.000475	0.001597	-0.001600	0.001011	0.001559	0.001559	-0.000837	0.000910	-0.001154	0.001414	0.000757	0.001082	-0.000156	0.002162	0.003413	0.000088	0.000352	-0.000848	-0.000333	0.000335	0.000343	0.001317
0.050646	0.044044	-0.037859	-0.001365	-0.035009	-0.009329	-0.011152	-0.058670	-0.047006	-0.018496	-0.047436	-0.041037	-0.021879	0.014612	-0.023082	0.062268	NA	-0.008636	0.010526	0.057215	-0.002390	-0.000150	-0.001272	-0.001258	-0.000833	0.000494	-0.001266	-0.001976	-0.000313	0.000209	0.000695	-0.000391	-0.002151	-0.000949	-0.002002	-0.000758	-0.001639	0.000231	0.002886	0.002187	0.001830	0.000267	0.000271	0.000301	0.000992	0.000452	0.002285	0.003208	0.000729	0.001339
0.095000	0.041523	-0.065363	-0.040779	-0.051103	-0.004379	-0.067779	-0.067219	-0.081868	-0.072820	-0.036474	-0.059501	-0.050374	-0.031054	-0.027131	0.067278	-0.008636	NA	0.173228	0.063971	0.002718	0.000622	0.001081	0.000838	-0.001427	0.001165	0.001505	0.000470	0.002020	0.003456	0.000373	-0.000209	0.000019	0.000087	0.000973	-0.000368	-0.000488	0.001746	-0.000642	0.002473	0.001677	0.000762	0.002460	-0.000676	0.002006	0.000584	0.000532	0.000314	0.001399	0.001567
0.126343	0.071544	-0.111739	-0.070913	-0.122861	-0.032050	-0.112576	-0.112960	-0.124404	-0.101893	-0.071343	-0.078878	-0.092110	-0.099061	-0.006537	0.046258	0.010526	0.173228	NA	0.122177	0.002197	-0.001175	-0.000308	-0.000362	-0.000192	0.000746	0.001238	0.000198	-0.000247	-0.001166	0.000195	-0.000073	0.000211	0.000210	0.000078	-0.000681	-0.001163	-0.000774	-0.000969	0.000009	0.001213	0.001230	0.001421	-0.000297	-0.000573	0.000483	-0.000149	-0.000413	-0.001231	-0.000776
0.065158	0.067393	-0.065515	-0.058922	-0.059319	0.027769	-0.060190	-0.080310	-0.080660	-0.067815	-0.059639	-0.033170	-0.060639	-0.058219	0.008046	0.158004	0.057215	0.063971	0.122177	NA	-0.000761	0.001380	-0.000031	0.000756	-0.000153	0.000327	0.000602	-0.000908	-0.002077	0.000006	-0.001424	-0.001468	0.000322	-0.000128	-0.000744	-0.000790	0.001306	0.000345	0.000441	0.000748	0.001073	0.001729	0.002439	0.000659	0.001116	0.002107	0.003262	0.002514	0.003442	0.000318
-0.000256	0.001220	-0.000852	-0.000542	-0.000565	-0.000289	-0.001123	-0.001668	-0.001325	-0.000753	-0.000440	0.000046	0.000994	-0.002119	0.000913	-0.000870	-0.002390	0.002718	0.002197	-0.000761	NA	0.043703	0.046864	0.040689	0.045132	0.045243	0.045341	0.044405	0.048556	0.026390	0.040005	0.026025	0.004859	0.002624	0.017577	-0.005541	-0.004483	0.024439	0.002879	0.001423	0.001287	0.002361	0.002811	0.001940	0.000732	0.002347	0.002490	0.001982	0.004015	0.003134
0.000407	0.001589	-0.001951	-0.001859	-0.000077	-0.001394	-0.000170	-0.001634	-0.000839	-0.001293	-0.000937	-0.000072	0.001439	-0.000158	0.000763	0.000414	-0.000150	0.000622	-0.001175	0.001380	0.043703	NA	0.043281	0.041515	0.046580	0.042174	0.040804	0.046291	0.046007	0.030022	0.038602	0.023065	0.005306	0.003810	0.015606	-0.005507	-0.007260	0.024947	0.001240	0.003304	0.001483	0.003315	0.002396	0.001475	0.002867	0.001338	0.003888	0.001806	0.002959	0.003292
0.000619	0.001634	-0.000878	0.000072	-0.000652	0.000044	-0.000345	-0.002566	-0.001190	-0.000616	-0.000569	-0.000605	0.000704	-0.000674	0.001205	-0.000817	-0.001272	0.001081	-0.000308	-0.000031	0.046864	0.043281	NA	0.042995	0.043458	0.044031	0.040860	0.044436	0.046759	0.029465	0.042996	0.024446	0.008129	0.000798	0.015554	-0.001585	-0.006598	0.023085	0.000998	0.001712	0.000254	0.000569	0.002635	0.002138	0.004204	0.003252	0.003220	0.003598	0.002802	0.003903
0.000717	-0.000144	-0.001826	0.000053	0.001173	-0.001252	-0.001134	-0.003039	0.001028	0.000065	-0.000675	-0.001891	0.000422	0.001798	-0.000753	0.000157	-0.001258	0.000838	-0.000362	0.000756	0.040689	0.041515	0.042995	NA	0.044866	0.044857	0.040858	0.039509	0.038771	0.031343	0.040335	0.028897	0.008379	0.000961	0.014792	0.000716	-0.004531	0.024237	0.003085	0.000610	0.005267	0.003122	0.004287	0.003577	0.002481	0.003431	0.003365	0.003843	0.004252	0.002937
-0.000262	0.001630	-0.001748	-0.000479	-0.001651	-0.000324	-0.001118	0.000395	-0.001271	0.001950	-0.000265	-0.001057	0.000727	-0.001199	0.001245	0.000474	-0.000833	-0.001427	-0.000192	-0.000153	0.045132	0.046580	0.043458	0.044866	NA	0.042485	0.043399	0.042853	0.046125	0.027214	0.043490	0.026904	0.006602	0.000510	0.015475	-0.007202	-0.005438	0.028965	0.002599	0.000995	0.001881	0.001597	0.001215	0.002650	0.001015	0.003700	0.000629	0.002857	0.001474	0.003827
0.001001	0.002043	-0.002479	0.000544	-0.002406	0.000236	-0.001175	-0.001409	-0.000552	-0.000946	-0.001513	0.000463	-0.001207	0.000037	-0.002893	0.001242	0.000494	0.001165	0.000746	0.000327	0.045243	0.042174	0.044031	0.044857	0.042485	NA	0.044463	0.044304	0.049096	0.026687	0.041343	0.027901	0.003788	0.000317	0.014391	-0.005268	-0.006187	0.025068	0.002334	0.000979	0.002277	0.003402	0.000589	0.001277	0.002404	0.002726	0.001561	0.002470	0.002326	0.001868
0.001470	-0.002223	0.000303	-0.002032	-0.000416	0.000718	-0.000688	-0.002238	-0.000827	-0.000508	-0.000951	0.000629	-0.001410	-0.000410	0.000899	-0.000068	-0.001266	0.001505	0.001238	0.000602	0.045341	0.040804	0.040860	0.040858	0.043399	0.044463	NA	0.049848	0.047433	0.029510	0.039480	0.030837	0.002883	0.001760	0.016894	-0.001815	-0.002306	0.025464	0.001581	0.001075	0.001740	0.001753	0.003311	0.003378	0.001890	0.001014	0.001558	0.001214	0.002999	0.000740
0.000890	0.000920	-0.000705	-0.000547	-0.001524	-0.000200	-0.000892	0.001564	0.000926	-0.001138	0.000724	0.001080	-0.001803	-0.001186	-0.000484	-0.000537	-0.001976	0.000470	0.000198	-0.000908	0.044405	0.046291	0.044436	0.039509	0.042853	0.044304	0.049848	NA	0.046306	0.028895	0.042101	0.024719	0.005247	0.001201	0.016691	-0.005445	-0.007230	0.026971	0.002337	-0.000514	0.002512	0.001739	0.002280	0.003185	0.002691	0.002637	0.003617	0.004777	0.003836	0.002945
0.002594	0.000884	0.000452	-0.002082	0.000788	-0.001302	-0.000019	-0.000416	-0.001213	-0.002160	0.000368	-0.000653	-0.000458	0.000314	-0.001586	-0.000475	-0.000313	0.002020	-0.000247	-0.002077	0.048556	0.046007	0.046759	0.038771	0.046125	0.049096	0.047433	0.046306	NA	0.030236	0.039950	0.026218	0.006445	0.000023	0.013922	-0.005588	-0.006614	0.026919	0.004103	0.001476	0.002845	0.003916	0.002319	0.004615	0.000474	0.001340	0.000290	0.004453	0.002180	0.001589
0.002405	0.000709	-0.000344	-0.000858	-0.000634	-0.000930	-0.000636	-0.001726	-0.000515	-0.003083	-0.002247	-0.000372	-0.001323	-0.001137	-0.000237	0.001597	0.000209	0.003456	-0.001166	0.000006	0.026390	0.030022	0.029465	0.031343	0.027214	0.026687	0.029510	0.028895	0.030236	NA	0.030032	0.037154	0.033202	0.041414	0.043489	0.033990	0.028721	0.037160	0.003663	0.004202	-0.000648	0.003879	0.002970	0.001994	0.004210	0.003379	0.001677	0.001567	0.001798	0.003160
0.000567	-0.001702	-0.000803	0.000369	-0.000591	0.001924	-0.000012	0.000303	0.000231	-0.001131	-0.002471	0.000011	-0.000155	0.001229	-0.001563	-0.001600	0.000695	0.000373	0.000195	-0.001424	0.040005	0.038602	0.042996	0.040335	0.043490	0.041343	0.039480	0.042101	0.039950	0.030032	NA	0.029462	0.007039	0.003219	0.014864	-0.000586	-0.004877	0.026661	0.003831	0.003716	0.002437	0.003732	0.003285	0.003062	0.002729	0.001907	0.001507	0.003528	0.003085	0.003054
0.000507	-0.000986	-0.001983	0.000478	0.000258	0.000317	-0.001815	-0.001767	-0.000137	-0.001512	0.001612	-0.002420	-0.000085	0.002032	-0.000282	0.001011	-0.000391	-0.000209	-0.000073	-0.001468	0.026025	0.023065	0.024446	0.028897	0.026904	0.027901	0.030837	0.024719	0.026218	0.037154	0.029462	NA	0.036766	0.036498	0.032423	0.028685	0.028351	0.134841	0.002861	0.003921	0.004567	0.002502	0.002699	0.003557	0.002725	0.002939	0.002407	0.004040	0.003505	0.005303
0.000507	-0.000101	-0.001452	0.001235	0.001239	-0.000589	-0.000075	-0.000986	-0.000100	0.000179	-0.002585	-0.000090	-0.002532	-0.003042	-0.000988	0.001559	-0.002151	0.000019	0.000211	0.000322	0.004859	0.005306	0.008129	0.008379	0.006602	0.003788	0.002883	0.005247	0.006445	0.033202	0.007039	0.036766	NA	0.104626	0.119816	0.128609	0.119668	0.034586	-0.000051	0.000553	-0.000236	0.002021	0.000922	0.002900	0.002114	0.001087	0.001391	0.000847	0.002719	0.004979
0.000859	-0.001817	0.000338	-0.000163	0.000499	-0.001306	-0.000449	-0.001143	-0.000791	-0.001371	-0.001294	-0.001828	0.000034	-0.000725	-0.001276	0.001559	-0.000949	0.000087	0.000210	-0.000128	0.002624	0.003810	0.000798	0.000961	0.000510	0.000317	0.001760	0.001201	0.000023	0.041414	0.003219	0.036498	0.104626	NA	0.094281	0.216558	0.267156	0.031417	0.002444	0.004759	0.003413	0.002621	0.003971	0.004335	0.004311	0.003179	0.004022	0.003092	0.004322	0.004694
-0.000061	0.001274	-0.001563	-0.000115	0.000885	-0.001441	0.000040	-0.000461	-0.001911	-0.000615	0.000823	-0.000189	-0.001970	-0.000395	-0.000988	-0.000837	-0.002002	0.000973	0.000078	-0.000744	0.017577	0.015606	0.015554	0.014792	0.015475	0.014391	0.016894	0.016691	0.013922	0.043489	0.014864	0.032423	0.119816	0.094281	NA	0.084184	0.080056	0.034376	0.002163	0.000087	0.001977	0.003372	0.004642	0.005285	0.002203	0.002116	0.003095	0.004104	0.004148	0.003392
0.000766	-0.000034	-0.000414	0.001570	0.000697	-0.002103	-0.001987	-0.000561	0.000186	-0.001321	-0.000394	-0.001188	-0.001266	-0.000261	-0.001571	0.000910	-0.000758	-0.000368	-0.000681	-0.000790	-0.005541	-0.005507	-0.001585	0.000716	-0.007202	-0.005268	-0.001815	-0.005445	-0.005588	0.033990	-0.000586	0.028685	0.128609	0.216558	0.084184	NA	0.418079	0.036643	0.004525	0.003741	0.002648	0.001781	0.002046	0.003781	0.003252	0.004742	0.001576	0.002984	0.002572	0.004033
0.001765	-0.001843	-0.000676	-0.000235	-0.000196	0.001632	-0.003417	-0.000100	-0.000202	-0.000429	0.000620	-0.000629	-0.000102	-0.000168	-0.002735	-0.001154	-0.001639	-0.000488	-0.001163	0.001306	-0.004483	-0.007260	-0.006598	-0.004531	-0.005438	-0.006187	-0.002306	-0.007230	-0.006614	0.028721	-0.004877	0.028351	0.119668	0.267156	0.080056	0.418079	NA	0.029136	0.003638	0.002712	0.002793	0.001040	0.002620	0.002228	0.001742	0.002607	0.001534	0.004932	0.005551	0.005305
-0.000169	-0.001832	0.000319	-0.000665	-0.000626	-0.001659	-0.000558	0.000114	-0.002820	-0.001840	0.000082	0.001633	-0.000845	-0.001603	0.000670	0.001414	0.000231	0.001746	-0.000774	0.000345	0.024439	0.024947	0.023085	0.024237	0.028965	0.025068	0.025464	0.026971	0.026919	0.037160	0.026661	0.134841	0.034586	0.031417	0.034376	0.036643	0.029136	NA	0.000987	0.000664	0.001178	0.001857	0.001356	0.003160	0.001169	0.001513	-0.000383	0.001151	0.002646	0.003868
-0.000472	-0.000007	0.001571	0.000128	0.002385	-0.000120	0.001014	0.000998	0.001718	0.002596	0.000886	0.002190	0.001518	0.000739	0.000160	0.000757	0.002886	-0.000642	-0.000969	0.000441	0.002879	0.001240	0.000998	0.003085	0.002599	0.002334	0.001581	0.002337	0.004103	0.003663	0.003831	0.002861	-0.000051	0.002444	0.002163	0.004525	0.003638	0.000987	NA	0.214721	0.211308	0.201235	0.208649	0.196809	0.210538	0.205671	0.201064	0.186275	0.185498	0.191572
0.000469	0.000227	-0.000344	0.001844	0.001683	0.000020	0.000064	-0.000081	0.001487	0.001049	0.001018	0.001161	0.000732	0.000496	0.001051	0.001082	0.002187	0.002473	0.000009	0.000748	0.001423	0.003304	0.001712	0.000610	0.000995	0.000979	0.001075	-0.000514	0.001476	0.004202	0.003716	0.003921	0.000553	0.004759	0.000087	0.003741	0.002712	0.000664	0.214721	NA	0.212508	0.185169	0.199288	0.200804	0.203034	0.204201	0.202734	0.182441	0.181435	0.189228
0.000172	0.000257	-0.000381	0.001704	0.002296	0.000586	0.000928	-0.000990	0.001243	0.001718	0.001371	0.000893	0.000705	0.000085	0.000576	-0.000156	0.001830	0.001677	0.001213	0.001073	0.001287	0.001483	0.000254	0.005267	0.001881	0.002277	0.001740	0.002512	0.002845	-0.000648	0.002437	0.004567	-0.000236	0.003413	0.001977	0.002648	0.002793	0.001178	0.211308	0.212508	NA	0.210274	0.204355	0.205059	0.201612	0.221483	0.211292	0.190831	0.177152	0.180859
-0.000461	-0.000286	0.000801	0.000747	0.002325	-0.000553	0.000247	0.000978	0.001567	0.002044	0.001779	-0.000481	0.001304	-0.000174	0.000993	0.002162	0.000267	0.000762	0.001230	0.001729	0.002361	0.003315	0.000569	0.003122	0.001597	0.003402	0.001753	0.001739	0.003916	0.003879	0.003732	0.002502	0.002021	0.002621	0.003372	0.001781	0.001040	0.001857	0.201235	0.185169	0.210274	NA	0.195093	0.195464	0.203420	0.217643	0.202085	0.190217	0.180571	0.189545
0.000926	-0.000162	0.000526	0.001964	0.001151	-0.001002	-0.000037	0.001081	0.001967	-0.000397	0.000257	0.001011	0.001408	-0.000389	-0.001194	0.003413	0.000271	0.002460	0.001421	0.002439	0.002811	0.002396	0.002635	0.004287	0.001215	0.000589	0.003311	0.002280	0.002319	0.002970	0.003285	0.002699	0.000922	0.003971	0.004642	0.002046	0.002620	0.001356	0.208649	0.199288	0.204355	0.195093	NA	0.213989	0.208073	0.213077	0.207329	0.186232	0.186060	0.191235
-0.000007	0.001782	-0.000396	0.002477	0.001533	0.001047	0.001167	0.000719	0.001568	0.001185	-0.000141	0.001552	0.001434	0.002219	0.001235	0.000088	0.000301	-0.000676	-0.000297	0.000659	0.001940	0.001475	0.002138	0.003577	0.002650	0.001277	0.003378	0.003185	0.004615	0.001994	0.003062	0.003557	0.002900	0.004335	0.005285	0.003781	0.002228	0.003160	0.196809	0.200804	0.205059	0.195464	0.213989	NA	0.198585	0.219428	0.202036	0.174971	0.174616	0.191830
0.000399	-0.000243	0.000352	-0.000679	0.001954	0.001220	0.001935	0.001209	0.000592	0.001470	0.000769	0.001665	0.001675	0.001543	-0.000215	0.000352	0.000992	0.002006	-0.000573	0.001116	0.000732	0.002867	0.004204	0.002481	0.001015	0.002404	0.001890	0.002691	0.000474	0.004210	0.002729	0.002725	0.002114	0.004311	0.002203	0.003252	0.001742	0.001169	0.210538	0.203034	0.201612	0.203420	0.208073	0.198585	NA	0.221710	0.202629	0.162645	0.185166	0.182078
0.002629	0.000227	-0.000631	0.001688	0.002553	0.001539	0.000815	0.000352	0.001165	0.001157	-0.000889	0.002179	0.000511	0.001292	-0.000128	-0.000848	0.000452	0.000584	0.000483	0.002107	0.002347	0.001338	0.003252	0.003431	0.003700	0.002726	0.001014	0.002637	0.001340	0.003379	0.001907	0.002939	0.001087	0.003179	0.002116	0.004742	0.002607	0.001513	0.205671	0.204201	0.221483	0.217643	0.213077	0.219428	0.221710	NA	0.216753	0.173260	0.178150	0.182983
0.000910	0.000034	0.000649	0.002041	0.000700	-0.000114	0.000152	0.001765	0.001149	0.000650	0.001674	0.000104	0.000067	0.000527	0.001553	-0.000333	0.002285	0.000532	-0.000149	0.003262	0.002490	0.003888	0.003220	0.003365	0.000629	0.001561	0.001558	0.003617	0.000290	0.001677	0.001507	0.002407	0.001391	0.004022	0.003095	0.001576	0.001534	-0.000383	0.201064	0.202734	0.211292	0.202085	0.207329	0.202036	0.202629	0.216753	NA	0.176348	0.181866	0.195464
0.000856	0.000700	0.000434	0.003596	0.002419	-0.001070	-0.000125	-0.000418	0.001596	-0.000336	0.001579	-0.000163	0.000881	0.001773	0.001313	0.000335	0.003208	0.000314	-0.000413	0.002514	0.001982	0.001806	0.003598	0.003843	0.002857	0.002470	0.001214	0.004777	0.004453	0.001567	0.003528	0.004040	0.000847	0.003092	0.004104	0.002984	0.004932	0.001151	0.186275	0.182441	0.190831	0.190217	0.186232	0.174971	0.162645	0.173260	0.176348	NA	0.277136	0.283444
0.001046	0.000487	0.001933	0.001293	0.002880	-0.000683	0.000607	0.002638	0.000675	0.000478	-0.000127	0.001133	-0.000539	0.000668	0.001883	0.000343	0.000729	0.001399	-0.001231	0.003442	0.004015	0.002959	0.002802	0.004252	0.001474	0.002326	0.002999	0.003836	0.002180	0.001798	0.003085	0.003505	0.002719	0.004322	0.004148	0.002572	0.005551	0.002646	0.185498	0.181435	0.177152	0.180571	0.186060	0.174616	0.185166	0.178150	0.181866	0.277136	NA	0.282659
-0.000673	-0.000725	0.001669	0.001385	0.001539	-0.000237	0.001389	0.002464	0.002255	0.002643	0.001240	0.001022	0.001752	-0.000080	0.000566	0.001317	0.001339	0.001567	-0.000776	0.000318	0.003134	0.003292	0.003903	0.002937	0.003827	0.001868	0.000740	0.002945	0.001589	0.003160	0.003054	0.005303	0.004979	0.004694	0.003392	0.004033	0.005305	0.003868	0.191572	0.189228	0.180859	0.189545	0.191235	0.191830	0.182078	0.182983	0.195464	0.283444	0.282659	NA
0.001035	0.001947	0.000424	0.001300	0.001399	0.000594	0.002392	0.001247	0.000190	0.001608	0.001419	0.000111	-0.000362	0.001232	0.001040	0.000403	0.001848	0.000773	-0.000205	0.000475	0.003719	0.004135	0.004512	0.002228	0.002845	0.002964	0.005340	0.002981	0.004606	0.001964	0.002049	0.003710	0.004824	0.003856	0.003300	0.002477	0.002327	0.002405	0.178835	0.181621	0.175945	0.187737	0.179277	0.182203	0.185765	0.184802	0.178307	0.285847	0.280981	0.280049
0.001051	0.001358	-0.000511	0.002984	0.002351	-0.000801	-0.000160	-0.000134	0.002836	-0.000800	0.000828	-0.000241	0.000819	0.001199	0.001027	0.000597	0.002483	0.002052	0.000105	0.001719	0.002505	0.003683	0.004031	0.004485	0.002379	0.000179	0.001143	0.001004	0.005219	0.001772	0.002059	0.004281	0.003510	0.003918	0.003574	0.005376	0.005692	0.002585	0.172144	0.187727	0.178461	0.183792	0.181376	0.188899	0.176618	0.190257	0.183523	0.282462	0.287415	0.277898
0.000578	-0.000716	-0.001195	0.001220	0.003121	0.000124	0.000955	0.000936	0.001188	0.000845	0.002493	0.002405	0.001603	0.001238	0.002271	0.000238	0.002941	0.000240	-0.001668	0.001143	0.004377	0.002662	0.001123	0.004366	0.002406	0.003629	0.002357	0.001740	0.004909	0.002593	0.001435	0.004016	0.004072	0.005099	0.003774	0.004297	0.003343	0.001767	0.179680	0.188595	0.184310	0.189881	0.180541	0.189216	0.172279	0.182667	0.187624	0.293645	0.273766	0.265443
0.000603	0.002364	0.000311	0.001196	0.001965	0.001287	0.000686	0.000698	0.000486	-0.000149	0.002178	0.000180	0.002435	-0.001028	0.000706	0.001672	-0.000689	0.000222	0.001102	0.001800	0.002972	0.000694	0.003388	0.006091	0.001760	0.002462	0.001892	0.002678	0.003640	0.003704	0.003020	0.004014	0.001693	0.002497	0.003898	0.002531	0.002457	0.003829	0.173285	0.179493	0.177260	0.180057	0.184721	0.173362	0.181423	0.176716	0.178715	0.291648	0.273936	0.268599
0.000654	-0.000166	0.000162	0.001099	0.001714	-0.000247	0.002131	0.001202	0.001109	0.000707	0.001420	0.000964	0.000653	0.000341	0.002081	0.000462	0.000491	0.002432	0.001070	0.000423	0.005110	0.003321	0.003372	0.002780	0.005081	0.003400	0.004326	0.004128	0.003025	0.001462	0.001519	0.002794	0.003344	0.005430	0.004886	0.004952	0.005170	0.003095	0.187696	0.188676	0.176043	0.183593	0.185079	0.192713	0.173968	0.183385	0.185721	0.294014	0.273880	0.286975
0.000397	-0.000219	0.001526	0.000536	0.003652	0.000048	0.000217	0.000101	0.003153	0.002573	0.001734	0.001482	0.001707	0.001995	-0.000019	-0.000756	0.000077	0.001482	-0.000226	0.000208	0.004871	0.002869	0.002651	0.004736	0.002031	0.001893	0.002662	0.002493	0.002001	0.003386	0.004077	0.004516	0.002442	0.004625	0.002221	0.005662	0.005157	0.002300	0.174951	0.188164	0.185675	0.183946	0.190114	0.189307	0.186083	0.187627	0.182291	0.295894	0.273954	0.269551
0.002477	0.000780	0.002606	0.001640	-0.000141	0.001811	-0.000550	0.001819	0.000732	-0.000034	0.002159	-0.000032	0.001313	0.000608	0.001465	-0.000456	0.001423	0.000381	-0.000385	0.001328	0.003044	0.003658	0.004177	0.004667	0.003627	0.003516	0.002957	0.001626	0.003696	0.004240	0.002779	0.004128	0.002761	0.004163	0.002440	0.001970	0.002200	0.002491	0.170331	0.190471	0.186331	0.184079	0.179340	0.171746	0.173718	0.173839	0.177607	0.287468	0.280561	0.275381
-0.001773	-0.000777	-0.001278	-0.002044	-0.003375	-0.001297	-0.000350	0.000870	-0.002124	-0.002941	-0.000433	0.000613	0.000472	0.000886	-0.001708	0.000533	-0.000912	-0.000397	-0.000609	-0.001388	0.000918	0.000558	-0.001307	0.000776	-0.000328	0.000455	0.000580	-0.000104	0.000350	0.000355	-0.000212	-0.001524	0.003089	0.002696	0.002380	0.003363	0.001697	0.000402	-0.137239	-0.136843	-0.137220	-0.135094	-0.138641	-0.136676	-0.136494	-0.139761	-0.134878	-0.151230	-0.146307	-0.153271
-0.001008	0.000181	-0.001975	0.000631	-0.001335	-0.000537	-0.002754	-0.003563	-0.000326	-0.000736	0.001332	-0.001771	-0.001515	-0.000550	-0.000672	-0.000182	-0.002286	-0.000796	0.000094	-0.000889	0.000428	-0.000850	-0.000525	0.000704	0.001887	-0.000397	-0.001095	0.000438	0.000148	0.001030	0.002409	-0.000636	0.001454	0.001955	0.002068	0.004070	0.003249	0.000446	-0.135690	-0.138640	-0.135957	-0.137876	-0.139031	-0.139380	-0.135968	-0.138965	-0.136149	-0.149860	-0.145955	-0.152418
-0.002136	-0.000157	0.000034	-0.001642	-0.000731	-0.000577	-0.000989	-0.000310	0.000002	-0.001175	-0.000780	-0.001341	-0.000652	-0.002318	-0.001347	0.001348	-0.000911	-0.002671	-0.000952	-0.000767	0.000494	0.000028	-0.000919	0.000940	0.004473	0.001910	0.000817	-0.000020	0.001290	0.001726	0.000836	0.000183	0.003195	0.002552	0.002901	0.003227	0.003818	0.001440	-0.139363	-0.138794	-0.137885	-0.137678	-0.142291	-0.140059	-0.138298	-0.142072	-0.137187	-0.154592	-0.152591	-0.154708
0.001439	-0.000800	-0.002400	0.000300	-0.003301	-0.001114	-0.001545	-0.001969	-0.001240	-0.000851	0.000214	-0.002418	-0.000010	-0.000449	-0.001822	-0.000487	-0.002883	0.000587	-0.000450	0.000173	-0.000856	-0.000280	-0.002329	0.001072	0.001834	0.001476	0.002096	0.000218	-0.000170	0.002703	0.001554	0.001257	0.001814	0.001760	-0.000607	0.004183	0.003565	0.002559	-0.140375	-0.139827	-0.140224	-0.139641	-0.141513	-0.140651	-0.134931	-0.142081	-0.139375	-0.153661	-0.153387	-0.155111
0.000147	-0.000045	-0.000229	-0.003108	-0.000960	0.000180	0.000268	-0.002161	-0.002198	-0.000992	-0.000849	-0.000983	-0.001181	0.002181	-0.000037	-0.002892	-0.003207	-0.001131	0.001096	-0.002012	0.000369	0.000658	-0.001141	0.000109	0.000905	0.002691	0.000868	0.000716	0.000118	0.004113	0.002354	-0.000388	0.004188	0.002562	0.002133	0.004328	0.002985	0.001406	-0.134745	-0.135422	-0.136502	-0.137988	-0.139273	-0.139094	-0.136130	-0.138318	-0.133626	-0.151461	-0.152064	-0.154274
-0.000052	-0.000002	-0.001710	-0.001546	-0.000954	-0.001438	0.000884	-0.000845	-0.003226	-0.000691	-0.000893	-0.001244	-0.001571	-0.000971	-0.000861	-0.000139	-0.003134	0.000543	0.000325	-0.001359	-0.001356	-0.000113	0.000139	0.000179	0.003074	0.000319	0.000295	-0.000017	-0.001058	0.000290	0.001539	0.003178	0.003965	0.000786	0.004162	0.004000	0.002584	0.001183	-0.138676	-0.137488	-0.137200	-0.138630	-0.141767	-0.137680	-0.139104	-0.141906	-0.139390	-0.155159	-0.149163	-0.154671
0.000762	0.001035	0.000479	-0.000241	-0.004269	0.000636	-0.001850	-0.001434	-0.002839	-0.001464	-0.000922	-0.002081	-0.002804	-0.002736	-0.000438	-0.000427	-0.001586	0.000772	0.000730	-0.000241	-0.000134	-0.001541	-0.001377	0.000093	0.001150	0.000757	0.001403	-0.000206	-0.000559	0.001077	0.002066	-0.000213	0.000654	0.003289	0.003327	0.004407	0.001967	0.003877	-0.137669	-0.136261	-0.136025	-0.138079	-0.138891	-0.139802	-0.134377	-0.139029	-0.134696	-0.151108	-0.150463	-0.151779
-0.001485	-0.002751	0.000475	-0.001863	-0.000570	-0.000747	-0.001274	-0.001721	-0.000894	-0.001302	-0.001732	-0.000103	-0.001841	-0.000949	-0.001195	-0.000569	0.000490	-0.001244	0.000063	0.000566	0.000434	-0.000020	0.002075	-0.001052	0.001065	0.002128	0.000466	0.000309	0.002392	0.000959	0.001723	-0.001404	0.000768	0.002867	0.003123	0.006401	0.003179	0.003766	-0.141183	-0.138599	-0.139889	-0.139351	-0.142881	-0.139253	-0.137152	-0.142214	-0.138334	-0.155012	-0.151076	-0.155743
0.000730	-0.002107	-0.000617	-0.000486	-0.001590	-0.000210	-0.002131	0.000117	-0.001656	-0.000892	-0.001022	-0.001484	-0.001601	-0.000209	-0.002148	0.000481	-0.000965	-0.001524	-0.000814	-0.000694	-0.000636	0.000664	-0.000412	0.000373	0.000257	0.000346	0.002486	0.002703	0.000683	0.002132	-0.000691	0.001121	0.002678	0.001968	0.002721	0.003573	0.003833	0.002222	-0.140513	-0.140408	-0.141470	-0.139610	-0.141642	-0.137679	-0.141413	-0.141926	-0.139936	-0.155199	-0.151390	-0.154822
-0.002425	-0.001260	0.000302	-0.002789	-0.002481	-0.000614	-0.002308	0.000266	-0.001967	-0.000786	-0.001200	-0.000025	-0.001182	0.000128	-0.001414	0.000594	-0.001947	-0.000368	-0.000124	0.000525	0.001081	0.001806	-0.000024	-0.002940	0.002081	0.001051	0.000893	0.001057	0.002464	0.001139	0.001808	0.000902	0.002594	0.001585	0.001551	0.002305	0.000107	0.001822	-0.139079	-0.142612	-0.140328	-0.141364	-0.143536	-0.139491	-0.138018	-0.141465	-0.140948	-0.154584	-0.150539	-0.153074
0.000697	-0.001221	0.001300	0.000066	0.001303	0.000201	0.002008	0.000985	0.001092	0.000823	-0.000394	0.001555	-0.000023	-0.000398	0.000683	0.000023	0.002593	0.000577	-0.000093	0.001180	-0.042697	-0.043261	-0.045519	-0.040954	-0.045649	-0.042948	-0.041443	-0.041763	-0.045224	-0.042960	-0.042525	-0.046456	-0.043409	-0.050510	-0.043346	-0.052593	-0.053037	-0.045887	0.004799	0.005501	0.005900	0.004413	0.003821	0.002559	0.005224	0.003918	0.003636	0.006287	0.004820	0.003223
-0.001219	-0.001711	0.001936	0.001013	0.001314	0.001836	0.000656	0.000109	0.002731	-0.000348	0.004140	0.000898	0.000437	0.000936	0.001044	-0.000472	0.001127	-0.001601	-0.000214	0.000499	-0.039199	-0.038328	-0.039348	-0.039735	-0.040593	-0.037122	-0.037554	-0.039099	-0.039503	-0.041100	-0.033363	-0.045281	-0.038786	-0.050638	-0.041918	-0.052923	-0.054188	-0.042391	0.005729	0.006359	0.005026	0.008405	0.007448	0.004606	0.003736	0.004255	0.003870	0.007403	0.006044	0.005275
0.000991	-0.001370	0.000927	-0.000362	0.001380	-0.000568	-0.000154	0.000625	0.001437	0.001196	0.001098	-0.001138	-0.001144	0.000483	0.000607	0.000256	0.002428	0.000498	-0.000991	0.001148	-0.023913	-0.026294	-0.026550	-0.025340	-0.026376	-0.024750	-0.023766	-0.027975	-0.025173	-0.029500	-0.023561	-0.028880	-0.027014	-0.033295	-0.025076	-0.035132	-0.037813	-0.028456	0.004657	0.002676	0.004187	0.002867	0.004943	0.003348	0.002588	0.003739	0.004393	0.005423	0.004228	0.004095
-0.000154	-0.001008	0.002233	0.000520	0.000314	-0.001029	0.001044	0.001531	0.001416	0.000861	0.003191	-0.000365	0.001553	-0.000471	0.000255	0.000285	0.002913	-0.000885	-0.000057	0.001739	-0.045389	-0.043383	-0.045787	-0.043391	-0.048421	-0.044238	-0.045358	-0.044266	-0.044537	-0.046058	-0.045268	-0.048946	-0.045888	-0.052286	-0.044687	-0.054876	-0.055960	-0.045856	0.006277	0.006704	0.006411	0.006345	0.008701	0.004874	0.006701	0.003815	0.004800	0.006839	0.006134	0.005029
-0.001829	-0.003017	0.002364	0.000729	0.001158	0.002209	0.000250	0.000176	0.000911	0.000569	0.001890	0.001861	0.001707	0.001841	0.001699	-0.000828	-0.000574	-0.001065	-0.000865	0.000110	-0.026614	-0.028172	-0.024050	-0.024222	-0.027929	-0.024196	-0.022413	-0.027132	-0.022939	-0.026954	-0.022736	-0.028950	-0.028157	-0.035910	-0.030509	-0.037022	-0.039566	-0.028126	0.003414	0.005303	0.003705	0.003519	0.004928	0.003032	0.002765	0.003503	0.004158	0.004901	0.006663	0.007327
-0.002178	-0.001628	-0.000206	0.001238	0.000812	0.002188	-0.000159	-0.001583	0.002987	-0.000184	0.001385	-0.000768	0.002841	0.000577	0.001417	-0.000130	0.001529	0.001595	0.001416	-0.000499	-0.030326	-0.030502	-0.030065	-0.032808	-0.032083	-0.027929	-0.029330	-0.032589	-0.029948	-0.035174	-0.028611	-0.037467	-0.038624	-0.042213	-0.035946	-0.044327	-0.046433	-0.035216	0.003220	0.003258	0.004642	0.002739	0.006548	0.005157	0.003316	0.004315	0.003467	0.005946	0.006362	0.006158
-0.002514	-0.001893	0.002860	0.001954	-0.001034	0.002140	0.000775	0.002429	0.001252	0.000678	0.001823	0.000566	0.000441	0.000073	0.000386	-0.000562	0.001895	-0.001107	0.001851	-0.002145	-0.034997	-0.031601	-0.032788	-0.035165	-0.037059	-0.031971	-0.034749	-0.033524	-0.034726	-0.033642	-0.034385	-0.039308	-0.034326	-0.041512	-0.034770	-0.047323	-0.046679	-0.035943	0.005668	0.005413	0.003210	0.005781	0.004386	0.002638	0.003213	0.003515	0.004886	0.006063	0.004797	0.004107
-0.000939	-0.002201	0.001308	0.000277	0.002074	0.000629	0.000814	0.000298	0.001923	0.001298	0.003841	0.000513	0.000641	0.000091	-0.000582	0.002699	0.001798	-0.002194	0.001107	-0.000035	-0.043784	-0.044303	-0.045843	-0.042480	-0.045183	-0.043217	-0.043918	-0.044861	-0.044763	-0.045736	-0.045632	-0.045749	-0.043980	-0.052814	-0.043958	-0.052660	-0.053207	-0.044877	0.004862	0.005103	0.003906	0.004187	0.006494	0.001832	0.004715	0.004291	0.003797	0.006028	0.005985	0.004835
-0.000730	-0.001269	0.000950	0.000361	0.001134	0.001444	-0.000193	-0.000704	0.002155	0.000225	0.000504	-0.000241	-0.000636	-0.000484	0.001147	-0.000611	0.000637	0.000376	-0.000986	-0.000107	-0.009460	-0.011064	-0.011146	-0.009390	-0.014895	-0.012340	-0.011690	-0.011486	-0.008490	-0.013951	-0.010121	-0.015449	-0.015653	-0.019955	-0.017857	-0.024550	-0.027043	-0.015008	0.005165	0.004597	0.003243	0.004527	0.004228	0.003462	0.004530	0.002821	0.000765	0.003411	0.003122	0.002876
0.001000	-0.001381	-0.000663	-0.001562	-0.000976	-0.000805	-0.001412	-0.000941	0.000317	-0.000945	0.001076	-0.001763	-0.002158	0.000037	0.000612	-0.000550	0.000138	0.000886	0.002412	-0.000510	0.007153	0.008344	0.007206	0.007549	0.007596	0.010994	0.009908	0.006915	0.009650	0.006513	0.009884	0.004275	0.004662	0.001379	0.006027	-0.001999	-0.006244	0.005722	0.003967	0.001491	0.003160	0.003787	0.004066	0.003210	0.004190	0.004061	0.004277	0.003679	0.001471	0.003837
-0.000740	0.000621	0.000280	-0.000814	-0.000750	0.000840	-0.001478	-0.000201	-0.000416	-0.000294	0.001334	-0.003099	-0.001140	0.000611	-0.001101	0.000366	-0.001815	-0.000690	0.001237	0.000097	0.006424	0.001806	0.004059	0.002917	-0.000651	-0.001299	0.004493	-0.002184	0.002851	-0.001147	0.005006	-0.002090	-0.001675	-0.007645	-0.001123	-0.008664	-0.010939	-0.002183	0.003803	0.000765	0.003829	0.003330	0.005560	0.003096	0.003847	0.002086	0.003206	0.004266	0.003749	0.003836
-0.000164	-0.000085	-0.000650	-0.002051	-0.000921	-0.000714	0.000796	-0.002947	-0.002913	-0.000153	0.000149	-0.000825	0.001086	0.000452	0.001031	0.000801	-0.000453	-0.001755	0.001474	0.000959	0.008747	0.010398	0.008256	0.007539	0.007159	0.009541	0.009955	0.010060	0.010430	0.008112	0.008591	0.007876	0.005986	0.002536	0.008741	0.002701	-0.001845	0.004950	0.002854	0.001864	0.003340	0.001621	0.001966	0.000330	0.003072	0.001237	0.000928	0.003572	0.004059	0.004843
0.000319	0.000240	-0.002282	-0.001273	0.001904	0.000348	-0.001212	-0.002620	-0.000116	-0.000767	-0.000418	0.000148	0.000149	-0.001875	0.000795	0.001066	-0.001571	-0.000290	0.001727	-0.000942	0.006044	0.011033	0.009851	0.006901	0.011420	0.009401	0.008341	0.012302	0.008131	0.004882	0.006994	0.002327	0.000794	0.003785	0.004991	-0.003680	-0.003606	0.001880	0.003320	0.003066	0.002404	0.002152	0.001686	0.002853	0.003258	-0.000297	0.003168	0.002479	0.002847	0.003021
0.001566	-0.002295	-0.000655	-0.001565	0.000101	0.000923	-0.001988	-0.000951	-0.001814	-0.000697	-0.002025	0.000230	-0.002259	0.000670	0.000410	0.000601	0.000218	-0.000122	0.001800	0.000933	0.010809	0.008440	0.009220	0.008673	0.007393	0.010581	0.008928	0.007579	0.008788	0.009259	0.010998	0.008064	0.006206	0.002009	0.005900	-0.005819	-0.004485	0.004626	0.002988	0.003853	0.001807	0.000357	0.003576	0.001865	0.001612	0.002173	0.003676	0.001884	0.004719	0.002705
-0.001262	0.000366	0.000643	-0.000525	-0.001860	0.000353	-0.000584	0.000451	-0.002316	-0.001837	-0.001433	-0.000542	-0.002138	-0.001466	-0.000476	0.001349	-0.001018	0.001218	0.001863	0.001879	0.003337	0.004069	0.005861	0.004680	0.003778	0.003006	0.004864	0.000939	0.003399	0.003106	0.003775	-0.001242	-0.002721	-0.008830	-0.003449	-0.009554	-0.012842	-0.002624	0.003601	0.002747	0.002176	0.003408	0.002423	0.002597	0.003751	0.002372	0.003139	0.005164	0.005435	0.005791
-0.001057	-0.000111	-0.000002	0.001703	0.000337	0.001951	0.001932	0.003282	0.000907	0.000664	-0.001342	0.002006	0.000834	0.001132	0.001038	-0.000012	0.001483	-0.000638	-0.000952	0.001558	-0.003442	0.003191	0.001507	-0.000595	-0.001350	-0.000593	-0.000612	0.002402	-0.000932	0.000393	-0.000739	-0.000195	-0.000794	-0.000840	-0.001513	-0.002417	-0.001078	-0.004195	0.050273	0.051252	0.044592	0.046045	0.049316	0.050445	0.050296	0.043036	0.052164	0.028157	0.019584	0.027456
0.000185	0.000540	0.001389	0.000899	0.001654	0.002644	0.000992	0.000026	0.001882	0.000844	0.000944	0.000155	0.001544	0.001303	0.000295	-0.000902	0.001728	-0.000826	-0.000962	-0.000213	0.000701	-0.000260	0.001367	-0.000486	-0.000816	0.000877	0.000171	0.002277	0.000042	-0.002494	-0.002064	0.000631	0.000984	-0.001028	-0.001395	-0.002001	-0.001112	0.000689	0.041602	0.041671	0.046508	0.049372	0.047858	0.046593	0.046219	0.045488	0.042731	0.017143	0.024841	0.018170
0.000416	0.001244	-0.001461	0.000307	0.000234	0.001302	-0.000095	-0.001286	-0.000041	0.000382	-0.001720	0.001272	0.002545	-0.000678	-0.000115	0.002068	0.001751	0.001150	-0.000738	-0.002042	0.000026	-0.000907	0.002168	-0.001200	-0.001345	-0.000771	-0.000084	0.000141	0.000742	0.000449	-0.000925	-0.000135	0.000690	-0.000047	-0.000726	-0.000988	-0.000933	-0.002425	-0.004024	-0.009463	-0.010393	-0.004237	-0.005509	-0.003968	-0.002069	-0.008392	-0.010721	-0.034847	-0.031140	-0.026761
0.002391	0.001213	0.000846	0.001746	0.000197	0.000029	0.000814	-0.000250	-0.000186	0.001386	0.000702	0.001595	0.001794	0.000430	0.000182	-0.001685	0.002273	0.000524	0.000216	-0.000470	-0.001160	-0.000420	0.000669	-0.000816	-0.001594	0.000087	0.000551	0.001361	-0.002642	0.000055	-0.001986	0.001930	0.000146	-0.002298	-0.000999	-0.001881	0.001706	-0.000774	0.050424	0.048602	0.040355	0.037811	0.050020	0.040262	0.041601	0.048677	0.044012	0.011687	0.014325	0.018813
0.000574	0.000596	-0.001155	-0.002187	-0.002158	0.000397	-0.000647	-0.000596	-0.002630	-0.001955	-0.001123	-0.000528	-0.002769	-0.002140	-0.000543	-0.000500	-0.001614	-0.000163	0.001023	-0.000572	0.000619	0.001169	-0.002607	-0.000153	0.000867	0.001576	0.001427	0.001208	0.001330	-0.000024	0.001360	0.000266	0.000577	-0.000458	-0.000455	0.002852	0.002650	0.000288	-0.135622	-0.138199	-0.137645	-0.134801	-0.138516	-0.133921	-0.134249	-0.136659	-0.133641	-0.150158	-0.149576	-0.151495
0.000206	-0.001697	-0.000410	0.000378	0.002132	0.001490	0.001227	0.001856	0.001603	0.001253	0.001866	0.002200	0.000097	0.001206	0.000496	-0.000660	0.002524	0.000337	-0.000594	-0.000694	-0.001224	-0.000698	0.001773	-0.000494	-0.000538	-0.000876	-0.001950	0.000508	0.001694	0.000223	-0.001150	0.002617	0.001802	-0.001432	0.000394	-0.002461	-0.000002	0.000239	0.059117	0.057954	0.046556	0.050265	0.064221	0.060741	0.050281	0.049637	0.052782	0.023463	0.023606	0.029212
0.001032	0.000219	0.000751	0.001348	0.002297	0.000025	0.000758	-0.001301	0.002396	0.001535	-0.000126	0.001462	0.001447	0.000132	0.001636	0.000850	0.002229	0.000089	-0.001967	-0.000255	-0.002489	0.000990	0.000784	0.000850	-0.001164	-0.000104	-0.000114	0.000870	-0.000207	0.001473	-0.002362	0.001250	-0.000758	-0.002111	-0.001975	0.000566	-0.000630	-0.000969	0.042241	0.048872	0.044728	0.050685	0.057510	0.055546	0.047657	0.052705	0.046713	0.017806	0.014329	0.023730
-0.000223	0.000342	0.001291	0.000926	0.002064	0.001922	-0.000298	0.001681	0.002056	0.000226	0.001401	0.001950	0.001260	0.001193	-0.000902	0.001535	0.001021	-0.001081	-0.001270	-0.000091	0.001039	0.000368	0.001282	0.001523	-0.000766	0.002075	0.001213	0.002650	0.000837	0.001505	-0.001762	0.001448	0.000359	0.000089	-0.000128	-0.001858	-0.001196	-0.001306	0.052384	0.051302	0.048879	0.048535	0.056376	0.051762	0.050921	0.055402	0.052528	0.026012	0.024121	0.024075
0.001892	-0.001422	-0.000568	-0.001156	-0.001912	-0.000400	-0.000549	-0.001184	-0.001581	-0.000550	-0.002369	-0.001831	-0.001929	0.000469	-0.000768	-0.001181	-0.003242	-0.001497	0.001901	-0.000842	-0.000191	0.003220	0.000544	-0.000262	0.000949	-0.000128	0.001672	-0.000120	-0.000326	-0.000330	-0.000137	0.000549	0.000440	0.000654	0.000644	0.001610	0.001526	0.001146	-0.137839	-0.133370	-0.138363	-0.138312	-0.138268	-0.135748	-0.137362	-0.138813	-0.138253	-0.152241	-0.148959	-0.151992
-0.001657	0.000262	-0.002208	0.000219	-0.000903	-0.001108	-0.002126	-0.000113	-0.000884	-0.003188	0.000408	-0.001151	-0.001806	-0.001071	-0.000315	-0.000781	-0.001297	-0.001197	0.000913	-0.000372	0.003442	0.001197	0.000075	-0.000505	0.001701	0.002244	0.003066	-0.000083	0.000007	0.001687	0.002517	0.000717	0.003031	0.001310	0.001873	0.002357	0.001441	0.003437	-0.133335	-0.135992	-0.132545	-0.134787	-0.138627	-0.137086	-0.134173	-0.139397	-0.135713	-0.149025	-0.151356	-0.152270
-0.000179	-0.001736	-0.000465	-0.001601	0.000048	-0.000031	0.000337	-0.001210	-0.002952	-0.000721	-0.001568	-0.001187	-0.000240	0.000236	-0.002579	-0.000730	-0.001509	-0.000644	0.000296	-0.001482	0.000282	0.000857	-0.000349	0.000623	0.001163	0.001940	0.000416	0.002374	0.000104	-0.000248	-0.001052	-0.001905	0.000454	0.002759	0.001456	0.002447	-0.000588	0.001933	-0.134843	-0.137316	-0.134517	-0.135235	-0.136383	-0.134172	-0.131481	-0.138076	-0.135187	-0.151410	-0.148383	-0.148083
-0.000696	0.000018	-0.001028	-0.002992	-0.001930	0.001129	-0.000880	-0.000470	-0.000182	-0.001039	-0.001601	-0.001444	-0.000789	-0.001189	0.000267	-0.000116	0.000552	-0.002082	-0.001184	-0.002366	0.000290	0.000470	0.000341	-0.000425	0.001072	0.001229	0.000258	0.001539	0.000644	0.002412	0.002653	-0.000080	0.003603	0.001670	0.001054	0.001440	0.002150	0.000133	-0.134563	-0.137500	-0.134893	-0.132237	-0.137097	-0.136403	-0.134820	-0.137177	-0.134190	-0.149561	-0.145406	-0.150967
0.001095	-0.001333	0.001570	0.000799	0.000544	0.001454	-0.000147	-0.000891	0.002313	0.000791	-0.000030	0.000675	0.002310	0.000091	-0.000602	0.001700	0.004221	0.000704	-0.000730	-0.000979	0.002269	0.000906	0.002610	0.002311	-0.000538	-0.000040	0.000521	0.000762	-0.000346	-0.002125	-0.000005	0.001526	0.000533	-0.000575	0.001437	-0.000383	0.001325	-0.000163	0.047937	0.050822	0.046461	0.047945	0.051203	0.051509	0.046425	0.051508	0.044105	0.019033	0.017912	0.021643
-0.002665	-0.000020	-0.000457	0.001860	0.001865	0.001661	0.000854	0.001119	0.003126	-0.000373	-0.000159	0.001247	0.002075	0.001114	0.000058	0.001430	0.001192	0.001252	-0.000151	-0.000393	0.000570	-0.000619	0.001028	0.000029	-0.001910	0.000490	0.001321	0.000368	0.000424	0.000366	0.000007	0.000931	-0.001878	-0.001163	-0.003421	-0.000385	-0.001771	0.001495	0.054598	0.047916	0.053196	0.049659	0.056690	0.050148	0.058172	0.041905	0.055386	0.022896	0.022648	0.029714
0.001087	0.002122	0.001639	0.000157	0.001859	0.000730	0.001833	-0.000035	-0.000692	0.000958	-0.000569	0.001669	-0.000047	-0.000045	0.001098	0.000608	0.000691	0.001262	-0.000704	0.000305	-0.000566	-0.001525	0.002059	0.000631	-0.002084	0.000578	0.001135	0.000415	-0.000126	0.001094	-0.001687	0.000419	0.000381	0.000085	-0.001181	-0.002673	-0.000241	-0.000927	0.057151	0.052671	0.046419	0.051965	0.053426	0.054153	0.050466	0.055835	0.038849	0.014501	0.024079	0.023623
-0.000791	0.000788	0.000967	0.003028	0.001406	-0.000356	-0.000911	0.000216	0.002485	0.002580	-0.000800	-0.000279	0.000315	0.000811	0.000908	0.001047	0.001610	0.000287	0.001264	-0.001119	0.002225	0.000907	0.002925	0.000138	-0.002569	0.001551	-0.000584	-0.000679	0.002324	0.000114	0.001622	0.001117	-0.000105	-0.000310	0.000116	0.000165	0.001867	0.000521	0.049783	0.046349	0.045325	0.052136	0.060066	0.045922	0.050328	0.047854	0.041657	0.013291	0.021594	0.027722
-0.002022	-0.001773	-0.001634	0.000100	-0.000972	-0.000884	-0.000984	-0.001541	-0.000250	0.000531	-0.000030	-0.001800	-0.000474	0.000063	0.000719	-0.000649	-0.002981	-0.000537	-0.000558	-0.002470	0.003844	0.001745	0.001212	-0.000050	0.000998	0.001783	0.002277	-0.001647	0.001252	0.002653	0.000665	-0.000305	0.002125	0.000841	0.001788	0.001254	0.001136	0.001039	-0.137878	-0.136183	-0.135789	-0.135054	-0.138317	-0.137489	-0.136903	-0.139687	-0.134083	-0.151711	-0.149864	-0.151781
-0.001454	-0.000937	-0.001253	-0.001043	-0.000944	-0.001249	-0.000847	-0.000820	-0.000692	0.000480	-0.000013	-0.001814	-0.001310	-0.000144	-0.001100	-0.000546	-0.001086	-0.000829	-0.000714	-0.001755	0.000405	0.003054	0.000214	-0.000851	0.000793	-0.000223	0.000414	-0.001026	0.000289	0.001761	0.002181	-0.000454	0.000732	0.002919	0.001440	0.003525	0.004813	0.000993	-0.133830	-0.138356	-0.135690	-0.133728	-0.138349	-0.137515	-0.135348	-0.137621	-0.134434	-0.149415	-0.147977	-0.152079
-0.001480	0.001253	0.000706	-0.001603	-0.001559	-0.001690	-0.001260	0.000027	0.000069	-0.001481	0.001993	-0.002117	-0.003471	-0.001225	0.000214	-0.000389	-0.001160	-0.002108	-0.000858	-0.001807	-0.000866	-0.000813	0.002016	-0.000270	0.002062	0.000400	-0.000059	0.000071	-0.000349	0.001748	-0.000370	0.000607	0.001623	0.000874	0.003285	0.004485	0.002581	0.003000	-0.134576	-0.138449	-0.135468	-0.134988	-0.137853	-0.135246	-0.134676	-0.139254	-0.136242	-0.148255	-0.146364	-0.152245
0.000785	-0.002347	-0.000163	-0.002307	-0.001745	0.000197	-0.000189	-0.002101	-0.001472	-0.003668	-0.001450	0.000356	-0.001018	0.001136	-0.000416	-0.001948	-0.002879	0.000224	0.001436	-0.001133	0.002184	0.002090	0.000486	-0.001101	0.002161	0.002557	-0.000001	-0.000052	0.001562	0.000700	-0.000004	0.001483	0.000850	0.002615	0.000944	0.004891	0.002381	0.001502	-0.134217	-0.136438	-0.134884	-0.136724	-0.138044	-0.134768	-0.135018	-0.137171	-0.135819	-0.148197	-0.149910	-0.149105
-0.000614	-0.001487	-0.000425	-0.000878	0.000134	-0.001668	-0.001126	-0.001710	-0.002330	-0.000196	-0.001049	-0.002590	-0.000802	-0.000787	-0.000016	-0.000433	-0.002402	-0.001001	0.000697	0.000464	0.000743	0.001287	0.001797	0.000989	0.002084	-0.000448	0.000895	-0.000486	0.000598	-0.000762	0.000943	0.001294	0.001056	0.004108	0.001478	0.001299	0.002037	0.002024	-0.136700	-0.139682	-0.133786	-0.139353	-0.142137	-0.137588	-0.135115	-0.138228	-0.138657	-0.153751	-0.148278	-0.152324
-0.001059	0.000787	-0.001632	-0.002245	-0.001966	-0.001029	-0.001255	-0.000995	-0.002572	-0.000193	-0.002377	-0.001177	0.000754	0.000190	-0.000507	-0.001417	-0.000205	-0.001142	0.000582	-0.001047	0.001888	-0.000089	0.001029	0.000462	0.003968	0.000153	0.001170	0.001702	0.000325	-0.001276	0.000289	0.001123	0.001965	0.003110	0.004040	0.000285	0.001122	0.001725	-0.136224	-0.137280	-0.138553	-0.134434	-0.140827	-0.138680	-0.134856	-0.140353	-0.135013	-0.149616	-0.148893	-0.155426
-0.003199	-0.001351	-0.000214	-0.000735	0.000351	0.000054	-0.001087	-0.001111	-0.002144	-0.001602	-0.000329	-0.000605	-0.001275	-0.000522	-0.000860	-0.001595	-0.000691	0.000183	0.000630	-0.001961	-0.000001	0.000632	-0.000411	-0.000595	0.000968	0.001183	0.001517	-0.000378	-0.000353	-0.000293	0.002739	0.001660	0.004280	0.003412	0.000766	0.002893	0.002273	0.002151	-0.136087	-0.136175	-0.134663	-0.134386	-0.141009	-0.134235	-0.134781	-0.138032	-0.135001	-0.151485	-0.148455	-0.151095
0.000472	-0.001247	-0.000173	-0.000616	-0.002916	-0.000335	-0.000765	-0.002137	-0.002569	-0.001151	-0.000605	-0.002624	-0.001360	-0.002163	0.000791	-0.000193	-0.001458	0.000431	0.000664	-0.000957	-0.000139	0.000676	0.000305	0.000645	-0.000012	0.001137	0.001078	0.000233	0.001421	0.000489	0.001332	0.000605	0.003133	0.000792	0.005065	0.002152	0.003583	0.004528	-0.135722	-0.135441	-0.135713	-0.136730	-0.139552	-0.137101	-0.134196	-0.136748	-0.138744	-0.152270	-0.146960	-0.151224
0.000097	-0.000497	-0.000541	-0.001289	-0.003629	0.000274	-0.001543	-0.000030	-0.000727	-0.003687	-0.001491	-0.001627	-0.001208	-0.001216	-0.002042	0.000261	-0.001652	-0.001344	0.001760	0.000229	0.001383	-0.000335	-0.000146	0.001716	0.001457	-0.000610	0.000249	-0.000321	0.001509	0.000713	0.001911	0.000194	0.001732	0.001764	0.001349	0.003466	0.002967	0.002472	-0.138807	-0.139175	-0.137731	-0.136357	-0.139635	-0.138834	-0.138198	-0.141463	-0.132440	-0.149662	-0.152347	-0.153630
-0.001847	0.000800	-0.000642	-0.002278	-0.001843	0.000285	-0.001287	-0.001036	-0.001455	0.000558	-0.000947	-0.000875	-0.002408	-0.000329	-0.000160	-0.000257	-0.003257	-0.001419	0.000093	-0.000167	0.002224	0.001315	0.001042	0.001214	0.000816	0.000715	0.003589	0.001471	-0.000346	0.001660	0.002084	0.001364	0.002192	0.002399	0.002045	0.003457	0.001820	0.002456	-0.136108	-0.138751	-0.138524	-0.137629	-0.141358	-0.138683	-0.136115	-0.140059	-0.139486	-0.151092	-0.149599	-0.151988
-0.001746	-0.000627	0.000183	-0.002076	-0.001141	-0.002354	0.000301	-0.001483	-0.001238	0.000060	-0.000854	-0.000745	-0.001185	-0.002073	-0.001107	-0.000239	-0.002669	0.000150	0.000413	0.000293	-0.000166	0.001172	0.001001	0.001775	0.001495	0.001124	0.001644	-0.000719	-0.000264	0.001392	0.001237	0.001901	0.001132	0.003707	0.000655	0.002363	0.003768	0.001896	-0.136808	-0.136611	-0.135304	-0.135630	-0.140492	-0.135147	-0.132194	-0.137605	-0.135897	-0.151361	-0.148951	-0.150765
-0.000839	-0.001998	0.000418	-0.003089	-0.000931	-0.000506	0.000949	0.000249	-0.002244	0.000312	-0.001847	0.000957	0.000542	-0.001142	-0.001110	-0.003258	-0.001111	-0.001270	-0.000547	-0.001711	0.002264	0.001681	0.000275	0.000562	0.001096	0.002411	0.000728	-0.001256	-0.000239	0.002212	-0.000507	-0.001147	0.003039	0.001214	0.003251	0.001536	0.003275	0.002533	-0.141123	-0.142437	-0.139696	-0.141940	-0.142905	-0.142701	-0.141247	-0.144503	-0.139315	-0.155874	-0.153641	-0.156205
0.000410	-0.001264	-0.001475	-0.001855	-0.004039	-0.001047	0.000751	0.001356	-0.001322	-0.001081	-0.000073	-0.001106	-0.002810	-0.001332	-0.000718	0.000136	-0.001840	-0.001444	0.000331	-0.000229	-0.000356	0.000455	0.000829	-0.002088	0.002841	0.001659	0.002710	0.000937	0.000993	0.000703	0.002544	-0.001290	0.002100	0.000662	0.000274	0.001449	0.003209	0.002902	-0.138217	-0.139156	-0.137160	-0.136342	-0.143437	-0.139586	-0.139713	-0.138806	-0.138928	-0.153108	-0.150850	-0.155375
0.000114	0.003296	0.002022	0.002776	-0.000091	-0.000355	0.001828	0.003067	0.002754	0.001570	0.002180	0.000650	0.002194	0.000233	0.001466	-0.002494	0.001459	-0.001835	-0.002208	-0.000374	-0.019949	-0.018962	-0.020421	-0.020313	-0.020614	-0.023981	-0.022812	-0.020421	-0.021548	-0.026683	-0.022370	-0.033033	-0.042671	-0.050746	-0.040786	-0.055565	-0.051795	-0.028901	-0.016174	-0.014312	-0.013192	-0.014068	-0.016464	-0.014753	-0.013157	-0.013728	-0.012139	-0.019066	-0.019996	-0.019889
0.000135	0.002112	0.001166	0.001829	0.000308	0.000172	0.001249	0.003121	0.002070	0.001641	0.001763	0.001660	0.002343	-0.000448	0.000612	0.000665	0.001254	-0.001238	-0.000355	-0.000202	-0.026621	-0.028583	-0.028560	-0.027057	-0.027192	-0.027518	-0.030153	-0.026178	-0.027210	-0.034527	-0.026310	-0.037724	-0.045189	-0.053977	-0.047318	-0.056815	-0.054994	-0.035025	-0.016261	-0.012746	-0.014407	-0.014939	-0.016509	-0.014738	-0.014621	-0.014131	-0.014926	-0.017070	-0.019542	-0.018080
-0.001327	0.001769	0.002505	0.001308	0.000893	0.000889	0.001319	0.004825	0.003686	0.001553	0.001459	0.001011	0.002793	0.001152	0.001934	-0.000218	0.001060	-0.001076	-0.002299	-0.000453	-0.030741	-0.031009	-0.033844	-0.032014	-0.032050	-0.032059	-0.034438	-0.028859	-0.032195	-0.037492	-0.033867	-0.042860	-0.049294	-0.058079	-0.051810	-0.062583	-0.058921	-0.041553	-0.018244	-0.015494	-0.017213	-0.016163	-0.016683	-0.016022	-0.016032	-0.016547	-0.016578	-0.019487	-0.020717	-0.023084
-0.001152	0.002289	0.003167	0.002079	0.000110	-0.000212	0.002919	0.004907	0.002472	0.001684	0.002390	0.002570	0.004470	0.000717	0.000666	-0.001813	0.001308	-0.001510	-0.003757	-0.000089	-0.029558	-0.032009	-0.033391	-0.032890	-0.032527	-0.034985	-0.033031	-0.030121	-0.031202	-0.038516	-0.033333	-0.041861	-0.050755	-0.059647	-0.051927	-0.063002	-0.060207	-0.039467	-0.018578	-0.013520	-0.017618	-0.016272	-0.018719	-0.016311	-0.014759	-0.014796	-0.015248	-0.019933	-0.020405	-0.021483
-0.000963	0.002427	0.002017	0.000416	0.000504	0.001493	0.003256	0.003756	0.001378	0.001308	0.002216	0.000832	0.001416	0.001975	0.002266	-0.000665	0.002053	-0.001341	-0.002717	0.001248	-0.031090	-0.032599	-0.033153	-0.032550	-0.032268	-0.033935	-0.032366	-0.028655	-0.030059	-0.038397	-0.033084	-0.042650	-0.051105	-0.060450	-0.051060	-0.064519	-0.061258	-0.040027	-0.017307	-0.015554	-0.017159	-0.015314	-0.018258	-0.015160	-0.016340	-0.016408	-0.015823	-0.021082	-0.021689	-0.021388
-0.000760	0.003110	0.002027	0.000699	0.000658	0.000838	0.003734	0.003585	0.002796	0.002054	0.001499	0.001551	0.003960	0.000238	0.000268	-0.000825	-0.000028	-0.001316	-0.002250	0.001213	-0.031947	-0.032311	-0.031987	-0.033253	-0.033122	-0.034544	-0.032671	-0.031725	-0.031476	-0.037667	-0.033804	-0.041313	-0.051462	-0.057935	-0.052448	-0.064741	-0.059917	-0.040085	-0.019934	-0.014648	-0.016227	-0.018282	-0.018996	-0.015495	-0.014362	-0.015881	-0.015254	-0.021853	-0.020220	-0.020965
-0.000002	0.001020	-0.000257	-0.001998	-0.002093	-0.000192	0.000432	-0.000389	-0.000547	0.000125	-0.003040	-0.000679	-0.000693	-0.000679	0.000062	0.001720	0.000804	0.000682	0.000267	-0.000500	0.041310	0.041569	0.039345	0.034837	0.045042	0.040713	0.034974	0.043557	0.036795	0.029660	0.036987	0.029576	0.010328	0.004669	0.013565	-0.002693	-0.003193	0.030161	0.002707	0.001133	-0.000113	0.001482	0.002394	0.003378	0.002475	0.003246	0.001875	0.001987	0.001805	0.002179
-0.000229	-0.001424	-0.002293	-0.003977	-0.003920	-0.002269	-0.002375	-0.003054	-0.006399	-0.002059	-0.002900	-0.002429	-0.004344	-0.002409	-0.002013	-0.000352	-0.000614	0.000528	0.004216	0.000924	-0.019561	-0.016374	-0.017224	-0.014780	-0.018132	-0.017965	-0.018850	-0.019295	-0.019808	-0.005588	-0.015789	-0.004391	0.013427	0.015439	0.011445	0.010168	0.008988	-0.009935	-0.006798	-0.009954	-0.006035	-0.007983	-0.007793	-0.008852	-0.009651	-0.007800	-0.007449	-0.008333	-0.007997	-0.007955
-0.000938	-0.001399	-0.003398	-0.003990	-0.003129	-0.001932	-0.002361	-0.003525	-0.004252	-0.003380	-0.004418	-0.001913	-0.003768	-0.001405	-0.001712	0.000833	0.000074	-0.000440	0.003172	0.000607	-0.019321	-0.016747	-0.019121	-0.015211	-0.017282	-0.017496	-0.018580	-0.019492	-0.020159	-0.007915	-0.016720	-0.005579	0.014193	0.015703	0.014124	0.011306	0.009579	-0.008513	-0.005732	-0.008720	-0.005966	-0.007846	-0.008123	-0.006359	-0.009925	-0.009615	-0.007432	-0.009851	-0.009811	-0.008460
0.000036	-0.000702	-0.002251	-0.002174	-0.002660	-0.003423	-0.001457	-0.003070	-0.005502	-0.001109	-0.005164	-0.002223	-0.003504	-0.002877	-0.001800	-0.000496	-0.002204	-0.000578	0.002688	0.001240	-0.019452	-0.018742	-0.016711	-0.015273	-0.018952	-0.019310	-0.018882	-0.017402	-0.018708	-0.006126	-0.015544	-0.005175	0.011424	0.015808	0.011758	0.011307	0.009892	-0.009719	-0.008666	-0.008078	-0.007741	-0.008215	-0.009591	-0.008594	-0.008977	-0.008515	-0.007867	-0.008087	-0.009809	-0.009238
-0.000338	-0.000360	-0.001061	-0.003554	-0.003593	-0.002397	-0.002292	-0.002992	-0.005991	-0.000825	-0.003709	-0.002786	-0.004297	-0.002463	-0.002023	0.000358	-0.001370	-0.001827	0.003407	0.000992	-0.019522	-0.017658	-0.015227	-0.013368	-0.017015	-0.018317	-0.017094	-0.018187	-0.016358	-0.004567	-0.015438	-0.004853	0.013616	0.016413	0.012158	0.012809	0.012108	-0.007152	-0.007794	-0.010849	-0.005911	-0.009295	-0.008606	-0.007596	-0.008012	-0.008240	-0.008121	-0.010077	-0.010528	-0.008498
0.000305	0.002345	0.002417	0.001495	0.000728	0.000080	0.002428	0.001472	0.002005	0.001626	-0.001219	0.002974	0.001331	-0.000590	0.000678	-0.000716	0.000596	-0.001440	-0.002265	-0.000882	-0.018593	-0.019332	-0.019074	-0.021334	-0.019098	-0.018000	-0.021493	-0.016115	-0.019302	-0.025218	-0.021113	-0.025994	-0.035581	-0.043196	-0.035062	-0.045769	-0.045414	-0.025110	-0.018787	-0.019007	-0.015946	-0.018546	-0.019437	-0.019623	-0.018771	-0.016706	-0.017178	-0.021645	-0.021731	-0.021686
0.001339	0.002505	0.001517	0.001562	0.000179	-0.000874	0.001732	0.000594	0.002291	0.001731	-0.000244	0.000934	0.001288	0.000023	0.000701	-0.002137	0.000108	0.000242	0.000045	-0.001266	-0.015928	-0.019328	-0.017272	-0.020014	-0.019009	-0.018964	-0.019746	-0.016701	-0.018952	-0.025893	-0.022003	-0.026833	-0.035636	-0.042037	-0.036910	-0.044320	-0.044065	-0.025108	-0.018156	-0.015305	-0.016990	-0.016846	-0.017315	-0.017939	-0.015702	-0.015374	-0.016305	-0.023256	-0.021555	-0.021478
-0.000408	0.001883	0.001832	-0.000238	-0.000025	-0.000597	0.003153	0.001362	0.001646	0.000289	0.000485	0.001426	0.000393	0.000460	0.001081	0.000277	0.001116	-0.001866	0.000410	-0.000437	-0.017989	-0.019424	-0.017569	-0.022975	-0.020196	-0.019164	-0.021253	-0.018694	-0.021731	-0.024195	-0.020940	-0.028901	-0.036528	-0.042818	-0.037129	-0.045870	-0.045301	-0.026796	-0.019526	-0.018802	-0.018722	-0.018342	-0.020003	-0.019927	-0.018620	-0.018504	-0.018433	-0.022184	-0.022647	-0.020188
-0.000619	0.001218	0.000073	0.000544	0.000498	0.000496	0.000827	0.002116	0.000193	0.002141	0.002284	0.001216	0.001438	0.000630	-0.001034	-0.000618	0.000030	0.000124	-0.000670	0.001043	-0.011279	-0.007947	-0.007613	-0.007800	-0.004416	-0.008358	-0.006198	-0.007248	-0.010425	-0.014243	-0.009207	-0.010060	-0.023601	-0.025796	-0.019902	-0.031570	-0.031857	-0.010010	0.003944	0.004327	0.004177	0.003616	0.003650	0.003685	0.003186	0.004916	0.005536	0.004636	0.003431	0.006171
-0.000924	0.001845	-0.001481	0.001531	-0.000102	0.000898	0.000648	-0.000020	0.000104	0.000034	-0.000442	0.001431	0.002503	0.001283	-0.000119	0.001463	-0.000552	0.000911	-0.000626	-0.000109	-0.004165	-0.001761	-0.003405	0.000116	0.003199	-0.002771	-0.001609	-0.001002	-0.002825	-0.003232	0.002260	-0.006181	-0.015285	-0.021099	-0.013224	-0.026694	-0.025162	-0.004984	0.005114	0.005000	0.004008	0.002679	0.004418	0.003382	0.004609	0.004639	0.003903	0.004309	0.004895	0.003837
-0.000236	-0.000488	-0.000357	0.001639	0.002470	0.001048	0.001396	0.002851	0.001287	0.001719	0.000238	0.001108	-0.000146	0.002231	0.000460	-0.000315	-0.001077	0.000954	-0.001521	-0.001758	-0.008671	-0.006076	-0.005530	-0.003858	-0.003971	-0.005651	-0.006115	-0.008397	-0.008526	-0.012335	-0.005284	-0.010663	-0.025219	-0.027268	-0.018742	-0.031266	-0.033312	-0.010131	0.003209	0.003615	0.002112	0.003465	0.000863	0.004388	0.003347	0.003849	0.003649	0.003942	0.006396	0.002191
0.003120	0.001119	-0.001783	0.000201	-0.000664	-0.000506	-0.000360	0.000254	-0.001935	0.000272	-0.003436	-0.002567	0.000111	0.002421	-0.001192	-0.001478	-0.000758	0.001864	0.001019	-0.000066	0.032073	0.035485	0.035196	0.036545	0.033894	0.035456	0.036601	0.036517	0.033935	0.032887	0.037119	0.031765	0.016037	0.008694	0.018092	0.006265	0.004203	0.028343	-0.000138	0.001879	0.003519	0.000960	0.001538	0.000388	0.002209	0.001516	0.001791	0.001023	0.001309	0.000070
-0.000094	-0.000375	0.000713	0.001191	0.001382	0.002092	0.001756	0.000514	0.000564	0.001402	0.001210	0.001977	0.001181	0.001099	-0.000546	-0.001212	0.000594	-0.000282	-0.001940	0.000321	-0.004075	-0.003896	-0.003761	-0.004616	-0.002954	-0.004101	-0.007385	-0.007449	-0.005830	-0.007373	-0.005659	-0.012370	-0.022631	-0.025374	-0.017423	-0.029883	-0.030709	-0.010773	0.001268	0.002747	0.003098	0.003921	0.001700	0.004052	0.002867	0.003994	0.003810	0.003037	0.005167	0.004887
0.000901	0.001509	-0.000269	0.002198	0.000351	-0.000231	-0.001032	0.001084	0.001444	0.001442	0.000737	0.000677	-0.000056	0.000162	0.001717	0.000285	0.001002	-0.000200	-0.001532	-0.000249	-0.002672	-0.004115	-0.005061	-0.001732	0.003881	-0.000592	-0.004972	-0.007370	-0.003295	-0.006771	-0.002745	-0.007869	-0.017763	-0.025253	-0.016171	-0.030829	-0.029262	-0.010799	0.002488	0.004170	0.003161	0.003497	0.003099	0.003334	0.002803	0.003270	0.003471	0.002989	0.004860	0.003395
[truncated: 81 more columns]
