# Supplementary material for: Introgression and disruption of migration routes have shaped the genetic integrity of wildebeest populations
Source: Nat Commun. 2024 Apr 12;15:2921. doi: 10.1038/s41467-024-47015-y (PMC11014984; doi:10.1038/s41467-024-47015-y)
Supplement: Supplementary file 10 — Source Data [file 41467_2024_47015_MOESM10_ESM.zip › source_data/SuppFig10.evalAdmix/K8.corres]

NA	0.069782	-0.042454	-0.021982	-0.089757	0.000800	-0.020517	-0.046804	-0.084041	-0.049492	-0.026529	-0.052764	-0.042145	-0.040852	-0.016933	0.046599	0.050595	0.095080	0.126423	0.065226	-0.000484	0.000102	0.000246	0.000402	-0.000491	0.000681	0.001257	0.000581	0.002516	0.002073	0.000403	0.000150	0.000297	0.000719	-0.000373	0.000979	0.002334	-0.000283	-0.001174	-0.000154	-0.000476	-0.001190	0.000316	-0.000659	-0.000229	0.002246	0.000360	0.000138	0.000401	-0.001675
0.069782	NA	-0.009534	0.005375	-0.078132	0.012872	-0.005433	-0.048334	-0.094190	-0.022009	-0.005508	-0.019315	-0.022043	-0.057137	-0.031969	0.028683	0.043950	0.041563	0.071595	0.067416	0.001339	0.001645	0.001644	-0.000095	0.001757	0.002087	-0.002084	0.000957	0.001168	0.000854	-0.001503	-0.000809	0.000465	-0.001195	0.001750	0.001089	-0.000539	-0.001441	-0.000411	-0.000155	-0.000107	-0.000717	-0.000610	0.001596	-0.000671	-0.000157	-0.000401	0.000314	0.000106	-0.001395
-0.042454	-0.009534	NA	-0.028714	-0.048042	-0.001917	0.158417	0.357134	-0.059116	-0.051363	0.043146	0.060622	-0.023414	0.013950	0.061894	-0.071546	-0.038049	-0.065396	-0.111749	-0.065569	-0.000293	-0.001336	-0.000250	-0.001180	-0.001136	-0.001845	0.000877	-0.000088	0.000951	0.000355	-0.000225	-0.001240	-0.000726	0.001092	-0.000734	0.000084	-0.000322	0.000939	0.001230	-0.000908	-0.000925	0.000380	0.000030	-0.000940	-0.000118	-0.001230	0.000234	-0.000062	0.001715	0.001371
-0.021982	0.005375	-0.028714	NA	0.038549	-0.006246	-0.071208	0.083567	0.208089	0.051697	0.033455	0.015002	-0.011699	0.001455	-0.004565	-0.057353	-0.001601	-0.040867	-0.070971	-0.059036	-0.000110	-0.001410	0.000557	0.000539	-0.000017	0.001030	-0.001595	-0.000074	-0.001690	-0.000307	0.000814	0.001085	0.002000	0.000578	0.000637	0.002317	0.000344	-0.000168	-0.001476	0.000397	0.000272	-0.000793	0.000517	0.001123	-0.002375	0.000241	0.000630	0.002448	-0.000314	-0.000231
-0.089757	-0.078132	-0.048042	0.038549	NA	-0.022363	0.055068	-0.065827	0.222375	0.261717	0.095697	0.011540	0.025910	0.068111	-0.012664	-0.077604	-0.035237	-0.051168	-0.122902	-0.059407	-0.000235	0.000315	-0.000220	0.001602	-0.001284	-0.001960	-0.000078	-0.001116	0.001052	-0.000211	-0.000254	0.000716	0.001646	0.000784	0.001370	0.000735	-0.000357	-0.000352	0.000549	-0.000257	0.000452	0.000493	-0.000866	-0.000388	0.000064	0.000715	-0.001330	0.000478	0.001052	-0.000597
0.000800	0.012872	-0.001917	-0.006246	-0.022363	NA	0.018398	-0.011445	-0.019361	0.029807	0.011619	-0.031473	-0.024787	0.017784	0.057340	-0.000029	-0.009495	-0.004393	-0.032044	0.027737	-0.000071	-0.001159	0.000265	-0.001011	-0.000070	0.000477	0.000940	0.000044	-0.001086	-0.000625	0.002174	0.000677	-0.000079	-0.000786	-0.000975	-0.001648	0.002307	-0.001356	-0.000384	-0.000249	0.000418	-0.000865	-0.001416	0.000904	0.001103	0.001489	-0.000346	-0.001454	-0.000993	-0.000476
-0.020517	-0.005433	0.158417	-0.071208	0.055068	0.018398	NA	0.132008	-0.098637	0.034650	-0.020738	0.132392	0.010731	0.031808	0.005012	-0.031176	-0.011343	-0.067812	-0.112588	-0.060251	-0.000659	0.000340	0.000194	-0.000600	-0.000603	-0.000629	-0.000198	-0.000380	0.000406	-0.000021	0.000480	-0.001135	0.000694	0.000286	0.000901	-0.001504	-0.003094	0.000003	0.000317	-0.000747	0.000239	-0.000513	-0.000879	0.000501	0.001358	0.000090	-0.000632	-0.001094	-0.000201	0.000676
-0.046804	-0.048334	0.357134	0.083567	-0.065827	-0.011445	0.132008	NA	0.079895	-0.018151	0.000337	0.114313	-0.050491	-0.024104	0.002633	-0.089621	-0.058922	-0.067302	-0.113015	-0.080415	-0.001043	-0.000957	-0.001845	-0.002329	0.001072	-0.000702	-0.001601	0.002248	0.000146	-0.000938	0.000947	-0.000920	-0.000053	-0.000260	0.000574	0.000148	0.000537	0.000818	0.000232	-0.000987	-0.001985	0.000203	0.000286	-0.000073	0.000450	-0.000516	0.001056	-0.001570	0.002053	0.001805
-0.084041	-0.094190	-0.059116	0.208089	0.222375	-0.019361	-0.098637	0.079895	NA	0.091988	0.107429	0.020332	0.135555	0.032805	-0.026894	-0.055213	-0.047325	-0.082025	-0.124523	-0.080842	-0.000428	0.000120	-0.000184	0.002034	-0.000327	0.000438	0.000083	0.001901	-0.000381	0.000630	0.001140	0.001093	0.001331	0.000699	-0.000501	0.001559	0.000985	-0.001819	0.000361	0.000081	-0.000162	0.000194	0.000585	0.000195	-0.000903	-0.000260	-0.000274	0.000176	-0.000906	0.000926
-0.049492	-0.022009	-0.051363	0.051697	0.261717	0.029807	0.034650	-0.018151	0.091988	NA	0.028325	-0.004535	0.058759	-0.000846	0.000248	-0.052679	-0.018695	-0.072861	-0.101908	-0.067877	-0.000329	-0.000820	-0.000121	0.000554	0.002412	-0.000440	-0.000076	-0.000664	-0.001781	-0.002563	-0.000692	-0.000947	0.000804	-0.000843	0.000061	-0.000968	-0.000099	-0.001402	0.001832	0.000094	0.000871	0.001220	-0.001541	0.000251	0.000565	0.000219	-0.000334	-0.001583	-0.000607	0.001913
-0.026529	-0.005508	0.043146	0.033455	0.095697	0.011619	-0.020738	0.000337	0.107429	0.028325	NA	-0.015834	0.038526	0.074830	-0.011925	-0.050595	-0.047637	-0.036507	-0.071353	-0.059701	0.000221	-0.000230	0.000149	0.000055	0.000450	-0.000792	-0.000282	0.001423	0.001005	-0.001400	-0.001795	0.002573	-0.001457	-0.000007	0.002003	0.000883	0.001891	0.000903	-0.000190	-0.000079	0.000319	0.000788	-0.000936	-0.001308	-0.000337	-0.002184	0.000655	0.000353	-0.001632	-0.000099
-0.052764	-0.019315	0.060622	0.015002	0.011540	-0.031473	0.132392	0.114313	0.020332	-0.004535	-0.015834	NA	0.172151	-0.023739	-0.050585	-0.055699	-0.041298	-0.059600	-0.078939	-0.033280	0.000411	0.000330	-0.000195	-0.001463	-0.000666	0.000881	0.001010	0.001505	-0.000326	0.000117	0.000395	-0.001927	0.000513	-0.001332	0.000463	-0.000785	-0.000254	0.002079	0.001440	0.000288	0.000031	-0.001515	0.000099	0.000747	0.000855	0.001447	-0.000908	-0.001241	0.000321	0.000143
-0.042145	-0.022043	-0.023414	-0.011699	0.025910	-0.024787	0.010731	-0.050491	0.135555	0.058759	0.038526	0.172151	NA	0.062812	-0.019462	-0.046608	-0.022108	-0.050452	-0.092161	-0.060744	0.001643	0.002127	0.001416	0.001138	0.001403	-0.000502	-0.000754	-0.001122	0.000150	-0.000499	0.000516	0.000817	-0.001510	0.001190	-0.000899	-0.000259	0.000900	-0.000072	0.000553	-0.000322	-0.000320	0.000334	0.000402	0.000456	0.000728	-0.000529	-0.001069	-0.000169	-0.001834	0.000837
-0.040852	-0.057137	0.013950	0.001455	0.068111	0.017784	0.031808	-0.024104	0.032805	-0.000846	0.074830	-0.023739	0.062812	NA	0.115539	-0.007839	0.014455	-0.031056	-0.099043	-0.058244	-0.001886	0.000121	-0.000370	0.002108	-0.000946	0.000344	-0.000169	-0.000901	0.000476	-0.000830	0.001473	0.002379	-0.002831	-0.000567	-0.000029	-0.000263	-0.000278	-0.001422	0.000002	-0.000294	-0.000714	-0.001010	-0.001298	0.001649	0.000882	0.000611	-0.000251	0.001128	-0.000168	-0.001094
-0.016933	-0.031969	0.061894	-0.004565	-0.012664	0.057340	0.005012	0.002633	-0.026894	0.000248	-0.011925	-0.050585	-0.019462	0.115539	NA	-0.002447	-0.023259	-0.027151	-0.006530	0.008008	0.001239	0.001125	0.001565	-0.000391	0.001621	-0.002529	0.001241	-0.000123	-0.001273	0.000170	-0.001210	0.000171	-0.000505	-0.000846	-0.000461	-0.001243	-0.002522	0.001064	-0.000675	0.000270	-0.000239	0.000234	-0.002238	0.000499	-0.001112	-0.001034	0.000820	0.000479	0.001147	-0.000431
0.046599	0.028683	-0.071546	-0.057353	-0.077604	-0.000029	-0.031176	-0.089621	-0.055213	-0.052679	-0.050595	-0.055699	-0.046608	-0.007839	-0.002447	NA	0.062201	0.067338	0.046326	0.158052	-0.001208	0.000050	-0.001216	-0.000205	0.000167	0.000874	-0.000402	-0.000909	-0.000733	0.001186	-0.001896	0.000588	0.001151	0.001102	-0.001308	0.000543	-0.001483	0.001122	0.000272	0.000615	-0.000734	0.001834	0.003191	-0.000480	-0.000191	-0.001540	-0.000930	-0.000281	-0.000248	0.000866
0.050595	0.043950	-0.038049	-0.001601	-0.035237	-0.009495	-0.011343	-0.058922	-0.047325	-0.018695	-0.047637	-0.041298	-0.022108	0.014455	-0.023259	0.062201	NA	-0.008704	0.010492	0.057140	-0.001907	0.000335	-0.000784	-0.000759	-0.000306	0.000989	-0.000771	-0.001489	0.000207	0.000814	0.001216	0.000266	-0.001307	0.000073	-0.001191	0.000345	-0.000559	0.000900	0.001681	0.000880	0.000512	-0.001236	-0.001274	-0.001200	-0.000429	-0.001029	0.001011	0.002228	-0.000710	-0.000041
0.095080	0.041563	-0.065396	-0.040867	-0.051168	-0.004393	-0.067812	-0.067302	-0.082025	-0.072861	-0.036507	-0.059600	-0.050452	-0.031056	-0.027151	0.067338	-0.008704	NA	0.173309	0.064039	0.002440	0.000279	0.000684	0.000489	-0.001710	0.000808	0.001234	0.000120	0.001860	0.003116	0.000152	-0.000583	-0.000158	-0.000025	0.000702	-0.000176	-0.000053	0.001603	-0.001767	0.001659	0.000791	-0.000222	0.001626	-0.001810	0.001176	-0.000455	-0.000516	-0.000955	0.000361	0.000507
0.126423	0.071595	-0.111749	-0.070971	-0.122902	-0.032044	-0.112588	-0.113015	-0.124523	-0.101908	-0.071353	-0.078939	-0.092161	-0.099043	-0.006530	0.046326	0.010492	0.173309	NA	0.122275	0.001639	-0.001828	-0.001043	-0.001006	-0.000735	0.000077	0.000687	-0.000459	-0.000629	-0.001902	-0.000298	-0.000821	-0.000445	-0.000400	-0.000681	-0.000988	-0.001204	-0.001232	-0.000908	0.000143	0.001497	0.001507	0.001688	-0.000181	-0.000491	0.000678	-0.000008	-0.000467	-0.001419	-0.000917
0.065226	0.067416	-0.065569	-0.059036	-0.059407	0.027737	-0.060251	-0.080415	-0.080842	-0.067877	-0.059701	-0.033280	-0.060744	-0.058244	0.008008	0.158052	0.057140	0.064039	0.122275	NA	-0.000940	0.001171	-0.000285	0.000555	-0.000310	0.000113	0.000446	-0.001116	-0.002167	-0.000218	-0.001545	-0.001694	0.000251	-0.000208	-0.000895	-0.000696	0.001694	0.000295	-0.000871	-0.000564	-0.000220	0.000549	0.001309	-0.000613	-0.000127	0.000917	0.002210	0.001156	0.002285	-0.001470
-0.000484	0.001339	-0.000293	-0.000110	-0.000235	-0.000071	-0.000659	-0.001043	-0.000428	-0.000329	0.000221	0.000411	0.001643	-0.001886	0.001239	-0.001208	-0.001907	0.002440	0.001639	-0.000940	NA	0.041069	0.043985	0.037656	0.042172	0.042553	0.042625	0.041906	0.045967	0.020447	0.037185	0.018980	-0.009197	-0.015770	0.006359	-0.027295	-0.027136	0.018062	0.000186	-0.000747	-0.001346	0.000008	0.000242	-0.000905	-0.001850	-0.000170	0.000174	-0.001389	0.000900	-0.000409
0.000102	0.001645	-0.001336	-0.001410	0.000315	-0.001159	0.000340	-0.000957	0.000120	-0.000820	-0.000230	0.000330	0.002127	0.000121	0.001125	0.000050	0.000335	0.000279	-0.001828	0.001171	0.041069	NA	0.040218	0.038310	0.043466	0.039319	0.037885	0.043657	0.043263	0.023927	0.035586	0.015798	-0.008921	-0.014715	0.004175	-0.027473	-0.030309	0.018411	-0.001451	0.001573	-0.000916	0.001298	-0.000023	-0.001204	0.000706	-0.001049	0.001985	-0.001253	-0.000005	0.000172
0.000246	0.001644	-0.000250	0.000557	-0.000220	0.000265	0.000194	-0.001845	-0.000184	-0.000121	0.000149	-0.000195	0.001416	-0.000370	0.001565	-0.001216	-0.000784	0.000684	-0.001043	-0.000285	0.043985	0.040218	NA	0.039526	0.040037	0.040894	0.037684	0.041486	0.043730	0.022995	0.039729	0.016824	-0.006580	-0.018583	0.003615	-0.024098	-0.030410	0.016145	-0.002012	-0.000517	-0.002557	-0.002087	-0.000063	-0.000761	0.001894	0.000837	0.000964	0.000761	-0.000288	0.000773
0.000402	-0.000095	-0.001180	0.000539	0.001602	-0.001011	-0.000600	-0.002329	0.002034	0.000554	0.000055	-0.001463	0.001138	0.002108	-0.000391	-0.000205	-0.000759	0.000489	-0.001006	0.000555	0.037656	0.038310	0.039526	NA	0.041302	0.041598	0.037526	0.036423	0.035571	0.024756	0.036895	0.021137	-0.006464	-0.018545	0.002633	-0.021773	-0.028336	0.017146	-0.000423	-0.002503	0.002256	0.000018	0.001056	0.000097	-0.000757	0.000219	0.000324	-0.000061	0.000283	-0.001555
-0.000491	0.001757	-0.001136	-0.000017	-0.001284	-0.000070	-0.000603	0.001072	-0.000327	0.002412	0.000450	-0.000666	0.001403	-0.000946	0.001621	0.000167	-0.000306	-0.001710	-0.000735	-0.000310	0.042172	0.043466	0.040037	0.041302	NA	0.039289	0.040163	0.039870	0.043044	0.020747	0.040159	0.019304	-0.007841	-0.018470	0.003743	-0.029483	-0.028640	0.022100	0.000522	-0.000584	-0.000054	-0.000196	-0.000883	0.000552	-0.000923	0.001958	-0.001265	0.000223	-0.001571	0.001013
0.000681	0.002087	-0.001845	0.001030	-0.001960	0.000477	-0.000629	-0.000702	0.000438	-0.000440	-0.000792	0.000881	-0.000502	0.000344	-0.002529	0.000874	0.000989	0.000808	0.000077	0.000113	0.042553	0.039319	0.040894	0.041598	0.039289	NA	0.041501	0.041606	0.046290	0.020532	0.038262	0.020657	-0.010420	-0.018288	0.002915	-0.027049	-0.028980	0.018481	0.000187	-0.000633	0.000399	0.001791	-0.001648	-0.001006	0.000588	0.000879	-0.000183	0.000025	-0.000273	-0.001054
0.001257	-0.002084	0.000877	-0.001595	-0.000078	0.000940	-0.000198	-0.001601	0.000083	-0.000076	-0.000282	0.001010	-0.000754	-0.000169	0.001241	-0.000402	-0.000771	0.001234	0.000687	0.000446	0.042625	0.037885	0.037684	0.037526	0.040163	0.041501	NA	0.047109	0.044571	0.023233	0.036343	0.023466	-0.011733	-0.017229	0.005176	-0.023932	-0.025417	0.018734	-0.000662	-0.000531	-0.000215	-0.000062	0.001380	0.001303	0.000025	-0.001015	-0.000231	-0.001497	0.000474	-0.002416
0.000581	0.000957	-0.000088	-0.000074	-0.001116	0.000044	-0.000380	0.002248	0.001901	-0.000664	0.001423	0.001505	-0.001122	-0.000901	-0.000123	-0.000909	-0.001489	0.000120	-0.000459	-0.001116	0.041906	0.043657	0.041486	0.036423	0.039870	0.041606	0.047109	NA	0.043702	0.022898	0.039261	0.017596	-0.008950	-0.017486	0.005337	-0.027449	-0.030354	0.020575	-0.000212	-0.002694	0.000255	-0.000486	-0.000154	0.000714	0.000506	0.000390	0.001736	0.002474	0.001208	-0.000111
0.002516	0.001168	0.000951	-0.001690	0.001052	-0.001086	0.000406	0.000146	-0.000381	-0.001781	0.001005	-0.000326	0.000150	0.000476	-0.001273	-0.000733	0.000207	0.001860	-0.000629	-0.002167	0.045967	0.043263	0.043730	0.035571	0.043044	0.046290	0.044571	0.043702	NA	0.024151	0.036973	0.018989	-0.007824	-0.018790	0.002380	-0.027653	-0.029741	0.020397	0.001372	-0.000841	0.000253	0.001599	-0.000486	0.001936	-0.002319	-0.001433	-0.002363	0.001425	-0.001376	-0.002350
0.002073	0.000854	0.000355	-0.000307	-0.000211	-0.000625	-0.000021	-0.000938	0.000630	-0.002563	-0.001400	0.000117	-0.000499	-0.000830	0.000170	0.001186	0.000814	0.003116	-0.001902	-0.000218	0.020447	0.023927	0.022995	0.024756	0.020747	0.020532	0.023233	0.022898	0.024151	NA	0.023540	0.025045	0.012237	0.015455	0.026052	0.003923	-0.002937	0.025936	0.001227	0.002672	-0.003328	0.001940	0.000607	-0.000681	0.002221	0.001297	-0.000441	-0.001550	-0.001379	-0.000132
0.000403	-0.001503	-0.000225	0.000814	-0.000254	0.002174	0.000480	0.000947	0.001140	-0.000692	-0.001795	0.000395	0.000516	0.001473	-0.001210	-0.001896	0.001216	0.000152	-0.000298	-0.001545	0.037185	0.035586	0.039729	0.036895	0.040159	0.038262	0.036343	0.039261	0.036973	0.023540	NA	0.021982	-0.007508	-0.015787	0.003026	-0.022703	-0.028231	0.019862	0.001471	0.002043	0.000157	0.001775	0.000984	0.000622	0.000584	-0.000436	-0.000667	0.000619	-0.000044	-0.000360
0.000150	-0.000809	-0.001240	0.001085	0.000716	0.000677	-0.001135	-0.000920	0.001093	-0.000947	0.002573	-0.001927	0.000817	0.002379	0.000171	0.000588	0.000266	-0.000583	-0.000821	-0.001694	0.018980	0.015798	0.016824	0.021137	0.019304	0.020657	0.023466	0.017596	0.018989	0.025045	0.021982	NA	0.013732	0.007577	0.012731	-0.004837	-0.006540	0.124111	-0.000839	0.001279	0.001409	-0.000693	-0.000807	-0.000069	-0.000542	-0.000319	-0.000780	0.000315	-0.000510	0.001281
0.000297	0.000465	-0.000726	0.002000	0.001646	-0.000079	0.000694	-0.000053	0.001331	0.000804	-0.001457	0.000513	-0.001510	-0.002831	-0.000505	0.001151	-0.001307	-0.000158	-0.000445	0.000251	-0.009197	-0.008921	-0.006580	-0.006464	-0.007841	-0.010420	-0.011733	-0.008950	-0.007824	0.012237	-0.007508	0.013732	NA	0.066026	0.093488	0.086769	0.075374	0.014035	-0.002765	-0.000775	-0.002569	0.000269	-0.001334	0.000617	0.000328	-0.000813	-0.000319	-0.001840	0.000352	0.002468
0.000719	-0.001195	0.001092	0.000578	0.000784	-0.000786	0.000286	-0.000260	0.000699	-0.000843	-0.000007	-0.001332	0.001190	-0.000567	-0.000846	0.001102	0.000073	-0.000025	-0.000400	-0.000208	-0.015770	-0.014715	-0.018583	-0.018545	-0.018470	-0.018288	-0.017229	-0.017486	-0.018790	0.015455	-0.015787	0.007577	0.066026	NA	0.057687	0.169754	0.223183	0.003587	-0.001692	0.002545	-0.000153	-0.000700	0.000544	0.000454	0.001141	-0.000117	0.001021	-0.001320	0.000086	-0.000223
-0.000373	0.001750	-0.000734	0.000637	0.001370	-0.000975	0.000901	0.000574	-0.000501	0.000061	0.002003	0.000463	-0.000899	-0.000029	-0.000461	-0.001308	-0.001191	0.000702	-0.000681	-0.000895	0.006359	0.004175	0.003615	0.002633	0.003743	0.002915	0.005176	0.005337	0.002380	0.026052	0.003026	0.012731	0.093488	0.057687	NA	0.041769	0.035725	0.015773	-0.001111	-0.002283	-0.000959	0.000897	0.001989	0.002457	-0.000467	-0.000568	0.000686	0.000828	0.000731	-0.000710
0.000979	0.001089	0.000084	0.002317	0.000735	-0.001648	-0.001504	0.000148	0.001559	-0.000968	0.000883	-0.000785	-0.000259	-0.000263	-0.001243	0.000543	0.000345	-0.000176	-0.000988	-0.000696	-0.027295	-0.027473	-0.024098	-0.021773	-0.029483	-0.027049	-0.023932	-0.027449	-0.027653	0.003923	-0.022703	-0.004837	0.086769	0.169754	0.041769	NA	0.383202	0.005348	0.001267	0.002048	-0.000438	-0.001094	-0.001138	0.000354	0.000506	0.002323	-0.001188	-0.000829	-0.001389	-0.000464
0.002334	-0.000539	-0.000322	0.000344	-0.000357	0.002307	-0.003094	0.000537	0.000985	-0.000099	0.001891	-0.000254	0.000900	-0.000278	-0.002522	-0.001483	-0.000559	-0.000053	-0.001204	0.001694	-0.027136	-0.030309	-0.030410	-0.028336	-0.028640	-0.028980	-0.025417	-0.030354	-0.029741	-0.002937	-0.028231	-0.006540	0.075374	0.223183	0.035725	0.383202	NA	-0.002843	0.000156	0.000768	-0.000324	-0.002030	-0.000578	-0.001566	-0.001330	-0.000224	-0.001326	0.001737	0.002462	0.001258
-0.000283	-0.001441	0.000939	-0.000168	-0.000352	-0.001356	0.000003	0.000818	-0.001819	-0.001402	0.000903	0.002079	-0.000072	-0.001422	0.001064	0.001122	0.000900	0.001603	-0.001232	0.000295	0.018062	0.018411	0.016145	0.017146	0.022100	0.018481	0.018734	0.020575	0.020397	0.025936	0.019862	0.124111	0.014035	0.003587	0.015773	0.005348	-0.002843	NA	-0.001079	-0.000526	-0.000555	0.000407	-0.000479	0.001328	-0.000431	-0.000081	-0.002053	-0.001260	0.000337	0.001486
-0.001174	-0.000411	0.001230	-0.001476	0.000549	-0.000384	0.000317	0.000232	0.000361	0.001832	-0.000190	0.001440	0.000553	0.000002	-0.000675	0.000272	0.001681	-0.001767	-0.000908	-0.000871	0.000186	-0.001451	-0.002012	-0.000423	0.000522	0.000187	-0.000662	-0.000212	0.001372	0.001227	0.001471	-0.000839	-0.002765	-0.001692	-0.001111	0.001267	0.000156	-0.001079	NA	0.057114	0.052695	0.040978	0.047927	0.035823	0.054593	0.043050	0.041187	-0.026225	-0.022440	-0.016476
-0.000154	-0.000155	-0.000908	0.000397	-0.000257	-0.000249	-0.000747	-0.000987	0.000081	0.000094	-0.000079	0.000288	-0.000322	-0.000294	0.000270	0.000615	0.000880	0.001659	0.000143	-0.000564	-0.000747	0.001573	-0.000517	-0.002503	-0.000584	-0.000633	-0.000531	-0.002694	-0.000841	0.002672	0.002043	0.001279	-0.000775	0.002545	-0.002283	0.002048	0.000768	-0.000526	0.057114	NA	0.052105	0.018994	0.034318	0.038766	0.043328	0.039145	0.041187	-0.034564	-0.030966	-0.022719
-0.000476	-0.000107	-0.000925	0.000272	0.000452	0.000418	0.000239	-0.001985	-0.000162	0.000871	0.000319	0.000031	-0.000320	-0.000714	-0.000239	-0.000734	0.000512	0.000791	0.001497	-0.000220	-0.001346	-0.000916	-0.002557	0.002256	-0.000054	0.000399	-0.000215	0.000255	0.000253	-0.003328	0.000157	0.001409	-0.002569	-0.000153	-0.000959	-0.000438	-0.000324	-0.000555	0.052695	0.052105	NA	0.050597	0.041147	0.044486	0.042071	0.061163	0.052323	-0.023988	-0.037224	-0.034281
-0.001190	-0.000717	0.000380	-0.000793	0.000493	-0.000865	-0.000513	0.000203	0.000194	0.001220	0.000788	-0.001515	0.000334	-0.001010	0.000234	0.001834	-0.001236	-0.000222	0.001507	0.000549	0.000008	0.001298	-0.002087	0.000018	-0.000196	0.001791	-0.000062	-0.000486	0.001599	0.001940	0.001775	-0.000693	0.000269	-0.000700	0.000897	-0.001094	-0.002030	0.000407	0.040978	0.018994	0.050597	NA	0.030080	0.033121	0.044746	0.056869	0.041328	-0.023101	-0.031067	-0.021194
0.000316	-0.000610	0.000030	0.000517	-0.000866	-0.001416	-0.000879	0.000286	0.000585	-0.001541	-0.000936	0.000099	0.000402	-0.001298	-0.002238	0.003191	-0.001274	0.001626	0.001688	0.001309	0.000242	-0.000023	-0.000063	0.001056	-0.000883	-0.001648	0.001380	-0.000154	-0.000486	0.000607	0.000984	-0.000807	-0.001334	0.000544	0.001989	-0.001138	-0.000578	-0.000479	0.047927	0.034318	0.041147	0.030080	NA	0.053624	0.048117	0.048851	0.045496	-0.029807	-0.025193	-0.020451
-0.000659	0.001596	-0.000940	0.001123	-0.000388	0.000904	0.000501	-0.000073	0.000195	0.000251	-0.001308	0.000747	0.000456	0.001649	0.000499	-0.000480	-0.001200	-0.001810	-0.000181	-0.000613	-0.000905	-0.001204	-0.000761	0.000097	0.000552	-0.001006	0.001303	0.000714	0.001936	-0.000681	0.000622	-0.000069	0.000617	0.000454	0.002457	0.000354	-0.001566	0.001328	0.035823	0.038766	0.044486	0.033121	0.053624	NA	0.038847	0.059189	0.041431	-0.042369	-0.037900	-0.017205
-0.000229	-0.000671	-0.000118	-0.002375	0.000064	0.001103	0.001358	0.000450	-0.000903	0.000565	-0.000337	0.000855	0.000728	0.000882	-0.001112	-0.000191	-0.000429	0.001176	-0.000491	-0.000127	-0.001850	0.000706	0.001894	-0.000757	-0.000923	0.000588	0.000025	0.000506	-0.002319	0.002221	0.000584	-0.000542	0.000328	0.001141	-0.000467	0.000506	-0.001330	-0.000431	0.054593	0.043328	0.042071	0.044746	0.048117	0.038847	NA	0.064418	0.044608	-0.056058	-0.021186	-0.027369
0.002246	-0.000157	-0.001230	0.000241	0.000715	0.001489	0.000090	-0.000516	-0.000260	0.000219	-0.002184	0.001447	-0.000529	0.000611	-0.001034	-0.001540	-0.001029	-0.000455	0.000678	0.000917	-0.000170	-0.001049	0.000837	0.000219	0.001958	0.000879	-0.001015	0.000390	-0.001433	0.001297	-0.000436	-0.000319	-0.000813	-0.000117	-0.000568	0.002323	-0.000224	-0.000081	0.043050	0.039145	0.061163	0.056869	0.048851	0.059189	0.064418	NA	0.056126	-0.050697	-0.038983	-0.034644
0.000360	-0.000401	0.000234	0.000630	-0.001330	-0.000346	-0.000632	0.001056	-0.000274	-0.000334	0.000655	-0.000908	-0.001069	-0.000251	0.000820	-0.000930	0.001011	-0.000516	-0.000008	0.002210	0.000174	0.001985	0.000964	0.000324	-0.001265	-0.000183	-0.000231	0.001736	-0.002363	-0.000441	-0.000667	-0.000780	-0.000319	0.001021	0.000686	-0.001188	-0.001326	-0.002053	0.041187	0.041187	0.052323	0.041328	0.045496	0.041431	0.044608	0.056126	NA	-0.042136	-0.029765	-0.013631
0.000138	0.000314	-0.000062	0.002448	0.000478	-0.001454	-0.001094	-0.001570	0.000176	-0.001583	0.000353	-0.001241	-0.000169	0.001128	0.000479	-0.000281	0.002228	-0.000955	-0.000467	0.001156	-0.001389	-0.001253	0.000761	-0.000061	0.000223	0.000025	-0.001497	0.002474	0.001425	-0.001550	0.000619	0.000315	-0.001840	-0.001320	0.000828	-0.000829	0.001737	-0.001260	-0.026225	-0.034564	-0.023988	-0.023101	-0.029807	-0.042369	-0.056058	-0.050697	-0.042136	NA	0.024876	0.031928
0.000401	0.000106	0.001715	-0.000314	0.001052	-0.000993	-0.000201	0.002053	-0.000906	-0.000607	-0.001632	0.000321	-0.001834	-0.000168	0.001147	-0.000248	-0.000710	0.000361	-0.001419	0.002285	0.000900	-0.000005	-0.000288	0.000283	-0.001571	-0.000273	0.000474	0.001208	-0.001376	-0.001379	-0.000044	-0.000510	0.000352	0.000086	0.000731	-0.001389	0.002462	0.000337	-0.022440	-0.030966	-0.037224	-0.031067	-0.025193	-0.037900	-0.021186	-0.038983	-0.029765	0.024876	NA	0.038455
-0.001675	-0.001395	0.001371	-0.000231	-0.000597	-0.000476	0.000676	0.001805	0.000926	0.001913	-0.000099	0.000143	0.000837	-0.001094	-0.000431	0.000866	-0.000041	0.000507	-0.000917	-0.001470	-0.000409	0.000172	0.000773	-0.001555	0.001013	-0.001054	-0.002416	-0.000111	-0.002350	-0.000132	-0.000360	0.001281	0.002468	-0.000223	-0.000710	-0.000464	0.001258	0.001486	-0.016476	-0.022719	-0.034281	-0.021194	-0.020451	-0.017205	-0.027369	-0.034644	-0.013631	0.031928	0.038455	NA
0.000350	0.001813	-0.000070	-0.000290	-0.000711	0.000528	0.001921	0.000435	-0.001468	0.000737	0.000137	-0.000906	-0.001657	0.000515	0.000173	-0.000199	0.000592	-0.000416	-0.000238	-0.001284	0.000493	0.001374	0.001689	-0.002201	0.000036	0.000430	0.003235	0.000150	0.001412	-0.001292	-0.001358	-0.000334	0.002742	-0.000706	-0.000433	-0.001856	-0.001906	-0.000012	-0.040013	-0.039542	-0.047870	-0.030196	-0.043021	-0.036502	-0.028995	-0.039103	-0.043469	0.026813	0.027610	0.022996
0.000384	0.001100	-0.001223	0.001673	0.000390	-0.001132	-0.001137	-0.001249	0.001628	-0.002156	-0.000565	-0.001339	-0.000244	0.000450	0.000122	0.000047	0.001324	0.001135	0.000168	0.000219	-0.000921	0.000829	0.001175	0.000528	-0.000487	-0.002831	-0.001728	-0.002197	0.002191	-0.001441	-0.001304	0.000393	0.001151	-0.000579	-0.000048	0.001889	0.002444	0.000262	-0.043280	-0.025693	-0.038586	-0.029863	-0.034549	-0.022023	-0.035614	-0.025984	-0.030604	0.028996	0.043625	0.026998
-0.000231	-0.001378	-0.001977	-0.000395	0.001287	-0.000025	0.000175	0.000028	-0.000314	-0.000198	0.001399	0.001815	0.000660	0.000495	0.001593	-0.000411	0.001843	-0.001048	-0.001972	-0.000474	0.001410	-0.000237	-0.002200	0.000518	-0.000335	0.001370	-0.000142	-0.001181	0.001908	-0.000345	-0.001911	0.000217	0.002042	0.001122	0.000372	0.000768	-0.000312	-0.000571	-0.031542	-0.022824	-0.028845	-0.020040	-0.034005	-0.019982	-0.039637	-0.034260	-0.023272	0.047460	0.027007	0.012101
-0.000121	0.002316	-0.000198	-0.000396	-0.000045	0.001351	-0.000076	-0.000214	-0.001111	-0.001329	0.001060	-0.000813	0.001706	-0.002159	-0.000216	0.001319	-0.002386	-0.001034	0.001328	0.000337	-0.000144	-0.002483	0.000609	0.002640	-0.000974	0.000093	-0.000605	0.000045	0.000543	0.001086	0.000085	0.000302	-0.000762	-0.001985	0.000583	-0.001322	-0.001303	0.001990	-0.036252	-0.031129	-0.034511	-0.029360	-0.024681	-0.037240	-0.023766	-0.038437	-0.031430	0.048356	0.030950	0.020350
-0.000091	-0.000707	-0.000413	-0.000547	-0.000371	-0.000479	0.001599	0.000360	-0.000398	-0.000338	0.000140	0.000104	-0.000436	-0.000553	0.001384	-0.000123	-0.001026	0.001571	0.001284	-0.001303	0.002103	0.000349	0.000269	-0.001554	0.002673	0.000909	0.001966	0.001464	-0.000493	-0.001931	-0.002030	-0.001492	0.000813	0.001100	0.001384	0.001114	0.001490	0.000773	-0.025314	-0.027180	-0.044635	-0.032878	-0.032338	-0.019647	-0.041889	-0.038002	-0.030496	0.042366	0.021459	0.036814
-0.000403	-0.000777	0.001225	-0.001205	0.001936	-0.000098	-0.000721	-0.000957	0.002037	0.001856	0.000540	0.000703	0.000787	0.001402	-0.001109	-0.001584	-0.001512	0.000410	-0.000253	-0.001596	0.001726	-0.000365	-0.000711	0.000620	-0.001117	-0.000970	-0.000125	-0.000635	-0.001865	0.000156	0.000920	0.000372	-0.000534	-0.000237	-0.002088	0.001625	0.001157	-0.000346	-0.039764	-0.025315	-0.029099	-0.029830	-0.023072	-0.021686	-0.023205	-0.029669	-0.032359	0.047747	0.024330	0.014891
0.002077	0.000414	0.002517	0.000095	-0.002570	0.001989	-0.001590	0.001106	-0.000847	-0.001250	0.001015	-0.001087	0.000341	-0.000259	0.000663	-0.001230	0.000082	-0.000865	-0.000447	-0.000239	-0.000099	0.000988	0.001506	0.000930	0.001182	0.001294	0.000616	-0.001263	0.000571	0.001761	-0.000270	0.000482	0.000804	0.000419	-0.001047	-0.001564	-0.001138	0.000435	-0.050134	-0.026385	-0.032628	-0.033884	-0.041625	-0.049246	-0.043847	-0.052667	-0.043148	0.030277	0.028179	0.017523
-0.001346	-0.000145	-0.000596	-0.000679	-0.001745	-0.000806	0.000615	0.001979	-0.000575	-0.001984	0.000371	0.001968	0.001916	0.001726	-0.000975	0.001095	0.000836	0.000320	-0.001067	-0.000604	0.000419	-0.000029	-0.001342	0.000954	-0.001855	-0.000498	-0.000426	-0.000251	0.000005	-0.000641	-0.001349	-0.001786	0.001374	0.001079	0.000717	0.000789	-0.000539	-0.001486	-0.000754	0.000834	-0.000739	0.001705	0.001249	0.000713	-0.000898	-0.000693	0.001657	0.000439	0.003929	-0.000929
-0.000445	0.000887	-0.001367	0.002278	0.000443	0.000022	-0.002019	-0.002849	0.001385	0.000426	0.002324	-0.000638	-0.000225	0.000175	0.000154	0.000379	-0.000610	-0.000037	-0.000186	-0.000014	-0.000154	-0.001626	-0.000579	0.000795	0.000497	-0.001485	-0.002335	0.000280	-0.000279	0.000040	0.001378	-0.000879	-0.000517	0.000147	0.000370	0.001454	0.001121	-0.001491	0.000804	-0.001639	0.000433	-0.001915	0.000487	-0.002852	-0.000582	-0.000080	-0.000176	0.001647	0.003829	-0.000414
-0.001380	0.000814	0.000685	-0.000309	0.000883	-0.000058	-0.000237	0.000517	0.001526	-0.000245	-0.000093	-0.000280	0.000557	-0.001929	-0.000675	0.002192	0.000875	-0.001856	-0.000974	0.000293	-0.000429	-0.000982	-0.001333	0.000725	0.003010	0.000739	-0.000568	-0.000584	0.000639	0.000422	-0.000634	-0.000408	0.000926	0.000254	0.000749	-0.000107	0.001139	-0.000815	-0.000420	0.001336	0.001292	0.001444	-0.000274	-0.000499	-0.000223	-0.000634	0.001735	-0.001083	-0.001371	-0.000007
0.002295	-0.000111	-0.001831	0.001939	-0.001712	-0.000596	-0.000719	-0.001109	0.000383	0.000273	0.001115	-0.001348	0.001388	0.000267	-0.001122	0.000085	-0.001294	0.001511	-0.000725	0.001163	-0.001812	-0.001253	-0.002798	0.000944	0.000175	0.000296	0.000910	-0.000253	-0.000894	0.001494	0.000221	0.000795	-0.000759	-0.000881	-0.003217	0.000695	0.000553	0.000422	-0.001004	0.000735	-0.000923	-0.000244	0.001316	-0.000568	0.004485	0.000056	-0.000262	0.000920	-0.001592	0.000299
0.000713	0.000559	0.000576	-0.001776	0.000897	0.000797	0.001285	-0.001280	-0.000619	0.000144	-0.000034	0.000241	0.000103	0.003148	0.000830	-0.002638	-0.001682	-0.000533	0.000772	-0.001335	-0.000392	-0.000128	-0.001395	-0.000010	-0.000735	0.001715	-0.000351	0.000396	-0.000512	0.003176	0.001177	-0.000882	0.002167	0.000374	0.000048	0.001280	0.000356	-0.000693	0.002234	0.002469	0.000009	-0.001799	0.000455	-0.002241	-0.000500	0.000962	0.003117	-0.000255	-0.003831	-0.002626
0.000856	0.000951	-0.001205	-0.000171	0.000714	-0.000991	0.001829	-0.000031	-0.001944	0.000320	-0.000169	-0.000174	-0.000405	-0.000413	-0.000130	0.000561	-0.001556	0.001625	0.000344	-0.000377	-0.002272	-0.000994	-0.000003	0.000058	0.001664	-0.000861	-0.001000	-0.000422	-0.001823	-0.001001	0.000285	0.003050	0.001876	-0.001631	0.002225	0.000877	-0.000148	-0.000979	0.000634	0.003121	0.002367	0.000538	0.000574	0.002543	-0.000978	-0.000132	-0.000675	-0.001110	0.003741	0.000765
0.001477	0.001814	0.001282	0.001307	-0.002796	0.001265	-0.001067	-0.000562	-0.001380	-0.000431	-0.000180	-0.001002	-0.001694	-0.002253	0.000362	0.000099	0.000100	0.001627	0.000481	0.000657	-0.000817	-0.002432	-0.001551	0.000075	-0.000354	-0.000275	0.000351	-0.000504	-0.001105	0.000039	0.000998	-0.000490	-0.001399	0.001669	0.001675	0.001912	-0.000267	0.002208	-0.001713	0.001036	0.000204	-0.002333	0.000466	-0.003548	0.001133	-0.000306	0.001417	-0.000020	-0.001955	0.000374
-0.000707	-0.002061	0.001189	-0.000504	0.001125	-0.000213	-0.000505	-0.000970	0.000621	-0.000345	-0.001099	0.001102	-0.000699	-0.000377	-0.000470	0.000097	0.002414	-0.000329	0.000068	0.001697	-0.000492	-0.001045	0.001939	-0.001434	-0.000735	0.000984	-0.000948	-0.000201	0.001841	-0.000455	0.000342	-0.002189	-0.001979	0.000308	0.000922	0.003170	0.000028	0.001699	-0.002662	0.001512	-0.001188	-0.000599	-0.001026	0.000417	0.001119	-0.000857	0.000364	-0.001823	0.000396	-0.001495
0.001628	-0.001417	0.000053	0.001041	0.000087	0.000378	-0.001384	0.001094	-0.000159	0.000202	-0.000265	-0.000359	-0.000401	0.000478	-0.001491	0.001207	0.000838	-0.000696	-0.000989	0.000298	-0.001600	-0.000245	-0.000734	0.000134	-0.001588	-0.000957	0.001284	0.002459	0.000017	0.000916	-0.002251	0.000688	0.000400	-0.000354	0.000603	0.000357	0.001271	0.000076	-0.001244	-0.000046	-0.002500	-0.000297	0.001065	0.002959	-0.003425	0.000086	-0.000971	-0.001415	0.000605	0.000321
-0.001520	-0.000211	0.000925	-0.001576	-0.001091	-0.000060	-0.001693	0.001095	-0.000686	0.000154	-0.000562	0.001134	-0.000053	0.000710	-0.000730	0.001475	-0.000223	0.000807	0.000117	0.001818	0.000168	0.000909	-0.000398	-0.003593	0.000331	-0.000263	-0.000537	0.000560	0.001851	-0.000250	0.000377	0.000324	0.000208	-0.000903	-0.000768	-0.001175	-0.003110	-0.000457	0.000816	-0.002372	-0.000826	-0.002104	-0.000936	0.001087	0.000989	0.000967	-0.001898	-0.000463	0.001862	0.002700
0.001729	0.000396	-0.000392	-0.000708	0.000272	-0.001187	0.001615	0.000529	-0.001093	0.000164	-0.003210	0.001412	-0.001064	-0.001274	-0.000327	-0.000102	0.001129	0.001014	-0.000428	0.001185	-0.014891	-0.015302	-0.017351	-0.012046	-0.015208	-0.016253	-0.014138	-0.012431	-0.018053	-0.006766	-0.015392	-0.007441	0.004798	0.013366	0.000985	0.018056	0.019593	-0.009196	0.000280	0.000970	0.002397	-0.000326	-0.002303	-0.000812	0.001592	0.000350	-0.000450	0.000922	-0.000592	-0.002072
-0.000485	-0.000050	0.000355	0.000482	0.000300	0.000791	-0.000034	-0.000478	0.000891	-0.001243	0.002347	0.000698	-0.000476	0.000442	0.000090	-0.000662	-0.000732	-0.001575	-0.000514	0.000385	-0.011993	-0.010733	-0.011253	-0.012069	-0.010527	-0.010554	-0.010848	-0.010624	-0.012560	-0.006505	-0.005639	-0.008231	0.006787	0.008139	-0.000256	0.012214	0.013036	-0.007060	0.000320	0.000858	0.000004	0.003891	0.001382	0.000855	-0.001580	-0.000324	-0.001267	0.001073	-0.000226	-0.000447
0.002268	0.000515	-0.000437	-0.000823	0.000666	-0.001674	-0.000576	0.000443	-0.000305	0.000898	-0.000941	-0.001366	-0.001907	0.000188	-0.000054	0.000498	0.001139	0.001160	-0.001150	0.001372	-0.004302	-0.007040	-0.006782	-0.005711	-0.004948	-0.006171	-0.004928	-0.008059	-0.006073	-0.006464	-0.004682	-0.003897	-0.001008	0.000486	0.001019	0.002826	0.002472	-0.004978	0.000978	-0.001674	0.001039	-0.001275	0.000217	0.001199	-0.000837	0.001143	0.001523	0.000762	-0.000243	0.000402
0.000688	0.000658	0.000708	-0.000198	-0.001027	-0.002806	0.000407	0.001187	-0.000759	0.000156	0.001136	-0.000997	0.000853	-0.001396	-0.000948	0.000164	0.001498	-0.000816	-0.000450	0.001870	-0.017422	-0.014580	-0.016851	-0.014162	-0.017686	-0.017067	-0.018179	-0.014675	-0.016421	-0.009334	-0.018042	-0.009149	0.003660	0.014003	0.001064	0.018260	0.018929	-0.007855	0.000526	0.000838	0.001338	0.000566	0.002599	0.000629	0.001906	-0.001520	-0.000620	-0.000379	-0.000805	-0.001538
-0.001003	-0.001331	0.001104	0.000355	0.000289	0.001378	-0.000219	-0.000123	-0.000962	0.000132	-0.000146	0.001887	0.001212	0.001665	0.001158	-0.000807	-0.002331	-0.000585	-0.001017	0.000149	-0.005435	-0.007258	-0.002015	-0.002488	-0.004668	-0.003680	-0.001563	-0.005159	-0.001657	-0.001186	-0.001788	-0.001254	0.001239	0.001846	-0.001935	0.005389	0.005145	-0.002058	-0.001592	0.000543	-0.000579	-0.001554	-0.000899	-0.000208	-0.001695	-0.000170	0.000184	-0.001286	0.001663	0.003501
-0.001551	0.000106	-0.002042	0.000817	-0.000215	0.001280	-0.000871	-0.002379	0.001282	-0.000912	-0.000896	-0.001240	0.002481	0.000059	0.000661	-0.000177	-0.000102	0.002302	0.001457	-0.000710	-0.005290	-0.005369	-0.004209	-0.007738	-0.004630	-0.003406	-0.004879	-0.006864	-0.005030	-0.004533	-0.004002	-0.004460	-0.001070	0.007770	0.000202	0.011311	0.011402	-0.003813	-0.002248	-0.002435	0.000230	-0.002940	0.000869	0.002201	-0.001369	0.000539	-0.001048	-0.000106	0.001066	0.001678
-0.001911	-0.000224	0.001629	0.001695	-0.002274	0.001292	0.000305	0.002393	-0.000671	0.000166	-0.000283	0.000396	-0.000275	-0.000466	-0.000488	-0.000611	0.000398	-0.000817	0.001998	-0.002561	-0.011922	-0.007832	-0.008638	-0.011677	-0.011680	-0.009337	-0.012429	-0.009183	-0.011830	-0.004346	-0.011916	-0.008380	0.001567	0.005402	-0.000758	0.003957	0.007251	-0.006402	0.001315	0.000725	-0.001270	0.001399	-0.001538	-0.000732	-0.001130	-0.000211	0.001181	0.000545	-0.000584	-0.000705
-0.000346	-0.000919	-0.000331	-0.000501	0.001208	-0.000684	0.000149	-0.000327	-0.000041	0.000715	0.002049	0.000128	-0.000276	-0.000680	-0.001894	0.003140	0.000162	-0.002420	0.001012	-0.000333	-0.015893	-0.016201	-0.017398	-0.013520	-0.014203	-0.016204	-0.016832	-0.015876	-0.017144	-0.009643	-0.018861	-0.005925	0.005157	0.011978	0.001055	0.019462	0.020661	-0.007355	-0.000079	0.000047	-0.000707	-0.001010	0.000991	-0.002294	0.000537	0.000471	-0.000625	0.000259	0.000809	-0.000034
0.000060	0.000308	0.000201	0.000221	0.000534	0.000997	-0.000359	-0.000780	0.001374	-0.000013	-0.000494	-0.000266	-0.000808	-0.000820	0.000835	-0.000605	0.000027	0.000845	-0.000999	0.000023	0.003537	0.001818	0.001907	0.003508	-0.000915	-0.000075	0.000581	0.001962	0.004309	-0.000393	0.002209	-0.001224	-0.003492	-0.005002	-0.005590	-0.008981	-0.010440	-0.001324	0.001494	0.001152	-0.000225	0.000970	-0.000137	0.000587	0.001395	-0.000245	-0.002840	-0.001472	-0.001548	-0.001586
0.000330	-0.001257	0.000126	-0.000755	-0.000268	-0.000513	-0.000485	0.000275	0.001592	-0.000116	0.001830	-0.000975	-0.001129	0.000679	0.001081	-0.001146	0.000428	0.000238	0.001051	-0.000984	0.005446	0.006533	0.005146	0.005312	0.006062	0.009006	0.007698	0.005362	0.007681	0.000745	0.007610	-0.002458	-0.009864	-0.018448	-0.006687	-0.025241	-0.029451	-0.000266	0.000914	-0.001028	0.000396	0.001185	0.001012	0.000457	0.001774	0.001757	0.002004	0.000200	-0.002396	0.000191
-0.000726	0.001468	0.000700	-0.000215	-0.000474	0.001089	-0.000834	0.000654	0.000394	0.000247	0.001854	-0.002545	-0.000324	0.000947	-0.000778	0.000102	-0.001491	-0.000759	0.000619	0.000034	0.005154	0.000376	0.002386	0.001045	-0.001759	-0.003004	0.002620	-0.003396	0.001270	-0.006770	0.003111	-0.008759	-0.016690	-0.028203	-0.014269	-0.032585	-0.034636	-0.008101	0.000313	-0.002211	0.000787	0.000283	0.002268	-0.000015	0.001022	-0.000864	0.000433	0.000395	-0.000165	-0.000304
-0.000616	0.000290	-0.000007	-0.001348	-0.000362	-0.000449	0.001629	-0.001881	-0.001826	0.000582	0.000810	-0.000120	0.002050	0.000970	0.001446	0.000312	-0.000144	-0.002251	0.000343	0.000623	0.006888	0.008462	0.006035	0.005109	0.005465	0.007389	0.007557	0.008367	0.008328	0.002069	0.006123	0.000891	-0.009121	-0.018013	-0.004434	-0.021099	-0.025660	-0.001384	0.000026	-0.000233	0.000957	-0.000880	-0.000987	-0.002399	0.000869	-0.001046	-0.001379	0.000338	0.000941	0.001654
-0.000161	0.000550	-0.001649	-0.000558	0.002482	0.000592	-0.000394	-0.001561	0.000972	-0.000042	0.000212	0.000852	0.001097	-0.001373	0.001199	0.000568	-0.001305	-0.000805	0.000581	-0.001309	0.004886	0.009815	0.008415	0.005223	0.010486	0.007947	0.006668	0.011357	0.006718	-0.000169	0.005253	-0.003654	-0.012790	-0.014519	-0.006743	-0.025447	-0.025053	-0.003413	0.000632	0.001175	-0.000005	-0.000223	-0.001233	0.000524	0.001138	-0.002723	0.001186	-0.000850	-0.000401	-0.000412
0.001163	-0.001949	-0.000022	-0.000885	0.000617	0.001178	-0.001201	0.000081	-0.000771	-0.000013	-0.001417	0.000901	-0.001360	0.001155	0.000798	0.000134	0.000531	-0.000572	0.000750	0.000633	0.009165	0.006651	0.007200	0.006453	0.005822	0.008593	0.006725	0.006048	0.006842	0.003688	0.008761	0.001546	-0.007826	-0.017199	-0.006449	-0.028610	-0.026863	-0.001238	0.000459	0.002261	-0.000450	-0.001999	0.001110	-0.000424	-0.000511	0.000278	0.001988	-0.001195	0.002198	-0.000410
-0.001382	0.001079	0.001105	0.000082	-0.001552	0.000582	0.000091	0.001351	-0.001472	-0.001283	-0.000925	0.000050	-0.001320	-0.001135	-0.000152	0.001006	-0.000712	0.001056	0.001123	0.001752	0.002002	0.002634	0.004209	0.002821	0.002686	0.001339	0.002985	-0.000251	0.001792	-0.002448	0.001846	-0.007926	-0.017789	-0.029539	-0.016658	-0.033650	-0.036788	-0.008584	-0.000180	-0.000257	-0.001388	0.000078	-0.001527	-0.000872	0.000620	-0.000817	0.000037	0.000926	0.001309	0.001475
-0.001501	-0.000513	-0.000850	0.000614	-0.001302	0.000983	0.001482	0.003344	-0.000682	-0.000356	-0.001630	0.000836	-0.000561	0.000543	0.000740	-0.000681	-0.000465	-0.001137	-0.000560	0.002160	-0.003774	0.003522	-0.000113	-0.001013	0.000065	-0.000981	-0.000806	0.001656	-0.001253	0.000422	0.000254	-0.001472	-0.000965	0.000261	-0.000615	-0.001174	-0.000932	-0.004124	-0.005152	-0.001895	-0.007211	-0.007446	-0.011513	-0.004987	-0.003736	-0.013420	0.002420	0.016891	0.001855	0.007005
0.000077	0.000282	0.000860	-0.000340	0.000288	0.001802	0.000416	-0.000498	0.000516	-0.000106	0.001127	-0.001369	0.000342	0.000808	-0.000136	-0.001696	-0.000203	-0.001307	-0.000535	0.000120	0.001197	-0.000542	-0.000207	-0.000868	0.000708	0.000837	0.000141	0.001488	-0.000010	-0.003005	-0.001256	-0.000439	0.001405	0.000295	-0.000419	-0.000363	-0.000578	0.001821	-0.013384	-0.011402	-0.001452	0.000220	-0.010221	-0.006838	-0.005962	-0.006940	-0.006921	0.004610	0.012551	-0.002717
0.000714	0.001473	-0.001973	-0.000270	-0.000464	0.000623	-0.000447	-0.001552	-0.000856	-0.000092	-0.001664	0.000578	0.001978	-0.001108	-0.000227	0.002029	0.000920	0.001388	-0.000186	-0.001557	0.000369	-0.001060	0.001436	-0.001176	-0.000465	-0.001044	-0.000185	-0.000476	0.000896	0.000471	-0.000258	-0.000673	0.000579	0.000846	-0.000160	-0.000165	-0.000848	-0.002222	-0.002168	-0.007064	-0.006097	-0.000233	-0.006303	-0.001930	0.000760	-0.005587	-0.006900	-0.000045	0.001869	0.004688
0.002578	0.001077	0.000231	0.000623	-0.001441	-0.001365	0.000164	-0.000900	-0.001938	0.000477	0.000832	0.000343	0.000613	-0.000253	-0.000241	-0.002600	0.000421	0.000189	0.000899	-0.000229	-0.001154	-0.000838	-0.001127	-0.001348	-0.000264	-0.000279	0.000421	0.000332	-0.003318	-0.000151	-0.001261	0.000939	0.000077	-0.001748	-0.000191	-0.000715	0.002360	-0.000190	0.001178	0.000736	-0.006434	-0.012112	-0.004439	-0.012246	-0.009128	0.000399	-0.001974	0.001427	0.002285	0.002784
0.001171	0.001229	-0.000437	-0.000745	-0.000401	0.001006	0.000309	0.000418	-0.001084	-0.000872	-0.000348	0.000703	-0.001638	-0.001565	0.000243	-0.000026	0.000039	0.000501	0.000674	0.000224	0.000360	0.000906	-0.002495	0.000142	-0.000297	0.000968	0.000713	0.001404	0.001285	-0.000769	0.000550	0.000475	-0.000940	-0.001864	-0.002043	0.000879	0.001269	-0.001306	-0.000314	-0.002350	-0.002830	0.000512	-0.000111	0.002474	0.000212	0.001499	0.001617	-0.000245	-0.002336	-0.000739
0.000046	-0.002347	-0.001299	-0.000995	0.000870	0.000403	0.000615	0.001603	0.000155	0.000314	0.002181	0.001008	-0.001414	0.000624	0.000099	-0.001445	0.000696	0.000011	-0.000094	-0.000506	-0.000975	-0.000957	0.000365	-0.000746	0.001148	-0.001200	-0.002298	-0.000561	0.002027	0.000251	-0.000072	0.001938	0.002273	-0.000416	0.001700	-0.001178	0.000471	0.001219	0.001596	0.001870	-0.009849	-0.006800	0.003251	0.003789	-0.008545	-0.009894	-0.002198	0.001492	-0.001047	0.000795
0.001033	-0.000105	0.000069	0.000137	0.001049	-0.001332	0.000126	-0.002088	0.001077	0.000670	-0.000160	0.000176	0.000185	-0.000589	0.001441	0.000315	0.000425	-0.000276	-0.001692	0.000026	-0.002361	0.001140	-0.000653	0.000916	0.000521	-0.000216	-0.000017	0.000004	-0.000109	0.001985	-0.001409	0.000542	-0.000347	-0.000563	-0.000777	0.003372	0.000547	0.000090	-0.014007	-0.003440	-0.005428	0.000396	0.001033	0.003486	-0.005523	0.000978	-0.003270	0.003094	-0.004612	0.002661
-0.000484	0.000006	0.000671	-0.000361	0.000758	0.000885	-0.001162	0.001406	0.000656	-0.000894	0.001638	0.000722	-0.000067	0.000630	-0.001586	0.001123	-0.001029	-0.001669	-0.000908	0.000199	0.001260	-0.000169	-0.000658	0.001171	0.000431	0.001826	0.000981	0.001559	0.000536	0.001289	-0.001276	-0.000030	-0.000202	0.000625	0.000368	-0.001342	-0.001895	-0.001144	-0.005781	-0.005325	-0.005046	-0.007507	-0.005520	-0.006569	-0.006307	-0.000584	-0.000715	0.009084	0.003627	-0.002440
0.002725	-0.000844	0.000125	0.000311	-0.000200	0.000146	0.000300	-0.000291	-0.000009	0.000595	-0.001736	-0.000740	-0.000746	0.001253	0.000010	-0.000714	-0.001688	-0.000806	0.001768	0.000010	-0.000744	0.002910	0.000682	-0.000152	-0.000458	-0.001108	0.000765	-0.000274	-0.000682	-0.001350	-0.001261	0.000565	-0.001357	-0.000984	-0.001008	-0.000943	-0.000418	-0.000609	-0.001256	0.005219	-0.001949	-0.001946	0.001936	0.002016	-0.001764	0.000650	-0.002186	-0.000865	0.000505	0.000716
-0.001121	0.000996	-0.001656	0.001827	0.000862	-0.000622	-0.001381	0.000855	0.000731	-0.002305	0.001275	-0.000012	-0.000601	-0.000461	0.000512	-0.000253	0.000417	-0.000487	0.000722	0.000536	0.003110	0.000630	0.000101	-0.000510	0.000305	0.001423	0.002215	-0.000317	-0.000447	0.000714	0.001545	0.000544	0.001088	-0.000777	-0.000016	-0.000705	-0.001198	0.001734	0.002693	0.000580	0.003554	0.000807	0.000042	-0.001031	0.000610	-0.001546	-0.000627	0.001462	-0.004309	-0.001484
0.000413	-0.001217	0.000243	-0.000185	0.001954	0.000546	0.001315	-0.000324	-0.001474	0.000410	-0.000875	-0.000036	0.001096	0.000976	-0.001964	-0.000259	0.000178	0.000054	-0.000030	-0.000724	-0.000135	0.000417	-0.000244	0.000906	-0.000108	0.001243	-0.000511	0.002493	-0.000186	-0.001110	-0.002188	-0.002034	-0.001290	0.001539	-0.000071	0.000149	-0.002708	0.000342	0.000254	-0.001598	0.000600	-0.000313	0.002158	0.001860	0.003257	-0.000549	-0.000579	-0.002094	-0.001039	0.003334
-0.000055	0.000764	-0.000370	-0.001671	-0.000264	0.001828	-0.000018	0.000483	0.001486	0.000032	-0.000907	-0.000317	0.000493	-0.000585	0.001116	0.000469	0.002420	-0.001403	-0.001518	-0.001611	-0.000428	-0.000308	0.000245	-0.000549	-0.000525	0.000182	-0.000953	0.001324	0.000141	0.001352	0.001565	-0.000505	0.001493	-0.000689	-0.001128	-0.002105	-0.000668	-0.002048	-0.000149	-0.002643	-0.000670	0.002495	0.000462	-0.001607	-0.001552	-0.000310	-0.000244	-0.000809	0.001688	-0.001394
0.001129	-0.001930	0.001036	-0.000490	-0.000988	0.000364	-0.000902	-0.001588	0.000990	-0.000177	-0.000018	-0.000754	0.001216	-0.000610	-0.001163	0.001358	0.002773	0.000459	-0.000211	-0.000775	0.002723	0.000505	0.000913	0.002148	0.000736	-0.000660	0.000162	-0.000715	-0.000878	-0.003056	0.000797	0.000084	0.000003	-0.000218	0.002219	0.000502	0.001243	0.000204	-0.005173	0.000514	-0.001806	-0.001870	-0.005947	-0.000510	-0.005816	0.000769	-0.005296	0.006289	0.001768	0.001199
-0.003345	-0.000429	-0.001388	0.000744	0.000554	0.000533	0.000251	0.000753	0.001937	-0.001588	-0.000190	-0.000138	0.000909	0.000548	-0.000420	0.000961	-0.000800	0.001050	0.000406	-0.000185	0.001211	-0.000846	-0.000433	-0.000148	-0.000446	0.000444	0.001619	-0.000658	0.000503	0.000487	0.001299	0.000011	-0.002071	0.000138	-0.002798	0.001657	-0.001479	0.002873	-0.004031	-0.011003	-0.000605	-0.007162	-0.006276	-0.009784	0.002045	-0.019595	0.001706	0.002708	-0.000409	0.003467
0.001094	0.002133	0.001125	-0.001255	0.000549	-0.000507	0.001384	-0.000590	-0.002581	-0.000016	-0.000688	0.000416	-0.001588	-0.000812	0.000804	0.000052	-0.001414	0.001113	-0.000225	0.000700	-0.000337	-0.002073	0.000655	0.000454	-0.000787	0.000382	0.001240	-0.000754	-0.000284	0.001202	-0.000824	-0.000783	0.000347	0.001278	-0.000378	-0.001702	-0.000094	-0.000245	0.003701	-0.000265	-0.005037	0.000236	-0.006183	-0.000226	-0.003693	0.003311	-0.015420	-0.003445	0.007150	0.000635
-0.001134	0.000585	0.000386	0.002180	0.000031	-0.001715	-0.001819	-0.000283	0.001188	0.001892	-0.000949	-0.001884	-0.001149	0.000223	0.000554	0.000554	-0.000294	-0.000033	0.002118	-0.000976	0.002720	0.000528	0.001378	-0.000404	-0.001661	0.001213	-0.001108	-0.002338	0.002364	-0.000413	0.002826	-0.000409	-0.000941	-0.000152	0.000576	0.000839	0.001630	0.001016	-0.003338	-0.005987	-0.003872	0.003056	0.005182	-0.008513	-0.001287	-0.004635	-0.009169	-0.001976	0.006770	0.009490
-0.001511	-0.001214	-0.000954	0.001727	0.000858	-0.000346	-0.000081	-0.000603	0.001494	0.001819	0.000863	-0.000648	0.000891	0.000862	0.001647	-0.000133	-0.001374	0.000231	-0.000915	-0.001761	0.003702	0.001382	0.001471	0.000132	-0.000320	0.001050	0.001498	-0.001873	0.001073	0.001972	-0.000331	-0.000368	0.000404	-0.000946	0.000161	-0.001572	-0.001113	-0.000701	-0.001859	0.001223	0.000566	0.001400	0.001297	-0.000663	-0.001792	-0.000988	0.002247	-0.000742	-0.001201	0.000413
-0.000954	-0.000323	-0.000566	0.000477	0.000869	-0.000669	0.000074	0.000136	0.000956	0.001696	0.000888	-0.000683	-0.000004	0.000682	-0.000329	-0.000034	0.000580	-0.000076	-0.001088	-0.000984	-0.000479	0.002338	-0.000063	-0.001136	-0.000982	-0.001540	-0.000962	-0.001630	-0.000455	0.000490	0.000854	-0.001118	-0.001880	0.000636	-0.000891	0.000240	0.002406	-0.001292	0.002200	-0.002112	-0.000021	0.002186	0.000544	-0.001413	-0.000626	0.000756	0.001032	0.001428	0.000409	-0.000744
-0.000974	0.001983	0.001586	-0.000125	0.000187	-0.001211	-0.000368	0.001116	0.001828	-0.000416	0.003037	-0.000986	-0.002387	-0.000577	0.001115	0.000160	0.000610	-0.001571	-0.001266	-0.001041	-0.001862	-0.001888	0.001881	-0.000560	0.000361	-0.000910	-0.001498	-0.000466	-0.001180	0.000419	-0.001937	-0.000002	-0.000930	-0.001826	0.001127	0.001180	-0.000406	0.000891	0.000730	-0.002889	-0.000464	0.000098	0.000511	0.000717	-0.000466	-0.001887	-0.001776	0.002061	0.001681	-0.001830
0.001518	-0.001828	0.000613	-0.000916	-0.000012	0.000803	0.000724	-0.001224	0.000112	-0.002820	-0.000743	0.001661	0.000234	0.001983	0.000366	-0.001534	-0.001278	0.001067	0.001271	-0.000310	0.001785	0.001592	0.000537	-0.001162	0.000822	0.001785	-0.001100	-0.000277	0.001249	-0.000328	-0.001151	0.001415	-0.001260	0.000686	-0.000956	0.002184	-0.000080	-0.000326	0.000773	-0.000850	-0.000115	-0.002344	-0.000144	0.000861	-0.001205	0.000249	-0.001584	0.001610	-0.003379	0.001639
-0.000353	-0.001327	0.000569	0.000771	0.002310	-0.001122	-0.000002	-0.000619	-0.000512	0.001180	-0.000111	-0.001421	0.000721	0.000068	0.000851	-0.000209	-0.000860	-0.000677	0.000012	0.001067	0.000194	0.000861	0.002173	0.001256	0.000715	-0.001447	-0.000016	-0.000633	0.000336	-0.001724	-0.000081	0.001348	-0.000759	0.002992	-0.000218	-0.001241	0.000209	0.000269	0.000584	-0.001787	0.004002	-0.002680	-0.002131	0.000341	0.001433	0.002007	-0.002281	-0.002041	0.002214	0.001050
-0.000422	0.001560	-0.001031	-0.000890	-0.000295	-0.000545	-0.000403	-0.000099	-0.001056	0.000945	-0.001718	0.000023	0.002177	0.000908	0.000231	-0.000973	0.001606	-0.000458	0.000366	-0.000194	0.001538	-0.000703	0.001229	0.000723	0.002888	-0.000755	0.000203	0.001777	0.000062	-0.002372	-0.000762	0.001204	0.000299	0.001782	0.002690	-0.002566	-0.000993	0.000051	0.000212	0.000008	-0.002702	0.002211	-0.001616	-0.002026	0.000793	-0.001636	0.001157	0.001798	-0.000067	-0.004342
-0.002802	-0.000831	0.000580	0.000768	0.002283	0.000625	-0.000169	-0.000148	-0.000533	-0.000501	0.000533	0.000592	-0.000031	0.000160	-0.000070	-0.001199	0.001054	0.000972	0.000298	-0.001280	-0.000544	0.000052	-0.000359	-0.000567	-0.000467	0.000278	0.000568	-0.000579	-0.000749	-0.001386	0.001816	0.001718	0.002510	0.001693	-0.001216	-0.000069	-0.000163	0.000357	0.000123	0.001180	0.001819	0.002108	-0.002068	0.003124	0.000614	0.000894	0.001001	-0.000304	0.000735	0.001425
0.001171	-0.000616	0.000594	0.000920	-0.001319	0.000247	0.000119	-0.001299	-0.001073	-0.000062	0.000178	-0.001596	-0.000131	-0.001646	0.001685	0.000379	0.000273	0.001296	0.000431	-0.000071	-0.000964	-0.000171	0.000121	0.000535	-0.001764	0.000001	-0.000177	-0.000155	0.000883	-0.000840	0.000019	0.000166	0.000907	-0.001811	0.003211	-0.001404	0.000804	0.002634	0.000519	0.001893	0.000421	-0.000842	-0.000376	-0.000413	0.001221	0.002319	-0.003568	-0.001771	0.002201	0.000808
0.000891	0.000304	0.000174	0.000225	-0.002128	0.000896	-0.000720	0.000981	0.000912	-0.002854	-0.000734	-0.000481	0.000032	-0.000651	-0.001363	0.000945	0.000083	-0.000527	0.001805	0.001259	0.000654	-0.001308	-0.000383	0.001662	-0.000223	-0.001978	-0.001081	-0.000782	0.000969	-0.000553	0.000652	-0.000256	-0.000436	-0.000292	-0.000675	0.000695	0.000752	0.000500	-0.001098	-0.000437	0.000104	0.001725	0.001589	-0.000358	-0.001465	-0.001281	0.006097	0.003644	-0.002612	-0.000254
-0.001323	0.001672	0.000102	-0.000908	-0.000145	0.000910	-0.000419	-0.000116	0.000075	0.001786	-0.000187	0.000341	-0.001242	0.000369	0.000696	0.000309	-0.001708	-0.000684	-0.000108	0.000771	0.001784	0.000650	0.001017	0.001314	-0.000760	-0.000339	0.002680	0.001275	-0.000939	0.000630	0.000992	0.001196	0.000153	0.000435	0.000113	0.000665	-0.000686	0.000571	0.001553	-0.000566	-0.001478	-0.000417	-0.001097	-0.000777	0.000436	-0.000098	-0.002986	0.001364	0.000465	0.001471
-0.001371	-0.000059	0.000993	-0.000656	0.000670	-0.001955	0.001330	-0.000581	0.000452	0.001318	-0.000023	0.000517	0.000124	-0.001476	-0.000341	0.000193	-0.001104	0.000878	0.000070	0.001198	-0.000969	0.000412	0.000948	0.001833	-0.000103	0.000096	0.000533	-0.001129	-0.000845	0.000286	0.000027	0.001727	-0.001008	0.001880	-0.001387	-0.000698	0.001561	-0.000023	-0.001514	-0.000162	0.000239	-0.000255	-0.002174	0.001279	0.002940	0.000581	-0.000850	-0.001466	-0.001102	0.000565
0.000106	-0.001143	0.001068	-0.001928	0.000677	0.000028	0.001879	0.001113	-0.000929	0.001359	-0.001205	0.002201	0.001885	-0.000670	-0.000410	-0.002793	0.000655	-0.000261	-0.000420	-0.000700	0.001560	0.000885	0.000082	0.000379	-0.000601	0.001331	-0.000617	-0.001846	-0.000978	0.001011	-0.002036	-0.001832	0.000777	-0.001238	0.001147	-0.002066	0.000530	0.000389	0.000139	-0.000323	0.001825	-0.000989	0.001644	-0.001036	-0.001138	-0.000959	0.001941	0.000080	0.000125	0.001002
0.001243	-0.000507	-0.000880	-0.000456	-0.002612	-0.000544	0.001740	0.002424	0.000197	-0.000089	0.000729	0.000062	-0.001775	-0.000762	0.000049	0.000830	-0.000184	-0.000613	0.000199	0.000808	-0.001182	-0.000389	0.000759	-0.002360	0.001423	0.000597	0.001672	0.000669	0.000492	-0.000545	0.001398	-0.001790	-0.000100	-0.001653	-0.001932	-0.001939	0.000716	0.001026	-0.000165	-0.000157	0.001077	0.001964	-0.002693	-0.001030	-0.003009	0.002332	-0.001427	0.000093	0.000121	-0.001595
0.000709	0.001232	-0.000061	0.001827	-0.000603	-0.000677	-0.000772	0.000125	0.000506	0.000091	0.001301	-0.001143	-0.000140	-0.000240	0.000549	-0.001928	0.000669	-0.000592	-0.000475	-0.000175	0.002481	0.005210	0.003500	0.004736	0.003334	0.000077	0.002327	0.001119	0.001897	0.003843	0.002803	-0.000026	0.000540	0.001397	0.002846	0.001169	0.003343	0.002684	-0.000080	-0.001080	0.001742	0.000711	-0.000653	-0.000165	0.000956	0.000041	0.002345	-0.000894	-0.001676	-0.001578
0.000109	-0.000752	-0.001122	0.000590	-0.000105	-0.000021	-0.001404	0.000220	-0.000366	0.000052	0.000754	0.000130	0.000056	-0.001121	-0.000648	0.001862	0.000185	-0.000332	0.001519	-0.000267	-0.003270	-0.004031	-0.003782	-0.000750	-0.001935	-0.001345	-0.004158	-0.003434	-0.002436	-0.002446	0.000851	-0.001703	0.002228	0.001951	-0.000115	0.003562	0.002817	-0.001166	-0.000426	0.000675	-0.000418	-0.001029	-0.000882	-0.000302	-0.001453	-0.000752	-0.002121	0.003159	-0.000293	0.001945
-0.001815	-0.001279	0.000379	-0.000352	0.000559	0.000764	-0.001722	0.002309	0.001536	-0.000210	0.000199	-0.000896	0.000445	0.000854	0.000931	0.000723	-0.000154	-0.000048	-0.000946	-0.000643	-0.004652	-0.003118	-0.006630	-0.002897	-0.004037	-0.002892	-0.005438	-0.002831	-0.004763	-0.001000	-0.004582	-0.002534	0.004476	0.004896	0.001721	0.004513	0.006256	-0.004066	-0.000301	-0.000288	-0.001335	0.000393	0.002070	0.000715	-0.000559	-0.001311	-0.001294	0.002743	0.001264	-0.002654
-0.001487	-0.000425	0.001258	0.000820	-0.000556	-0.000789	0.000422	0.002416	-0.000061	0.000095	0.001609	0.001307	0.002795	0.000132	-0.000804	-0.001474	0.000199	-0.000731	-0.003115	-0.000174	-0.002281	-0.003646	-0.005252	-0.003360	-0.003979	-0.006399	-0.002771	-0.003853	-0.002643	-0.001805	-0.003162	-0.000379	0.003090	0.003318	0.002341	0.004466	0.004950	-0.000378	-0.001247	0.002603	-0.002332	-0.000073	-0.001564	0.000025	0.001118	0.001196	0.000311	0.000862	0.000679	-0.001078
-0.001337	-0.000313	-0.000262	-0.001521	-0.000048	0.001605	0.000891	0.000859	-0.001577	-0.000525	0.001249	-0.001204	-0.001360	0.001967	0.001360	0.000056	0.001206	-0.000441	-0.001653	0.001637	-0.004768	-0.004915	-0.005336	-0.003334	-0.004169	-0.005348	-0.002293	-0.002181	-0.001467	-0.001948	-0.003268	-0.001992	0.002181	0.001728	0.003104	0.001891	0.002954	-0.001710	0.000836	-0.000564	-0.001657	0.001303	-0.000774	0.001937	-0.001232	-0.001323	-0.000579	-0.000546	-0.001098	-0.000566
-0.000939	0.000710	-0.000323	-0.001126	0.000079	0.000648	0.001569	0.000611	0.000308	0.000446	0.000158	-0.000275	0.001953	-0.000549	-0.001417	-0.000153	-0.001617	-0.000423	-0.000943	0.001699	-0.005186	-0.003695	-0.002880	-0.003466	-0.004494	-0.005405	-0.001843	-0.005646	-0.002592	-0.000007	-0.003405	0.000952	0.003066	0.006752	0.002536	0.003062	0.006487	-0.000686	-0.003138	0.001040	-0.000058	-0.003080	-0.001949	0.001373	0.001872	-0.000537	0.000402	-0.002255	0.000995	-0.000166
-0.000201	0.001174	0.000316	-0.001570	-0.001760	0.000062	0.000922	0.000250	0.000349	0.000565	-0.002348	-0.000292	-0.000034	-0.000430	0.000397	0.001416	0.001323	0.000435	-0.000255	-0.000628	0.038417	0.038520	0.036005	0.031328	0.041674	0.037612	0.031784	0.040635	0.033728	0.023134	0.033700	0.022016	-0.003364	-0.014567	0.001541	-0.025245	-0.026063	0.023479	0.000664	-0.000372	-0.002195	-0.000258	0.000442	0.001359	0.000769	0.001544	0.000186	-0.000396	-0.000707	-0.000557
-0.002138	-0.001932	0.000978	-0.001072	-0.000866	0.000147	0.001032	0.000562	-0.002159	0.000967	0.000727	0.000466	-0.001069	0.000471	0.000290	-0.000736	0.001450	-0.000320	0.002088	0.000814	-0.056721	-0.053038	-0.054858	-0.052331	-0.054931	-0.054423	-0.056637	-0.056621	-0.057503	-0.055157	-0.053329	-0.057525	-0.061875	-0.080586	-0.058492	-0.099401	-0.101130	-0.061423	0.000694	-0.002038	0.001362	-0.000375	0.000010	-0.001903	-0.002291	0.000516	0.000461	0.001024	0.001110	0.000294
-0.002824	-0.001824	-0.000242	-0.001001	-0.000071	0.000578	0.000989	0.000004	0.000167	-0.000523	-0.000917	0.000984	-0.000412	0.001518	0.000631	0.000633	0.002130	-0.001312	0.001042	0.000488	-0.056525	-0.053533	-0.057040	-0.052890	-0.053991	-0.053902	-0.056419	-0.056914	-0.057933	-0.057800	-0.054512	-0.058877	-0.061163	-0.080407	-0.055553	-0.098115	-0.100506	-0.060005	0.002868	0.000409	0.002315	0.000659	0.000558	0.002050	-0.001775	-0.000838	0.001270	-0.000244	-0.000540	0.000341
-0.001680	-0.001042	0.000994	0.000912	0.000468	-0.001096	0.002027	0.000489	-0.001262	0.001923	-0.001760	0.000700	-0.000153	-0.000063	0.000535	-0.000800	-0.000271	-0.001408	0.000544	0.001257	-0.056624	-0.055601	-0.054344	-0.052840	-0.055748	-0.055842	-0.056718	-0.054579	-0.056270	-0.055749	-0.053023	-0.058374	-0.064419	-0.080456	-0.058259	-0.098448	-0.100557	-0.061236	-0.000794	0.001030	-0.000011	0.000080	-0.001422	-0.000797	-0.000733	0.000387	0.000702	0.001910	-0.000641	-0.000775
-0.001952	-0.000539	0.002161	-0.000693	-0.000675	-0.000007	0.001007	0.000473	-0.001892	0.002139	-0.000256	-0.000007	-0.001085	0.000277	0.000260	0.000174	0.000626	-0.002646	0.001497	0.001069	-0.056260	-0.054015	-0.052195	-0.050357	-0.053242	-0.054420	-0.054313	-0.054967	-0.053266	-0.053441	-0.052541	-0.057424	-0.060770	-0.078419	-0.056852	-0.095114	-0.096200	-0.057780	0.000620	-0.002024	0.002619	-0.000909	0.000115	0.000691	0.000782	0.001118	0.000755	-0.000090	-0.001055	0.000767
0.001117	0.000263	0.000729	0.000475	0.000723	0.000201	0.000248	-0.001477	-0.000132	0.000414	-0.002476	0.001974	-0.000867	-0.000889	-0.000198	0.000534	-0.000109	0.000137	-0.000290	-0.000480	-0.002739	-0.002361	-0.002040	-0.003594	-0.001917	0.000395	-0.003251	-0.000542	-0.002381	-0.003240	-0.002918	-0.001182	-0.003454	-0.003480	-0.002800	-0.001582	-0.003743	-0.002271	0.001392	-0.002204	0.002796	-0.000401	0.000409	-0.001588	-0.001642	0.000944	0.000393	0.000057	0.000404	0.000514
0.002332	0.000518	-0.000291	0.000587	0.000108	-0.000909	-0.000521	-0.002471	0.000213	0.000627	-0.001280	-0.000456	-0.000878	-0.000196	-0.000127	-0.001157	-0.000735	0.002182	0.002395	-0.000992	-0.000004	-0.002681	-0.000211	-0.002349	-0.002103	-0.001090	-0.001578	-0.001579	-0.002359	-0.004417	-0.004353	-0.002652	-0.004297	-0.003148	-0.005809	-0.001055	-0.003404	-0.002834	0.001225	0.001576	0.000430	0.000919	0.002223	-0.000317	0.001443	0.001677	0.000559	-0.003085	-0.000295	-0.000133
0.000311	-0.000296	0.000092	-0.001538	-0.000211	-0.000444	0.001161	-0.001533	-0.000535	-0.001128	-0.000520	0.000225	-0.001887	0.000320	0.000283	0.001717	0.000491	-0.000405	0.002815	0.000026	-0.002019	-0.002529	-0.000228	-0.005485	-0.003172	-0.001028	-0.002947	-0.003641	-0.005302	-0.002147	-0.002667	-0.004707	-0.004897	-0.003438	-0.005584	-0.002351	-0.004161	-0.004305	0.001324	-0.001010	0.000202	0.000849	0.000582	-0.001090	-0.000496	-0.000529	-0.000273	0.000543	0.000292	0.003734
-0.000967	0.000043	0.000500	-0.001218	-0.000592	-0.000618	0.000094	0.001261	-0.001002	0.001241	0.001981	-0.000036	0.000417	-0.000819	-0.001616	-0.000577	0.000084	-0.000825	0.000910	0.001646	-0.024523	-0.021741	-0.020515	-0.022100	-0.022334	-0.022928	-0.018467	-0.018867	-0.023242	-0.018939	-0.023577	-0.013770	-0.002614	0.006585	-0.006457	0.009942	0.009561	-0.013569	0.000651	-0.000244	0.000435	-0.000389	0.000405	-0.001141	-0.001286	0.000189	0.001340	0.000752	-0.003161	0.002538
-0.001063	0.001032	-0.001271	0.000238	-0.001097	0.000141	0.000096	-0.001382	-0.000825	-0.001314	-0.001402	0.000430	0.001939	0.000223	-0.000187	0.002275	-0.000415	0.000440	0.001156	0.000206	-0.014541	-0.012926	-0.014486	-0.011044	-0.011250	-0.014773	-0.012087	-0.010382	-0.012732	-0.006162	-0.007916	-0.010614	-0.000840	0.000271	-0.004007	-0.000063	0.000054	-0.009087	0.002646	0.001066	0.000701	-0.001234	0.001885	-0.001123	0.001237	0.000242	-0.000756	0.000799	-0.000261	-0.000511
-0.000311	-0.002162	0.000073	0.000247	0.002154	0.000140	0.000956	0.002261	0.000540	0.000692	-0.000798	-0.000087	-0.001588	0.001383	0.000506	-0.000122	-0.001324	0.000326	-0.000122	-0.002154	-0.020869	-0.019106	-0.017593	-0.016695	-0.021567	-0.019195	-0.018314	-0.020415	-0.020661	-0.016721	-0.018203	-0.014919	-0.006831	0.001879	-0.006151	0.006734	0.003290	-0.014134	0.000630	-0.000201	-0.001518	0.000521	-0.002806	0.000963	0.000040	-0.000238	-0.000358	0.000866	0.002600	-0.002794
0.002736	0.000921	-0.001204	0.000568	-0.000278	-0.000341	0.000046	0.000819	-0.001044	0.000669	-0.002789	-0.002275	0.000681	0.002656	-0.000898	-0.001874	-0.000317	0.001443	0.000376	-0.000345	0.029505	0.032737	0.032195	0.033422	0.030635	0.032677	0.033867	0.033880	0.031251	0.027306	0.034264	0.025270	0.004871	-0.007313	0.008264	-0.012200	-0.014774	0.022607	-0.002214	0.000618	0.002090	-0.000624	-0.000205	-0.001752	0.000632	-0.000254	0.000295	-0.001272	-0.001053	-0.002790
-0.000159	-0.002052	0.001416	-0.000332	0.000629	0.001555	0.001390	-0.000897	-0.000420	0.000280	0.000567	0.001061	0.000129	-0.000129	-0.000877	-0.001274	0.000910	-0.001284	-0.000660	0.000718	-0.014774	-0.016161	-0.015332	-0.017672	-0.020145	-0.017062	-0.020081	-0.019114	-0.016994	-0.010395	-0.018616	-0.017639	-0.004808	0.002368	-0.005507	0.005867	0.003827	-0.015458	-0.002405	-0.001701	-0.000270	0.000934	-0.001556	0.000269	-0.000831	-0.000274	-0.000285	-0.000777	0.000537	0.001396
0.001215	0.000487	0.000233	0.001029	-0.000642	-0.001432	-0.002206	-0.000071	0.000862	0.000381	0.000014	-0.000606	-0.001411	-0.001311	0.002192	0.000814	0.001521	-0.001143	-0.000086	-0.000045	-0.012636	-0.016142	-0.016809	-0.013543	-0.010606	-0.012122	-0.016591	-0.018663	-0.013391	-0.009642	-0.014471	-0.011693	0.000435	0.000803	-0.004623	0.001960	0.002791	-0.015534	0.000174	0.001188	0.000709	0.001110	0.001307	-0.000015	-0.000096	-0.000559	-0.000033	0.000098	0.000938	0.000008
[truncated: 81 more columns]
