# Supplementary material for: Introgression and disruption of migration routes have shaped the genetic integrity of wildebeest populations
Source: Nat Commun. 2024 Apr 12;15:2921. doi: 10.1038/s41467-024-47015-y (PMC11014984; doi:10.1038/s41467-024-47015-y)
Supplement: Supplementary file 10 — Source Data [file 41467_2024_47015_MOESM10_ESM.zip › source_data/SuppFig10.evalAdmix/K4.corres]

NA	0.069717	-0.042438	-0.021947	-0.089748	0.000790	-0.020508	-0.046766	-0.083947	-0.049495	-0.026528	-0.052728	-0.042107	-0.040877	-0.016946	0.046517	0.050595	0.094969	0.126318	0.065130	-0.000253	0.000407	0.000614	0.000733	-0.000250	0.001008	0.001475	0.000894	0.002599	0.002415	0.000584	0.000507	0.000522	0.000870	-0.000045	0.000781	0.001771	-0.000156	-0.001143	-0.000126	-0.000441	-0.001149	0.000348	-0.000641	-0.000198	0.002243	0.000381	0.000208	0.000435	-0.001502
0.069717	NA	-0.009463	0.005464	-0.078062	0.012916	-0.005370	-0.048236	-0.094030	-0.021955	-0.005452	-0.019225	-0.021949	-0.057101	-0.031921	0.028648	0.043998	0.041495	0.071522	0.067374	0.001216	0.001582	0.001621	-0.000136	0.001634	0.002042	-0.002225	0.000917	0.000882	0.000712	-0.001693	-0.000994	-0.000093	-0.001813	0.001282	-0.000027	-0.001844	-0.001826	-0.000575	-0.000312	-0.000271	-0.000865	-0.000748	0.001399	-0.000811	-0.000329	-0.000544	0.000122	-0.000093	-0.001493
-0.042438	-0.009463	NA	-0.028508	-0.047859	-0.001767	0.158552	0.357248	-0.058841	-0.051190	0.043302	0.060805	-0.023210	0.014085	0.062029	-0.071481	-0.037890	-0.065374	-0.111748	-0.065516	-0.000863	-0.001961	-0.000893	-0.001822	-0.001749	-0.002484	0.000293	-0.000711	0.000444	-0.000346	-0.000798	-0.001998	-0.001454	0.000330	-0.001562	-0.000424	-0.000692	0.000318	0.001014	-0.001084	-0.001115	0.000183	-0.000152	-0.001129	-0.000303	-0.001423	0.000024	-0.000336	0.001342	0.001028
-0.021947	0.005464	-0.028508	NA	0.038730	-0.006074	-0.070994	0.083766	0.208294	0.051866	0.033636	0.015217	-0.011478	0.001612	-0.004396	-0.057270	-0.001429	-0.040825	-0.070953	-0.058963	-0.000551	-0.001867	0.000059	0.000058	-0.000478	0.000541	-0.002039	-0.000551	-0.002088	-0.000858	0.000376	0.000466	0.001235	-0.000168	-0.000112	0.001563	-0.000247	-0.000663	-0.001505	0.000362	0.000227	-0.000817	0.000490	0.001059	-0.002375	0.000194	0.000598	0.002278	-0.000336	-0.000240
-0.089748	-0.078062	-0.047859	0.038730	NA	-0.022217	0.055221	-0.065613	0.222556	0.261818	0.095834	0.011729	0.026093	0.068227	-0.012522	-0.077549	-0.035083	-0.051158	-0.122911	-0.059366	-0.000572	-0.000082	-0.000662	0.001182	-0.001647	-0.002406	-0.000420	-0.001525	0.000785	-0.000631	-0.000582	0.000248	0.001242	0.000496	0.000891	0.000691	-0.000207	-0.000621	0.000572	-0.000205	0.000485	0.000526	-0.000800	-0.000360	0.000113	0.000741	-0.001240	0.000540	0.001066	-0.000465
0.000790	0.012916	-0.001767	-0.006074	-0.022217	NA	0.018536	-0.011273	-0.019136	0.029929	0.011751	-0.031300	-0.024615	0.017888	0.057446	0.000000	-0.009371	-0.004401	-0.032070	0.027753	-0.000302	-0.001408	0.000026	-0.001251	-0.000328	0.000229	0.000707	-0.000210	-0.001312	-0.000934	0.001926	0.000301	-0.000592	-0.001314	-0.001442	-0.002111	0.001618	-0.001661	-0.000689	-0.000546	0.000080	-0.001160	-0.001688	0.000583	0.000790	0.001117	-0.000662	-0.001873	-0.001439	-0.000942
-0.020508	-0.005370	0.158552	-0.070994	0.055221	0.018536	NA	0.132170	-0.098353	0.034801	-0.020574	0.132552	0.010924	0.031935	0.005151	-0.031124	-0.011190	-0.067797	-0.112593	-0.060203	-0.001132	-0.000180	-0.000359	-0.001129	-0.001117	-0.001178	-0.000695	-0.000899	-0.000025	-0.000636	-0.000006	-0.001828	-0.000074	-0.000454	0.000042	-0.001994	-0.003430	-0.000557	0.000167	-0.000872	0.000086	-0.000649	-0.001006	0.000339	0.001202	-0.000066	-0.000771	-0.001196	-0.000363	0.000479
-0.046766	-0.048236	0.357248	0.083766	-0.065613	-0.011273	0.132170	NA	0.080151	-0.017956	0.000532	0.114507	-0.050250	-0.023933	0.002808	-0.089528	-0.058727	-0.067254	-0.112991	-0.080336	-0.001680	-0.001645	-0.002581	-0.003036	0.000393	-0.001415	-0.002248	0.001557	-0.000425	-0.001729	0.000307	-0.001783	-0.000989	-0.001151	-0.000461	-0.000572	-0.000116	0.000113	0.000119	-0.001069	-0.002052	0.000104	0.000187	-0.000182	0.000351	-0.000617	0.000948	-0.001556	0.001859	0.001642
-0.083947	-0.094030	-0.058841	0.208294	0.222556	-0.019136	-0.098353	0.080151	NA	0.092207	0.107649	0.020610	0.135790	0.033018	-0.026654	-0.055071	-0.047079	-0.081922	-0.124451	-0.080705	-0.001341	-0.000854	-0.001210	0.001027	-0.001276	-0.000561	-0.000841	0.000914	-0.001226	-0.000522	0.000232	-0.000157	-0.000107	-0.000804	-0.001914	0.000170	-0.000223	-0.002825	0.000126	-0.000136	-0.000391	-0.000029	0.000374	-0.000038	-0.001101	-0.000495	-0.000480	-0.000105	-0.001131	0.000616
-0.049495	-0.021955	-0.051190	0.051866	0.261818	0.029929	0.034801	-0.017956	0.092207	NA	0.028468	-0.004351	0.058926	-0.000726	0.000379	-0.052636	-0.018552	-0.072857	-0.101924	-0.067841	-0.000762	-0.001302	-0.000629	0.000071	0.001950	-0.000950	-0.000515	-0.001143	-0.002166	-0.003083	-0.001125	-0.001525	0.000179	-0.001377	-0.000612	-0.001329	-0.000443	-0.001838	0.001657	-0.000049	0.000705	0.001060	-0.001649	0.000096	0.000424	0.000054	-0.000463	-0.001670	-0.000768	0.001635
-0.026528	-0.005452	0.043302	0.033636	0.095834	0.011751	-0.020574	0.000532	0.107649	0.028468	NA	-0.015641	0.038704	0.074943	-0.011786	-0.050545	-0.047483	-0.036499	-0.071365	-0.059657	-0.000453	-0.000950	-0.000588	-0.000673	-0.000268	-0.001520	-0.000962	0.000715	0.000357	-0.002251	-0.002468	0.001595	-0.002588	-0.001303	0.000821	-0.000404	0.000604	0.000079	0.000018	0.000147	0.000546	0.000999	-0.000702	-0.001095	-0.000105	-0.001933	0.000888	0.000708	-0.001193	0.000290
-0.052728	-0.019225	0.060805	0.015217	0.011729	-0.031300	0.132552	0.114507	0.020610	-0.004351	-0.015641	NA	0.172324	-0.023574	-0.050403	-0.055616	-0.041112	-0.059557	-0.078924	-0.033214	0.000037	-0.000080	-0.000619	-0.001885	-0.001057	0.000460	0.000622	0.001076	-0.000660	-0.000372	0.000017	-0.002433	-0.000089	-0.001833	-0.000186	-0.001195	-0.000642	0.001635	0.001150	0.000021	-0.000254	-0.001762	-0.000156	0.000465	0.000585	0.001132	-0.001152	-0.001540	-0.000082	-0.000236
-0.042107	-0.021949	-0.023210	-0.011478	0.026093	-0.024615	0.010924	-0.050250	0.135790	0.058926	0.038704	0.172324	NA	0.062956	-0.019292	-0.046527	-0.021934	-0.050410	-0.092141	-0.060665	0.000980	0.001425	0.000685	0.000422	0.000722	-0.001215	-0.001423	-0.001813	-0.000469	-0.001328	-0.000154	-0.000103	-0.002536	0.000024	-0.001972	-0.001278	-0.000119	-0.000849	0.000338	-0.000514	-0.000530	0.000125	0.000213	0.000245	0.000527	-0.000744	-0.001251	-0.000441	-0.002025	0.000515
-0.040877	-0.057101	0.014085	0.001612	0.068227	0.017888	0.031935	-0.023933	0.033018	-0.000726	0.074943	-0.023574	0.062956	NA	0.115626	-0.007822	0.014570	-0.031076	-0.099081	-0.058233	-0.002130	-0.000169	-0.000690	0.001801	-0.001201	0.000032	-0.000420	-0.001193	0.000306	-0.001139	0.001233	0.002016	-0.003045	-0.000734	-0.000394	-0.000271	-0.000184	-0.001604	0.000064	-0.000212	-0.000641	-0.000926	-0.001199	0.001687	0.000942	0.000650	-0.000170	0.001121	-0.000108	-0.000968
-0.016946	-0.031921	0.062029	-0.004396	-0.012522	0.057446	0.005151	0.002808	-0.026654	0.000379	-0.011786	-0.050403	-0.019292	0.115626	NA	-0.002420	-0.023132	-0.027163	-0.006561	0.008025	0.000903	0.000753	0.001189	-0.000749	0.001244	-0.002897	0.000891	-0.000490	-0.001593	-0.000238	-0.001557	-0.000295	-0.000988	-0.001281	-0.000985	-0.001577	-0.002747	0.000671	-0.000664	0.000286	-0.000215	0.000245	-0.002185	0.000498	-0.001075	-0.001011	0.000836	0.000495	0.001129	-0.000349
0.046517	0.028648	-0.071481	-0.057270	-0.077549	0.000000	-0.031124	-0.089528	-0.055071	-0.052636	-0.050545	-0.055616	-0.046527	-0.007822	-0.002420	NA	0.062224	0.067249	0.046233	0.157987	-0.000870	0.000412	-0.000825	0.000169	0.000482	0.001246	-0.000067	-0.000535	-0.000474	0.001603	-0.001587	0.001007	0.001569	0.001564	-0.000825	0.000917	-0.001154	0.001423	0.000208	0.000549	-0.000789	0.001745	0.003104	-0.000539	-0.000242	-0.001588	-0.000979	-0.000356	-0.000335	0.000728
0.050595	0.043998	-0.037890	-0.001429	-0.035083	-0.009371	-0.011190	-0.058727	-0.047079	-0.018552	-0.047483	-0.041112	-0.021934	0.014570	-0.023132	0.062224	NA	-0.008703	0.010472	0.057159	-0.002393	-0.000154	-0.001280	-0.001249	-0.000826	0.000496	-0.001266	-0.001975	-0.000314	0.000213	0.000707	-0.000398	-0.002143	-0.000947	-0.001992	-0.000756	-0.001643	0.000238	0.001355	0.000575	0.000192	-0.001514	-0.001539	-0.001480	-0.000710	-0.001338	0.000688	0.001677	-0.001103	-0.000449
0.094969	0.041495	-0.065374	-0.040825	-0.051158	-0.004401	-0.067797	-0.067254	-0.081922	-0.072857	-0.036499	-0.059557	-0.050410	-0.031076	-0.027163	0.067249	-0.008703	NA	0.173200	0.063935	0.002713	0.000616	0.001068	0.000847	-0.001423	0.001165	0.001503	0.000468	0.002018	0.003459	0.000384	-0.000216	0.000028	0.000091	0.000982	-0.000361	-0.000489	0.001752	-0.001604	0.001797	0.000940	-0.000064	0.001772	-0.001645	0.001318	-0.000294	-0.000330	-0.000658	0.000570	0.000721
0.126318	0.071522	-0.111748	-0.070953	-0.122911	-0.032070	-0.112593	-0.112991	-0.124451	-0.101924	-0.071365	-0.078924	-0.092141	-0.099081	-0.006561	0.046233	0.010472	0.173200	NA	0.122163	0.002196	-0.001180	-0.000317	-0.000353	-0.000186	0.000748	0.001238	0.000197	-0.000246	-0.001162	0.000206	-0.000077	0.000221	0.000217	0.000088	-0.000670	-0.001160	-0.000766	-0.000693	0.000362	0.001692	0.001700	0.001893	0.000028	-0.000268	0.000886	0.000220	-0.000178	-0.001097	-0.000588
0.065130	0.067374	-0.065516	-0.058963	-0.059366	0.027753	-0.060203	-0.080336	-0.080705	-0.067841	-0.059657	-0.033214	-0.060665	-0.058233	0.008025	0.157987	0.057159	0.063935	0.122163	NA	-0.000767	0.001371	-0.000046	0.000761	-0.000151	0.000324	0.000596	-0.000913	-0.002082	0.000007	-0.001417	-0.001477	0.000327	-0.000127	-0.000738	-0.000787	0.001300	0.000350	-0.000517	-0.000199	0.000164	0.000894	0.001646	-0.000279	0.000225	0.001272	0.002584	0.001685	0.002726	-0.000790
-0.000253	0.001216	-0.000863	-0.000551	-0.000572	-0.000302	-0.001132	-0.001680	-0.001341	-0.000762	-0.000453	0.000037	0.000980	-0.002130	0.000903	-0.000870	-0.002393	0.002713	0.002196	-0.000767	NA	0.043805	0.046962	0.040794	0.045238	0.045347	0.045445	0.044499	0.048656	0.026505	0.040111	0.026150	0.005024	0.002808	0.017736	-0.005344	-0.004292	0.024566	0.002356	0.000757	0.000609	0.001801	0.002291	0.001306	0.000012	0.001768	0.001920	0.001421	0.003685	0.002702
0.000407	0.001582	-0.001961	-0.001867	-0.000082	-0.001408	-0.000180	-0.001645	-0.000854	-0.001302	-0.000950	-0.000080	0.001425	-0.000169	0.000753	0.000412	-0.000154	0.000616	-0.001180	0.001371	0.043805	NA	0.043382	0.041624	0.046689	0.042282	0.040912	0.046389	0.046112	0.030141	0.038712	0.023194	0.005475	0.003998	0.015768	-0.005306	-0.007063	0.025077	0.000618	0.002889	0.000887	0.002898	0.001900	0.000871	0.002395	0.000738	0.003530	0.001270	0.002567	0.002957
0.000614	0.001621	-0.000893	0.000059	-0.000662	0.000026	-0.000359	-0.002581	-0.001210	-0.000629	-0.000588	-0.000619	0.000685	-0.000690	0.001189	-0.000825	-0.001280	0.001068	-0.000317	-0.000046	0.046962	0.043382	NA	0.043101	0.043563	0.044136	0.040964	0.044531	0.046859	0.029579	0.043102	0.024572	0.008293	0.000982	0.015713	-0.001388	-0.006405	0.023213	-0.000271	0.000508	-0.001084	-0.000748	0.001528	0.000974	0.003230	0.002214	0.002169	0.002641	0.001767	0.002996
0.000733	-0.000136	-0.001822	0.000058	0.001182	-0.001251	-0.001129	-0.003036	0.001027	0.000071	-0.000673	-0.001885	0.000422	0.001801	-0.000749	0.000169	-0.001249	0.000847	-0.000353	0.000761	0.040794	0.041624	0.043101	NA	0.044979	0.044968	0.040970	0.039612	0.038880	0.031466	0.040449	0.029029	0.008551	0.001152	0.014959	0.000920	-0.004332	0.024372	0.001848	-0.000871	0.004258	0.001898	0.003181	0.002376	0.001193	0.002238	0.002174	0.002776	0.003230	0.001742
-0.000250	0.001634	-0.001749	-0.000478	-0.001647	-0.000328	-0.001117	0.000393	-0.001276	0.001950	-0.000268	-0.001057	0.000722	-0.001201	0.001244	0.000482	-0.000826	-0.001423	-0.000186	-0.000151	0.045238	0.046689	0.043563	0.044979	NA	0.042597	0.043510	0.042955	0.046234	0.027337	0.043603	0.027036	0.006773	0.000702	0.015642	-0.006997	-0.005239	0.029100	0.002966	0.001209	0.002180	0.001861	0.001457	0.003012	0.001219	0.004165	0.000825	0.003315	0.001748	0.004420
0.001008	0.002042	-0.002484	0.000541	-0.002406	0.000229	-0.001178	-0.001415	-0.000561	-0.000950	-0.001520	0.000460	-0.001215	0.000032	-0.002897	0.001246	0.000496	0.001165	0.000748	0.000324	0.045347	0.042282	0.044136	0.044968	0.042597	NA	0.044573	0.044406	0.049202	0.026809	0.041456	0.028032	0.003959	0.000509	0.014557	-0.005064	-0.005989	0.025202	0.002212	0.000727	0.002148	0.003377	0.000291	0.001040	0.002282	0.002622	0.001377	0.002409	0.002246	0.001736
0.001475	-0.002225	0.000293	-0.002039	-0.000420	0.000707	-0.000695	-0.002248	-0.000841	-0.000515	-0.000962	0.000622	-0.001423	-0.000420	0.000891	-0.000067	-0.001266	0.001503	0.001238	0.000596	0.045445	0.040912	0.040964	0.040970	0.043510	0.044573	NA	0.049948	0.047539	0.029631	0.039592	0.030967	0.003053	0.001950	0.017059	-0.001612	-0.002109	0.025597	0.001439	0.000879	0.001612	0.001631	0.003342	0.003388	0.001775	0.000818	0.001408	0.001061	0.003049	0.000539
0.000894	0.000917	-0.000711	-0.000551	-0.001525	-0.000210	-0.000899	0.001557	0.000914	-0.001143	0.000715	0.001076	-0.001813	-0.001193	-0.000490	-0.000535	-0.001975	0.000468	0.000197	-0.000913	0.044499	0.046389	0.044531	0.039612	0.042955	0.044406	0.049948	NA	0.046402	0.029006	0.042203	0.024841	0.005408	0.001382	0.016847	-0.005251	-0.007041	0.027095	0.001514	-0.001617	0.001709	0.000865	0.001454	0.002448	0.001901	0.001833	0.002955	0.004305	0.003234	0.002254
0.002599	0.000882	0.000444	-0.002088	0.000785	-0.001312	-0.000025	-0.000425	-0.001226	-0.002166	0.000357	-0.000660	-0.000469	0.000306	-0.001593	-0.000474	-0.000314	0.002018	-0.000246	-0.002082	0.048656	0.046112	0.046859	0.038880	0.046234	0.049202	0.047539	0.046402	NA	0.030354	0.040059	0.026346	0.006612	0.000211	0.014084	-0.005388	-0.006418	0.027049	0.003541	0.000665	0.002181	0.003347	0.001595	0.004109	-0.000425	0.000521	-0.000601	0.004027	0.001494	0.000830
0.002415	0.000712	-0.000346	-0.000858	-0.000631	-0.000934	-0.000636	-0.001729	-0.000522	-0.003083	-0.002251	-0.000372	-0.001328	-0.001139	-0.000238	0.001603	0.000213	0.003459	-0.001162	0.000007	0.026505	0.030141	0.029579	0.031466	0.027337	0.026809	0.029631	0.029006	0.030354	NA	0.030156	0.037293	0.033375	0.041604	0.043657	0.034193	0.028920	0.037300	0.003657	0.004236	-0.001070	0.003875	0.002888	0.001822	0.004238	0.003367	0.001485	0.001364	0.001646	0.003149
0.000584	-0.001693	-0.000798	0.000376	-0.000582	0.001926	-0.000006	0.000307	0.000232	-0.001125	-0.002468	0.000017	-0.000154	0.001233	-0.001557	-0.001587	0.000707	0.000384	0.000206	-0.001417	0.040111	0.038712	0.043102	0.040449	0.043603	0.041456	0.039592	0.042203	0.040059	0.030156	NA	0.029595	0.007211	0.003411	0.015031	-0.000381	-0.004677	0.026796	0.003945	0.003817	0.002412	0.003835	0.003347	0.003105	0.002727	0.001822	0.001423	0.003697	0.003197	0.003151
0.000507	-0.000994	-0.001998	0.000466	0.000248	0.000301	-0.001828	-0.001783	-0.000157	-0.001525	0.001595	-0.002433	-0.000103	0.002016	-0.000295	0.001007	-0.000398	-0.000216	-0.000077	-0.001477	0.026150	0.023194	0.024572	0.029029	0.027036	0.028032	0.030967	0.024841	0.026346	0.037293	0.029595	NA	0.036946	0.036697	0.032602	0.028897	0.028557	0.134970	0.001702	0.002869	0.003581	0.001332	0.001535	0.002465	0.001556	0.001795	0.001183	0.003083	0.002483	0.004507
0.000522	-0.000093	-0.001454	0.001235	0.001242	-0.000592	-0.000074	-0.000989	-0.000107	0.000179	-0.002588	-0.000089	-0.002536	-0.003045	-0.000988	0.001569	-0.002143	0.000028	0.000221	0.000327	0.005024	0.005475	0.008293	0.008551	0.006773	0.003959	0.003053	0.005408	0.006612	0.033375	0.007211	0.036946	NA	0.104830	0.119998	0.128814	0.119871	0.034763	0.000388	0.001047	0.000178	0.002653	0.001463	0.003633	0.002764	0.001630	0.001946	0.001388	0.003479	0.006023
0.000870	-0.001813	0.000330	-0.000168	0.000496	-0.001314	-0.000454	-0.001151	-0.000804	-0.001377	-0.001303	-0.001833	0.000024	-0.000734	-0.001281	0.001564	-0.000947	0.000091	0.000217	-0.000127	0.002808	0.003998	0.000982	0.001152	0.000702	0.000509	0.001950	0.001382	0.000211	0.041604	0.003411	0.036697	0.104830	NA	0.094494	0.216760	0.267338	0.031619	0.002589	0.005138	0.003649	0.002776	0.004291	0.004661	0.004612	0.003407	0.004307	0.003374	0.004724	0.005175
-0.000045	0.001282	-0.001562	-0.000112	0.000891	-0.001442	0.000042	-0.000461	-0.001914	-0.000612	0.000821	-0.000186	-0.001972	-0.000394	-0.000985	-0.000825	-0.001992	0.000982	0.000088	-0.000738	0.017736	0.015768	0.015713	0.014959	0.015642	0.014557	0.017059	0.016847	0.014084	0.043657	0.015031	0.032602	0.119998	0.094494	NA	0.084410	0.080277	0.034557	0.002505	0.000247	0.002318	0.003840	0.005254	0.005938	0.002559	0.002462	0.003519	0.004746	0.004772	0.003947
0.000781	-0.000027	-0.000424	0.001563	0.000691	-0.002111	-0.001994	-0.000572	0.000170	-0.001329	-0.000404	-0.001195	-0.001278	-0.000271	-0.001577	0.000917	-0.000756	-0.000361	-0.000670	-0.000787	-0.005344	-0.005306	-0.001388	0.000920	-0.006997	-0.005064	-0.001612	-0.005251	-0.005388	0.034193	-0.000381	0.028897	0.128814	0.216760	0.084410	NA	0.418223	0.036853	0.005652	0.004790	0.003580	0.002626	0.002940	0.004825	0.004228	0.005884	0.002415	0.004039	0.003566	0.005216
0.001771	-0.001844	-0.000692	-0.000247	-0.000207	0.001618	-0.003430	-0.000116	-0.000223	-0.000443	0.000604	-0.000642	-0.000119	-0.000184	-0.002747	-0.001154	-0.001643	-0.000489	-0.001160	0.001300	-0.004292	-0.007063	-0.006405	-0.004332	-0.005239	-0.005989	-0.002109	-0.007041	-0.006418	0.028920	-0.004677	0.028557	0.119871	0.267338	0.080277	0.418223	NA	0.029340	0.004229	0.003220	0.003297	0.001383	0.003134	0.002676	0.002150	0.003097	0.001900	0.005772	0.006433	0.006203
-0.000156	-0.001826	0.000318	-0.000663	-0.000621	-0.001661	-0.000557	0.000113	-0.002825	-0.001838	0.000079	0.001635	-0.000849	-0.001604	0.000671	0.001423	0.000238	0.001752	-0.000766	0.000350	0.024566	0.025077	0.023213	0.024372	0.029100	0.025202	0.025597	0.027095	0.027049	0.037300	0.026796	0.134970	0.034763	0.031619	0.034557	0.036853	0.029340	NA	0.001565	0.001218	0.001772	0.002521	0.001974	0.003931	0.001764	0.002147	0.000058	0.001783	0.003415	0.004832
-0.001143	-0.000575	0.001014	-0.001505	0.000572	-0.000689	0.000167	0.000119	0.000126	0.001657	0.000018	0.001150	0.000338	0.000064	-0.000664	0.000208	0.001355	-0.001604	-0.000693	-0.000517	0.002356	0.000618	-0.000271	0.001848	0.002966	0.002212	0.001439	0.001514	0.003541	0.003657	0.003945	0.001702	0.000388	0.002589	0.002505	0.005652	0.004229	0.001565	NA	0.075138	0.071661	0.059823	0.065064	0.053868	0.071931	0.061877	0.060007	0.019958	0.021713	0.025925
-0.000126	-0.000312	-0.001084	0.000362	-0.000205	-0.000546	-0.000872	-0.001069	-0.000136	-0.000049	0.000147	0.000021	-0.000514	-0.000212	0.000286	0.000549	0.000575	0.001797	0.000362	-0.000199	0.000757	0.002889	0.000508	-0.000871	0.001209	0.000727	0.000879	-0.001617	0.000665	0.004236	0.003817	0.002869	0.001047	0.005138	0.000247	0.004790	0.003220	0.001218	0.075138	NA	0.072022	0.039372	0.052662	0.057579	0.061820	0.058996	0.060922	0.013992	0.015503	0.021821
-0.000441	-0.000271	-0.001115	0.000227	0.000485	0.000080	0.000086	-0.002052	-0.000391	0.000705	0.000546	-0.000254	-0.000530	-0.000641	-0.000215	-0.000789	0.000192	0.000940	0.001692	0.000164	0.000609	0.000887	-0.001084	0.004258	0.002180	0.002148	0.001612	0.001709	0.002181	-0.001070	0.002412	0.003581	0.000178	0.003649	0.002318	0.003580	0.003297	0.001772	0.071661	0.072022	NA	0.070537	0.059738	0.063613	0.061040	0.080807	0.072170	0.025508	0.011380	0.012658
-0.001149	-0.000865	0.000183	-0.000817	0.000526	-0.001160	-0.000649	0.000104	-0.000029	0.001060	0.000999	-0.001762	0.000125	-0.000926	0.000245	0.001745	-0.001514	-0.000064	0.001700	0.000894	0.001801	0.002898	-0.000748	0.001898	0.001861	0.003377	0.001631	0.000865	0.003347	0.003875	0.003835	0.001332	0.002653	0.002776	0.003840	0.002626	0.001383	0.002521	0.059823	0.039372	0.070537	NA	0.048796	0.052341	0.063457	0.076447	0.061324	0.024992	0.015822	0.023630
0.000348	-0.000748	-0.000152	0.000490	-0.000800	-0.001688	-0.001006	0.000187	0.000374	-0.001649	-0.000702	-0.000156	0.000213	-0.001199	-0.002185	0.003104	-0.001539	0.001772	0.001893	0.001646	0.002291	0.001900	0.001528	0.003181	0.001457	0.000291	0.003342	0.001454	0.001595	0.002888	0.003347	0.001535	0.001463	0.004291	0.005254	0.002940	0.003134	0.001974	0.065064	0.052662	0.059738	0.048796	NA	0.070757	0.065183	0.067041	0.063725	0.015990	0.018532	0.021612
-0.000641	0.001399	-0.001129	0.001059	-0.000360	0.000583	0.000339	-0.000182	-0.000038	0.000096	-0.001095	0.000465	0.000245	0.001687	0.000498	-0.000539	-0.001480	-0.001645	0.000028	-0.000279	0.001306	0.000871	0.000974	0.002376	0.003012	0.001040	0.003388	0.002448	0.004109	0.001822	0.003105	0.002465	0.003633	0.004661	0.005938	0.004825	0.002676	0.003931	0.053868	0.057579	0.063613	0.052341	0.070757	NA	0.056885	0.077850	0.060550	0.005306	0.007644	0.025582
-0.000198	-0.000811	-0.000303	-0.002375	0.000113	0.000790	0.001202	0.000351	-0.001101	0.000424	-0.000105	0.000585	0.000527	0.000942	-0.001075	-0.000242	-0.000710	0.001318	-0.000268	0.000225	0.000012	0.002395	0.003230	0.001193	0.001219	0.002282	0.001775	0.001901	-0.000425	0.004238	0.002727	0.001556	0.002764	0.004612	0.002559	0.004228	0.002150	0.001764	0.071931	0.061820	0.061040	0.063457	0.065183	0.056885	NA	0.082409	0.063101	-0.007749	0.022719	0.015647
0.002243	-0.000329	-0.001423	0.000194	0.000741	0.001117	-0.000066	-0.000617	-0.000495	0.000054	-0.001933	0.001132	-0.000744	0.000650	-0.001011	-0.001588	-0.001338	-0.000294	0.000886	0.001272	0.001768	0.000738	0.002214	0.002238	0.004165	0.002622	0.000818	0.001833	0.000521	0.003367	0.001822	0.001795	0.001630	0.003407	0.002462	0.005884	0.003097	0.002147	0.061877	0.058996	0.080807	0.076447	0.067041	0.077850	0.082409	NA	0.075465	0.000301	0.009174	0.011744
0.000381	-0.000544	0.000024	0.000598	-0.001240	-0.000662	-0.000771	0.000948	-0.000480	-0.000463	0.000888	-0.001152	-0.001251	-0.000170	0.000836	-0.000979	0.000688	-0.000330	0.000220	0.002584	0.001920	0.003530	0.002169	0.002174	0.000825	0.001377	0.001408	0.002955	-0.000601	0.001485	0.001423	0.001183	0.001946	0.004307	0.003519	0.002415	0.001900	0.000058	0.060007	0.060922	0.072170	0.061324	0.063725	0.060550	0.063101	0.075465	NA	0.008015	0.017550	0.031064
0.000208	0.000122	-0.000336	0.002278	0.000540	-0.001873	-0.001196	-0.001556	-0.000105	-0.001670	0.000708	-0.001540	-0.000441	0.001121	0.000495	-0.000356	0.001677	-0.000658	-0.000178	0.001685	0.001421	0.001270	0.002641	0.002776	0.003315	0.002409	0.001061	0.004305	0.004027	0.001364	0.003697	0.003083	0.001388	0.003374	0.004746	0.004039	0.005772	0.001783	0.019958	0.013992	0.025508	0.024992	0.015990	0.005306	-0.007749	0.000301	0.008015	NA	0.113342	0.118026
0.000435	-0.000093	0.001342	-0.000336	0.001066	-0.001439	-0.000363	0.001859	-0.001131	-0.000768	-0.001193	-0.000082	-0.002025	-0.000108	0.001129	-0.000335	-0.001103	0.000570	-0.001097	0.002726	0.003685	0.002567	0.001767	0.003230	0.001748	0.002246	0.003049	0.003234	0.001494	0.001646	0.003197	0.002483	0.003479	0.004724	0.004772	0.003566	0.006433	0.003415	0.021713	0.015503	0.011380	0.015822	0.018532	0.007644	0.022719	0.009174	0.017550	0.113342	NA	0.120157
-0.001502	-0.001493	0.001028	-0.000240	-0.000465	-0.000942	0.000479	0.001642	0.000616	0.001635	0.000290	-0.000236	0.000515	-0.000968	-0.000349	0.000728	-0.000449	0.000721	-0.000588	-0.000790	0.002702	0.002957	0.002996	0.001742	0.004420	0.001736	0.000539	0.002254	0.000830	0.003149	0.003151	0.004507	0.006023	0.005175	0.003947	0.005216	0.006203	0.004832	0.025925	0.021821	0.012658	0.023630	0.021612	0.025582	0.015647	0.011744	0.031064	0.118026	0.120157	NA
0.000395	0.001499	-0.000353	-0.000320	-0.000606	-0.000019	0.001612	0.000302	-0.001690	0.000486	0.000486	-0.001254	-0.001865	0.000517	0.000185	-0.000303	0.000124	-0.000165	0.000036	-0.000635	0.003371	0.003912	0.003690	0.000965	0.003335	0.002972	0.005692	0.002299	0.004215	0.001831	0.002047	0.002719	0.005856	0.004247	0.003849	0.003462	0.002852	0.003194	0.008134	0.010328	0.004515	0.019366	0.004702	0.011614	0.018143	0.011972	0.007792	0.119294	0.116282	0.111111
0.000430	0.000852	-0.001426	0.001558	0.000450	-0.001569	-0.001235	-0.001258	0.001264	-0.002212	-0.000164	-0.001646	-0.000525	0.000476	0.000169	-0.000062	0.000837	0.001294	0.000416	0.000786	0.002001	0.003386	0.003157	0.003491	0.002799	-0.000140	0.000987	0.000071	0.004895	0.001640	0.002044	0.003366	0.004368	0.004306	0.004163	0.006707	0.006624	0.003386	0.002642	0.020633	0.010381	0.017191	0.010099	0.022626	0.009596	0.021457	0.017033	0.117540	0.126834	0.110940
-0.000135	-0.001482	-0.002145	-0.000413	0.001302	-0.000535	-0.000018	-0.000055	-0.000577	-0.000383	0.001704	0.001316	0.000337	0.000511	0.001557	-0.000491	0.001330	-0.000748	-0.001604	0.000143	0.004082	0.002260	-0.000124	0.003344	0.002820	0.003692	0.002361	0.000898	0.004518	0.002530	0.001343	0.003053	0.005002	0.005637	0.004386	0.005520	0.004002	0.002469	0.011327	0.021090	0.016990	0.024084	0.008381	0.022397	0.003621	0.011410	0.021465	0.130846	0.109041	0.094532
-0.000056	0.002000	-0.000456	-0.000407	0.000041	0.000782	-0.000256	-0.000294	-0.001330	-0.001455	0.001372	-0.001155	0.001313	-0.001995	-0.000164	0.001146	-0.002684	-0.000749	0.001514	0.000900	0.002519	0.000037	0.002411	0.005262	0.002094	0.002397	0.001822	0.001943	0.003114	0.003767	0.003130	0.003048	0.002337	0.002708	0.004495	0.003516	0.002991	0.004765	0.007241	0.013676	0.012064	0.015732	0.017386	0.006640	0.018664	0.007866	0.014221	0.131794	0.112717	0.102097
-0.000013	-0.000854	-0.000661	-0.000556	-0.000278	-0.000953	0.001335	0.000242	-0.000660	-0.000515	0.000496	-0.000297	-0.000711	-0.000480	0.001351	-0.000225	-0.001400	0.001713	0.001475	-0.000652	0.004924	0.002982	0.002403	0.001585	0.005827	0.003452	0.004547	0.003579	0.002438	0.001262	0.001439	0.001694	0.004195	0.006011	0.005629	0.006253	0.006047	0.003969	0.019749	0.019725	0.005305	0.014865	0.012579	0.025265	0.004235	0.010841	0.017626	0.130113	0.107959	0.120422
-0.000302	-0.000909	0.000894	-0.001172	0.001923	-0.000594	-0.000840	-0.000978	0.001637	0.001570	0.000879	0.000291	0.000456	0.001378	-0.000994	-0.001592	-0.001845	0.000627	0.000033	-0.000907	0.004666	0.002454	0.001587	0.003766	0.002387	0.001769	0.002683	0.001723	0.001264	0.003402	0.004328	0.003610	0.003196	0.005112	0.002642	0.007031	0.006025	0.003086	0.005484	0.020567	0.018679	0.016792	0.020297	0.022520	0.020654	0.017576	0.014921	0.133682	0.109261	0.099707
0.002032	0.000208	0.002097	0.000059	-0.002325	0.001372	-0.001658	0.000954	-0.001070	-0.001353	0.001335	-0.001407	0.000038	-0.000183	0.000671	-0.001248	-0.000340	-0.000584	-0.000151	0.000367	0.002607	0.003362	0.003311	0.003700	0.004183	0.003585	0.003035	0.000769	0.003200	0.004395	0.002862	0.003187	0.003550	0.004575	0.002882	0.002900	0.002720	0.003294	-0.000777	0.022856	0.018947	0.016388	0.006399	0.000270	0.004850	-0.000081	0.008530	0.122763	0.117204	0.106726
-0.001401	-0.000254	-0.000638	-0.000632	-0.001645	-0.000796	0.000596	0.001988	-0.000533	-0.001964	0.000460	0.001943	0.001861	0.001769	-0.000960	0.001115	0.000784	0.000350	-0.001112	-0.000576	0.001498	0.001039	-0.000341	0.002027	-0.000727	0.000593	0.000663	0.000699	0.001029	0.000451	-0.000232	-0.000599	0.002505	0.002479	0.002008	0.002476	0.001093	-0.000314	0.002361	0.003918	0.002498	0.004784	0.004232	0.003730	0.002142	0.002527	0.004787	0.005839	0.008905	0.004221
-0.000519	0.000762	-0.001423	0.002305	0.000519	0.000013	-0.002054	-0.002856	0.001411	0.000424	0.002391	-0.000682	-0.000294	0.000202	0.000146	0.000381	-0.000679	-0.000026	-0.000243	-0.000005	0.001004	-0.000487	0.000487	0.001935	0.001690	-0.000340	-0.001171	0.001300	0.000833	0.001195	0.002545	0.000344	0.000747	0.001685	0.001704	0.003186	0.002763	-0.000259	0.004313	0.001894	0.004088	0.001635	0.003886	0.000606	0.002868	0.003562	0.003432	0.007616	0.009431	0.005354
-0.001436	0.000705	0.000642	-0.000263	0.000978	-0.000050	-0.000258	0.000523	0.001567	-0.000227	-0.000004	-0.000305	0.000505	-0.001881	-0.000660	0.002212	0.000822	-0.001828	-0.001018	0.000317	0.001080	0.000507	0.000111	0.002229	0.004539	0.002236	0.000947	0.000808	0.002109	0.001979	0.000911	0.001255	0.002657	0.002344	0.002616	0.002293	0.003371	0.000843	0.003304	0.005028	0.005117	0.005139	0.003329	0.003136	0.003415	0.003198	0.005508	0.005156	0.004638	0.005845
0.002219	-0.000236	-0.001890	0.001966	-0.001632	-0.000603	-0.000756	-0.001121	0.000406	0.000272	0.001185	-0.001390	0.001316	0.000294	-0.001124	0.000091	-0.001360	0.001522	-0.000781	0.001169	-0.000397	0.000159	-0.001457	0.002361	0.001632	0.001714	0.002337	0.001051	0.000494	0.003016	0.001668	0.002405	0.001148	0.001479	-0.001225	0.003334	0.003143	0.002037	0.002645	0.004350	0.002853	0.003391	0.004815	0.002987	0.007974	0.003794	0.003473	0.006980	0.004381	0.006073
0.000662	0.000455	0.000540	-0.001720	0.001001	0.000810	0.001273	-0.001264	-0.000566	0.000168	0.000063	0.000224	0.000057	0.003196	0.000850	-0.002608	-0.001725	-0.000500	0.000733	-0.001302	0.000910	0.001165	-0.000163	0.001303	0.000621	0.003019	0.000975	0.001580	0.000778	0.004535	0.002521	0.000609	0.003728	0.002340	0.001759	0.003499	0.002524	0.000788	0.005866	0.006103	0.003826	0.001903	0.004007	0.001364	0.003100	0.004745	0.006848	0.006029	0.002417	0.003467
0.000796	0.000840	-0.001246	-0.000126	0.000807	-0.000983	0.001806	-0.000024	-0.001900	0.000335	-0.000081	-0.000201	-0.000458	-0.000369	-0.000120	0.000582	-0.001609	0.001650	0.000300	-0.000350	-0.000922	0.000348	0.001265	0.001402	0.003028	0.000482	0.000376	0.000802	-0.000493	0.000438	0.001668	0.004535	0.003493	0.000421	0.003982	0.003117	0.002056	0.000544	0.003797	0.006237	0.005580	0.003691	0.003635	0.005606	0.002123	0.003103	0.002559	0.004234	0.008580	0.005675
0.001428	0.001711	0.001248	0.001361	-0.002687	0.001280	-0.001076	-0.000544	-0.001327	-0.000404	-0.000081	-0.001017	-0.001735	-0.002198	0.000384	0.000130	0.000056	0.001661	0.000443	0.000690	0.000376	-0.001238	-0.000413	0.001282	0.000899	0.000927	0.001553	0.000571	0.000048	0.001242	0.002228	0.000799	-0.000116	0.003146	0.003030	0.003569	0.001389	0.003452	0.001588	0.004289	0.003597	0.000983	0.003625	-0.000304	0.004319	0.003082	0.004740	0.005629	0.003567	0.005669
-0.000769	-0.002174	0.001139	-0.000462	0.001214	-0.000211	-0.000527	-0.000967	0.000657	-0.000334	-0.001013	0.001071	-0.000757	-0.000337	-0.000462	0.000114	0.002352	-0.000306	0.000019	0.001714	0.001002	0.000440	0.003351	0.000065	0.000814	0.002459	0.000562	0.001161	0.003296	0.001152	0.001863	-0.000471	-0.000004	0.002680	0.002848	0.005737	0.002681	0.003357	0.001449	0.005565	0.003066	0.003491	0.002940	0.004392	0.005098	0.003372	0.004531	0.005095	0.006932	0.005079
0.001545	-0.001549	-0.000018	0.001061	0.000157	0.000360	-0.001428	0.001073	-0.000144	0.000192	-0.000203	-0.000411	-0.000479	0.000494	-0.001503	0.001204	0.000760	-0.000691	-0.001051	0.000300	-0.000147	0.001190	0.000642	0.001589	-0.000082	0.000495	0.002739	0.003768	0.001429	0.002418	-0.000757	0.002276	0.002089	0.001696	0.002406	0.002660	0.003412	0.001668	0.002911	0.004098	0.001839	0.003853	0.005078	0.006956	0.000680	0.004363	0.003282	0.005486	0.007160	0.006819
-0.001579	-0.000322	0.000879	-0.001531	-0.000998	-0.000056	-0.001712	0.001098	-0.000647	0.000166	-0.000476	0.001104	-0.000108	0.000751	-0.000719	0.001492	-0.000279	0.000831	0.000071	0.001835	0.001741	0.002465	0.001106	-0.001986	0.001965	0.001301	0.001055	0.002001	0.003395	0.001389	0.001995	0.002050	0.001986	0.001280	0.001162	0.001271	-0.000680	0.001263	0.005068	0.001925	0.003617	0.002200	0.003231	0.005244	0.005167	0.005361	0.002511	0.006526	0.008492	0.009208
0.000679	-0.001245	0.001303	0.000068	0.001315	0.000193	0.002009	0.000989	0.001095	0.000827	-0.000397	0.001557	-0.000026	-0.000396	0.000680	0.000014	0.002590	0.000556	-0.000119	0.001162	-0.042403	-0.042964	-0.045226	-0.040653	-0.045347	-0.042647	-0.041144	-0.041474	-0.044926	-0.042650	-0.042223	-0.046136	-0.043067	-0.050133	-0.042994	-0.052205	-0.052662	-0.045567	0.005244	0.006026	0.006456	0.004821	0.004184	0.002776	0.005693	0.004263	0.003953	0.007091	0.005422	0.003650
-0.001253	-0.001753	0.001920	0.000997	0.001308	0.001809	0.000639	0.000095	0.002714	-0.000362	0.004117	0.000882	0.000416	0.000920	0.001022	-0.000498	0.001108	-0.001639	-0.000255	0.000463	-0.038906	-0.038032	-0.039056	-0.039434	-0.040292	-0.036823	-0.037256	-0.038811	-0.039207	-0.040790	-0.033063	-0.044960	-0.038442	-0.050257	-0.041563	-0.052530	-0.053809	-0.042071	0.005497	0.006174	0.004716	0.008415	0.007394	0.004237	0.003294	0.003846	0.003457	0.007542	0.005997	0.005166
0.000978	-0.001388	0.000937	-0.000353	0.001399	-0.000569	-0.000144	0.000636	0.001447	0.001207	0.001102	-0.001129	-0.001140	0.000492	0.000611	0.000252	0.002431	0.000483	-0.001012	0.001134	-0.023656	-0.026033	-0.026292	-0.025075	-0.026110	-0.024486	-0.023504	-0.027721	-0.024913	-0.029225	-0.023295	-0.028596	-0.026706	-0.032954	-0.024760	-0.034780	-0.037472	-0.028173	0.005388	0.003243	0.004885	0.003440	0.005726	0.003941	0.003122	0.004398	0.005101	0.006412	0.005062	0.004921
-0.000183	-0.001043	0.002223	0.000510	0.000313	-0.001049	0.001034	0.001523	0.001406	0.000853	0.003175	-0.000375	0.001537	-0.000481	0.000239	0.000264	0.002898	-0.000917	-0.000092	0.001708	-0.045086	-0.043078	-0.045485	-0.043081	-0.048109	-0.043929	-0.045049	-0.043968	-0.044231	-0.045739	-0.044957	-0.048617	-0.045537	-0.051899	-0.044326	-0.054478	-0.055575	-0.045529	0.005775	0.006245	0.005925	0.005845	0.008466	0.004222	0.006231	0.003094	0.004168	0.006596	0.005779	0.004563
-0.001850	-0.003044	0.002364	0.000728	0.001167	0.002197	0.000249	0.000177	0.000910	0.000570	0.001884	0.001859	0.001701	0.001840	0.001692	-0.000840	-0.000579	-0.001090	-0.000894	0.000087	-0.026363	-0.027916	-0.023800	-0.023962	-0.027669	-0.023938	-0.022157	-0.026884	-0.022685	-0.026686	-0.022477	-0.028671	-0.027853	-0.035572	-0.030195	-0.036673	-0.039229	-0.027848	0.003272	0.005353	0.003617	0.003404	0.004976	0.002855	0.002564	0.003399	0.004100	0.005078	0.007024	0.007813
-0.002204	-0.001662	-0.000212	0.001231	0.000814	0.002170	-0.000165	-0.001587	0.002979	-0.000190	0.001372	-0.000775	0.002828	0.000569	0.001404	-0.000148	0.001517	0.001564	0.001382	-0.000527	-0.030055	-0.030227	-0.029795	-0.032528	-0.031803	-0.027652	-0.029053	-0.032321	-0.029674	-0.034884	-0.028331	-0.037168	-0.038299	-0.041855	-0.035613	-0.043958	-0.046076	-0.034918	0.002948	0.002996	0.004519	0.002430	0.006630	0.005055	0.003046	0.004178	0.003215	0.006123	0.006557	0.006354
-0.002539	-0.001925	0.002854	0.001947	-0.001030	0.002122	0.000768	0.002424	0.001245	0.000673	0.001810	0.000559	0.000429	0.000065	0.000374	-0.000580	0.001884	-0.001136	0.001818	-0.002171	-0.034729	-0.031332	-0.032522	-0.034890	-0.036783	-0.031698	-0.034476	-0.033262	-0.034456	-0.033359	-0.034109	-0.039015	-0.034010	-0.041162	-0.034445	-0.046961	-0.046329	-0.035651	0.005765	0.005484	0.003076	0.005886	0.004383	0.002432	0.003065	0.003398	0.004913	0.006386	0.004953	0.004188
-0.000962	-0.002230	0.001304	0.000272	0.002078	0.000614	0.000809	0.000295	0.001918	0.001295	0.003830	0.000507	0.000630	0.000086	-0.000592	0.002683	0.001788	-0.002221	0.001076	-0.000059	-0.043494	-0.044011	-0.045553	-0.042182	-0.044886	-0.042920	-0.043623	-0.044575	-0.044470	-0.045430	-0.045332	-0.045434	-0.043643	-0.052443	-0.043612	-0.052278	-0.052839	-0.044563	0.004692	0.004974	0.003669	0.003967	0.006521	0.001361	0.004538	0.004080	0.003535	0.006167	0.006093	0.004824
-0.000724	-0.001271	0.000928	0.000343	0.001116	0.001425	-0.000212	-0.000727	0.002127	0.000206	0.000482	-0.000258	-0.000659	-0.000506	0.001130	-0.000613	0.000630	0.000374	-0.000981	-0.000115	-0.009240	-0.010840	-0.010926	-0.009163	-0.014666	-0.012113	-0.011463	-0.011269	-0.008267	-0.013713	-0.009892	-0.015203	-0.015383	-0.019653	-0.017577	-0.024237	-0.026742	-0.014762	0.005610	0.004992	0.003502	0.004911	0.004612	0.003743	0.004899	0.003060	0.000784	0.003822	0.003485	0.003221
0.001007	-0.001381	-0.000673	-0.001569	-0.000982	-0.000815	-0.001420	-0.000952	0.000302	-0.000953	0.001063	-0.001771	-0.002170	0.000026	0.000603	-0.000548	0.000137	0.000886	0.002414	-0.000514	0.007338	0.008531	0.007390	0.007742	0.007788	0.011184	0.010097	0.007096	0.009838	0.006714	0.010076	0.004484	0.004896	0.001641	0.006268	-0.001726	-0.005981	0.005930	0.004604	0.001893	0.003717	0.004406	0.004739	0.003762	0.004848	0.004721	0.004929	0.004393	0.001925	0.004594
-0.000727	0.000626	0.000269	-0.000820	-0.000756	0.000830	-0.001486	-0.000213	-0.000432	-0.000302	0.001322	-0.003106	-0.001152	0.000600	-0.001108	0.000372	-0.001813	-0.000684	0.001246	0.000098	0.006629	0.002016	0.004264	0.003130	-0.000437	-0.001085	0.004705	-0.001981	0.003060	-0.000923	0.005219	-0.001859	-0.001419	-0.007358	-0.000859	-0.008368	-0.010653	-0.001952	0.004419	0.001115	0.004468	0.003916	0.006390	0.003648	0.004472	0.002540	0.003760	0.005084	0.004489	0.004605
-0.000154	-0.000082	-0.000655	-0.002054	-0.000922	-0.000721	0.000792	-0.002953	-0.002923	-0.000157	0.000141	-0.000829	0.001078	0.000445	0.001027	0.000807	-0.000450	-0.001751	0.001481	0.000959	0.008933	0.010587	0.008442	0.007733	0.007353	0.009733	0.010147	0.010242	0.010619	0.008315	0.008785	0.008086	0.006222	0.002801	0.008983	0.002975	-0.001580	0.005161	0.004123	0.003055	0.004672	0.002780	0.003159	0.001348	0.004349	0.002362	0.002032	0.005046	0.005562	0.006484
0.000328	0.000242	-0.002290	-0.001279	0.001900	0.000339	-0.001218	-0.002629	-0.000129	-0.000773	-0.000427	0.000142	0.000138	-0.001883	0.000789	0.001070	-0.001570	-0.000288	0.001732	-0.000943	0.006235	0.011226	0.010040	0.007100	0.011618	0.009598	0.008538	0.012488	0.008325	0.005090	0.007194	0.002543	0.001037	0.004054	0.005239	-0.003399	-0.003336	0.002097	0.004547	0.004287	0.003542	0.003251	0.002773	0.004030	0.004447	0.000561	0.004383	0.003723	0.004133	0.004345
0.001579	-0.002288	-0.000658	-0.001565	0.000103	0.000920	-0.001988	-0.000954	-0.001821	-0.000698	-0.002030	0.000229	-0.002265	0.000666	0.000409	0.000609	0.000224	-0.000115	0.001807	0.000936	0.010993	0.008629	0.009404	0.008866	0.007586	0.010772	0.009118	0.007761	0.008976	0.009460	0.011190	0.008273	0.006442	0.002273	0.006142	-0.005543	-0.004221	0.004836	0.004070	0.005021	0.002775	0.001192	0.004736	0.002816	0.002526	0.003184	0.004835	0.002940	0.006107	0.003875
-0.001258	0.000362	0.000624	-0.000541	-0.001875	0.000335	-0.000601	0.000431	-0.002340	-0.001854	-0.001453	-0.000558	-0.002159	-0.001485	-0.000491	0.001346	-0.001025	0.001214	0.001864	0.001870	0.003537	0.004273	0.006061	0.004888	0.003986	0.003213	0.005070	0.001136	0.003603	0.003323	0.003984	-0.001016	-0.002469	-0.008548	-0.003190	-0.009262	-0.012561	-0.002398	0.004337	0.003414	0.002778	0.004119	0.003070	0.003224	0.004487	0.003000	0.003818	0.006220	0.006506	0.006922
-0.001530	-0.000446	-0.000592	0.000548	-0.001191	0.001608	0.001280	0.002659	-0.000409	-0.000188	-0.002130	0.001142	-0.000123	0.000590	0.000452	-0.000453	0.000224	-0.001276	-0.000694	0.000888	-0.004269	0.002671	0.000479	-0.001827	-0.001426	-0.000969	-0.000953	0.001663	-0.001769	0.000054	-0.001057	-0.001335	-0.000637	-0.001109	-0.001575	-0.002177	-0.001105	-0.004131	-0.060929	-0.060658	-0.067718	-0.065779	-0.065332	-0.061335	-0.059999	-0.072224	-0.058428	-0.106349	-0.113823	-0.107772
-0.000189	0.000233	0.000903	-0.000263	0.000182	0.002334	0.000325	-0.000725	0.000642	-0.000002	0.000254	-0.000779	0.000622	0.000757	-0.000343	-0.001349	0.000507	-0.001431	-0.000681	-0.000875	0.000076	-0.000880	0.000345	-0.001681	-0.000865	0.000572	-0.000137	0.001567	-0.000705	-0.002964	-0.002420	-0.000446	0.001204	-0.001274	-0.001486	-0.001753	-0.001134	0.000945	-0.067398	-0.068178	-0.062007	-0.058475	-0.063473	-0.062227	-0.061229	-0.065876	-0.065801	-0.115253	-0.103645	-0.114617
0.000486	0.001355	-0.001793	-0.000178	-0.000439	0.001140	-0.000443	-0.001680	-0.000646	-0.000034	-0.002072	0.000875	0.002132	-0.001001	-0.000388	0.002013	0.001347	0.001122	-0.000393	-0.002162	-0.000309	-0.001222	0.001729	-0.001708	-0.001481	-0.000993	-0.000307	-0.000214	0.000384	0.000210	-0.001157	-0.000635	0.000550	-0.000348	-0.000924	-0.001156	-0.001185	-0.002517	-0.042147	-0.048473	-0.049282	-0.042403	-0.045014	-0.042302	-0.039679	-0.048104	-0.049462	-0.084239	-0.079062	-0.075313
0.002033	0.000931	0.000364	0.000607	-0.001313	-0.000375	0.000124	-0.001036	-0.001483	0.000535	-0.000002	0.000756	0.000902	-0.000121	-0.000442	-0.002160	0.001052	-0.000075	0.000551	-0.001197	-0.001869	-0.001080	-0.000332	-0.002030	-0.001667	-0.000243	0.000266	0.000589	-0.003473	-0.000337	-0.002314	0.000920	0.000354	-0.002578	-0.001021	-0.001606	0.001798	-0.000552	-0.056847	-0.059768	-0.068613	-0.071302	-0.060549	-0.069018	-0.066072	-0.061803	-0.063823	-0.121134	-0.115430	-0.113357
0.001124	0.001126	-0.000468	-0.000688	-0.000294	0.001022	0.000300	0.000434	-0.001033	-0.000842	-0.000251	0.000689	-0.001681	-0.001508	0.000268	0.000008	-0.000002	0.000540	0.000635	0.000260	0.001204	0.001739	-0.001724	0.000987	0.000587	0.001797	0.001567	0.002118	0.002095	0.000031	0.001435	0.001318	-0.000203	-0.000916	-0.001102	0.001906	0.002154	-0.000436	0.003457	0.001460	0.001152	0.004277	0.003534	0.006106	0.003895	0.005378	0.005482	0.006247	0.004045	0.005471
-0.000190	-0.002100	-0.000993	-0.000849	0.000668	0.001121	0.000529	0.001168	0.000333	0.000389	0.001203	0.001350	-0.000886	0.000637	-0.000133	-0.001103	0.001318	-0.000258	-0.000285	-0.001416	-0.001924	-0.001345	0.000780	-0.001693	-0.000574	-0.001252	-0.002347	-0.000318	0.001023	-0.000124	-0.001479	0.001587	0.002075	-0.001683	0.000417	-0.002218	0.000028	0.000480	-0.049958	-0.052160	-0.064595	-0.060115	-0.047369	-0.048676	-0.059183	-0.063792	-0.056924	-0.110867	-0.108093	-0.104680
0.000673	-0.000107	0.000225	0.000188	0.000865	-0.000398	0.000072	-0.002102	0.001173	0.000702	-0.000857	0.000594	0.000524	-0.000442	0.001063	0.000455	0.001028	-0.000507	-0.001715	-0.000955	-0.003229	0.000426	-0.000231	-0.000290	-0.001220	-0.000449	-0.000419	0.000087	-0.000964	0.001177	-0.002720	0.000206	-0.000593	-0.002375	-0.002064	0.000936	-0.000606	-0.000759	-0.066915	-0.060199	-0.064312	-0.057239	-0.052652	-0.052237	-0.059811	-0.057858	-0.061510	-0.114699	-0.116186	-0.108340
-0.000650	-0.000005	0.000777	-0.000294	0.000579	0.001581	-0.001055	0.000978	0.000782	-0.000691	0.000718	0.001079	0.000305	0.000649	-0.001598	0.001156	-0.000272	-0.001755	-0.000991	-0.000816	0.000400	-0.000246	0.000238	0.000366	-0.000799	0.001813	0.000946	0.001906	0.000089	0.001203	-0.002121	0.000354	0.000584	-0.000100	-0.000137	-0.001568	-0.001198	-0.001109	-0.059862	-0.061963	-0.064128	-0.064236	-0.058602	-0.061139	-0.060612	-0.059427	-0.059373	-0.110628	-0.110174	-0.113502
0.002674	-0.000943	0.000092	0.000368	-0.000091	0.000164	0.000292	-0.000273	0.000045	0.000622	-0.001636	-0.000753	-0.000787	0.001308	0.000034	-0.000681	-0.001729	-0.000766	0.001730	0.000046	0.000329	0.003957	0.001665	0.000925	0.000658	-0.000046	0.001832	0.000667	0.000345	-0.000307	-0.000163	0.001642	-0.000348	0.000284	0.000139	0.000549	0.000911	0.000480	0.002262	0.008635	0.001725	0.001593	0.005296	0.005396	0.001685	0.004258	0.001424	0.005207	0.006276	0.006384
-0.001176	0.000887	-0.001693	0.001874	0.000958	-0.000610	-0.001395	0.000866	0.000776	-0.002283	0.001363	-0.000035	-0.000652	-0.000416	0.000527	-0.000230	0.000366	-0.000458	0.000680	0.000562	0.004263	0.001765	0.001169	0.000646	0.001493	0.002550	0.003369	0.000708	0.000662	0.001913	0.002724	0.001825	0.002444	0.000968	0.001480	0.001350	0.000817	0.002996	0.006618	0.004533	0.007629	0.004772	0.003890	0.002843	0.004490	0.002591	0.003477	0.008103	0.002413	0.005014
0.000364	-0.001315	0.000208	-0.000132	0.002057	0.000560	0.001305	-0.000307	-0.001421	0.000435	-0.000776	-0.000052	0.001053	0.001028	-0.001939	-0.000227	0.000133	0.000090	-0.000065	-0.000690	0.000846	0.001381	0.000657	0.001885	0.000909	0.002219	0.000485	0.003343	0.000757	-0.000167	-0.001165	-0.001023	-0.000368	0.002559	0.000998	0.001446	-0.001368	0.001339	0.003936	0.002114	0.004432	0.003396	0.005706	0.005430	0.006825	0.003281	0.003215	0.004362	0.005123	0.009176
-0.000118	0.000649	-0.000420	-0.001631	-0.000175	0.001828	-0.000043	0.000482	0.001519	0.000043	-0.000824	-0.000347	0.000436	-0.000547	0.001120	0.000485	0.002360	-0.001380	-0.001564	-0.001591	0.000837	0.000955	0.001430	0.000731	0.000797	0.001439	0.000317	0.002475	0.001364	0.002699	0.002855	0.000952	0.003066	0.001377	0.000580	0.000356	0.001584	-0.000597	0.003596	0.001140	0.003260	0.006218	0.004093	0.002067	0.002150	0.003599	0.003646	0.005736	0.007865	0.004872
0.000749	-0.001705	0.001070	-0.000366	-0.000926	0.001103	-0.000857	-0.001673	0.001112	-0.000062	-0.000763	-0.000222	0.001431	-0.000478	-0.001261	0.001337	0.003115	0.000151	-0.000427	-0.001685	0.001700	0.000348	0.001666	0.001254	-0.000564	-0.000383	0.000235	-0.000033	-0.001105	-0.002562	-0.000298	0.000494	0.000731	-0.000801	0.001457	-0.000088	0.001387	0.000048	-0.059017	-0.056551	-0.060973	-0.059002	-0.058444	-0.055512	-0.059887	-0.057783	-0.063136	-0.111374	-0.110202	-0.108894
-0.003203	-0.000367	-0.001031	0.000687	0.000391	0.001310	0.000160	0.000397	0.001927	-0.001306	-0.000896	0.000340	0.001166	0.000576	-0.000572	0.001038	-0.000089	0.000670	0.000167	-0.001137	-0.000062	-0.001274	-0.000016	-0.001176	-0.002012	0.000184	0.001080	-0.000482	-0.000349	0.000031	-0.000297	-0.000175	-0.001753	-0.001398	-0.003565	-0.000007	-0.001786	0.001818	-0.057355	-0.065924	-0.059185	-0.062968	-0.058286	-0.063008	-0.052320	-0.074977	-0.056159	-0.114310	-0.111916	-0.106880
0.000728	0.001861	0.001142	-0.001061	0.000407	0.000338	0.001175	-0.000795	-0.002053	0.000090	-0.001335	0.000798	-0.001035	-0.000647	0.000482	0.000197	-0.000602	0.000697	-0.000408	-0.000390	-0.001253	-0.002198	0.001077	-0.000532	-0.002180	0.000258	0.000866	-0.000397	-0.000893	0.000779	-0.002039	-0.000691	0.000601	-0.000093	-0.001239	-0.002434	-0.000212	-0.000716	-0.051852	-0.057826	-0.064382	-0.057764	-0.059365	-0.055847	-0.058601	-0.056282	-0.072504	-0.120954	-0.107110	-0.110836
-0.001220	0.000475	0.000457	0.001940	-0.000043	-0.000771	-0.001657	-0.000518	0.001272	0.001776	-0.001567	-0.001224	-0.000647	0.000252	0.000300	0.000664	0.000364	-0.000315	0.001648	-0.001852	0.001654	0.000313	0.001977	-0.001050	-0.002702	0.001238	-0.000917	-0.001536	0.001660	-0.000233	0.001410	0.000044	0.000096	-0.000507	0.000122	0.000536	0.002005	0.000750	-0.058245	-0.063058	-0.063623	-0.055548	-0.049689	-0.063257	-0.056752	-0.063432	-0.067279	-0.120117	-0.107857	-0.103798
-0.001590	-0.001345	-0.001018	0.001748	0.000926	-0.000366	-0.000125	-0.000617	0.001509	0.001807	0.000924	-0.000695	0.000812	0.000879	0.001632	-0.000133	-0.001449	0.000235	-0.000977	-0.001754	0.004696	0.002362	0.002400	0.001135	0.000730	0.002048	0.002495	-0.001011	0.002030	0.002969	0.000707	0.000715	0.001505	0.000496	0.001383	0.000173	0.000516	0.000385	0.001532	0.004565	0.004049	0.004748	0.004535	0.002625	0.001518	0.002502	0.005663	0.005117	0.004459	0.005896
-0.001034	-0.000456	-0.000631	0.000500	0.000941	-0.000684	0.000037	0.000123	0.000971	0.001684	0.000947	-0.000728	-0.000082	0.000700	-0.000336	-0.000031	0.000508	-0.000065	-0.001152	-0.000983	0.000955	0.003753	0.001306	0.000324	0.000514	-0.000104	0.000486	-0.000305	0.000954	0.002011	0.002325	0.000525	-0.000076	0.002725	0.000986	0.002602	0.004517	0.000319	0.005613	0.001362	0.003580	0.005607	0.003867	0.001961	0.002755	0.004316	0.004565	0.007376	0.006177	0.005012
-0.001043	0.001858	0.001525	-0.000095	0.000267	-0.001218	-0.000405	0.001103	0.001852	-0.000416	0.003108	-0.001029	-0.002453	-0.000547	0.001115	0.000168	0.000543	-0.001557	-0.001324	-0.001025	-0.000405	-0.000432	0.003258	0.000897	0.001881	0.000543	-0.000028	0.000886	0.000251	0.001975	-0.000438	0.001658	0.000940	0.000514	0.003019	0.003689	0.002077	0.002531	0.004315	0.000750	0.003295	0.003699	0.003983	0.004210	0.003060	0.001872	0.001956	0.008197	0.007591	0.004207
0.001449	-0.001941	0.000561	-0.000879	0.000071	0.000802	0.000696	-0.001223	0.000147	-0.002813	-0.000659	0.001628	0.000175	0.002021	0.000373	-0.001520	-0.001335	0.001080	0.001216	-0.000292	0.002892	0.002678	0.001582	-0.000044	0.001985	0.002881	0.000022	0.000699	0.002332	0.000835	-0.000005	0.002641	0.000126	0.002371	0.000480	0.004098	0.001850	0.000912	0.004455	0.002861	0.003769	0.001404	0.003439	0.004454	0.002442	0.004101	0.002249	0.007997	0.003042	0.007711
-0.000422	-0.001447	0.000527	0.000819	0.002407	-0.001109	-0.000029	-0.000604	-0.000470	0.001195	-0.000010	-0.001450	0.000666	0.000110	0.000867	-0.000194	-0.000918	-0.000645	-0.000030	0.001097	0.001186	0.001836	0.003078	0.002257	0.001764	-0.000444	0.001011	0.000224	0.001310	-0.000712	0.000972	0.002415	0.000273	0.004065	0.000989	0.000259	0.001498	0.001374	0.004343	0.002011	0.007883	0.001144	0.001556	0.004013	0.005114	0.005891	0.001648	0.004626	0.008383	0.007214
-0.000478	0.001456	-0.001065	-0.000839	-0.000198	-0.000533	-0.000414	-0.000086	-0.001007	0.000961	-0.001624	0.000004	0.002122	0.000957	0.000251	-0.000952	0.001554	-0.000426	0.000321	-0.000162	0.002584	0.000335	0.002193	0.001749	0.003962	0.000297	0.001260	0.002665	0.001063	-0.001325	0.000316	0.002279	0.001327	0.002980	0.003823	-0.000909	0.000488	0.001150	0.004100	0.003892	0.001393	0.006070	0.002180	0.001778	0.004581	0.002410	0.005118	0.008311	0.006306	0.002181
-0.002861	-0.000945	0.000531	0.000808	0.002375	0.000626	-0.000192	-0.000148	-0.000491	-0.000490	0.000622	0.000568	-0.000084	0.000206	-0.000060	-0.001175	0.001005	0.000987	0.000250	-0.001258	0.000535	0.001124	0.000658	0.000510	0.000658	0.001351	0.001651	0.000393	0.000305	-0.000244	0.002924	0.002898	0.003767	0.003269	0.000208	0.001899	0.001716	0.001552	0.003125	0.004165	0.004909	0.005076	0.000860	0.005999	0.003532	0.003983	0.004048	0.005079	0.005828	0.006380
0.001102	-0.000737	0.000540	0.000953	-0.001233	0.000242	0.000087	-0.001304	-0.001040	-0.000059	0.000256	-0.001629	-0.000196	-0.001614	0.001682	0.000388	0.000209	0.001310	0.000380	-0.000056	0.000393	0.001170	0.001409	0.001899	-0.000345	0.001359	0.001197	0.001073	0.002203	0.000626	0.001410	0.001706	0.002608	0.000416	0.004928	0.001134	0.003144	0.004149	0.003970	0.005321	0.004011	0.002638	0.002976	0.002951	0.004586	0.005861	0.000035	0.004344	0.007854	0.006445
0.000814	0.000172	0.000109	0.000249	-0.002052	0.000880	-0.000766	0.000964	0.000931	-0.002856	-0.000665	-0.000525	-0.000043	-0.000628	-0.001371	0.000945	0.000006	-0.000519	0.001740	0.001263	0.002060	0.000089	0.000945	0.003070	0.001274	-0.000566	0.000352	0.000497	0.002343	0.000860	0.002084	0.001241	0.000995	0.001461	0.000904	0.002581	0.002474	0.001978	0.002845	0.003499	0.004197	0.005639	0.005372	0.003471	0.002409	0.002821	0.010041	0.010116	0.003986	0.006144
-0.001393	0.001556	0.000047	-0.000869	-0.000058	0.000911	-0.000446	-0.000114	0.000108	0.001790	-0.000106	0.000310	-0.001305	0.000405	0.000696	0.000320	-0.001771	-0.000663	-0.000159	0.000791	0.003027	0.001883	0.002208	0.002558	0.000553	0.000910	0.003924	0.002389	0.000269	0.001920	0.002271	0.002549	0.001546	0.002167	0.001638	0.002628	0.001224	0.001920	0.005218	0.003127	0.002387	0.003275	0.002492	0.002829	0.004039	0.003714	0.000858	0.007596	0.006512	0.007376
-0.001440	-0.000185	0.000938	-0.000619	0.000755	-0.001958	0.001296	-0.000590	0.000486	0.001323	0.000052	0.000470	0.000059	-0.001443	-0.000336	0.000202	-0.001167	0.000887	0.000014	0.001207	0.000304	0.001662	0.002125	0.003095	0.001225	0.001344	0.001797	0.000007	0.000383	0.001583	0.001326	0.003074	0.000432	0.003562	0.000149	0.001358	0.003378	0.001348	0.001986	0.003321	0.003890	0.003255	0.001232	0.004662	0.006312	0.004188	0.002753	0.004825	0.004906	0.006408
0.000049	-0.001255	0.001022	-0.001881	0.000774	0.000032	0.001856	0.001117	-0.000889	0.001372	-0.001117	0.002169	0.001830	-0.000630	-0.000404	-0.002771	0.000600	-0.000236	-0.000466	-0.000679	0.003020	0.002328	0.001477	0.001843	0.000907	0.002774	0.000871	-0.000503	0.000449	0.002537	-0.000525	-0.000196	0.002490	0.000894	0.002976	0.000433	0.002772	0.001999	0.004103	0.003650	0.005897	0.002997	0.005482	0.002863	0.002774	0.003147	0.005941	0.006559	0.006349	0.007098
0.001180	-0.000624	-0.000934	-0.000418	-0.002520	-0.000540	0.001709	0.002419	0.000236	-0.000081	0.000813	0.000032	-0.001831	-0.000723	0.000058	0.000846	-0.000243	-0.000589	0.000152	0.000829	0.000114	0.000904	0.001975	-0.001046	0.002759	0.001891	0.002967	0.001844	0.001744	0.000793	0.002717	-0.000342	0.001418	0.000311	-0.000305	0.000352	0.002734	0.002421	0.003007	0.002990	0.004323	0.005094	0.000396	0.002064	0.000111	0.005537	0.001824	0.005527	0.005322	0.003600
0.000068	0.003267	0.001973	0.002689	-0.000203	-0.000373	0.001785	0.002996	0.002646	0.001489	0.002115	0.000586	0.002117	0.000188	0.001420	-0.002511	0.001370	-0.001876	-0.002170	-0.000414	-0.020702	-0.019695	-0.021175	-0.021088	-0.021316	-0.024692	-0.023544	-0.021177	-0.022300	-0.027393	-0.023104	-0.033787	-0.043289	-0.051432	-0.041461	-0.056253	-0.052484	-0.029593	-0.021928	-0.020021	-0.018753	-0.019678	-0.022551	-0.020458	-0.018606	-0.019513	-0.017526	-0.026862	-0.027696	-0.027838
0.000067	0.002065	0.001084	0.001696	0.000141	0.000131	0.001172	0.003014	0.001912	0.001521	0.001662	0.001559	0.002227	-0.000526	0.000535	0.000629	0.001119	-0.001304	-0.000315	-0.000267	-0.027475	-0.029416	-0.029419	-0.027946	-0.027982	-0.028323	-0.030980	-0.027037	-0.028067	-0.035334	-0.027140	-0.038590	-0.045890	-0.054761	-0.048085	-0.057597	-0.055784	-0.035802	-0.024674	-0.020968	-0.022746	-0.023290	-0.025342	-0.023088	-0.022830	-0.022706	-0.023236	-0.027736	-0.030234	-0.028925
-0.001415	0.001703	0.002425	0.001171	0.000727	0.000844	0.001242	0.004716	0.003527	0.001426	0.001356	0.000908	0.002676	0.001077	0.001857	-0.000264	0.000917	-0.001155	-0.002272	-0.000533	-0.031692	-0.031939	-0.034799	-0.032999	-0.032938	-0.032960	-0.035361	-0.029815	-0.033151	-0.038396	-0.034794	-0.043827	-0.050081	-0.058956	-0.052669	-0.063458	-0.059801	-0.042425	-0.026839	-0.023989	-0.025829	-0.024632	-0.025530	-0.024514	-0.024370	-0.025354	-0.025023	-0.030430	-0.031537	-0.034526
-0.001248	0.002215	0.003090	0.001948	-0.000054	-0.000256	0.002848	0.004804	0.002317	0.001561	0.002288	0.002468	0.004355	0.000646	0.000589	-0.001866	0.001162	-0.001593	-0.003739	-0.000171	-0.030502	-0.032935	-0.034347	-0.033871	-0.033408	-0.035880	-0.033951	-0.031074	-0.032153	-0.039416	-0.034257	-0.042823	-0.051535	-0.060517	-0.052783	-0.063870	-0.061083	-0.040335	-0.027021	-0.021627	-0.026073	-0.024562	-0.027569	-0.024633	-0.022796	-0.023231	-0.023418	-0.030726	-0.030985	-0.032527
-0.001053	0.002359	0.001937	0.000280	0.000336	0.001449	0.003178	0.003649	0.001217	0.001184	0.002112	0.000727	0.001295	0.001897	0.002186	-0.000713	0.001908	-0.001423	-0.002695	0.001168	-0.032036	-0.033524	-0.034105	-0.033529	-0.033147	-0.034830	-0.033285	-0.029603	-0.031007	-0.039293	-0.034007	-0.043605	-0.051889	-0.061322	-0.051914	-0.065388	-0.062132	-0.040896	-0.025647	-0.023871	-0.025589	-0.023522	-0.027075	-0.023369	-0.024536	-0.025019	-0.024041	-0.032018	-0.032429	-0.032429
-0.000850	0.003042	0.001950	0.000564	0.000498	0.000794	0.003663	0.003479	0.002641	0.001935	0.001400	0.001450	0.003845	0.000165	0.000191	-0.000873	-0.000169	-0.001401	-0.002230	0.001133	-0.032906	-0.033247	-0.032951	-0.034245	-0.034014	-0.035453	-0.033605	-0.032689	-0.032438	-0.038577	-0.034740	-0.042284	-0.052257	-0.058816	-0.053315	-0.065621	-0.060801	-0.040966	-0.028349	-0.022707	-0.024390	-0.026604	-0.027722	-0.023581	-0.022210	-0.024251	-0.023260	-0.032683	-0.030592	-0.031747
0.000007	0.001021	-0.000259	-0.001996	-0.002089	-0.000195	0.000431	-0.000390	-0.000552	0.000126	-0.003044	-0.000678	-0.000698	-0.000680	0.000062	0.001726	0.000810	0.000686	0.000271	-0.000499	0.041406	0.041670	0.039441	0.034942	0.045145	0.040816	0.035077	0.043650	0.036895	0.029774	0.037092	0.029698	0.010485	0.004851	0.013723	-0.002498	-0.003007	0.030285	0.002408	0.000694	-0.000675	0.001080	0.002081	0.003126	0.002153	0.003000	0.001480	0.001693	0.001495	0.001921
-0.000126	-0.001329	-0.002204	-0.003829	-0.003751	-0.002193	-0.002276	-0.002944	-0.006244	-0.001934	-0.002797	-0.002308	-0.004221	-0.002317	-0.001916	-0.000269	-0.000452	0.000630	0.004236	0.001030	-0.019280	-0.016099	-0.016916	-0.014452	-0.017904	-0.017709	-0.018595	-0.018998	-0.019517	-0.005325	-0.015532	-0.004063	0.013649	0.015715	0.011696	0.010416	0.009256	-0.009710	0.003270	-0.000116	0.004130	0.001986	0.002422	0.001074	0.000083	0.002340	0.002536	0.002816	0.002998	0.003315
-0.000823	-0.001295	-0.003302	-0.003830	-0.002945	-0.001849	-0.002252	-0.003406	-0.004084	-0.003244	-0.004298	-0.001781	-0.003639	-0.001307	-0.001601	0.000922	0.000253	-0.000324	0.003195	0.000718	-0.019045	-0.016474	-0.018814	-0.014878	-0.017057	-0.017243	-0.018329	-0.019195	-0.019872	-0.007661	-0.016467	-0.005248	0.014405	0.015976	0.014364	0.011551	0.009844	-0.008297	0.005556	0.002387	0.005321	0.003243	0.003187	0.004922	0.000905	0.001486	0.003652	0.002385	0.002224	0.004026
0.000147	-0.000599	-0.002144	-0.002004	-0.002466	-0.003334	-0.001339	-0.002938	-0.005321	-0.000960	-0.005048	-0.002084	-0.003364	-0.002771	-0.001686	-0.000403	-0.002026	-0.000469	0.002707	0.001355	-0.019173	-0.018469	-0.016403	-0.014947	-0.018726	-0.019057	-0.018632	-0.017111	-0.018421	-0.005867	-0.015289	-0.004848	0.011639	0.016086	0.012001	0.011550	0.010155	-0.009500	0.002276	0.002997	0.003295	0.002761	0.001488	0.002381	0.001854	0.002618	0.003114	0.004238	0.002092	0.003030
-0.000230	-0.000256	-0.000962	-0.003395	-0.003409	-0.002313	-0.002184	-0.002870	-0.005822	-0.000685	-0.003597	-0.002653	-0.004162	-0.002363	-0.001917	0.000450	-0.001194	-0.001719	0.003430	0.001104	-0.019253	-0.017398	-0.014933	-0.013053	-0.016798	-0.018074	-0.016853	-0.017903	-0.016079	-0.004320	-0.015196	-0.004537	0.013826	0.016678	0.012393	0.013046	0.012366	-0.006940	0.003314	0.000050	0.005390	0.001681	0.002645	0.003574	0.002985	0.003027	0.002957	0.002006	0.001313	0.003866
0.000355	0.002401	0.002390	0.001491	0.000709	0.000087	0.002416	0.001443	0.001978	0.001604	-0.001238	0.002968	0.001318	-0.000612	0.000675	-0.000679	0.000621	-0.001390	-0.002200	-0.000838	-0.019100	-0.019831	-0.019559	-0.021826	-0.019610	-0.018498	-0.022006	-0.016612	-0.019803	-0.025716	-0.021630	-0.026476	-0.036049	-0.043685	-0.035555	-0.046286	-0.045913	-0.025625	-0.015807	-0.016081	-0.012753	-0.015585	-0.016594	-0.016751	-0.015809	-0.013577	-0.014066	-0.019311	-0.019411	-0.019353
0.001390	0.002564	0.001497	0.001560	0.000162	-0.000859	0.001727	0.000571	0.002268	0.001713	-0.000257	0.000933	0.001280	0.000010	0.000705	-0.002095	0.000134	0.000294	0.000115	-0.001218	-0.016432	-0.019823	-0.017757	-0.020506	-0.019513	-0.019457	-0.020254	-0.017196	-0.019451	-0.026386	-0.022515	-0.027315	-0.036094	-0.042520	-0.037396	-0.044829	-0.044557	-0.025615	-0.015983	-0.012902	-0.014767	-0.014591	-0.015147	-0.015778	-0.013325	-0.012990	-0.013994	-0.022125	-0.020184	-0.020120
-0.000360	0.001937	0.001803	-0.000241	-0.000044	-0.000592	0.003140	0.001332	0.001620	0.000266	0.000465	0.001419	0.000381	0.000438	0.001078	0.000312	0.001143	-0.001817	0.000473	-0.000394	-0.018496	-0.019922	-0.018053	-0.023465	-0.020708	-0.019663	-0.021766	-0.019190	-0.022231	-0.024693	-0.021457	-0.029381	-0.036998	-0.043308	-0.037623	-0.046388	-0.045800	-0.027312	-0.016019	-0.015254	-0.015195	-0.014771	-0.016603	-0.016484	-0.015063	-0.014943	-0.014857	-0.019275	-0.019778	-0.017033
-0.000644	0.001187	0.000067	0.000537	0.000500	0.000479	0.000820	0.002111	0.000186	0.002136	0.002273	0.001209	0.001427	0.000623	-0.001046	-0.000635	0.000019	0.000096	-0.000701	0.001017	-0.011121	-0.007787	-0.007457	-0.007635	-0.004252	-0.008195	-0.006036	-0.007095	-0.010265	-0.014071	-0.009041	-0.009880	-0.023389	-0.025558	-0.019688	-0.031320	-0.031616	-0.009829	0.002276	0.002683	0.002548	0.001929	0.001975	0.001992	0.001442	0.003343	0.004000	0.003168	0.001819	0.004877
-0.000953	0.001809	-0.001490	0.001521	-0.000103	0.000878	0.000638	-0.000029	0.000094	0.000025	-0.000457	0.001420	0.002487	0.001272	-0.000135	0.001442	-0.000567	0.000879	-0.000661	-0.000139	-0.004020	-0.001614	-0.003260	0.000267	0.003350	-0.002621	-0.001460	-0.000862	-0.002678	-0.003073	0.002410	-0.006012	-0.015084	-0.020872	-0.013021	-0.026455	-0.024932	-0.004814	0.003486	0.003358	0.002297	0.000838	0.002752	0.001597	0.002934	0.002990	0.002100	0.002725	0.003374	0.002199
-0.000256	-0.000514	-0.000356	0.001638	0.002479	0.001037	0.001396	0.002852	0.001286	0.001720	0.000233	0.001106	-0.000152	0.002229	0.000454	-0.000328	-0.001083	0.000931	-0.001549	-0.001779	-0.008515	-0.005918	-0.005375	-0.003696	-0.003809	-0.005490	-0.005954	-0.008245	-0.008368	-0.012164	-0.005121	-0.010483	-0.025007	-0.027028	-0.018528	-0.031015	-0.033070	-0.009951	0.002188	0.002625	0.000994	0.002484	-0.000368	0.003476	0.002352	0.002896	0.002645	0.003111	0.005850	0.001137
0.003119	0.001110	-0.001795	0.000191	-0.000670	-0.000520	-0.000370	0.000242	-0.001952	0.000262	-0.003451	-0.002577	0.000096	0.002409	-0.001203	-0.001482	-0.000763	0.001856	0.001015	-0.000076	0.032142	0.035557	0.035264	0.036621	0.033970	0.035532	0.036675	0.036582	0.034006	0.032972	0.037195	0.031859	0.016166	0.008847	0.018221	0.006431	0.004361	0.028439	-0.001070	0.001141	0.002943	0.000137	0.000781	-0.000494	0.001497	0.000752	0.001051	0.000246	0.000580	-0.000824
-0.000118	-0.000405	0.000709	0.001187	0.001386	0.002077	0.001752	0.000511	0.000559	0.001399	0.001200	0.001972	0.001171	0.001094	-0.000555	-0.001227	0.000584	-0.000309	-0.001970	0.000296	-0.003924	-0.003742	-0.003610	-0.004456	-0.002795	-0.003942	-0.007227	-0.007301	-0.005676	-0.007206	-0.005499	-0.012192	-0.022422	-0.025139	-0.017212	-0.029635	-0.030471	-0.010595	-0.000077	0.001538	0.001927	0.002838	0.000419	0.002965	0.001682	0.002925	0.002712	0.001962	0.004348	0.004020
0.000876	0.001477	-0.000274	0.002192	0.000354	-0.000247	-0.001038	0.001080	0.001438	0.001437	0.000726	0.000670	-0.000067	0.000156	0.001705	0.000269	0.000991	-0.000229	-0.001564	-0.000275	-0.002518	-0.003958	-0.004908	-0.001571	0.004041	-0.000432	-0.004813	-0.007220	-0.003139	-0.006602	-0.002584	-0.007690	-0.017552	-0.025015	-0.015957	-0.030578	-0.029020	-0.010618	0.001711	0.003566	0.002470	0.002843	0.002409	0.002651	0.002067	0.002593	0.002792	0.002375	0.004466	0.002823
[truncated: 81 more columns]
