# Supplementary material for: Introgression and disruption of migration routes have shaped the genetic integrity of wildebeest populations
Source: Nat Commun. 2024 Apr 12;15:2921. doi: 10.1038/s41467-024-47015-y (PMC11014984; doi:10.1038/s41467-024-47015-y)
Supplement: Supplementary file 10 — Source Data [file 41467_2024_47015_MOESM10_ESM.zip › source_data/SuppFig10.evalAdmix/K6.corres]

NA	0.069776	-0.042456	-0.021949	-0.089729	0.000816	-0.020510	-0.046789	-0.083998	-0.049476	-0.026516	-0.052750	-0.042117	-0.040845	-0.016930	0.046591	0.050597	0.095075	0.126403	0.065211	-0.000778	-0.000162	0.000053	0.000153	-0.000847	0.000421	0.000907	0.000350	0.002180	0.001759	0.000041	-0.000212	-0.000132	0.000248	-0.000795	0.000502	0.001796	-0.000654	-0.001056	-0.000050	-0.000361	-0.001072	0.000423	-0.000553	-0.000121	0.002335	0.000451	0.000300	0.000535	-0.001422
0.069776	NA	-0.009541	0.005403	-0.078109	0.012884	-0.005429	-0.048324	-0.094150	-0.021998	-0.005502	-0.019307	-0.022020	-0.057135	-0.031970	0.028672	0.043948	0.041555	0.071572	0.067398	0.000946	0.001280	0.001329	-0.000451	0.001309	0.001727	-0.002554	0.000602	0.000714	0.000346	-0.001976	-0.001382	-0.000329	-0.002067	0.000976	0.000048	-0.001572	-0.002009	-0.000364	-0.000113	-0.000071	-0.000666	-0.000551	0.001612	-0.000614	-0.000118	-0.000350	0.000338	0.000126	-0.001290
-0.042456	-0.009541	NA	-0.028679	-0.048014	-0.001899	0.158420	0.357138	-0.059073	-0.051347	0.043155	0.060633	-0.023385	0.013954	0.061895	-0.071554	-0.038049	-0.065402	-0.111776	-0.065589	0.000097	-0.000970	0.000099	-0.000821	-0.000714	-0.001480	0.001300	0.000272	0.001392	0.000788	0.000187	-0.000768	-0.000108	0.001767	-0.000213	0.000904	0.000549	0.001426	0.001118	-0.000995	-0.001024	0.000276	-0.000063	-0.001028	-0.000212	-0.001325	0.000111	-0.000229	0.001458	0.001128
-0.021949	0.005403	-0.028679	NA	0.038613	-0.006188	-0.071156	0.083616	0.208151	0.051749	0.033506	0.015054	-0.011629	0.001501	-0.004522	-0.057322	-0.001562	-0.040834	-0.070963	-0.059014	-0.000011	-0.001338	0.000612	0.000609	0.000103	0.001116	-0.001485	-0.000009	-0.001578	-0.000250	0.000923	0.001146	0.001986	0.000550	0.000639	0.002237	0.000316	-0.000079	-0.001474	0.000384	0.000252	-0.000795	0.000510	0.001093	-0.002356	0.000225	0.000617	0.002321	-0.000291	-0.000212
-0.089729	-0.078109	-0.048014	0.038613	NA	-0.022312	0.055105	-0.065777	0.222430	0.261749	0.095736	0.011583	0.025969	0.068145	-0.012629	-0.077580	-0.035204	-0.051144	-0.122901	-0.059394	0.000052	0.000570	-0.000004	0.001848	-0.000973	-0.001718	0.000239	-0.000881	0.001382	0.000094	0.000052	0.001054	0.002062	0.001290	0.001751	0.001297	0.000267	0.000011	0.000565	-0.000228	0.000468	0.000508	-0.000825	-0.000370	0.000095	0.000733	-0.001270	0.000537	0.001069	-0.000481
0.000816	0.012884	-0.001899	-0.006188	-0.022312	NA	0.018427	-0.011408	-0.019296	0.029843	0.011653	-0.031436	-0.024734	0.017812	0.057363	-0.000016	-0.009473	-0.004378	-0.032051	0.027740	0.000005	-0.001098	0.000324	-0.000946	0.000008	0.000543	0.001018	0.000113	-0.001024	-0.000592	0.002246	0.000709	-0.000118	-0.000829	-0.000999	-0.001645	0.002206	-0.001303	-0.000683	-0.000552	0.000079	-0.001165	-0.001698	0.000590	0.000788	0.001125	-0.000670	-0.001866	-0.001426	-0.000944
-0.020510	-0.005429	0.158420	-0.071156	0.055105	0.018427	NA	0.132028	-0.098577	0.034676	-0.020714	0.132412	0.010771	0.031824	0.005025	-0.031174	-0.011332	-0.067807	-0.112605	-0.060256	-0.000403	0.000575	0.000407	-0.000370	-0.000322	-0.000390	0.000079	-0.000147	0.000692	0.000222	0.000751	-0.000867	0.001004	0.000647	0.001143	-0.001048	-0.002602	0.000294	0.000290	-0.000764	0.000199	-0.000537	-0.000898	0.000461	0.001315	0.000056	-0.000664	-0.001070	-0.000231	0.000597
-0.046789	-0.048324	0.357138	0.083616	-0.065777	-0.011408	0.132028	NA	0.079949	-0.018116	0.000368	0.114339	-0.050440	-0.024079	0.002654	-0.089611	-0.058901	-0.067289	-0.113025	-0.080417	-0.000781	-0.000724	-0.001644	-0.002107	0.001376	-0.000462	-0.001314	0.002474	0.000451	-0.000693	0.001236	-0.000648	0.000234	0.000070	0.000812	0.000502	0.000852	0.001114	0.000275	-0.000927	-0.001910	0.000249	0.000331	-0.000027	0.000496	-0.000466	0.001089	-0.001397	0.002031	0.001798
-0.083998	-0.094150	-0.059073	0.208151	0.222430	-0.019296	-0.098577	0.079949	NA	0.092045	0.107482	0.020391	0.135620	0.032857	-0.026841	-0.055174	-0.047275	-0.081984	-0.124507	-0.080813	-0.000285	0.000224	-0.000121	0.002132	-0.000146	0.000554	0.000254	0.001997	-0.000203	0.000710	0.001309	0.001189	0.001334	0.000672	-0.000473	0.001517	0.001000	-0.001682	0.000234	-0.000043	-0.000295	0.000067	0.000468	0.000069	-0.001006	-0.000389	-0.000390	0.000007	-0.001014	0.000719
-0.049476	-0.021998	-0.051347	0.051749	0.261749	0.029843	0.034676	-0.018116	0.092045	NA	0.028356	-0.004502	0.058805	-0.000820	0.000271	-0.052667	-0.018673	-0.072846	-0.101916	-0.067873	-0.000091	-0.000609	0.000080	0.000766	0.002690	-0.000227	0.000189	-0.000451	-0.001520	-0.002334	-0.000441	-0.000697	0.001056	-0.000513	0.000301	-0.000612	0.000220	-0.001129	0.001743	0.000021	0.000780	0.001134	-0.001584	0.000178	0.000496	0.000138	-0.000398	-0.001586	-0.000676	0.001717
-0.026516	-0.005502	0.043155	0.033506	0.095736	0.011653	-0.020714	0.000368	0.107482	0.028356	NA	-0.015804	0.038569	0.074850	-0.011905	-0.050587	-0.047618	-0.036496	-0.071364	-0.059703	0.000385	-0.000096	0.000258	0.000188	0.000637	-0.000654	-0.000104	0.001557	0.001186	-0.001302	-0.001632	0.002673	-0.001459	-0.000083	0.001978	0.000794	0.001800	0.001035	0.000094	0.000210	0.000615	0.001067	-0.000642	-0.001023	-0.000041	-0.001860	0.000946	0.000791	-0.001108	0.000360
-0.052750	-0.019307	0.060633	0.015054	0.011583	-0.031436	0.132412	0.114339	0.020391	-0.004502	-0.015804	NA	0.172186	-0.023717	-0.050565	-0.055691	-0.041279	-0.059589	-0.078952	-0.033284	0.000639	0.000534	-0.000006	-0.001259	-0.000415	0.001096	0.001256	0.001719	-0.000071	0.000326	0.000632	-0.001696	0.000740	-0.001025	0.000666	-0.000476	0.000031	0.002325	0.001205	0.000059	-0.000212	-0.001723	-0.000118	0.000517	0.000627	0.001185	-0.001120	-0.001488	-0.000020	-0.000189
-0.042117	-0.022020	-0.023385	-0.011629	0.025969	-0.024734	0.010771	-0.050440	0.135620	0.058805	0.038569	0.172186	NA	0.062849	-0.019425	-0.046585	-0.022075	-0.050425	-0.092158	-0.060727	0.001710	0.002176	0.001443	0.001177	0.001493	-0.000451	-0.000677	-0.001082	0.000232	-0.000496	0.000591	0.000823	-0.001553	0.001069	-0.000963	-0.000359	0.000764	-0.000036	0.000421	-0.000444	-0.000455	0.000199	0.000283	0.000327	0.000600	-0.000662	-0.001185	-0.000355	-0.001936	0.000595
-0.040845	-0.057135	0.013954	0.001501	0.068145	0.017812	0.031824	-0.024079	0.032857	-0.000820	0.074850	-0.023717	0.062849	NA	0.115548	-0.007839	0.014466	-0.031051	-0.099061	-0.058252	-0.001617	0.000360	-0.000147	0.002347	-0.000655	0.000590	0.000122	-0.000667	0.000786	-0.000555	0.001763	0.002685	-0.002432	-0.000120	0.000297	0.000215	0.000212	-0.001091	0.000066	-0.000225	-0.000650	-0.000937	-0.001215	0.001689	0.000933	0.000650	-0.000182	0.001129	-0.000098	-0.000976
-0.016930	-0.031970	0.061895	-0.004522	-0.012629	0.057363	0.005025	0.002654	-0.026841	0.000271	-0.011905	-0.050565	-0.019425	0.115548	NA	-0.002451	-0.023253	-0.027153	-0.006552	0.007994	0.001415	0.001297	0.001729	-0.000232	0.001811	-0.002377	0.001428	0.000037	-0.001090	0.000346	-0.001042	0.000364	-0.000264	-0.000536	-0.000261	-0.000851	-0.002071	0.001269	-0.000607	0.000331	-0.000167	0.000292	-0.002146	0.000554	-0.001031	-0.000958	0.000879	0.000558	0.001198	-0.000297
0.046591	0.028672	-0.071554	-0.057322	-0.077580	-0.000016	-0.031174	-0.089611	-0.055174	-0.052667	-0.050587	-0.055691	-0.046585	-0.007839	-0.002451	NA	0.062194	0.067326	0.046298	0.158030	-0.001131	0.000134	-0.001099	-0.000120	0.000201	0.000957	-0.000357	-0.000809	-0.000686	0.001299	-0.001866	0.000700	0.001336	0.001357	-0.001150	0.000881	-0.001072	0.001225	0.000210	0.000539	-0.000798	0.001740	0.003097	-0.000540	-0.000252	-0.001593	-0.000994	-0.000353	-0.000327	0.000724
0.050597	0.043948	-0.038049	-0.001562	-0.035204	-0.009473	-0.011332	-0.058901	-0.047275	-0.018673	-0.047618	-0.041279	-0.022075	0.014466	-0.023253	0.062194	NA	-0.008706	0.010472	0.057128	-0.001861	0.000381	-0.000732	-0.000718	-0.000259	0.001040	-0.000732	-0.001442	0.000248	0.000810	0.001250	0.000254	-0.001389	-0.000086	-0.001287	0.000205	-0.000638	0.000904	0.001439	0.000648	0.000266	-0.001444	-0.001473	-0.001402	-0.000638	-0.001258	0.000758	0.001768	-0.001014	-0.000373
0.095075	0.041555	-0.065402	-0.040834	-0.051144	-0.004378	-0.067807	-0.067289	-0.081984	-0.072846	-0.036496	-0.059589	-0.050425	-0.031051	-0.027153	0.067326	-0.008706	NA	0.173286	0.064018	0.002160	0.000010	0.000472	0.000238	-0.002056	0.000548	0.000895	-0.000114	0.001529	0.002777	-0.000197	-0.000958	-0.000667	-0.000599	0.000215	-0.000766	-0.000668	0.001220	-0.001635	0.001757	0.000905	-0.000102	0.001732	-0.001677	0.001282	-0.000322	-0.000375	-0.000686	0.000551	0.000685
0.126403	0.071572	-0.111776	-0.070963	-0.122901	-0.032051	-0.112605	-0.113025	-0.124507	-0.101916	-0.071364	-0.078952	-0.092158	-0.099061	-0.006552	0.046298	0.010472	0.173286	NA	0.122240	0.001628	-0.001811	-0.000958	-0.000985	-0.000828	0.000090	0.000607	-0.000398	-0.000714	-0.001881	-0.000394	-0.000836	-0.000418	-0.000330	-0.000688	-0.000815	-0.000973	-0.001268	-0.000755	0.000291	0.001628	0.001634	0.001822	-0.000035	-0.000338	0.000824	0.000148	-0.000237	-0.001152	-0.000658
0.065211	0.067398	-0.065589	-0.059014	-0.059394	0.027740	-0.060256	-0.080417	-0.080813	-0.067873	-0.059703	-0.033284	-0.060727	-0.058252	0.007994	0.158030	0.057128	0.064018	0.122240	NA	-0.000921	0.001208	-0.000208	0.000595	-0.000336	0.000144	0.000429	-0.001072	-0.002192	-0.000200	-0.001580	-0.001688	0.000248	-0.000172	-0.000916	-0.000609	0.001722	0.000291	-0.000497	-0.000186	0.000180	0.000912	0.001661	-0.000256	0.000240	0.001298	0.002598	0.001718	0.002768	-0.000771
-0.000778	0.000946	0.000097	-0.000011	0.000052	0.000005	-0.000403	-0.000781	-0.000285	-0.000091	0.000385	0.000639	0.001710	-0.001617	0.001415	-0.001131	-0.001861	0.002160	0.001628	-0.000921	NA	0.037196	0.040235	0.033886	0.037967	0.038701	0.038753	0.038034	0.042074	0.018013	0.033361	0.016575	-0.007465	-0.012427	0.006607	-0.022605	-0.022129	0.015397	0.000614	-0.000547	-0.000942	0.000281	0.000709	-0.000603	-0.001526	0.000086	0.000430	-0.000783	0.001253	0.000168
-0.000162	0.001280	-0.000970	-0.001338	0.000570	-0.001098	0.000575	-0.000724	0.000224	-0.000609	-0.000096	0.000534	0.002176	0.000360	0.001297	0.000134	0.000381	0.000010	-0.001811	0.001208	0.037196	NA	0.036406	0.034494	0.039224	0.035400	0.033931	0.039738	0.039303	0.021416	0.031706	0.013285	-0.007365	-0.011592	0.004294	-0.022989	-0.025409	0.015656	-0.001262	0.001492	-0.000786	0.001297	0.000191	-0.001152	0.000756	-0.001061	0.001945	-0.001041	0.000019	0.000312
0.000053	0.001329	0.000099	0.000612	-0.000004	0.000324	0.000407	-0.001644	-0.000121	0.000080	0.000258	-0.000006	0.001443	-0.000147	0.001729	-0.001099	-0.000732	0.000472	-0.000958	-0.000208	0.040235	0.036406	NA	0.035844	0.035884	0.037089	0.033855	0.037675	0.039914	0.020683	0.035988	0.014522	-0.004661	-0.014903	0.004049	-0.019215	-0.025003	0.013587	-0.002127	-0.000900	-0.002752	-0.002376	-0.000169	-0.001011	0.001619	0.000458	0.000595	0.000347	-0.000756	0.000377
0.000153	-0.000451	-0.000821	0.000609	0.001848	-0.000946	-0.000370	-0.002107	0.002132	0.000766	0.000188	-0.001259	0.001177	0.002347	-0.000232	-0.000120	-0.000718	0.000238	-0.000985	0.000595	0.033886	0.034494	0.035844	NA	0.037205	0.037824	0.033724	0.032615	0.031726	0.022450	0.033175	0.018856	-0.004621	-0.014962	0.003056	-0.017063	-0.023102	0.014597	-0.000009	-0.002292	0.002611	0.000285	0.001493	0.000374	-0.000449	0.000457	0.000579	0.000470	0.000686	-0.000918
-0.000847	0.001309	-0.000714	0.000103	-0.000973	0.000008	-0.000322	0.001376	-0.000146	0.002690	0.000637	-0.000415	0.001493	-0.000655	0.001811	0.000201	-0.000259	-0.002056	-0.000828	-0.000336	0.037967	0.039224	0.035884	0.037205	NA	0.035044	0.035891	0.035569	0.038744	0.017768	0.035967	0.016302	-0.007030	-0.016150	0.003236	-0.026002	-0.024865	0.018884	0.001182	-0.000136	0.000583	0.000319	-0.000179	0.001061	-0.000365	0.002442	-0.000726	0.001084	-0.000752	0.001844
0.000421	0.001727	-0.001480	0.001116	-0.001718	0.000543	-0.000390	-0.000462	0.000554	-0.000227	-0.000654	0.001096	-0.000451	0.000590	-0.002377	0.000957	0.001040	0.000548	0.000090	0.000144	0.038701	0.035400	0.037089	0.037824	0.035044	NA	0.037594	0.037684	0.042366	0.018006	0.034416	0.018148	-0.008942	-0.015237	0.002975	-0.022780	-0.024351	0.015720	0.000324	-0.000723	0.000455	0.001741	-0.001469	-0.000998	0.000611	0.000808	-0.000259	0.000066	-0.000346	-0.000953
0.000907	-0.002554	0.001300	-0.001485	0.000239	0.001018	0.000079	-0.001314	0.000254	0.000189	-0.000104	0.001256	-0.000677	0.000122	0.001428	-0.000357	-0.000732	0.000895	0.000607	0.000429	0.038753	0.033931	0.033855	0.033724	0.035891	0.037594	NA	0.043200	0.040621	0.020754	0.032465	0.021017	-0.010048	-0.013929	0.005381	-0.019444	-0.020551	0.016021	-0.000457	-0.000570	-0.000080	-0.000022	0.001609	0.001363	0.000101	-0.001006	-0.000227	-0.001300	0.000463	-0.002163
0.000350	0.000602	0.000272	-0.000009	-0.000881	0.000113	-0.000147	0.002474	0.001997	-0.000451	0.001557	0.001719	-0.001082	-0.000667	0.000037	-0.000809	-0.001442	-0.000114	-0.000398	-0.001072	0.038034	0.039738	0.037675	0.032615	0.035569	0.037684	0.043200	NA	0.039745	0.020428	0.035383	0.015162	-0.007175	-0.014012	0.005603	-0.022648	-0.025116	0.017885	-0.000211	-0.002912	0.000174	-0.000654	-0.000115	0.000569	0.000383	0.000164	0.001494	0.002148	0.000833	-0.000269
0.002180	0.000714	0.001392	-0.001578	0.001382	-0.001024	0.000692	0.000451	-0.000203	-0.001520	0.001186	-0.000071	0.000232	0.000786	-0.001090	-0.000686	0.000248	0.001529	-0.000714	-0.002192	0.042074	0.039303	0.039914	0.031726	0.038744	0.042366	0.040621	0.039745	NA	0.021642	0.033049	0.016496	-0.006165	-0.015463	0.002569	-0.023021	-0.024687	0.017643	0.001751	-0.000682	0.000594	0.001812	-0.000056	0.002173	-0.002020	-0.001211	-0.002155	0.001793	-0.001003	-0.001764
0.001759	0.000346	0.000788	-0.000250	0.000094	-0.000592	0.000222	-0.000693	0.000710	-0.002334	-0.001302	0.000326	-0.000496	-0.000555	0.000346	0.001299	0.000810	0.002777	-0.001881	-0.000200	0.018013	0.021416	0.020683	0.022450	0.017768	0.018006	0.020754	0.020428	0.021642	NA	0.021216	0.025349	0.018503	0.023986	0.030205	0.014408	0.008319	0.025867	0.001503	0.002564	-0.003081	0.001976	0.000902	-0.000536	0.002313	0.001284	-0.000426	-0.001264	-0.001266	0.000145
0.000041	-0.001976	0.000187	0.000923	0.000052	0.002246	0.000751	0.001236	0.001309	-0.000441	-0.001632	0.000632	0.000591	0.001763	-0.001042	-0.001866	0.001250	-0.000197	-0.000394	-0.001580	0.033361	0.031706	0.035988	0.033175	0.035967	0.034416	0.032465	0.035383	0.033049	0.021216	NA	0.019605	-0.005820	-0.012479	0.003295	-0.018203	-0.023247	0.017220	0.002061	0.002392	0.000723	0.002200	0.001612	0.001074	0.001063	0.000002	-0.000208	0.001356	0.000609	0.000458
-0.000212	-0.001382	-0.000768	0.001146	0.001054	0.000709	-0.000867	-0.000648	0.001189	-0.000697	0.002673	-0.001696	0.000823	0.002685	0.000364	0.000700	0.000254	-0.000958	-0.000836	-0.001688	0.016575	0.013285	0.014522	0.018856	0.016302	0.018148	0.021017	0.015162	0.016496	0.025349	0.019605	NA	0.020678	0.017190	0.017538	0.006960	0.005921	0.124185	-0.000696	0.000999	0.001413	-0.000791	-0.000652	-0.000104	-0.000585	-0.000489	-0.000935	0.000293	-0.000634	0.001294
-0.000132	-0.000329	-0.000108	0.001986	0.002062	-0.000118	0.001004	0.000234	0.001334	0.001056	-0.001459	0.000740	-0.001553	-0.002432	-0.000264	0.001336	-0.001389	-0.000667	-0.000418	0.000248	-0.007465	-0.007365	-0.004661	-0.004621	-0.007030	-0.008942	-0.010048	-0.007175	-0.006165	0.018503	-0.005820	0.020678	NA	0.085028	0.105025	0.107742	0.097870	0.020089	-0.002501	-0.001257	-0.002504	0.000077	-0.001170	0.000606	0.000210	-0.001086	-0.000624	-0.001853	-0.000096	0.002351
0.000248	-0.002067	0.001767	0.000550	0.001290	-0.000829	0.000647	0.000070	0.000672	-0.000513	-0.000083	-0.001025	0.001069	-0.000120	-0.000536	0.001357	-0.000086	-0.000599	-0.000330	-0.000172	-0.012427	-0.011592	-0.014903	-0.014962	-0.016150	-0.015237	-0.013929	-0.014012	-0.015463	0.023986	-0.012479	0.017190	0.085028	NA	0.074636	0.194091	0.246167	0.012846	-0.000719	0.002505	0.000590	-0.000221	0.001325	0.001149	0.001660	0.000261	0.001333	-0.000268	0.000674	0.000987
-0.000795	0.000976	-0.000213	0.000639	0.001751	-0.000999	0.001143	0.000812	-0.000473	0.000301	0.001978	0.000666	-0.000963	0.000297	-0.000261	-0.001150	-0.001287	0.000215	-0.000688	-0.000916	0.006607	0.004294	0.004049	0.003056	0.003236	0.002975	0.005381	0.005603	0.002569	0.030205	0.003295	0.017538	0.105025	0.074636	NA	0.061863	0.056966	0.020172	-0.000476	-0.002206	-0.000449	0.001174	0.002534	0.002833	-0.000115	-0.000354	0.000869	0.001404	0.001062	0.000099
0.000502	0.000048	0.000904	0.002237	0.001297	-0.001645	-0.001048	0.000502	0.001517	-0.000612	0.000794	-0.000476	-0.000359	0.000215	-0.000851	0.000881	0.000205	-0.000766	-0.000815	-0.000609	-0.022605	-0.022989	-0.019215	-0.017063	-0.026002	-0.022780	-0.019444	-0.022648	-0.023021	0.014408	-0.018203	0.006960	0.107742	0.194091	0.061863	NA	0.401459	0.016351	0.002183	0.001924	0.000302	-0.000615	-0.000258	0.001032	0.001014	0.002531	-0.000847	0.000178	-0.000749	0.000775
0.001796	-0.001572	0.000549	0.000316	0.000267	0.002206	-0.002602	0.000852	0.001000	0.000220	0.001800	0.000031	0.000764	0.000212	-0.002071	-0.001072	-0.000638	-0.000668	-0.000973	0.001722	-0.022129	-0.025409	-0.025003	-0.023102	-0.024865	-0.024351	-0.020551	-0.025116	-0.024687	0.008319	-0.023247	0.005921	0.097870	0.246167	0.056966	0.401459	NA	0.008617	0.000887	0.000463	0.000155	-0.001738	0.000098	-0.001052	-0.000982	-0.000211	-0.001255	0.002143	0.002345	0.001939
-0.000654	-0.002009	0.001426	-0.000079	0.000011	-0.001303	0.000294	0.001114	-0.001682	-0.001129	0.001035	0.002325	-0.000036	-0.001091	0.001269	0.001225	0.000904	0.001220	-0.001268	0.000291	0.015397	0.015656	0.013587	0.014597	0.018884	0.015720	0.016021	0.017885	0.017643	0.025867	0.017220	0.124185	0.020089	0.012846	0.020172	0.016351	0.008617	NA	-0.000681	-0.000515	-0.000258	0.000555	-0.000073	0.001537	-0.000224	0.000017	-0.001923	-0.000881	0.000465	0.001786
-0.001056	-0.000364	0.001118	-0.001474	0.000565	-0.000683	0.000290	0.000275	0.000234	0.001743	0.000094	0.001205	0.000421	0.000066	-0.000607	0.000210	0.001439	-0.001635	-0.000755	-0.000497	0.000614	-0.001262	-0.002127	-0.000009	0.001182	0.000324	-0.000457	-0.000211	0.001751	0.001503	0.002061	-0.000696	-0.002501	-0.000719	-0.000476	0.002183	0.000887	-0.000681	NA	0.072565	0.068983	0.057118	0.062262	0.051152	0.069340	0.059149	0.057339	0.016355	0.018173	0.022350
-0.000050	-0.000113	-0.000995	0.000384	-0.000228	-0.000552	-0.000764	-0.000927	-0.000043	0.000021	0.000210	0.000059	-0.000444	-0.000225	0.000331	0.000539	0.000648	0.001757	0.000291	-0.000186	-0.000547	0.001492	-0.000900	-0.002292	-0.000136	-0.000723	-0.000570	-0.002912	-0.000682	0.002564	0.002392	0.000999	-0.001257	0.002505	-0.002206	0.001924	0.000463	-0.000515	0.072565	NA	0.069565	0.036828	0.050046	0.055106	0.059422	0.056484	0.058489	0.010602	0.012174	0.018469
-0.000361	-0.000071	-0.001024	0.000252	0.000468	0.000079	0.000199	-0.001910	-0.000295	0.000780	0.000615	-0.000212	-0.000455	-0.000650	-0.000167	-0.000798	0.000266	0.000905	0.001628	0.000180	-0.000942	-0.000786	-0.002752	0.002611	0.000583	0.000455	-0.000080	0.000174	0.000594	-0.003081	0.000723	0.001413	-0.002504	0.000590	-0.000449	0.000302	0.000155	-0.000258	0.068983	0.069565	NA	0.068004	0.057055	0.061065	0.058546	0.078284	0.069686	0.022078	0.007945	0.009175
-0.001072	-0.000666	0.000276	-0.000795	0.000508	-0.001165	-0.000537	0.000249	0.000067	0.001134	0.001067	-0.001723	0.000199	-0.000937	0.000292	0.001740	-0.001444	-0.000102	0.001634	0.000912	0.000281	0.001297	-0.002376	0.000285	0.000319	0.001741	-0.000022	-0.000654	0.001812	0.001976	0.002200	-0.000791	0.000077	-0.000221	0.001174	-0.000615	-0.001738	0.000555	0.057118	0.036828	0.068004	NA	0.046099	0.049783	0.060995	0.073930	0.058825	0.021582	0.012425	0.020216
0.000423	-0.000551	-0.000063	0.000510	-0.000825	-0.001698	-0.000898	0.000331	0.000468	-0.001584	-0.000642	-0.000118	0.000283	-0.001215	-0.002146	0.003097	-0.001473	0.001732	0.001822	0.001661	0.000709	0.000191	-0.000169	0.001493	-0.000179	-0.001469	0.001609	-0.000115	-0.000056	0.000902	0.001612	-0.000652	-0.001170	0.001325	0.002534	-0.000258	0.000098	-0.000073	0.062262	0.050046	0.057055	0.046099	NA	0.068136	0.062603	0.064368	0.061112	0.012409	0.015020	0.018059
-0.000553	0.001612	-0.001028	0.001093	-0.000370	0.000590	0.000461	-0.000027	0.000069	0.000178	-0.001023	0.000517	0.000327	0.001689	0.000554	-0.000540	-0.001402	-0.001677	-0.000035	-0.000256	-0.000603	-0.001152	-0.001011	0.000374	0.001061	-0.000998	0.001363	0.000569	0.002173	-0.000536	0.001074	-0.000104	0.000606	0.001149	0.002833	0.001032	-0.001052	0.001537	0.051152	0.055106	0.061065	0.049783	0.068136	NA	0.054410	0.075342	0.058053	0.001815	0.004222	0.022180
-0.000121	-0.000614	-0.000212	-0.002356	0.000095	0.000788	0.001315	0.000496	-0.001006	0.000496	-0.000041	0.000627	0.000600	0.000933	-0.001031	-0.000252	-0.000638	0.001282	-0.000338	0.000240	-0.001526	0.000756	0.001619	-0.000449	-0.000365	0.000611	0.000101	0.000383	-0.002020	0.002313	0.001063	-0.000585	0.000210	0.001660	-0.000115	0.001014	-0.000982	-0.000224	0.069340	0.059422	0.058546	0.060995	0.062603	0.054410	NA	0.079985	0.060683	-0.011215	0.019433	0.012287
0.002335	-0.000118	-0.001325	0.000225	0.000733	0.001125	0.000056	-0.000466	-0.000389	0.000138	-0.001860	0.001185	-0.000662	0.000650	-0.000958	-0.001593	-0.001258	-0.000322	0.000824	0.001298	0.000086	-0.001061	0.000458	0.000457	0.002442	0.000808	-0.001006	0.000164	-0.001211	0.001284	0.000002	-0.000489	-0.001086	0.000261	-0.000354	0.002531	-0.000211	0.000017	0.059149	0.056484	0.078284	0.073930	0.064368	0.075342	0.079985	NA	0.072976	-0.003257	0.005707	0.008239
0.000451	-0.000350	0.000111	0.000617	-0.001270	-0.000670	-0.000664	0.001089	-0.000390	-0.000398	0.000946	-0.001120	-0.001185	-0.000182	0.000879	-0.000994	0.000758	-0.000375	0.000148	0.002598	0.000430	0.001945	0.000595	0.000579	-0.000726	-0.000259	-0.000227	0.001494	-0.002155	-0.000426	-0.000208	-0.000935	-0.000624	0.001333	0.000869	-0.000847	-0.001255	-0.001923	0.057339	0.058489	0.069686	0.058825	0.061112	0.058053	0.060683	0.072976	NA	0.004564	0.014191	0.027710
0.000300	0.000338	-0.000229	0.002321	0.000537	-0.001866	-0.001070	-0.001397	0.000007	-0.001586	0.000791	-0.001488	-0.000355	0.001129	0.000558	-0.000353	0.001768	-0.000686	-0.000237	0.001718	-0.000783	-0.001041	0.000347	0.000470	0.001084	0.000066	-0.001300	0.002148	0.001793	-0.001264	0.001356	0.000293	-0.001853	-0.000268	0.001404	0.000178	0.002143	-0.000881	0.016355	0.010602	0.022078	0.021582	0.012409	0.001815	-0.011215	-0.003257	0.004564	NA	0.109605	0.114249
0.000535	0.000126	0.001458	-0.000291	0.001069	-0.001426	-0.000231	0.002031	-0.001014	-0.000676	-0.001108	-0.000020	-0.001936	-0.000098	0.001198	-0.000327	-0.001014	0.000551	-0.001152	0.002768	0.001253	0.000019	-0.000756	0.000686	-0.000752	-0.000346	0.000463	0.000833	-0.001003	-0.001266	0.000609	-0.000634	-0.000096	0.000674	0.001062	-0.000749	0.002345	0.000465	0.018173	0.012174	0.007945	0.012425	0.015020	0.004222	0.019433	0.005707	0.014191	0.109605	NA	0.116466
-0.001422	-0.001290	0.001128	-0.000212	-0.000481	-0.000944	0.000597	0.001798	0.000719	0.001717	0.000360	-0.000189	0.000595	-0.000976	-0.000297	0.000724	-0.000373	0.000685	-0.000658	-0.000771	0.000168	0.000312	0.000377	-0.000918	0.001844	-0.000953	-0.002163	-0.000269	-0.001764	0.000145	0.000458	0.001294	0.002351	0.000987	0.000099	0.000775	0.001939	0.001786	0.022350	0.018469	0.009175	0.020216	0.018059	0.022180	0.012287	0.008239	0.027710	0.114249	0.116466	NA
0.000505	0.001736	-0.000228	-0.000266	-0.000594	0.000010	0.001765	0.000484	-0.001562	0.000594	0.000589	-0.001179	-0.001761	0.000542	0.000265	-0.000283	0.000227	-0.000175	-0.000011	-0.000591	0.000953	0.001390	0.001179	-0.001578	0.000864	0.000407	0.003132	-0.000098	0.001740	-0.001053	-0.000543	-0.000356	0.002370	0.000252	0.000172	-0.000804	-0.001272	0.000267	0.004331	0.006779	0.000848	0.015788	0.000922	0.008005	0.014646	0.008319	0.004194	0.115395	0.112442	0.107165
0.000521	0.001068	-0.001326	0.001596	0.000444	-0.001566	-0.001115	-0.001104	0.001376	-0.002133	-0.000087	-0.001598	-0.000441	0.000479	0.000226	-0.000062	0.000922	0.001268	0.000355	0.000813	-0.000306	0.000974	0.000773	0.001083	0.000444	-0.002617	-0.001485	-0.002233	0.002549	-0.001126	-0.000419	0.000424	0.000980	0.000466	0.000608	0.002704	0.002794	0.000597	-0.001093	0.017219	0.006830	0.013691	0.006437	0.019154	0.006147	0.017936	0.013564	0.113715	0.123129	0.107076
-0.000041	-0.001268	-0.002039	-0.000376	0.001303	-0.000525	0.000113	0.000108	-0.000464	-0.000294	0.001793	0.001379	0.000428	0.000520	0.001623	-0.000487	0.001422	-0.000776	-0.001665	0.000174	0.001820	-0.000134	-0.002509	0.000964	0.000503	0.001274	-0.000071	-0.001358	0.002207	-0.000190	-0.001099	0.000144	0.001683	0.001881	0.000898	0.001545	0.000146	-0.000296	0.007648	0.017697	0.013489	0.020633	0.004729	0.018943	0.000167	0.007867	0.018033	0.127097	0.105260	0.090600
0.000043	0.002227	-0.000342	-0.000364	0.000043	0.000801	-0.000122	-0.000126	-0.001215	-0.001365	0.001463	-0.001096	0.001412	-0.001989	-0.000096	0.001158	-0.002598	-0.000772	0.001462	0.000938	0.000352	-0.002269	0.000152	0.003001	-0.000116	0.000072	-0.000514	-0.000204	0.000895	0.001165	0.000803	0.000232	-0.000952	-0.001026	0.001089	-0.000420	-0.000799	0.002124	0.003534	0.010239	0.008529	0.012234	0.013763	0.003110	0.015265	0.004293	0.010745	0.128047	0.108951	0.098198
0.000089	-0.000633	-0.000547	-0.000511	-0.000275	-0.000937	0.001476	0.000412	-0.000540	-0.000421	0.000586	-0.000234	-0.000616	-0.000468	0.001425	-0.000215	-0.001307	0.001697	0.001425	-0.000616	0.002508	0.000456	-0.000127	-0.000963	0.003384	0.000884	0.001981	0.001180	-0.000058	-0.001633	-0.001161	-0.001391	0.000676	0.002071	0.001965	0.002094	0.002050	0.001053	0.015998	0.016216	0.001640	0.011267	0.008838	0.021716	0.000673	0.007184	0.014069	0.126266	0.104077	0.116523
-0.000214	-0.000699	0.001001	-0.001139	0.001918	-0.000589	-0.000719	-0.000823	0.001749	0.001656	0.000958	0.000344	0.000543	0.001382	-0.000937	-0.001596	-0.001767	0.000599	-0.000031	-0.000886	0.002182	-0.000176	-0.001032	0.001146	-0.000196	-0.000900	0.000010	-0.000792	-0.001321	0.000409	0.001664	0.000403	-0.000515	0.000930	-0.001221	0.002645	0.001774	0.000041	0.001715	0.017114	0.015123	0.013250	0.016639	0.019007	0.017214	0.013997	0.011400	0.129895	0.105427	0.095743
0.002132	0.000427	0.002212	0.000100	-0.002332	0.001390	-0.001530	0.001121	-0.000957	-0.001266	0.001423	-0.001350	0.000129	-0.000174	0.000738	-0.001245	-0.000251	-0.000609	-0.000210	0.000401	0.000219	0.000876	0.000834	0.001210	0.001774	0.001052	0.000491	-0.001595	0.000765	0.001569	0.000316	0.000152	0.000060	0.000661	-0.000796	-0.001248	-0.001253	0.000408	-0.004665	0.019319	0.015301	0.012753	0.002584	-0.003432	0.001251	-0.003832	0.004883	0.118844	0.113332	0.102719
-0.001352	-0.000157	-0.000579	-0.000629	-0.001707	-0.000805	0.000643	0.002048	-0.000497	-0.001964	0.000464	0.001976	0.001911	0.001724	-0.000929	0.001078	0.000793	0.000347	-0.001112	-0.000568	0.000850	0.000359	-0.001019	0.001325	-0.001407	-0.000126	-0.000066	0.000089	0.000382	-0.000392	-0.000951	-0.001524	0.001372	0.001113	0.000804	0.000997	-0.000345	-0.001184	0.001426	0.003079	0.001616	0.003928	0.003306	0.002860	0.001303	0.001683	0.003949	0.004708	0.007827	0.003100
-0.000463	0.000861	-0.001361	0.002314	0.000463	0.000008	-0.002005	-0.002794	0.001452	0.000430	0.002400	-0.000645	-0.000240	0.000161	0.000186	0.000349	-0.000665	-0.000023	-0.000240	0.000007	0.000255	-0.001263	-0.000276	0.001143	0.000925	-0.001137	-0.002000	0.000590	0.000081	0.000263	0.001755	-0.000639	-0.000484	0.000224	0.000430	0.001640	0.001271	-0.001207	0.003394	0.001064	0.003222	0.000784	0.002972	-0.000259	0.002041	0.002733	0.002606	0.006502	0.008374	0.004248
-0.001383	0.000806	0.000708	-0.000254	0.000924	-0.000053	-0.000205	0.000590	0.001610	-0.000220	0.000005	-0.000266	0.000559	-0.001921	-0.000624	0.002181	0.000839	-0.001825	-0.001014	0.000332	0.000088	-0.000512	-0.000912	0.001178	0.003560	0.001191	-0.000118	-0.000154	0.001112	0.000780	-0.000150	-0.000025	0.001107	0.000544	0.001009	0.000363	0.001539	-0.000393	0.002237	0.004057	0.004106	0.004146	0.002267	0.002129	0.002444	0.002220	0.004533	0.003885	0.003416	0.004591
0.002281	-0.000128	-0.001818	0.001984	-0.001680	-0.000600	-0.000697	-0.001048	0.000456	0.000286	0.001202	-0.001346	0.001378	0.000261	-0.001080	0.000064	-0.001340	0.001532	-0.000773	0.001192	-0.001183	-0.000663	-0.002260	0.001517	0.000820	0.000874	0.001482	0.000292	-0.000311	0.002039	0.000825	0.001369	-0.000181	-0.000100	-0.002638	0.001675	0.001515	0.001039	0.001669	0.003471	0.001933	0.002491	0.003851	0.002075	0.007105	0.002915	0.002592	0.005807	0.003251	0.004916
0.000704	0.000543	0.000590	-0.001728	0.000930	0.000793	0.001308	-0.001214	-0.000542	0.000160	0.000055	0.000246	0.000096	0.003142	0.000872	-0.002656	-0.001726	-0.000511	0.000725	-0.001302	0.000071	0.000292	-0.001034	0.000391	-0.000263	0.002127	0.000047	0.000767	-0.000086	0.003493	0.001611	-0.000546	0.002312	0.000645	0.000268	0.001704	0.000751	-0.000315	0.004843	0.005172	0.002852	0.000943	0.002984	0.000393	0.002167	0.003810	0.005915	0.004797	0.001227	0.002245
0.000846	0.000936	-0.001188	-0.000123	0.000747	-0.000994	0.001853	0.000035	-0.001867	0.000336	-0.000079	-0.000169	-0.000410	-0.000415	-0.000088	0.000543	-0.001600	0.001649	0.000298	-0.000343	-0.001671	-0.000431	0.000507	0.000605	0.002291	-0.000318	-0.000466	0.000100	-0.001269	-0.000507	0.000854	0.003564	0.002251	-0.001064	0.002651	0.001645	0.000670	-0.000420	0.002670	0.005209	0.004515	0.002640	0.002515	0.004547	0.001091	0.002067	0.001520	0.002900	0.007310	0.004360
0.001474	0.001804	0.001303	0.001361	-0.002754	0.001268	-0.001035	-0.000490	-0.001297	-0.000407	-0.000083	-0.000989	-0.001690	-0.002248	0.000411	0.000088	0.000062	0.001657	0.000441	0.000697	-0.000424	-0.002089	-0.001258	0.000411	0.000057	0.000068	0.000678	-0.000200	-0.000767	0.000231	0.001364	-0.000292	-0.001475	0.001572	0.001653	0.001902	-0.000265	0.002448	0.000604	0.003403	0.002672	0.000070	0.002652	-0.001231	0.003434	0.002193	0.003852	0.004446	0.002429	0.004503
-0.000719	-0.002077	0.001200	-0.000458	0.001155	-0.000219	-0.000482	-0.000907	0.000694	-0.000332	-0.001011	0.001104	-0.000708	-0.000382	-0.000430	0.000077	0.002364	-0.000308	0.000019	0.001725	0.000084	-0.000514	0.002431	-0.000917	-0.000153	0.001506	-0.000436	0.000289	0.002376	0.000017	0.000889	-0.001691	-0.001484	0.000943	0.001366	0.003943	0.000850	0.002235	0.000443	0.004659	0.002119	0.002562	0.001943	0.003454	0.004195	0.002462	0.003624	0.003888	0.005780	0.003888
0.001614	-0.001434	0.000062	0.001085	0.000117	0.000371	-0.001363	0.001154	-0.000087	0.000214	-0.000179	-0.000358	-0.000411	0.000471	-0.001453	0.001185	0.000790	-0.000675	-0.001038	0.000328	-0.001050	0.000256	-0.000294	0.000621	-0.001029	-0.000472	0.001765	0.002915	0.000511	0.001312	-0.001744	0.001106	0.000632	-0.000014	0.000896	0.000866	0.001709	0.000531	0.001809	0.003094	0.000791	0.002828	0.003988	0.005926	-0.000329	0.003357	0.002274	0.004183	0.005912	0.005534
-0.001532	-0.000229	0.000937	-0.001530	-0.001061	-0.000067	-0.001671	0.001156	-0.000614	0.000166	-0.000475	0.001135	-0.000063	0.000705	-0.000691	0.001453	-0.000271	0.000827	0.000069	0.001846	0.000671	0.001364	-0.000000	-0.003154	0.000848	0.000191	-0.000103	0.000976	0.002306	0.000084	0.000853	0.000666	0.000304	-0.000704	-0.000573	-0.000838	-0.002791	-0.000072	0.003985	0.000929	0.002585	0.001183	0.002149	0.004223	0.004181	0.004371	0.001513	0.005241	0.007264	0.007944
0.001708	0.000660	-0.000688	-0.000475	0.000377	-0.000917	0.001635	0.000537	-0.000800	0.000250	-0.003031	0.001423	-0.000743	-0.001090	-0.000203	-0.000349	0.001316	0.001252	-0.000730	0.001065	-0.013336	-0.013647	-0.015972	-0.010722	-0.012752	-0.014385	-0.012520	-0.010951	-0.016381	-0.008999	-0.013795	-0.010219	-0.006694	-0.003618	-0.008161	-0.001110	0.000518	-0.011291	0.000086	0.001145	0.002098	-0.000229	-0.002488	-0.000934	0.001594	0.000425	-0.000432	0.000850	-0.000382	-0.002146
-0.000483	0.000225	0.000032	0.000713	0.000404	0.001054	-0.000001	-0.000469	0.001169	-0.001144	0.002462	0.000706	-0.000154	0.000614	0.000212	-0.000919	-0.000514	-0.001299	-0.000831	0.000272	-0.010645	-0.009305	-0.010090	-0.010941	-0.008355	-0.008943	-0.009440	-0.009368	-0.011118	-0.008683	-0.004328	-0.010874	-0.003681	-0.006866	-0.008739	-0.005084	-0.004773	-0.009072	0.000230	0.001160	-0.000126	0.004015	0.001212	0.000790	-0.001396	-0.000108	-0.001107	0.001223	0.000196	-0.000404
0.002230	0.000741	-0.000759	-0.000635	0.000728	-0.001458	-0.000580	0.000419	-0.000070	0.000947	-0.000833	-0.001368	-0.001640	0.000317	0.000024	0.000232	0.001290	0.001366	-0.001459	0.001242	-0.003413	-0.006108	-0.005936	-0.005036	-0.003578	-0.005134	-0.004002	-0.007292	-0.005144	-0.007452	-0.003838	-0.005064	-0.005144	-0.004909	-0.002989	-0.004652	-0.007073	-0.005710	0.000591	-0.001660	0.000574	-0.001369	-0.000198	0.000851	-0.000984	0.000987	0.001301	0.000383	-0.000380	-0.000139
0.000667	0.000921	0.000386	0.000034	-0.000911	-0.002509	0.000439	0.001189	-0.000472	0.000237	0.001260	-0.000962	0.001156	-0.001216	-0.000816	-0.000100	0.001683	-0.000551	-0.000757	0.001734	-0.015403	-0.012476	-0.015043	-0.012369	-0.014712	-0.014744	-0.016062	-0.012704	-0.014281	-0.011227	-0.015957	-0.011608	-0.007900	-0.003350	-0.008041	-0.001188	-0.000207	-0.009628	0.000492	0.001214	0.001264	0.000828	0.002478	0.000646	0.002075	-0.001191	-0.000389	0.000016	-0.000202	-0.001262
-0.001013	-0.001086	0.000773	0.000551	0.000390	0.001603	-0.000210	-0.000139	-0.000690	0.000204	-0.000035	0.001901	0.001502	0.001796	0.001236	-0.001069	-0.002155	-0.000381	-0.001317	0.000018	-0.004638	-0.006428	-0.001270	-0.001905	-0.003350	-0.002712	-0.000736	-0.004460	-0.000795	-0.002526	-0.001022	-0.002838	-0.003876	-0.004891	-0.006717	-0.003580	-0.005863	-0.003151	-0.001651	0.000806	-0.000729	-0.001360	-0.001055	-0.000250	-0.001553	0.000017	0.000305	-0.001064	0.001906	0.003265
-0.001531	0.000378	-0.002315	0.001038	-0.000093	0.001536	-0.000820	-0.002334	0.001555	-0.000804	-0.000737	-0.001189	0.002771	0.000233	0.000784	-0.000411	0.000108	0.002537	0.001144	-0.000799	-0.004769	-0.004783	-0.003804	-0.007420	-0.003440	-0.002674	-0.004328	-0.006439	-0.004463	-0.007027	-0.003502	-0.007366	-0.010028	-0.004799	-0.007529	-0.003724	-0.004902	-0.006137	-0.002407	-0.002206	-0.000037	-0.002804	0.000602	0.001996	-0.001310	0.000581	-0.001027	-0.000152	0.001144	0.001341
-0.001907	0.000021	0.001313	0.001888	-0.002171	0.001520	0.000321	0.002376	-0.000417	0.000234	-0.000157	0.000405	0.000003	-0.000316	-0.000389	-0.000855	0.000577	-0.000581	0.001681	-0.002657	-0.010838	-0.006703	-0.007688	-0.010809	-0.009951	-0.008061	-0.011293	-0.008193	-0.010693	-0.005978	-0.010847	-0.010311	-0.005813	-0.005032	-0.007029	-0.008377	-0.006316	-0.007805	0.000897	0.000687	-0.001700	0.001246	-0.001951	-0.001061	-0.001281	-0.000347	0.000936	0.000194	-0.000690	-0.001168
-0.000346	-0.000647	-0.000629	-0.000278	0.001305	-0.000421	0.000187	-0.000309	0.000231	0.000797	0.002168	0.000152	0.000027	-0.000515	-0.001759	0.002865	0.000349	-0.002149	0.000702	-0.000431	-0.014073	-0.014281	-0.015772	-0.011927	-0.011484	-0.014094	-0.014918	-0.014101	-0.015197	-0.011602	-0.016969	-0.008486	-0.006263	-0.005054	-0.007920	0.000346	0.001979	-0.009223	-0.000539	-0.000054	-0.001226	-0.001191	0.000445	-0.002668	0.000258	0.000234	-0.000901	-0.000156	0.000531	-0.000623
-0.000155	0.000147	0.000168	0.000306	0.000691	0.001073	-0.000282	-0.000717	0.001480	0.000082	-0.000482	-0.000212	-0.000709	-0.000651	0.000918	-0.000744	0.000034	0.000750	-0.001241	-0.000105	0.004127	0.002403	0.002498	0.004041	-0.000210	0.000552	0.001173	0.002506	0.004917	0.000186	0.002800	-0.000608	-0.002593	-0.003742	-0.005039	-0.007662	-0.009687	-0.000682	0.001417	0.001066	-0.000374	0.000916	-0.000257	0.000498	0.001356	-0.000304	-0.002902	-0.001435	-0.001481	-0.001592
0.000779	-0.001036	-0.000107	-0.001099	-0.000593	-0.000657	-0.000747	-0.000127	0.000968	-0.000407	0.001429	-0.001201	-0.001526	0.000457	0.000991	-0.000760	0.000366	0.000569	0.001875	-0.000596	0.006244	0.007241	0.006050	0.006159	0.006459	0.009672	0.008481	0.006138	0.008487	0.004158	0.008427	0.001322	-0.000443	-0.005244	0.001117	-0.009688	-0.013773	0.003066	0.001008	-0.001276	0.000402	0.001070	0.001040	0.000456	0.001698	0.001579	0.001799	0.000183	-0.002391	0.000272
-0.001021	0.000984	0.000865	-0.000294	-0.000315	0.000995	-0.000745	0.000697	0.000278	0.000304	0.001696	-0.002494	-0.000444	0.001092	-0.000708	0.000128	-0.001627	-0.001065	0.000581	-0.000032	0.006434	0.001562	0.003791	0.002390	-0.000888	-0.001849	0.003880	-0.002109	0.002532	-0.002667	0.004379	-0.004192	-0.006109	-0.013530	-0.005369	-0.015536	-0.017566	-0.004033	0.000608	-0.002275	0.000954	0.000363	0.002454	0.000186	0.001144	-0.000782	0.000440	0.000621	-0.000055	0.000052
-0.000397	0.000284	-0.000100	-0.001598	-0.000538	-0.000573	0.001469	-0.002131	-0.002280	0.000399	0.000503	-0.000254	0.001739	0.000871	0.001411	0.000579	-0.000236	-0.002095	0.000906	0.000862	0.007825	0.009312	0.007095	0.006122	0.006003	0.008190	0.008474	0.009306	0.009260	0.005732	0.007088	0.004923	0.000785	-0.004210	0.003761	-0.005016	-0.009445	0.002214	0.000451	-0.000174	0.001289	-0.000636	-0.000624	-0.002047	0.001141	-0.000846	-0.001178	0.000747	0.001188	0.002084
0.000130	0.000634	-0.001788	-0.000833	0.002254	0.000471	-0.000581	-0.001853	0.000474	-0.000255	-0.000107	0.000691	0.000765	-0.001504	0.001145	0.000862	-0.001369	-0.000594	0.001210	-0.001021	0.005448	0.010281	0.009062	0.005834	0.010674	0.008385	0.007205	0.011899	0.007269	0.002853	0.005830	-0.000297	-0.004028	-0.002342	0.000417	-0.010935	-0.010564	-0.000470	0.001001	0.001189	0.000288	-0.000038	-0.000898	0.000789	0.001355	-0.002537	0.001303	-0.000454	-0.000127	0.000065
0.001329	-0.001986	-0.000107	-0.001111	0.000475	0.001067	-0.001335	-0.000148	-0.001184	-0.000168	-0.001687	0.000784	-0.001645	0.001079	0.000769	0.000375	0.000450	-0.000467	0.001240	0.000841	0.009564	0.006963	0.007697	0.006926	0.005852	0.008882	0.007119	0.006431	0.007233	0.006519	0.009185	0.004704	0.000648	-0.005170	0.000523	-0.014238	-0.012583	0.001512	0.000519	0.001934	-0.000488	-0.002105	0.001109	-0.000455	-0.000589	0.000080	0.001758	-0.001238	0.001864	-0.000409
-0.001566	0.000701	0.001245	-0.000010	-0.001428	0.000509	0.000151	0.001352	-0.001624	-0.001248	-0.001077	0.000074	-0.001451	-0.001005	-0.000081	0.001096	-0.000821	0.000835	0.001202	0.001749	0.002932	0.003464	0.005250	0.003797	0.003191	0.002121	0.003882	0.000663	0.002689	0.001227	0.002764	-0.003798	-0.007648	-0.015356	-0.008190	-0.017127	-0.020232	-0.004934	0.000557	0.000091	-0.000714	0.000611	-0.000845	-0.000228	0.001195	-0.000285	0.000521	0.001813	0.002019	0.002421
-0.001537	-0.000365	-0.000552	0.000530	-0.001230	0.001581	0.001337	0.002723	-0.000374	-0.000175	-0.002118	0.001143	-0.000104	0.000553	0.000456	-0.000494	0.000237	-0.001350	-0.000782	0.000858	-0.003755	0.003179	0.000999	-0.001322	-0.000889	-0.000498	-0.000470	0.002222	-0.001242	0.000502	-0.000564	-0.000914	-0.000271	-0.000975	-0.001295	-0.002306	-0.001207	-0.003698	-0.060928	-0.060491	-0.067650	-0.065684	-0.065283	-0.061193	-0.059825	-0.072111	-0.058296	-0.106757	-0.114216	-0.108173
-0.000181	0.000331	0.000954	-0.000269	0.000151	0.002319	0.000395	-0.000643	0.000689	0.000023	0.000281	-0.000765	0.000652	0.000731	-0.000326	-0.001376	0.000530	-0.001490	-0.000761	-0.000889	0.000386	-0.000613	0.000626	-0.001421	-0.000587	0.000827	0.000118	0.001900	-0.000409	-0.002813	-0.002161	-0.000315	0.001245	-0.001558	-0.001539	-0.002327	-0.001709	0.001146	-0.067466	-0.068069	-0.061989	-0.058426	-0.063479	-0.062144	-0.061115	-0.065816	-0.065735	-0.115748	-0.104085	-0.115100
0.000514	0.001462	-0.001743	-0.000183	-0.000486	0.001117	-0.000385	-0.001604	-0.000602	-0.000017	-0.002059	0.000888	0.002160	-0.001039	-0.000370	0.001975	0.001364	0.001073	-0.000456	-0.002172	0.000100	-0.000845	0.002150	-0.001331	-0.001060	-0.000645	0.000053	0.000233	0.000805	0.000531	-0.000787	-0.000327	0.000791	-0.000288	-0.000798	-0.001267	-0.001224	-0.002167	-0.042585	-0.048753	-0.049648	-0.042735	-0.045420	-0.042617	-0.039953	-0.048439	-0.049775	-0.085120	-0.079888	-0.076164
0.002027	0.001009	0.000401	0.000589	-0.001354	-0.000400	0.000180	-0.000970	-0.001447	0.000544	0.000011	0.000757	0.000921	-0.000160	-0.000435	-0.002196	0.001063	-0.000147	0.000462	-0.001223	-0.001516	-0.000770	0.000012	-0.001707	-0.001317	0.000051	0.000584	0.000974	-0.003115	-0.000093	-0.001993	0.001147	0.000472	-0.002757	-0.000971	-0.002021	0.001449	-0.000293	-0.056876	-0.059637	-0.068586	-0.071243	-0.060529	-0.068922	-0.065945	-0.061721	-0.063740	-0.121598	-0.115863	-0.113804
0.001166	0.001215	-0.000417	-0.000692	-0.000363	0.001006	0.000338	0.000486	-0.001005	-0.000849	-0.000255	0.000714	-0.001638	-0.001561	0.000291	-0.000039	-0.000002	0.000529	0.000630	0.000260	0.000698	0.001210	-0.002269	0.000416	0.000065	0.001259	0.000987	0.001642	0.001581	-0.000663	0.000863	0.000581	-0.001206	-0.002138	-0.002183	0.000650	0.000982	-0.001151	0.002447	0.000545	0.000195	0.003349	0.002536	0.005169	0.002987	0.004470	0.004573	0.005041	0.002883	0.004278
-0.000204	-0.002034	-0.000947	-0.000861	0.000642	0.001109	0.000594	0.001236	0.000374	0.000407	0.001225	0.001359	-0.000864	0.000615	-0.000119	-0.001130	0.001332	-0.000327	-0.000369	-0.001438	-0.001438	-0.000889	0.001268	-0.001233	-0.000079	-0.000812	-0.001901	0.000196	0.001538	0.000278	-0.001023	0.001978	0.002401	-0.001643	0.000649	-0.002455	-0.000171	0.000891	-0.050020	-0.052080	-0.064623	-0.060098	-0.047378	-0.048607	-0.059099	-0.063761	-0.056885	-0.111344	-0.108535	-0.105143
0.000659	-0.000040	0.000265	0.000172	0.000830	-0.000416	0.000133	-0.002036	0.001208	0.000714	-0.000840	0.000598	0.000542	-0.000471	0.001072	0.000421	0.001039	-0.000579	-0.001801	-0.000981	-0.002746	0.000896	0.000260	0.000181	-0.000716	-0.000020	0.000035	0.000610	-0.000451	0.001600	-0.002270	0.000591	-0.000284	-0.002305	-0.001851	0.000844	-0.000723	-0.000339	-0.066954	-0.060080	-0.064286	-0.057176	-0.052623	-0.052126	-0.059686	-0.057774	-0.061432	-0.115133	-0.116594	-0.108760
-0.000630	0.000110	0.000823	-0.000304	0.000538	0.001553	-0.000990	0.001061	0.000830	-0.000667	0.000739	0.001085	0.000334	0.000611	-0.001587	0.001120	-0.000243	-0.001817	-0.001076	-0.000834	0.000634	-0.000069	0.000429	0.000559	-0.000588	0.001970	0.001120	0.002154	0.000324	0.001281	-0.001954	0.000379	0.000468	-0.000520	-0.000341	-0.002284	-0.001893	-0.001032	-0.060207	-0.062106	-0.064374	-0.064455	-0.058886	-0.061329	-0.060761	-0.059638	-0.059557	-0.111456	-0.110968	-0.114325
0.002716	-0.000857	0.000141	0.000361	-0.000163	0.000146	0.000327	-0.000222	0.000069	0.000614	-0.001645	-0.000731	-0.000750	0.001253	0.000055	-0.000728	-0.001730	-0.000778	0.001723	0.000043	-0.000405	0.003208	0.000924	0.000128	-0.000099	-0.000827	0.001035	-0.000028	-0.000400	-0.001237	-0.000956	0.000674	-0.001570	-0.001202	-0.001136	-0.001060	-0.000635	-0.000451	0.001323	0.007807	0.000841	0.000726	0.004370	0.004528	0.000843	0.003417	0.000580	0.004071	0.005191	0.005265
-0.001130	0.000980	-0.001639	0.001874	0.000895	-0.000624	-0.001354	0.000922	0.000808	-0.002286	0.001363	-0.000006	-0.000607	-0.000464	0.000555	-0.000271	0.000373	-0.000464	0.000677	0.000568	0.003519	0.000992	0.000409	-0.000171	0.000724	0.001769	0.002558	-0.000003	-0.000094	0.000970	0.001920	0.000815	0.001180	-0.000570	0.000140	-0.000287	-0.000760	0.002048	0.005552	0.003556	0.006620	0.003775	0.002824	0.001831	0.003515	0.001607	0.002495	0.006837	0.001178	0.003751
0.000406	-0.001228	0.000260	-0.000136	0.001988	0.000546	0.001342	-0.000256	-0.001394	0.000428	-0.000783	-0.000028	0.001093	0.000974	-0.001917	-0.000275	0.000137	0.000080	-0.000072	-0.000688	0.000273	0.000788	0.000067	0.001257	0.000335	0.001598	-0.000169	0.002820	0.000169	-0.000921	-0.001810	-0.001830	-0.001417	0.001354	-0.000105	0.000127	-0.002676	0.000588	0.002905	0.001170	0.003454	0.002433	0.004683	0.004463	0.005894	0.002339	0.002273	0.003124	0.003936	0.007969
-0.000070	0.000743	-0.000363	-0.001630	-0.000237	0.001818	-0.000000	0.000540	0.001554	0.000042	-0.000824	-0.000317	0.000482	-0.000594	0.001150	0.000445	0.002369	-0.001384	-0.001567	-0.001583	0.000036	0.000109	0.000607	-0.000151	-0.000055	0.000588	-0.000568	0.001710	0.000550	0.001676	0.001996	-0.000163	0.001691	-0.000308	-0.000869	-0.001489	-0.000178	-0.001661	0.002629	0.000262	0.002346	0.005330	0.003133	0.001158	0.001277	0.002723	0.002773	0.004570	0.006754	0.003717
0.000764	-0.001596	0.001122	-0.000370	-0.000959	0.001086	-0.000784	-0.001589	0.001163	-0.000034	-0.000734	-0.000210	0.001465	-0.000504	-0.001243	0.001307	0.003142	0.000092	-0.000506	-0.001696	0.001819	0.000419	0.001763	0.001328	-0.000474	-0.000345	0.000299	0.000082	-0.000993	-0.002628	-0.000229	0.000405	0.000501	-0.001376	0.001159	-0.000921	0.000590	0.000011	-0.059338	-0.056682	-0.061207	-0.059204	-0.058713	-0.055683	-0.060026	-0.057983	-0.063320	-0.112171	-0.110960	-0.109676
-0.003208	-0.000284	-0.000992	0.000670	0.000348	0.001282	0.000218	0.000463	0.001961	-0.001292	-0.000881	0.000339	0.001183	0.000539	-0.000568	0.000998	-0.000074	0.000594	0.000075	-0.001164	0.000490	-0.000770	0.000534	-0.000657	-0.001460	0.000664	0.001602	0.000080	0.000214	0.000483	0.000220	0.000248	-0.001437	-0.001311	-0.003342	-0.000133	-0.001952	0.002307	-0.057481	-0.065882	-0.059232	-0.062993	-0.058358	-0.062995	-0.052271	-0.074997	-0.056154	-0.114877	-0.112450	-0.107430
0.000742	0.001966	0.001188	-0.001070	0.000369	0.000314	0.001238	-0.000715	-0.002006	0.000111	-0.001313	0.000806	-0.001007	-0.000682	0.000494	0.000162	-0.000576	0.000634	-0.000492	-0.000407	-0.000631	-0.001620	0.001709	0.000063	-0.001547	0.000826	0.001464	0.000254	-0.000269	0.001325	-0.001454	-0.000150	0.001092	0.000180	-0.000862	-0.002439	-0.000160	-0.000137	-0.051985	-0.057772	-0.064434	-0.057782	-0.059451	-0.055832	-0.058553	-0.056290	-0.072508	-0.121573	-0.107673	-0.111431
-0.001220	0.000559	0.000504	0.001930	-0.000072	-0.000786	-0.001591	-0.000443	0.001315	0.001796	-0.001543	-0.001216	-0.000620	0.000227	0.000313	0.000633	0.000387	-0.000380	0.001565	-0.001872	0.001995	0.000596	0.002311	-0.000762	-0.002409	0.001509	-0.000637	-0.001200	0.001999	-0.000048	0.001707	0.000197	0.000123	-0.000759	0.000096	0.000037	0.001523	0.000956	-0.058335	-0.062983	-0.063648	-0.055533	-0.049716	-0.063214	-0.056672	-0.063408	-0.067249	-0.120642	-0.108330	-0.104289
-0.001527	-0.001234	-0.000943	0.001769	0.000884	-0.000357	-0.000063	-0.000542	0.001563	0.001828	0.000945	-0.000647	0.000878	0.000852	0.001682	-0.000156	-0.001425	0.000248	-0.000966	-0.001731	0.004065	0.001695	0.001736	0.000431	0.000049	0.001346	0.001786	-0.001621	0.001385	0.002140	-0.000006	-0.000193	0.000347	-0.000922	0.000167	-0.001379	-0.000969	-0.000475	0.000558	0.003691	0.003135	0.003853	0.003573	0.001716	0.000639	0.001623	0.004790	0.003944	0.003334	0.004739
-0.000972	-0.000347	-0.000559	0.000513	0.000894	-0.000681	0.000091	0.000195	0.001018	0.001699	0.000962	-0.000683	-0.000020	0.000668	-0.000292	-0.000061	0.000524	-0.000058	-0.001139	-0.000959	-0.000010	0.002765	0.000301	-0.000733	-0.000506	-0.001138	-0.000569	-0.001263	-0.000044	0.000802	0.001288	-0.000786	-0.001705	0.000866	-0.000677	0.000631	0.002667	-0.000919	0.004646	0.000482	0.002660	0.004708	0.002901	0.001043	0.001873	0.003440	0.003687	0.006204	0.005052	0.003846
-0.000983	0.001965	0.001598	-0.000079	0.000220	-0.001216	-0.000345	0.001177	0.001901	-0.000403	0.003123	-0.000984	-0.002395	-0.000579	0.001157	0.000141	0.000564	-0.001547	-0.001314	-0.001009	-0.001365	-0.001430	0.002284	-0.000116	0.000885	-0.000467	-0.001068	-0.000058	-0.000724	0.000784	-0.001473	0.000386	-0.000662	-0.001394	0.001415	0.001708	0.000112	0.001320	0.003319	-0.000158	0.002351	0.002774	0.002990	0.003276	0.002160	0.000964	0.001045	0.007005	0.006448	0.003019
0.001505	-0.001844	0.000627	-0.000870	0.000017	0.000798	0.000747	-0.001158	0.000188	-0.002807	-0.000652	0.001664	0.000227	0.001981	0.000409	-0.001552	-0.001323	0.001086	0.001223	-0.000279	0.002182	0.001940	0.000835	-0.000830	0.001235	0.002123	-0.000776	0.000018	0.001597	-0.000092	-0.000791	0.001661	-0.001143	0.000875	-0.000822	0.002493	0.000231	-0.000030	0.003505	0.002001	0.002867	0.000520	0.002489	0.003561	0.001580	0.003238	0.001383	0.006845	0.001929	0.006575
-0.000362	-0.001346	0.000592	0.000822	0.002345	-0.001118	0.000025	-0.000543	-0.000431	0.001195	-0.000008	-0.001417	0.000721	0.000070	0.000897	-0.000231	-0.000904	-0.000649	-0.000032	0.001103	0.000426	0.001045	0.002296	0.001423	0.000982	-0.001276	0.000150	-0.000510	0.000516	-0.001736	0.000128	0.001331	-0.001195	0.002419	-0.000492	-0.001605	-0.000277	0.000312	0.003222	0.000980	0.006815	0.000093	0.000433	0.002948	0.004088	0.004867	0.000610	0.003285	0.007108	0.005899
-0.000424	0.001554	-0.001005	-0.000834	-0.000255	-0.000540	-0.000370	-0.000025	-0.000968	0.000969	-0.001618	0.000037	0.002175	0.000916	0.000284	-0.000985	0.001567	-0.000425	0.000324	-0.000151	0.001945	-0.000337	0.001543	0.001064	0.003324	-0.000406	0.000543	0.002080	0.000420	-0.002170	-0.000387	0.001411	0.000200	0.001672	0.002673	-0.002402	-0.000893	0.000311	0.003085	0.002975	0.000433	0.005137	0.001172	0.000827	0.003668	0.001487	0.004205	0.007103	0.005144	0.000973
-0.002812	-0.000848	0.000591	0.000811	0.002314	0.000619	-0.000148	-0.000087	-0.000456	-0.000486	0.000622	0.000598	-0.000035	0.000157	-0.000030	-0.001215	0.001012	0.000992	0.000248	-0.001250	-0.000120	0.000438	-0.000033	-0.000208	-0.000027	0.000647	0.000915	-0.000241	-0.000374	-0.001103	0.002212	0.002014	0.002642	0.001925	-0.001020	0.000419	0.000302	0.000699	0.002218	0.003355	0.004060	0.004247	-0.000049	0.005160	0.002724	0.003168	0.003236	0.003969	0.004771	0.005292
0.001159	-0.000632	0.000608	0.000966	-0.001285	0.000242	0.000140	-0.001235	-0.000997	-0.000048	0.000266	-0.001591	-0.000141	-0.001649	0.001724	0.000358	0.000227	0.001317	0.000386	-0.000041	-0.000498	0.000250	0.000494	0.000940	-0.001283	0.000402	0.000216	0.000213	0.001300	-0.000497	0.000449	0.000521	0.001158	-0.001354	0.003461	-0.000754	0.001363	0.003035	0.003047	0.004494	0.003144	0.001782	0.002056	0.002092	0.003759	0.005036	-0.000803	0.003218	0.006784	0.005339
0.000877	0.000285	0.000184	0.000269	-0.002098	0.000888	-0.000701	0.001042	0.000981	-0.002839	-0.000647	-0.000477	0.000020	-0.000657	-0.001326	0.000923	0.000033	-0.000506	0.001750	0.001286	0.000867	-0.001143	-0.000268	0.001822	0.000010	-0.001816	-0.000940	-0.000672	0.001124	-0.000598	0.000829	-0.000306	-0.000862	-0.000738	-0.000978	0.000230	0.000144	0.000505	0.001901	0.002651	0.003307	0.004775	0.004440	0.002588	0.001555	0.001964	0.009203	0.008984	0.002884	0.005016
-0.001333	0.001662	0.000115	-0.000857	-0.000109	0.000909	-0.000393	-0.000046	0.000152	0.001801	-0.000096	0.000350	-0.001248	0.000368	0.000738	0.000289	-0.001753	-0.000657	-0.000153	0.000809	0.002079	0.000898	0.001215	0.001540	-0.000452	-0.000098	0.002908	0.001457	-0.000705	0.000728	0.001253	0.001290	-0.000012	0.000305	0.000027	0.000653	-0.000754	0.000715	0.004287	0.002283	0.001500	0.002414	0.001560	0.001951	0.003199	0.002869	0.000005	0.006460	0.005420	0.006257
-0.001383	-0.000078	0.001006	-0.000607	0.000702	-0.001957	0.001351	-0.000520	0.000531	0.001334	0.000063	0.000514	0.000114	-0.001478	-0.000297	0.000171	-0.001147	0.000897	0.000022	0.001226	-0.000656	0.000678	0.001153	0.002083	0.000222	0.000340	0.000772	-0.000927	-0.000586	0.000398	0.000301	0.001834	-0.001133	0.001742	-0.001449	-0.000668	0.001425	0.000135	0.001104	0.002535	0.003070	0.002445	0.000356	0.003843	0.005535	0.003407	0.001967	0.003742	0.003876	0.005348
0.000101	-0.001156	0.001085	-0.001876	0.000718	0.000028	0.001904	0.001181	-0.000850	0.001378	-0.001111	0.002206	0.001883	-0.000671	-0.000366	-0.002809	0.000612	-0.000233	-0.000463	-0.000666	0.002135	0.001411	0.000560	0.000892	-0.000010	0.001847	-0.000114	-0.001361	-0.000449	0.001450	-0.001498	-0.001372	0.001088	-0.000786	0.001502	-0.001353	0.001127	0.000892	0.003031	0.002671	0.004884	0.001997	0.004418	0.001848	0.001798	0.002167	0.004968	0.005284	0.005128	0.005844
0.001236	-0.000519	-0.000864	-0.000408	-0.002575	-0.000542	0.001766	0.002490	0.000277	-0.000071	0.000824	0.000071	-0.001777	-0.000761	0.000097	0.000813	-0.000227	-0.000587	0.000155	0.000844	-0.000712	0.000046	0.001135	-0.001949	0.001914	0.001015	0.002075	0.001043	0.000909	-0.000236	0.001841	-0.001462	0.000062	-0.001349	-0.001719	-0.001455	0.001021	0.001391	0.002015	0.002096	0.003386	0.004179	-0.000596	0.001136	-0.000792	0.004646	0.000923	0.004329	0.004177	0.002415
0.000755	0.001279	-0.000059	0.001864	-0.000581	-0.000655	-0.000760	0.000143	0.000544	0.000105	0.001334	-0.001132	-0.000102	-0.000226	0.000576	-0.001911	0.000697	-0.000541	-0.000442	-0.000130	0.001338	0.004088	0.002327	0.003601	0.002214	-0.001061	0.001167	-0.000046	0.000724	0.002333	0.001666	-0.001644	-0.002310	-0.002087	0.000723	-0.002696	-0.000757	0.001092	0.000057	-0.000914	0.001880	0.000855	-0.000535	-0.000036	0.001096	0.000196	0.002477	-0.000484	-0.001236	-0.001169
0.000146	-0.000713	-0.001131	0.000616	-0.000094	-0.000010	-0.001402	0.000228	-0.000339	0.000054	0.000776	0.000131	0.000085	-0.001118	-0.000633	0.001869	0.000204	-0.000290	0.001545	-0.000230	-0.003149	-0.003887	-0.003715	-0.000617	-0.001755	-0.001212	-0.004034	-0.003331	-0.002316	-0.002620	0.001009	-0.001965	0.001461	0.000925	-0.000857	0.002338	0.001600	-0.001378	-0.000697	0.000400	-0.000672	-0.001282	-0.001168	-0.000582	-0.001709	-0.001003	-0.002360	0.002853	-0.000398	0.001684
-0.001780	-0.001243	0.000363	-0.000330	0.000563	0.000769	-0.001727	0.002310	0.001559	-0.000213	0.000216	-0.000901	0.000470	0.000852	0.000941	0.000725	-0.000139	-0.000008	-0.000924	-0.000611	-0.004699	-0.003118	-0.006732	-0.002914	-0.003993	-0.002907	-0.005481	-0.002878	-0.004808	-0.001588	-0.004592	-0.003286	0.003149	0.003149	0.000021	0.002462	0.004046	-0.004705	-0.001024	-0.001013	-0.002088	-0.000336	0.001303	-0.000014	-0.001272	-0.002051	-0.002032	0.001633	0.000247	-0.003532
-0.001453	-0.000388	0.001243	0.000841	-0.000550	-0.000784	0.000417	0.002417	-0.000039	0.000090	0.001627	0.001303	0.002820	0.000128	-0.000792	-0.001472	0.000215	-0.000692	-0.003093	-0.000143	-0.002377	-0.003696	-0.005407	-0.003443	-0.003990	-0.006474	-0.002876	-0.003966	-0.002744	-0.002479	-0.003230	-0.001231	0.001751	0.001552	0.000488	0.002423	0.002854	-0.001110	-0.001573	0.002232	-0.002655	-0.000408	-0.001915	-0.000320	0.000766	0.000821	-0.000026	0.000431	0.000285	-0.001444
-0.001301	-0.000277	-0.000276	-0.001499	-0.000041	0.001611	0.000887	0.000862	-0.001553	-0.000527	0.001269	-0.001207	-0.001334	0.001964	0.001372	0.000057	0.001220	-0.000402	-0.001631	0.001668	-0.004719	-0.004804	-0.005345	-0.003258	-0.004022	-0.005268	-0.002223	-0.002134	-0.001407	-0.002449	-0.003177	-0.002652	0.001007	0.000156	0.001475	0.000108	0.001132	-0.002256	0.000475	-0.000902	-0.001998	0.000946	-0.001137	0.001564	-0.001563	-0.001675	-0.000915	-0.000879	-0.001395	-0.000953
-0.000897	0.000751	-0.000332	-0.001097	0.000092	0.000661	0.001572	0.000621	0.000337	0.000450	0.000183	-0.000273	0.001985	-0.000544	-0.001398	-0.000146	-0.001595	-0.000377	-0.000915	0.001739	-0.005358	-0.003807	-0.003099	-0.003608	-0.004569	-0.005543	-0.002000	-0.005813	-0.002751	-0.000790	-0.003535	-0.000018	0.001547	0.004691	0.000502	0.000806	0.004062	-0.001528	-0.003063	0.001075	-0.000007	-0.002985	-0.001915	0.001392	0.001902	-0.000481	0.000448	-0.001948	0.001118	-0.000010
-0.000553	0.000711	0.000736	-0.001468	-0.001450	0.000121	0.001193	0.000543	0.000525	0.000818	-0.002193	-0.000065	0.000030	-0.000150	0.000583	0.001459	0.001357	0.000097	-0.000336	-0.000652	0.034670	0.034711	0.032311	0.027648	0.037545	0.033821	0.027949	0.036837	0.029865	0.020905	0.029965	0.019848	-0.001363	-0.010531	0.002276	-0.019747	-0.020328	0.021040	0.000718	-0.000566	-0.002206	-0.000371	0.000532	0.001266	0.000683	0.001357	0.000017	-0.000474	-0.000898	-0.000605
-0.000497	-0.001302	-0.000730	-0.002857	-0.002682	-0.001461	-0.000972	-0.001522	-0.004722	-0.000799	-0.001528	-0.001233	-0.003041	-0.001338	-0.000952	-0.000210	0.000422	0.000296	0.003840	0.001215	-0.031259	-0.028355	-0.029324	-0.027047	-0.030920	-0.030086	-0.031183	-0.030983	-0.031846	-0.019825	-0.028133	-0.019995	-0.004534	-0.006129	-0.006344	-0.013312	-0.014183	-0.025098	-0.000399	-0.003443	0.000610	-0.001496	-0.001110	-0.002719	-0.003361	-0.001157	-0.000914	-0.001108	-0.001193	-0.001001
-0.001205	-0.001266	-0.001865	-0.002862	-0.001846	-0.001110	-0.000969	-0.002021	-0.002528	-0.002138	-0.003054	-0.000717	-0.002449	-0.000337	-0.000626	0.000987	0.001110	-0.000658	0.002796	0.000900	-0.031069	-0.028794	-0.031338	-0.027541	-0.030082	-0.029660	-0.030962	-0.031247	-0.032280	-0.022266	-0.029150	-0.021283	-0.003836	-0.005921	-0.003680	-0.012163	-0.013614	-0.023725	0.001904	-0.000900	0.001799	-0.000258	-0.000335	0.001185	-0.002538	-0.002058	0.000191	-0.001585	-0.002021	-0.000340
-0.000169	-0.000528	-0.000708	-0.001035	-0.001404	-0.002628	-0.000051	-0.001555	-0.003812	0.000152	-0.003837	-0.000998	-0.002182	-0.001809	-0.000723	-0.000320	-0.001162	-0.000773	0.002325	0.001576	-0.030880	-0.030501	-0.028547	-0.027270	-0.031433	-0.031170	-0.030936	-0.028765	-0.030461	-0.020055	-0.027601	-0.020449	-0.006257	-0.005281	-0.005667	-0.011640	-0.012761	-0.024529	-0.001409	-0.000292	-0.000226	-0.000697	-0.002071	-0.001375	-0.001557	-0.000858	-0.000332	0.000323	-0.002117	-0.001272
-0.000579	-0.000210	0.000513	-0.002437	-0.002352	-0.001581	-0.000896	-0.001451	-0.004308	0.000436	-0.002345	-0.001581	-0.002986	-0.001384	-0.000959	0.000521	-0.000329	-0.002071	0.003033	0.001294	-0.031211	-0.029667	-0.027295	-0.025596	-0.029754	-0.030443	-0.029393	-0.029862	-0.028332	-0.018777	-0.027763	-0.020449	-0.004313	-0.005103	-0.005599	-0.010549	-0.010950	-0.022242	-0.000372	-0.003282	0.001880	-0.001820	-0.000875	-0.000187	-0.000412	-0.000471	-0.000495	-0.001949	-0.002909	-0.000440
0.001093	0.000239	0.000655	0.000434	0.000667	0.000148	0.000184	-0.001536	-0.000174	0.000350	-0.002522	0.001910	-0.000903	-0.000953	-0.000248	0.000482	-0.000151	0.000117	-0.000315	-0.000509	-0.001946	-0.001592	-0.001236	-0.002829	-0.001169	0.001147	-0.002465	0.000245	-0.001594	-0.001885	-0.002145	0.000308	-0.001815	-0.001356	-0.000345	0.000853	-0.001171	-0.000905	0.003175	-0.000345	0.004694	0.001448	0.002170	0.000198	0.000190	0.002858	0.002313	0.002883	0.003193	0.003300
0.002309	0.000494	-0.000364	0.000548	0.000053	-0.000961	-0.000584	-0.002529	0.000171	0.000564	-0.001326	-0.000518	-0.000915	-0.000259	-0.000177	-0.001208	-0.000777	0.002161	0.002370	-0.001021	0.001016	-0.001698	0.000823	-0.001362	-0.001136	-0.000137	-0.000553	-0.000577	-0.001340	-0.002722	-0.003361	-0.000790	-0.001997	-0.000213	-0.002781	0.002310	0.000143	-0.001106	0.002711	0.003095	0.002047	0.002452	0.003670	0.001166	0.002945	0.003266	0.002193	-0.000491	0.002121	0.002275
0.000279	-0.000329	0.000010	-0.001588	-0.000276	-0.000506	0.001087	-0.001602	-0.000587	-0.001201	-0.000577	0.000152	-0.001934	0.000247	0.000225	0.001657	0.000440	-0.000434	0.002781	-0.000011	-0.000994	-0.001526	0.000816	-0.004494	-0.002184	-0.000053	-0.001920	-0.002618	-0.004288	-0.000519	-0.001655	-0.002923	-0.002797	-0.000784	-0.002765	0.000701	-0.000934	-0.002642	0.002664	0.000387	0.001647	0.002229	0.001907	0.000264	0.000877	0.000922	0.001176	0.002574	0.002325	0.005588
-0.000833	0.001292	0.000195	-0.000178	-0.000608	0.000133	0.000463	0.001731	0.000051	0.001528	0.002693	0.000650	0.001175	-0.000473	-0.001423	-0.001062	0.000609	-0.000333	-0.000033	0.001168	-0.046403	-0.043545	-0.043559	-0.044039	-0.042272	-0.043767	-0.041698	-0.042566	-0.045987	-0.056098	-0.045064	-0.055163	-0.074810	-0.088065	-0.069531	-0.099292	-0.100015	-0.053106	-0.000325	0.000865	0.000219	-0.000395	-0.000045	-0.001327	-0.001025	0.000666	0.001704	0.000413	-0.001704	0.001297
-0.001037	0.002049	-0.001348	0.000959	-0.001129	0.000672	0.000392	-0.000463	0.000101	-0.000624	-0.000081	0.000991	0.002417	0.000310	-0.000353	0.001287	0.000134	0.000606	0.000149	0.000062	-0.034264	-0.032269	-0.034427	-0.030910	-0.029292	-0.033234	-0.032207	-0.031273	-0.033184	-0.038890	-0.028103	-0.045226	-0.058960	-0.075128	-0.055914	-0.085570	-0.084012	-0.042141	0.001049	0.001700	0.000056	-0.001419	0.000931	-0.001681	0.000687	0.000416	-0.000269	0.000042	0.000042	-0.001517
-0.000393	-0.000480	-0.000214	0.001016	0.001501	0.000742	0.001099	0.002549	0.001270	0.001082	0.000533	0.000571	-0.000501	0.001278	0.000238	-0.000693	-0.000495	0.000589	-0.000899	-0.001816	-0.042713	-0.040608	-0.040382	-0.038856	-0.040898	-0.039975	-0.040727	-0.042931	-0.043071	-0.052990	-0.039956	-0.054726	-0.075246	-0.088296	-0.067043	-0.097487	-0.100092	-0.052136	-0.000363	0.000917	-0.001353	0.000345	-0.002461	0.000314	0.000034	0.000319	0.000361	0.000454	0.002714	-0.002668
0.002490	0.000613	-0.000831	0.000682	-0.000034	-0.000253	0.000302	0.001092	-0.000899	0.000908	-0.002612	-0.002049	0.000766	0.002916	-0.000740	-0.001817	-0.000241	0.001204	0.000372	-0.000310	0.024642	0.027861	0.027392	0.028695	0.025472	0.027844	0.028983	0.028961	0.026299	0.023488	0.029494	0.021385	0.003990	-0.007034	0.006445	-0.011196	-0.013459	0.018528	-0.002190	0.000460	0.002027	-0.000746	-0.000135	-0.001853	0.000547	-0.000403	0.000155	-0.001321	-0.001214	-0.002760
-0.000217	-0.000382	0.000925	0.000521	0.000342	0.001859	0.001473	0.000037	0.000509	0.000761	0.001603	0.001504	0.000938	0.000044	-0.000847	-0.001676	0.001277	-0.000740	-0.001351	0.000440	-0.037209	-0.037703	-0.037947	-0.039160	-0.039216	-0.037745	-0.041575	-0.041339	-0.039579	-0.047002	-0.039765	-0.055861	-0.071595	-0.085201	-0.064815	-0.094917	-0.096128	-0.052195	-0.002763	-0.000233	-0.000342	0.000700	-0.001595	-0.000212	-0.000662	0.000321	0.000426	-0.000787	0.001102	0.000438
0.000884	0.001674	-0.000075	0.001637	-0.000723	-0.000589	-0.001464	0.000672	0.001497	0.000823	0.001143	0.000135	-0.000337	-0.000928	0.001602	-0.000012	0.001766	-0.000612	-0.000864	-0.000132	-0.034714	-0.036917	-0.038366	-0.035040	-0.030760	-0.032964	-0.037962	-0.040214	-0.035836	-0.045190	-0.035624	-0.049729	-0.064816	-0.083371	-0.062115	-0.094129	-0.092587	-0.051023	-0.000881	0.001889	0.000189	0.000654	0.000510	-0.000613	-0.000297	-0.000089	0.000451	-0.000397	0.001136	-0.000919
[truncated: 81 more columns]
