# Supplementary material for: Introgression and disruption of migration routes have shaped the genetic integrity of wildebeest populations
Source: Nat Commun. 2024 Apr 12;15:2921. doi: 10.1038/s41467-024-47015-y (PMC11014984; doi:10.1038/s41467-024-47015-y)
Supplement: Supplementary file 10 — Source Data [file 41467_2024_47015_MOESM10_ESM.zip › source_data/SuppFig10.evalAdmix/K11.corres]

NA	0.069780	-0.042456	-0.021983	-0.089759	0.000798	-0.020518	-0.046805	-0.084042	-0.049493	-0.026530	-0.052766	-0.042146	-0.040854	-0.016934	0.046598	0.050594	0.095078	0.126422	0.065225	-0.001041	-0.000423	-0.000260	-0.000123	-0.001004	0.000189	0.000748	0.000051	0.002079	0.001523	-0.000114	-0.000376	-0.000689	-0.000277	-0.000947	0.000021	0.001829	-0.000820	-0.001173	-0.000155	-0.000476	-0.001190	0.000316	-0.000659	-0.000229	0.002246	0.000361	0.000138	0.000401	-0.001675
0.069780	NA	-0.009536	0.005373	-0.078135	0.012870	-0.005435	-0.048335	-0.094191	-0.022010	-0.005510	-0.019317	-0.022045	-0.057138	-0.031971	0.028682	0.043948	0.041561	0.071594	0.067414	0.000910	0.001207	0.001214	-0.000593	0.001361	0.001676	-0.002649	0.000484	0.000717	0.000429	-0.002051	-0.001255	0.000558	-0.001410	0.001483	0.001292	-0.000832	-0.001900	-0.000410	-0.000155	-0.000108	-0.000717	-0.000610	0.001596	-0.000671	-0.000157	-0.000401	0.000314	0.000106	-0.001395
-0.042456	-0.009536	NA	-0.028714	-0.048042	-0.001917	0.158417	0.357133	-0.059117	-0.051364	0.043145	0.060622	-0.023415	0.013949	0.061893	-0.071546	-0.038049	-0.065396	-0.111749	-0.065569	0.000036	-0.001039	0.000084	-0.000888	-0.000848	-0.001578	0.001249	0.000239	0.001327	0.000647	0.000108	-0.001006	-0.000867	0.001285	-0.000632	0.000135	-0.000321	0.001196	0.001229	-0.000907	-0.000925	0.000380	0.000030	-0.000940	-0.000118	-0.001230	0.000234	-0.000062	0.001715	0.001371
-0.021983	0.005373	-0.028714	NA	0.038549	-0.006247	-0.071209	0.083566	0.208089	0.051696	0.033454	0.015002	-0.011699	0.001454	-0.004566	-0.057353	-0.001601	-0.040867	-0.070971	-0.059036	0.000203	-0.001113	0.000897	0.000876	0.000298	0.001382	-0.001323	0.000245	-0.001429	-0.000295	0.001169	0.001132	0.000792	-0.000944	0.000202	0.001144	-0.001294	-0.000129	-0.001476	0.000397	0.000272	-0.000793	0.000517	0.001123	-0.002375	0.000241	0.000630	0.002448	-0.000314	-0.000231
-0.089759	-0.078135	-0.048042	0.038549	NA	-0.022364	0.055068	-0.065827	0.222375	0.261717	0.095697	0.011540	0.025910	0.068111	-0.012665	-0.077604	-0.035238	-0.051169	-0.122903	-0.059408	-0.000080	0.000500	-0.000078	0.001837	-0.001154	-0.001889	0.000087	-0.000987	0.001260	-0.000209	-0.000084	0.000760	0.000891	-0.000086	0.001152	-0.000066	-0.001401	-0.000321	0.000549	-0.000257	0.000452	0.000493	-0.000866	-0.000388	0.000064	0.000715	-0.001331	0.000478	0.001052	-0.000597
0.000798	0.012870	-0.001917	-0.006247	-0.022364	NA	0.018398	-0.011445	-0.019362	0.029806	0.011619	-0.031473	-0.024787	0.017784	0.057339	-0.000029	-0.009495	-0.004393	-0.032043	0.027737	-0.000114	-0.001216	0.000244	-0.001085	-0.000096	0.000463	0.000946	0.000053	-0.001144	-0.000625	0.002224	0.000684	0.000137	-0.000740	-0.000939	-0.001894	0.003077	-0.001377	-0.000384	-0.000249	0.000418	-0.000865	-0.001416	0.000904	0.001103	0.001489	-0.000346	-0.001454	-0.000993	-0.000476
-0.020518	-0.005435	0.158417	-0.071209	0.055068	0.018398	NA	0.132007	-0.098638	0.034650	-0.020739	0.132392	0.010731	0.031807	0.005011	-0.031176	-0.011344	-0.067813	-0.112588	-0.060251	-0.000491	0.000552	0.000363	-0.000419	-0.000426	-0.000462	-0.000004	-0.000183	0.000607	0.000266	0.000687	-0.000902	0.001609	0.001277	0.001262	-0.000888	-0.002974	0.000251	0.000317	-0.000747	0.000239	-0.000513	-0.000879	0.000501	0.001358	0.000090	-0.000632	-0.001094	-0.000201	0.000676
-0.046805	-0.048335	0.357133	0.083566	-0.065827	-0.011445	0.132007	NA	0.079894	-0.018152	0.000336	0.114313	-0.050492	-0.024105	0.002632	-0.089621	-0.058922	-0.067302	-0.113014	-0.080415	-0.000788	-0.000691	-0.001648	-0.002128	0.001388	-0.000437	-0.001374	0.002609	0.000461	-0.000741	0.001251	-0.000749	-0.000098	-0.000351	0.000623	0.000148	0.000631	0.001017	0.000232	-0.000987	-0.001985	0.000203	0.000286	-0.000073	0.000450	-0.000516	0.001056	-0.001570	0.002053	0.001805
-0.084042	-0.094191	-0.059117	0.208089	0.222375	-0.019362	-0.098638	0.079894	NA	0.091987	0.107428	0.020332	0.135554	0.032804	-0.026895	-0.055213	-0.047325	-0.082025	-0.124522	-0.080842	-0.000559	-0.000012	-0.000347	0.001959	-0.000503	0.000341	-0.000048	0.001819	-0.000524	0.000333	0.001054	0.000760	0.000437	-0.000420	-0.001090	0.000586	-0.000132	-0.002184	0.000360	0.000081	-0.000162	0.000194	0.000586	0.000195	-0.000903	-0.000260	-0.000274	0.000176	-0.000906	0.000926
-0.049493	-0.022010	-0.051364	0.051696	0.261717	0.029806	0.034650	-0.018152	0.091987	NA	0.028324	-0.004535	0.058759	-0.000846	0.000248	-0.052679	-0.018695	-0.072861	-0.101907	-0.067877	-0.000022	-0.000522	0.000196	0.000873	0.002809	-0.000168	0.000231	-0.000366	-0.001531	-0.002288	-0.000413	-0.000650	0.001264	-0.000565	0.000347	-0.000772	0.000343	-0.001109	0.001832	0.000094	0.000871	0.001220	-0.001540	0.000251	0.000565	0.000219	-0.000334	-0.001583	-0.000607	0.001913
-0.026530	-0.005510	0.043145	0.033454	0.095697	0.011619	-0.020739	0.000336	0.107428	0.028324	NA	-0.015834	0.038525	0.074829	-0.011925	-0.050595	-0.047637	-0.036507	-0.071352	-0.059701	0.000286	-0.000179	0.000210	0.000115	0.000503	-0.000763	-0.000230	0.001548	0.001114	-0.001479	-0.001794	0.002526	-0.002138	-0.000650	0.001818	0.000368	0.001657	0.000845	-0.000190	-0.000079	0.000319	0.000788	-0.000936	-0.001308	-0.000337	-0.002184	0.000655	0.000354	-0.001632	-0.000099
-0.052766	-0.019317	0.060622	0.015002	0.011540	-0.031473	0.132392	0.114313	0.020332	-0.004535	-0.015834	NA	0.172151	-0.023739	-0.050585	-0.055699	-0.041298	-0.059600	-0.078940	-0.033280	0.000550	0.000445	-0.000067	-0.001394	-0.000572	0.001023	0.001161	0.001676	-0.000239	0.000256	0.000501	-0.001814	0.000910	-0.001115	0.000641	-0.000533	0.000153	0.002256	0.001440	0.000288	0.000031	-0.001515	0.000099	0.000747	0.000855	0.001447	-0.000909	-0.001241	0.000321	0.000143
-0.042146	-0.022045	-0.023415	-0.011699	0.025910	-0.024787	0.010731	-0.050492	0.135554	0.058759	0.038525	0.172151	NA	0.062812	-0.019463	-0.046608	-0.022109	-0.050451	-0.092160	-0.060744	0.001483	0.001983	0.001255	0.000945	0.001216	-0.000716	-0.001013	-0.001379	-0.000074	-0.000712	0.000315	0.000601	-0.001631	0.001436	-0.001090	-0.000374	0.001057	-0.000301	0.000553	-0.000322	-0.000320	0.000334	0.000402	0.000456	0.000728	-0.000529	-0.001069	-0.000169	-0.001834	0.000837
-0.040854	-0.057138	0.013949	0.001454	0.068111	0.017784	0.031807	-0.024105	0.032804	-0.000846	0.074829	-0.023739	0.062812	NA	0.115538	-0.007840	0.014454	-0.031056	-0.099043	-0.058244	-0.002145	-0.000066	-0.000549	0.001997	-0.001155	0.000182	-0.000360	-0.001092	0.000328	-0.000826	0.001343	0.002459	-0.002318	0.000382	0.000274	0.000861	0.000852	-0.001429	0.000002	-0.000294	-0.000714	-0.001010	-0.001298	0.001649	0.000882	0.000611	-0.000252	0.001128	-0.000168	-0.001095
-0.016934	-0.031971	0.061893	-0.004566	-0.012665	0.057339	0.005011	0.002632	-0.026895	0.000248	-0.011925	-0.050585	-0.019463	0.115538	NA	-0.002447	-0.023259	-0.027151	-0.006530	0.008008	0.001011	0.000890	0.001325	-0.000658	0.001395	-0.002896	0.001009	-0.000392	-0.001600	0.000168	-0.001524	0.000131	0.000721	0.000453	-0.000094	0.000003	-0.001655	0.001039	-0.000675	0.000270	-0.000239	0.000234	-0.002238	0.000499	-0.001112	-0.001034	0.000820	0.000479	0.001147	-0.000431
0.046598	0.028682	-0.071546	-0.057353	-0.077604	-0.000029	-0.031176	-0.089621	-0.055213	-0.052679	-0.050595	-0.055699	-0.046608	-0.007840	-0.002447	NA	0.062201	0.067338	0.046326	0.158052	-0.001110	0.000198	-0.001074	-0.000052	0.000317	0.001053	-0.000253	-0.000801	-0.000615	0.001288	-0.001797	0.000738	0.000853	0.000875	-0.001314	0.000353	-0.002231	0.001274	0.000272	0.000615	-0.000734	0.001834	0.003191	-0.000480	-0.000191	-0.001540	-0.000930	-0.000281	-0.000248	0.000866
0.050594	0.043948	-0.038049	-0.001601	-0.035238	-0.009495	-0.011344	-0.058922	-0.047325	-0.018695	-0.047637	-0.041298	-0.022109	0.014454	-0.023259	0.062201	NA	-0.008704	0.010492	0.057139	-0.001782	0.000515	-0.000619	-0.000592	-0.000127	0.001212	-0.000613	-0.001363	0.000391	0.001041	0.001439	0.000453	-0.000993	0.000508	-0.000971	0.000873	-0.000305	0.001102	0.001681	0.000879	0.000512	-0.001236	-0.001275	-0.001200	-0.000429	-0.001029	0.001012	0.002228	-0.000710	-0.000041
0.095078	0.041561	-0.065396	-0.040867	-0.051169	-0.004393	-0.067813	-0.067302	-0.082025	-0.072861	-0.036507	-0.059600	-0.050451	-0.031056	-0.027151	0.067338	-0.008704	NA	0.173308	0.064038	0.001775	-0.000460	-0.000026	-0.000221	-0.002500	0.000125	0.000532	-0.000635	0.001180	0.002595	-0.000582	-0.001127	-0.000035	0.000099	0.000491	-0.000117	-0.000032	0.001100	-0.001767	0.001659	0.000790	-0.000222	0.001626	-0.001810	0.001176	-0.000455	-0.000515	-0.000955	0.000361	0.000507
0.126422	0.071594	-0.111749	-0.070971	-0.122903	-0.032043	-0.112588	-0.113014	-0.124522	-0.101907	-0.071352	-0.078940	-0.092160	-0.099043	-0.006530	0.046326	0.010492	0.173308	NA	0.122274	0.001866	-0.001730	-0.000917	-0.000870	-0.000592	0.000239	0.000882	-0.000329	-0.000500	-0.001621	-0.000145	-0.000506	0.000406	0.000526	-0.000142	-0.000146	-0.000395	-0.000934	-0.000907	0.000143	0.001497	0.001507	0.001688	-0.000181	-0.000491	0.000678	-0.000007	-0.000467	-0.001419	-0.000917
0.065225	0.067414	-0.065569	-0.059036	-0.059408	0.027737	-0.060251	-0.080415	-0.080842	-0.067877	-0.059701	-0.033280	-0.060744	-0.058244	0.008008	0.158052	0.057139	0.064038	0.122274	NA	-0.000599	0.001570	0.000077	0.000945	0.000043	0.000475	0.000850	-0.000762	-0.001864	0.000070	-0.001213	-0.001407	0.000093	-0.000421	-0.000745	-0.001032	0.002025	0.000613	-0.000870	-0.000564	-0.000220	0.000549	0.001309	-0.000613	-0.000127	0.000917	0.002210	0.001156	0.002285	-0.001471
-0.001041	0.000910	0.000036	0.000203	-0.000080	-0.000114	-0.000491	-0.000788	-0.000559	-0.000022	0.000286	0.000550	0.001483	-0.002145	0.001011	-0.001110	-0.001782	0.001775	0.001866	-0.000599	NA	0.008584	0.011757	0.006581	0.009296	0.009909	0.010096	0.008758	0.012735	-0.000601	0.005907	-0.004757	-0.002948	0.000228	0.002246	-0.001523	0.004920	-0.006476	0.000112	-0.000464	-0.001115	-0.000253	0.000106	-0.001053	-0.002235	-0.000094	0.000160	-0.001303	0.001137	-0.000022
-0.000423	0.001207	-0.001039	-0.001113	0.000500	-0.001216	0.000552	-0.000691	-0.000012	-0.000522	-0.000179	0.000445	0.001983	-0.000066	0.000890	0.000198	0.000515	-0.000460	-0.001730	0.001570	0.008584	NA	0.008563	0.008080	0.011448	0.007253	0.005900	0.011489	0.010632	0.003870	0.005070	-0.007272	-0.002045	0.002133	0.000572	-0.000976	0.001426	-0.005283	-0.001538	0.001946	-0.000655	0.001086	-0.000186	-0.001368	0.000405	-0.001005	0.002038	-0.001144	0.000156	0.000597
-0.000260	0.001214	0.000084	0.000897	-0.000078	0.000244	0.000363	-0.001648	-0.000347	0.000196	0.000210	-0.000067	0.001255	-0.000549	0.001325	-0.001074	-0.000619	-0.000026	-0.000917	0.000077	0.011757	0.008563	NA	0.009485	0.007885	0.009006	0.005720	0.009191	0.011209	0.002852	0.009530	-0.006203	0.000161	-0.003157	-0.000120	0.002924	0.000928	-0.007670	-0.002084	-0.000220	-0.002361	-0.002414	-0.000236	-0.000910	0.001601	0.000951	0.000976	0.000944	-0.000106	0.001214
-0.000123	-0.000593	-0.000888	0.000876	0.001837	-0.001085	-0.000419	-0.002128	0.001959	0.000873	0.000115	-0.001394	0.000945	0.001997	-0.000658	-0.000052	-0.000592	-0.000221	-0.000870	0.000945	0.006581	0.008080	0.009485	NA	0.010959	0.011503	0.007330	0.005610	0.004214	0.005896	0.008265	-0.000401	-0.001362	-0.004868	-0.000918	0.003975	0.001691	-0.005336	-0.000484	-0.002299	0.002595	-0.000227	0.000920	-0.000024	-0.001100	0.000316	0.000320	0.000082	0.000484	-0.001198
-0.001004	0.001361	-0.000848	0.000298	-0.001154	-0.000096	-0.000426	0.001388	-0.000503	0.002809	0.000503	-0.000572	0.001216	-0.001155	0.001395	0.000317	-0.000127	-0.002500	-0.000592	0.000043	0.009296	0.011448	0.007885	0.010959	NA	0.006701	0.007810	0.006955	0.009898	0.000142	0.009376	-0.003878	-0.000012	-0.001662	0.000076	-0.002910	0.004406	-0.001688	0.000474	-0.000294	0.000212	-0.000476	-0.001086	0.000485	-0.001257	0.002124	-0.001330	0.000368	-0.001451	0.001456
0.000189	0.001676	-0.001578	0.001382	-0.001889	0.000463	-0.000462	-0.000437	0.000341	-0.000168	-0.000763	0.001023	-0.000716	0.000182	-0.002896	0.001053	0.001212	0.000125	0.000239	0.000475	0.009909	0.007253	0.009006	0.011503	0.006701	NA	0.009310	0.008911	0.013446	0.000123	0.007476	-0.002380	-0.002652	-0.001062	-0.000479	0.000717	0.004291	-0.005404	0.000159	-0.000327	0.000669	0.001590	-0.001873	-0.001163	0.000319	0.000974	-0.000235	0.000163	-0.000085	-0.000696
0.000748	-0.002649	0.001249	-0.001323	0.000087	0.000946	-0.000004	-0.001374	-0.000048	0.000231	-0.000230	0.001161	-0.001013	-0.000360	0.001009	-0.000253	-0.000613	0.000532	0.000882	0.000850	0.010096	0.005900	0.005720	0.007330	0.007810	0.009310	NA	0.014913	0.011845	0.002751	0.005619	0.000448	-0.006604	-0.002321	0.001128	0.002176	0.006498	-0.005282	-0.000736	-0.000217	0.000057	-0.000332	0.001259	0.001230	-0.000292	-0.000977	-0.000250	-0.001409	0.000681	-0.002105
0.000051	0.000484	0.000239	0.000245	-0.000987	0.000053	-0.000183	0.002609	0.001819	-0.000366	0.001548	0.001676	-0.001379	-0.001092	-0.000392	-0.000801	-0.001363	-0.000635	-0.000329	-0.000762	0.008758	0.011489	0.009191	0.005610	0.006955	0.008911	0.014913	NA	0.010203	0.002172	0.008022	-0.006083	-0.001495	-0.000485	0.001613	-0.000148	0.002275	-0.003687	-0.000291	-0.002510	0.000511	-0.000750	-0.000329	0.000624	0.000230	0.000520	0.001747	0.002710	0.001457	0.000305
0.002079	0.000717	0.001327	-0.001429	0.001260	-0.001144	0.000607	0.000461	-0.000524	-0.001531	0.001114	-0.000239	-0.000074	0.000328	-0.001600	-0.000615	0.000391	0.001180	-0.000500	-0.001864	0.012735	0.010632	0.011209	0.004214	0.009898	0.013446	0.011845	0.010203	NA	0.003123	0.005178	-0.004954	-0.000109	-0.002044	-0.001662	-0.000341	0.003114	-0.004171	0.001365	-0.000574	0.000545	0.001395	-0.000665	0.001888	-0.002702	-0.001419	-0.002469	0.001628	-0.001218	-0.002039
0.001523	0.000429	0.000647	-0.000295	-0.000209	-0.000625	0.000266	-0.000741	0.000333	-0.002288	-0.001479	0.000256	-0.000712	-0.000826	0.000168	0.001288	0.001041	0.002595	-0.001621	0.000070	-0.000601	0.003870	0.002852	0.005896	0.000142	0.000123	0.002751	0.002172	0.003123	NA	0.004217	0.008951	0.000419	0.007464	0.017589	-0.005705	-0.014056	0.009035	0.001382	0.002777	-0.002995	0.001871	0.000594	-0.000806	0.002001	0.001342	-0.000413	-0.001372	-0.001341	0.000076
-0.000114	-0.002051	0.000108	0.001169	-0.000084	0.002224	0.000687	0.001251	0.001054	-0.000413	-0.001794	0.000501	0.000315	0.001343	-0.001524	-0.001797	0.001439	-0.000582	-0.000145	-0.001213	0.005907	0.005070	0.009530	0.008265	0.009376	0.007476	0.005619	0.008022	0.005178	0.004217	NA	0.000179	-0.002751	-0.001813	-0.000747	0.002447	0.001499	-0.002800	0.001482	0.002413	0.000432	0.001574	0.000862	0.000526	0.000299	-0.000376	-0.000718	0.000785	0.000135	0.000038
-0.000376	-0.001255	-0.001006	0.001132	0.000760	0.000684	-0.000902	-0.000749	0.000760	-0.000650	0.002526	-0.001814	0.000601	0.002459	0.000131	0.000738	0.000453	-0.001127	-0.000506	-0.001407	-0.004757	-0.007272	-0.006203	-0.000401	-0.003878	-0.002380	0.000448	-0.006083	-0.004954	0.008951	0.000179	NA	0.003927	0.000788	0.003878	-0.012837	-0.014052	0.109159	-0.000689	0.001344	0.001825	-0.000803	-0.000846	-0.000133	-0.000807	-0.000312	-0.000756	0.000502	-0.000448	0.001550
-0.000689	0.000558	-0.000867	0.000792	0.000891	0.000137	0.001609	-0.000098	0.000437	0.001264	-0.002138	0.000910	-0.001631	-0.002318	0.000721	0.000853	-0.000993	-0.000035	0.000406	0.000093	-0.002948	-0.002045	0.000161	-0.001362	-0.000012	-0.002652	-0.006604	-0.001495	-0.000109	0.000419	-0.002751	0.003927	NA	0.026740	0.085053	-0.009235	-0.064124	0.008842	-0.002209	-0.001767	-0.001985	0.001040	-0.000985	0.000404	0.000361	-0.001102	0.000131	-0.001512	-0.000081	0.001876
-0.000277	-0.001410	0.001285	-0.000944	-0.000086	-0.000740	0.001277	-0.000351	-0.000420	-0.000565	-0.000650	-0.001115	0.001436	0.000382	0.000453	0.000875	0.000508	0.000099	0.000526	-0.000421	0.000228	0.002133	-0.003157	-0.004868	-0.001662	-0.001062	-0.002321	-0.000485	-0.002044	0.007464	-0.001813	0.000788	0.026740	NA	0.016585	-0.001114	0.052567	-0.002555	-0.000883	0.001855	0.000896	-0.000063	0.001218	0.000380	0.001346	-0.000285	0.001737	-0.000962	-0.000488	-0.001136
-0.000947	0.001483	-0.000632	0.000202	0.001152	-0.000939	0.001262	0.000623	-0.001090	0.000347	0.001818	0.000641	-0.001090	0.000274	-0.000094	-0.001314	-0.000971	0.000491	-0.000142	-0.000745	0.002246	0.000572	-0.000120	-0.000918	0.000076	-0.000479	0.001128	0.001613	-0.001662	0.017589	-0.000747	0.003878	0.085053	0.016585	NA	-0.029768	-0.046235	0.006495	-0.000708	-0.002612	-0.000449	0.001078	0.002218	0.002379	-0.000639	-0.000683	0.000828	0.001104	0.000636	-0.000817
0.000021	0.001292	0.000135	0.001144	-0.000066	-0.001894	-0.000888	0.000148	0.000586	-0.000772	0.000368	-0.000533	-0.000374	0.000861	0.000003	0.000353	0.000873	-0.000117	-0.000146	-0.001032	-0.001523	-0.000976	0.002924	0.003975	-0.002910	0.000717	0.002176	-0.000148	-0.000341	-0.005705	0.002447	-0.012837	-0.009235	-0.001114	-0.029768	NA	0.206057	-0.003021	0.002868	0.001268	0.000596	-0.000543	-0.000797	0.000325	0.000672	0.002730	-0.000958	-0.000365	-0.002437	-0.001415
0.001829	-0.000832	-0.000321	-0.001294	-0.001401	0.003077	-0.002974	0.000631	-0.000132	0.000343	0.001657	0.000153	0.001057	0.000852	-0.001655	-0.002231	-0.000305	-0.000032	-0.000395	0.002025	0.004920	0.001426	0.000928	0.001691	0.004406	0.004291	0.006498	0.002275	0.003114	-0.014056	0.001499	-0.014052	-0.064124	0.052567	-0.046235	0.206057	NA	-0.015280	0.001507	-0.000353	0.000749	-0.001743	-0.000067	-0.002119	-0.001707	-0.000518	-0.001231	0.002913	0.002469	0.000779
-0.000820	-0.001900	0.001196	-0.000129	-0.000321	-0.001377	0.000251	0.001017	-0.002184	-0.001109	0.000845	0.002256	-0.000301	-0.001429	0.001039	0.001274	0.001102	0.001100	-0.000934	0.000613	-0.006476	-0.005283	-0.007670	-0.005336	-0.001688	-0.005404	-0.005282	-0.003687	-0.004171	0.009035	-0.002800	0.109159	0.008842	-0.002555	0.006495	-0.003021	-0.015280	NA	-0.000947	-0.000478	-0.000185	0.000305	-0.000530	0.001266	-0.000703	-0.000066	-0.002048	-0.001109	0.000422	0.001757
-0.001173	-0.000410	0.001229	-0.001476	0.000549	-0.000384	0.000317	0.000232	0.000360	0.001832	-0.000190	0.001440	0.000553	0.000002	-0.000675	0.000272	0.001681	-0.001767	-0.000907	-0.000870	0.000112	-0.001538	-0.002084	-0.000484	0.000474	0.000159	-0.000736	-0.000291	0.001365	0.001382	0.001482	-0.000689	-0.002209	-0.000883	-0.000708	0.002868	0.001507	-0.000947	NA	0.057114	0.052695	0.040977	0.047927	0.035823	0.054593	0.043050	0.041186	-0.026225	-0.022440	-0.016477
-0.000155	-0.000155	-0.000907	0.000397	-0.000257	-0.000249	-0.000747	-0.000987	0.000081	0.000094	-0.000079	0.000288	-0.000322	-0.000294	0.000270	0.000615	0.000879	0.001659	0.000143	-0.000564	-0.000464	0.001946	-0.000220	-0.002299	-0.000294	-0.000327	-0.000217	-0.002510	-0.000574	0.002777	0.002413	0.001344	-0.001767	0.001855	-0.002612	0.001268	-0.000353	-0.000478	0.057114	NA	0.052104	0.018994	0.034317	0.038766	0.043328	0.039145	0.041187	-0.034564	-0.030967	-0.022719
-0.000476	-0.000108	-0.000925	0.000272	0.000452	0.000418	0.000239	-0.001985	-0.000162	0.000871	0.000319	0.000031	-0.000320	-0.000714	-0.000239	-0.000734	0.000512	0.000790	0.001497	-0.000220	-0.001115	-0.000655	-0.002361	0.002595	0.000212	0.000669	0.000057	0.000511	0.000545	-0.002995	0.000432	0.001825	-0.001985	0.000896	-0.000449	0.000596	0.000749	-0.000185	0.052695	0.052104	NA	0.050597	0.041146	0.044486	0.042070	0.061163	0.052323	-0.023989	-0.037225	-0.034282
-0.001190	-0.000717	0.000380	-0.000793	0.000493	-0.000865	-0.000513	0.000203	0.000194	0.001220	0.000788	-0.001515	0.000334	-0.001010	0.000234	0.001834	-0.001236	-0.000222	0.001507	0.000549	-0.000253	0.001086	-0.002414	-0.000227	-0.000476	0.001590	-0.000332	-0.000750	0.001395	0.001871	0.001574	-0.000803	0.001040	-0.000063	0.001078	-0.000543	-0.001743	0.000305	0.040977	0.018994	0.050597	NA	0.030079	0.033121	0.044746	0.056869	0.041328	-0.023102	-0.031068	-0.021194
0.000316	-0.000610	0.000030	0.000517	-0.000866	-0.001416	-0.000879	0.000286	0.000586	-0.001540	-0.000936	0.000099	0.000402	-0.001298	-0.002238	0.003191	-0.001275	0.001626	0.001688	0.001309	0.000106	-0.000186	-0.000236	0.000920	-0.001086	-0.001873	0.001259	-0.000329	-0.000665	0.000594	0.000862	-0.000846	-0.000985	0.001218	0.002218	-0.000797	-0.000067	-0.000530	0.047927	0.034317	0.041146	0.030079	NA	0.053624	0.048117	0.048851	0.045496	-0.029808	-0.025194	-0.020451
-0.000659	0.001596	-0.000940	0.001123	-0.000388	0.000904	0.000501	-0.000073	0.000195	0.000251	-0.001308	0.000747	0.000456	0.001649	0.000499	-0.000480	-0.001200	-0.001810	-0.000181	-0.000613	-0.001053	-0.001368	-0.000910	-0.000024	0.000485	-0.001163	0.001230	0.000624	0.001888	-0.000806	0.000526	-0.000133	0.000404	0.000380	0.002379	0.000325	-0.002119	0.001266	0.035823	0.038766	0.044486	0.033121	0.053624	NA	0.038846	0.059189	0.041431	-0.042370	-0.037901	-0.017206
-0.000229	-0.000671	-0.000118	-0.002375	0.000064	0.001103	0.001358	0.000450	-0.000903	0.000565	-0.000337	0.000855	0.000728	0.000882	-0.001112	-0.000191	-0.000429	0.001176	-0.000491	-0.000127	-0.002235	0.000405	0.001601	-0.001100	-0.001257	0.000319	-0.000292	0.000230	-0.002702	0.002001	0.000299	-0.000807	0.000361	0.001346	-0.000639	0.000672	-0.001707	-0.000703	0.054593	0.043328	0.042070	0.044746	0.048117	0.038846	NA	0.064417	0.044608	-0.056058	-0.021186	-0.027370
0.002246	-0.000157	-0.001230	0.000241	0.000715	0.001489	0.000090	-0.000516	-0.000260	0.000219	-0.002184	0.001447	-0.000529	0.000611	-0.001034	-0.001540	-0.001029	-0.000455	0.000678	0.000917	-0.000094	-0.001005	0.000951	0.000316	0.002124	0.000974	-0.000977	0.000520	-0.001419	0.001342	-0.000376	-0.000312	-0.001102	-0.000285	-0.000683	0.002730	-0.000518	-0.000066	0.043050	0.039145	0.061163	0.056869	0.048851	0.059189	0.064417	NA	0.056126	-0.050698	-0.038983	-0.034644
0.000361	-0.000401	0.000234	0.000630	-0.001331	-0.000346	-0.000632	0.001056	-0.000274	-0.000334	0.000655	-0.000909	-0.001069	-0.000252	0.000820	-0.000930	0.001012	-0.000515	-0.000007	0.002210	0.000160	0.002038	0.000976	0.000320	-0.001330	-0.000235	-0.000250	0.001747	-0.002469	-0.000413	-0.000718	-0.000756	0.000131	0.001737	0.000828	-0.000958	-0.001231	-0.002048	0.041186	0.041187	0.052323	0.041328	0.045496	0.041431	0.044608	0.056126	NA	-0.042137	-0.029765	-0.013631
0.000138	0.000314	-0.000062	0.002448	0.000478	-0.001454	-0.001094	-0.001570	0.000176	-0.001583	0.000354	-0.001241	-0.000169	0.001128	0.000479	-0.000281	0.002228	-0.000955	-0.000467	0.001156	-0.001303	-0.001144	0.000944	0.000082	0.000368	0.000163	-0.001409	0.002710	0.001628	-0.001372	0.000785	0.000502	-0.001512	-0.000962	0.001104	-0.000365	0.002913	-0.001109	-0.026225	-0.034564	-0.023989	-0.023102	-0.029808	-0.042370	-0.056058	-0.050698	-0.042137	NA	0.024877	0.031928
0.000401	0.000106	0.001715	-0.000314	0.001052	-0.000993	-0.000201	0.002053	-0.000906	-0.000607	-0.001632	0.000321	-0.001834	-0.000168	0.001147	-0.000248	-0.000710	0.000361	-0.001419	0.002285	0.001137	0.000156	-0.000106	0.000484	-0.001451	-0.000085	0.000681	0.001457	-0.001218	-0.001341	0.000135	-0.000448	-0.000081	-0.000488	0.000636	-0.002437	0.002469	0.000422	-0.022440	-0.030967	-0.037225	-0.031068	-0.025194	-0.037901	-0.021186	-0.038983	-0.029765	0.024877	NA	0.038455
-0.001675	-0.001395	0.001371	-0.000231	-0.000597	-0.000476	0.000676	0.001805	0.000926	0.001913	-0.000099	0.000143	0.000837	-0.001095	-0.000431	0.000866	-0.000041	0.000507	-0.000917	-0.001471	-0.000022	0.000597	0.001214	-0.001198	0.001456	-0.000696	-0.002105	0.000305	-0.002039	0.000076	0.000038	0.001550	0.001876	-0.001136	-0.000817	-0.001415	0.000779	0.001757	-0.016477	-0.022719	-0.034282	-0.021194	-0.020451	-0.017206	-0.027370	-0.034644	-0.013631	0.031928	0.038455	NA
0.000350	0.001813	-0.000070	-0.000290	-0.000711	0.000528	0.001921	0.000435	-0.001467	0.000737	0.000138	-0.000906	-0.001656	0.000515	0.000173	-0.000199	0.000592	-0.000416	-0.000238	-0.001285	0.000006	0.000905	0.001241	-0.002772	-0.000442	-0.000035	0.002875	-0.000323	0.000957	-0.001622	-0.001902	-0.000675	0.003642	-0.000231	-0.000477	-0.001706	-0.001867	-0.000345	-0.040013	-0.039543	-0.047871	-0.030196	-0.043022	-0.036503	-0.028995	-0.039104	-0.043469	0.026813	0.027610	0.022996
0.000385	0.001100	-0.001223	0.001673	0.000389	-0.001132	-0.001137	-0.001249	0.001628	-0.002156	-0.000566	-0.001339	-0.000244	0.000449	0.000122	0.000047	0.001324	0.001136	0.000169	0.000219	-0.000271	0.001521	0.001861	0.001204	0.000155	-0.002250	-0.001129	-0.001624	0.002923	-0.001141	-0.000694	0.000749	0.000028	-0.002114	-0.000235	0.000843	0.001634	0.000626	-0.043281	-0.025694	-0.038587	-0.029863	-0.034549	-0.022023	-0.035614	-0.025984	-0.030604	0.028997	0.043625	0.026998
-0.000231	-0.001378	-0.001977	-0.000395	0.001287	-0.000025	0.000175	0.000028	-0.000314	-0.000198	0.001399	0.001815	0.000660	0.000495	0.001593	-0.000410	0.001843	-0.001047	-0.001972	-0.000474	0.001875	0.000166	-0.001828	0.000955	0.000070	0.001854	0.000288	-0.000784	0.002412	-0.000150	-0.001546	0.000406	0.001371	0.000293	0.000200	-0.000144	-0.001494	-0.000377	-0.031542	-0.022824	-0.028845	-0.020040	-0.034006	-0.019982	-0.039637	-0.034261	-0.023273	0.047460	0.027007	0.012101
-0.000121	0.002316	-0.000197	-0.000396	-0.000045	0.001351	-0.000076	-0.000214	-0.001111	-0.001329	0.001060	-0.000813	0.001706	-0.002159	-0.000216	0.001319	-0.002386	-0.001034	0.001328	0.000337	-0.000454	-0.002877	0.000294	0.002416	-0.001312	-0.000225	-0.000942	-0.000276	0.000248	0.001041	-0.000220	0.000211	0.000340	-0.001086	0.000922	-0.000319	-0.000348	0.001936	-0.036252	-0.031129	-0.034512	-0.029361	-0.024681	-0.037240	-0.023767	-0.038437	-0.031430	0.048356	0.030950	0.020350
-0.000091	-0.000707	-0.000412	-0.000547	-0.000370	-0.000479	0.001599	0.000360	-0.000398	-0.000338	0.000140	0.000104	-0.000436	-0.000553	0.001384	-0.000123	-0.001026	0.001571	0.001284	-0.001303	0.001974	0.000166	0.000086	-0.001791	0.002565	0.000729	0.001819	0.001305	-0.000732	-0.002300	-0.002291	-0.001847	-0.000251	-0.000018	0.000869	0.000044	0.000615	0.000462	-0.025314	-0.027181	-0.044636	-0.032878	-0.032339	-0.019648	-0.041890	-0.038003	-0.030496	0.042367	0.021459	0.036814
-0.000403	-0.000778	0.001225	-0.001205	0.001936	-0.000098	-0.000721	-0.000957	0.002037	0.001856	0.000540	0.000703	0.000787	0.001402	-0.001109	-0.001584	-0.001512	0.000410	-0.000253	-0.001596	0.002074	-0.000098	-0.000467	0.000911	-0.000879	-0.000738	0.000140	-0.000391	-0.001652	0.000330	0.001220	0.000580	-0.001084	-0.000713	-0.002111	0.001656	0.001160	-0.000147	-0.039764	-0.025315	-0.029100	-0.029831	-0.023073	-0.021686	-0.023205	-0.029670	-0.032360	0.047747	0.024331	0.014891
0.002077	0.000413	0.002517	0.000095	-0.002570	0.001989	-0.001590	0.001106	-0.000847	-0.001250	0.001016	-0.001087	0.000341	-0.000259	0.000663	-0.001230	0.000082	-0.000865	-0.000447	-0.000239	-0.000907	0.000225	0.000771	0.000186	0.000428	0.000559	-0.000149	-0.002085	-0.000185	0.001218	-0.001060	-0.000118	0.001481	0.000990	-0.001254	-0.001627	-0.001147	-0.000157	-0.050134	-0.026386	-0.032629	-0.033885	-0.041626	-0.049247	-0.043847	-0.052668	-0.043148	0.030278	0.028180	0.017524
-0.001346	-0.000146	-0.000596	-0.000679	-0.001745	-0.000806	0.000615	0.001979	-0.000575	-0.001984	0.000370	0.001968	0.001916	0.001726	-0.000975	0.001095	0.000836	0.000320	-0.001067	-0.000604	0.000691	0.000223	-0.001136	0.001230	-0.001678	-0.000256	-0.000213	-0.000007	0.000253	-0.000557	-0.001149	-0.001729	0.000920	0.000583	0.000582	0.000192	-0.001449	-0.001422	-0.000754	0.000834	-0.000739	0.001705	0.001249	0.000713	-0.000898	-0.000693	0.001657	0.000439	0.003929	-0.000929
-0.000445	0.000887	-0.001367	0.002278	0.000443	0.000022	-0.002019	-0.002849	0.001385	0.000426	0.002324	-0.000638	-0.000225	0.000175	0.000154	0.000379	-0.000610	-0.000037	-0.000186	-0.000013	0.000360	-0.001171	-0.000066	0.001342	0.001016	-0.001003	-0.001886	0.000781	0.000222	0.000354	0.001934	-0.000581	-0.001205	-0.000479	0.000356	0.001100	0.000666	-0.001207	0.000804	-0.001639	0.000433	-0.001915	0.000487	-0.002852	-0.000582	-0.000080	-0.000176	0.001647	0.003829	-0.000414
-0.001380	0.000814	0.000685	-0.000309	0.000883	-0.000058	-0.000237	0.000517	0.001526	-0.000245	-0.000093	-0.000280	0.000557	-0.001929	-0.000675	0.002192	0.000875	-0.001856	-0.000974	0.000293	-0.000473	-0.001003	-0.001406	0.000729	0.003102	0.000743	-0.000592	-0.000605	0.000658	0.000326	-0.000662	-0.000495	0.000429	-0.000388	0.000551	-0.000835	0.000840	-0.000907	-0.000420	0.001336	0.001292	0.001444	-0.000274	-0.000499	-0.000223	-0.000634	0.001735	-0.001083	-0.001371	-0.000007
0.002295	-0.000111	-0.001831	0.001939	-0.001712	-0.000596	-0.000719	-0.001109	0.000383	0.000273	0.001115	-0.001348	0.001388	0.000267	-0.001122	0.000085	-0.001294	0.001511	-0.000725	0.001163	-0.001698	-0.001096	-0.002717	0.001172	0.000355	0.000487	0.001103	-0.000080	-0.000738	0.001707	0.000412	0.000994	-0.000827	-0.000918	-0.003137	0.001115	0.001048	0.000611	-0.001004	0.000735	-0.000923	-0.000244	0.001316	-0.000568	0.004485	0.000056	-0.000262	0.000920	-0.001592	0.000299
0.000713	0.000559	0.000576	-0.001776	0.000897	0.000798	0.001285	-0.001280	-0.000619	0.000144	-0.000034	0.000241	0.000103	0.003148	0.000830	-0.002638	-0.001682	-0.000533	0.000772	-0.001335	-0.000117	0.000170	-0.001133	0.000275	-0.000474	0.002060	-0.000058	0.000712	-0.000231	0.003292	0.001515	-0.000803	0.001238	-0.000912	-0.000242	0.000277	-0.000884	-0.000613	0.002234	0.002469	0.000009	-0.001799	0.000456	-0.002241	-0.000500	0.000962	0.003117	-0.000255	-0.003831	-0.002626
0.000856	0.000951	-0.001205	-0.000171	0.000714	-0.000991	0.001829	-0.000031	-0.001944	0.000320	-0.000169	-0.000174	-0.000405	-0.000413	-0.000130	0.000561	-0.001556	0.001625	0.000344	-0.000377	-0.002283	-0.000961	0.000098	0.000160	0.001791	-0.000790	-0.000936	-0.000342	-0.001800	-0.001005	0.000396	0.003106	0.001501	-0.002663	0.002146	0.000423	-0.000812	-0.000995	0.000634	0.003121	0.002367	0.000538	0.000574	0.002543	-0.000978	-0.000132	-0.000675	-0.001110	0.003741	0.000765
0.001477	0.001814	0.001281	0.001307	-0.002796	0.001265	-0.001067	-0.000562	-0.001380	-0.000431	-0.000180	-0.001002	-0.001694	-0.002253	0.000362	0.000099	0.000100	0.001627	0.000481	0.000657	-0.000458	-0.002132	-0.001218	0.000473	0.000017	0.000132	0.000768	-0.000082	-0.000735	0.000227	0.001422	-0.000305	-0.002195	0.001233	0.001608	0.001571	-0.001204	0.002459	-0.001713	0.001036	0.000204	-0.002333	0.000466	-0.003548	0.001133	-0.000306	0.001417	-0.000020	-0.001955	0.000374
-0.000707	-0.002061	0.001189	-0.000504	0.001125	-0.000213	-0.000505	-0.000970	0.000621	-0.000345	-0.001099	0.001102	-0.000700	-0.000377	-0.000470	0.000097	0.002414	-0.000329	0.000068	0.001697	-0.000484	-0.001037	0.002025	-0.001421	-0.000718	0.001064	-0.000939	-0.000144	0.001960	-0.000464	0.000393	-0.002222	-0.002713	0.000002	0.000807	0.003717	-0.000168	0.001723	-0.002662	0.001512	-0.001188	-0.000599	-0.001026	0.000417	0.001119	-0.000857	0.000364	-0.001823	0.000396	-0.001495
0.001628	-0.001417	0.000053	0.001041	0.000087	0.000378	-0.001384	0.001094	-0.000159	0.000202	-0.000265	-0.000359	-0.000401	0.000478	-0.001491	0.001207	0.000838	-0.000696	-0.000989	0.000298	-0.001210	0.000183	-0.000351	0.000565	-0.001229	-0.000595	0.001764	0.002966	0.000461	0.001187	-0.001891	0.000988	-0.000127	-0.001011	0.000629	-0.000195	0.001055	0.000363	-0.001244	-0.000046	-0.002500	-0.000297	0.001065	0.002959	-0.003425	0.000086	-0.000971	-0.001415	0.000605	0.000321
-0.001520	-0.000211	0.000925	-0.001576	-0.001091	-0.000060	-0.001693	0.001095	-0.000686	0.000153	-0.000562	0.001134	-0.000053	0.000710	-0.000730	0.001475	-0.000223	0.000807	0.000117	0.001817	0.000317	0.001098	-0.000259	-0.003556	0.000501	-0.000088	-0.000407	0.000739	0.002072	0.000083	0.000546	0.000689	0.001558	0.000392	-0.000172	0.000053	-0.002530	-0.000118	0.000816	-0.002372	-0.000826	-0.002104	-0.000936	0.001087	0.000989	0.000967	-0.001898	-0.000463	0.001862	0.002700
0.001975	0.000616	-0.000566	-0.000790	0.000323	-0.001234	0.001531	0.000486	-0.000958	0.000150	-0.003295	0.001356	-0.001102	-0.001129	-0.000297	-0.000260	0.001060	0.001429	-0.000586	0.000955	0.001882	0.000723	-0.001458	0.003307	0.000903	0.000017	0.002180	0.003891	-0.001425	0.002756	0.000130	0.002085	0.000066	-0.000278	0.001112	-0.000759	0.000346	0.000564	0.000262	0.000795	0.002182	-0.000188	-0.002514	-0.000760	0.001785	0.000427	-0.000175	0.000803	-0.000649	-0.002255
-0.000261	0.000174	0.000184	0.000412	0.000362	0.000775	-0.000138	-0.000534	0.001054	-0.001275	0.002328	0.000631	-0.000513	0.000615	0.000121	-0.000837	-0.000835	-0.001168	-0.000684	0.000140	0.003733	0.004337	0.003817	0.002110	0.004881	0.004710	0.004418	0.004703	0.003163	0.002638	0.009063	0.001361	0.005109	-0.001926	0.000754	-0.002691	-0.002763	0.002734	0.000308	0.000674	-0.000255	0.004099	0.001208	0.000926	-0.001417	-0.000250	-0.000990	0.000952	-0.000278	-0.000626
0.002275	0.000453	-0.000437	-0.000880	0.000640	-0.001616	-0.000695	0.000334	-0.000052	0.000840	-0.000719	-0.001507	-0.001935	0.000144	-0.000058	0.000329	0.001336	0.001320	-0.001111	0.001240	-0.000697	-0.003696	-0.003445	-0.002692	-0.001317	-0.002883	-0.001537	-0.004837	-0.002385	-0.004565	-0.001576	-0.001444	-0.000788	-0.000014	0.001369	0.001277	-0.000435	-0.002454	0.000925	-0.001608	0.000826	-0.001129	0.000217	0.000917	-0.000800	0.001037	0.001650	0.000766	-0.000259	0.000149
0.000937	0.000900	0.000546	-0.000278	-0.000998	-0.002900	0.000314	0.001167	-0.000623	0.000144	0.001098	-0.001098	0.000841	-0.001262	-0.000935	0.000003	0.001446	-0.000409	-0.000621	0.001661	0.004701	0.006891	0.004494	0.006447	0.003621	0.004612	0.003409	0.007004	0.005721	0.004392	0.002739	0.004558	-0.000991	-0.000044	0.003796	-0.001364	-0.001404	0.006221	0.000515	0.000666	0.001116	0.000727	0.002458	0.000706	0.002130	-0.001468	-0.000329	-0.000521	-0.000873	-0.001738
-0.000774	-0.001144	0.000946	0.000274	0.000349	0.001352	-0.000318	-0.000182	-0.000824	0.000136	-0.000204	0.001820	0.001179	0.001834	0.001194	-0.000964	-0.002417	-0.000199	-0.001166	-0.000080	0.000121	-0.002192	0.003387	0.002104	0.001333	0.001373	0.003650	0.000212	0.004292	0.001142	0.002717	0.002724	0.001092	-0.000602	-0.003117	0.000774	-0.000710	0.001715	-0.001629	0.000361	-0.000801	-0.001436	-0.001083	-0.000155	-0.001535	-0.000094	0.000442	-0.001422	0.001628	0.003373
-0.001335	0.000318	-0.002228	0.000750	-0.000170	0.001258	-0.000973	-0.002441	0.001437	-0.000932	-0.000957	-0.001324	0.002473	0.000221	0.000700	-0.000338	-0.000187	0.002718	0.001317	-0.000955	0.004308	0.003659	0.004977	0.000459	0.005001	0.005769	0.004242	0.002327	0.004675	0.000115	0.004394	0.001197	-0.002876	0.001540	-0.000645	0.001405	0.000322	0.001886	-0.002286	-0.002636	-0.000013	-0.002829	0.000690	0.002279	-0.001201	0.000618	-0.000774	-0.000238	0.001026	0.001532
-0.001708	-0.000021	0.001486	0.001643	-0.002250	0.001272	0.000211	0.002374	-0.000537	0.000157	-0.000339	0.000330	-0.000308	-0.000319	-0.000465	-0.000771	0.000323	-0.000436	0.001869	-0.002817	-0.001741	0.001996	0.001247	-0.002720	-0.001475	0.000462	-0.002711	0.000844	-0.001548	0.001647	-0.002908	-0.001451	0.002646	0.001890	0.000306	-0.004108	-0.001062	0.000560	0.001305	0.000559	-0.001517	0.001549	-0.001735	-0.000681	-0.000969	-0.000140	0.001463	0.000430	-0.000638	-0.000868
-0.000127	-0.000729	-0.000503	-0.000589	0.001282	-0.000730	0.000056	-0.000377	0.000095	0.000721	0.002034	0.000059	-0.000312	-0.000543	-0.001902	0.003047	0.000082	-0.002066	0.000883	-0.000571	0.005607	0.004473	0.003203	0.006460	0.006581	0.004809	0.004130	0.005001	0.004209	0.003475	0.001234	0.007170	-0.000209	-0.003428	0.003242	-0.000598	0.000236	0.006019	-0.000101	-0.000131	-0.000958	-0.000887	0.000824	-0.002284	0.000715	0.000555	-0.000357	0.000139	0.000781	-0.000193
0.000004	0.000096	0.000265	0.000289	0.000667	0.000974	-0.000390	-0.000756	0.001358	0.000091	-0.000491	-0.000299	-0.000981	-0.000814	0.000740	-0.000540	0.000080	0.000779	-0.000894	0.000100	-0.004036	-0.005733	-0.005557	-0.003456	-0.008560	-0.007820	-0.006990	-0.005901	-0.003374	-0.004206	-0.004885	-0.005475	-0.001805	0.002003	-0.004635	0.001682	0.000473	-0.005726	0.001531	0.001151	-0.000223	0.000950	-0.000216	0.000548	0.001324	-0.000263	-0.002761	-0.001484	-0.001508	-0.001484
0.000217	-0.001690	0.000290	-0.000550	-0.000037	-0.000548	-0.000527	0.000347	0.001506	0.000024	0.001862	-0.000990	-0.001393	0.000590	0.000879	-0.000902	0.000479	-0.000065	0.001258	-0.000745	-0.014851	-0.013287	-0.014604	-0.013166	-0.014059	-0.010923	-0.011983	-0.015111	-0.012852	-0.009075	-0.010933	-0.013541	-0.004011	0.000661	-0.003179	0.004492	0.001397	-0.011520	0.000972	-0.000919	0.000511	0.001065	0.000992	0.000423	0.001613	0.001699	0.001921	0.000211	-0.002308	0.000522
-0.000921	0.000963	0.000929	-0.000030	-0.000232	0.001074	-0.000851	0.000740	0.000274	0.000414	0.001872	-0.002578	-0.000614	0.000869	-0.000980	0.000376	-0.001428	-0.001139	0.000892	0.000331	-0.020112	-0.024596	-0.022382	-0.022282	-0.027190	-0.028381	-0.022173	-0.029277	-0.024476	-0.018771	-0.020329	-0.022276	-0.002800	-0.000531	-0.008926	0.006503	0.005952	-0.021985	0.000412	-0.002142	0.000952	0.000146	0.002291	-0.000077	0.000819	-0.000969	0.000339	0.000440	-0.000079	0.000040
-0.000752	-0.000126	0.000161	-0.001160	-0.000158	-0.000468	0.001623	-0.001819	-0.001966	0.000727	0.000814	-0.000123	0.001834	0.000899	0.001271	0.000552	-0.000115	-0.002566	0.000550	0.000877	-0.012875	-0.010828	-0.013212	-0.012974	-0.014219	-0.012206	-0.011703	-0.011538	-0.011656	-0.007673	-0.012058	-0.010014	-0.003984	-0.000847	-0.001484	0.006293	0.002409	-0.012584	0.000080	-0.000130	0.001098	-0.001006	-0.001031	-0.002460	0.000700	-0.001128	-0.001473	0.000361	0.001046	0.001980
-0.000282	0.000154	-0.001513	-0.000362	0.002726	0.000574	-0.000437	-0.001503	0.000878	0.000101	0.000225	0.000856	0.000861	-0.001471	0.001004	0.000811	-0.001272	-0.001105	0.000778	-0.001076	-0.015067	-0.009531	-0.010832	-0.012941	-0.009075	-0.011650	-0.012711	-0.008492	-0.013462	-0.009952	-0.013078	-0.014696	-0.007712	0.004412	-0.003565	0.002632	0.005346	-0.014661	0.000682	0.001302	0.000103	-0.000365	-0.001283	0.000485	0.000973	-0.002813	0.001120	-0.000849	-0.000293	-0.000096
0.001046	-0.002362	0.000118	-0.000687	0.000848	0.001166	-0.001253	0.000151	-0.000880	0.000138	-0.001418	0.000907	-0.001611	0.001084	0.000599	0.000369	0.000579	-0.000866	0.000941	0.000882	-0.010509	-0.012753	-0.012050	-0.011612	-0.013877	-0.010917	-0.012607	-0.013962	-0.013229	-0.005916	-0.009367	-0.009264	-0.001295	0.001663	-0.003091	-0.001303	0.002941	-0.012324	0.000502	0.002399	-0.000340	-0.002150	0.001076	-0.000475	-0.000699	0.000217	0.001922	-0.001191	0.002340	-0.000103
-0.001624	0.000534	0.001368	0.000279	-0.001322	0.000561	0.000094	0.001445	-0.001642	-0.001113	-0.000934	0.000049	-0.001646	-0.001240	-0.000350	0.001303	-0.000618	0.000669	0.001428	0.002092	-0.025662	-0.024412	-0.022648	-0.022538	-0.024755	-0.026047	-0.024015	-0.028237	-0.026184	-0.015664	-0.023803	-0.022894	-0.002549	-0.000117	-0.011551	0.007427	0.005373	-0.024007	-0.000079	-0.000168	-0.001229	-0.000065	-0.001547	-0.000950	0.000392	-0.000926	-0.000062	0.000997	0.001425	0.001858
-0.001501	-0.000513	-0.000850	0.000614	-0.001302	0.000983	0.001482	0.003344	-0.000682	-0.000356	-0.001630	0.000836	-0.000561	0.000543	0.000740	-0.000681	-0.000464	-0.001137	-0.000560	0.002160	-0.003632	0.003919	0.000162	-0.000767	0.000339	-0.000713	-0.000561	0.002028	-0.001016	0.000803	0.000542	-0.001150	-0.000083	0.001410	-0.000134	-0.000347	-0.000056	-0.003844	-0.005152	-0.001894	-0.007211	-0.007446	-0.011513	-0.004987	-0.003736	-0.013420	0.002420	0.016891	0.001855	0.007005
0.000077	0.000281	0.000860	-0.000340	0.000288	0.001802	0.000416	-0.000498	0.000516	-0.000106	0.001127	-0.001369	0.000341	0.000808	-0.000136	-0.001696	-0.000203	-0.001307	-0.000535	0.000120	0.001279	-0.000537	-0.000161	-0.000898	0.000798	0.000931	0.000170	0.001584	0.000013	-0.003064	-0.001267	-0.000443	0.001644	0.000381	-0.000451	-0.000541	-0.000950	0.001862	-0.013383	-0.011402	-0.001452	0.000220	-0.010221	-0.006838	-0.005962	-0.006940	-0.006921	0.004610	0.012551	-0.002717
0.000713	0.001473	-0.001973	-0.000271	-0.000464	0.000623	-0.000447	-0.001552	-0.000856	-0.000092	-0.001664	0.000578	0.001978	-0.001108	-0.000227	0.002029	0.000920	0.001388	-0.000186	-0.001557	0.000356	-0.001165	0.001427	-0.001257	-0.000558	-0.001096	-0.000224	-0.000529	0.000886	0.000463	-0.000307	-0.000759	0.000823	0.000963	-0.000173	-0.000276	-0.001137	-0.002328	-0.002168	-0.007064	-0.006096	-0.000233	-0.006303	-0.001930	0.000760	-0.005587	-0.006900	-0.000045	0.001869	0.004688
0.002578	0.001077	0.000231	0.000623	-0.001441	-0.001365	0.000164	-0.000900	-0.001938	0.000477	0.000832	0.000342	0.000613	-0.000253	-0.000241	-0.002600	0.000421	0.000189	0.000899	-0.000229	-0.000873	-0.000548	-0.000835	-0.001057	0.000037	0.000031	0.000774	0.000696	-0.003096	0.000057	-0.000978	0.001202	-0.000102	-0.002301	-0.000110	-0.001125	0.002760	0.000040	0.001178	0.000737	-0.006434	-0.012112	-0.004439	-0.012246	-0.009128	0.000399	-0.001974	0.001427	0.002285	0.002783
0.001172	0.001229	-0.000437	-0.000745	-0.000400	0.001006	0.000310	0.000418	-0.001084	-0.000872	-0.000348	0.000703	-0.001638	-0.001564	0.000243	-0.000026	0.000039	0.000501	0.000674	0.000224	0.000338	0.000885	-0.002603	0.000075	-0.000380	0.000958	0.000689	0.001371	0.001268	-0.000751	0.000521	0.000483	-0.000347	-0.001623	-0.001899	0.001610	0.002082	-0.001320	-0.000314	-0.002350	-0.002830	0.000512	-0.000111	0.002474	0.000212	0.001499	0.001617	-0.000245	-0.002336	-0.000739
0.000046	-0.002346	-0.001299	-0.000995	0.000870	0.000403	0.000615	0.001603	0.000155	0.000314	0.002181	0.001008	-0.001414	0.000624	0.000100	-0.001445	0.000696	0.000011	-0.000094	-0.000506	-0.001154	-0.001132	0.000203	-0.000917	0.001047	-0.001385	-0.002553	-0.000747	0.001931	0.000030	-0.000232	0.001743	0.002013	-0.001080	0.001390	-0.002159	-0.000042	0.001021	0.001596	0.001870	-0.009849	-0.006800	0.003251	0.003789	-0.008545	-0.009894	-0.002198	0.001492	-0.001047	0.000795
0.001033	-0.000105	0.000069	0.000137	0.001049	-0.001333	0.000126	-0.002088	0.001077	0.000670	-0.000160	0.000176	0.000185	-0.000589	0.001441	0.000315	0.000425	-0.000276	-0.001692	0.000026	-0.002040	0.001593	-0.000287	0.001336	0.000933	0.000167	0.000397	0.000405	0.000284	0.002167	-0.001068	0.000692	-0.001070	-0.001602	-0.000970	0.003170	-0.000472	0.000253	-0.014007	-0.003440	-0.005428	0.000396	0.001034	0.003486	-0.005523	0.000978	-0.003270	0.003094	-0.004612	0.002661
-0.000485	0.000006	0.000671	-0.000361	0.000758	0.000885	-0.001162	0.001406	0.000656	-0.000894	0.001638	0.000722	-0.000067	0.000630	-0.001586	0.001123	-0.001029	-0.001670	-0.000908	0.000198	0.000668	-0.000811	-0.001335	0.000587	-0.000185	0.001227	0.000379	0.000935	-0.000065	0.000943	-0.001943	-0.000403	0.000391	0.001531	0.000390	-0.000835	-0.001553	-0.001548	-0.005780	-0.005324	-0.005046	-0.007507	-0.005519	-0.006568	-0.006307	-0.000584	-0.000715	0.009084	0.003627	-0.002440
0.002725	-0.000844	0.000125	0.000311	-0.000200	0.000146	0.000300	-0.000291	-0.000009	0.000595	-0.001736	-0.000740	-0.000746	0.001253	0.000010	-0.000714	-0.001688	-0.000806	0.001768	0.000010	-0.000914	0.002886	0.000582	-0.000276	-0.000603	-0.001313	0.000665	-0.000401	-0.000860	-0.001321	-0.001432	0.000594	-0.000280	0.000135	-0.000698	0.000118	0.000692	-0.000593	-0.001256	0.005219	-0.001949	-0.001946	0.001936	0.002016	-0.001764	0.000650	-0.002186	-0.000865	0.000505	0.000716
-0.001121	0.000996	-0.001656	0.001828	0.000862	-0.000622	-0.001380	0.000855	0.000731	-0.002305	0.001275	-0.000012	-0.000601	-0.000461	0.000512	-0.000253	0.000417	-0.000487	0.000722	0.000536	0.002513	-0.000050	-0.000647	-0.001243	-0.000405	0.000746	0.001567	-0.001092	-0.001197	0.000219	0.000881	0.000008	0.001536	-0.000562	-0.000215	-0.000484	-0.001129	0.001218	0.002693	0.000580	0.003554	0.000808	0.000042	-0.001031	0.000610	-0.001546	-0.000627	0.001462	-0.004309	-0.001483
0.000413	-0.001217	0.000243	-0.000185	0.001954	0.000546	0.001315	-0.000324	-0.001474	0.000410	-0.000875	-0.000036	0.001096	0.000975	-0.001964	-0.000259	0.000178	0.000054	-0.000030	-0.000724	-0.000074	0.000517	-0.000120	0.001011	-0.000057	0.001359	-0.000442	0.002671	-0.000102	-0.000979	-0.002170	-0.001962	-0.000751	0.002494	0.000192	0.000835	-0.002938	0.000461	0.000254	-0.001598	0.000600	-0.000313	0.002158	0.001860	0.003257	-0.000549	-0.000579	-0.002094	-0.001039	0.003334
-0.000055	0.000764	-0.000371	-0.001671	-0.000264	0.001828	-0.000018	0.000483	0.001486	0.000032	-0.000907	-0.000317	0.000493	-0.000585	0.001116	0.000469	0.002420	-0.001404	-0.001519	-0.001611	-0.000622	-0.000484	0.000075	-0.000758	-0.000690	0.000005	-0.001191	0.001195	-0.000056	0.001332	0.001426	-0.000546	0.002237	-0.000116	-0.000991	-0.001870	-0.000060	-0.002130	-0.000149	-0.002643	-0.000670	0.002495	0.000462	-0.001607	-0.001552	-0.000310	-0.000244	-0.000809	0.001688	-0.001394
0.001129	-0.001930	0.001036	-0.000490	-0.000988	0.000364	-0.000902	-0.001588	0.000990	-0.000177	-0.000018	-0.000754	0.001216	-0.000610	-0.001163	0.001359	0.002773	0.000459	-0.000211	-0.000775	0.002760	0.000464	0.000898	0.002187	0.000713	-0.000729	0.000125	-0.000781	-0.000951	-0.003211	0.000784	0.000016	-0.000640	-0.000902	0.002068	-0.000038	0.000978	0.000128	-0.005172	0.000514	-0.001806	-0.001870	-0.005947	-0.000510	-0.005816	0.000769	-0.005296	0.006289	0.001768	0.001199
-0.003345	-0.000429	-0.001388	0.000744	0.000554	0.000533	0.000251	0.000753	0.001937	-0.001588	-0.000190	-0.000138	0.000909	0.000548	-0.000420	0.000961	-0.000800	0.001050	0.000406	-0.000185	0.001040	-0.001078	-0.000649	-0.000375	-0.000689	0.000238	0.001472	-0.000914	0.000324	0.000440	0.001130	-0.000076	-0.001532	0.000999	-0.002677	0.002969	-0.001044	0.002839	-0.004031	-0.011003	-0.000604	-0.007162	-0.006276	-0.009784	0.002045	-0.019595	0.001706	0.002708	-0.000409	0.003467
0.001094	0.002133	0.001125	-0.001255	0.000549	-0.000506	0.001384	-0.000590	-0.002581	-0.000016	-0.000688	0.000416	-0.001588	-0.000812	0.000804	0.000052	-0.001414	0.001113	-0.000225	0.000700	-0.000191	-0.001947	0.000849	0.000637	-0.000650	0.000558	0.001450	-0.000590	-0.000121	0.001361	-0.000684	-0.000699	0.000331	0.001442	-0.000338	-0.002185	-0.000075	-0.000141	0.003701	-0.000265	-0.005037	0.000236	-0.006183	-0.000226	-0.003693	0.003311	-0.015420	-0.003445	0.007150	0.000635
-0.001134	0.000585	0.000386	0.002180	0.000031	-0.001715	-0.001819	-0.000283	0.001188	0.001892	-0.000949	-0.001884	-0.001149	0.000223	0.000554	0.000554	-0.000294	-0.000033	0.002118	-0.000976	0.002777	0.000487	0.001392	-0.000459	-0.001741	0.001185	-0.001207	-0.002486	0.002385	-0.000481	0.002865	-0.000445	-0.001593	-0.000555	0.000467	0.000842	0.001933	0.000992	-0.003337	-0.005987	-0.003872	0.003056	0.005182	-0.008513	-0.001287	-0.004634	-0.009169	-0.001976	0.006770	0.009490
-0.001511	-0.001214	-0.000954	0.001727	0.000858	-0.000346	-0.000081	-0.000603	0.001494	0.001819	0.000863	-0.000648	0.000891	0.000862	0.001647	-0.000133	-0.001374	0.000231	-0.000915	-0.001761	0.003118	0.000693	0.000806	-0.000565	-0.001031	0.000359	0.000845	-0.002683	0.000399	0.001559	-0.001051	-0.000850	0.001362	-0.000141	0.000150	-0.000949	-0.000389	-0.001187	-0.001859	0.001223	0.000566	0.001400	0.001297	-0.000663	-0.001792	-0.000988	0.002248	-0.000742	-0.001201	0.000413
-0.000954	-0.000324	-0.000566	0.000477	0.000869	-0.000669	0.000074	0.000136	0.000955	0.001696	0.000888	-0.000683	-0.000004	0.000682	-0.000329	-0.000035	0.000580	-0.000076	-0.001088	-0.000984	-0.000167	0.002749	0.000274	-0.000848	-0.000685	-0.001233	-0.000648	-0.001365	-0.000153	0.000724	0.001218	-0.000874	-0.002485	0.000414	-0.000835	-0.000067	0.002750	-0.001055	0.002200	-0.002112	-0.000021	0.002186	0.000544	-0.001413	-0.000626	0.000756	0.001032	0.001428	0.000409	-0.000744
-0.000974	0.001983	0.001586	-0.000125	0.000187	-0.001211	-0.000368	0.001116	0.001828	-0.000416	0.003037	-0.000986	-0.002387	-0.000577	0.001115	0.000160	0.000610	-0.001571	-0.001266	-0.001041	-0.001621	-0.001640	0.002245	-0.000267	0.000701	-0.000624	-0.001244	-0.000165	-0.000882	0.000751	-0.001688	0.000357	-0.000737	-0.001767	0.001461	0.001937	-0.000029	0.001250	0.000730	-0.002889	-0.000464	0.000098	0.000511	0.000717	-0.000465	-0.001887	-0.001776	0.002061	0.001680	-0.001830
0.001518	-0.001828	0.000613	-0.000916	-0.000012	0.000803	0.000724	-0.001224	0.000112	-0.002820	-0.000743	0.001661	0.000234	0.001983	0.000366	-0.001534	-0.001278	0.001067	0.001271	-0.000310	0.001712	0.001511	0.000432	-0.001345	0.000702	0.001702	-0.001272	-0.000449	0.001174	-0.000486	-0.001337	0.001288	-0.001663	0.000630	-0.001155	0.002603	-0.000246	-0.000479	0.000773	-0.000850	-0.000115	-0.002344	-0.000144	0.000862	-0.001205	0.000249	-0.001584	0.001610	-0.003379	0.001639
-0.000353	-0.001327	0.000569	0.000771	0.002311	-0.001122	-0.000002	-0.000619	-0.000512	0.001181	-0.000110	-0.001420	0.000721	0.000068	0.000851	-0.000209	-0.000860	-0.000677	0.000012	0.001067	-0.000166	0.000508	0.001901	0.000926	0.000383	-0.001858	-0.000380	-0.001033	-0.000013	-0.002065	-0.000449	0.001061	-0.000846	0.003405	-0.000379	-0.001793	0.000000	-0.000026	0.000584	-0.001787	0.004002	-0.002680	-0.002131	0.000341	0.001433	0.002007	-0.002281	-0.002041	0.002214	0.001050
-0.000422	0.001560	-0.001031	-0.000890	-0.000295	-0.000545	-0.000403	-0.000099	-0.001056	0.000945	-0.001718	0.000023	0.002177	0.000908	0.000231	-0.000973	0.001606	-0.000458	0.000366	-0.000194	0.001338	-0.000997	0.000995	0.000490	0.002726	-0.001040	-0.000038	0.001558	-0.000202	-0.002596	-0.001045	0.001014	0.000611	0.002363	0.002684	-0.003071	-0.001134	-0.000162	0.000212	0.000009	-0.002702	0.002211	-0.001616	-0.002026	0.000793	-0.001636	0.001157	0.001798	-0.000067	-0.004342
-0.002803	-0.000831	0.000580	0.000768	0.002283	0.000625	-0.000169	-0.000148	-0.000533	-0.000501	0.000533	0.000592	-0.000031	0.000160	-0.000070	-0.001199	0.001054	0.000972	0.000298	-0.001280	-0.000441	0.000189	-0.000254	-0.000467	-0.000348	0.000421	0.000717	-0.000449	-0.000643	-0.001451	0.001998	0.001691	0.001843	0.000904	-0.001577	-0.001190	-0.001329	0.000313	0.000123	0.001180	0.001819	0.002108	-0.002068	0.003124	0.000614	0.000894	0.001001	-0.000304	0.000735	0.001425
0.001171	-0.000616	0.000594	0.000920	-0.001319	0.000247	0.000119	-0.001299	-0.001073	-0.000062	0.000178	-0.001596	-0.000131	-0.001646	0.001685	0.000379	0.000273	0.001296	0.000431	-0.000071	-0.001255	-0.000461	-0.000125	0.000285	-0.002075	-0.000281	-0.000458	-0.000437	0.000619	-0.001038	-0.000239	-0.000023	0.000965	-0.002174	0.003161	-0.001706	0.001154	0.002483	0.000519	0.001893	0.000421	-0.000842	-0.000376	-0.000413	0.001221	0.002319	-0.003568	-0.001771	0.002201	0.000808
0.000891	0.000304	0.000174	0.000225	-0.002128	0.000896	-0.000719	0.000981	0.000912	-0.002854	-0.000734	-0.000481	0.000032	-0.000651	-0.001363	0.000945	0.000083	-0.000527	0.001805	0.001259	0.000815	-0.001203	-0.000255	0.001851	-0.000073	-0.001899	-0.000956	-0.000636	0.001161	-0.000500	0.000796	-0.000142	-0.000523	-0.000323	-0.000663	0.000758	0.000763	0.000624	-0.001098	-0.000437	0.000104	0.001725	0.001589	-0.000358	-0.001465	-0.001281	0.006097	0.003644	-0.002612	-0.000254
-0.001323	0.001672	0.000102	-0.000908	-0.000144	0.000910	-0.000419	-0.000116	0.000075	0.001786	-0.000187	0.000341	-0.001242	0.000369	0.000696	0.000309	-0.001708	-0.000684	-0.000108	0.000771	0.001449	0.000274	0.000644	0.000963	-0.001172	-0.000737	0.002361	0.000898	-0.001363	0.000267	0.000621	0.000857	-0.000062	0.000220	-0.000193	0.000545	-0.001233	0.000221	0.001553	-0.000566	-0.001478	-0.000417	-0.001096	-0.000777	0.000436	-0.000098	-0.002986	0.001364	0.000465	0.001471
-0.001371	-0.000059	0.000993	-0.000656	0.000670	-0.001955	0.001330	-0.000581	0.000452	0.001318	-0.000023	0.000517	0.000124	-0.001476	-0.000341	0.000193	-0.001104	0.000878	0.000070	0.001198	-0.000987	0.000430	0.000938	0.001875	-0.000095	0.000080	0.000538	-0.001145	-0.000889	0.000207	0.000007	0.001683	-0.001532	0.001820	-0.001590	-0.001325	0.001568	-0.000087	-0.001514	-0.000162	0.000239	-0.000255	-0.002174	0.001279	0.002940	0.000581	-0.000849	-0.001466	-0.001102	0.000565
0.000106	-0.001143	0.001068	-0.001928	0.000677	0.000029	0.001879	0.001113	-0.000929	0.001359	-0.001205	0.002201	0.001885	-0.000670	-0.000410	-0.002793	0.000655	-0.000261	-0.000420	-0.000700	0.001509	0.000768	-0.000033	0.000299	-0.000740	0.001232	-0.000766	-0.002004	-0.001156	0.001006	-0.002208	-0.001902	0.001183	-0.001109	0.001268	-0.002208	0.001063	0.000357	0.000139	-0.000323	0.001825	-0.000989	0.001645	-0.001037	-0.001139	-0.000959	0.001941	0.000080	0.000125	0.001002
0.001243	-0.000507	-0.000880	-0.000456	-0.002612	-0.000544	0.001740	0.002424	0.000197	-0.000089	0.000729	0.000062	-0.001775	-0.000762	0.000049	0.000830	-0.000184	-0.000613	0.000199	0.000808	-0.001310	-0.000496	0.000689	-0.002535	0.001378	0.000522	0.001616	0.000588	0.000415	-0.000491	0.001337	-0.001764	0.000836	-0.000836	-0.001656	-0.001205	0.002163	0.001098	-0.000165	-0.000157	0.001077	0.001964	-0.002693	-0.001030	-0.003009	0.002332	-0.001427	0.000093	0.000121	-0.001595
0.001076	0.001348	-0.000101	0.001854	-0.000613	-0.000762	-0.000710	-0.000364	0.000494	0.000063	0.000944	-0.001004	-0.000364	-0.000344	0.000555	-0.001908	0.000659	-0.000393	-0.000108	-0.000292	-0.000007	0.002810	0.001580	0.001892	0.001041	-0.002014	-0.000146	-0.001423	-0.000833	0.001272	0.000051	-0.001823	-0.000261	-0.000382	0.001506	-0.001225	0.000568	0.000909	0.000180	-0.001331	0.002090	0.000867	-0.000355	-0.000434	0.000875	0.000258	0.002506	-0.001129	-0.001669	-0.001328
0.001070	-0.000575	-0.001255	0.000678	-0.000119	-0.000267	-0.001375	-0.000972	-0.000416	-0.000066	-0.000130	0.000512	-0.000621	-0.001411	-0.000678	0.002115	0.000118	0.000110	0.002676	-0.000595	-0.000901	-0.002172	-0.000576	0.000510	0.000385	0.002061	-0.002390	-0.001236	-0.000989	-0.001918	0.002563	-0.000360	0.000398	-0.000714	-0.001083	0.002073	-0.000873	0.000180	0.000322	0.000139	0.000482	-0.000727	-0.000164	-0.001021	-0.001809	-0.000343	-0.001926	0.002837	-0.000306	0.002856
-0.001004	-0.001201	0.000392	-0.000333	0.000617	0.000540	-0.001768	0.001230	0.001704	-0.000344	-0.000847	-0.000579	-0.000284	0.000767	0.001084	0.000916	-0.000177	0.000452	0.000090	-0.001090	-0.000158	0.001057	-0.001637	0.000038	0.000115	0.002663	-0.001952	0.001900	-0.001614	0.000641	-0.001716	-0.001032	0.000451	-0.000081	-0.000908	-0.000170	0.000344	-0.002816	0.000526	-0.001009	-0.000494	0.000915	0.003234	-0.000006	-0.000893	-0.000900	-0.001072	0.002436	0.001486	-0.002158
-0.000647	-0.000188	0.001335	0.001032	-0.000646	-0.001177	0.000596	0.001272	-0.000126	-0.000014	0.000772	0.001872	0.002364	-0.000069	-0.000889	-0.001545	0.000202	-0.000279	-0.002324	-0.000502	0.002232	-0.000105	-0.000524	-0.000948	-0.000307	-0.001976	0.000809	0.000162	0.000462	-0.000593	-0.000524	0.000869	-0.000136	-0.000947	-0.000248	0.001208	-0.000225	0.001069	-0.000522	0.002192	-0.001661	0.000436	-0.000902	-0.000708	0.001049	0.001910	0.000759	0.000268	0.000844	-0.000439
-0.000454	-0.000075	-0.000342	-0.001627	-0.000049	0.001537	0.001209	-0.000434	-0.001876	-0.000760	0.000376	-0.001004	-0.002314	0.002015	0.001592	0.000167	0.001323	0.000038	-0.000739	0.001528	-0.000648	-0.001416	-0.000554	-0.000778	-0.000471	-0.000628	0.001373	0.002179	0.001903	-0.000338	-0.000546	-0.000413	0.000924	-0.000728	0.001733	0.000022	-0.000587	-0.000030	0.001873	-0.001334	-0.000889	0.001900	-0.000009	0.001411	-0.001627	-0.000939	-0.000299	-0.001255	-0.001229	0.000217
0.000005	0.001088	-0.000388	-0.001246	0.000074	0.000447	0.001966	-0.000700	0.000271	0.000394	-0.000868	0.000063	0.001397	-0.000836	-0.001575	-0.000049	-0.001840	0.000070	0.000055	0.001582	-0.000833	0.000258	0.002551	-0.000748	-0.000664	-0.000475	0.002120	-0.001594	0.000834	0.001490	-0.000484	0.002481	-0.001205	0.002455	-0.000458	-0.002085	0.000735	0.000760	-0.002663	0.000498	0.000955	-0.003012	-0.001363	0.000797	0.001891	-0.000020	0.000888	-0.003242	0.001160	0.000651
-0.000716	0.000729	0.000687	-0.001304	-0.001647	0.000049	0.001143	0.000542	0.000218	0.000900	-0.002370	-0.000181	-0.000250	-0.000632	0.000131	0.001602	0.001544	-0.000288	-0.000098	-0.000308	0.006021	0.006885	0.004341	0.001078	0.009807	0.005533	-0.000525	0.008304	0.000496	0.003033	0.003262	-0.000461	-0.003981	-0.000674	-0.002473	-0.000908	0.001255	0.000991	0.000630	-0.000080	-0.002026	-0.000529	0.000317	0.001320	0.000475	0.001663	0.000169	-0.000268	-0.000555	-0.000141
0.000026	-0.000717	-0.000061	-0.000688	-0.000828	0.000260	-0.000329	0.000222	-0.001029	-0.000266	0.001683	-0.000077	-0.000474	-0.000117	-0.000216	-0.000711	0.000650	0.001461	0.000994	-0.000160	0.000886	0.002354	0.000729	0.000782	0.000583	0.001359	0.000130	0.000016	-0.000602	0.001322	0.000931	0.001898	0.001351	0.000260	-0.000750	-0.001257	-0.001080	-0.000518	-0.000284	-0.001885	-0.000274	-0.000312	0.000302	-0.002515	-0.001697	0.000315	-0.000448	0.000506	0.001642	0.000186
-0.000822	-0.000499	-0.001612	-0.000660	0.000162	0.000829	-0.000322	-0.000422	0.001850	-0.002142	-0.000621	0.000594	0.000427	0.001305	0.000219	0.000957	0.001542	0.000312	-0.000435	-0.000598	0.001749	0.002341	-0.001618	0.000672	0.002534	0.002609	0.001212	0.000220	-0.000545	-0.001831	0.000149	0.000480	0.001162	-0.000985	0.002857	-0.000651	-0.001472	0.001861	0.002504	0.001378	0.001004	0.001059	0.000894	0.002736	-0.001089	-0.001403	0.000448	-0.001141	-0.000256	0.000242
0.000596	0.000264	0.000103	0.001835	0.000920	-0.001237	0.000955	0.000164	0.000147	0.000972	-0.001629	0.000236	0.000628	-0.000861	0.000062	-0.000661	-0.001617	0.000122	-0.001026	0.000445	0.001451	-0.000678	0.001929	0.000556	-0.000132	-0.000034	0.000534	0.003094	0.001580	0.001005	0.001877	0.001221	-0.002212	0.000870	-0.000218	0.000845	0.000485	0.000141	-0.002116	0.002187	-0.002080	0.000227	-0.001644	-0.001136	0.000328	0.000029	-0.000154	0.001658	-0.000494	-0.001313
0.000251	0.001150	0.001444	-0.000272	-0.000563	0.000048	-0.000282	0.000079	-0.000703	0.001282	0.000360	-0.000719	-0.000519	-0.000305	-0.000251	0.000438	-0.000406	-0.001535	0.000245	0.000176	0.000120	-0.000200	0.002926	0.002089	0.001440	0.000043	0.001951	0.000871	0.003776	0.001720	0.000646	0.000147	-0.000936	-0.001051	-0.000928	0.000466	0.001722	0.002401	-0.000340	-0.001818	0.001436	-0.001025	0.000397	0.000788	0.002271	0.001080	-0.000045	-0.000871	-0.001089	0.000851
-0.000292	-0.000014	0.000893	0.000667	0.001028	0.000909	0.000007	0.000434	-0.000000	0.000862	-0.001531	0.002091	0.000459	-0.000867	-0.000269	0.000343	-0.000025	-0.000818	-0.002755	-0.000166	-0.001873	-0.000059	-0.002011	0.000121	0.000578	0.001510	-0.001051	0.002010	0.001468	-0.000233	0.000520	0.002369	0.000720	-0.000579	0.002378	-0.000648	-0.000857	0.001109	0.000158	-0.001990	0.002178	-0.001377	-0.001060	-0.000748	-0.001839	0.000378	0.000077	0.001194	0.000523	-0.001165
0.001505	0.000408	-0.000532	0.000833	0.000130	-0.000679	-0.001061	-0.000964	0.000411	0.001128	0.000179	-0.001412	0.000475	-0.000064	-0.000222	-0.002059	-0.000885	0.002025	0.001131	-0.000772	0.001560	-0.001261	0.000006	0.001322	-0.000343	-0.001423	0.000760	-0.000015	0.000883	-0.002276	-0.002263	-0.000095	-0.000463	0.000281	-0.001962	0.000992	0.000541	-0.000147	0.000009	0.003241	-0.001211	0.000516	0.001596	0.001073	0.002479	0.001528	0.000286	-0.003187	-0.000558	-0.002120
-0.001420	-0.000725	-0.000145	-0.002079	-0.000292	-0.000000	0.001139	0.000330	-0.000497	-0.001456	0.001239	-0.000489	-0.000964	0.000757	0.000293	0.002067	0.000829	-0.001339	0.001663	0.000650	0.000214	0.000530	0.001426	-0.001739	-0.000538	0.000176	0.000299	-0.001621	-0.002003	0.001955	0.001726	-0.002031	-0.000332	0.000783	-0.000981	-0.000343	0.000372	-0.001076	-0.000026	-0.000413	-0.001451	0.000521	-0.000760	-0.000118	-0.000335	-0.001624	-0.000795	0.001876	0.000413	0.003404
-0.000742	0.000560	0.000335	-0.001253	-0.000685	-0.000593	0.000019	0.001051	-0.000842	0.001019	0.002003	-0.000171	0.000516	-0.000721	-0.001624	-0.000816	-0.000092	-0.000344	0.000674	0.001607	-0.001785	0.000857	0.001796	-0.001058	0.000205	-0.000413	0.004166	0.004069	-0.000533	-0.003782	-0.002179	0.003743	-0.001507	0.001566	-0.000067	0.000284	-0.000411	0.003877	0.000312	-0.000292	0.000404	-0.000558	0.000553	-0.000897	-0.001149	0.000301	0.001392	0.000411	-0.003332	0.002501
-0.000838	0.001533	-0.001457	0.000244	-0.001184	0.000188	0.000019	-0.001632	-0.000676	-0.001554	-0.001442	0.000302	0.002046	0.000326	-0.000159	0.002089	-0.000586	0.000913	0.000933	0.000144	-0.002811	-0.001507	-0.003311	-0.000154	0.000247	-0.003373	-0.000714	0.001498	-0.001051	0.002698	0.003328	-0.001121	0.001741	-0.001251	-0.000451	-0.001911	0.001139	0.000111	0.002337	0.001039	0.000668	-0.001398	0.002034	-0.000871	0.001413	0.000330	-0.000744	0.000468	-0.000350	-0.000622
-0.000059	-0.001676	-0.000115	0.000231	0.002128	0.000193	0.000917	0.002075	0.000744	0.000448	-0.000846	-0.000238	-0.001538	0.001521	0.000567	-0.000359	-0.001530	0.000831	-0.000390	-0.002282	-0.001024	0.000522	0.001788	0.001749	-0.002099	0.000435	0.001217	-0.000632	-0.000879	-0.002761	0.000544	0.000827	-0.002737	0.000757	0.000593	0.002824	-0.000962	0.001438	0.000298	-0.000262	-0.001585	0.000353	-0.002726	0.001254	0.000221	-0.000137	-0.000366	0.000501	0.002573	-0.002949
0.002260	0.000532	-0.000926	0.000787	-0.000181	-0.000357	0.000266	0.001103	-0.001219	0.000966	-0.002829	-0.002219	0.000524	0.002617	-0.001074	-0.001810	-0.000151	0.000851	0.000525	-0.000050	0.001677	0.005842	0.005317	0.008036	0.003231	0.005478	0.006742	0.006344	0.003169	0.009583	0.008654	0.005519	0.003065	-0.001349	0.002456	-0.000458	-0.002348	0.002564	-0.002285	0.000837	0.002402	-0.000848	-0.000319	-0.001864	0.000404	-0.000187	0.000299	-0.001146	-0.000952	-0.002546
0.000082	-0.001568	0.001268	-0.000335	0.000556	0.001618	0.001346	-0.001160	-0.000254	0.000031	0.000542	0.000952	0.000215	-0.000024	-0.000865	-0.001516	0.000763	-0.000796	-0.000934	0.000655	0.003120	0.001251	0.001873	-0.001454	-0.002928	0.000375	-0.002974	-0.001617	0.000675	0.002064	-0.002120	-0.003887	-0.001791	0.000439	-0.000020	0.001598	0.000132	-0.001851	-0.002811	-0.001782	-0.000316	0.000778	-0.001445	0.000539	-0.000672	-0.000163	-0.000262	-0.001154	0.000449	0.001322
0.001478	0.001015	0.000051	0.001047	-0.000736	-0.001417	-0.002312	-0.000319	0.001065	0.000133	-0.000020	-0.000748	-0.001349	-0.001220	0.002259	0.000602	0.001368	-0.000649	-0.000340	-0.000120	0.002475	-0.001578	-0.002493	0.000226	0.004230	0.002742	-0.002176	-0.003947	0.001615	0.000973	-0.000441	0.000018	0.003608	-0.001639	-0.000306	-0.002458	0.000527	-0.004199	-0.000193	0.001161	0.000685	0.000952	0.001460	0.000255	0.000064	-0.000461	-0.000019	-0.000255	0.000854	-0.000092
[truncated: 81 more columns]
