# Supplementary material for: Introgression and disruption of migration routes have shaped the genetic integrity of wildebeest populations
Source: Nat Commun. 2024 Apr 12;15:2921. doi: 10.1038/s41467-024-47015-y (PMC11014984; doi:10.1038/s41467-024-47015-y)
Supplement: Supplementary file 10 — Source Data [file 41467_2024_47015_MOESM10_ESM.zip › source_data/SuppFig10.evalAdmix/K2.corres]

NA	0.082773	-0.019864	-0.001252	-0.065190	0.019267	0.001413	-0.023844	-0.059525	-0.027418	-0.005394	-0.031200	-0.020952	-0.018548	0.002840	0.060095	0.066520	0.107094	0.133579	0.078576	-0.019131	-0.018283	-0.018112	-0.018027	-0.019000	-0.017910	-0.017518	-0.017758	-0.016407	-0.016514	-0.018152	-0.018321	-0.017601	-0.018214	-0.018945	-0.018329	-0.016901	-0.018750	0.014181	0.014699	0.014430	0.013952	0.015476	0.014604	0.014797	0.016887	0.015120	0.016026	0.015892	0.014703
0.082773	NA	0.014209	0.027419	-0.051732	0.032977	0.018077	-0.023216	-0.067141	0.001400	0.017153	0.003434	0.000646	-0.032273	-0.009784	0.044216	0.061774	0.056129	0.080619	0.082409	-0.019366	-0.018722	-0.018709	-0.020369	-0.018809	-0.018535	-0.022413	-0.019312	-0.019513	-0.019601	-0.021747	-0.021214	-0.019611	-0.022187	-0.019228	-0.020562	-0.021680	-0.021803	0.015456	0.015315	0.015341	0.014935	0.015297	0.017097	0.015033	0.015496	0.015135	0.016714	0.016210	0.015490
-0.019864	0.014209	NA	0.003078	-0.013102	0.026886	0.184868	0.376978	-0.023513	-0.017817	0.072942	0.089376	0.008002	0.045555	0.089669	-0.045901	-0.010161	-0.040763	-0.093448	-0.039577	-0.034994	-0.035543	-0.034691	-0.035604	-0.035604	-0.036312	-0.033909	-0.034335	-0.033631	-0.034183	-0.034628	-0.035814	-0.033992	-0.034098	-0.035461	-0.035055	-0.034522	-0.033591	0.027711	0.025586	0.025497	0.026702	0.026684	0.025892	0.026317	0.025478	0.026524	0.027166	0.028143	0.028453
-0.001252	0.027419	0.003078	NA	0.068576	0.021167	-0.038079	0.111591	0.232299	0.079954	0.062040	0.043803	0.017718	0.031897	0.023918	-0.033611	0.023659	-0.018384	-0.054790	-0.034787	-0.033024	-0.033785	-0.032125	-0.032217	-0.032786	-0.031914	-0.034304	-0.032501	-0.034249	-0.032982	-0.031900	-0.031900	-0.029930	-0.032841	-0.032511	-0.031514	-0.032429	-0.032782	0.025211	0.026429	0.026250	0.025486	0.026845	0.027353	0.024208	0.026447	0.026628	0.028894	0.026407	0.027020
-0.065190	-0.051732	-0.013102	0.068576	NA	0.007954	0.086081	-0.029742	0.248116	0.284815	0.124435	0.042887	0.056417	0.098554	0.018530	-0.051008	-0.006673	-0.026184	-0.103766	-0.032967	-0.036104	-0.035239	-0.035843	-0.034289	-0.036881	-0.037606	-0.035928	-0.036464	-0.034690	-0.035812	-0.035817	-0.035169	-0.032878	-0.035350	-0.034658	-0.035468	-0.035499	-0.035807	0.029633	0.028631	0.029129	0.029273	0.028435	0.028839	0.028951	0.029585	0.027762	0.030157	0.030176	0.029517
0.019267	0.032977	0.026886	0.021167	0.007954	NA	0.046122	0.017700	0.010664	0.056645	0.038732	-0.003339	0.002881	0.045444	0.081750	0.020271	0.013978	0.015239	-0.018237	0.047701	-0.031450	-0.032008	-0.030786	-0.032046	-0.031217	-0.030824	-0.030447	-0.030863	-0.032164	-0.031682	-0.029112	-0.030664	-0.030244	-0.032427	-0.032312	-0.033322	-0.029226	-0.032296	0.023927	0.023717	0.024195	0.023248	0.023080	0.024997	0.024923	0.025267	0.023607	0.023571	0.023558	0.024481
0.001413	0.018077	0.184868	-0.038079	0.086081	0.046122	NA	0.159735	-0.061590	0.065036	0.011316	0.158608	0.040942	0.062699	0.034658	-0.006743	0.015625	-0.043245	-0.094375	-0.034587	-0.035526	-0.034225	-0.034455	-0.035250	-0.035268	-0.035408	-0.035053	-0.034816	-0.034318	-0.034718	-0.034201	-0.035933	-0.032998	-0.035033	-0.034298	-0.036674	-0.037221	-0.034624	0.027403	0.026186	0.026886	0.026410	0.026382	0.027526	0.027997	0.027000	0.026271	0.026855	0.027137	0.028414
-0.023844	-0.023216	0.376978	0.111591	-0.029742	0.017700	0.159735	NA	0.110526	0.014580	0.032047	0.141553	-0.017699	0.009330	0.032806	-0.063123	-0.030018	-0.042297	-0.094418	-0.053662	-0.035834	-0.035348	-0.036289	-0.036803	-0.033741	-0.035473	-0.036293	-0.032407	-0.034485	-0.035522	-0.033744	-0.035716	-0.033685	-0.035576	-0.034609	-0.035319	-0.034136	-0.033900	0.027295	0.025950	0.025055	0.026985	0.027324	0.027038	0.027227	0.026518	0.027672	0.026521	0.028926	0.029311
-0.059525	-0.067141	-0.023513	0.232299	0.248116	0.010664	-0.061590	0.110526	NA	0.121404	0.135994	0.051642	0.162451	0.064871	0.005073	-0.029061	-0.018117	-0.055966	-0.105174	-0.053446	-0.036810	-0.035922	-0.036299	-0.034410	-0.036545	-0.035978	-0.036301	-0.034274	-0.036542	-0.035719	-0.035093	-0.035555	-0.034106	-0.036555	-0.037186	-0.035971	-0.035538	-0.037810	0.029086	0.028510	0.028219	0.028641	0.029254	0.028931	0.027767	0.028388	0.028205	0.029482	0.028236	0.030255
-0.027418	0.001400	-0.017817	0.079954	0.284815	0.056645	0.065036	0.014580	0.121404	NA	0.058089	0.025953	0.086782	0.030724	0.029553	-0.028216	0.007982	-0.048701	-0.084454	-0.042537	-0.034279	-0.034315	-0.033810	-0.033286	-0.031629	-0.034280	-0.033996	-0.034060	-0.035327	-0.036032	-0.034300	-0.034773	-0.031931	-0.035041	-0.034020	-0.035263	-0.033713	-0.034916	0.028322	0.026527	0.027099	0.027511	0.025505	0.027014	0.027025	0.026777	0.026194	0.026147	0.026510	0.029037
-0.005394	0.017153	0.072942	0.062040	0.124435	0.038732	0.011316	0.032047	0.135994	0.058089	NA	0.014751	0.066980	0.103426	0.017498	-0.026482	-0.020362	-0.013642	-0.054819	-0.034904	-0.033840	-0.033839	-0.033575	-0.033743	-0.033452	-0.034624	-0.034225	-0.032233	-0.032916	-0.035099	-0.035331	-0.031757	-0.034263	-0.034749	-0.032524	-0.034169	-0.032505	-0.032980	0.026587	0.026337	0.026615	0.027109	0.025953	0.025637	0.026210	0.024749	0.026960	0.027742	0.025782	0.027598
-0.031200	0.003434	0.089376	0.043803	0.042887	-0.003339	0.158608	0.141553	0.051642	0.025953	0.014751	NA	0.195663	0.007759	-0.020452	-0.031911	-0.014720	-0.036563	-0.062560	-0.009694	-0.033138	-0.032810	-0.033380	-0.034615	-0.033916	-0.032672	-0.032547	-0.031667	-0.033599	-0.033167	-0.032845	-0.035174	-0.031745	-0.034984	-0.033194	-0.034640	-0.033393	-0.031327	0.027592	0.026298	0.025986	0.024835	0.026448	0.026989	0.026848	0.027386	0.025334	0.025939	0.026734	0.027175
-0.020952	0.000646	0.008002	0.017718	0.056417	0.002881	0.040942	-0.017699	0.162451	0.086782	0.066980	0.195663	NA	0.090789	0.009180	-0.023388	0.003504	-0.027960	-0.075722	-0.036709	-0.031304	-0.030514	-0.031278	-0.031573	-0.031397	-0.033171	-0.033456	-0.033393	-0.032468	-0.033081	-0.032055	-0.032108	-0.033077	-0.032357	-0.033858	-0.033763	-0.031983	-0.032641	0.026199	0.025120	0.025045	0.025711	0.026039	0.026111	0.026098	0.025090	0.024510	0.026107	0.024431	0.027058
-0.018548	-0.032273	0.045555	0.031897	0.098554	0.045444	0.062699	0.009330	0.064871	0.030724	0.103426	0.007759	0.090789	NA	0.141399	0.015830	0.040568	-0.007587	-0.081268	-0.032726	-0.036621	-0.034404	-0.034982	-0.032842	-0.035582	-0.034529	-0.035018	-0.035344	-0.034280	-0.035367	-0.033272	-0.032678	-0.035917	-0.035555	-0.034901	-0.035375	-0.034514	-0.035799	0.027476	0.026889	0.026461	0.026337	0.026386	0.028830	0.027945	0.027773	0.026939	0.028926	0.027525	0.027390
0.002840	-0.009784	0.089669	0.023918	0.018530	0.081750	0.034658	0.032806	0.005073	0.029553	0.017498	-0.020452	0.009180	0.141399	NA	0.019009	0.001788	-0.005890	0.007660	0.029557	-0.031083	-0.030836	-0.030555	-0.032355	-0.030609	-0.034382	-0.031066	-0.031898	-0.033170	-0.031832	-0.033030	-0.032015	-0.031372	-0.033218	-0.032672	-0.033686	-0.034014	-0.030962	0.024697	0.025148	0.024665	0.025166	0.023392	0.025669	0.024090	0.024223	0.025637	0.026273	0.026428	0.025727
0.060095	0.044216	-0.045901	-0.033611	-0.051008	0.020271	-0.006743	-0.063123	-0.029061	-0.028216	-0.026482	-0.031911	-0.023388	0.015830	0.019009	NA	0.079132	0.081015	0.055299	0.170930	-0.025909	-0.024418	-0.025576	-0.024719	-0.024515	-0.023903	-0.025123	-0.025200	-0.025408	-0.023425	-0.026314	-0.024035	-0.022543	-0.023762	-0.025775	-0.024441	-0.025709	-0.023479	0.020176	0.020134	0.018966	0.021223	0.022610	0.019552	0.019584	0.018521	0.018837	0.020313	0.019997	0.021350
0.066520	0.061774	-0.010161	0.023659	-0.006673	0.013978	0.015625	-0.030018	-0.018117	0.007982	-0.020362	-0.014720	0.003504	0.040568	0.001788	0.079132	NA	0.009192	0.022177	0.074685	-0.029381	-0.026969	-0.028079	-0.028127	-0.027812	-0.026663	-0.028283	-0.028599	-0.027326	-0.026726	-0.026275	-0.027403	-0.027969	-0.028209	-0.028924	-0.028191	-0.028367	-0.026671	0.023618	0.022634	0.022272	0.020954	0.021184	0.021233	0.021644	0.021169	0.022746	0.024437	0.021806	0.022845
0.107094	0.056129	-0.040763	-0.018384	-0.026184	0.015239	-0.043245	-0.042297	-0.055966	-0.048701	-0.013642	-0.036563	-0.027960	-0.007587	-0.005890	0.081015	0.009192	NA	0.180509	0.078221	-0.019347	-0.020951	-0.020611	-0.020837	-0.022960	-0.020667	-0.020403	-0.021050	-0.019836	-0.018480	-0.021249	-0.021875	-0.020780	-0.021794	-0.020857	-0.022219	-0.021780	-0.019911	0.016194	0.018735	0.017987	0.017238	0.019047	0.016152	0.018448	0.017153	0.016934	0.017654	0.018349	0.018924
0.133579	0.080619	-0.093448	-0.054790	-0.103766	-0.018237	-0.094375	-0.094418	-0.105174	-0.084454	-0.054819	-0.062560	-0.075722	-0.081268	0.007660	0.055299	0.022177	0.180509	NA	0.129387	-0.013389	-0.016303	-0.015511	-0.015536	-0.015434	-0.014669	-0.014238	-0.014984	-0.015527	-0.016333	-0.015050	-0.015372	-0.014498	-0.015204	-0.015292	-0.015943	-0.015951	-0.015832	0.011336	0.011942	0.013079	0.013173	0.013562	0.011968	0.011547	0.012538	0.011827	0.012363	0.011352	0.012101
0.078576	0.082409	-0.039577	-0.034787	-0.032967	0.047701	-0.034587	-0.053662	-0.053446	-0.042537	-0.034904	-0.009694	-0.036709	-0.032726	0.029557	0.170930	0.074685	0.078221	0.129387	NA	-0.025697	-0.023464	-0.024792	-0.024083	-0.025032	-0.024581	-0.024418	-0.025444	-0.026737	-0.024825	-0.026037	-0.026205	-0.023578	-0.025194	-0.025643	-0.025888	-0.023306	-0.024364	0.019712	0.019650	0.019931	0.020639	0.021535	0.019907	0.020109	0.021083	0.021976	0.022217	0.022702	0.020271
-0.019131	-0.019366	-0.034994	-0.033024	-0.036104	-0.031450	-0.035526	-0.035834	-0.036810	-0.034279	-0.033840	-0.033138	-0.031304	-0.036621	-0.031083	-0.025909	-0.029381	-0.019347	-0.013389	-0.025697	NA	0.184686	0.186862	0.182370	0.186088	0.185887	0.187028	0.185622	0.189550	0.170366	0.182799	0.168990	0.144605	0.148183	0.161586	0.142474	0.140413	0.167896	-0.130493	-0.129713	-0.129190	-0.128921	-0.130120	-0.130761	-0.130775	-0.130636	-0.129083	-0.135556	-0.132166	-0.134332
-0.018283	-0.018722	-0.035543	-0.033785	-0.035239	-0.032008	-0.034225	-0.035348	-0.035922	-0.034315	-0.033839	-0.032810	-0.030514	-0.034404	-0.030836	-0.024418	-0.026969	-0.020951	-0.016303	-0.023464	0.184686	NA	0.183216	0.182326	0.186596	0.182610	0.182541	0.186546	0.186743	0.172725	0.180919	0.165788	0.144307	0.148481	0.159245	0.141824	0.137424	0.167675	-0.131374	-0.127546	-0.128530	-0.127606	-0.129955	-0.130663	-0.128396	-0.131008	-0.127330	-0.135202	-0.132538	-0.133678
-0.018112	-0.018709	-0.034691	-0.032125	-0.035843	-0.030786	-0.034455	-0.036289	-0.036299	-0.033810	-0.033575	-0.033380	-0.031278	-0.034982	-0.030555	-0.025576	-0.028079	-0.020611	-0.015511	-0.024792	0.186862	0.183216	NA	0.183135	0.183482	0.183745	0.182089	0.184478	0.186908	0.171727	0.184112	0.166478	0.146264	0.145488	0.158713	0.144641	0.137590	0.165628	-0.131238	-0.128598	-0.129216	-0.129581	-0.129417	-0.129703	-0.126928	-0.129020	-0.127531	-0.133333	-0.132350	-0.132821
-0.018027	-0.020369	-0.035604	-0.032217	-0.034289	-0.032046	-0.035250	-0.036803	-0.034410	-0.033286	-0.033743	-0.034615	-0.031573	-0.032842	-0.032355	-0.024719	-0.028127	-0.020837	-0.015536	-0.024083	0.182370	0.182326	0.183135	NA	0.185375	0.185126	0.182817	0.181018	0.180896	0.174015	0.182575	0.170927	0.147124	0.146277	0.158755	0.147289	0.139903	0.167272	-0.129892	-0.130001	-0.125384	-0.127878	-0.128463	-0.128921	-0.128876	-0.129317	-0.127896	-0.133531	-0.131544	-0.134076
-0.019000	-0.018809	-0.035604	-0.032786	-0.036881	-0.031217	-0.035268	-0.033741	-0.036545	-0.031629	-0.033452	-0.033916	-0.031397	-0.035582	-0.030609	-0.024515	-0.027812	-0.022960	-0.015434	-0.025032	0.186088	0.186596	0.183482	0.185375	NA	0.183055	0.184895	0.183823	0.187030	0.170538	0.185208	0.169202	0.145564	0.145896	0.159306	0.140609	0.139121	0.171223	-0.130303	-0.129679	-0.128295	-0.129184	-0.131075	-0.129700	-0.130097	-0.129061	-0.130221	-0.134379	-0.133932	-0.133315
-0.017910	-0.018535	-0.036312	-0.031914	-0.037606	-0.030824	-0.035408	-0.035473	-0.035978	-0.034280	-0.034624	-0.032672	-0.033171	-0.034529	-0.034382	-0.023903	-0.026663	-0.020667	-0.014669	-0.024581	0.185887	0.182610	0.183745	0.185126	0.183055	NA	0.185577	0.184854	0.189279	0.169870	0.183228	0.169849	0.142992	0.145510	0.158161	0.141986	0.138292	0.167711	-0.130379	-0.129507	-0.127759	-0.127420	-0.131437	-0.130772	-0.128775	-0.129746	-0.129265	-0.134586	-0.133040	-0.134821
-0.017518	-0.022413	-0.033909	-0.034304	-0.035928	-0.030447	-0.035053	-0.036293	-0.036301	-0.033996	-0.034225	-0.032547	-0.033456	-0.035018	-0.031066	-0.025123	-0.028283	-0.020403	-0.014238	-0.024418	0.187028	0.182541	0.182089	0.182817	0.184895	0.185577	NA	0.190553	0.188964	0.173333	0.182712	0.173366	0.143230	0.147814	0.161379	0.145983	0.142590	0.169116	-0.131773	-0.130212	-0.129013	-0.129667	-0.129881	-0.129714	-0.129967	-0.131973	-0.130055	-0.136416	-0.133231	-0.136580
-0.017758	-0.019312	-0.034335	-0.032501	-0.036464	-0.030863	-0.034816	-0.032407	-0.034274	-0.034060	-0.032233	-0.031667	-0.033393	-0.035344	-0.031898	-0.025200	-0.028599	-0.021050	-0.014984	-0.025444	0.185622	0.186546	0.184478	0.181018	0.183823	0.184854	0.190553	NA	0.187422	0.172253	0.184356	0.167643	0.144703	0.146698	0.160633	0.142351	0.137873	0.169812	-0.130803	-0.131215	-0.128040	-0.129362	-0.130444	-0.129560	-0.129027	-0.130278	-0.127955	-0.133084	-0.132216	-0.134386
-0.016407	-0.019513	-0.033631	-0.034249	-0.034690	-0.032164	-0.034318	-0.034485	-0.036542	-0.035327	-0.032916	-0.033599	-0.032468	-0.034280	-0.033170	-0.025408	-0.027326	-0.019836	-0.015527	-0.026737	0.189550	0.186743	0.186908	0.180896	0.187030	0.189279	0.188964	0.187422	NA	0.173754	0.182906	0.169355	0.146121	0.146212	0.158666	0.142652	0.138814	0.170212	-0.129632	-0.129915	-0.128110	-0.127826	-0.130801	-0.128675	-0.131294	-0.131787	-0.131175	-0.133707	-0.133952	-0.135910
-0.016514	-0.019601	-0.034183	-0.032982	-0.035812	-0.031682	-0.034718	-0.035522	-0.035719	-0.036032	-0.035099	-0.033167	-0.033081	-0.035367	-0.031832	-0.023425	-0.026726	-0.018480	-0.016333	-0.024825	0.170366	0.172725	0.171727	0.174015	0.170538	0.169870	0.173333	0.172253	0.173754	NA	0.174092	0.177992	0.168311	0.180526	0.183047	0.175422	0.168132	0.178266	-0.129603	-0.127091	-0.130649	-0.127407	-0.129782	-0.130496	-0.127564	-0.129572	-0.129544	-0.135728	-0.133870	-0.134125
-0.018152	-0.021747	-0.034628	-0.031900	-0.035817	-0.029112	-0.034201	-0.033744	-0.035093	-0.034300	-0.035331	-0.032845	-0.032055	-0.033272	-0.033030	-0.026314	-0.026275	-0.021249	-0.015050	-0.026037	0.182799	0.180919	0.184112	0.182575	0.185208	0.183228	0.182712	0.184356	0.182906	0.174092	NA	0.172520	0.147039	0.149317	0.159943	0.147319	0.140707	0.170393	-0.130207	-0.128301	-0.128771	-0.128309	-0.130263	-0.130343	-0.129613	-0.131574	-0.130474	-0.134796	-0.133508	-0.134962
-0.018321	-0.021214	-0.035814	-0.031900	-0.035169	-0.030664	-0.035933	-0.035716	-0.035555	-0.034773	-0.031757	-0.035174	-0.032108	-0.032678	-0.032015	-0.024035	-0.027403	-0.021875	-0.015372	-0.026205	0.168990	0.165788	0.166478	0.170927	0.169202	0.169849	0.173366	0.167643	0.169355	0.177992	0.172520	NA	0.170072	0.175062	0.172428	0.169634	0.166507	0.259419	-0.128996	-0.126069	-0.124876	-0.127319	-0.128699	-0.127857	-0.127564	-0.128631	-0.127618	-0.132251	-0.131055	-0.130927
-0.017601	-0.019611	-0.033992	-0.029930	-0.032878	-0.030244	-0.032998	-0.033685	-0.034106	-0.031931	-0.034263	-0.031745	-0.033077	-0.035917	-0.031372	-0.022543	-0.027969	-0.020780	-0.014498	-0.023578	0.144605	0.144307	0.146264	0.147124	0.145564	0.142992	0.143230	0.144703	0.146121	0.168311	0.147039	0.170072	NA	0.225377	0.239018	0.246793	0.236787	0.166927	-0.123934	-0.121532	-0.121627	-0.120284	-0.122712	-0.120888	-0.120622	-0.122693	-0.121053	-0.127203	-0.124027	-0.123409
-0.018214	-0.022187	-0.034098	-0.032841	-0.035350	-0.032427	-0.035033	-0.035576	-0.036555	-0.035041	-0.034749	-0.034984	-0.032357	-0.035555	-0.033218	-0.023762	-0.028209	-0.021794	-0.015204	-0.025194	0.148183	0.148481	0.145488	0.146277	0.145896	0.145510	0.147814	0.146698	0.146212	0.180526	0.149317	0.175062	0.225377	NA	0.223170	0.327089	0.368026	0.170574	-0.127314	-0.123365	-0.123906	-0.125249	-0.125601	-0.125172	-0.124209	-0.126399	-0.124254	-0.130938	-0.128273	-0.129323
-0.018945	-0.019228	-0.035461	-0.032511	-0.034658	-0.032312	-0.034298	-0.034609	-0.037186	-0.034020	-0.032524	-0.033194	-0.033858	-0.034901	-0.032672	-0.025775	-0.028924	-0.020857	-0.015292	-0.025643	0.161586	0.159245	0.158713	0.158755	0.159306	0.158161	0.161379	0.160633	0.158666	0.183047	0.159943	0.172428	0.239018	0.223170	NA	0.216068	0.209912	0.174199	-0.128896	-0.128704	-0.126456	-0.125898	-0.126346	-0.125704	-0.127333	-0.128664	-0.126373	-0.131509	-0.129832	-0.131863
-0.018329	-0.020562	-0.035055	-0.031514	-0.035468	-0.033322	-0.036674	-0.035319	-0.035971	-0.035263	-0.034169	-0.034640	-0.033763	-0.035375	-0.033686	-0.024441	-0.028191	-0.022219	-0.015943	-0.025888	0.142474	0.141824	0.144641	0.147289	0.140609	0.141986	0.145983	0.142351	0.142652	0.175422	0.147319	0.169634	0.246793	0.327089	0.216068	NA	0.497476	0.175801	-0.125731	-0.124480	-0.124781	-0.126187	-0.127455	-0.125853	-0.125336	-0.125269	-0.126613	-0.131149	-0.129889	-0.130023
-0.016901	-0.021680	-0.034522	-0.032429	-0.035499	-0.029226	-0.037221	-0.034136	-0.035538	-0.033713	-0.032505	-0.033393	-0.031983	-0.034514	-0.034014	-0.025709	-0.028367	-0.021780	-0.015951	-0.023306	0.140413	0.137424	0.137590	0.139903	0.139121	0.138292	0.142590	0.137873	0.138814	0.168132	0.140707	0.166507	0.236787	0.368026	0.209912	0.497476	NA	0.165839	-0.123237	-0.122180	-0.121466	-0.123641	-0.123721	-0.123953	-0.123423	-0.123874	-0.123428	-0.126094	-0.123996	-0.125556
-0.018750	-0.021803	-0.033591	-0.032782	-0.035807	-0.032296	-0.034624	-0.033900	-0.037810	-0.034916	-0.032980	-0.031327	-0.032641	-0.035799	-0.030962	-0.023479	-0.026671	-0.019911	-0.015832	-0.024364	0.167896	0.167675	0.165628	0.167272	0.171223	0.167711	0.169116	0.169812	0.170212	0.178266	0.170393	0.259419	0.166927	0.170574	0.174199	0.175801	0.165839	NA	-0.130220	-0.128526	-0.127471	-0.127533	-0.129485	-0.127834	-0.128539	-0.129487	-0.129678	-0.134280	-0.131367	-0.131722
0.014181	0.015456	0.027711	0.025211	0.029633	0.023927	0.027403	0.027295	0.029086	0.028322	0.026587	0.027592	0.026199	0.027476	0.024697	0.020176	0.023618	0.016194	0.011336	0.019712	-0.130493	-0.131374	-0.131238	-0.129892	-0.130303	-0.130379	-0.131773	-0.130803	-0.129632	-0.129603	-0.130207	-0.128996	-0.123934	-0.127314	-0.128896	-0.125731	-0.123237	-0.130220	NA	0.308381	0.304854	0.296435	0.303845	0.293499	0.304808	0.301363	0.296552	0.287028	0.285283	0.291525
0.014699	0.015315	0.025586	0.026429	0.028631	0.023717	0.026186	0.025950	0.028510	0.026527	0.026337	0.026298	0.025120	0.026889	0.025148	0.020134	0.022634	0.018735	0.011942	0.019650	-0.129713	-0.127546	-0.128598	-0.130001	-0.129679	-0.129507	-0.130212	-0.131215	-0.129915	-0.127091	-0.128301	-0.126069	-0.121532	-0.123365	-0.128704	-0.124480	-0.122180	-0.128526	0.308381	NA	0.304823	0.281250	0.294579	0.295904	0.297154	0.298992	0.296894	0.282627	0.280654	0.288396
0.014430	0.015341	0.025497	0.026250	0.029129	0.024195	0.026886	0.025055	0.028219	0.027099	0.026615	0.025986	0.025045	0.026461	0.024665	0.018966	0.022272	0.017987	0.013079	0.019931	-0.129190	-0.128530	-0.129216	-0.125384	-0.128295	-0.127759	-0.129013	-0.128040	-0.128110	-0.130649	-0.128771	-0.124876	-0.121627	-0.123906	-0.126456	-0.124781	-0.121466	-0.127471	0.304854	0.304823	NA	0.302633	0.298379	0.298993	0.295272	0.313492	0.303757	0.289252	0.276246	0.280418
0.013952	0.014935	0.026702	0.025486	0.029273	0.023248	0.026410	0.026985	0.028641	0.027511	0.027109	0.024835	0.025711	0.026337	0.025166	0.021223	0.020954	0.017238	0.013173	0.020639	-0.128921	-0.127606	-0.129581	-0.127878	-0.129184	-0.127420	-0.129667	-0.129362	-0.127826	-0.127407	-0.128309	-0.127319	-0.120284	-0.125249	-0.125898	-0.126187	-0.123641	-0.127533	0.296435	0.281250	0.302633	NA	0.290692	0.291018	0.297288	0.310567	0.296133	0.289157	0.279673	0.288436
0.015476	0.015297	0.026684	0.026845	0.028435	0.023080	0.026382	0.027324	0.029254	0.025505	0.025953	0.026448	0.026039	0.026386	0.023392	0.022610	0.021184	0.019047	0.013562	0.021535	-0.130120	-0.129955	-0.129417	-0.128463	-0.131075	-0.131437	-0.129881	-0.130444	-0.130801	-0.129782	-0.130263	-0.128699	-0.122712	-0.125601	-0.126346	-0.127455	-0.123721	-0.129485	0.303845	0.294579	0.298379	0.290692	NA	0.308168	0.302295	0.307486	0.301678	0.286617	0.285402	0.290847
0.014604	0.017097	0.025892	0.027353	0.028839	0.024997	0.027526	0.027038	0.028931	0.027014	0.025637	0.026989	0.026111	0.028830	0.025669	0.019552	0.021233	0.016152	0.011968	0.019907	-0.130761	-0.130663	-0.129703	-0.128921	-0.129700	-0.130772	-0.129714	-0.129560	-0.128675	-0.130496	-0.130343	-0.127857	-0.120888	-0.125172	-0.125704	-0.125853	-0.123953	-0.127834	0.293499	0.295904	0.298993	0.291018	0.308168	NA	0.294036	0.313078	0.297066	0.276876	0.275472	0.291430
0.014797	0.015033	0.026317	0.024208	0.028951	0.024923	0.027997	0.027227	0.027767	0.027025	0.026210	0.026848	0.026098	0.027945	0.024090	0.019584	0.021644	0.018448	0.011547	0.020109	-0.130775	-0.128396	-0.126928	-0.128876	-0.130097	-0.128775	-0.129967	-0.129027	-0.131294	-0.127564	-0.129613	-0.127564	-0.120622	-0.124209	-0.127333	-0.125336	-0.123423	-0.128539	0.304808	0.297154	0.295272	0.297288	0.302295	0.294036	NA	0.314304	0.296809	0.265314	0.283880	0.282124
0.016887	0.015496	0.025478	0.026447	0.029585	0.025267	0.027000	0.026518	0.028388	0.026777	0.024749	0.027386	0.025090	0.027773	0.024223	0.018521	0.021169	0.017153	0.012538	0.021083	-0.130636	-0.131008	-0.129020	-0.129317	-0.129061	-0.129746	-0.131973	-0.130278	-0.131787	-0.129572	-0.131574	-0.128631	-0.122693	-0.126399	-0.128664	-0.125269	-0.123874	-0.129487	0.301363	0.298992	0.313492	0.310567	0.307486	0.313078	0.314304	NA	0.310040	0.275443	0.278625	0.283784
0.015120	0.015135	0.026524	0.026628	0.027762	0.023607	0.026271	0.027672	0.028205	0.026194	0.026960	0.025334	0.024510	0.026939	0.025637	0.018837	0.022746	0.016934	0.011827	0.021976	-0.129083	-0.127330	-0.127531	-0.127896	-0.130221	-0.129265	-0.130055	-0.127955	-0.131175	-0.129544	-0.130474	-0.127618	-0.121053	-0.124254	-0.126373	-0.126613	-0.123428	-0.129678	0.296552	0.296894	0.303757	0.296133	0.301678	0.297066	0.296809	0.310040	NA	0.277399	0.281132	0.293942
0.016026	0.016714	0.027166	0.028894	0.030157	0.023571	0.026855	0.026521	0.029482	0.026147	0.027742	0.025939	0.026107	0.028926	0.026273	0.020313	0.024437	0.017654	0.012363	0.022217	-0.135556	-0.135202	-0.133333	-0.133531	-0.134379	-0.134586	-0.136416	-0.133084	-0.133707	-0.135728	-0.134796	-0.132251	-0.127203	-0.130938	-0.131509	-0.131149	-0.126094	-0.134280	0.287028	0.282627	0.289252	0.289157	0.286617	0.276876	0.265314	0.275443	0.277399	NA	0.367178	0.373529
0.015892	0.016210	0.028143	0.026407	0.030176	0.023558	0.027137	0.028926	0.028236	0.026510	0.025782	0.026734	0.024431	0.027525	0.026428	0.019997	0.021806	0.018349	0.011352	0.022702	-0.132166	-0.132538	-0.132350	-0.131544	-0.133932	-0.133040	-0.133231	-0.132216	-0.133952	-0.133870	-0.133508	-0.131055	-0.124027	-0.128273	-0.129832	-0.129889	-0.123996	-0.131367	0.285283	0.280654	0.276246	0.279673	0.285402	0.275472	0.283880	0.278625	0.281132	0.367178	NA	0.371800
0.014703	0.015490	0.028453	0.027020	0.029517	0.024481	0.028414	0.029311	0.030255	0.029037	0.027598	0.027175	0.027058	0.027390	0.025727	0.021350	0.022845	0.018924	0.012101	0.020271	-0.134332	-0.133678	-0.132821	-0.134076	-0.133315	-0.134821	-0.136580	-0.134386	-0.135910	-0.134125	-0.134962	-0.130927	-0.123409	-0.129323	-0.131863	-0.130023	-0.125556	-0.131722	0.291525	0.288396	0.280418	0.288436	0.290847	0.291430	0.282124	0.283784	0.293942	0.373529	0.371800	NA
0.016379	0.018054	0.027365	0.027004	0.029444	0.025316	0.029371	0.028250	0.028414	0.028138	0.027821	0.026396	0.025176	0.028645	0.026239	0.020577	0.023389	0.018271	0.012718	0.020513	-0.135037	-0.134148	-0.133497	-0.135886	-0.135350	-0.135119	-0.133875	-0.135592	-0.134510	-0.136363	-0.137028	-0.133493	-0.124678	-0.131239	-0.133156	-0.132523	-0.129265	-0.134158	0.281146	0.282507	0.276875	0.287595	0.281162	0.283770	0.286064	0.286097	0.279716	0.376224	0.370932	0.371164
0.016146	0.017256	0.026247	0.028278	0.030025	0.023755	0.026761	0.026719	0.030547	0.025654	0.026997	0.025811	0.026002	0.028341	0.025964	0.020506	0.023729	0.019193	0.012802	0.021399	-0.134436	-0.132935	-0.132265	-0.132345	-0.134158	-0.135866	-0.135802	-0.135589	-0.132345	-0.134892	-0.135385	-0.131376	-0.124286	-0.129598	-0.131284	-0.128449	-0.124817	-0.132393	0.274336	0.286827	0.278062	0.283163	0.281986	0.288613	0.277094	0.289867	0.283249	0.372424	0.375688	0.368421
0.015750	0.015405	0.025713	0.026754	0.030849	0.024704	0.027892	0.027799	0.029163	0.027271	0.028633	0.028337	0.026812	0.028488	0.027174	0.020251	0.024204	0.017597	0.011181	0.020937	-0.133644	-0.134578	-0.135577	-0.133209	-0.134885	-0.133690	-0.135568	-0.135775	-0.133422	-0.134971	-0.136708	-0.132381	-0.124523	-0.129326	-0.131890	-0.130145	-0.127593	-0.133874	0.281464	0.288154	0.283749	0.289032	0.281846	0.289455	0.273914	0.283827	0.287405	0.382654	0.364326	0.358134
0.015583	0.018038	0.026858	0.026502	0.029544	0.025553	0.027406	0.027338	0.028262	0.026120	0.028095	0.026058	0.027341	0.026168	0.025514	0.021360	0.020657	0.017386	0.013601	0.021326	-0.133783	-0.135221	-0.132560	-0.130671	-0.134384	-0.133628	-0.134906	-0.133936	-0.133481	-0.132972	-0.134308	-0.131367	-0.125618	-0.130556	-0.130761	-0.130644	-0.127362	-0.131080	0.275244	0.279568	0.276932	0.279822	0.284825	0.274995	0.281208	0.277974	0.278989	0.380355	0.363895	0.360279
0.015902	0.015981	0.026993	0.026705	0.029602	0.024411	0.029023	0.028086	0.029117	0.027186	0.027695	0.027062	0.025987	0.027708	0.027062	0.020511	0.022017	0.019704	0.013797	0.020344	-0.133620	-0.134650	-0.134219	-0.135180	-0.133250	-0.134522	-0.134481	-0.134332	-0.135615	-0.136567	-0.137250	-0.134046	-0.125734	-0.129644	-0.131557	-0.130161	-0.126580	-0.133340	0.288760	0.288551	0.276850	0.283878	0.286102	0.292810	0.275682	0.284763	0.286074	0.383224	0.364681	0.377087
0.015620	0.015882	0.028263	0.026183	0.031384	0.024683	0.027269	0.027083	0.031010	0.028909	0.027970	0.027537	0.026959	0.029244	0.025131	0.019373	0.021621	0.018788	0.012553	0.020117	-0.133655	-0.134822	-0.134650	-0.133328	-0.135643	-0.135618	-0.135703	-0.135572	-0.136355	-0.134725	-0.134884	-0.132394	-0.126323	-0.130162	-0.133644	-0.129382	-0.126440	-0.133852	0.277640	0.288036	0.285208	0.284151	0.290450	0.289822	0.286200	0.288419	0.283026	0.384852	0.364730	0.361950
0.017605	0.016869	0.029240	0.027183	0.027896	0.026297	0.026541	0.028644	0.028772	0.026511	0.028358	0.026138	0.026585	0.027957	0.026493	0.019667	0.022864	0.017804	0.012460	0.021189	-0.134528	-0.133455	-0.132689	-0.132713	-0.133577	-0.133541	-0.134790	-0.135640	-0.134205	-0.133306	-0.135273	-0.132033	-0.125407	-0.129882	-0.132798	-0.131869	-0.128302	-0.132991	0.273078	0.289540	0.285249	0.283730	0.280534	0.273986	0.274892	0.275877	0.278419	0.377049	0.369992	0.366516
0.006706	0.008397	0.016982	0.015268	0.015887	0.015260	0.018064	0.019000	0.017037	0.014947	0.017218	0.018214	0.017463	0.019427	0.015126	0.013290	0.013039	0.009981	0.006702	0.011121	-0.095839	-0.095548	-0.096861	-0.095577	-0.096552	-0.095607	-0.096285	-0.096487	-0.096400	-0.095949	-0.097275	-0.096745	-0.087196	-0.091754	-0.092838	-0.091848	-0.091002	-0.095084	-0.027363	-0.028714	-0.029725	-0.027256	-0.028996	-0.027309	-0.028113	-0.029840	-0.026767	-0.036134	-0.033230	-0.038188
0.007527	0.009436	0.016320	0.017832	0.017842	0.016021	0.015828	0.014824	0.018779	0.017052	0.018900	0.015971	0.015598	0.018118	0.016139	0.012671	0.011747	0.009681	0.007462	0.011665	-0.096867	-0.097378	-0.096708	-0.096213	-0.095159	-0.096950	-0.098339	-0.096583	-0.097218	-0.095953	-0.095555	-0.096589	-0.089190	-0.092982	-0.093678	-0.091784	-0.090164	-0.095640	-0.025487	-0.029818	-0.028098	-0.029241	-0.028831	-0.029234	-0.027164	-0.028629	-0.027366	-0.034432	-0.032430	-0.036936
0.006876	0.009498	0.018361	0.015835	0.018505	0.016208	0.017630	0.018008	0.019165	0.016775	0.017103	0.016547	0.016576	0.016555	0.015708	0.014450	0.013295	0.008305	0.006878	0.012150	-0.098216	-0.098054	-0.098530	-0.097454	-0.094330	-0.096371	-0.098109	-0.098495	-0.097616	-0.096751	-0.098383	-0.097272	-0.089028	-0.093888	-0.094396	-0.093970	-0.091059	-0.096177	-0.027608	-0.028780	-0.028653	-0.027912	-0.030627	-0.028687	-0.028079	-0.030260	-0.027155	-0.037465	-0.037201	-0.037819
0.009948	0.008575	0.015987	0.017574	0.016027	0.015545	0.017001	0.016382	0.017954	0.017009	0.017917	0.015429	0.017094	0.018234	0.015103	0.012467	0.011240	0.011105	0.007006	0.012793	-0.098573	-0.097477	-0.098936	-0.096487	-0.095813	-0.095926	-0.096130	-0.097415	-0.098078	-0.095053	-0.096901	-0.095464	-0.089461	-0.093746	-0.096660	-0.092291	-0.090475	-0.094356	-0.029107	-0.030326	-0.031329	-0.030280	-0.030516	-0.029823	-0.025678	-0.030850	-0.029708	-0.037219	-0.038506	-0.038768
0.008995	0.009582	0.018312	0.014615	0.018522	0.017070	0.019025	0.016473	0.017324	0.017152	0.017216	0.017047	0.016243	0.021013	0.017095	0.010451	0.011205	0.009749	0.008737	0.010985	-0.096938	-0.096098	-0.097367	-0.096796	-0.096100	-0.094267	-0.096677	-0.096439	-0.097288	-0.093279	-0.095657	-0.096388	-0.086815	-0.092508	-0.093701	-0.091615	-0.090452	-0.094852	-0.024737	-0.027026	-0.028651	-0.029424	-0.029156	-0.029073	-0.027388	-0.028149	-0.025195	-0.035941	-0.037958	-0.038685
0.008554	0.009348	0.016573	0.015773	0.018191	0.015212	0.019277	0.017385	0.016002	0.017106	0.016846	0.016475	0.015562	0.017701	0.015989	0.012801	0.010983	0.011088	0.007790	0.011325	-0.098626	-0.096941	-0.096375	-0.096897	-0.094335	-0.096541	-0.097309	-0.097220	-0.098499	-0.096773	-0.096522	-0.093382	-0.087168	-0.094243	-0.092057	-0.092072	-0.090985	-0.095188	-0.027889	-0.028498	-0.028938	-0.029665	-0.031028	-0.027457	-0.029704	-0.031003	-0.030008	-0.038857	-0.034994	-0.038655
0.009278	0.010295	0.018724	0.017082	0.015144	0.017216	0.016740	0.016912	0.016474	0.016445	0.016883	0.015746	0.014454	0.016110	0.016430	0.012512	0.012480	0.011240	0.008106	0.012360	-0.097414	-0.098115	-0.097655	-0.096879	-0.095926	-0.096069	-0.096234	-0.097334	-0.097907	-0.096015	-0.095976	-0.096308	-0.090034	-0.091919	-0.092682	-0.091591	-0.091403	-0.092721	-0.027221	-0.027615	-0.028082	-0.029383	-0.028659	-0.029553	-0.025672	-0.028634	-0.026039	-0.035475	-0.036389	-0.036309
0.007643	0.007176	0.019053	0.015883	0.018952	0.016291	0.017647	0.016962	0.018620	0.016936	0.016472	0.017984	0.015714	0.018131	0.016104	0.012818	0.014833	0.009798	0.007940	0.013589	-0.098513	-0.098292	-0.096104	-0.099440	-0.097562	-0.096380	-0.098646	-0.098404	-0.096877	-0.097665	-0.097821	-0.098885	-0.091380	-0.093801	-0.094417	-0.091348	-0.091823	-0.094353	-0.028912	-0.028279	-0.030112	-0.029094	-0.030805	-0.027636	-0.026740	-0.030069	-0.027867	-0.037499	-0.035521	-0.038384
0.009431	0.007454	0.017720	0.016894	0.017688	0.016492	0.016529	0.018414	0.017603	0.017031	0.016819	0.016357	0.015640	0.018530	0.014889	0.013507	0.013152	0.009216	0.006812	0.012102	-0.098773	-0.096997	-0.097645	-0.097514	-0.097607	-0.097294	-0.096169	-0.095583	-0.097712	-0.095956	-0.099277	-0.096004	-0.089035	-0.093951	-0.094093	-0.093194	-0.090588	-0.095046	-0.028905	-0.030485	-0.032123	-0.029898	-0.030279	-0.026820	-0.031136	-0.030386	-0.029854	-0.038272	-0.036368	-0.038167
0.006756	0.008604	0.018629	0.014783	0.016859	0.016223	0.016408	0.018574	0.017323	0.017176	0.016729	0.017812	0.016099	0.018898	0.015687	0.013839	0.012392	0.010635	0.007810	0.013514	-0.097371	-0.096144	-0.097419	-0.100551	-0.096121	-0.096808	-0.097709	-0.097166	-0.096295	-0.096952	-0.097186	-0.096303	-0.089252	-0.094446	-0.095261	-0.094455	-0.094049	-0.095516	-0.027661	-0.032506	-0.031132	-0.031525	-0.032028	-0.028482	-0.028130	-0.030004	-0.030841	-0.037792	-0.035698	-0.036669
-0.023116	-0.026407	-0.039473	-0.038682	-0.041076	-0.036781	-0.039008	-0.039991	-0.041395	-0.039388	-0.040180	-0.038027	-0.038378	-0.041513	-0.037407	-0.030194	-0.030450	-0.026205	-0.019146	-0.029186	0.133355	0.132194	0.129883	0.134261	0.130393	0.132435	0.134786	0.133909	0.131606	0.132897	0.134207	0.128364	0.121251	0.122897	0.130351	0.121736	0.116968	0.128465	-0.141511	-0.139196	-0.137961	-0.139934	-0.141775	-0.142897	-0.139533	-0.141830	-0.140976	-0.143684	-0.143147	-0.146235
-0.025051	-0.027128	-0.039827	-0.038691	-0.042021	-0.036103	-0.041135	-0.041682	-0.040910	-0.041290	-0.037035	-0.039455	-0.038790	-0.041275	-0.037902	-0.031149	-0.032360	-0.028496	-0.019418	-0.030259	0.140823	0.140822	0.139468	0.139830	0.139113	0.141761	0.142558	0.140670	0.140855	0.138980	0.146280	0.133857	0.129391	0.127336	0.136048	0.126070	0.120529	0.135876	-0.145031	-0.142703	-0.142921	-0.140841	-0.143044	-0.145470	-0.145029	-0.145860	-0.145005	-0.147251	-0.146553	-0.149003
-0.021215	-0.024928	-0.038769	-0.037951	-0.039981	-0.036285	-0.039850	-0.039260	-0.040041	-0.037947	-0.037677	-0.039299	-0.038279	-0.039655	-0.036293	-0.028637	-0.029342	-0.024756	-0.018501	-0.027752	0.144425	0.141777	0.141044	0.142737	0.141850	0.143030	0.144930	0.140877	0.143684	0.139538	0.145412	0.138466	0.130719	0.132774	0.141030	0.131892	0.125412	0.138503	-0.139412	-0.139276	-0.137131	-0.138972	-0.138633	-0.140014	-0.139535	-0.139786	-0.138037	-0.142393	-0.141621	-0.143469
-0.023932	-0.026292	-0.039044	-0.038656	-0.042373	-0.038193	-0.040264	-0.039924	-0.041539	-0.039747	-0.037366	-0.040085	-0.037336	-0.041988	-0.038122	-0.030156	-0.030426	-0.027601	-0.019111	-0.028826	0.133133	0.134013	0.131597	0.134192	0.130068	0.133317	0.133517	0.133799	0.134080	0.132288	0.133921	0.128250	0.121043	0.123387	0.131160	0.121796	0.116454	0.130418	-0.141911	-0.139797	-0.139155	-0.139920	-0.139319	-0.142578	-0.139911	-0.143552	-0.141618	-0.144925	-0.143722	-0.146436
-0.023993	-0.026664	-0.037898	-0.037385	-0.040596	-0.034224	-0.039926	-0.040090	-0.040927	-0.038910	-0.037409	-0.037042	-0.036150	-0.038912	-0.035785	-0.029950	-0.032337	-0.026433	-0.018593	-0.029002	0.144454	0.142473	0.145272	0.145848	0.142815	0.145706	0.148286	0.143772	0.147739	0.143851	0.148323	0.140609	0.131862	0.132811	0.138807	0.132623	0.126158	0.141004	-0.142451	-0.139027	-0.139495	-0.140386	-0.140677	-0.142295	-0.141378	-0.141993	-0.140260	-0.144904	-0.141643	-0.142847
-0.025132	-0.026274	-0.040670	-0.037474	-0.041405	-0.034820	-0.040816	-0.042102	-0.039586	-0.040105	-0.038408	-0.039906	-0.035675	-0.040518	-0.036551	-0.029998	-0.031132	-0.024860	-0.017332	-0.030300	0.143440	0.142602	0.142408	0.140852	0.141426	0.144656	0.144620	0.141334	0.144007	0.139189	0.145540	0.135645	0.125141	0.129673	0.136341	0.128561	0.122456	0.137181	-0.143657	-0.141816	-0.139762	-0.142094	-0.140309	-0.141516	-0.141913	-0.142331	-0.141861	-0.144974	-0.142819	-0.144775
-0.024964	-0.026022	-0.037403	-0.036303	-0.042482	-0.034300	-0.039417	-0.038033	-0.040578	-0.038797	-0.037460	-0.038194	-0.037268	-0.040385	-0.036915	-0.029856	-0.030281	-0.026754	-0.016488	-0.031213	0.136573	0.138658	0.137211	0.135903	0.134329	0.138324	0.137143	0.137544	0.137069	0.137395	0.137762	0.131105	0.125833	0.127206	0.134300	0.123027	0.119266	0.133562	-0.138934	-0.137371	-0.138357	-0.136915	-0.139480	-0.140988	-0.139373	-0.140350	-0.138033	-0.142127	-0.141414	-0.143735
-0.024151	-0.026842	-0.038794	-0.037857	-0.039688	-0.035770	-0.039390	-0.039929	-0.039954	-0.038297	-0.035748	-0.038292	-0.037155	-0.040399	-0.037888	-0.027286	-0.030594	-0.028212	-0.017727	-0.029698	0.129047	0.127896	0.126176	0.129588	0.127315	0.128831	0.129283	0.127928	0.128510	0.127166	0.128195	0.125517	0.117570	0.117583	0.126431	0.118279	0.113517	0.125885	-0.138587	-0.136691	-0.136842	-0.137295	-0.136658	-0.140661	-0.137119	-0.138669	-0.138000	-0.140950	-0.139260	-0.141950
-0.021383	-0.023461	-0.037015	-0.035648	-0.038440	-0.032902	-0.038178	-0.038695	-0.037604	-0.037058	-0.036489	-0.036827	-0.036195	-0.038786	-0.034164	-0.027976	-0.029424	-0.023445	-0.017405	-0.027381	0.150534	0.148527	0.147947	0.150059	0.145486	0.147412	0.149061	0.148626	0.151561	0.146497	0.150634	0.143730	0.134675	0.138087	0.141244	0.134998	0.128846	0.143890	-0.135133	-0.133761	-0.134080	-0.133715	-0.135410	-0.136061	-0.134048	-0.136746	-0.137277	-0.140394	-0.138876	-0.140750
-0.018319	-0.022037	-0.035244	-0.034345	-0.036930	-0.032224	-0.036166	-0.035626	-0.035802	-0.034902	-0.032869	-0.035173	-0.034580	-0.035118	-0.031763	-0.025924	-0.027456	-0.021347	-0.013427	-0.025805	0.153799	0.154125	0.152675	0.153677	0.153649	0.156302	0.156450	0.153376	0.156111	0.152902	0.156723	0.149704	0.141887	0.145605	0.150760	0.143576	0.136254	0.150814	-0.128470	-0.128720	-0.126540	-0.126670	-0.127885	-0.128594	-0.126674	-0.128039	-0.126556	-0.132580	-0.132738	-0.132327
-0.020741	-0.021087	-0.036069	-0.035246	-0.038484	-0.032180	-0.037857	-0.036650	-0.038234	-0.035974	-0.034280	-0.037942	-0.035221	-0.036261	-0.034826	-0.026200	-0.030488	-0.023684	-0.015045	-0.026341	0.159235	0.154681	0.156046	0.155820	0.152792	0.152075	0.157960	0.151838	0.156443	0.152582	0.158693	0.150334	0.142195	0.143947	0.150700	0.143874	0.138055	0.150134	-0.133405	-0.134107	-0.130693	-0.131816	-0.131382	-0.133497	-0.131716	-0.134519	-0.132262	-0.136880	-0.135560	-0.137150
-0.019814	-0.021317	-0.036064	-0.035589	-0.037750	-0.032917	-0.035007	-0.038273	-0.039567	-0.035013	-0.034529	-0.035171	-0.032434	-0.035568	-0.032157	-0.025287	-0.028656	-0.024256	-0.014630	-0.025097	0.157701	0.158369	0.156125	0.156196	0.155896	0.157693	0.159120	0.158606	0.159327	0.156832	0.158221	0.155257	0.145429	0.149072	0.155546	0.150060	0.142452	0.152700	-0.131720	-0.130626	-0.128593	-0.130761	-0.131937	-0.133303	-0.129877	-0.132705	-0.131658	-0.135006	-0.132851	-0.133777
-0.019438	-0.021063	-0.037438	-0.034800	-0.035129	-0.031865	-0.036708	-0.037871	-0.036981	-0.035496	-0.034945	-0.034163	-0.033199	-0.037571	-0.032297	-0.025027	-0.029623	-0.022912	-0.014421	-0.026788	0.156040	0.159525	0.158091	0.156293	0.160019	0.158157	0.158336	0.161048	0.157991	0.154739	0.157487	0.151199	0.141615	0.150718	0.152978	0.145308	0.141528	0.150743	-0.131685	-0.130023	-0.129806	-0.130703	-0.132564	-0.131558	-0.130121	-0.134431	-0.130167	-0.136277	-0.134233	-0.135714
-0.018105	-0.023183	-0.035776	-0.034886	-0.036531	-0.031144	-0.037251	-0.036170	-0.038282	-0.035219	-0.036201	-0.033895	-0.035172	-0.035093	-0.032452	-0.025262	-0.027808	-0.022583	-0.014207	-0.024871	0.158606	0.155915	0.156061	0.156291	0.155217	0.157700	0.157364	0.155679	0.157085	0.156959	0.159393	0.154592	0.144819	0.147818	0.152322	0.142099	0.139446	0.151606	-0.130880	-0.128232	-0.129230	-0.131157	-0.129871	-0.131319	-0.130439	-0.131225	-0.128627	-0.135739	-0.131568	-0.134917
-0.021110	-0.021210	-0.035608	-0.034870	-0.039324	-0.032491	-0.036946	-0.035934	-0.039798	-0.037214	-0.036614	-0.035519	-0.035995	-0.037989	-0.034131	-0.025199	-0.029647	-0.021854	-0.014417	-0.024623	0.156014	0.155920	0.156936	0.156660	0.155891	0.155063	0.157653	0.153795	0.156312	0.155497	0.157049	0.150441	0.140716	0.142342	0.148145	0.142527	0.135880	0.149167	-0.133225	-0.132056	-0.131748	-0.131387	-0.133708	-0.133560	-0.131470	-0.133903	-0.131944	-0.135782	-0.133803	-0.135143
0.010847	0.012544	0.023081	0.023552	0.024476	0.022782	0.025054	0.026233	0.025052	0.023293	0.021273	0.024278	0.022481	0.024609	0.022369	0.016629	0.019437	0.013360	0.009036	0.017824	-0.117099	-0.110691	-0.111906	-0.114172	-0.114807	-0.113953	-0.114780	-0.111761	-0.115071	-0.113403	-0.115175	-0.112860	-0.106892	-0.111779	-0.113428	-0.113589	-0.109671	-0.116184	0.151953	0.151475	0.144926	0.146725	0.150755	0.151737	0.150779	0.145304	0.152429	0.135358	0.126486	0.134579
0.012098	0.013217	0.024450	0.022887	0.025822	0.023538	0.024253	0.023281	0.026065	0.023579	0.023484	0.022630	0.023245	0.024880	0.021777	0.015857	0.019742	0.013240	0.009076	0.016249	-0.113545	-0.113859	-0.112138	-0.114238	-0.114512	-0.112828	-0.114198	-0.112043	-0.114352	-0.116078	-0.116464	-0.112278	-0.105445	-0.112056	-0.113440	-0.113340	-0.109835	-0.112047	0.144436	0.143156	0.146779	0.149821	0.149650	0.148498	0.147289	0.147679	0.144231	0.125780	0.131283	0.126561
0.011442	0.013042	0.021160	0.021672	0.023845	0.021668	0.022594	0.021413	0.023654	0.022483	0.020341	0.023031	0.023570	0.022388	0.020725	0.017940	0.019068	0.014293	0.008556	0.013735	-0.112902	-0.113150	-0.110104	-0.113573	-0.113744	-0.112972	-0.113186	-0.112602	-0.112454	-0.112202	-0.114236	-0.111698	-0.104564	-0.110026	-0.111645	-0.111405	-0.108631	-0.113573	0.104202	0.097923	0.096368	0.102371	0.102530	0.103844	0.104633	0.100108	0.096973	0.080262	0.082125	0.087203
0.014154	0.013802	0.023873	0.023577	0.024365	0.021002	0.024005	0.022926	0.024050	0.023982	0.023176	0.023886	0.023350	0.023950	0.021556	0.015080	0.020198	0.014481	0.010175	0.016008	-0.114632	-0.113433	-0.112224	-0.113991	-0.114623	-0.112921	-0.113300	-0.112218	-0.116090	-0.113301	-0.115854	-0.110592	-0.105703	-0.112655	-0.112563	-0.112700	-0.106828	-0.112784	0.151751	0.148802	0.140843	0.139061	0.151054	0.142402	0.142710	0.150008	0.144872	0.120424	0.121446	0.126585
0.009114	0.009891	0.017198	0.015252	0.017177	0.017006	0.017895	0.017693	0.016660	0.016002	0.016675	0.017245	0.014497	0.016671	0.016349	0.012466	0.012491	0.010386	0.008414	0.012126	-0.096072	-0.095030	-0.098040	-0.096416	-0.095466	-0.094639	-0.095537	-0.095393	-0.095543	-0.096295	-0.095916	-0.095165	-0.089425	-0.094555	-0.095357	-0.092321	-0.090156	-0.095202	-0.025959	-0.029960	-0.030161	-0.027069	-0.028940	-0.024883	-0.026183	-0.027152	-0.025709	-0.035246	-0.036207	-0.036661
0.012025	0.011056	0.022737	0.022349	0.026218	0.022403	0.024440	0.024950	0.025754	0.023898	0.024312	0.024502	0.021853	0.024723	0.021893	0.016018	0.020445	0.014288	0.009352	0.015736	-0.115504	-0.114498	-0.112007	-0.114499	-0.114512	-0.114595	-0.116292	-0.113791	-0.113165	-0.113951	-0.115926	-0.110773	-0.104990	-0.112664	-0.112142	-0.114025	-0.109113	-0.112706	0.160187	0.157814	0.147051	0.150829	0.164369	0.161240	0.151133	0.151560	0.153336	0.131614	0.130405	0.136538
0.012680	0.012713	0.023636	0.023068	0.026164	0.020845	0.023813	0.021802	0.026291	0.023972	0.022245	0.023615	0.022908	0.023518	0.022777	0.017281	0.019992	0.013909	0.007945	0.015943	-0.115603	-0.111980	-0.111889	-0.112279	-0.114033	-0.112891	-0.113695	-0.112489	-0.113771	-0.111850	-0.115977	-0.110945	-0.106274	-0.112255	-0.113204	-0.110363	-0.108664	-0.112741	0.144403	0.148936	0.144602	0.150374	0.157591	0.155816	0.147985	0.153454	0.147162	0.125756	0.121390	0.130839
0.011917	0.013250	0.024598	0.023125	0.026417	0.023070	0.023288	0.025049	0.026451	0.023220	0.024156	0.024532	0.023180	0.024981	0.020859	0.018356	0.019290	0.013234	0.008956	0.016562	-0.114421	-0.114472	-0.113365	-0.113651	-0.115630	-0.112936	-0.114454	-0.112870	-0.114802	-0.113779	-0.117396	-0.112718	-0.107114	-0.112240	-0.113512	-0.114347	-0.111000	-0.114935	0.154798	0.152511	0.149700	0.149880	0.157976	0.153889	0.152281	0.157260	0.153723	0.134442	0.131459	0.132575
0.010685	0.008256	0.018020	0.016485	0.017654	0.016534	0.018271	0.017425	0.017942	0.017603	0.015790	0.016286	0.015573	0.019422	0.016418	0.012097	0.011191	0.009385	0.009512	0.012117	-0.097907	-0.094303	-0.096402	-0.097617	-0.096553	-0.097209	-0.096421	-0.097615	-0.098154	-0.097674	-0.098341	-0.096013	-0.090596	-0.094672	-0.095477	-0.094478	-0.092208	-0.095563	-0.027004	-0.024705	-0.029852	-0.029251	-0.027750	-0.025609	-0.028015	-0.028109	-0.028886	-0.036122	-0.034717	-0.036139
0.007147	0.009719	0.016283	0.017608	0.018403	0.015695	0.016586	0.018241	0.018389	0.014917	0.018245	0.016732	0.015501	0.017777	0.016670	0.012327	0.012885	0.009547	0.008450	0.012392	-0.094577	-0.095959	-0.096615	-0.097686	-0.095730	-0.094992	-0.095048	-0.097471	-0.097694	-0.095762	-0.095846	-0.095745	-0.088172	-0.093965	-0.094262	-0.093699	-0.092163	-0.093385	-0.023107	-0.027164	-0.024753	-0.026220	-0.028204	-0.026923	-0.025287	-0.028740	-0.026729	-0.033396	-0.036978	-0.036522
0.008547	0.007825	0.017922	0.015903	0.019338	0.016729	0.018931	0.017212	0.016466	0.017266	0.016376	0.016694	0.016972	0.019026	0.014540	0.012372	0.012672	0.010054	0.007837	0.011323	-0.097070	-0.095912	-0.096705	-0.096383	-0.095918	-0.094945	-0.097108	-0.095002	-0.097321	-0.097155	-0.098680	-0.097759	-0.090191	-0.092366	-0.094338	-0.093300	-0.093654	-0.094418	-0.024799	-0.028692	-0.026839	-0.026953	-0.026514	-0.024613	-0.023206	-0.027906	-0.026574	-0.035856	-0.034647	-0.033149
0.007880	0.009314	0.017185	0.014363	0.017215	0.017601	0.017546	0.017696	0.018841	0.016735	0.016112	0.016238	0.016251	0.017444	0.017013	0.012755	0.014450	0.008507	0.006284	0.010310	-0.095737	-0.094982	-0.094775	-0.096017	-0.094699	-0.094292	-0.095932	-0.094432	-0.095550	-0.093488	-0.094111	-0.094863	-0.086155	-0.092068	-0.093402	-0.092961	-0.090000	-0.094727	-0.025693	-0.030003	-0.028331	-0.025407	-0.028339	-0.027792	-0.027332	-0.028268	-0.026867	-0.035372	-0.033143	-0.036873
0.012959	0.011484	0.024619	0.022774	0.024761	0.022419	0.023194	0.022425	0.026470	0.023530	0.022580	0.023102	0.023947	0.023732	0.020920	0.018317	0.022067	0.014697	0.009303	0.015525	-0.112655	-0.113283	-0.111518	-0.112249	-0.114705	-0.114139	-0.114367	-0.113802	-0.115112	-0.116207	-0.115134	-0.111937	-0.106315	-0.112122	-0.111456	-0.112404	-0.108120	-0.113249	0.150371	0.151601	0.147083	0.148884	0.152939	0.153185	0.147831	0.153322	0.145802	0.127799	0.125513	0.129943
0.009371	0.012672	0.022722	0.023771	0.025993	0.022606	0.024150	0.024292	0.027208	0.022411	0.022442	0.023641	0.023724	0.024680	0.021518	0.018041	0.019223	0.015205	0.009826	0.016067	-0.113668	-0.114167	-0.112377	-0.113792	-0.115461	-0.113149	-0.113205	-0.113661	-0.114027	-0.113577	-0.114657	-0.112009	-0.107971	-0.112181	-0.115215	-0.111944	-0.110378	-0.111347	0.156018	0.148742	0.152766	0.150129	0.157497	0.151688	0.157964	0.144532	0.155504	0.130916	0.129396	0.136789
0.012944	0.014731	0.024681	0.022162	0.025966	0.021710	0.025024	0.023197	0.023632	0.023661	0.022075	0.024033	0.021723	0.023577	0.022491	0.017267	0.018750	0.015228	0.009326	0.016732	-0.115045	-0.115324	-0.111886	-0.113613	-0.115983	-0.113469	-0.113720	-0.114022	-0.114841	-0.113318	-0.116522	-0.112831	-0.106356	-0.111476	-0.113635	-0.114324	-0.109415	-0.113834	0.158441	0.153145	0.146937	0.152353	0.154794	0.155422	0.151301	0.157049	0.141021	0.123695	0.130828	0.131586
0.010953	0.013236	0.023818	0.024606	0.025297	0.020444	0.022219	0.023188	0.026323	0.024929	0.021591	0.021976	0.021838	0.024111	0.022065	0.017473	0.019383	0.014072	0.010978	0.015111	-0.111712	-0.112329	-0.110261	-0.113160	-0.115526	-0.111691	-0.114370	-0.114107	-0.111829	-0.113294	-0.112772	-0.111348	-0.105950	-0.110974	-0.111634	-0.110985	-0.106724	-0.111684	0.151314	0.146917	0.145342	0.151891	0.160075	0.147507	0.150553	0.149373	0.142901	0.121988	0.128008	0.134573
0.006652	0.007634	0.016710	0.017371	0.018227	0.015763	0.017567	0.016769	0.018882	0.018307	0.017696	0.015999	0.016644	0.018729	0.017510	0.012307	0.011157	0.010020	0.006919	0.010248	-0.093185	-0.094495	-0.094610	-0.096300	-0.095353	-0.094417	-0.094757	-0.097819	-0.095615	-0.093894	-0.096485	-0.095647	-0.088039	-0.093388	-0.093340	-0.093715	-0.091466	-0.094527	-0.028046	-0.028198	-0.028526	-0.027324	-0.028810	-0.028144	-0.028578	-0.029863	-0.026134	-0.036665	-0.036517	-0.036968
0.006918	0.008169	0.016972	0.016188	0.018187	0.015292	0.017617	0.017381	0.018398	0.018161	0.017629	0.015915	0.015750	0.018465	0.015712	0.012219	0.012801	0.009528	0.006544	0.010739	-0.096559	-0.093658	-0.095846	-0.097325	-0.095843	-0.096515	-0.096770	-0.097637	-0.096811	-0.094973	-0.095461	-0.096071	-0.089554	-0.091884	-0.093969	-0.092022	-0.088496	-0.094882	-0.023978	-0.029691	-0.027961	-0.025687	-0.028326	-0.027661	-0.026771	-0.027557	-0.025939	-0.034091	-0.034336	-0.036707
0.007194	0.010550	0.018938	0.015761	0.017668	0.015021	0.017316	0.018255	0.019192	0.016410	0.019619	0.015713	0.013797	0.017516	0.017058	0.012592	0.012906	0.008574	0.006681	0.010945	-0.097857	-0.097239	-0.094390	-0.096961	-0.094893	-0.096115	-0.097299	-0.096837	-0.097531	-0.095204	-0.097875	-0.095339	-0.088936	-0.093837	-0.092515	-0.091326	-0.090668	-0.093271	-0.024685	-0.029845	-0.027841	-0.026878	-0.027993	-0.025726	-0.026173	-0.029085	-0.027634	-0.033186	-0.032965	-0.036976
0.009355	0.007127	0.018173	0.015191	0.017596	0.016871	0.018376	0.016331	0.017840	0.014424	0.016446	0.018128	0.016197	0.019826	0.016507	0.011131	0.011316	0.010791	0.008873	0.011596	-0.095102	-0.094607	-0.095707	-0.097632	-0.094763	-0.094183	-0.097204	-0.096861	-0.095818	-0.096064	-0.097498	-0.094529	-0.089562	-0.092244	-0.094496	-0.090901	-0.090816	-0.094530	-0.024337	-0.028032	-0.027305	-0.028411	-0.028186	-0.025307	-0.026451	-0.027187	-0.027250	-0.033103	-0.036138	-0.034171
0.008141	0.008055	0.018148	0.016723	0.019624	0.015290	0.017655	0.016942	0.017257	0.017949	0.017029	0.015579	0.016646	0.018294	0.017131	0.012697	0.011951	0.009762	0.008224	0.013301	-0.098084	-0.097015	-0.096158	-0.097428	-0.096473	-0.098516	-0.098022	-0.098949	-0.098250	-0.099008	-0.098353	-0.096287	-0.090945	-0.092552	-0.095758	-0.095748	-0.092722	-0.095709	-0.024667	-0.029086	-0.024510	-0.028923	-0.029950	-0.025870	-0.024668	-0.026270	-0.027967	-0.036035	-0.032736	-0.035075
0.007596	0.010103	0.016686	0.015176	0.017292	0.015625	0.017298	0.017270	0.016682	0.017626	0.015488	0.016588	0.017802	0.018858	0.016356	0.011567	0.013809	0.009451	0.008003	0.011593	-0.096307	-0.097468	-0.096164	-0.097202	-0.094095	-0.097257	-0.097122	-0.096239	-0.097831	-0.098760	-0.098205	-0.095789	-0.089463	-0.092746	-0.092719	-0.095911	-0.092829	-0.095291	-0.025240	-0.027871	-0.029674	-0.025437	-0.029718	-0.027882	-0.025413	-0.029149	-0.025646	-0.033485	-0.034314	-0.038866
0.005403	0.007961	0.018075	0.016675	0.019516	0.016654	0.017503	0.017232	0.017175	0.016349	0.017422	0.017140	0.015890	0.018229	0.016081	0.011383	0.013317	0.010601	0.007923	0.010662	-0.096745	-0.095604	-0.096130	-0.096918	-0.095522	-0.095034	-0.095583	-0.096885	-0.097126	-0.096646	-0.094785	-0.094077	-0.086270	-0.091236	-0.094367	-0.092383	-0.090595	-0.093675	-0.026167	-0.027931	-0.027254	-0.026453	-0.030928	-0.024949	-0.026408	-0.028099	-0.026673	-0.036155	-0.035001	-0.036055
0.009097	0.008213	0.018142	0.016756	0.016447	0.016338	0.017823	0.016268	0.016748	0.016774	0.017208	0.015285	0.015858	0.016656	0.017622	0.012796	0.012652	0.010999	0.008134	0.011773	-0.097415	-0.096103	-0.096063	-0.096319	-0.096910	-0.095614	-0.096465	-0.096842	-0.096131	-0.096468	-0.096553	-0.095488	-0.087773	-0.094059	-0.091093	-0.093535	-0.089947	-0.092060	-0.025554	-0.026979	-0.027884	-0.028274	-0.029339	-0.027253	-0.025610	-0.026724	-0.029739	-0.036556	-0.033311	-0.035879
0.008790	0.008970	0.017908	0.016216	0.015870	0.017000	0.017155	0.018391	0.018607	0.014463	0.016480	0.016348	0.016106	0.017673	0.015085	0.013325	0.012555	0.009408	0.009232	0.012971	-0.096841	-0.097758	-0.097234	-0.096177	-0.096378	-0.097956	-0.097998	-0.098139	-0.096838	-0.097071	-0.096804	-0.096641	-0.089766	-0.093999	-0.095175	-0.093169	-0.091233	-0.094717	-0.027491	-0.029522	-0.028911	-0.027137	-0.028617	-0.028031	-0.028393	-0.030100	-0.023321	-0.033473	-0.037368	-0.037245
0.006900	0.010159	0.017732	0.015199	0.017497	0.016977	0.017353	0.017312	0.017812	0.018463	0.016887	0.016967	0.014880	0.018433	0.016772	0.012767	0.010975	0.009280	0.007579	0.012529	-0.095289	-0.095535	-0.095395	-0.095821	-0.096140	-0.096036	-0.094241	-0.095695	-0.097727	-0.095416	-0.095926	-0.094823	-0.088590	-0.092658	-0.093786	-0.092400	-0.091502	-0.093932	-0.025803	-0.029916	-0.030389	-0.029028	-0.030904	-0.028562	-0.027260	-0.029593	-0.030329	-0.035475	-0.035607	-0.036476
0.006844	0.008660	0.018468	0.015368	0.018178	0.014392	0.018825	0.016869	0.018059	0.017952	0.016975	0.017027	0.015995	0.016755	0.015828	0.012647	0.011440	0.010653	0.007753	0.012784	-0.097594	-0.095793	-0.095636	-0.095500	-0.095770	-0.095801	-0.096125	-0.097836	-0.097743	-0.095878	-0.096824	-0.094507	-0.089690	-0.091674	-0.095170	-0.093494	-0.089916	-0.094580	-0.026307	-0.027782	-0.027332	-0.027031	-0.029940	-0.025240	-0.023582	-0.027217	-0.026973	-0.035551	-0.034869	-0.035268
0.008103	0.007727	0.018709	0.014444	0.018313	0.016248	0.019466	0.018523	0.017051	0.018167	0.016088	0.018690	0.017714	0.017667	0.015909	0.010059	0.013101	0.009630	0.007245	0.011256	-0.096744	-0.096674	-0.097573	-0.097940	-0.097395	-0.096001	-0.098253	-0.099640	-0.099049	-0.096422	-0.099654	-0.098524	-0.089253	-0.095161	-0.094171	-0.095539	-0.091606	-0.095303	-0.028962	-0.031861	-0.030032	-0.031509	-0.030929	-0.030833	-0.030522	-0.032229	-0.028879	-0.038388	-0.037939	-0.038935
0.009341	0.008474	0.017142	0.015843	0.015609	0.015908	0.019478	0.019812	0.018174	0.017083	0.017970	0.016981	0.014716	0.017708	0.016466	0.013386	0.012518	0.009540	0.008065	0.012747	-0.099102	-0.097734	-0.097060	-0.100216	-0.095861	-0.096664	-0.096501	-0.097723	-0.097967	-0.097774	-0.096977	-0.098658	-0.090078	-0.095647	-0.096775	-0.095606	-0.091689	-0.094992	-0.026343	-0.028911	-0.027814	-0.026518	-0.031400	-0.028068	-0.029151	-0.027124	-0.028493	-0.035874	-0.035399	-0.038171
-0.007398	-0.005054	-0.009767	-0.008526	-0.012121	-0.011501	-0.010263	-0.008625	-0.009263	-0.009855	-0.009427	-0.010888	-0.008998	-0.011676	-0.009858	-0.011905	-0.008302	-0.010428	-0.008811	-0.009948	0.057061	0.057510	0.055922	0.056434	0.056117	0.052992	0.054631	0.056416	0.055590	0.050718	0.055132	0.044370	0.031442	0.027809	0.037262	0.024122	0.025446	0.048160	-0.087321	-0.084688	-0.083309	-0.084368	-0.087297	-0.085742	-0.083725	-0.084865	-0.082804	-0.091874	-0.091811	-0.092610
-0.005666	-0.004350	-0.007464	-0.006459	-0.008466	-0.008118	-0.007650	-0.005420	-0.006660	-0.006714	-0.006769	-0.006860	-0.005896	-0.009163	-0.007740	-0.006519	-0.006026	-0.007875	-0.005580	-0.007467	0.036857	0.034707	0.034531	0.036251	0.036063	0.035708	0.033787	0.037066	0.036277	0.029470	0.037378	0.026052	0.015800	0.010825	0.017260	0.008831	0.008752	0.028573	-0.074854	-0.070871	-0.072142	-0.072829	-0.074833	-0.073234	-0.072687	-0.072722	-0.072980	-0.077048	-0.078595	-0.077993
-0.007730	-0.005385	-0.007047	-0.007801	-0.008816	-0.008297	-0.008527	-0.004633	-0.005970	-0.007629	-0.007936	-0.008382	-0.006310	-0.008515	-0.007355	-0.008167	-0.006961	-0.008439	-0.008085	-0.008513	0.040159	0.039506	0.036718	0.038769	0.038684	0.038609	0.036973	0.041617	0.038838	0.033802	0.037570	0.028375	0.018678	0.014079	0.020178	0.010660	0.012033	0.029643	-0.083708	-0.080340	-0.081618	-0.080854	-0.081989	-0.081408	-0.080914	-0.081953	-0.081426	-0.086498	-0.086824	-0.089824
-0.007632	-0.004968	-0.006472	-0.007138	-0.009616	-0.009458	-0.007030	-0.004618	-0.007213	-0.007557	-0.007119	-0.006928	-0.004736	-0.009002	-0.008664	-0.009833	-0.006806	-0.008963	-0.009630	-0.008260	0.042688	0.040085	0.038539	0.039428	0.039668	0.037392	0.039718	0.041945	0.041213	0.034339	0.039547	0.030743	0.018746	0.014132	0.021556	0.011794	0.012348	0.032996	-0.085402	-0.079878	-0.083365	-0.082347	-0.085254	-0.083083	-0.081108	-0.081739	-0.081577	-0.088386	-0.087976	-0.089807
-0.007196	-0.004557	-0.007341	-0.008503	-0.008993	-0.007534	-0.006435	-0.005506	-0.008029	-0.007712	-0.007025	-0.008372	-0.007475	-0.007537	-0.006842	-0.008419	-0.005867	-0.008517	-0.008338	-0.006680	0.039069	0.037281	0.036560	0.037512	0.037677	0.036107	0.038042	0.041007	0.040005	0.032204	0.037531	0.027800	0.016299	0.011172	0.020073	0.008118	0.009160	0.030248	-0.082068	-0.079648	-0.080825	-0.079330	-0.082679	-0.079850	-0.080455	-0.081060	-0.079987	-0.087210	-0.086942	-0.087467
-0.007337	-0.004247	-0.007794	-0.008648	-0.009297	-0.008634	-0.006457	-0.006111	-0.007112	-0.007425	-0.008181	-0.008138	-0.005422	-0.009669	-0.009229	-0.008986	-0.008262	-0.008866	-0.008225	-0.007114	0.041069	0.040341	0.040365	0.039631	0.039680	0.038353	0.040593	0.041059	0.041495	0.035639	0.039676	0.031772	0.018605	0.016197	0.021597	0.010713	0.013106	0.032955	-0.087218	-0.081483	-0.082627	-0.084735	-0.086070	-0.082863	-0.081310	-0.083299	-0.082140	-0.090736	-0.088375	-0.089902
-0.018264	-0.018830	-0.033493	-0.033461	-0.036550	-0.030445	-0.033109	-0.033713	-0.035162	-0.032540	-0.035230	-0.032853	-0.031930	-0.034349	-0.030959	-0.022779	-0.025662	-0.020499	-0.014645	-0.024690	0.180481	0.180027	0.177677	0.174564	0.183148	0.179279	0.175471	0.182115	0.176832	0.170334	0.177430	0.169009	0.144801	0.146418	0.154994	0.141040	0.136929	0.169385	-0.129028	-0.128389	-0.128730	-0.128057	-0.128754	-0.127845	-0.127542	-0.128150	-0.128034	-0.133577	-0.131967	-0.133273
-0.014160	-0.016415	-0.026749	-0.027172	-0.029262	-0.024582	-0.027036	-0.027565	-0.031616	-0.026139	-0.026798	-0.026157	-0.027296	-0.027219	-0.024910	-0.018574	-0.020291	-0.015471	-0.007339	-0.017355	0.086248	0.088549	0.087410	0.090070	0.087117	0.087151	0.087145	0.086281	0.086150	0.098282	0.090014	0.098374	0.108507	0.114769	0.112047	0.110742	0.107130	0.093469	-0.098860	-0.100376	-0.096345	-0.098562	-0.099409	-0.100347	-0.100317	-0.099517	-0.098303	-0.102969	-0.101461	-0.102543
-0.014960	-0.016509	-0.028027	-0.027388	-0.028697	-0.024501	-0.027203	-0.028167	-0.029828	-0.027543	-0.028446	-0.025850	-0.026956	-0.026444	-0.024818	-0.017619	-0.019804	-0.016531	-0.008461	-0.017829	0.086444	0.088164	0.085764	0.089721	0.087840	0.087539	0.087335	0.086141	0.085831	0.096204	0.089185	0.097330	0.109157	0.115000	0.114415	0.111721	0.107629	0.094693	-0.097895	-0.099300	-0.096286	-0.098419	-0.099702	-0.098077	-0.100545	-0.101077	-0.098259	-0.104311	-0.103093	-0.102968
-0.013774	-0.015586	-0.026578	-0.025316	-0.027926	-0.025541	-0.026027	-0.027428	-0.030587	-0.025076	-0.028819	-0.025811	-0.026378	-0.027505	-0.024565	-0.018565	-0.021665	-0.016417	-0.008713	-0.016954	0.085732	0.085852	0.087328	0.089135	0.085845	0.085348	0.086510	0.087398	0.086556	0.097236	0.089627	0.097139	0.106221	0.114568	0.111801	0.111214	0.107384	0.093103	-0.100022	-0.098187	-0.097348	-0.098249	-0.100521	-0.099607	-0.099195	-0.099615	-0.098172	-0.102268	-0.102570	-0.103181
-0.014169	-0.015290	-0.025531	-0.026694	-0.028892	-0.024669	-0.026875	-0.027452	-0.031164	-0.024873	-0.027485	-0.026442	-0.027188	-0.027204	-0.024867	-0.017827	-0.020906	-0.017618	-0.008034	-0.017190	0.085695	0.086803	0.088605	0.090756	0.087515	0.086244	0.088065	0.086692	0.088665	0.098576	0.089726	0.097415	0.108123	0.115083	0.112118	0.112501	0.109336	0.095362	-0.099174	-0.100628	-0.095673	-0.099186	-0.099583	-0.098647	-0.098295	-0.099343	-0.098316	-0.103942	-0.103150	-0.102442
-0.007555	-0.006345	-0.010789	-0.011043	-0.012833	-0.012142	-0.011029	-0.011629	-0.011522	-0.011205	-0.014023	-0.009922	-0.011098	-0.013870	-0.011784	-0.010835	-0.010071	-0.010480	-0.008906	-0.011032	0.057148	0.056064	0.056057	0.054422	0.056356	0.057251	0.054691	0.059127	0.056493	0.050895	0.055126	0.049570	0.036768	0.033440	0.041251	0.031729	0.030035	0.050440	-0.087536	-0.086842	-0.083686	-0.086333	-0.087851	-0.088036	-0.086737	-0.085424	-0.085287	-0.091963	-0.091179	-0.091988
-0.006118	-0.005742	-0.011273	-0.010590	-0.012976	-0.012690	-0.011295	-0.012097	-0.010864	-0.010723	-0.012694	-0.011507	-0.010765	-0.012905	-0.011373	-0.011806	-0.010177	-0.008395	-0.006251	-0.010991	0.058627	0.055170	0.056748	0.054729	0.055554	0.055524	0.055386	0.057765	0.055946	0.049437	0.053477	0.047960	0.035891	0.033625	0.038750	0.032149	0.030392	0.049555	-0.086171	-0.082664	-0.083874	-0.084018	-0.085135	-0.085734	-0.083140	-0.083419	-0.083683	-0.092660	-0.090234	-0.090997
-0.008009	-0.006564	-0.011115	-0.012521	-0.013328	-0.012566	-0.010064	-0.011526	-0.011636	-0.012278	-0.012142	-0.011178	-0.011828	-0.012649	-0.011174	-0.009627	-0.009388	-0.010632	-0.006070	-0.010317	0.056710	0.054992	0.056375	0.051938	0.054367	0.055201	0.053889	0.055824	0.053357	0.050831	0.054310	0.045964	0.034972	0.032776	0.038399	0.030645	0.029138	0.047916	-0.087298	-0.085764	-0.085324	-0.085253	-0.087480	-0.087385	-0.085695	-0.086176	-0.085512	-0.091532	-0.091101	-0.089672
-0.020513	-0.020331	-0.035015	-0.032888	-0.036015	-0.031457	-0.034529	-0.033338	-0.036361	-0.032602	-0.032244	-0.032911	-0.031765	-0.034988	-0.033696	-0.026456	-0.028036	-0.022618	-0.016706	-0.024887	0.142871	0.145037	0.144830	0.145288	0.148090	0.144631	0.147480	0.146025	0.143808	0.140094	0.145221	0.142162	0.122258	0.127155	0.133433	0.123002	0.118829	0.141988	-0.130598	-0.128552	-0.127895	-0.129025	-0.130339	-0.130334	-0.129711	-0.129397	-0.127730	-0.133443	-0.132802	-0.132082
-0.020325	-0.019360	-0.036633	-0.032207	-0.036886	-0.031224	-0.034941	-0.035507	-0.036750	-0.034726	-0.034878	-0.032906	-0.030997	-0.034642	-0.032984	-0.024411	-0.028531	-0.021564	-0.016252	-0.025724	0.149174	0.150527	0.148657	0.152273	0.154820	0.149660	0.151663	0.151577	0.150499	0.149624	0.155152	0.145736	0.129598	0.131439	0.139391	0.127490	0.124848	0.146550	-0.130733	-0.129050	-0.129095	-0.130929	-0.130802	-0.131703	-0.129569	-0.130791	-0.130206	-0.135043	-0.132851	-0.135399
-0.020280	-0.022022	-0.035939	-0.032444	-0.034836	-0.031402	-0.034567	-0.033211	-0.035950	-0.033507	-0.034618	-0.033482	-0.033709	-0.034113	-0.032810	-0.026484	-0.029371	-0.022066	-0.017550	-0.027695	0.147304	0.148889	0.148853	0.150897	0.150737	0.149217	0.149865	0.147349	0.147712	0.144017	0.150788	0.143942	0.123089	0.128223	0.136709	0.125601	0.119887	0.144180	-0.133565	-0.131504	-0.131955	-0.131456	-0.135078	-0.132071	-0.131879	-0.132660	-0.131664	-0.136523	-0.132701	-0.137916
-0.015341	-0.018726	-0.034705	-0.031251	-0.035016	-0.030587	-0.033709	-0.032951	-0.036184	-0.032202	-0.035404	-0.034397	-0.031029	-0.031366	-0.031942	-0.025635	-0.026953	-0.019375	-0.013957	-0.024263	0.172339	0.174540	0.173838	0.175655	0.173351	0.174505	0.176556	0.175859	0.174049	0.172684	0.177229	0.170465	0.149308	0.149467	0.158496	0.148392	0.142979	0.167568	-0.131600	-0.127906	-0.125776	-0.128641	-0.129671	-0.130625	-0.127948	-0.129845	-0.128236	-0.134685	-0.132698	-0.135363
-0.020062	-0.021839	-0.034999	-0.032833	-0.035829	-0.030469	-0.034265	-0.035346	-0.036644	-0.033793	-0.033748	-0.032753	-0.032524	-0.035127	-0.033720	-0.027235	-0.027880	-0.023088	-0.017841	-0.025756	0.150651	0.150134	0.149778	0.149714	0.151039	0.149930	0.148220	0.147604	0.149418	0.147605	0.149959	0.141983	0.124764	0.129284	0.137284	0.126212	0.121541	0.143101	-0.134865	-0.131840	-0.130715	-0.130710	-0.133962	-0.131986	-0.131898	-0.132160	-0.131117	-0.136916	-0.133396	-0.135261
-0.019381	-0.020390	-0.036232	-0.032275	-0.037137	-0.032897	-0.037110	-0.035190	-0.036230	-0.034149	-0.034511	-0.034257	-0.033951	-0.036330	-0.032033	-0.026164	-0.027799	-0.023279	-0.017661	-0.026547	0.153976	0.152145	0.150844	0.154296	0.158896	0.155043	0.152420	0.149853	0.153676	0.150271	0.154577	0.147894	0.130939	0.131586	0.140513	0.127654	0.124933	0.145247	-0.135829	-0.132592	-0.132655	-0.133048	-0.134792	-0.134599	-0.133964	-0.134792	-0.133406	-0.139045	-0.135728	-0.138628
[truncated: 81 more columns]
