# Supplementary material for: Introgression and disruption of migration routes have shaped the genetic integrity of wildebeest populations
Source: Nat Commun. 2024 Apr 12;15:2921. doi: 10.1038/s41467-024-47015-y (PMC11014984; doi:10.1038/s41467-024-47015-y)
Supplement: Supplementary file 10 — Source Data [file 41467_2024_47015_MOESM10_ESM.zip › source_data/SuppFig6.LDdecay/B.Okavango.LDdecay.txt]

Distance	r2
0.022	0.318601347212766
0.044	0.243428339207833
0.066	0.232750029306263
0.088	0.228719625720774
0.11	0.225469943364295
0.132	0.22373439512648
0.154	0.223180644869931
0.176	0.222464447358806
0.198	0.219922130048788
0.22	0.219657610465159
0.242	0.21872961400666
0.264	0.218905807432953
0.286	0.217601228415565
0.308	0.217713276309949
0.33	0.215904230388086
0.352	0.216676336772467
0.374	0.216457813402034
0.396	0.215817003832403
0.418	0.215911089495488
0.44	0.216620328568503
0.462	0.218046274840638
0.484	0.218226498045825
0.506	0.214911191339415
0.528	0.214232694820701
0.55	0.212519776358266
0.572	0.212312955654009
0.594	0.213215200044738
0.616	0.212618695964913
0.638	0.212521073595308
0.66	0.213372190495165
0.682	0.213026752489703
0.704	0.213264035633232
0.726	0.21473985315412
0.748	0.212403702788473
0.77	0.2116650066685
0.792	0.212133112047355
0.814	0.211000560604946
0.836	0.210673757695712
0.858	0.210178948161867
0.88	0.210936344776471
0.902	0.211318874596948
0.924	0.209757585308272
0.946	0.210865825851347
0.968	0.210269086671994
0.99	0.211851640236078
1.012	0.210438554605137
1.034	0.209918080401769
1.056	0.210232359885469
1.078	0.209299761051082
1.1	0.209395622193141
1.122	0.209612112840705
1.144	0.208254103066152
1.166	0.20891581658129
1.188	0.207954137936028
1.21	0.209233685383478
1.232	0.209875670618347
1.254	0.208914530590362
1.276	0.209454787161728
1.298	0.207556570383384
1.32	0.209883637976368
1.342	0.209542553882091
1.364	0.209684539396578
1.386	0.209856359586265
1.408	0.208530227772793
1.43	0.209193458078527
1.452	0.209448467267059
1.474	0.210092176192875
1.496	0.210641877850017
1.518	0.209673529648481
1.54	0.208106376187474
1.562	0.208057712526098
1.584	0.208151212920846
1.606	0.207226134553014
1.628	0.205732720973421
1.65	0.206692497870898
1.672	0.207484305852126
1.694	0.206951345947708
1.716	0.206773683885296
1.738	0.208071937659253
1.76	0.207182212069427
1.782	0.207303637339718
1.804	0.20682285056116
1.826	0.207394695097801
1.848	0.207825597916211
1.87	0.207488584600404
1.892	0.208350342108922
1.914	0.2084083903885
1.936	0.208070612872462
1.958	0.206226489523225
1.98	0.206301237495622
2.002	0.207194140541503
2.024	0.206943542223815
2.046	0.20717239249623
2.068	0.205133772610394
2.09	0.206761466804016
2.112	0.206575582964322
2.134	0.205886829362228
2.156	0.205367125455185
2.178	0.2060683190964
2.2	0.206465994595188
2.222	0.205524076871093
2.244	0.205667607992449
2.266	0.20564924832417
2.288	0.205287266711762
2.31	0.205233231112707
2.332	0.2052982157131
2.354	0.205829426998659
2.376	0.204248063462968
2.398	0.20555971105756
2.42	0.205389655059126
2.442	0.205544953586108
2.464	0.205827273226738
2.486	0.206584309899533
2.508	0.206988713957619
2.53	0.205911816148046
2.552	0.204841558915769
2.574	0.205098910496913
2.596	0.205266612702739
2.618	0.205156893357636
2.64	0.206292327817945
2.662	0.204058753616642
2.684	0.203882595121685
2.706	0.204958982505758
2.728	0.206789351595435
2.75	0.205424252114695
2.772	0.20436897262833
2.794	0.205155688174275
2.816	0.205988734752864
2.838	0.205700251943505
2.86	0.205871806313155
2.882	0.204855805112146
2.904	0.204088286566465
2.926	0.20432228016271
2.948	0.204968830361959
2.97	0.205201006236808
2.992	0.203873828493223
3.014	0.204597066160441
3.036	0.204465674637063
3.058	0.203718245637826
3.08	0.203774666055756
3.102	0.204188949214273
3.124	0.203374820735026
3.146	0.202703566381362
3.168	0.204328877397843
3.19	0.204137775075627
3.212	0.202578402592942
3.234	0.20194585939081
3.256	0.203808442975725
3.278	0.202755621095458
3.3	0.201751957798771
3.322	0.202284447427189
3.344	0.202805763794083
3.366	0.202575668293772
3.388	0.202717179996067
3.41	0.203173256247925
3.432	0.202353084028785
3.454	0.202268949779043
3.476	0.203351451710832
3.498	0.2038799833858
3.52	0.202746995953363
3.542	0.203112303297012
3.564	0.20223640812032
3.586	0.202151560947152
3.608	0.202686544655438
3.63	0.202172291493492
3.652	0.202361422264587
3.674	0.201632156746124
3.696	0.201887458109511
3.718	0.201941237379362
3.74	0.201711036977528
3.762	0.202342014823153
3.784	0.201948050163718
3.806	0.201341699362175
3.828	0.201901147204367
3.85	0.202161759599962
3.872	0.202497150273856
3.894	0.202124741928763
3.916	0.20146062942279
3.938	0.203421183637391
3.96	0.202188503919848
3.982	0.202602602477376
4.004	0.201402525665871
4.026	0.202446664977659
4.048	0.201929080460176
4.07	0.201265428167882
4.092	0.202449341378967
4.114	0.202294974813401
4.136	0.203149512862628
4.158	0.202201968503106
4.18	0.202046489423749
4.202	0.202469040650484
4.224	0.203868435846805
4.246	0.203235594689568
4.268	0.200960476412766
4.29	0.201499388626058
4.312	0.201479286317773
4.334	0.201303443899734
4.356	0.201546513565267
4.378	0.201621068123243
4.4	0.201659107222178
4.422	0.202112747729852
4.444	0.201115465547566
4.466	0.201270297184548
4.488	0.200906574417941
4.51	0.201502404068182
4.532	0.201370014879992
4.554	0.20114274708776
4.576	0.200749047874092
4.598	0.200514613678307
4.62	0.199933489034691
4.642	0.200818910302871
4.664	0.200859527364488
4.686	0.201441545935399
4.708	0.201364296452611
4.73	0.202327279114
4.752	0.200681967584069
4.774	0.200824338175216
4.796	0.201350948912729
4.818	0.201443891925372
4.84	0.200214397320816
4.862	0.201807565872411
4.884	0.200744345756188
4.906	0.200170904853774
4.928	0.200962792865092
4.95	0.201519949319217
4.972	0.201277178106017
4.994	0.201135958177002
5.016	0.201718948471308
5.038	0.20003533427583
5.06	0.200432029586859
5.082	0.200041552923754
5.104	0.200359268662894
5.126	0.201925187612475
5.148	0.201331513429409
5.17	0.199990408823728
5.192	0.200416629420472
5.214	0.201369533418166
5.236	0.201147609583426
5.258	0.200433169084116
5.28	0.19971414429876
5.302	0.19988032412397
5.324	0.201050168093847
5.346	0.200960140873012
5.368	0.200344508671204
5.39	0.200092747172119
5.412	0.200860197291959
5.434	0.200426029933923
5.456	0.200580291330976
5.478	0.200246730128041
5.5	0.198629154993646
5.522	0.198720049221642
5.544	0.199256206736601
5.566	0.19875339030309
5.588	0.198708962048179
5.61	0.197493572315694
5.632	0.198122394696063
5.654	0.199809558247653
5.676	0.200668346159581
5.698	0.197966912597096
5.72	0.19830713247481
5.742	0.198163805079268
5.764	0.198269231162961
5.786	0.199551851866336
5.808	0.198886869289858
5.83	0.198163992870966
5.852	0.198946944164732
5.874	0.198423590434682
5.896	0.197023553198725
5.918	0.197814099714498
5.94	0.198810636250862
5.962	0.198548011467432
5.984	0.198497865745213
6.006	0.198265327672084
6.028	0.198489528816366
6.05	0.198672385403475
6.072	0.199367348530064
6.094	0.198696301685692
6.116	0.199409671034
6.138	0.198390477223764
6.16	0.198949628538644
6.182	0.197544429994217
6.204	0.198649819206989
6.226	0.198631734787772
6.248	0.198720930343414
6.27	0.198760640453429
6.292	0.19776538246997
6.314	0.199078963465559
6.336	0.19830610301676
6.358	0.196732740425797
6.38	0.196117802828106
6.402	0.196527299718443
6.424	0.197075716050347
6.446	0.196860817725708
6.468	0.198198295872472
6.49	0.197909591199323
6.512	0.197766973172375
6.534	0.198689400840244
6.556	0.19934789653627
6.578	0.198730124350618
6.6	0.197791922978218
6.622	0.197397904819654
6.644	0.1981581773017
6.666	0.198827861998431
6.688	0.198506586087512
6.71	0.197302890197546
6.732	0.198267404791392
6.754	0.198532787019973
6.776	0.197616242157052
6.798	0.198092106398603
6.82	0.197438911429932
6.842	0.197622420804443
6.864	0.198358182871633
6.886	0.198621845686079
6.908	0.197109939867059
6.93	0.197578680295377
6.952	0.196857012433318
6.974	0.197260310597205
6.996	0.197834288526731
7.018	0.197784209703539
7.04	0.198119886572072
7.062	0.19799757718787
7.084	0.197249217329846
7.106	0.197105333024542
7.128	0.19712308482543
7.15	0.197998533252415
7.172	0.198017680647236
7.194	0.198667712565801
7.216	0.199183415602013
7.238	0.198965707361731
7.26	0.198286313776187
7.282	0.197383029603039
7.304	0.19938330264122
7.326	0.197948815546453
7.348	0.198374761202939
7.37	0.198864141432697
7.392	0.198131804820474
7.414	0.198214457365401
7.436	0.19860404282292
7.458	0.198782303557499
7.48	0.197825583509014
7.502	0.199402251608916
7.524	0.198468957333999
7.546	0.198310576800805
7.568	0.197287911732238
7.59	0.198920102289867
7.612	0.198791103700429
7.634	0.199255457403324
7.656	0.198230299099861
7.678	0.198422246004446
7.7	0.198256418991621
7.722	0.19777421833211
7.744	0.196939979497013
7.766	0.198092579916904
7.788	0.198196294555301
7.81	0.197110688406337
7.832	0.195837943462099
7.854	0.196623155347043
7.876	0.197149111350961
7.898	0.197530409667284
7.92	0.196844267977047
7.942	0.196453931388454
7.964	0.196310447104544
7.986	0.195982262706215
8.008	0.19652868640048
8.03	0.19597791738761
8.052	0.196170678955121
8.074	0.196316475237574
8.096	0.19665045640213
8.118	0.196316861142689
8.14	0.196845383435652
8.162	0.197569336108271
8.184	0.197086298581779
8.206	0.196576657959121
8.228	0.196880968050577
8.25	0.196905120948445
8.272	0.197705447907049
8.294	0.197522657434553
8.316	0.195701186247397
8.338	0.196044698902849
8.36	0.196659679928504
8.382	0.196938147846668
8.404	0.197121318095991
8.426	0.196301057497025
8.448	0.196070026961558
8.47	0.196709762020578
8.492	0.197352840301204
8.514	0.197202833482149
8.536	0.196048480897859
8.558	0.197210107471882
8.58	0.19661286301584
8.602	0.197360865937473
8.624	0.197702005171771
8.646	0.197454947508928
8.668	0.197233252120155
8.69	0.197360106408497
8.712	0.197420776832699
8.734	0.196276801773929
8.756	0.196427373513949
8.778	0.196475333138494
8.8	0.197083850556102
8.822	0.196562803515163
8.844	0.196002200134034
8.866	0.195504146954988
8.888	0.195334771928882
8.91	0.195760796850107
8.932	0.196187033251778
8.954	0.195364516397679
8.976	0.19568015654676
8.998	0.195271858637574
9.02	0.195545706213571
9.042	0.196267131339392
9.064	0.196505871914948
9.086	0.196116351013387
9.108	0.195722922377195
9.13	0.195467358835092
9.152	0.194637295103095
9.174	0.195184613676694
9.196	0.19529069689062
9.218	0.194159543588088
9.24	0.194519849614493
9.262	0.196117814902198
9.284	0.196386382065772
9.306	0.195107873795983
9.328	0.19520536625356
9.35	0.194538618135841
9.372	0.195210183508944
9.394	0.195020263876542
9.416	0.194335776150375
9.438	0.195938614010647
9.46	0.194488356315163
9.482	0.194060801934425
9.504	0.195865894171312
9.526	0.194684091946576
9.548	0.196047326956918
9.57	0.195857395088211
9.592	0.195384888651585
9.614	0.194522656677623
9.636	0.195458558918313
9.658	0.19393006691108
9.68	0.194719202681714
9.702	0.195732387353707
9.724	0.196239119584675
9.746	0.195650437669321
9.768	0.195831428715119
9.79	0.195692978306199
9.812	0.194596844197539
9.834	0.194704079354944
9.856	0.193381326968138
9.878	0.19494451828449
9.9	0.194303265588892
9.922	0.19450378917878
9.944	0.193850141031764
9.966	0.194182097594934
9.988	0.194812572487656
10.01	0.195098768322012
10.032	0.194296906721506
10.054	0.194769393390967
10.076	0.194451404726817
10.098	0.194280754314993
10.12	0.195390233066821
10.142	0.196502313670721
10.164	0.19767114254905
10.186	0.196855019717056
10.208	0.195333314927209
10.23	0.194349769304955
10.252	0.194845695120721
10.274	0.194225139312209
10.296	0.194005960898615
10.318	0.19508669897849
10.34	0.195489814972247
10.362	0.19450653768775
10.384	0.194533396867275
10.406	0.194264282804402
10.428	0.194085916686197
10.45	0.195400827403427
10.472	0.195340845537599
10.494	0.195815512728977
10.516	0.194192689938852
10.538	0.193657673432534
10.56	0.193057532886027
10.582	0.193920481053506
10.604	0.194260378177077
10.626	0.194818379997815
10.648	0.193817078266536
10.67	0.192883017596063
10.692	0.194592777068422
10.714	0.195248518377198
10.736	0.19528028368671
10.758	0.195188595350751
10.78	0.195741669059162
10.802	0.195539137346719
10.824	0.194202447427618
10.846	0.195282117267505
10.868	0.194516206470312
10.89	0.194291080886933
10.912	0.195086678400595
10.934	0.195362793923942
10.956	0.195739924296035
10.978	0.195469761921679
11	0.194535580914518
11.022	0.194914174550159
11.044	0.195040896216669
11.066	0.193851931478099
11.088	0.194627544005315
11.11	0.195636282480865
11.132	0.196127381433319
11.154	0.194396124503249
11.176	0.193449065353871
11.198	0.194676427906226
11.22	0.194028082869636
11.242	0.193923232752281
11.264	0.195165404285466
11.286	0.194835670971574
11.308	0.194102628058064
11.33	0.193616692997228
11.352	0.192915148558921
11.374	0.194042506426138
11.396	0.194787649683456
11.418	0.193732235755303
11.44	0.193803881389416
11.462	0.193447035506341
11.484	0.193893017977703
11.506	0.192965690771065
11.528	0.192582326321541
11.55	0.193450373255858
11.572	0.193081832767866
11.594	0.192010345966578
11.616	0.193066094617594
11.638	0.192408302034158
11.66	0.191808833353211
11.682	0.191816043049449
11.704	0.192009360933337
11.726	0.192800122646963
11.748	0.19181099435795
11.77	0.193423280702881
11.792	0.193274460486633
11.814	0.193983723072113
11.836	0.191861712846911
11.858	0.191573933116533
11.88	0.191679732823536
11.902	0.192804035208955
11.924	0.192696223728571
11.946	0.191591993598792
11.968	0.19143444351675
11.99	0.193671208180267
12.012	0.192708303278008
12.034	0.192256452971916
12.056	0.192690637511389
12.078	0.193850151149457
12.1	0.192980313724951
12.122	0.194047914673477
12.144	0.193830733703716
12.166	0.194284432478161
12.188	0.194110607260712
12.21	0.1945091883487
12.232	0.194606400038561
12.254	0.192940669476193
12.276	0.193129074893302
12.298	0.193376553678196
12.32	0.193515502891482
12.342	0.193748000348898
12.364	0.193515416308544
12.386	0.193032113585462
12.408	0.193409577527303
12.43	0.1940318533788
12.452	0.194870751760272
12.474	0.194424547729609
12.496	0.193865238015073
12.518	0.194023370968332
12.54	0.193264053816912
12.562	0.19443538290991
12.584	0.194301318284103
12.606	0.193061568726513
12.628	0.193735692767383
12.65	0.193106631173087
12.672	0.193330176353348
12.694	0.194335677921199
12.716	0.194544356353501
12.738	0.194785100794482
12.76	0.193623532107371
12.782	0.194195531603433
12.804	0.192755327655442
12.826	0.193221447083323
12.848	0.192519784142094
12.87	0.193175290374049
12.892	0.192391475755886
12.914	0.192004158114376
12.936	0.192002558967747
12.958	0.19222887999207
12.98	0.192587730800305
13.002	0.193625052496946
13.024	0.192932390209245
13.046	0.193167815932079
13.068	0.191847318918271
13.09	0.1933108065324
13.112	0.193036352772554
13.134	0.194310790937894
13.156	0.193583796566087
13.178	0.193350501627043
13.2	0.193297204814467
13.222	0.192730442467889
13.244	0.192722043827505
13.266	0.19225516094932
13.288	0.192701135996792
13.31	0.192660349297563
13.332	0.192732765429633
13.354	0.192456042391197
13.376	0.191747050010741
13.398	0.191811141506001
13.42	0.190489392102865
13.442	0.192915825905093
13.464	0.192930589146628
13.486	0.193122084808948
13.508	0.191823499254729
13.53	0.191324166397305
13.552	0.192043860503809
13.574	0.192127884922719
13.596	0.193073697261922
13.618	0.192446228926223
13.64	0.192339628040674
13.662	0.192412443427237
13.684	0.194371956616283
13.706	0.195009138232045
13.728	0.193638770340544
13.75	0.193528912723954
13.772	0.193061108828391
13.794	0.192414773025755
13.816	0.193660649216117
13.838	0.192316111501817
13.86	0.192482936164061
13.882	0.19341243554599
13.904	0.19243122713642
13.926	0.192882845743796
13.948	0.193791796748028
13.97	0.192882256779387
13.992	0.192936011745335
14.014	0.192844202035832
14.036	0.191907714711948
14.058	0.192430563660585
14.08	0.190371311673017
14.102	0.191443039434574
14.124	0.189744418761946
14.146	0.190937666510573
14.168	0.192591160470622
14.19	0.191865256035594
14.212	0.192474256862886
14.234	0.19215251555091
14.256	0.192434250733773
14.278	0.193463274415295
14.3	0.191736730888035
14.322	0.192412772350105
14.344	0.193350798819888
14.366	0.194358907446984
14.388	0.193351280018881
14.41	0.193207303884394
14.432	0.193756455585379
14.454	0.193602433347064
14.476	0.192408577288427
14.498	0.193169663104979
14.52	0.192238334483879
14.542	0.192863989271622
14.564	0.192124579326695
14.586	0.191905403271241
14.608	0.191717507764102
14.63	0.192465863233706
14.652	0.191691178464338
14.674	0.191947484820596
14.696	0.191919897736233
14.718	0.192584531705341
14.74	0.194182070746059
14.762	0.19175988689207
14.784	0.192011522348376
14.806	0.191970404160099
14.828	0.191402080698005
14.85	0.191752870940207
14.872	0.191485308422122
14.894	0.192109897767452
14.916	0.192180355615242
14.938	0.192100069771628
14.96	0.192105241469526
14.982	0.19201088676771
15.004	0.19277026512295
15.026	0.192859240888477
15.048	0.192762066482365
15.07	0.190976588294886
15.092	0.191930983486461
15.114	0.191801146861407
15.136	0.191830087920974
15.158	0.192901612111827
15.18	0.193320397995661
15.202	0.192847073430701
15.224	0.193047972112774
15.246	0.193126709002346
15.268	0.192591173708659
15.29	0.191836048227283
15.312	0.192097016719726
15.334	0.192261605347051
15.356	0.191492220777942
15.378	0.192422376752343
15.4	0.191910766793161
15.422	0.191081932872259
15.444	0.192880345722033
15.466	0.19251636211247
15.488	0.192367356529082
15.51	0.192987232071124
15.532	0.19127671920916
15.554	0.190961243186736
15.576	0.191787254151934
15.598	0.191251201702626
15.62	0.19086795084382
15.642	0.193268593231211
15.664	0.192728852398956
15.686	0.193322398042207
15.708	0.193045235300927
15.73	0.194236672427724
15.752	0.192634668461915
15.774	0.193863242702849
15.796	0.193255242712984
15.818	0.193736474616429
15.84	0.193361731460864
15.862	0.19378890561934
15.884	0.192348247323431
15.906	0.193740696114927
15.928	0.194489539795329
15.95	0.193051683068126
15.972	0.193178227083242
15.994	0.1931385396594
16.016	0.19336055717986
16.038	0.192920625532205
16.06	0.191337433750966
16.082	0.193574966663829
16.104	0.19329858974749
16.126	0.194081692791982
16.148	0.193567486794023
16.17	0.193935303245657
16.192	0.193871292748933
16.214	0.193482820276495
16.236	0.193398954645525
16.258	0.193406117672321
16.28	0.194468123907355
16.302	0.19380762245478
16.324	0.193232348682999
16.346	0.192062225765775
16.368	0.193311023343323
16.39	0.192962120462571
16.412	0.192764978100362
16.434	0.192939909333444
16.456	0.192766069005796
16.478	0.193077870662634
16.5	0.192355204136444
16.522	0.192785983131945
16.544	0.19179617214969
16.566	0.191123513883197
16.588	0.190604621082044
16.61	0.191504275005512
16.632	0.192568487561653
16.654	0.191778257323554
16.676	0.192034109569226
16.698	0.190844388925626
16.72	0.191563734206714
16.742	0.190567865150118
16.764	0.190725462653699
16.786	0.190448048824138
16.808	0.19140555374331
16.83	0.19162477330649
16.852	0.192078757780837
16.874	0.191894927296084
16.896	0.191540144239722
16.918	0.191923328829931
16.94	0.191867876431006
16.962	0.19083994627006
16.984	0.190539699704857
17.006	0.191488144649969
17.028	0.190380604523408
17.05	0.190100961126956
17.072	0.190780546458685
17.094	0.190921072022887
17.116	0.191199929871667
17.138	0.191551874916094
17.16	0.1918523955058
17.182	0.191514801792248
17.204	0.19291547410423
17.226	0.192692661677617
17.248	0.191650386862302
17.27	0.192685105395734
17.292	0.191846179676721
17.314	0.191827964883924
17.336	0.191842964383939
17.358	0.191521600688063
17.38	0.192297517776371
17.402	0.192093415655606
17.424	0.191901287739709
17.446	0.193387787053802
17.468	0.193776333000773
17.49	0.192634985739814
17.512	0.19208048088393
17.534	0.192624557954777
17.556	0.192408278839407
17.578	0.191951846951542
17.6	0.19271619293626
17.622	0.192264868398734
17.644	0.192309772216167
17.666	0.192963759864132
17.688	0.192154496983553
17.71	0.192099268267185
17.732	0.192667967284961
17.754	0.192248842861838
17.776	0.193384273898801
17.798	0.192369146982232
17.82	0.192129329165058
17.842	0.192411309089969
17.864	0.192544185480065
17.886	0.192118114257401
17.908	0.191362315513091
17.93	0.193002519895729
17.952	0.193882300270772
17.974	0.193936899084659
17.996	0.193709259996387
18.018	0.193457025367635
18.04	0.193815841512289
18.062	0.193813692157216
18.084	0.191555136967328
18.106	0.191870494178892
18.128	0.19208904379532
18.15	0.192851659109276
18.172	0.192954622138692
18.194	0.19285179778514
18.216	0.19173219799123
18.238	0.191803383679987
18.26	0.191375210633994
18.282	0.191482053525049
18.304	0.19197866035926
18.326	0.192071937858201
18.348	0.191119119264557
18.37	0.191658312390812
18.392	0.191973186522132
18.414	0.192935769114506
18.436	0.193327445706024
18.458	0.192797674660367
18.48	0.19263103175165
18.502	0.191829422768758
18.524	0.191688553238582
18.546	0.191724751103958
18.568	0.193266894825445
18.59	0.191084070975539
18.612	0.192692157529072
18.634	0.192721052686275
18.656	0.192457390935932
18.678	0.192270508199321
18.7	0.192488319396354
18.722	0.191522495026739
18.744	0.193707557720712
18.766	0.194508550387191
18.788	0.194369587708139
18.81	0.192925462963189
18.832	0.192663778279212
18.854	0.192477462248014
18.876	0.191889690756568
18.898	0.191793037341797
18.92	0.192585883359623
18.942	0.192845622230744
18.964	0.192969592942051
18.986	0.193113180714659
19.008	0.192669383990856
19.03	0.19160401773723
19.052	0.191979424090928
19.074	0.191869516578291
19.096	0.192404564474016
19.118	0.191806354528339
19.14	0.192365512241779
19.162	0.192232743700868
19.184	0.193207211906077
19.206	0.19277603480639
19.228	0.192403018162945
19.25	0.192989376731217
19.272	0.191956124542564
19.294	0.19236290009596
19.316	0.191807842981515
19.338	0.19107131173459
19.36	0.190557164262103
19.382	0.191650183752253
19.404	0.191609949114291
19.426	0.192147780727859
19.448	0.190161071494345
19.47	0.191112200927595
19.492	0.191247179681624
19.514	0.192526802769197
19.536	0.19147423877133
19.558	0.190625081208285
19.58	0.190069515226091
19.602	0.190194190443484
19.624	0.190496965795267
19.646	0.190657945560217
19.668	0.191265121717383
19.69	0.192054098854541
19.712	0.191823866205907
19.734	0.191138907444115
19.756	0.191602159296236
19.778	0.1913456347209
19.8	0.191432758524239
19.822	0.191496330240516
19.844	0.191963972936407
19.866	0.191301787315766
19.888	0.192348985258809
19.91	0.190856458676155
19.932	0.190772632255924
19.954	0.192846560887404
19.976	0.192250160187081
19.998	0.192640026238341
20.02	0.193519454477925
20.042	0.192483002782315
20.064	0.190524070818674
20.086	0.191270850802631
20.108	0.190462178343598
20.13	0.191008091185547
20.152	0.190454371987584
20.174	0.190679422849395
20.196	0.191529833772491
20.218	0.19033223778195
20.24	0.18972061619913
20.262	0.190791165057236
20.284	0.191135232787888
20.306	0.191914511063927
20.328	0.192978395672887
20.35	0.192907133713133
20.372	0.191516610518689
20.394	0.192502133819315
20.416	0.192051683108848
20.438	0.190945688815996
20.46	0.191844870135534
20.482	0.192208943196913
20.504	0.191723464360314
20.526	0.190932181668505
20.548	0.191636056074963
20.57	0.190773107577462
20.592	0.191493536459356
20.614	0.191341584626152
20.636	0.189369884599217
20.658	0.1906430943929
20.68	0.191308513052419
20.702	0.191424978185745
20.724	0.189194361436827
20.746	0.189193086387597
20.768	0.19080998106667
20.79	0.190777141494972
20.812	0.190762882971928
20.834	0.191477192851378
20.856	0.190042141508088
20.878	0.190170788774982
20.9	0.191112433370088
20.922	0.191676911082909
20.944	0.19205402617451
20.966	0.192217041207491
20.988	0.190718242158309
21.01	0.190534611633378
21.032	0.192560282289547
21.054	0.192133685011493
21.076	0.192590848454671
21.098	0.1924416802121
21.12	0.191447821267609
21.142	0.191581214854393
21.164	0.191327906027705
21.186	0.19174494182491
21.208	0.190905409538914
21.23	0.191896467603982
21.252	0.191613939952374
21.274	0.19053124136175
21.296	0.191171395734651
21.318	0.19193984261911
21.34	0.190786933697019
21.362	0.189670597803779
21.384	0.190728971873257
21.406	0.190699816584683
21.428	0.191157738359668
21.45	0.190824869049715
21.472	0.190847682681612
21.494	0.190430808561415
21.516	0.190497131214806
21.538	0.191259507621739
21.56	0.191011980116224
21.582	0.191683587079347
21.604	0.191554957532009
21.626	0.191455147126541
21.648	0.191188099253006
21.67	0.191206627551676
21.692	0.1921544757363
21.714	0.191874421959199
21.736	0.192037180899656
21.758	0.192000578646034
21.78	0.191618769629576
21.802	0.190207534255958
21.824	0.190161620374451
21.846	0.191738856466079
21.868	0.192222539341332
21.89	0.190829609886466
21.912	0.192865606835666
21.934	0.192490608150494
21.956	0.193057519222283
21.978	0.191978143260122
22	0.190497909909493
