# Supplementary material for: Introgression and disruption of migration routes have shaped the genetic integrity of wildebeest populations
Source: Nat Commun. 2024 Apr 12;15:2921. doi: 10.1038/s41467-024-47015-y (PMC11014984; doi:10.1038/s41467-024-47015-y)
Supplement: Supplementary file 10 — Source Data [file 41467_2024_47015_MOESM10_ESM.zip › source_data/SuppFig6.LDdecay/B.Ovita.LDdecay.txt]

Distance	r2
0.011	0.408855399388922
0.022	0.305897349086065
0.033	0.285122825394821
0.044	0.278260551085184
0.055	0.275118349660464
0.066	0.270784144806196
0.077	0.269659692894914
0.088	0.268597812011122
0.099	0.265563225434368
0.11	0.266895434200919
0.121	0.265736973967105
0.132	0.263568186146699
0.143	0.263863760841002
0.154	0.26117108513439
0.165	0.260567735363355
0.176	0.26036088971591
0.187	0.259480940109729
0.198	0.260765867613536
0.209	0.261365932712873
0.22	0.260668288765682
0.231	0.258959379796061
0.242	0.259381902592036
0.253	0.260321667676338
0.264	0.261126762582689
0.275	0.258732045008603
0.286	0.258895001008947
0.297	0.257665891066766
0.308	0.257308085460051
0.319	0.257826064682274
0.33	0.255537026505363
0.341	0.25717937948922
0.352	0.256564010035498
0.363	0.256946225554747
0.374	0.257496970500901
0.385	0.257257637644199
0.396	0.258099220514239
0.407	0.254905450070384
0.418	0.256227306502197
0.429	0.255337893344258
0.44	0.256376526584785
0.451	0.25721082422669
0.462	0.2548231735186
0.473	0.253151412263256
0.484	0.253333658530747
0.495	0.254680713222518
0.506	0.25597954901661
0.517	0.254839959017693
0.528	0.254342539518474
0.539	0.254638436088721
0.55	0.25421007150856
0.561	0.254303727801875
0.572	0.254011764517099
0.583	0.253637243553824
0.594	0.253004618803403
0.605	0.252705798091155
0.616	0.252707752539121
0.627	0.253029649822671
0.638	0.253431015521835
0.649	0.254147050068272
0.66	0.254125829232359
0.671	0.252306397180368
0.682	0.25336814681441
0.693	0.253064142997402
0.704	0.253322638685654
0.715	0.251632232289966
0.726	0.253063399867068
0.737	0.254363820173118
0.748	0.253246825937393
0.759	0.25567591761206
0.77	0.254649465904368
0.781	0.254829839055852
0.792	0.253404606259181
0.803	0.253830113708809
0.814	0.252526643631882
0.825	0.25284185802902
0.836	0.253593373969481
0.847	0.254911584868966
0.858	0.254813775938417
0.869	0.253627763310946
0.88	0.254306024315946
0.891	0.254053906825507
0.902	0.255000696378799
0.913	0.253876142975704
0.924	0.250521446658311
0.935	0.25255324889162
0.946	0.253163557765243
0.957	0.252608172116173
0.968	0.252109378618961
0.979	0.253327115254494
0.99	0.253287284332158
1.001	0.252780802939682
1.012	0.251327502637366
1.023	0.252921632546948
1.034	0.254342008234361
1.045	0.254019948019736
1.056	0.253087050372912
1.067	0.252107805592067
1.078	0.251293282134974
1.089	0.251162234658156
1.1	0.251285681457591
1.111	0.251143750490319
1.122	0.251626869608088
1.133	0.253852169514724
1.144	0.252825189155307
1.155	0.251797048119661
1.166	0.252744768709094
1.177	0.251201043038039
1.188	0.251486646787516
1.199	0.252147937988673
1.21	0.252426887223882
1.221	0.250782029767282
1.232	0.251630169535297
1.243	0.250970983338227
1.254	0.25057032982917
1.265	0.249998640941743
1.276	0.250280129126755
1.287	0.250154036669272
1.298	0.250668349031086
1.309	0.249974605443041
1.32	0.25041484595831
1.331	0.250190090815671
1.342	0.248388507680827
1.353	0.248240246728178
1.364	0.24835375021031
1.375	0.249514997457268
1.386	0.249443724456425
1.397	0.25038856736279
1.408	0.25001774472818
1.419	0.249266721291662
1.43	0.249413496336133
1.441	0.249944244944959
1.452	0.249846189017875
1.463	0.248600080897331
1.474	0.25065171191543
1.485	0.251797007825874
1.496	0.251631270756528
1.507	0.250446011635075
1.518	0.251207719243326
1.529	0.250707087404706
1.54	0.25138677015115
1.551	0.24988566452645
1.562	0.249710593701281
1.573	0.247950095251667
1.584	0.247989593327771
1.595	0.248509075488217
1.606	0.247723158045656
1.617	0.248542277405197
1.628	0.250057748514349
1.639	0.248428379602762
1.65	0.24739765032638
1.661	0.249096189402008
1.672	0.247942713302779
1.683	0.247646795910876
1.694	0.247690111786815
1.705	0.247928888337101
1.716	0.248107453878989
1.727	0.248178727512148
1.738	0.248154085008389
1.749	0.247093013428982
1.76	0.249133488134689
1.771	0.246919632569481
1.782	0.248485319579212
1.793	0.250506659688132
1.804	0.248007871454702
1.815	0.247975778317115
1.826	0.247628885440257
1.837	0.248101960670904
1.848	0.24694562058935
1.859	0.247380234949641
1.87	0.247386641900349
1.881	0.24880684756669
1.892	0.248054147058645
1.903	0.247431328218687
1.914	0.247532166626039
1.925	0.248384720633694
1.936	0.246712613808018
1.947	0.245886727332826
1.958	0.245322700415836
1.969	0.24507115057506
1.98	0.246412453012348
1.991	0.247671890698449
2.002	0.247813980862737
2.013	0.246297818501143
2.024	0.247125755788139
2.035	0.247263320734487
2.046	0.24592945278941
2.057	0.245892028294536
2.068	0.24940769448378
2.079	0.248389510208448
2.09	0.248061837789094
2.101	0.248032092049166
2.112	0.247295445057822
2.123	0.247022788874389
2.134	0.246569349578296
2.145	0.247845808602339
2.156	0.246070271917487
2.167	0.246848369096001
2.178	0.245177865990845
2.189	0.246135151517057
2.2	0.245007070065296
2.211	0.246553500763628
2.222	0.246071700545383
2.233	0.246649584595642
2.244	0.247401991533329
2.255	0.245839110199787
2.266	0.244945091899648
2.277	0.247271635473471
2.288	0.248197544727301
2.299	0.247770265666752
2.31	0.248235600042669
2.321	0.24655728722999
2.332	0.245317940029019
2.343	0.247202308717368
2.354	0.248752630099795
2.365	0.246254641981216
2.376	0.245619870510085
2.387	0.244204664716048
2.398	0.245158425882988
2.409	0.247070068265367
2.42	0.244792713843147
2.431	0.244926029085041
2.442	0.247640705926923
2.453	0.246253960545083
2.464	0.245375771149037
2.475	0.245743019056922
2.486	0.245019013967638
2.497	0.245662587281685
2.508	0.244956810579349
2.519	0.247053577746729
2.53	0.245140092651262
2.541	0.244188517577707
2.552	0.24397496347067
2.563	0.245375591823404
2.574	0.244235770363715
2.585	0.245425266934192
2.596	0.244360384249619
2.607	0.245558702911742
2.618	0.245736624895352
2.629	0.246178271176245
2.64	0.245373217111458
2.651	0.243975974029228
2.662	0.24448964036638
2.673	0.244687679662809
2.684	0.244900309088168
2.695	0.244758622305851
2.706	0.243740011171781
2.717	0.24418294571878
2.728	0.243417692895518
2.739	0.243443606135834
2.75	0.243262916041212
2.761	0.243017161519429
2.772	0.244010183121082
2.783	0.244387421576977
2.794	0.245558413320832
2.805	0.246131311675594
2.816	0.244799565571303
2.827	0.245653512269208
2.838	0.244209836698617
2.849	0.243716184910977
2.86	0.244622482815917
2.871	0.244104726342338
2.882	0.24313359769153
2.893	0.243214257132322
2.904	0.243376203211221
2.915	0.244558394703341
2.926	0.243601637809123
2.937	0.24422126245063
2.948	0.242846779376959
2.959	0.241810390760643
2.97	0.242717330689144
2.981	0.242933739341701
2.992	0.240736386264067
3.003	0.242401162465908
3.014	0.24215996604999
3.025	0.242226189382816
3.036	0.241492677831847
3.047	0.241926699459889
3.058	0.243853639037752
3.069	0.242676742675597
3.08	0.242506180763754
3.091	0.243426151895506
3.102	0.245038285166207
3.113	0.242919054590273
3.124	0.242719366751335
3.135	0.243146836424993
3.146	0.243865245030597
3.157	0.243022369239935
3.168	0.243654163801868
3.179	0.241442687316595
3.19	0.243661002571803
3.201	0.242548106165614
3.212	0.241691078640794
3.223	0.241362019845522
3.234	0.243450749773311
3.245	0.241406828040916
3.256	0.241630917027324
3.267	0.242369478270073
3.278	0.244198294775537
3.289	0.243403819088416
3.3	0.241832191774213
3.311	0.241659509918401
3.322	0.24280832922616
3.333	0.241113313939833
3.344	0.243148132207575
3.355	0.243431035571843
3.366	0.243735491844298
3.377	0.242933262143761
3.388	0.240418520764643
3.399	0.241047070993163
3.41	0.241301929153021
3.421	0.240140736323227
3.432	0.240691526957556
3.443	0.242266668882327
3.454	0.240792745162306
3.465	0.241909096762995
3.476	0.243992048285362
3.487	0.242676301679071
3.498	0.242847009410739
3.509	0.241897687161465
3.52	0.24079588056845
3.531	0.242155005006565
3.542	0.242573271842867
3.553	0.24300792780386
3.564	0.243386807610206
3.575	0.242642054896726
3.586	0.24252402169857
3.597	0.242181763250796
3.608	0.241845862852725
3.619	0.240423266446411
3.63	0.239665486420034
3.641	0.241425751103325
3.652	0.239489355491223
3.663	0.239901190659503
3.674	0.240965319084889
3.685	0.241797168488539
3.696	0.239343823449667
3.707	0.241595915291876
3.718	0.240405744969431
3.729	0.239858347505995
3.74	0.240739889503638
3.751	0.240510886199456
3.762	0.238688668524925
3.773	0.238238909118773
3.784	0.24047116180859
3.795	0.239752885565671
3.806	0.24025078273576
3.817	0.241476122435711
3.828	0.240610455337215
3.839	0.24064792754873
3.85	0.24217961713551
3.861	0.241883868188802
3.872	0.24193759241733
3.883	0.24058978176221
3.894	0.241244954896796
3.905	0.240934705996336
3.916	0.240751810524781
3.927	0.240489262546601
3.938	0.241221917603609
3.949	0.241118877858265
3.96	0.240182824050799
3.971	0.239994546682455
3.982	0.239872349045607
3.993	0.239425709817624
4.004	0.239197081997255
4.015	0.239010349990109
4.026	0.23943086956995
4.037	0.238313213147063
4.048	0.238518483811907
4.059	0.239775057966135
4.07	0.238465416924249
4.081	0.239518535032078
4.092	0.239401621236792
4.103	0.240519741189693
4.114	0.238933971751419
4.125	0.239276393241555
4.136	0.238617194350552
4.147	0.240044730319563
4.158	0.238973511857791
4.169	0.23981918514225
4.18	0.240709691676449
4.191	0.241879212633259
4.202	0.240776958002863
4.213	0.240415166492097
4.224	0.238999708928084
4.235	0.240287823558967
4.246	0.238081971488056
4.257	0.2397481516702
4.268	0.238195622734034
4.279	0.238651134847926
4.29	0.238870643645296
4.301	0.238340571759974
4.312	0.239085392709923
4.323	0.240381730572042
4.334	0.23913011894435
4.345	0.239548065294141
4.356	0.240210321974438
4.367	0.239900192050248
4.378	0.239919215064949
4.389	0.237703166470768
4.4	0.239957599263341
4.411	0.237759290485307
4.422	0.239582551055775
4.433	0.239972927995577
4.444	0.23956588203811
4.455	0.239292772832069
4.466	0.238074886612419
4.477	0.238320075747134
4.488	0.239220508991468
4.499	0.237786486142094
4.51	0.238139261590089
4.521	0.238461196653134
4.532	0.238380735506205
4.543	0.23769491638242
4.554	0.238232546224683
4.565	0.23932286818055
4.576	0.239074564742699
4.587	0.239069381195263
4.598	0.237987749645949
4.609	0.237026946015427
4.62	0.236528745620438
4.631	0.237304295071614
4.642	0.237901673457259
4.653	0.237141815911892
4.664	0.237168576639512
4.675	0.236731815802866
4.686	0.237839626956195
4.697	0.239101760105682
4.708	0.238911716844152
4.719	0.238070434053359
4.73	0.238533762236116
4.741	0.23763145482404
4.752	0.237476540918567
4.763	0.237770243244507
4.774	0.238394097378462
4.785	0.237647567456185
4.796	0.239505105284875
4.807	0.238823576238455
4.818	0.237961009873046
4.829	0.236280143671712
4.84	0.238413658581659
4.851	0.238275057269042
4.862	0.237736207533144
4.873	0.23889888425142
4.884	0.237352514414903
4.895	0.236355315651853
4.906	0.23702798975067
4.917	0.237014177742192
4.928	0.236456842550194
4.939	0.236944791618991
4.95	0.235793339387029
4.961	0.236777151616285
4.972	0.236871480093663
4.983	0.237851394180559
4.994	0.236778396148278
5.005	0.236114906415193
5.016	0.235783842924755
5.027	0.236304877034075
5.038	0.236855154043479
5.049	0.238902323840797
5.06	0.237598157994611
5.071	0.237026695185805
5.082	0.237954312727069
5.093	0.238835829938298
5.104	0.23786890243835
5.115	0.239362543656662
5.126	0.237897475419
5.137	0.237864378701729
5.148	0.238538215372363
5.159	0.236304634001234
5.17	0.235957695615963
5.181	0.238006843646195
5.192	0.237899460536235
5.203	0.238209328013163
5.214	0.238005407749495
5.225	0.236854599167391
5.236	0.235546220773013
5.247	0.237023167422912
5.258	0.238246025073835
5.269	0.235632469704467
5.28	0.237614144678724
5.291	0.237124871105047
5.302	0.236833846584269
5.313	0.236739138147303
5.324	0.23694062258664
5.335	0.236192918178333
5.346	0.237816695863145
5.357	0.236383502581674
5.368	0.235177824671601
5.379	0.235830296593768
5.39	0.237559752269389
5.401	0.238150092445655
5.412	0.237917489786898
5.423	0.239358959247635
5.434	0.238595168417302
5.445	0.23618133373251
5.456	0.235728425452526
5.467	0.234891983280837
5.478	0.235856999296266
5.489	0.236272180502335
5.5	0.237061027218242
5.511	0.235147236701575
5.522	0.236968775091694
5.533	0.236845063282605
5.544	0.23654588337766
5.555	0.235992603993466
5.566	0.235934867626301
5.577	0.235874783936001
5.588	0.234511092289431
5.599	0.235254785353118
5.61	0.235797049408103
5.621	0.234174525955518
5.632	0.234387946766869
5.643	0.235833006759813
5.654	0.235807649992542
5.665	0.235672532665849
5.676	0.235153698665799
5.687	0.234967924873951
5.698	0.235906704976336
5.709	0.23414224631915
5.72	0.23496652943761
5.731	0.234570259433483
5.742	0.235251179806357
5.753	0.236564809832163
5.764	0.236969281350916
5.775	0.236509765495566
5.786	0.237641342849264
5.797	0.236650165008643
5.808	0.234987157488496
5.819	0.235751935221853
5.83	0.235898492774001
5.841	0.234979887653922
5.852	0.236004008058854
5.863	0.23597211609455
5.874	0.236842362158861
5.885	0.237600477354042
5.896	0.236711443872403
5.907	0.236518573982316
5.918	0.235259551283986
5.929	0.23439939812809
5.94	0.235920180478782
5.951	0.237103061147223
5.962	0.235210728724601
5.973	0.234998259243187
5.984	0.235803285599723
5.995	0.234665906289437
6.006	0.235228060220859
6.017	0.236430283647521
6.028	0.23497674426473
6.039	0.234758243884553
6.05	0.235349097235539
6.061	0.234861864314887
6.072	0.235569509183492
6.083	0.236111837902138
6.094	0.236466318507903
6.105	0.234878057740996
6.116	0.236361040025442
6.127	0.235479627542982
6.138	0.235629075031797
6.149	0.234727430812059
6.16	0.235127577084375
6.171	0.235896316949434
6.182	0.238180642722555
6.193	0.235817267970672
6.204	0.235815385735075
6.215	0.23510055181358
6.226	0.235179612800933
6.237	0.235835509623954
6.248	0.236001843566066
6.259	0.23519924412813
6.27	0.236281533412319
6.281	0.234703162894938
6.292	0.236108896716172
6.303	0.235463064708771
6.314	0.234046391471964
6.325	0.234983111500357
6.336	0.23570262201145
6.347	0.235214559155224
6.358	0.235783537925686
6.369	0.234709275308918
6.38	0.23498096425966
6.391	0.233978710931765
6.402	0.233771934717233
6.413	0.235291193506811
6.424	0.236146613479785
6.435	0.235500082034585
6.446	0.234677145183662
6.457	0.234448147592932
6.468	0.236701578548989
6.479	0.235538127905721
6.49	0.234741436231293
6.501	0.235204334064969
6.512	0.235048577212649
6.523	0.233966224044121
6.534	0.23483613856871
6.545	0.234284555740166
6.556	0.233350713659359
6.567	0.233384382749839
6.578	0.232577627583316
6.589	0.232717588226176
6.6	0.233038229393677
6.611	0.232536777197507
6.622	0.232359842627366
6.633	0.233013032173182
6.644	0.234272374791837
6.655	0.234744889269847
6.666	0.233776006233705
6.677	0.234869858174748
6.688	0.23396132436238
6.699	0.234740705607479
6.71	0.233800584989305
6.721	0.23368503962792
6.732	0.231839008792795
6.743	0.23100658916252
6.754	0.231966983221278
6.765	0.233248842193277
6.776	0.234771702993364
6.787	0.233604323853258
6.798	0.234214498847411
6.809	0.233946090131282
6.82	0.235360651638921
6.831	0.233917319828521
6.842	0.233038651504335
6.853	0.232789829019485
6.864	0.234320590128313
6.875	0.233311794465094
6.886	0.232375286220443
6.897	0.234028543493066
6.908	0.233707206548061
6.919	0.232978993395588
6.93	0.231537347229173
6.941	0.231786519120238
6.952	0.233047500263094
6.963	0.234208239138732
6.974	0.233474654483623
6.985	0.233049478526579
6.996	0.233272131741152
7.007	0.2324269628772
7.018	0.233486177020362
7.029	0.232769164469837
7.04	0.234712698963302
7.051	0.234012776850189
7.062	0.234080469483585
7.073	0.2353611059976
7.084	0.236187243677682
7.095	0.235804465092539
7.106	0.236192771704002
7.117	0.235912599426333
7.128	0.235802359856306
7.139	0.234306991607099
7.15	0.23547791752002
7.161	0.236040373397883
7.172	0.235517083222691
7.183	0.233956115308243
7.194	0.235188974532118
7.205	0.23398904056401
7.216	0.23395676135653
7.227	0.234649908315245
7.238	0.234931246468416
7.249	0.235856854149228
7.26	0.234517139253687
7.271	0.23394261855757
7.282	0.23646922839852
7.293	0.236165718973709
7.304	0.236327189150992
7.315	0.235545691146612
7.326	0.235038899368131
7.337	0.234675589070809
7.348	0.234642451223562
7.359	0.234518923323379
7.37	0.234044501752444
7.381	0.235502263300517
7.392	0.236293532577859
7.403	0.234501496567609
7.414	0.236240675451923
7.425	0.235990113121987
7.436	0.233179997754384
7.447	0.2352028488575
7.458	0.233966395098825
7.469	0.234350054113865
7.48	0.233897986559977
7.491	0.234536361417977
7.502	0.233911024992024
7.513	0.234509264001074
7.524	0.232980658135317
7.535	0.232848893296756
7.546	0.23356783662544
7.557	0.234393453251929
7.568	0.232712450760727
7.579	0.23472576822826
7.59	0.234507709285188
7.601	0.235005870434074
7.612	0.233429647059901
7.623	0.233271747625558
7.634	0.233588345660833
7.645	0.23284124890063
7.656	0.232689871395432
7.667	0.232257332395942
7.678	0.232808909911955
7.689	0.232818462832121
7.7	0.232794114077172
7.711	0.233536393435383
7.722	0.234023656739452
7.733	0.234466757789143
7.744	0.235097581380006
7.755	0.233790664158952
7.766	0.231497231298461
7.777	0.232506341111184
7.788	0.233405126281369
7.799	0.234657787326414
7.81	0.233838806089614
7.821	0.23162705739007
7.832	0.233581464316271
7.843	0.233205961399823
7.854	0.235487668919637
7.865	0.233416332440838
7.876	0.23211485896658
7.887	0.232054989535473
7.898	0.233027006027607
7.909	0.234627028153761
7.92	0.234695683963869
7.931	0.233900191603336
7.942	0.233566139860055
7.953	0.234740246471567
7.964	0.233546873136443
7.975	0.233145217995674
7.986	0.234450054996453
7.997	0.233509233173623
8.008	0.233699926703998
8.019	0.232609744660458
8.03	0.232791122711774
8.041	0.23343616046381
8.052	0.232718904807835
8.063	0.23079005794309
8.074	0.230531422240094
8.085	0.23259119377522
8.096	0.231458318384938
8.107	0.231304833015166
8.118	0.232209809428615
8.129	0.233212997734125
8.14	0.230537327264484
8.151	0.231944992762078
8.162	0.232511169439905
8.173	0.233293159704954
8.184	0.232174693345559
8.195	0.231238816997382
8.206	0.231631203635444
8.217	0.232171601055987
8.228	0.232041278014903
8.239	0.230835831460117
8.25	0.232452210187348
8.261	0.23088004712123
8.272	0.231183730049912
8.283	0.233138707846882
8.294	0.232842172489333
8.305	0.231377074834886
8.316	0.231208791161215
8.327	0.232387617535234
8.338	0.232862783074782
8.349	0.234441816567807
8.36	0.233896461829346
8.371	0.232569792512517
8.382	0.232309847528616
8.393	0.23111962106187
8.404	0.231106544836409
8.415	0.231821435101063
8.426	0.231962299550606
8.437	0.232985403052328
8.448	0.232341299170412
8.459	0.229772969249435
8.47	0.230390913036328
8.481	0.231851090604445
8.492	0.231359587216384
8.503	0.230939121992957
8.514	0.231908453069163
8.525	0.23119536790846
8.536	0.23140141115494
8.547	0.232099145817979
8.558	0.230885090390966
8.569	0.23134207004807
8.58	0.231192891721904
8.591	0.230742562859125
8.602	0.231647327669857
8.613	0.233215381258379
8.624	0.232260004315214
8.635	0.233235792486482
8.646	0.231500720445689
8.657	0.230982517527297
8.668	0.231495237103247
8.679	0.232748943355674
8.69	0.232430003696611
8.701	0.232946233433381
8.712	0.231961575679089
8.723	0.232327006502309
8.734	0.230717232966313
8.745	0.232172692740997
8.756	0.233302840963593
8.767	0.233817807258861
8.778	0.233060391044286
8.789	0.231767346868948
8.8	0.231358595716859
8.811	0.231643182653445
8.822	0.23200192094427
8.833	0.231688398016396
8.844	0.231644893212409
8.855	0.23087340474513
8.866	0.232321641301045
8.877	0.231771836260608
8.888	0.232136231807988
8.899	0.231081206038228
8.91	0.232323696951484
8.921	0.232902273203956
8.932	0.233310614051982
8.943	0.233170769471914
8.954	0.232562381166717
8.965	0.233327216022839
8.976	0.232225987102371
8.987	0.232268744094136
8.998	0.233449045203016
9.009	0.232799863269436
9.02	0.232686831603062
9.031	0.230474215628118
9.042	0.231295499495254
9.053	0.231421115964945
9.064	0.229204853994069
9.075	0.230885849137827
9.086	0.230644481586807
9.097	0.232515010500231
9.108	0.232114397377658
9.119	0.231141389588044
9.13	0.232184809503799
9.141	0.233391519872693
9.152	0.231591871695657
9.163	0.230067393954292
9.174	0.231262137225376
9.185	0.230981851106529
9.196	0.229399365858987
9.207	0.22948805390282
9.218	0.230912070444621
9.229	0.231248475997942
9.24	0.231703340232843
9.251	0.230695007384687
9.262	0.230172130525937
9.273	0.228401596799144
9.284	0.229991910370135
9.295	0.229759258242534
9.306	0.229503066785663
9.317	0.230777603015492
9.328	0.228714609459943
9.339	0.228270251552794
9.35	0.229462739179876
9.361	0.230379794270104
9.372	0.229034576702045
9.383	0.22994431802627
9.394	0.230400458255667
9.405	0.22982123246377
9.416	0.227861002317659
9.427	0.230484354083986
9.438	0.228362224577692
9.449	0.22721554401485
9.46	0.227262621137629
9.471	0.228831982018333
9.482	0.228896552196996
9.493	0.228259819171896
9.504	0.227038750159697
9.515	0.228509532879648
9.526	0.229762943950971
9.537	0.228951371514629
9.548	0.227665489923754
9.559	0.227711266174536
9.57	0.22867884828547
9.581	0.229135022022837
9.592	0.227471653681525
9.603	0.229472076897297
9.614	0.228311098545275
9.625	0.229476067811795
9.636	0.228463328083071
9.647	0.228570577752161
9.658	0.225603608192434
9.669	0.227153870944501
9.68	0.227316393786806
9.691	0.227454495461962
9.702	0.227815006914872
9.713	0.227338987191923
9.724	0.227516043184323
9.735	0.227834690857023
9.746	0.229198911084179
9.757	0.228119681700105
9.768	0.228792272718734
9.779	0.227894334266126
9.79	0.226746662855572
9.801	0.22652047928951
9.812	0.225582917984761
9.823	0.226774430644757
9.834	0.225705705239058
9.845	0.226584398974176
9.856	0.226805798782764
9.867	0.227500998560278
9.878	0.226959510836652
9.889	0.225235369715078
9.9	0.228016220598876
9.911	0.226267698322646
9.922	0.22573325292151
9.933	0.226249835885679
9.944	0.227238080557021
9.955	0.226720918112578
9.966	0.225365279297976
9.977	0.226102844603667
9.988	0.228028814648201
9.999	0.228037837084661
10.01	0.227300976070805
10.021	0.22676457225386
10.032	0.228127256817605
10.043	0.227767292593193
10.054	0.226191544762078
10.065	0.227627748197207
10.076	0.22855614311436
10.087	0.228812970687658
10.098	0.227092408600014
10.109	0.226167352125055
10.12	0.22613508908559
10.131	0.227304294834026
10.142	0.227699700927521
10.153	0.226937608312791
10.164	0.227318395384588
10.175	0.22746531097644
10.186	0.228095549998752
10.197	0.227894536114992
10.208	0.228245431757461
10.219	0.227176505833922
10.23	0.226489963742658
10.241	0.227006080692772
10.252	0.228255098890436
10.263	0.228323724367785
10.274	0.229199998518794
10.285	0.227392334985035
10.296	0.227263536537884
10.307	0.227639406170556
10.318	0.228053836697932
10.329	0.225750363513422
10.34	0.227699798734239
10.351	0.226803378119388
10.362	0.227151986933815
10.373	0.226510048769945
10.384	0.22645369144779
10.395	0.22699825172487
10.406	0.226248884256672
10.417	0.22619083553494
10.428	0.225922746733343
10.439	0.226697918748793
10.45	0.22560919838168
10.461	0.227463755212749
10.472	0.226785868661087
10.483	0.224718667105861
10.494	0.225205100568341
10.505	0.224713280985863
10.516	0.225505034033845
10.527	0.225960565331542
10.538	0.226174365397116
10.549	0.225708520008942
10.56	0.225455321285104
10.571	0.225650961310283
10.582	0.224767805673596
10.593	0.225198441969425
10.604	0.224591244772044
10.615	0.225829500744494
10.626	0.224462720211462
10.637	0.225225338714612
10.648	0.226561566955855
10.659	0.225178273447538
10.67	0.224534779517646
10.681	0.222895151812429
10.692	0.225012997861705
10.703	0.223882269514742
10.714	0.22427653599236
10.725	0.225292789749983
10.736	0.227337042816033
10.747	0.22519885926527
10.758	0.226142830018149
10.769	0.224880657575876
10.78	0.224781407760475
10.791	0.224092712760549
10.802	0.224624737426164
10.813	0.223395199712558
10.824	0.223888160906768
10.835	0.224848131654638
10.846	0.224163687368842
10.857	0.225513219623359
10.868	0.226226145398674
10.879	0.225766327486175
10.89	0.225302014882868
10.901	0.224735889560378
10.912	0.223903386863047
10.923	0.224482857946213
10.934	0.223483018038542
10.945	0.224534026523569
10.956	0.22568363837101
10.967	0.225916313880445
10.978	0.225171401617028
10.989	0.226157074712673
11	0.227342184315163
11.011	0.226501027586986
11.022	0.225474426790689
11.033	0.224106317025771
11.044	0.223561213734782
11.055	0.225330340369805
11.066	0.223510700261108
11.077	0.224848429648691
11.088	0.226088813192885
11.099	0.224746341078524
11.11	0.225559924080597
11.121	0.224548566835691
11.132	0.223869126411774
11.143	0.224588678130835
11.154	0.224029472673002
11.165	0.223042678739359
11.176	0.223917806388705
11.187	0.222866492994595
11.198	0.22252988086466
11.209	0.223237647724736
11.22	0.2260478761105
11.231	0.225970777852435
11.242	0.224336497034844
11.253	0.225606607397961
11.264	0.225003586753844
11.275	0.227148224814806
11.286	0.225614621620863
11.297	0.223416693416864
11.308	0.224137132826592
11.319	0.224438983988261
11.33	0.224190593818176
11.341	0.223836523783472
11.352	0.223098137398946
11.363	0.222459212462352
11.374	0.222837866370705
11.385	0.223014673849964
11.396	0.2247719713235
11.407	0.223547159438355
11.418	0.224039327080889
11.429	0.222881670358572
11.44	0.223785757039671
11.451	0.223602842235861
11.462	0.225474518308186
11.473	0.224509079700222
11.484	0.22313169963645
11.495	0.224160537642396
11.506	0.223395133976111
11.517	0.223615486271247
11.528	0.222585774689425
11.539	0.222728380049234
11.55	0.222536754625102
11.561	0.223928586473743
11.572	0.222902091990616
11.583	0.223547115838255
11.594	0.224151342443398
11.605	0.224439189789097
11.616	0.2238153370035
11.627	0.222395580674133
11.638	0.222123667797742
11.649	0.222870256537485
11.66	0.220460954821421
11.671	0.222016729719669
11.682	0.223510515962843
11.693	0.219699325993809
11.704	0.22060587847334
11.715	0.220839671358074
11.726	0.222204597641665
11.737	0.221819510172819
11.748	0.221247835224102
11.759	0.222299531759423
11.77	0.222863526257034
11.781	0.223508746230799
11.792	0.221862007004573
11.803	0.223445578639116
11.814	0.222454155672654
11.825	0.221529392927557
11.836	0.221829722784779
11.847	0.223547080178908
11.858	0.223718261796332
11.869	0.222276283472395
11.88	0.221473364053537
11.891	0.221880217618374
11.902	0.221992428184875
11.913	0.221630645587794
11.924	0.222940532130279
11.935	0.22246754272338
11.946	0.222556892254949
11.957	0.222716585383988
11.968	0.223696568518271
11.979	0.221472442342436
11.99	0.22055111432381
12.001	0.221778027631063
12.012	0.220903793630391
12.023	0.223323046188218
12.034	0.222271346825004
12.045	0.221920493032894
12.056	0.221997389143058
12.067	0.222652608950775
12.078	0.222914850796728
12.089	0.221840152233267
12.1	0.222872561681894
12.111	0.22261082364539
12.122	0.2214683343207
12.133	0.220967514899668
12.144	0.221080718924952
12.155	0.223240293365483
12.166	0.221942776489065
12.177	0.223333577175516
12.188	0.221957404080391
12.199	0.222685356558902
12.21	0.221606333526562
12.221	0.221869284980655
12.232	0.220481168909687
12.243	0.221306482013525
12.254	0.220923787275602
12.265	0.222014364078121
12.276	0.221469763785758
12.287	0.22153279909425
12.298	0.223124329348806
12.309	0.222646155668844
12.32	0.223235429287914
12.331	0.223383042740293
12.342	0.221160688378387
12.353	0.220110920045918
12.364	0.221598275601631
12.375	0.221208059805506
12.386	0.22181654474495
12.397	0.221899363999614
12.408	0.222145131795291
12.419	0.221367587653295
12.43	0.220390706308085
12.441	0.221637263914982
12.452	0.222620329116754
12.463	0.220494170485255
12.474	0.221016770079427
12.485	0.220991284567043
12.496	0.221192594721444
12.507	0.219782388478305
12.518	0.219717486435429
12.529	0.220885413074284
12.54	0.220623482240761
12.551	0.221667690995482
12.562	0.221856542447935
12.573	0.220764086115098
12.584	0.2203730875375
12.595	0.219644667421294
12.606	0.219980390503857
12.617	0.219684133732331
12.628	0.219743293149818
12.639	0.221087406261648
12.65	0.21939844724686
12.661	0.21960370528703
12.672	0.221649235534628
12.683	0.221184831587376
12.694	0.22248418940684
12.705	0.221497560136107
12.716	0.221446255722622
12.727	0.221974792067269
12.738	0.21894045976069
12.749	0.219055006034529
12.76	0.219731345521438
12.771	0.220201757150695
12.782	0.219484206985036
12.793	0.220347316978446
12.804	0.221064562720544
12.815	0.221714214873885
12.826	0.22200164472773
12.837	0.222465485365092
12.848	0.220544581010196
12.859	0.219461637930622
12.87	0.221191746982136
12.881	0.220914608045875
12.892	0.220620151210762
12.903	0.220711183992582
12.914	0.22103839021394
12.925	0.222219426033217
12.936	0.221825687775709
12.947	0.220574058068255
12.958	0.219667942116718
12.969	0.219583159068643
12.98	0.220393788819791
12.991	0.220321831264196
13.002	0.222634352181393
13.013	0.220432553433192
13.024	0.218957799074802
13.035	0.218603266382512
13.046	0.217762973958957
13.057	0.218259859766087
13.068	0.218308184065376
13.079	0.219564228488563
13.09	0.219828457680464
13.101	0.220547906789042
13.112	0.218989328913794
13.123	0.219981335038281
13.134	0.221795928130711
13.145	0.218916101130958
13.156	0.219605201493206
13.167	0.21985414560666
13.178	0.219427733918387
13.189	0.220372441883466
13.2	0.21996424992558
13.211	0.219828092369469
13.222	0.220866521587345
13.233	0.219235843657867
13.244	0.219491512498675
13.255	0.219368770410861
13.266	0.218946944007497
13.277	0.220479924569101
13.288	0.218155177918638
13.299	0.216639526818142
13.31	0.216596668925977
13.321	0.217640892894743
13.332	0.218986420922266
13.343	0.218101313433944
13.354	0.218536735456137
13.365	0.219489837422815
13.376	0.218747598864116
13.387	0.218834683704534
13.398	0.21853472791689
13.409	0.218431936571079
13.42	0.217853717304374
13.431	0.217563267913662
13.442	0.217523304303076
13.453	0.218647975413517
13.464	0.21896812153516
13.475	0.218355492533937
13.486	0.218622578289088
13.497	0.217417956060057
13.508	0.216915663894231
13.519	0.216867241679906
13.53	0.217203121040869
13.541	0.218913046533827
13.552	0.218216629417302
13.563	0.217498437358872
13.574	0.217764732012257
13.585	0.218160329792417
13.596	0.216118061174963
13.607	0.215706632066354
13.618	0.217012294503942
13.629	0.218041156061237
13.64	0.217264211671658
13.651	0.217148600454111
13.662	0.216552988382081
13.673	0.216916860686211
13.684	0.217125607348599
13.695	0.217962491127741
13.706	0.219695893892385
13.717	0.218847139595611
13.728	0.219093473966399
13.739	0.218463683771715
13.75	0.217777204490396
13.761	0.217233565582419
13.772	0.216990424539274
13.783	0.218722475115908
13.794	0.218307065228899
13.805	0.217997900912591
13.816	0.218085321961169
13.827	0.218581040972122
13.838	0.217898369041153
13.849	0.216862568322456
13.86	0.216507986020191
13.871	0.216729101759984
13.882	0.217545447134566
13.893	0.216367777500228
13.904	0.215255539105077
13.915	0.217511460189769
13.926	0.217172974924742
13.937	0.217914490105758
13.948	0.217963632521178
13.959	0.21805340904919
13.97	0.217167428391523
13.981	0.217252899351553
13.992	0.216662176513764
14.003	0.217455642820459
14.014	0.218241275346419
14.025	0.217525445157423
14.036	0.216375556374695
14.047	0.216221448403402
14.058	0.216715932827413
14.069	0.21680370482536
14.08	0.217702440130664
14.091	0.218114725101663
14.102	0.218054272004951
14.113	0.218127373188153
14.124	0.217035223470422
14.135	0.216952556304471
14.146	0.216459323459212
14.157	0.216961515432602
14.168	0.2158286563234
14.179	0.215487888810037
14.19	0.216155129085654
14.201	0.216619891142743
14.212	0.217053562305051
14.223	0.217951938232175
14.234	0.216779650889253
14.245	0.218214734321786
14.256	0.217218396013262
14.267	0.218560980927066
14.278	0.218291763915731
14.289	0.217783780316336
14.3	0.217587590862776
14.311	0.219166862345293
14.322	0.218199352625988
14.333	0.218654201144933
14.344	0.218389987260889
14.355	0.217645626992593
14.366	0.218162778032933
14.377	0.217422300339861
14.388	0.21800576179666
14.399	0.218132278029939
14.41	0.217046499506348
14.421	0.217110030694396
14.432	0.217944817439044
14.443	0.217870431239613
14.454	0.216760968978682
14.465	0.216160064345701
14.476	0.218582836956804
14.487	0.21856122143148
14.498	0.216986838667798
14.509	0.218782026083897
14.52	0.217078113672151
14.531	0.217892729173644
14.542	0.217755230290278
14.553	0.216697753966699
14.564	0.217525060859495
14.575	0.217421303648794
14.586	0.21665259930127
14.597	0.216547207233546
14.608	0.217873497070111
14.619	0.216116938231413
14.63	0.216451804323771
14.641	0.215809705512118
14.652	0.215235920889364
14.663	0.21586217720993
14.674	0.217373185578692
14.685	0.216595294625417
14.696	0.21643979756843
14.707	0.215936229241196
14.718	0.214107278511289
14.729	0.216440499808494
14.74	0.21655392424159
14.751	0.215819995853423
14.762	0.215950788620229
14.773	0.215814777452643
14.784	0.21684072901376
14.795	0.215079041909824
14.806	0.216219403548987
14.817	0.216210866496376
14.828	0.216033024505579
14.839	0.216928295195346
14.85	0.217288352658422
14.861	0.21584269746476
14.872	0.216696367406781
14.883	0.21515304610824
14.894	0.214618632300452
14.905	0.21607909575465
14.916	0.215431145106496
14.927	0.215096542540106
14.938	0.216983854960615
14.949	0.215492160109989
14.96	0.216107665359897
14.971	0.217146349763934
14.982	0.217409650154438
14.993	0.217126337488345
15.004	0.21823584112132
15.015	0.220076930597141
15.026	0.217644017316462
15.037	0.218397201960513
15.048	0.216578927184991
15.059	0.216456003061873
15.07	0.218658998036496
15.081	0.219778878896564
15.092	0.219046708967097
15.103	0.218014842635283
15.114	0.218940332819646
15.125	0.218339266749006
15.136	0.216886618899163
15.147	0.216937838081332
15.158	0.218297855837454
15.169	0.21709901920123
15.18	0.216657927883571
15.191	0.218846049932839
15.202	0.218484548313768
15.213	0.219980525876545
15.224	0.21945219797665
15.235	0.218386426764518
15.246	0.216876491950245
15.257	0.218666347792752
15.268	0.218483203302773
15.279	0.217216102458187
15.29	0.21750130394652
15.301	0.217142753232643
15.312	0.217669732780056
15.323	0.218215716585881
15.334	0.218179245052267
15.345	0.217538649561888
15.356	0.218221151202736
15.367	0.217898020311771
15.378	0.217689725135952
15.389	0.216835469976574
15.4	0.215251345744386
15.411	0.216300537420895
15.422	0.216894684782621
15.433	0.217794337407757
15.444	0.216914656039675
15.455	0.216540307400241
15.466	0.217262030999203
15.477	0.216343614570954
15.488	0.216890442904363
15.499	0.216710569089028
15.51	0.216264137459436
15.521	0.216689784628019
15.532	0.216880318737316
15.543	0.215868516179245
15.554	0.215252244227621
15.565	0.214708786599046
15.576	0.214683414155738
15.587	0.214823548122767
15.598	0.213866832875987
15.609	0.212605613475678
15.62	0.213695690464599
15.631	0.212289299935739
15.642	0.212964270668502
15.653	0.214825140938816
15.664	0.215929221308932
15.675	0.214873550646721
15.686	0.214297814263718
15.697	0.214745751639072
15.708	0.215195106867886
15.719	0.215048995524306
15.73	0.215660491833826
15.741	0.214342798153898
15.752	0.214374134848845
15.763	0.214036474535069
15.774	0.215769019709897
15.785	0.215000411071887
15.796	0.214705536567369
15.807	0.215607042803676
15.818	0.216138654837421
15.829	0.216489510689311
15.84	0.215145406436023
15.851	0.216047408669561
15.862	0.215361611742823
15.873	0.215237609573844
15.884	0.215064471077368
15.895	0.216694364182674
15.906	0.215827750353231
15.917	0.214296067750272
15.928	0.214348035318391
15.939	0.215187392228458
15.95	0.21517299904535
15.961	0.214344027943839
15.972	0.215601085798791
15.983	0.21681022756313
15.994	0.215912728032554
16.005	0.213995879916196
16.016	0.214739374477356
16.027	0.214622834316948
16.038	0.215635301696969
16.049	0.215039102798937
16.06	0.214324621143443
16.071	0.213042943556263
16.082	0.212779655106018
16.093	0.214234505986809
16.104	0.215123727222828
16.115	0.214498551687756
16.126	0.212818054440361
16.137	0.214073000410386
16.148	0.214208508739902
16.159	0.214707427647615
16.17	0.215098530019434
16.181	0.213058295652318
16.192	0.214166987941905
16.203	0.214227490988027
16.214	0.214814784378581
16.225	0.214649317705144
16.236	0.215710542233102
16.247	0.214572812999696
16.258	0.214508362134951
16.269	0.215332556514324
16.28	0.215916358401376
16.291	0.214718117667459
16.302	0.213573150165786
16.313	0.214278773444694
16.324	0.216527579451232
16.335	0.214958160991746
16.346	0.215073897953904
16.357	0.214419123436395
16.368	0.213807152784003
16.379	0.212160108131997
16.39	0.213787656182841
16.401	0.213254253661103
16.412	0.216569511486803
16.423	0.215138243053501
16.434	0.213855741101569
16.445	0.21327072473007
16.456	0.214332595387447
16.467	0.215446588204539
16.478	0.213153354745834
16.489	0.214374396062183
16.5	0.213952187840241
16.511	0.214622186644304
16.522	0.214537391414233
16.533	0.215949610458314
16.544	0.215806680649085
16.555	0.215150259465992
16.566	0.214583384904705
16.577	0.212583231043526
16.588	0.214586429875924
16.599	0.21422999287232
16.61	0.215269790519155
16.621	0.215171453756256
16.632	0.214263814509296
16.643	0.214201801944919
16.654	0.215488191163878
16.665	0.214682023218284
16.676	0.215096866210333
16.687	0.21638200607157
16.698	0.214973648887263
16.709	0.213992404692931
16.72	0.214394412571534
16.731	0.213800859644205
16.742	0.214602352895872
16.753	0.215434377497443
16.764	0.213455094897913
16.775	0.215006132210564
16.786	0.215026397996173
16.797	0.213839285904358
16.808	0.215212173918409
16.819	0.214412005205764
16.83	0.21367909074197
16.841	0.214314214805463
16.852	0.213954666901118
16.863	0.213709275669055
16.874	0.214279143645844
16.885	0.212298778883723
16.896	0.212983922882546
16.907	0.212622925785697
16.918	0.212297843062369
16.929	0.21387084819767
16.94	0.213016972000664
16.951	0.214572388542289
16.962	0.215052555364424
16.973	0.213334394852272
16.984	0.213238393361048
16.995	0.213706683234224
17.006	0.214762595567272
17.017	0.215450877872324
17.028	0.214125319183484
17.039	0.215089241159995
17.05	0.215564356321392
17.061	0.214788554740695
17.072	0.214158646666446
17.083	0.213379148864481
17.094	0.213965337625887
17.105	0.214363350021274
17.116	0.214031751537037
17.127	0.214206128608217
17.138	0.212441370087369
17.149	0.214383035426696
17.16	0.215904186731163
17.171	0.215051447899162
17.182	0.213931475388538
17.193	0.213506402423894
17.204	0.214657508341867
17.215	0.215847829922831
17.226	0.215444317056914
17.237	0.214945719085066
17.248	0.214079476636715
17.259	0.213474614275502
17.27	0.215474319540314
17.281	0.216679602574357
17.292	0.215491022064647
17.303	0.215543086769233
17.314	0.215192631373562
17.325	0.214419709041019
17.336	0.214274431073306
17.347	0.215249803043043
17.358	0.214988770996052
17.369	0.212875194642002
17.38	0.213898124276985
17.391	0.213122300300627
17.402	0.212576401177206
17.413	0.213228047998239
17.424	0.213330741926583
17.435	0.213470940231548
17.446	0.213974712083921
17.457	0.213807021521818
17.468	0.211631392710752
17.479	0.212086894884033
17.49	0.213180701298642
17.501	0.214404093275905
17.512	0.213794003569344
17.523	0.213327858253012
17.534	0.212813628268398
17.545	0.214558037298252
17.556	0.215583274285565
17.567	0.215941322603823
17.578	0.215905965310401
17.589	0.215001469614122
17.6	0.214753916382247
17.611	0.214160776437482
17.622	0.21465255925952
17.633	0.213840436281949
17.644	0.214199958516165
17.655	0.214514357059404
17.666	0.214604808098558
17.677	0.213542718474989
17.688	0.213247295865278
17.699	0.21377746167645
17.71	0.214152397967502
17.721	0.214095651237944
17.732	0.213247135137144
17.743	0.213433957675513
17.754	0.213819500677025
17.765	0.212559107838775
17.776	0.212999109056263
17.787	0.214212992492629
17.798	0.213386511830176
17.809	0.212787310870043
17.82	0.212230369597716
17.831	0.21140355604995
17.842	0.212465060834515
17.853	0.212510437433405
17.864	0.211326814976711
17.875	0.211143350441119
17.886	0.21259451129358
17.897	0.213604141819113
17.908	0.212918614760652
17.919	0.213037241105847
17.93	0.214164262270013
17.941	0.213834762607687
17.952	0.212685329580905
17.963	0.212969860112781
17.974	0.212944262422414
17.985	0.2119812607581
17.996	0.213141175824929
18.007	0.213290744133627
18.018	0.211706320837591
18.029	0.211862774035551
18.04	0.212640298112804
18.051	0.212550370192849
18.062	0.212463671124701
18.073	0.21295848707521
18.084	0.214873261354145
18.095	0.213464070760948
18.106	0.214365649049808
18.117	0.21428562875581
18.128	0.212713573205108
18.139	0.213727369811182
18.15	0.213430125052586
18.161	0.213492032790009
18.172	0.213361502008182
18.183	0.215355966606096
18.194	0.21414799955935
18.205	0.212849881184387
18.216	0.212309204432175
18.227	0.212409593397103
18.238	0.211431255419146
18.249	0.211364080801462
18.26	0.211056560197814
18.271	0.211515081199433
18.282	0.212352799176236
18.293	0.212667904612637
18.304	0.211336815943741
18.315	0.212205570134652
18.326	0.210781761673432
18.337	0.211905871348372
18.348	0.213826785268694
18.359	0.212069870418515
18.37	0.211388171213615
18.381	0.211877482579611
18.392	0.211886947601941
18.403	0.212108742222118
18.414	0.213381684527317
18.425	0.211717073973784
18.436	0.212221450992688
18.447	0.209973639051051
18.458	0.210785427435128
18.469	0.210973682631955
18.48	0.211595032520414
18.491	0.212193370310032
18.502	0.213665057991459
18.513	0.212645631791971
18.524	0.214709373556217
18.535	0.212863090558047
18.546	0.212782747371948
18.557	0.211910971693225
18.568	0.212312750710886
18.579	0.212121363446757
18.59	0.211873483784168
18.601	0.212916367569677
18.612	0.211580265336031
18.623	0.211764350086811
18.634	0.211704907958618
18.645	0.212523130763346
18.656	0.21184403828439
18.667	0.212649985992201
18.678	0.213434057379582
18.689	0.212537131801666
18.7	0.214294299973539
18.711	0.212638061495483
18.722	0.212433120201474
18.733	0.211256250505885
18.744	0.21198863350473
18.755	0.212397932495459
18.766	0.211115718051347
18.777	0.211633187072827
18.788	0.213115501731185
18.799	0.211238799135353
18.81	0.212390872150565
18.821	0.213220231168554
18.832	0.212663945420161
18.843	0.213660689857154
18.854	0.214385722111589
18.865	0.212078788502491
18.876	0.211945120759176
18.887	0.211364454092328
18.898	0.212210209532454
18.909	0.212296219921832
18.92	0.213375966014406
18.931	0.211622693391233
18.942	0.210237463049047
18.953	0.212346945160385
18.964	0.210871993679344
18.975	0.211525461402363
18.986	0.212114172982598
18.997	0.21213057350693
19.008	0.210753210498929
19.019	0.211014918586812
19.03	0.212259298053845
19.041	0.211045465520268
19.052	0.21008555801355
19.063	0.210379030050823
19.074	0.210693051057966
19.085	0.211280456475735
19.096	0.211681836736079
19.107	0.212745050096
19.118	0.211554737246215
19.129	0.210521127273045
19.14	0.211032616945763
19.151	0.210864002362889
19.162	0.211024923482447
19.173	0.212447442659237
19.184	0.212331606061928
19.195	0.212151591025416
19.206	0.212302319584447
19.217	0.211534539739772
19.228	0.209849229659977
19.239	0.211308764354144
19.25	0.211033652934228
19.261	0.210049902483354
19.272	0.211221658568483
19.283	0.211215863957675
19.294	0.209997199837875
19.305	0.210483010822755
19.316	0.208504154961781
19.327	0.208917290753078
19.338	0.209363041084446
19.349	0.211008044181181
19.36	0.211998756108094
19.371	0.211699104324553
19.382	0.211576718381849
19.393	0.210676132920126
19.404	0.211268072862644
19.415	0.210216058648493
19.426	0.211329690448941
19.437	0.211477773738661
19.448	0.211466115405012
19.459	0.212459351694646
19.47	0.211990057124948
19.481	0.211113057747195
19.492	0.211248631507406
19.503	0.211673067288046
19.514	0.211402605579466
19.525	0.212244675101774
19.536	0.2117811833747
19.547	0.211385366588102
19.558	0.211870773677825
19.569	0.211042451759147
19.58	0.211057262426315
19.591	0.212706122402949
19.602	0.212483699279844
19.613	0.210197361203716
19.624	0.210142928357979
19.635	0.210741997939394
19.646	0.209484374330598
19.657	0.210122139923717
19.668	0.210722843964556
19.679	0.210855857232342
19.69	0.209947920832207
19.701	0.209424028256396
19.712	0.211726161008134
19.723	0.209699008412465
19.734	0.210287105113405
19.745	0.209697820236578
19.756	0.210903053834039
19.767	0.210902650757973
19.778	0.211047600988129
19.789	0.210827586199769
19.8	0.209806911049313
19.811	0.210539249502508
19.822	0.212155496591955
19.833	0.211609769192997
19.844	0.211186753535698
19.855	0.210819447462519
19.866	0.210744014288038
19.877	0.212429798733157
19.888	0.212732663759123
19.899	0.211596915309075
19.91	0.211698941640351
19.921	0.211790977319177
19.932	0.211046017360901
19.943	0.21075733066589
19.954	0.211426592006666
19.965	0.210309656281665
19.976	0.211491746074891
19.987	0.210469846192726
19.998	0.20956969761518
20.009	0.21111818585965
20.02	0.210172381341249
20.031	0.210384294387365
20.042	0.211212435539949
20.053	0.210168790865782
20.064	0.210389915665496
20.075	0.213543855510013
20.086	0.211965063047925
20.097	0.211031748747014
20.108	0.210549677100956
20.119	0.209994119518805
20.13	0.21170438931347
20.141	0.211053691814095
20.152	0.209614897516682
20.163	0.210903255890539
20.174	0.211561452896708
20.185	0.211418091849288
20.196	0.210856679746099
20.207	0.209701169862415
20.218	0.209806288058081
20.229	0.21006879292161
20.24	0.209185650813988
20.251	0.210713927190238
20.262	0.209903959788818
20.273	0.210742149519322
20.284	0.209934847992062
20.295	0.210196591692604
20.306	0.208937097485629
20.317	0.210965331326616
20.328	0.209281970941321
20.339	0.209254306355072
20.35	0.210152693475888
20.361	0.209359715381815
20.372	0.21154305946665
20.383	0.211026412834686
20.394	0.212465007838077
20.405	0.211898166056691
20.416	0.211952387525135
20.427	0.211573469403786
20.438	0.210252769592035
20.449	0.21080443631466
20.46	0.212026874954688
20.471	0.210655104257253
20.482	0.211583178871056
20.493	0.210371158480047
20.504	0.210749229273778
20.515	0.210656556223672
20.526	0.211387046841177
20.537	0.211699466624173
20.548	0.209915774178831
20.559	0.208793333224992
20.57	0.209694662983788
20.581	0.210727991279552
20.592	0.211474969481109
20.603	0.210587726383421
20.614	0.210009787335884
20.625	0.210511032813941
20.636	0.211634179042596
20.647	0.211090995327989
20.658	0.212653807298737
20.669	0.210688307963838
20.68	0.211296417132894
20.691	0.211287395974913
20.702	0.210563620915067
20.713	0.210918837010849
20.724	0.209804363962947
20.735	0.20966242791612
20.746	0.207777771477744
20.757	0.209252057163069
20.768	0.209465378168952
20.779	0.210409936013711
20.79	0.210553122483607
20.801	0.210065027349863
20.812	0.20984622520026
20.823	0.209563385355492
20.834	0.208861807772484
20.845	0.21040434693602
20.856	0.208319203216178
20.867	0.209604810301894
20.878	0.207638739036805
20.889	0.210072620447117
20.9	0.209911398978135
20.911	0.211579345030167
20.922	0.210023500252232
20.933	0.209076046703381
20.944	0.208994477012079
20.955	0.210860696614429
20.966	0.210590526041845
20.977	0.21042922486481
20.988	0.210704023029507
20.999	0.209687217085348
21.01	0.210158601931062
21.021	0.209105742943217
21.032	0.209294010781889
21.043	0.210096370529463
21.054	0.209414722702078
21.065	0.209838053082246
21.076	0.20887342176835
21.087	0.208718793590229
21.098	0.208023806385623
21.109	0.209346432954741
21.12	0.210362248804341
21.131	0.209273031773862
21.142	0.208813518576952
21.153	0.206901225014594
21.164	0.209539114714312
21.175	0.209556483250401
21.186	0.209679126813733
21.197	0.208406498536054
21.208	0.209396618913853
21.219	0.207926892733811
21.23	0.209140429903162
21.241	0.209573531171641
21.252	0.209389182501877
21.263	0.21155825658964
21.274	0.211744615743304
21.285	0.211004955647733
21.296	0.211090114377039
21.307	0.21113014288309
21.318	0.209348909163517
21.329	0.210235261194703
21.34	0.20992669339718
21.351	0.211752913242963
21.362	0.209994989750551
21.373	0.209369216523829
21.384	0.210206084360566
21.395	0.208997389743344
21.406	0.209221286867091
21.417	0.210310990730767
21.428	0.210547744362179
21.439	0.209360200647013
21.45	0.207972643886572
21.461	0.208927693349874
21.472	0.210140115663749
21.483	0.209590675452166
21.494	0.209210383048293
21.505	0.209613354451015
21.516	0.208620914210059
21.527	0.210491124748752
21.538	0.210610153683276
21.549	0.210614663973544
21.56	0.210385216299795
21.571	0.208161240493164
21.582	0.209210844042599
21.593	0.207657238118971
21.604	0.210505325140523
21.615	0.210577446268957
21.626	0.209493914128887
21.637	0.210240069866803
21.648	0.20920687801446
21.659	0.209867904265323
21.67	0.209965872854157
21.681	0.208622975679964
21.692	0.208983819673184
21.703	0.208962614378812
21.714	0.209698773506423
21.725	0.211719390184355
21.736	0.208771301838189
21.747	0.208458200781354
21.758	0.20971817263791
21.769	0.210395630972807
21.78	0.209318564589017
21.791	0.208541982529449
21.802	0.208521519475284
21.813	0.20866823622695
21.824	0.208767386496018
21.835	0.209279589590432
21.846	0.210703540433331
21.857	0.21027621158135
21.868	0.210008954212184
21.879	0.207250738961628
21.89	0.209512221304022
21.901	0.209964555593909
21.912	0.208310301807592
21.923	0.207882639407803
21.934	0.208429352410638
21.945	0.209681858693348
21.956	0.209776193926994
21.967	0.209659996852209
21.978	0.210335768066913
21.989	0.209628332249014
[truncated: 1 more rows]
