# Supplementary material for: Introgression and disruption of migration routes have shaped the genetic integrity of wildebeest populations
Source: Nat Commun. 2024 Apr 12;15:2921. doi: 10.1038/s41467-024-47015-y (PMC11014984; doi:10.1038/s41467-024-47015-y)
Supplement: Supplementary file 10 — Source Data [file 41467_2024_47015_MOESM10_ESM.zip › source_data/SuppFig6.LDdecay/E.Monduli.LDdecay.txt]

Distance	r2
0.011	0.449264946611429
0.022	0.351360280214393
0.033	0.324490445616239
0.044	0.311066801713656
0.055	0.298974434183894
0.066	0.292235916593447
0.077	0.283989943140925
0.088	0.281125234501095
0.099	0.277066700807142
0.11	0.274140498985973
0.121	0.269556665151309
0.132	0.265266525445106
0.143	0.262842349276878
0.154	0.259568944287945
0.165	0.257018738380759
0.176	0.255558883104189
0.187	0.25408328563549
0.198	0.25183815265101
0.209	0.25019711339674
0.22	0.248948260156039
0.231	0.247653333765062
0.242	0.245097805600114
0.253	0.243874112842321
0.264	0.241217960178785
0.275	0.240309102314646
0.286	0.240802898355438
0.297	0.239978934669269
0.308	0.238138481573808
0.319	0.235647245511298
0.33	0.234511038644024
0.341	0.232576344736824
0.352	0.234337520254947
0.363	0.231367958307823
0.374	0.230149126468878
0.385	0.22964308946828
0.396	0.228783648889131
0.407	0.226406860781804
0.418	0.228475075977195
0.429	0.225542156744242
0.44	0.223978789947905
0.451	0.223631017876834
0.462	0.221875280841064
0.473	0.22100012169136
0.484	0.221598402302105
0.495	0.221016866502937
0.506	0.220410213506702
0.517	0.220950388110729
0.528	0.219387630777889
0.539	0.219559336313658
0.55	0.217713482466219
0.561	0.217887822045718
0.572	0.217737154537936
0.583	0.216977425269233
0.594	0.21660903489164
0.605	0.216980903823965
0.616	0.214702079947559
0.627	0.215812339577426
0.638	0.215308954571667
0.649	0.214705945825287
0.66	0.214855721770543
0.671	0.213364026444454
0.682	0.211096712565631
0.693	0.211247042318579
0.704	0.21145723710328
0.715	0.211586486668942
0.726	0.210580337566545
0.737	0.210705095300826
0.748	0.210607232712239
0.759	0.209390289286688
0.77	0.20835269005643
0.781	0.208398857667111
0.792	0.208991314049226
0.803	0.207645504614686
0.814	0.208206619740709
0.825	0.209267397814616
0.836	0.206862541920201
0.847	0.207772938564336
0.858	0.207026277085051
0.869	0.205378698383766
0.88	0.204420717378065
0.891	0.205247272917829
0.902	0.205551035584311
0.913	0.205053321222047
0.924	0.205845246727331
0.935	0.20456206294692
0.946	0.203330041606174
0.957	0.203549677988728
0.968	0.20246228225222
0.979	0.202591132598997
0.99	0.202979937732739
1.001	0.202524432160959
1.012	0.203291571010997
1.023	0.200639623907604
1.034	0.200904575312976
1.045	0.201214798950117
1.056	0.201230922945529
1.067	0.200663541806045
1.078	0.200637007810819
1.089	0.199706882972387
1.1	0.200415062026432
1.111	0.201144978992768
1.122	0.201510706234749
1.133	0.200670744321179
1.144	0.200644408889796
1.155	0.199875986025528
1.166	0.199011363908524
1.177	0.197419005633749
1.188	0.198330378661223
1.199	0.198758574244285
1.21	0.199704414427809
1.221	0.19893575405369
1.232	0.198866748083813
1.243	0.19827730571653
1.254	0.197696422861551
1.265	0.198245513305018
1.276	0.198312278095029
1.287	0.196303056827969
1.298	0.197050762491316
1.309	0.197132761233057
1.32	0.196449038323019
1.331	0.197862068159757
1.342	0.197212422756703
1.353	0.195566110417722
1.364	0.195641299788182
1.375	0.196355849201334
1.386	0.19569159205858
1.397	0.196018719065408
1.408	0.195347461454654
1.419	0.194927298022071
1.43	0.19669511522726
1.441	0.196535393297247
1.452	0.196807870343568
1.463	0.197203166457993
1.474	0.195781377895234
1.485	0.196866742179666
1.496	0.195462412660604
1.507	0.196000371548016
1.518	0.195270043499869
1.529	0.194139443859754
1.54	0.19534259932924
1.551	0.19488432530702
1.562	0.196202147109194
1.573	0.19625559350424
1.584	0.197084799532168
1.595	0.196108077892652
1.606	0.194509613264179
1.617	0.194807574495877
1.628	0.194354261694471
1.639	0.194223046301481
1.65	0.193987623174037
1.661	0.195698276392924
1.672	0.195402067900372
1.683	0.195765395673642
1.694	0.19509193275401
1.705	0.195429988086577
1.716	0.195554469357094
1.727	0.194653725154737
1.738	0.195596046395058
1.749	0.19555949436419
1.76	0.195752432641128
1.771	0.19517341850997
1.782	0.194346669304485
1.793	0.194137019308425
1.804	0.193852790495164
1.815	0.193967407921575
1.826	0.192844110460527
1.837	0.193477207664394
1.848	0.193726125339123
1.859	0.192595483464668
1.87	0.191917721398135
1.881	0.193177171684477
1.892	0.192041279172603
1.903	0.192155913889808
1.914	0.193355234719574
1.925	0.193309655114763
1.936	0.193502466955328
1.947	0.192046397362384
1.958	0.191594575423786
1.969	0.191823156510286
1.98	0.192067129412724
1.991	0.19192941845217
2.002	0.192365854221062
2.013	0.191849804277332
2.024	0.191679211887734
2.035	0.191704577932244
2.046	0.192443629224915
2.057	0.193049565403493
2.068	0.193472030958144
2.079	0.192198254297414
2.09	0.192967670037833
2.101	0.193146612363413
2.112	0.191972327277644
2.123	0.193052182873935
2.134	0.192940042550778
2.145	0.192556359406409
2.156	0.192878891773814
2.167	0.191623962004932
2.178	0.192998534305909
2.189	0.192864900230714
2.2	0.192805032986015
2.211	0.191938883715622
2.222	0.192023120545107
2.233	0.192256464749866
2.244	0.192274922435724
2.255	0.192140581062256
2.266	0.191076386804395
2.277	0.190275481876516
2.288	0.190778432733896
2.299	0.192069913279277
2.31	0.19117082643385
2.321	0.192009758213946
2.332	0.19249572289191
2.343	0.192591055373448
2.354	0.19353188764959
2.365	0.192363481470265
2.376	0.192155488089511
2.387	0.191174885558247
2.398	0.190973401183672
2.409	0.190503448319481
2.42	0.190850881333905
2.431	0.18994070469976
2.442	0.190450190777566
2.453	0.189524248152608
2.464	0.189712252735691
2.475	0.19106468650208
2.486	0.190873076132242
2.497	0.190954418141275
2.508	0.190065296335573
2.519	0.19042645076853
2.53	0.190564095370797
2.541	0.191306383069965
2.552	0.190732407811405
2.563	0.191135517179916
2.574	0.189972913508119
2.585	0.190399395158853
2.596	0.192281261637926
2.607	0.190876688304788
2.618	0.190778844088759
2.629	0.192144875785823
2.64	0.19231214483925
2.651	0.192233746190723
2.662	0.190939848688913
2.673	0.190874662956467
2.684	0.190256528363375
2.695	0.190605733261568
2.706	0.191727599505143
2.717	0.190697853122221
2.728	0.190807624205474
2.739	0.190880143954895
2.75	0.190504763496764
2.761	0.190616725357079
2.772	0.191523818070832
2.783	0.191996391597142
2.794	0.190973306583131
2.805	0.190801431602391
2.816	0.19005831826809
2.827	0.189000985120746
2.838	0.188739517629357
2.849	0.18993307191969
2.86	0.189946057137939
2.871	0.190458975379253
2.882	0.190067788539447
2.893	0.1907368103821
2.904	0.19028832948486
2.915	0.191360426916089
2.926	0.19018032040385
2.937	0.190227558983127
2.948	0.19002376531773
2.959	0.1898657313943
2.97	0.191208795826228
2.981	0.189148367070115
2.992	0.188786956343683
3.003	0.190427053646851
3.014	0.189941669535623
3.025	0.191416794044143
3.036	0.190720975049292
3.047	0.191149070894286
3.058	0.190370420768481
3.069	0.192505848362645
3.08	0.193616204465513
3.091	0.193477388745422
3.102	0.193082148153438
3.113	0.191447344411157
3.124	0.190197918831149
3.135	0.191149062724391
3.146	0.190821803612872
3.157	0.193060883824783
3.168	0.19230877266868
3.179	0.191964592287654
3.19	0.192149046878792
3.201	0.192200848093861
3.212	0.192421315203065
3.223	0.191583330314358
3.234	0.191213555171914
3.245	0.191105310197817
3.256	0.192547269400599
3.267	0.191169406112439
3.278	0.193149706877206
3.289	0.192440194086057
3.3	0.191483847377555
3.311	0.191970946508125
3.322	0.191873676929392
3.333	0.191430750192707
3.344	0.192230117057181
3.355	0.190960724743957
3.366	0.190117581692709
3.377	0.189874868348873
3.388	0.190080468454973
3.399	0.190848891813633
3.41	0.190250828097687
3.421	0.190387525158266
3.432	0.191250144764881
3.443	0.192061217244576
3.454	0.188550632882869
3.465	0.189573197052177
3.476	0.191840814076717
3.487	0.192570247056277
3.498	0.190537471889049
3.509	0.190338391805425
3.52	0.190378557733107
3.531	0.19058246020987
3.542	0.191370418087988
3.553	0.189788100731899
3.564	0.192125390514415
3.575	0.191871995760746
3.586	0.191898868011447
3.597	0.191879205800123
3.608	0.190067753562159
3.619	0.189963887864077
3.63	0.192547341702836
3.641	0.191485514416835
3.652	0.190685374849238
3.663	0.190458748759028
3.674	0.192519941461061
3.685	0.19073597226662
3.696	0.191435158169738
3.707	0.191061115174993
3.718	0.190807510549891
3.729	0.190761015009053
3.74	0.189983996127637
3.751	0.191837818019046
3.762	0.191945293680661
3.773	0.191232674308463
3.784	0.189640383998579
3.795	0.189385505208493
3.806	0.191626440529182
3.817	0.188991030350182
3.828	0.189864910708808
3.839	0.190103483012047
3.85	0.190822443842071
3.861	0.189877534581075
3.872	0.1896931492563
3.883	0.188276266049258
3.894	0.187938769422238
3.905	0.187188377249084
3.916	0.189336289451904
3.927	0.188362898739673
3.938	0.188626911223797
3.949	0.188967704776722
3.96	0.187398057854455
3.971	0.189606343842959
3.982	0.18946590767644
3.993	0.187384339574912
4.004	0.188878604928806
4.015	0.18913051648177
4.026	0.187955209095198
4.037	0.188111469179894
4.048	0.188850452426492
4.059	0.189044817421749
4.07	0.188820751719509
4.081	0.189759050028608
4.092	0.189912995293153
4.103	0.189431058660181
4.114	0.189862294396834
4.125	0.189154761782109
4.136	0.189755280587504
4.147	0.189370781026555
4.158	0.189884197714458
4.169	0.187455426775807
4.18	0.188973794163912
4.191	0.187551799586888
4.202	0.187679639604597
4.213	0.188205818383012
4.224	0.188135934184099
4.235	0.188460167310109
4.246	0.188186285253194
4.257	0.187765458512469
4.268	0.187415722611947
4.279	0.188304042739235
4.29	0.189876328785839
4.301	0.189621420610463
4.312	0.189786784830894
4.323	0.18925140126577
4.334	0.188554830952641
4.345	0.188091639683692
4.356	0.188998793868137
4.367	0.188083710919763
4.378	0.187859039287894
4.389	0.188304147902638
4.4	0.187873181334341
4.411	0.187360380792183
4.422	0.187754439864598
4.433	0.187104681828531
4.444	0.186874697377883
4.455	0.186749435847412
4.466	0.186484602516532
4.477	0.187232120867666
4.488	0.188413529604803
4.499	0.187539362195621
4.51	0.189012237717165
4.521	0.187180787810391
4.532	0.187128860729505
4.543	0.186727380033394
4.554	0.186505838728533
4.565	0.185870308256249
4.576	0.184516922216969
4.587	0.185735387830667
4.598	0.186699440451423
4.609	0.185664653693988
4.62	0.186164469716372
4.631	0.186703031516584
4.642	0.184592232609041
4.653	0.184937952759978
4.664	0.184877251077601
4.675	0.1848413605376
4.686	0.184600007927669
4.697	0.182983225005091
4.708	0.183103152680678
4.719	0.18441476600007
4.73	0.183112773105318
4.741	0.184096951981308
4.752	0.184308351354109
4.763	0.182720884234811
4.774	0.18407446964677
4.785	0.183578255797078
4.796	0.183571888706775
4.807	0.183087745728197
4.818	0.183174257795024
4.829	0.184318384837181
4.84	0.184464400346547
4.851	0.1840047896989
4.862	0.184875722647077
4.873	0.185225049689908
4.884	0.186468065891511
4.895	0.186408298096697
4.906	0.186341688855074
4.917	0.185490570680827
4.928	0.186681850811077
4.939	0.186926952371864
4.95	0.186891271120081
4.961	0.186504822798713
4.972	0.185898089055494
4.983	0.18561933219546
4.994	0.185992272870784
5.005	0.186043039857621
5.016	0.187482935566146
5.027	0.186161083646929
5.038	0.188126286425602
5.049	0.186579846034816
5.06	0.184057190368278
5.071	0.18389986000861
5.082	0.184526217533075
5.093	0.185082556688549
5.104	0.185040812688664
5.115	0.183863292958821
5.126	0.184960994361916
5.137	0.184163286604342
5.148	0.185617865917496
5.159	0.185022344002815
5.17	0.185322348383247
5.181	0.184963555728279
5.192	0.1852340333705
5.203	0.186355430302635
5.214	0.186743577793281
5.225	0.18706180658161
5.236	0.186873821966854
5.247	0.185993236918834
5.258	0.187035120868958
5.269	0.187830212826382
5.28	0.186916194436538
5.291	0.186515055446653
5.302	0.187099255606995
5.313	0.187884659283876
5.324	0.187806049606944
5.335	0.187716967957643
5.346	0.188034394205024
5.357	0.187548939286624
5.368	0.186083633827999
5.379	0.185810276076463
5.39	0.186055564875706
5.401	0.185073220177424
5.412	0.185515027887019
5.423	0.185674493851911
5.434	0.185623759546062
5.445	0.186502676092198
5.456	0.186585742277277
5.467	0.186310538188605
5.478	0.186793362958198
5.489	0.186869598791506
5.5	0.186271650243672
5.511	0.186900176283133
5.522	0.187295548958834
5.533	0.185657551514916
5.544	0.18608806266239
5.555	0.186392594719137
5.566	0.186129065679468
5.577	0.187134378866855
5.588	0.186138730023537
5.599	0.186955928674004
5.61	0.187078654187787
5.621	0.18834360934297
5.632	0.188040575642664
5.643	0.187871995822834
5.654	0.188675664069347
5.665	0.187679899671828
5.676	0.185817739188902
5.687	0.184185867372187
5.698	0.183653639645276
5.709	0.184673757323972
5.72	0.186145231814182
5.731	0.18586579018606
5.742	0.185641264806238
5.753	0.185526319079377
5.764	0.186069852877934
5.775	0.18748626472562
5.786	0.188126580519146
5.797	0.187039254253277
5.808	0.186251003034421
5.819	0.186072072750274
5.83	0.186431809550725
5.841	0.185531903530247
5.852	0.186846098454943
5.863	0.187344455683645
5.874	0.1868101308352
5.885	0.186643692902563
5.896	0.185661830071404
5.907	0.185790898172982
5.918	0.185473701788048
5.929	0.183862574438825
5.94	0.184008953081346
5.951	0.185006232945377
5.962	0.184624065584957
5.973	0.185046012848372
5.984	0.184185519759773
5.995	0.184670547796387
6.006	0.185790801199373
6.017	0.184622644867532
6.028	0.185324662058485
6.039	0.183324020156242
6.05	0.184680094893705
6.061	0.18526776437422
6.072	0.184834143037433
6.083	0.184390102523899
6.094	0.185326183195335
6.105	0.184671925702284
6.116	0.186380263386845
6.127	0.185191569316517
6.138	0.18640208515993
6.149	0.185053912813459
6.16	0.185104911641346
6.171	0.185518632511727
6.182	0.186476012366272
6.193	0.185596075928476
6.204	0.185294273351678
6.215	0.184904100166315
6.226	0.185203795693653
6.237	0.184756427207655
6.248	0.183776819199184
6.259	0.1846034071868
6.27	0.185155769023906
6.281	0.186221568827213
6.292	0.186618438476216
6.303	0.187078083914843
6.314	0.186768480044644
6.325	0.188088184060623
6.336	0.186559207141288
6.347	0.186513352943594
6.358	0.185762483447336
6.369	0.18579940239795
6.38	0.187144905893028
6.391	0.184816737854083
6.402	0.185531301452324
6.413	0.186577113786526
6.424	0.187838419505103
6.435	0.187457027875132
6.446	0.18722658390456
6.457	0.187665138985761
6.468	0.18696843256027
6.479	0.186161052055315
6.49	0.185539197181169
6.501	0.184369536948852
6.512	0.182600703365902
6.523	0.184497151317149
6.534	0.1844177338876
6.545	0.183513774278207
6.556	0.184200253449218
6.567	0.184529921987369
6.578	0.184565158329027
6.589	0.184855216014275
6.6	0.185710162468696
6.611	0.185126436522537
6.622	0.18501220438623
6.633	0.184792771712027
6.644	0.184912610785613
6.655	0.183875930459142
6.666	0.184658154017788
6.677	0.183153778114557
6.688	0.182210793420291
6.699	0.183394942040418
6.71	0.182103386718899
6.721	0.18274100630203
6.732	0.180914118558293
6.743	0.180994946787402
6.754	0.180830109280344
6.765	0.181966900686145
6.776	0.182006186930035
6.787	0.182812535057551
6.798	0.18244074374046
6.809	0.183316917274275
6.82	0.184658169320864
6.831	0.184047703252316
6.842	0.183425777764989
6.853	0.18263866396479
6.864	0.183389398631064
6.875	0.185912399685262
6.886	0.184918721957333
6.897	0.184858661892657
6.908	0.184902416673188
6.919	0.184569311694938
6.93	0.184700224219705
6.941	0.183399659704647
6.952	0.183805478408286
6.963	0.183982635387041
6.974	0.184907091079325
6.985	0.186532047227373
6.996	0.184429926033661
7.007	0.185775996084295
7.018	0.185103973422858
7.029	0.185816420965237
7.04	0.185127501765142
7.051	0.185225322592505
7.062	0.186319666943094
7.073	0.185795016181727
7.084	0.187501708976716
7.095	0.187579301369169
7.106	0.187244335700715
7.117	0.186961996987324
7.128	0.187122949263207
7.139	0.186403177634636
7.15	0.185802207542003
7.161	0.185210216184588
7.172	0.186083256528029
7.183	0.18573078181771
7.194	0.185823244399093
7.205	0.185597639289883
7.216	0.185579793404391
7.227	0.185222084793356
7.238	0.185628005663918
7.249	0.186467562514738
7.26	0.185732351016002
7.271	0.186229065721384
7.282	0.184577127277806
7.293	0.186176931476787
7.304	0.186094083267403
7.315	0.186037769586299
7.326	0.186766184771472
7.337	0.186409246146754
7.348	0.187316803157013
7.359	0.186625986820636
7.37	0.186469434266869
7.381	0.1869447316374
7.392	0.184072755703883
7.403	0.183565773115212
7.414	0.184192444586448
7.425	0.183163126035684
7.436	0.183843255638929
7.447	0.183465951660271
7.458	0.182709364810379
7.469	0.181745619057233
7.48	0.182642115473198
7.491	0.182453908688221
7.502	0.182636015167049
7.513	0.182037157359118
7.524	0.182161520234782
7.535	0.182418972767553
7.546	0.18278758669864
7.557	0.182905059912892
7.568	0.183343327896877
7.579	0.183919516207767
7.59	0.183493773009969
7.601	0.182663197106588
7.612	0.182461763513761
7.623	0.183057941368896
7.634	0.183277953719718
7.645	0.183304545037477
7.656	0.183295470664302
7.667	0.182658705441797
7.678	0.182171053171789
7.689	0.18154816540777
7.7	0.181546666000983
7.711	0.180990600988538
7.722	0.179966224199127
7.733	0.180358771572543
7.744	0.180485923313722
7.755	0.181993357479299
7.766	0.181855561488127
7.777	0.181209548116365
7.788	0.181052349170816
7.799	0.181840218665115
7.81	0.181243911863805
7.821	0.181772290040755
7.832	0.181748585705093
7.843	0.180681372379727
7.854	0.181937396130636
7.865	0.180423290803343
7.876	0.180740182025609
7.887	0.181261822813592
7.898	0.180895797397466
7.909	0.180399332643539
7.92	0.180522764458208
7.931	0.180364910635072
7.942	0.179776044819485
7.953	0.178732866815716
7.964	0.179977840523987
7.975	0.179681487047069
7.986	0.179655118122812
7.997	0.180180900328402
8.008	0.178655182805753
8.019	0.179225013104471
8.03	0.178955983487568
8.041	0.180478858061088
8.052	0.180054728717939
8.063	0.181155520177908
8.074	0.181276429341284
8.085	0.182340929595863
8.096	0.182868126216396
8.107	0.18250893232246
8.118	0.181653532517542
8.129	0.18098529169189
8.14	0.181807605581387
8.151	0.180332065269175
8.162	0.180241870962903
8.173	0.179663084621167
8.184	0.179430368594694
8.195	0.180884613760242
8.206	0.181080050013148
8.217	0.180226892371761
8.228	0.180831226648968
8.239	0.180632036537537
8.25	0.180437750533236
8.261	0.179697603854766
8.272	0.180324621192181
8.283	0.179128600102491
8.294	0.181191392851971
8.305	0.180108255869565
8.316	0.180178773720791
8.327	0.180013722388776
8.338	0.180539927506025
8.349	0.182015464043542
8.36	0.182577310532775
8.371	0.180704165575088
8.382	0.181368993572662
8.393	0.180358608118895
8.404	0.181171073545797
8.415	0.181490535088559
8.426	0.181914376371081
8.437	0.181110124833159
8.448	0.180650830269916
8.459	0.17952614330895
8.47	0.178978555451343
8.481	0.180814696980305
8.492	0.179916180590109
8.503	0.180424263664842
8.514	0.179595842572911
8.525	0.178815992650348
8.536	0.17915703665171
8.547	0.18035680976222
8.558	0.180888435053609
8.569	0.179625287242965
8.58	0.180313841536968
8.591	0.182050868965424
8.602	0.183320925383183
8.613	0.18179072057516
8.624	0.181053739494027
8.635	0.180642742637425
8.646	0.181128123464299
8.657	0.179940846521977
8.668	0.180811782323678
8.679	0.181730565027917
8.69	0.180822026747267
8.701	0.182159441225154
8.712	0.182178211668081
8.723	0.180184991627971
8.734	0.180821783820077
8.745	0.18289089614902
8.756	0.183675518752546
8.767	0.18227618889538
8.778	0.181198634879913
8.789	0.183963417186729
8.8	0.182765364835115
8.811	0.183780317447198
8.822	0.182497448344576
8.833	0.182702552222234
8.844	0.18357598650861
8.855	0.182870918031212
8.866	0.18165815687114
8.877	0.181001272670491
8.888	0.18218480404296
8.899	0.183285765357031
8.91	0.182870194793757
8.921	0.18301097690705
8.932	0.183788679344331
8.943	0.183939352458693
8.954	0.183716588264151
8.965	0.184079384681655
8.976	0.18454155135365
8.987	0.184252137785104
8.998	0.185453535695671
9.009	0.185724469317406
9.02	0.183972758088568
9.031	0.184127172897634
9.042	0.185773932800188
9.053	0.185539048810373
9.064	0.182540512642371
9.075	0.182598279180056
9.086	0.18326647706026
9.097	0.183547586746438
9.108	0.184024098344631
9.119	0.18277544849291
9.13	0.183483092739311
9.141	0.183445023162206
9.152	0.182066525283832
9.163	0.183176764665041
9.174	0.18430364812141
9.185	0.184124484526342
9.196	0.184143223199224
9.207	0.183027021311616
9.218	0.183186711071431
9.229	0.184319924331758
9.24	0.184434556405389
9.251	0.182915462248137
9.262	0.183459696214991
9.273	0.183839835476482
9.284	0.182879051782326
9.295	0.182709836097182
9.306	0.181958494002732
9.317	0.182695410210163
9.328	0.18354987481917
9.339	0.183210717611237
9.35	0.184172760404755
9.361	0.184753272027458
9.372	0.183777656896046
9.383	0.182787786303123
9.394	0.182026602014245
9.405	0.180838484639721
9.416	0.181447591662202
9.427	0.182567058716744
9.438	0.182137404492611
9.449	0.18231002675639
9.46	0.183365458922179
9.471	0.182334490022517
9.482	0.182869830853917
9.493	0.181958166984794
9.504	0.181861499611844
9.515	0.180985299806067
9.526	0.180835296420948
9.537	0.181118911977317
9.548	0.18264536140566
9.559	0.182867581081679
9.57	0.183008203230645
9.581	0.182034420827236
9.592	0.182421618510401
9.603	0.183122571677275
9.614	0.182771346710337
9.625	0.183413077868675
9.636	0.183881368332326
9.647	0.182474076270703
9.658	0.182392852079638
9.669	0.18226446818252
9.68	0.183570795136381
9.691	0.183394116976293
9.702	0.184351245210182
9.713	0.183464623795533
9.724	0.182923866507714
9.735	0.183743339298321
9.746	0.183918218118811
9.757	0.184581592027966
9.768	0.184468630464315
9.779	0.182344473319921
9.79	0.183131007476611
9.801	0.182843744533808
9.812	0.18234841223299
9.823	0.183027047883613
9.834	0.183594887444612
9.845	0.183514298487373
9.856	0.182861542186806
9.867	0.185062791027217
9.878	0.184387513539624
9.889	0.1838861118415
9.9	0.183591141905494
9.911	0.18431321911565
9.922	0.184114657179543
9.933	0.183909529723651
9.944	0.183874491212921
9.955	0.183108561085635
9.966	0.184046923791111
9.977	0.184328465747108
9.988	0.183171832212508
9.999	0.184083717531036
10.01	0.184269036563715
10.021	0.182963440153192
10.032	0.184754378265184
10.043	0.183545705454411
10.054	0.184855543541115
10.065	0.184939387034901
10.076	0.183981411366594
10.087	0.184380548516172
10.098	0.184102171454235
10.109	0.184565725301836
10.12	0.184794518428082
10.131	0.184303652111873
10.142	0.184873689532057
10.153	0.183615481465912
10.164	0.182976476004802
10.175	0.181887988051672
10.186	0.182590753108522
10.197	0.182566201654136
10.208	0.182890665846507
10.219	0.183114165279853
10.23	0.183562968402773
10.241	0.182904615003255
10.252	0.18308898941313
10.263	0.183582093308756
10.274	0.183303142270535
10.285	0.184341034199405
10.296	0.183352332554583
10.307	0.182434575390618
10.318	0.182898356288777
10.329	0.183346878823121
10.34	0.182944959585905
10.351	0.182181289353013
10.362	0.182480487848838
10.373	0.183329597886841
10.384	0.183713948552838
10.395	0.184572500557062
10.406	0.184209332645362
10.417	0.183498445218858
10.428	0.183069086865828
10.439	0.184725911673036
10.45	0.182949365821143
10.461	0.183289077193521
10.472	0.182723567718633
10.483	0.182882793961671
10.494	0.183012449525688
10.505	0.183611897368458
10.516	0.183142970376041
10.527	0.182995426753031
10.538	0.185006856097073
10.549	0.183978347247825
10.56	0.184138233741594
10.571	0.185109657421775
10.582	0.185419608415384
10.593	0.186711738976619
10.604	0.186415594455979
10.615	0.186431544923768
10.626	0.184132003580142
10.637	0.185097664257996
10.648	0.185106244346375
10.659	0.18384504135764
10.67	0.183435595832491
10.681	0.18360785252921
10.692	0.183377741948462
10.703	0.183224631500035
10.714	0.183729410465416
10.725	0.183540360858354
10.736	0.183426806754234
10.747	0.183575755814489
10.758	0.183483411904577
10.769	0.183455323585727
10.78	0.182499879958833
10.791	0.183691924851756
10.802	0.183611703311471
10.813	0.182159260138538
10.824	0.183291939572077
10.835	0.183375618437638
10.846	0.183833151729701
10.857	0.183569889865213
10.868	0.182988487298119
10.879	0.184203826293779
10.89	0.184255748664836
10.901	0.184209416199493
10.912	0.183914710428437
10.923	0.183043567980337
10.934	0.184328024599468
10.945	0.183964310456278
10.956	0.185007026802454
10.967	0.183493594987139
10.978	0.183751834568949
10.989	0.184376960066324
11	0.184922640975973
11.011	0.185544381686481
11.022	0.184633440576522
11.033	0.182877774969786
11.044	0.184593918086468
11.055	0.184954124025027
11.066	0.184442816553527
11.077	0.183984896185733
11.088	0.182280918024262
11.099	0.183530079552041
11.11	0.183542476489458
11.121	0.184756165219083
11.132	0.182954418876454
11.143	0.184031941774847
11.154	0.181764563519671
11.165	0.180263583516793
11.176	0.182007903567836
11.187	0.181766307594758
11.198	0.183296538557662
11.209	0.182802221594294
11.22	0.182823787994299
11.231	0.183393031208699
11.242	0.183043026821243
11.253	0.183172550854264
11.264	0.182997965089029
11.275	0.182592129716421
11.286	0.184572233700957
11.297	0.185216993085054
11.308	0.184691540755907
11.319	0.184010459648592
11.33	0.18319462348077
11.341	0.182442620450152
11.352	0.185031150039347
11.363	0.184585726713213
11.374	0.183380418686576
11.385	0.183256182237949
11.396	0.18109253523014
11.407	0.183740546501893
11.418	0.183654413943288
11.429	0.181219583405263
11.44	0.181448856065811
11.451	0.182314258049637
11.462	0.180527364466296
11.473	0.182218489001362
11.484	0.183807130270962
11.495	0.185807382294879
11.506	0.183859476472316
11.517	0.183407634363257
11.528	0.183528524402132
11.539	0.183812590839748
11.55	0.182879446204808
11.561	0.182825432943114
11.572	0.181982447029521
11.583	0.183505832622269
11.594	0.183969310132155
11.605	0.184148668079975
11.616	0.182923243149075
11.627	0.183193118768148
11.638	0.182606006007075
11.649	0.18294855016775
11.66	0.182969232853826
11.671	0.182268858141905
11.682	0.182073685393079
11.693	0.182995694610848
11.704	0.181378278550851
11.715	0.180883040121928
11.726	0.181800053876423
11.737	0.181867819871423
11.748	0.182510278581889
11.759	0.183117602622047
11.77	0.183297770480835
11.781	0.182938304998346
11.792	0.182463229259793
11.803	0.184213120859884
11.814	0.182677454490597
11.825	0.18234332278563
11.836	0.183072832143918
11.847	0.184024357573546
11.858	0.183982676684913
11.869	0.183811857870851
11.88	0.182865070204983
11.891	0.182567764788711
11.902	0.182210980794073
11.913	0.182568898608754
11.924	0.182479793727954
11.935	0.182675002372651
11.946	0.183830862870578
11.957	0.183355309905994
11.968	0.183855578179507
11.979	0.183649956080898
11.99	0.182964708505304
12.001	0.183867488329187
12.012	0.183986785705179
12.023	0.18401698753036
12.034	0.183692707901876
12.045	0.184740069995406
12.056	0.182924102560605
12.067	0.182194308976101
12.078	0.181518596081256
12.089	0.182022615504914
12.1	0.18395933866897
12.111	0.184943945942342
12.122	0.185429121837651
12.133	0.18484262086121
12.144	0.18388632186932
12.155	0.184223989275062
12.166	0.185536384133012
12.177	0.183974776737984
12.188	0.185229912325605
12.199	0.185651407746472
12.21	0.18533726328175
12.221	0.183670227312261
12.232	0.184159543573065
12.243	0.184084816382695
12.254	0.184839350557314
12.265	0.184811536861514
12.276	0.184534646190873
12.287	0.184374610183853
12.298	0.184574300250007
12.309	0.185242024894769
12.32	0.185963407849174
12.331	0.185413821401837
12.342	0.185307847540317
12.353	0.186833914348126
12.364	0.185240310165691
12.375	0.185719478416374
12.386	0.184736356750015
12.397	0.185378474404235
12.408	0.185156762980524
12.419	0.185457855566003
12.43	0.184242657626121
12.441	0.184162019514299
12.452	0.184579845101096
12.463	0.185187721355293
12.474	0.185549573639157
12.485	0.185721776163099
12.496	0.187470529450265
12.507	0.186136640993822
12.518	0.186288103264132
12.529	0.187493407450457
12.54	0.186440600956509
12.551	0.186104960952436
12.562	0.185924531079911
12.573	0.185784258511789
12.584	0.186152608113442
12.595	0.186814972538523
12.606	0.186926109880248
12.617	0.185500231197014
12.628	0.186107914022326
12.639	0.184423458170913
12.65	0.184065098304851
12.661	0.184029517491185
12.672	0.183708753945556
12.683	0.183650504709486
12.694	0.184322129852256
12.705	0.184510231696336
12.716	0.184044005607312
12.727	0.184256788189958
12.738	0.185385746858383
12.749	0.185179642273506
12.76	0.18478361111634
12.771	0.184007424070639
12.782	0.182907971383091
12.793	0.184493751862461
12.804	0.185921942363897
12.815	0.184819632887869
12.826	0.18388752854305
12.837	0.18380610883632
12.848	0.183612618367711
12.859	0.184312860860598
12.87	0.184557309151042
12.881	0.183805827653522
12.892	0.184131340921102
12.903	0.182768469149774
12.914	0.181858920161785
12.925	0.181881816196676
12.936	0.182463774253472
12.947	0.182289833212492
12.958	0.182789478751022
12.969	0.182838423842474
12.98	0.183515668124888
12.991	0.185063784439092
13.002	0.18328913967691
13.013	0.181674842765925
13.024	0.183771620177955
13.035	0.183636512332089
13.046	0.182859860862314
13.057	0.183297061983507
13.068	0.184041634341437
13.079	0.186539665310395
13.09	0.185403535932146
13.101	0.184578858046596
13.112	0.185236554085489
13.123	0.183762134234473
13.134	0.184920093722351
13.145	0.185057826155329
13.156	0.184513735337705
13.167	0.183539837250835
13.178	0.18592421940767
13.189	0.18483150377582
13.2	0.184775516464172
13.211	0.184857664050808
13.222	0.184139197395255
13.233	0.18498024481467
13.244	0.184559735512162
13.255	0.185206183995211
13.266	0.184869219717008
13.277	0.185099262977784
13.288	0.184460378972872
13.299	0.185221136017282
13.31	0.185017978327125
13.321	0.1850568179329
13.332	0.184974507174651
13.343	0.186006966910234
13.354	0.185917192659581
13.365	0.184984624679359
13.376	0.185201588366649
13.387	0.184824462367054
13.398	0.184127153645582
13.409	0.185481786373968
13.42	0.187126302063729
13.431	0.18874722249059
13.442	0.18815531813742
13.453	0.187382153506966
13.464	0.187582162356917
13.475	0.187368567862329
13.486	0.187414555161353
13.497	0.187280175735257
13.508	0.186813906741686
13.519	0.188303676623266
13.53	0.187457436181839
13.541	0.185961467164296
13.552	0.185111680018047
13.563	0.185810766281742
13.574	0.184988081023506
13.585	0.183670232507158
13.596	0.186069347365763
13.607	0.187185668671153
13.618	0.187800414682935
13.629	0.187134395259939
13.64	0.187792748208235
13.651	0.187324678496384
13.662	0.187474670618413
13.673	0.187401904747744
13.684	0.188295949584636
13.695	0.186919356952807
13.706	0.188439437472011
13.717	0.188431006186898
13.728	0.186976535700046
13.739	0.18659011448957
13.75	0.187029229514537
13.761	0.186028287894413
13.772	0.187730374018929
13.783	0.186971753183162
13.794	0.18544586858821
13.805	0.185605517845484
13.816	0.185642197414198
13.827	0.187322829647335
13.838	0.18789553076977
13.849	0.187788804749889
13.86	0.18807568548681
13.871	0.188213453110111
13.882	0.187334435099154
13.893	0.18658248466172
13.904	0.187780668980854
13.915	0.187700229987671
13.926	0.187936354541109
13.937	0.187922741512063
13.948	0.186493010965654
13.959	0.187724212802423
13.97	0.188754648741912
13.981	0.188798061844544
13.992	0.188891148040911
14.003	0.189212199246189
14.014	0.188646237947942
14.025	0.189254741617678
14.036	0.190031048615376
14.047	0.188892483065391
14.058	0.190803528995787
14.069	0.190419100369731
14.08	0.188801865678577
14.091	0.188147566437575
14.102	0.189198052215818
14.113	0.189515047806123
14.124	0.188545989488019
14.135	0.189720925239686
14.146	0.190394311777563
14.157	0.190342056877067
14.168	0.189928907590572
14.179	0.189213894241417
14.19	0.189893820015939
14.201	0.19027971363002
14.212	0.190540058122232
14.223	0.192253160516696
14.234	0.189345658731568
14.245	0.191147525801197
14.256	0.189944780538012
14.267	0.190871099914103
14.278	0.189030461935128
14.289	0.188990316210099
14.3	0.188992655499311
14.311	0.188342285746467
14.322	0.189396941508081
14.333	0.189426537382361
14.344	0.189080796246143
14.355	0.189091860202356
14.366	0.189509884542288
14.377	0.188594515193827
14.388	0.188432467432771
14.399	0.187792643929524
14.41	0.188105300013974
14.421	0.188553232899816
14.432	0.188052617530863
14.443	0.188704682171784
14.454	0.188882895985279
14.465	0.188090024544441
14.476	0.187662239299449
14.487	0.18908627697213
14.498	0.190792673746345
14.509	0.190530988970767
14.52	0.189314881150809
14.531	0.190162356186774
14.542	0.189751423214462
14.553	0.189843716832241
14.564	0.191102063271403
14.575	0.189156703756358
14.586	0.187057731969894
14.597	0.188505618237134
14.608	0.189078083266715
14.619	0.187666830995868
14.63	0.18760890398983
14.641	0.189121942234899
14.652	0.188885470166007
14.663	0.189011634534652
14.674	0.187101843611249
14.685	0.188388043911149
14.696	0.188710696356819
14.707	0.187705317790456
14.718	0.189387109097804
14.729	0.189180345041187
14.74	0.186612201954263
14.751	0.18707043295112
14.762	0.187245571768495
14.773	0.187760082091197
14.784	0.186200643962756
14.795	0.18667505258429
14.806	0.185485253910516
14.817	0.186296980229301
14.828	0.18530881383708
14.839	0.18599802722449
14.85	0.186890482043961
14.861	0.186155952128551
14.872	0.186088554744184
14.883	0.187149467313268
14.894	0.187224554907552
14.905	0.186028504798563
14.916	0.185978281030607
14.927	0.188458365268957
14.938	0.189189115673362
14.949	0.187130695041783
14.96	0.188087005970204
14.971	0.187052423596029
14.982	0.187259171426353
14.993	0.186546425209416
15.004	0.186952490510493
15.015	0.188154367489329
15.026	0.187681434443001
15.037	0.186976775110107
15.048	0.187036663249378
15.059	0.188383824911309
15.07	0.185621554301926
15.081	0.18665038899306
15.092	0.186838045626653
15.103	0.188226505332413
15.114	0.18794082545
15.125	0.187915068214535
15.136	0.187434844728965
15.147	0.187359141947653
15.158	0.185295175853388
15.169	0.186294363168217
15.18	0.186874617560129
15.191	0.187029241909503
15.202	0.186006678710698
15.213	0.185281872025362
15.224	0.186988853403757
15.235	0.186169194257295
15.246	0.185495598761463
15.257	0.18604541098067
15.268	0.187579976995213
15.279	0.185558393387372
15.29	0.185859163180577
15.301	0.186455151511877
15.312	0.185631647531695
15.323	0.186061365713922
15.334	0.187367602909476
15.345	0.185165395338968
15.356	0.185537924224792
15.367	0.18518634551594
15.378	0.186610412410259
15.389	0.183696107458733
15.4	0.18459343204652
15.411	0.185334156310469
15.422	0.185902754620246
15.433	0.187301408464356
15.444	0.187771038642941
15.455	0.187233828285769
15.466	0.18697929061621
15.477	0.186763640595231
15.488	0.185449847826875
15.499	0.185370221949324
15.51	0.185571627747277
15.521	0.185954529612338
15.532	0.184596662783798
15.543	0.186069363527302
15.554	0.186817837663275
15.565	0.187471446720633
15.576	0.187264866628926
15.587	0.187756789824848
15.598	0.18811620415496
15.609	0.186647435271246
15.62	0.187478543513358
15.631	0.186420484092199
15.642	0.187346471632069
15.653	0.188119499301475
15.664	0.18748616955292
15.675	0.187913626962273
15.686	0.188279509164897
15.697	0.188121894501665
15.708	0.186628748595105
15.719	0.18773680542896
15.73	0.185562423737118
15.741	0.186507032944821
15.752	0.186895584959185
15.763	0.185706802348407
15.774	0.185921622008338
15.785	0.185497579815149
15.796	0.18634009703199
15.807	0.186057294539355
15.818	0.185449478257164
15.829	0.186535436428527
15.84	0.1864702707267
15.851	0.187865327116762
15.862	0.186898859773126
15.873	0.188124998445324
15.884	0.187034903655435
15.895	0.187903075511204
15.906	0.187478667600036
15.917	0.186673574298473
15.928	0.186630930124788
15.939	0.186536942007315
15.95	0.186531129359655
15.961	0.186441169348112
15.972	0.18719205499706
15.983	0.186130974279412
15.994	0.186413388216682
16.005	0.185576951588754
16.016	0.186257337310866
16.027	0.187296333873864
16.038	0.187576481323022
16.049	0.185405518489455
16.06	0.186091183196253
16.071	0.185362509465701
16.082	0.185590981682136
16.093	0.184778640911365
16.104	0.185360271523299
16.115	0.184627998947643
16.126	0.18583448771181
16.137	0.186049389886775
16.148	0.186851764400971
16.159	0.187142093595439
16.17	0.186768393036137
16.181	0.187582725901469
16.192	0.188401720630965
16.203	0.187527351490089
16.214	0.18789860698321
16.225	0.186483092662089
16.236	0.186676571100208
16.247	0.185934329806864
16.258	0.187869917186902
16.269	0.187917950347123
16.28	0.187367726749002
16.291	0.18704153276089
16.302	0.186762905362732
16.313	0.186331440133868
16.324	0.187442803913909
16.335	0.188364458635136
16.346	0.188433423469058
16.357	0.188132555747695
16.368	0.188111226022994
16.379	0.188983265331453
16.39	0.189013004998841
16.401	0.188616966935177
16.412	0.188809569214034
16.423	0.188425059910744
16.434	0.186447117314011
16.445	0.187183810026746
16.456	0.18692623893496
16.467	0.185339602006296
16.478	0.184453574157999
16.489	0.186726697686306
16.5	0.18604314283061
16.511	0.18647184105466
16.522	0.187417510533815
16.533	0.187208193849837
16.544	0.18543183886711
16.555	0.185929940753259
16.566	0.186953062979028
16.577	0.186600119812584
16.588	0.186960796547034
16.599	0.186602028717908
16.61	0.187336008923709
16.621	0.188069794551509
16.632	0.187717906672207
16.643	0.18666262145281
16.654	0.186543940872101
16.665	0.187233384843515
16.676	0.186235231828415
16.687	0.187081075807053
16.698	0.186995568217718
16.709	0.187897988491866
16.72	0.187778673010287
16.731	0.188212979697107
16.742	0.18843661826614
16.753	0.187475857600006
16.764	0.188055341491438
16.775	0.187356060139258
16.786	0.186112390733811
16.797	0.186089990578488
16.808	0.186448419618219
16.819	0.186246352643938
16.83	0.188379897483964
16.841	0.188865202053714
16.852	0.187351270290971
16.863	0.187826899069345
16.874	0.187467841257219
16.885	0.187437683184861
16.896	0.186390724054785
16.907	0.186096059801616
16.918	0.187812001770956
16.929	0.186872378779679
16.94	0.186600503400393
16.951	0.185908825389932
16.962	0.18748657235459
16.973	0.188690704143766
16.984	0.190351089724664
16.995	0.189683546908458
17.006	0.18846879740978
17.017	0.189112823775269
17.028	0.190172240774401
17.039	0.189595222835258
17.05	0.18911235178191
17.061	0.18927057559574
17.072	0.18889815221419
17.083	0.18919172130063
17.094	0.189571190060665
17.105	0.190132778228085
17.116	0.190620634861304
17.127	0.189584989540406
17.138	0.190233947376006
17.149	0.188348064788134
17.16	0.1871112217604
17.171	0.188741660517774
17.182	0.18965580339197
17.193	0.190362253339169
17.204	0.188867429411661
17.215	0.187952173253744
17.226	0.18805926688956
17.237	0.188817843147582
17.248	0.189317897129058
17.259	0.187451137387654
17.27	0.188684518357273
17.281	0.190423075044101
17.292	0.188134357063019
17.303	0.187825338227955
17.314	0.186904617356393
17.325	0.188913187835915
17.336	0.189243065115562
17.347	0.190860001086194
17.358	0.189592579942495
17.369	0.186811648536386
17.38	0.188588809284148
17.391	0.187738603572039
17.402	0.187444395444778
17.413	0.187781873345741
17.424	0.186500839270186
17.435	0.185809678803616
17.446	0.185573226091658
17.457	0.187688676546731
17.468	0.186733150907702
17.479	0.186234159704039
17.49	0.187605070576495
17.501	0.186727584003684
17.512	0.185797759147154
17.523	0.187324862939862
17.534	0.186722055094418
17.545	0.187426134006893
17.556	0.186659993765883
17.567	0.18649694521443
17.578	0.186715473363716
17.589	0.187647542344581
17.6	0.187441267671474
17.611	0.187992704256476
17.622	0.187850705831625
17.633	0.188405156944338
17.644	0.188792432098106
17.655	0.187631918603697
17.666	0.188107375751635
17.677	0.186568592848651
17.688	0.188128973807216
17.699	0.188421632735203
17.71	0.187124889363528
17.721	0.187158770179444
17.732	0.186841732145395
17.743	0.187089478151619
17.754	0.186136324294775
17.765	0.185702647903546
17.776	0.186829106305919
17.787	0.186853243632017
17.798	0.186881695918791
17.809	0.1864384897684
17.82	0.185146045806328
17.831	0.18507722080881
17.842	0.186042401231366
17.853	0.185425128413668
17.864	0.183833982123434
17.875	0.185361713815181
17.886	0.186462096599516
17.897	0.185982942473632
17.908	0.186587726797637
17.919	0.186054053327373
17.93	0.186328244622068
17.941	0.186374754746388
17.952	0.186233399908734
17.963	0.185254303317764
17.974	0.184001125965937
17.985	0.185769275640152
17.996	0.185572962924028
18.007	0.185884059970904
18.018	0.18662637151823
18.029	0.187219921429076
18.04	0.188150919551452
18.051	0.18714724621308
18.062	0.186684078941596
18.073	0.186812526975333
18.084	0.186466623981572
18.095	0.187514143471946
18.106	0.188025722125557
18.117	0.187600902922352
18.128	0.186921850827467
18.139	0.186771354477217
18.15	0.188836122351669
18.161	0.188985895722603
18.172	0.188628488907688
18.183	0.189103781808691
18.194	0.188896188771528
18.205	0.18621337558479
18.216	0.187857617175261
18.227	0.187636059143393
18.238	0.186518081715934
18.249	0.187582211432967
18.26	0.185704594611928
18.271	0.186538033773452
18.282	0.187309262522471
18.293	0.188415949309999
18.304	0.186575267588282
18.315	0.187389028642092
18.326	0.187664036140571
18.337	0.188019931275415
18.348	0.187191887763351
18.359	0.187500618196501
18.37	0.187280261055214
18.381	0.186810828450895
18.392	0.187389498623437
18.403	0.185868018079644
18.414	0.187491213519119
18.425	0.185213680749934
18.436	0.185323651727606
18.447	0.18660736879733
18.458	0.186375606563445
18.469	0.184578897485007
18.48	0.185256303978173
18.491	0.18586972456312
18.502	0.183984127009953
18.513	0.183706769883634
18.524	0.183633719441557
18.535	0.183376765715723
18.546	0.184157849745211
18.557	0.183479722611769
18.568	0.184592612741495
18.579	0.184925851716356
18.59	0.185077257517443
18.601	0.184046071713375
18.612	0.184265697743454
18.623	0.184696251430513
18.634	0.184859758195397
18.645	0.18479307613025
18.656	0.184465673001992
18.667	0.184949412378274
18.678	0.186023909053126
18.689	0.186383695046974
18.7	0.186134157236555
18.711	0.18519200611337
18.722	0.186421250129821
18.733	0.187330665915382
18.744	0.187581688306647
18.755	0.18467108589958
18.766	0.186692545832037
18.777	0.188551238783419
18.788	0.186096320121776
18.799	0.185753455773984
18.81	0.186782305517007
18.821	0.18628425487497
18.832	0.187458968548588
18.843	0.185380958128437
18.854	0.185950387106955
18.865	0.184478425870163
18.876	0.185354444879386
18.887	0.186397426089902
18.898	0.18738556250142
18.909	0.186383712190505
18.92	0.18598454209908
18.931	0.186967768938724
18.942	0.186790007912599
18.953	0.185791418205752
18.964	0.18445773245048
18.975	0.186230535256071
18.986	0.186104051010067
18.997	0.18566103100436
19.008	0.18463304285937
19.019	0.183584441543327
19.03	0.183036822235017
19.041	0.184649122668194
19.052	0.184622735196103
19.063	0.185495725909856
19.074	0.185025490199188
19.085	0.185421490845555
19.096	0.184681217817223
19.107	0.183884690746288
19.118	0.183711039859953
19.129	0.183915540387934
19.14	0.184184458916889
19.151	0.183261367897723
19.162	0.183437330912005
19.173	0.184217736918705
19.184	0.183725626565428
19.195	0.181872170489619
19.206	0.182360909203204
19.217	0.182745104530956
19.228	0.183287076795358
19.239	0.183688460275461
19.25	0.183611433899671
19.261	0.183808499940438
19.272	0.184167239802254
19.283	0.183285201546683
19.294	0.182244561598529
19.305	0.183163531807789
19.316	0.183500220564761
19.327	0.184546098607918
19.338	0.182980163240445
19.349	0.183571967052612
19.36	0.185651183111405
19.371	0.18489022900123
19.382	0.184974345313474
19.393	0.185004085639983
19.404	0.185721980767643
19.415	0.185638658157993
19.426	0.186447597787804
19.437	0.186508481450811
19.448	0.186921798881589
19.459	0.188048488487967
19.47	0.188995991991488
19.481	0.188169093332375
19.492	0.188042915458854
19.503	0.187623995774381
19.514	0.186073417535016
19.525	0.188148760363188
19.536	0.188885555904087
19.547	0.188774309070338
19.558	0.186296683932061
19.569	0.186839486012187
19.58	0.186430483612974
19.591	0.185839041047759
19.602	0.186874500717347
19.613	0.185722111480835
19.624	0.186535762062789
19.635	0.186514570331107
19.646	0.187132992322566
19.657	0.186490177487221
19.668	0.186166822254976
19.679	0.186029920894116
19.69	0.185905814431059
19.701	0.184855342795922
19.712	0.184613438161712
19.723	0.183483279448917
19.734	0.184194622572755
19.745	0.184882218528597
19.756	0.183605938278994
19.767	0.184588727670159
19.778	0.185486647108024
19.789	0.185204344891154
19.8	0.184684023084306
19.811	0.183189470637096
19.822	0.185102106565067
19.833	0.185639797888322
19.844	0.185583767890817
19.855	0.186098152746606
19.866	0.185212123889194
19.877	0.185783416596877
19.888	0.184744650609511
19.899	0.18514787202756
19.91	0.186421186561614
19.921	0.185650758992741
19.932	0.185529354903972
19.943	0.186475517971343
19.954	0.186526997117818
19.965	0.186068280772833
19.976	0.184193618392131
19.987	0.183758000881983
19.998	0.183370160712764
20.009	0.184271817403501
20.02	0.185189935860623
20.031	0.183142524465227
20.042	0.184639732077331
20.053	0.185109934205593
20.064	0.184198939991179
20.075	0.184328764660837
20.086	0.183786926897162
20.097	0.185016907205137
20.108	0.184288400925114
20.119	0.18445047613007
20.13	0.182968569814287
20.141	0.184042235221718
20.152	0.184310080999738
20.163	0.184705383331564
20.174	0.184420879565063
20.185	0.184437931730764
20.196	0.184195298168476
20.207	0.182717663744055
20.218	0.182432344101058
20.229	0.182612117348728
20.24	0.182789044974192
20.251	0.182779331607958
20.262	0.183027910219419
20.273	0.182879984335167
20.284	0.183888444013472
20.295	0.184008847594452
20.306	0.181606268582037
20.317	0.183022003575492
20.328	0.182147903583387
20.339	0.181950932447455
20.35	0.18292643495165
20.361	0.182505711178974
20.372	0.181372572971025
20.383	0.181366900402128
20.394	0.181774774844957
20.405	0.18276278042257
20.416	0.182902274760776
20.427	0.181761634127251
20.438	0.182774343084906
20.449	0.182408994940587
20.46	0.182865227734698
20.471	0.182094106245334
20.482	0.182187260023157
20.493	0.181437959771201
20.504	0.181346502505261
20.515	0.182725876600543
20.526	0.183251947348393
20.537	0.184239545658186
20.548	0.18113343799861
20.559	0.181515745516336
20.57	0.180352588537345
20.581	0.181868419742247
20.592	0.182057440541499
20.603	0.183977183465952
20.614	0.182287240918185
20.625	0.181753102270293
20.636	0.182472816320974
20.647	0.183487151423232
20.658	0.183196129120377
20.669	0.183033889059019
20.68	0.182942756339974
20.691	0.182127103205837
20.702	0.182055299177568
20.713	0.181802261069047
20.724	0.183221649065069
20.735	0.183631160760246
20.746	0.183360961511846
20.757	0.184970335651608
20.768	0.184962451222614
20.779	0.183837214362724
20.79	0.183920913033855
20.801	0.183742731725378
20.812	0.183402844465282
20.823	0.184514078862424
20.834	0.184568779890627
20.845	0.183288761385307
20.856	0.184238211412182
20.867	0.18472901616782
20.878	0.184024341753582
20.889	0.184344658462344
20.9	0.184301600918054
20.911	0.183555718807272
20.922	0.183766691159801
20.933	0.182371489705804
20.944	0.183183623591826
20.955	0.182306932001776
20.966	0.180839660453381
20.977	0.182250747581103
20.988	0.182735591835945
20.999	0.183201826830588
21.01	0.182724130528235
21.021	0.182891381324923
21.032	0.183677339180113
21.043	0.181763753492146
21.054	0.184117824492971
21.065	0.185571496368217
21.076	0.184657716124841
21.087	0.183367942927347
21.098	0.183900675387609
21.109	0.184029008518258
21.12	0.183915536397488
21.131	0.183947261220594
21.142	0.183979400315071
21.153	0.182337697876865
21.164	0.184125027353797
21.175	0.183972314367152
21.186	0.183402098788047
21.197	0.183259536180103
21.208	0.182893183401438
21.219	0.183514067871002
21.23	0.182801708196021
21.241	0.182455756585186
21.252	0.182985176108344
21.263	0.183083866830372
21.274	0.183816284471898
21.285	0.181821078933361
21.296	0.182227644722775
21.307	0.182323175003315
21.318	0.183950331545768
21.329	0.182934039157661
21.34	0.182504400905917
21.351	0.183538466989909
21.362	0.182815334789485
21.373	0.183966726311279
21.384	0.183739426041077
21.395	0.18355021959807
21.406	0.183102599181565
21.417	0.182638152875164
21.428	0.183183105579491
21.439	0.182628869502704
21.45	0.183494999656433
21.461	0.182964473897309
21.472	0.18327398440877
21.483	0.183911149091109
21.494	0.183438620837372
21.505	0.183041904339886
21.516	0.184816217932468
21.527	0.182954594302757
21.538	0.183335420173354
21.549	0.182691156814958
21.56	0.182647937595118
21.571	0.181227611427171
21.582	0.18327760571854
21.593	0.183555823959191
21.604	0.182221411889989
21.615	0.182713107341278
21.626	0.181783497145027
21.637	0.183603630248101
21.648	0.18278516349013
21.659	0.181527952991044
21.67	0.180908533988739
21.681	0.180280090200539
21.692	0.182414127755593
21.703	0.184067499142759
21.714	0.182877061272419
21.725	0.182097799251863
21.736	0.183199682793135
21.747	0.184902261293636
21.758	0.183693792596125
21.769	0.183931107177507
21.78	0.18261518740864
21.791	0.183120484195559
21.802	0.183042229151071
21.813	0.182510706964242
21.824	0.18284281570081
21.835	0.184476594572042
21.846	0.183182370595708
21.857	0.184771508741391
21.868	0.183774955156256
21.879	0.183170769249628
21.89	0.182293179723837
21.901	0.182730636333316
21.912	0.181795591562922
21.923	0.183031408788784
21.934	0.182736705120693
21.945	0.183268188482319
21.956	0.184023018673467
21.967	0.182534214014848
21.978	0.182220249523691
21.989	0.181522885518173
[truncated: 1 more rows]
