# Supplementary material for: Introgression and disruption of migration routes have shaped the genetic integrity of wildebeest populations
Source: Nat Commun. 2024 Apr 12;15:2921. doi: 10.1038/s41467-024-47015-y (PMC11014984; doi:10.1038/s41467-024-47015-y)
Supplement: Supplementary file 10 — Source Data [file 41467_2024_47015_MOESM10_ESM.zip › source_data/SuppFig6.LDdecay/N.Selous.LDdecay.txt]

Distance	r2
0.011	0.51239243978924
0.022	0.370828971080265
0.033	0.336492778493231
0.044	0.321469916988331
0.055	0.306798577623392
0.066	0.297003308144053
0.077	0.290317770744133
0.088	0.285798866543235
0.099	0.281505048929727
0.11	0.276386201864607
0.121	0.274224897843937
0.132	0.270273583263397
0.143	0.269482477179184
0.154	0.266610765698396
0.165	0.266259640192088
0.176	0.26089592377686
0.187	0.262602546006007
0.198	0.25832642479699
0.209	0.255795544145279
0.22	0.254018394779863
0.231	0.251539713810294
0.242	0.25169824001551
0.253	0.249284244211797
0.264	0.249034642160483
0.275	0.250287332071748
0.286	0.24908442566024
0.297	0.24705100163155
0.308	0.24528382002124
0.319	0.246591112597923
0.33	0.248514036870147
0.341	0.246834398979036
0.352	0.249352954574805
0.363	0.245098604543754
0.374	0.242955265988954
0.385	0.242546797717079
0.396	0.241344741167416
0.407	0.240888486530862
0.418	0.241537140479302
0.429	0.241980035788485
0.44	0.242103819975861
0.451	0.242526129774137
0.462	0.240904777541789
0.473	0.238346927598858
0.484	0.238101599542188
0.495	0.236348943326011
0.506	0.234554073877664
0.517	0.236403383409563
0.528	0.235015118668754
0.539	0.23675139232245
0.55	0.233697738431842
0.561	0.234809406470287
0.572	0.232111368619628
0.583	0.235997245462551
0.594	0.232992836605666
0.605	0.232969269855842
0.616	0.23285508010728
0.627	0.231956558460378
0.638	0.231254140799324
0.649	0.232473665711551
0.66	0.231320279901254
0.671	0.231749402468004
0.682	0.230703210362376
0.693	0.229755350461097
0.704	0.229391192050889
0.715	0.228921334287452
0.726	0.226424286657969
0.737	0.225720187578022
0.748	0.227656277156239
0.759	0.23017277040679
0.77	0.227991922858468
0.781	0.225524297502755
0.792	0.228192360551808
0.803	0.226768150140609
0.814	0.228023952504164
0.825	0.22602635395825
0.836	0.225126726371471
0.847	0.226063221877517
0.858	0.225449880866882
0.869	0.223087833775475
0.88	0.22554977021264
0.891	0.22288172385709
0.902	0.221368445064408
0.913	0.222443285123644
0.924	0.225499984196642
0.935	0.224953562259253
0.946	0.224546119213165
0.957	0.225695855961798
0.968	0.227705187397832
0.979	0.224470378894927
0.99	0.223716513073923
1.001	0.225217261859375
1.012	0.224089097632239
1.023	0.22154329792389
1.034	0.220139453340452
1.045	0.224181175917739
1.056	0.222030616969823
1.067	0.222118049525105
1.078	0.223326169848537
1.089	0.224307943138009
1.1	0.220305068136152
1.111	0.225262643097216
1.122	0.22229074445286
1.133	0.223356444988804
1.144	0.222312354215103
1.155	0.220166170183875
1.166	0.21934563296283
1.177	0.221548247533586
1.188	0.222678033857443
1.199	0.219696672630234
1.21	0.2184404769594
1.221	0.222799216322535
1.232	0.226088175993913
1.243	0.22452473930396
1.254	0.221909018841354
1.265	0.220895687716186
1.276	0.221033346201657
1.287	0.220138202042856
1.298	0.221079069712167
1.309	0.219683768787561
1.32	0.220448661300902
1.331	0.218954183597683
1.342	0.218187813832851
1.353	0.217174692180341
1.364	0.217662066423089
1.375	0.218312654014132
1.386	0.218650690225106
1.397	0.219392222594835
1.408	0.219661439878605
1.419	0.218007290497041
1.43	0.218418234788487
1.441	0.219230212670924
1.452	0.220117943464222
1.463	0.219591033732193
1.474	0.217191582776612
1.485	0.218736735079551
1.496	0.217863967085336
1.507	0.217912575093223
1.518	0.219208302687583
1.529	0.21855211644565
1.54	0.216497968441366
1.551	0.215034420915841
1.562	0.215952050022456
1.573	0.216069719592309
1.584	0.213165469780624
1.595	0.213805950940794
1.606	0.213330453143927
1.617	0.215459658690569
1.628	0.213229666696088
1.639	0.213983231003565
1.65	0.213874232094161
1.661	0.213726833673571
1.672	0.210344514371395
1.683	0.209673492863547
1.694	0.209099495321505
1.705	0.209927518310979
1.716	0.210485025227377
1.727	0.210862596951789
1.738	0.212172914089696
1.749	0.213092992252009
1.76	0.213333522867656
1.771	0.214785382527597
1.782	0.212884358665879
1.793	0.212878106029815
1.804	0.211069977718218
1.815	0.209941342149184
1.826	0.213793940128938
1.837	0.211898166468836
1.848	0.21126003511318
1.859	0.210945947494824
1.87	0.212002116714242
1.881	0.20759942760151
1.892	0.206718610232124
1.903	0.205661569103017
1.914	0.207308452815894
1.925	0.2091448321682
1.936	0.207533812938469
1.947	0.205769078396468
1.958	0.206860107215966
1.969	0.206888988294893
1.98	0.205710239637784
1.991	0.207286337716435
2.002	0.208563317664096
2.013	0.208371353979985
2.024	0.206934102633187
2.035	0.207259318216732
2.046	0.207033117253352
2.057	0.20664296556363
2.068	0.208672178600669
2.079	0.206670708637506
2.09	0.206896919113085
2.101	0.209559764067796
2.112	0.209170844588964
2.123	0.207711366866587
2.134	0.207304577184773
2.145	0.207340446700447
2.156	0.20641652498719
2.167	0.207907803435556
2.178	0.207891577737307
2.189	0.208327494033213
2.2	0.209929225082175
2.211	0.20919376324299
2.222	0.208414151734696
2.233	0.20663181515196
2.244	0.20963603818538
2.255	0.207880864304576
2.266	0.206573262251581
2.277	0.209285845817394
2.288	0.204868616020645
2.299	0.206560853720588
2.31	0.205927763401052
2.321	0.206358143157892
2.332	0.208413415058876
2.343	0.207847151134008
2.354	0.207386706061156
2.365	0.204673116475557
2.376	0.206549664362232
2.387	0.205380082255822
2.398	0.205221416037502
2.409	0.206645239622321
2.42	0.206217872800458
2.431	0.20472738571924
2.442	0.205433083023106
2.453	0.203949684126443
2.464	0.202091812512432
2.475	0.203804469174011
2.486	0.204912338258234
2.497	0.204161091018625
2.508	0.204851713946929
2.519	0.202916386893595
2.53	0.202781758055338
2.541	0.203361127674185
2.552	0.203436094617972
2.563	0.20321511316442
2.574	0.203287274445943
2.585	0.202018159560134
2.596	0.201853657696943
2.607	0.20078827998153
2.618	0.199939356797348
2.629	0.200468466259503
2.64	0.20099923886502
2.651	0.200808110128129
2.662	0.200822647321131
2.673	0.201284244675192
2.684	0.20164964716375
2.695	0.200727822634504
2.706	0.200502236995944
2.717	0.202449111979293
2.728	0.203937691502932
2.739	0.201355447476377
2.75	0.201165476015386
2.761	0.200512457595206
2.772	0.201146762898276
2.783	0.201311099892023
2.794	0.201588182925193
2.805	0.201063573011154
2.816	0.199928968330114
2.827	0.19945545143349
2.838	0.198252908197358
2.849	0.199331370002743
2.86	0.1994624195003
2.871	0.199493380379863
2.882	0.2004083504562
2.893	0.199862126076499
2.904	0.197068196218326
2.915	0.196230015334032
2.926	0.197648870571713
2.937	0.19833410485837
2.948	0.200147834523406
2.959	0.199447722269785
2.97	0.203179803223642
2.981	0.20381215508591
2.992	0.201370492788712
3.003	0.201695167023659
3.014	0.201096742001258
3.025	0.198489863932525
3.036	0.200450881126354
3.047	0.202813474007509
3.058	0.201495353396287
3.069	0.200908026851915
3.08	0.201998693124892
3.091	0.202811527258244
3.102	0.201686178535813
3.113	0.201113372342604
3.124	0.200361118987962
3.135	0.202167358642628
3.146	0.201488714791928
3.157	0.201224452929308
3.168	0.20112338243206
3.179	0.200461963727326
3.19	0.200845983380162
3.201	0.201061228906096
3.212	0.202991194441573
3.223	0.202982521824315
3.234	0.20133750329591
3.245	0.201525970486302
3.256	0.200379030849316
3.267	0.201884351661918
3.278	0.20085062449621
3.289	0.201973408153712
3.3	0.200764413888852
3.311	0.200258171663762
3.322	0.20468332083727
3.333	0.200971967180852
3.344	0.201809686271322
3.355	0.200434353096775
3.366	0.201421587467894
3.377	0.201012795178922
3.388	0.198925068904527
3.399	0.199409454563111
3.41	0.20090346060427
3.421	0.201729933927173
3.432	0.202809340354829
3.443	0.202124042608625
3.454	0.200340898175981
3.465	0.202314070105158
3.476	0.202302203026097
3.487	0.204001656832057
3.498	0.201328499301147
3.509	0.19996853725755
3.52	0.197998502280625
3.531	0.199181009466686
3.542	0.200371398241139
3.553	0.200647816003821
3.564	0.202340898208741
3.575	0.201169235465886
3.586	0.199335031277382
3.597	0.199865159673163
3.608	0.198217606254312
3.619	0.198333274993327
3.63	0.199014522707333
3.641	0.200913141344911
3.652	0.201478353628004
3.663	0.198852969943451
3.674	0.19985328602609
3.685	0.200028767951799
3.696	0.198817626368013
3.707	0.197439483759683
3.718	0.197455325544217
3.729	0.197752089102119
3.74	0.197979922739785
3.751	0.199044876392874
3.762	0.197482131626997
3.773	0.199839067265222
3.784	0.201945119340532
3.795	0.202981315269743
3.806	0.199931724163422
3.817	0.199971974669381
3.828	0.199154809487877
3.839	0.201042907197749
3.85	0.199619799654438
3.861	0.198179763259175
3.872	0.197461309428863
3.883	0.198046328806642
3.894	0.198277269804219
3.905	0.197743013013786
3.916	0.199024407091439
3.927	0.200698862340938
3.938	0.199854271928649
3.949	0.198326038921171
3.96	0.199183001136613
3.971	0.202059923356058
3.982	0.200500557634991
3.993	0.200658633626204
4.004	0.199923679170213
4.015	0.198427886000584
4.026	0.197275812424923
4.037	0.197657111700044
4.048	0.198399028552874
4.059	0.200155551665137
4.07	0.199690416832668
4.081	0.20018699340681
4.092	0.198055694020019
4.103	0.198182770730753
4.114	0.198675854719157
4.125	0.199752990116247
4.136	0.198972272005501
4.147	0.200231788727241
4.158	0.199425274852197
4.169	0.198993780265126
4.18	0.196563096304461
4.191	0.197845208207341
4.202	0.199862719993938
4.213	0.200416072470155
4.224	0.199260832420972
4.235	0.197928905779054
4.246	0.196446065101039
4.257	0.195596722950745
4.268	0.194244187247588
4.279	0.194701561959863
4.29	0.193912628760196
4.301	0.193284291551682
4.312	0.194634017048952
4.323	0.191417639983451
4.334	0.194474504808337
4.345	0.193883095292034
4.356	0.195548692247764
4.367	0.193633140781406
4.378	0.192441508685011
4.389	0.193580024289447
4.4	0.193949176539017
4.411	0.194232708367253
4.422	0.195588868000232
4.433	0.195268833612568
4.444	0.194632134432099
4.455	0.193024415010267
4.466	0.192969606005421
4.477	0.194278078328446
4.488	0.196172986340116
4.499	0.194291767981424
4.51	0.196841435153487
4.521	0.195977699627965
4.532	0.195854429188544
4.543	0.197192153006372
4.554	0.194220347974897
4.565	0.195667004739999
4.576	0.196963083827454
4.587	0.198817106439541
4.598	0.200085618591327
4.609	0.199896402775839
4.62	0.198204891135234
4.631	0.19777552750403
4.642	0.200783684219629
4.653	0.199743628686917
4.664	0.199458096222645
4.675	0.19917254760816
4.686	0.198542564457625
4.697	0.198395963926136
4.708	0.19940990567818
4.719	0.199701768914962
4.73	0.198366095526358
4.741	0.198660851405076
4.752	0.19859927136822
4.763	0.195745888387823
4.774	0.196710271888903
4.785	0.194423268404726
4.796	0.194124611226
4.807	0.19487624860573
4.818	0.193976305352262
4.829	0.19520457806144
4.84	0.194089574126301
4.851	0.195410920776078
4.862	0.19501624751875
4.873	0.197699663975977
4.884	0.197387250509464
4.895	0.197127749040419
4.906	0.195811242995372
4.917	0.1957193094453
4.928	0.195861122485474
4.939	0.197882937334547
4.95	0.195298403703688
4.961	0.196306865597096
4.972	0.196159859037749
4.983	0.195419643517708
4.994	0.193434467683539
5.005	0.194607736854537
5.016	0.196076062766704
5.027	0.196358480656066
5.038	0.194704176421909
5.049	0.194205566199989
5.06	0.196046981653122
5.071	0.19410245371882
5.082	0.194306653862655
5.093	0.19773789312099
5.104	0.197452742069079
5.115	0.197098271320466
5.126	0.197254562910513
5.137	0.195711999852061
5.148	0.194697941934705
5.159	0.193562291466427
5.17	0.19333288291441
5.181	0.1938961303575
5.192	0.195865239388471
5.203	0.193709785722548
5.214	0.196073454507078
5.225	0.19366493990074
5.236	0.190918321012217
5.247	0.192249636093391
5.258	0.193742930457291
5.269	0.192957589171587
5.28	0.194587462748429
5.291	0.191634265370405
5.302	0.191212283121861
5.313	0.191194512336046
5.324	0.191321944293615
5.335	0.19237803785007
5.346	0.192694679299071
5.357	0.191544735983529
5.368	0.192053510447877
5.379	0.193195410647014
5.39	0.192614652236779
5.401	0.192419962192114
5.412	0.191541658550415
5.423	0.191149173337992
5.434	0.190017391019906
5.445	0.192260758066824
5.456	0.194060994757726
5.467	0.191770919441036
5.478	0.192297228923627
5.489	0.194404963432629
5.5	0.194839846555519
5.511	0.19299317984943
5.522	0.193043970349917
5.533	0.192195129343337
5.544	0.192012358985949
5.555	0.192367943855786
5.566	0.190973732473928
5.577	0.190137552302413
5.588	0.19103399443055
5.599	0.191443873951809
5.61	0.189597356902213
5.621	0.188731942000054
5.632	0.187600301174708
5.643	0.188439151448043
5.654	0.187804374816899
5.665	0.190523717830686
5.676	0.190575772261281
5.687	0.189203904099744
5.698	0.189061291437243
5.709	0.188909371648778
5.72	0.190214000665491
5.731	0.192024328676238
5.742	0.191237541972757
5.753	0.188244797086444
5.764	0.190205067582165
5.775	0.18970764321988
5.786	0.18865735726223
5.797	0.187381337550749
5.808	0.188983479748953
5.819	0.192023214498605
5.83	0.19022875264121
5.841	0.192377748393524
5.852	0.193845797983327
5.863	0.192236597332661
5.874	0.189240641203903
5.885	0.191720546210762
5.896	0.192390974344255
5.907	0.191841150126223
5.918	0.192155815488984
5.929	0.188349147428231
5.94	0.188701337046098
5.951	0.190825257372113
5.962	0.191436012652242
5.973	0.189767002378601
5.984	0.189919148726517
5.995	0.190652807055872
6.006	0.188658989920809
6.017	0.189406488174536
6.028	0.190009643459724
6.039	0.188896165051839
6.05	0.187111085440136
6.061	0.188078326886288
6.072	0.188316758289117
6.083	0.190057826263188
6.094	0.190192293685685
6.105	0.187939200335072
6.116	0.186005507685229
6.127	0.186504531550613
6.138	0.187260530333576
6.149	0.1868006707819
6.16	0.186468314448709
6.171	0.186475792703601
6.182	0.185550636111167
6.193	0.187849577530469
6.204	0.187661663213883
6.215	0.186282884172402
6.226	0.186772836658665
6.237	0.188402381754952
6.248	0.186837264910351
6.259	0.188321483141535
6.27	0.188165881740384
6.281	0.188114198463957
6.292	0.18788899209745
6.303	0.188353970869768
6.314	0.188169076661223
6.325	0.189704632138111
6.336	0.189230842276133
6.347	0.190821555084869
6.358	0.188586685801594
6.369	0.190972289742992
6.38	0.187945628149884
6.391	0.189306250728023
6.402	0.190110763935925
6.413	0.191993326975011
6.424	0.189998191858356
6.435	0.187996471637315
6.446	0.188017795438586
6.457	0.187233690233737
6.468	0.188228315968985
6.479	0.188185715404556
6.49	0.189874298601311
6.501	0.189498739278446
6.512	0.190400438353121
6.523	0.191419322793637
6.534	0.190843968074292
6.545	0.190153801123753
6.556	0.189361745939669
6.567	0.189511841639943
6.578	0.188483218846764
6.589	0.186680830679551
6.6	0.189029405260826
6.611	0.18802903334872
6.622	0.186087878151804
6.633	0.187719045343602
6.644	0.189263478922883
6.655	0.187062167288027
6.666	0.185733898845646
6.677	0.18789604617502
6.688	0.187264201285551
6.699	0.189164791650274
6.71	0.191558839375034
6.721	0.189810919164478
6.732	0.186786696780056
6.743	0.187289289767263
6.754	0.187508573640286
6.765	0.188827763575017
6.776	0.187582567852986
6.787	0.186872290303632
6.798	0.185185858515485
6.809	0.186940043544972
6.82	0.187580566509697
6.831	0.189187402840663
6.842	0.18911078607667
6.853	0.189892080207901
6.864	0.189366630921224
6.875	0.188367108757953
6.886	0.189478420067139
6.897	0.189467874765485
6.908	0.189091961047501
6.919	0.187700838275091
6.93	0.188790623593407
6.941	0.18850798036758
6.952	0.187162868441575
6.963	0.186925748590141
6.974	0.188416463921145
6.985	0.189241121770924
6.996	0.189866486496913
7.007	0.189098603471559
7.018	0.187075466823924
7.029	0.188401952769359
7.04	0.189918890269401
7.051	0.188072775310462
7.062	0.187104399323786
7.073	0.190601755686002
7.084	0.189235659901807
7.095	0.190254807217641
7.106	0.188190502326323
7.117	0.187728593809534
7.128	0.186630199989102
7.139	0.186190260546514
7.15	0.186115542392445
7.161	0.187257956833231
7.172	0.187555271212065
7.183	0.189384702658442
7.194	0.187735319387036
7.205	0.187621452006063
7.216	0.187376006423334
7.227	0.187797017709814
7.238	0.189243434995374
7.249	0.187779844542345
7.26	0.186392949673577
7.271	0.185549743202584
7.282	0.185469925883576
7.293	0.186065700503425
7.304	0.188009767739565
7.315	0.187315003058986
7.326	0.187526714972217
7.337	0.190015201430422
7.348	0.188836660899014
7.359	0.186986659772979
7.37	0.188137729932317
7.381	0.189593768979949
7.392	0.187991290233757
7.403	0.186862184888481
7.414	0.185724934717613
7.425	0.186438950457652
7.436	0.185848819973025
7.447	0.185721765003524
7.458	0.185892978010556
7.469	0.188839527723945
7.48	0.18767336271723
7.491	0.1856444991712
7.502	0.185839066616695
7.513	0.186729012874299
7.524	0.185787677611514
7.535	0.186553387294428
7.546	0.186351743401869
7.557	0.186995583105824
7.568	0.187028526741167
7.579	0.188123072780259
7.59	0.186075267834871
7.601	0.185282205316061
7.612	0.185191561803406
7.623	0.184697582083838
7.634	0.184676244023219
7.645	0.187658148384656
7.656	0.188509137115112
7.667	0.189641034579738
7.678	0.190062868106072
7.689	0.186895894627769
7.7	0.186404742353094
7.711	0.184060197686607
7.722	0.185898105762577
7.733	0.185836453097476
7.744	0.18467151677821
7.755	0.187261437150389
7.766	0.187811489353158
7.777	0.186883569977547
7.788	0.186707099956594
7.799	0.18469860254134
7.81	0.186282008350181
7.821	0.185906830468508
7.832	0.187445625564482
7.843	0.187478296727954
7.854	0.187694614837332
7.865	0.188584349402013
7.876	0.184881255047186
7.887	0.185511882651582
7.898	0.188623172848579
7.909	0.186661375270566
7.92	0.18782463437994
7.931	0.18895593764908
7.942	0.185491374051473
7.953	0.188726764279586
7.964	0.185457895859361
7.975	0.185961355144407
7.986	0.186118554640411
7.997	0.184374994127248
8.008	0.187103153133191
8.019	0.187071982391182
8.03	0.187042957659995
8.041	0.186491778369576
8.052	0.187213373511526
8.063	0.188388306660564
8.074	0.189041013994741
8.085	0.189071638210191
8.096	0.189152545062695
8.107	0.187695413352891
8.118	0.186307351414025
8.129	0.188183766696673
8.14	0.188408623661539
8.151	0.188513099109254
8.162	0.188248133569397
8.173	0.187811319854178
8.184	0.186607187459112
8.195	0.186670549936667
8.206	0.186972624954491
8.217	0.186154675133455
8.228	0.187330019334971
8.239	0.187862649116291
8.25	0.186646309236403
8.261	0.187251945437087
8.272	0.186190210262399
8.283	0.185592056794699
8.294	0.185868243422602
8.305	0.184600381184124
8.316	0.182876115642721
8.327	0.187147988441908
8.338	0.185542673912324
8.349	0.184289733940018
8.36	0.18449767919671
8.371	0.18570177175783
8.382	0.187076214460371
8.393	0.187558174175212
8.404	0.186821091865766
8.415	0.185204159198372
8.426	0.185244020629923
8.437	0.184604740824676
8.448	0.187760160618363
8.459	0.188381007763797
8.47	0.188287061830614
8.481	0.186792322436701
8.492	0.185548521894594
8.503	0.186683561048137
8.514	0.184454977569134
8.525	0.185705523423754
8.536	0.186092183802373
8.547	0.184096837521679
8.558	0.184143872607896
8.569	0.185966559891216
8.58	0.185343793772113
8.591	0.18490760493702
8.602	0.184411278717539
8.613	0.183851166120402
8.624	0.184754494852907
8.635	0.18328168275081
8.646	0.182549768331213
8.657	0.181640889960197
8.668	0.182815484172149
8.679	0.183807347062898
8.69	0.182106042031311
8.701	0.184092283550853
8.712	0.186256984300705
8.723	0.185742779071916
8.734	0.184493088271812
8.745	0.183410964494328
8.756	0.18467137736003
8.767	0.183407379876418
8.778	0.185979880486406
8.789	0.185703519490333
8.8	0.184132465706532
8.811	0.182766607415288
8.822	0.182367316937243
8.833	0.184500951069651
8.844	0.184088313394878
8.855	0.184518120460855
8.866	0.182912966316941
8.877	0.184239562481234
8.888	0.184806875437966
8.899	0.184965184177857
8.91	0.184504147436876
8.921	0.186813230949943
8.932	0.184291191147614
8.943	0.185712018079701
8.954	0.185494410484371
8.965	0.182574158872356
8.976	0.183007327863231
8.987	0.184241168714793
8.998	0.184719225702326
9.009	0.185227973584633
9.02	0.185282611322144
9.031	0.186995490426684
9.042	0.185735828166195
9.053	0.18680616410783
9.064	0.185396552157725
9.075	0.186609837549259
9.086	0.186259960480768
9.097	0.184921388516216
9.108	0.186204905366419
9.119	0.187030967161429
9.13	0.186525079153326
9.141	0.185472429776028
9.152	0.186010210289969
9.163	0.185965701547505
9.174	0.186732304096309
9.185	0.188463772203288
9.196	0.187780868987713
9.207	0.187660659557112
9.218	0.18728229195935
9.229	0.185236878410238
9.24	0.18709152384091
9.251	0.188748581208514
9.262	0.185540300534788
9.273	0.185092783502574
9.284	0.186221093823907
9.295	0.183142503423849
9.306	0.184365116025376
9.317	0.185552407410684
9.328	0.186194651186813
9.339	0.185658562201855
9.35	0.184942651192448
9.361	0.185941244833583
9.372	0.184941944876804
9.383	0.187604556295319
9.394	0.186460624624167
9.405	0.185435019219766
9.416	0.186732429294106
9.427	0.189217728266784
9.438	0.187594047237058
9.449	0.188343602893239
9.46	0.191338230713391
9.471	0.189316708385303
9.482	0.189297276336972
9.493	0.18743251810129
9.504	0.186014096652119
9.515	0.189876280424581
9.526	0.190443636341903
9.537	0.189151325822322
9.548	0.187018718405033
9.559	0.189084550740027
9.57	0.188857359586914
9.581	0.188309932891892
9.592	0.191257230491976
9.603	0.192531794597069
9.614	0.189659264356485
9.625	0.187326087968742
9.636	0.186057965610822
9.647	0.184756238243755
9.658	0.189207307602101
9.669	0.18673417322101
9.68	0.185278123544972
9.691	0.189141007905921
9.702	0.187527365603031
9.713	0.187263072047912
9.724	0.189081107393823
9.735	0.189620558078923
9.746	0.189929689845881
9.757	0.188459473125364
9.768	0.188609652047028
9.779	0.188864025888818
9.79	0.18657226756771
9.801	0.186412393730045
9.812	0.18657633209478
9.823	0.187118638568839
9.834	0.189565629988859
9.845	0.187444148492826
9.856	0.188896639544466
9.867	0.187003574301051
9.878	0.188328606503974
9.889	0.188932432080555
9.9	0.190369380156151
9.911	0.189805287688728
9.922	0.188481147514944
9.933	0.187664956305941
9.944	0.187067171461489
9.955	0.189170342565863
9.966	0.188535608005449
9.977	0.187961091309088
9.988	0.190155393230999
9.999	0.188903548449152
10.01	0.190567662348861
10.021	0.189048129436893
10.032	0.190871914906031
10.043	0.189947386660973
10.054	0.19081598117036
10.065	0.189323245517799
10.076	0.189873589184134
10.087	0.186809533353169
10.098	0.187070718381345
10.109	0.185881301517538
10.12	0.188059194476569
10.131	0.187770366723355
10.142	0.187722466393647
10.153	0.188842528716692
10.164	0.188510176874832
10.175	0.187824459995233
10.186	0.1867858439016
10.197	0.187996596617251
10.208	0.187575562464998
10.219	0.187384841620695
10.23	0.186158708436113
10.241	0.185070930260806
10.252	0.188007232351002
10.263	0.187554145676997
10.274	0.187299433653945
10.285	0.18616313897324
10.296	0.185235638361118
10.307	0.18621873270307
10.318	0.189329013847305
10.329	0.186924294845206
10.34	0.188853629440984
10.351	0.188531173014083
10.362	0.188241707759132
10.373	0.189887093764456
10.384	0.187789537275333
10.395	0.187792572057326
10.406	0.189364309258173
10.417	0.18952165747437
10.428	0.187774970067596
10.439	0.190203345553171
10.45	0.188713591450697
10.461	0.190727281323881
10.472	0.190167785553348
10.483	0.188363260511773
10.494	0.191185452262211
10.505	0.190012320144222
10.516	0.192404234861764
10.527	0.190894745329074
10.538	0.192408124850017
10.549	0.191136079510615
10.56	0.192077172842253
10.571	0.192213263270386
10.582	0.19042723299814
10.593	0.190371112963636
10.604	0.190019557925249
10.615	0.192358324453486
10.626	0.190648415231394
10.637	0.190775974007281
10.648	0.191876170484502
10.659	0.189744645391663
10.67	0.190345655988181
10.681	0.191468938535946
10.692	0.191354668983928
10.703	0.190684099276561
10.714	0.192968297874539
10.725	0.191339925846963
10.736	0.189625490125575
10.747	0.190032586854873
10.758	0.189064038918831
10.769	0.190383499539555
10.78	0.189597669696158
10.791	0.189972456593795
10.802	0.187910390908671
10.813	0.190177061605151
10.824	0.191248756059626
10.835	0.189498945209421
10.846	0.186524588331337
10.857	0.189030824635965
10.868	0.190623182405555
10.879	0.189127907574488
10.89	0.188480876147555
10.901	0.189196716848838
10.912	0.188938156295767
10.923	0.18836493257765
10.934	0.189614817182946
10.945	0.189647617356451
10.956	0.187710457219342
10.967	0.189813038190918
10.978	0.18832224167464
10.989	0.188000152464775
11	0.19054661956274
11.011	0.188553638403563
11.022	0.189394267631438
11.033	0.187918364278192
11.044	0.19141694211463
11.055	0.190834819255607
11.066	0.191515381647715
11.077	0.190364239905891
11.088	0.190867789217941
11.099	0.189571030251266
11.11	0.188905580758272
11.121	0.188867541303407
11.132	0.185609782742863
11.143	0.186875617980448
11.154	0.186413665191309
11.165	0.183965329554787
11.176	0.186799569248562
11.187	0.188141747655932
11.198	0.186977709897782
11.209	0.187047862592818
11.22	0.189156285164388
11.231	0.188506340598484
11.242	0.186768490734018
11.253	0.187483648571511
11.264	0.188919164797109
11.275	0.187683257592647
11.286	0.187895538068336
11.297	0.187939287389603
11.308	0.187808233413944
11.319	0.189796407865166
11.33	0.18800412429157
11.341	0.187281846794258
11.352	0.187905334946034
11.363	0.186061342554835
11.374	0.188817627716173
11.385	0.188604595576747
11.396	0.18731589914227
11.407	0.187290942035917
11.418	0.188072903647337
11.429	0.187636684345271
11.44	0.187193749166402
11.451	0.185193457997596
11.462	0.183576344568962
11.473	0.184835375398611
11.484	0.182950594654199
11.495	0.185726601230131
11.506	0.186557183521875
11.517	0.186223863024955
11.528	0.187600379236131
11.539	0.188147918740064
11.55	0.186667909629068
11.561	0.186873487928378
11.572	0.186381108378955
11.583	0.184926611007069
11.594	0.184319297740234
11.605	0.186815648499
11.616	0.187263287408107
11.627	0.186206054482817
11.638	0.185702447923675
11.649	0.186702459738809
11.66	0.185442074091369
11.671	0.185047303143197
11.682	0.185978959528522
11.693	0.187682336749129
11.704	0.18555406426209
11.715	0.184499500677084
11.726	0.18498198594393
11.737	0.184426276473091
11.748	0.187913554941858
11.759	0.18740310657072
11.77	0.185642129661398
11.781	0.184903219797804
11.792	0.186577291573096
11.803	0.186992445537892
11.814	0.186415631349554
11.825	0.187957309535948
11.836	0.185462796386875
11.847	0.184127641303127
11.858	0.183534605469913
11.869	0.182018223596797
11.88	0.184673979182033
11.891	0.187155692741607
11.902	0.186457409276599
11.913	0.185888956351213
11.924	0.185927729259629
11.935	0.186047947300838
11.946	0.184570398587083
11.957	0.186193270396533
11.968	0.18384692682418
11.979	0.183697651031687
11.99	0.18556566738463
12.001	0.185007883921658
12.012	0.185277808461546
12.023	0.184304064504731
12.034	0.184510034985986
12.045	0.18600881169608
12.056	0.185283910416017
12.067	0.186335987808128
12.078	0.186392514245794
12.089	0.186618334844375
12.1	0.18659655052895
12.111	0.185673425655236
12.122	0.187199177258225
12.133	0.18741596673377
12.144	0.187214227345884
12.155	0.186340056534428
12.166	0.188812632562864
12.177	0.187475398835785
12.188	0.186936775338794
12.199	0.184242221244
12.21	0.18315447528882
12.221	0.186479825669969
12.232	0.184875330972256
12.243	0.182697222740055
12.254	0.185754739319428
12.265	0.186771926942092
12.276	0.18477471049695
12.287	0.184381764804315
12.298	0.185681367353806
12.309	0.185150562963599
12.32	0.186433767507877
12.331	0.184434257332593
12.342	0.186309117593438
12.353	0.185713723374223
12.364	0.185349678297186
12.375	0.186492143590051
12.386	0.184354972758234
12.397	0.186822430128071
12.408	0.186801051031644
12.419	0.187347356757193
12.43	0.186081597442713
12.441	0.186268100581239
12.452	0.183744103779941
12.463	0.184228590399409
12.474	0.183579452239935
12.485	0.182768132360656
12.496	0.182928825235186
12.507	0.181470113204266
12.518	0.183301209224579
12.529	0.186502032938094
12.54	0.188491799900084
12.551	0.187625205641844
12.562	0.189410598177028
12.573	0.187791594165765
12.584	0.186164148100249
12.595	0.186508408550454
12.606	0.188123051931479
12.617	0.188675606432291
12.628	0.189241262128396
12.639	0.185887174332113
12.65	0.187874102281254
12.661	0.188406096043635
12.672	0.188318268144132
12.683	0.190135027201897
12.694	0.188603387279232
12.705	0.185182197562682
12.716	0.18319327892803
12.727	0.188157194962161
12.738	0.188468607469558
12.749	0.188272288265076
12.76	0.189725886837216
12.771	0.185937939982436
12.782	0.185925220611179
12.793	0.186929071005632
12.804	0.189329085581576
12.815	0.188096672132673
12.826	0.187521928270937
12.837	0.18609600171594
12.848	0.188127342433454
12.859	0.186292768296301
12.87	0.185979441181908
12.881	0.187066583008745
12.892	0.185811695653319
12.903	0.185413682122917
12.914	0.186774641277698
12.925	0.187009968420934
12.936	0.184427159363874
12.947	0.183842262851838
12.958	0.185314747037274
12.969	0.185098167859436
12.98	0.184535539094912
12.991	0.182252976615517
13.002	0.184043912431567
13.013	0.184980472038208
13.024	0.182581753650932
13.035	0.182985406531611
13.046	0.185622459107817
13.057	0.184727185089648
13.068	0.183849699499446
13.079	0.183695007071448
13.09	0.183349493947434
13.101	0.184885263383727
13.112	0.185896147758961
13.123	0.184455537390456
13.134	0.186209906491139
13.145	0.182999236378215
13.156	0.187389274520674
13.167	0.187306103370261
13.178	0.184443037447606
13.189	0.182717372883287
13.2	0.183734919282915
13.211	0.183145803849066
13.222	0.185302600267639
13.233	0.185275854980189
13.244	0.1863247152905
13.255	0.185978185758431
13.266	0.186392444239974
13.277	0.183825272461858
13.288	0.182928231123385
13.299	0.182401058904795
13.31	0.186372404652339
13.321	0.182902729483288
13.332	0.186481020262689
13.343	0.186433877722712
13.354	0.184690830671365
13.365	0.183974794919153
13.376	0.184434473003217
13.387	0.186512626264647
13.398	0.186627656046678
13.409	0.185473039719906
13.42	0.184361533448412
13.431	0.184779950133495
13.442	0.185488858399403
13.453	0.186014303537298
13.464	0.183759527943918
13.475	0.182975913605034
13.486	0.185182620603568
13.497	0.183002399342293
13.508	0.183256062006857
13.519	0.183689626242008
13.53	0.184491500225635
13.541	0.183778264814421
13.552	0.184877130191962
13.563	0.185919401904269
13.574	0.182010527827009
13.585	0.182738266971669
13.596	0.182768485867971
13.607	0.182398366443808
13.618	0.183843897365174
13.629	0.182206026724814
13.64	0.179346688768307
13.651	0.180588329288511
13.662	0.181245549214896
13.673	0.178799479751807
13.684	0.180698285865044
13.695	0.181036980721296
13.706	0.182409472107411
13.717	0.183505421314234
13.728	0.183447282742339
13.739	0.182858983111476
13.75	0.185314652838478
13.761	0.183181850548314
13.772	0.184017908572262
13.783	0.18515695808465
13.794	0.183989238222964
13.805	0.18421948020331
13.816	0.185835075163187
13.827	0.184389999961033
13.838	0.183742324827588
13.849	0.183386220233184
13.86	0.185115551996924
13.871	0.184517837759769
13.882	0.183376386429412
13.893	0.183869905646691
13.904	0.184597533960546
13.915	0.185897998731329
13.926	0.18491481696534
13.937	0.181705389323
13.948	0.181375938013691
13.959	0.182197871895708
13.97	0.183197751221054
13.981	0.18334464515974
13.992	0.184319376584699
14.003	0.186059674089029
14.014	0.18715821446183
14.025	0.186373202299437
14.036	0.187871278955819
14.047	0.188320574062912
14.058	0.184569774629214
14.069	0.184956009527702
14.08	0.184182484808729
14.091	0.186479905995187
14.102	0.1868173920504
14.113	0.187863313466369
14.124	0.184624300532576
14.135	0.186997503543303
14.146	0.187521870530596
14.157	0.186886097001035
14.168	0.18553621708577
14.179	0.185991753696262
14.19	0.18793999579592
14.201	0.186735840806371
14.212	0.186700726182099
14.223	0.188164134580869
14.234	0.18923649094436
14.245	0.188218402471187
14.256	0.186748532213227
14.267	0.188420849776758
14.278	0.189251025271541
14.289	0.186469054909885
14.3	0.18529249905615
14.311	0.185162411892633
14.322	0.18424445238115
14.333	0.184850465087569
14.344	0.183579561724375
14.355	0.182373465366102
14.366	0.183941248204541
14.377	0.184203655854945
14.388	0.181693774275617
14.399	0.183165506028801
14.41	0.185554099998604
14.421	0.183653575662022
14.432	0.184897848463242
14.443	0.184333015014033
14.454	0.184683348177568
14.465	0.185502476236748
14.476	0.185186305183
14.487	0.182428891188393
14.498	0.185489344991928
14.509	0.186518739894971
14.52	0.185372248297801
14.531	0.185645932294871
14.542	0.18688454842257
14.553	0.185415651377033
14.564	0.186698646491034
14.575	0.182755936574492
14.586	0.183134295514626
14.597	0.181861841941851
14.608	0.182100398297548
14.619	0.183855986201006
14.63	0.183819535694561
14.641	0.183977342121882
14.652	0.183738812075755
14.663	0.185018992196482
14.674	0.183431768656056
14.685	0.184705749822422
14.696	0.182285974493094
14.707	0.182073874865767
14.718	0.181715468301489
14.729	0.182860930067906
14.74	0.182957162129603
14.751	0.183514568023331
14.762	0.183854389258195
14.773	0.183635350027393
14.784	0.184403434489405
14.795	0.183451404997064
14.806	0.184058010499859
14.817	0.182405074673072
14.828	0.182062153383201
14.839	0.184895831589338
14.85	0.18655853613754
14.861	0.189424010084201
14.872	0.187600830741625
14.883	0.186131945696567
14.894	0.184642452187959
14.905	0.185608549348763
14.916	0.185299260598131
14.927	0.185065879687502
14.938	0.186335824409008
14.949	0.186134744788143
14.96	0.186091720692779
14.971	0.185153417374634
14.982	0.184419094865923
14.993	0.185730014908043
15.004	0.18628189466575
15.015	0.188199180681544
15.026	0.186613774515582
15.037	0.187977158116623
15.048	0.185891436316058
15.059	0.183804820881983
15.07	0.185332901235025
15.081	0.185046805083451
15.092	0.186521728936568
15.103	0.185070793246178
15.114	0.182225485541747
15.125	0.1843407518177
15.136	0.184626841756129
15.147	0.183374876888525
15.158	0.184808084798859
15.169	0.186739215610987
15.18	0.186498614936664
15.191	0.186680404816237
15.202	0.185046510278937
15.213	0.184337858273107
15.224	0.187385013798715
15.235	0.186356942063028
15.246	0.185222631778614
15.257	0.18591559291692
15.268	0.184924112263202
15.279	0.186141584825267
15.29	0.185564074654729
15.301	0.18388355101041
15.312	0.183428777988261
15.323	0.185075061139084
15.334	0.184939686243584
15.345	0.184494840701979
15.356	0.184194777916573
15.367	0.185983712378647
15.378	0.186974575724257
15.389	0.187242441360069
15.4	0.186649871786076
15.411	0.187844528854113
15.422	0.18824005765069
15.433	0.183813839796059
15.444	0.183559861793881
15.455	0.182656278722288
15.466	0.185542769808661
15.477	0.183349337923683
15.488	0.183046555672198
15.499	0.184370119453267
15.51	0.182193608434198
15.521	0.182587530630869
15.532	0.182252853784292
15.543	0.183353622742863
15.554	0.184412955574658
15.565	0.185766521870675
15.576	0.186981928863987
15.587	0.186234594978635
15.598	0.186838588823891
15.609	0.187112130109394
15.62	0.184081888137397
15.631	0.18359626753579
15.642	0.182415693118659
15.653	0.181694443289452
15.664	0.183673027602225
15.675	0.186595277885741
15.686	0.185731219767311
15.697	0.185964524816649
15.708	0.184044129296376
15.719	0.185119919264303
15.73	0.184731256011463
15.741	0.18433084120662
15.752	0.18596157965644
15.763	0.182633292225266
15.774	0.184330238579774
15.785	0.184512907627364
15.796	0.184416406821967
15.807	0.183606458955144
15.818	0.182952493675893
15.829	0.181673850561866
15.84	0.183391421244853
15.851	0.181700140007644
15.862	0.184423707700555
15.873	0.182931627142868
15.884	0.18098076252912
15.895	0.180268747335255
15.906	0.180602869793754
15.917	0.184937000178693
15.928	0.184842886912063
15.939	0.183104883992566
15.95	0.183154956500161
15.961	0.182396615932818
15.972	0.181175282120266
15.983	0.184768796967587
15.994	0.184050108959624
16.005	0.183574079873071
16.016	0.182595170559589
16.027	0.183316339704483
16.038	0.182763871127435
16.049	0.18300828308366
16.06	0.181991513053287
16.071	0.182058519512533
16.082	0.183830383082526
16.093	0.184419619717937
16.104	0.184449916625413
16.115	0.184482359640448
16.126	0.18340227167105
16.137	0.181667833607378
16.148	0.180098352973725
16.159	0.183384279383662
16.17	0.186130863251816
16.181	0.185690111176923
16.192	0.18579802974501
16.203	0.185161469934445
16.214	0.184683560530181
16.225	0.185090373109543
16.236	0.187791818909247
16.247	0.186618705181979
16.258	0.187304641373448
16.269	0.188077945915597
16.28	0.189793255654733
16.291	0.188331734287193
16.302	0.189575119447057
16.313	0.188587614999159
16.324	0.18763827506246
16.335	0.18873050426122
16.346	0.188853011600512
16.357	0.188832460196745
16.368	0.186293465067243
16.379	0.187487140652899
16.39	0.187675009977277
16.401	0.186648193035793
16.412	0.188063667559069
16.423	0.18711709826388
16.434	0.187195447209223
16.445	0.189166675838245
16.456	0.187202307558578
16.467	0.187307817728841
16.478	0.184398013266862
16.489	0.186109386424901
16.5	0.186495827437149
16.511	0.187129196063692
16.522	0.186753106954712
16.533	0.187982246987115
16.544	0.188518505715477
16.555	0.187232171016131
16.566	0.187437024192908
16.577	0.18709341556012
16.588	0.188228633168417
16.599	0.189620825751841
16.61	0.187794127351062
16.621	0.188582259846596
16.632	0.18900814395242
16.643	0.18819877101964
16.654	0.188380326054063
16.665	0.186912772015065
16.676	0.186178373199386
16.687	0.186531051569963
16.698	0.18493408381171
16.709	0.185133283834645
16.72	0.187549254213493
16.731	0.190290739567844
16.742	0.188586840099226
16.753	0.188557409369515
16.764	0.186648624205284
16.775	0.189997448686229
16.786	0.187037104031506
16.797	0.187465006830406
16.808	0.18704986892831
16.819	0.189732643522967
16.83	0.189014176883958
16.841	0.189396977542735
16.852	0.18684156215207
16.863	0.187832693450086
16.874	0.188455193124374
16.885	0.189869395580577
16.896	0.189486032601417
16.907	0.188969879170509
16.918	0.1885161546707
16.929	0.188293261540382
16.94	0.189024613315173
16.951	0.186256358012773
16.962	0.187324792260864
16.973	0.185890822885925
16.984	0.1866235123109
16.995	0.18789322313121
17.006	0.184644978700795
17.017	0.184566688179724
17.028	0.186314926777335
17.039	0.187079111513121
17.05	0.185246099251389
17.061	0.1854063847719
17.072	0.184447865564225
17.083	0.184401455645575
17.094	0.186179599243894
17.105	0.184943308645244
17.116	0.185857295592253
17.127	0.184429427986218
17.138	0.184131598918604
17.149	0.184375416575159
17.16	0.186720319986952
17.171	0.183085836549838
17.182	0.182372289684874
17.193	0.18285684972908
17.204	0.185218499733549
17.215	0.185314025290745
17.226	0.184316210826526
17.237	0.185220046343515
17.248	0.184419035333773
17.259	0.185366132214343
17.27	0.185463951058507
17.281	0.188314518081787
17.292	0.186863740358336
17.303	0.186316585801869
17.314	0.185929925414937
17.325	0.184018598518751
17.336	0.185874775645718
17.347	0.184370027299276
17.358	0.187419114054484
17.369	0.186454987497004
17.38	0.187239165469911
17.391	0.189705894176246
17.402	0.189181049793409
17.413	0.188601544503227
17.424	0.190084918535268
17.435	0.188194252230484
17.446	0.186979295167774
17.457	0.186926996235405
17.468	0.187248125580016
17.479	0.186300699339111
17.49	0.185001982906227
17.501	0.183000643850795
17.512	0.184932446643984
17.523	0.187496253325324
17.534	0.184613436707012
17.545	0.186345165981878
17.556	0.18776718028016
17.567	0.186048854110343
17.578	0.185620373240948
17.589	0.187421532679243
17.6	0.187306301313896
17.611	0.18890760131494
17.622	0.187308994277441
17.633	0.184797407773657
17.644	0.185737600546458
17.655	0.185938704908159
17.666	0.186571487483772
17.677	0.185116234217653
17.688	0.187119415196574
17.699	0.186146098217727
17.71	0.187558846641436
17.721	0.187501138261072
17.732	0.186532904633927
17.743	0.186628259129609
17.754	0.187944854115324
17.765	0.185879214009161
17.776	0.184188813579194
17.787	0.185410501907461
17.798	0.186894761571644
17.809	0.190367656422773
17.82	0.187642734727902
17.831	0.186039300557309
17.842	0.185392143072966
17.853	0.186431305303316
17.864	0.186207502905571
17.875	0.188297706552295
17.886	0.188395023228593
17.897	0.187967018079771
17.908	0.18969972574794
17.919	0.189956028407695
17.93	0.187692460306983
17.941	0.186457674697137
17.952	0.188049544881047
17.963	0.188173254705267
17.974	0.187432246614056
17.985	0.186468835730291
17.996	0.188154864423064
18.007	0.186029416935486
18.018	0.184399526134794
18.029	0.186078906406142
18.04	0.186193131699093
18.051	0.185571563034337
18.062	0.187334182120354
18.073	0.187302071946929
18.084	0.18669909587008
18.095	0.18673951002375
18.106	0.186475731069135
18.117	0.187022641804889
18.128	0.18573853561433
18.139	0.187930072572612
18.15	0.188155260083232
18.161	0.187359642985729
18.172	0.187397595276951
18.183	0.186390103431972
18.194	0.188465125020757
18.205	0.185985447956051
18.216	0.184992252616953
18.227	0.186216984121358
18.238	0.185431788007326
18.249	0.186511073734151
18.26	0.187381152985415
18.271	0.184834062981512
18.282	0.185362339517587
18.293	0.184565081270861
18.304	0.186150306008877
18.315	0.185782006521777
18.326	0.184685188107306
18.337	0.18310878058454
18.348	0.184097738066569
18.359	0.184436968609409
18.37	0.184438687310597
18.381	0.183097492661863
18.392	0.185358822738931
18.403	0.184200814717306
18.414	0.188146437779605
18.425	0.188461606670493
18.436	0.187152623586826
18.447	0.186518674199358
18.458	0.185745403253405
18.469	0.184775379692293
18.48	0.185058418311868
18.491	0.185417645874337
18.502	0.184501093181397
18.513	0.18286777356268
18.524	0.184582517691035
18.535	0.18492010140331
18.546	0.184003167108398
18.557	0.184226893876541
18.568	0.185953432646573
18.579	0.184277054033003
18.59	0.182717949053819
18.601	0.183888094400839
18.612	0.183369442830778
18.623	0.182407804430127
18.634	0.18320907079889
18.645	0.183773081985051
18.656	0.185050048498349
18.667	0.184066415253677
18.678	0.185368988262807
18.689	0.186949514262563
18.7	0.187820927227204
18.711	0.188543103329662
18.722	0.18667679844877
18.733	0.189350109007511
18.744	0.186547211021083
18.755	0.186527826634587
18.766	0.186002000594297
18.777	0.185697559457949
18.788	0.184835311893954
18.799	0.184129458064311
18.81	0.186341600193662
18.821	0.185723799285959
18.832	0.185568061773831
18.843	0.187264287429685
18.854	0.184118799897452
18.865	0.184476078453472
18.876	0.186094358134764
18.887	0.186024278964626
18.898	0.182983693045571
18.909	0.183363067119733
18.92	0.182530857874466
18.931	0.182394028062288
18.942	0.184292263777693
18.953	0.183494685233356
18.964	0.182849710489112
18.975	0.182519087792439
18.986	0.182959729728854
18.997	0.184828856766033
19.008	0.18471539682819
19.019	0.185141248777791
19.03	0.185192332427796
19.041	0.183729052116597
19.052	0.181950617913643
19.063	0.181535078290749
19.074	0.181973415515107
19.085	0.182359991447724
19.096	0.182454868493203
19.107	0.183207485322693
19.118	0.181455857658556
19.129	0.18066723136376
19.14	0.18162727498424
19.151	0.18299614065454
19.162	0.18398047763786
19.173	0.181698203099993
19.184	0.182069237616815
19.195	0.180500223022207
19.206	0.181876653084916
19.217	0.1803657968417
19.228	0.181257192908558
19.239	0.181742855464767
19.25	0.18170860765444
19.261	0.180484273716158
19.272	0.181777315964064
19.283	0.177173941604349
19.294	0.176316289102245
19.305	0.179697754326727
19.316	0.180490900050407
19.327	0.179764060866144
19.338	0.180936058423575
19.349	0.180058963061474
19.36	0.182635387861009
19.371	0.182145950887904
19.382	0.182861683951896
19.393	0.181348960364997
19.404	0.17925768651234
19.415	0.183974288732047
19.426	0.180723534904272
19.437	0.182079283727099
19.448	0.182199782278205
19.459	0.180361258675627
19.47	0.179357310086204
19.481	0.180747374731582
19.492	0.18318355543658
19.503	0.18204017330834
19.514	0.179928731901869
19.525	0.180754820414477
19.536	0.180658945834209
19.547	0.179787474495724
19.558	0.178759939362783
19.569	0.17859228330727
19.58	0.180341990809396
19.591	0.180111730245279
19.602	0.18108679611644
19.613	0.180491093639178
19.624	0.180514159283784
19.635	0.181347959653775
19.646	0.182511461763423
19.657	0.182082328739218
19.668	0.182153226625685
19.679	0.182226291666947
19.69	0.182514887862926
19.701	0.182969963894403
19.712	0.183167511744782
19.723	0.182625256507782
19.734	0.184096287257623
19.745	0.182372875505483
19.756	0.184592057210397
19.767	0.183626337513312
19.778	0.182459479828124
19.789	0.17948704286909
19.8	0.180964324377432
19.811	0.180053556109415
19.822	0.18194056463599
19.833	0.178647272473913
19.844	0.18100868414199
19.855	0.181565996459294
19.866	0.18370236186979
19.877	0.18299595646151
19.888	0.185469674070514
19.899	0.184784180764201
19.91	0.184326135977524
19.921	0.184044210331005
19.932	0.183767498549784
19.943	0.183341631420673
19.954	0.184552507306132
19.965	0.183485356307535
19.976	0.182510776173545
19.987	0.182107295881397
19.998	0.182440274618826
20.009	0.18158891405457
20.02	0.182965326323844
20.031	0.184087246302536
20.042	0.18157884571231
20.053	0.184122677606778
20.064	0.183791943124489
20.075	0.180934242522737
20.086	0.183700679434187
20.097	0.187859261406928
20.108	0.18599485306697
20.119	0.18267853880708
20.13	0.18373386371066
20.141	0.183280479665366
20.152	0.182484455991205
20.163	0.181169459315006
20.174	0.184034289755013
20.185	0.183673359860255
20.196	0.184715780960358
20.207	0.187351826165801
20.218	0.186343352177728
20.229	0.182134823621401
20.24	0.182763504740973
20.251	0.181186693345045
20.262	0.180351942180818
20.273	0.179483043869537
20.284	0.179929310999602
20.295	0.181053440521253
20.306	0.181440059133382
20.317	0.181866610576219
20.328	0.182446195231063
20.339	0.184618094815951
20.35	0.183263532741738
20.361	0.184180097588318
20.372	0.18379134642519
20.383	0.183197776630446
20.394	0.181736647014695
20.405	0.182470198271552
20.416	0.184146581094229
20.427	0.185419742798097
20.438	0.186381658693354
20.449	0.184682451981734
20.46	0.183758715263241
20.471	0.187225436637121
20.482	0.185366986782183
20.493	0.18351795772841
20.504	0.182917574111036
20.515	0.184524669064057
20.526	0.186010258155278
20.537	0.184455186899462
20.548	0.183911561126561
20.559	0.185684822655223
20.57	0.183390482264226
20.581	0.184817448566535
20.592	0.185131241893472
20.603	0.183628143876355
20.614	0.183968241853869
20.625	0.182957622730858
20.636	0.184140618709341
20.647	0.184052808325925
20.658	0.184222814614098
20.669	0.183612565447503
20.68	0.184201179458507
20.691	0.184631434214476
20.702	0.184418775017999
20.713	0.184520878236448
20.724	0.184646380782296
20.735	0.184751134520481
20.746	0.18389187684456
20.757	0.184787060895101
20.768	0.183099569088833
20.779	0.179887600987668
20.79	0.18212287882012
20.801	0.181872711483818
20.812	0.181875518398911
20.823	0.18246798520694
20.834	0.183420953303706
20.845	0.186322995157888
20.856	0.185626143707126
20.867	0.186259436436635
20.878	0.186376635226621
20.889	0.18372109545784
20.9	0.182853573877178
20.911	0.184797569683979
20.922	0.183749784594423
20.933	0.182705360383038
20.944	0.183621794733657
20.955	0.184246642750136
20.966	0.184636089534948
20.977	0.185789401496501
20.988	0.183395490560472
20.999	0.181668526041198
21.01	0.182748448154518
21.021	0.182340898629697
21.032	0.18249594019717
21.043	0.181472040342564
21.054	0.182205630124167
21.065	0.182069084058263
21.076	0.181653610303382
21.087	0.184651482503009
21.098	0.185404865918655
21.109	0.184109194442272
21.12	0.183425925435114
21.131	0.183678958649277
21.142	0.184030411659985
21.153	0.184797350949143
21.164	0.185747270662569
21.175	0.184982922402006
21.186	0.182541020674559
21.197	0.183648573884653
21.208	0.183397991648753
21.219	0.184210891883689
21.23	0.182493923437732
21.241	0.182861345841855
21.252	0.18384581740365
21.263	0.182604493643055
21.274	0.181941390101577
21.285	0.182036342563009
21.296	0.1821655312855
21.307	0.184433747261875
21.318	0.184299574491942
21.329	0.184505937845162
21.34	0.182002052612502
21.351	0.183690516483264
21.362	0.184362580534845
21.373	0.183156811355156
21.384	0.182788993440603
21.395	0.183685059727831
21.406	0.183996941856087
21.417	0.183544571021344
21.428	0.182793058888866
21.439	0.181734622108041
21.45	0.183098267211702
21.461	0.185137976254074
21.472	0.184549643084328
21.483	0.185231770268635
21.494	0.183887306966775
21.505	0.184966683005028
21.516	0.187565151626719
21.527	0.186040394032438
21.538	0.18422276807052
21.549	0.186051043294166
21.56	0.186769579607301
21.571	0.188532058738788
21.582	0.188451941976716
21.593	0.189635524596965
21.604	0.18885503089278
21.615	0.186657727618394
21.626	0.187443574958685
21.637	0.186587490427681
21.648	0.18606423338673
21.659	0.187150557912428
21.67	0.184681286268902
21.681	0.184970727994639
21.692	0.184821129710238
21.703	0.185173861190448
21.714	0.186368399891134
21.725	0.186260932530203
21.736	0.187928234435047
21.747	0.187700494352631
21.758	0.186610144578187
21.769	0.185228805617819
21.78	0.186110595023359
21.791	0.185811244756876
21.802	0.184176326432929
21.813	0.185872230855325
21.824	0.185717711786951
21.835	0.186972253320816
21.846	0.185786064389296
21.857	0.186200755996377
21.868	0.186095355117184
21.879	0.186917134970663
21.89	0.186081001047298
21.901	0.185768430520201
21.912	0.186353585329162
21.923	0.187781227800069
21.934	0.187209381523533
21.945	0.185160962987563
21.956	0.185219467420391
21.967	0.186302651578134
21.978	0.18678052242654
21.989	0.187837409688913
[truncated: 1 more rows]
