# Supplementary material for: Introgression and disruption of migration routes have shaped the genetic integrity of wildebeest populations
Source: Nat Commun. 2024 Apr 12;15:2921. doi: 10.1038/s41467-024-47015-y (PMC11014984; doi:10.1038/s41467-024-47015-y)
Supplement: Supplementary file 10 — Source Data [file 41467_2024_47015_MOESM10_ESM.zip › source_data/SuppFig6.LDdecay/B.Zimbabwe.LDdecay.txt]

Distance	r2
0.011	0.499513716443352
0.022	0.397431337196978
0.033	0.378423252514006
0.044	0.366687837358024
0.055	0.363957723430425
0.066	0.358560891269497
0.077	0.356020358115066
0.088	0.351699060915803
0.099	0.35138960126666
0.11	0.350633457591189
0.121	0.347946832505413
0.132	0.345716680253271
0.143	0.346977890880242
0.154	0.346892775887336
0.165	0.346698987252437
0.176	0.347892514569584
0.187	0.344261920877625
0.198	0.342555658413925
0.209	0.341260823716677
0.22	0.340989719232207
0.231	0.342132149821226
0.242	0.342001898061861
0.253	0.341656026397974
0.264	0.339848161470928
0.275	0.338709525703529
0.286	0.337955447606985
0.297	0.337044263821155
0.308	0.336988185443534
0.319	0.336101888131411
0.33	0.336919656924273
0.341	0.333416393336807
0.352	0.335619115657226
0.363	0.334139675813601
0.374	0.332518318693035
0.385	0.331833436863728
0.396	0.331386831698428
0.407	0.327995523656081
0.418	0.327889304014204
0.429	0.329030495273163
0.44	0.331405511085036
0.451	0.33185896221853
0.462	0.330762810450536
0.473	0.329386560233802
0.484	0.325174175935284
0.495	0.326676542608387
0.506	0.328113968199788
0.517	0.328355601663325
0.528	0.325807956133438
0.539	0.325963251868163
0.55	0.322687633655959
0.561	0.32307986468428
0.572	0.323823901724493
0.583	0.324093532280667
0.594	0.322785382843105
0.605	0.322402034131835
0.616	0.325332984941735
0.627	0.32361240891504
0.638	0.323204000807599
0.649	0.318270141864273
0.66	0.318169668679342
0.671	0.316601886975385
0.682	0.319327794152134
0.693	0.319020518197221
0.704	0.319504590005435
0.715	0.319042725648328
0.726	0.317082328128948
0.737	0.319531975221803
0.748	0.317783473398749
0.759	0.314855629138678
0.77	0.319326195286143
0.781	0.317834631954716
0.792	0.317322562170249
0.803	0.314332156541483
0.814	0.314611203862198
0.825	0.316735661879598
0.836	0.314783549227921
0.847	0.313873365124798
0.858	0.312235709794514
0.869	0.31422181790049
0.88	0.313889280699888
0.891	0.313486035651915
0.902	0.314106300107007
0.913	0.313030823104243
0.924	0.311669731568669
0.935	0.311148474505115
0.946	0.310802924062913
0.957	0.310857457034552
0.968	0.311356719348324
0.979	0.310735522181055
0.99	0.307982695360334
1.001	0.308564491366921
1.012	0.308543602042389
1.023	0.307558380216506
1.034	0.307160991524287
1.045	0.307746637046466
1.056	0.308657948257052
1.067	0.305585492997782
1.078	0.307022769527594
1.089	0.3054281069314
1.1	0.303866899966927
1.111	0.303857981152257
1.122	0.304843814584343
1.133	0.30620719127966
1.144	0.305407576827509
1.155	0.306188980622841
1.166	0.308121043950992
1.177	0.303806081865291
1.188	0.301138321489097
1.199	0.303398611414427
1.21	0.30450501537253
1.221	0.302337385525663
1.232	0.303536658055461
1.243	0.30401756219321
1.254	0.302362550673838
1.265	0.299658530534385
1.276	0.300978649251326
1.287	0.30110391099501
1.298	0.299743624296321
1.309	0.299672953011737
1.32	0.301372522752029
1.331	0.300375635403812
1.342	0.296029057986809
1.353	0.295097891336212
1.364	0.29452542951557
1.375	0.296081459655243
1.386	0.296544885229155
1.397	0.294983363880998
1.408	0.295666031773665
1.419	0.296495504726546
1.43	0.296563942210937
1.441	0.295940784853925
1.452	0.295900895844171
1.463	0.294568632493726
1.474	0.295048286159695
1.485	0.292317009240405
1.496	0.291779657042778
1.507	0.29318569226403
1.518	0.294297859752817
1.529	0.292161529954629
1.54	0.292617925296946
1.551	0.29298405464779
1.562	0.29037306038193
1.573	0.29225705937178
1.584	0.295179015339503
1.595	0.29454680030363
1.606	0.291869590581387
1.617	0.292205159988875
1.628	0.291408056668524
1.639	0.289343006370483
1.65	0.288379143450342
1.661	0.289437182653221
1.672	0.289438284872022
1.683	0.289340388171687
1.694	0.289211890338589
1.705	0.292356004407292
1.716	0.289076232341933
1.727	0.289598384352237
1.738	0.289360508720321
1.749	0.29216988946106
1.76	0.292231144454959
1.771	0.290399636609587
1.782	0.289249834754574
1.793	0.288321989014513
1.804	0.286855478476497
1.815	0.289495031133303
1.826	0.287904117608395
1.837	0.287696291243945
1.848	0.287511298762901
1.859	0.28672658988842
1.87	0.287646250842076
1.881	0.284859603216341
1.892	0.286327091222854
1.903	0.286748371177678
1.914	0.285267422906347
1.925	0.286716904819019
1.936	0.287495960301658
1.947	0.286802903550815
1.958	0.288010113342785
1.969	0.286852750424469
1.98	0.28342510753783
1.991	0.283003867688595
2.002	0.285141833339144
2.013	0.283440418859311
2.024	0.285476184832024
2.035	0.284173942808257
2.046	0.282896801610681
2.057	0.282702480372159
2.068	0.28218522302582
2.079	0.281411703048514
2.09	0.285753016326277
2.101	0.285621055141587
2.112	0.282974683945487
2.123	0.283406388922357
2.134	0.281408988766381
2.145	0.280405724672785
2.156	0.282183388457073
2.167	0.281356346712292
2.178	0.280431744735968
2.189	0.283116227754798
2.2	0.284154978729569
2.211	0.281417946468201
2.222	0.280067816695521
2.233	0.281725775216196
2.244	0.279331992132184
2.255	0.281560060037731
2.266	0.281389728947177
2.277	0.28291067283304
2.288	0.28231853809958
2.299	0.280008489811594
2.31	0.276541895887193
2.321	0.277969194059729
2.332	0.277585197982465
2.343	0.276013230069168
2.354	0.276335989742401
2.365	0.27662640435801
2.376	0.277931259217953
2.387	0.278994574423582
2.398	0.277937957099582
2.409	0.275550834062307
2.42	0.275008435527701
2.431	0.275296639758241
2.442	0.278390431642733
2.453	0.277513942120848
2.464	0.276891041186152
2.475	0.274803324364247
2.486	0.274578710627351
2.497	0.275413585803275
2.508	0.276323514353875
2.519	0.277042398715498
2.53	0.278603212825059
2.541	0.27491455600919
2.552	0.276667548785642
2.563	0.2766112130872
2.574	0.275353717837189
2.585	0.275709902860631
2.596	0.275339016198388
2.607	0.276146948167302
2.618	0.278242291223211
2.629	0.275991475402553
2.64	0.275347027593786
2.651	0.273992470801488
2.662	0.273211030399295
2.673	0.270640417868296
2.684	0.272345409407501
2.695	0.26986791888353
2.706	0.271256066887462
2.717	0.273708266879667
2.728	0.27496672604246
2.739	0.274675881234049
2.75	0.276412877817953
2.761	0.272104496842399
2.772	0.272862274638813
2.783	0.273836554140886
2.794	0.275243577367574
2.805	0.272922611262496
2.816	0.270222954027335
2.827	0.270054815777671
2.838	0.269812254126093
2.849	0.270528836054908
2.86	0.27144503810712
2.871	0.270651754165683
2.882	0.272220230544054
2.893	0.270802975740322
2.904	0.270477408482007
2.915	0.271650670084513
2.926	0.270641958070372
2.937	0.270004119560563
2.948	0.271139561865451
2.959	0.273092738639229
2.97	0.270520975682346
2.981	0.269416087404458
2.992	0.269695694482858
3.003	0.270262276304393
3.014	0.270832997530474
3.025	0.270307825849315
3.036	0.269866404056894
3.047	0.268455799870955
3.058	0.268117914738372
3.069	0.268163221711889
3.08	0.26712980348876
3.091	0.267086278817239
3.102	0.267009484840456
3.113	0.264572383420966
3.124	0.266430243388555
3.135	0.266391736058592
3.146	0.266121945706484
3.157	0.267175594433447
3.168	0.268841795589178
3.179	0.26722647708983
3.19	0.267322972967306
3.201	0.267405777617005
3.212	0.267343401943782
3.223	0.265692336613719
3.234	0.26734253668745
3.245	0.268632248045189
3.256	0.268525217735783
3.267	0.265970719406012
3.278	0.268034248666804
3.289	0.267523088426006
3.3	0.268496135856171
3.311	0.264480807738731
3.322	0.266714119562117
3.333	0.267591253028189
3.344	0.265625280674624
3.355	0.265685504360575
3.366	0.263923233632895
3.377	0.265879743756799
3.388	0.267437579886801
3.399	0.267212347015766
3.41	0.265586839168854
3.421	0.265021541155669
3.432	0.263786073496721
3.443	0.264638048262383
3.454	0.263360190241526
3.465	0.263524793245321
3.476	0.26456289910833
3.487	0.26573923513387
3.498	0.265749552975297
3.509	0.262624361063201
3.52	0.265428201186334
3.531	0.26603187438458
3.542	0.266214490983054
3.553	0.265875061360326
3.564	0.267554145493858
3.575	0.263842706500851
3.586	0.263921904751263
3.597	0.262937638712037
3.608	0.262970122986827
3.619	0.262044138526193
3.63	0.260995313012487
3.641	0.259597648597992
3.652	0.260515382916267
3.663	0.260103871405707
3.674	0.262133503617725
3.685	0.260239918252254
3.696	0.261278750077997
3.707	0.26201016433912
3.718	0.261778012025337
3.729	0.260684428712326
3.74	0.260888255917952
3.751	0.26104875131907
3.762	0.261196758690001
3.773	0.261243443006717
3.784	0.261524733102192
3.795	0.260780085160528
3.806	0.260978024540667
3.817	0.259022986114952
3.828	0.260235219465998
3.839	0.260130773039672
3.85	0.260105937817312
3.861	0.263973505584483
3.872	0.259500192330293
3.883	0.2570422594219
3.894	0.256672268169066
3.905	0.255940000017181
3.916	0.256671682041301
3.927	0.257114564718666
3.938	0.256000650094638
3.949	0.256015571682417
3.96	0.257778860750129
3.971	0.258153622177396
3.982	0.255783716989508
3.993	0.25414451133131
4.004	0.255587154033591
4.015	0.253362806059957
4.026	0.255349302109911
4.037	0.254938062045347
4.048	0.255634145235316
4.059	0.255037983850476
4.07	0.255131567084795
4.081	0.253015069484367
4.092	0.2554635300608
4.103	0.256361720483308
4.114	0.256093159293979
4.125	0.253353951292091
4.136	0.255276461546682
4.147	0.253580393839565
4.158	0.253294500710782
4.169	0.256460134395295
4.18	0.257913836094963
4.191	0.255767661119752
4.202	0.255813983032279
4.213	0.255569397705209
4.224	0.25665620068155
4.235	0.252488957689663
4.246	0.253130758684393
4.257	0.25245401015373
4.268	0.252354109652973
4.279	0.25445729352311
4.29	0.253652223269851
4.301	0.254876036217379
4.312	0.252959527014796
4.323	0.251576260704652
4.334	0.25153028073538
4.345	0.253471891498384
4.356	0.250726454112153
4.367	0.250791576628241
4.378	0.25089300325215
4.389	0.251447637608465
4.4	0.249804232865493
4.411	0.25184558873361
4.422	0.250659321253186
4.433	0.250203426745343
4.444	0.249022898165878
4.455	0.25206741371723
4.466	0.250758210609019
4.477	0.251778797647619
4.488	0.252400593070587
4.499	0.250399045409624
4.51	0.250575447676842
4.521	0.24834360940895
4.532	0.249092880486397
4.543	0.248800442431003
4.554	0.248977736761641
4.565	0.249572321167688
4.576	0.24793992790139
4.587	0.246183651423423
4.598	0.248732449522118
4.609	0.248188663598778
4.62	0.247225837320037
4.631	0.250038861029673
4.642	0.250692033002561
4.653	0.249388100971837
4.664	0.248359463818646
4.675	0.247697410236699
4.686	0.247027781747333
4.697	0.247539122482414
4.708	0.248020468683426
4.719	0.248802670080371
4.73	0.247626425241776
4.741	0.248459943630476
4.752	0.246145081444179
4.763	0.246401262233926
4.774	0.246322336074005
4.785	0.248205700568993
4.796	0.248880940056192
4.807	0.248083025351158
4.818	0.247135646995542
4.829	0.245509950020573
4.84	0.246385926061911
4.851	0.24665426320042
4.862	0.244944944019333
4.873	0.247597227090565
4.884	0.245445807666287
4.895	0.24472925232142
4.906	0.247122668858773
4.917	0.245874428463042
4.928	0.246208365296262
4.939	0.245024516144452
4.95	0.246126283809022
4.961	0.246221956737894
4.972	0.247791819206964
4.983	0.247141547991417
4.994	0.246097909802347
5.005	0.244550299216007
5.016	0.246274870978995
5.027	0.245646479840367
5.038	0.243389328658219
5.049	0.243459661989899
5.06	0.243433711525293
5.071	0.246061055768049
5.082	0.247261060366844
5.093	0.247751660856403
5.104	0.246134719824706
5.115	0.246599584558183
5.126	0.243746862303677
5.137	0.242704317983875
5.148	0.241617287822308
5.159	0.243188066839895
5.17	0.243882691473938
5.181	0.241646039529914
5.192	0.242171335333091
5.203	0.241814405448655
5.214	0.242643393232
5.225	0.243044748057286
5.236	0.241596733985974
5.247	0.240403329129046
5.258	0.242308516821323
5.269	0.241902681708751
5.28	0.239877385217744
5.291	0.2407122136424
5.302	0.240766997572217
5.313	0.239426363449618
5.324	0.241850152137594
5.335	0.240278599016753
5.346	0.242931792917671
5.357	0.241935504732004
5.368	0.24151214171177
5.379	0.241822146924702
5.39	0.244038268236434
5.401	0.243092438319701
5.412	0.240150827381041
5.423	0.240234239873931
5.434	0.240431012270599
5.445	0.239676062654519
5.456	0.238961144489339
5.467	0.240851394170906
5.478	0.24210647226878
5.489	0.241800035149634
5.5	0.239500702006668
5.511	0.239677129137911
5.522	0.239495644076311
5.533	0.240210082397125
5.544	0.238459121211391
5.555	0.237594279520978
5.566	0.238306346420169
5.577	0.237742388183401
5.588	0.237952539843699
5.599	0.236687245383307
5.61	0.238304157161386
5.621	0.240147582199394
5.632	0.238859965278472
5.643	0.237485322441164
5.654	0.237661580820496
5.665	0.236534749808568
5.676	0.236061750644579
5.687	0.236683820146875
5.698	0.23824340424659
5.709	0.237030845536879
5.72	0.236185980132105
5.731	0.237221635256219
5.742	0.234296769454836
5.753	0.234323927767943
5.764	0.234876298856219
5.775	0.236775222630867
5.786	0.237535399403322
5.797	0.236452701889469
5.808	0.235659420552751
5.819	0.236826782457331
5.83	0.235742086307637
5.841	0.235885008513961
5.852	0.234409406806272
5.863	0.23562423075154
5.874	0.236403283006922
5.885	0.236206849491391
5.896	0.235895359325877
5.907	0.235966888525972
5.918	0.236660246087451
5.929	0.236438381711021
5.94	0.234463784525249
5.951	0.235686463734752
5.962	0.234666715927317
5.973	0.234139945254184
5.984	0.234519787351926
5.995	0.234134278154648
6.006	0.235190922552981
6.017	0.234090226454467
6.028	0.233896654706257
6.039	0.232219046491673
6.05	0.232356177262438
6.061	0.233781238851046
6.072	0.232429110676117
6.083	0.23313984343643
6.094	0.232486038684398
6.105	0.23373747022819
6.116	0.233357652831733
6.127	0.233604925443794
6.138	0.232922944478712
6.149	0.231310399111313
6.16	0.23449280571217
6.171	0.232911589611856
6.182	0.231400126583267
6.193	0.23261879980895
6.204	0.233647638920883
6.215	0.232358741779269
6.226	0.233627093114179
6.237	0.231341409855962
6.248	0.232446838092264
6.259	0.23281256574806
6.27	0.23425955769216
6.281	0.232797523259207
6.292	0.233530757268822
6.303	0.233322719032341
6.314	0.232399017234158
6.325	0.233843216379212
6.336	0.233215346189169
6.347	0.233343753957848
6.358	0.233636072325939
6.369	0.231996380613693
6.38	0.230900263342992
6.391	0.23263584836619
6.402	0.233536201447866
6.413	0.233779980712461
6.424	0.232238664149245
6.435	0.232462483281818
6.446	0.231529750149013
6.457	0.230876125754299
6.468	0.231705444434338
6.479	0.230937464268303
6.49	0.230817543542086
6.501	0.229601487774976
6.512	0.23129393182043
6.523	0.229835140885977
6.534	0.230086933739513
6.545	0.230308316536309
6.556	0.227668299625224
6.567	0.228226858888425
6.578	0.227684847659296
6.589	0.229300139685844
6.6	0.228032489697211
6.611	0.22699658257153
6.622	0.226258629304848
6.633	0.228373032015722
6.644	0.230330075782292
6.655	0.229019548054495
6.666	0.228474255308573
6.677	0.228533274392717
6.688	0.228702339639067
6.699	0.22926272874595
6.71	0.229265800135704
6.721	0.229668271338254
6.732	0.230149377388971
6.743	0.229509095118159
6.754	0.228844541771668
6.765	0.227776483031867
6.776	0.226733462946943
6.787	0.228107728028371
6.798	0.229376509089469
6.809	0.229599926049819
6.82	0.229582809304776
6.831	0.229631153872277
6.842	0.231539636399785
6.853	0.231980030822768
6.864	0.23155328827238
6.875	0.227543652200473
6.886	0.228361541622972
6.897	0.229272750112365
6.908	0.228284832161107
6.919	0.226856512498905
6.93	0.229380644527516
6.941	0.22612272067924
6.952	0.227675577687716
6.963	0.227578056256876
6.974	0.226680870948022
6.985	0.226206327460794
6.996	0.227263845734107
7.007	0.227055611417668
7.018	0.227509000019339
7.029	0.225293465151357
7.04	0.224896966034897
7.051	0.225532268000798
7.062	0.225483707897591
7.073	0.22587375559454
7.084	0.224111633857303
7.095	0.225485932400067
7.106	0.225740321830612
7.117	0.227247831481358
7.128	0.227255426317504
7.139	0.226964982357016
7.15	0.227721633452242
7.161	0.225888652628109
7.172	0.228230293564022
7.183	0.22679347941776
7.194	0.225547938495584
7.205	0.225177680969194
7.216	0.227321737729605
7.227	0.228083315136801
7.238	0.227352022920881
7.249	0.227388997174229
7.26	0.22541472125256
7.271	0.224123628375129
7.282	0.225499745433032
7.293	0.223803617032713
7.304	0.224678179255482
7.315	0.224626920564171
7.326	0.225548837439769
7.337	0.224194675886503
7.348	0.222626558186909
7.359	0.222677963040943
7.37	0.222042633189889
7.381	0.224444201661119
7.392	0.223368114214646
7.403	0.223529327888313
7.414	0.223001416497206
7.425	0.224144086439907
7.436	0.227032602912057
7.447	0.225355596735089
7.458	0.226902963990824
7.469	0.226426146447984
7.48	0.226478158993414
7.491	0.225353231065152
7.502	0.225121706321493
7.513	0.224152063941559
7.524	0.223827128244592
7.535	0.22526624958072
7.546	0.225009698294252
7.557	0.224226305307375
7.568	0.224013061236347
7.579	0.225218703526178
7.59	0.22514917766646
7.601	0.223712729976344
7.612	0.223936845617969
7.623	0.225011496275437
7.634	0.224457413243499
7.645	0.223994464072626
7.656	0.223873960942926
7.667	0.224442701815466
7.678	0.225333416037776
7.689	0.225065923962728
7.7	0.225174099862275
7.711	0.224812143658881
7.722	0.225822386741237
7.733	0.225220331257577
7.744	0.225036700549139
7.755	0.223631339456246
7.766	0.224038182913878
7.777	0.22542479462731
7.788	0.223988924677009
7.799	0.224468550399186
7.81	0.223114219646905
7.821	0.224704042444051
7.832	0.225432693594656
7.843	0.227736232281856
7.854	0.224805195689276
7.865	0.225254888124446
7.876	0.225438640734853
7.887	0.224822353400032
7.898	0.223669865478124
7.909	0.223540694296478
7.92	0.223618208500891
7.931	0.223408656535276
7.942	0.224766050226333
7.953	0.226193217837866
7.964	0.227326317110466
7.975	0.226101276991136
7.986	0.223894292959779
7.997	0.223892167138346
8.008	0.224978897389432
8.019	0.222742276212264
8.03	0.223363517621622
8.041	0.223746507031976
8.052	0.223412804294833
8.063	0.224470857574969
8.074	0.224533415168954
8.085	0.224583391568623
8.096	0.223487109291697
8.107	0.224085025743547
8.118	0.226900537270525
8.129	0.224306302318471
8.14	0.224341645861064
8.151	0.224247614829751
8.162	0.224493527772764
8.173	0.225327727924778
8.184	0.223657791833977
8.195	0.223341765530923
8.206	0.22315469479209
8.217	0.221298912836859
8.228	0.222349148662921
8.239	0.223705508407433
8.25	0.220740942492345
8.261	0.222635914630014
8.272	0.222146646653194
8.283	0.223519410755829
8.294	0.223315883983878
8.305	0.223126560856831
8.316	0.222215045238865
8.327	0.221680350183134
8.338	0.221806311495549
8.349	0.223231917671047
8.36	0.222704136565701
8.371	0.22187388428714
8.382	0.224149405011641
8.393	0.224473435389185
8.404	0.224009429962535
8.415	0.222966718247643
8.426	0.222993198142915
8.437	0.223022204764358
8.448	0.222272010467984
8.459	0.222265748670665
8.47	0.223126743200064
8.481	0.223990946491434
8.492	0.225357613930012
8.503	0.223058058220695
8.514	0.223470161849463
8.525	0.223565852485743
8.536	0.223781153751764
8.547	0.225969177364892
8.558	0.224901702216839
8.569	0.222756443785953
8.58	0.223907696935641
8.591	0.225053865417439
8.602	0.223924995937549
8.613	0.222279545795908
8.624	0.223905741052205
8.635	0.224630941133167
8.646	0.224969864229194
8.657	0.223998023952949
8.668	0.222263424096041
8.679	0.223435047436818
8.69	0.224295117080512
8.701	0.22416687752263
8.712	0.224313317626109
8.723	0.224246511634664
8.734	0.225336911784427
8.745	0.223176585270389
8.756	0.222220062295322
8.767	0.221494823136888
8.778	0.223427898353417
8.789	0.222708111180487
8.8	0.223524070427064
8.811	0.224885100609504
8.822	0.224648179369645
8.833	0.2251863462367
8.844	0.224587990149747
8.855	0.226518102298624
8.866	0.223658236861197
8.877	0.224735935263523
8.888	0.223569580815302
8.899	0.222518268635636
8.91	0.223441042403456
8.921	0.224856535157179
8.932	0.22503336646116
8.943	0.225827383235926
8.954	0.224576733997136
8.965	0.22423641497182
8.976	0.223950119520735
8.987	0.224016993445317
8.998	0.223347866729721
9.009	0.223450085203049
9.02	0.223094152478303
9.031	0.224596717694206
9.042	0.223485980642262
9.053	0.224380395718159
9.064	0.224674325420191
9.075	0.225424510388025
9.086	0.224015254754275
9.097	0.223228832816652
9.108	0.224735637560509
9.119	0.223194793121143
9.13	0.224627394943513
9.141	0.224902391395802
9.152	0.224803054673543
9.163	0.225345849960312
9.174	0.224243865852569
9.185	0.22344854282291
9.196	0.224228993555498
9.207	0.224094784427842
9.218	0.223956211747156
9.229	0.223943470170724
9.24	0.223326013002806
9.251	0.225262481315924
9.262	0.225354751852193
9.273	0.223736663315261
9.284	0.222463523763486
9.295	0.225864883971536
9.306	0.227311792993103
9.317	0.224846540997763
9.328	0.222631082165465
9.339	0.22304405874132
9.35	0.222710568119759
9.361	0.223935833438762
9.372	0.222735107711074
9.383	0.222785642884956
9.394	0.2258921204601
9.405	0.22643000359133
9.416	0.223770963830877
9.427	0.222950330796466
9.438	0.225023624535215
9.449	0.224928511746113
9.46	0.22406601321075
9.471	0.224786027246175
9.482	0.225677794327275
9.493	0.224540459613835
9.504	0.222959036642403
9.515	0.222688667103369
9.526	0.224545903314416
9.537	0.224533277497875
9.548	0.22398369040914
9.559	0.222759287606328
9.57	0.22392035185656
9.581	0.22371970634136
9.592	0.225483917450593
9.603	0.226298352958728
9.614	0.223140468366182
9.625	0.225218392867094
9.636	0.226733037903183
9.647	0.225477934185055
9.658	0.225977740419987
9.669	0.225607088017349
9.68	0.223939035802999
9.691	0.224828895817045
9.702	0.225352339854201
9.713	0.225266141056965
9.724	0.22603765333626
9.735	0.222859894254191
9.746	0.222770985767587
9.757	0.224042084192927
9.768	0.22443221443633
9.779	0.22369251036467
9.79	0.22421641419893
9.801	0.224296501372309
9.812	0.224552895049255
9.823	0.22354350219738
9.834	0.222806087140994
9.845	0.22464188344391
9.856	0.224225703936894
9.867	0.224979105202242
9.878	0.224015341368699
9.889	0.223395035300862
9.9	0.223099605085234
9.911	0.222770305995728
9.922	0.225724547498739
9.933	0.223824831559583
9.944	0.221402800706994
9.955	0.221888934837731
9.966	0.221869769935496
9.977	0.220862300092401
9.988	0.223568815613519
9.999	0.223496913021257
10.01	0.223141855246877
10.021	0.222458293576029
10.032	0.222466299810392
10.043	0.224440800626985
10.054	0.223471572251445
10.065	0.222331963238914
10.076	0.221490704301124
10.087	0.223402061989323
10.098	0.223647691659282
10.109	0.222752478976611
10.12	0.221854962040608
10.131	0.222149748649966
10.142	0.222668460504122
10.153	0.222264856574751
10.164	0.223191166044723
10.175	0.221227771431229
10.186	0.220729659972716
10.197	0.221651817254194
10.208	0.222310553129413
10.219	0.222104166092574
10.23	0.222638117298807
10.241	0.223172868273543
10.252	0.224441523977623
10.263	0.222521025183937
10.274	0.22158745044454
10.285	0.222267311435048
10.296	0.221737983612851
10.307	0.219647611285504
10.318	0.222259214969455
10.329	0.221509078285399
10.34	0.22311712719616
10.351	0.221573438588758
10.362	0.219997984096516
10.373	0.220143294048683
10.384	0.222248696216787
10.395	0.221460316537405
10.406	0.220851292139798
10.417	0.222283527671351
10.428	0.22208373297158
10.439	0.221659939466745
10.45	0.220268345550125
10.461	0.220581133938955
10.472	0.221277376870524
10.483	0.221589167726717
10.494	0.221548067264537
10.505	0.220580958044107
10.516	0.219557880099268
10.527	0.220030113639241
10.538	0.219017693668615
10.549	0.221860226677104
10.56	0.221102933419622
10.571	0.221808054098374
10.582	0.222102692171886
10.593	0.220774395251882
10.604	0.22106102150666
10.615	0.219586606862834
10.626	0.220053652772356
10.637	0.218548237147647
10.648	0.220171491423298
10.659	0.219260412222644
10.67	0.221403908932171
10.681	0.219960308497805
10.692	0.220237887515662
10.703	0.219554875200247
10.714	0.220191985325318
10.725	0.220775942021648
10.736	0.221311104980193
10.747	0.220230160799984
10.758	0.22125351999909
10.769	0.221071357771434
10.78	0.219189098308409
10.791	0.220187098134836
10.802	0.220450978421718
10.813	0.220001608118082
10.824	0.221097365976979
10.835	0.221495859850106
10.846	0.222866466418482
10.857	0.221541893809041
10.868	0.219689315551592
10.879	0.2219438096251
10.89	0.220287772771825
10.901	0.220126700800843
10.912	0.220948147143939
10.923	0.221830115886641
10.934	0.221311622496949
10.945	0.219971210706858
10.956	0.219599400910803
10.967	0.219955174935094
10.978	0.219908618159384
10.989	0.220602672811889
11	0.220548409312019
11.011	0.218996130614817
11.022	0.219805587612179
11.033	0.22112275956186
11.044	0.219592446365113
11.055	0.220701197998202
11.066	0.220912763691042
11.077	0.218832524467301
11.088	0.218622886071091
11.099	0.219624070723143
11.11	0.219803087320456
11.121	0.219202333775767
11.132	0.219721340658882
11.143	0.219284174314466
11.154	0.220015296688634
11.165	0.22027076589879
11.176	0.219722695900941
11.187	0.219991134014657
11.198	0.219151743746946
11.209	0.217603226629976
11.22	0.218193072633405
11.231	0.220032239043958
11.242	0.219194483028026
11.253	0.219225944358528
11.264	0.2203141086082
11.275	0.220479979451442
11.286	0.219909920389454
11.297	0.218095077778372
11.308	0.218200598810918
11.319	0.219577794255677
11.33	0.219557340027173
11.341	0.219910018737826
11.352	0.219521332173906
11.363	0.219659310465428
11.374	0.217974221029793
11.385	0.217601488130739
11.396	0.218124576081517
11.407	0.217448627217294
11.418	0.218628180025693
11.429	0.217820838836486
11.44	0.218693538220068
11.451	0.220058091127431
11.462	0.220261091925086
11.473	0.216963692503571
11.484	0.21752766590319
11.495	0.219206187457882
11.506	0.218800621600979
11.517	0.216506133724153
11.528	0.219424937903237
11.539	0.220412227271369
11.55	0.218443786690381
11.561	0.215531950493871
11.572	0.214696677433413
11.583	0.216788055551607
11.594	0.218352959984996
11.605	0.218220725587682
11.616	0.219766671357125
11.627	0.220074606714145
11.638	0.218256878686599
11.649	0.216418137626345
11.66	0.217908955226146
11.671	0.219148314934465
11.682	0.218166232303495
11.693	0.218442278357694
11.704	0.218884213574115
11.715	0.217588335095144
11.726	0.21702936580139
11.737	0.216902267366407
11.748	0.218199320916076
11.759	0.220461959653578
11.77	0.219627091884105
11.781	0.22082957159453
11.792	0.218457041111982
11.803	0.217632508508255
11.814	0.218753809262703
11.825	0.218508264481474
11.836	0.217358512272009
11.847	0.218419660305541
11.858	0.219866426223958
11.869	0.219816032993392
11.88	0.219466198127651
11.891	0.219705739821933
11.902	0.220096453268286
11.913	0.219458137987916
11.924	0.220236568025527
11.935	0.219152803144562
11.946	0.218677741496341
11.957	0.217940478798233
11.968	0.216899165512223
11.979	0.217116873402164
11.99	0.217630413423199
12.001	0.21565181268005
12.012	0.216001661376198
12.023	0.21824358354535
12.034	0.217283209230755
12.045	0.217265759574337
12.056	0.21819761948833
12.067	0.216706466786659
12.078	0.217965433477517
12.089	0.21866649343228
12.1	0.218392134182715
12.111	0.217936114048507
12.122	0.217284149594707
12.133	0.21735282575065
12.144	0.217516799927004
12.155	0.215909525666236
12.166	0.217322957180454
12.177	0.217956961156693
12.188	0.218468792955618
12.199	0.216645523292294
12.21	0.217575760909029
12.221	0.217546873770396
12.232	0.220482055595892
12.243	0.219010756584171
12.254	0.219964254281127
12.265	0.219611117332566
12.276	0.219225762933137
12.287	0.218053786234888
12.298	0.217816176035664
12.309	0.21813115685985
12.32	0.21877154064072
12.331	0.217042273397541
12.342	0.216501586877005
12.353	0.218104252578345
12.364	0.219774413340012
12.375	0.218615758314499
12.386	0.219747485844328
12.397	0.21807865027714
12.408	0.220577527440036
12.419	0.221864548535744
12.43	0.220309090578873
12.441	0.221500059162083
12.452	0.220796337545402
12.463	0.2186011045512
12.474	0.218086687467132
12.485	0.217988116215989
12.496	0.217848406084638
12.507	0.21643058040553
12.518	0.218577035247409
12.529	0.218735248191813
12.54	0.218140865599812
12.551	0.217288477535001
12.562	0.217493964594669
12.573	0.218951899760187
12.584	0.218802746772904
12.595	0.219246778142244
12.606	0.217958213057165
12.617	0.219681875579125
12.628	0.218176701290228
12.639	0.217962368349136
12.65	0.219621034781097
12.661	0.220480427026402
12.672	0.218452231605724
12.683	0.218755373418917
12.694	0.217755677130708
12.705	0.219020747017228
12.716	0.21735283245687
12.727	0.214855480766234
12.738	0.217504520925368
12.749	0.216406103052875
12.76	0.217182219447848
12.771	0.217504655712728
12.782	0.21687845082493
12.793	0.219756927327883
12.804	0.218492329865971
12.815	0.219485799038833
12.826	0.216773897935693
12.837	0.216360438950001
12.848	0.217798582624673
12.859	0.21669720191891
12.87	0.217577349742163
12.881	0.217476789298807
12.892	0.21627179169015
12.903	0.215770705764394
12.914	0.215769174203978
12.925	0.216471572147463
12.936	0.215948058826953
12.947	0.216500811662197
12.958	0.215497985371992
12.969	0.214992782219038
12.98	0.217621827179838
12.991	0.216099913120264
13.002	0.216088304673216
13.013	0.213979504055905
13.024	0.215175263806658
13.035	0.214231479419617
13.046	0.213784325209672
13.057	0.214489950380495
13.068	0.213075988558236
13.079	0.215167903470701
13.09	0.215667799822118
13.101	0.216362699363804
13.112	0.216052077863783
13.123	0.216062892916359
13.134	0.216565868592871
13.145	0.216384964914205
13.156	0.213729822524543
13.167	0.215093587487029
13.178	0.21506897842115
13.189	0.215961125018803
13.2	0.215931770626708
13.211	0.214396487298044
13.222	0.214344130757547
13.233	0.213932316631933
13.244	0.21534094117997
13.255	0.216614554038686
13.266	0.21422181121626
13.277	0.213559335039794
13.288	0.21322089374145
13.299	0.211843290911691
13.31	0.214530567936976
13.321	0.213879525549164
13.332	0.21372300492315
13.343	0.214715402883794
13.354	0.213769892098192
13.365	0.214336390874792
13.376	0.214656901072319
13.387	0.213742908928672
13.398	0.214131715326059
13.409	0.215126824843826
13.42	0.214487408386106
13.431	0.214225751669912
13.442	0.213226081993768
13.453	0.211751282446337
13.464	0.212786382913752
13.475	0.212212766651802
13.486	0.214008161762141
13.497	0.211005043027841
13.508	0.211471749799378
13.519	0.209004917097517
13.53	0.211503567810777
13.541	0.210197477654863
13.552	0.20982486576236
13.563	0.212532719775888
13.574	0.211529788268774
13.585	0.212026580817994
13.596	0.212183138750618
13.607	0.212674591119873
13.618	0.213258756413768
13.629	0.212754207002621
13.64	0.212021537368819
13.651	0.213172551420951
13.662	0.213278070500974
13.673	0.211934791424746
13.684	0.210516882860926
13.695	0.210551925091836
13.706	0.210356923255781
13.717	0.212612876157466
13.728	0.213134293703837
13.739	0.211252969255217
13.75	0.210811538968919
13.761	0.211038517807485
13.772	0.210171144270303
13.783	0.212972286955984
13.794	0.213532538064835
13.805	0.212012669631318
13.816	0.213261882791344
13.827	0.212214724922372
13.838	0.211505445669035
13.849	0.212159058030908
13.86	0.212277817627912
13.871	0.210696699672241
13.882	0.21285146520307
13.893	0.210714545891013
13.904	0.210995404958627
13.915	0.211358066492025
13.926	0.211226775557276
13.937	0.210776400910922
13.948	0.210756681256752
13.959	0.209560081440985
13.97	0.211410342838362
13.981	0.212845310744446
13.992	0.212640629417373
14.003	0.212157180744401
14.014	0.2112066333251
14.025	0.212286558907666
14.036	0.209270640525182
14.047	0.211171552111932
14.058	0.209424137184256
14.069	0.211173851174506
14.08	0.212535525889731
14.091	0.210289457554726
14.102	0.208850944937581
14.113	0.210587387326746
14.124	0.211594199396201
14.135	0.212138554007677
14.146	0.211788481013498
14.157	0.211055433653134
14.168	0.209646645244086
14.179	0.209030413930214
14.19	0.209651567707619
14.201	0.211369718769265
14.212	0.212377373088327
14.223	0.211778928477452
14.234	0.211442087011579
14.245	0.210207678445562
14.256	0.20839417373953
14.267	0.209864912384991
14.278	0.211457438631031
14.289	0.210284054558933
14.3	0.211424262054314
14.311	0.212229466229282
14.322	0.211908003094741
14.333	0.210994363899306
14.344	0.210189586479315
14.355	0.210646533233554
14.366	0.209945470701133
14.377	0.210191429371485
14.388	0.21010269473425
14.399	0.210367702434481
14.41	0.210981236285677
14.421	0.210221266267918
14.432	0.208705961398483
14.443	0.208715342357073
14.454	0.210757865595075
14.465	0.210104676061354
14.476	0.211083859711606
14.487	0.213041249895882
14.498	0.212821235046895
14.509	0.210751907718441
14.52	0.210259173188557
14.531	0.210665119538586
14.542	0.211049797153742
14.553	0.211706190546622
14.564	0.210982635492528
14.575	0.212447931316817
14.586	0.211963909880735
14.597	0.21114271767975
14.608	0.210242692242557
14.619	0.211907518961142
14.63	0.211410635299852
14.641	0.212038946945745
14.652	0.209437690652109
14.663	0.210550616722709
14.674	0.209483857199864
14.685	0.211112568939017
14.696	0.210599143683814
14.707	0.210551717633767
14.718	0.207632814028685
14.729	0.209352436227047
14.74	0.209622720967256
14.751	0.209487718876209
14.762	0.207295085104408
14.773	0.20844921410282
14.784	0.208341636228785
14.795	0.21006112556729
14.806	0.208679367582141
14.817	0.208634409272224
14.828	0.20826190438052
14.839	0.208976883191874
14.85	0.210564293269671
14.861	0.209629545325685
14.872	0.210810370859061
14.883	0.209780335769743
14.894	0.210056257226477
14.905	0.209488454692102
14.916	0.210944878956042
14.927	0.210220319088063
14.938	0.211097750835728
14.949	0.210361316833441
14.96	0.209115053168365
14.971	0.20814741336195
14.982	0.209225988547871
14.993	0.209880350906437
15.004	0.210283606614488
15.015	0.211533512035746
15.026	0.209193960944378
15.037	0.208578968335054
15.048	0.207485617971652
15.059	0.208112188209122
15.07	0.208804799585428
15.081	0.211679727410404
15.092	0.209033818430956
15.103	0.209464553173331
15.114	0.209212969380654
15.125	0.20778436835761
15.136	0.209581933953304
15.147	0.209330432330951
15.158	0.207044082187285
15.169	0.207631876203562
15.18	0.207049831269597
15.191	0.207984030730448
15.202	0.207900158569815
15.213	0.208549702719156
15.224	0.208151511612427
15.235	0.208016365285415
15.246	0.20590983737525
15.257	0.208097086888257
15.268	0.207401787731371
15.279	0.206332031375218
15.29	0.207765654080408
15.301	0.208747934255751
15.312	0.207283514000937
15.323	0.208286474546953
15.334	0.209163103901775
15.345	0.209322275192966
15.356	0.206902781185291
15.367	0.208751631878339
15.378	0.20839992649997
15.389	0.206824803064609
15.4	0.207285572329752
15.411	0.20763424265945
15.422	0.206940487980833
15.433	0.207784635797803
15.444	0.205653251692867
15.455	0.207199872691405
15.466	0.206365853869104
15.477	0.208188783330553
15.488	0.208573111190596
15.499	0.208764129828792
15.51	0.206588308257929
15.521	0.206534554788301
15.532	0.204421886271342
15.543	0.204907553578389
15.554	0.206492737644375
15.565	0.205084233639893
15.576	0.204365365923392
15.587	0.204429632831141
15.598	0.2057893025256
15.609	0.205466445973266
15.62	0.207079592465046
15.631	0.207070758661404
15.642	0.20908384827387
15.653	0.208123163455978
15.664	0.205695598059604
15.675	0.205485262529636
15.686	0.203916330878728
15.697	0.205424477612175
15.708	0.204623752656823
15.719	0.204960906185366
15.73	0.20566979776244
15.741	0.206623720729637
15.752	0.20654011139359
15.763	0.204551644177102
15.774	0.205395278859249
15.785	0.205756865704151
15.796	0.205191463090762
15.807	0.205795840504699
15.818	0.206637725816058
15.829	0.205654642634906
15.84	0.205285807473463
15.851	0.205199995240811
15.862	0.204763995370212
15.873	0.204406635515745
15.884	0.205574953997561
15.895	0.205542527197092
15.906	0.204123859582295
15.917	0.204030428249593
15.928	0.202483345976151
15.939	0.201799096121521
15.95	0.203976193257778
15.961	0.204543478881767
15.972	0.20391439481953
15.983	0.203182035657514
15.994	0.205837370256917
16.005	0.206271168462052
16.016	0.203180599630214
16.027	0.20560789521472
16.038	0.20374824292952
16.049	0.203263128486321
16.06	0.201992081418043
16.071	0.201522442283895
16.082	0.204071493920216
16.093	0.202760386800225
16.104	0.201063750157574
16.115	0.202037537111897
16.126	0.202147931627586
16.137	0.201843523011975
16.148	0.20122045766271
16.159	0.202670278230679
16.17	0.202488540612764
16.181	0.201885562612954
16.192	0.203646920907974
16.203	0.202681868600162
16.214	0.201694480223555
16.225	0.202540095894623
16.236	0.203227732102227
16.247	0.201280269495329
16.258	0.201273200098048
16.269	0.200588854828163
16.28	0.200206695309217
16.291	0.199866698442679
16.302	0.199548018619624
16.313	0.200962974800604
16.324	0.202095566588699
16.335	0.202096848614446
16.346	0.200447016639214
16.357	0.200742080621961
16.368	0.201375391603743
16.379	0.200753195038617
16.39	0.199883494905963
16.401	0.201561089885687
16.412	0.199889604045534
16.423	0.199963593587116
16.434	0.20091789403751
16.445	0.201026268881946
16.456	0.201522209857829
16.467	0.200079279846589
16.478	0.201272605314859
16.489	0.201040443680023
16.5	0.20053337866214
16.511	0.201281136704768
16.522	0.20079019653324
16.533	0.200160324509462
16.544	0.197811051746803
16.555	0.199184333063734
16.566	0.19825102790797
16.577	0.199507346064193
16.588	0.201500467805807
16.599	0.199278573363623
16.61	0.198441108300821
16.621	0.20104054196478
16.632	0.201182472169561
16.643	0.200799998519295
16.654	0.199579288215095
16.665	0.200290962928112
16.676	0.199078533927356
16.687	0.200237656379134
16.698	0.20118812408729
16.709	0.198643430401254
16.72	0.197644682870326
16.731	0.199056920899357
16.742	0.199617391810541
16.753	0.200254443363436
16.764	0.199068908392507
16.775	0.200793217745554
16.786	0.200782623884229
16.797	0.197860675585904
16.808	0.199893224416969
16.819	0.201263888901783
16.83	0.201121699592705
16.841	0.199999543152206
16.852	0.198934427228928
16.863	0.19794892941934
16.874	0.199501669563451
16.885	0.199942127488814
16.896	0.199564097964063
16.907	0.200696917890622
16.918	0.19994043291319
16.929	0.200519933653378
16.94	0.199476293829121
16.951	0.200087553990583
16.962	0.199219977478979
16.973	0.199739604098521
16.984	0.198553101762231
16.995	0.198786027721768
17.006	0.201144313640834
17.017	0.198735651182091
17.028	0.201531457133213
17.039	0.200521304868734
17.05	0.200167458454888
17.061	0.199832324541757
17.072	0.199077177966649
17.083	0.198179410363265
17.094	0.199538147821449
17.105	0.199126814778619
17.116	0.197840416509581
17.127	0.199798577667384
17.138	0.199187813005527
17.149	0.199217066645442
17.16	0.198794936637254
17.171	0.198486986717498
17.182	0.198884935104282
17.193	0.198957932702049
17.204	0.201481801663864
17.215	0.199148426883596
17.226	0.197458664011027
17.237	0.200955805082949
17.248	0.198510324217375
17.259	0.199521695333608
17.27	0.199710455328267
17.281	0.199080602068191
17.292	0.198547946195787
17.303	0.196855116737971
17.314	0.199088320714553
17.325	0.198418676516602
17.336	0.196677937932593
17.347	0.198844614828203
17.358	0.197582507879623
17.369	0.197400813360755
17.38	0.198771613817287
17.391	0.198744429533403
17.402	0.199518336466961
17.413	0.199530319291536
17.424	0.199929493550996
17.435	0.198531354722567
17.446	0.198314002652782
17.457	0.197868188055062
17.468	0.198512718341896
17.479	0.199711251942435
17.49	0.197561478117856
17.501	0.197808493033847
17.512	0.200019470954677
17.523	0.199822362958193
17.534	0.199060568272457
17.545	0.199087634988951
17.556	0.199502214188558
17.567	0.198917002246232
17.578	0.196659900998107
17.589	0.194900594356509
17.6	0.195798791677538
17.611	0.194193798578117
17.622	0.194718252759543
17.633	0.196204615431851
17.644	0.195885918725703
17.655	0.195913885649924
17.666	0.19613238962309
17.677	0.196474513539228
17.688	0.196444181382906
17.699	0.198974462749665
17.71	0.197102576018483
17.721	0.196373555599246
17.732	0.196190617127674
17.743	0.196366029744455
17.754	0.195641899560106
17.765	0.197104224043484
17.776	0.197559879424024
17.787	0.198506837298099
17.798	0.198919173378165
17.809	0.196934605757149
17.82	0.197981396068912
17.831	0.198028156105156
17.842	0.197731465518997
17.853	0.196799004074175
17.864	0.195949797487567
17.875	0.194797991516398
17.886	0.196656300738786
17.897	0.198307676079326
17.908	0.196159356642254
17.919	0.19590563378174
17.93	0.196717665423316
17.941	0.195539397324266
17.952	0.195239280318363
17.963	0.197411411318791
17.974	0.197823627603662
17.985	0.197021458540281
17.996	0.197384336311609
18.007	0.197319232582925
18.018	0.198122661491173
18.029	0.195226191146541
18.04	0.195748700648967
18.051	0.196164852387326
18.062	0.197150258223872
18.073	0.195414968061714
18.084	0.196153417960014
18.095	0.19557098026605
18.106	0.194755333538922
18.117	0.195156050617206
18.128	0.196473328996845
18.139	0.19660468843701
18.15	0.195611006748363
18.161	0.194929027104377
18.172	0.196097784288631
18.183	0.196722719893356
18.194	0.195901793957698
18.205	0.196143313902264
18.216	0.196468413292592
18.227	0.195347287643402
18.238	0.196083087689209
18.249	0.197509698506951
18.26	0.197869103643531
18.271	0.198022915199835
18.282	0.199027764015234
18.293	0.197047412742525
18.304	0.196861006547294
18.315	0.19639418290134
18.326	0.196946609863197
18.337	0.196659539290356
18.348	0.196642691984128
18.359	0.196028226516702
18.37	0.195568822276725
18.381	0.196584837189377
18.392	0.19758396151805
18.403	0.197325335010258
18.414	0.196752700606159
18.425	0.196906670142091
18.436	0.197481271759129
18.447	0.196716930913707
18.458	0.197121696119444
18.469	0.2001502400268
18.48	0.19745070385778
18.491	0.196928747882545
18.502	0.199431732135174
18.513	0.197472392458353
18.524	0.197546886509135
18.535	0.19685275671394
18.546	0.198139971465282
18.557	0.198577939274689
18.568	0.198220358434256
18.579	0.198118880385469
18.59	0.198872164016051
18.601	0.197315658657996
18.612	0.197494004481419
18.623	0.197109009871176
18.634	0.196941330168682
18.645	0.198341166521137
18.656	0.19818186394898
18.667	0.199603304452343
18.678	0.198285518267194
18.689	0.199345283633565
18.7	0.197711439404468
18.711	0.200101512966972
18.722	0.199133858552818
18.733	0.198308748736191
18.744	0.197771979343199
18.755	0.197714902488644
18.766	0.199052753630947
18.777	0.19822679906851
18.788	0.199242859823206
18.799	0.198075355896807
18.81	0.196007427355228
18.821	0.197380273101585
18.832	0.198581360894154
18.843	0.196369312246951
18.854	0.198192019947106
18.865	0.19687688395551
18.876	0.196760074357034
18.887	0.197041159629313
18.898	0.19762973263266
18.909	0.19831310821665
18.92	0.196816516995054
18.931	0.19690227852312
18.942	0.199025824990735
18.953	0.197306879762434
18.964	0.197471302271016
18.975	0.197978333585092
18.986	0.196981380630837
18.997	0.197185180052283
19.008	0.197250486768398
19.019	0.196024919703471
19.03	0.19440509109693
19.041	0.197414822020395
19.052	0.197448507475726
19.063	0.19632237704237
19.074	0.197365471008582
19.085	0.198372767402541
19.096	0.199104637584044
19.107	0.197572165604738
19.118	0.196451139840231
19.129	0.196194509824774
19.14	0.19933112330972
19.151	0.197914949141042
19.162	0.197846108266125
19.173	0.19655914212545
19.184	0.195733925125427
19.195	0.19459849449389
19.206	0.194789707209089
19.217	0.196148932922794
19.228	0.19535874662724
19.239	0.19528098730489
19.25	0.19754030251536
19.261	0.197203922351884
19.272	0.196816647306958
19.283	0.199194978175377
19.294	0.197305200906517
19.305	0.198008725579182
19.316	0.197340441073677
19.327	0.197595436616486
19.338	0.196953965541981
19.349	0.197641061635535
19.36	0.196417173890971
19.371	0.19842051237141
19.382	0.196932163329383
19.393	0.197807271899785
19.404	0.197998799464403
19.415	0.196078115606405
19.426	0.197196691006766
19.437	0.196909367586292
19.448	0.196783851476168
19.459	0.196176519976115
19.47	0.194977019369713
19.481	0.196177400182981
19.492	0.196512184772786
19.503	0.195202716204613
19.514	0.195587014584753
19.525	0.196676545842251
19.536	0.196667970774112
19.547	0.194495773320067
19.558	0.195205661329232
19.569	0.194723967667482
19.58	0.196584887578795
19.591	0.196086826856485
19.602	0.195857016779073
19.613	0.196748661814873
19.624	0.194197213287695
19.635	0.195759864592079
19.646	0.19456965952283
19.657	0.194952111537465
19.668	0.195103330391293
19.679	0.197167374270103
19.69	0.194972862722285
19.701	0.193160745304858
19.712	0.192752141732538
19.723	0.194946393931139
19.734	0.194366012844541
19.745	0.195237351809593
19.756	0.196465551365412
19.767	0.195730082301833
19.778	0.195104358915355
19.789	0.196433803894727
19.8	0.19476190780848
19.811	0.194466087885302
19.822	0.194420499140296
19.833	0.194403760361772
19.844	0.19359003877878
19.855	0.194274087097421
19.866	0.192077507003466
19.877	0.195556220551981
19.888	0.196046433193882
19.899	0.195524673400033
19.91	0.195361217436472
19.921	0.193451489597747
19.932	0.19271725909417
19.943	0.193891327439708
19.954	0.195053081470956
19.965	0.193400394912438
19.976	0.194192664520803
19.987	0.194522954048612
19.998	0.195259591705697
20.009	0.194182717883314
20.02	0.194224136217932
20.031	0.192314937010976
20.042	0.191978352110669
20.053	0.193376667172495
20.064	0.194491214513584
20.075	0.193758306552773
20.086	0.193455778485657
20.097	0.195418620868417
20.108	0.19344401667304
20.119	0.194985853785714
20.13	0.194750003176873
20.141	0.193476790625494
20.152	0.193360826832556
20.163	0.19354731417864
20.174	0.193504170841294
20.185	0.192885841703445
20.196	0.191305658333673
20.207	0.193365334168638
20.218	0.192854219908043
20.229	0.194159570703106
20.24	0.195307812179216
20.251	0.195899775890138
20.262	0.193910842937969
20.273	0.191805289648629
20.284	0.193516763207389
20.295	0.195990557907445
20.306	0.196127167505418
20.317	0.194690287284246
20.328	0.194528567459548
20.339	0.191900077016633
20.35	0.193650204167984
20.361	0.192626172723055
20.372	0.193656246877339
20.383	0.19177311117507
20.394	0.193662279523343
20.405	0.193412607867221
20.416	0.194503811025183
20.427	0.193671429214595
20.438	0.193652920555183
20.449	0.193807128699026
20.46	0.193173218345238
20.471	0.192914027079261
20.482	0.193048365482637
20.493	0.1928174552799
20.504	0.193172679690197
20.515	0.193709304866087
20.526	0.19487536711413
20.537	0.193406824682576
20.548	0.192147944068815
20.559	0.191652672536495
20.57	0.19240516763496
20.581	0.192905231611032
20.592	0.190402131783372
20.603	0.191547894227283
20.614	0.192453667755496
20.625	0.193312772064939
20.636	0.195109715736422
20.647	0.193518474633249
20.658	0.194477161352889
20.669	0.195369751025017
20.68	0.196027509194311
20.691	0.195994610320803
20.702	0.194243542148839
20.713	0.194370854407745
20.724	0.194599447717383
20.735	0.196093212532821
20.746	0.195850753063627
20.757	0.196063707791175
20.768	0.195533598312627
20.779	0.194993545293744
20.79	0.194037093652568
20.801	0.194835220444325
20.812	0.196269709618741
20.823	0.192957742110773
20.834	0.195526062651809
20.845	0.196110561981418
20.856	0.195311501812102
20.867	0.193704518942021
20.878	0.194157877965757
20.889	0.194260722861752
20.9	0.195124689805354
20.911	0.195596251634138
20.922	0.195449290845101
20.933	0.192808673905234
20.944	0.191570818805038
20.955	0.192847694789106
20.966	0.195131043440106
20.977	0.194083373654181
20.988	0.194485525088953
20.999	0.194769119303652
21.01	0.195239415897449
21.021	0.196698491540257
21.032	0.195853478634248
21.043	0.194470508137154
21.054	0.193860338056664
21.065	0.192939965088861
21.076	0.193667523716956
21.087	0.193424869329215
21.098	0.194402132891879
21.109	0.19498835076544
21.12	0.196182566364349
21.131	0.194992825720895
21.142	0.194714147911609
21.153	0.192079759338699
21.164	0.192986532373754
21.175	0.193650146520218
21.186	0.193953400904913
21.197	0.195518417711281
21.208	0.193874244384719
21.219	0.192518358124255
21.23	0.19294382324817
21.241	0.194562915188075
21.252	0.195005330306582
21.263	0.194347972912665
21.274	0.19644529454279
21.285	0.195329506886512
21.296	0.193495295586645
21.307	0.19711988317198
21.318	0.195178975126539
21.329	0.196050944642935
21.34	0.195028560677027
21.351	0.194914993736241
21.362	0.194941113851489
21.373	0.196454292029951
21.384	0.195611568738345
21.395	0.194443418675819
21.406	0.196041907973109
21.417	0.195667113426045
21.428	0.195527009186626
21.439	0.194897885934767
21.45	0.194997053837571
21.461	0.195085466143226
21.472	0.195287962362118
21.483	0.19419016401304
21.494	0.195784724248723
21.505	0.195919606290207
21.516	0.195405006572584
21.527	0.195487292014197
21.538	0.194869524100975
21.549	0.194160565829965
21.56	0.19564951502084
21.571	0.193639647752587
21.582	0.194435130094486
21.593	0.194444624773325
21.604	0.194359751103309
21.615	0.193924104947959
21.626	0.194770127982042
21.637	0.19673445656923
21.648	0.194973616542283
21.659	0.194866821811542
21.67	0.194787521878372
21.681	0.196045116566774
21.692	0.195630769330468
21.703	0.195670551620204
21.714	0.194884703904642
21.725	0.194835647638385
21.736	0.193426290528964
21.747	0.19328512474888
21.758	0.194479317597341
21.769	0.19507415213699
21.78	0.195476162208752
21.791	0.194605366311875
21.802	0.196830759341454
21.813	0.195517125389471
21.824	0.194997982083101
21.835	0.194759989064396
21.846	0.195143336312881
21.857	0.196648667366589
21.868	0.194804335745751
21.879	0.196247757815416
21.89	0.195564206221441
21.901	0.195088524438182
21.912	0.194099024975337
21.923	0.195636872809758
21.934	0.197688633537167
21.945	0.197050996194826
21.956	0.195867849411056
21.967	0.197098241345697
21.978	0.199280420441718
21.989	0.197730856515632
[truncated: 1 more rows]
