# Supplementary material for: Introgression and disruption of migration routes have shaped the genetic integrity of wildebeest populations
Source: Nat Commun. 2024 Apr 12;15:2921. doi: 10.1038/s41467-024-47015-y (PMC11014984; doi:10.1038/s41467-024-47015-y)
Supplement: Supplementary file 10 — Source Data [file 41467_2024_47015_MOESM10_ESM.zip › source_data/SuppFig6.LDdecay/W.Serengeti.LDdecay.txt]

Distance	r2
0.011	0.384911848688986
0.022	0.279518851433687
0.033	0.252912438530233
0.044	0.24092189641806
0.055	0.232821529246285
0.066	0.225660369899227
0.077	0.219722017154906
0.088	0.216223899286528
0.099	0.214325302593701
0.11	0.211311791890672
0.121	0.209773518527347
0.132	0.208194798199402
0.143	0.207725013787702
0.154	0.206241415687776
0.165	0.204160159129881
0.176	0.203378996031939
0.187	0.202686871577427
0.198	0.201281439911484
0.209	0.201605994434898
0.22	0.201266492244494
0.231	0.20009202092986
0.242	0.199257536542292
0.253	0.198864510741589
0.264	0.198006136628363
0.275	0.198160550067323
0.286	0.1988847291623
0.297	0.197089460291389
0.308	0.196795298662515
0.319	0.19737966713716
0.33	0.196310550050759
0.341	0.195812392840347
0.352	0.194646456913608
0.363	0.19401478151524
0.374	0.194099936966412
0.385	0.194649102995399
0.396	0.1941562393817
0.407	0.193840408825029
0.418	0.196182266316223
0.429	0.196003462374737
0.44	0.196146314569813
0.451	0.196819336780471
0.462	0.195633616919442
0.473	0.19537307012503
0.484	0.195534103150898
0.495	0.195761070973409
0.506	0.195393342472872
0.517	0.19488790907484
0.528	0.194319987308944
0.539	0.192311339699483
0.55	0.193312266615341
0.561	0.194131657287747
0.572	0.193103156333895
0.583	0.194307705657367
0.594	0.194331758056265
0.605	0.194341433927371
0.616	0.194496357738707
0.627	0.194603226518351
0.638	0.193809109840784
0.649	0.193453246078321
0.66	0.19265372474391
0.671	0.193362010991937
0.682	0.194146677396058
0.693	0.193170225140571
0.704	0.193184355743737
0.715	0.193637493630017
0.726	0.193071568558019
0.737	0.192759622549279
0.748	0.192291941411791
0.759	0.19265239024864
0.77	0.190586686657903
0.781	0.191095845042926
0.792	0.190611113102207
0.803	0.191432416642057
0.814	0.19071583758132
0.825	0.189352613666162
0.836	0.189713895630905
0.847	0.190060138042132
0.858	0.191355100505394
0.869	0.191431775877791
0.88	0.19075169620558
0.891	0.190465805329243
0.902	0.190544803876623
0.913	0.190354594067914
0.924	0.18883512334312
0.935	0.189926554558491
0.946	0.190920657039463
0.957	0.190784307926699
0.968	0.191012473649836
0.979	0.191880697497098
0.99	0.191302429440683
1.001	0.190158793242282
1.012	0.190579455794915
1.023	0.189091164977479
1.034	0.190583270814089
1.045	0.189935874588463
1.056	0.189638313284089
1.067	0.189687433164498
1.078	0.191068697412655
1.089	0.191927372986587
1.1	0.190729231648249
1.111	0.189736700240276
1.122	0.189699369939171
1.133	0.190993664193649
1.144	0.190081156065689
1.155	0.189271875194427
1.166	0.189383083631882
1.177	0.190234229909299
1.188	0.189953367598087
1.199	0.191894155441631
1.21	0.188999861216258
1.221	0.18931752672476
1.232	0.189410880927798
1.243	0.190381005540373
1.254	0.189654985733419
1.265	0.189280355807457
1.276	0.188670061061849
1.287	0.188152830962013
1.298	0.188508861606831
1.309	0.188890684398066
1.32	0.188877080520378
1.331	0.188983556475802
1.342	0.190025130647077
1.353	0.189050272985168
1.364	0.18846090183652
1.375	0.189627720055628
1.386	0.190478726093506
1.397	0.189998551687831
1.408	0.189117954731019
1.419	0.189676027898468
1.43	0.190060733572612
1.441	0.189351231508558
1.452	0.190649296716156
1.463	0.189520806921476
1.474	0.191232633941171
1.485	0.18992002928111
1.496	0.189147366379024
1.507	0.189637585080262
1.518	0.190430883757133
1.529	0.189694985326336
1.54	0.190385197112123
1.551	0.190336850567047
1.562	0.190031929128062
1.573	0.189462595823798
1.584	0.191105063527512
1.595	0.190811615548929
1.606	0.190912954476616
1.617	0.190633974213759
1.628	0.191068177500334
1.639	0.189640854880319
1.65	0.189688032061577
1.661	0.18932327997461
1.672	0.190713487760785
1.683	0.188927609341158
1.694	0.188246376517296
1.705	0.189076508458954
1.716	0.18855184405961
1.727	0.189066702487026
1.738	0.189084160792006
1.749	0.188795255064785
1.76	0.188624480168576
1.771	0.188560852462856
1.782	0.187683819333732
1.793	0.188717314479009
1.804	0.187431221245617
1.815	0.188007199228711
1.826	0.188392631279543
1.837	0.18767535412577
1.848	0.188417426965336
1.859	0.188247831783754
1.87	0.188555844220453
1.881	0.188464829929779
1.892	0.187414505358036
1.903	0.188997480938372
1.914	0.188768134063539
1.925	0.189442430370041
1.936	0.188727432411494
1.947	0.188385817528054
1.958	0.188088216135398
1.969	0.188536152289891
1.98	0.189058058872059
1.991	0.189541185314536
2.002	0.188945113414032
2.013	0.189751409146803
2.024	0.189270853282603
2.035	0.189601108680856
2.046	0.189184127295706
2.057	0.189493181130399
2.068	0.187575218351686
2.079	0.18778724555745
2.09	0.188513819711361
2.101	0.188667443059071
2.112	0.188922094830829
2.123	0.189558496738464
2.134	0.189235391547116
2.145	0.190331557179143
2.156	0.191426021071509
2.167	0.1898586445382
2.178	0.18911331061074
2.189	0.189134698862
2.2	0.18869097962844
2.211	0.188295492979568
2.222	0.188128443759506
2.233	0.188886586766165
2.244	0.187916687138686
2.255	0.188638073255254
2.266	0.189155529412625
2.277	0.18941253041455
2.288	0.18920255472934
2.299	0.189535874641422
2.31	0.189085332997458
2.321	0.189112937299559
2.332	0.188870086350749
2.343	0.188217652077523
2.354	0.189707172310738
2.365	0.188380183030731
2.376	0.187878018895026
2.387	0.187484869232835
2.398	0.189068786447524
2.409	0.188597391861022
2.42	0.188277451963174
2.431	0.189917441494511
2.442	0.189523629063109
2.453	0.189958170374196
2.464	0.190670191290571
2.475	0.190788080431411
2.486	0.189771806303352
2.497	0.18972536584058
2.508	0.189196065423843
2.519	0.190071067279144
2.53	0.189484930903813
2.541	0.189580437720103
2.552	0.188944633753588
2.563	0.187437445658093
2.574	0.188261017891216
2.585	0.187520668309225
2.596	0.187936463932222
2.607	0.188541133479273
2.618	0.188643202209594
2.629	0.189704340988862
2.64	0.18941763368054
2.651	0.188198052869128
2.662	0.189545608394435
2.673	0.189201005802735
2.684	0.188591518561066
2.695	0.188600095124418
2.706	0.189000122820696
2.717	0.190287432556952
2.728	0.190268391172892
2.739	0.189675154871928
2.75	0.189961616540071
2.761	0.188621248252682
2.772	0.188730878982343
2.783	0.190518607529058
2.794	0.189629879491842
2.805	0.188457683012891
2.816	0.188512619267098
2.827	0.189141495588181
2.838	0.188568845091301
2.849	0.189842661803109
2.86	0.189576095936993
2.871	0.18941694274427
2.882	0.189201928358877
2.893	0.189799322242317
2.904	0.189507222737318
2.915	0.189786153305433
2.926	0.189109851448964
2.937	0.187782567407042
2.948	0.188399951089598
2.959	0.188517689263641
2.97	0.188310998028134
2.981	0.187126094088199
2.992	0.189176776919865
3.003	0.189500516693122
3.014	0.188616055506007
3.025	0.187647997119801
3.036	0.187490290524971
3.047	0.187212039900604
3.058	0.187202356210558
3.069	0.188040656524726
3.08	0.188705809350609
3.091	0.189212412197337
3.102	0.189682054384529
3.113	0.189894607583262
3.124	0.189974559927101
3.135	0.18960274578755
3.146	0.188531862718048
3.157	0.189325826850376
3.168	0.189330336934049
3.179	0.190598238051045
3.19	0.188924262308899
3.201	0.187822238364809
3.212	0.188444678849508
3.223	0.189042989791205
3.234	0.187255821756053
3.245	0.188595733368791
3.256	0.187952569893929
3.267	0.188374818102005
3.278	0.188265964565783
3.289	0.188068584177691
3.3	0.18860887442707
3.311	0.189925150798813
3.322	0.190389196336314
3.333	0.189375296204779
3.344	0.188412668754592
3.355	0.188282857471437
3.366	0.188190903222377
3.377	0.188290072585829
3.388	0.190207615818798
3.399	0.190060572495779
3.41	0.188993488551935
3.421	0.188423792271594
3.432	0.188144440710927
3.443	0.189530265242733
3.454	0.190016995665285
3.465	0.189317228031964
3.476	0.189548318021856
3.487	0.190006606393164
3.498	0.188956152001074
3.509	0.188372492790004
3.52	0.189202634426624
3.531	0.187876752425444
3.542	0.188816058425908
3.553	0.188437480178986
3.564	0.189740061237593
3.575	0.189321740213448
3.586	0.189292992041319
3.597	0.189170671736774
3.608	0.189386933058771
3.619	0.188879740804128
3.63	0.189345503174481
3.641	0.188602702631858
3.652	0.189357956630033
3.663	0.189643979133925
3.674	0.188612523176256
3.685	0.188796888284008
3.696	0.188572322127729
3.707	0.189529825900899
3.718	0.189287308570747
3.729	0.190338136223693
3.74	0.190512290065224
3.751	0.188694895366869
3.762	0.189058146566731
3.773	0.188655794171781
3.784	0.189406684571362
3.795	0.189041908810019
3.806	0.189458213816068
3.817	0.187775024072666
3.828	0.188132870810044
3.839	0.186644237551656
3.85	0.186931520803662
3.861	0.18707585255053
3.872	0.187891995554801
3.883	0.187834359851553
3.894	0.188479052850707
3.905	0.188779509198167
3.916	0.187914342730567
3.927	0.18915882209982
3.938	0.189810135426661
3.949	0.189877486990644
3.96	0.188460589536546
3.971	0.189199350443063
3.982	0.188937335135654
3.993	0.188002800972277
4.004	0.187086640061796
4.015	0.186722800236667
4.026	0.188837804995232
4.037	0.188712033458521
4.048	0.187290560032469
4.059	0.188197130572707
4.07	0.189629774292221
4.081	0.188725023615446
4.092	0.187617143672186
4.103	0.189097175480722
4.114	0.188627673225575
4.125	0.187656816565744
4.136	0.187659713868253
4.147	0.187437567149472
4.158	0.187770911831528
4.169	0.190181622502693
4.18	0.190029495189626
4.191	0.188918628268494
4.202	0.188330337970663
4.213	0.187906404549976
4.224	0.188696008252971
4.235	0.188416699308112
4.246	0.188231479870858
4.257	0.188166698605791
4.268	0.18858446584579
4.279	0.188614745258729
4.29	0.187681181803213
4.301	0.18716897415845
4.312	0.189975351165313
4.323	0.187544704459754
4.334	0.188507857189526
4.345	0.187898052539706
4.356	0.187489092686001
4.367	0.188238652646587
4.378	0.18965830320135
4.389	0.188813626546277
4.4	0.189131868975248
4.411	0.188832644549934
4.422	0.18859632253548
4.433	0.189390425881661
4.444	0.190937161576581
4.455	0.190149894544519
4.466	0.188349620094167
4.477	0.189083499040915
4.488	0.190697815400336
4.499	0.189038156204499
4.51	0.190448223670255
4.521	0.191058076935268
4.532	0.190314315460115
4.543	0.189883060305889
4.554	0.190167061798409
4.565	0.189761708190931
4.576	0.189959909869006
4.587	0.188961812530084
4.598	0.188643458053332
4.609	0.188728039616471
4.62	0.188018785044662
4.631	0.187266608133052
4.642	0.188277122608616
4.653	0.189132799775034
4.664	0.189872956945824
4.675	0.189724318774034
4.686	0.190391301881372
4.697	0.189719926708688
4.708	0.18899982424662
4.719	0.188849726081238
4.73	0.189299862075813
4.741	0.188676977956783
4.752	0.188836465327478
4.763	0.188401072950106
4.774	0.188777599091568
4.785	0.188143999914588
4.796	0.189196975525749
4.807	0.18946386588813
4.818	0.189234628244439
4.829	0.18884782622865
4.84	0.189545484319305
4.851	0.189463108433767
4.862	0.189232378246776
4.873	0.190715716237384
4.884	0.190319562249282
4.895	0.189370861801098
4.906	0.189283982509817
4.917	0.189740977380647
4.928	0.190572538778962
4.939	0.190109144387578
4.95	0.189975220880887
4.961	0.188756074855718
4.972	0.188622942769841
4.983	0.187433248957241
4.994	0.187468637778321
5.005	0.188662610908343
5.016	0.188172367211529
5.027	0.187548339041083
5.038	0.187533681983238
5.049	0.187451849939723
5.06	0.188606702364422
5.071	0.187748411914498
5.082	0.188230991964546
5.093	0.188341202790953
5.104	0.188888914274933
5.115	0.188265687707426
5.126	0.188346158269425
5.137	0.188092805852117
5.148	0.187143794285018
5.159	0.188284510392379
5.17	0.188187274718299
5.181	0.187143304193116
5.192	0.188704318706301
5.203	0.187331017085779
5.214	0.188436246944442
5.225	0.188707614801615
5.236	0.190071995158337
5.247	0.189558880049532
5.258	0.189677607845145
5.269	0.189766538252296
5.28	0.189775268456163
5.291	0.188962469618218
5.302	0.18822955790086
5.313	0.186656508081314
5.324	0.186643757431826
5.335	0.186427388105831
5.346	0.188181277648233
5.357	0.188546371962987
5.368	0.189086928492147
5.379	0.188441928154299
5.39	0.188412913062444
5.401	0.187510710563171
5.412	0.186847549401012
5.423	0.187806286094431
5.434	0.188853561446801
5.445	0.189189333712288
5.456	0.189863738829571
5.467	0.188984590663095
5.478	0.18963945435903
5.489	0.18898935001796
5.5	0.187943257301756
5.511	0.187805905214406
5.522	0.186637999378241
5.533	0.187183876417172
5.544	0.187593601011096
5.555	0.188542039321029
5.566	0.187727668103259
5.577	0.186623300700987
5.588	0.186962122095151
5.599	0.18649759695557
5.61	0.186620700537262
5.621	0.187112589207164
5.632	0.188953910049632
5.643	0.188056932548153
5.654	0.1879568075411
5.665	0.186494316353111
5.676	0.189248308146858
5.687	0.189664867414032
5.698	0.189621103313102
5.709	0.189287697001889
5.72	0.189443725324283
5.731	0.18794350421661
5.742	0.187684665382219
5.753	0.187430670929176
5.764	0.18844293909633
5.775	0.187660630923206
5.786	0.188344859278672
5.797	0.189593708259942
5.808	0.188183261031036
5.819	0.189658209145583
5.83	0.189780237641573
5.841	0.188405425812803
5.852	0.189025220073157
5.863	0.1887766449946
5.874	0.18781136183755
5.885	0.188390412578625
5.896	0.18759186112978
5.907	0.187885838960917
5.918	0.189795175715747
5.929	0.188901074523332
5.94	0.189199489098147
5.951	0.19007174095303
5.962	0.189252115009853
5.973	0.188933246910877
5.984	0.188671086952156
5.995	0.189647335546481
6.006	0.189054827172287
6.017	0.189604406349424
6.028	0.188315676814396
6.039	0.187507251607827
6.05	0.187884313787646
6.061	0.187323827738558
6.072	0.187214087366109
6.083	0.187925093575729
6.094	0.189299791295458
6.105	0.18836838887973
6.116	0.188481657663294
6.127	0.189136553912577
6.138	0.189425915927953
6.149	0.19054722495554
6.16	0.190742459197064
6.171	0.190488163151695
6.182	0.189957806960943
6.193	0.189453630597397
6.204	0.189148630660245
6.215	0.188722988299255
6.226	0.189205853749823
6.237	0.189470170513624
6.248	0.189790580408723
6.259	0.18922472803833
6.27	0.190297198547038
6.281	0.189022905678421
6.292	0.189588210895259
6.303	0.190279000380209
6.314	0.190649616746789
6.325	0.190402147027045
6.336	0.190627443175454
6.347	0.190780158732813
6.358	0.190858083282206
6.369	0.189480700351735
6.38	0.189691733033834
6.391	0.18943451972296
6.402	0.189469495855555
6.413	0.19034066650172
6.424	0.189571778690639
6.435	0.189854124735043
6.446	0.190320429832952
6.457	0.189211199920703
6.468	0.188936726128588
6.479	0.188406925045684
6.49	0.189093448020256
6.501	0.187893274078069
6.512	0.189949148967493
6.523	0.188839673022747
6.534	0.189400497008163
6.545	0.189541688803281
6.556	0.189746575162787
6.567	0.189566231850007
6.578	0.190039344636794
6.589	0.190411924197939
6.6	0.190386901818199
6.611	0.190985594960297
6.622	0.190571666906051
6.633	0.189285013192545
6.644	0.187927656577234
6.655	0.188117819473826
6.666	0.187231222974892
6.677	0.188740279323195
6.688	0.188430569970384
6.699	0.187723184697198
6.71	0.187748229354972
6.721	0.18919558354413
6.732	0.189866816994391
6.743	0.189227814372548
6.754	0.187854388918335
6.765	0.188663158954134
6.776	0.189755734994424
6.787	0.189372634771671
6.798	0.189257947912039
6.809	0.189400322554063
6.82	0.190445049890307
6.831	0.19022413770272
6.842	0.18945286762111
6.853	0.18958398641097
6.864	0.190520801227368
6.875	0.190642095054361
6.886	0.188835323753251
6.897	0.190233852718905
6.908	0.189676503594872
6.919	0.190643317922079
6.93	0.1902952238769
6.941	0.189973769855145
6.952	0.19060986590518
6.963	0.189803154630817
6.974	0.188999344108359
6.985	0.188651481018364
6.996	0.19023968271208
7.007	0.189654589179104
7.018	0.189294530840569
7.029	0.190732272496747
7.04	0.189583067031781
7.051	0.188814081835753
7.062	0.18825057721601
7.073	0.189723645449681
7.084	0.18729458219268
7.095	0.188233740596814
7.106	0.187841613137196
7.117	0.188467373517403
7.128	0.187400589853451
7.139	0.187690915953992
7.15	0.188210134405412
7.161	0.187627831263814
7.172	0.188655868259542
7.183	0.187837044382319
7.194	0.187742333279832
7.205	0.187646860796695
7.216	0.188008663131616
7.227	0.188270885577675
7.238	0.189190887574105
7.249	0.189343753538284
7.26	0.187798268520562
7.271	0.188970296646297
7.282	0.18947686374751
7.293	0.188820628889168
7.304	0.189094074503267
7.315	0.18974225665676
7.326	0.189794600911445
7.337	0.191209433899253
7.348	0.191720427684003
7.359	0.19191233279948
7.37	0.18957858888243
7.381	0.190697999003985
7.392	0.190709982585257
7.403	0.190974466841753
7.414	0.190226699171118
7.425	0.189175015706067
7.436	0.188251510412427
7.447	0.188245139703421
7.458	0.188463728992049
7.469	0.188992941971763
7.48	0.189836255551611
7.491	0.189673827339117
7.502	0.187992596529737
7.513	0.188978142988849
7.524	0.189109439802745
7.535	0.191210512249861
7.546	0.189475988310115
7.557	0.189338167354443
7.568	0.188499455197441
7.579	0.187007877614798
7.59	0.187617377236878
7.601	0.18938311393037
7.612	0.189039815381966
7.623	0.18868900715284
7.634	0.187433590140131
7.645	0.187589024826876
7.656	0.187902947300201
7.667	0.188613599289803
7.678	0.189361932581952
7.689	0.189202765265255
7.7	0.190384624124788
7.711	0.189618976985461
7.722	0.189198357208503
7.733	0.190290739193678
7.744	0.19031704106122
7.755	0.190008303215855
7.766	0.190238791594823
7.777	0.189999972262367
7.788	0.189913552517956
7.799	0.189149230679054
7.81	0.189996438639136
7.821	0.191450096035367
7.832	0.189465769975801
7.843	0.188642747564816
7.854	0.18901204777298
7.865	0.189211726868987
7.876	0.189378217994552
7.887	0.188782633957383
7.898	0.189721042445495
7.909	0.188791111847688
7.92	0.188652622997446
7.931	0.188191613659176
7.942	0.187218078297806
7.953	0.187322729440581
7.964	0.187532107740754
7.975	0.188598452395727
7.986	0.18842022896279
7.997	0.188174803278296
8.008	0.187970215071085
8.019	0.188709202005572
8.03	0.188700388683935
8.041	0.18865646758413
8.052	0.188425445064394
8.063	0.188084233489428
8.074	0.188062132732661
8.085	0.187960252500048
8.096	0.186955125842383
8.107	0.188876256457979
8.118	0.190090381230587
8.129	0.191281274899148
8.14	0.189037187590144
8.151	0.190120615129654
8.162	0.189248384520676
8.173	0.188485160916441
8.184	0.188164022506746
8.195	0.187250258483138
8.206	0.186864906235733
8.217	0.187730868109378
8.228	0.187553321311594
8.239	0.186896624154864
8.25	0.187019641025033
8.261	0.187435502030676
8.272	0.187072783387986
8.283	0.18809921439242
8.294	0.188326668190728
8.305	0.188038994558754
8.316	0.188777517575757
8.327	0.189533891548629
8.338	0.189200617992614
8.349	0.188939459137648
8.36	0.189074760629236
8.371	0.189652006367873
8.382	0.190569214427353
8.393	0.190426344552812
8.404	0.189316987690722
8.415	0.189633289014498
8.426	0.189081040785269
8.437	0.189036397331598
8.448	0.188780097226087
8.459	0.189612117832885
8.47	0.1896712475296
8.481	0.19073296941125
8.492	0.189733685125497
8.503	0.189433315753638
8.514	0.189659941143474
8.525	0.190116719061103
8.536	0.190854459852694
8.547	0.190747963328132
8.558	0.190095466332095
8.569	0.19103275540192
8.58	0.191272260414306
8.591	0.189718126345216
8.602	0.189239307771784
8.613	0.189633349075845
8.624	0.190297014871812
8.635	0.190230778146318
8.646	0.190161071304673
8.657	0.188437263300587
8.668	0.187075244647633
8.679	0.188075251692349
8.69	0.18891570647144
8.701	0.187948611015314
8.712	0.187490109672316
8.723	0.187002021596462
8.734	0.188096458826907
8.745	0.188477913746149
8.756	0.188830828818396
8.767	0.187528359977057
8.778	0.187953258966618
8.789	0.18766971777876
8.8	0.188536135615281
8.811	0.188506790992241
8.822	0.186642950859746
8.833	0.18731802870619
8.844	0.18798794977272
8.855	0.187972394136794
8.866	0.188282521255254
8.877	0.187958424709205
8.888	0.187916333475783
8.899	0.188390356455188
8.91	0.187666197121916
8.921	0.188473136374132
8.932	0.187651785993119
8.943	0.18733457945176
8.954	0.186945661513814
8.965	0.187922561532292
8.976	0.189561319945112
8.987	0.189067036740864
8.998	0.187736441229759
9.009	0.18810698779821
9.02	0.188802614782597
9.031	0.188048199707772
9.042	0.186838446848211
9.053	0.187389127141338
9.064	0.187317679874523
9.075	0.188916324853931
9.086	0.187330820020954
9.097	0.187529315593958
9.108	0.188811268293774
9.119	0.18944071105265
9.13	0.189881045473253
9.141	0.189297400731063
9.152	0.187961142950814
9.163	0.188793954147252
9.174	0.188521752722409
9.185	0.18891765330405
9.196	0.188650573555984
9.207	0.188917320158486
9.218	0.188611985467285
9.229	0.189043413762409
9.24	0.188150782733594
9.251	0.188547005416332
9.262	0.189120568302312
9.273	0.188368318202619
9.284	0.187531388613034
9.295	0.187931289271678
9.306	0.189058314537058
9.317	0.188406642005906
9.328	0.188180208814862
9.339	0.187229577305542
9.35	0.186631096247668
9.361	0.188688623134469
9.372	0.189609948557423
9.383	0.188674483024652
9.394	0.187921761031476
9.405	0.188293731582162
9.416	0.188617658537893
9.427	0.188424814105379
9.438	0.189627142243521
9.449	0.18988982703846
9.46	0.189063706623552
9.471	0.188389322866807
9.482	0.188376109304328
9.493	0.188252729955629
9.504	0.188691987499995
9.515	0.187573260618015
9.526	0.187541307481254
9.537	0.188458583069386
9.548	0.188312902804065
9.559	0.188238566651849
9.57	0.188248457056562
9.581	0.188902760481322
9.592	0.189058671574794
9.603	0.188340204720472
9.614	0.189700411800818
9.625	0.189871858381631
9.636	0.189599318692716
9.647	0.188207713651901
9.658	0.188962480601333
9.669	0.188270998611849
9.68	0.187869569914531
9.691	0.187709024653896
9.702	0.188138581331056
9.713	0.188207821257991
9.724	0.188657944865279
9.735	0.188161215922717
9.746	0.189138502819202
9.757	0.188064483979218
9.768	0.187164107129476
9.779	0.187897507183659
9.79	0.187731787548654
9.801	0.187908529017635
9.812	0.187902883728413
9.823	0.187919489014738
9.834	0.1886342358206
9.845	0.187807462279906
9.856	0.187274526093117
9.867	0.188275588236074
9.878	0.188935270703307
9.889	0.187747654985417
9.9	0.187681926216209
9.911	0.187558097165524
9.922	0.188710435214105
9.933	0.189247914873166
9.944	0.188219785137447
9.955	0.188338768594571
9.966	0.187811686646622
9.977	0.188665734762808
9.988	0.189194866733999
9.999	0.18854809770293
10.01	0.189030097498933
10.021	0.188671986526291
10.032	0.188593064308873
10.043	0.188353715258765
10.054	0.189166672752921
10.065	0.188042708394484
10.076	0.186580706706685
10.087	0.186459938580714
10.098	0.187026382367357
10.109	0.185672817897041
10.12	0.187320811352034
10.131	0.188635651218426
10.142	0.188362728472007
10.153	0.187472104358489
10.164	0.18760578564027
10.175	0.188031084148711
10.186	0.190456320147374
10.197	0.189000134830807
10.208	0.189858993692088
10.219	0.190114247828594
10.23	0.188603029031876
10.241	0.188645327284823
10.252	0.189105843901641
10.263	0.190410285975011
10.274	0.188934275294486
10.285	0.187628358323117
10.296	0.186559447740843
10.307	0.18773018310105
10.318	0.188456606076746
10.329	0.187981369738171
10.34	0.187977076417858
10.351	0.188010024124032
10.362	0.188996295628411
10.373	0.187487673266862
10.384	0.187471473584117
10.395	0.188463015364108
10.406	0.188998985790011
10.417	0.188086944841963
10.428	0.187723752848665
10.439	0.186173059162692
10.45	0.186257603471888
10.461	0.187902001822505
10.472	0.188396848509654
10.483	0.18848463025823
10.494	0.189233064104628
10.505	0.189070099114191
10.516	0.187647610431845
10.527	0.188891665382076
10.538	0.188783336731377
10.549	0.188648371294377
10.56	0.188844933862232
10.571	0.188273479593669
10.582	0.186039598937415
10.593	0.18696457032218
10.604	0.187981994169742
10.615	0.188776495473442
10.626	0.18755046206559
10.637	0.187461163821317
10.648	0.188070173660843
10.659	0.187686039793956
10.67	0.188367441512378
10.681	0.187803048459369
10.692	0.187887797618372
10.703	0.187679868465449
10.714	0.188583387284056
10.725	0.18797403554974
10.736	0.188329816645234
10.747	0.18758204365908
10.758	0.188775677895346
10.769	0.189532919552657
10.78	0.188336755918261
10.791	0.188437488592065
10.802	0.188594194763118
10.813	0.189042819282089
10.824	0.189619125024308
10.835	0.188538341674405
10.846	0.188825971733896
10.857	0.18804710949898
10.868	0.189116329961215
10.879	0.189367390546396
10.89	0.188606110227664
10.901	0.188719334964361
10.912	0.190643100245055
10.923	0.189987766582572
10.934	0.190083427226722
10.945	0.189105873514722
10.956	0.189402001602177
10.967	0.189015149857358
10.978	0.188725467241656
10.989	0.190224595970259
11	0.189587175944984
11.011	0.189468497793091
11.022	0.189346585800381
11.033	0.189743601402996
11.044	0.189982434825368
11.055	0.188338056957304
11.066	0.188916489120533
11.077	0.189597502931723
11.088	0.18938900400864
11.099	0.189572039719853
11.11	0.189519596056865
11.121	0.190119580584462
11.132	0.189529985699505
11.143	0.189749337315714
11.154	0.187819064060937
11.165	0.189753502752687
11.176	0.189917785598548
11.187	0.18973963475742
11.198	0.19014534397966
11.209	0.190167519788337
11.22	0.188871392552903
11.231	0.18867819782546
11.242	0.189068402061363
11.253	0.188705935705506
11.264	0.189644751730658
11.275	0.18871552469775
11.286	0.189889720754485
11.297	0.188538894928023
11.308	0.188189770294403
11.319	0.188957680881253
11.33	0.187555810326565
11.341	0.187510558445312
11.352	0.187897311008259
11.363	0.186307770974377
11.374	0.186898604322092
11.385	0.187870218551635
11.396	0.187468790807036
11.407	0.187832004906351
11.418	0.187126497701379
11.429	0.186293815743359
11.44	0.186964243072612
11.451	0.1863324062025
11.462	0.18682164859825
11.473	0.187692263289714
11.484	0.187864797161518
11.495	0.187936277023054
11.506	0.187756694277287
11.517	0.186999031826594
11.528	0.188337068576984
11.539	0.185800149610114
11.55	0.186578778871704
11.561	0.187321302912578
11.572	0.187107761916471
11.583	0.185377898594497
11.594	0.186038586556872
11.605	0.187369265415849
11.616	0.188218359295571
11.627	0.18853665496318
11.638	0.18846414854125
11.649	0.188316001276784
11.66	0.187900855909618
11.671	0.186207510672299
11.682	0.186541217580379
11.693	0.190070576022201
11.704	0.190406536359423
11.715	0.189921913391719
11.726	0.190406717492406
11.737	0.189753844302971
11.748	0.188658127957667
11.759	0.189145236038616
11.77	0.188181624701723
11.781	0.188676048181192
11.792	0.18815477584143
11.803	0.190185384272446
11.814	0.189204877459558
11.825	0.18861481840425
11.836	0.189231039131739
11.847	0.188693753097413
11.858	0.190003846073149
11.869	0.188658826767763
11.88	0.189360941935813
11.891	0.188901533420287
11.902	0.187763744545956
11.913	0.18978237825357
11.924	0.187911412568135
11.935	0.188708114876256
11.946	0.189766271441037
11.957	0.187348438643068
11.968	0.187168971518963
11.979	0.187989999414151
11.99	0.188865486488646
12.001	0.187885910216687
12.012	0.187526927175084
12.023	0.187296770194158
12.034	0.187711258346233
12.045	0.188383580900832
12.056	0.188826515205713
12.067	0.188092242771486
12.078	0.188179532969548
12.089	0.188436116506624
12.1	0.187809232726953
12.111	0.18663670593597
12.122	0.188427184191327
12.133	0.188283970999361
12.144	0.187043381817808
12.155	0.186644503265259
12.166	0.186769704738361
12.177	0.186800278757472
12.188	0.186732504781126
12.199	0.186979320035216
12.21	0.185879366059319
12.221	0.18788756105156
12.232	0.188448519828643
12.243	0.187895669200607
12.254	0.188025364054542
12.265	0.18866043740208
12.276	0.189322961670454
12.287	0.188785519448299
12.298	0.188782303357434
12.309	0.187761055901089
12.32	0.189199869905932
12.331	0.189132086462349
12.342	0.189063148780595
12.353	0.189178556147031
12.364	0.188751220672279
12.375	0.186133794979239
12.386	0.18613977855161
12.397	0.189096452728573
12.408	0.188788225291971
12.419	0.189094395571654
12.43	0.187675852857367
12.441	0.188969068669306
12.452	0.187881116589592
12.463	0.188302779408699
12.474	0.187506233970018
12.485	0.187954360814082
12.496	0.188535840039206
12.507	0.188405717819328
12.518	0.186179530137089
12.529	0.186802876659648
12.54	0.187341756900467
12.551	0.188744944137925
12.562	0.187485235335979
12.573	0.18731604425442
12.584	0.186961214467992
12.595	0.188362553149117
12.606	0.186349674511659
12.617	0.187107104385266
12.628	0.186898233133888
12.639	0.187657661776131
12.65	0.185489915839223
12.661	0.187797079823334
12.672	0.187779741050145
12.683	0.187157948312866
12.694	0.186611882325489
12.705	0.186985599042499
12.716	0.187184392434011
12.727	0.188007149844415
12.738	0.188369312259458
12.749	0.18826022279363
12.76	0.188922357461999
12.771	0.188209313446826
12.782	0.188276639552068
12.793	0.188696379097461
12.804	0.189452215155225
12.815	0.188929500367495
12.826	0.190130580974685
12.837	0.19007869294002
12.848	0.189449851969705
12.859	0.187972067446319
12.87	0.191165462577241
12.881	0.189684398086326
12.892	0.188854436882191
12.903	0.18857003182554
12.914	0.189198350716664
12.925	0.189734520322954
12.936	0.190679846663641
12.947	0.188769702844317
12.958	0.188993258720301
12.969	0.189574572758186
12.98	0.18900452562758
12.991	0.188303181958063
13.002	0.189187906894694
13.013	0.189052417127028
13.024	0.189115456672662
13.035	0.1893140184648
13.046	0.189191557103802
13.057	0.189950038754701
13.068	0.189778161787444
13.079	0.188975137539768
13.09	0.19026721271945
13.101	0.189217557122388
13.112	0.188730886616727
13.123	0.18813202943219
13.134	0.189682168007485
13.145	0.190341025285233
13.156	0.188479516905618
13.167	0.188191735590734
13.178	0.188720411289294
13.189	0.18769336552165
13.2	0.188086914950214
13.211	0.189517449181505
13.222	0.189258188034486
13.233	0.188702823628111
13.244	0.189577796889968
13.255	0.188163685569209
13.266	0.189110126412505
13.277	0.186935017723356
13.288	0.189227108741958
13.299	0.189398958506949
13.31	0.187842633671027
13.321	0.187694355573344
13.332	0.186921393104749
13.343	0.188180762360654
13.354	0.188881323260082
13.365	0.188992820545047
13.376	0.187786098391672
13.387	0.187459422566917
13.398	0.187359423759927
13.409	0.186628305218813
13.42	0.187893242946124
13.431	0.188827944967677
13.442	0.190378021483874
13.453	0.188281308776959
13.464	0.186516871986005
13.475	0.188316097666015
13.486	0.188957108970489
13.497	0.187979117848694
13.508	0.188063785952516
13.519	0.18827449727263
13.53	0.188063796513782
13.541	0.187944753054294
13.552	0.187754107563102
13.563	0.186665239475685
13.574	0.187090843506918
13.585	0.187328791726538
13.596	0.187640066708448
13.607	0.189954651206193
13.618	0.190901303953184
13.629	0.188463480015199
13.64	0.188926584772407
13.651	0.188351447206477
13.662	0.187600403251496
13.673	0.188362756110391
13.684	0.1886236906051
13.695	0.188436078134805
13.706	0.189046342142418
13.717	0.187928533628705
13.728	0.188458972062655
13.739	0.188128557540644
13.75	0.188860283622551
13.761	0.189537047576058
13.772	0.188584164040997
13.783	0.189759174399773
13.794	0.187177774271729
13.805	0.187722792389361
13.816	0.188683157430227
13.827	0.189115301351026
13.838	0.189429606358549
13.849	0.18829701205097
13.86	0.188826980334807
13.871	0.18831513191914
13.882	0.187468763541093
13.893	0.1875665856539
13.904	0.186770914411609
13.915	0.187207809756529
13.926	0.186778052231801
13.937	0.186455889601616
13.948	0.185825126186368
13.959	0.184933420719392
13.97	0.184715866283424
13.981	0.185794261338098
13.992	0.187133276198898
14.003	0.185457437393496
14.014	0.186666925379087
14.025	0.186881277251353
14.036	0.187081905963121
14.047	0.18730238559504
14.058	0.185969636827505
14.069	0.186303500921216
14.08	0.187085702908783
14.091	0.187364710064676
14.102	0.186565858138638
14.113	0.187113846067235
14.124	0.187422720704734
14.135	0.186193081791371
14.146	0.187347312725755
14.157	0.186461281012857
14.168	0.186578068710813
14.179	0.187093266935839
14.19	0.186974068129073
14.201	0.188146528069373
14.212	0.187805323086807
14.223	0.187857589345203
14.234	0.188822819011697
14.245	0.188314789384727
14.256	0.187734914038152
14.267	0.188319486848902
14.278	0.187514593905872
14.289	0.188457071636745
14.3	0.186387718840109
14.311	0.18582431933294
14.322	0.186960117330633
14.333	0.18774863451142
14.344	0.187249765192783
14.355	0.187825463440434
14.366	0.186977325398457
14.377	0.187795127848672
14.388	0.188083130487806
14.399	0.187424309108145
14.41	0.187137514006078
14.421	0.187862471462621
14.432	0.189645335780777
14.443	0.188899026415078
14.454	0.188234119880395
14.465	0.188102439574389
14.476	0.187311682091227
14.487	0.188105505886289
14.498	0.188893538555651
14.509	0.188051562616328
14.52	0.187618594666828
14.531	0.188158133741532
14.542	0.187784835498084
14.553	0.187555840057224
14.564	0.186362148504423
14.575	0.187268086831232
14.586	0.186824866782907
14.597	0.186842877480975
14.608	0.185576349261725
14.619	0.185627085165336
14.63	0.186390638340675
14.641	0.186264838107445
14.652	0.186832161140787
14.663	0.187072287983799
14.674	0.187977584040094
14.685	0.187441808309937
14.696	0.188808923641484
14.707	0.187816118618255
14.718	0.188402443510212
14.729	0.188304990073484
14.74	0.18793970031825
14.751	0.187407922075128
14.762	0.188852614326708
14.773	0.189531691925235
14.784	0.189674158154501
14.795	0.189744701279796
14.806	0.188210807264374
14.817	0.187985390281185
14.828	0.187958259662494
14.839	0.187654321303726
14.85	0.188464033921823
14.861	0.186666011637452
14.872	0.187397835524535
14.883	0.187891428321306
14.894	0.188825385573249
14.905	0.189296470840252
14.916	0.188730152814613
14.927	0.187222220901385
14.938	0.188671272790802
14.949	0.190193233681348
14.96	0.18872754117217
14.971	0.187605207882391
14.982	0.186270991280286
14.993	0.186455011229772
15.004	0.187093909052946
15.015	0.185373777249444
15.026	0.185122551068735
15.037	0.186029847454781
15.048	0.188893212582884
15.059	0.189715669155709
15.07	0.188809046402742
15.081	0.188373314395759
15.092	0.188570336245321
15.103	0.189312841428595
15.114	0.188734401358638
15.125	0.190637635926306
15.136	0.188711127651834
15.147	0.188453049682633
15.158	0.187422699856522
15.169	0.187731856362244
15.18	0.18983399208374
15.191	0.190165325082118
15.202	0.189360536469207
15.213	0.189711908262935
15.224	0.189391040983157
15.235	0.188610618225533
15.246	0.189191353239724
15.257	0.189876331358289
15.268	0.190324247404326
15.279	0.18914247385122
15.29	0.189286547201463
15.301	0.188677185262946
15.312	0.187064834735403
15.323	0.185961550526447
15.334	0.18635485470969
15.345	0.187294834319189
15.356	0.188141880628289
15.367	0.18733835475391
15.378	0.187055492927686
15.389	0.186684421376073
15.4	0.187803885369595
15.411	0.189930002963064
15.422	0.189511116747024
15.433	0.188924320672397
15.444	0.189140823432803
15.455	0.188749950380882
15.466	0.18812336137552
15.477	0.188110592053221
15.488	0.187920830769469
15.499	0.189053714839896
15.51	0.189666986498896
15.521	0.188588284430109
15.532	0.188526299121015
15.543	0.187646597944917
15.554	0.188276287962845
15.565	0.188941109864957
15.576	0.187711192086851
15.587	0.187044714645433
15.598	0.188142636205598
15.609	0.188770585733864
15.62	0.186939910822939
15.631	0.18812997368735
15.642	0.18929556571936
15.653	0.188213011511856
15.664	0.186949673147913
15.675	0.188246683132081
15.686	0.189197734814322
15.697	0.187465369115804
15.708	0.187202521640849
15.719	0.187675429990074
15.73	0.18766529957641
15.741	0.187565124374806
15.752	0.187206993181803
15.763	0.186903111334188
15.774	0.187824923093191
15.785	0.188001396518187
15.796	0.187989781134655
15.807	0.188418895452883
15.818	0.187345735330672
15.829	0.188682254234725
15.84	0.189196514661395
15.851	0.188271989514257
15.862	0.187382627788166
15.873	0.188632981540311
15.884	0.187356660490947
15.895	0.187788098671405
15.906	0.188510436051813
15.917	0.189245154190437
15.928	0.188599972946402
15.939	0.18806636259836
15.95	0.188027313020489
15.961	0.189135133398629
15.972	0.188303521349113
15.983	0.188583084934935
15.994	0.188533740927752
16.005	0.188050063473569
16.016	0.186828694435951
16.027	0.188093489540525
16.038	0.18821167601551
16.049	0.186762187081678
16.06	0.185598562798277
16.071	0.186274890742061
16.082	0.187405216411732
16.093	0.187140195254815
16.104	0.187558819871494
16.115	0.186644302771203
16.126	0.185797470473119
16.137	0.187658262132633
16.148	0.187344455449441
16.159	0.188218584791085
16.17	0.188512303564965
16.181	0.187321485689621
16.192	0.188282154913514
16.203	0.189058747471007
16.214	0.18817242428901
16.225	0.188361640423787
16.236	0.187593283839646
16.247	0.188045839917533
16.258	0.187529427685794
16.269	0.187191956717158
16.28	0.189161762003287
16.291	0.18842892454816
16.302	0.187847021224792
16.313	0.187874424650533
16.324	0.188099162918513
16.335	0.188730441419977
16.346	0.187460469181328
16.357	0.186927038299459
16.368	0.18621228384658
16.379	0.185919840100663
16.39	0.185093020379712
16.401	0.187552429950025
16.412	0.186546128217385
16.423	0.18739844278656
16.434	0.186483315144569
16.445	0.185816522082188
16.456	0.185872413654241
16.467	0.185693664237462
16.478	0.186575486337131
16.489	0.187028758861308
16.5	0.187769923306276
16.511	0.186728440720712
16.522	0.186923711062772
16.533	0.186340133114721
16.544	0.1872744758009
16.555	0.186884360808003
16.566	0.18642804105591
16.577	0.187036473735793
16.588	0.188417290399195
16.599	0.187385780281323
16.61	0.18839062605258
16.621	0.18910732752058
16.632	0.189026990211774
16.643	0.188299654851869
16.654	0.189937888981519
16.665	0.188486681262968
16.676	0.187530229612249
16.687	0.188364464383578
16.698	0.188102896988902
16.709	0.189173037375454
16.72	0.189012321110023
16.731	0.188386763345233
16.742	0.188440360563284
16.753	0.187591161642963
16.764	0.18807992025051
16.775	0.186381924421935
16.786	0.186528055754227
16.797	0.186952622469979
16.808	0.186297860276256
16.819	0.188233305327195
16.83	0.188648656819062
16.841	0.186097383154753
16.852	0.186981410751963
16.863	0.187637386345115
16.874	0.187876594279936
16.885	0.18652501891107
16.896	0.186852699279662
16.907	0.188180465991438
16.918	0.18701588141808
16.929	0.188702857784998
16.94	0.187336313498484
16.951	0.187185163618007
16.962	0.186134720877093
16.973	0.186435363192372
16.984	0.186551444557019
16.995	0.188329845514983
17.006	0.188929393883197
17.017	0.188450958800577
17.028	0.189844041938005
17.039	0.188360572010185
17.05	0.187290539153546
17.061	0.18894172182987
17.072	0.188449906507126
17.083	0.187365631159486
17.094	0.187522411090718
17.105	0.187701116427062
17.116	0.189160649178698
17.127	0.190088732171172
17.138	0.189806316573411
17.149	0.187475848546251
17.16	0.187075011730323
17.171	0.187171087057172
17.182	0.189451609219933
17.193	0.188611075638296
17.204	0.189221933356868
17.215	0.187821563429414
17.226	0.188338778856092
17.237	0.18786540722263
17.248	0.186401243937132
17.259	0.187931933416688
17.27	0.188214695826984
17.281	0.189384778174405
17.292	0.187560349509907
17.303	0.186306330593202
17.314	0.188277080109639
17.325	0.189214772341169
17.336	0.1890775897562
17.347	0.189634743094552
17.358	0.188288520768775
17.369	0.188181478358122
17.38	0.189167466467596
17.391	0.188576165196912
17.402	0.188484989787948
17.413	0.188904174997059
17.424	0.18828546753686
17.435	0.189317051257602
17.446	0.189135783820554
17.457	0.187770996908678
17.468	0.186027418724787
17.479	0.18716972701488
17.49	0.187719924362554
17.501	0.18730593603314
17.512	0.187767334734168
17.523	0.186560093325384
17.534	0.187838782071518
17.545	0.187871636597416
17.556	0.189167403000016
17.567	0.188149398490137
17.578	0.188762144796302
17.589	0.189437481831267
17.6	0.189867640279209
17.611	0.189652158042123
17.622	0.190119776247548
17.633	0.188501010944701
17.644	0.188657940364769
17.655	0.189416067501022
17.666	0.189922586779087
17.677	0.189292868875715
17.688	0.1894908537001
17.699	0.188893547439638
17.71	0.189329128075966
17.721	0.18875742326438
17.732	0.189345407273073
17.743	0.189010109344846
17.754	0.190442118571859
17.765	0.189655986295639
17.776	0.189312340289192
17.787	0.190190595880861
17.798	0.191638620835655
17.809	0.190654902672971
17.82	0.189356870834491
17.831	0.190578377093867
17.842	0.189998901954145
17.853	0.189902855977469
17.864	0.188920670014643
17.875	0.188391893415011
17.886	0.18824511723973
17.897	0.189557487295301
17.908	0.187652349981462
17.919	0.188747886627743
17.93	0.187886201209626
17.941	0.187474924122834
17.952	0.186605163848737
17.963	0.186519000464177
17.974	0.186414078118362
17.985	0.186749491451393
17.996	0.185525442960286
18.007	0.187428573411936
18.018	0.187327425840243
18.029	0.187629749138791
18.04	0.188067644063367
18.051	0.187119793856827
18.062	0.188276492796827
18.073	0.188385047721998
18.084	0.186327582565836
18.095	0.186467150994221
18.106	0.187355574115957
18.117	0.186433723991757
18.128	0.186832877625643
18.139	0.188014039872814
18.15	0.187365605768254
18.161	0.187277867541746
18.172	0.187607679736252
18.183	0.187620943505834
18.194	0.186742868349185
18.205	0.187152959361639
18.216	0.186882959361457
18.227	0.186845049101159
18.238	0.187736935670007
18.249	0.187779247111533
18.26	0.187114074797333
18.271	0.187803663158631
18.282	0.187089681804498
18.293	0.187622207703705
18.304	0.187283013725207
18.315	0.186490928937644
18.326	0.184821972231118
18.337	0.185301663100205
18.348	0.185238909733162
18.359	0.184043140131982
18.37	0.184793389156958
18.381	0.185297318338558
18.392	0.186969143662787
18.403	0.186685739705421
18.414	0.185803324905962
18.425	0.187444401849281
18.436	0.186869243267605
18.447	0.186219807636582
18.458	0.185710982382379
18.469	0.186573583761094
18.48	0.188607572908403
18.491	0.188100364218478
18.502	0.187877981895562
18.513	0.189362250890211
18.524	0.189064623923406
18.535	0.188467543489113
18.546	0.188010599627088
18.557	0.188225258494236
18.568	0.187523585068305
18.579	0.188199373805142
18.59	0.188916893581762
18.601	0.188865384177104
18.612	0.188659615986843
18.623	0.188488519459044
18.634	0.18822184579681
18.645	0.18903637650766
18.656	0.189415549702103
18.667	0.188099336952012
18.678	0.187237070748679
18.689	0.187188596290107
18.7	0.186864975269837
18.711	0.187088758840681
18.722	0.188398827480597
18.733	0.187862612850406
18.744	0.188441580567839
18.755	0.188712880079343
18.766	0.187723585351631
18.777	0.187014123839585
18.788	0.186996189835315
18.799	0.188138788674433
18.81	0.18842308970381
18.821	0.188011146006294
18.832	0.188532998823799
18.843	0.187257723462009
18.854	0.188374220699421
18.865	0.189463171387251
18.876	0.188545335192387
18.887	0.188315317385602
18.898	0.189475160239183
18.909	0.189398274826375
18.92	0.189828862605105
18.931	0.189631103203962
18.942	0.188936536974956
18.953	0.189141680759408
18.964	0.189437813961881
18.975	0.188410357429585
18.986	0.187873163484625
18.997	0.187100839557462
19.008	0.18673760289827
19.019	0.187654519541573
19.03	0.188153250668489
19.041	0.188849248261448
19.052	0.186330076899661
19.063	0.185752481497289
19.074	0.187393312503754
19.085	0.187131813579449
19.096	0.186589919694822
19.107	0.186447826435775
19.118	0.186741839634721
19.129	0.185185723461796
19.14	0.185453277323187
19.151	0.186656403224129
19.162	0.187313538966259
19.173	0.188619602118497
19.184	0.187109205972973
19.195	0.186514249119467
19.206	0.186832757708743
19.217	0.187341181876297
19.228	0.18740855314266
19.239	0.186392512803461
19.25	0.187744239930798
19.261	0.187553069252602
19.272	0.187785655696707
19.283	0.18848656568152
19.294	0.187122474277905
19.305	0.188130609269556
19.316	0.189517932327483
19.327	0.189035010579808
19.338	0.188713228208347
19.349	0.188622677941272
19.36	0.188713719947035
19.371	0.18955337097817
19.382	0.186873813339165
19.393	0.186744779213134
19.404	0.187414107450989
19.415	0.187869616083402
19.426	0.18798119390065
19.437	0.186330819572679
19.448	0.188486995343241
19.459	0.187681884529656
19.47	0.187800127027178
19.481	0.187449486764414
19.492	0.187463463339225
19.503	0.186131870284051
19.514	0.186169572608654
19.525	0.188146310117603
19.536	0.189259968414232
19.547	0.187937274542067
19.558	0.187821786329516
19.569	0.188508048267254
19.58	0.188590146020209
19.591	0.188318906393456
19.602	0.188598172973398
19.613	0.188924233393092
19.624	0.189154079994274
19.635	0.189066732254658
19.646	0.189754587252735
19.657	0.188192021648091
19.668	0.188057710886711
19.679	0.188640055831978
19.69	0.187376001722395
19.701	0.187556565187629
19.712	0.186736418293989
19.723	0.187240452812027
19.734	0.187614796015006
19.745	0.18818270264619
19.756	0.18785627852592
19.767	0.189632937735751
19.778	0.189743440202143
19.789	0.18941467820782
19.8	0.187275383523691
19.811	0.187562202588802
19.822	0.188100474547088
19.833	0.187601521924436
19.844	0.188044629062125
19.855	0.189239639681248
19.866	0.18833132036155
19.877	0.188586596952722
19.888	0.18919233654402
19.899	0.189866750354412
19.91	0.188317258536635
19.921	0.1880447518044
19.932	0.189448312780825
19.943	0.189034261450202
19.954	0.189239663121172
19.965	0.189183270413074
19.976	0.188178192032657
19.987	0.187326946330877
19.998	0.186264486819123
20.009	0.187694301655558
20.02	0.187448852509591
20.031	0.18717547691506
20.042	0.188657753657515
20.053	0.18742198077297
20.064	0.188188301237674
20.075	0.187453463165844
20.086	0.189430981284293
20.097	0.188133418658157
20.108	0.188168182567165
20.119	0.190120680977157
20.13	0.189140564572724
20.141	0.187879024406838
20.152	0.187993353223832
20.163	0.18721489050507
20.174	0.187915180899436
20.185	0.187309801086958
20.196	0.185785989389302
20.207	0.187875172408775
20.218	0.187817761503463
20.229	0.187333522235166
20.24	0.188348774142444
20.251	0.187939340676242
20.262	0.187921743780402
20.273	0.186623202900208
20.284	0.187410587474059
20.295	0.185156585335018
20.306	0.186030815868137
20.317	0.185569640027021
20.328	0.186427580109575
20.339	0.186704355253929
20.35	0.18765211677868
20.361	0.187150405458698
20.372	0.187213012849408
20.383	0.187895057309311
20.394	0.187899947764118
20.405	0.187934370597758
20.416	0.188278111784998
20.427	0.188153965427695
20.438	0.188466027703824
20.449	0.187073664678651
20.46	0.188360730384654
20.471	0.188913198779621
20.482	0.187471325731891
20.493	0.187115964132385
20.504	0.186517078540226
20.515	0.186297123561867
20.526	0.186826578290302
20.537	0.187694895873771
20.548	0.188156082724929
20.559	0.187659546915472
20.57	0.188852750580983
20.581	0.189044256131691
20.592	0.189218145865605
20.603	0.188616932269494
20.614	0.188605604099683
20.625	0.188662138491521
20.636	0.188055185126755
20.647	0.187942519706855
20.658	0.187488405453478
20.669	0.187832877139374
20.68	0.188078617849739
20.691	0.188783004081741
20.702	0.189252471224843
20.713	0.188452703063667
20.724	0.187869707203069
20.735	0.188815460208217
20.746	0.188599673446478
20.757	0.189193721611048
20.768	0.187503679971654
20.779	0.187620987801256
20.79	0.186872164882535
20.801	0.186983080180582
20.812	0.186391397849392
20.823	0.187221659261192
20.834	0.187286234342662
20.845	0.188911985282545
20.856	0.187361230387354
20.867	0.187527562890906
20.878	0.187082293821689
20.889	0.186668400353298
20.9	0.187195750312308
20.911	0.186972286461722
20.922	0.186359307013682
20.933	0.186331530673848
20.944	0.18663248767666
20.955	0.186525006334959
20.966	0.186776326660602
20.977	0.186312951502125
20.988	0.186182382970948
20.999	0.185761925254304
21.01	0.187091683273168
21.021	0.185080804799687
21.032	0.186310977017775
21.043	0.186843180752378
21.054	0.186395714078352
21.065	0.186592384156979
21.076	0.187421820056905
21.087	0.18870511396077
21.098	0.188159206068699
21.109	0.187327827066239
21.12	0.188797901646456
21.131	0.188422224224481
21.142	0.188823156640255
21.153	0.187464217652043
21.164	0.18692454271344
21.175	0.187373013913076
21.186	0.189009902838499
21.197	0.189319622718606
21.208	0.18904134864006
21.219	0.188267982093582
21.23	0.189258965227651
21.241	0.189245683512141
21.252	0.187920057551648
21.263	0.188134580866432
21.274	0.187292661074002
21.285	0.187427227527136
21.296	0.187754827337514
21.307	0.18693469034487
21.318	0.188554721272611
21.329	0.189067163365839
21.34	0.18977428412951
21.351	0.188728779507209
21.362	0.189276625868699
21.373	0.187890816699477
21.384	0.186953989079336
21.395	0.186645301230579
21.406	0.187304302201707
21.417	0.186988314533442
21.428	0.187306145601741
21.439	0.188124986662192
21.45	0.189290640788842
21.461	0.189694028713458
21.472	0.189490181070968
21.483	0.188695155683272
21.494	0.188301755840487
21.505	0.187490436811588
21.516	0.188704454037211
21.527	0.18909663613471
21.538	0.188142075388155
21.549	0.188607299462861
21.56	0.187652227591806
21.571	0.189248643152119
21.582	0.188383289343999
21.593	0.18850111545753
21.604	0.187135395721957
21.615	0.186988470935184
21.626	0.186854620338281
21.637	0.186739947196421
21.648	0.185143843112217
21.659	0.187625500922147
21.67	0.187789356884231
21.681	0.18815307942167
21.692	0.187487859191554
21.703	0.187852144755701
21.714	0.188572662383726
21.725	0.188769491858481
21.736	0.18936601884667
21.747	0.189397165468884
21.758	0.190273792608766
21.769	0.188840952674643
21.78	0.189260080008715
21.791	0.188233622858262
21.802	0.187765686402382
21.813	0.188424518601605
21.824	0.188533386570857
21.835	0.188329164538864
21.846	0.18722599804228
21.857	0.189045081413787
21.868	0.189275386229432
21.879	0.18735423202353
21.89	0.188057543802347
21.901	0.188259522570908
21.912	0.188661703459852
21.923	0.187215666646907
21.934	0.187459846092332
21.945	0.186914121496446
21.956	0.187695702727775
21.967	0.188185124760373
21.978	0.188260722205329
21.989	0.188944604172424
[truncated: 1 more rows]
