# Supplementary material for: Introgression and disruption of migration routes have shaped the genetic integrity of wildebeest populations
Source: Nat Commun. 2024 Apr 12;15:2921. doi: 10.1038/s41467-024-47015-y (PMC11014984; doi:10.1038/s41467-024-47015-y)
Supplement: Supplementary file 10 — Source Data [file 41467_2024_47015_MOESM10_ESM.zip › source_data/SuppFig6.LDdecay/B.Etosha.LDdecay.txt]

Distance	r2
0.011	0.334388003678113
0.022	0.236504554477288
0.033	0.219400783269629
0.044	0.210942806042069
0.055	0.206408627951758
0.066	0.203119884222938
0.077	0.202326591328939
0.088	0.199936256300954
0.099	0.199734058418477
0.11	0.199485785827893
0.121	0.197987712165156
0.132	0.199789423689757
0.143	0.198629559955566
0.154	0.197732449781121
0.165	0.19731376954128
0.176	0.19693248057993
0.187	0.195245584164269
0.198	0.195744733904476
0.209	0.19497988474504
0.22	0.194638974679455
0.231	0.194089988013911
0.242	0.19535436406535
0.253	0.193930347070352
0.264	0.193390171754747
0.275	0.192803909074198
0.286	0.19307113226948
0.297	0.192565408207018
0.308	0.191854032456015
0.319	0.191987871334688
0.33	0.192480764274823
0.341	0.19264280222996
0.352	0.191608992802156
0.363	0.191885503742912
0.374	0.190535673328386
0.385	0.190697108994562
0.396	0.190682611080714
0.407	0.191333131820299
0.418	0.192175972078623
0.429	0.191575378280475
0.44	0.191427310234739
0.451	0.19025365286075
0.462	0.191787229851426
0.473	0.19018713032956
0.484	0.190979137945276
0.495	0.191656610585652
0.506	0.191636146356751
0.517	0.191640532325381
0.528	0.191778984401723
0.539	0.190321289735251
0.55	0.190355025304869
0.561	0.191163966284475
0.572	0.191413072542876
0.583	0.190233589916731
0.594	0.189242231701122
0.605	0.191244224127791
0.616	0.191297119318744
0.627	0.189842064790133
0.638	0.188800784439277
0.649	0.189358714423949
0.66	0.189088351889297
0.671	0.188403353029927
0.682	0.18724498720311
0.693	0.187928463667237
0.704	0.189106474476454
0.715	0.189397706896925
0.726	0.188492936693748
0.737	0.189852120015089
0.748	0.188726063136549
0.759	0.189327805866197
0.77	0.188840361219959
0.781	0.188699135101116
0.792	0.189202526513027
0.803	0.188570465580318
0.814	0.188878244309364
0.825	0.188968029514202
0.836	0.189692611383053
0.847	0.189279221506882
0.858	0.187914427545148
0.869	0.188050328970654
0.88	0.188787370099178
0.891	0.18782249325497
0.902	0.188859262892751
0.913	0.188246122741031
0.924	0.188449694810492
0.935	0.188600058980152
0.946	0.188452909540344
0.957	0.189636127746746
0.968	0.188798658121193
0.979	0.188297141224436
0.99	0.188306057763389
1.001	0.188851695977723
1.012	0.188551285029972
1.023	0.188750577276527
1.034	0.187917825648018
1.045	0.188341403617291
1.056	0.189501259981509
1.067	0.188400383223648
1.078	0.186970734389692
1.089	0.186742911395451
1.1	0.187499337579938
1.111	0.187268416222321
1.122	0.188126487843305
1.133	0.186877901411976
1.144	0.186729425682253
1.155	0.187797741390603
1.166	0.187538223384664
1.177	0.18800113963053
1.188	0.189173916182907
1.199	0.1874542880004
1.21	0.188931384820033
1.221	0.188936017930556
1.232	0.189460928429503
1.243	0.188927866666903
1.254	0.188682863440174
1.265	0.188685636646228
1.276	0.188178029979645
1.287	0.187197772158849
1.298	0.187877225829539
1.309	0.186646652870232
1.32	0.186629200867883
1.331	0.187180836652776
1.342	0.18649180979514
1.353	0.186794474343565
1.364	0.186716516414625
1.375	0.186971160183754
1.386	0.18744135191685
1.397	0.188376194129817
1.408	0.186039349434199
1.419	0.186537206524434
1.43	0.187748541439652
1.441	0.18696768113915
1.452	0.187984426535371
1.463	0.186904983095653
1.474	0.187410835047653
1.485	0.187323517228667
1.496	0.186850964060919
1.507	0.187186328195378
1.518	0.188967989531189
1.529	0.187989023018926
1.54	0.186847267540635
1.551	0.187380974177464
1.562	0.188273453684113
1.573	0.18742265700489
1.584	0.188972158865521
1.595	0.187699702317856
1.606	0.186848578941189
1.617	0.186268077056958
1.628	0.186795669874139
1.639	0.186622995414195
1.65	0.186612745193257
1.661	0.18759630260831
1.672	0.186758901807825
1.683	0.187143339704133
1.694	0.18750867348364
1.705	0.187613058748432
1.716	0.188669552242232
1.727	0.187847647356919
1.738	0.187378012454851
1.749	0.187869444130974
1.76	0.187324896882669
1.771	0.188398430344601
1.782	0.188502120141052
1.793	0.186994869394012
1.804	0.18669900322741
1.815	0.187745006134658
1.826	0.188213452277779
1.837	0.187975181557819
1.848	0.187131875424529
1.859	0.188681129655153
1.87	0.187118453079098
1.881	0.187673264796143
1.892	0.186768684734558
1.903	0.187145839387173
1.914	0.186769523688037
1.925	0.187746178553669
1.936	0.186794240444272
1.947	0.186888781563668
1.958	0.187976044539654
1.969	0.187297406630805
1.98	0.187364921514791
1.991	0.188355228136328
2.002	0.188411981042971
2.013	0.188084187525957
2.024	0.187615867389602
2.035	0.188040943002357
2.046	0.187229619603173
2.057	0.186814999840702
2.068	0.187387411032956
2.079	0.187674965806188
2.09	0.187676783823417
2.101	0.187045918526954
2.112	0.186821440709752
2.123	0.185798712092263
2.134	0.18717396339694
2.145	0.186545154500316
2.156	0.186504855552263
2.167	0.187104026671931
2.178	0.186796565151546
2.189	0.184610820042162
2.2	0.186109502470792
2.211	0.185411358051916
2.222	0.185942823274487
2.233	0.187089594588054
2.244	0.18670474458869
2.255	0.187127594825055
2.266	0.187437615158937
2.277	0.187443659612567
2.288	0.186004755929503
2.299	0.185865745115907
2.31	0.186760097535043
2.321	0.187875393127005
2.332	0.187627417479716
2.343	0.186226072752812
2.354	0.186106577884374
2.365	0.185405361742033
2.376	0.186433249768678
2.387	0.187113507894474
2.398	0.187009945560371
2.409	0.187462981076232
2.42	0.186766038080223
2.431	0.186444825266071
2.442	0.186208460583994
2.453	0.187943787600368
2.464	0.186685615879405
2.475	0.185908540422115
2.486	0.186870127584985
2.497	0.186893518194328
2.508	0.187585932896883
2.519	0.187444372827915
2.53	0.188406311995936
2.541	0.187554915148135
2.552	0.18739185617287
2.563	0.187624545004815
2.574	0.187761880387416
2.585	0.187015932809675
2.596	0.187568011851577
2.607	0.187842369456347
2.618	0.187796636363451
2.629	0.186848186024518
2.64	0.186210326375517
2.651	0.186688552539242
2.662	0.187783969035197
2.673	0.186726153203608
2.684	0.187517312166557
2.695	0.187096358258037
2.706	0.18747185122868
2.717	0.187097807748209
2.728	0.186395035036907
2.739	0.186219273850016
2.75	0.185871099399129
2.761	0.186353895256167
2.772	0.188227426151417
2.783	0.187794569266853
2.794	0.187073278912266
2.805	0.186232311647711
2.816	0.187932099071027
2.827	0.189100749388934
2.838	0.187813221207731
2.849	0.187271035881514
2.86	0.187479926670718
2.871	0.187709140383714
2.882	0.187487226249326
2.893	0.188288819295644
2.904	0.187216176356114
2.915	0.186201997452202
2.926	0.186544335774502
2.937	0.187344038931108
2.948	0.186189703089075
2.959	0.186795949418781
2.97	0.186938424482332
2.981	0.187272344090214
2.992	0.186993311019747
3.003	0.186476300371185
3.014	0.186970233301841
3.025	0.187631701686703
3.036	0.188029644462812
3.047	0.186651553086924
3.058	0.188248487069696
3.069	0.188601580041635
3.08	0.188508590204585
3.091	0.187291230679951
3.102	0.18698073296371
3.113	0.187597190125058
3.124	0.186067314082035
3.135	0.186766836715266
3.146	0.187017749779231
3.157	0.186226239995622
3.168	0.185555685744455
3.179	0.186152688028171
3.19	0.186571189378746
3.201	0.187351090361437
3.212	0.187449243145394
3.223	0.187097530245888
3.234	0.187662020166544
3.245	0.186987415986779
3.256	0.188015303316524
3.267	0.187510383541618
3.278	0.186854210588018
3.289	0.187338523197631
3.3	0.186394190391811
3.311	0.185811457948694
3.322	0.186732782862785
3.333	0.18696158747589
3.344	0.18657479951429
3.355	0.186456329173049
3.366	0.187434925124288
3.377	0.187459116351828
3.388	0.188269385358543
3.399	0.186758178698277
3.41	0.187028297231928
3.421	0.187387266824384
3.432	0.186857184704029
3.443	0.187070615539
3.454	0.186933055898812
3.465	0.187806406926749
3.476	0.187445199183264
3.487	0.186843572738948
3.498	0.187199520491135
3.509	0.187554869148276
3.52	0.186766220845825
3.531	0.186412859790187
3.542	0.186423491701227
3.553	0.186525887516627
3.564	0.187478977224264
3.575	0.186847640683769
3.586	0.186967540482732
3.597	0.187135442076408
3.608	0.187682157473883
3.619	0.186709803029424
3.63	0.185518245755328
3.641	0.186011892187181
3.652	0.185377741986941
3.663	0.185260408501341
3.674	0.185722248654056
3.685	0.185838497764102
3.696	0.186925738336275
3.707	0.18681373111677
3.718	0.186825653530097
3.729	0.1862522516207
3.74	0.186686260878803
3.751	0.186466409868707
3.762	0.186362129340085
3.773	0.185498324858073
3.784	0.184839632905327
3.795	0.185644217058632
3.806	0.186532280049183
3.817	0.186923376291582
3.828	0.185831899352489
3.839	0.18611500827238
3.85	0.187546859908601
3.861	0.184996395652622
3.872	0.185595862588892
3.883	0.185737402972008
3.894	0.186106534817347
3.905	0.18669344676495
3.916	0.186052806814357
3.927	0.185950578985257
3.938	0.186319219502143
3.949	0.186995417092988
3.96	0.187125128976501
3.971	0.185502085755851
3.982	0.186077393352069
3.993	0.186893529508822
4.004	0.18640927356071
4.015	0.186603627487498
4.026	0.187067144489579
4.037	0.186229219648215
4.048	0.186595364993873
4.059	0.187517397500812
4.07	0.187180453822673
4.081	0.186588601151808
4.092	0.185763048902236
4.103	0.184467656997828
4.114	0.186002284493167
4.125	0.187062734620014
4.136	0.18599131032908
4.147	0.187277830253418
4.158	0.187395874296171
4.169	0.187192915353778
4.18	0.188188066564229
4.191	0.18720549675726
4.202	0.186875416221554
4.213	0.186338145711584
4.224	0.185533967790206
4.235	0.186049091184274
4.246	0.184567119107058
4.257	0.185125070675329
4.268	0.186464119394419
4.279	0.186153358049012
4.29	0.18504276239024
4.301	0.184974511848446
4.312	0.186231910990507
4.323	0.186356349888504
4.334	0.185784597833821
4.345	0.186809180231666
4.356	0.186271759729236
4.367	0.186319356648565
4.378	0.185726015585575
4.389	0.186409425756719
4.4	0.186087938028303
4.411	0.186953860511283
4.422	0.186690585412502
4.433	0.185572486227504
4.444	0.185678736087297
4.455	0.186126936048764
4.466	0.18530477350377
4.477	0.18636163958824
4.488	0.187039442586647
4.499	0.186233803034201
4.51	0.187436097534802
4.521	0.186145299005175
4.532	0.186484128260731
4.543	0.186754795002582
4.554	0.1857986528693
4.565	0.185592969405707
4.576	0.186803891103537
4.587	0.186765488091594
4.598	0.186589893812572
4.609	0.185747457242867
4.62	0.186556555010385
4.631	0.188106382896906
4.642	0.187267255799957
4.653	0.186572049497421
4.664	0.1869372491865
4.675	0.186898830140687
4.686	0.186450327652757
4.697	0.185929103804963
4.708	0.185775424330916
4.719	0.186786154129204
4.73	0.187680722030291
4.741	0.187033756294793
4.752	0.186725787332254
4.763	0.186130475490909
4.774	0.185106397593408
4.785	0.18677082871452
4.796	0.185233807978042
4.807	0.185105623888026
4.818	0.185105093857217
4.829	0.184248688646887
4.84	0.184665783779785
4.851	0.186390232124931
4.862	0.185686934605186
4.873	0.187357317886124
4.884	0.186862096166353
4.895	0.185993720042347
4.906	0.186131802863943
4.917	0.185040305595116
4.928	0.185581827579322
4.939	0.186002794405588
4.95	0.187652254768534
4.961	0.188052670081343
4.972	0.186678554020068
4.983	0.185612825456556
4.994	0.18606499226865
5.005	0.184989367290543
5.016	0.185669189772544
5.027	0.186297943733666
5.038	0.187058999931365
5.049	0.187424990621777
5.06	0.186757639667246
5.071	0.187115479574215
5.082	0.187736491345178
5.093	0.187519721347998
5.104	0.186649426555169
5.115	0.186488818565389
5.126	0.188221478155305
5.137	0.187375783965189
5.148	0.187832716357598
5.159	0.187102012129952
5.17	0.187135128666262
5.181	0.187786126662375
5.192	0.187180439092092
5.203	0.186134369703907
5.214	0.185673673853771
5.225	0.18695733349699
5.236	0.189709731184941
5.247	0.188951146425287
5.258	0.187362233407364
5.269	0.187450607893968
5.28	0.187699948999337
5.291	0.187238267784095
5.302	0.186932300266247
5.313	0.187596552213378
5.324	0.188250015869946
5.335	0.188734695236021
5.346	0.188117373270163
5.357	0.187368233418901
5.368	0.186790897590699
5.379	0.18729915816223
5.39	0.186485719891973
5.401	0.186213811295597
5.412	0.187638961149653
5.423	0.187536900179568
5.434	0.186179927932225
5.445	0.187402061332335
5.456	0.188177102854037
5.467	0.186945753155368
5.478	0.187258684953346
5.489	0.186412090128883
5.5	0.18671140044265
5.511	0.187046576823419
5.522	0.187113558416233
5.533	0.18756198018214
5.544	0.186779003021734
5.555	0.18660879904443
5.566	0.185819232200415
5.577	0.186302548940946
5.588	0.186011261442898
5.599	0.187133656822157
5.61	0.187242129302952
5.621	0.186046472937609
5.632	0.186496927467112
5.643	0.186828415073033
5.654	0.186726409417811
5.665	0.186537819152342
5.676	0.186118229251932
5.687	0.186302939589282
5.698	0.186973773367947
5.709	0.186962421547262
5.72	0.186886112449692
5.731	0.185625977652029
5.742	0.18661661636218
5.753	0.186564150129214
5.764	0.186342066924454
5.775	0.186399051087377
5.786	0.18547731544727
5.797	0.185226006577366
5.808	0.185081908840471
5.819	0.185598786064005
5.83	0.184700198857568
5.841	0.185414108270148
5.852	0.186936922364295
5.863	0.186173894742734
5.874	0.186458334081126
5.885	0.185781854264027
5.896	0.187151392078643
5.907	0.186701302711787
5.918	0.186342947633167
5.929	0.186062125300265
5.94	0.186299854123997
5.951	0.186132010519841
5.962	0.186507255661003
5.973	0.187961051550726
5.984	0.187224323195944
5.995	0.18628722825713
6.006	0.185443724867921
6.017	0.185838342938725
6.028	0.18423384703147
6.039	0.186591952359709
6.05	0.186196568640019
6.061	0.185322426781818
6.072	0.184571803113004
6.083	0.185227212648869
6.094	0.185041337920859
6.105	0.186382931269056
6.116	0.185633005271641
6.127	0.185668756475089
6.138	0.186103012329079
6.149	0.187062598028193
6.16	0.186817215509721
6.171	0.187059140745334
6.182	0.186747912568216
6.193	0.186213492881608
6.204	0.186054301371783
6.215	0.186040719458764
6.226	0.187088921673588
6.237	0.186273319405115
6.248	0.187221954210269
6.259	0.187609887737644
6.27	0.187108343391017
6.281	0.187054275835503
6.292	0.18763988294983
6.303	0.187604488912381
6.314	0.187088445191299
6.325	0.187458613769373
6.336	0.187108767852912
6.347	0.187336790740689
6.358	0.186955925589119
6.369	0.187195601905186
6.38	0.18701492028811
6.391	0.186759686288363
6.402	0.188691768535501
6.413	0.187177852587519
6.424	0.187055640671835
6.435	0.187298485236856
6.446	0.187215585530781
6.457	0.187364244401465
6.468	0.187848687699322
6.479	0.187357148877338
6.49	0.187712905415143
6.501	0.186786853787456
6.512	0.186419719873585
6.523	0.186092771387645
6.534	0.18641037501556
6.545	0.186420504294717
6.556	0.186242041823588
6.567	0.186367272062926
6.578	0.185239092383621
6.589	0.186846692766731
6.6	0.185053614649169
6.611	0.187410155525316
6.622	0.186750665015367
6.633	0.185356027144795
6.644	0.185755563171374
6.655	0.187161693775076
6.666	0.186861897207624
6.677	0.186124180608745
6.688	0.185007700099218
6.699	0.185685124491777
6.71	0.18725833455922
6.721	0.187574402926752
6.732	0.187989230460181
6.743	0.187750922945336
6.754	0.187818269564597
6.765	0.187656429709907
6.776	0.187476110379468
6.787	0.18728196504992
6.798	0.188047335781072
6.809	0.187879603143101
6.82	0.187382207933188
6.831	0.187582813181755
6.842	0.187181813486109
6.853	0.186801162653763
6.864	0.186971568822844
6.875	0.1867386376958
6.886	0.185763176976452
6.897	0.186073600387916
6.908	0.186937486474821
6.919	0.186161539729298
6.93	0.187376317085526
6.941	0.186104090419834
6.952	0.187371961817927
6.963	0.187787582317501
6.974	0.188075585821696
6.985	0.187625778283247
6.996	0.187891141959878
7.007	0.188563058318901
7.018	0.187553256302575
7.029	0.187844728848599
7.04	0.187872605745441
7.051	0.188371102858872
7.062	0.18734607726507
7.073	0.187480195324813
7.084	0.188154597390998
7.095	0.187548062754405
7.106	0.187574474463467
7.117	0.186372061293267
7.128	0.186671523825413
7.139	0.187088851064206
7.15	0.187736147210583
7.161	0.187772157715112
7.172	0.188046879419551
7.183	0.186307949129134
7.194	0.187471674454276
7.205	0.18694556342961
7.216	0.185979059625464
7.227	0.187029705813342
7.238	0.186504574265023
7.249	0.18674563927577
7.26	0.18654753123173
7.271	0.186595790206563
7.282	0.186792929583243
7.293	0.187573842779971
7.304	0.188238851195618
7.315	0.187753291656152
7.326	0.187848463433414
7.337	0.186357766440557
7.348	0.1857836176437
7.359	0.18542118429307
7.37	0.185993834189985
7.381	0.186576189118597
7.392	0.187494362552749
7.403	0.186063114950988
7.414	0.187860829316514
7.425	0.188482182035007
7.436	0.188142237051548
7.447	0.188476771897924
7.458	0.185337924994016
7.469	0.186282017239801
7.48	0.186951136041393
7.491	0.185012604669975
7.502	0.185572762608564
7.513	0.186059339656652
7.524	0.18729492034594
7.535	0.186913059533561
7.546	0.185686990492974
7.557	0.185616179849292
7.568	0.185551233350287
7.579	0.185968480575922
7.59	0.18559874695801
7.601	0.186609272233048
7.612	0.186418566539049
7.623	0.186261190865068
7.634	0.187442973442885
7.645	0.18658504321969
7.656	0.186974006642622
7.667	0.187652877174282
7.678	0.186307947513018
7.689	0.18727856158361
7.7	0.186960240090883
7.711	0.186297054886824
7.722	0.186434700683547
7.733	0.186860169230474
7.744	0.185919965168347
7.755	0.186320267665131
7.766	0.185361363676644
7.777	0.185837342299226
7.788	0.185277027694342
7.799	0.186095451691067
7.81	0.185678869395941
7.821	0.185012289829993
7.832	0.185672341232642
7.843	0.186581046888269
7.854	0.185770910341087
7.865	0.186372728940216
7.876	0.186378474476768
7.887	0.18657977345571
7.898	0.18686437543923
7.909	0.185883376503953
7.92	0.186145522413844
7.931	0.185960964689466
7.942	0.185432893107537
7.953	0.186138075002655
7.964	0.185890781179798
7.975	0.185507274203599
7.986	0.185597953886557
7.997	0.187613630550376
8.008	0.187520656820609
8.019	0.186722021691635
8.03	0.186511061737821
8.041	0.187326409390617
8.052	0.186976154557947
8.063	0.18618930704392
8.074	0.184911362085484
8.085	0.184576382350692
8.096	0.184516308933781
8.107	0.185370013359366
8.118	0.185436163031086
8.129	0.186259227005005
8.14	0.186689493955306
8.151	0.185434660352134
8.162	0.186723827857403
8.173	0.186262504924959
8.184	0.186282079322304
8.195	0.186788407718795
8.206	0.18753854640042
8.217	0.186648436131885
8.228	0.186471249718045
8.239	0.185614229311874
8.25	0.185430637445399
8.261	0.185469349648567
8.272	0.184483197129771
8.283	0.184983223216319
8.294	0.185309990129375
8.305	0.185038341930602
8.316	0.186064256616725
8.327	0.185203167687963
8.338	0.185635239176198
8.349	0.186176093479055
8.36	0.185632605407829
8.371	0.185443528636201
8.382	0.185424258711852
8.393	0.185511420869127
8.404	0.185859298836255
8.415	0.186617237895743
8.426	0.185847078180432
8.437	0.186266085889381
8.448	0.18665736615699
8.459	0.186060831066106
8.47	0.185487651276455
8.481	0.185125516784563
8.492	0.185782435903069
8.503	0.186128204961044
8.514	0.186334959366518
8.525	0.186533479287884
8.536	0.186727682993039
8.547	0.186545896540683
8.558	0.186837073103361
8.569	0.186064184520482
8.58	0.185583165158039
8.591	0.185305193552383
8.602	0.18494604141866
8.613	0.186083845864801
8.624	0.18641421032202
8.635	0.187192978043924
8.646	0.186451846419583
8.657	0.186531284089721
8.668	0.18602329846328
8.679	0.185717533034927
8.69	0.185452666773746
8.701	0.186587123512105
8.712	0.186546982520104
8.723	0.186424274224364
8.734	0.186209372489947
8.745	0.186338067253694
8.756	0.1856212709363
8.767	0.185208542742724
8.778	0.186208314463204
8.789	0.18670444257507
8.8	0.186889968116117
8.811	0.186696675970277
8.822	0.186469848187228
8.833	0.187193156737272
8.844	0.187177058256537
8.855	0.185523284978636
8.866	0.185934925780094
8.877	0.186585485450453
8.888	0.184953929905972
8.899	0.187059228539091
8.91	0.187199617385798
8.921	0.186852736142233
8.932	0.185895583059056
8.943	0.186193003030214
8.954	0.186143785427948
8.965	0.18570278194359
8.976	0.184937526856259
8.987	0.188613918296716
8.998	0.188627129781804
9.009	0.186878038725975
9.02	0.188491562575621
9.031	0.188206625463311
9.042	0.187014362691097
9.053	0.18684652836877
9.064	0.186255418894696
9.075	0.186198312748922
9.086	0.187293606688049
9.097	0.186635171527021
9.108	0.186480180633208
9.119	0.186017907126521
9.13	0.186227070370535
9.141	0.18649769548545
9.152	0.185872791705701
9.163	0.186422570554043
9.174	0.186319429816504
9.185	0.18788994579167
9.196	0.187963504941644
9.207	0.187597256647492
9.218	0.187197287110807
9.229	0.186435335521968
9.24	0.186959064922705
9.251	0.186566758616657
9.262	0.186993965785329
9.273	0.187459027077665
9.284	0.186457951865697
9.295	0.186372725009527
9.306	0.18713675200297
9.317	0.186855802373082
9.328	0.187153007377845
9.339	0.186035050946146
9.35	0.187328323465664
9.361	0.187814564815745
9.372	0.185921044545358
9.383	0.186732247303918
9.394	0.186869252340084
9.405	0.187265701779286
9.416	0.18740604510903
9.427	0.186858063225715
9.438	0.18742599337447
9.449	0.186867121557739
9.46	0.186477139677335
9.471	0.186892597654047
9.482	0.18804032887019
9.493	0.187318051239999
9.504	0.18720690425787
9.515	0.186662277304101
9.526	0.186971394591899
9.537	0.187862086952826
9.548	0.187791806354574
9.559	0.188100688011678
9.57	0.187367808768047
9.581	0.187381917740501
9.592	0.186705444258691
9.603	0.185796361402913
9.614	0.187305209777371
9.625	0.187826365921896
9.636	0.187674832004602
9.647	0.18806006802496
9.658	0.187405775760258
9.669	0.18556423647521
9.68	0.184513583894274
9.691	0.186163271670564
9.702	0.186562478087717
9.713	0.186096356529445
9.724	0.188164896824985
9.735	0.186756089575191
9.746	0.187155334436653
9.757	0.185792894147338
9.768	0.187084614359981
9.779	0.185737328952962
9.79	0.186219000689108
9.801	0.187818240653976
9.812	0.18800294690654
9.823	0.187994671091518
9.834	0.18908436464625
9.845	0.187690798231183
9.856	0.18654437691278
9.867	0.186948535752507
9.878	0.185186224085697
9.889	0.185294222189307
9.9	0.185818897051091
9.911	0.186601199602987
9.922	0.185093841836719
9.933	0.186071671856976
9.944	0.186231366018636
9.955	0.185875310832689
9.966	0.185458497564456
9.977	0.185487159377052
9.988	0.185594994074771
9.999	0.186856809668766
10.01	0.1869177364946
10.021	0.186922217875131
10.032	0.187651844634377
10.043	0.18587548966052
10.054	0.186253759180242
10.065	0.187052655531085
10.076	0.188970962180316
10.087	0.187449465628935
10.098	0.186905579863105
10.109	0.18690577597403
10.12	0.187524851940258
10.131	0.186352637900653
10.142	0.185919276388956
10.153	0.186877312371128
10.164	0.186999017104885
10.175	0.187631167033714
10.186	0.187973836261363
10.197	0.187815979488837
10.208	0.188472585317973
10.219	0.188100759868316
10.23	0.188400566406483
10.241	0.187429036580327
10.252	0.187827219770863
10.263	0.186783408149409
10.274	0.185723498884924
10.285	0.186561104647076
10.296	0.187033743569704
10.307	0.186901829092185
10.318	0.187140599505045
10.329	0.186727306068517
10.34	0.187204882230269
10.351	0.186036875706978
10.362	0.186185686615721
10.373	0.187159344154755
10.384	0.186196318728414
10.395	0.186286873389146
10.406	0.186029216142911
10.417	0.187651033679312
10.428	0.187048967053761
10.439	0.186593577808848
10.45	0.187361356974334
10.461	0.186541199841102
10.472	0.188663516617628
10.483	0.188233687246447
10.494	0.187136174488585
10.505	0.186367200254027
10.516	0.18631021898512
10.527	0.185700994541174
10.538	0.185837413239564
10.549	0.186883682111002
10.56	0.187063388744071
10.571	0.186634636063616
10.582	0.18696028661878
10.593	0.187863034519233
10.604	0.187007712789254
10.615	0.186355070842593
10.626	0.185315888379982
10.637	0.1859672586639
10.648	0.187097885583104
10.659	0.187370798415369
10.67	0.186037397650992
10.681	0.187290275842126
10.692	0.187751296105178
10.703	0.187325682135552
10.714	0.187115153718588
10.725	0.188240492898616
10.736	0.186745931345974
10.747	0.186952179329488
10.758	0.186369219235301
10.769	0.188274167535516
10.78	0.186912867656868
10.791	0.186886159220891
10.802	0.187463126626472
10.813	0.187029758085775
10.824	0.187352271038664
10.835	0.187222079794188
10.846	0.185717996419396
10.857	0.186622238936072
10.868	0.187186005361427
10.879	0.186675601734302
10.89	0.186174055275964
10.901	0.185922240706854
10.912	0.185119735715435
10.923	0.185519862045784
10.934	0.186997540329187
10.945	0.186683816908827
10.956	0.185674430204289
10.967	0.184724597162618
10.978	0.185849861293669
10.989	0.185624217682357
11	0.186569432955844
11.011	0.186076328855994
11.022	0.186127230885198
11.033	0.188583778032208
11.044	0.18761931597022
11.055	0.18639561798965
11.066	0.185422025543595
11.077	0.185072437884783
11.088	0.185958960417904
11.099	0.185555523916355
11.11	0.186623785159355
11.121	0.187690976150957
11.132	0.188136912647166
11.143	0.188217617434268
11.154	0.186710285433457
11.165	0.186843032109132
11.176	0.186907641228536
11.187	0.187437964743802
11.198	0.187232707951035
11.209	0.186728915338513
11.22	0.186333156211763
11.231	0.186356934477848
11.242	0.186157816162136
11.253	0.185527045892326
11.264	0.186217126940084
11.275	0.187439340687698
11.286	0.186811703298126
11.297	0.186233688055376
11.308	0.18698821184688
11.319	0.186470614226957
11.33	0.186613623364247
11.341	0.18668483241164
11.352	0.185995525950802
11.363	0.186259262964861
11.374	0.186883077833357
11.385	0.185794942979579
11.396	0.186436536865194
11.407	0.185883723491986
11.418	0.186452662657827
11.429	0.186256499226852
11.44	0.186161834878996
11.451	0.187104266387474
11.462	0.185315113200261
11.473	0.186474193328758
11.484	0.18773909227068
11.495	0.187275322212548
11.506	0.186408927052148
11.517	0.186321055752225
11.528	0.185893607440824
11.539	0.18710085483292
11.55	0.186508933727649
11.561	0.186738947047274
11.572	0.186270129971968
11.583	0.187170056286561
11.594	0.186839841133146
11.605	0.18824748652432
11.616	0.188293053956879
11.627	0.186928018721454
11.638	0.187384189634835
11.649	0.185836055185551
11.66	0.186758655579652
11.671	0.186699421463312
11.682	0.186993180490957
11.693	0.185823060698266
11.704	0.184838220794902
11.715	0.1848625191702
11.726	0.186189051955283
11.737	0.186847154421656
11.748	0.187349760957072
11.759	0.185977164568201
11.77	0.186027164424174
11.781	0.186843248493447
11.792	0.186477993875162
11.803	0.186536898889929
11.814	0.186361879504158
11.825	0.186452177935724
11.836	0.187266398897281
11.847	0.18730621978374
11.858	0.1872109983975
11.869	0.186732800493481
11.88	0.187247379491044
11.891	0.187060214766727
11.902	0.186314111823022
11.913	0.186207063050106
11.924	0.187549580683335
11.935	0.18591247469021
11.946	0.185733078756305
11.957	0.185409097819973
11.968	0.184963872875429
11.979	0.186098531514671
11.99	0.185875119211205
12.001	0.18531831169432
12.012	0.185196257340662
12.023	0.185352396668081
12.034	0.187537941380442
12.045	0.187051073977083
12.056	0.186239441734854
12.067	0.186353025606678
12.078	0.186524083700613
12.089	0.18764096976195
12.1	0.187594285932826
12.111	0.187895716882511
12.122	0.187641950851992
12.133	0.186881699785101
12.144	0.188091589686211
12.155	0.188571603903948
12.166	0.186597589525585
12.177	0.186421059752865
12.188	0.187094885060426
12.199	0.187159349994656
12.21	0.188599953096239
12.221	0.187568800728957
12.232	0.185777190259915
12.243	0.187604833011114
12.254	0.188612179319942
12.265	0.188855402958241
12.276	0.187561443637918
12.287	0.18561852673271
12.298	0.185871290287198
12.309	0.187383762692812
12.32	0.187791345376787
12.331	0.188456439298999
12.342	0.186693570399451
12.353	0.188060173524394
12.364	0.186851990246397
12.375	0.187352836544487
12.386	0.186547610939915
12.397	0.187958123870512
12.408	0.18721096042005
12.419	0.186767214723543
12.43	0.187234591068019
12.441	0.186293506615708
12.452	0.187628721700737
12.463	0.188267014454195
12.474	0.187840844258595
12.485	0.187813279001927
12.496	0.187082029569884
12.507	0.187888698010245
12.518	0.186788125534504
12.529	0.186700639955894
12.54	0.187800592952178
12.551	0.187004570424362
12.562	0.187230209987522
12.573	0.187749643571044
12.584	0.187268037157375
12.595	0.185520953489141
12.606	0.185333536849354
12.617	0.185391157421511
12.628	0.185091471188018
12.639	0.187267663128139
12.65	0.187508524699608
12.661	0.186823818496142
12.672	0.188431059847081
12.683	0.187008058698698
12.694	0.187510370062697
12.705	0.188390254493034
12.716	0.187383770065812
12.727	0.187948977289042
12.738	0.187304300566676
12.749	0.186245100094327
12.76	0.187976038632353
12.771	0.185800748807707
12.782	0.186458115636233
12.793	0.185269291183241
12.804	0.184960546620405
12.815	0.185652460390781
12.826	0.185912206233188
12.837	0.185390385476604
12.848	0.185470433391822
12.859	0.186874982577509
12.87	0.186096698646473
12.881	0.187513213946808
12.892	0.186614412298043
12.903	0.187694598762914
12.914	0.18642874191068
12.925	0.186012654858712
12.936	0.185659384057841
12.947	0.185781203510672
12.958	0.18674353548122
12.969	0.186279350884277
12.98	0.187185244615291
12.991	0.187031241100337
13.002	0.186249261785032
13.013	0.186611682589021
13.024	0.188740755100742
13.035	0.187544388263391
13.046	0.187153503992343
13.057	0.187585330380676
13.068	0.18891872285883
13.079	0.187230007449238
13.09	0.188311371959858
13.101	0.188971106535847
13.112	0.189219462616319
13.123	0.18716790966578
13.134	0.187088575638413
13.145	0.18644362179193
13.156	0.187462133680151
13.167	0.187575498677274
13.178	0.186875524946746
13.189	0.186880806115983
13.2	0.186016291179238
13.211	0.185931204892192
13.222	0.186300823597437
13.233	0.186815252260796
13.244	0.186577340141083
13.255	0.185845578262614
13.266	0.185057542207215
13.277	0.186701750523537
13.288	0.187049362962765
13.299	0.187296322897536
13.31	0.186776075584801
13.321	0.185971740479475
13.332	0.187218481129956
13.343	0.187310533274824
13.354	0.186949672338581
13.365	0.186203523678477
13.376	0.186657947180606
13.387	0.18724385956006
13.398	0.187933554257334
13.409	0.186531457527641
13.42	0.187170245379279
13.431	0.188099054463807
13.442	0.188112109058586
13.453	0.187303675572554
13.464	0.187182229052533
13.475	0.187027421419063
13.486	0.187308148099305
13.497	0.185117940571615
13.508	0.18588644118324
13.519	0.187237563359149
13.53	0.186115912107001
13.541	0.18553966429857
13.552	0.185151776435056
13.563	0.185928515116972
13.574	0.185673794878502
13.585	0.186125883035442
13.596	0.186971107670309
13.607	0.186271524845148
13.618	0.186060185760168
13.629	0.186489517431921
13.64	0.186600579841886
13.651	0.186404205566575
13.662	0.186767099054897
13.673	0.186435940889508
13.684	0.185940174612603
13.695	0.186072659790642
13.706	0.186493700374301
13.717	0.185042646884571
13.728	0.186166017375542
13.739	0.186957814134794
13.75	0.186585382008639
13.761	0.186760654841127
13.772	0.18658585474878
13.783	0.185688649163675
13.794	0.185243432898836
13.805	0.185529565194199
13.816	0.18623782808049
13.827	0.186419102734645
13.838	0.185436256679023
13.849	0.186158273079925
13.86	0.186451542480097
13.871	0.186234245565031
13.882	0.187023507051612
13.893	0.187012411946959
13.904	0.186526951386007
13.915	0.186832653013544
13.926	0.186351071766822
13.937	0.186382162651276
13.948	0.186147791164396
13.959	0.187147415343257
13.97	0.186712837741017
13.981	0.186568293239294
13.992	0.187431408484923
14.003	0.185631191280903
14.014	0.187598141992881
14.025	0.188909544742506
14.036	0.188406984132846
14.047	0.188276141611551
14.058	0.188226490858664
14.069	0.188064322981796
14.08	0.187616412950531
14.091	0.1872757935452
14.102	0.18686191597925
14.113	0.186448264824504
14.124	0.187707899088981
14.135	0.187105113606122
14.146	0.187839573165171
14.157	0.187580956458278
14.168	0.187711531258445
14.179	0.185640386293997
14.19	0.187403619355708
14.201	0.185266693573654
14.212	0.185525141905095
14.223	0.186780180522128
14.234	0.187061790406429
14.245	0.187527122516356
14.256	0.186552166404605
14.267	0.186623289435961
14.278	0.186329228461149
14.289	0.186774102338912
14.3	0.187062689713824
14.311	0.187152853354669
14.322	0.187134437376879
14.333	0.187203358182558
14.344	0.186605352206568
14.355	0.187249690248488
14.366	0.18644337841292
14.377	0.185800572690215
14.388	0.187304484969
14.399	0.188363338776243
14.41	0.186331323693776
14.421	0.187164197625292
14.432	0.187067034307687
14.443	0.18721752507947
14.454	0.187703747113151
14.465	0.188629516724534
14.476	0.188029387278496
14.487	0.187518856573033
14.498	0.186603202642342
14.509	0.185994532016232
14.52	0.187866927221071
14.531	0.186867278120292
14.542	0.186365439044115
14.553	0.185896468798338
14.564	0.186921601764313
14.575	0.186236452386596
14.586	0.187052064156897
14.597	0.185974903180143
14.608	0.186169202560701
14.619	0.18570908985608
14.63	0.185549882464444
14.641	0.187022212644369
14.652	0.186698126357702
14.663	0.186348396074415
14.674	0.18526704189252
14.685	0.186866936135263
14.696	0.186170784086226
14.707	0.187114669204786
14.718	0.186899489216501
14.729	0.186275010792578
14.74	0.18559574235796
14.751	0.186133100002354
14.762	0.186767775335437
14.773	0.18755480273411
14.784	0.185849424737478
14.795	0.186928522572437
14.806	0.186067862318563
14.817	0.186649181667033
14.828	0.18575631041734
14.839	0.185606247447113
14.85	0.185907064314438
14.861	0.186748100686563
14.872	0.18745415199717
14.883	0.186008876796991
14.894	0.186487554208038
14.905	0.18631439580752
14.916	0.186807489687203
14.927	0.186574075847323
14.938	0.186002301949379
14.949	0.187334173412644
14.96	0.18793920959896
14.971	0.186695457572871
14.982	0.186750124294495
14.993	0.186984792764098
15.004	0.186887439409219
15.015	0.186232157471495
15.026	0.186490706944609
15.037	0.187836925235652
15.048	0.187461253192286
15.059	0.186104558118696
15.07	0.186332407730155
15.081	0.186213874090619
15.092	0.185779391583721
15.103	0.185758756612397
15.114	0.18492792668452
15.125	0.186344664870101
15.136	0.186969244786686
15.147	0.188054565672394
15.158	0.186096200639676
15.169	0.18698584346431
15.18	0.187444012409432
15.191	0.186832198306788
15.202	0.187835360353992
15.213	0.187227488907967
15.224	0.187948272527124
15.235	0.187934405110829
15.246	0.187033396962664
15.257	0.186932303921712
15.268	0.186960582062693
15.279	0.186898405834353
15.29	0.188541909580628
15.301	0.187946145905365
15.312	0.187375312162857
15.323	0.188680375225911
15.334	0.188447648614385
15.345	0.186649819605795
15.356	0.188217710802345
15.367	0.187850285790332
15.378	0.186673599120913
15.389	0.187278402872309
15.4	0.187852586714773
15.411	0.186987466499203
15.422	0.185837690832391
15.433	0.186865961327212
15.444	0.187219990171015
15.455	0.18691295608176
15.466	0.187152808162146
15.477	0.187688791773754
15.488	0.186787999996673
15.499	0.187818877467485
15.51	0.188495586216003
15.521	0.188657939074529
15.532	0.187282267375107
15.543	0.187359085111635
15.554	0.186630294188277
15.565	0.186167678702153
15.576	0.185399351087157
15.587	0.186589118257523
15.598	0.186834174147837
15.609	0.188750281364174
15.62	0.187723146354781
15.631	0.187933169687745
15.642	0.188237318064682
15.653	0.188800588601666
15.664	0.189258521265724
15.675	0.188639616156331
15.686	0.187851002579776
15.697	0.188894267855775
15.708	0.189360627318183
15.719	0.189183771062256
15.73	0.18882525753348
15.741	0.188148876166927
15.752	0.188262072067887
15.763	0.187938406665948
15.774	0.187776360667791
15.785	0.187818770139111
15.796	0.187113606983237
15.807	0.187626337396487
15.818	0.187887187231747
15.829	0.187357956486095
15.84	0.18745678343915
15.851	0.186352639472862
15.862	0.188976022217635
15.873	0.189143636866408
15.884	0.189613479658622
15.895	0.188605188129484
15.906	0.188189725183362
15.917	0.188496796525503
15.928	0.187331463535226
15.939	0.185983912516493
15.95	0.1875264177308
15.961	0.188215119524136
15.972	0.188687874331386
15.983	0.188418708385292
15.994	0.188457924700432
16.005	0.188029724165273
16.016	0.187302854115421
16.027	0.187842158645706
16.038	0.188264189241044
16.049	0.187860548160534
16.06	0.18759179708772
16.071	0.186734912429928
16.082	0.188295728705298
16.093	0.187108041418817
16.104	0.187483578219159
16.115	0.188773948424431
16.126	0.188146803842082
16.137	0.188017502684972
16.148	0.186851191276814
16.159	0.187794783896588
16.17	0.186929358965582
16.181	0.186768864790961
16.192	0.186494107529488
16.203	0.186646897878389
16.214	0.187128605938734
16.225	0.187620789281822
16.236	0.186617914277991
16.247	0.187063550519168
16.258	0.187611705074803
16.269	0.18691058928352
16.28	0.186640630746968
16.291	0.186223059445559
16.302	0.186332406454958
16.313	0.185249845309715
16.324	0.186245378704408
16.335	0.185846929562021
16.346	0.185349334045196
16.357	0.18502333731802
16.368	0.186732737719344
16.379	0.18745174205543
16.39	0.186647212043532
16.401	0.186347762833851
16.412	0.186004870127777
16.423	0.18566434721024
16.434	0.186502931581229
16.445	0.186419001994383
16.456	0.18595312361204
16.467	0.183685898911428
16.478	0.184824597420139
16.489	0.185202626749806
16.5	0.187009567383347
16.511	0.186739093424554
16.522	0.185623138407744
16.533	0.186644650588747
16.544	0.187035825363597
16.555	0.186448940776812
16.566	0.185770316101002
16.577	0.18571775033814
16.588	0.186904554541809
16.599	0.187310698060461
16.61	0.185615108919832
16.621	0.186545454327407
16.632	0.186327072117698
16.643	0.186157223402044
16.654	0.185980999958308
16.665	0.185804968633768
16.676	0.186189324611344
16.687	0.187288166126907
16.698	0.18732129535962
16.709	0.187530931784127
16.72	0.187328032377107
16.731	0.186895938755836
16.742	0.186650449507408
16.753	0.185419780598045
16.764	0.187961028125576
16.775	0.187637916079657
16.786	0.187430190535769
16.797	0.188993396459514
16.808	0.187339267470269
16.819	0.187292706509824
16.83	0.188652405798284
16.841	0.187850425807339
16.852	0.186998598581454
16.863	0.186446701645059
16.874	0.187702968635071
16.885	0.186450726354874
16.896	0.186163305594098
16.907	0.186424313724521
16.918	0.186413508704839
16.929	0.186906633513556
16.94	0.186283907596345
16.951	0.185416685208364
16.962	0.186286552524389
16.973	0.185856524770632
16.984	0.186023467602788
16.995	0.186960371447204
17.006	0.187125741184954
17.017	0.186867897917494
17.028	0.186666489080022
17.039	0.187828544313239
17.05	0.186883389169826
17.061	0.186066705790748
17.072	0.186146997003724
17.083	0.18535064026844
17.094	0.18659489487698
17.105	0.184916105091198
17.116	0.185948658447798
17.127	0.186720380819475
17.138	0.186121923305651
17.149	0.187208880326681
17.16	0.18775822496688
17.171	0.186701755625698
17.182	0.185959846583679
17.193	0.186848329473511
17.204	0.185785767701835
17.215	0.185688375006068
17.226	0.185284625813456
17.237	0.185500380289035
17.248	0.185542728034002
17.259	0.186170007490049
17.27	0.186834032531969
17.281	0.187517605706639
17.292	0.186116883012742
17.303	0.186304260818931
17.314	0.186893630157087
17.325	0.187631876161517
17.336	0.185843007027655
17.347	0.186585241347557
17.358	0.185619811512867
17.369	0.185373157452961
17.38	0.186835486448281
17.391	0.186766646375487
17.402	0.185982817545737
17.413	0.186934722540101
17.424	0.187628730937342
17.435	0.187550734401281
17.446	0.188103114754624
17.457	0.187940628563549
17.468	0.188633727542732
17.479	0.189329548932443
17.49	0.187367295688737
17.501	0.186980889871922
17.512	0.187197345382635
17.523	0.187016182076519
17.534	0.186375883941974
17.545	0.187240587200927
17.556	0.186704725273259
17.567	0.187639523679857
17.578	0.185534654205684
17.589	0.186614345987881
17.6	0.186693351690565
17.611	0.186469238312899
17.622	0.186019242851987
17.633	0.185638443164969
17.644	0.187312199196577
17.655	0.187520119123623
17.666	0.188232113141317
17.677	0.187360989310686
17.688	0.186232379000349
17.699	0.185465654897928
17.71	0.187079027659169
17.721	0.187386397973259
17.732	0.187023767085822
17.743	0.189283776055662
17.754	0.18777831266496
17.765	0.186323358086862
17.776	0.187358715972266
17.787	0.187427211885135
17.798	0.1879780507494
17.809	0.187657475691916
17.82	0.18686555614507
17.831	0.187067860594537
17.842	0.187240100572716
17.853	0.187866144480251
17.864	0.186246217872752
17.875	0.186094320190131
17.886	0.185001003268171
17.897	0.186339658819657
17.908	0.186234232763354
17.919	0.186362822804542
17.93	0.187033316025082
17.941	0.186347936122652
17.952	0.184917302823336
17.963	0.186693517402327
17.974	0.185884869538392
17.985	0.18597825215282
17.996	0.185428059666267
18.007	0.186103725413899
18.018	0.185797477302625
18.029	0.186677135949085
18.04	0.186164336433248
18.051	0.186024704563122
18.062	0.185643620259396
18.073	0.187485709530593
18.084	0.186832144352978
18.095	0.186556155766328
18.106	0.186609102042538
18.117	0.185926477936295
18.128	0.185704142923528
18.139	0.18536384909855
18.15	0.186852483498945
18.161	0.186220177906264
18.172	0.186361445779125
18.183	0.186233827951966
18.194	0.186739106982366
18.205	0.187018763496745
18.216	0.188223225899008
18.227	0.188247684145686
18.238	0.187453716814336
18.249	0.186971272981042
18.26	0.186538287739654
18.271	0.186187746930787
18.282	0.186998303712788
18.293	0.187332002352598
18.304	0.185814708287971
18.315	0.186384026918123
18.326	0.187356262331211
18.337	0.187401232495413
18.348	0.187029276079149
18.359	0.18722303455382
18.37	0.188057307729895
18.381	0.18623670688332
18.392	0.185948737773403
18.403	0.186297983271435
18.414	0.18728392765958
18.425	0.187518535763424
18.436	0.187870095568456
18.447	0.187053392596459
18.458	0.188268094886079
18.469	0.187807354417599
18.48	0.187115784139364
18.491	0.185888984312477
18.502	0.186181669650811
18.513	0.187046137877554
18.524	0.186001016748411
18.535	0.185643581633273
18.546	0.185924457872691
18.557	0.186324005166938
18.568	0.186445017755771
18.579	0.185833298057387
18.59	0.185986821674365
18.601	0.186021391447077
18.612	0.18617171106853
18.623	0.186105881781082
18.634	0.186632745569589
18.645	0.187105583264006
18.656	0.186672144875943
18.667	0.187345234764282
18.678	0.186570580059769
18.689	0.186338264743666
18.7	0.185495464032665
18.711	0.186118814778702
18.722	0.185921702038582
18.733	0.18637870018228
18.744	0.186124879573709
18.755	0.18673363352635
18.766	0.186140909356441
18.777	0.186137387562972
18.788	0.184973894964799
18.799	0.184579402470944
18.81	0.186588246471013
18.821	0.185832486845141
18.832	0.186191027050027
18.843	0.185608007489443
18.854	0.186782676475224
18.865	0.186938629688811
18.876	0.186477586788475
18.887	0.18577120772389
18.898	0.185443223081972
18.909	0.185779184252756
18.92	0.185846961924555
18.931	0.185896545536774
18.942	0.184513644841262
18.953	0.184646416859031
18.964	0.186554562235235
18.975	0.185583281609513
18.986	0.184992973643446
18.997	0.18534660591187
19.008	0.184843683313663
19.019	0.186037284447469
19.03	0.186113954419476
19.041	0.185338707937438
19.052	0.18626148335979
19.063	0.186642300762339
19.074	0.185808607134869
19.085	0.185773237380425
19.096	0.187057780245166
19.107	0.185314791277035
19.118	0.185489219902111
19.129	0.186836165667659
19.14	0.185544920926568
19.151	0.18591648015357
19.162	0.186364344144452
19.173	0.186450580208913
19.184	0.186913453013859
19.195	0.185933231140471
19.206	0.18773225663324
19.217	0.187211069517484
19.228	0.18656163767871
19.239	0.185427163813749
19.25	0.185369212853698
19.261	0.186319364162987
19.272	0.186224315625927
19.283	0.185592028594669
19.294	0.186023326278085
19.305	0.18624452144916
19.316	0.18496124539967
19.327	0.185116958666203
19.338	0.18651087579548
19.349	0.187164262480346
19.36	0.186225250335416
19.371	0.186516043961705
19.382	0.1867035977229
19.393	0.186552322163115
19.404	0.186885298102761
19.415	0.187361280022067
19.426	0.188864361902416
19.437	0.187469196431439
19.448	0.187398727163393
19.459	0.186896675154624
19.47	0.187401540189059
19.481	0.18766967554876
19.492	0.187423802985715
19.503	0.187053096230907
19.514	0.186390727208933
19.525	0.186805735370615
19.536	0.185817494663586
19.547	0.186592599778742
19.558	0.18539438464135
19.569	0.185862772101269
19.58	0.185372667343656
19.591	0.186257229646481
19.602	0.186054236096606
19.613	0.187018908218148
19.624	0.186507419512575
19.635	0.187057621928443
19.646	0.186187883923935
19.657	0.186481106435824
19.668	0.186467750348634
19.679	0.186424801302986
19.69	0.186787936778991
19.701	0.187890979981124
19.712	0.186296086562514
19.723	0.186409338599437
19.734	0.186514391928307
19.745	0.185767981948264
19.756	0.185962771844676
19.767	0.185796302947287
19.778	0.186043167288397
19.789	0.185838834441619
19.8	0.186358532814266
19.811	0.186641639993428
19.822	0.185508302771201
19.833	0.186047478617699
19.844	0.186542034538753
19.855	0.187013511480868
19.866	0.186923590958422
19.877	0.186879811513274
19.888	0.186618756420022
19.899	0.185955559987552
19.91	0.185637072774677
19.921	0.186066373308954
19.932	0.186122560328862
19.943	0.185315723033095
19.954	0.186037991134349
19.965	0.186462718350304
19.976	0.185213975520441
19.987	0.18643222633356
19.998	0.186193734631766
20.009	0.186184374476084
20.02	0.185907317525528
20.031	0.185536200586256
20.042	0.186379688946585
20.053	0.186051969981095
20.064	0.186421155210561
20.075	0.186786134841274
20.086	0.185165713929288
20.097	0.183869785204809
20.108	0.184500200784895
20.119	0.184438694397607
20.13	0.186189773885015
20.141	0.186171166681558
20.152	0.185827695425348
20.163	0.185979147778886
20.174	0.186051353191131
20.185	0.18607748965085
20.196	0.186664164663832
20.207	0.186615065224492
20.218	0.186477405814604
20.229	0.185996885617674
20.24	0.186873275081345
20.251	0.186207976453227
20.262	0.186118321121584
20.273	0.185731165889774
20.284	0.185482616812438
20.295	0.185804876911567
20.306	0.187047860631319
20.317	0.185971955409645
20.328	0.187879399674968
20.339	0.187419861460577
20.35	0.187330300678151
20.361	0.186368963624795
20.372	0.186916881663667
20.383	0.187033760179495
20.394	0.18728184101499
20.405	0.186993627224938
20.416	0.186373880393783
20.427	0.186545090062518
20.438	0.186831914208109
20.449	0.187034632885415
20.46	0.186708638351167
20.471	0.187072227780744
20.482	0.187755326834429
20.493	0.187776077154395
20.504	0.186867840064675
20.515	0.187506608214927
20.526	0.186191419099854
20.537	0.186477767163782
20.548	0.185832305533321
20.559	0.186546135639803
20.57	0.187016975644952
20.581	0.186008582955755
20.592	0.186980623814704
20.603	0.187409909774397
20.614	0.187897185812539
20.625	0.188572470463149
20.636	0.186279945738547
20.647	0.187614257432303
20.658	0.186701597483895
20.669	0.186742924068111
20.68	0.186684520565393
20.691	0.185886238431296
20.702	0.186658165848965
20.713	0.186130995503214
20.724	0.185286079433458
20.735	0.185901448264346
20.746	0.186408101644639
20.757	0.186012091798875
20.768	0.185730221457411
20.779	0.185920957372149
20.79	0.187204171486252
20.801	0.187028334559847
20.812	0.186569279255615
20.823	0.185101576747527
20.834	0.186872522415399
20.845	0.186531913689842
20.856	0.186599458706979
20.867	0.186871367001872
20.878	0.186337950760046
20.889	0.187333452693989
20.9	0.187634945194632
20.911	0.186139248401797
20.922	0.185487263005535
20.933	0.186293475699555
20.944	0.187482919702544
20.955	0.186572112622988
20.966	0.187205973250062
20.977	0.185984817760199
20.988	0.186085117604503
20.999	0.185439579667154
21.01	0.185333473629059
21.021	0.186281951822926
21.032	0.187068351732758
21.043	0.187493971148923
21.054	0.187138164327874
21.065	0.188004648586999
21.076	0.187233168668195
21.087	0.186121765979834
21.098	0.18812695363273
21.109	0.188734932211404
21.12	0.186580639496285
21.131	0.186344010845524
21.142	0.186155114673462
21.153	0.186213450691132
21.164	0.187248287093378
21.175	0.187431058664512
21.186	0.187330514019983
21.197	0.188533228470207
21.208	0.187180927740044
21.219	0.188602119765773
21.23	0.187177136373668
21.241	0.188723172132489
21.252	0.188312185092132
21.263	0.18761430102885
21.274	0.187324708158259
21.285	0.187612963001879
21.296	0.188450924418428
21.307	0.187896664850741
21.318	0.1892729828222
21.329	0.187835852790984
21.34	0.18652051463708
21.351	0.186551216641639
21.362	0.186874380794297
21.373	0.187973695674466
21.384	0.186706612810804
21.395	0.18776130972303
21.406	0.188717929749161
21.417	0.187575122955429
21.428	0.187023571078271
21.439	0.187918815439476
21.45	0.187555236030864
21.461	0.187484996518931
21.472	0.18662910163915
21.483	0.186901939539625
21.494	0.185956729185689
21.505	0.187844452564317
21.516	0.186388367871629
21.527	0.186645389931779
21.538	0.186863784171078
21.549	0.186658082576122
21.56	0.187630270381531
21.571	0.18630824140994
21.582	0.185048800079885
21.593	0.186400904489118
21.604	0.185749707694726
21.615	0.184565842640566
21.626	0.18663742756415
21.637	0.186116525259023
21.648	0.186248198083544
21.659	0.186302967082096
21.67	0.186533340065689
21.681	0.186631186053446
21.692	0.186276413568345
21.703	0.185343571764505
21.714	0.187001696479498
21.725	0.187469026328614
21.736	0.18552071724107
21.747	0.18510945652038
21.758	0.186581819165192
21.769	0.185410919224571
21.78	0.184869665792283
21.791	0.185594665637814
21.802	0.185992665544911
21.813	0.185876706100987
21.824	0.185499013896054
21.835	0.1858356135822
21.846	0.186440499351488
21.857	0.186069653669901
21.868	0.186529039609959
21.879	0.186703006699473
21.89	0.187384678973531
21.901	0.186828406822535
21.912	0.186881605192694
21.923	0.187641044724457
21.934	0.18588942363052
21.945	0.185468727873434
21.956	0.185725415249369
21.967	0.186074872248755
21.978	0.185914562773626
21.989	0.185316310213682
[truncated: 1 more rows]
