# Supplementary material for: Introgression and disruption of migration routes have shaped the genetic integrity of wildebeest populations
Source: Nat Commun. 2024 Apr 12;15:2921. doi: 10.1038/s41467-024-47015-y (PMC11014984; doi:10.1038/s41467-024-47015-y)
Supplement: Supplementary file 10 — Source Data [file 41467_2024_47015_MOESM10_ESM.zip › source_data/SuppFig6.LDdecay/E.Nairobi.LDdecay.txt]

Distance	r2
0.011	0.525060602469047
0.022	0.429499692010897
0.033	0.397023774210121
0.044	0.382417776205254
0.055	0.369167666400324
0.066	0.361414160430039
0.077	0.354354513990662
0.088	0.347054123321766
0.099	0.340536911976413
0.11	0.33336582033974
0.121	0.33038814085546
0.132	0.324938506889343
0.143	0.320341286252225
0.154	0.316137081986111
0.165	0.311887450428607
0.176	0.305637774406734
0.187	0.30382491789533
0.198	0.300041086535653
0.209	0.295254624106714
0.22	0.293472405743617
0.231	0.288958442471197
0.242	0.288366177643426
0.253	0.285431075137224
0.264	0.283695436261399
0.275	0.282039755241527
0.286	0.279352661860752
0.297	0.276962708363691
0.308	0.275530299854028
0.319	0.27216370679617
0.33	0.272376306650986
0.341	0.271650662791058
0.352	0.270308412562473
0.363	0.268875778003586
0.374	0.270048047848876
0.385	0.268401205174947
0.396	0.26782706681834
0.407	0.266594815421989
0.418	0.266457624759465
0.429	0.267236590364898
0.44	0.26698828484358
0.451	0.264359033267235
0.462	0.263932222024139
0.473	0.263152276342789
0.484	0.262208255100162
0.495	0.261868884712991
0.506	0.259293268547978
0.517	0.259342264737243
0.528	0.258959249831569
0.539	0.257757988102023
0.55	0.257402567571934
0.561	0.253680306013846
0.572	0.253640243628707
0.583	0.255088174907264
0.594	0.252343150301061
0.605	0.251982581258402
0.616	0.2500150543082
0.627	0.249484236213047
0.638	0.251593668805577
0.649	0.252345942796912
0.66	0.247201103159771
0.671	0.246379824109058
0.682	0.245455351111318
0.693	0.244306062262437
0.704	0.243576147658464
0.715	0.242131038650537
0.726	0.241468588173658
0.737	0.241742466029429
0.748	0.241673008087743
0.759	0.240898407582192
0.77	0.239493414622657
0.781	0.238512470144239
0.792	0.237501941998222
0.803	0.239170451767583
0.814	0.238652683213576
0.825	0.236676124400715
0.836	0.237538725294164
0.847	0.236124625130531
0.858	0.236471939881457
0.869	0.235597875913612
0.88	0.235255350000117
0.891	0.235785997543964
0.902	0.234696745598884
0.913	0.234384136307431
0.924	0.232278609762976
0.935	0.233573525494776
0.946	0.233381337683846
0.957	0.23279380694498
0.968	0.231875051778129
0.979	0.230479417789394
0.99	0.230389614289285
1.001	0.228086581808503
1.012	0.230436414674268
1.023	0.230350582616919
1.034	0.228903733834116
1.045	0.228980173535021
1.056	0.227960592932727
1.067	0.226665064903987
1.078	0.225995150698547
1.089	0.226258876945749
1.1	0.22513973903366
1.111	0.224462413424873
1.122	0.22550577832098
1.133	0.223353404406336
1.144	0.223645508455694
1.155	0.221805993184118
1.166	0.223030317174882
1.177	0.221120695978171
1.188	0.221029010869024
1.199	0.220801656455577
1.21	0.219860234661514
1.221	0.221206067639442
1.232	0.219544277523073
1.243	0.220325803351727
1.254	0.221405493893513
1.265	0.221518331506915
1.276	0.221341887446721
1.287	0.218691553994866
1.298	0.218331153436205
1.309	0.218692994236415
1.32	0.21838809379587
1.331	0.218566470311364
1.342	0.217316030145273
1.353	0.215176282938405
1.364	0.217013332001875
1.375	0.217541900013255
1.386	0.217035776294006
1.397	0.217495766965356
1.408	0.216094448307572
1.419	0.219210137344384
1.43	0.218591156584258
1.441	0.218546763240212
1.452	0.218371064623145
1.463	0.219207764396768
1.474	0.218204080175977
1.485	0.21765589263533
1.496	0.216082112377081
1.507	0.215114306574587
1.518	0.215380245766323
1.529	0.214959969375943
1.54	0.213767280343282
1.551	0.214227982809028
1.562	0.214443412816583
1.573	0.213347408605143
1.584	0.213745158786822
1.595	0.214602193341128
1.606	0.213613930280962
1.617	0.212578878342881
1.628	0.211352827567683
1.639	0.211748983058554
1.65	0.210415984842156
1.661	0.212230148149322
1.672	0.213038061885537
1.683	0.210890613037913
1.694	0.210019421835664
1.705	0.210843555805979
1.716	0.210321444368566
1.727	0.209962729681168
1.738	0.209440321460132
1.749	0.211062650056439
1.76	0.210073109130517
1.771	0.210420492111821
1.782	0.209511973946529
1.793	0.211651631648297
1.804	0.209696078057151
1.815	0.210275467651756
1.826	0.211463760695434
1.837	0.209395866351693
1.848	0.21007973010086
1.859	0.210018659600678
1.87	0.207785904434795
1.881	0.208483270329202
1.892	0.20904335717513
1.903	0.209091509483025
1.914	0.208731415074294
1.925	0.209524986308098
1.936	0.209938380430471
1.947	0.207866458416181
1.958	0.209834807478572
1.969	0.209937693825576
1.98	0.210768306530869
1.991	0.209762177637975
2.002	0.210478343889144
2.013	0.208319358178535
2.024	0.208183294631609
2.035	0.208523228396119
2.046	0.209248468667857
2.057	0.207643888502383
2.068	0.205658251657896
2.079	0.206230506353765
2.09	0.207380942762416
2.101	0.207621084057235
2.112	0.208678268971425
2.123	0.209558466741469
2.134	0.210311761136056
2.145	0.208096351768423
2.156	0.208057079735263
2.167	0.208834969877762
2.178	0.209403156861211
2.189	0.208150787152931
2.2	0.206929602309313
2.211	0.207176464958175
2.222	0.206709073898984
2.233	0.205816183286777
2.244	0.205442326420479
2.255	0.206693232665137
2.266	0.205451112696898
2.277	0.205068188466316
2.288	0.206327552161418
2.299	0.204861796982516
2.31	0.20480748453198
2.321	0.204461232683184
2.332	0.204198761383242
2.343	0.203427793950624
2.354	0.203605343046061
2.365	0.204334595336054
2.376	0.201636388838314
2.387	0.204221797570796
2.398	0.203420239990113
2.409	0.203227013324583
2.42	0.203504853993705
2.431	0.205536866575219
2.442	0.206186364954692
2.453	0.20607767971121
2.464	0.203251605858807
2.475	0.204254634125139
2.486	0.204411108504279
2.497	0.203695670506142
2.508	0.203445899253623
2.519	0.202134197208393
2.53	0.201877395174791
2.541	0.200293386030891
2.552	0.200841863374929
2.563	0.199696431787491
2.574	0.201210425711542
2.585	0.200270542303345
2.596	0.200651422961898
2.607	0.200271361570429
2.618	0.199706906264363
2.629	0.200634714158112
2.64	0.199861695634442
2.651	0.200917634159099
2.662	0.199703568015782
2.673	0.200743197832711
2.684	0.201927892071823
2.695	0.200227802851391
2.706	0.202410075746182
2.717	0.201150419209917
2.728	0.202492456054742
2.739	0.200920826597308
2.75	0.201604667828778
2.761	0.201675578482536
2.772	0.200952658613247
2.783	0.200370125748418
2.794	0.202025576335274
2.805	0.201550766667727
2.816	0.201766065358363
2.827	0.201250604586498
2.838	0.20131883760265
2.849	0.201181570672139
2.86	0.201672567695464
2.871	0.202271105833534
2.882	0.201575689150597
2.893	0.202153090585248
2.904	0.201192325234128
2.915	0.202203697039724
2.926	0.200877973035296
2.937	0.199026916466284
2.948	0.200528029600221
2.959	0.200615770170362
2.97	0.200302976369733
2.981	0.197600770005519
2.992	0.197925833522567
3.003	0.197969588696347
3.014	0.19984053534709
3.025	0.198756564121611
3.036	0.197590113460188
3.047	0.197698823998344
3.058	0.196613610047213
3.069	0.197701803638289
3.08	0.197057277887488
3.091	0.19751597608819
3.102	0.195880568759456
3.113	0.197217619250261
3.124	0.195729326000545
3.135	0.196394711999623
3.146	0.196068880206126
3.157	0.196058656926084
3.168	0.197336009434241
3.179	0.195580108728934
3.19	0.196460446408162
3.201	0.196769812650409
3.212	0.198716185011052
3.223	0.198026530895481
3.234	0.198694759053562
3.245	0.196407180908534
3.256	0.196570842771961
3.267	0.197714469646422
3.278	0.198358997279529
3.289	0.198453815902558
3.3	0.19685219070322
3.311	0.196733321120668
3.322	0.195135187471982
3.333	0.19567696150671
3.344	0.195558780244666
3.355	0.195585965980446
3.366	0.196305116851312
3.377	0.197158756590097
3.388	0.196543000066796
3.399	0.197733624821011
3.41	0.198382531078375
3.421	0.196036865818598
3.432	0.195975299380986
3.443	0.196560227395293
3.454	0.194930067936297
3.465	0.195675342936788
3.476	0.196591844476835
3.487	0.197235173807583
3.498	0.196667914499453
3.509	0.194891437257981
3.52	0.195800593063667
3.531	0.195635489471176
3.542	0.194828652524956
3.553	0.194459114938958
3.564	0.195881161097178
3.575	0.195331758361045
3.586	0.195634101265521
3.597	0.195812086462761
3.608	0.196282986487779
3.619	0.196306563117229
3.63	0.195570569170837
3.641	0.196575978918357
3.652	0.197330230120316
3.663	0.196697340474566
3.674	0.196807365639299
3.685	0.195532300891014
3.696	0.196367884368425
3.707	0.197549318932339
3.718	0.196172393599761
3.729	0.196286994004178
3.74	0.19638157475366
3.751	0.198268802232688
3.762	0.197847294992582
3.773	0.195376066348091
3.784	0.195791985330709
3.795	0.19668978716794
3.806	0.196703349415979
3.817	0.197062689935173
3.828	0.196702956380646
3.839	0.197240175125292
3.85	0.197712870103872
3.861	0.198224046288195
3.872	0.197648524792234
3.883	0.196150263322465
3.894	0.194802169121495
3.905	0.196390165835709
3.916	0.19659392598872
3.927	0.197786038947849
3.938	0.195827821394611
3.949	0.19521390609058
3.96	0.196294283923684
3.971	0.196725980651483
3.982	0.194453656234333
3.993	0.195449695738834
4.004	0.193967451219996
4.015	0.195528078085747
4.026	0.193128194950849
4.037	0.195140356316341
4.048	0.196777049033643
4.059	0.194555589598258
4.07	0.195169753064343
4.081	0.195602426889961
4.092	0.195400276675256
4.103	0.19416088992678
4.114	0.19459372432117
4.125	0.193729380826044
4.136	0.195227624190799
4.147	0.194966366085634
4.158	0.19463913607234
4.169	0.194103156818815
4.18	0.193767136602051
4.191	0.194889580939873
4.202	0.19579944673437
4.213	0.193422647356928
4.224	0.194075535055669
4.235	0.194447657808403
4.246	0.194317724552682
4.257	0.19437885226305
4.268	0.194110299587195
4.279	0.19448648936412
4.29	0.1947727825679
4.301	0.195090249758697
4.312	0.192812507595359
4.323	0.192899659129103
4.334	0.191624221067802
4.345	0.19336571895397
4.356	0.192850665123359
4.367	0.191306091481955
4.378	0.192862712460495
4.389	0.19278240527875
4.4	0.192954221337829
4.411	0.192819440621025
4.422	0.192779404976059
4.433	0.191697973224198
4.444	0.192184093835785
4.455	0.193481112812727
4.466	0.190831202988388
4.477	0.193195143552047
4.488	0.191445089018196
4.499	0.191984275250536
4.51	0.193708739123955
4.521	0.193131724557715
4.532	0.192579742413863
4.543	0.192317760155056
4.554	0.192810013667852
4.565	0.192283183388871
4.576	0.19122985862277
4.587	0.191679674273792
4.598	0.193001470589149
4.609	0.191593979021437
4.62	0.191690921124346
4.631	0.192025657814894
4.642	0.191676632706864
4.653	0.19329699680074
4.664	0.191197372354826
4.675	0.190835990722982
4.686	0.191962001663986
4.697	0.188660248415689
4.708	0.189222179569363
4.719	0.190315532365365
4.73	0.190034794840232
4.741	0.190492475176412
4.752	0.189075794725707
4.763	0.190577085648255
4.774	0.189738020932764
4.785	0.191272535260995
4.796	0.190207544822531
4.807	0.191017144979323
4.818	0.19084857203533
4.829	0.19080121064081
4.84	0.190149421336265
4.851	0.189729631140392
4.862	0.190541771954704
4.873	0.191020307521324
4.884	0.191326403687375
4.895	0.190734063032568
4.906	0.191327460155451
4.917	0.189982032112758
4.928	0.190642054040299
4.939	0.189330005598004
4.95	0.189999024019653
4.961	0.19233070982265
4.972	0.191039237545646
4.983	0.192386498840399
4.994	0.19401340833123
5.005	0.193250371027679
5.016	0.193785224900113
5.027	0.194946542599796
5.038	0.194494967070539
5.049	0.195717878687952
5.06	0.195302985516846
5.071	0.198083086868127
5.082	0.196259644964688
5.093	0.194049682793468
5.104	0.193956945475302
5.115	0.193148114896936
5.126	0.19315667292491
5.137	0.193443214320676
5.148	0.19517225750017
5.159	0.195926964264699
5.17	0.195708121425396
5.181	0.194527547618192
5.192	0.19583236554911
5.203	0.194791814660052
5.214	0.195324614578713
5.225	0.195075212631259
5.236	0.194557753366688
5.247	0.193589272510627
5.258	0.193788549561312
5.269	0.195717907102697
5.28	0.19584299917311
5.291	0.196593151853407
5.302	0.19673576664073
5.313	0.197467684998717
5.324	0.197465466274364
5.335	0.197144552439803
5.346	0.196741145752193
5.357	0.195257095870171
5.368	0.195571809524548
5.379	0.194997857173663
5.39	0.194986145821545
5.401	0.194214042370428
5.412	0.194229609583289
5.423	0.194230337966335
5.434	0.194861830857365
5.445	0.193740590431859
5.456	0.194148406657988
5.467	0.194654902289224
5.478	0.194080207103528
5.489	0.195122332613088
5.5	0.195736224692424
5.511	0.195798969376903
5.522	0.195801898473904
5.533	0.194772627611795
5.544	0.195965235745817
5.555	0.196316701442574
5.566	0.19511116929625
5.577	0.194477487720425
5.588	0.195483853583679
5.599	0.196027407509528
5.61	0.196214815908729
5.621	0.194357182567986
5.632	0.194991722562981
5.643	0.194617769509556
5.654	0.195162159871837
5.665	0.195050273396571
5.676	0.194483147721755
5.687	0.195358017664959
5.698	0.194848678028635
5.709	0.194203130234247
5.72	0.193126986197526
5.731	0.194014651798891
5.742	0.194874404902659
5.753	0.195382672051572
5.764	0.19533435671078
5.775	0.192875637891584
5.786	0.192283957578131
5.797	0.192572198257646
5.808	0.191398204836396
5.819	0.190724161146163
5.83	0.192766452559083
5.841	0.191965083259465
5.852	0.192271937638385
5.863	0.192353525526864
5.874	0.192298743695542
5.885	0.192067194701232
5.896	0.193702517035562
5.907	0.193846217956702
5.918	0.192472246942733
5.929	0.192510247914652
5.94	0.192955601422467
5.951	0.194594703128843
5.962	0.192788828317281
5.973	0.193204835925861
5.984	0.193691401005006
5.995	0.192588972238867
6.006	0.191617500528319
6.017	0.19338651963115
6.028	0.192333040053174
6.039	0.192424603136863
6.05	0.192185737319168
6.061	0.193281154049824
6.072	0.193041302392126
6.083	0.19455829546834
6.094	0.196472934480701
6.105	0.196358631809218
6.116	0.194454386091648
6.127	0.194541478680893
6.138	0.193459084944532
6.149	0.194229850984133
6.16	0.194749001731016
6.171	0.196535878256176
6.182	0.196706527344572
6.193	0.196045748583553
6.204	0.196887763478285
6.215	0.194738230481672
6.226	0.196164656408939
6.237	0.198059296380614
6.248	0.196963517766784
6.259	0.197158572861482
6.27	0.197867776083777
6.281	0.197414487268936
6.292	0.197294911390505
6.303	0.197523525771343
6.314	0.196722406611665
6.325	0.196632273583552
6.336	0.197178464622869
6.347	0.198895050658494
6.358	0.197808235794887
6.369	0.198735185799991
6.38	0.200651263736811
6.391	0.199710016561043
6.402	0.201126283066885
6.413	0.199271665689298
6.424	0.19736021641023
6.435	0.196845185316292
6.446	0.196163681007486
6.457	0.198580350964282
6.468	0.197815382910182
6.479	0.197205741375078
6.49	0.19638879799637
6.501	0.195639186284227
6.512	0.195659611907397
6.523	0.196201020821658
6.534	0.196907230188131
6.545	0.19675075575064
6.556	0.195395916416947
6.567	0.195514579189726
6.578	0.196912538762926
6.589	0.196924554517912
6.6	0.198659581238275
6.611	0.196929619156758
6.622	0.196335310715601
6.633	0.194838585005252
6.644	0.19706134054503
6.655	0.196740093882916
6.666	0.197110797909921
6.677	0.197232794942298
6.688	0.195561809082373
6.699	0.196569021339838
6.71	0.196988565342608
6.721	0.198495782662012
6.732	0.197242973141058
6.743	0.196526924793901
6.754	0.194427983056092
6.765	0.195625536435991
6.776	0.196664118079556
6.787	0.196365019991583
6.798	0.195847085365203
6.809	0.196137565006568
6.82	0.197276441093661
6.831	0.197229701242104
6.842	0.195181747059897
6.853	0.195108398720554
6.864	0.194526020113846
6.875	0.194795992678959
6.886	0.196331050003954
6.897	0.196371279399841
6.908	0.197714337644728
6.919	0.196605547775047
6.93	0.196248454942252
6.941	0.196451410425257
6.952	0.195947939745385
6.963	0.195784284095247
6.974	0.196050077301428
6.985	0.195603825806771
6.996	0.196334362084381
7.007	0.197273680660501
7.018	0.197302606643423
7.029	0.195415456502509
7.04	0.196219485688578
7.051	0.196282608574272
7.062	0.197434573717619
7.073	0.197465836249828
7.084	0.199555309566187
7.095	0.199975257199344
7.106	0.199547248864326
7.117	0.19985740943232
7.128	0.198923293712392
7.139	0.199525764228315
7.15	0.198745426481548
7.161	0.19862323264665
7.172	0.19762204728822
7.183	0.196553741020896
7.194	0.198103606563812
7.205	0.196778180035345
7.216	0.197200998999372
7.227	0.19734669027893
7.238	0.19794741434753
7.249	0.198000887772454
7.26	0.198018463986167
7.271	0.197172892654666
7.282	0.197993554199226
7.293	0.196461068429001
7.304	0.19599022403838
7.315	0.194474168556318
7.326	0.195186533054913
7.337	0.195168535396996
7.348	0.194949957957462
7.359	0.195328484950446
7.37	0.192756772702447
7.381	0.192438551633243
7.392	0.1938779503566
7.403	0.192887697223316
7.414	0.192055565198629
7.425	0.192875505622589
7.436	0.19261084943095
7.447	0.192943909895273
7.458	0.192405074610855
7.469	0.191397391186757
7.48	0.191669302812377
7.491	0.19314915560743
7.502	0.192500657518598
7.513	0.193480176393421
7.524	0.193036463078319
7.535	0.192375947556801
7.546	0.191622335917172
7.557	0.189953897502743
7.568	0.191119167991882
7.579	0.190744469029332
7.59	0.19263667984269
7.601	0.19374161942286
7.612	0.192648756848758
7.623	0.193591864650364
7.634	0.1929611707741
7.645	0.19272327804557
7.656	0.193192488626247
7.667	0.193412215844097
7.678	0.19373281644912
7.689	0.193887681417686
7.7	0.193567585020734
7.711	0.194558510643429
7.722	0.195643038721897
7.733	0.195045126239182
7.744	0.192595422634929
7.755	0.193457488328728
7.766	0.192776510729988
7.777	0.192191625926147
7.788	0.193271870590353
7.799	0.193750045173055
7.81	0.193953304243117
7.821	0.193334522143301
7.832	0.195097537360923
7.843	0.194852909570739
7.854	0.195554121699309
7.865	0.192436699961636
7.876	0.193266368967903
7.887	0.193591820287083
7.898	0.193102085052215
7.909	0.193597430038383
7.92	0.192844849864198
7.931	0.192040401266771
7.942	0.191700066685326
7.953	0.191818127338371
7.964	0.192266281189288
7.975	0.191313840028745
7.986	0.194733248048737
7.997	0.194531593881616
8.008	0.19326358936338
8.019	0.195008388233968
8.03	0.194121895782627
8.041	0.194999013550565
8.052	0.194556010503571
8.063	0.195578894092901
8.074	0.195401315061792
8.085	0.194749775199149
8.096	0.19530574353673
8.107	0.194547807807166
8.118	0.197105535687376
8.129	0.195988702482253
8.14	0.195296891477664
8.151	0.194482426097316
8.162	0.194982458682492
8.173	0.193880932664951
8.184	0.194480168127342
8.195	0.193811727835812
8.206	0.192873598967009
8.217	0.194845683621428
8.228	0.19463892834397
8.239	0.194221913364496
8.25	0.19328093375586
8.261	0.194887684137523
8.272	0.195017499861838
8.283	0.193267941707319
8.294	0.193603476390054
8.305	0.192628461626391
8.316	0.192292024267324
8.327	0.193163144053897
8.338	0.194679183023185
8.349	0.194948026575168
8.36	0.196008344254433
8.371	0.194103068187955
8.382	0.193546053907492
8.393	0.194474715925487
8.404	0.194305310827369
8.415	0.193945666164051
8.426	0.193817419144067
8.437	0.194916653829622
8.448	0.192843470621573
8.459	0.192719973721996
8.47	0.19284113022
8.481	0.192826839455085
8.492	0.193311632383986
8.503	0.192914826317002
8.514	0.193921692845463
8.525	0.194242015539498
8.536	0.195032601621791
8.547	0.194247858171253
8.558	0.194690127960497
8.569	0.195680156526291
8.58	0.197534705625606
8.591	0.195916059767026
8.602	0.194472084253414
8.613	0.193826098385534
8.624	0.192891845632422
8.635	0.194283832967453
8.646	0.195829448403164
8.657	0.194935950117013
8.668	0.194006956026883
8.679	0.192516992528556
8.69	0.192459364853038
8.701	0.194151774486363
8.712	0.19479530149736
8.723	0.194613946560973
8.734	0.193027112830505
8.745	0.192289246778098
8.756	0.193342869791846
8.767	0.1947950897053
8.778	0.194461104562804
8.789	0.192466738427866
8.8	0.192651189707197
8.811	0.191768512786254
8.822	0.192840592510982
8.833	0.193115785400763
8.844	0.192850175310486
8.855	0.191602300445583
8.866	0.191482897548052
8.877	0.192344122682062
8.888	0.193332080238321
8.899	0.194216449731536
8.91	0.193973785722413
8.921	0.196284169997586
8.932	0.195738117611059
8.943	0.196851747027245
8.954	0.195948069837538
8.965	0.196584025477342
8.976	0.19628272936916
8.987	0.19651600773762
8.998	0.194649311841484
9.009	0.194327148133638
9.02	0.196406418456707
9.031	0.195345635946535
9.042	0.194997867788462
9.053	0.197354776497841
9.064	0.197602934615863
9.075	0.196793531300123
9.086	0.196137046438877
9.097	0.195283534677808
9.108	0.194914718025704
9.119	0.195459241621027
9.13	0.197093846614
9.141	0.197580867344558
9.152	0.196986722297265
9.163	0.195440013361272
9.174	0.196164990897279
9.185	0.194451189352711
9.196	0.197363098823104
9.207	0.19457061654853
9.218	0.19615094217755
9.229	0.196806721412052
9.24	0.196754384692924
9.251	0.196806878562021
9.262	0.196718948203969
9.273	0.196569352784009
9.284	0.197082035909546
9.295	0.195099865476538
9.306	0.194820359802522
9.317	0.193043763006366
9.328	0.193211515098138
9.339	0.192628947865293
9.35	0.195561633755154
9.361	0.193981218783014
9.372	0.192819514776782
9.383	0.193747199421596
9.394	0.19410303270651
9.405	0.195283235528314
9.416	0.193637277793578
9.427	0.19334405082387
9.438	0.193681144133861
9.449	0.194360018656846
9.46	0.193920474853516
9.471	0.194071765974955
9.482	0.1920901875525
9.493	0.191665799713332
9.504	0.194098358739931
9.515	0.193733744523892
9.526	0.194640583042296
9.537	0.194795083404328
9.548	0.195352151375049
9.559	0.195028367373042
9.57	0.19366908523664
9.581	0.194019233543803
9.592	0.194705422382014
9.603	0.194792543236862
9.614	0.194089545341136
9.625	0.191338223569526
9.636	0.192768652311756
9.647	0.192032771800596
9.658	0.191214522300074
9.669	0.191677472325769
9.68	0.19315021056542
9.691	0.192499708291604
9.702	0.191855474914944
9.713	0.192329848911061
9.724	0.192090378338429
9.735	0.192696597695507
9.746	0.191996842221258
9.757	0.191655605222128
9.768	0.191684831743599
9.779	0.193884262174238
9.79	0.1937765386255
9.801	0.192030550569276
9.812	0.193852752626053
9.823	0.193121557418422
9.834	0.194440004198176
9.845	0.193252208856918
9.856	0.194527528160693
9.867	0.195451186998981
9.878	0.194264612165881
9.889	0.194704018294435
9.9	0.19436015605559
9.911	0.193733568410473
9.922	0.194961554619948
9.933	0.193386113947372
9.944	0.193695205023322
9.955	0.193126516193821
9.966	0.192119493167679
9.977	0.192263116898096
9.988	0.194251541752041
9.999	0.195181771332228
10.01	0.194502942907194
10.021	0.19397592923251
10.032	0.196249862487722
10.043	0.197534955533625
10.054	0.195953798113727
10.065	0.195803723214952
10.076	0.197631866964695
10.087	0.199719199079123
10.098	0.200249425764544
10.109	0.198601849467464
10.12	0.199711367160335
10.131	0.20106053361376
10.142	0.198739505517531
10.153	0.199500526160968
10.164	0.199724249477821
10.175	0.198780302893195
10.186	0.196974928087756
10.197	0.197809613911728
10.208	0.196500563742574
10.219	0.195951284174127
10.23	0.196944437130262
10.241	0.196861975151501
10.252	0.19809961092882
10.263	0.197353870788249
10.274	0.196316384166319
10.285	0.196579976090266
10.296	0.195650865411236
10.307	0.19707374922757
10.318	0.196482603767543
10.329	0.196618263910753
10.34	0.199762953543258
10.351	0.196041609354155
10.362	0.194355012338014
10.373	0.195059049086885
10.384	0.195324897953089
10.395	0.1958181330087
10.406	0.194888879429008
10.417	0.195444992167789
10.428	0.194793901659478
10.439	0.195530536950036
10.45	0.195364952344682
10.461	0.195978497784944
10.472	0.196966284074128
10.483	0.196508034193829
10.494	0.195601312291018
10.505	0.196094110535063
10.516	0.195699625335267
10.527	0.196579317173756
10.538	0.195784818087039
10.549	0.195501648410545
10.56	0.196440002553683
10.571	0.197012681232432
10.582	0.197510262490879
10.593	0.196171589220015
10.604	0.197071685885385
10.615	0.196139291978139
10.626	0.196219189926137
10.637	0.197307701210671
10.648	0.197641249226332
10.659	0.197198880341563
10.67	0.197100599118315
10.681	0.198721651347376
10.692	0.199133194182457
10.703	0.198657105841673
10.714	0.198375465553207
10.725	0.199148791924834
10.736	0.197511451196869
10.747	0.199294186688643
10.758	0.198744487800502
10.769	0.198035346800281
10.78	0.195438915899582
10.791	0.195245065112341
10.802	0.196936291244973
10.813	0.197746024808933
10.824	0.198416267764584
10.835	0.19669622782698
10.846	0.195796122651797
10.857	0.196185300295258
10.868	0.197623041257084
10.879	0.197848420102718
10.89	0.197977960993829
10.901	0.197346324914982
10.912	0.198358191139444
10.923	0.19745883073949
10.934	0.197843972130064
10.945	0.197313504814573
10.956	0.19823698836073
10.967	0.198249706707279
10.978	0.19765433614155
10.989	0.196916473458224
11	0.198116770640808
11.011	0.198755005818126
11.022	0.197669897919844
11.033	0.197392788356811
11.044	0.196973517813977
11.055	0.199103782511963
11.066	0.199626989121055
11.077	0.198547130805532
11.088	0.198035035910452
11.099	0.199546840652362
11.11	0.199579882108055
11.121	0.200762270699557
11.132	0.200402380032094
11.143	0.2015675674703
11.154	0.202659604253235
11.165	0.20077280492417
11.176	0.199733911818944
11.187	0.198773918565424
11.198	0.19858204562147
11.209	0.198331313572661
11.22	0.19920773730335
11.231	0.198817292355546
11.242	0.197984526473564
11.253	0.196495425327836
11.264	0.198200072479893
11.275	0.197584198360117
11.286	0.198077569695267
11.297	0.196905308781543
11.308	0.196716374743616
11.319	0.197843634416656
11.33	0.197741062869261
11.341	0.197546453210931
11.352	0.198370571774219
11.363	0.197905427238468
11.374	0.196934965980827
11.385	0.196943854904348
11.396	0.196990812290704
11.407	0.199209745743695
11.418	0.199616344178333
11.429	0.198477576149972
11.44	0.197890378391883
11.451	0.199185813904463
11.462	0.198345506557576
11.473	0.1986403415493
11.484	0.19768064452614
11.495	0.197778668120654
11.506	0.197059810116344
11.517	0.197312433620125
11.528	0.199206755865146
11.539	0.198443964425553
11.55	0.198030832552318
11.561	0.194917860840719
11.572	0.195865859808966
11.583	0.195705083245725
11.594	0.196870974576899
11.605	0.195443639474093
11.616	0.196473464191932
11.627	0.198168566433064
11.638	0.197946451761516
11.649	0.197273683372548
11.66	0.196354460620038
11.671	0.195856279457543
11.682	0.196230089868892
11.693	0.195559679752337
11.704	0.196621248424944
11.715	0.197598050842901
11.726	0.197724563213881
11.737	0.196163715248232
11.748	0.195091861845651
11.759	0.194802615221042
11.77	0.194038955901805
11.781	0.19327121839993
11.792	0.192580330201937
11.803	0.19209464093766
11.814	0.192980134326571
11.825	0.190709882022816
11.836	0.192746280475977
11.847	0.193266792596586
11.858	0.193483272710535
11.869	0.193593780828896
11.88	0.193157889388127
11.891	0.193913080832883
11.902	0.193726364241666
11.913	0.191806643550518
11.924	0.192881557881471
11.935	0.191752718581682
11.946	0.192719974469231
11.957	0.194517675468708
11.968	0.194152960849842
11.979	0.194166447767091
11.99	0.195071645940355
12.001	0.193275539281401
12.012	0.193118981788912
12.023	0.192588940027679
12.034	0.192003002618359
12.045	0.193303579768633
12.056	0.194105491235665
12.067	0.197548751107952
12.078	0.194493630002628
12.089	0.19589991126687
12.1	0.19483562490226
12.111	0.193247764739614
12.122	0.194553061896183
12.133	0.194799450734563
12.144	0.194468339721619
12.155	0.193425025343526
12.166	0.194420704125308
12.177	0.194590989730985
12.188	0.194982009602209
12.199	0.193948661442116
12.21	0.195118995101538
12.221	0.194188486364563
12.232	0.195277095463724
12.243	0.194755465427501
12.254	0.195175212420828
12.265	0.194894811984261
12.276	0.194840715532875
12.287	0.194566114726121
12.298	0.193810330041797
12.309	0.19410792997348
12.32	0.192162403137088
12.331	0.191880161528357
12.342	0.193470695514521
12.353	0.191798290477063
12.364	0.191460438815722
12.375	0.192201729771175
12.386	0.193815609923258
12.397	0.193634504852763
12.408	0.19499035733859
12.419	0.195488602519152
12.43	0.19520409797729
12.441	0.192253346081344
12.452	0.191730275063188
12.463	0.193439590534534
12.474	0.192310969695949
12.485	0.192057222366883
12.496	0.191784901310437
12.507	0.191200319163016
12.518	0.191732146385083
12.529	0.192905617996601
12.54	0.19342887654324
12.551	0.193544667130191
12.562	0.194334382184957
12.573	0.1950624432616
12.584	0.195023873000753
12.595	0.193344844192584
12.606	0.193016387720522
12.617	0.193964458865688
12.628	0.19301805751277
12.639	0.19281483034062
12.65	0.192318145371355
12.661	0.193901606862578
12.672	0.193576347634347
12.683	0.193734163090299
12.694	0.193836648065388
12.705	0.194319186466895
12.716	0.194468744865808
12.727	0.195798199251259
12.738	0.194828223898179
12.749	0.193932487743626
12.76	0.195358135840593
12.771	0.194972476054984
12.782	0.195246241126498
12.793	0.195256563000886
12.804	0.197175852018225
12.815	0.197394164733671
12.826	0.198168288172775
12.837	0.198127878252545
12.848	0.196945960284531
12.859	0.196046553119963
12.87	0.19517799142849
12.881	0.196148444342627
12.892	0.19513248906877
12.903	0.195146351333988
12.914	0.196626402243719
12.925	0.196286730971554
12.936	0.196931379290999
12.947	0.195963172320749
12.958	0.196831319275552
12.969	0.1972903807093
12.98	0.198244184584532
12.991	0.198623847946458
13.002	0.19721091939417
13.013	0.19654469396934
13.024	0.19637823365164
13.035	0.19560475090561
13.046	0.194273641334635
13.057	0.195653633416847
13.068	0.194978640172444
13.079	0.195891871354277
13.09	0.196116336148609
13.101	0.195750990383601
13.112	0.195045357683024
13.123	0.193751882003689
13.134	0.192825202287728
13.145	0.19548116716099
13.156	0.194357683857013
13.167	0.194034540037418
13.178	0.192760140903999
13.189	0.193448511059173
13.2	0.193809934509874
13.211	0.195124228600981
13.222	0.195112792210088
13.233	0.196413482634896
13.244	0.19552290948684
13.255	0.195557860485985
13.266	0.195147846740691
13.277	0.195636178586699
13.288	0.195946426913351
13.299	0.19478666777163
13.31	0.194795616053704
13.321	0.194479256834054
13.332	0.193153275496388
13.343	0.19414292266217
13.354	0.195390415982636
13.365	0.195363489772633
13.376	0.196501469479646
13.387	0.195942975223645
13.398	0.195735222145173
13.409	0.195362601624868
13.42	0.195574065290895
13.431	0.19650857440022
13.442	0.197472421199265
13.453	0.195971704787255
13.464	0.195462477016876
13.475	0.197566954400559
13.486	0.196694757932008
13.497	0.196505319953834
13.508	0.196258812914313
13.519	0.195660804192797
13.53	0.195493327870846
13.541	0.196223278748108
13.552	0.197314318129123
13.563	0.19531277867016
13.574	0.195687943001272
13.585	0.194877774747422
13.596	0.194040482591163
13.607	0.194736351993784
13.618	0.194228064569735
13.629	0.195210368312989
13.64	0.196668241787641
13.651	0.196556595012086
13.662	0.194921737160936
13.673	0.195226837871121
13.684	0.193650917075034
13.695	0.195134242274396
13.706	0.193519344316279
13.717	0.194007207517357
13.728	0.194028869237542
13.739	0.193945835404814
13.75	0.194320056775847
13.761	0.19350137704769
13.772	0.193441865343512
13.783	0.19461720694477
13.794	0.193315814919471
13.805	0.194285578628038
13.816	0.193883733196116
13.827	0.194116328019071
13.838	0.194091275897254
13.849	0.194021379018025
13.86	0.196021221612157
13.871	0.19581345312268
13.882	0.193433832238561
13.893	0.193883663323818
13.904	0.193030901998656
13.915	0.193113761234027
13.926	0.192177243387359
13.937	0.191720835368837
13.948	0.192785137739298
13.959	0.193507352617715
13.97	0.193767857447277
13.981	0.19349099751522
13.992	0.193567284041766
14.003	0.193882046484007
14.014	0.191527829012643
14.025	0.191816949116492
14.036	0.190779923650744
14.047	0.192823577594286
14.058	0.190861036205264
14.069	0.190014906845091
14.08	0.189193512006367
14.091	0.190075638539378
14.102	0.189189829640843
14.113	0.192303860847198
14.124	0.193306554465934
14.135	0.191345831021351
14.146	0.191598714994783
14.157	0.19188420408321
14.168	0.191933135326513
14.179	0.193008170082663
14.19	0.191473643537384
14.201	0.191307945070335
14.212	0.192589386455585
14.223	0.192168430619704
14.234	0.193836091488169
14.245	0.193377087467796
14.256	0.193585148494259
14.267	0.193038212570245
14.278	0.19444523613673
14.289	0.19322664975096
14.3	0.195186966353291
14.311	0.194407778070022
14.322	0.195547762424433
14.333	0.19587092795527
14.344	0.196357870964748
14.355	0.196825034038579
14.366	0.197531100959945
14.377	0.19700582786048
14.388	0.196735747274583
14.399	0.196455908471159
14.41	0.196388902849195
14.421	0.197340646683036
14.432	0.197777317631191
14.443	0.197743758430402
14.454	0.196748114963871
14.465	0.196599493293753
14.476	0.196389563896539
14.487	0.196531986533201
14.498	0.196645534119692
14.509	0.198180423934911
14.52	0.19867499260405
14.531	0.197529635088894
14.542	0.197660647013894
14.553	0.196670377634134
14.564	0.198247803032592
14.575	0.198576419238423
14.586	0.198803266153442
14.597	0.199177399605732
14.608	0.199309844436319
14.619	0.198208295576242
14.63	0.199013019567558
14.641	0.198083729738523
14.652	0.197891487559716
14.663	0.198302056172315
14.674	0.198725957900044
14.685	0.197116699717139
14.696	0.196924728850914
14.707	0.195856498279273
14.718	0.195156738525
14.729	0.194999352288989
14.74	0.197021548235927
14.751	0.195474735346341
14.762	0.196868878862876
14.773	0.195789943656513
14.784	0.196784684777403
14.795	0.197766945637827
14.806	0.197893598315978
14.817	0.198237213004103
14.828	0.197970413815765
14.839	0.196841227623803
14.85	0.197810671157625
14.861	0.198368298201016
14.872	0.19700437984529
14.883	0.197018164142726
14.894	0.197089225861835
14.905	0.19775169277552
14.916	0.199065534035026
14.927	0.198764330666431
14.938	0.198849830854633
14.949	0.198985933533554
14.96	0.1998618431513
14.971	0.198850659364048
14.982	0.200219330139877
14.993	0.200061581915255
15.004	0.200408135276751
15.015	0.20097434641745
15.026	0.19887657084249
15.037	0.200245100215392
15.048	0.199025692189892
15.059	0.200685698052477
15.07	0.198794267206227
15.081	0.200207859262595
15.092	0.199440732245461
15.103	0.19828809751012
15.114	0.200483468745644
15.125	0.199305918085985
15.136	0.199626296781595
15.147	0.197539265754492
15.158	0.197466267206448
15.169	0.19757633349168
15.18	0.197933662614662
15.191	0.198963970335536
15.202	0.197695217981054
15.213	0.197354738313986
15.224	0.198270754109506
15.235	0.198815608448629
15.246	0.198244345357312
15.257	0.20115805717062
15.268	0.200020027251044
15.279	0.199196870687349
15.29	0.197876628066002
15.301	0.19709543162738
15.312	0.198329235274046
15.323	0.197478662761913
15.334	0.198539750470894
15.345	0.198720136414538
15.356	0.199098398103349
15.367	0.19911487158161
15.378	0.198270498959266
15.389	0.197886938005815
15.4	0.197453023379571
15.411	0.198259726444836
15.422	0.197531858873388
15.433	0.19809391564117
15.444	0.199028776632154
15.455	0.199452794468528
15.466	0.199039476962351
15.477	0.200602594846413
15.488	0.200207117652392
15.499	0.199641366694756
15.51	0.198027776429403
15.521	0.198933197792533
15.532	0.199737040473644
15.543	0.200548995747365
15.554	0.20089460431797
15.565	0.198477994986298
15.576	0.19800251004331
15.587	0.199357297971267
15.598	0.199689483219629
15.609	0.198890190617224
15.62	0.198893545115464
15.631	0.201354278955456
15.642	0.200731927557935
15.653	0.200477398396462
15.664	0.199155033639667
15.675	0.200079616564251
15.686	0.199408548592728
15.697	0.198345502957913
15.708	0.198375027200128
15.719	0.198947758489136
15.73	0.197247744657337
15.741	0.195968625841628
15.752	0.198167296566938
15.763	0.198363759684072
15.774	0.198891745792544
15.785	0.198211626837781
15.796	0.198808592037921
15.807	0.198314795094263
15.818	0.197530904927399
15.829	0.198357341988368
15.84	0.199269385929485
15.851	0.198149027904668
15.862	0.196485639713039
15.873	0.196399747587692
15.884	0.197234548124617
15.895	0.194888907920068
15.906	0.196391657545242
15.917	0.194555627243196
15.928	0.195152123516056
15.939	0.194231859267159
15.95	0.195817627303042
15.961	0.195804049267054
15.972	0.196141023538353
15.983	0.195656227933006
15.994	0.196090229310553
16.005	0.193411710571944
16.016	0.195949313758035
16.027	0.19456935707172
16.038	0.192882985239171
16.049	0.193906218781602
16.06	0.196649207742594
16.071	0.196384855807003
16.082	0.196795767276301
16.093	0.193693979836116
16.104	0.193827966679484
16.115	0.194463728397778
16.126	0.195487259708076
16.137	0.196032743634966
16.148	0.195107970555754
16.159	0.194899679216165
16.17	0.195002186088437
16.181	0.192577093825141
16.192	0.192786916832971
16.203	0.192572182058169
16.214	0.192962395506577
16.225	0.194047036362464
16.236	0.193482765333426
16.247	0.194946217758849
16.258	0.195829909381798
16.269	0.192886452320384
16.28	0.194601459839172
16.291	0.19344150554042
16.302	0.194783157774538
16.313	0.193775324617664
16.324	0.193753101823765
16.335	0.193650322527279
16.346	0.193280513457953
16.357	0.192375122063346
16.368	0.19256935061827
16.379	0.192664891398264
16.39	0.192376142153918
16.401	0.191234557797399
16.412	0.189888887474276
16.423	0.193433904070284
16.434	0.191102735838372
16.445	0.191682033061781
16.456	0.19112210655952
16.467	0.192014981444246
16.478	0.192657533436365
16.489	0.193178379583161
16.5	0.194188726786811
16.511	0.192028352578115
16.522	0.191267121730028
16.533	0.190360482299612
16.544	0.191783931386116
16.555	0.191987374683043
16.566	0.18912414409793
16.577	0.190877303285069
16.588	0.18973242088575
16.599	0.190041675798449
16.61	0.191258244925236
16.621	0.191028062668602
16.632	0.191311741456677
16.643	0.191134108561081
16.654	0.190899579865836
16.665	0.191969300857118
16.676	0.191831325504279
16.687	0.192040875669018
16.698	0.191732043354914
16.709	0.193111973608073
16.72	0.193033230641289
16.731	0.193738875766896
16.742	0.192776838967373
16.753	0.193437101594889
16.764	0.192583606533253
16.775	0.19317697462577
16.786	0.193835051198415
16.797	0.194655743565425
16.808	0.192728768377868
16.819	0.191712966954867
16.83	0.192207725711365
16.841	0.19318527736373
16.852	0.192446239949232
16.863	0.193014041636118
16.874	0.193918878957115
16.885	0.192302360797039
16.896	0.192291859789958
16.907	0.193112446649389
16.918	0.19405682152938
16.929	0.194022223996572
16.94	0.195330180090927
16.951	0.194693609240441
16.962	0.193465818010124
16.973	0.194450218789954
16.984	0.194602223077864
16.995	0.193121026557724
17.006	0.192596545147452
17.017	0.192706648972493
17.028	0.194097668794516
17.039	0.194995085897026
17.05	0.1939877195498
17.061	0.194085352852197
17.072	0.19284171411287
17.083	0.192987287115881
17.094	0.1929267497372
17.105	0.193425724119579
17.116	0.194290297156015
17.127	0.194774430668747
17.138	0.194217756394947
17.149	0.194073084394309
17.16	0.195060229656661
17.171	0.194925406577856
17.182	0.196075473566969
17.193	0.19492473153287
17.204	0.195396016360281
17.215	0.194312452136651
17.226	0.195022847651671
17.237	0.196225685889975
17.248	0.195403220585138
17.259	0.194338303710093
17.27	0.194469790312253
17.281	0.193802399657087
17.292	0.193828038941236
17.303	0.193703501202071
17.314	0.194679243381006
17.325	0.193595966964441
17.336	0.194153113217835
17.347	0.193559186252466
17.358	0.193527326614577
17.369	0.193600376700319
17.38	0.194203181898888
17.391	0.193947908069103
17.402	0.193002171908521
17.413	0.192030780934477
17.424	0.19226152431664
17.435	0.193753611081582
17.446	0.194110582992977
17.457	0.195644341797133
17.468	0.195989257693009
17.479	0.194583581209206
17.49	0.194378580326773
17.501	0.194516417759348
17.512	0.195411321955413
17.523	0.195038044276459
17.534	0.196133348349248
17.545	0.197057247215024
17.556	0.195664092064831
17.567	0.194415029276558
17.578	0.194844070189826
17.589	0.193991417704359
17.6	0.194414448372057
17.611	0.195158298175444
17.622	0.195410689902633
17.633	0.1942361571903
17.644	0.193758351848898
17.655	0.192618411057496
17.666	0.193586621323425
17.677	0.194863042402149
17.688	0.194487976136875
17.699	0.194025935947909
17.71	0.194110026082767
17.721	0.196317832251032
17.732	0.196323507718932
17.743	0.195852041120892
17.754	0.194085446408926
17.765	0.195034693858724
17.776	0.193608173316621
17.787	0.194300850334387
17.798	0.194211148700919
17.809	0.19290805823744
17.82	0.19324787903946
17.831	0.194295005459145
17.842	0.195007065201417
17.853	0.194449443910068
17.864	0.19235318054764
17.875	0.194265619899156
17.886	0.193347276236745
17.897	0.192021284699552
17.908	0.191589146056286
17.919	0.190490263995609
17.93	0.190968883475822
17.941	0.191316997033037
17.952	0.190892465995185
17.963	0.191794688842374
17.974	0.189109605347699
17.985	0.190435074656196
17.996	0.189690780197682
18.007	0.190950964858721
18.018	0.19080127000193
18.029	0.190163575814829
18.04	0.19023536680571
18.051	0.189018955381672
18.062	0.18955420452482
18.073	0.190242946452044
18.084	0.190682755042151
18.095	0.189641076482474
18.106	0.189794677191965
18.117	0.18965020131136
18.128	0.187561755689392
18.139	0.188686603675016
18.15	0.188663465481806
18.161	0.187511198841937
18.172	0.187781553609443
18.183	0.187585082663947
18.194	0.186800214797312
18.205	0.186186760397041
18.216	0.186999712214508
18.227	0.18598799175296
18.238	0.186652354330979
18.249	0.18789693760307
18.26	0.189630752279762
18.271	0.190613801740225
18.282	0.189379279130225
18.293	0.189903239480293
18.304	0.191688969264723
18.315	0.190240910266813
18.326	0.189108690620512
18.337	0.191167225120064
18.348	0.19148107010888
18.359	0.192088190060337
18.37	0.191466317013094
18.381	0.189827970135395
18.392	0.190713096943478
18.403	0.192481383879177
18.414	0.191386435067152
18.425	0.191214808155161
18.436	0.193141060474453
18.447	0.191579000384109
18.458	0.19228916494895
18.469	0.191169896262386
18.48	0.191733845770769
18.491	0.190030388605732
18.502	0.189721663566593
18.513	0.191675946610392
18.524	0.19048258241339
18.535	0.189860838498701
18.546	0.189848298310199
18.557	0.191346303893576
18.568	0.192602299288547
18.579	0.193081274224881
18.59	0.193264643864515
18.601	0.192298950723903
18.612	0.191794881100991
18.623	0.192245096734181
18.634	0.19247915678425
18.645	0.191134288185578
18.656	0.190118755400492
18.667	0.189742763616793
18.678	0.189511768321875
18.689	0.191644055372824
18.7	0.191145976470576
18.711	0.191148888074689
18.722	0.190692438203816
18.733	0.191343951962266
18.744	0.190671739706757
18.755	0.189155897536749
18.766	0.187334812170292
18.777	0.189771305115294
18.788	0.189075160378722
18.799	0.188808237260559
18.81	0.188848256125221
18.821	0.190272137145234
18.832	0.190205631293195
18.843	0.190489070333574
18.854	0.18960525064539
18.865	0.189113185990932
18.876	0.18947015528641
18.887	0.188751386684236
18.898	0.18843738966398
18.909	0.187971826000103
18.92	0.188295314519751
18.931	0.188388495326844
18.942	0.189359012660216
18.953	0.190012507469568
18.964	0.188792258571923
18.975	0.188377184260695
18.986	0.189375958271254
18.997	0.189705780371848
19.008	0.190804531919646
19.019	0.193183669776549
19.03	0.192841334249146
19.041	0.192523231145954
19.052	0.192851619357255
19.063	0.190435991986252
19.074	0.189559361433493
19.085	0.189729251390236
19.096	0.190394808156837
19.107	0.190437262630488
19.118	0.189902349345718
19.129	0.189580398218865
19.14	0.189020308586953
19.151	0.189999389210165
19.162	0.189802446449678
19.173	0.189113851149834
19.184	0.190795928617042
19.195	0.189913634685758
19.206	0.189372105735399
19.217	0.189444506526279
19.228	0.190704422748984
19.239	0.191132324006351
19.25	0.189399145506233
19.261	0.189393892363122
19.272	0.188861081097424
19.283	0.189101858956729
19.294	0.187120164216451
19.305	0.187857378298969
19.316	0.189387967213751
19.327	0.190121089813106
19.338	0.188099717502604
19.349	0.187802001334699
19.36	0.187703356020455
19.371	0.192240306910486
19.382	0.191622918920275
19.393	0.191824909767304
19.404	0.191718821947271
19.415	0.189462680345272
19.426	0.189796588162087
19.437	0.190380490059884
19.448	0.189482747338094
19.459	0.190150350741342
19.47	0.190139492649318
19.481	0.19117695521219
19.492	0.192220654363614
19.503	0.192413771157636
19.514	0.190824983692139
19.525	0.189867131316573
19.536	0.190881816237634
19.547	0.192317544662916
19.558	0.191918627099739
19.569	0.191665686100783
19.58	0.191183696940372
19.591	0.191244968381959
19.602	0.190567621549574
19.613	0.19168778191244
19.624	0.191631757293148
19.635	0.191043976443192
19.646	0.192883092189806
19.657	0.191900456826502
19.668	0.191881949914035
19.679	0.190367536708984
19.69	0.191365059904023
19.701	0.191353646998241
19.712	0.191670185935074
19.723	0.189460302542238
19.734	0.189924985624079
19.745	0.188032343350191
19.756	0.189405379036401
19.767	0.189442165254284
19.778	0.18879042188499
19.789	0.188357476103865
19.8	0.187526277829773
19.811	0.187113291231511
19.822	0.186898022054735
19.833	0.187406932882455
19.844	0.187997522666533
19.855	0.188237898641402
19.866	0.187293981451612
19.877	0.188590002028824
19.888	0.189318626243163
19.899	0.188670898083469
19.91	0.188359622180598
19.921	0.189670491799528
19.932	0.188930438804456
19.943	0.188866026025347
19.954	0.188600173327832
19.965	0.189071505336626
19.976	0.189570190750323
19.987	0.190127470426407
19.998	0.189411408674003
20.009	0.187914638564987
20.02	0.189486419084512
20.031	0.188101535411792
20.042	0.188922806038874
20.053	0.187203213269321
20.064	0.188236163798307
20.075	0.187382961336131
20.086	0.188281926437731
20.097	0.187682010909183
20.108	0.188523560490802
20.119	0.187848924084574
20.13	0.188290105585045
20.141	0.18881596804207
20.152	0.188416141937705
20.163	0.187443144896023
20.174	0.187234767211045
20.185	0.187838454917123
20.196	0.188093952196573
20.207	0.189197278679726
20.218	0.18890040651156
20.229	0.188198410648767
20.24	0.188170231931421
20.251	0.187553706290006
20.262	0.188385407074174
20.273	0.187069460891644
20.284	0.188302383079781
20.295	0.190142996600534
20.306	0.189213575191183
20.317	0.187350952919472
20.328	0.188016551179275
20.339	0.188418091976137
20.35	0.189681660033872
20.361	0.187991424341106
20.372	0.186811500350323
20.383	0.187938201082143
20.394	0.189523988134684
20.405	0.190904310173822
20.416	0.188419297120087
20.427	0.186866453374991
20.438	0.186706445403775
20.449	0.186094659562201
20.46	0.186040344627817
20.471	0.187323297701124
20.482	0.187188220589976
20.493	0.186376820190463
20.504	0.184998435772797
20.515	0.188601266403626
20.526	0.188744184889742
20.537	0.188655848681065
20.548	0.187876433122864
20.559	0.187242293437727
20.57	0.187027805634538
20.581	0.188782427450163
20.592	0.188924146771456
20.603	0.188306566545311
20.614	0.18919930338833
20.625	0.18992131789109
20.636	0.190032232583762
20.647	0.190552617017223
20.658	0.191088528467885
20.669	0.190110104821814
20.68	0.191793973999876
20.691	0.191145495969893
20.702	0.190636852202622
20.713	0.19068504624451
20.724	0.19127288795186
20.735	0.189722496570768
20.746	0.189826711530448
20.757	0.190302233781957
20.768	0.189713219324036
20.779	0.189392820548825
20.79	0.191195468033221
20.801	0.193241235878309
20.812	0.193655418474655
20.823	0.194408706747603
20.834	0.193473945278106
20.845	0.192657563518378
20.856	0.191987941378769
20.867	0.192028883213334
20.878	0.190212146971454
20.889	0.187819122834827
20.9	0.189701916136867
20.911	0.190534742182061
20.922	0.188660180647052
20.933	0.191464358588286
20.944	0.191578936102357
20.955	0.189377926297337
20.966	0.191127997363596
20.977	0.190194275989608
20.988	0.189828030433193
20.999	0.189665393495325
21.01	0.188812749346211
21.021	0.189552159664236
21.032	0.190590895570775
21.043	0.190224775884958
21.054	0.190496641681414
21.065	0.189921154270806
21.076	0.189773266253143
21.087	0.19039214963064
21.098	0.191210837336053
21.109	0.190513036277758
21.12	0.18906530461726
21.131	0.189551821627922
21.142	0.189992833811324
21.153	0.190854234682
21.164	0.188281491454663
21.175	0.187405321771191
21.186	0.187345036819033
21.197	0.187894646664319
21.208	0.188268784159782
21.219	0.188442078901828
21.23	0.187068039331593
21.241	0.189749846006968
21.252	0.190432384015539
21.263	0.188645153645494
21.274	0.190449688252775
21.285	0.191707886212099
21.296	0.191869893863313
21.307	0.190507136246696
21.318	0.191176079606286
21.329	0.19002448763582
21.34	0.191785608890516
21.351	0.191552268511059
21.362	0.191657856031232
21.373	0.191276605186763
21.384	0.192374802036737
21.395	0.193014992981083
21.406	0.193119225788426
21.417	0.192341541391507
21.428	0.1938991456858
21.439	0.192829568752984
21.45	0.190499198521158
21.461	0.191567831137631
21.472	0.192539719109385
21.483	0.193724455712076
21.494	0.194660720874742
21.505	0.193147951885039
21.516	0.195101801980437
21.527	0.193414145615189
21.538	0.195630270307203
21.549	0.196080432788869
21.56	0.196371596506702
21.571	0.195162988076197
21.582	0.195385581261067
21.593	0.194026910172995
21.604	0.193996305323869
21.615	0.192592441971955
21.626	0.192992639883168
21.637	0.193550745308464
21.648	0.194852940160601
21.659	0.193515702198995
21.67	0.194036719756949
21.681	0.193640404549415
21.692	0.19315490885682
21.703	0.193949630690699
21.714	0.193290534947269
21.725	0.191669277809992
21.736	0.193451532677994
21.747	0.192446018827598
21.758	0.191389166894982
21.769	0.192796232453333
21.78	0.192900475148441
21.791	0.192178017045092
21.802	0.193192758682199
21.813	0.194005521386629
21.824	0.194051969141405
21.835	0.192796451262881
21.846	0.190574433854823
21.857	0.189260155684202
21.868	0.189723519496803
21.879	0.191885063702637
21.89	0.193077643102246
21.901	0.191257189789411
21.912	0.19155894944723
21.923	0.192250164694628
21.934	0.191864376797827
21.945	0.190725830350819
21.956	0.191947351388377
21.967	0.192344086291778
21.978	0.191878008673831
21.989	0.191286106971304
[truncated: 1 more rows]
