# Supplementary material for: Introgression and disruption of migration routes have shaped the genetic integrity of wildebeest populations
Source: Nat Commun. 2024 Apr 12;15:2921. doi: 10.1038/s41467-024-47015-y (PMC11014984; doi:10.1038/s41467-024-47015-y)
Supplement: Supplementary file 10 — Source Data [file 41467_2024_47015_MOESM10_ESM.zip › source_data/SuppFig6.LDdecay/B.Kalahari.LDdecay.txt]

Distance	r2
0.011	0.340722900708062
0.022	0.235675466585315
0.033	0.217260973633263
0.044	0.211829882021514
0.055	0.208708804150021
0.066	0.204494764084409
0.077	0.201005558979198
0.088	0.200446128370967
0.099	0.198730880851445
0.11	0.19799650408967
0.121	0.197081646455059
0.132	0.197434684746152
0.143	0.195534085336883
0.154	0.195841869268678
0.165	0.196474261605177
0.176	0.195215260259326
0.187	0.195190631242607
0.198	0.192747616164625
0.209	0.193109764993972
0.22	0.193482868132912
0.231	0.192689071667474
0.242	0.193275736670125
0.253	0.192584385505243
0.264	0.193578373225102
0.275	0.192687361575989
0.286	0.191290580418048
0.297	0.19238988632821
0.308	0.193202691380057
0.319	0.192457596072441
0.33	0.189955679699438
0.341	0.192082543280709
0.352	0.191604781288886
0.363	0.190662584748154
0.374	0.191295249190425
0.385	0.191491451234775
0.396	0.193344851038748
0.407	0.191948664151519
0.418	0.188878297536816
0.429	0.189721225739163
0.44	0.191081475507906
0.451	0.190424669442143
0.462	0.189890860863614
0.473	0.190008183330832
0.484	0.190329955356053
0.495	0.190421343009804
0.506	0.190995854391006
0.517	0.190411680466141
0.528	0.1905281493528
0.539	0.190918223106729
0.55	0.189660186316704
0.561	0.190153525596785
0.572	0.189942620531791
0.583	0.189862859181332
0.594	0.190312090680732
0.605	0.190060306405528
0.616	0.190894839466074
0.627	0.190588534107609
0.638	0.190843683286235
0.649	0.189642634087789
0.66	0.190448348989115
0.671	0.189485067983482
0.682	0.189683376190597
0.693	0.190658528798321
0.704	0.189720756847127
0.715	0.190267821717541
0.726	0.189143728637836
0.737	0.188825776281052
0.748	0.190600719702806
0.759	0.189748988072887
0.77	0.188706856500831
0.781	0.189121590369072
0.792	0.190230248414755
0.803	0.188590039102888
0.814	0.189826022608612
0.825	0.189449614655267
0.836	0.190369015507843
0.847	0.190068127283927
0.858	0.189717703895967
0.869	0.189401979470956
0.88	0.189146045338018
0.891	0.18997178823738
0.902	0.190757601481166
0.913	0.189294805854008
0.924	0.19012695880333
0.935	0.18955659142497
0.946	0.188433646918083
0.957	0.188755443271668
0.968	0.189145674040558
0.979	0.188729075074805
0.99	0.189631116578234
1.001	0.189511757426436
1.012	0.188358502802517
1.023	0.187867429691197
1.034	0.188540618111796
1.045	0.189541135197385
1.056	0.189091537670133
1.067	0.189614267940675
1.078	0.188926095158986
1.089	0.189776636867998
1.1	0.189932262622813
1.111	0.189719082228571
1.122	0.189639622753577
1.133	0.187834856363676
1.144	0.18866988390077
1.155	0.189212960293397
1.166	0.188762398405686
1.177	0.188541256039907
1.188	0.189239094080475
1.199	0.189669915621116
1.21	0.189375041693038
1.221	0.189749921359762
1.232	0.189918942602802
1.243	0.188797728713231
1.254	0.188080903204778
1.265	0.187892224021603
1.276	0.190115716422167
1.287	0.190245868615383
1.298	0.1884382362643
1.309	0.188877230215693
1.32	0.19046547525754
1.331	0.18875843004651
1.342	0.189557708878408
1.353	0.190032617085038
1.364	0.189995912258841
1.375	0.189637614671843
1.386	0.188386341280642
1.397	0.189118230279689
1.408	0.188138054289099
1.419	0.189052161450168
1.43	0.187577633656069
1.441	0.190134876632611
1.452	0.190407489285415
1.463	0.191299099141562
1.474	0.189891602826641
1.485	0.189251560968939
1.496	0.189776030967775
1.507	0.189452259504512
1.518	0.188829150297136
1.529	0.189880915697216
1.54	0.189548415650518
1.551	0.188036491279842
1.562	0.188285007208926
1.573	0.189279681911435
1.584	0.188729641032415
1.595	0.189223088611869
1.606	0.188901237098522
1.617	0.189702185226536
1.628	0.189476453064059
1.639	0.189064441879612
1.65	0.189530219664891
1.661	0.189929172036842
1.672	0.189086499646593
1.683	0.189547878153761
1.694	0.189683018112513
1.705	0.188033587438056
1.716	0.187926299310369
1.727	0.188867375806471
1.738	0.188340542566612
1.749	0.188024954790783
1.76	0.187999980636782
1.771	0.188198258084838
1.782	0.188974392936786
1.793	0.189675437568637
1.804	0.189331905772806
1.815	0.187768394861174
1.826	0.188028094281459
1.837	0.18959884491413
1.848	0.189841833088082
1.859	0.189461468850907
1.87	0.189772161435414
1.881	0.19112218491191
1.892	0.190192353899417
1.903	0.189772021576389
1.914	0.19034976726088
1.925	0.187529425105419
1.936	0.188789078221115
1.947	0.188900987109623
1.958	0.18866174023428
1.969	0.188998607299148
1.98	0.189000884058675
1.991	0.188886039650722
2.002	0.190260839966597
2.013	0.18834068584481
2.024	0.188689590737807
2.035	0.189154892879949
2.046	0.188273607862287
2.057	0.18959025549435
2.068	0.188601874187362
2.079	0.188234601637602
2.09	0.189273998818678
2.101	0.189484122222334
2.112	0.188733344341764
2.123	0.188798294388062
2.134	0.188807466564931
2.145	0.189242491756023
2.156	0.187931565976217
2.167	0.188232595066797
2.178	0.187724835325062
2.189	0.18753670164189
2.2	0.188277918617632
2.211	0.189617178414107
2.222	0.189482108491816
2.233	0.188471220042594
2.244	0.1881936410334
2.255	0.187901627296858
2.266	0.188825282183538
2.277	0.189505776157389
2.288	0.189694145091239
2.299	0.188771350659559
2.31	0.189280971430784
2.321	0.189725208309614
2.332	0.189020906101273
2.343	0.189524802920002
2.354	0.188661692342581
2.365	0.19033408513624
2.376	0.189649349936747
2.387	0.189727674581754
2.398	0.190555118526274
2.409	0.189563806891036
2.42	0.189319577119152
2.431	0.188869110830283
2.442	0.189444607606848
2.453	0.189453926476077
2.464	0.189345600440665
2.475	0.189131247607879
2.486	0.190067428915879
2.497	0.190058045833491
2.508	0.189585243259712
2.519	0.190011262113975
2.53	0.189667994288852
2.541	0.190659514788929
2.552	0.189566847317459
2.563	0.188951028544048
2.574	0.189120846888816
2.585	0.190239275310781
2.596	0.188456297407107
2.607	0.189319148912129
2.618	0.188880050438958
2.629	0.188556780427575
2.64	0.188211718338287
2.651	0.188556950439201
2.662	0.188988531731627
2.673	0.188541079258964
2.684	0.189526523768061
2.695	0.189058793764245
2.706	0.18973142410844
2.717	0.187284436744965
2.728	0.187214873791863
2.739	0.187701610913445
2.75	0.188639711317377
2.761	0.187173674170564
2.772	0.187588491050656
2.783	0.18818840465755
2.794	0.188859472081529
2.805	0.18784760899186
2.816	0.186718282385656
2.827	0.186852892182613
2.838	0.188251208490389
2.849	0.189138854569633
2.86	0.18759596187035
2.871	0.187136437155666
2.882	0.18766932749453
2.893	0.187290745935746
2.904	0.188295727997954
2.915	0.188518063720074
2.926	0.189163058447116
2.937	0.188767882356283
2.948	0.188654019943266
2.959	0.189179865092126
2.97	0.188719957221901
2.981	0.188885002002075
2.992	0.188474346043468
3.003	0.190011732169579
3.014	0.188346438051328
3.025	0.188314938656921
3.036	0.189250283964238
3.047	0.189664390050141
3.058	0.189024724624108
3.069	0.188591615183054
3.08	0.189051947663832
3.091	0.189936185902471
3.102	0.189283692319511
3.113	0.189942869796287
3.124	0.189537327345706
3.135	0.190235031625431
3.146	0.189900745311389
3.157	0.188127434105216
3.168	0.188315667301397
3.179	0.188714380252049
3.19	0.189371833805324
3.201	0.190128665943478
3.212	0.189808959410559
3.223	0.189638951419028
3.234	0.190485821246806
3.245	0.189990098282336
3.256	0.19045261535676
3.267	0.188542515403196
3.278	0.188985350808326
3.289	0.188643478825207
3.3	0.189571372945327
3.311	0.189096786166045
3.322	0.189159993177545
3.333	0.189390329574653
3.344	0.189517691838467
3.355	0.188290449823447
3.366	0.188432994765604
3.377	0.188976244487015
3.388	0.189732755989971
3.399	0.189879691576718
3.41	0.190363696008972
3.421	0.189134779264109
3.432	0.190045772735334
3.443	0.189653472742998
3.454	0.190057774244403
3.465	0.189764194570844
3.476	0.189465598444986
3.487	0.190719593209994
3.498	0.190777251379808
3.509	0.190247729587611
3.52	0.188423206001664
3.531	0.188859108738549
3.542	0.189802876491599
3.553	0.187853035955005
3.564	0.188127310472256
3.575	0.188813540995713
3.586	0.189809791089144
3.597	0.191193235191384
3.608	0.190501129767995
3.619	0.190697478827198
3.63	0.190776804539445
3.641	0.189802058908394
3.652	0.190918499515768
3.663	0.190175918406341
3.674	0.18945366540904
3.685	0.187856501732773
3.696	0.188351628680185
3.707	0.189526287935802
3.718	0.189340851413964
3.729	0.18867563222892
3.74	0.189619821567549
3.751	0.189417906537585
3.762	0.19021337276408
3.773	0.1886498909702
3.784	0.18993929536443
3.795	0.189914130750279
3.806	0.1895786184111
3.817	0.190118371325151
3.828	0.190588332588981
3.839	0.191323259072406
3.85	0.190130768465858
3.861	0.189473601161526
3.872	0.189119880849326
3.883	0.189581930701537
3.894	0.18907794316489
3.905	0.188644453197025
3.916	0.188340940128177
3.927	0.187880115707865
3.938	0.188821751584321
3.949	0.188373844150325
3.96	0.188596905112278
3.971	0.188147806641417
3.982	0.187870819655742
3.993	0.188194926371451
4.004	0.18804850936795
4.015	0.188134941699372
4.026	0.188264769827616
4.037	0.188666606086715
4.048	0.188258187257485
4.059	0.187803648451467
4.07	0.188134920063311
4.081	0.18925828178075
4.092	0.189482763147813
4.103	0.188612624371324
4.114	0.189341247751758
4.125	0.188889551859724
4.136	0.188855486680003
4.147	0.188768742191611
4.158	0.188151692812925
4.169	0.189367002062031
4.18	0.188834444428539
4.191	0.189155674356461
4.202	0.189156324346124
4.213	0.187994696375953
4.224	0.188320246304987
4.235	0.187309007807718
4.246	0.187356626820868
4.257	0.188576927868918
4.268	0.188689568695966
4.279	0.188734888852372
4.29	0.188626159056749
4.301	0.187618601551545
4.312	0.187846298413165
4.323	0.188029858378338
4.334	0.187714025208499
4.345	0.187557512301782
4.356	0.187103206905566
4.367	0.188395507903163
4.378	0.188040733959844
4.389	0.187960230330135
4.4	0.188244151338126
4.411	0.187959553989028
4.422	0.187332088097296
4.433	0.187124259155587
4.444	0.186605117908461
4.455	0.187197350846515
4.466	0.18791359859879
4.477	0.189115640474289
4.488	0.188396721688309
4.499	0.189335364772033
4.51	0.188536142116532
4.521	0.188645322977927
4.532	0.189497548288694
4.543	0.188025159959838
4.554	0.189016855870354
4.565	0.189643231039223
4.576	0.190573959812904
4.587	0.189570181187728
4.598	0.189984533510121
4.609	0.18780190640895
4.62	0.18768965591338
4.631	0.189320531232937
4.642	0.188845380833867
4.653	0.188801546860673
4.664	0.187216487719401
4.675	0.188637084526927
4.686	0.189251158531686
4.697	0.189274324006261
4.708	0.187805778038074
4.719	0.187831214333191
4.73	0.18895764168022
4.741	0.188666410545933
4.752	0.190501639806954
4.763	0.189582898663756
4.774	0.189330032137768
4.785	0.188753856370524
4.796	0.188491534618223
4.807	0.188871769660471
4.818	0.188969590060865
4.829	0.188515713325896
4.84	0.188611057475627
4.851	0.188223538573692
4.862	0.189025522111291
4.873	0.188820252307106
4.884	0.189008040976892
4.895	0.188454613886381
4.906	0.189630040877821
4.917	0.1901652088634
4.928	0.190082641009149
4.939	0.189836540376556
4.95	0.190011301040479
4.961	0.190797961644773
4.972	0.190607782530711
4.983	0.190376303598973
4.994	0.188803129022605
5.005	0.188945457030048
5.016	0.188959941604987
5.027	0.189507905766331
5.038	0.189273543710949
5.049	0.188412841419821
5.06	0.188066947941057
5.071	0.188640595638976
5.082	0.187734615022646
5.093	0.187649908661805
5.104	0.188957020159681
5.115	0.188484565520065
5.126	0.189044867621293
5.137	0.187746185570049
5.148	0.188550506497135
5.159	0.188820330680274
5.17	0.187875753472423
5.181	0.188842042723026
5.192	0.188448472767058
5.203	0.189447364531333
5.214	0.189286703963636
5.225	0.18877532373922
5.236	0.188464710873518
5.247	0.188528849547124
5.258	0.188870413022393
5.269	0.189383577838931
5.28	0.18976863387981
5.291	0.18943683859578
5.302	0.189323924551544
5.313	0.189491571008296
5.324	0.187628716355284
5.335	0.187338572779886
5.346	0.189026630951489
5.357	0.188023686459242
5.368	0.188510088249572
5.379	0.188195958956759
5.39	0.18875455723434
5.401	0.18759371342471
5.412	0.188066832337357
5.423	0.186869889593095
5.434	0.188533597171129
5.445	0.189548477619597
5.456	0.188481491237194
5.467	0.187663823326046
5.478	0.187996239820307
5.489	0.188277653573505
5.5	0.189624856970926
5.511	0.189686941351872
5.522	0.189122042998598
5.533	0.19054114242879
5.544	0.189927047688104
5.555	0.188488265931078
5.566	0.187703129380416
5.577	0.187380163223656
5.588	0.190257622914908
5.599	0.189201014573575
5.61	0.18923706396807
5.621	0.188733957975105
5.632	0.188457986304571
5.643	0.189384717767708
5.654	0.190197405471737
5.665	0.190022569214176
5.676	0.190704621668157
5.687	0.19009782136341
5.698	0.189856088063452
5.709	0.189000797459212
5.72	0.189163931989599
5.731	0.188167181404834
5.742	0.188861634536517
5.753	0.188823274261888
5.764	0.187915980231182
5.775	0.188473315660328
5.786	0.188672681976424
5.797	0.190261494377841
5.808	0.188784106615362
5.819	0.189638030269087
5.83	0.190588528658979
5.841	0.190358340946483
5.852	0.188860079298556
5.863	0.189492706114326
5.874	0.190012788928047
5.885	0.190486697329853
5.896	0.188676227017106
5.907	0.188720431416401
5.918	0.190165499727215
5.929	0.188334291433379
5.94	0.189146203730193
5.951	0.189929496929775
5.962	0.189328885050632
5.973	0.189604166949977
5.984	0.188972815277213
5.995	0.190388982749375
6.006	0.189579984151905
6.017	0.189537813580088
6.028	0.189428075209322
6.039	0.188562681781691
6.05	0.190255460186352
6.061	0.190915317986701
6.072	0.190092846429953
6.083	0.190563470989161
6.094	0.190551860606517
6.105	0.189225220418508
6.116	0.189290084482101
6.127	0.189685856872638
6.138	0.189575493316685
6.149	0.188271059944755
6.16	0.189145001927068
6.171	0.1896490898931
6.182	0.189672418524779
6.193	0.189333111855126
6.204	0.19049577847912
6.215	0.189083843134169
6.226	0.188831510415678
6.237	0.18854741660517
6.248	0.187861776343337
6.259	0.188205164788511
6.27	0.187932808852441
6.281	0.189299329917903
6.292	0.189202641590967
6.303	0.189474634683615
6.314	0.189745434629511
6.325	0.189944487132893
6.336	0.189186763875775
6.347	0.189104147287196
6.358	0.188499174386915
6.369	0.188505105566288
6.38	0.188230068012226
6.391	0.187851537671721
6.402	0.187417263190605
6.413	0.1891865874832
6.424	0.190124272747992
6.435	0.189405075962696
6.446	0.188728524310733
6.457	0.188100163052507
6.468	0.188523232921977
6.479	0.18809759101518
6.49	0.187971814914721
6.501	0.18758059686184
6.512	0.187591690208816
6.523	0.187856078559772
6.534	0.188369766675439
6.545	0.18914734024047
6.556	0.189429331774587
6.567	0.188545428885753
6.578	0.188334694878097
6.589	0.188518499722886
6.6	0.188378037914069
6.611	0.187753686904949
6.622	0.189306870958113
6.633	0.188821476898942
6.644	0.188585431576389
6.655	0.188723412985894
6.666	0.188497059760463
6.677	0.187691023142559
6.688	0.188869615278085
6.699	0.189200608624424
6.71	0.188735757885228
6.721	0.188824053961129
6.732	0.189514969677602
6.743	0.187889104741126
6.754	0.187286245317095
6.765	0.189171153105789
6.776	0.1886332215393
6.787	0.188617811864866
6.798	0.189248078507169
6.809	0.189963511173478
6.82	0.190085578305724
6.831	0.187663457423187
6.842	0.188068273014043
6.853	0.18789181287091
6.864	0.188520878014604
6.875	0.189363503703038
6.886	0.189557658771402
6.897	0.189586322696579
6.908	0.189070181472417
6.919	0.188939149908315
6.93	0.189612428466689
6.941	0.189126591135491
6.952	0.188030549576024
6.963	0.18901863954773
6.974	0.189128198720512
6.985	0.188849340294334
6.996	0.188736810045845
7.007	0.189081438742117
7.018	0.18859480151282
7.029	0.188188256932792
7.04	0.188080745536851
7.051	0.188286732207509
7.062	0.188783201511491
7.073	0.188098044612652
7.084	0.189899852184572
7.095	0.188369927748151
7.106	0.188555504692909
7.117	0.188487843022639
7.128	0.187971862886701
7.139	0.187297872693642
7.15	0.186816242339161
7.161	0.188139949606866
7.172	0.188047033961392
7.183	0.188661514463208
7.194	0.188138540827039
7.205	0.186869973858142
7.216	0.187448034690232
7.227	0.187743840454892
7.238	0.188884554773664
7.249	0.188817248102606
7.26	0.187694156945317
7.271	0.189219480716544
7.282	0.188548759050099
7.293	0.186946133560787
7.304	0.18857088816367
7.315	0.188555225611116
7.326	0.187671367587668
7.337	0.188768419354275
7.348	0.189205089881313
7.359	0.187917013038139
7.37	0.188344728405538
7.381	0.188336172885526
7.392	0.187752938610589
7.403	0.188787215354259
7.414	0.188651453170077
7.425	0.187839077421333
7.436	0.188590238459757
7.447	0.187906886934929
7.458	0.188354374191462
7.469	0.188073250469084
7.48	0.188637805341712
7.491	0.189183458841204
7.502	0.189262364000687
7.513	0.189132544692243
7.524	0.189410396123641
7.535	0.190239376604084
7.546	0.189176146426277
7.557	0.18967603163259
7.568	0.189395333797722
7.579	0.189584396901122
7.59	0.189908742517294
7.601	0.18844846951735
7.612	0.188838821442421
7.623	0.189166143693796
7.634	0.189678090977712
7.645	0.189109144892665
7.656	0.188624052842108
7.667	0.189156252213674
7.678	0.190158062094346
7.689	0.189792111549921
7.7	0.189354506464282
7.711	0.188800977324944
7.722	0.188299664538628
7.733	0.18902723176181
7.744	0.189811799482514
7.755	0.188262819068878
7.766	0.188575594295631
7.777	0.187076750218593
7.788	0.187782946712366
7.799	0.188666254854629
7.81	0.18880884936071
7.821	0.188147444776261
7.832	0.188397596403561
7.843	0.187879223000625
7.854	0.187374519292441
7.865	0.187805930873453
7.876	0.188535747181257
7.887	0.188244375262924
7.898	0.188750281186761
7.909	0.188266458003249
7.92	0.188854568344035
7.931	0.188396658204154
7.942	0.188513007563235
7.953	0.186920605711361
7.964	0.186675758939277
7.975	0.188095506697111
7.986	0.188418429769937
7.997	0.189281495427167
8.008	0.189541590091302
8.019	0.188425623093465
8.03	0.187872860276255
8.041	0.188636581148748
8.052	0.189318262199015
8.063	0.18817348138614
8.074	0.187752556662491
8.085	0.18799628530629
8.096	0.188012358034806
8.107	0.189406540971474
8.118	0.189199842983368
8.129	0.188302044745455
8.14	0.187782222685793
8.151	0.188378586258038
8.162	0.18949363983993
8.173	0.189344906053748
8.184	0.18857579048654
8.195	0.188098716786173
8.206	0.187888872987537
8.217	0.188254939174057
8.228	0.188673943075977
8.239	0.189289220390794
8.25	0.188222386534334
8.261	0.187961262878212
8.272	0.188117024301449
8.283	0.189511243089346
8.294	0.190165734118559
8.305	0.188918132585813
8.316	0.18814870095344
8.327	0.188963941531951
8.338	0.187821771751226
8.349	0.188438754545138
8.36	0.188668468490294
8.371	0.188830478757559
8.382	0.189448931042333
8.393	0.187018903424268
8.404	0.187966541372238
8.415	0.189374633717349
8.426	0.188842561174219
8.437	0.188829061906664
8.448	0.188638899954066
8.459	0.187219523321861
8.47	0.187658246636621
8.481	0.188549332023085
8.492	0.187105094998215
8.503	0.187151234465722
8.514	0.188908309368526
8.525	0.18901679640669
8.536	0.189132354652397
8.547	0.189757483050381
8.558	0.190749853164316
8.569	0.188598921684713
8.58	0.188892972160133
8.591	0.188212251725399
8.602	0.1878312575292
8.613	0.188313779052413
8.624	0.187355496477176
8.635	0.189242067304393
8.646	0.188974376906223
8.657	0.189916253981182
8.668	0.188936632098493
8.679	0.188076259028668
8.69	0.188284248351316
8.701	0.188480417541981
8.712	0.187227595393037
8.723	0.187312032274949
8.734	0.188382584788274
8.745	0.188979431061913
8.756	0.188436105932296
8.767	0.18821233005938
8.778	0.188948339928868
8.789	0.187975054013842
8.8	0.187576858449082
8.811	0.187981239633879
8.822	0.185978123947425
8.833	0.186198390216442
8.844	0.1866746005433
8.855	0.185671973552394
8.866	0.185738266246093
8.877	0.187092799301401
8.888	0.188167793197543
8.899	0.190004201925431
8.91	0.189138628111149
8.921	0.188919585360098
8.932	0.18821041463961
8.943	0.188776135531288
8.954	0.189043895808322
8.965	0.187477571335307
8.976	0.187139164479327
8.987	0.188753410442626
8.998	0.187623216154814
9.009	0.187531089205498
9.02	0.188325740713127
9.031	0.188201182622584
9.042	0.188421013159237
9.053	0.187983503037558
9.064	0.187639409280609
9.075	0.188845272193052
9.086	0.188794716792267
9.097	0.187906778911355
9.108	0.188693386990195
9.119	0.189772936979369
9.13	0.18921046104803
9.141	0.187697339133673
9.152	0.187843250416848
9.163	0.18824002913039
9.174	0.188363733432459
9.185	0.188706611137303
9.196	0.18766055976419
9.207	0.186773337573145
9.218	0.188979859337452
9.229	0.188464635396721
9.24	0.186896390659751
9.251	0.187374193453252
9.262	0.189240031977592
9.273	0.188893800460738
9.284	0.189807917222149
9.295	0.187847291609817
9.306	0.187185063333044
9.317	0.187869566458784
9.328	0.18890464784832
9.339	0.188097009834215
9.35	0.187538246915787
9.361	0.188243118705361
9.372	0.189241671019568
9.383	0.18879393229803
9.394	0.18726403953406
9.405	0.18726565632428
9.416	0.188370588067267
9.427	0.187932237439699
9.438	0.189126825998329
9.449	0.188853238970485
9.46	0.188550633883452
9.471	0.189135355489283
9.482	0.187921703679774
9.493	0.18782317652274
9.504	0.187815062204182
9.515	0.189083690139475
9.526	0.18925238316158
9.537	0.188488131721509
9.548	0.188092409448449
9.559	0.188699916388811
9.57	0.187368129508784
9.581	0.188001734314827
9.592	0.186149447306857
9.603	0.187775351847475
9.614	0.187415943794791
9.625	0.189156021757756
9.636	0.188300842638986
9.647	0.189907391687694
9.658	0.189701341193212
9.669	0.190010704684676
9.68	0.188304007083299
9.691	0.188819589359403
9.702	0.187526190084738
9.713	0.188580856216612
9.724	0.188007306769899
9.735	0.188244220791656
9.746	0.189087750325569
9.757	0.18899588010722
9.768	0.189193299834915
9.779	0.18880954925624
9.79	0.189312293705529
9.801	0.188431608763988
9.812	0.187475005568631
9.823	0.189357440211065
9.834	0.18787869007393
9.845	0.18844808360683
9.856	0.18875903129314
9.867	0.188124148597371
9.878	0.187652311854509
9.889	0.188325264846563
9.9	0.187946366316756
9.911	0.190210653588019
9.922	0.189833055530188
9.933	0.188284201460484
9.944	0.189475020154745
9.955	0.1891457022264
9.966	0.189104426991413
9.977	0.189312668944883
9.988	0.189006773145127
9.999	0.187661013176412
10.01	0.188120036479473
10.021	0.189550352637996
10.032	0.188593358704006
10.043	0.189139186834644
10.054	0.189032203007662
10.065	0.188340197960785
10.076	0.189072753693332
10.087	0.188168870533691
10.098	0.188666053099914
10.109	0.18780271279149
10.12	0.188599860803451
10.131	0.188406111759134
10.142	0.188020193495847
10.153	0.187842758888126
10.164	0.188602816483138
10.175	0.188889032054905
10.186	0.188074510207114
10.197	0.188128858919082
10.208	0.188330588838543
10.219	0.188328820656824
10.23	0.188188959573101
10.241	0.188409259789109
10.252	0.188185571464162
10.263	0.188227022491871
10.274	0.187949133497686
10.285	0.18873028222214
10.296	0.18809297212938
10.307	0.186966472734816
10.318	0.18790324702515
10.329	0.187569401307321
10.34	0.187253438504426
10.351	0.187257543686942
10.362	0.187489369188761
10.373	0.187545924782493
10.384	0.18596492596843
10.395	0.186931671867506
10.406	0.188389484772923
10.417	0.189143650002538
10.428	0.189488716996197
10.439	0.187273538781932
10.45	0.188226238895013
10.461	0.187039159427227
10.472	0.187551494010858
10.483	0.188231674267096
10.494	0.187596116999608
10.505	0.187811029227126
10.516	0.187806711347968
10.527	0.187683977385357
10.538	0.187330362128026
10.549	0.187688168119641
10.56	0.188254117816593
10.571	0.188976169613001
10.582	0.189122560536243
10.593	0.187769811197366
10.604	0.188021229000797
10.615	0.187110379182523
10.626	0.188040740079791
10.637	0.187106434685612
10.648	0.187941154010055
10.659	0.188401663647273
10.67	0.18942473099531
10.681	0.188581863511379
10.692	0.187149664160896
10.703	0.187441837406674
10.714	0.188179187909542
10.725	0.187800009989601
10.736	0.188472646133071
10.747	0.18749621267195
10.758	0.188643918548298
10.769	0.187738855222738
10.78	0.188242424824464
10.791	0.188467961964153
10.802	0.188000269789429
10.813	0.189267786873439
10.824	0.188967318173813
10.835	0.188724350073236
10.846	0.188293781422847
10.857	0.188484744624062
10.868	0.187739945435992
10.879	0.186622364642893
10.89	0.187178114353553
10.901	0.18633938902238
10.912	0.186973551750452
10.923	0.18733501520949
10.934	0.187591826543834
10.945	0.188183913645882
10.956	0.18894336213923
10.967	0.189248086563332
10.978	0.18878243961169
10.989	0.188279690698725
11	0.187690544789722
11.011	0.188794725683778
11.022	0.187718804021474
11.033	0.189152180964252
11.044	0.187622487381204
11.055	0.188814007447213
11.066	0.188584168473616
11.077	0.187108801075762
11.088	0.187818465410037
11.099	0.187736244419566
11.11	0.188567689692095
11.121	0.187919896488671
11.132	0.188880397447347
11.143	0.18883942273284
11.154	0.188010534939599
11.165	0.188751608672073
11.176	0.18916207153761
11.187	0.18889937557888
11.198	0.188362008877207
11.209	0.189399457147155
11.22	0.188323657504997
11.231	0.188441283820161
11.242	0.18754936619961
11.253	0.188086073217581
11.264	0.189306732947169
11.275	0.18841937879982
11.286	0.187785847177474
11.297	0.189235961375346
11.308	0.18848797795237
11.319	0.188988352286056
11.33	0.187495375455529
11.341	0.1875861658095
11.352	0.188209475393936
11.363	0.187957324370144
11.374	0.188154433637683
11.385	0.188520876481634
11.396	0.187602643822799
11.407	0.188096276615426
11.418	0.189291081914466
11.429	0.188482671293499
11.44	0.188307783375313
11.451	0.188138929197096
11.462	0.187984208027818
11.473	0.187640978584687
11.484	0.189529054736332
11.495	0.189270504481848
11.506	0.187783146515565
11.517	0.188568575900648
11.528	0.18860109051392
11.539	0.187629458157881
11.55	0.187056126362613
11.561	0.187190577459438
11.572	0.18872368168252
11.583	0.187378500747245
11.594	0.186109101277601
11.605	0.187270256275629
11.616	0.188675331229848
11.627	0.187733548171085
11.638	0.188173484570819
11.649	0.189145311745608
11.66	0.188064245374452
11.671	0.188992168980122
11.682	0.188508897056636
11.693	0.188812795655976
11.704	0.188745904025967
11.715	0.18829524180826
11.726	0.18883456536665
11.737	0.189968484254049
11.748	0.189133448423097
11.759	0.18818828528094
11.77	0.188366976073808
11.781	0.189356556373585
11.792	0.189384747834285
11.803	0.189951696109448
11.814	0.188906275890504
11.825	0.18969350980522
11.836	0.189130103935184
11.847	0.1882515928206
11.858	0.190442108580069
11.869	0.188921261672461
11.88	0.188126408855984
11.891	0.18798746896582
11.902	0.189589544786741
11.913	0.188641296009713
11.924	0.189132452193794
11.935	0.18773666612873
11.946	0.188163998903735
11.957	0.187908952792508
11.968	0.188597268254477
11.979	0.188717561961514
11.99	0.187568349835564
12.001	0.188155926153223
12.012	0.189130001200238
12.023	0.188994306856313
12.034	0.188859318705697
12.045	0.189216622673566
12.056	0.189357491546189
12.067	0.18764989243203
12.078	0.190035146113508
12.089	0.191195018227592
12.1	0.190317411269109
12.111	0.188254114847292
12.122	0.188817030881944
12.133	0.190014751926947
12.144	0.188884015163506
12.155	0.189144283806961
12.166	0.18942433580616
12.177	0.188055241489766
12.188	0.188898040709316
12.199	0.188813146719417
12.21	0.188783877014444
12.221	0.187692719379046
12.232	0.188753218006465
12.243	0.189462321791917
12.254	0.18803368825573
12.265	0.189145771891779
12.276	0.188828355322262
12.287	0.188764497428421
12.298	0.188714303673666
12.309	0.187657390411373
12.32	0.187636744367301
12.331	0.187276614866903
12.342	0.188638470085433
12.353	0.187126963640041
12.364	0.188999888491359
12.375	0.188834380031603
12.386	0.187090304724794
12.397	0.186959317811887
12.408	0.18943605754596
12.419	0.188627446493766
12.43	0.188990036712276
12.441	0.188401816480997
12.452	0.19021075851235
12.463	0.188833951213249
12.474	0.187169123205092
12.485	0.18860147463743
12.496	0.18921567700091
12.507	0.190636787570006
12.518	0.188314630560272
12.529	0.187810442885515
12.54	0.188331851450837
12.551	0.187606197724604
12.562	0.188967434905744
12.573	0.189187952610994
12.584	0.188601555935624
12.595	0.18938372130081
12.606	0.188812893747788
12.617	0.188680701566909
12.628	0.188942307544805
12.639	0.189527658007727
12.65	0.188062305742937
12.661	0.190120905054467
12.672	0.188404600922676
12.683	0.189534703980154
12.694	0.189862301910993
12.705	0.1887774811608
12.716	0.189361113346579
12.727	0.189375060572685
12.738	0.190205041737021
12.749	0.189980045624102
12.76	0.190009199417311
12.771	0.189136348860878
12.782	0.188702002190067
12.793	0.189418951844164
12.804	0.188223712998188
12.815	0.187190914050198
12.826	0.189309210769915
12.837	0.190107414360944
12.848	0.18932445542756
12.859	0.189335056985843
12.87	0.189083231876389
12.881	0.189121233021834
12.892	0.188490283406524
12.903	0.18879047155534
12.914	0.189890227908483
12.925	0.188628048712949
12.936	0.188372590826653
12.947	0.19007128787897
12.958	0.188778334860422
12.969	0.188383458211586
12.98	0.1882972142929
12.991	0.188131827361633
13.002	0.188750208722638
13.013	0.188376074702134
13.024	0.189508822812979
13.035	0.19000201814348
13.046	0.189129208491388
13.057	0.188789472448729
13.068	0.189001214060589
13.079	0.189367544531152
13.09	0.187712266108837
13.101	0.18790119276213
13.112	0.187853389261802
13.123	0.189343614041711
13.134	0.188401881068961
13.145	0.188497399215095
13.156	0.188797387213909
13.167	0.189391956841313
13.178	0.188929361907472
13.189	0.189274510256542
13.2	0.189035200642811
13.211	0.189352430448234
13.222	0.187851797436126
13.233	0.189043543023765
13.244	0.189107527454788
13.255	0.189152433374364
13.266	0.188503679244794
13.277	0.190251900129919
13.288	0.189448405273628
13.299	0.189904013247275
13.31	0.189281964962246
13.321	0.189791813785973
13.332	0.189135849452327
13.343	0.188348780467833
13.354	0.187552087018596
13.365	0.186718295676563
13.376	0.187151265158516
13.387	0.188862972937437
13.398	0.189661799763277
13.409	0.189932931003854
13.42	0.189465717854413
13.431	0.188590123620835
13.442	0.188755816194473
13.453	0.187015722901359
13.464	0.187820476347868
13.475	0.187778175213771
13.486	0.187310775786571
13.497	0.186762728761241
13.508	0.188799483045393
13.519	0.188509043673875
13.53	0.188249577345065
13.541	0.187936385267718
13.552	0.187784763985819
13.563	0.187918217194594
13.574	0.187088231811257
13.585	0.188993287876888
13.596	0.188658686927634
13.607	0.188210406285689
13.618	0.188704705283146
13.629	0.189134360614666
13.64	0.189691193917813
13.651	0.189294108122862
13.662	0.189884815760277
13.673	0.188747847901506
13.684	0.18856908996847
13.695	0.188233812615871
13.706	0.187757208615206
13.717	0.187273027883422
13.728	0.188554541157152
13.739	0.188923473350318
13.75	0.188366185911009
13.761	0.188446309529205
13.772	0.188207706866409
13.783	0.18911709846458
13.794	0.189890530022072
13.805	0.189568682738943
13.816	0.188781331457714
13.827	0.189084620490207
13.838	0.189546850461469
13.849	0.188680087362891
13.86	0.189072429133605
13.871	0.188652012268173
13.882	0.188992325315702
13.893	0.188116970712534
13.904	0.188061352806564
13.915	0.189340472799618
13.926	0.189035292809472
13.937	0.189543870098584
13.948	0.190276393930456
13.959	0.187364128467455
13.97	0.187503562665867
13.981	0.18846490909831
13.992	0.18909868230705
14.003	0.190870383191112
14.014	0.189913567555576
14.025	0.188737429415242
14.036	0.1879455150858
14.047	0.188470159103546
14.058	0.189343939870773
14.069	0.187989912748055
14.08	0.187908901160279
14.091	0.187647187778029
14.102	0.18830091905059
14.113	0.188835684797137
14.124	0.188523055486024
14.135	0.188297638100843
14.146	0.188524434175614
14.157	0.187970419885157
14.168	0.188340589999386
14.179	0.188212832986493
14.19	0.188615646416722
14.201	0.189323977314088
14.212	0.188272216645525
14.223	0.188760375805858
14.234	0.18920190432518
14.245	0.188974979602443
14.256	0.188966201155727
14.267	0.18802870058431
14.278	0.188904235633285
14.289	0.188090970056401
14.3	0.187975548384088
14.311	0.18782082616728
14.322	0.189109945559278
14.333	0.187437996108524
14.344	0.189189281032565
14.355	0.188789988136709
14.366	0.188109791895403
14.377	0.188226498875729
14.388	0.188591641743491
14.399	0.189514015072173
14.41	0.187687576526389
14.421	0.188559445210637
14.432	0.188594918281433
14.443	0.187636076357461
14.454	0.187796995365661
14.465	0.189390868521249
14.476	0.189247775603518
14.487	0.18882956814136
14.498	0.189339665124728
14.509	0.188320742712677
14.52	0.189123837369557
14.531	0.188399893944667
14.542	0.188430441633163
14.553	0.188316783208985
14.564	0.187431657654881
14.575	0.186498070848571
14.586	0.188437828291794
14.597	0.188856404629444
14.608	0.188719159506614
14.619	0.190342212742427
14.63	0.189922466698916
14.641	0.188389241014012
14.652	0.187119763226931
14.663	0.187595206175677
14.674	0.188571457401818
14.685	0.188609464191177
14.696	0.189444270525502
14.707	0.188330141592921
14.718	0.187448286580054
14.729	0.186495686469622
14.74	0.188419580785166
14.751	0.187414102461181
14.762	0.18824909423124
14.773	0.186806313694086
14.784	0.188249207338541
14.795	0.187676801845506
14.806	0.186552122522082
14.817	0.187106721316793
14.828	0.187401354079437
14.839	0.186915227664344
14.85	0.18802477593225
14.861	0.187971302508545
14.872	0.188039921298442
14.883	0.188311395082132
14.894	0.187707940873931
14.905	0.188106377005206
14.916	0.186933460459139
14.927	0.186897877389627
14.938	0.185816068419005
14.949	0.187850516611288
14.96	0.187334625867662
14.971	0.188599685415009
14.982	0.187665932802884
14.993	0.187233684580689
15.004	0.187013159184836
15.015	0.18784508920937
15.026	0.18867778770714
15.037	0.187718951683877
15.048	0.189162251145949
15.059	0.187861262916217
15.07	0.188464967092749
15.081	0.189455941573
15.092	0.188778880515089
15.103	0.187597525365154
15.114	0.189203625840571
15.125	0.1883663385134
15.136	0.18849889212754
15.147	0.189343672263293
15.158	0.187725298806948
15.169	0.186324090157587
15.18	0.188053794734376
15.191	0.187574434675984
15.202	0.186214144286076
15.213	0.188291888466772
15.224	0.189075485151431
15.235	0.188692886575326
15.246	0.189001291872609
15.257	0.187695704161607
15.268	0.187676723841352
15.279	0.188825218141726
15.29	0.188296125624633
15.301	0.188047684813669
15.312	0.187863120165166
15.323	0.18962882563745
15.334	0.190223946601668
15.345	0.190604235214555
15.356	0.189221956460556
15.367	0.187982401905001
15.378	0.187905980724882
15.389	0.188629348764148
15.4	0.188689798895804
15.411	0.188394084485507
15.422	0.187623616762348
15.433	0.18894298413886
15.444	0.188861924395773
15.455	0.187492442840453
15.466	0.188279384250663
15.477	0.188988297993891
15.488	0.188275799264249
15.499	0.186692344936738
15.51	0.187021040711193
15.521	0.187059249313877
15.532	0.187496237941552
15.543	0.186840886409155
15.554	0.187300800453291
15.565	0.187932963052179
15.576	0.188775547165301
15.587	0.188127304092052
15.598	0.188340298074303
15.609	0.189455395549312
15.62	0.189819277069623
15.631	0.18820203513965
15.642	0.189708158072204
15.653	0.188268690169694
15.664	0.188719965647792
15.675	0.189035295275093
15.686	0.188170282299078
15.697	0.187831526573572
15.708	0.188052006200296
15.719	0.188567521855903
15.73	0.188268562271705
15.741	0.187890127456519
15.752	0.188629417488493
15.763	0.188514059818091
15.774	0.189946814266824
15.785	0.190170445228769
15.796	0.189651506881451
15.807	0.189267353419548
15.818	0.189182721081257
15.829	0.188776954024
15.84	0.188601224188256
15.851	0.187778265745691
15.862	0.189836961752044
15.873	0.189831316719777
15.884	0.189272905384441
15.895	0.187261845061413
15.906	0.187674703581136
15.917	0.188161734219532
15.928	0.187806155367615
15.939	0.187106265942337
15.95	0.187414223129789
15.961	0.188083500258177
15.972	0.189572454924747
15.983	0.18803360753968
15.994	0.18752166898206
16.005	0.186961340567683
16.016	0.187544992924108
16.027	0.188303847479364
16.038	0.187696535407133
16.049	0.188612925778921
16.06	0.188687391930524
16.071	0.189458964519759
16.082	0.189726008282541
16.093	0.187878212441404
16.104	0.187235929826323
16.115	0.189621830182407
16.126	0.189124166330177
16.137	0.189439567559129
16.148	0.18999972151645
16.159	0.187561274561086
16.17	0.188627889281658
16.181	0.188023701587054
16.192	0.189252482432415
16.203	0.189542587561849
16.214	0.188422983098689
16.225	0.18874121510543
16.236	0.189208874868485
16.247	0.187643284761008
16.258	0.186663122965231
16.269	0.188448096051604
16.28	0.189024338275662
16.291	0.188266699348293
16.302	0.187353986319898
16.313	0.18747315244146
16.324	0.188220417975896
16.335	0.188774252911745
16.346	0.18833903514401
16.357	0.18815332264571
16.368	0.18861754089062
16.379	0.188362879506225
16.39	0.189623368266626
16.401	0.189320564559171
16.412	0.189057744365108
16.423	0.189578697207472
16.434	0.188494198930223
16.445	0.189988286112224
16.456	0.189020119657332
16.467	0.189069727974715
16.478	0.188123074118812
16.489	0.189523872161207
16.5	0.189315678455481
16.511	0.188193957416187
16.522	0.189946482700023
16.533	0.190907969850264
16.544	0.189895739008926
16.555	0.190102656711546
16.566	0.190711766536988
16.577	0.191017542643464
16.588	0.188729643761615
16.599	0.188896337273002
16.61	0.189895418884316
16.621	0.189757219255961
16.632	0.19039524989534
16.643	0.190926917627825
16.654	0.190096262415731
16.665	0.190256473582669
16.676	0.191023723057275
16.687	0.19085522809594
16.698	0.190465343515985
16.709	0.189938282330356
16.72	0.189749590857824
16.731	0.189602194008203
16.742	0.190148638504755
16.753	0.18936561108167
16.764	0.189458570953367
16.775	0.188856324440896
16.786	0.189582751431481
16.797	0.190624020190514
16.808	0.188676267482571
16.819	0.189230273044086
16.83	0.189359499755587
16.841	0.189770298096406
16.852	0.18942506718581
16.863	0.189813734713248
16.874	0.18843277940618
16.885	0.188602498425341
16.896	0.189964551818939
16.907	0.188434244330784
16.918	0.189524082425799
16.929	0.188892423092305
16.94	0.189973130918591
16.951	0.188592447459102
16.962	0.188707489052306
16.973	0.189444530623125
16.984	0.189217385349779
16.995	0.188236934421465
17.006	0.189400254646888
17.017	0.18869254106517
17.028	0.189302885728658
17.039	0.188908143284153
17.05	0.188974193636204
17.061	0.189763800672688
17.072	0.189196116113948
17.083	0.18733067714761
17.094	0.188206365379625
17.105	0.187777327361164
17.116	0.189190675913654
17.127	0.190557360779653
17.138	0.191279556637671
17.149	0.191122817815099
17.16	0.189870631439183
17.171	0.190155116516901
17.182	0.189015416523715
17.193	0.18979394504703
17.204	0.189189169492485
17.215	0.18884289473226
17.226	0.18922062406287
17.237	0.191496385012745
17.248	0.191677038631925
17.259	0.189848826652708
17.27	0.188927706553249
17.281	0.190507248435028
17.292	0.190921897933281
17.303	0.189218181299225
17.314	0.188207415811578
17.325	0.189992844228162
17.336	0.190233107865089
17.347	0.187465552441951
17.358	0.187485663695191
17.369	0.18749252837105
17.38	0.18655406550745
17.391	0.187064539583255
17.402	0.187380538543924
17.413	0.187926674300691
17.424	0.187974895132261
17.435	0.187605064964366
17.446	0.188404617236962
17.457	0.189268015573407
17.468	0.188524882428459
17.479	0.187684532013084
17.49	0.189149401186667
17.501	0.189249761312295
17.512	0.189218036206954
17.523	0.188705097876073
17.534	0.190705213305161
17.545	0.189130957647677
17.556	0.187683941783315
17.567	0.188357251068387
17.578	0.18727746828485
17.589	0.189154431841969
17.6	0.188904660487658
17.611	0.18833964076814
17.622	0.188549326983346
17.633	0.188863093337789
17.644	0.188723203781654
17.655	0.189148305260229
17.666	0.188283770824937
17.677	0.188348051071614
17.688	0.188570432703229
17.699	0.188624646575623
17.71	0.18811614163989
17.721	0.18784340705292
17.732	0.187207911701462
17.743	0.18721643639224
17.754	0.189208057773491
17.765	0.189024007343852
17.776	0.188983897038649
17.787	0.189190386689716
17.798	0.18940517790071
17.809	0.189733046719813
17.82	0.189049452040271
17.831	0.189309871332537
17.842	0.189938537054369
17.853	0.188619490198753
17.864	0.188730810313678
17.875	0.189422576731079
17.886	0.189331672467303
17.897	0.188113157090016
17.908	0.189381803566268
17.919	0.188427263807549
17.93	0.188242533910385
17.941	0.187822841578065
17.952	0.18808707088202
17.963	0.187826159385948
17.974	0.187524100345483
17.985	0.187022890874953
17.996	0.188971564745474
18.007	0.188268855856456
18.018	0.188941957640645
18.029	0.187590644495594
18.04	0.188001498085381
18.051	0.188936575004601
18.062	0.188608572029374
18.073	0.189343781061051
18.084	0.189524247994831
18.095	0.18919180077002
18.106	0.188928360794283
18.117	0.189489295208228
18.128	0.187595022728661
18.139	0.188728534827269
18.15	0.188502984765512
18.161	0.188159667309788
18.172	0.189122239649346
18.183	0.188464203612591
18.194	0.189457293481111
18.205	0.189507789946143
18.216	0.189089874050552
18.227	0.188143803483675
18.238	0.188410204794646
18.249	0.188538982422216
18.26	0.189924220784846
18.271	0.188357552189262
18.282	0.188697900284555
18.293	0.188340908302245
18.304	0.189570232950042
18.315	0.188998226133364
18.326	0.189500271712939
18.337	0.19001531130242
18.348	0.189069973985894
18.359	0.189179277612946
18.37	0.188289673204286
18.381	0.189635046312843
18.392	0.189121194805931
18.403	0.186670283195681
18.414	0.186671821430338
18.425	0.187631338835978
18.436	0.18720729714916
18.447	0.186870811120401
18.458	0.187897496875756
18.469	0.187265257313865
18.48	0.188415901747041
18.491	0.188193959690692
18.502	0.189827358990267
18.513	0.18812339783357
18.524	0.188673365260236
18.535	0.188485215547746
18.546	0.189895984771481
18.557	0.190076071026912
18.568	0.188820640449376
18.579	0.189210306843929
18.59	0.189018673103161
18.601	0.188262709396049
18.612	0.186742573927169
18.623	0.188771178748851
18.634	0.188462109374567
18.645	0.187423582344562
18.656	0.188049930343676
18.667	0.18955259808774
18.678	0.188004549832905
18.689	0.188252215328529
18.7	0.186909142951176
18.711	0.188740967604245
18.722	0.188222896697728
18.733	0.189489642106993
18.744	0.188165299662695
18.755	0.187898526861823
18.766	0.187601037318473
18.777	0.187556880970356
18.788	0.188566064121244
18.799	0.18819915125522
18.81	0.188291570235668
18.821	0.188848234742419
18.832	0.189172286335436
18.843	0.190541776317977
18.854	0.188892388508714
18.865	0.189036204043131
18.876	0.18929695928282
18.887	0.188694490670876
18.898	0.189865665961539
18.909	0.18994165985413
18.92	0.189598298575688
18.931	0.190001125171334
18.942	0.188513688597685
18.953	0.189721215644131
18.964	0.188786601725636
18.975	0.189746348227974
18.986	0.188625781020583
18.997	0.189334808785482
19.008	0.18924875335644
19.019	0.189510535349036
19.03	0.188529173071916
19.041	0.189078880749039
19.052	0.188560550168774
19.063	0.187851418066155
19.074	0.187202213341433
19.085	0.188091868540909
19.096	0.188431348224095
19.107	0.187883669857532
19.118	0.188051802354642
19.129	0.188487801608841
19.14	0.187911707262261
19.151	0.190297540598541
19.162	0.189884781281811
19.173	0.189508654632645
19.184	0.189042404437151
19.195	0.188523797530508
19.206	0.187983646227724
19.217	0.188124721709001
19.228	0.188836825698947
19.239	0.188389850647467
19.25	0.188903541005722
19.261	0.190005322349052
19.272	0.189217963139241
19.283	0.189404829442242
19.294	0.187540020218245
19.305	0.188091289583781
19.316	0.189908224920549
19.327	0.188109268573398
19.338	0.187417233966363
19.349	0.187980458853565
19.36	0.186744368764291
19.371	0.187635196064771
19.382	0.187099854636069
19.393	0.187475922807381
19.404	0.187593008355995
19.415	0.188292385015404
19.426	0.188124693315804
19.437	0.188075855221235
19.448	0.188738847166911
19.459	0.188791400601465
19.47	0.188703516337595
19.481	0.188346905285672
19.492	0.188673256894887
19.503	0.18784686409805
19.514	0.187577652287737
19.525	0.189276964035258
19.536	0.189334318773119
19.547	0.188977604697302
19.558	0.188206741821317
19.569	0.188620869391631
19.58	0.189073838693134
19.591	0.188877157911098
19.602	0.188553230925254
19.613	0.187661937838128
19.624	0.188193935646454
19.635	0.18808375944439
19.646	0.18956277578264
19.657	0.18824583185185
19.668	0.188218422141137
19.679	0.189630972496334
19.69	0.189453446735998
19.701	0.188915435789408
19.712	0.187717488884398
19.723	0.187826439034066
19.734	0.188580414594733
19.745	0.188108225361472
19.756	0.189452326895305
19.767	0.18931294254442
19.778	0.189477806231291
19.789	0.188114838207058
19.8	0.187989866046749
19.811	0.188939219637839
19.822	0.188472905223516
19.833	0.18849271376275
19.844	0.189650709055223
19.855	0.18920485542169
19.866	0.189443322870673
19.877	0.187635866901668
19.888	0.18902034234854
19.899	0.187945988199659
19.91	0.187251488042002
19.921	0.188545997470006
19.932	0.188730564678937
19.943	0.18873890648929
19.954	0.189042886923873
19.965	0.187614931345928
19.976	0.187718740823757
19.987	0.188459546046559
19.998	0.188947599440079
20.009	0.189023120674247
20.02	0.189112375658059
20.031	0.189166425491471
20.042	0.190526390928905
20.053	0.188902686117036
20.064	0.189659573142303
20.075	0.18890062221955
20.086	0.189680407933744
20.097	0.188636900324068
20.108	0.186613394473907
20.119	0.187568149073183
20.13	0.186838636145251
20.141	0.188118857913315
20.152	0.187932242735337
20.163	0.189186396767558
20.174	0.188779997052497
20.185	0.189789370084766
20.196	0.188738832566104
20.207	0.188406810686593
20.218	0.189656001173952
20.229	0.189669914014839
20.24	0.189925991007804
20.251	0.188546397478257
20.262	0.189043808978211
20.273	0.188214590798694
20.284	0.188087421755078
20.295	0.188665511319139
20.306	0.188550680534047
20.317	0.188426546965416
20.328	0.189256324137554
20.339	0.188473648718528
20.35	0.188887968770771
20.361	0.189103692874459
20.372	0.189043560617496
20.383	0.188941394337188
20.394	0.189503596225093
20.405	0.187909454548485
20.416	0.188683404050777
20.427	0.18829646261364
20.438	0.188151899021721
20.449	0.18732340330419
20.46	0.188102507970694
20.471	0.187701192398612
20.482	0.187795885897125
20.493	0.188775661053521
20.504	0.189564732437793
20.515	0.18820578872353
20.526	0.188150005538585
20.537	0.188028156390704
20.548	0.188548668779653
20.559	0.188437069854056
20.57	0.189303358178621
20.581	0.18875535483718
20.592	0.189812626829679
20.603	0.18735892214951
20.614	0.187023444386526
20.625	0.188271098258523
20.636	0.188475368408274
20.647	0.18870322760838
20.658	0.189348066264389
20.669	0.188174901613103
20.68	0.188434445213814
20.691	0.188374375080746
20.702	0.18880132769585
20.713	0.188124011389966
20.724	0.187384844633597
20.735	0.188161366683224
20.746	0.188519674589153
20.757	0.188734629638525
20.768	0.188886935246654
20.779	0.18870525249819
20.79	0.189554684776104
20.801	0.188722890033075
20.812	0.188387845646307
20.823	0.189008420113368
20.834	0.188663124884614
20.845	0.188699204927031
20.856	0.188227612538375
20.867	0.187800537849679
20.878	0.188541779942358
20.889	0.188804272359225
20.9	0.189580528117042
20.911	0.188122087252993
20.922	0.188674056384962
20.933	0.189211222098671
20.944	0.18913238900191
20.955	0.188683535226346
20.966	0.18959580970318
20.977	0.188794436160298
20.988	0.188084257834447
20.999	0.1899457047986
21.01	0.190524744439954
21.021	0.188430462657017
21.032	0.186717314503118
21.043	0.188477006214154
21.054	0.189328573615357
21.065	0.189858104821705
21.076	0.188682378061883
21.087	0.18916962768083
21.098	0.188388753301966
21.109	0.189014240031608
21.12	0.189635644254262
21.131	0.190082429815065
21.142	0.189486480433061
21.153	0.18955618406087
21.164	0.1903878505935
21.175	0.18927107493728
21.186	0.189185862521784
21.197	0.188715457470656
21.208	0.188293526197833
21.219	0.189400308810496
21.23	0.188373967006643
21.241	0.188813344579609
21.252	0.187982198093504
21.263	0.187628136354914
21.274	0.188394513182472
21.285	0.187367824558819
21.296	0.188112644032029
21.307	0.189546899066578
21.318	0.189332418732395
21.329	0.188906069494625
21.34	0.188922449889539
21.351	0.188510681201436
21.362	0.188381045993426
21.373	0.187501372030335
21.384	0.189257102733807
21.395	0.189093634707288
21.406	0.189096190546892
21.417	0.188544183206992
21.428	0.188199279948283
21.439	0.188832784089334
21.45	0.188419758516551
21.461	0.188515056426902
21.472	0.18806989903256
21.483	0.188614809915685
21.494	0.188107983991084
21.505	0.187436856894823
21.516	0.188231695632452
21.527	0.188797396180729
21.538	0.18763008005714
21.549	0.186338474940311
21.56	0.186741504395708
21.571	0.187411090948682
21.582	0.188020557855837
21.593	0.187313911274257
21.604	0.187598856703621
21.615	0.189643031577252
21.626	0.189792526566003
21.637	0.190177420768337
21.648	0.18954002532657
21.659	0.189363665178795
21.67	0.188018980048517
21.681	0.187740483058543
21.692	0.187605480519194
21.703	0.188114940305514
21.714	0.187170147274701
21.725	0.186241166139637
21.736	0.187748163271221
21.747	0.187250872490138
21.758	0.187207911543106
21.769	0.188135025411768
21.78	0.188469199653127
21.791	0.188275015271271
21.802	0.186831833039195
21.813	0.186108217743121
21.824	0.188531549548429
21.835	0.187851291141231
21.846	0.187663907940958
21.857	0.186244262578843
21.868	0.186712027240266
21.879	0.187935347618098
21.89	0.188857104663151
21.901	0.189731939428942
21.912	0.188302388916608
21.923	0.190142263830334
21.934	0.189793716240554
21.945	0.188222746952959
21.956	0.188120254199547
21.967	0.187151461280877
21.978	0.187835623798675
21.989	0.186255929506092
[truncated: 1 more rows]
