# Supplementary material for: Introgression and disruption of migration routes have shaped the genetic integrity of wildebeest populations
Source: Nat Commun. 2024 Apr 12;15:2921. doi: 10.1038/s41467-024-47015-y (PMC11014984; doi:10.1038/s41467-024-47015-y)
Supplement: Supplementary file 10 — Source Data [file 41467_2024_47015_MOESM10_ESM.zip › source_data/SuppFig6.LDdecay/Black.LDdecay.txt]

Distance	r2
0.0125	0.633461348383174
0.025	0.519038483814176
0.0375	0.488207074474587
0.05	0.468004097230024
0.0625	0.450959852087768
0.075	0.443500226526146
0.0875	0.436378730763265
0.1	0.428515644848419
0.1125	0.4214785463759
0.125	0.419918389733957
0.1375	0.416756873770652
0.15	0.412150029713592
0.1625	0.408415666952077
0.175	0.40584420831435
0.1875	0.39980782476674
0.2	0.395609893378811
0.2125	0.395289293592564
0.225	0.394319016060195
0.2375	0.391336415796509
0.25	0.38908261224087
0.2625	0.387932422905596
0.275	0.385862929534378
0.2875	0.382860552908702
0.3	0.381221480855461
0.3125	0.380488754684042
0.325	0.376707279881127
0.3375	0.378140480883109
0.35	0.380248441573224
0.3625	0.376523269949946
0.375	0.376239495918048
0.3875	0.37167834599201
0.4	0.371816469738392
0.4125	0.373045826448044
0.425	0.370684813263756
0.4375	0.37067089309608
0.45	0.368705652233687
0.4625	0.369675431808316
0.475	0.369145042162048
0.4875	0.364441467602487
0.5	0.362166563367032
0.5125	0.36033561190431
0.525	0.358339987726557
0.5375	0.358561973831536
0.55	0.358749165114347
0.5625	0.354443608004373
0.575	0.351912233287419
0.5875	0.354805188876748
0.6	0.357356717007143
0.6125	0.356757150255245
0.625	0.356696651112108
0.6375	0.353308575144353
0.65	0.350859365493421
0.6625	0.349152823136618
0.675	0.349762802031295
0.6875	0.349704337095185
0.7	0.350761005745732
0.7125	0.349339380933967
0.725	0.348392578732894
0.7375	0.349887686216223
0.75	0.349421545369462
0.7625	0.349325294865479
0.775	0.348215043471881
0.7875	0.347754279214573
0.8	0.346114521767878
0.8125	0.346871513264884
0.825	0.346796469544202
0.8375	0.347581848606706
0.85	0.345738530843573
0.8625	0.342027467982295
0.875	0.34328599868154
0.8875	0.343498092433968
0.9	0.343848591635868
0.9125	0.34254779057864
0.925	0.345454429783138
0.9375	0.343706828026734
0.95	0.343515391940029
0.9625	0.343319121373986
0.975	0.341906102579906
0.9875	0.341355806900222
1	0.34075953206373
1.0125	0.340430094146419
1.025	0.342419907461555
1.0375	0.341727389334235
1.05	0.337487030597504
1.0625	0.336226613527598
1.075	0.336786701444855
1.0875	0.33604406719001
1.1	0.335798048638774
1.1125	0.336407056080857
1.125	0.336592304590103
1.1375	0.338422610611416
1.15	0.337648945730262
1.1625	0.334977008619165
1.175	0.334541708134761
1.1875	0.335518456501277
1.2	0.331676932295511
1.2125	0.332262230593322
1.225	0.331023673815607
1.2375	0.331902245164341
1.25	0.332975514247211
1.2625	0.329061168186315
1.275	0.32598504831857
1.2875	0.326011226282406
1.3	0.330526617099939
1.3125	0.327935163747413
1.325	0.326318800484702
1.3375	0.326724040646846
1.35	0.326997125847711
1.3625	0.325502444696764
1.375	0.326475429115024
1.3875	0.327848400889119
1.4	0.326619407879277
1.4125	0.326849997650837
1.425	0.327872293466721
1.4375	0.324903671562517
1.45	0.326874817716261
1.4625	0.328384839407482
1.475	0.327318663623465
1.4875	0.326120982135195
1.5	0.324716032321412
1.5125	0.32275359523225
1.525	0.324531799005147
1.5375	0.324219015255063
1.55	0.32299593164402
1.5625	0.32595781807892
1.575	0.323638925720856
1.5875	0.32297881600338
1.6	0.325578933379767
1.6125	0.325177393026014
1.625	0.323889736295706
1.6375	0.321948446644971
1.65	0.322428515308157
1.6625	0.324635463533244
1.675	0.324392453240637
1.6875	0.324703018964422
1.7	0.322822581789386
1.7125	0.323331659425869
1.725	0.32109529282422
1.7375	0.321242737084261
1.75	0.321065698237549
1.7625	0.320804451432758
1.775	0.321821733877905
1.7875	0.322145287649082
1.8	0.322879147051194
1.8125	0.320117481474048
1.825	0.322018047348619
1.8375	0.323244962139627
1.85	0.322476499530855
1.8625	0.322561136914764
1.875	0.319842676216519
1.8875	0.320514402446036
1.9	0.320684449695758
1.9125	0.316840422652847
1.925	0.316969624261458
1.9375	0.31876794019719
1.95	0.313884545925636
1.9625	0.312513347471637
1.975	0.314002627258643
1.9875	0.312784871183798
2	0.312873268053154
2.0125	0.312250470908133
2.025	0.313128915733015
2.0375	0.313057288395742
2.05	0.314925207522602
2.0625	0.316501825425548
2.075	0.314553425225633
2.0875	0.31611079805679
2.1	0.317185277503708
2.1125	0.315560441248751
2.125	0.314564129721162
2.1375	0.313398271924078
2.15	0.314806622491648
2.1625	0.315954715229248
2.175	0.31658635449127
2.1875	0.317227032308118
2.2	0.315615120231951
2.2125	0.315101568160156
2.225	0.313682138230317
2.2375	0.314255845423373
2.25	0.311011075282553
2.2625	0.309133464235929
2.275	0.311640963100363
2.2875	0.309270224868194
2.3	0.305994101781782
2.3125	0.306524686553243
2.325	0.309384426286836
2.3375	0.307727392981134
2.35	0.309670718569847
2.3625	0.309460857858431
2.375	0.308906015345149
2.3875	0.309483432777066
2.4	0.30834971071973
2.4125	0.308788087583671
2.425	0.308657582725187
2.4375	0.309388894797659
2.45	0.308488472911584
2.4625	0.310147679481863
2.475	0.309641261934003
2.4875	0.30961114228442
2.5	0.308401389186515
2.5125	0.305722717415195
2.525	0.306328385205294
2.5375	0.307229679484515
2.55	0.306583238641574
2.5625	0.30931400985348
2.575	0.308729635606957
2.5875	0.308205635248079
2.6	0.308791584424505
2.6125	0.30734777395546
2.625	0.305753585820709
2.6375	0.307416552425172
2.65	0.307498646148266
2.6625	0.304392709426124
2.675	0.303374346778996
2.6875	0.306614426151152
2.7	0.306651306913694
2.7125	0.307210608052003
2.725	0.309020330072914
2.7375	0.307333458888571
2.75	0.307577956106141
2.7625	0.307279021563673
2.775	0.307633079585515
2.7875	0.305650891092875
2.8	0.30570818596764
2.8125	0.303843597346338
2.825	0.303450585363063
2.8375	0.304388419999823
2.85	0.304297511306593
2.8625	0.306414535959371
2.875	0.302541827679095
2.8875	0.303258612815727
2.9	0.304705772678106
2.9125	0.303749863307864
2.925	0.301885928094866
2.9375	0.305969822798696
2.95	0.304253778295906
2.9625	0.302304413422652
2.975	0.302192029251891
2.9875	0.299945362785748
3	0.2979314414502
3.0125	0.299148342060592
3.025	0.300486208330305
3.0375	0.300751976360631
3.05	0.299273343897777
3.0625	0.29940596381412
3.075	0.299923734216692
3.0875	0.302218683792334
3.1	0.300520131086122
3.1125	0.299386274647455
3.125	0.29974448834741
3.1375	0.298838319980558
3.15	0.300031852647648
3.1625	0.301051050050693
3.175	0.299164591252462
3.1875	0.301324047214164
3.2	0.298384298352815
3.2125	0.299071340436041
3.225	0.299040413442726
3.2375	0.299783454554478
3.25	0.30168811881185
3.2625	0.301109547624331
3.275	0.299970190218454
3.2875	0.301598397742564
3.3	0.303152202003685
3.3125	0.304264094701931
3.325	0.301200849524913
3.3375	0.298024879778224
3.35	0.296503577991169
3.3625	0.299352200595671
3.375	0.298904492606088
3.3875	0.302324435926685
3.4	0.299441094893126
3.4125	0.300400950937705
3.425	0.299336781104076
3.4375	0.300222632560587
3.45	0.302639104192202
3.4625	0.30196060383401
3.475	0.299611477504139
3.4875	0.300357742558423
3.5	0.298986224869996
3.5125	0.298844382018571
3.525	0.297009318523845
3.5375	0.296917994907199
3.55	0.298572458961116
3.5625	0.296619510884153
3.575	0.296107957764187
3.5875	0.295695022281968
3.6	0.294806781959267
3.6125	0.297467622657182
3.625	0.295202748744354
3.6375	0.295931879714109
3.65	0.296321235635044
3.6625	0.29667131765927
3.675	0.294911686443695
3.6875	0.294429862329837
3.7	0.295815912749385
3.7125	0.293855950051809
3.725	0.294799059275317
3.7375	0.294768671442852
3.75	0.293614162427442
3.7625	0.292565396356928
3.775	0.293519190096362
3.7875	0.29168948089348
3.8	0.290682991791448
3.8125	0.290737007885786
3.825	0.290227291341697
3.8375	0.291347164996041
3.85	0.291506129880097
3.8625	0.291789345036511
3.875	0.292846430329208
3.8875	0.293411316636504
3.9	0.29250560973256
3.9125	0.2904114545635
3.925	0.288721346728162
3.9375	0.288711502081678
3.95	0.284014387452615
3.9625	0.281075663956653
3.975	0.282898471837153
3.9875	0.282639925857244
4	0.283592289430454
4.0125	0.284688467138985
4.025	0.283184940479253
4.0375	0.282597448584477
4.05	0.280930990605314
4.0625	0.281994438403408
4.075	0.281746666520186
4.0875	0.284246180686502
4.1	0.283627665832389
4.1125	0.28271960721226
4.125	0.282900313682951
4.1375	0.282815537195016
4.15	0.284837557160638
4.1625	0.283464781165221
4.175	0.280153419232223
4.1875	0.280463024808508
4.2	0.281162342327153
4.2125	0.280394518502766
4.225	0.280892529908832
4.2375	0.282701109809421
4.25	0.281179383745618
4.2625	0.282028523226875
4.275	0.283572831750437
4.2875	0.283519196111213
4.3	0.284888200216002
4.3125	0.2841736171795
4.325	0.284392818447419
4.3375	0.284054642275403
4.35	0.285014631634338
4.3625	0.285512767113374
4.375	0.286367409279053
4.3875	0.285329319801736
4.4	0.284570042979461
4.4125	0.284434359607817
4.425	0.28622160985194
4.4375	0.287757895033667
4.45	0.284225748479101
4.4625	0.28421767764316
4.475	0.283989312153043
4.4875	0.286162888118305
4.5	0.28555105960299
4.5125	0.284550265374899
4.525	0.2822305817035
4.5375	0.281773625088535
4.55	0.281230338696537
4.5625	0.281521037316609
4.575	0.281371537639803
4.5875	0.280506411495927
4.6	0.280264793855318
4.6125	0.280208246949226
4.625	0.281938808429407
4.6375	0.283044826146934
4.65	0.282090132854521
4.6625	0.282825983100508
4.675	0.280385681843077
4.6875	0.281019805079778
4.7	0.283620387106606
4.7125	0.283953730614011
4.725	0.281331807873202
4.7375	0.280659614631794
4.75	0.279161658735326
4.7625	0.280144240374925
4.775	0.279853994107315
4.7875	0.279261371685281
4.8	0.278868250916041
4.8125	0.27712379526005
4.825	0.279383347860533
4.8375	0.277709224641864
4.85	0.278194763776897
4.8625	0.274578645570741
4.875	0.274856072726558
4.8875	0.273029440832067
4.9	0.274249536806769
4.9125	0.274055304365686
4.925	0.275217667076398
4.9375	0.272688416447214
4.95	0.273159544833421
4.9625	0.27422968053305
4.975	0.27239611476262
4.9875	0.271114318287394
5	0.269949558408068
5.0125	0.271964302882644
5.025	0.271795542290387
5.0375	0.272978032049434
5.05	0.270360773011642
5.0625	0.274201127070405
5.075	0.269623694779306
5.0875	0.26860459981149
5.1	0.268280496539318
5.1125	0.271530497701597
5.125	0.271655870389163
5.1375	0.272227295307386
5.15	0.270524605167217
5.1625	0.269472946498805
5.175	0.270967054612511
5.1875	0.272832963547358
5.2	0.270504878492219
5.2125	0.270416170604996
5.225	0.26926291934002
5.2375	0.270730524182772
5.25	0.270055697108615
5.2625	0.271665244460802
5.275	0.269256101990139
5.2875	0.270275435571898
5.3	0.27409842875049
5.3125	0.272875790737919
5.325	0.271450680962847
5.3375	0.271909410731166
5.35	0.272321922997289
5.3625	0.271524868335665
5.375	0.269681090847912
5.3875	0.272448819376103
5.4	0.271273907707268
5.4125	0.269515260118187
5.425	0.272447997135965
5.4375	0.272506994423348
5.45	0.275070291168095
5.4625	0.272883998359458
5.475	0.272225595036938
5.4875	0.271773695021945
5.5	0.273576093547064
5.5125	0.273404634619655
5.525	0.26987275354594
5.5375	0.269392201216849
5.55	0.268487503118589
5.5625	0.267204435778337
5.575	0.270346698999569
5.5875	0.26983444152946
5.6	0.268291897346191
5.6125	0.26821601279835
5.625	0.266568264938982
5.6375	0.268533167490828
5.65	0.268789206733603
5.6625	0.270709695326104
5.675	0.268438843483684
5.6875	0.266479487975963
5.7	0.269184294420775
5.7125	0.26508913661349
5.725	0.267706121814856
5.7375	0.268379978849593
5.75	0.267136159054366
5.7625	0.270731596469356
5.775	0.268695092468137
5.7875	0.270942486746412
5.8	0.270427969065379
5.8125	0.27242447736422
5.825	0.270607795829191
5.8375	0.269825041273707
5.85	0.266923910142517
5.8625	0.265873477905451
5.875	0.267007373733563
5.8875	0.269585112698502
5.9	0.270522419195542
5.9125	0.271911794136071
5.925	0.270561145824053
5.9375	0.270298098496667
5.95	0.271096434812828
5.9625	0.268657920532426
5.975	0.266208343886467
5.9875	0.268572170064985
6	0.266970669541754
6.0125	0.26601144484459
6.025	0.266228770047703
6.0375	0.265745748638797
6.05	0.26611993438776
6.0625	0.265546077246885
6.075	0.264455757403442
6.0875	0.265768998870636
6.1	0.267001208601187
6.1125	0.26733383893391
6.125	0.265421504277705
6.1375	0.265190320421002
6.15	0.263669429339974
6.1625	0.26343324261428
6.175	0.26289352664097
6.1875	0.262915221375548
6.2	0.262815610823424
6.2125	0.263527441703765
6.225	0.263386628850421
6.2375	0.263868872948581
6.25	0.26289903415927
6.2625	0.261713284576577
6.275	0.261931308572838
6.2875	0.259198063906722
6.3	0.260213253359674
6.3125	0.257869846124539
6.325	0.259894234945713
6.3375	0.25914494159828
6.35	0.257248943655714
6.3625	0.258401811009074
6.375	0.258769246997895
6.3875	0.259245745771102
6.4	0.257577346984128
6.4125	0.25894340024284
6.425	0.260313095160849
6.4375	0.260839172761219
6.45	0.261065974272955
6.4625	0.260224789003843
6.475	0.260011115660268
6.4875	0.261501371244056
6.5	0.262580383864013
6.5125	0.262253123135361
6.525	0.264805409986045
6.5375	0.263424004013487
6.55	0.261776312919194
6.5625	0.262744391912772
6.575	0.260000635812803
6.5875	0.259345992235967
6.6	0.260192108997464
6.6125	0.257740318877556
6.625	0.260983397795966
6.6375	0.261029699660116
6.65	0.262380937266265
6.6625	0.262272459832762
6.675	0.260393778805578
6.6875	0.261245270735849
6.7	0.26238415398461
6.7125	0.258543045861096
6.725	0.259111606775087
6.7375	0.2583703616291
6.75	0.258454969922747
6.7625	0.256507701871421
6.775	0.257103669843845
6.7875	0.25640258334081
6.8	0.255214116274632
6.8125	0.253759788407317
6.825	0.252252074429188
6.8375	0.254308469738173
6.85	0.256363820442931
6.8625	0.257374487926103
6.875	0.256509072052521
6.8875	0.25705855365474
6.9	0.255421734465608
6.9125	0.254899890225328
6.925	0.255047705565799
6.9375	0.255077976068278
6.95	0.253738980095494
6.9625	0.25429237869343
6.975	0.255841799169154
6.9875	0.256349111610459
7	0.253853071196153
7.0125	0.255535332009848
7.025	0.257068491814921
7.0375	0.257361763044757
7.05	0.256635721486304
7.0625	0.256886471365509
7.075	0.256132194350287
7.0875	0.254199892262984
7.1	0.257521520456247
7.1125	0.260092383773561
7.125	0.257276071288369
7.1375	0.255840776516799
7.15	0.257838024469967
7.1625	0.257834008133561
7.175	0.255310792212732
7.1875	0.256327841168377
7.2	0.255021660196132
7.2125	0.254978590691963
7.225	0.25391450983333
7.2375	0.254620499049692
7.25	0.254486220564481
7.2625	0.255748660295124
7.275	0.255418141341231
7.2875	0.25540571173101
7.3	0.255790972366188
7.3125	0.255184569740825
7.325	0.253601016506062
7.3375	0.254093786018546
7.35	0.25200926161883
7.3625	0.250293249810122
7.375	0.251858472263369
7.3875	0.251566161419343
7.4	0.249665541351134
7.4125	0.25143972520903
7.425	0.251805182760092
7.4375	0.254886579942961
7.45	0.255325923912408
7.4625	0.255096979307794
7.475	0.254057406759436
7.4875	0.25432245374519
7.5	0.253722504895016
7.5125	0.252546685146906
7.525	0.254084299457061
7.5375	0.252047379196741
7.55	0.253996576861117
7.5625	0.253306254297397
7.575	0.254716354887801
7.5875	0.253978119545087
7.6	0.253688986313362
7.6125	0.254585001802926
7.625	0.25395182611085
7.6375	0.256385091335847
7.65	0.257952924924494
7.6625	0.257078293008171
7.675	0.256609055619166
7.6875	0.254841456119695
7.7	0.255239785179587
7.7125	0.254050941517951
7.725	0.251750758492688
7.7375	0.252621938072474
7.75	0.248106017195661
7.7625	0.248478852560911
7.775	0.248105232801038
7.7875	0.250164084688277
7.8	0.250006899901628
7.8125	0.250865675000735
7.825	0.24956328909232
7.8375	0.249148775705534
7.85	0.24984182549458
7.8625	0.249297345581916
7.875	0.249617973940039
7.8875	0.249515762590406
7.9	0.246633597875723
7.9125	0.246000913005392
7.925	0.248113700927782
7.9375	0.249201564649052
7.95	0.248912052857857
7.9625	0.247510061207779
7.975	0.248106920815779
7.9875	0.248528494636061
8	0.24972895641054
8.0125	0.249964470486889
8.025	0.249220428298712
8.0375	0.248290099810326
8.05	0.248101686035396
8.0625	0.248009920362565
8.075	0.248839076870087
8.0875	0.250982045749492
8.1	0.2482723023512
8.1125	0.247139128812405
8.125	0.247439030387505
8.1375	0.24915647316694
8.15	0.249150021582054
8.1625	0.246887946931075
8.175	0.246275977004091
8.1875	0.247290360741081
8.2	0.247204978645613
8.2125	0.249985658615581
8.225	0.249098644325839
8.2375	0.24898600356546
8.25	0.249345310329093
8.2625	0.248905416814317
8.275	0.250781434371149
8.2875	0.250223110746536
8.3	0.248087750362424
8.3125	0.247030720386874
8.325	0.246827733605076
8.3375	0.247009691190888
8.35	0.24815177891255
8.3625	0.249623920186956
8.375	0.25055645034871
8.3875	0.24638160810248
8.4	0.246698268632708
8.4125	0.245916681130979
8.425	0.246718059070144
8.4375	0.248294006773329
8.45	0.250763596702146
8.4625	0.249650965352092
8.475	0.247439116924825
8.4875	0.247795993176543
8.5	0.247679688089627
8.5125	0.249286466311959
8.525	0.249653508322833
8.5375	0.247125022959635
8.55	0.24631528424076
8.5625	0.24780644875287
8.575	0.248815923016507
8.5875	0.247256776890448
8.6	0.24570864367267
8.6125	0.245631988609492
8.625	0.247415012348549
8.6375	0.247454396002396
8.65	0.245111274328094
8.6625	0.246315298894867
8.675	0.245107135619445
8.6875	0.244010810446421
8.7	0.244876990346067
8.7125	0.244557866583591
8.725	0.246811345950546
8.7375	0.245501271964636
8.75	0.247026398326095
8.7625	0.246065996206092
8.775	0.244613864782549
8.7875	0.243688489317869
8.8	0.243273334450438
8.8125	0.243925968432366
8.825	0.244561014980595
8.8375	0.244751861026191
8.85	0.245433758702207
8.8625	0.247609107884779
8.875	0.245275659576786
8.8875	0.246941197245752
8.9	0.247268690565533
8.9125	0.247111086745299
8.925	0.245579689395151
8.9375	0.24524340660177
8.95	0.245918076005629
8.9625	0.247048042513585
8.975	0.245854737195527
8.9875	0.246263011895635
9	0.24705071014226
9.0125	0.244454658060615
9.025	0.244811738256403
9.0375	0.246164478562124
9.05	0.243949590694668
9.0625	0.243618181141137
9.075	0.243432444878656
9.0875	0.242500927426446
9.1	0.241927279194982
9.1125	0.241163652790939
9.125	0.242525200768605
9.1375	0.242939472080322
9.15	0.243047930738099
9.1625	0.24384415496449
9.175	0.240558562706285
9.1875	0.241393345329997
9.2	0.242865186415554
9.2125	0.240721113176633
9.225	0.239703138768937
9.2375	0.241536965487731
9.25	0.238845608157415
9.2625	0.239245992135691
9.275	0.239153869657801
9.2875	0.236956944026286
9.3	0.237086657638459
9.3125	0.237068120679601
9.325	0.239288620627662
9.3375	0.241700184917362
9.35	0.241570381314776
9.3625	0.241076118345465
9.375	0.240362250706774
9.3875	0.239431948516037
9.4	0.23821586616162
9.4125	0.237798412905181
9.425	0.238693607607456
9.4375	0.237246695116366
9.45	0.237525005927142
9.4625	0.23709285850667
9.475	0.237623101462217
9.4875	0.239143850542863
9.5	0.238978428763644
9.5125	0.236819757785548
9.525	0.237952514915502
9.5375	0.237618444629528
9.55	0.2389284540489
9.5625	0.238447882969758
9.575	0.23829913665115
9.5875	0.23830674845967
9.6	0.235737051242643
9.6125	0.236178414722179
9.625	0.234313118020632
9.6375	0.235894067041988
9.65	0.234446620874317
9.6625	0.236958582405628
9.675	0.235990195640591
9.6875	0.235266204701738
9.7	0.235045095391833
9.7125	0.235663352502321
9.725	0.235778624577003
9.7375	0.235388530078355
9.75	0.235506292481238
9.7625	0.234682752901295
9.775	0.237835121132363
9.7875	0.236942608102651
9.8	0.235593845110837
9.8125	0.235941146958422
9.825	0.236633534109104
9.8375	0.234639424309596
9.85	0.233146919893404
9.8625	0.232434925094247
9.875	0.23309892120089
9.8875	0.233476656454141
9.9	0.234918532115452
9.9125	0.233867396769048
9.925	0.235136093993904
9.9375	0.234572112193836
9.95	0.236283208867008
9.9625	0.237568380371386
9.975	0.237294368329881
9.9875	0.235305905341429
10	0.236126934021857
10.0125	0.235212063692686
10.025	0.2335645856219
10.0375	0.232962941534208
10.05	0.232988148136087
10.0625	0.234289427925747
10.075	0.236787572446174
10.0875	0.235014725528008
10.1	0.237147273129509
10.1125	0.2362402247629
10.125	0.237593083899552
10.1375	0.237819175820228
10.15	0.236619842063416
10.1625	0.235621359461265
10.175	0.23780722731199
10.1875	0.23689046237756
10.2	0.23637872389005
10.2125	0.235685292085742
10.225	0.235798935227618
10.2375	0.234749630608849
10.25	0.235152231556189
10.2625	0.239651568504581
10.275	0.238396551683635
10.2875	0.23756979531862
10.3	0.237874393060087
10.3125	0.234605762549271
10.325	0.232532832904151
10.3375	0.232836433694434
10.35	0.233849355003107
10.3625	0.231795256859355
10.375	0.232624675062234
10.3875	0.235012544874762
10.4	0.235431415881858
10.4125	0.236411006605894
10.425	0.235811942469573
10.4375	0.237144829092369
10.45	0.234003379035857
10.4625	0.230390379957986
10.475	0.23258355087601
10.4875	0.231761895283616
10.5	0.230831445531143
10.5125	0.2334011397859
10.525	0.230563495363118
10.5375	0.230042047317577
10.55	0.230942071580637
10.5625	0.234050925460129
10.575	0.234318223265303
10.5875	0.233201765772455
10.6	0.232852627888819
10.6125	0.232386682658191
10.625	0.2317674648819
10.6375	0.233019747768053
10.65	0.232123303258526
10.6625	0.236151419732685
10.675	0.234202763676008
10.6875	0.232744786854302
10.7	0.232310851598269
10.7125	0.230298618451832
10.725	0.231391918258614
10.7375	0.231691154453912
10.75	0.23038533248555
10.7625	0.232827727056977
10.775	0.23271867667805
10.7875	0.233104144062765
10.8	0.232249784387836
10.8125	0.231031429415724
10.825	0.22948593165698
10.8375	0.230752346649398
10.85	0.229772900489135
10.8625	0.23131633637915
10.875	0.232041040415433
10.8875	0.236841366358288
10.9	0.235891315213169
10.9125	0.234582791919504
10.925	0.231921566067939
10.9375	0.23476275581209
10.95	0.235269399382528
10.9625	0.235755458686671
10.975	0.23181509717178
10.9875	0.2302108557722
11	0.229632307717612
11.0125	0.232452218911196
11.025	0.234282441961212
11.0375	0.235097566327214
11.05	0.232751718200663
11.0625	0.232816615304311
11.075	0.231993648229327
11.0875	0.234136372753945
11.1	0.23248899380895
11.1125	0.230819597778856
11.125	0.233020525089504
11.1375	0.23256853478965
11.15	0.23607591309551
11.1625	0.235499986536104
11.175	0.236461090927334
11.1875	0.234192661882892
11.2	0.233339555568083
11.2125	0.233556192059566
11.225	0.234871846491781
11.2375	0.23477829028817
11.25	0.234233454793114
11.2625	0.235041129328137
11.275	0.233841039819511
11.2875	0.233810692220924
11.3	0.23303179010967
11.3125	0.232285428488355
11.325	0.23266883803062
11.3375	0.231336089145558
11.35	0.231051352814107
11.3625	0.231861884929215
11.375	0.233631507507489
11.3875	0.232719585936241
11.4	0.23149341448532
11.4125	0.232459231672411
11.425	0.23144702004846
11.4375	0.230396388664844
11.45	0.229959504216009
11.4625	0.229469931379264
11.475	0.228655111651495
11.4875	0.228147003135967
11.5	0.225987750547465
11.5125	0.229026251264195
11.525	0.228741592410241
11.5375	0.229481156434975
11.55	0.229894473967052
11.5625	0.229756626468755
11.575	0.228965492768801
11.5875	0.229516679139858
11.6	0.227358391576348
11.6125	0.228685403843112
11.625	0.227276633110088
11.6375	0.226515571219051
11.65	0.226998690755665
11.6625	0.226760019032651
11.675	0.229028135470429
11.6875	0.229306604932899
11.7	0.229425068993575
11.7125	0.225382634418363
11.725	0.228604032067362
11.7375	0.228682962589848
11.75	0.230008639373128
11.7625	0.228455233464155
11.775	0.230277193760482
11.7875	0.230007413792351
11.8	0.228071879630607
11.8125	0.230512386724738
11.825	0.231111343499201
11.8375	0.230550119463927
11.85	0.230481343868663
11.8625	0.230632717743632
11.875	0.23156799631318
11.8875	0.232270034823902
11.9	0.230610682599998
11.9125	0.229614783439228
11.925	0.230367257363913
11.9375	0.22997602401345
11.95	0.230501313332707
11.9625	0.231643827467272
11.975	0.230104329576852
11.9875	0.229350688050804
12	0.229561007786561
12.0125	0.228962558199209
12.025	0.230062767390626
12.0375	0.230057746069734
12.05	0.23262270330805
12.0625	0.234808155372802
12.075	0.234217848150423
12.0875	0.232068296361407
12.1	0.230667254032173
12.1125	0.230072282800426
12.125	0.22930302621138
12.1375	0.23060886790372
12.15	0.231381317562288
12.1625	0.230750709171387
12.175	0.231380003272588
12.1875	0.23170405056768
12.2	0.230844078659819
12.2125	0.23081728077663
12.225	0.229123761034257
12.2375	0.22694585146695
12.25	0.229074983361437
12.2625	0.228724849131915
12.275	0.228749459668325
12.2875	0.230260226843117
12.3	0.231411216045105
12.3125	0.229761602329411
12.325	0.228217347322102
12.3375	0.231978006746507
12.35	0.23231536092641
12.3625	0.23432788996335
12.375	0.231448721878294
12.3875	0.230089377585614
12.4	0.230197705545748
12.4125	0.226445753792232
12.425	0.228074095474535
12.4375	0.229505961193423
12.45	0.227701847501144
12.4625	0.227239928864303
12.475	0.227851709320481
12.4875	0.228114757224963
12.5	0.228164358034747
12.5125	0.228314355242426
12.525	0.22640450690108
12.5375	0.225369952381191
12.55	0.224656188570457
12.5625	0.225285609468824
12.575	0.227410795674388
12.5875	0.226749740223356
12.6	0.228332474257887
12.6125	0.228437950982177
12.625	0.227519054531478
12.6375	0.225920257803337
12.65	0.227313312993124
12.6625	0.229039857747867
12.675	0.230359589814613
12.6875	0.232007818384399
12.7	0.230368308705342
12.7125	0.230305313482965
12.725	0.229385493243797
12.7375	0.228543627784106
12.75	0.22829978643394
12.7625	0.226700046256383
12.775	0.227868832991049
12.7875	0.227168680408825
12.8	0.227799806741117
12.8125	0.226948082214995
12.825	0.226869025979526
12.8375	0.227007210298825
12.85	0.229531770365275
12.8625	0.229848697628861
12.875	0.227880325866176
12.8875	0.228396928304929
12.9	0.229382346165645
12.9125	0.229631735537707
12.925	0.228800652351624
12.9375	0.228357519411542
12.95	0.229229482425484
12.9625	0.232211462497227
12.975	0.231281465643354
12.9875	0.232435046076032
13	0.233089741531862
13.0125	0.233037860361517
13.025	0.234090821025179
13.0375	0.232738587973539
13.05	0.230640778762427
13.0625	0.232005087610631
13.075	0.231245773690727
13.0875	0.229752216599673
13.1	0.229274122661137
13.1125	0.229020838041704
13.125	0.230656943809587
13.1375	0.226757252028767
13.15	0.227954683549627
13.1625	0.226233513521206
13.175	0.227189205232485
13.1875	0.226541401568878
13.2	0.226054251292896
13.2125	0.225361118609292
13.225	0.227100278726769
13.2375	0.227053821268081
13.25	0.226210525115174
13.2625	0.225673799788942
13.275	0.225989420386173
13.2875	0.227124430086548
13.3	0.225126574706678
13.3125	0.224784865799705
13.325	0.224699619071543
13.3375	0.226230913451232
13.35	0.223791671846222
13.3625	0.224783999195143
13.375	0.223562688648563
13.3875	0.222271581228279
13.4	0.223817991394028
13.4125	0.225818963363857
13.425	0.225710662657903
13.4375	0.226312363082195
13.45	0.228372143505326
13.4625	0.226818612097462
13.475	0.228593602113401
13.4875	0.225839926642856
13.5	0.226498399635152
13.5125	0.226028840202545
13.525	0.225658048776979
13.5375	0.221351160724824
13.55	0.221215022058616
13.5625	0.221328948241944
13.575	0.222410696273781
13.5875	0.223920714101114
13.6	0.221977908235675
13.6125	0.221718723589942
13.625	0.224671931496244
13.6375	0.224996440686253
13.65	0.223012134242055
13.6625	0.222909098031209
13.675	0.223885749768935
13.6875	0.222038141204805
13.7	0.223098289216031
13.7125	0.225868382322606
13.725	0.225159345712548
13.7375	0.227071001482949
13.75	0.2273480304448
13.7625	0.226584130810209
13.775	0.226350997767582
13.7875	0.226326117857128
13.8	0.223862957945869
13.8125	0.224513505911443
13.825	0.223453572683821
13.8375	0.223607554295224
13.85	0.221509259838368
13.8625	0.223314801678914
13.875	0.222403723427849
13.8875	0.222460550550113
13.9	0.222650824951306
13.9125	0.223366666846618
13.925	0.224988172152756
13.9375	0.223963932464684
13.95	0.225841007612042
13.9625	0.224677487766207
13.975	0.223891990938384
13.9875	0.224095056907922
14	0.223068940566901
14.0125	0.220970315270326
14.025	0.221522234363164
14.0375	0.221219316107202
14.05	0.220762431706013
14.0625	0.224152953600702
14.075	0.222489193396861
14.0875	0.221614846875694
14.1	0.221611186199878
14.1125	0.22460196883342
14.125	0.222196297422457
14.1375	0.223246951695007
14.15	0.22292154013879
14.1625	0.221780715823376
14.175	0.225325535269251
14.1875	0.225171025494355
14.2	0.223465339471014
14.2125	0.223030486317273
14.225	0.221039522129789
14.2375	0.221872273389108
14.25	0.220045304536533
14.2625	0.221281282730452
14.275	0.222092706296229
14.2875	0.219592217632855
14.3	0.21889640303305
14.3125	0.222216552135242
14.325	0.223960671894649
14.3375	0.221274791370093
14.35	0.221732555246508
14.3625	0.221479521769443
14.375	0.222393374435067
14.3875	0.222519449494467
14.4	0.222380311170197
14.4125	0.224159732459738
14.425	0.225774210870325
14.4375	0.224561460451665
14.45	0.226920226776327
14.4625	0.226458079079733
14.475	0.227329618861402
14.4875	0.226568012884104
14.5	0.225513673406535
14.5125	0.22597800831359
14.525	0.226510659489831
14.5375	0.226142850477744
14.55	0.225048492223573
14.5625	0.226281046211084
14.575	0.225363853713001
14.5875	0.224657229308452
14.6	0.225054301742602
14.6125	0.225484497383899
14.625	0.223541661924423
14.6375	0.223457741043339
14.65	0.225031843503757
14.6625	0.225644439297103
14.675	0.22465408411053
14.6875	0.226258337334146
14.7	0.221944650505474
14.7125	0.223387715846727
14.725	0.223795494910274
14.7375	0.226467774286251
14.75	0.224685789699368
14.7625	0.226412442355371
14.775	0.226386781946361
14.7875	0.225843755683378
14.8	0.226194812466551
14.8125	0.226188566226905
14.825	0.22587435392659
14.8375	0.225324041975205
14.85	0.22602714268191
14.8625	0.226154664331879
14.875	0.226005905309802
14.8875	0.225082894656874
14.9	0.225486085978241
14.9125	0.225698012762807
14.925	0.22501624051458
14.9375	0.224214292246273
14.95	0.223165161510848
14.9625	0.222714161698794
14.975	0.221784757194283
14.9875	0.221613624284891
15	0.223396454197073
15.0125	0.221385532875515
15.025	0.221915748705004
15.0375	0.2236815074331
15.05	0.225060508450239
15.0625	0.223469501350342
15.075	0.223225412350001
15.0875	0.223395338170047
15.1	0.224887091349692
15.1125	0.225182068819136
15.125	0.226697768706713
15.1375	0.22847181491216
15.15	0.226121419163852
15.1625	0.226197377729188
15.175	0.224412469220321
15.1875	0.222837676870531
15.2	0.221253445463155
15.2125	0.219753031994696
15.225	0.220113861619301
15.2375	0.220733712475964
15.25	0.2199830945826
15.2625	0.221406687922519
15.275	0.22157106063677
15.2875	0.224184208161532
15.3	0.222038192329673
15.3125	0.224402222043195
15.325	0.222798447567719
15.3375	0.221592002060443
15.35	0.219664628489007
15.3625	0.217865395663676
15.375	0.219215319470766
15.3875	0.219800658086974
15.4	0.221928249837816
15.4125	0.222631897499398
15.425	0.222837594007387
15.4375	0.222374025693009
15.45	0.222070597695308
15.4625	0.224348607166313
15.475	0.219833414322825
15.4875	0.2210899442661
15.5	0.220993919806834
15.5125	0.224217210539322
15.525	0.224900339423126
15.5375	0.225623808535729
15.55	0.225122169486075
15.5625	0.224359824314995
15.575	0.222562798575634
15.5875	0.221476028314583
15.6	0.225061898074395
15.6125	0.222788862640794
15.625	0.222386561086309
15.6375	0.221456580244014
15.65	0.221491722832846
15.6625	0.220500328518565
15.675	0.219960242992894
15.6875	0.219113517751382
15.7	0.218229295313501
15.7125	0.220063023586228
15.725	0.22018068496581
15.7375	0.220683360081859
15.75	0.221869935236754
15.7625	0.222660070292502
15.775	0.223684270349898
15.7875	0.222839156056768
15.8	0.221280883141185
15.8125	0.221017861515603
15.825	0.220127049884731
15.8375	0.222229522998827
15.85	0.222239946705369
15.8625	0.222755097876013
15.875	0.22436401964658
15.8875	0.225634590613753
15.9	0.224017606655547
15.9125	0.224657425929851
15.925	0.223302274238791
15.9375	0.223173867468224
15.95	0.223231971154047
15.9625	0.220964816351696
15.975	0.2207324334955
15.9875	0.222444626309024
16	0.22356670623363
16.0125	0.225141531143143
16.025	0.223980642366904
16.0375	0.222519901531731
16.05	0.225535801988351
16.0625	0.226882065638273
16.075	0.226158166899398
16.0875	0.226150325740801
16.1	0.225763827986541
16.1125	0.226170266532121
16.125	0.22755242349901
16.1375	0.226997287048048
16.15	0.225484065735458
16.1625	0.222941610336472
16.175	0.223520836378916
16.1875	0.223393594327946
16.2	0.2240809250949
16.2125	0.226460851789372
16.225	0.228302249838339
16.2375	0.225211724580133
16.25	0.223466606434629
16.2625	0.225408525982635
16.275	0.226290970495239
16.2875	0.226220699408075
16.3	0.226416963620412
16.3125	0.225961959617718
16.325	0.226949600484631
16.3375	0.224981319269166
16.35	0.223551608401451
16.3625	0.223658401696042
16.375	0.224194672610493
16.3875	0.224199219458861
16.4	0.223737272585843
16.4125	0.224432425753521
16.425	0.225731123398933
16.4375	0.226782044462199
16.45	0.226321909639261
16.4625	0.228108351646992
16.475	0.227118747403539
16.4875	0.228495086378466
16.5	0.22577073373119
16.5125	0.227783700068683
16.525	0.229271418751944
16.5375	0.230268861336345
16.55	0.231377751344883
16.5625	0.229387830312728
16.575	0.225628458875954
16.5875	0.224440821657771
16.6	0.227126507300209
16.6125	0.228397914905877
16.625	0.228597098035451
16.6375	0.226864298145842
16.65	0.224379845669101
16.6625	0.224345427842421
16.675	0.226452660648105
16.6875	0.225691151613408
16.7	0.226953376105927
16.7125	0.226558136014289
16.725	0.225583547878085
16.7375	0.226593236148137
16.75	0.225625401648924
16.7625	0.224666584639916
16.775	0.222803009401668
16.7875	0.220039883535741
16.8	0.219931301593953
16.8125	0.22340524452607
16.825	0.225435004175557
16.8375	0.224274204407284
16.85	0.225336537084072
16.8625	0.225200234688573
16.875	0.227494933484822
16.8875	0.226077137193304
16.9	0.223667487551744
16.9125	0.225448002055734
16.925	0.226245691293982
16.9375	0.225825720217315
16.95	0.224007901023536
16.9625	0.222867146592532
16.975	0.224160325362657
16.9875	0.223182870934542
17	0.223820526952269
17.0125	0.225271375304315
17.025	0.225941067905487
17.0375	0.223965837929528
17.05	0.222468383028973
17.0625	0.22266524393329
17.075	0.223745742540017
17.0875	0.223866254134585
17.1	0.223167244161162
17.1125	0.226306281012624
17.125	0.226083198920457
17.1375	0.227537914677021
17.15	0.224470413963122
17.1625	0.223029662923648
17.175	0.221847556531491
17.1875	0.221823677147628
17.2	0.223830172327118
17.2125	0.225578843817793
17.225	0.226937467856322
17.2375	0.227256116680276
17.25	0.227112106601098
17.2625	0.227473017227758
17.275	0.227338335853379
17.2875	0.224871597749141
17.3	0.227329076855645
17.3125	0.226898194794974
17.325	0.225597288488751
17.3375	0.225724351795378
17.35	0.224272391759194
17.3625	0.225100987227805
17.375	0.226850642756425
17.3875	0.224127166771661
17.4	0.224950354938493
17.4125	0.224437942177069
17.425	0.222808966657767
17.4375	0.225214956120364
17.45	0.223925541117052
17.4625	0.22481927662569
17.475	0.226056812647535
17.4875	0.225476102194719
17.5	0.22247413905752
17.5125	0.222356713413941
17.525	0.223032904498981
17.5375	0.221148895385615
17.55	0.221431199322294
17.5625	0.22222150905679
17.575	0.220443451281445
17.5875	0.221744695485607
17.6	0.222254319508639
17.6125	0.223566344852061
17.625	0.222225614487374
17.6375	0.221484540851018
17.65	0.221931993848823
17.6625	0.223112625185178
17.675	0.221523283980052
17.6875	0.22304105834377
17.7	0.221875158267939
17.7125	0.222184507993078
17.725	0.222675535148017
17.7375	0.224308783051896
17.75	0.224107518941101
17.7625	0.226139802056668
17.775	0.228191352908862
17.7875	0.224747788689853
17.8	0.223153216090911
17.8125	0.222950709941005
17.825	0.223789471163135
17.8375	0.223170748813739
17.85	0.224329831093593
17.8625	0.222933144879741
17.875	0.225647693326075
17.8875	0.225365837949577
17.9	0.224515640132274
17.9125	0.227164549242289
17.925	0.228240003154213
17.9375	0.227231840917757
17.95	0.225081257121838
17.9625	0.225001779552499
17.975	0.22424401431772
17.9875	0.225071039093718
18	0.224564445923153
18.0125	0.223466426742891
18.025	0.225194653424024
18.0375	0.223636558974883
18.05	0.224733248409302
18.0625	0.222283590922412
18.075	0.221095207405109
18.0875	0.222493373109185
18.1	0.222519322548395
18.1125	0.222499872542952
18.125	0.220682124719488
18.1375	0.22153896167004
18.15	0.221465622691755
18.1625	0.223494841713028
18.175	0.224017250133704
18.1875	0.223735858106109
18.2	0.222793995291117
18.2125	0.220503372569573
18.225	0.221647409526783
18.2375	0.223253016746575
18.25	0.223403647939718
18.2625	0.22266172656434
18.275	0.224129513845803
18.2875	0.224023383441264
18.3	0.222204073331607
18.3125	0.222958452251232
18.325	0.223858489591507
18.3375	0.225218920042758
18.35	0.225306581898371
18.3625	0.226039715472631
18.375	0.226030629444311
18.3875	0.223865248894886
18.4	0.224139903376864
18.4125	0.224036289267793
18.425	0.222639229284836
18.4375	0.221004812844738
18.45	0.223477270214459
18.4625	0.222639658762617
18.475	0.223395482327011
18.4875	0.221204363232809
18.5	0.220335485387636
18.5125	0.219368890832193
18.525	0.22174307460255
18.5375	0.220319505264552
18.55	0.221562744512991
18.5625	0.222874162876602
18.575	0.221640428092175
18.5875	0.223292749422601
18.6	0.22388253035032
18.6125	0.225976996940626
18.625	0.222791003983247
18.6375	0.221525828194608
18.65	0.223577140013757
18.6625	0.224416202987359
18.675	0.225086323404321
18.6875	0.225848990148164
18.7	0.227853614246941
18.7125	0.228801446271983
18.725	0.227860036654441
18.7375	0.227573103426004
18.75	0.228329210199651
18.7625	0.228732941778478
18.775	0.229115701293737
18.7875	0.227585844850312
18.8	0.226444523692088
18.8125	0.229983840356108
18.825	0.227690211061567
18.8375	0.226228406513012
18.85	0.225916179586422
18.8625	0.22493997801966
18.875	0.223598738474674
18.8875	0.225343562038793
18.9	0.225096831795178
18.9125	0.225506989423593
18.925	0.22549683687687
18.9375	0.225853846893951
18.95	0.226583723796247
18.9625	0.224809483953702
18.975	0.224079453163479
18.9875	0.222916359828283
19	0.221983475570752
19.0125	0.223755885260054
19.025	0.222042527157003
19.0375	0.221914597861894
19.05	0.219917263804475
19.0625	0.222406728794607
19.075	0.223369605755371
19.0875	0.222777427103539
19.1	0.222390782641275
19.1125	0.221236310572605
19.125	0.22123109067902
19.1375	0.221980730310023
19.15	0.22316264582498
19.1625	0.223270540218608
19.175	0.222657333603158
19.1875	0.22199039011046
19.2	0.22210113802884
19.2125	0.221390938956818
19.225	0.223028790615291
19.2375	0.222116115239718
19.25	0.223633129243639
19.2625	0.221326714008953
19.275	0.221029168611972
19.2875	0.219847715226856
19.3	0.222417041409055
19.3125	0.226453106470369
19.325	0.224621533948867
19.3375	0.224313439691237
19.35	0.225054038725349
19.3625	0.225403805703416
19.375	0.222431460311737
19.3875	0.225249477726052
19.4	0.225265329065664
19.4125	0.224444982894847
19.425	0.220952295570421
19.4375	0.219816355726766
19.45	0.221700131857475
19.4625	0.221175022672508
19.475	0.221727380020108
19.4875	0.222348444656106
19.5	0.222032762866499
19.5125	0.220034612986936
19.525	0.223026677009926
19.5375	0.224083941182691
19.55	0.22532747884804
19.5625	0.22276470643599
19.575	0.22228415754983
19.5875	0.222204072931548
19.6	0.222493046562306
19.6125	0.222840153054835
19.625	0.22356535522113
19.6375	0.222096148764844
19.65	0.221776013615726
19.6625	0.220999417812234
19.675	0.221497916906305
19.6875	0.221651318468327
19.7	0.22178684938066
19.7125	0.220742462077092
19.725	0.220507202985743
19.7375	0.220363755587236
19.75	0.221325101067565
19.7625	0.219199510852417
19.775	0.219174388448893
19.7875	0.217840096790092
19.8	0.218487427533725
19.8125	0.218823951516016
19.825	0.21886331521849
19.8375	0.219748749647056
19.85	0.221054046201924
19.8625	0.219797308822692
19.875	0.217415585579844
19.8875	0.219107567142689
19.9	0.219002441899131
19.9125	0.217788621501812
19.925	0.217631175909218
19.9375	0.217753235803914
19.95	0.220837534511664
19.9625	0.220500303587178
19.975	0.219371510081533
19.9875	0.217932594697073
20	0.217678295049151
20.0125	0.216775337513839
20.025	0.218078153384055
20.0375	0.216970398477799
20.05	0.217361233319786
20.0625	0.217683797116267
20.075	0.218035246616767
20.0875	0.218249852671977
20.1	0.21995663603975
20.1125	0.219042006663689
20.125	0.219233458056483
20.1375	0.217418127993911
20.15	0.218556936752573
20.1625	0.218875289675411
20.175	0.217713714855196
20.1875	0.217073178974145
20.2	0.216328009778267
20.2125	0.218522642302208
20.225	0.216935072051028
20.2375	0.216342647865554
20.25	0.21888311678347
20.2625	0.215796555396639
20.275	0.212775589353357
20.2875	0.213355866873262
20.3	0.215577740136122
20.3125	0.215174573612319
20.325	0.214409913102732
20.3375	0.213087125788787
20.35	0.21439171116439
20.3625	0.215510641480075
20.375	0.215383061912372
20.3875	0.218530630692348
20.4	0.216097147558885
20.4125	0.217152669551413
20.425	0.217235938375494
20.4375	0.217960027032617
20.45	0.217265040107379
20.4625	0.216066799589896
20.475	0.216934662637731
20.4875	0.214230493908409
20.5	0.214999736882062
20.5125	0.21593505477742
20.525	0.217232405819913
20.5375	0.217285687760316
20.55	0.21787840501442
20.5625	0.218710551352666
20.575	0.218454021578935
20.5875	0.216647083081759
20.6	0.216373397977716
20.6125	0.217280510800312
20.625	0.217541550762781
20.6375	0.216778001542777
20.65	0.218463626847321
20.6625	0.21709266868988
20.675	0.216627987550176
20.6875	0.217843565927073
20.7	0.217763644598257
20.7125	0.217449983505682
20.725	0.217948741456948
20.7375	0.21578469708088
20.75	0.217476779942947
20.7625	0.217138819397944
20.775	0.215738855968154
20.7875	0.216105677537534
20.8	0.217590340460718
20.8125	0.220140858903073
20.825	0.217296919945734
20.8375	0.218663443318709
20.85	0.217622479040776
20.8625	0.217153999189315
20.875	0.217811765472792
20.8875	0.219690564499415
20.9	0.217689613473879
20.9125	0.218415070294227
20.925	0.21973096759602
20.9375	0.220485068140222
20.95	0.220574250938397
20.9625	0.219674522304973
20.975	0.220890443217254
20.9875	0.218724389680982
21	0.216318834674761
21.0125	0.215633842889881
21.025	0.216047044432734
21.0375	0.216865256270448
21.05	0.216207432050309
21.0625	0.217285265257141
21.075	0.218281536206598
21.0875	0.21819936223744
21.1	0.217835648895324
21.1125	0.216762562650134
21.125	0.218034214606349
21.1375	0.218899545331332
21.15	0.217174586595649
21.1625	0.216626948945823
21.175	0.217376901783321
21.1875	0.215749905060722
21.2	0.217134916291748
21.2125	0.217972204489464
21.225	0.217087467312906
21.2375	0.217172597630107
21.25	0.217191369978961
21.2625	0.21584633067993
21.275	0.214435251742101
21.2875	0.216486392305438
21.3	0.215673992609895
21.3125	0.213550473714924
21.325	0.215480465290115
21.3375	0.216594314769707
21.35	0.213418182249721
21.3625	0.214014414713144
21.375	0.215195162411841
21.3875	0.213368152339984
21.4	0.211533477132447
21.4125	0.213108256494905
21.425	0.211438803774381
21.4375	0.209385382586819
21.45	0.208134388476174
21.4625	0.205353113047365
21.475	0.207192655268633
21.4875	0.207771183290733
21.5	0.208695419478268
21.5125	0.208476705147685
21.525	0.207851683552252
21.5375	0.207159503340036
21.55	0.207341209277942
21.5625	0.20852860689752
21.575	0.207726247574385
21.5875	0.206904856216716
21.6	0.207316216185949
21.6125	0.208043278653365
21.625	0.205841202906101
21.6375	0.203952908417204
21.65	0.207164378197456
21.6625	0.205609766618151
21.675	0.206266946374151
21.6875	0.205184415157614
21.7	0.202861267004984
21.7125	0.202541804187639
21.725	0.203802299355666
21.7375	0.20655145705979
21.75	0.208408938126498
21.7625	0.209989439017696
21.775	0.210743162259008
21.7875	0.208346134693812
21.8	0.206747764900033
21.8125	0.208516097316747
21.825	0.206719959679504
21.8375	0.205801595593461
21.85	0.204967344723893
21.8625	0.207213030647327
21.875	0.207469664675414
21.8875	0.205794592340461
21.9	0.203895492511718
21.9125	0.203936786452758
21.925	0.202997119025511
21.9375	0.201522015182853
21.95	0.202868722856149
21.9625	0.205143249695884
21.975	0.20546272972963
21.9875	0.203453795392262
22	0.204683278316361
22.0125	0.205319083877025
22.025	0.205598090369018
22.0375	0.203866146335529
22.05	0.2040895825841
22.0625	0.203701386128161
22.075	0.202863771989124
22.0875	0.203390769442354
22.1	0.20545040438173
22.1125	0.204290813846158
22.125	0.205353272332326
22.1375	0.205684189834551
22.15	0.205576114473025
22.1625	0.20431151566934
22.175	0.204147356344371
22.1875	0.2015437766419
22.2	0.203613003524836
22.2125	0.204063968435599
22.225	0.198824332944917
22.2375	0.197365253015658
22.25	0.197708900567157
22.2625	0.197219677665055
22.275	0.196178337550042
22.2875	0.194463472415203
22.3	0.193261158843623
22.3125	0.193764933892553
22.325	0.194607683249858
22.3375	0.19458231450191
22.35	0.193290954047466
22.3625	0.194379015772028
22.375	0.191412088221689
22.3875	0.18971010995605
22.4	0.190728275248951
22.4125	0.191389496389061
22.425	0.189778440163981
22.4375	0.189998586273174
22.45	0.190119375253615
22.4625	0.189160994777066
22.475	0.189680858131444
22.4875	0.188670133895912
22.5	0.189019245710005
22.5125	0.19119179448136
22.525	0.188328294643705
22.5375	0.190091575434965
22.55	0.190543088711918
22.5625	0.190856770796849
22.575	0.189506597606295
22.5875	0.19012743999438
22.6	0.191103980564893
22.6125	0.190273849145325
22.625	0.190025639518622
22.6375	0.19093884746809
22.65	0.189789636352559
22.6625	0.18982211691198
22.675	0.190720016047059
22.6875	0.189243176660767
22.7	0.188486331132356
22.7125	0.189163610961195
22.725	0.188139093939294
22.7375	0.190623612394889
22.75	0.187764017932719
22.7625	0.189224559824785
22.775	0.185844004373074
22.7875	0.184678633314261
22.8	0.186049073983229
22.8125	0.187031285976067
22.825	0.187267966290928
22.8375	0.185674295575059
22.85	0.18385031934299
22.8625	0.186015729573866
22.875	0.187247139493567
22.8875	0.186584568600533
22.9	0.185914170950415
22.9125	0.187042403552407
22.925	0.187342800625669
22.9375	0.187596709296541
22.95	0.185513866452255
22.9625	0.185797027308161
22.975	0.185222711042803
22.9875	0.188468623248166
23	0.18998257764933
23.0125	0.189332118046406
23.025	0.188642089242896
23.0375	0.190995614198027
23.05	0.192345810182085
23.0625	0.19448145158078
23.075	0.194575423807084
23.0875	0.192701035595116
23.1	0.191313445786459
23.1125	0.192074874334725
23.125	0.191272652115028
23.1375	0.19257606364005
23.15	0.192193695583294
23.1625	0.194003516739354
23.175	0.192487332480858
23.1875	0.191515969769011
23.2	0.193634742449737
23.2125	0.1942581569851
23.225	0.193987327753713
23.2375	0.194926176946863
23.25	0.193162299232436
23.2625	0.194463623558085
23.275	0.193120899568476
23.2875	0.194899618960389
23.3	0.195367329630608
23.3125	0.193395966540854
23.325	0.19235999258152
23.3375	0.194890076457499
23.35	0.19693833754979
23.3625	0.196817864178919
23.375	0.194384914230359
23.3875	0.195311976390172
23.4	0.195148294962359
23.4125	0.196281767278586
23.425	0.196580001748242
23.4375	0.196923270957739
23.45	0.195898092560188
23.4625	0.194356289967526
23.475	0.19324869926381
23.4875	0.194561856391398
23.5	0.197132577627669
23.5125	0.194368490132064
23.525	0.194074286773607
23.5375	0.194399668981481
23.55	0.194333869069402
23.5625	0.192943418828335
23.575	0.191751837186217
23.5875	0.193494659376921
23.6	0.19283763709459
23.6125	0.191852052594006
23.625	0.192364904968047
23.6375	0.189778366482255
23.65	0.192087822900215
23.6625	0.193452171754559
23.675	0.189409422646856
23.6875	0.190530804535674
23.7	0.190187279185865
23.7125	0.190533945687077
23.725	0.190294924240946
23.7375	0.190713848930311
23.75	0.19178102214005
23.7625	0.190658681309047
23.775	0.193250489087126
23.7875	0.193488772526403
23.8	0.19127652198719
23.8125	0.192413858374349
23.825	0.194357593559798
23.8375	0.192442012822886
23.85	0.194530666852858
23.8625	0.193639278756999
23.875	0.198244891545739
23.8875	0.197037594890561
23.9	0.194880884630839
23.9125	0.196563117076352
23.925	0.196527485288901
23.9375	0.196851854780693
23.95	0.195660514620392
23.9625	0.197637953213016
23.975	0.198020635096449
23.9875	0.194641384176072
24	0.192218944785223
24.0125	0.192920487137365
24.025	0.195853617513572
24.0375	0.196083319030604
24.05	0.198617698477485
24.0625	0.198305332636774
24.075	0.195996479999888
24.0875	0.194824501849327
24.1	0.196829249866836
24.1125	0.195526380407656
24.125	0.195648658858553
24.1375	0.196528622869379
24.15	0.195593367944952
24.1625	0.193404470435571
24.175	0.196437537067596
24.1875	0.198184721751678
24.2	0.196205912548824
24.2125	0.193574020197737
24.225	0.19311051098248
24.2375	0.193287068045225
24.25	0.194443031252129
24.2625	0.190301895948296
24.275	0.189760298174758
24.2875	0.191564241283323
24.3	0.190175881681473
24.3125	0.190168428383387
24.325	0.190199715459282
24.3375	0.189637662977242
24.35	0.18658169006389
24.3625	0.188789954293117
24.375	0.190304483900018
24.3875	0.18976617508472
24.4	0.191079024447857
24.4125	0.189372329207662
24.425	0.188872260736004
24.4375	0.186912733362312
24.45	0.184569141729115
24.4625	0.183983836607077
24.475	0.182365586517313
24.4875	0.182963020132507
24.5	0.180289829668385
24.5125	0.180057721612819
24.525	0.180383096862928
24.5375	0.180431926317702
24.55	0.178678381136837
24.5625	0.178487391653879
24.575	0.178280251954021
24.5875	0.179261162934253
24.6	0.181820059180173
24.6125	0.182693474202617
24.625	0.18062853734927
24.6375	0.178919423110253
24.65	0.178868950841197
24.6625	0.177874876766528
24.675	0.179247241555257
24.6875	0.17770785154697
24.7	0.178948486568104
24.7125	0.177420682161884
24.725	0.176302539372814
24.7375	0.174403552120671
24.75	0.174568992312651
24.7625	0.176313017283936
24.775	0.174961535389297
24.7875	0.17428720254387
24.8	0.17360664597702
24.8125	0.173949943299841
24.825	0.173483202542597
24.8375	0.173980549296587
24.85	0.174183986696863
24.8625	0.175165446450854
24.875	0.174514736377236
24.8875	0.173973083190056
24.9	0.175784789806742
24.9125	0.176975115278575
24.925	0.177718766192725
24.9375	0.176330505454058
24.95	0.175759500734719
24.9625	0.174798725637693
24.975	0.174647269022135
24.9875	0.177056161400616
[truncated: 1 more rows]
