# Supplementary material for: Introgression and disruption of migration routes have shaped the genetic integrity of wildebeest populations
Source: Nat Commun. 2024 Apr 12;15:2921. doi: 10.1038/s41467-024-47015-y (PMC11014984; doi:10.1038/s41467-024-47015-y)
Supplement: Supplementary file 10 — Source Data [file 41467_2024_47015_MOESM10_ESM.zip › source_data/SuppFig6.LDdecay/E.Amboseli.LDdecay.txt]

Distance	r2
0.011	0.461407096879291
0.022	0.362284713096607
0.033	0.335764051607064
0.044	0.318772038997614
0.055	0.305960023223422
0.066	0.298605117134151
0.077	0.293436715017134
0.088	0.289019837468322
0.099	0.284102504926051
0.11	0.278803788442374
0.121	0.274936047893874
0.132	0.27141194920738
0.143	0.268476220038168
0.154	0.263900118138635
0.165	0.262992794331759
0.176	0.260568324961316
0.187	0.258441692959892
0.198	0.254870449168955
0.209	0.251009489188704
0.22	0.250221633383126
0.231	0.247967853929521
0.242	0.245522148602694
0.253	0.244587721234283
0.264	0.244499295920102
0.275	0.242284691266841
0.286	0.242895963882266
0.297	0.240512107796857
0.308	0.239101335246637
0.319	0.238435281761623
0.33	0.236493913371731
0.341	0.234613851676339
0.352	0.234560826515499
0.363	0.234063735348095
0.374	0.232640069796291
0.385	0.231505243933989
0.396	0.230699830052771
0.407	0.230813686325937
0.418	0.23023568973811
0.429	0.230386992641089
0.44	0.228980289009642
0.451	0.228392210261866
0.462	0.227165123021502
0.473	0.226625446431767
0.484	0.22583334896044
0.495	0.226629559921584
0.506	0.225158571964667
0.517	0.223231872923611
0.528	0.222406266067408
0.539	0.223673081786544
0.55	0.222517394682956
0.561	0.22189121226618
0.572	0.221488003109017
0.583	0.219662274371857
0.594	0.219891479717647
0.605	0.218462692288693
0.616	0.217940505122712
0.627	0.217297104118142
0.638	0.216477648606156
0.649	0.216824388897467
0.66	0.218232458207875
0.671	0.215228103703312
0.682	0.214916992939846
0.693	0.213279509677858
0.704	0.212998250579616
0.715	0.21217132792757
0.726	0.211944498995368
0.737	0.210724383993221
0.748	0.210175740832168
0.759	0.211254096417785
0.77	0.210400835525772
0.781	0.209436568180598
0.792	0.210689484373597
0.803	0.207849373384425
0.814	0.208523710599456
0.825	0.209091770547551
0.836	0.21033813043294
0.847	0.209880432293438
0.858	0.211520809159103
0.869	0.210051717227984
0.88	0.210914567778514
0.891	0.209897820394124
0.902	0.209523129059308
0.913	0.209363076854299
0.924	0.207322695600007
0.935	0.207815404796243
0.946	0.207906468982163
0.957	0.206920096591774
0.968	0.208133053861907
0.979	0.206330487139386
0.99	0.207125446795314
1.001	0.206608471700051
1.012	0.2062377389654
1.023	0.208034541397816
1.034	0.206982987172401
1.045	0.208491125126115
1.056	0.208221402773962
1.067	0.207097553414519
1.078	0.204654621452528
1.089	0.204826329938165
1.1	0.205228756482053
1.111	0.204760990385473
1.122	0.203583343580597
1.133	0.204790196533069
1.144	0.205113236658561
1.155	0.204228893281525
1.166	0.203451644736327
1.177	0.201622648035671
1.188	0.201869090321926
1.199	0.202135569811505
1.21	0.202782364873492
1.221	0.202688428814262
1.232	0.203548450789344
1.243	0.203148944060398
1.254	0.202420908707833
1.265	0.201387352404488
1.276	0.203321139466002
1.287	0.202664487805578
1.298	0.202149601145514
1.309	0.203341062343872
1.32	0.201790578378211
1.331	0.201468121279013
1.342	0.200718880856341
1.353	0.202080394634854
1.364	0.201219699447966
1.375	0.199449280963071
1.386	0.199578994650965
1.397	0.200067686221994
1.408	0.199859551227242
1.419	0.200200595139502
1.43	0.199818064827337
1.441	0.200108178475686
1.452	0.198720008937259
1.463	0.198117568968955
1.474	0.197107373213614
1.485	0.196207145315508
1.496	0.195861108818163
1.507	0.196505909400429
1.518	0.195443407859437
1.529	0.19640325567046
1.54	0.198764235619307
1.551	0.199269701261141
1.562	0.199489349017617
1.573	0.199558542508391
1.584	0.197873938925268
1.595	0.198545854582216
1.606	0.197701316517703
1.617	0.198456731358436
1.628	0.197291921776222
1.639	0.197417686380673
1.65	0.19651924567266
1.661	0.197183556356464
1.672	0.196103829187209
1.683	0.198110717306214
1.694	0.197548384812777
1.705	0.200433302207523
1.716	0.198955676769686
1.727	0.197407653582803
1.738	0.196121245072953
1.749	0.194613597366322
1.76	0.19623962286325
1.771	0.195688262363227
1.782	0.197223216025097
1.793	0.196315810299519
1.804	0.195253174100341
1.815	0.195144819662056
1.826	0.195610093934505
1.837	0.195837163891399
1.848	0.195447551222466
1.859	0.1954061542567
1.87	0.195615283478606
1.881	0.19562014830749
1.892	0.195280367345678
1.903	0.195446991172135
1.914	0.195856968521458
1.925	0.195819873490779
1.936	0.195224851599625
1.947	0.193813385578651
1.958	0.196385485005187
1.969	0.196876598528325
1.98	0.196930650731332
1.991	0.195658936927949
2.002	0.194261974749193
2.013	0.194914847525218
2.024	0.195650611003522
2.035	0.194040501743175
2.046	0.194523201304579
2.057	0.193278301530176
2.068	0.193742068696296
2.079	0.192178206797759
2.09	0.19250712868469
2.101	0.194496708093597
2.112	0.194428628864466
2.123	0.193776255967389
2.134	0.194288132445473
2.145	0.193328794931849
2.156	0.194951185988263
2.167	0.194426601536267
2.178	0.194608723641714
2.189	0.194575283035272
2.2	0.195989687599337
2.211	0.195097495512631
2.222	0.196279844106447
2.233	0.195506569337299
2.244	0.195890588007499
2.255	0.19458353190507
2.266	0.193327888579811
2.277	0.192410618294903
2.288	0.192638265155003
2.299	0.194909512015733
2.31	0.195210167798507
2.321	0.19572976951695
2.332	0.194421638148885
2.343	0.194126023532932
2.354	0.192686264804357
2.365	0.193193736442412
2.376	0.191397153422377
2.387	0.191575271009388
2.398	0.194047831448985
2.409	0.193312553145092
2.42	0.19387983068419
2.431	0.192959826551401
2.442	0.19280948927042
2.453	0.19257651934445
2.464	0.192922145419445
2.475	0.193400910529548
2.486	0.19407914306307
2.497	0.193956517989469
2.508	0.19236322446302
2.519	0.193216698883481
2.53	0.193738533699447
2.541	0.19469465459675
2.552	0.195475509988607
2.563	0.195358078514932
2.574	0.192882347450267
2.585	0.192465599396857
2.596	0.193606922349475
2.607	0.193003432750218
2.618	0.193119943726098
2.629	0.192287653306578
2.64	0.192361184320355
2.651	0.191623932039948
2.662	0.191262574363314
2.673	0.192692426682515
2.684	0.192916912835848
2.695	0.193263140461826
2.706	0.193910537856684
2.717	0.193698902598214
2.728	0.193104990853805
2.739	0.193372160145414
2.75	0.193293306084966
2.761	0.194036316514185
2.772	0.194571529174342
2.783	0.194969942104757
2.794	0.194150154747909
2.805	0.193431651124403
2.816	0.193874140960183
2.827	0.195917239850041
2.838	0.195278830400583
2.849	0.194700226395531
2.86	0.195355903554914
2.871	0.194505846941962
2.882	0.194330315027661
2.893	0.195070585851146
2.904	0.19348984936127
2.915	0.194519668200898
2.926	0.193651154791903
2.937	0.193506630780982
2.948	0.192963682651194
2.959	0.193890167011658
2.97	0.193843241445936
2.981	0.193762859207459
2.992	0.193187361090786
3.003	0.194501640437733
3.014	0.194647278530367
3.025	0.194924994918256
3.036	0.195959587951454
3.047	0.195247894358023
3.058	0.194546660888774
3.069	0.193939804446969
3.08	0.194195838714603
3.091	0.193871837094196
3.102	0.194689299235942
3.113	0.19421630061744
3.124	0.194093459232572
3.135	0.193775104599332
3.146	0.193402587505219
3.157	0.194017479452097
3.168	0.192210064155677
3.179	0.192789800934048
3.19	0.193045994555809
3.201	0.193764822319844
3.212	0.19277356347828
3.223	0.193064569045942
3.234	0.192631546816666
3.245	0.192323385747469
3.256	0.19268762170459
3.267	0.191543850547855
3.278	0.192045651930632
3.289	0.192040525197219
3.3	0.191842292672956
3.311	0.192759720216771
3.322	0.191377335307113
3.333	0.190124763454471
3.344	0.191288936986466
3.355	0.191226386015199
3.366	0.192811510950863
3.377	0.191535784553995
3.388	0.191030418180274
3.399	0.189687194604403
3.41	0.1898231593641
3.421	0.190145807985032
3.432	0.190855671631085
3.443	0.190543943551785
3.454	0.19016603333619
3.465	0.189704090724768
3.476	0.188782494682744
3.487	0.189245983076977
3.498	0.189134413155393
3.509	0.190579945621357
3.52	0.190627484739812
3.531	0.189753622752351
3.542	0.18873077699203
3.553	0.189227806693033
3.564	0.189262618936465
3.575	0.189313798635023
3.586	0.188814234487101
3.597	0.189453746182768
3.608	0.191366647558372
3.619	0.191040450899228
3.63	0.190663622227242
3.641	0.190014545310129
3.652	0.19062361231592
3.663	0.190156536442198
3.674	0.188973825129553
3.685	0.188973299151019
3.696	0.189116736804108
3.707	0.189468507464826
3.718	0.1902869360832
3.729	0.189796535404569
3.74	0.189996996800008
3.751	0.190608092389948
3.762	0.190545178356795
3.773	0.189916180466312
3.784	0.188994016866726
3.795	0.190641008536182
3.806	0.191665614323806
3.817	0.189699563492713
3.828	0.189561163562916
3.839	0.189521315896038
3.85	0.18920747055696
3.861	0.190195137091175
3.872	0.190080684969853
3.883	0.189104940746912
3.894	0.1900906623269
3.905	0.19029094846086
3.916	0.190398670545704
3.927	0.190192774542012
3.938	0.19100593819992
3.949	0.192809418667099
3.96	0.191575182019429
3.971	0.190367783220351
3.982	0.190644756076025
3.993	0.190348766384457
4.004	0.189833137584397
4.015	0.190882206570739
4.026	0.190064564958775
4.037	0.190005206853073
4.048	0.189194595287655
4.059	0.188906490908576
4.07	0.189918553550746
4.081	0.18896878475494
4.092	0.190131777188449
4.103	0.190865981806489
4.114	0.189664241655146
4.125	0.189502177887013
4.136	0.189624677763733
4.147	0.189480870418343
4.158	0.189987560345949
4.169	0.190704986971558
4.18	0.191115490637396
4.191	0.190720599020751
4.202	0.19144988211524
4.213	0.190697491956595
4.224	0.190401865134281
4.235	0.189387953205354
4.246	0.191214687843739
4.257	0.191057535573375
4.268	0.191296056728235
4.279	0.190723744895746
4.29	0.189029718320984
4.301	0.190833971662236
4.312	0.191963810285504
4.323	0.189768435861289
4.334	0.188806370112896
4.345	0.187934064633079
4.356	0.188157128774644
4.367	0.189556034990106
4.378	0.189913901422606
4.389	0.191476278928971
4.4	0.192133278752866
4.411	0.190254942059135
4.422	0.190791514694676
4.433	0.190063806328646
4.444	0.191381127331125
4.455	0.190970291230739
4.466	0.191253295524556
4.477	0.189705963307148
4.488	0.190358223154897
4.499	0.189866489676599
4.51	0.191316881955226
4.521	0.190618651267205
4.532	0.189798624578617
4.543	0.191391751446601
4.554	0.192320826186763
4.565	0.191294681820317
4.576	0.190260591876334
4.587	0.191212349603583
4.598	0.191161789311329
4.609	0.190638722284739
4.62	0.190905205492075
4.631	0.190259266229972
4.642	0.188804210351044
4.653	0.188614338869307
4.664	0.188361997454531
4.675	0.188808976643582
4.686	0.189209795539445
4.697	0.189116161097914
4.708	0.188486423171661
4.719	0.189190365000623
4.73	0.191026913990177
4.741	0.190656427896053
4.752	0.190634051159804
4.763	0.189057928149742
4.774	0.189625089059993
4.785	0.190250208942545
4.796	0.19035205177982
4.807	0.190075640238058
4.818	0.191047518729202
4.829	0.190669665853222
4.84	0.190055642220862
4.851	0.191319986657765
4.862	0.192251442501283
4.873	0.192070808828525
4.884	0.190147288897493
4.895	0.190327669120573
4.906	0.190051907755249
4.917	0.190532629200633
4.928	0.191217530751026
4.939	0.189630956734464
4.95	0.189204792269509
4.961	0.189988077489768
4.972	0.19183357671306
4.983	0.192113676500261
4.994	0.190128564668221
5.005	0.192210292877172
5.016	0.192566834016078
5.027	0.191904537851643
5.038	0.192723857061019
5.049	0.192459153010138
5.06	0.191525976774886
5.071	0.192598337055463
5.082	0.191749848727712
5.093	0.192236589423004
5.104	0.191830553452533
5.115	0.191619318198272
5.126	0.191934403921124
5.137	0.192062772914184
5.148	0.193223407446562
5.159	0.194551271603021
5.17	0.193267369283912
5.181	0.19318310827943
5.192	0.193213862165115
5.203	0.194733243971764
5.214	0.194063983484436
5.225	0.193316858270317
5.236	0.193677199191303
5.247	0.193551318734887
5.258	0.19352420652124
5.269	0.193182317635458
5.28	0.192664555686015
5.291	0.192353730424522
5.302	0.192630466525985
5.313	0.193048591984416
5.324	0.193694457194246
5.335	0.192914851439214
5.346	0.193277138533969
5.357	0.193110847169637
5.368	0.192565325616446
5.379	0.193948005352562
5.39	0.193989043612215
5.401	0.193710884873244
5.412	0.194568279328697
5.423	0.194478221642347
5.434	0.194813484018963
5.445	0.194114734536795
5.456	0.192715780025275
5.467	0.193404028949452
5.478	0.192288465659363
5.489	0.19134898341799
5.5	0.191270575065246
5.511	0.191215326806906
5.522	0.19266436220859
5.533	0.192638144868889
5.544	0.192105834202626
5.555	0.191610537116658
5.566	0.191737334890889
5.577	0.192450227020268
5.588	0.191976329587572
5.599	0.192606918719498
5.61	0.192776595085713
5.621	0.192180245577458
5.632	0.193422324181978
5.643	0.191141475822395
5.654	0.191412907237468
5.665	0.18989998717565
5.676	0.191067842846222
5.687	0.191900991275197
5.698	0.191687960293002
5.709	0.190517170234759
5.72	0.190662226349362
5.731	0.190219326643754
5.742	0.189536990492654
5.753	0.18971757367884
5.764	0.190891345514188
5.775	0.191938370931932
5.786	0.193023617933439
5.797	0.191882893336598
5.808	0.192485983469944
5.819	0.192019933887273
5.83	0.19111802141873
5.841	0.192537773823036
5.852	0.193394444011929
5.863	0.192171742876107
5.874	0.190730446861043
5.885	0.192398208135377
5.896	0.192742654047683
5.907	0.193223396591037
5.918	0.194265577653503
5.929	0.193398842753958
5.94	0.194381653671807
5.951	0.19464678724423
5.962	0.1923361650233
5.973	0.192835958200415
5.984	0.1927755494043
5.995	0.19162401644515
6.006	0.192024610532933
6.017	0.192143119154247
6.028	0.192061453014028
6.039	0.192667427293302
6.05	0.191880305892861
6.061	0.191417325292913
6.072	0.190968130712261
6.083	0.191708305776147
6.094	0.191114446969367
6.105	0.190571839144595
6.116	0.191802783317638
6.127	0.191702386220802
6.138	0.192133727810354
6.149	0.192585046281802
6.16	0.191778733608444
6.171	0.190476149603889
6.182	0.191987576361782
6.193	0.190700929581063
6.204	0.190109081229368
6.215	0.19157489296976
6.226	0.189597074554235
6.237	0.189670973706709
6.248	0.190026878926609
6.259	0.190257453152528
6.27	0.190984829463007
6.281	0.190551136446117
6.292	0.190775159245668
6.303	0.189238651208377
6.314	0.192190166863154
6.325	0.189613925984842
6.336	0.191667811590558
6.347	0.190772973161418
6.358	0.191180988476554
6.369	0.191500205766429
6.38	0.191525012592953
6.391	0.190757802339447
6.402	0.190523501272577
6.413	0.190640938159153
6.424	0.19058024429285
6.435	0.191561618677049
6.446	0.19088343698395
6.457	0.19095519933215
6.468	0.19142656399053
6.479	0.190559844490485
6.49	0.19150965152675
6.501	0.191381742967428
6.512	0.190972552854541
6.523	0.189316830917615
6.534	0.190672908964165
6.545	0.189535616538047
6.556	0.189589687109874
6.567	0.189921804163409
6.578	0.191948601426
6.589	0.191935754817733
6.6	0.191524092115756
6.611	0.190555134532707
6.622	0.190031764358745
6.633	0.190907913642592
6.644	0.190780051135592
6.655	0.190454814348061
6.666	0.189746260711877
6.677	0.190183507044404
6.688	0.190440761072727
6.699	0.189689975372915
6.71	0.189592443357663
6.721	0.190245451031162
6.732	0.190787928218246
6.743	0.190347314825145
6.754	0.189736008334449
6.765	0.189417338611473
6.776	0.189010364071401
6.787	0.189981805573554
6.798	0.191559948655079
6.809	0.190034644282875
6.82	0.190452624421619
6.831	0.19085866938281
6.842	0.19161869041174
6.853	0.191936499836592
6.864	0.19093974174404
6.875	0.192563702185562
6.886	0.191991870828267
6.897	0.19290184668809
6.908	0.193020350213785
6.919	0.193573918571841
6.93	0.192766911369055
6.941	0.192044971314873
6.952	0.19197984569041
6.963	0.193832898971016
6.974	0.192628301471987
6.985	0.190474002014862
6.996	0.190774708237857
7.007	0.190437271442418
7.018	0.192554016424424
7.029	0.191961971502446
7.04	0.192259523478514
7.051	0.190376453158853
7.062	0.189525193349424
7.073	0.190482950204899
7.084	0.191390839562803
7.095	0.190937467285188
7.106	0.19252965306385
7.117	0.1933218631553
7.128	0.193097150933346
7.139	0.193762794276747
7.15	0.19394829263002
7.161	0.192517967486948
7.172	0.19163678903724
7.183	0.191405019352758
7.194	0.191722138142048
7.205	0.191906251348897
7.216	0.193612760145228
7.227	0.193414964880846
7.238	0.191737114884138
7.249	0.192585454129507
7.26	0.193514802014148
7.271	0.192494991594845
7.282	0.192563870068807
7.293	0.194348877663963
7.304	0.194635072112938
7.315	0.194340892131715
7.326	0.194590799193089
7.337	0.194571415989998
7.348	0.195387811247973
7.359	0.193618172533809
7.37	0.19362033915525
7.381	0.193694219805231
7.392	0.191951118982362
7.403	0.192116656862045
7.414	0.192576705353484
7.425	0.192121998532641
7.436	0.193202188949724
7.447	0.193785240066341
7.458	0.192927387696233
7.469	0.192711944406655
7.48	0.192881594504332
7.491	0.192655299337507
7.502	0.192912635619383
7.513	0.192869879099309
7.524	0.195205445480413
7.535	0.193947687633318
7.546	0.194191027696384
7.557	0.192569332369431
7.568	0.192188162490286
7.579	0.194112137598038
7.59	0.1929389737824
7.601	0.19152732350647
7.612	0.192324005251196
7.623	0.194881632032842
7.634	0.195827062346283
7.645	0.193816607990219
7.656	0.192536848537347
7.667	0.192196001595908
7.678	0.193552962964779
7.689	0.19404966597239
7.7	0.192528767590462
7.711	0.192393852544755
7.722	0.192377632519184
7.733	0.192683633480644
7.744	0.193229102323294
7.755	0.194383455437591
7.766	0.194209776915622
7.777	0.195024062708508
7.788	0.192730892543993
7.799	0.192114790363004
7.81	0.191679718353758
7.821	0.192832746047171
7.832	0.193132936916822
7.843	0.192511581698893
7.854	0.192928044756573
7.865	0.193021004118705
7.876	0.193139511855878
7.887	0.194672557098967
7.898	0.193061718312418
7.909	0.192630394296491
7.92	0.193964018818391
7.931	0.194426260879685
7.942	0.193140240112321
7.953	0.191260349287706
7.964	0.190263728956521
7.975	0.189808618630912
7.986	0.190441094566573
7.997	0.190933277069066
8.008	0.193095278075906
8.019	0.191928484695824
8.03	0.191035498025389
8.041	0.192457295455537
8.052	0.190855191218708
8.063	0.191393753152318
8.074	0.190893910297062
8.085	0.190051416033086
8.096	0.189539642588963
8.107	0.189593430279191
8.118	0.189531329356062
8.129	0.189541422862347
8.14	0.189170697486202
8.151	0.189915794955976
8.162	0.191370930246648
8.173	0.191592343167949
8.184	0.193402925142831
8.195	0.192280941907879
8.206	0.190539569305303
8.217	0.192101298335591
8.228	0.191758598352285
8.239	0.19202340065111
8.25	0.192074411487291
8.261	0.192436849344143
8.272	0.192479819535902
8.283	0.191047582338944
8.294	0.191376161644758
8.305	0.191263520374338
8.316	0.192629343401806
8.327	0.192308940104235
8.338	0.191838925219431
8.349	0.192095189801336
8.36	0.193925348515686
8.371	0.192802814875024
8.382	0.191567070369221
8.393	0.19127283523693
8.404	0.190341003765224
8.415	0.190529748441798
8.426	0.191646304376412
8.437	0.191741758796486
8.448	0.191671501117124
8.459	0.19178926393657
8.47	0.192302000048769
8.481	0.192631490389246
8.492	0.19270993693561
8.503	0.191149739783722
8.514	0.191197799173791
8.525	0.192269627035588
8.536	0.193671257274412
8.547	0.192575022631285
8.558	0.192121868380276
8.569	0.192252798677448
8.58	0.191902625509542
8.591	0.191568833078048
8.602	0.190838664931264
8.613	0.192147184260179
8.624	0.193981783810375
8.635	0.192668286354599
8.646	0.191184723619617
8.657	0.191950273316382
8.668	0.192265389202637
8.679	0.191173067517
8.69	0.190396471422351
8.701	0.191163834698122
8.712	0.18964211723946
8.723	0.190333747255267
8.734	0.188941150221359
8.745	0.189792689214127
8.756	0.189896811061144
8.767	0.189524623662999
8.778	0.190857315433677
8.789	0.189967416853789
8.8	0.190307235141159
8.811	0.191574984963254
8.822	0.191184404453168
8.833	0.19130802654598
8.844	0.190856119805287
8.855	0.191793361244741
8.866	0.192557535325105
8.877	0.191486596153161
8.888	0.193073734094209
8.899	0.193633096769768
8.91	0.193017395269523
8.921	0.193157852807766
8.932	0.191339029172667
8.943	0.191145893485038
8.954	0.190628173445472
8.965	0.191960848292775
8.976	0.191798308467551
8.987	0.191915571441317
8.998	0.193383188161178
9.009	0.192825918680613
9.02	0.193537867766004
9.031	0.193014504486587
9.042	0.193104162222156
9.053	0.19343418160638
9.064	0.195054548627421
9.075	0.195239715340343
9.086	0.196251000034631
9.097	0.194638065157822
9.108	0.194383107603374
9.119	0.194705396170212
9.13	0.193409178301847
9.141	0.194327273714246
9.152	0.193493073956516
9.163	0.195068366784909
9.174	0.195339816459514
9.185	0.197118809819815
9.196	0.196607132734824
9.207	0.195005258347077
9.218	0.193430127544735
9.229	0.193487550919524
9.24	0.194279049371447
9.251	0.195544582266366
9.262	0.194674845902284
9.273	0.19571018811805
9.284	0.194885208567722
9.295	0.193829028761107
9.306	0.194335356360837
9.317	0.195000120498454
9.328	0.1942736465636
9.339	0.193865658043353
9.35	0.193283984738002
9.361	0.192647322834669
9.372	0.194057887096126
9.383	0.193941352949897
9.394	0.193857709326931
9.405	0.193835532929741
9.416	0.194307676928279
9.427	0.193606607330071
9.438	0.192400880536652
9.449	0.191947771218177
9.46	0.192356397409669
9.471	0.193329998022464
9.482	0.191845725430529
9.493	0.19072336667005
9.504	0.190739407923128
9.515	0.19184515508223
9.526	0.191699695737446
9.537	0.192332024567475
9.548	0.194101946700023
9.559	0.194004119604803
9.57	0.193276978271575
9.581	0.192983270712814
9.592	0.192217374028805
9.603	0.193492013800905
9.614	0.193976470460196
9.625	0.193828123063107
9.636	0.193877938053538
9.647	0.19333798234773
9.658	0.193665315384131
9.669	0.1929016370461
9.68	0.192134800010317
9.691	0.191925449134326
9.702	0.192823547101534
9.713	0.192816472348008
9.724	0.192865451814065
9.735	0.19265934003343
9.746	0.19367356868435
9.757	0.193120990644585
9.768	0.193157718882733
9.779	0.192392251808278
9.79	0.191978898767037
9.801	0.192798796416422
9.812	0.191798172476143
9.823	0.192664193971474
9.834	0.192769801252737
9.845	0.192268394138762
9.856	0.19298071820103
9.867	0.193616901444467
9.878	0.194696209455704
9.889	0.194393158315794
9.9	0.193691300721731
9.911	0.192584303000224
9.922	0.192870868404163
9.933	0.193657796979647
9.944	0.192418359991298
9.955	0.191974019265841
9.966	0.191626800390859
9.977	0.191246437756401
9.988	0.192488863626806
9.999	0.192913730866299
10.01	0.192639540018083
10.021	0.192570897059382
10.032	0.192484931706163
10.043	0.193289867976144
10.054	0.192336007957514
10.065	0.192595499894316
10.076	0.193384404316823
10.087	0.191948910275759
10.098	0.192682841039212
10.109	0.191891508717306
10.12	0.191876775746885
10.131	0.192329769673487
10.142	0.193157901164699
10.153	0.192577587132043
10.164	0.193037690498515
10.175	0.193324368763051
10.186	0.193439391117485
10.197	0.192591390048045
10.208	0.19234871285698
10.219	0.192689379014069
10.23	0.193834308213109
10.241	0.1941211631571
10.252	0.193793220453525
10.263	0.192883830783046
10.274	0.193463256115406
10.285	0.192551665708031
10.296	0.192620306209268
10.307	0.193460751153214
10.318	0.19329052256739
10.329	0.192137805817147
10.34	0.192332707561326
10.351	0.193081073931594
10.362	0.193979074734843
10.373	0.193136053516236
10.384	0.193215935881713
10.395	0.194306441290336
10.406	0.193795308718059
10.417	0.193551431001386
10.428	0.192903965787814
10.439	0.193606515394281
10.45	0.194683307782411
10.461	0.193888254055106
10.472	0.193646247325018
10.483	0.192028156141295
10.494	0.192156819444054
10.505	0.192782526922461
10.516	0.192935188358796
10.527	0.192210311847829
10.538	0.19345553123422
10.549	0.19210618306542
10.56	0.193485916777832
10.571	0.193201986802567
10.582	0.192823345870119
10.593	0.192082022593768
10.604	0.192010986998138
10.615	0.191554176828994
10.626	0.191022358330954
10.637	0.191331047491831
10.648	0.191312907391419
10.659	0.192120279207348
10.67	0.191593006361793
10.681	0.191338361465815
10.692	0.19098423397523
10.703	0.190599976464151
10.714	0.189955134638184
10.725	0.190153537195708
10.736	0.190867574858192
10.747	0.191509413574158
10.758	0.191691008361853
10.769	0.192685874174446
10.78	0.193421583129658
10.791	0.191453023706585
10.802	0.191684347802982
10.813	0.191775391528401
10.824	0.190782256557193
10.835	0.192639606040736
10.846	0.191748932684186
10.857	0.190342441185405
10.868	0.190457905284477
10.879	0.192078232532121
10.89	0.19135733376557
10.901	0.19088464470953
10.912	0.190665711857968
10.923	0.189589392593455
10.934	0.190583194836581
10.945	0.191090564817949
10.956	0.191537168536419
10.967	0.189651128910134
10.978	0.190133029019678
10.989	0.190079502844168
11	0.190513392115142
11.011	0.190060894062841
11.022	0.189865324154078
11.033	0.189458849774323
11.044	0.190214211319008
11.055	0.190636830051493
11.066	0.191487600166979
11.077	0.189180202489843
11.088	0.19088719580106
11.099	0.190181188668514
11.11	0.189828286865168
11.121	0.189103835331173
11.132	0.189266692558234
11.143	0.189843484132303
11.154	0.190103183220038
11.165	0.190369893181549
11.176	0.189047696589852
11.187	0.190617467615562
11.198	0.190600142935037
11.209	0.190715804837098
11.22	0.189881999058326
11.231	0.189071233296479
11.242	0.188707850940017
11.253	0.189233069347053
11.264	0.189043115609271
11.275	0.187846723878948
11.286	0.19026210073906
11.297	0.191522526260021
11.308	0.19162908732469
11.319	0.191498278076486
11.33	0.190936694916673
11.341	0.189374234115923
11.352	0.187714035330171
11.363	0.18859181737546
11.374	0.188985841410684
11.385	0.188213273489438
11.396	0.189880458820949
11.407	0.19050960907251
11.418	0.187937130301688
11.429	0.187967661613413
11.44	0.188081838556329
11.451	0.188471345943579
11.462	0.188714894528744
11.473	0.188844909954787
11.484	0.188739316485774
11.495	0.190432117313715
11.506	0.190151404271858
11.517	0.189078050629418
11.528	0.190196678566507
11.539	0.189935796417948
11.55	0.189425268257739
11.561	0.189382798037054
11.572	0.187557764806152
11.583	0.18644347004001
11.594	0.186027676016472
11.605	0.186271046253837
11.616	0.185863314431223
11.627	0.187711662547257
11.638	0.187581139040526
11.649	0.187282282761036
11.66	0.187146010954344
11.671	0.188059827067883
11.682	0.189312959202072
11.693	0.188672480772771
11.704	0.188519531434699
11.715	0.189589176962552
11.726	0.189103012880051
11.737	0.188592046570299
11.748	0.189044749689512
11.759	0.188669593763994
11.77	0.190670492920548
11.781	0.189528435628404
11.792	0.189266329899138
11.803	0.189995535613793
11.814	0.190077450098118
11.825	0.188942772876719
11.836	0.190012273366355
11.847	0.190847588693379
11.858	0.190382698927663
11.869	0.189750604308527
11.88	0.189886189947247
11.891	0.190361944633791
11.902	0.190405887763776
11.913	0.190299358569444
11.924	0.19024397604407
11.935	0.189293592099294
11.946	0.189138332674853
11.957	0.190180571352017
11.968	0.190961060207741
11.979	0.190246393057362
11.99	0.191263397702839
12.001	0.190854881571942
12.012	0.19200674759859
12.023	0.191843389853574
12.034	0.191138311705973
12.045	0.190857981541448
12.056	0.189613702679235
12.067	0.189257877246558
12.078	0.190392990241598
12.089	0.190512874086713
12.1	0.190999526485097
12.111	0.190499738113766
12.122	0.190185844758458
12.133	0.189149043700592
12.144	0.188932284084145
12.155	0.189255303523927
12.166	0.190134711588365
12.177	0.189949094393078
12.188	0.190755728891414
12.199	0.190142778635836
12.21	0.188850550731724
12.221	0.190222162590184
12.232	0.190389010147442
12.243	0.189189904229666
12.254	0.189645141196233
12.265	0.189354363374232
12.276	0.189048994607069
12.287	0.189348593415821
12.298	0.189615351130285
12.309	0.189951343129139
12.32	0.189058836515531
12.331	0.189544420250169
12.342	0.190225173188645
12.353	0.189826015626048
12.364	0.19054111608934
12.375	0.189853476949307
12.386	0.189839421636007
12.397	0.190275801564072
12.408	0.190074254290402
12.419	0.189648460550222
12.43	0.190508438612357
12.441	0.189800632645917
12.452	0.190124511160378
12.463	0.189089770652733
12.474	0.1895865888298
12.485	0.188945597676869
12.496	0.188425059251779
12.507	0.189055471868033
12.518	0.190541838858222
12.529	0.190814848860486
12.54	0.190121178408767
12.551	0.189469850461206
12.562	0.189242714406847
12.573	0.188257741078425
12.584	0.188120373178481
12.595	0.1888720763271
12.606	0.1882414529663
12.617	0.190969611251104
12.628	0.190011048819767
12.639	0.191418239903807
12.65	0.190024859274687
12.661	0.190025928809349
12.672	0.190954352938168
12.683	0.19022645612332
12.694	0.19048975880152
12.705	0.190640553079054
12.716	0.190164831044795
12.727	0.188660976883689
12.738	0.190268248205492
12.749	0.191817062658891
12.76	0.191994897585194
12.771	0.191466787632719
12.782	0.190868455079365
12.793	0.189045205634645
12.804	0.188916912936318
12.815	0.190115034684096
12.826	0.188970486866541
12.837	0.188967427397278
12.848	0.190293623168584
12.859	0.190845094539746
12.87	0.190668140765932
12.881	0.189595832344897
12.892	0.188488063731368
12.903	0.187902493057281
12.914	0.188530742950907
12.925	0.188688656971564
12.936	0.187191096657977
12.947	0.186413182193732
12.958	0.187311660244988
12.969	0.186169788682285
12.98	0.186998492678684
12.991	0.187322917098803
13.002	0.188725447513907
13.013	0.190388958865279
13.024	0.18930947779982
13.035	0.190076762218186
13.046	0.189310074633161
13.057	0.189251435372855
13.068	0.190778240056229
13.079	0.190393023062854
13.09	0.190205510607875
13.101	0.189335452507949
13.112	0.189621849096848
13.123	0.189013384403719
13.134	0.189580290832974
13.145	0.190747891081425
13.156	0.190586799928724
13.167	0.189956498914853
13.178	0.189397418037619
13.189	0.188592501846415
13.2	0.18875781857176
13.211	0.190331878146757
13.222	0.190012143486101
13.233	0.189507003188237
13.244	0.190155398658577
13.255	0.18962487866021
13.266	0.190195633771207
13.277	0.189213211539704
13.288	0.189843076980887
13.299	0.189951610849161
13.31	0.188807953330545
13.321	0.187793687158958
13.332	0.190060713726168
13.343	0.190055746761201
13.354	0.19065408419039
13.365	0.19166644422546
13.376	0.190159953995798
13.387	0.189531723890365
13.398	0.18871882951465
13.409	0.188956403847135
13.42	0.189537338074489
13.431	0.189505141498149
13.442	0.188941284449591
13.453	0.188452729271256
13.464	0.189596736093731
13.475	0.189273317595719
13.486	0.187519840216389
13.497	0.188190662143707
13.508	0.187704213047326
13.519	0.187655191964925
13.53	0.187763376012493
13.541	0.186911147988048
13.552	0.187151202269522
13.563	0.187462872575088
13.574	0.186201134861779
13.585	0.187040997572828
13.596	0.187430431509804
13.607	0.188108594797505
13.618	0.187974707189752
13.629	0.188828303086523
13.64	0.186896964948587
13.651	0.18685495512947
13.662	0.186411961434181
13.673	0.187306910991093
13.684	0.187199118972196
13.695	0.186063811915478
13.706	0.185855130955952
13.717	0.187352196738498
13.728	0.187076987570376
13.739	0.187833275873436
13.75	0.18837504818679
13.761	0.186609597994348
13.772	0.186708640220423
13.783	0.187946504603433
13.794	0.188705458100778
13.805	0.18857850963074
13.816	0.187505386106065
13.827	0.188208790835697
13.838	0.187668579468749
13.849	0.189084497281236
13.86	0.188565701971062
13.871	0.186139498726156
13.882	0.18647565122668
13.893	0.186622201249984
13.904	0.1861735758923
13.915	0.185682316313469
13.926	0.187380110733678
13.937	0.188014392614751
13.948	0.187654628380196
13.959	0.185446116332672
13.97	0.186761410391895
13.981	0.185719312311332
13.992	0.187346293613388
14.003	0.187659345608469
14.014	0.186585373706573
14.025	0.187286435601418
14.036	0.186952416582635
14.047	0.186780952120195
14.058	0.187357918500703
14.069	0.186559946421719
14.08	0.185994498731987
14.091	0.18619998470809
14.102	0.185631284318522
14.113	0.186492692145374
14.124	0.185968507829568
14.135	0.186746784577486
14.146	0.186907471316089
14.157	0.185314675883027
14.168	0.186401303371191
14.179	0.187465581151702
14.19	0.187135021005355
14.201	0.18788787518834
14.212	0.188063405251902
14.223	0.188206756158717
14.234	0.18819623333069
14.245	0.188083610794874
14.256	0.187275129841304
14.267	0.1885061498641
14.278	0.187267201678555
14.289	0.187703952785087
14.3	0.187064775341059
14.311	0.188702469173586
14.322	0.188484207625845
14.333	0.189602534633802
14.344	0.188997628840872
14.355	0.187699053317808
14.366	0.188856656938586
14.377	0.186908646827097
14.388	0.186771161623095
14.399	0.186741364374494
14.41	0.188059878282096
14.421	0.186527962853361
14.432	0.186128847818959
14.443	0.186413690289301
14.454	0.188141982724656
14.465	0.187296975030723
14.476	0.18717613477793
14.487	0.187599535484128
14.498	0.188138625231982
14.509	0.188313078607953
14.52	0.18678179411102
14.531	0.185800537216064
14.542	0.186547512596916
14.553	0.186939546581567
14.564	0.185799592113765
14.575	0.184921514246946
14.586	0.185748265807135
14.597	0.186652440639997
14.608	0.1872596370927
14.619	0.187191304911271
14.63	0.186727970767644
14.641	0.187029909301721
14.652	0.186089960401382
14.663	0.186822003956033
14.674	0.186780099603028
14.685	0.188666846003359
14.696	0.18846361939029
14.707	0.188717964181235
14.718	0.188995236592723
14.729	0.189048617448932
14.74	0.188848902787277
14.751	0.187349405738321
14.762	0.187357359325031
14.773	0.189000347365877
14.784	0.189261486363465
14.795	0.188882489024366
14.806	0.188560287522078
14.817	0.188377530503877
14.828	0.188693942569828
14.839	0.189645803077192
14.85	0.188083617970608
14.861	0.188023036403602
14.872	0.188085633321951
14.883	0.189630242796869
14.894	0.188907211663403
14.905	0.189668597504741
14.916	0.189300691302203
14.927	0.189221176947663
14.938	0.189820106256082
14.949	0.19124331913247
14.96	0.190680703291618
14.971	0.189487460603426
14.982	0.189646724269352
14.993	0.188935262472036
15.004	0.187887678137855
15.015	0.189815560820383
15.026	0.18924460696227
15.037	0.189426745858001
15.048	0.18892170839507
15.059	0.188582204442089
15.07	0.18733313196718
15.081	0.187204621962516
15.092	0.18891010237898
15.103	0.188077939186303
15.114	0.188983653252155
15.125	0.189886859337304
15.136	0.187791809366227
15.147	0.187249274107351
15.158	0.189580599398061
15.169	0.189808424116694
15.18	0.189352359867682
15.191	0.189303244389502
15.202	0.189054478628127
15.213	0.189224343977296
15.224	0.18889527228966
15.235	0.188867943673577
15.246	0.189258875783539
15.257	0.188869423100402
15.268	0.188599837215784
15.279	0.189429966432798
15.29	0.190728682602038
15.301	0.190009017432811
15.312	0.191115783493203
15.323	0.191342338608429
15.334	0.191308029576991
15.345	0.192140914408534
15.356	0.190346624613169
15.367	0.191647856670962
15.378	0.190706281972312
15.389	0.190793350003189
15.4	0.191334134136941
15.411	0.190812166763542
15.422	0.190223336544372
15.433	0.190123898459863
15.444	0.190750916402746
15.455	0.191802113255822
15.466	0.190199258103951
15.477	0.190705428368065
15.488	0.190200664073836
15.499	0.190605714464822
15.51	0.191366409791338
15.521	0.19082715302449
15.532	0.190803488870499
15.543	0.190384717310239
15.554	0.188957421788193
15.565	0.189660941255839
15.576	0.189753713625954
15.587	0.189628919409304
15.598	0.189881349343668
15.609	0.189379539126827
15.62	0.190964074543966
15.631	0.191599535163745
15.642	0.190710619913823
15.653	0.189856309230509
15.664	0.191618032612528
15.675	0.191534084363137
15.686	0.191887286418086
15.697	0.19145846448463
15.708	0.191843869457217
15.719	0.19155746251693
15.73	0.191107386209738
15.741	0.190752344616138
15.752	0.189568268697611
15.763	0.190730965477017
15.774	0.190004724657132
15.785	0.189787887512496
15.796	0.190457184774481
15.807	0.190576045738191
15.818	0.190374632258952
15.829	0.190864084507057
15.84	0.191609671010675
15.851	0.191987108110636
15.862	0.191176390144118
15.873	0.190811508274004
15.884	0.191016477960064
15.895	0.189577664331243
15.906	0.190239459920042
15.917	0.190512687151259
15.928	0.189156323513466
15.939	0.188822356614678
15.95	0.189955081699511
15.961	0.189359970611864
15.972	0.191122142875786
15.983	0.19091044977383
15.994	0.190081757935221
16.005	0.190134749778998
16.016	0.190557785215183
16.027	0.189433032004755
16.038	0.188971029217279
16.049	0.189596914998757
16.06	0.190708822251665
16.071	0.189148890190283
16.082	0.188978454037513
16.093	0.189292212784813
16.104	0.188813659849356
16.115	0.188084241757191
16.126	0.188893349118569
16.137	0.189035637419863
16.148	0.189531141220518
16.159	0.188953605289786
16.17	0.189823522331749
16.181	0.191322607321097
16.192	0.189812288269866
16.203	0.189700735925938
16.214	0.189496633241427
16.225	0.189001553864857
16.236	0.189637904828971
16.247	0.189636189074767
16.258	0.189911231632435
16.269	0.189214378361904
16.28	0.190241108535397
16.291	0.189417098454445
16.302	0.18972748822649
16.313	0.189348118725779
16.324	0.188430418529728
16.335	0.188202810241801
16.346	0.189243840839638
16.357	0.188474629384635
16.368	0.187804769643109
16.379	0.188766490693856
16.39	0.188786550864137
16.401	0.188357595390935
16.412	0.187711661949461
16.423	0.188280169208823
16.434	0.18834181450507
16.445	0.187418350116748
16.456	0.188568407156877
16.467	0.188232884167394
16.478	0.188967474204791
16.489	0.188853368461398
16.5	0.189238753409139
16.511	0.187663030547124
16.522	0.18888823618649
16.533	0.18838126713113
16.544	0.189560232279398
16.555	0.189393374704706
16.566	0.190483256503493
16.577	0.188641470594088
16.588	0.189055149564507
16.599	0.188438164865904
16.61	0.187877115499982
16.621	0.187247262479006
16.632	0.187500574286443
16.643	0.187729616452848
16.654	0.186649191180906
16.665	0.186473359909468
16.676	0.187722643927198
16.687	0.18811999312366
16.698	0.188805495019009
16.709	0.188224096239489
16.72	0.187008236901751
16.731	0.187756339862463
16.742	0.187610795611781
16.753	0.188861057236765
16.764	0.187785093431669
16.775	0.187468317558021
16.786	0.188965610124641
16.797	0.188575156584098
16.808	0.18848480293787
16.819	0.187425758456523
16.83	0.18906485997869
16.841	0.187873413802968
16.852	0.188355867032043
16.863	0.187082633698893
16.874	0.18790389363505
16.885	0.188068127366648
16.896	0.188449747695935
16.907	0.187109062743527
16.918	0.188429083060661
16.929	0.187725649198967
16.94	0.187913727232902
16.951	0.188033486247764
16.962	0.188254257087938
16.973	0.187908020546089
16.984	0.187215268385605
16.995	0.186153892687736
17.006	0.18542532429512
17.017	0.186172950725024
17.028	0.186536563513161
17.039	0.18711240776496
17.05	0.186808643789785
17.061	0.18698156888447
17.072	0.185575577575239
17.083	0.186081469991474
17.094	0.185168002232101
17.105	0.1851183262623
17.116	0.185593115079429
17.127	0.184995736426696
17.138	0.185304019168621
17.149	0.185892914535467
17.16	0.184449220560246
17.171	0.184357313239056
17.182	0.185834437973834
17.193	0.186267515210394
17.204	0.184858790340463
17.215	0.185517924082397
17.226	0.185859185965911
17.237	0.185706641012277
17.248	0.184647309048717
17.259	0.186134260431691
17.27	0.186462123522376
17.281	0.185696803736614
17.292	0.183795858562234
17.303	0.184414067040995
17.314	0.184842613547265
17.325	0.186124223986325
17.336	0.186473459993664
17.347	0.185451214406224
17.358	0.185949813741005
17.369	0.184576841846309
17.38	0.184754675295539
17.391	0.185919142464989
17.402	0.185365226235595
17.413	0.186171297160659
17.424	0.18618945335427
17.435	0.185758092886989
17.446	0.185980708686304
17.457	0.188252388699417
17.468	0.186882644077469
17.479	0.187167916127808
17.49	0.186586041660999
17.501	0.185029405128024
17.512	0.187652917645625
17.523	0.188696623160062
17.534	0.189397501658591
17.545	0.189154189544698
17.556	0.189381047878744
17.567	0.189393340824216
17.578	0.189371988743818
17.589	0.188479227091284
17.6	0.188753705058516
17.611	0.189413504753917
17.622	0.189491975053824
17.633	0.189246406342764
17.644	0.189574163377213
17.655	0.187667654067394
17.666	0.187255802645745
17.677	0.187181225616271
17.688	0.187847991388538
17.699	0.186018696201496
17.71	0.187347760342475
17.721	0.188105080753218
17.732	0.188320626421215
17.743	0.189534421678574
17.754	0.188785676445615
17.765	0.187202069799044
17.776	0.187475066694883
17.787	0.188624281064023
17.798	0.189214732777645
17.809	0.189800548081958
17.82	0.189176070359346
17.831	0.189234864593453
17.842	0.188530459602018
17.853	0.18944485349973
17.864	0.189003863924549
17.875	0.190151553233354
17.886	0.192353232778408
17.897	0.190765216131787
17.908	0.191252966643592
17.919	0.191154506050998
17.93	0.191600096287706
17.941	0.192168459033006
17.952	0.192042813688827
17.963	0.190889523147321
17.974	0.191102180011815
17.985	0.191129221329818
17.996	0.189922314122756
18.007	0.189606185394486
18.018	0.190786919580473
18.029	0.189764022446584
18.04	0.188289920145471
18.051	0.189263044490568
18.062	0.188632802603594
18.073	0.187771161951939
18.084	0.187540675186912
18.095	0.188979417635818
18.106	0.188909783517269
18.117	0.189340607847705
18.128	0.189248980761799
18.139	0.189216983326192
18.15	0.188208276465578
18.161	0.188225824363463
18.172	0.188319153811797
18.183	0.189939497709434
18.194	0.188747400402422
18.205	0.190289588622852
18.216	0.18993318759099
18.227	0.189713225392953
18.238	0.189643775224054
18.249	0.191297139929595
18.26	0.19013403747727
18.271	0.190179109791853
18.282	0.191416036139322
18.293	0.191506263512211
18.304	0.189738462566471
18.315	0.190623223652059
18.326	0.19172082577827
18.337	0.191155445308141
18.348	0.191210341647176
18.359	0.192662346476946
18.37	0.191802959445417
18.381	0.191356290555667
18.392	0.192880521430904
18.403	0.191823183789237
18.414	0.19314800067289
18.425	0.194007344186851
18.436	0.193683819163581
18.447	0.1934726704282
18.458	0.193577812218649
18.469	0.192392339764666
18.48	0.191341810099467
18.491	0.190755720964278
18.502	0.19182119483089
18.513	0.190506834694433
18.524	0.191066737334044
18.535	0.192025402594234
18.546	0.191536167139003
18.557	0.190270794096307
18.568	0.191823220787901
18.579	0.190948021604944
18.59	0.190963601345582
18.601	0.192137864466927
18.612	0.192063514273244
18.623	0.191981828986071
18.634	0.191406585876151
18.645	0.191210438446265
18.656	0.189406587270611
18.667	0.190474421991877
18.678	0.190271230599442
18.689	0.190776342318846
18.7	0.190736393292425
18.711	0.190820233911368
18.722	0.191247027823443
18.733	0.189510820231822
18.744	0.18995565378163
18.755	0.187962145363678
18.766	0.189785564867956
18.777	0.189160413210548
18.788	0.189389789302409
18.799	0.189877225925124
18.81	0.189882649460152
18.821	0.188754531598327
18.832	0.189762915874952
18.843	0.188458594013365
18.854	0.189965073308265
18.865	0.191002543074952
18.876	0.190450063465186
18.887	0.191130447633081
18.898	0.191193331296295
18.909	0.191184748504382
18.92	0.189836800970665
18.931	0.188921857106292
18.942	0.1886461088108
18.953	0.187811509970155
18.964	0.189492107169667
18.975	0.189393119765371
18.986	0.190198684898486
18.997	0.190104071133226
19.008	0.190057646985748
19.019	0.190086862956759
19.03	0.19032755407328
19.041	0.189592350679414
19.052	0.190201477809148
19.063	0.188297563335273
19.074	0.187909756278639
19.085	0.188060315849829
19.096	0.188902939619702
19.107	0.189295488099075
19.118	0.18745973596592
19.129	0.187877892963874
19.14	0.188711156216912
19.151	0.18821223814299
19.162	0.187482509178239
19.173	0.188218522496582
19.184	0.189746111499908
19.195	0.190096491082227
19.206	0.190731720598095
19.217	0.190633798620162
19.228	0.190357326234527
19.239	0.190581247969295
19.25	0.189641536063412
19.261	0.190993513515649
19.272	0.190548395490496
19.283	0.190781719400813
19.294	0.191202091239042
19.305	0.190429217626504
19.316	0.191584530461231
19.327	0.191212162913033
19.338	0.191412916279269
19.349	0.190466214277434
19.36	0.19163954251423
19.371	0.191648971700891
19.382	0.190777276994266
19.393	0.190719361669715
19.404	0.191374388497161
19.415	0.1900506309754
19.426	0.190222719897465
19.437	0.190333885754527
19.448	0.192022118153469
19.459	0.191329341383319
19.47	0.192564365883281
19.481	0.191066414033241
19.492	0.191450793442129
19.503	0.189495351309569
19.514	0.190052545390694
19.525	0.189118463646438
19.536	0.189645620483819
19.547	0.188928859748958
19.558	0.187980899375399
19.569	0.188436155658545
19.58	0.18970610562313
19.591	0.188702655794452
19.602	0.188724299857483
19.613	0.187085195370135
19.624	0.189130010961705
19.635	0.190046511620811
19.646	0.190463740573821
19.657	0.190243602770562
19.668	0.190814927554009
19.679	0.190022659566862
19.69	0.190806374409977
19.701	0.190375877101663
19.712	0.190241541027271
19.723	0.191435948638048
19.734	0.19056763706529
19.745	0.19060035723386
19.756	0.19146511191974
19.767	0.191961779315222
19.778	0.192937990656144
19.789	0.191027520993948
19.8	0.192829953090424
19.811	0.19063126753752
19.822	0.190748285580699
19.833	0.190789441587559
19.844	0.191812151423874
19.855	0.192376765544841
19.866	0.192214671384911
19.877	0.191500385313894
19.888	0.192093731446749
19.899	0.19373190077319
19.91	0.192255768758683
19.921	0.19210827588171
19.932	0.193203964677651
19.943	0.192072069327132
19.954	0.193060697886203
19.965	0.191718059343198
19.976	0.191468185665978
19.987	0.192131831839541
19.998	0.192213551374981
20.009	0.191765142203377
20.02	0.191655143696795
20.031	0.192924728490148
20.042	0.193719409966315
20.053	0.193205235793241
20.064	0.192501443286777
20.075	0.192150667575746
20.086	0.192540038184374
20.097	0.19357892043974
20.108	0.19247957810954
20.119	0.193113984005554
20.13	0.194393556252248
20.141	0.194322199288207
20.152	0.193655619109968
20.163	0.193602758024163
20.174	0.19385021665411
20.185	0.190972033363122
20.196	0.192386226085922
20.207	0.191355076090561
20.218	0.19307586403575
20.229	0.192823083479677
20.24	0.192829049150624
20.251	0.193525964015214
20.262	0.192637211329025
20.273	0.192319660512973
20.284	0.191910870570514
20.295	0.191961612178935
20.306	0.19362055979852
20.317	0.193868984162668
20.328	0.194169060421804
20.339	0.194359821510862
20.35	0.193894502553473
20.361	0.192464395893489
20.372	0.191969792945124
20.383	0.192357321797662
20.394	0.193611584542181
20.405	0.193977778532362
20.416	0.194671596201469
20.427	0.194695132322708
20.438	0.195315508555311
20.449	0.19491788292196
20.46	0.193710586295885
20.471	0.193625642493714
20.482	0.194086479036458
20.493	0.193098343515387
20.504	0.192579723032965
20.515	0.193304839645383
20.526	0.193056993953018
20.537	0.194254286871239
20.548	0.195214903897117
20.559	0.195067358771513
20.57	0.193844758169646
20.581	0.194218148888715
20.592	0.193825351179441
20.603	0.194137114537983
20.614	0.193109345579467
20.625	0.194493494496817
20.636	0.194562304922617
20.647	0.193969430737498
20.658	0.192802644433274
20.669	0.192817024202467
20.68	0.193415380021311
20.691	0.193467722416004
20.702	0.193134788123037
20.713	0.191523344585487
20.724	0.192045300365972
20.735	0.191709445686749
20.746	0.191957448892718
20.757	0.191822948379819
20.768	0.190301422066134
20.779	0.190070038393074
20.79	0.192259380732661
20.801	0.192728762468436
20.812	0.192817182081381
20.823	0.193578713468813
20.834	0.192181335231724
20.845	0.19217479571315
20.856	0.191942718351785
20.867	0.192847705269941
20.878	0.192410669195343
20.889	0.193199633762821
20.9	0.193803542361341
20.911	0.193228627975905
20.922	0.193549031798925
20.933	0.192291116509151
20.944	0.194480276864682
20.955	0.193851046350117
20.966	0.192322087716931
20.977	0.191937379666448
20.988	0.192446030719764
20.999	0.19378010573454
21.01	0.192056312020366
21.021	0.191357565928915
21.032	0.192790373466588
21.043	0.192568445971025
21.054	0.192628794154939
21.065	0.193414461570281
21.076	0.192329859513858
21.087	0.192240187650916
21.098	0.192318147081712
21.109	0.191241099465182
21.12	0.19172235000724
21.131	0.190788519978185
21.142	0.190468598560285
21.153	0.191585029585765
21.164	0.191197108127723
21.175	0.190535986408851
21.186	0.191931059973333
21.197	0.190550347249848
21.208	0.189309312217081
21.219	0.190627230334206
21.23	0.189580756909194
21.241	0.188585069983852
21.252	0.188839574036554
21.263	0.188211927011347
21.274	0.188988478533195
21.285	0.187927464034369
21.296	0.187964951678307
21.307	0.187916457457587
21.318	0.188699382103129
21.329	0.188554244180459
21.34	0.188234905699394
21.351	0.189513514647832
21.362	0.189487641940969
21.373	0.191694495156157
21.384	0.190862602090969
21.395	0.189802685274009
21.406	0.189830335307695
21.417	0.189832732809096
21.428	0.189757694347677
21.439	0.189627682333331
21.45	0.189869001049447
21.461	0.188998280173043
21.472	0.189220982892486
21.483	0.188557633687241
21.494	0.188746950011511
21.505	0.188102663984717
21.516	0.186855072905869
21.527	0.188210813658001
21.538	0.188319623479212
21.549	0.188036516978975
21.56	0.188856085161041
21.571	0.189767666476998
21.582	0.18789446552719
21.593	0.187901667302829
21.604	0.189017601317642
21.615	0.188505968263187
21.626	0.189638746400594
21.637	0.188846498410336
21.648	0.187907056406598
21.659	0.187720607573407
21.67	0.188365224053657
21.681	0.188263009467572
21.692	0.189377704658583
21.703	0.190057682171159
21.714	0.188319488057948
21.725	0.188367221390156
21.736	0.187451719257691
21.747	0.18810912837551
21.758	0.188172796473772
21.769	0.188819819413275
21.78	0.188186943972851
21.791	0.188056772392829
21.802	0.188953862389463
21.813	0.190856254995697
21.824	0.188211962167945
21.835	0.188687767736763
21.846	0.189011731753144
21.857	0.190196033829015
21.868	0.190322960851685
21.879	0.190923756202386
21.89	0.190840672342137
21.901	0.192200036598918
21.912	0.191880748137553
21.923	0.190562127647874
21.934	0.190276181868751
21.945	0.189610175502092
21.956	0.189336161815232
21.967	0.189569374552451
21.978	0.189377914075893
21.989	0.189459605560235
[truncated: 1 more rows]
