# Supplementary material for: Introgression and disruption of migration routes have shaped the genetic integrity of wildebeest populations
Source: Nat Commun. 2024 Apr 12;15:2921. doi: 10.1038/s41467-024-47015-y (PMC11014984; doi:10.1038/s41467-024-47015-y)
Supplement: Supplementary file 10 — Source Data [file 41467_2024_47015_MOESM10_ESM.zip › source_data/Fig2a.psmc/CGnoNa_58015.psmc]

CC
CC	Brief Description of the file format:
CC	  CC  comments
CC	  MM  useful-messages
CC	  RD  round-of-iterations
CC	  LL  \log[P(sequence)]
CC	  QD  Q-before-opt Q-after-opt
CC	  TR  \theta_0 \rho_0
CC	  RS  k t_k \lambda_k \pi_k \sum_{l\not=k}A_{kl} A_{kk}
CC	  DC  begin end best-k t_k+\Delta_k max-prob
CC
MM	Version: 0.6.5-r67
MM	pattern:4+25*2+4+6, n:63, n_free_lambdas:28
MM	n_iterations:25, skip:1, max_t:15, theta/rho:5
MM	is_decoding:0
MM	n_seqs:28, sum_L:17395000, sum_n:2834472
RD	0
LK	0.000000
QD	0.000000 -> 0.000000
RI	inf
TR	0.177869	0.035574
MT	15.000000
MM	C_pi: 1.000000, n_recomb: 607990.288853
RS	0	0.000000	1.000000	4931.839738	0.008112	0.000000
RS	1	0.008290	1.000000	5295.578500	0.008710	0.000000
RS	2	0.017266	1.000000	5682.148864	0.009346	0.000000
RS	3	0.026987	1.000000	6092.299472	0.010020	0.000000
RS	4	0.037514	1.000000	6526.673947	0.010735	0.000000
RS	5	0.048914	1.000000	6985.780842	0.011490	0.000000
RS	6	0.061258	1.000000	7469.959218	0.012286	0.000000
RS	7	0.074626	1.000000	7979.339514	0.013124	0.000000
RS	8	0.089102	1.000000	8513.799505	0.014003	0.000000
RS	9	0.104778	1.000000	9072.915203	0.014923	0.000000
RS	10	0.121753	1.000000	9655.906704	0.015882	0.000000
RS	11	0.140135	1.000000	10261.579169	0.016878	0.000000
RS	12	0.160042	1.000000	10888.259393	0.017909	0.000000
RS	13	0.181598	1.000000	11533.728696	0.018970	0.000000
RS	14	0.204942	1.000000	12195.153297	0.020058	0.000000
RS	15	0.230221	1.000000	12869.013786	0.021166	0.000000
RS	16	0.257595	1.000000	13551.035903	0.022288	0.000000
RS	17	0.287238	1.000000	14236.125477	0.023415	0.000000
RS	18	0.319339	1.000000	14918.311143	0.024537	0.000000
RS	19	0.354100	1.000000	15590.699275	0.025643	0.000000
RS	20	0.391744	1.000000	16245.446443	0.026720	0.000000
RS	21	0.432507	1.000000	16873.755582	0.027753	0.000000
RS	22	0.476650	1.000000	17465.902843	0.028727	0.000000
RS	23	0.524453	1.000000	18011.302781	0.029624	0.000000
RS	24	0.576218	1.000000	18498.619872	0.030426	0.000000
RS	25	0.632274	1.000000	18915.934336	0.031112	0.000000
RS	26	0.692977	1.000000	19250.969578	0.031663	0.000000
RS	27	0.758711	1.000000	19491.387126	0.032059	0.000000
RS	28	0.829896	1.000000	19625.152495	0.032279	0.000000
RS	29	0.906981	1.000000	19640.971789	0.032305	0.000000
RS	30	0.990456	1.000000	19528.793863	0.032120	0.000000
RS	31	1.080851	1.000000	19280.366532	0.031712	0.000000
RS	32	1.178739	1.000000	18889.827626	0.031069	0.000000
RS	33	1.284742	1.000000	18354.303097	0.030188	0.000000
RS	34	1.399532	1.000000	17674.475243	0.029070	0.000000
RS	35	1.523838	1.000000	16855.075592	0.027723	0.000000
RS	36	1.658449	1.000000	15905.250026	0.026160	0.000000
RS	37	1.804218	1.000000	14838.740155	0.024406	0.000000
RS	38	1.962071	1.000000	13673.826211	0.022490	0.000000
RS	39	2.133009	1.000000	12432.984818	0.020449	0.000000
RS	40	2.318118	1.000000	11142.231002	0.018326	0.000000
RS	41	2.518571	1.000000	9830.138506	0.016168	0.000000
RS	42	2.735641	1.000000	8526.565058	0.014024	0.000000
RS	43	2.970706	1.000000	7261.147408	0.011943	0.000000
RS	44	3.225257	1.000000	6061.670337	0.009970	0.000000
RS	45	3.500909	1.000000	4952.448392	0.008146	0.000000
RS	46	3.799411	1.000000	3952.881456	0.006502	0.000000
RS	47	4.122659	1.000000	3076.348227	0.005060	0.000000
RS	48	4.472702	1.000000	2329.579798	0.003832	0.000000
RS	49	4.851763	1.000000	1712.607228	0.002817	0.000000
RS	50	5.262247	1.000000	1219.306158	0.002005	0.000000
RS	51	5.706758	1.000000	838.478098	0.001379	0.000000
RS	52	6.188118	1.000000	555.327334	0.000913	0.000000
RS	53	6.709380	1.000000	353.131696	0.000581	0.000000
RS	54	7.273854	1.000000	214.879910	0.000353	0.000000
RS	55	7.885120	1.000000	124.665910	0.000205	0.000000
RS	56	8.547059	1.000000	68.688522	0.000113	0.000000
RS	57	9.263869	1.000000	35.789607	0.000059	0.000000
RS	58	10.040101	1.000000	17.553605	0.000029	0.000000
RS	59	10.880679	1.000000	8.063974	0.000013	0.000000
RS	60	11.790939	1.000000	3.451162	0.000006	0.000000
RS	61	12.776655	1.000000	1.367993	0.000002	0.000000
RS	62	13.844085	1.000000	0.499077	0.000001	0.000000
RS	63	15.000000	1.000000	0.234740	0.000000	0.000000
PA	4+25*2+4+6 0.177868503 0.035573701 15.000000000 1.000000000 1.000000000 1.000000000 1.000000000 1.000000000 1.000000000 1.000000000 1.000000000 1.000000000 1.000000000 1.000000000 1.000000000 1.000000000 1.000000000 1.000000000 1.000000000 1.000000000 1.000000000 1.000000000 1.000000000 1.000000000 1.000000000 1.000000000 1.000000000 1.000000000 1.000000000 1.000000000 1.000000000
//
IT	5276
RD	1
LK	-6516376.956782
QD	-11804.010563 -> -4345.474686
RI	0.0547736550
TR	0.178080	0.033929
MT	15.743451
MM	C_pi: 1.088630, n_recomb: 630846.888743
RS	0	0.000000	0.289429	17662.155821	0.027998	0.095223
RS	1	0.008372	0.289429	18575.483262	0.029445	0.052095
RS	2	0.017446	0.289429	19487.069354	0.030890	0.026998
RS	3	0.027278	0.289429	20387.863733	0.032318	0.015266
RS	4	0.037935	0.901162	6923.271877	0.010975	0.010350
RS	5	0.049483	0.901162	7404.918844	0.011738	0.007792
RS	6	0.061998	1.221590	5847.687011	0.009270	0.006782
RS	7	0.075561	1.221590	6265.893813	0.009933	0.006652
RS	8	0.090259	1.313621	6240.560469	0.009892	0.007006
RS	9	0.106188	1.313621	6680.017447	0.010589	0.007628
RS	10	0.123451	1.311407	7155.000916	0.011342	0.008435
RS	11	0.142159	1.311407	7642.175414	0.012114	0.009400
RS	12	0.162433	1.287530	8302.499297	0.013161	0.010493
RS	13	0.184405	1.287530	8842.491057	0.014017	0.011653
RS	14	0.208216	1.269478	9536.272056	0.015117	0.012825
RS	15	0.234021	1.269478	10122.736692	0.016046	0.013963
RS	16	0.261986	1.264312	10769.949850	0.017072	0.015028
RS	17	0.292293	1.264312	11389.875575	0.018055	0.015996
RS	18	0.325137	1.269526	11972.186976	0.018978	0.016856
RS	19	0.360730	1.269526	12608.970821	0.019987	0.017617
RS	20	0.399304	1.277411	13167.444280	0.020873	0.018306
RS	21	0.441107	1.277411	13801.753335	0.021878	0.018972
RS	22	0.486410	1.279263	14405.790836	0.022836	0.019665
RS	23	0.535506	1.279263	15013.019217	0.023798	0.020426
RS	24	0.588713	1.270537	15699.373085	0.024886	0.021278
RS	25	0.646374	1.270537	16244.630744	0.025751	0.022223
RS	26	0.708862	1.252110	16983.674933	0.026922	0.023243
RS	27	0.776582	1.252110	17418.058379	0.027611	0.024307
RS	28	0.849972	1.227742	18122.871131	0.028728	0.025373
RS	29	0.929507	1.227742	18384.303266	0.029142	0.026393
RS	30	1.015700	1.201530	18935.715596	0.030016	0.027311
RS	31	1.109110	1.201530	18955.952739	0.030048	0.028068
RS	32	1.210340	1.176662	19230.701570	0.030484	0.028610
RS	33	1.320046	1.176662	18948.600849	0.030037	0.028887
RS	34	1.438936	1.155043	18850.195657	0.029881	0.028859
RS	35	1.567780	1.155043	18228.965264	0.028896	0.028502
RS	36	1.707411	1.137358	17714.764962	0.028081	0.027807
RS	37	1.858733	1.137358	16758.422921	0.026565	0.026781
RS	38	2.022724	1.123418	15853.920719	0.025131	0.025447
RS	39	2.200445	1.123418	14617.268091	0.023171	0.023838
RS	40	2.393044	1.112633	13413.191389	0.021262	0.021999
RS	41	2.601769	1.112633	12000.782898	0.019023	0.019983
RS	42	2.827969	1.104321	10637.292909	0.016862	0.017848
RS	43	3.073107	1.104321	9188.548962	0.014565	0.015657
RS	44	3.338769	1.097829	7828.188004	0.012409	0.013474
RS	45	3.626673	1.097829	6489.480162	0.010287	0.011358
RS	46	3.938681	1.092663	5281.676735	0.008372	0.009363
RS	47	4.276811	1.092663	4172.350997	0.006614	0.007534
RS	48	4.643250	1.088586	3219.962138	0.005104	0.005905
RS	49	5.040369	1.088586	2403.911298	0.003811	0.004498
RS	50	5.470735	1.085391	1743.707959	0.002764	0.003323
RS	51	5.937134	1.085391	1218.360341	0.001931	0.002375
RS	52	6.442580	1.082679	822.199348	0.001303	0.001638
RS	53	6.990344	1.082679	531.509267	0.000843	0.001086
RS	54	7.583968	1.079141	329.861798	0.000523	0.000690
RS	55	8.227292	1.079141	194.501841	0.000308	0.000419
RS	56	8.924477	1.079141	109.001952	0.000173	0.000242
RS	57	9.680032	1.079141	57.812860	0.000092	0.000132
RS	58	10.498845	1.073319	28.987653	0.000046	0.000067
RS	59	11.386211	1.073319	13.515372	0.000021	0.000032
RS	60	12.347870	1.073319	5.873215	0.000009	0.000014
RS	61	13.390042	1.073319	2.364921	0.000004	0.000006
RS	62	14.519467	1.073319	0.876801	0.000001	0.000002
RS	63	15.743451	1.073319	0.422066	0.000001	0.000001
PA	4+25*2+4+6 0.178079839 0.033928642 15.743451118 0.289428711 0.901162148 1.221590042 1.313620567 1.311407089 1.287529945 1.269477844 1.264311790 1.269525528 1.277410507 1.279262543 1.270537376 1.252109528 1.227742195 1.201529503 1.176662445 1.155042648 1.137357712 1.123417854 1.112632751 1.104320526 1.097828865 1.092662811 1.088585854 1.085390925 1.082678795 1.079140663 1.073319495
//
IT	4894
RD	2
LK	-6506276.027757
QD	-2614.294443 -> -1625.072632
RI	0.0359242504
TR	0.176626	0.033072
MT	16.245824
MM	C_pi: 1.096123, n_recomb: 619363.054009
RS	0	0.000000	0.194944	25735.595837	0.041552	0.094965
RS	1	0.008426	0.194944	26679.297513	0.043075	0.053128
RS	2	0.017562	0.194944	27553.233785	0.044486	0.031403
RS	3	0.027468	0.194944	28339.392012	0.045756	0.022406
RS	4	0.038208	1.012428	5723.158697	0.009240	0.006315
RS	5	0.049854	1.012428	6132.687027	0.009902	0.006071
RS	6	0.062480	1.454056	4580.445057	0.007395	0.004791
RS	7	0.076171	1.454056	4919.062838	0.007942	0.005477
RS	8	0.091015	1.519503	5052.307048	0.008157	0.005934
RS	9	0.107110	1.519503	5419.382513	0.008750	0.006886
RS	10	0.124561	1.457554	6053.106516	0.009773	0.007941
RS	11	0.143483	1.457554	6477.063274	0.010458	0.009088
RS	12	0.163998	1.385615	7279.563447	0.011753	0.010526
RS	13	0.186243	1.385615	7764.968059	0.012537	0.011836
RS	14	0.210362	1.342902	8531.862919	0.013775	0.013321
RS	15	0.236513	1.342902	9069.009436	0.014642	0.014572
RS	16	0.264867	1.336234	9671.345164	0.015615	0.015770
RS	17	0.295611	1.336234	10243.250579	0.016538	0.016761
RS	18	0.328945	1.357457	10660.525515	0.017212	0.017521
RS	19	0.365088	1.357457	11249.484501	0.018163	0.018199
RS	20	0.404277	1.388016	11587.095034	0.018708	0.018652
RS	21	0.446767	1.388016	12177.879257	0.019662	0.019172
RS	22	0.492838	1.406340	12601.830215	0.020346	0.019683
RS	23	0.542790	1.406340	13178.488158	0.021277	0.020289
RS	24	0.596952	1.401022	13790.684600	0.022266	0.021126
RS	25	0.655677	1.401022	14328.099476	0.023134	0.021906
RS	26	0.719350	1.374434	15112.829215	0.024401	0.023076
RS	27	0.788388	1.374434	15569.082924	0.025137	0.023946
RS	28	0.863244	1.335704	16419.262965	0.026510	0.025281
RS	29	0.944407	1.335704	16733.818946	0.027018	0.026068
RS	30	1.032409	1.294022	17492.249252	0.028242	0.027308
RS	31	1.127826	1.294022	17592.360475	0.028404	0.027798
RS	32	1.231282	1.255851	18092.183232	0.029211	0.028649
RS	33	1.343456	1.255851	17907.875873	0.028913	0.028639
RS	34	1.465082	1.224448	18017.126764	0.029090	0.028861
RS	35	1.596955	1.224448	17501.350389	0.028257	0.028231
RS	36	1.739941	1.200473	17158.752335	0.027704	0.027715
RS	37	1.894974	1.200473	16305.938368	0.026327	0.026463
RS	38	2.063071	1.182967	15534.074965	0.025081	0.025254
RS	39	2.245331	1.182967	14390.490497	0.023234	0.023485
RS	40	2.442949	1.170432	13283.941942	0.021448	0.021741
RS	41	2.657218	1.170432	11946.589289	0.019289	0.019634
RS	42	2.889541	1.161402	10649.620199	0.017194	0.017581
RS	43	3.141440	1.161402	9252.097031	0.014938	0.015357
RS	44	3.414564	1.154614	7930.062878	0.012804	0.013247
RS	45	3.710701	1.154614	6616.347602	0.010683	0.011135
RS	46	4.031791	1.149239	5421.440739	0.008753	0.009203
RS	47	4.379935	1.149239	4313.729095	0.006965	0.007394
RS	48	4.757415	1.144985	3354.418389	0.005416	0.005812
RS	49	5.166701	1.144985	2524.531591	0.004076	0.004427
RS	50	5.610473	1.141598	1846.854733	0.002982	0.003282
RS	51	6.091637	1.141598	1302.033053	0.002102	0.002349
RS	52	6.613345	1.138412	887.193597	0.001432	0.001626
RS	53	7.179011	1.138412	579.166482	0.000935	0.001081
RS	54	7.792341	1.133327	363.482253	0.000587	0.000691
RS	55	8.457350	1.133327	216.504397	0.000350	0.000421
RS	56	9.178392	1.133327	122.624296	0.000198	0.000243
RS	57	9.960190	1.133327	65.762553	0.000106	0.000133
RS	58	10.807861	1.123738	33.425093	0.000054	0.000069
RS	59	11.726958	1.123738	15.733897	0.000025	0.000033
RS	60	12.723497	1.123738	6.905014	0.000011	0.000015
RS	61	13.804005	1.123738	2.808742	0.000005	0.000006
RS	62	14.975557	1.123738	1.052255	0.000002	0.000002
RS	63	16.245824	1.123738	0.514213	0.000001	0.000001
PA	4+25*2+4+6 0.176626485 0.033072188 16.245823740 0.194943779 1.012428055 1.454056282 1.519502670 1.457553660 1.385614566 1.342902462 1.336234282 1.357457256 1.388016372 1.406340165 1.401021862 1.374433613 1.335704255 1.294021662 1.255850521 1.224448135 1.200472693 1.182967006 1.170432407 1.161401913 1.154614489 1.149238531 1.144984737 1.141598404 1.138412319 1.133327274 1.123737864
//
IT	3986
RD	3
LK	-6504883.184320
QD	-1433.019097 -> -1245.949602
RI	0.0314819644
TR	0.175054	0.032509
MT	16.603407
MM	C_pi: 1.098229, n_recomb: 610153.554379
RS	0	0.000000	0.167985	29454.941049	0.048275	0.094264
RS	1	0.008463	0.167985	30318.308232	0.049690	0.053406
RS	2	0.017643	0.167985	31069.074065	0.050920	0.033256
RS	3	0.027599	0.167985	31685.862905	0.051931	0.025661
RS	4	0.038398	1.202281	4627.463635	0.007584	0.004738
RS	5	0.050111	1.202281	4969.377285	0.008144	0.004965
RS	6	0.062815	1.702161	3772.508313	0.006183	0.003960
RS	7	0.076595	1.702161	4058.352577	0.006651	0.004745
RS	8	0.091541	1.681489	4416.204263	0.007238	0.005437
RS	9	0.107751	1.681489	4743.370931	0.007774	0.006399
RS	10	0.125334	1.537328	5564.969512	0.009121	0.007729
RS	11	0.144404	1.537328	5960.332202	0.009769	0.008869
RS	12	0.165089	1.412228	6937.393561	0.011370	0.010624
RS	13	0.187524	1.412228	7403.771254	0.012134	0.011958
RS	14	0.211858	1.344133	8286.527972	0.013581	0.013709
RS	15	0.238251	1.344133	8809.701773	0.014438	0.015018
RS	16	0.266878	1.335327	9410.999836	0.015424	0.016291
RS	17	0.297928	1.335327	9968.311312	0.016337	0.017338
RS	18	0.331606	1.372412	10256.492339	0.016810	0.017933
RS	19	0.368134	1.372412	10826.861219	0.017744	0.018637
RS	20	0.407753	1.427463	10969.579615	0.017978	0.018796
RS	21	0.450725	1.427463	11538.835727	0.018911	0.019314
RS	22	0.497335	1.465779	11795.157574	0.019331	0.019588
RS	23	0.547888	1.465779	12352.255126	0.020245	0.020180
RS	24	0.602721	1.467935	12878.745463	0.021107	0.020932
RS	25	0.662194	1.467935	13404.610439	0.021969	0.021684
RS	26	0.726700	1.437506	14190.554502	0.023257	0.022915
RS	27	0.796666	1.437506	14647.554924	0.024006	0.023736
RS	28	0.872553	1.389210	15564.082015	0.025508	0.025228
RS	29	0.954863	1.389210	15892.518543	0.026047	0.025945
RS	30	1.044139	1.337349	16748.911043	0.027450	0.027374
RS	31	1.140970	1.337349	16873.640287	0.027655	0.027772
RS	32	1.245996	1.291384	17468.596443	0.028630	0.028780
RS	33	1.359911	1.291384	17316.238578	0.028380	0.028665
RS	34	1.483467	1.255554	17495.630299	0.028674	0.028976
RS	35	1.617480	1.255554	17017.332763	0.027890	0.028239
RS	36	1.762835	1.230181	16717.259709	0.027398	0.027746
RS	37	1.920491	1.230181	15907.789406	0.026072	0.026404
RS	38	2.091490	1.213392	15162.529035	0.024850	0.025181
RS	39	2.276962	1.213392	14068.551143	0.023057	0.023353
RS	40	2.478130	1.202750	12986.171260	0.021283	0.021590
RS	41	2.696324	1.202750	11702.605484	0.019180	0.019460
RS	42	2.932984	1.196028	10434.187563	0.017101	0.017403
RS	43	3.189673	1.196028	9089.223611	0.014897	0.015186
RS	44	3.468086	1.191411	7798.613123	0.012781	0.013092
RS	45	3.770062	1.191411	6529.145393	0.010701	0.011003
RS	46	4.097595	1.187803	5361.865163	0.008788	0.009097
RS	47	4.452848	1.187803	4284.734089	0.007022	0.007314
RS	48	4.838167	1.184941	3343.388222	0.005480	0.005757
RS	49	5.256096	1.184941	2529.456136	0.004146	0.004393
RS	50	5.709396	1.182567	1859.277692	0.003047	0.003265
RS	51	6.201060	1.182567	1318.990633	0.002162	0.002343
RS	52	6.734335	1.179794	904.367319	0.001482	0.001628
RS	53	7.312742	1.179794	594.624003	0.000975	0.001087
RS	54	7.940101	1.173922	376.159442	0.000616	0.000699
RS	55	8.620555	1.173922	225.782595	0.000370	0.000427
RS	56	9.358597	1.173922	128.915740	0.000211	0.000248
RS	57	10.159102	1.173922	69.725313	0.000114	0.000137
RS	58	11.027356	1.161311	35.810453	0.000059	0.000071
RS	59	11.969092	1.161311	16.983368	0.000028	0.000034
RS	60	12.990529	1.161311	7.511512	0.000012	0.000015
RS	61	14.098414	1.161311	3.080163	0.000005	0.000006
RS	62	15.300061	1.161311	1.163601	0.000002	0.000002
RS	63	16.603407	1.161311	0.575632	0.000001	0.000001
PA	4+25*2+4+6 0.175053659 0.032509197 16.603407370 0.167984553 1.202281487 1.702161181 1.681488608 1.537327567 1.412228066 1.344133207 1.335326957 1.372412154 1.427463095 1.465779045 1.467934679 1.437506171 1.389210077 1.337348809 1.291384263 1.255553986 1.230180665 1.213391930 1.202750073 1.196027679 1.191410822 1.187802635 1.184941098 1.182566677 1.179793892 1.173921984 1.161310896
//
IT	4059
RD	4
LK	-6504594.397191
QD	-1219.768229 -> -1153.517816
RI	0.0296059076
TR	0.173701	0.032102
MT	16.868029
MM	C_pi: 1.101353, n_recomb: 604322.406717
RS	0	0.000000	0.157219	31220.001314	0.051661	0.093653
RS	1	0.008490	0.157219	32021.817720	0.052988	0.053596
RS	2	0.017701	0.157219	32688.133989	0.054091	0.034267
RS	3	0.027695	0.157219	33196.313291	0.054931	0.027414
RS	4	0.038536	1.435735	3794.480493	0.006279	0.003830
RS	5	0.050299	1.435735	4082.441172	0.006755	0.004166
RS	6	0.063059	1.957293	3223.707461	0.005334	0.003464
RS	7	0.076904	1.957293	3472.521840	0.005746	0.004214
RS	8	0.091923	1.820721	4017.428663	0.006648	0.005136
RS	9	0.108218	1.820721	4319.224612	0.007147	0.006039
RS	10	0.125897	1.591830	5303.318103	0.008776	0.007619
RS	11	0.145076	1.591830	5683.598120	0.009405	0.008697
RS	12	0.165884	1.417669	6826.407570	0.011296	0.010732
RS	13	0.188458	1.417669	7286.826228	0.012058	0.012041
RS	14	0.212949	1.326556	8295.776763	0.013727	0.014031
RS	15	0.239519	1.326556	8818.070961	0.014592	0.015360
RS	16	0.268346	1.314697	9440.407547	0.015621	0.016697
RS	17	0.299619	1.314697	9996.320194	0.016541	0.017793
RS	18	0.333548	1.364847	10180.253443	0.016846	0.018223
RS	19	0.370358	1.364847	10745.030188	0.017780	0.018974
RS	20	0.410293	1.442018	10718.228445	0.017736	0.018847
RS	21	0.453618	1.442018	11277.867419	0.018662	0.019399
RS	22	0.500622	1.499429	11390.432499	0.018848	0.019442
RS	23	0.551617	1.499429	11937.266714	0.019753	0.020057
RS	24	0.606941	1.509216	12394.363804	0.020510	0.020718
RS	25	0.666963	1.509216	12913.573747	0.021369	0.021481
RS	26	0.732080	1.475797	13704.817891	0.022678	0.022752
RS	27	0.802727	1.475797	14161.389879	0.023434	0.023571
RS	28	0.879371	1.419390	15135.097885	0.025045	0.025188
RS	29	0.962523	1.419390	15468.903950	0.025597	0.025890
RS	30	1.052734	1.359249	16401.422894	0.027140	0.027467
RS	31	1.150605	1.359249	16534.399382	0.027360	0.027836
RS	32	1.256785	1.307553	17191.374489	0.028447	0.028955
RS	33	1.371981	1.307553	17047.428512	0.028209	0.028796
RS	34	1.496957	1.269265	17255.693722	0.028554	0.029145
RS	35	1.632543	1.269265	16786.358613	0.027777	0.028357
RS	36	1.779642	1.244243	16484.254035	0.027277	0.027836
RS	37	1.939229	1.244243	15688.012482	0.025960	0.026449
RS	38	2.112366	1.229667	14927.125096	0.024701	0.025165
RS	39	2.300203	1.229667	13854.752075	0.022926	0.023311
RS	40	2.503988	1.222184	12761.120332	0.021116	0.021491
RS	41	2.725075	1.222184	11508.615768	0.019044	0.019357
RS	42	2.964933	1.218841	10242.676513	0.016949	0.017267
RS	43	3.225155	1.218841	8934.798557	0.014785	0.015066
RS	44	3.507471	1.217296	7659.547999	0.012675	0.012966
RS	45	3.813757	1.217296	6426.495773	0.010634	0.010905
RS	46	4.146047	1.216216	5279.663023	0.008737	0.009010
RS	47	4.506550	1.216216	4231.705456	0.007002	0.007255
RS	48	4.897661	1.215376	3307.666037	0.005473	0.005713
RS	49	5.321978	1.215376	2512.290259	0.004157	0.004369
RS	50	5.782321	1.214521	1852.389208	0.003065	0.003253
RS	51	6.281749	1.214521	1320.602511	0.002185	0.002342
RS	52	6.823579	1.212537	909.706445	0.001505	0.001633
RS	53	7.411413	1.212537	601.660868	0.000996	0.001094
RS	54	8.049156	1.206189	383.063146	0.000634	0.000707
RS	55	8.741045	1.206189	231.414525	0.000383	0.000434
RS	56	9.491678	1.206189	133.034794	0.000220	0.000253
RS	57	10.306042	1.206189	72.472550	0.000120	0.000140
RS	58	11.189547	1.190830	37.555270	0.000062	0.000074
RS	59	12.148066	1.190830	17.925466	0.000030	0.000036
RS	60	13.187965	1.190830	7.981552	0.000013	0.000016
RS	61	14.316155	1.190830	3.295924	0.000005	0.000007
RS	62	15.540133	1.190830	1.254247	0.000002	0.000003
RS	63	16.868029	1.190830	0.627286	0.000001	0.000001
PA	4+25*2+4+6 0.173700848 0.032101691 16.868029242 0.157218942 1.435735361 1.957293158 1.820720526 1.591830200 1.417669161 1.326556270 1.314696791 1.364847092 1.442018488 1.499428712 1.509215862 1.475797134 1.419390251 1.359248620 1.307553414 1.269264696 1.244242541 1.229667099 1.222183660 1.218841237 1.217296138 1.216216078 1.215376113 1.214520730 1.212537128 1.206189344 1.190829908
//
IT	3764
RD	5
LK	-6504479.692932
QD	-1146.393568 -> -1107.200737
RI	0.0284188642
TR	0.172577	0.031785
MT	17.074187
MM	C_pi: 1.104530, n_recomb: 600165.600107
RS	0	0.000000	0.151636	32195.492380	0.053644	0.093175
RS	1	0.008511	0.151636	32955.427855	0.054911	0.053747
RS	2	0.017747	0.151636	33566.251289	0.055928	0.034923
RS	3	0.027768	0.151636	34004.735158	0.056659	0.028542
RS	4	0.038643	1.698544	3166.978056	0.005277	0.003206
RS	5	0.050443	1.698544	3412.390830	0.005686	0.003558
RS	6	0.063247	2.211818	2824.562373	0.004706	0.003112
RS	7	0.077141	2.211818	3045.657979	0.005075	0.003807
RS	8	0.092218	1.943635	3733.282540	0.006220	0.004923
RS	9	0.108578	1.943635	4016.721570	0.006693	0.005757
RS	10	0.126330	1.635275	5128.107074	0.008544	0.007544
RS	11	0.145593	1.635275	5498.401043	0.009161	0.008552
RS	12	0.166496	1.418459	6782.477716	0.011301	0.010824
RS	13	0.189178	1.418459	7240.791105	0.012065	0.012093
RS	14	0.213790	1.307220	8369.556470	0.013945	0.014295
RS	15	0.240497	1.307220	8894.448078	0.014820	0.015629
RS	16	0.269477	1.291762	9547.036905	0.015907	0.017031
RS	17	0.300924	1.291762	10105.259911	0.016837	0.018164
RS	18	0.335047	1.352357	10201.795089	0.016998	0.018446
RS	19	0.372074	1.352357	10765.173936	0.017937	0.019242
RS	20	0.412253	1.448922	10588.725679	0.017643	0.018854
RS	21	0.455851	1.448922	11143.150820	0.018567	0.019444
RS	22	0.503161	1.523728	11131.467608	0.018547	0.019279
RS	23	0.554496	1.523728	11671.908776	0.019448	0.019921
RS	24	0.610201	1.540339	12073.910352	0.020118	0.020503
RS	25	0.670647	1.540339	12588.946491	0.020976	0.021282
RS	26	0.736238	1.503715	13392.570436	0.022315	0.022593
RS	27	0.807411	1.503715	13849.052769	0.023075	0.023420
RS	28	0.884642	1.439492	14880.482600	0.024794	0.025154
RS	29	0.968446	1.439492	15217.240859	0.025355	0.025856
RS	30	1.059383	1.371701	16221.297260	0.027028	0.027570
RS	31	1.158059	1.371701	16356.917072	0.027254	0.027929
RS	32	1.265134	1.315008	17066.924268	0.028437	0.029145
RS	33	1.381322	1.315008	16922.572414	0.028197	0.028963
RS	34	1.507399	1.274921	17147.148510	0.028571	0.029335
RS	35	1.644206	1.274921	16675.354189	0.027785	0.028516
RS	36	1.792658	1.250774	16356.643396	0.027254	0.027952
RS	37	1.953744	1.250774	15560.771229	0.025927	0.026535
RS	38	2.128541	1.238815	14769.610555	0.024609	0.025178
RS	39	2.318214	1.238815	13705.910954	0.022837	0.023307
RS	40	2.524031	1.234815	12587.751854	0.020974	0.021419
RS	41	2.747366	1.234815	11354.607162	0.018919	0.019286
RS	42	2.989708	1.235140	10080.145875	0.016796	0.017154
RS	43	3.252677	1.235140	8799.977518	0.014663	0.014971
RS	44	3.538027	1.236934	7531.933247	0.012550	0.012858
RS	45	3.847664	1.236934	6328.960493	0.010545	0.010822
RS	46	4.183654	1.238640	5197.551460	0.008660	0.008933
RS	47	4.548240	1.238640	4175.564986	0.006957	0.007204
RS	48	4.943858	1.240071	3266.701151	0.005443	0.005674
RS	49	5.373146	1.240071	2489.188020	0.004148	0.004349
RS	50	5.838972	1.240959	1839.504324	0.003065	0.003243
RS	51	6.344445	1.240959	1316.937315	0.002194	0.002342
RS	52	6.892939	1.239945	910.653274	0.001517	0.001638
RS	53	7.488116	1.239945	605.386269	0.001009	0.001102
RS	54	8.133949	1.233275	387.586676	0.000646	0.000715
RS	55	8.834750	1.233275	235.491243	0.000392	0.000441
RS	56	9.595196	1.233275	136.202508	0.000227	0.000259
RS	57	10.420366	1.233275	74.677058	0.000124	0.000144
RS	58	11.315766	1.215272	39.011654	0.000065	0.000076
RS	59	12.287375	1.215272	18.728023	0.000031	0.000037
RS	60	13.341679	1.215272	8.389501	0.000014	0.000017
RS	61	14.485716	1.215272	3.486478	0.000006	0.000007
RS	62	15.727123	1.215272	1.335647	0.000002	0.000003
RS	63	17.074187	1.215272	0.674775	0.000001	0.000001
PA	4+25*2+4+6 0.172577403 0.031785305 17.074187144 0.151636237 1.698544204 2.211818024 1.943634998 1.635274830 1.418458726 1.307220441 1.291762418 1.352356750 1.448921728 1.523728493 1.540339294 1.503714912 1.439492423 1.371700691 1.315007861 1.274920594 1.250774192 1.238814760 1.234815473 1.235139514 1.236934282 1.238639922 1.240071322 1.240959109 1.239945304 1.233274730 1.215271737
//
IT	4475
RD	6
LK	-6504407.754423
QD	-1104.107598 -> -1075.525995
RI	0.0275684578
TR	0.171628	0.031525
MT	17.243744
MM	C_pi: 1.107387, n_recomb: 596846.457050
RS	0	0.000000	0.148092	32828.300480	0.055003	0.092791
RS	1	0.008528	0.148092	33557.234041	0.056224	0.053866
RS	2	0.017783	0.148092	34127.717227	0.057180	0.035403
RS	3	0.027828	0.148092	34516.184565	0.057831	0.029368
RS	4	0.038729	1.984630	2686.082159	0.004500	0.002738
RS	5	0.050560	1.984630	2897.653116	0.004855	0.003080
RS	6	0.063400	2.460735	2521.506333	0.004225	0.002843
RS	7	0.077335	2.460735	2721.054428	0.004559	0.003486
RS	8	0.092458	2.052344	3516.664986	0.005892	0.004759
RS	9	0.108871	2.052344	3785.897725	0.006343	0.005534
RS	10	0.126683	1.672462	4992.729739	0.008365	0.007483
RS	11	0.146015	1.672462	5355.303717	0.008973	0.008427
RS	12	0.166995	1.419304	6753.830968	0.011316	0.010892
RS	13	0.189765	1.419304	7210.919123	0.012082	0.012121
RS	14	0.214476	1.290526	8447.459907	0.014153	0.014510
RS	15	0.241294	1.290526	8975.324031	0.015038	0.015844
RS	16	0.270400	1.271153	9662.205095	0.016189	0.017312
RS	17	0.301988	1.271153	10223.325697	0.017129	0.018476
RS	18	0.336270	1.340152	10245.596639	0.017166	0.018630
RS	19	0.373475	1.340152	10808.728350	0.018110	0.019465
RS	20	0.413853	1.453844	10499.085816	0.017591	0.018842
RS	21	0.457675	1.453844	11049.894283	0.018514	0.019465
RS	22	0.505233	1.544545	10929.366158	0.018312	0.019114
RS	23	0.556848	1.544545	11464.991580	0.019209	0.019780
RS	24	0.612864	1.567178	11822.196251	0.019808	0.020294
RS	25	0.673658	1.567178	12334.136031	0.020666	0.021088
RS	26	0.739635	1.527004	13154.594040	0.022040	0.022442
RS	27	0.811240	1.527004	13611.231003	0.022805	0.023276
RS	28	0.888951	1.455002	14700.725523	0.024631	0.025125
RS	29	0.973289	1.455002	15039.622469	0.025198	0.025829
RS	30	1.064819	1.379830	16113.424809	0.026998	0.027675
RS	31	1.164155	1.379830	16249.621055	0.027226	0.028029
RS	32	1.271963	1.318449	17009.695976	0.028499	0.029337
RS	33	1.388965	1.318449	16861.514036	0.028251	0.029138
RS	34	1.515944	1.276781	17098.619101	0.028648	0.029531
RS	35	1.653752	1.276781	16619.716291	0.027846	0.028686
RS	36	1.803313	1.253604	16280.221374	0.027277	0.028077
RS	37	1.965628	1.253604	15479.185302	0.025935	0.026635
RS	38	2.141786	1.244267	14653.529947	0.024552	0.025203
RS	39	2.332966	1.244267	13592.494285	0.022774	0.023319
RS	40	2.540450	1.243724	12445.621215	0.020852	0.021361
RS	41	2.765629	1.243724	11225.801717	0.018809	0.019231
RS	42	3.010011	1.247693	9938.670892	0.016652	0.017055
RS	43	3.275234	1.247693	8680.713831	0.014544	0.014889
RS	44	3.563075	1.252839	7416.014802	0.012425	0.012760
RS	45	3.875463	1.252839	6238.782875	0.010453	0.010749
RS	46	4.214492	1.257382	5119.762350	0.008578	0.008862
RS	47	4.582434	1.257382	4120.990661	0.006905	0.007158
RS	48	4.981754	1.261172	3225.516027	0.005404	0.005637
RS	49	5.415128	1.261172	2464.662215	0.004129	0.004331
RS	50	5.885460	1.263914	1824.600678	0.003057	0.003233
RS	51	6.395902	1.263914	1311.148731	0.002197	0.002342
RS	52	6.949875	1.263968	909.640630	0.001524	0.001642
RS	53	7.551091	1.263968	607.523143	0.001018	0.001109
RS	54	8.203579	1.257060	390.907517	0.000655	0.000723
RS	55	8.911711	1.257060	238.753017	0.000400	0.000447
RS	56	9.680233	1.257060	138.858285	0.000233	0.000264
RS	57	10.514295	1.257060	76.584091	0.000128	0.000148
RS	58	11.419486	1.236523	40.307750	0.000068	0.000079
RS	59	12.401872	1.236523	19.453361	0.000033	0.000038
RS	60	13.468037	1.236523	8.763479	0.000015	0.000018
RS	61	14.625124	1.236523	3.663532	0.000006	0.000007
RS	62	15.880888	1.236523	1.412271	0.000002	0.000003
RS	63	17.243744	1.236523	0.720325	0.000001	0.000001
PA	4+25*2+4+6 0.171628265 0.031524918 17.243744249 0.148092250 1.984630461 2.460734589 2.052343697 1.672461575 1.419304193 1.290525759 1.271152925 1.340152244 1.453843698 1.544544553 1.567178239 1.527003954 1.455001709 1.379829570 1.318449082 1.276781162 1.253604184 1.244267040 1.243723517 1.247692616 1.252838676 1.257381927 1.261171702 1.263914301 1.263968464 1.257060226 1.236522747
//
IT	4008
RD	7
LK	-6504354.141768
QD	-1074.606004 -> -1052.146011
RI	0.0269367401
TR	0.170800	0.031300
MT	17.390301
MM	C_pi: 1.109969, n_recomb: 594023.404057
RS	0	0.000000	0.145537	33287.693276	0.056038	0.092471
RS	1	0.008543	0.145537	33991.845062	0.057223	0.053960
RS	2	0.017815	0.145537	34530.451573	0.058130	0.035778
RS	3	0.027879	0.145537	34879.727087	0.058718	0.030019
RS	4	0.038803	2.291402	2309.923565	0.003889	0.002373
RS	5	0.050661	2.291402	2494.240224	0.004199	0.002696
RS	6	0.063531	2.700987	2284.889879	0.003846	0.002628
RS	7	0.077501	2.700987	2467.300535	0.004154	0.003227
RS	8	0.092664	2.147866	3346.278244	0.005633	0.004628
RS	9	0.109122	2.147866	3604.197958	0.006067	0.005354
RS	10	0.126986	1.705125	4881.030316	0.008217	0.007430
RS	11	0.146377	1.705125	5237.201672	0.008816	0.008319
RS	12	0.167423	1.421302	6725.882108	0.011323	0.010938
RS	13	0.190268	1.421302	7181.791758	0.012090	0.012131
RS	14	0.215064	1.277093	8513.523578	0.014332	0.014686
RS	15	0.241979	1.277093	9043.927967	0.015225	0.016017
RS	16	0.271193	1.253585	9767.293533	0.016443	0.017554
RS	17	0.302902	1.253585	10331.067664	0.017392	0.018744
RS	18	0.337320	1.329392	10290.224320	0.017323	0.018788
RS	19	0.374678	1.329392	10853.373536	0.018271	0.019658
RS	20	0.415228	1.458408	10424.304344	0.017549	0.018821
RS	21	0.459241	1.458408	10972.184135	0.018471	0.019473
RS	22	0.507014	1.563835	10754.843236	0.018105	0.018954
RS	23	0.558869	1.563835	11286.416628	0.019000	0.019639
RS	24	0.615153	1.591887	11606.039371	0.019538	0.020096
RS	25	0.676245	1.591887	12115.407427	0.020396	0.020900
RS	26	0.742556	1.547939	12954.656180	0.021808	0.022298
RS	27	0.814532	1.547939	13411.579182	0.022578	0.023138
RS	28	0.892656	1.468228	14557.914642	0.024507	0.025098
RS	29	0.977454	1.468228	14898.657160	0.025081	0.025803
RS	30	1.069496	1.385897	16040.103264	0.027002	0.027778
RS	31	1.169401	1.385897	16176.123111	0.027231	0.028126
RS	32	1.277839	1.320031	16984.540483	0.028592	0.029526
RS	33	1.395542	1.320031	16831.242267	0.028334	0.029311
RS	34	1.523299	1.276869	17079.762542	0.028753	0.029725
RS	35	1.661970	1.276869	16591.903695	0.027931	0.028856
RS	36	1.812487	1.254619	16231.085708	0.027324	0.028204
RS	37	1.975862	1.254619	15422.485471	0.025963	0.026740
RS	38	2.153193	1.247777	14562.046799	0.024514	0.025235
RS	39	2.345673	1.247777	13500.723018	0.022728	0.023338
RS	40	2.554595	1.250534	12324.553364	0.020748	0.021313
RS	41	2.781365	1.250534	11114.634337	0.018711	0.019186
RS	42	3.027506	1.258013	9813.513329	0.016520	0.016966
RS	43	3.294675	1.258013	8574.185105	0.014434	0.014817
RS	44	3.584666	1.266419	7310.879713	0.012307	0.012670
RS	45	3.899430	1.266419	6156.171618	0.010364	0.010683
RS	46	4.241082	1.273762	5047.511896	0.008497	0.008797
RS	47	4.611921	1.273762	4069.601225	0.006851	0.007115
RS	48	5.014438	1.279931	3185.996677	0.005363	0.005603
RS	49	5.451341	1.279931	2440.515972	0.004108	0.004313
RS	50	5.925566	1.284585	1809.337180	0.003046	0.003222
RS	51	6.440302	1.284585	1304.593992	0.002196	0.002341
RS	52	6.999010	1.285772	907.736820	0.001528	0.001645
RS	53	7.605445	1.285772	608.843409	0.001025	0.001115
RS	54	8.263685	1.278694	393.557739	0.000663	0.000730
RS	55	8.978156	1.278694	241.539620	0.000407	0.000454
RS	56	9.753660	1.278694	141.206189	0.000238	0.000269
RS	57	10.595413	1.278694	78.308465	0.000132	0.000151
RS	58	11.509072	1.255683	41.504782	0.000070	0.000081
RS	59	12.500781	1.255683	20.130666	0.000034	0.000040
RS	60	13.577207	1.255683	9.116332	0.000015	0.000018
RS	61	14.745587	1.255683	3.832270	0.000006	0.000008
RS	62	16.013776	1.255683	1.486022	0.000003	0.000003
RS	63	17.390301	1.255683	0.764820	0.000001	0.000002
PA	4+25*2+4+6 0.170799914 0.031300246 17.390301341 0.145536661 2.291401619 2.700986726 2.147866179 1.705125245 1.421302039 1.277093449 1.253584767 1.329392183 1.458408034 1.563834862 1.591886596 1.547939212 1.468228291 1.385897222 1.320031169 1.276868832 1.254618592 1.247777079 1.250534145 1.258012702 1.266418774 1.273762081 1.279930948 1.284585064 1.285771997 1.278694241 1.255683112
//
IT	4175
RD	8
LK	-6504311.599061
QD	-1052.662013 -> -1034.398357
RI	0.0264545769
TR	0.170056	0.031100
MT	17.521785
MM	C_pi: 1.112403, n_recomb: 591556.094186
RS	0	0.000000	0.143568	33642.293752	0.056871	0.092194
RS	1	0.008555	0.143568	34325.861746	0.058026	0.054036
RS	2	0.017843	0.143568	34838.190580	0.058892	0.036083
RS	3	0.027925	0.143568	35155.338965	0.059429	0.030553
RS	4	0.038869	2.618084	2009.787819	0.003397	0.002080
RS	5	0.050750	2.618084	2171.852459	0.003671	0.002382
RS	6	0.063648	2.930898	2096.275708	0.003544	0.002454
RS	7	0.077648	2.930898	2264.827759	0.003829	0.003014
RS	8	0.092847	2.231194	3210.153176	0.005427	0.004523
RS	9	0.109346	2.231194	3458.953007	0.005847	0.005208
RS	10	0.127256	1.734135	4786.297842	0.008091	0.007381
RS	11	0.146699	1.734135	5137.014412	0.008684	0.008225
RS	12	0.167805	1.424562	6695.435959	0.011318	0.010966
RS	13	0.190717	1.424562	7150.038028	0.012087	0.012127
RS	14	0.215589	1.266609	8565.556017	0.014480	0.014828
RS	15	0.242589	1.266609	9097.963552	0.015380	0.016156
RS	16	0.271899	1.238760	9859.537921	0.016667	0.017766
RS	17	0.303717	1.238760	10425.602364	0.017624	0.018978
RS	18	0.338257	1.320077	10331.440846	0.017465	0.018929
RS	19	0.375751	1.320077	10894.676320	0.018417	0.019829
RS	20	0.416454	1.462948	10357.777092	0.017509	0.018798
RS	21	0.460639	1.462948	10903.149004	0.018431	0.019475
RS	22	0.508604	1.582176	10598.563473	0.017916	0.018803
RS	23	0.560673	1.582176	11126.576954	0.018809	0.019502
RS	24	0.617196	1.615242	11413.556519	0.019294	0.019909
RS	25	0.678556	1.615242	11920.679591	0.020151	0.020720
RS	26	0.745164	1.567443	12779.020393	0.021602	0.022163
RS	27	0.817472	1.567443	13236.314783	0.022375	0.023005
RS	28	0.895966	1.480171	14437.204788	0.024405	0.025073
RS	29	0.981175	1.480171	14779.691204	0.024984	0.025778
RS	30	1.073674	1.390925	15986.093142	0.027024	0.027877
RS	31	1.174087	1.390925	16121.703132	0.027253	0.028219
RS	32	1.283091	1.320761	16976.784450	0.028699	0.029708
RS	33	1.401420	1.320761	16817.974956	0.028430	0.029478
RS	34	1.529874	1.276160	17077.534685	0.028869	0.029912
RS	35	1.669316	1.276160	16580.082403	0.028028	0.029021
RS	36	1.820689	1.254760	16198.639560	0.027383	0.028328
RS	37	1.985013	1.254760	15381.465684	0.026002	0.026842
RS	38	2.163394	1.250250	14487.419970	0.024490	0.025269
RS	39	2.357038	1.250250	13424.249764	0.022693	0.023361
RS	40	2.567248	1.256113	12219.597350	0.020657	0.021272
RS	41	2.795443	1.256113	11017.393588	0.018624	0.019147
RS	42	3.043161	1.266922	9702.143531	0.016401	0.016886
RS	43	3.312072	1.266922	8478.820805	0.014333	0.014751
RS	44	3.603990	1.278453	7215.810084	0.012198	0.012588
RS	45	3.920882	1.278453	6081.020136	0.010280	0.010622
RS	46	4.264886	1.288524	4981.165238	0.008420	0.008737
RS	47	4.638321	1.288524	4022.039747	0.006799	0.007075
RS	48	5.043706	1.297060	3148.959377	0.005323	0.005570
RS	49	5.483772	1.297060	2417.579977	0.004087	0.004296
RS	50	5.961488	1.303659	1794.497366	0.003034	0.003212
RS	51	6.480075	1.303659	1297.937004	0.002194	0.002340
RS	52	7.043030	1.306034	905.473000	0.001531	0.001648
RS	53	7.654147	1.306034	609.740305	0.001031	0.001121
RS	54	8.317548	1.298845	395.813726	0.000669	0.000736
RS	55	9.037707	1.298845	244.029710	0.000413	0.000460
RS	56	9.819477	1.298845	143.354416	0.000242	0.000273
RS	57	10.668132	1.298845	79.911349	0.000135	0.000154
RS	58	11.589393	1.273428	42.634652	0.000072	0.000083
RS	59	12.589472	1.273428	20.775539	0.000035	0.000041
RS	60	13.675112	1.273428	9.455103	0.000016	0.000019
RS	61	14.853633	1.273428	3.995608	0.000007	0.000008
RS	62	16.132982	1.273428	1.558002	0.000003	0.000003
RS	63	17.521785	1.273428	0.808793	0.000001	0.000002
PA	4+25*2+4+6 0.170055701 0.031099802 17.521784713 0.143567860 2.618083513 2.930897835 2.231193659 1.734135479 1.424561918 1.266609497 1.238760423 1.320076970 1.462947757 1.582175966 1.615241683 1.567443161 1.480170696 1.390924949 1.320761319 1.276160121 1.254759778 1.250249842 1.256113138 1.266921930 1.278452806 1.288523774 1.297059540 1.303659494 1.306033853 1.298844562 1.273428379
//
IT	4164
RD	9
LK	-6504276.809833
QD	-1035.793902 -> -1020.642944
RI	0.0260788635
TR	0.169370	0.030916
MT	17.643267
MM	C_pi: 1.114776, n_recomb: 589360.953936
RS	0	0.000000	0.141993	33925.783144	0.057564	0.091945
RS	1	0.008567	0.141993	34591.905036	0.058694	0.054098
RS	2	0.017869	0.141993	35082.069396	0.059526	0.036339
RS	3	0.027967	0.141993	35372.218173	0.060018	0.031002
RS	4	0.038930	2.964464	1766.092459	0.002997	0.001841
RS	5	0.050832	2.964464	1909.753342	0.003240	0.002121
RS	6	0.063755	3.149511	1943.371652	0.003297	0.002309
RS	7	0.077784	3.149511	2100.562266	0.003564	0.002838
RS	8	0.093015	2.303286	3100.471309	0.005261	0.004439
RS	9	0.109551	2.303286	3341.880113	0.005670	0.005091
RS	10	0.127504	1.760042	4704.828328	0.007983	0.007338
RS	11	0.146995	1.760042	5050.842204	0.008570	0.008142
RS	12	0.168156	1.428969	6662.096701	0.011304	0.010978
RS	13	0.191130	1.428969	7115.243371	0.012073	0.012111
RS	14	0.216071	1.258627	8604.573819	0.014600	0.014942
RS	15	0.243150	1.258627	9138.496388	0.015506	0.016267
RS	16	0.272549	1.226219	9939.985144	0.016866	0.017952
RS	17	0.304466	1.226219	10508.015312	0.017830	0.019185
RS	18	0.339118	1.311954	10369.259701	0.017594	0.019058
RS	19	0.376738	1.311954	10932.618485	0.018550	0.019985
RS	20	0.417582	1.467437	10297.771364	0.017473	0.018777
RS	21	0.461924	1.467437	10840.958623	0.018394	0.019474
RS	22	0.510066	1.599718	10456.790393	0.017743	0.018662
RS	23	0.562332	1.599718	10981.616828	0.018633	0.019374
RS	24	0.619076	1.637538	11239.368656	0.019070	0.019735
RS	25	0.680681	1.637538	11744.477269	0.019927	0.020551
RS	26	0.747564	1.585919	12621.231325	0.021415	0.022036
RS	27	0.820177	1.585919	13078.942896	0.022192	0.022880
RS	28	0.899011	1.491305	14331.387709	0.024317	0.025049
RS	29	0.984600	1.491305	14675.574617	0.024901	0.025753
RS	30	1.077520	1.395416	15943.786951	0.027053	0.027971
RS	31	1.178402	1.395416	16078.962843	0.027282	0.028307
RS	32	1.287926	1.321151	16978.784215	0.028809	0.029881
RS	33	1.406833	1.321151	16814.473077	0.028530	0.029636
RS	34	1.535928	1.275166	17084.807003	0.028989	0.030091
RS	35	1.676082	1.275166	16577.712666	0.028128	0.029179
RS	36	1.828244	1.254537	16176.746420	0.027448	0.028448
RS	37	1.993442	1.254537	15350.700197	0.026046	0.026942
RS	38	2.172793	1.252191	14424.799849	0.024475	0.025304
RS	39	2.367510	1.252191	13358.973419	0.022667	0.023384
RS	40	2.578908	1.260958	12127.262333	0.020577	0.021236
RS	41	2.808418	1.260958	10931.300009	0.018548	0.019112
RS	42	3.057590	1.274907	9602.335063	0.016293	0.016813
RS	43	3.328109	1.274907	8393.008925	0.014241	0.014691
RS	44	3.621805	1.289415	7129.654032	0.012097	0.012513
RS	45	3.940662	1.289415	6012.640132	0.010202	0.010565
RS	46	4.286837	1.302123	4920.383298	0.008349	0.008680
RS	47	4.662670	1.302123	3978.238985	0.006750	0.007037
RS	48	5.070701	1.313000	3114.512176	0.005285	0.005539
RS	49	5.513689	1.313000	2396.066463	0.004066	0.004280
RS	50	5.994629	1.321570	1780.335761	0.003021	0.003202
RS	51	6.516773	1.321570	1291.426732	0.002191	0.002339
RS	52	7.083650	1.325182	903.066314	0.001532	0.001650
RS	53	7.699094	1.325182	610.384390	0.001036	0.001126
RS	54	8.367263	1.317933	397.800531	0.000675	0.000742
RS	55	9.092677	1.317933	246.305811	0.000418	0.000465
RS	56	9.880240	1.317933	145.353433	0.000247	0.000278
RS	57	10.735274	1.317933	81.421251	0.000138	0.000158
RS	58	11.663562	1.290188	43.711835	0.000074	0.000085
RS	59	12.671379	1.290188	21.394993	0.000036	0.000042
RS	60	13.765539	1.290188	9.782898	0.000017	0.000020
RS	61	14.953438	1.290188	4.154797	0.000007	0.000008
RS	62	16.243108	1.290188	1.628664	0.000003	0.000003
RS	63	17.643267	1.290188	0.852446	0.000001	0.000002
PA	4+25*2+4+6 0.169369689 0.030916449 17.643266966 0.141992904 2.964464439 3.149511314 2.303285674 1.760042263 1.428969113 1.258626872 1.226218957 1.311953766 1.467437432 1.599718211 1.637537642 1.585919263 1.491305403 1.395416442 1.321151158 1.275165798 1.254537205 1.252190957 1.260958137 1.274907128 1.289414881 1.302122644 1.312999630 1.321569993 1.325182023 1.317932539 1.290187671
//
IT	4320
RD	10
LK	-6504247.837634
QD	-1022.533845 -> -1009.794992
RI	0.0257777788
TR	0.168729	0.030746
MT	17.757287
MM	C_pi: 1.117131, n_recomb: 587391.739574
RS	0	0.000000	0.140708	34156.469646	0.058149	0.091718
RS	1	0.008578	0.140708	34807.691537	0.059258	0.054148
RS	2	0.017893	0.140708	35278.980919	0.060060	0.036557
RS	3	0.028006	0.140708	35546.187917	0.060515	0.031386
RS	4	0.038986	3.330743	1565.155638	0.002665	0.001642
RS	5	0.050909	3.330743	1693.410878	0.002883	0.001902
RS	6	0.063855	3.356644	1817.515105	0.003094	0.002188
RS	7	0.077911	3.356644	1965.270437	0.003346	0.002690
RS	8	0.093172	2.365148	3011.689873	0.005127	0.004371
RS	9	0.109743	2.365148	3247.097870	0.005528	0.004997
RS	10	0.127736	1.783300	4634.124444	0.007889	0.007297
RS	11	0.147272	1.783300	4976.054892	0.008471	0.008069
RS	12	0.168483	1.434398	6626.174656	0.011281	0.010977
RS	13	0.191515	1.434398	7077.735878	0.012049	0.012086
RS	14	0.216522	1.252734	8632.420929	0.014696	0.015032
RS	15	0.243674	1.252734	9167.453597	0.015607	0.016355
RS	16	0.273155	1.215549	10010.512270	0.017042	0.018118
RS	17	0.305166	1.215549	10580.254037	0.018012	0.019369
RS	18	0.339922	1.304747	10404.875406	0.017714	0.019179
RS	19	0.377660	1.304747	10968.411059	0.018673	0.020131
RS	20	0.418635	1.471759	10244.126358	0.017440	0.018758
RS	21	0.463125	1.471759	10785.417094	0.018362	0.019475
RS	22	0.511432	1.616457	10327.910853	0.017583	0.018531
RS	23	0.563883	1.616457	10849.869977	0.018471	0.019253
RS	24	0.620833	1.658858	11080.855414	0.018865	0.019572
RS	25	0.682668	1.658858	11584.137030	0.019721	0.020392
RS	26	0.749808	1.603529	12478.085397	0.021243	0.021916
RS	27	0.822707	1.603529	12936.239530	0.022023	0.022761
RS	28	0.901860	1.501841	14236.961974	0.024238	0.025026
RS	29	0.987802	1.501841	14582.822161	0.024826	0.025728
RS	30	1.081117	1.399598	15909.507851	0.027085	0.028059
RS	31	1.182437	1.399598	16044.305765	0.027314	0.028389
RS	32	1.292449	1.321431	16986.808998	0.028919	0.030045
RS	33	1.411898	1.321431	16817.178826	0.028630	0.029786
RS	34	1.541593	1.274121	17097.978977	0.029108	0.030262
RS	35	1.682414	1.274121	16581.465278	0.028229	0.029329
RS	36	1.835315	1.254190	16162.203284	0.027515	0.028562
RS	37	2.001333	1.254190	15327.322424	0.026094	0.027036
RS	38	2.181592	1.253848	14371.468360	0.024467	0.025339
RS	39	2.377314	1.253848	13302.554526	0.022647	0.023408
RS	40	2.589826	1.265321	12045.414825	0.020507	0.021204
RS	41	2.820567	1.265321	10854.609686	0.018479	0.019082
RS	42	3.071103	1.282218	9512.584963	0.016195	0.016746
RS	43	3.343130	1.282218	8315.612226	0.014157	0.014636
RS	44	3.638493	1.299549	7051.515601	0.012005	0.012443
RS	45	3.959192	1.299549	5950.437979	0.010130	0.010513
RS	46	4.307403	1.314795	4864.775593	0.008282	0.008627
RS	47	4.685484	1.314795	3938.013190	0.006704	0.007002
RS	48	5.095997	1.327979	3082.603398	0.005248	0.005509
RS	49	5.541727	1.327979	2376.020956	0.004045	0.004264
RS	50	6.025692	1.338538	1766.947329	0.003008	0.003192
RS	51	6.551173	1.338538	1285.176453	0.002188	0.002337
RS	52	7.121732	1.343427	900.629837	0.001533	0.001652
RS	53	7.741235	1.343427	610.867017	0.001040	0.001131
RS	54	8.413880	1.336175	399.583841	0.000680	0.000748
RS	55	9.144228	1.336175	248.412330	0.000423	0.000470
RS	56	9.937227	1.336175	147.230749	0.000251	0.000282
RS	57	10.798252	1.336175	82.853767	0.000141	0.000161
RS	58	11.733139	1.306157	44.744689	0.000076	0.000088
RS	59	12.748223	1.306157	21.992696	0.000037	0.000044
RS	60	13.850384	1.306157	10.101146	0.000017	0.000020
RS	61	15.047092	1.306157	4.310313	0.000007	0.000009
RS	62	16.346458	1.306157	1.698134	0.000003	0.000003
RS	63	17.757287	1.306157	0.895789	0.000002	0.000002
PA	4+25*2+4+6 0.168728502 0.030746428 17.757286833 0.140708019 3.330742567 3.356644067 2.365148218 1.783300497 1.434398308 1.252733900 1.215549228 1.304746989 1.471758956 1.616457206 1.658857665 1.603529480 1.501841206 1.399597730 1.321430866 1.274121174 1.254190318 1.253848408 1.265321040 1.282218011 1.299548843 1.314795222 1.327978762 1.338538128 1.343426757 1.336174715 1.306157354
//
IT	4038
RD	11
LK	-6504223.412162
QD	-1011.930511 -> -1001.112954
RI	0.0255319928
TR	0.168122	0.030587
MT	17.865753
MM	C_pi: 1.119489, n_recomb: 585609.816221
RS	0	0.000000	0.139642	34347.167952	0.058652	0.091507
RS	1	0.008589	0.139642	34985.563204	0.059742	0.054191
RS	2	0.017915	0.139642	35440.626098	0.060519	0.036747
RS	3	0.028043	0.139642	35688.131128	0.060942	0.031719
RS	4	0.039040	3.717480	1397.146159	0.002386	0.001474
RS	5	0.050982	3.717480	1512.357157	0.002583	0.001715
RS	6	0.063949	3.552180	1712.633742	0.002925	0.002085
RS	7	0.078030	3.552180	1852.470489	0.003163	0.002564
RS	8	0.093321	2.417775	2939.648472	0.005020	0.004317
RS	9	0.109925	2.417775	3170.185356	0.005413	0.004921
RS	10	0.127955	1.804310	4572.193325	0.007808	0.007260
RS	11	0.147533	1.804310	4910.551064	0.008385	0.008005
RS	12	0.168793	1.440751	6587.915639	0.011250	0.010965
RS	13	0.191879	1.440751	7037.774222	0.012018	0.012052
RS	14	0.216948	1.248621	8650.521643	0.014772	0.015102
RS	15	0.244170	1.248621	9186.320478	0.015687	0.016423
RS	16	0.273730	1.206431	10072.623232	0.017200	0.018266
RS	17	0.305828	1.206431	10643.874883	0.018176	0.019535
RS	18	0.340684	1.298254	10439.109403	0.017826	0.019294
RS	19	0.378533	1.298254	11002.882672	0.018789	0.020268
RS	20	0.419633	1.475828	10196.602905	0.017412	0.018744
RS	21	0.464263	1.475828	10736.254774	0.018333	0.019478
RS	22	0.512726	1.632388	10210.598781	0.017436	0.018410
RS	23	0.565352	1.632388	10729.968875	0.018323	0.019142
RS	24	0.622498	1.679265	10935.937727	0.018674	0.019421
RS	25	0.684551	1.679265	11437.547079	0.019531	0.020243
RS	26	0.751934	1.620379	12347.249353	0.021084	0.021804
RS	27	0.825105	1.620379	12805.853314	0.021868	0.022648
RS	28	0.904560	1.511906	14151.523891	0.024165	0.025003
RS	29	0.990839	1.511906	14499.028717	0.024759	0.025703
RS	30	1.084528	1.403609	15880.727079	0.027118	0.028142
RS	31	1.186265	1.403609	16015.238647	0.027348	0.028465
RS	32	1.296739	1.321741	16998.264765	0.029027	0.030199
RS	33	1.416701	1.321741	16823.592734	0.028728	0.029927
RS	34	1.546967	1.273166	17114.540314	0.029225	0.030423
RS	35	1.688421	1.273166	16588.982939	0.028328	0.029470
RS	36	1.842024	1.253870	16152.618350	0.027583	0.028671
RS	37	2.008819	1.253870	15309.151192	0.026142	0.027127
RS	38	2.189941	1.255381	14325.313539	0.024462	0.025373
RS	39	2.386618	1.255381	13253.124000	0.022631	0.023431
RS	40	2.600188	1.269371	11972.240446	0.020444	0.021175
RS	41	2.832100	1.269371	10785.785246	0.018418	0.019054
RS	42	3.083931	1.289028	9431.489240	0.016105	0.016685
RS	43	3.357391	1.289028	8245.510315	0.014080	0.014585
RS	44	3.654338	1.309028	6980.443853	0.011920	0.012378
RS	45	3.976788	1.309028	5893.718833	0.010064	0.010464
RS	46	4.326934	1.326714	4813.811654	0.008220	0.008578
RS	47	4.707152	1.326714	3901.026405	0.006661	0.006969
RS	48	5.120027	1.342167	3053.025236	0.005213	0.005481
RS	49	5.568362	1.342167	2357.348646	0.004025	0.004249
RS	50	6.055203	1.354730	1754.307030	0.002996	0.003182
RS	51	6.583859	1.354730	1279.202671	0.002184	0.002335
RS	52	7.157919	1.360936	898.195427	0.001534	0.001653
RS	53	7.781284	1.360936	611.224000	0.001044	0.001135
RS	54	8.458188	1.353736	401.195582	0.000685	0.000752
RS	55	9.193229	1.353736	250.372124	0.000428	0.000475
RS	56	9.991402	1.353736	149.000937	0.000254	0.000286
RS	57	10.858127	1.353736	84.217204	0.000144	0.000163
RS	58	11.799294	1.321539	45.736431	0.000078	0.000090
RS	59	12.821295	1.321539	22.570576	0.000039	0.000045
RS	60	13.931073	1.321539	10.410867	0.000018	0.000021
RS	61	15.136167	1.321539	4.462642	0.000008	0.000009
RS	62	16.444764	1.321539	1.766620	0.000003	0.000004
RS	63	17.865753	1.321539	0.938945	0.000002	0.000002
PA	4+25*2+4+6 0.168121562 0.030586982 17.865753384 0.139641949 3.717480139 3.552179622 2.417775436 1.804309519 1.440751063 1.248620548 1.206431241 1.298254212 1.475827931 1.632387829 1.679264802 1.620379083 1.511906465 1.403608685 1.321740879 1.273166108 1.253869766 1.255380778 1.269371342 1.289027886 1.309027983 1.326714040 1.342166905 1.354729627 1.360936162 1.353735506 1.321538547
//
IT	4280
RD	12
LK	-6504202.623390
QD	-1003.335017 -> -994.076956
RI	0.0253268010
TR	0.167544	0.030437
MT	17.969567
MM	C_pi: 1.121850, n_recomb: 583987.553576
RS	0	0.000000	0.138747	34506.342924	0.059087	0.091308
RS	1	0.008599	0.138747	35133.644563	0.060162	0.054226
RS	2	0.017937	0.138747	35574.676951	0.060917	0.036913
RS	3	0.028078	0.138747	35805.149970	0.061311	0.032010
RS	4	0.039091	4.125131	1255.030418	0.002149	0.001331
RS	5	0.051051	4.125131	1359.089133	0.002327	0.001555
RS	6	0.064039	3.736375	1624.223684	0.002781	0.001997
RS	7	0.078144	3.736375	1757.347179	0.003009	0.002456
RS	8	0.093462	2.462129	2881.179271	0.004934	0.004274
RS	9	0.110098	2.462129	3107.771131	0.005322	0.004860
RS	10	0.128163	1.823373	4517.565342	0.007736	0.007226
RS	11	0.147782	1.823373	4852.778838	0.008310	0.007947
RS	12	0.169088	1.447914	6547.705534	0.011212	0.010944
RS	13	0.192226	1.447914	6995.761713	0.011979	0.012012
RS	14	0.217354	1.246020	8660.222028	0.014829	0.015154
RS	15	0.244642	1.246020	9196.495897	0.015748	0.016472
RS	16	0.274277	1.198609	10127.580025	0.017342	0.018399
RS	17	0.306460	1.198609	10700.179974	0.018323	0.019684
RS	18	0.341410	1.292313	10472.634071	0.017933	0.019403
RS	19	0.379366	1.292313	11036.709679	0.018899	0.020398
RS	20	0.420585	1.479580	10154.955557	0.017389	0.018735
RS	21	0.465348	1.479580	10693.200802	0.018311	0.019483
RS	22	0.513961	1.647496	10103.807759	0.017301	0.018300
RS	23	0.566753	1.647496	10620.836246	0.018187	0.019039
RS	24	0.624085	1.698769	10803.184143	0.018499	0.019280
RS	25	0.686347	1.698769	11303.254586	0.019355	0.020105
RS	26	0.753962	1.636512	12227.146308	0.020937	0.021699
RS	27	0.827392	1.636512	12686.194821	0.021723	0.022542
RS	28	0.907135	1.521560	14073.538720	0.024099	0.024981
RS	29	0.993736	1.521560	14422.652937	0.024697	0.025679
RS	30	1.087783	1.407503	15856.003674	0.027151	0.028219
RS	31	1.189916	1.407503	15990.323153	0.027381	0.028536
RS	32	1.300832	1.322130	17011.706513	0.029130	0.030345
RS	33	1.421285	1.322130	16832.297543	0.028823	0.030060
RS	34	1.552096	1.272353	17132.999372	0.029338	0.030575
RS	35	1.694155	1.272353	16598.839519	0.028423	0.029604
RS	36	1.848428	1.253635	16146.517206	0.027649	0.028774
RS	37	2.015967	1.253635	15294.810721	0.026190	0.027212
RS	38	2.197913	1.256860	14284.893179	0.024461	0.025405
RS	39	2.395503	1.256860	13209.377243	0.022619	0.023454
RS	40	2.610084	1.273188	11906.447936	0.020388	0.021150
RS	41	2.843115	1.273188	10723.701577	0.018363	0.019029
RS	42	3.096184	1.295424	9357.943295	0.016024	0.016629
RS	43	3.371014	1.295424	8181.797613	0.014010	0.014538
RS	44	3.669476	1.317941	6915.633360	0.011842	0.012319
RS	45	3.993601	1.317941	5841.873636	0.010003	0.010419
RS	46	4.345597	1.337966	4767.013029	0.008163	0.008532
RS	47	4.727860	1.337966	3866.955657	0.006622	0.006938
RS	48	5.142992	1.355646	3025.563988	0.005181	0.005454
RS	49	5.593821	1.355646	2339.930433	0.004007	0.004234
RS	50	6.083415	1.370223	1742.357121	0.002984	0.003172
RS	51	6.615107	1.370223	1273.488156	0.002181	0.002332
RS	52	7.192518	1.377788	895.766523	0.001534	0.001654
RS	53	7.819578	1.377788	611.467149	0.001047	0.001138
RS	54	8.500558	1.370694	402.648053	0.000689	0.000757
RS	55	9.240093	1.370694	252.194846	0.000432	0.000479
RS	56	10.043218	1.370694	150.670291	0.000258	0.000289
RS	57	10.915402	1.370694	85.515040	0.000146	0.000166
RS	58	11.862581	1.336388	46.689004	0.000080	0.000092
RS	59	12.891206	1.336388	23.129104	0.000040	0.000046
RS	60	14.008279	1.336388	10.712014	0.000018	0.000021
RS	61	15.221405	1.336388	4.611628	0.000008	0.000009
RS	62	16.538845	1.336388	1.834001	0.000003	0.000004
RS	63	17.969567	1.336388	0.981797	0.000002	0.000002
PA	4+25*2+4+6 0.167543681 0.030436611 17.969566589 0.138747427 4.125130701 3.736374818 2.462129235 1.823373416 1.447913763 1.246019890 1.198608702 1.292312514 1.479580217 1.647496246 1.698769126 1.636512160 1.521559760 1.407502630 1.322130377 1.272353211 1.253635392 1.256860248 1.273187654 1.295423693 1.317941462 1.337965936 1.355646161 1.370222942 1.377787964 1.370694382 1.336388157
//
IT	4335
RD	13
LK	-6504184.800722
QD	-996.294502 -> -988.319095
RI	0.0251525841
TR	0.166990	0.030294
MT	18.069493
MM	C_pi: 1.124215, n_recomb: 582503.415516
RS	0	0.000000	0.137989	34640.504643	0.059468	0.091120
RS	1	0.008608	0.137989	35258.166765	0.060529	0.054257
RS	2	0.017957	0.137989	35686.997964	0.061265	0.037061
RS	3	0.028111	0.137989	35902.650970	0.061635	0.032267
RS	4	0.039139	4.554461	1133.528641	0.001946	0.001208
RS	5	0.051117	4.554461	1227.964884	0.002108	0.001416
RS	6	0.064125	3.909620	1548.942663	0.002659	0.001922
RS	7	0.078254	3.909620	1676.323472	0.002878	0.002363
RS	8	0.093598	2.499067	2833.886224	0.004865	0.004241
RS	9	0.110263	2.499067	3057.303085	0.005249	0.004813
RS	10	0.128363	1.840741	4469.095287	0.007672	0.007195
RS	11	0.148021	1.840741	4801.528572	0.008243	0.007896
RS	12	0.169371	1.455815	6505.781310	0.011169	0.010915
RS	13	0.192559	1.455815	6951.945672	0.011935	0.011966
RS	14	0.217743	1.244732	8662.570035	0.014871	0.015191
RS	15	0.245095	1.244732	9199.067839	0.015792	0.016507
RS	16	0.274802	1.191887	10176.358266	0.017470	0.018520
RS	17	0.307065	1.191887	10750.175303	0.018455	0.019819
RS	18	0.342106	1.286808	10505.884591	0.018036	0.019509
RS	19	0.380163	1.286808	11070.327992	0.019005	0.020523
RS	20	0.421497	1.482977	10118.918758	0.017371	0.018730
RS	21	0.466388	1.482977	10655.968886	0.018293	0.019493
RS	22	0.515144	1.661788	10006.598380	0.017179	0.018199
RS	23	0.568097	1.661788	10521.508424	0.018063	0.018945
RS	24	0.625608	1.717410	10681.263100	0.018337	0.019149
RS	25	0.688070	1.717410	11179.912634	0.019193	0.019975
RS	26	0.755908	1.651976	12116.486283	0.020801	0.021600
RS	27	0.829586	1.651976	12575.968157	0.021590	0.022443
RS	28	0.909607	1.530850	14001.856450	0.024037	0.024960
RS	29	0.996516	1.530850	14352.541498	0.024639	0.025656
RS	30	1.090906	1.411325	15834.261992	0.027183	0.028290
RS	31	1.193422	1.411325	15968.487046	0.027414	0.028602
RS	32	1.304762	1.322635	17026.130290	0.029229	0.030482
RS	33	1.425686	1.322635	16842.304894	0.028914	0.030184
RS	34	1.557020	1.271717	17152.341841	0.029446	0.030718
RS	35	1.699660	1.271717	16610.057681	0.028515	0.029729
RS	36	1.854578	1.253525	16142.902598	0.027713	0.028871
RS	37	2.022832	1.253525	15283.356407	0.026237	0.027292
RS	38	2.205569	1.258336	14249.172220	0.024462	0.025437
RS	39	2.404037	1.258336	13170.363332	0.022610	0.023476
RS	40	2.619590	1.276831	11847.020112	0.020338	0.021127
RS	41	2.853697	1.276831	10667.464720	0.018313	0.019007
RS	42	3.107957	1.301474	9291.057753	0.015950	0.016577
RS	43	3.384104	1.301474	8123.737345	0.013946	0.014496
RS	44	3.684022	1.326361	6856.410266	0.011771	0.012264
RS	45	4.009758	1.326361	5794.386931	0.009947	0.010377
RS	46	4.363534	1.348624	4723.961151	0.008110	0.008489
RS	47	4.747764	1.348624	3835.513896	0.006585	0.006909
RS	48	5.165069	1.368489	3000.017863	0.005150	0.005428
RS	49	5.618296	1.368489	2323.650429	0.003989	0.004220
RS	50	6.110538	1.385090	1731.036189	0.002972	0.003162
RS	51	6.645153	1.385090	1268.010984	0.002177	0.002329
RS	52	7.225789	1.394053	893.342485	0.001534	0.001654
RS	53	7.856407	1.394053	611.605076	0.001050	0.001141
RS	54	8.541309	1.387119	403.952478	0.000693	0.000761
RS	55	9.285170	1.387119	253.889191	0.000436	0.000483
RS	56	10.093063	1.387119	152.244434	0.000261	0.000293
RS	57	10.970502	1.387119	86.750358	0.000149	0.000169
RS	58	11.923472	1.350755	47.604111	0.000082	0.000093
RS	59	12.958475	1.350755	23.668677	0.000041	0.000047
RS	60	14.082574	1.350755	11.004517	0.000019	0.000022
RS	61	15.303437	1.350755	4.757117	0.000008	0.000010
RS	62	16.629395	1.350755	1.900157	0.000003	0.000004
RS	63	18.069493	1.350755	1.024229	0.000002	0.000002
PA	4+25*2+4+6 0.166990385 0.030294090 18.069493102 0.137989234 4.554461361 3.909619939 2.499066715 1.840740724 1.455814919 1.244731776 1.191887378 1.286808413 1.482976585 1.661787653 1.717409680 1.651975572 1.530849889 1.411324827 1.322634730 1.271717384 1.253525401 1.258336368 1.276830881 1.301473508 1.326361348 1.348623590 1.368489282 1.385089796 1.394052995 1.387119300 1.350754802
//
IT	3766
RD	14
LK	-6504169.423097
QD	-990.473486 -> -983.563464
RI	0.0250027883
TR	0.166460	0.030159
MT	18.165874
MM	C_pi: 1.126570, n_recomb: 581138.193434
RS	0	0.000000	0.137339	34754.868315	0.059805	0.090941
RS	1	0.008617	0.137339	35364.090718	0.060853	0.054283
RS	2	0.017977	0.137339	35782.224054	0.061573	0.037193
RS	3	0.028144	0.137339	35984.869212	0.061921	0.032495
RS	4	0.039186	5.006198	1028.689844	0.001770	0.001102
RS	5	0.051180	5.006198	1114.756606	0.001918	0.001294
RS	6	0.064208	4.072541	1484.195454	0.002554	0.001856
RS	7	0.078358	4.072541	1606.618379	0.002765	0.002281
RS	8	0.093728	2.529382	2795.859823	0.004811	0.004216
RS	9	0.110422	2.529382	3016.744588	0.005191	0.004777
RS	10	0.128555	1.856637	4425.776352	0.007616	0.007165
RS	11	0.148250	1.856637	4755.734349	0.008183	0.007850
RS	12	0.169643	1.464363	6462.419840	0.011120	0.010879
RS	13	0.192879	1.464363	6906.613187	0.011885	0.011914
RS	14	0.218117	1.244581	8658.437760	0.014899	0.015214
RS	15	0.245530	1.244581	9194.937024	0.015822	0.016527
RS	16	0.275305	1.186113	10219.615303	0.017586	0.018629
RS	17	0.307647	1.186113	10794.533877	0.018575	0.019941
RS	18	0.342775	1.281659	10539.008442	0.018135	0.019612
RS	19	0.380930	1.281659	11103.876161	0.019107	0.020644
RS	20	0.422373	1.486002	10088.029639	0.017359	0.018730
RS	21	0.467388	1.486002	10624.070326	0.018281	0.019506
RS	22	0.516282	1.675278	9918.000220	0.017067	0.018106
RS	23	0.569389	1.675278	10430.988704	0.017949	0.018859
RS	24	0.627072	1.735208	10569.015804	0.018187	0.019027
RS	25	0.689726	1.735208	11066.346291	0.019043	0.019855
RS	26	0.757779	1.666801	12014.126345	0.020673	0.021507
RS	27	0.831697	1.666801	12474.022891	0.021465	0.022349
RS	28	0.911984	1.539804	13935.504727	0.023980	0.024938
RS	29	0.999190	1.539804	14287.716222	0.024586	0.025633
RS	30	1.093910	1.415085	15814.740228	0.027213	0.028357
RS	31	1.196793	1.415085	15948.958168	0.027444	0.028663
RS	32	1.308542	1.323260	17040.769426	0.029323	0.030610
RS	33	1.429920	1.323260	16852.848202	0.029000	0.030301
RS	34	1.561758	1.271260	17171.832377	0.029549	0.030853
RS	35	1.704957	1.271260	16621.909433	0.028602	0.029848
RS	36	1.860496	1.253549	16140.950641	0.027775	0.028962
RS	37	2.029438	1.253549	15273.995419	0.026283	0.027368
RS	38	2.212938	1.259826	14217.294343	0.024465	0.025467
RS	39	2.412252	1.259826	13135.280256	0.022603	0.023498
RS	40	2.628740	1.280329	11793.078419	0.020293	0.021107
RS	41	2.863884	1.280329	10616.289898	0.018268	0.018987
RS	42	3.119292	1.307211	9230.045823	0.015883	0.016530
RS	43	3.396708	1.307211	8070.666019	0.013888	0.014457
RS	44	3.698030	1.334325	6802.158021	0.011705	0.012213
RS	45	4.025318	1.334325	5750.776894	0.009896	0.010339
RS	46	4.380810	1.358728	4684.249176	0.008060	0.008449
RS	47	4.766935	1.358728	3806.414211	0.006550	0.006882
RS	48	5.186334	1.380736	2976.182662	0.005121	0.005404
RS	49	5.641874	1.380736	2308.384037	0.003972	0.004206
RS	50	6.136670	1.399368	1720.273597	0.002960	0.003152
RS	51	6.674103	1.399368	1262.738599	0.002173	0.002326
RS	52	7.257849	1.409765	890.914073	0.001533	0.001654
RS	53	7.891898	1.409765	611.638679	0.001052	0.001144
RS	54	8.580584	1.403049	405.112334	0.000697	0.000765
RS	55	9.328618	1.403049	255.459284	0.000440	0.000487
RS	56	10.141111	1.403049	153.726558	0.000265	0.000296
RS	57	11.023620	1.403049	87.925101	0.000151	0.000171
RS	58	11.982177	1.364719	48.481599	0.000083	0.000095
RS	59	13.023336	1.364719	24.189709	0.000042	0.000048
RS	60	14.154215	1.364719	11.288800	0.000019	0.000023
RS	61	15.382545	1.364719	4.899391	0.000008	0.000010
RS	62	16.716724	1.364719	1.965243	0.000003	0.000004
RS	63	18.165874	1.364719	1.066358	0.000002	0.000002
PA	4+25*2+4+6 0.166459500 0.030158694 18.165873979 0.137339080 5.006197737 4.072540655 2.529382236 1.856637357 1.464363133 1.244581018 1.186113083 1.281659098 1.486001723 1.675277506 1.735208191 1.666800525 1.539803653 1.415085395 1.323260366 1.271260157 1.253549310 1.259826221 1.280328669 1.307210871 1.334325263 1.358728209 1.380736276 1.399367669 1.409765366 1.403049180 1.364719239
//
IT	3769
RD	15
LK	-6504156.081335
QD	-985.627526 -> -979.609139
RI	0.0248712452
TR	0.165949	0.030030
MT	18.259013
MM	C_pi: 1.128918, n_recomb: 579881.995149
RS	0	0.000000	0.136780	34852.557946	0.060103	0.090770
RS	1	0.008626	0.136780	35454.404521	0.061141	0.054305
RS	2	0.017996	0.136780	35863.165608	0.061846	0.037313
RS	3	0.028175	0.136780	36054.393948	0.062175	0.032701
RS	4	0.039231	5.481124	937.509400	0.001617	0.001009
RS	5	0.051241	5.481124	1016.245711	0.001753	0.001187
RS	6	0.064288	4.225530	1428.120570	0.002463	0.001798
RS	7	0.078459	4.225530	1546.236599	0.002666	0.002210
RS	8	0.093853	2.553789	2765.657686	0.004769	0.004199
RS	9	0.110575	2.553789	2984.556894	0.005147	0.004750
RS	10	0.128739	1.871220	4386.965395	0.007565	0.007138
RS	11	0.148471	1.871220	4714.716782	0.008130	0.007808
RS	12	0.169904	1.473491	6417.950737	0.011068	0.010838
RS	13	0.193186	1.473491	6860.109852	0.011830	0.011859
RS	14	0.218477	1.245426	8648.734213	0.014915	0.015226
RS	15	0.245949	1.245426	9185.046637	0.015840	0.016536
RS	16	0.275791	1.181159	10258.125291	0.017690	0.018728
RS	17	0.308207	1.181159	10834.054419	0.018683	0.020051
RS	18	0.343419	1.276802	10572.302709	0.018232	0.019713
RS	19	0.381668	1.276802	11137.654290	0.019207	0.020761
RS	20	0.423218	1.488655	10062.035663	0.017352	0.018734
RS	21	0.468351	1.488655	10597.240808	0.018275	0.019522
RS	22	0.517377	1.687996	9837.314531	0.016964	0.018022
RS	23	0.570633	1.687996	10348.565944	0.017846	0.018781
RS	24	0.628482	1.752200	10465.600995	0.018048	0.018913
RS	25	0.691321	1.752200	10961.711334	0.018903	0.019742
RS	26	0.759581	1.681017	11919.361462	0.020555	0.021419
RS	27	0.833730	1.681017	12379.658746	0.021349	0.022260
RS	28	0.914274	1.548438	13874.045663	0.023926	0.024918
RS	29	1.001766	1.548438	14227.740620	0.024536	0.025611
RS	30	1.096805	1.418797	15797.125409	0.027242	0.028418
RS	31	1.200043	1.418797	15931.420292	0.027474	0.028720
RS	32	1.312185	1.324005	17055.473183	0.029412	0.030730
RS	33	1.434002	1.324005	16863.761760	0.029081	0.030411
RS	34	1.566326	1.270981	17191.253445	0.029646	0.030980
RS	35	1.710065	1.270981	16634.168286	0.028685	0.029959
RS	36	1.866202	1.253710	16140.389395	0.027834	0.029049
RS	37	2.035808	1.253710	15266.449727	0.026327	0.027440
RS	38	2.220045	1.261340	14188.877677	0.024469	0.025496
RS	39	2.420174	1.261340	13103.758160	0.022597	0.023518
RS	40	2.637566	1.283700	11744.153708	0.020253	0.021089
RS	41	2.873711	1.283700	10569.751372	0.018227	0.018969
RS	42	3.130226	1.312665	9174.407959	0.015821	0.016487
RS	43	3.408868	1.312665	8022.166810	0.013834	0.014421
RS	44	3.711546	1.341868	6752.468830	0.011645	0.012166
RS	45	4.040333	1.341868	5710.733139	0.009848	0.010303
RS	46	4.397481	1.368310	4647.633364	0.008015	0.008412
RS	47	4.785438	1.368310	3779.490652	0.006518	0.006856
RS	48	5.206859	1.392419	2953.937776	0.005094	0.005381
RS	49	5.664633	1.392419	2294.064234	0.003956	0.004193
RS	50	6.161895	1.413088	1710.034009	0.002949	0.003142
RS	51	6.702052	1.413088	1257.661130	0.002169	0.002323
RS	52	7.288802	1.424955	888.485034	0.001532	0.001653
RS	53	7.926166	1.424955	611.576834	0.001055	0.001146
RS	54	8.618510	1.418508	406.138337	0.000700	0.000768
RS	55	9.370576	1.418508	256.912485	0.000443	0.000491
RS	56	10.187516	1.418508	155.120990	0.000268	0.000299
RS	57	11.074925	1.418508	89.041394	0.000154	0.000173
RS	58	12.038884	1.378264	49.323109	0.000085	0.000097
RS	59	13.085994	1.378264	24.692209	0.000043	0.000049
RS	60	14.223428	1.378264	11.564438	0.000020	0.000023
RS	61	15.458979	1.378264	5.038058	0.000009	0.000010
RS	62	16.801109	1.378264	2.029008	0.000003	0.000004
RS	63	18.259013	1.378264	1.107967	0.000002	0.000002
PA	4+25*2+4+6 0.165949085 0.030029813 18.259012812 0.136780464 5.481124234 4.225530471 2.553788946 1.871220244 1.473490824 1.245426109 1.181158577 1.276801736 1.488654649 1.687995552 1.752199918 1.681016977 1.548438264 1.418796604 1.324004922 1.270981160 1.253709504 1.261340066 1.283699895 1.312664979 1.341867600 1.368310371 1.392418519 1.413088085 1.424955041 1.418507695 1.378264006
//
IT	3584
RD	16
LK	-6504144.449211
QD	-981.562809 -> -976.294886
RI	0.0247556542
TR	0.165455	0.029906
MT	18.349561
MM	C_pi: 1.131257, n_recomb: 578717.087856
RS	0	0.000000	0.136295	34937.064366	0.060370	0.090607
RS	1	0.008635	0.136295	35532.406431	0.061399	0.054325
RS	2	0.018015	0.136295	35932.876475	0.062091	0.037422
RS	3	0.028205	0.136295	36113.981536	0.062404	0.032886
RS	4	0.039275	5.980411	857.578631	0.001482	0.000927
RS	5	0.051300	5.980411	929.848922	0.001607	0.001093
RS	6	0.064365	4.369313	1379.136198	0.002383	0.001747
RS	7	0.078557	4.369313	1493.480985	0.002581	0.002146
RS	8	0.093974	2.572920	2742.077280	0.004738	0.004187
RS	9	0.110723	2.572920	2959.456505	0.005114	0.004731
RS	10	0.128918	1.884610	4352.069288	0.007520	0.007113
RS	11	0.148684	1.884610	4677.848773	0.008083	0.007771
RS	12	0.170157	1.483122	6372.595377	0.011012	0.010792
RS	13	0.193484	1.483122	6812.666559	0.011772	0.011801
RS	14	0.218825	1.247145	8634.084871	0.014919	0.015228
RS	15	0.246354	1.247145	9170.041502	0.015845	0.016535
RS	16	0.276260	1.176923	10292.283826	0.017785	0.018818
RS	17	0.308749	1.176923	10869.139789	0.018781	0.020151
RS	18	0.344043	1.272199	10605.669620	0.018326	0.019812
RS	19	0.382384	1.272199	11171.552465	0.019304	0.020875
RS	20	0.424035	1.490957	10040.366626	0.017349	0.018742
RS	21	0.469284	1.490957	10574.886045	0.018273	0.019541
RS	22	0.518439	1.699985	9763.652340	0.016871	0.017946
RS	23	0.571838	1.699985	10273.328303	0.017752	0.018709
RS	24	0.629849	1.768439	10369.964910	0.017919	0.018807
RS	25	0.692868	1.768439	10864.939454	0.018774	0.019638
RS	26	0.761329	1.694676	11831.200097	0.020444	0.021336
RS	27	0.835701	1.694676	12291.878293	0.021240	0.022177
RS	28	0.916494	1.556796	13816.621765	0.023875	0.024897
RS	29	1.004264	1.556796	14171.754379	0.024488	0.025589
RS	30	1.099612	1.422482	15780.749330	0.027269	0.028475
RS	31	1.203194	1.422482	15915.198191	0.027501	0.028773
RS	32	1.315719	1.324885	17069.599501	0.029496	0.030843
RS	33	1.437960	1.324885	16874.400549	0.029158	0.030513
RS	34	1.570756	1.270893	17209.975531	0.029738	0.031099
RS	35	1.715019	1.270893	16646.206064	0.028764	0.030063
RS	36	1.871738	1.254025	16140.501774	0.027890	0.029130
RS	37	2.041989	1.254025	15260.022911	0.026369	0.027507
RS	38	2.226940	1.262907	14163.132627	0.024473	0.025524
RS	39	2.427861	1.262907	13075.056316	0.022593	0.023538
RS	40	2.646131	1.286983	11699.456284	0.020216	0.021073
RS	41	2.883248	1.286983	10527.138306	0.018190	0.018953
RS	42	3.140838	1.317883	9123.427173	0.015765	0.016448
RS	43	3.420671	1.317883	7977.628697	0.013785	0.014388
RS	44	3.724665	1.349042	6706.772268	0.011589	0.012123
RS	45	4.054908	1.349042	5673.801804	0.009804	0.010270
RS	46	4.413667	1.377433	4613.713398	0.007972	0.008377
RS	47	4.803402	1.377433	3754.453976	0.006488	0.006832
RS	48	5.226790	1.403598	2933.075485	0.005068	0.005359
RS	49	5.686735	1.403598	2280.556982	0.003941	0.004180
RS	50	6.186394	1.426311	1700.236198	0.002938	0.003133
RS	51	6.729197	1.426311	1252.734223	0.002165	0.002319
RS	52	7.318869	1.439686	886.031799	0.001531	0.001652
RS	53	7.959456	1.439686	611.410425	0.001056	0.001148
RS	54	8.655355	1.433560	407.028199	0.000703	0.000771
RS	55	9.411342	1.433560	258.249267	0.000446	0.000494
RS	56	10.232605	1.433560	156.428795	0.000270	0.000302
RS	57	11.124780	1.433560	90.100046	0.000156	0.000176
RS	58	12.093991	1.391467	50.128603	0.000087	0.000099
RS	59	13.146889	1.391467	25.176288	0.000044	0.000050
RS	60	14.290701	1.391467	11.831526	0.000020	0.000024
RS	61	15.533275	1.391467	5.173170	0.000009	0.000010
RS	62	16.883141	1.391467	2.091475	0.000004	0.000004
RS	63	18.349561	1.391467	1.149065	0.000002	0.000002
PA	4+25*2+4+6 0.165455270 0.029906495 18.349561200 0.136294691 5.980411403 4.369313017 2.572919664 1.884609608 1.483122273 1.247144755 1.176923161 1.272199008 1.490957389 1.699985327 1.768438969 1.694675753 1.556796419 1.422482367 1.324885002 1.270892677 1.254025150 1.262907454 1.286983285 1.317882711 1.349041624 1.377433084 1.403598225 1.426310990 1.439685984 1.433560238 1.391467223
//
IT	4434
RD	17
LK	-6504134.251525
QD	-978.129013 -> -973.496148
RI	0.0246515738
TR	0.164978	0.029789
MT	18.437409
MM	C_pi: 1.133582, n_recomb: 577639.417039
RS	0	0.000000	0.135872	35010.315302	0.060609	0.090449
RS	1	0.008643	0.135872	35599.933884	0.061630	0.054342
RS	2	0.018032	0.135872	35993.079060	0.062311	0.037522
RS	3	0.028234	0.135872	36165.213977	0.062609	0.033055
RS	4	0.039317	6.504881	787.087210	0.001363	0.000854
RS	5	0.051357	6.504881	853.623172	0.001478	0.001008
RS	6	0.064439	4.504296	1336.121406	0.002313	0.001701
RS	7	0.078651	4.504296	1447.148196	0.002505	0.002090
RS	8	0.094091	2.587419	2724.120640	0.004716	0.004181
RS	9	0.110866	2.587419	2940.376508	0.005090	0.004719
RS	10	0.129091	1.896953	4320.574849	0.007480	0.007089
RS	11	0.148891	1.896953	4644.586445	0.008041	0.007737
RS	12	0.170402	1.493215	6326.566758	0.010952	0.010743
RS	13	0.193772	1.493215	6764.505540	0.011711	0.011739
RS	14	0.219162	1.249638	8615.167393	0.014914	0.015220
RS	15	0.246746	1.249638	9150.622549	0.015841	0.016524
RS	16	0.276715	1.173322	10322.621020	0.017870	0.018899
RS	17	0.309273	1.173322	10900.335366	0.018870	0.020242
RS	18	0.344646	1.267819	10639.216471	0.018418	0.019908
RS	19	0.383075	1.267819	11205.677560	0.019399	0.020986
RS	20	0.424826	1.492920	10022.781674	0.017351	0.018754
RS	21	0.470186	1.492920	10556.755797	0.018276	0.019564
RS	22	0.519465	1.711277	9696.473057	0.016786	0.017876
RS	23	0.573004	1.711277	10204.726300	0.017666	0.018645
RS	24	0.631171	1.783952	10281.512231	0.017799	0.018708
RS	25	0.694364	1.783952	10775.434872	0.018654	0.019540
RS	26	0.763019	1.707791	11749.208749	0.020340	0.021258
RS	27	0.837607	1.707791	12210.254605	0.021138	0.022099
RS	28	0.918642	1.564880	13763.041147	0.023826	0.024877
RS	29	1.006681	1.564880	14119.569693	0.024444	0.025567
RS	30	1.102329	1.426130	15765.649627	0.027293	0.028528
RS	31	1.206243	1.426130	15900.321488	0.027526	0.028822
RS	32	1.319139	1.325877	17083.322588	0.029574	0.030949
RS	33	1.441792	1.325877	16884.915001	0.029231	0.030610
RS	34	1.575045	1.270969	17228.167072	0.029825	0.031211
RS	35	1.719815	1.270969	16658.157604	0.028838	0.030162
RS	36	1.877097	1.254472	16141.370847	0.027944	0.029207
RS	37	2.047973	1.254472	15254.761453	0.026409	0.027571
RS	38	2.233617	1.264512	14139.982490	0.024479	0.025551
RS	39	2.435306	1.264512	13049.078458	0.022590	0.023558
RS	40	2.654426	1.290172	11658.757952	0.020183	0.021059
RS	41	2.892484	1.290172	10488.237879	0.018157	0.018939
RS	42	3.151118	1.322864	9076.827364	0.015714	0.016412
RS	43	3.432104	1.322864	7936.820157	0.013740	0.014358
RS	44	3.737375	1.355851	6664.824206	0.011538	0.012084
RS	45	4.069030	1.355851	5639.799656	0.009764	0.010239
RS	46	4.429349	1.386097	4582.344376	0.007933	0.008345
RS	47	4.820810	1.386097	3731.209559	0.006459	0.006809
RS	48	5.246103	1.414276	2913.529188	0.005044	0.005338
RS	49	5.708154	1.414276	2267.830375	0.003926	0.004167
RS	50	6.210139	1.439040	1690.864206	0.002927	0.003123
RS	51	6.755509	1.439040	1247.959908	0.002160	0.002316
RS	52	7.348014	1.453951	883.569827	0.001530	0.001651
RS	53	7.991727	1.453951	611.154284	0.001058	0.001150
RS	54	8.691076	1.448202	407.793582	0.000706	0.000774
RS	55	9.450867	1.448202	259.477935	0.000449	0.000497
RS	56	10.276325	1.448202	157.655227	0.000273	0.000305
RS	57	11.173126	1.448202	91.104007	0.000158	0.000178
RS	58	12.147435	1.404350	50.898846	0.000088	0.000100
RS	59	13.205951	1.404350	25.642560	0.000044	0.000051
RS	60	14.355952	1.404350	12.090460	0.000021	0.000024
RS	61	15.605345	1.404350	5.304945	0.000009	0.000011
RS	62	16.962719	1.404350	2.152751	0.000004	0.000004
RS	63	18.437409	1.404350	1.189729	0.000002	0.000002
PA	4+25*2+4+6 0.164978428 0.029788646 18.437408716 0.135871993 6.504881420 4.504295628 2.587418739 1.896953490 1.493214835 1.249637675 1.173321936 1.267819127 1.492919595 1.711277210 1.783951954 1.707790962 1.564879742 1.426130223 1.325877488 1.270969034 1.254472429 1.264511718 1.290171973 1.322863531 1.355851314 1.386097410 1.414276042 1.439040080 1.453951366 1.448202409 1.404349885
//
IT	3778
RD	18
LK	-6504125.274271
QD	-975.209986 -> -971.116533
RI	0.0245583262
TR	0.164517	0.029676
MT	18.522828
MM	C_pi: 1.135883, n_recomb: 576635.350982
RS	0	0.000000	0.135500	35074.572423	0.060826	0.090298
RS	1	0.008651	0.135500	35659.104410	0.061840	0.054357
RS	2	0.018050	0.135500	36045.712067	0.062510	0.037613
RS	3	0.028262	0.135500	36209.816055	0.062795	0.033209
RS	4	0.039357	7.055805	724.523448	0.001256	0.000789
RS	5	0.051413	7.055805	785.944333	0.001363	0.000933
RS	6	0.064511	4.631257	1298.044635	0.002251	0.001660
RS	7	0.078742	4.631257	1406.129838	0.002439	0.002039
RS	8	0.094205	2.597741	2711.040736	0.004701	0.004179
RS	9	0.111005	2.597741	2926.518366	0.005075	0.004713
RS	10	0.129258	1.908314	4292.106596	0.007443	0.007068
RS	11	0.149091	1.908314	4614.531903	0.008003	0.007707
RS	12	0.170639	1.503674	6280.147622	0.010891	0.010690
RS	13	0.194051	1.503674	6715.921530	0.011647	0.011676
RS	14	0.219488	1.252807	8592.465228	0.014901	0.015205
RS	15	0.247126	1.252807	9127.285283	0.015829	0.016505
RS	16	0.277155	1.170280	10349.381555	0.017948	0.018974
RS	17	0.309781	1.170280	10927.886333	0.018951	0.020325
RS	18	0.345230	1.263631	10672.820940	0.018509	0.020003
RS	19	0.383746	1.263631	11239.894303	0.019492	0.021094
RS	20	0.425593	1.494571	10008.698232	0.017357	0.018770
RS	21	0.471060	1.494571	10542.243906	0.018282	0.019590
RS	22	0.520461	1.721916	9634.990218	0.016709	0.017812
RS	23	0.574135	1.721916	10141.951840	0.017588	0.018586
RS	24	0.632452	1.798781	10199.397400	0.017688	0.018616
RS	25	0.695814	1.798781	10692.338301	0.018543	0.019449
RS	26	0.764658	1.720399	11672.597494	0.020243	0.021184
RS	27	0.839457	1.720399	12133.991813	0.021043	0.022024
RS	28	0.920726	1.572706	13712.709278	0.023781	0.024858
RS	29	1.009026	1.572706	14070.586840	0.024401	0.025547
RS	30	1.104964	1.429746	15751.358131	0.027316	0.028578
RS	31	1.209202	1.429746	15886.313093	0.027550	0.028867
RS	32	1.322457	1.326980	17096.223459	0.029648	0.031048
RS	33	1.445509	1.326980	16894.875825	0.029299	0.030700
RS	34	1.579206	1.271204	17245.416978	0.029907	0.031316
RS	35	1.724469	1.271204	16669.601830	0.028908	0.030254
RS	36	1.882298	1.255050	16142.503683	0.027994	0.029279
RS	37	2.053780	1.255050	15250.176509	0.026447	0.027631
RS	38	2.240097	1.266157	14118.883381	0.024485	0.025577
RS	39	2.442532	1.266157	13025.301859	0.022588	0.023576
RS	40	2.662478	1.293279	11621.472948	0.020154	0.021047
RS	41	2.901451	1.293279	10452.515328	0.018127	0.018926
RS	42	3.161097	1.327627	9034.057802	0.015667	0.016380
RS	43	3.443205	1.327627	7899.266904	0.013699	0.014331
RS	44	3.749716	1.362322	6626.176128	0.011491	0.012047
RS	45	4.082743	1.362322	5608.366351	0.009726	0.010211
RS	46	4.444579	1.394335	4553.210895	0.007896	0.008315
RS	47	4.837716	1.394335	3709.525980	0.006433	0.006788
RS	48	5.264862	1.424489	2895.120247	0.005021	0.005318
RS	49	5.728960	1.424489	2255.768310	0.003912	0.004155
RS	50	6.233205	1.451304	1681.853739	0.002917	0.003113
RS	51	6.781070	1.451304	1243.302101	0.002156	0.002312
RS	52	7.376330	1.467786	881.077526	0.001528	0.001649
RS	53	8.023084	1.467786	610.799633	0.001059	0.001151
RS	54	8.725786	1.462461	408.434086	0.000708	0.000776
RS	55	9.489277	1.462461	260.599185	0.000452	0.000500
RS	56	10.318815	1.462461	158.800963	0.000275	0.000307
RS	57	11.220114	1.462461	92.053604	0.000160	0.000180
RS	58	12.199382	1.416891	51.634901	0.000090	0.000102
RS	59	13.263363	1.416891	26.090765	0.000045	0.000052
RS	60	14.419385	1.416891	12.340692	0.000021	0.000025
RS	61	15.675412	1.416891	5.432938	0.000009	0.000011
RS	62	17.040093	1.416891	2.212562	0.000004	0.000004
RS	63	18.522828	1.416891	1.229721	0.000002	0.000003
PA	4+25*2+4+6 0.164516834 0.029675750 18.522828306 0.135499846 7.055805253 4.631257299 2.597740521 1.908314486 1.503674414 1.252807127 1.170280024 1.263630851 1.494571155 1.721916226 1.798780565 1.720398546 1.572705812 1.429745613 1.326980093 1.271204180 1.255050270 1.266157213 1.293278743 1.327627261 1.362322174 1.394335235 1.424488675 1.451303628 1.467786042 1.462461025 1.416891103
//
IT	4492
RD	19
LK	-6504117.332962
QD	-972.716949 -> -969.083492
RI	0.0244728836
TR	0.164069	0.029567
MT	18.606029
MM	C_pi: 1.138170, n_recomb: 575702.131005
RS	0	0.000000	0.135174	35130.768726	0.061022	0.090152
RS	1	0.008658	0.135174	35710.814116	0.062030	0.054369
RS	2	0.018066	0.135174	36091.622183	0.062691	0.037699
RS	3	0.028289	0.135174	36248.571917	0.062964	0.033350
RS	4	0.039397	7.634164	668.729585	0.001162	0.000731
RS	5	0.051466	7.634164	725.568117	0.001260	0.000865
RS	6	0.064581	4.750683	1264.184122	0.002196	0.001624
RS	7	0.078831	4.750683	1369.650636	0.002379	0.001994
RS	8	0.094315	2.604392	2702.192112	0.004694	0.004182
RS	9	0.111139	2.604392	2917.192179	0.005067	0.004712
RS	10	0.129420	1.918810	4266.322820	0.007411	0.007047
RS	11	0.149284	1.918810	4587.324153	0.007968	0.007679
RS	12	0.170868	1.514470	6233.542681	0.010828	0.010635
RS	13	0.194321	1.514470	6667.130735	0.011581	0.011610
RS	14	0.219805	1.256581	8566.570613	0.014880	0.015183
RS	15	0.247495	1.256581	9100.644665	0.015808	0.016478
RS	16	0.277582	1.167740	10373.029922	0.018018	0.019041
RS	17	0.310274	1.167740	10952.272905	0.019024	0.020400
RS	18	0.345797	1.259622	10706.574231	0.018597	0.020097
RS	19	0.384396	1.259622	11274.297135	0.019584	0.021200
RS	20	0.426337	1.495932	9997.957566	0.017367	0.018789
RS	21	0.471909	1.495932	10531.188213	0.018293	0.019617
RS	22	0.521427	1.731950	9578.775784	0.016638	0.017754
RS	23	0.575233	1.731950	10084.572618	0.017517	0.018532
RS	24	0.633697	1.812971	10123.152582	0.017584	0.018529
RS	25	0.697223	1.812971	10615.184480	0.018439	0.019363
RS	26	0.766250	1.732530	11601.047330	0.020151	0.021114
RS	27	0.841253	1.732530	12062.780088	0.020953	0.021954
RS	28	0.922750	1.580294	13665.500248	0.023737	0.024838
RS	29	1.011304	1.580294	14024.688265	0.024361	0.025526
RS	30	1.107525	1.433332	15737.976985	0.027337	0.028623
RS	31	1.212077	1.433332	15873.271551	0.027572	0.028910
RS	32	1.325681	1.328186	17108.535971	0.029718	0.031141
RS	33	1.449122	1.328186	16904.496162	0.029363	0.030785
RS	34	1.583251	1.271591	17261.923860	0.029984	0.031415
RS	35	1.728993	1.271591	16680.709164	0.028975	0.030341
RS	36	1.887354	1.255753	16144.026287	0.028042	0.029347
RS	37	2.059426	1.255753	15246.361109	0.026483	0.027688
RS	38	2.246398	1.267847	14099.798995	0.024491	0.025602
RS	39	2.449557	1.267847	13003.675426	0.022588	0.023595
RS	40	2.670308	1.296315	11587.444240	0.020127	0.021037
RS	41	2.910171	1.296315	10419.824947	0.018099	0.018916
RS	42	3.170803	1.332192	8994.916068	0.015624	0.016351
RS	43	3.454001	1.332192	7864.800859	0.013661	0.014306
RS	44	3.761720	1.368479	6590.636922	0.011448	0.012014
RS	45	4.096082	1.368479	5579.361123	0.009691	0.010185
RS	46	4.459395	1.402173	4526.193752	0.007862	0.008286
RS	47	4.854164	1.402173	3689.328516	0.006408	0.006768
RS	48	5.283114	1.434260	2877.804781	0.004999	0.005298
RS	49	5.749205	1.434260	2244.353030	0.003898	0.004144
RS	50	6.255651	1.463129	1673.197439	0.002906	0.003104
RS	51	6.805946	1.463129	1238.766919	0.002152	0.002308
RS	52	7.403889	1.481211	878.570032	0.001526	0.001648
RS	53	8.053604	1.481211	610.360876	0.001060	0.001152
RS	54	8.759573	1.476362	408.960348	0.000710	0.000778
RS	55	9.526668	1.476362	261.621128	0.000454	0.000502
RS	56	10.360181	1.476362	159.871492	0.000278	0.000310
RS	57	11.265863	1.476362	92.952159	0.000161	0.000182
RS	58	12.249962	1.429148	52.337746	0.000091	0.000103
RS	59	13.319267	1.429148	26.521798	0.000046	0.000053
RS	60	14.481158	1.429148	12.582837	0.000022	0.000025
RS	61	15.743649	1.429148	5.557501	0.000010	0.000011
RS	62	17.115451	1.429148	2.271085	0.000004	0.000005
RS	63	18.606029	1.429148	1.269168	0.000002	0.000003
PA	4+25*2+4+6 0.164069162 0.029567400 18.606029258 0.135173753 7.634164396 4.750682960 2.604392336 1.918809910 1.514469505 1.256581107 1.167739579 1.259621509 1.495932349 1.731949951 1.812970774 1.732529881 1.580294298 1.433331990 1.328185805 1.271590908 1.255752855 1.267846508 1.296314675 1.332191638 1.368479138 1.402173398 1.434260013 1.463128957 1.481210551 1.476362376 1.429148401
//
IT	3887
RD	20
LK	-6504110.275321
QD	-970.568788 -> -967.328907
RI	0.0243952561
TR	0.163634	0.029463
MT	18.687177
MM	C_pi: 1.140431, n_recomb: 574828.852713
RS	0	0.000000	0.134884	35180.761150	0.061202	0.090011
RS	1	0.008666	0.134884	35756.794004	0.062204	0.054381
RS	2	0.018083	0.134884	36132.385714	0.062858	0.037778
RS	3	0.028316	0.134884	36282.874323	0.063119	0.033480
RS	4	0.039435	8.241477	618.701399	0.001076	0.000678
RS	5	0.051518	8.241477	671.414026	0.001168	0.000803
RS	6	0.064649	4.863418	1233.819247	0.002146	0.001591
RS	7	0.078917	4.863418	1336.935345	0.002326	0.001953
RS	8	0.094422	2.607835	2696.954228	0.004692	0.004187
RS	9	0.111270	2.607835	2911.733559	0.005065	0.004716
RS	10	0.129578	1.928477	4242.956922	0.007381	0.007029
RS	11	0.149473	1.928477	4562.680207	0.007937	0.007654
RS	12	0.171092	1.525530	6186.919977	0.010763	0.010577
RS	13	0.194584	1.525530	6618.307608	0.011514	0.011544
RS	14	0.220112	1.260881	8537.855152	0.014853	0.015155
RS	15	0.247853	1.260881	9071.080112	0.015780	0.016446
RS	16	0.277997	1.165649	10393.677360	0.018081	0.019102
RS	17	0.310754	1.165649	10973.602647	0.019090	0.020468
RS	18	0.346349	1.255771	10740.301767	0.018684	0.020189
RS	19	0.385029	1.255771	11308.698372	0.019673	0.021303
RS	20	0.427061	1.497031	9990.049478	0.017379	0.018810
RS	21	0.472735	1.497031	10523.057809	0.018306	0.019648
RS	22	0.522367	1.741416	9527.192180	0.016574	0.017701
RS	23	0.576301	1.741416	10031.932240	0.017452	0.018483
RS	24	0.634908	1.826555	10052.103994	0.017487	0.018448
RS	25	0.698594	1.826555	10543.287013	0.018342	0.019283
RS	26	0.767799	1.744218	11533.885177	0.020065	0.021048
RS	27	0.843001	1.744218	11995.940351	0.020869	0.021888
RS	28	0.924720	1.587657	13620.929003	0.023696	0.024819
RS	29	1.013520	1.587657	13981.383927	0.024323	0.025507
RS	30	1.110016	1.436891	15725.116684	0.027356	0.028665
RS	31	1.214874	1.436891	15860.799892	0.027592	0.028949
RS	32	1.328819	1.329489	17119.933250	0.029783	0.031228
RS	33	1.452638	1.329489	16913.438141	0.029423	0.030865
RS	34	1.587188	1.272118	17277.385747	0.030057	0.031508
RS	35	1.733397	1.272118	16691.162916	0.029037	0.030423
RS	36	1.892276	1.256572	16145.575569	0.028088	0.029411
RS	37	2.064923	1.256572	15242.945492	0.026517	0.027741
RS	38	2.252532	1.269579	14082.271979	0.024498	0.025626
RS	39	2.456399	1.269579	12983.758849	0.022587	0.023612
RS	40	2.677932	1.299287	11556.180310	0.020104	0.021029
RS	41	2.918663	1.299287	10389.717866	0.018074	0.018906
RS	42	3.180256	1.336574	8958.920288	0.015585	0.016325
RS	43	3.464517	1.336574	7833.011278	0.013627	0.014283
RS	44	3.773413	1.374342	6557.837900	0.011408	0.011983
RS	45	4.109076	1.374342	5552.488359	0.009659	0.010161
RS	46	4.473828	1.409635	4501.040173	0.007830	0.008260
RS	47	4.870189	1.409635	3670.431281	0.006385	0.006749
RS	48	5.300897	1.443613	2861.446831	0.004978	0.005280
RS	49	5.768931	1.443613	2233.494655	0.003885	0.004133
RS	50	6.277523	1.474539	1664.838167	0.002896	0.003095
RS	51	6.830189	1.474539	1234.322215	0.002147	0.002304
RS	52	7.430748	1.494254	876.028258	0.001524	0.001645
RS	53	8.083350	1.494254	609.830557	0.001061	0.001153
RS	54	8.792506	1.489929	409.372335	0.000712	0.000780
RS	55	9.563116	1.489929	262.545034	0.000457	0.000504
RS	56	10.400507	1.489929	160.868142	0.000280	0.000312
RS	57	11.310464	1.489929	93.800616	0.000163	0.000183
RS	58	12.299276	1.441119	53.008450	0.000092	0.000104
RS	59	13.373778	1.441119	26.935810	0.000047	0.000053
RS	60	14.541394	1.441119	12.816752	0.000022	0.000026
RS	61	15.810193	1.441119	5.678464	0.000010	0.000011
RS	62	17.188945	1.441119	2.328202	0.000004	0.000005
RS	63	18.687177	1.441119	1.307958	0.000002	0.000003
PA	4+25*2+4+6 0.163634317 0.029463273 18.687177427 0.134883669 8.241476948 4.863417987 2.607835423 1.928477376 1.525530036 1.260881454 1.165648714 1.255771443 1.497030856 1.741415936 1.826555399 1.744218034 1.587657167 1.436891480 1.329488562 1.272118425 1.256572000 1.269579166 1.299286649 1.336573513 1.374341572 1.409635402 1.443613145 1.474538722 1.494253724 1.489929300 1.441119036
//
IT	4043
RD	21
LK	-6504103.974138
QD	-968.708518 -> -965.806515
RI	0.0243231916
TR	0.163212	0.029363
MT	18.766367
MM	C_pi: 1.142671, n_recomb: 574013.463358
RS	0	0.000000	0.134627	35225.005171	0.061366	0.089874
RS	1	0.008673	0.134627	35797.480256	0.062363	0.054391
RS	2	0.018098	0.134627	36168.413309	0.063010	0.037852
RS	3	0.028341	0.134627	36313.101846	0.063262	0.033601
RS	4	0.039472	8.878874	573.669015	0.000999	0.000631
RS	5	0.051569	8.878874	622.653603	0.001085	0.000748
RS	6	0.064715	4.969942	1206.471114	0.002102	0.001561
RS	7	0.079001	4.969942	1307.469062	0.002278	0.001915
RS	8	0.094525	2.608424	2694.929932	0.004695	0.004196
RS	9	0.111397	2.608424	2909.717656	0.005069	0.004724
RS	10	0.129731	1.937390	4221.795150	0.007355	0.007011
RS	11	0.149656	1.937390	4540.374212	0.007910	0.007632
RS	12	0.171309	1.536817	6140.481830	0.010697	0.010519
RS	13	0.194840	1.536817	6569.665657	0.011445	0.011477
RS	14	0.220412	1.265655	8506.762894	0.014820	0.015122
RS	15	0.248201	1.265655	9039.052017	0.015747	0.016408
RS	16	0.278401	1.163963	10411.680259	0.018138	0.019158
RS	17	0.311220	1.163963	10992.243064	0.019150	0.020529
RS	18	0.346886	1.252078	10774.001363	0.018770	0.020279
RS	19	0.385645	1.252078	11343.096585	0.019761	0.021404
RS	20	0.427765	1.497892	9984.783954	0.017395	0.018834
RS	21	0.473539	1.497892	10517.658466	0.018323	0.019680
RS	22	0.523282	1.750356	9479.894372	0.016515	0.017653
RS	23	0.577340	1.750356	9983.681722	0.017393	0.018439
RS	24	0.636087	1.839574	9985.880224	0.017397	0.018372
RS	25	0.699928	1.839574	10476.276038	0.018251	0.019208
RS	26	0.769307	1.755479	11470.927751	0.019984	0.020985
RS	27	0.844702	1.755479	11933.296169	0.020789	0.021825
RS	28	0.926637	1.594807	13578.918636	0.023656	0.024801
RS	29	1.015678	1.594807	13940.603472	0.024286	0.025488
RS	30	1.112442	1.440421	15712.913317	0.027374	0.028705
RS	31	1.217599	1.440421	15849.028933	0.027611	0.028986
RS	32	1.331875	1.330878	17130.650124	0.029844	0.031310
RS	33	1.456063	1.330878	16921.916273	0.029480	0.030940
RS	34	1.591022	1.272774	17292.034883	0.030125	0.031596
RS	35	1.737686	1.272774	16701.162973	0.029095	0.030500
RS	36	1.897070	1.257499	16147.267715	0.028130	0.029472
RS	37	2.070278	1.257499	15240.016944	0.026550	0.027792
RS	38	2.258508	1.271350	14066.317096	0.024505	0.025649
RS	39	2.463064	1.271350	12965.545408	0.022588	0.023630
RS	40	2.685361	1.302195	11527.592277	0.020082	0.021022
RS	41	2.926938	1.302195	10362.103198	0.018052	0.018898
RS	42	3.189467	1.340782	8925.905124	0.015550	0.016301
RS	43	3.474765	1.340782	7803.758749	0.013595	0.014263
RS	44	3.784808	1.379922	6527.629141	0.011372	0.011955
RS	45	4.121741	1.379922	5527.634294	0.009630	0.010139
RS	46	4.487897	1.416737	4477.648206	0.007801	0.008236
RS	47	4.885810	1.416737	3652.767172	0.006364	0.006732
RS	48	5.318234	1.452567	2845.994625	0.004958	0.005263
RS	49	5.788162	1.452567	2223.167819	0.003873	0.004122
RS	50	6.298848	1.485551	1656.766621	0.002886	0.003085
RS	51	6.853826	1.485551	1229.970614	0.002143	0.002300
RS	52	7.456938	1.506927	873.463686	0.001522	0.001643
RS	53	8.112359	1.506927	609.219829	0.001061	0.001153
RS	54	8.824625	1.503175	409.678974	0.000714	0.000781
RS	55	9.598666	1.503175	263.377482	0.000459	0.000506
RS	56	10.439840	1.503175	161.795249	0.000282	0.000314
RS	57	11.353971	1.503175	94.601531	0.000165	0.000185
RS	58	12.347384	1.452830	53.647970	0.000093	0.000106
RS	59	13.426958	1.452830	27.333416	0.000048	0.000054
RS	60	14.600164	1.452830	13.042784	0.000023	0.000026
RS	61	15.875123	1.452830	5.796001	0.000010	0.000012
RS	62	17.260661	1.452830	2.383991	0.000004	0.000005
RS	63	18.766367	1.452830	1.346139	0.000002	0.000003
PA	4+25*2+4+6 0.163211635 0.029363102 18.766367179 0.134627235 8.878873813 4.969941616 2.608423605 1.937389845 1.536816830 1.265654660 1.163963453 1.252078054 1.497892461 1.750355719 1.839573779 1.755478528 1.594806785 1.440420756 1.330877545 1.272773546 1.257498931 1.271349910 1.302194808 1.340781789 1.379922423 1.416736841 1.452566753 1.485550907 1.506926528 1.503174820 1.452829857
//
IT	4108
RD	22
LK	-6504098.323712
QD	-967.085089 -> -964.473945
RI	0.0242558319
TR	0.162801	0.029267
MT	18.843539
MM	C_pi: 1.144883, n_recomb: 573251.567477
RS	0	0.000000	0.134400	35264.307380	0.061516	0.089742
RS	1	0.008680	0.134400	35833.624830	0.062509	0.054399
RS	2	0.018114	0.134400	36200.390410	0.063149	0.037921
RS	3	0.028366	0.134400	36339.861539	0.063393	0.033713
RS	4	0.039509	9.547802	532.968271	0.000930	0.000588
RS	5	0.051618	9.547802	578.571516	0.001009	0.000697
RS	6	0.064779	5.070878	1181.688252	0.002061	0.001533
RS	7	0.079082	5.070878	1280.765752	0.002234	0.001881
RS	8	0.094626	2.606521	2695.704851	0.004702	0.004208
RS	9	0.111520	2.606521	2910.700333	0.005078	0.004735
RS	10	0.129880	1.945601	4202.627680	0.007331	0.006995
RS	11	0.149834	1.945601	4520.183272	0.007885	0.007612
RS	12	0.171520	1.548293	6094.336996	0.010631	0.010459
RS	13	0.195089	1.548293	6521.318266	0.011376	0.011409
RS	14	0.220703	1.270840	8473.674078	0.014782	0.015084
RS	15	0.248540	1.270840	9004.951595	0.015709	0.016366
RS	16	0.278794	1.162640	10427.268628	0.018190	0.019208
RS	17	0.311674	1.162640	11008.427365	0.019203	0.020584
RS	18	0.347407	1.248524	10807.653882	0.018853	0.020368
RS	19	0.386243	1.248524	11377.468235	0.019847	0.021503
RS	20	0.428450	1.498532	9981.907908	0.017413	0.018861
RS	21	0.474320	1.498532	10514.727119	0.018342	0.019714
RS	22	0.524171	1.758799	9436.487627	0.016461	0.017609
RS	23	0.578350	1.758799	9939.416566	0.017339	0.018399
RS	24	0.637232	1.852053	9924.058175	0.017312	0.018301
RS	25	0.701225	1.852053	10413.723522	0.018166	0.019138
RS	26	0.770772	1.766327	11411.832327	0.019907	0.020926
RS	27	0.846356	1.766327	11874.505291	0.020714	0.021766
RS	28	0.928502	1.601742	13539.308531	0.023618	0.024783
RS	29	1.017777	1.601742	13902.185765	0.024251	0.025469
RS	30	1.114801	1.443910	15701.327944	0.027390	0.028741
RS	31	1.220248	1.443910	15837.912255	0.027628	0.029020
RS	32	1.334847	1.332335	17140.745762	0.029901	0.031387
RS	33	1.459394	1.332335	16929.969581	0.029533	0.031010
RS	34	1.594751	1.273538	17305.895739	0.030189	0.031678
RS	35	1.741858	1.273538	16710.710238	0.029151	0.030573
RS	36	1.901734	1.258517	16149.064689	0.028171	0.029529
RS	37	2.075487	1.258517	15237.515195	0.026581	0.027840
RS	38	2.264322	1.273147	14051.799702	0.024512	0.025671
RS	39	2.469549	1.273147	12948.892151	0.022588	0.023646
RS	40	2.692589	1.305037	11501.438909	0.020064	0.021016
RS	41	2.934990	1.305037	10336.762045	0.018032	0.018892
RS	42	3.198431	1.344814	8895.659709	0.015518	0.016280
RS	43	3.484739	1.344814	7776.860421	0.013566	0.014245
RS	44	3.795900	1.385229	6499.801066	0.011338	0.011930
RS	45	4.134069	1.385229	5504.637016	0.009602	0.010119
RS	46	4.501592	1.423487	4455.880691	0.007773	0.008213
RS	47	4.901017	1.423487	3636.242013	0.006343	0.006715
RS	48	5.335112	1.461128	2831.386739	0.004939	0.005246
RS	49	5.806887	1.461128	2213.337976	0.003861	0.004111
RS	50	6.319613	1.496169	1648.967690	0.002877	0.003076
RS	51	6.876844	1.496169	1225.708918	0.002138	0.002296
RS	52	7.482443	1.519230	870.880330	0.001519	0.001641
RS	53	8.140610	1.519230	608.534968	0.001062	0.001153
RS	54	8.855906	1.516096	409.887562	0.000715	0.000783
RS	55	9.633291	1.516096	264.123715	0.000461	0.000508
RS	56	10.478154	1.516096	162.656170	0.000284	0.000316
RS	57	11.396352	1.516096	95.356813	0.000166	0.000187
RS	58	12.394251	1.464279	54.257200	0.000095	0.000107
RS	59	13.478769	1.464279	27.714985	0.000048	0.000055
RS	60	14.657425	1.464279	13.261052	0.000023	0.000027
RS	61	15.938390	1.464279	5.910135	0.000010	0.000012
RS	62	17.330544	1.464279	2.438446	0.000004	0.000005
RS	63	18.843539	1.464279	1.383692	0.000002	0.000003
PA	4+25*2+4+6 0.162801272 0.029266800 18.843539053 0.134399984 9.547802105 5.070878388 2.606520601 1.945600984 1.548292656 1.270840028 1.162640283 1.248524487 1.498532429 1.758798884 1.852052501 1.766327051 1.601741828 1.443909935 1.332334614 1.273538247 1.258517090 1.273146767 1.305036827 1.344813993 1.385228522 1.423487133 1.461127756 1.496169311 1.519230406 1.516096116 1.464278549
//
IT	4287
RD	23
LK	-6504093.236309
QD	-965.659680 -> -963.299606
RI	0.0241936266
TR	0.162401	0.029174
MT	18.919123
MM	C_pi: 1.147075, n_recomb: 572535.648133
RS	0	0.000000	0.134196	35299.751890	0.061655	0.089613
RS	1	0.008687	0.134196	35866.240641	0.062645	0.054407
RS	2	0.018129	0.134196	36229.240671	0.063279	0.037986
RS	3	0.028390	0.134196	36363.969480	0.063514	0.033817
RS	4	0.039544	10.250141	496.026348	0.000866	0.000549
RS	5	0.051666	10.250141	538.550613	0.000941	0.000651
RS	6	0.064841	5.166679	1159.120564	0.002025	0.001508
RS	7	0.079161	5.166679	1256.448958	0.002195	0.001849
RS	8	0.094725	2.602461	2698.904154	0.004714	0.004222
RS	9	0.111640	2.602461	2914.280611	0.005090	0.004749
RS	10	0.130026	1.953171	4185.232378	0.007310	0.006980
RS	11	0.150008	1.953171	4501.872518	0.007863	0.007594
RS	12	0.171726	1.559921	6048.577473	0.010565	0.010399
RS	13	0.195331	1.559921	6473.362785	0.011306	0.011341
RS	14	0.220987	1.276399	8438.809294	0.014739	0.015043
RS	15	0.248871	1.276399	8969.005696	0.015665	0.016319
RS	16	0.279177	1.161649	10440.565251	0.018236	0.019254
RS	17	0.312116	1.161649	11022.279267	0.019252	0.020634
RS	18	0.347917	1.245114	10841.076857	0.018935	0.020455
RS	19	0.386827	1.245114	11411.623687	0.019932	0.021600
RS	20	0.429118	1.498986	9981.058986	0.017433	0.018889
RS	21	0.475083	1.498986	10513.889758	0.018364	0.019749
RS	22	0.525040	1.766798	9396.500109	0.016412	0.017568
RS	23	0.579337	1.766798	9898.653696	0.017289	0.018362
RS	24	0.638351	1.864044	9866.138377	0.017232	0.018233
RS	25	0.702492	1.864044	10355.123404	0.018086	0.019072
RS	26	0.772204	1.776811	11356.115434	0.019835	0.020869
RS	27	0.847973	1.776811	11819.083670	0.020643	0.021710
RS	28	0.930323	1.608490	13501.771060	0.023582	0.024765
RS	29	1.019828	1.608490	13865.804418	0.024218	0.025452
RS	30	1.117107	1.447375	15690.141839	0.027405	0.028775
RS	31	1.222837	1.447375	15827.228600	0.027644	0.029052
RS	32	1.337752	1.333870	17150.033464	0.029955	0.031460
RS	33	1.462650	1.333870	16937.405920	0.029583	0.031077
RS	34	1.598397	1.274419	17318.799181	0.030249	0.031756
RS	35	1.745937	1.274419	16719.625698	0.029203	0.030642
RS	36	1.906294	1.259636	16150.739248	0.028209	0.029583
RS	37	2.080581	1.259636	15235.209566	0.026610	0.027885
RS	38	2.270008	1.274988	14038.398993	0.024520	0.025693
RS	39	2.475891	1.274988	12933.496650	0.022590	0.023662
RS	40	2.699659	1.307835	11477.399867	0.020047	0.021012
RS	41	2.942865	1.307835	10313.403811	0.018014	0.018886
RS	42	3.207199	1.348704	8867.849993	0.015489	0.016261
RS	43	3.494496	1.348704	7752.036431	0.013540	0.014228
RS	44	3.806750	1.390297	6474.104952	0.011308	0.011907
RS	45	4.146129	1.390297	5483.300538	0.009577	0.010100
RS	46	4.514991	1.429927	4435.571261	0.007747	0.008192
RS	47	4.915895	1.429927	3620.736009	0.006324	0.006700
RS	48	5.351626	1.469340	2817.533562	0.004921	0.005230
RS	49	5.825210	1.469340	2203.948572	0.003849	0.004101
RS	50	6.339933	1.506440	1641.405801	0.002867	0.003067
RS	51	6.899370	1.506440	1221.519772	0.002134	0.002291
RS	52	7.507406	1.531211	868.271972	0.001517	0.001638
RS	53	8.168262	1.531211	607.775940	0.001062	0.001153
RS	54	8.886526	1.528739	410.000838	0.000716	0.000784
RS	55	9.667187	1.528739	264.786834	0.000462	0.000510
RS	56	10.515663	1.528739	163.453452	0.000285	0.000317
RS	57	11.437846	1.528739	96.068203	0.000168	0.000188
RS	58	12.440139	1.475513	54.837044	0.000096	0.000108
RS	59	13.529502	1.475513	28.081028	0.000049	0.000056
RS	60	14.713498	1.475513	13.471816	0.000024	0.000027
RS	61	16.000347	1.475513	6.020980	0.000011	0.000012
RS	62	17.398985	1.475513	2.491613	0.000004	0.000005
RS	63	18.919123	1.475513	1.420640	0.000002	0.000003
PA	4+25*2+4+6 0.162400829 0.029173801 18.919123394 0.134196364 10.250140699 5.166679489 2.602461336 1.953171300 1.559920621 1.276399020 1.161649034 1.245114363 1.498986173 1.766798029 1.864043606 1.776811384 1.608489737 1.447374516 1.333870150 1.274419397 1.259636291 1.274988051 1.307835266 1.348703859 1.390296756 1.429927318 1.469339821 1.506439837 1.531211498 1.528739184 1.475513384
//
IT	3530
RD	24
LK	-6504088.631851
QD	-964.397425 -> -962.254810
RI	0.0241344835
TR	0.162011	0.029084
MT	18.993026
MM	C_pi: 1.149243, n_recomb: 571864.675465
RS	0	0.000000	0.134016	35331.440951	0.061783	0.089489
RS	1	0.008694	0.134016	35895.423271	0.062769	0.054414
RS	2	0.018143	0.134016	36255.051852	0.063398	0.038047
RS	3	0.028414	0.134016	36385.504429	0.063626	0.033914
RS	4	0.039578	10.987990	462.369529	0.000809	0.000513
RS	5	0.051713	10.987990	502.080112	0.000878	0.000609
RS	6	0.064902	5.258037	1138.429675	0.001991	0.001485
RS	7	0.079238	5.258037	1234.154062	0.002158	0.001819
RS	8	0.094821	2.596544	2704.237165	0.004729	0.004238
RS	9	0.111758	2.596544	2920.146790	0.005106	0.004766
RS	10	0.130167	1.960145	4169.483667	0.007291	0.006967
RS	11	0.150177	1.960145	4485.308813	0.007843	0.007578
RS	12	0.171927	1.571670	6003.335711	0.010498	0.010338
RS	13	0.195568	1.571670	6425.938822	0.011237	0.011274
RS	14	0.221263	1.282281	8402.561170	0.014693	0.014998
RS	15	0.249193	1.282281	8931.620850	0.015618	0.016269
RS	16	0.279551	1.160958	10451.828346	0.018277	0.019295
RS	17	0.312548	1.160958	11034.063807	0.019295	0.020679
RS	18	0.348413	1.241832	10874.365179	0.019016	0.020540
RS	19	0.387397	1.241832	11445.659630	0.020015	0.021694
RS	20	0.429770	1.499265	9982.132094	0.017455	0.018919
RS	21	0.475826	1.499265	10515.038164	0.018387	0.019786
RS	22	0.525887	1.774374	9359.727367	0.016367	0.017532
RS	23	0.580300	1.774374	9861.185546	0.017244	0.018329
RS	24	0.639443	1.875567	9811.888852	0.017158	0.018170
RS	25	0.703728	1.875567	10300.243908	0.018012	0.019009
RS	26	0.773602	1.786934	11303.668457	0.019766	0.020816
RS	27	0.849550	1.786934	11766.926597	0.020576	0.021656
RS	28	0.932101	1.615049	13466.290750	0.023548	0.024748
RS	29	1.021829	1.615049	13831.447051	0.024187	0.025434
RS	30	1.119357	1.450800	15679.514433	0.027418	0.028807
RS	31	1.225364	1.450800	15817.129424	0.027659	0.029082
RS	32	1.340587	1.335465	17158.744508	0.030005	0.031528
RS	33	1.465828	1.335465	16944.434896	0.029630	0.031140
RS	34	1.601956	1.275397	17330.968356	0.030306	0.031830
RS	35	1.749919	1.275397	16728.099834	0.029252	0.030706
RS	36	1.910745	1.260838	16152.434548	0.028245	0.029634
RS	37	2.085553	1.260838	15233.209111	0.026638	0.027928
RS	38	2.275559	1.276858	14026.149190	0.024527	0.025714
RS	39	2.482082	1.276858	12919.368981	0.022592	0.023678
RS	40	2.706561	1.310582	11455.391242	0.020032	0.021009
RS	41	2.950555	1.310582	10291.945180	0.017997	0.018882
RS	42	3.215761	1.352447	8842.357865	0.015462	0.016244
RS	43	3.504023	1.352447	7729.184433	0.013516	0.014213
RS	44	3.817346	1.395129	6450.415251	0.011280	0.011885
RS	45	4.157908	1.395129	5463.529448	0.009554	0.010083
RS	46	4.528078	1.436060	4416.639159	0.007723	0.008172
RS	47	4.930429	1.436060	3606.195627	0.006306	0.006685
RS	48	5.367759	1.477208	2804.394956	0.004904	0.005215
RS	49	5.843109	1.477208	2194.979902	0.003838	0.004091
RS	50	6.359785	1.516364	1634.076801	0.002857	0.003058
RS	51	6.921379	1.516364	1217.406851	0.002129	0.002287
RS	52	7.531797	1.542871	865.645567	0.001514	0.001635
RS	53	8.195282	1.542871	606.951079	0.001061	0.001153
RS	54	8.916449	1.541100	410.027767	0.000717	0.000785
RS	55	9.700311	1.541100	265.373298	0.000464	0.000512
RS	56	10.552321	1.541100	164.191339	0.000287	0.000319
RS	57	11.478401	1.541100	96.738245	0.000169	0.000189
RS	58	12.484993	1.486512	55.389339	0.000097	0.000109
RS	59	13.579094	1.486512	28.432166	0.000050	0.000056
RS	60	14.768313	1.486512	13.675197	0.000024	0.000027
RS	61	16.060919	1.486512	6.128505	0.000011	0.000012
RS	62	17.465900	1.486512	2.543437	0.000004	0.000005
RS	63	18.993026	1.486512	1.456912	0.000003	0.000003
PA	4+25*2+4+6 0.162010653 0.029084074 18.993026219 0.134015529 10.987989811 5.258037106 2.596544485 1.960145209 1.571670130 1.282280863 1.160957745 1.241832297 1.499264934 1.774373564 1.875566596 1.786934323 1.615049015 1.450800480 1.335465335 1.275396563 1.260837574 1.276858142 1.310581708 1.352446772 1.395128963 1.436060491 1.477207961 1.516363518 1.542871081 1.541100153 1.486511828
//
IT	4348
RD	25
LK	-6504084.447681
QD	-963.269569 -> -961.315819
RI	0.0240788192
TR	0.161629	0.028997
MT	19.065551
MM	C_pi: 1.151392, n_recomb: 571233.933619
RS	0	0.000000	0.133854	35360.108843	0.061901	0.089367
RS	1	0.008700	0.133854	35921.860242	0.062885	0.054419
RS	2	0.018157	0.133854	36278.452605	0.063509	0.038106
RS	3	0.028437	0.133854	36405.023868	0.063730	0.034006
RS	4	0.039612	11.762888	431.622850	0.000756	0.000480
RS	5	0.051758	11.762888	468.755859	0.000821	0.000570
RS	6	0.064962	5.345223	1119.399981	0.001960	0.001463
RS	7	0.079314	5.345223	1213.649237	0.002125	0.001792
RS	8	0.094914	2.589056	2711.408464	0.004747	0.004256
RS	9	0.111872	2.589056	2927.982635	0.005126	0.004786
RS	10	0.130306	1.966572	4155.219090	0.007274	0.006954
RS	11	0.150343	1.966572	4470.320394	0.007826	0.007564
RS	12	0.172123	1.583519	5958.662224	0.010431	0.010277
RS	13	0.195799	1.583519	6379.100307	0.011167	0.011206
RS	14	0.221534	1.288453	8365.139189	0.014644	0.014950
RS	15	0.249508	1.288453	8893.013303	0.015568	0.016216
RS	16	0.279916	1.160541	10461.196480	0.018313	0.019331
RS	17	0.312970	1.160541	11043.921759	0.019333	0.020719
RS	18	0.348899	1.238682	10907.389249	0.019094	0.020625
RS	19	0.387955	1.238682	11479.442013	0.020096	0.021786
RS	20	0.430408	1.499402	9984.831397	0.017479	0.018950
RS	21	0.476555	1.499402	10517.867940	0.018413	0.019824
RS	22	0.526716	1.781572	9325.804899	0.016326	0.017498
RS	23	0.581242	1.781572	9826.639540	0.017202	0.018299
RS	24	0.640512	1.886664	9760.947151	0.017087	0.018110
RS	25	0.704938	1.886664	10248.718575	0.017941	0.018950
RS	26	0.774970	1.796730	11254.170812	0.019702	0.020764
RS	27	0.851094	1.796730	11717.714232	0.020513	0.021605
RS	28	0.933841	1.621441	13432.649129	0.023515	0.024731
RS	29	1.023788	1.621441	13798.897581	0.024156	0.025418
RS	30	1.121560	1.454201	15669.302040	0.027431	0.028837
RS	31	1.227839	1.454201	15807.471518	0.027673	0.029110
RS	32	1.343364	1.337123	17166.849788	0.030052	0.031592
RS	33	1.468940	1.337123	16951.016554	0.029674	0.031199
RS	34	1.605442	1.276472	17342.353419	0.030359	0.031899
RS	35	1.753819	1.276472	16736.069186	0.029298	0.030767
RS	36	1.915106	1.262127	16154.030609	0.028279	0.029682
RS	37	2.090425	1.262127	15231.386888	0.026664	0.027968
RS	38	2.280997	1.278768	14014.866548	0.024534	0.025734
RS	39	2.488150	1.278768	12906.330816	0.022594	0.023694
RS	40	2.713325	1.313292	11435.194195	0.020018	0.021007
RS	41	2.958091	1.313292	10272.187464	0.017982	0.018879
RS	42	3.224152	1.356066	8818.956706	0.015438	0.016230
RS	43	3.513361	1.356066	7708.113925	0.013494	0.014200
RS	44	3.827732	1.399753	6428.552783	0.011254	0.011866
RS	45	4.169454	1.399753	5445.183571	0.009532	0.010067
RS	46	4.540907	1.441918	4398.963741	0.007701	0.008153
RS	47	4.944677	1.441918	3592.535397	0.006289	0.006671
RS	48	5.383576	1.484765	2791.909354	0.004888	0.005200
RS	49	5.860660	1.484765	2186.394360	0.003827	0.004082
RS	50	6.379252	1.525975	1626.957253	0.002848	0.003049
RS	51	6.942962	1.525975	1213.360165	0.002124	0.002282
RS	52	7.555717	1.554241	863.000378	0.001511	0.001632
RS	53	8.221782	1.554241	606.063015	0.001061	0.001153
RS	54	8.945797	1.553215	409.971363	0.000718	0.000785
RS	55	9.732803	1.553215	265.886346	0.000465	0.000513
RS	56	10.588280	1.553215	164.872499	0.000289	0.000321
RS	57	11.518186	1.553215	97.368805	0.000170	0.000191
RS	58	12.528996	1.497328	55.914722	0.000098	0.000110
RS	59	13.627749	1.497328	28.769043	0.000050	0.000057
RS	60	14.822096	1.497328	13.871658	0.000024	0.000028
RS	61	16.120354	1.497328	6.232985	0.000011	0.000013
RS	62	17.531563	1.497328	2.594062	0.000005	0.000005
RS	63	19.065551	1.497328	1.492616	0.000003	0.000003
PA	4+25*2+4+6 0.161629083 0.028997230 19.065551317 0.133853853 11.762888216 5.345223434 2.589056281 1.966572000 1.583518630 1.288452730 1.160541447 1.238682049 1.499402196 1.781572074 1.886663565 1.796729797 1.621440973 1.454201347 1.337122925 1.276471936 1.262126577 1.278767506 1.313292047 1.356065933 1.399752613 1.441917988 1.484764632 1.525975134 1.554241297 1.553214953 1.497328395
//
