# Supplementary material for: Introgression and disruption of migration routes have shaped the genetic integrity of wildebeest populations
Source: Nat Commun. 2024 Apr 12;15:2921. doi: 10.1038/s41467-024-47015-y (PMC11014984; doi:10.1038/s41467-024-47015-y)
Supplement: Supplementary file 10 — Source Data [file 41467_2024_47015_MOESM10_ESM.zip › source_data/Fig2a.psmc/CTauZaN__914.psmc]

CC
CC	Brief Description of the file format:
CC	  CC  comments
CC	  MM  useful-messages
CC	  RD  round-of-iterations
CC	  LL  \log[P(sequence)]
CC	  QD  Q-before-opt Q-after-opt
CC	  TR  \theta_0 \rho_0
CC	  RS  k t_k \lambda_k \pi_k \sum_{l\not=k}A_{kl} A_{kk}
CC	  DC  begin end best-k t_k+\Delta_k max-prob
CC
MM	Version: 0.6.5-r67
MM	pattern:4+25*2+4+6, n:63, n_free_lambdas:28
MM	n_iterations:25, skip:1, max_t:15, theta/rho:5
MM	is_decoding:0
MM	n_seqs:28, sum_L:17012096, sum_n:2885176
RD	0
LK	0.000000
QD	0.000000 -> 0.000000
RI	inf
TR	0.185842	0.037168
MT	15.000000
MM	C_pi: 1.000000, n_recomb: 620777.156608
RS	0	0.000000	1.000000	5031.637624	0.008105	0.000000
RS	1	0.008290	1.000000	5402.773973	0.008703	0.000000
RS	2	0.017266	1.000000	5797.212651	0.009339	0.000000
RS	3	0.026987	1.000000	6215.718950	0.010013	0.000000
RS	4	0.037514	1.000000	6658.951226	0.010727	0.000000
RS	5	0.048914	1.000000	7127.430265	0.011481	0.000000
RS	6	0.061258	1.000000	7621.504181	0.012277	0.000000
RS	7	0.074626	1.000000	8141.308519	0.013115	0.000000
RS	8	0.089102	1.000000	8686.721338	0.013993	0.000000
RS	9	0.104778	1.000000	9257.313132	0.014912	0.000000
RS	10	0.121753	1.000000	9852.291592	0.015871	0.000000
RS	11	0.140135	1.000000	10470.441398	0.016867	0.000000
RS	12	0.160042	1.000000	11110.059495	0.017897	0.000000
RS	13	0.181598	1.000000	11768.886608	0.018958	0.000000
RS	14	0.204942	1.000000	12444.036168	0.020046	0.000000
RS	15	0.230221	1.000000	13131.922307	0.021154	0.000000
RS	16	0.257595	1.000000	13828.189148	0.022276	0.000000
RS	17	0.287238	1.000000	14527.644316	0.023402	0.000000
RS	18	0.319339	1.000000	15224.200350	0.024524	0.000000
RS	19	0.354100	1.000000	15910.828529	0.025630	0.000000
RS	20	0.391744	1.000000	16579.530543	0.026708	0.000000
RS	21	0.432507	1.000000	17221.334289	0.027742	0.000000
RS	22	0.476650	1.000000	17826.320937	0.028716	0.000000
RS	23	0.524453	1.000000	18383.691037	0.029614	0.000000
RS	24	0.576218	1.000000	18881.877866	0.030417	0.000000
RS	25	0.632274	1.000000	19308.716132	0.031104	0.000000
RS	26	0.692977	1.000000	19651.673523	0.031657	0.000000
RS	27	0.758711	1.000000	19898.151133	0.032054	0.000000
RS	28	0.829896	1.000000	20035.856285	0.032275	0.000000
RS	29	0.906981	1.000000	20053.247609	0.032303	0.000000
RS	30	0.990456	1.000000	19940.047157	0.032121	0.000000
RS	31	1.080851	1.000000	19687.807847	0.031715	0.000000
RS	32	1.178739	1.000000	19290.516759	0.031075	0.000000
RS	33	1.284742	1.000000	18745.205943	0.030196	0.000000
RS	34	1.399532	1.000000	18052.533169	0.029081	0.000000
RS	35	1.523838	1.000000	17217.286244	0.027735	0.000000
RS	36	1.658449	1.000000	16248.757456	0.026175	0.000000
RS	37	1.804218	1.000000	15160.930952	0.024423	0.000000
RS	38	1.962071	1.000000	13972.427151	0.022508	0.000000
RS	39	2.133009	1.000000	12706.156402	0.020468	0.000000
RS	40	2.318118	1.000000	11388.650413	0.018346	0.000000
RS	41	2.518571	1.000000	10049.065070	0.016188	0.000000
RS	42	2.735641	1.000000	8717.881507	0.014043	0.000000
RS	43	2.970706	1.000000	7425.371185	0.011961	0.000000
RS	44	3.225257	1.000000	6199.931024	0.009987	0.000000
RS	45	3.500909	1.000000	5066.429970	0.008161	0.000000
RS	46	3.799411	1.000000	4044.731400	0.006516	0.000000
RS	47	4.122659	1.000000	3148.559017	0.005072	0.000000
RS	48	4.472702	1.000000	2384.851812	0.003842	0.000000
RS	49	4.851763	1.000000	1753.704597	0.002825	0.000000
RS	50	5.262247	1.000000	1248.918452	0.002012	0.000000
RS	51	5.706758	1.000000	859.100281	0.001384	0.000000
RS	52	6.188118	1.000000	569.168135	0.000917	0.000000
RS	53	6.709380	1.000000	362.056680	0.000583	0.000000
RS	54	7.273854	1.000000	220.390736	0.000355	0.000000
RS	55	7.885120	1.000000	127.912378	0.000206	0.000000
RS	56	8.547059	1.000000	70.506052	0.000114	0.000000
RS	57	9.263869	1.000000	36.752497	0.000059	0.000000
RS	58	10.040101	1.000000	18.034104	0.000029	0.000000
RS	59	10.880679	1.000000	8.288703	0.000013	0.000000
RS	60	11.790939	1.000000	3.549139	0.000006	0.000000
RS	61	12.776655	1.000000	1.407580	0.000002	0.000000
RS	62	13.844085	1.000000	0.513806	0.000001	0.000000
RS	63	15.000000	1.000000	0.241868	0.000000	0.000000
PA	4+25*2+4+6 0.185842423 0.037168485 15.000000000 1.000000000 1.000000000 1.000000000 1.000000000 1.000000000 1.000000000 1.000000000 1.000000000 1.000000000 1.000000000 1.000000000 1.000000000 1.000000000 1.000000000 1.000000000 1.000000000 1.000000000 1.000000000 1.000000000 1.000000000 1.000000000 1.000000000 1.000000000 1.000000000 1.000000000 1.000000000 1.000000000 1.000000000
//
IT	3653
RD	1
LK	-7081305.856701
QD	-2001.019732 -> -1280.794858
RI	0.0295730296
TR	0.187727	0.037264
MT	14.833946
MM	C_pi: 1.047497, n_recomb: 651344.697245
RS	0	0.000000	1.103786	4769.558219	0.007323	0.039471
RS	1	0.008271	1.103786	5124.718119	0.007868	0.006930
RS	2	0.017225	1.103786	5502.845508	0.008448	0.004775
RS	3	0.026921	1.103786	5904.830917	0.009066	0.004123
RS	4	0.037418	1.546936	4524.366447	0.006946	0.004167
RS	5	0.048783	1.546936	4862.298479	0.007465	0.004520
RS	6	0.061088	1.501925	5378.074905	0.008257	0.005141
RS	7	0.074411	1.501925	5770.827748	0.008860	0.005925
RS	8	0.088836	1.402416	6624.271033	0.010170	0.006870
RS	9	0.104454	1.402416	7091.596213	0.010888	0.008006
RS	10	0.121364	1.307274	8132.961634	0.012486	0.009245
RS	11	0.139672	1.307274	8681.207151	0.013328	0.010567
RS	12	0.159495	1.224157	9878.440674	0.015166	0.012028
RS	13	0.180957	1.224157	10506.337807	0.016130	0.013657
RS	14	0.204193	1.151149	11857.612324	0.018205	0.015466
RS	15	0.229352	1.151149	12555.566475	0.019276	0.017447
RS	16	0.256592	1.089325	14013.128668	0.021514	0.019572
RS	17	0.286084	1.089325	14758.793865	0.022659	0.021786
RS	18	0.318016	1.040592	16222.973221	0.024907	0.024031
RS	19	0.352588	1.040592	16978.848107	0.026067	0.026243
RS	20	0.390020	1.005768	18321.433958	0.028129	0.028354
RS	21	0.430548	1.005768	19036.630012	0.029227	0.030299
RS	22	0.474428	0.984304	20132.068358	0.030908	0.032015
RS	23	0.521937	0.984304	20747.887491	0.031854	0.033453
RS	24	0.573375	0.974194	21510.249040	0.033024	0.034581
RS	25	0.629067	0.974194	21967.239602	0.033726	0.035389
RS	26	0.689366	0.972252	22368.890044	0.034343	0.035884
RS	27	0.754652	0.972252	22612.201137	0.034716	0.036082
RS	28	0.825337	0.975201	22662.711044	0.034794	0.036004
RS	29	0.901868	0.975201	22645.585473	0.034767	0.035669
RS	30	0.984729	0.980467	22363.573913	0.034334	0.035094
RS	31	1.074443	0.980467	22051.409481	0.033855	0.034294
RS	32	1.171577	0.986347	21454.218011	0.032938	0.033282
RS	33	1.276745	0.986347	20830.627103	0.031981	0.032066
RS	34	1.390610	0.991886	19938.653827	0.030612	0.030658
RS	35	1.513893	0.991886	19013.057270	0.029190	0.029069
RS	36	1.647372	0.996649	17861.389198	0.027422	0.027314
RS	37	1.791891	0.996649	16675.870454	0.025602	0.025414
RS	38	1.948363	1.000462	15325.732431	0.023529	0.023395
RS	39	2.117776	1.000462	13957.549919	0.021429	0.021285
RS	40	2.301200	1.003260	12499.430883	0.019190	0.019121
RS	41	2.499794	1.003260	11055.903145	0.016974	0.016941
RS	42	2.714814	1.005041	9601.861286	0.014742	0.014783
RS	43	2.947617	1.005041	8205.949269	0.012598	0.012689
RS	44	3.199675	1.005929	6871.899157	0.010550	0.010696
RS	45	3.472579	1.005929	5639.933103	0.008659	0.008840
RS	46	3.768054	1.006195	4523.044288	0.006944	0.007149
RS	47	4.087967	1.006195	3539.640288	0.005434	0.005647
RS	48	4.434339	1.006068	2697.015541	0.004141	0.004348
RS	49	4.809358	1.006068	1995.864422	0.003064	0.003256
RS	50	5.215393	1.005607	1431.808449	0.002198	0.002366
RS	51	5.655010	1.005607	992.226769	0.001523	0.001665
RS	52	6.130986	1.004739	663.161003	0.001018	0.001130
RS	53	6.646329	1.004739	425.419331	0.000653	0.000738
RS	54	7.204293	1.002911	261.712001	0.000402	0.000462
RS	55	7.808405	1.002911	153.266748	0.000235	0.000277
RS	56	8.462481	1.002911	85.318877	0.000131	0.000157
RS	57	9.170653	1.002911	44.957518	0.000069	0.000085
RS	58	9.937396	0.998842	22.381562	0.000034	0.000043
RS	59	10.767553	0.998842	10.385225	0.000016	0.000020
RS	60	11.666369	0.998842	4.493673	0.000007	0.000009
RS	61	12.639523	0.998842	1.802833	0.000003	0.000004
RS	62	13.693163	0.998842	0.666475	0.000001	0.000001
RS	63	14.833946	0.998842	0.320124	0.000000	0.000001
PA	4+25*2+4+6 0.187727387 0.037264474 14.833946228 1.103785515 1.546936035 1.501924515 1.402416229 1.307273865 1.224157333 1.151148796 1.089324951 1.040592194 1.005767822 0.984304428 0.974193573 0.972251892 0.975200653 0.980466843 0.986347198 0.991886139 0.996648788 1.000461578 1.003259659 1.005041122 1.005929470 1.006195068 1.006068289 1.005606532 1.004738808 1.002910614 0.998841584
//
IT	4249
RD	2
LK	-7080248.046421
QD	-1021.177233 -> -810.538754
RI	0.0256658437
TR	0.186998	0.036938
MT	14.976323
MM	C_pi: 1.063183, n_recomb: 655230.407302
RS	0	0.000000	0.995089	5329.762683	0.008134	0.039534
RS	1	0.008287	0.995089	5722.513333	0.008734	0.007110
RS	2	0.017261	0.995089	6139.872855	0.009371	0.005155
RS	3	0.026978	0.995089	6582.641105	0.010046	0.004738
RS	4	0.037501	1.887346	3727.912605	0.005689	0.003579
RS	5	0.048895	1.887346	4012.420184	0.006124	0.003973
RS	6	0.061234	1.833375	4443.075905	0.006781	0.004684
RS	7	0.074595	1.833375	4776.120132	0.007289	0.005316
RS	8	0.089064	1.661143	5660.503633	0.008639	0.006477
RS	9	0.104732	1.661143	6071.502149	0.009266	0.007402
RS	10	0.121698	1.498709	7208.159149	0.011001	0.008948
RS	11	0.140070	1.498709	7709.205006	0.011766	0.009957
RS	12	0.159964	1.359193	9075.377127	0.013851	0.011796
RS	13	0.181507	1.359193	9670.571728	0.014759	0.013073
RS	14	0.204836	1.236711	11299.906100	0.017246	0.015387
RS	15	0.230097	1.236711	11984.603578	0.018291	0.016995
RS	16	0.257452	1.133815	13825.485424	0.021100	0.019756
RS	17	0.287074	1.133815	14577.674331	0.022248	0.021602
RS	18	0.319151	1.054245	16475.497433	0.025145	0.024545
RS	19	0.353885	1.054245	17250.605873	0.026328	0.026422
RS	20	0.391499	0.999002	18987.778208	0.028979	0.029167
RS	21	0.432229	0.999002	19722.071823	0.030099	0.030830
RS	22	0.476334	0.966640	21080.844392	0.032173	0.032981
RS	23	0.524095	0.966640	21702.987336	0.033123	0.034195
RS	24	0.575813	0.953418	22549.736147	0.034415	0.035487
RS	25	0.631818	0.953418	22994.430511	0.035094	0.036126
RS	26	0.692463	0.953752	23323.546298	0.035596	0.036552
RS	27	0.758134	0.953752	23538.750414	0.035924	0.036635
RS	28	0.829247	0.962014	23422.896139	0.035748	0.036357
RS	29	0.906254	0.962014	23370.302033	0.035667	0.035955
RS	30	0.989641	0.973834	22891.956441	0.034937	0.035145
RS	31	1.079939	0.973834	22546.869643	0.034411	0.034320
RS	32	1.177720	0.986325	21768.933255	0.033223	0.033098
RS	33	1.283604	0.986325	21123.104223	0.032238	0.031891
RS	34	1.398263	0.997895	20089.805377	0.030661	0.030331
RS	35	1.522423	0.997895	19157.216205	0.029237	0.028776
RS	36	1.656872	1.007857	17910.446310	0.027335	0.026932
RS	37	1.802464	1.007857	16733.481765	0.025538	0.025085
RS	38	1.960120	1.015956	15330.827064	0.023398	0.023031
RS	39	2.130841	1.015956	13982.864302	0.021340	0.020986
RS	40	2.315710	1.022104	12504.916814	0.019085	0.018831
RS	41	2.515898	1.022104	11086.265066	0.016920	0.016716
RS	42	2.732676	1.026296	9631.923141	0.014700	0.014593
RS	43	2.967419	1.026296	8257.610636	0.012603	0.012557
RS	44	3.221614	1.028773	6929.190204	0.010575	0.010604
RS	45	3.496875	1.028773	5709.767680	0.008714	0.008790
RS	46	3.794946	1.030054	4594.836400	0.007013	0.007130
RS	47	4.117718	1.030054	3613.435574	0.005515	0.005653
RS	48	4.467238	1.030586	2766.193194	0.004222	0.004370
RS	49	4.845723	1.030586	2059.028132	0.003142	0.003288
RS	50	5.255572	1.030460	1485.965000	0.002268	0.002402
RS	51	5.699386	1.030460	1036.808190	0.001582	0.001699
RS	52	6.179978	1.029502	698.072911	0.001065	0.001161
RS	53	6.700397	1.029502	451.314648	0.000689	0.000763
RS	54	7.263942	1.026798	280.131372	0.000428	0.000482
RS	55	7.874188	1.026798	165.441928	0.000252	0.000290
RS	56	8.535005	1.026798	92.929650	0.000142	0.000166
RS	57	9.250584	1.026798	49.441538	0.000075	0.000090
RS	58	10.025462	1.020065	24.909066	0.000038	0.000046
RS	59	10.864554	1.020065	11.661418	0.000018	0.000022
RS	60	11.773181	1.020065	5.093979	0.000008	0.000010
RS	61	12.757105	1.020065	2.064424	0.000003	0.000004
RS	62	13.822567	1.020065	0.771434	0.000001	0.000002
RS	63	14.976323	1.020065	0.376682	0.000001	0.000001
PA	4+25*2+4+6 0.186998407 0.036938003 14.976322692 0.995088680 1.887346467 1.833375302 1.661142935 1.498709218 1.359193056 1.236711321 1.133815222 1.054245441 0.999001562 0.966639861 0.953417625 0.953752165 0.962014310 0.973833626 0.986324623 0.997895199 1.007856829 1.015956398 1.022104456 1.026296417 1.028773015 1.030053885 1.030586368 1.030459804 1.029502363 1.026798433 1.020064655
//
IT	4597
RD	3
LK	-7079893.404145
QD	-733.828155 -> -627.426424
RI	0.0239766108
TR	0.185796	0.036549
MT	15.175478
MM	C_pi: 1.071644, n_recomb: 653518.752323
RS	0	0.000000	0.890338	5954.748321	0.009112	0.039511
RS	1	0.008310	0.890338	6388.181865	0.009775	0.007247
RS	2	0.017309	0.890338	6847.721249	0.010478	0.005514
RS	3	0.027057	0.890338	7334.004036	0.011222	0.005370
RS	4	0.037615	2.121699	3305.360912	0.005058	0.003153
RS	5	0.049050	2.121699	3560.754771	0.005449	0.003619
RS	6	0.061436	2.057155	3954.068530	0.006050	0.004345
RS	7	0.074850	2.057155	4254.729747	0.006510	0.004943
RS	8	0.089379	1.832321	5134.826507	0.007857	0.006182
RS	9	0.105116	1.832321	5513.629692	0.008437	0.007023
RS	10	0.122160	1.627463	6656.606376	0.010186	0.008686
RS	11	0.140620	1.627463	7127.564347	0.010906	0.009548
RS	12	0.160615	1.453288	8531.586846	0.013055	0.011534
RS	13	0.182271	1.453288	9101.963011	0.013928	0.012630
RS	14	0.205726	1.297689	10849.816419	0.016602	0.015186
RS	15	0.231130	1.297689	11519.774757	0.017627	0.016593
RS	16	0.258645	1.165677	13576.164880	0.020774	0.019717
RS	17	0.288447	1.165677	14326.042099	0.021921	0.021375
RS	18	0.320725	1.063821	16505.326233	0.025256	0.024764
RS	19	0.355685	1.063821	17286.852928	0.026452	0.026487
RS	20	0.393551	0.993858	19299.922704	0.029532	0.029664
RS	21	0.434562	0.993858	20040.006097	0.030665	0.031219
RS	22	0.478982	0.953894	21582.654104	0.033025	0.033662
RS	23	0.527092	0.953894	22200.303780	0.033970	0.034806
RS	24	0.579201	0.938966	23088.673917	0.035330	0.036174
RS	25	0.635639	0.938966	23515.221227	0.035982	0.036771
RS	26	0.696767	0.941704	23760.694118	0.036358	0.037085
RS	27	0.762974	0.941704	23948.500484	0.036645	0.037149
RS	28	0.834683	0.954680	23680.898134	0.036236	0.036657
RS	29	0.912351	0.954680	23600.242787	0.036113	0.036256
RS	30	0.996472	0.972134	22957.779318	0.035129	0.035213
RS	31	1.087583	0.972134	22592.636175	0.034571	0.034407
RS	32	1.186266	0.990261	21674.618204	0.033166	0.032984
RS	33	1.293148	0.990261	21022.959530	0.032169	0.031810
RS	34	1.408912	1.006989	19889.660280	0.030435	0.030101
RS	35	1.534295	1.006989	18968.236501	0.029025	0.028589
RS	36	1.670097	1.021463	17663.495937	0.027028	0.026651
RS	37	1.817183	1.021463	16513.828418	0.025269	0.024854
RS	38	1.976492	1.033389	15089.754909	0.023090	0.022756
RS	39	2.149038	1.033389	13780.905055	0.021087	0.020765
RS	40	2.335922	1.042644	12308.755618	0.018835	0.018602
RS	41	2.538335	1.042644	10933.997284	0.016731	0.016542
RS	42	2.757568	1.049198	9500.995022	0.014538	0.014435
RS	43	2.995018	1.049198	8167.324920	0.012497	0.012447
RS	44	3.252198	1.053366	6863.614290	0.010503	0.010520
RS	45	3.530750	1.053366	5675.149683	0.008684	0.008742
RS	46	3.832447	1.055881	4579.127806	0.007007	0.007104
RS	47	4.159214	1.055881	3616.278967	0.005534	0.005649
RS	48	4.513134	1.057367	2778.720672	0.004252	0.004380
RS	49	4.896463	1.057367	2078.880016	0.003181	0.003307
RS	50	5.311644	1.057895	1507.654538	0.002307	0.002425
RS	51	5.761325	1.057895	1058.279386	0.001619	0.001723
RS	52	6.248372	1.057170	716.961733	0.001097	0.001184
RS	53	6.775891	1.057170	466.745820	0.000714	0.000782
RS	54	7.347244	1.053949	291.941878	0.000447	0.000497
RS	55	7.966073	1.053949	173.730195	0.000266	0.000301
RS	56	8.636324	1.053949	98.374810	0.000151	0.000174
RS	57	9.362269	1.053949	52.788347	0.000081	0.000095
RS	58	10.148538	1.045008	26.872228	0.000041	0.000049
RS	59	11.000141	1.045008	12.682490	0.000019	0.000024
RS	60	11.922508	1.045008	5.587481	0.000009	0.000011
RS	61	12.921519	1.045008	2.284924	0.000003	0.000004
RS	62	14.003543	1.045008	0.861992	0.000001	0.000002
RS	63	15.175478	1.045008	0.427018	0.000001	0.000001
PA	4+25*2+4+6 0.185795745 0.036548746 15.175478351 0.890338158 2.121698850 2.057155016 1.832320932 1.627463092 1.453287508 1.297688506 1.165676527 1.063820935 0.993857816 0.953894230 0.938966007 0.941703787 0.954680228 0.972134068 0.990260934 1.006989330 1.021463112 1.033388694 1.042644245 1.049197514 1.053365506 1.055881462 1.057366895 1.057895466 1.057169768 1.053949335 1.045007550
//
IT	3870
RD	4
LK	-7079707.072201
QD	-596.711653 -> -535.048386
RI	0.0231341397
TR	0.184659	0.036192
MT	15.364655
MM	C_pi: 1.077763, n_recomb: 650880.884118
RS	0	0.000000	0.817802	6470.938981	0.009942	0.039471
RS	1	0.008331	0.817802	6937.115978	0.010658	0.007340
RS	2	0.017355	0.817802	7430.404013	0.011416	0.005787
RS	3	0.027132	0.817802	7951.264884	0.012216	0.005876
RS	4	0.037723	2.306369	3027.601624	0.004652	0.002853
RS	5	0.049196	2.306369	3263.575380	0.005014	0.003364
RS	6	0.061625	2.213429	3663.692910	0.005629	0.004113
RS	7	0.075089	2.213429	3944.834522	0.006061	0.004705
RS	8	0.089676	1.946561	4825.069474	0.007413	0.005986
RS	9	0.105477	1.946561	5184.561895	0.007965	0.006791
RS	10	0.122594	1.716812	6308.038084	0.009692	0.008497
RS	11	0.141138	1.716812	6759.447676	0.010385	0.009282
RS	12	0.161226	1.523650	8147.475148	0.012518	0.011311
RS	13	0.182988	1.523650	8699.441034	0.013366	0.012301
RS	14	0.206563	1.346236	10488.707380	0.016115	0.014971
RS	15	0.232102	1.346236	11145.529632	0.017124	0.016256
RS	16	0.259768	1.192667	13327.962692	0.020477	0.019604
RS	17	0.289739	1.192667	14073.204019	0.021622	0.021146
RS	18	0.322207	1.073374	16449.619376	0.025273	0.024852
RS	19	0.357380	1.073374	17233.469288	0.026477	0.026485
RS	20	0.395483	0.991551	19459.436200	0.029897	0.029998
RS	21	0.436760	0.991551	20201.796031	0.031038	0.031496
RS	22	0.481476	0.945320	21894.300678	0.033638	0.034177
RS	23	0.529916	0.945320	22506.181907	0.034578	0.035291
RS	24	0.582393	0.928896	23429.228847	0.035996	0.036719
RS	25	0.639241	0.928896	23839.393457	0.036626	0.037305
RS	26	0.700824	0.933497	24015.745001	0.036897	0.037518
RS	27	0.767538	0.933497	24180.829638	0.037151	0.037583
RS	28	0.839810	0.950230	23790.326172	0.036551	0.036906
RS	29	0.918103	0.950230	23688.058800	0.036394	0.036519
RS	30	1.002917	0.972192	22916.705625	0.035209	0.035279
RS	31	1.094798	0.972192	22537.931244	0.034627	0.034496
RS	32	1.194332	0.994829	21513.977526	0.033054	0.032907
RS	33	1.302159	0.994829	20861.113181	0.032051	0.031763
RS	34	1.418968	1.015705	19655.420206	0.030198	0.029932
RS	35	1.545509	1.015705	18746.869190	0.028802	0.028456
RS	36	1.682590	1.033868	17402.698228	0.026737	0.026439
RS	37	1.831092	1.033868	16279.008695	0.025011	0.024683
RS	38	1.991965	1.049020	14843.180140	0.022805	0.022542
RS	39	2.166240	1.049020	13569.992863	0.020849	0.020594
RS	40	2.355033	1.061004	12106.679393	0.018600	0.018419
RS	41	2.559553	1.061004	10771.760151	0.016550	0.016402
RS	42	2.781112	1.069736	9359.587605	0.014380	0.014303
RS	43	3.021128	1.069736	8063.472129	0.012389	0.012354
RS	44	3.281139	1.075571	6783.263241	0.010422	0.010444
RS	45	3.562811	1.075571	5624.614272	0.008642	0.008696
RS	46	3.867947	1.079418	4547.335565	0.006986	0.007075
RS	47	4.198504	1.079418	3603.881821	0.005537	0.005640
RS	48	4.556598	1.082029	2777.241356	0.004267	0.004381
RS	49	4.944524	1.082029	2086.800502	0.003206	0.003319
RS	50	5.364767	1.083417	1519.418707	0.002334	0.002441
RS	51	5.820018	1.083417	1072.117708	0.001647	0.001741
RS	52	6.313196	1.083120	730.143127	0.001122	0.001201
RS	53	6.847458	1.083120	478.235538	0.000735	0.000797
RS	54	7.426228	1.079593	301.122752	0.000463	0.000510
RS	55	8.053213	1.079593	180.412347	0.000277	0.000310
RS	56	8.732430	1.079593	102.896332	0.000158	0.000180
RS	57	9.468231	1.079593	55.637886	0.000085	0.000099
RS	58	10.265329	1.068689	28.584202	0.000044	0.000052
RS	59	11.128830	1.068689	13.589408	0.000021	0.000025
RS	60	12.064267	1.068689	6.033426	0.000009	0.000011
RS	61	13.077632	1.068689	2.487471	0.000004	0.000005
RS	62	14.175417	1.068689	0.946504	0.000001	0.000002
RS	63	15.364655	1.068689	0.475058	0.000001	0.000001
PA	4+25*2+4+6 0.184658692 0.036191686 15.364655163 0.817802085 2.306369383 2.213428610 1.946561400 1.716812255 1.523650076 1.346235988 1.192667250 1.073373832 0.991550889 0.945319868 0.928896472 0.933497088 0.950229929 0.972191664 0.994828695 1.015704954 1.033867789 1.049019783 1.061003981 1.069735617 1.075570971 1.079418246 1.082028934 1.083417236 1.083119590 1.079592571 1.068688747
//
IT	5024
RD	5
LK	-7079597.622127
QD	-520.848550 -> -483.138364
RI	0.0226971934
TR	0.183693	0.035884
MT	15.528848
MM	C_pi: 1.082722, n_recomb: 648369.690133
RS	0	0.000000	0.769996	6859.369597	0.010579	0.039430
RS	1	0.008349	0.769996	7349.724669	0.011336	0.007403
RS	2	0.017395	0.769996	7867.814148	0.012135	0.005984
RS	3	0.027196	0.769996	8413.942870	0.012977	0.006251
RS	4	0.037815	2.464234	2822.961401	0.004354	0.002634
RS	5	0.049321	2.464234	3044.458841	0.004696	0.003167
RS	6	0.061788	2.323432	3480.379326	0.005368	0.003959
RS	7	0.075295	2.323432	3749.127630	0.005782	0.004550
RS	8	0.089930	2.020496	4639.523568	0.007156	0.005867
RS	9	0.105787	2.020496	4987.416442	0.007692	0.006656
RS	10	0.122968	1.778042	6084.651235	0.009385	0.008373
RS	11	0.141583	1.778042	6523.404719	0.010061	0.009116
RS	12	0.161753	1.577314	7870.732028	0.012139	0.011134
RS	13	0.183606	1.577314	8409.080857	0.012970	0.012060
RS	14	0.207284	1.386397	10198.094222	0.015729	0.014772
RS	15	0.232938	1.386397	10843.757181	0.016725	0.015977
RS	16	0.260735	1.216659	13098.510296	0.020202	0.019465
RS	17	0.290852	1.216659	13838.592288	0.021344	0.020927
RS	18	0.323483	1.083204	16358.087021	0.025230	0.024870
RS	19	0.358839	1.083204	17142.650538	0.026440	0.026441
RS	20	0.397147	0.991337	19540.598215	0.030138	0.030229
RS	21	0.438653	0.991337	20284.266782	0.031285	0.031689
RS	22	0.483624	0.939601	22106.633458	0.034096	0.034577
RS	23	0.532350	0.939601	22713.551180	0.035032	0.035674
RS	24	0.585144	0.921683	23671.734282	0.036510	0.037161
RS	25	0.642345	0.921683	24068.373346	0.037121	0.037740
RS	26	0.704322	0.927628	24191.723962	0.037312	0.037874
RS	27	0.771474	0.927628	24338.479263	0.037538	0.037941
RS	28	0.844232	0.947295	23850.585512	0.036785	0.037115
RS	29	0.923064	0.947295	23731.428031	0.036602	0.036738
RS	30	1.008478	0.972804	22859.561797	0.035257	0.035340
RS	31	1.101023	0.972804	22470.681957	0.034657	0.034576
RS	32	1.201295	0.998976	21366.347645	0.032954	0.032855
RS	33	1.309937	0.998976	20713.289877	0.031947	0.031735
RS	34	1.427651	1.023109	19454.051381	0.030005	0.029807
RS	35	1.555192	1.023109	18556.214086	0.028620	0.028359
RS	36	1.693381	1.044217	17183.346353	0.026502	0.026278
RS	37	1.843107	1.044217	16080.497004	0.024801	0.024552
RS	38	2.005334	1.062037	14636.207339	0.022574	0.022375
RS	39	2.181105	1.062037	13391.559271	0.020654	0.020460
RS	40	2.371551	1.076383	11935.041412	0.018408	0.018272
RS	41	2.577896	1.076383	10632.356485	0.016399	0.016288
RS	42	2.801469	1.087101	9236.378596	0.014246	0.014193
RS	43	3.043708	1.087101	7971.264402	0.012294	0.012274
RS	44	3.306171	1.094554	6709.832893	0.010349	0.010376
RS	45	3.590547	1.094554	5576.543037	0.008601	0.008654
RS	46	3.898664	1.099791	4514.773184	0.006963	0.007045
RS	47	4.232506	1.099791	3588.596424	0.005535	0.005628
RS	48	4.594220	1.103659	2771.538389	0.004275	0.004378
RS	49	4.986132	1.103659	2090.210792	0.003224	0.003325
RS	50	5.410765	1.106067	1526.762632	0.002355	0.002451
RS	51	5.870849	1.106067	1082.197130	0.001669	0.001754
RS	52	6.369346	1.106354	740.263065	0.001142	0.001214
RS	53	6.909460	1.106354	487.486025	0.000752	0.000810
RS	54	7.494669	1.102689	308.727967	0.000476	0.000520
RS	55	8.128735	1.102689	186.097579	0.000287	0.000318
RS	56	8.815738	1.102689	106.827372	0.000165	0.000186
RS	57	9.560098	1.102689	58.161728	0.000090	0.000103
RS	58	10.366604	1.090023	30.128086	0.000046	0.000054
RS	59	11.240443	1.090023	14.419271	0.000022	0.000026
RS	60	12.187238	1.090023	6.447218	0.000010	0.000012
RS	61	13.213078	1.090023	2.677989	0.000004	0.000005
RS	62	14.324565	1.090023	1.027072	0.000002	0.000002
RS	63	15.528848	1.090023	0.521768	0.000001	0.000001
PA	4+25*2+4+6 0.183693289 0.035884242 15.528847976 0.769996155 2.464233709 2.323431839 2.020496134 1.778042425 1.577313981 1.386396747 1.216659337 1.083204189 0.991336648 0.939601255 0.921682876 0.927628100 0.947295168 0.972804281 0.998976361 1.023108843 1.044217426 1.062036915 1.076382871 1.087100601 1.094553910 1.099791368 1.103658915 1.106067449 1.106353584 1.102689133 1.090023072
//
IT	4353
RD	6
LK	-7079530.065617
QD	-476.236372 -> -452.207977
RI	0.0224635893
TR	0.182897	0.035624
MT	15.667376
MM	C_pi: 1.086860, n_recomb: 646163.811314
RS	0	0.000000	0.738245	7141.742279	0.011053	0.039395
RS	1	0.008364	0.738245	7649.461875	0.011838	0.007446
RS	2	0.017428	0.738245	8185.298789	0.012668	0.006124
RS	3	0.027249	0.738245	8749.429812	0.013541	0.006524
RS	4	0.037892	2.605379	2661.857010	0.004119	0.002468
RS	5	0.049426	2.605379	2871.837133	0.004444	0.003007
RS	6	0.061924	2.400116	3361.378119	0.005202	0.003857
RS	7	0.075467	2.400116	3622.083175	0.005606	0.004448
RS	8	0.090143	2.064969	4531.902075	0.007014	0.005803
RS	9	0.106047	2.064969	4873.141708	0.007542	0.006585
RS	10	0.123280	1.818238	5943.652567	0.009198	0.008299
RS	11	0.141956	1.818238	6374.435329	0.009865	0.009020
RS	12	0.162193	1.618181	7669.276694	0.011869	0.010998
RS	13	0.184123	1.618181	8197.556455	0.012686	0.011884
RS	14	0.207887	1.420016	9962.525803	0.015418	0.014596
RS	15	0.233638	1.420016	10598.806943	0.016403	0.015746
RS	16	0.261544	1.238187	12891.567595	0.019951	0.019318
RS	17	0.291784	1.238187	13626.519336	0.021088	0.020724
RS	18	0.324552	1.093022	16251.553607	0.025151	0.024847
RS	19	0.360062	1.093022	17036.026007	0.026365	0.026371
RS	20	0.398542	0.992444	19576.064720	0.030296	0.030389
RS	21	0.440240	0.992444	20320.717802	0.031448	0.031821
RS	22	0.485425	0.935767	22257.978128	0.034446	0.034894
RS	23	0.534390	0.935767	22860.974124	0.035380	0.035976
RS	24	0.587451	0.916355	23855.115520	0.036918	0.037524
RS	25	0.644949	0.916355	24240.772986	0.037515	0.038096
RS	26	0.707257	0.923261	24323.964845	0.037644	0.038169
RS	27	0.774776	0.923261	24455.910658	0.037848	0.038236
RS	28	0.847942	0.945232	23890.561328	0.036973	0.037289
RS	29	0.927228	0.945232	23757.974042	0.036768	0.036919
RS	30	1.013146	0.973530	22807.323814	0.035297	0.035395
RS	31	1.106250	0.973530	22410.539877	0.034682	0.034645
RS	32	1.207140	1.002448	21244.888038	0.032878	0.032821
RS	33	1.316470	1.002448	20591.622759	0.031867	0.031719
RS	34	1.434943	1.029095	19292.443590	0.029857	0.029716
RS	35	1.563326	1.029095	18402.669229	0.028480	0.028289
RS	36	1.702447	1.052519	17008.250844	0.026322	0.026157
RS	37	1.853204	1.052519	15921.201792	0.024640	0.024454
RS	38	2.016570	1.072522	14469.833856	0.022393	0.022246
RS	39	2.193600	1.072522	13247.136855	0.020501	0.020355
RS	40	2.385437	1.088904	11794.744290	0.018253	0.018154
RS	41	2.593319	1.088904	10517.371471	0.016277	0.016195
RS	42	2.818589	1.101427	9133.028729	0.014134	0.014100
RS	43	3.062700	1.101427	7892.884492	0.012215	0.012206
RS	44	3.327229	1.110443	6645.710344	0.010285	0.010315
RS	45	3.613882	1.110443	5533.504209	0.008564	0.008615
RS	46	3.924512	1.117116	4484.009181	0.006939	0.007015
RS	47	4.261123	1.117116	3572.840069	0.005529	0.005614
RS	48	4.625887	1.122343	2763.819797	0.004277	0.004370
RS	49	5.021161	1.122343	2090.961752	0.003236	0.003327
RS	50	5.449496	1.125905	1531.198555	0.002370	0.002457
RS	51	5.913656	1.125905	1089.653851	0.001686	0.001764
RS	52	6.416639	1.126913	748.144984	0.001158	0.001224
RS	53	6.961691	1.126913	495.050036	0.000766	0.000819
RS	54	7.552332	1.123251	315.114646	0.000488	0.000528
RS	55	8.192374	1.123251	190.995740	0.000296	0.000325
RS	56	8.885949	1.123251	110.283496	0.000171	0.000190
RS	57	9.637534	1.123251	60.419130	0.000094	0.000106
RS	58	10.451983	1.108944	31.532903	0.000049	0.000056
RS	59	11.334552	1.108944	15.184047	0.000023	0.000027
RS	60	12.290939	1.108944	6.833277	0.000011	0.000013
RS	61	13.327318	1.108944	2.857900	0.000004	0.000005
RS	62	14.450380	1.108944	1.104076	0.000002	0.000002
RS	63	15.667376	1.108944	0.567222	0.000001	0.000001
PA	4+25*2+4+6 0.182897353 0.035623660 15.667375698 0.738244653 2.605379297 2.400116151 2.064968877 1.818238363 1.618181277 1.420015588 1.238187483 1.093022050 0.992443726 0.935767404 0.916355346 0.923261001 0.945231778 0.973529773 1.002447516 1.029094840 1.052519274 1.072522313 1.088903832 1.101427310 1.110442841 1.117115628 1.122343448 1.125905140 1.126913018 1.123250665 1.108943958
//
IT	4619
RD	7
LK	-7079486.640984
QD	-449.015611 -> -433.074747
RI	0.0223335696
TR	0.182243	0.035402
MT	15.783681
MM	C_pi: 1.090346, n_recomb: 644246.247920
RS	0	0.000000	0.716746	7344.321025	0.011400	0.039366
RS	1	0.008377	0.716746	7864.419649	0.012207	0.007476
RS	2	0.017455	0.716746	8412.874561	0.013058	0.006224
RS	3	0.027294	0.716746	8989.762693	0.013954	0.006722
RS	4	0.037957	2.735461	2529.022284	0.003926	0.002336
RS	5	0.049513	2.735461	2729.413684	0.004237	0.002872
RS	6	0.062037	2.452832	3283.010702	0.005096	0.003790
RS	7	0.075610	2.452832	3538.447604	0.005492	0.004380
RS	8	0.090321	2.088174	4475.150501	0.006946	0.005778
RS	9	0.106263	2.088174	4813.006370	0.007471	0.006559
RS	10	0.123541	1.842690	5858.709248	0.009094	0.008262
RS	11	0.142266	1.842690	6284.771307	0.009755	0.008974
RS	12	0.162560	1.649043	7521.782287	0.011675	0.010895
RS	13	0.184554	1.649043	8042.622737	0.012484	0.011756
RS	14	0.208390	1.448295	9769.864429	0.015165	0.014440
RS	15	0.234223	1.448295	10398.255084	0.016140	0.015552
RS	16	0.262219	1.257528	12706.485407	0.019723	0.019173
RS	17	0.292561	1.257528	13436.528692	0.020856	0.020537
RS	18	0.325445	1.102571	16140.056594	0.025053	0.024798
RS	19	0.361083	1.102571	16923.964152	0.026269	0.026287
RS	20	0.399706	0.994345	19582.865768	0.030397	0.030500
RS	21	0.441565	0.994345	20328.341937	0.031554	0.031908
RS	22	0.486930	0.933193	22368.069337	0.034720	0.035148
RS	23	0.536095	0.933193	22968.031349	0.035651	0.036217
RS	24	0.589378	0.912330	23997.793901	0.037249	0.037824
RS	25	0.647125	0.912330	24374.524704	0.037834	0.038389
RS	26	0.709709	0.919931	24427.010897	0.037916	0.038415
RS	27	0.777536	0.919931	24546.913157	0.038102	0.038480
RS	28	0.851044	0.943738	23919.251923	0.037127	0.037434
RS	29	0.930709	0.943738	23775.866819	0.036905	0.037070
RS	30	1.017048	0.974241	22762.969740	0.035333	0.035445
RS	31	1.110620	0.974241	22359.847721	0.034707	0.034704
RS	32	1.212029	1.005280	21147.327688	0.032825	0.032799
RS	33	1.321933	1.005280	20493.641037	0.031810	0.031711
RS	34	1.441044	1.033842	19164.732404	0.029748	0.029651
RS	35	1.570131	1.033842	18280.737701	0.028375	0.028238
RS	36	1.710033	1.059059	16870.041647	0.026186	0.026067
RS	37	1.861653	1.059059	15794.650975	0.024516	0.024380
RS	38	2.025973	1.080836	14337.039268	0.022254	0.022146
RS	39	2.204059	1.080836	13130.957048	0.020382	0.020273
RS	40	2.397062	1.098970	11680.414053	0.018130	0.018058
RS	41	2.606232	1.098970	10422.763612	0.016178	0.016119
RS	42	2.832924	1.113136	9046.343100	0.014042	0.014021
RS	43	3.078605	1.113136	7826.270583	0.012148	0.012147
RS	44	3.344865	1.123657	6589.667132	0.010228	0.010261
RS	45	3.633430	1.123657	5495.022768	0.008529	0.008578
RS	46	3.946166	1.131791	4455.143257	0.006915	0.006985
RS	47	4.285099	1.131791	3557.044763	0.005521	0.005598
RS	48	4.652424	1.138468	2754.714807	0.004276	0.004361
RS	49	5.050518	1.138468	2089.719830	0.003244	0.003326
RS	50	5.481959	1.143298	1533.368813	0.002380	0.002460
RS	51	5.949540	1.143298	1095.023335	0.001700	0.001771
RS	52	6.456289	1.145143	754.216769	0.001171	0.001232
RS	53	7.005487	1.145143	501.230386	0.000778	0.000828
RS	54	7.600689	1.141607	320.486617	0.000497	0.000536
RS	55	8.245748	1.141607	195.231051	0.000303	0.000331
RS	56	8.944843	1.141607	113.335264	0.000176	0.000195
RS	57	9.702498	1.141607	62.447213	0.000097	0.000109
RS	58	10.523619	1.125781	32.816264	0.000051	0.000058
RS	59	11.413523	1.125781	15.891607	0.000025	0.000029
RS	60	12.377971	1.125781	7.194809	0.000011	0.000013
RS	61	13.423207	1.125781	3.028384	0.000005	0.000006
RS	62	14.555999	1.125781	1.177904	0.000002	0.000002
RS	63	15.783681	1.125781	0.611568	0.000001	0.000001
PA	4+25*2+4+6 0.182242782 0.035402323 15.783680908 0.716746112 2.735461165 2.452832477 2.088173723 1.842689599 1.649043321 1.448295346 1.257528258 1.102571358 0.994345180 0.933193227 0.912330142 0.919930986 0.943737635 0.974241415 1.005280169 1.033841975 1.059059277 1.080835932 1.098970141 1.113136151 1.123657384 1.131791091 1.138467737 1.143297691 1.145142753 1.141606877 1.125780561
//
IT	4682
RD	8
LK	-7079457.569183
QD	-431.920708 -> -420.900386
RI	0.0222577670
TR	0.181702	0.035213
MT	15.881612
MM	C_pi: 1.093296, n_recomb: 642564.466505
RS	0	0.000000	0.701851	7489.442231	0.011656	0.039341
RS	1	0.008387	0.701851	8018.392346	0.012479	0.007498
RS	2	0.017478	0.701851	8575.851609	0.013346	0.006298
RS	3	0.027331	0.701851	9161.820540	0.014258	0.006866
RS	4	0.038011	2.858252	2415.471822	0.003759	0.002227
RS	5	0.049586	2.858252	2607.592463	0.004058	0.002754
RS	6	0.062132	2.488605	3230.894091	0.005028	0.003746
RS	7	0.075730	2.488605	3482.863804	0.005420	0.004334
RS	8	0.090469	2.096397	4452.190759	0.006929	0.005779
RS	9	0.106444	2.096397	4788.845805	0.007453	0.006563
RS	10	0.123759	1.855576	5812.357482	0.009046	0.008252
RS	11	0.142526	1.855576	6235.958770	0.009705	0.008962
RS	12	0.162868	1.672120	7413.302632	0.011537	0.010816
RS	13	0.184915	1.672120	7928.645744	0.012339	0.011664
RS	14	0.208812	1.472176	9610.643952	0.014957	0.014303
RS	15	0.234712	1.472176	10232.360734	0.015924	0.015390
RS	16	0.262785	1.274915	12541.091957	0.019517	0.019032
RS	17	0.293213	1.274915	13266.508438	0.020646	0.020365
RS	18	0.326193	1.111698	16028.667005	0.024945	0.024733
RS	19	0.361938	1.111698	16811.700477	0.026163	0.026194
RS	20	0.400682	0.996689	19571.154535	0.030458	0.030574
RS	21	0.442675	0.996689	20317.325274	0.031619	0.031964
RS	22	0.488191	0.931469	22448.692539	0.034936	0.035354
RS	23	0.537524	0.931469	23046.299340	0.035866	0.036412
RS	24	0.590994	0.909227	24110.397294	0.037522	0.038076
RS	25	0.648950	0.909227	24479.809935	0.038097	0.038633
RS	26	0.711766	0.917351	24508.188823	0.038141	0.038622
RS	27	0.779850	0.917351	24618.226660	0.038312	0.038684
RS	28	0.853645	0.942654	23939.614865	0.037256	0.037556
RS	29	0.933630	0.942654	23787.503284	0.037020	0.037194
RS	30	1.020323	0.974916	22725.073676	0.035366	0.035488
RS	31	1.114287	0.974916	22316.835675	0.034731	0.034755
RS	32	1.216132	1.007585	21068.580850	0.032788	0.032788
RS	33	1.326519	1.007585	20414.302462	0.031770	0.031709
RS	34	1.446164	1.037577	19063.595745	0.029668	0.029605
RS	35	1.575844	1.037577	18183.596476	0.028298	0.028203
RS	36	1.716401	1.064157	16760.744395	0.026084	0.026001
RS	37	1.868747	1.064157	15693.781868	0.024424	0.024325
RS	38	2.033870	1.087364	14230.610234	0.022147	0.022069
RS	39	2.212843	1.087364	13036.980250	0.020289	0.020209
RS	40	2.406826	1.107004	11586.594834	0.018032	0.017981
RS	41	2.617079	1.107004	10344.281973	0.016098	0.016056
RS	42	2.844967	1.122666	8972.914196	0.013964	0.013954
RS	43	3.091968	1.122666	7769.045848	0.012091	0.012096
RS	44	3.359685	1.134636	6540.127770	0.010178	0.010212
RS	45	3.649857	1.134636	5460.234965	0.008498	0.008545
RS	46	3.964366	1.144243	4427.865250	0.006891	0.006956
RS	47	4.305254	1.144243	3541.261960	0.005511	0.005582
RS	48	4.674732	1.152438	2744.529675	0.004271	0.004349
RS	49	5.075200	1.152438	2086.880288	0.003248	0.003323
RS	50	5.509256	1.158626	1533.708259	0.002387	0.002460
RS	51	5.979717	1.158626	1098.682678	0.001710	0.001775
RS	52	6.489636	1.161410	758.787211	0.001181	0.001238
RS	53	7.042324	1.161410	506.251563	0.000788	0.000834
RS	54	7.641367	1.158119	324.997502	0.000506	0.000542
RS	55	8.290653	1.158119	198.899685	0.000310	0.000336
RS	56	8.994396	1.158119	116.038762	0.000181	0.000199
RS	57	9.757164	1.158119	64.276287	0.000100	0.000112
RS	58	10.583906	1.140902	33.992789	0.000053	0.000060
RS	59	11.479990	1.140902	16.548813	0.000026	0.000030
RS	60	12.451230	1.140902	7.534773	0.000012	0.000014
RS	61	13.503930	1.140902	3.190608	0.000005	0.000006
RS	62	14.644922	1.140902	1.248974	0.000002	0.000002
RS	63	15.881612	1.140902	0.655000	0.000001	0.000001
PA	4+25*2+4+6 0.181701513 0.035212883 15.881612415 0.701851040 2.858251904 2.488604744 2.096397365 1.855576068 1.672119604 1.472176330 1.274915310 1.111698325 0.996689332 0.931469369 0.909226617 0.917351243 0.942653563 0.974916180 1.007585148 1.037577241 1.064157492 1.087364285 1.107004042 1.122665859 1.134635959 1.144243128 1.152437792 1.158625601 1.161410028 1.158118966 1.140902410
//
IT	4336
RD	9
LK	-7079437.282670
QD	-420.920792 -> -412.982480
RI	0.0222100751
TR	0.181249	0.035049
MT	15.964689
MM	C_pi: 1.095806, n_recomb: 641072.475286
RS	0	0.000000	0.691322	7593.516856	0.011845	0.039320
RS	1	0.008396	0.691322	8128.826970	0.012680	0.007513
RS	2	0.017497	0.691322	8692.746330	0.013560	0.006352
RS	3	0.027362	0.691322	9285.217448	0.014484	0.006973
RS	4	0.038056	2.976586	2315.497661	0.003612	0.002133
RS	5	0.049647	2.976586	2500.275446	0.003900	0.002650
RS	6	0.062212	2.512741	3195.792701	0.004985	0.003717
RS	7	0.075832	2.512741	3445.463161	0.005375	0.004303
RS	8	0.090595	2.094458	4451.638324	0.006944	0.005797
RS	9	0.106597	2.094458	4788.539246	0.007470	0.006585
RS	10	0.123944	1.860163	5792.713988	0.009036	0.008260
RS	11	0.142746	1.860163	6215.424722	0.009695	0.008973
RS	12	0.163127	1.689175	7333.374317	0.011439	0.010756
RS	13	0.185220	1.689175	7844.662937	0.012237	0.011598
RS	14	0.209168	1.492450	9477.605198	0.014784	0.014182
RS	15	0.235126	1.492450	10093.634876	0.015745	0.015252
RS	16	0.263263	1.290564	12393.141676	0.019332	0.018899
RS	17	0.293763	1.290564	13114.234594	0.020457	0.020208
RS	18	0.326824	1.120313	15920.439210	0.024834	0.024660
RS	19	0.362661	1.120313	16702.400725	0.026054	0.026099
RS	20	0.401507	0.999249	19547.666244	0.030492	0.030624
RS	21	0.443614	0.999249	20294.416098	0.031657	0.031998
RS	22	0.489257	0.930322	22507.970349	0.035110	0.035524
RS	23	0.538732	0.930322	23103.723915	0.036039	0.036570
RS	24	0.592361	0.906792	24200.135408	0.037749	0.038288
RS	25	0.650492	0.906792	24563.485013	0.038316	0.038838
RS	26	0.713505	0.915336	24572.206488	0.038330	0.038796
RS	27	0.781808	0.915336	24674.113988	0.038489	0.038854
RS	28	0.855846	0.941889	23953.062394	0.037364	0.037658
RS	29	0.936100	0.941889	23793.893080	0.037116	0.037297
RS	30	1.023092	0.975571	22691.714475	0.035396	0.035525
RS	31	1.117389	0.975571	22279.374271	0.034753	0.034797
RS	32	1.219602	1.009484	21004.101808	0.032764	0.032782
RS	33	1.330398	1.009484	20349.156781	0.031742	0.031711
RS	34	1.450496	1.040518	18982.923073	0.029611	0.029574
RS	35	1.580678	1.040518	18105.580543	0.028243	0.028180
RS	36	1.721791	1.068110	16673.880241	0.026009	0.025953
RS	37	1.874751	1.068110	15612.872473	0.024354	0.024285
RS	38	2.040554	1.092459	14144.806322	0.022064	0.022011
RS	39	2.220278	1.092459	12960.405186	0.020217	0.020160
RS	40	2.415092	1.113391	11508.957412	0.017953	0.017918
RS	41	2.626263	1.113391	10278.557045	0.016033	0.016005
RS	42	2.855164	1.130415	8910.073897	0.013899	0.013897
RS	43	3.103284	1.130415	7719.353904	0.012041	0.012052
RS	44	3.372236	1.143772	6495.902566	0.010133	0.010168
RS	45	3.663770	1.143772	5428.500460	0.008468	0.008514
RS	46	3.979782	1.154857	4401.955753	0.006867	0.006928
RS	47	4.322326	1.154857	3525.556688	0.005499	0.005565
RS	48	4.693631	1.164620	2733.537610	0.004264	0.004336
RS	49	5.096112	1.164620	2082.783053	0.003249	0.003319
RS	50	5.532385	1.172249	1532.569784	0.002391	0.002459
RS	51	6.005288	1.172249	1100.946414	0.001717	0.001779
RS	52	6.517897	1.176055	762.123992	0.001189	0.001242
RS	53	7.073546	1.176055	510.310774	0.000796	0.000840
RS	54	7.675847	1.173096	328.789931	0.000513	0.000547
RS	55	8.328719	1.173096	202.089773	0.000315	0.000340
RS	56	9.036406	1.173096	118.444780	0.000185	0.000202
RS	57	9.803513	1.173096	65.933483	0.000103	0.000114
RS	58	10.635026	1.154586	35.076181	0.000055	0.000061
RS	59	11.536355	1.154586	17.161519	0.000027	0.000030
RS	60	12.513360	1.154586	7.855397	0.000012	0.000014
RS	61	13.572396	1.154586	3.345306	0.000005	0.000006
RS	62	14.720351	1.154586	1.317483	0.000002	0.000002
RS	63	15.964689	1.154586	0.697548	0.000001	0.000001
PA	4+25*2+4+6 0.181249469 0.035049085 15.964689493 0.691322364 2.976586132 2.512740799 2.094458063 1.860162911 1.689174666 1.492449754 1.290564110 1.120313495 0.999248955 0.930321662 0.906792108 0.915336453 0.941888977 0.975571075 1.009484142 1.040517696 1.068110371 1.092459024 1.113391419 1.130415279 1.143771903 1.154857165 1.164619666 1.172248548 1.176055498 1.173095971 1.154586330
//
IT	4252
RD	10
LK	-7079422.536683
QD	-413.684939 -> -407.737431
RI	0.0221780106
TR	0.180867	0.034906
MT	16.035859
MM	C_pi: 1.097955, n_recomb: 639731.465081
RS	0	0.000000	0.683681	7669.013970	0.011988	0.039302
RS	1	0.008404	0.683681	8208.958407	0.012832	0.007525
RS	2	0.017514	0.683681	8777.579260	0.013721	0.006393
RS	3	0.027389	0.683681	9374.774666	0.014654	0.007054
RS	4	0.038095	3.092473	2225.450324	0.003479	0.002051
RS	5	0.049700	3.092473	2403.563400	0.003757	0.002554
RS	6	0.062280	2.529117	3171.626317	0.004958	0.003698
RS	7	0.075918	2.529117	3419.745286	0.005346	0.004280
RS	8	0.090702	2.085917	4465.698297	0.006981	0.005826
RS	9	0.106728	2.085917	4803.782382	0.007509	0.006620
RS	10	0.124101	1.858932	5791.489218	0.009053	0.008281
RS	11	0.142934	1.858932	6214.390350	0.009714	0.009001
RS	12	0.163349	1.701626	7274.359116	0.011371	0.010711
RS	13	0.185480	1.701626	7782.659966	0.012166	0.011552
RS	14	0.209471	1.509764	9365.176894	0.014639	0.014075
RS	15	0.235479	1.509764	9976.317233	0.015595	0.015134
RS	16	0.263671	1.304671	12260.436945	0.019165	0.018773
RS	17	0.294233	1.304671	12977.505333	0.020286	0.020065
RS	18	0.327364	1.128389	15816.807750	0.024724	0.024583
RS	19	0.363278	1.128389	16597.568850	0.025945	0.026004
RS	20	0.402211	1.001878	19516.815936	0.030508	0.030655
RS	21	0.444416	1.001878	20264.033237	0.031676	0.032017
RS	22	0.490167	0.929565	22551.479964	0.035251	0.035665
RS	23	0.539763	0.929565	23145.740975	0.036180	0.036702
RS	24	0.593527	0.904852	24272.018001	0.037941	0.038470
RS	25	0.651810	0.904852	24630.282015	0.038501	0.039011
RS	26	0.714990	0.913759	24622.237354	0.038488	0.038944
RS	27	0.783480	0.913759	24717.404903	0.038637	0.038997
RS	28	0.857725	0.941386	23960.287294	0.037454	0.037743
RS	29	0.938210	0.941386	23795.427276	0.037196	0.037382
RS	30	1.025459	0.976232	22661.036269	0.035423	0.035557
RS	31	1.120039	0.976232	22245.469171	0.034773	0.034833
RS	32	1.222569	1.011085	20950.095159	0.032748	0.032781
RS	33	1.333714	1.011085	20294.507872	0.031723	0.031715
RS	34	1.454200	1.042851	18917.746044	0.029571	0.029555
RS	35	1.584811	1.042851	18042.097138	0.028203	0.028166
RS	36	1.726398	1.071168	16604.311865	0.025955	0.025921
RS	37	1.879884	1.071168	15547.388633	0.024303	0.024258
RS	38	2.046269	1.096415	14075.133755	0.022002	0.021967
RS	39	2.226636	1.096415	12897.469693	0.020161	0.020122
RS	40	2.422161	1.118457	11444.109495	0.017889	0.017868
RS	41	2.634117	1.118457	10222.943469	0.015980	0.015963
RS	42	2.863885	1.136722	8855.723595	0.013843	0.013849
RS	43	3.112963	1.136722	7675.730233	0.011998	0.012014
RS	44	3.382972	1.151405	6456.019477	0.010092	0.010128
RS	45	3.675673	1.151405	5399.292429	0.008440	0.008485
RS	46	3.992971	1.163963	4377.244413	0.006842	0.006901
RS	47	4.336934	1.163963	3509.986807	0.005487	0.005549
RS	48	4.709803	1.175328	2721.964325	0.004255	0.004323
RS	49	5.114007	1.175328	2077.709739	0.003248	0.003313
RS	50	5.552180	1.184461	1530.262767	0.002392	0.002456
RS	51	6.027175	1.184461	1102.083954	0.001723	0.001780
RS	52	6.542087	1.189365	764.449292	0.001195	0.001246
RS	53	7.100272	1.189365	513.572381	0.000803	0.000844
RS	54	7.705365	1.186822	331.978412	0.000519	0.000552
RS	55	8.361309	1.186822	204.875044	0.000320	0.000344
RS	56	9.072376	1.186822	120.597693	0.000189	0.000205
RS	57	9.843200	1.186822	67.443665	0.000105	0.000116
RS	58	10.678802	1.167110	36.079316	0.000056	0.000063
RS	59	11.584626	1.167110	17.735870	0.000028	0.000031
RS	60	12.566573	1.167110	8.159387	0.000013	0.000015
RS	61	13.631041	1.167110	3.493566	0.000005	0.000006
RS	62	14.784964	1.167110	1.383832	0.000002	0.000003
RS	63	16.035859	1.167110	0.739399	0.000001	0.000001
PA	4+25*2+4+6 0.180867313 0.034905890 16.035859290 0.683680789 3.092472966 2.529117362 2.085917048 1.858931762 1.701626291 1.509763621 1.304671286 1.128389104 1.001877690 0.929564860 0.904852181 0.913758845 0.941385954 0.976232107 1.011085144 1.042850629 1.071168296 1.096414929 1.118457328 1.136721860 1.151405222 1.163963190 1.175327615 1.184460961 1.189365216 1.186821933 1.167109614
//
IT	3976
RD	11
LK	-7079411.395748
QD	-408.838964 -> -404.219940
RI	0.0221544219
TR	0.180539	0.034779
MT	16.097605
MM	C_pi: 1.099815, n_recomb: 638512.635981
RS	0	0.000000	0.677989	7724.546698	0.012098	0.039287
RS	1	0.008410	0.677989	8267.922848	0.012949	0.007534
RS	2	0.017528	0.677989	8840.021458	0.013845	0.006425
RS	3	0.027412	0.677989	9440.706266	0.014785	0.007117
RS	4	0.038128	3.207373	2142.938351	0.003356	0.001977
RS	5	0.049745	3.207373	2314.901695	0.003625	0.002466
RS	6	0.062339	2.540550	3154.310881	0.004940	0.003685
RS	7	0.075993	2.540550	3401.342968	0.005327	0.004264
RS	8	0.090794	2.073324	4489.031906	0.007030	0.005863
RS	9	0.106841	2.073324	4828.886668	0.007563	0.006663
RS	10	0.124237	1.853742	5802.853949	0.009088	0.008311
RS	11	0.143096	1.853742	6226.680105	0.009752	0.009039
RS	12	0.163541	1.710594	7230.729307	0.011324	0.010676
RS	13	0.185705	1.710594	7736.832823	0.012117	0.011520
RS	14	0.209734	1.524640	9269.221475	0.014517	0.013980
RS	15	0.235784	1.524640	9876.126864	0.015467	0.015032
RS	16	0.264024	1.317428	12140.987380	0.019014	0.018656
RS	17	0.294640	1.317428	12854.318191	0.020132	0.019935
RS	18	0.327830	1.135924	15718.622966	0.024618	0.024505
RS	19	0.363812	1.135924	16498.110914	0.025838	0.025912
RS	20	0.402820	1.004488	19481.639021	0.030511	0.030674
RS	21	0.445109	1.004488	20229.223225	0.031682	0.032025
RS	22	0.490955	0.929072	22583.424385	0.035369	0.035784
RS	23	0.540656	0.929072	23176.450137	0.036298	0.036813
RS	24	0.594537	0.903286	24329.881381	0.038104	0.038627
RS	25	0.652950	0.903286	24683.826221	0.038658	0.039161
RS	26	0.716276	0.912531	24660.759181	0.038622	0.039070
RS	27	0.784927	0.912531	24750.314674	0.038762	0.039119
RS	28	0.859352	0.941108	23961.925097	0.037528	0.037814
RS	29	0.940037	0.941108	23792.509212	0.037262	0.037453
RS	30	1.027507	0.976921	22631.849729	0.035445	0.035582
RS	31	1.122335	0.976921	22213.810286	0.034790	0.034862
RS	32	1.225137	1.012478	20903.762138	0.032738	0.032782
RS	33	1.336585	1.012478	20247.630568	0.031711	0.031720
RS	34	1.457407	1.044726	18864.414822	0.029544	0.029544
RS	35	1.588390	1.044726	17989.769794	0.028174	0.028158
RS	36	1.730389	1.073534	16548.206698	0.025917	0.025900
RS	37	1.884330	1.073534	15493.947227	0.024266	0.024239
RS	38	2.051219	1.099478	14018.151047	0.021954	0.021935
RS	39	2.232143	1.099478	12845.297355	0.020118	0.020094
RS	40	2.428284	1.122473	11389.468658	0.017837	0.017828
RS	41	2.640921	1.122473	10175.430983	0.015936	0.015929
RS	42	2.871442	1.141868	8808.268623	0.013795	0.013807
RS	43	3.121349	1.141868	7637.066520	0.011961	0.011980
RS	44	3.392275	1.157819	6419.756964	0.010054	0.010092
RS	45	3.685987	1.157819	5372.227544	0.008414	0.008458
RS	46	4.004401	1.171838	4353.612862	0.006818	0.006875
RS	47	4.349595	1.171838	3494.610440	0.005473	0.005532
RS	48	4.723820	1.184832	2709.987643	0.004244	0.004309
RS	49	5.129519	1.184832	2071.887163	0.003245	0.003307
RS	50	5.569338	1.195521	1527.034956	0.002392	0.002452
RS	51	6.046148	1.195521	1102.316009	0.001726	0.001781
RS	52	6.563059	1.201582	765.952545	0.001200	0.001248
RS	53	7.123444	1.201582	516.177112	0.000808	0.000848
RS	54	7.730959	1.199526	334.664139	0.000524	0.000556
RS	55	8.389568	1.199526	207.319840	0.000325	0.000348
RS	56	9.103569	1.199526	122.535787	0.000192	0.000208
RS	57	9.877619	1.199526	68.828049	0.000108	0.000118
RS	58	10.716769	1.178693	37.013113	0.000058	0.000064
RS	59	11.626495	1.178693	18.276963	0.000029	0.000032
RS	60	12.612731	1.178693	8.448920	0.000013	0.000015
RS	61	13.681913	1.178693	3.636237	0.000006	0.000007
RS	62	14.841017	1.178693	1.448317	0.000002	0.000003
RS	63	16.097605	1.178693	0.780682	0.000001	0.000001
PA	4+25*2+4+6 0.180539240 0.034779193 16.097604725 0.677988753 3.207372792 2.540550025 2.073323876 1.853741845 1.710594275 1.524639870 1.317427770 1.135923528 1.004488498 0.929071965 0.903286171 0.912531003 0.941107644 0.976921053 1.012478479 1.044726331 1.073534196 1.099478081 1.122472710 1.141867904 1.157819024 1.171838381 1.184831554 1.195520777 1.201582407 1.199526289 1.178693117
//
IT	3972
RD	12
LK	-7079402.677721
QD	-405.545475 -> -401.842977
RI	0.0221353810
TR	0.180253	0.034666
MT	16.151889
MM	C_pi: 1.101446, n_recomb: 637395.777995
RS	0	0.000000	0.673617	7766.310826	0.012184	0.039274
RS	1	0.008416	0.673617	8312.288753	0.013041	0.007541
RS	2	0.017540	0.673617	8887.021457	0.013943	0.006451
RS	3	0.027433	0.673617	9490.345417	0.014889	0.007167
RS	4	0.038158	3.322493	2066.269616	0.003242	0.001909
RS	5	0.049785	3.322493	2232.482406	0.003503	0.002384
RS	6	0.062391	2.549088	3141.029174	0.004928	0.003676
RS	7	0.076058	2.549088	3387.243144	0.005314	0.004251
RS	8	0.090875	2.058504	4517.860809	0.007088	0.005903
RS	9	0.106940	2.058504	4859.826205	0.007625	0.006709
RS	10	0.124356	1.846004	5822.536032	0.009135	0.008346
RS	11	0.143238	1.846004	6247.766913	0.009802	0.009084
RS	12	0.163709	1.716952	7198.449837	0.011294	0.010651
RS	13	0.185903	1.716952	7702.942337	0.012085	0.011498
RS	14	0.209965	1.537528	9186.446259	0.014412	0.013896
RS	15	0.236051	1.537528	9789.652421	0.015359	0.014943
RS	16	0.264334	1.329003	12033.113393	0.018879	0.018547
RS	17	0.294996	1.329003	12742.979630	0.019992	0.019816
RS	18	0.328240	1.142941	15626.203683	0.024516	0.024428
RS	19	0.364281	1.142941	16404.387948	0.025737	0.025824
RS	20	0.403355	1.007022	19444.419716	0.030506	0.030685
RS	21	0.445718	1.007022	20192.284949	0.031679	0.032026
RS	22	0.491646	0.928760	22606.873146	0.035468	0.035888
RS	23	0.541439	0.928760	23198.851688	0.036396	0.036909
RS	24	0.595423	0.902007	24376.774214	0.038244	0.038764
RS	25	0.653950	0.902007	24727.005815	0.038794	0.039291
RS	26	0.717404	0.911586	24689.917703	0.038736	0.039178
RS	27	0.786197	0.911586	24774.778945	0.038869	0.039222
RS	28	0.860780	0.941023	23958.735471	0.037588	0.037872
RS	29	0.941640	0.941023	23785.706145	0.037317	0.037510
RS	30	1.029305	0.977658	22603.337134	0.035462	0.035603
RS	31	1.124349	0.977658	22183.489729	0.034803	0.034884
RS	32	1.227391	1.013735	20863.108659	0.032732	0.032784
RS	33	1.339105	1.013735	20206.581932	0.031702	0.031726
RS	34	1.460221	1.046266	18820.216908	0.029527	0.029539
RS	35	1.591531	1.046266	17946.098066	0.028155	0.028155
RS	36	1.733891	1.075373	16502.684997	0.025891	0.025888
RS	37	1.888233	1.075373	15450.019360	0.024239	0.024228
RS	38	2.055565	1.101845	13971.334221	0.021919	0.021912
RS	39	2.236979	1.101845	12801.788531	0.020085	0.020073
RS	40	2.433661	1.125656	11343.130639	0.017796	0.017795
RS	41	2.646896	1.125656	10134.549705	0.015900	0.015900
RS	42	2.878077	1.146083	8766.541467	0.013754	0.013771
RS	43	3.128714	1.146083	7602.566756	0.011928	0.011950
RS	44	3.400446	1.163244	6386.614294	0.010020	0.010059
RS	45	3.695046	1.163244	5347.061394	0.008389	0.008433
RS	46	4.014440	1.178707	4331.021742	0.006795	0.006851
RS	47	4.360715	1.178707	3479.517240	0.005459	0.005516
RS	48	4.736132	1.193343	2697.794872	0.004233	0.004294
RS	49	5.143145	1.193343	2065.527866	0.003241	0.003299
RS	50	5.584413	1.205633	1523.102627	0.002390	0.002447
RS	51	6.062817	1.205633	1101.831957	0.001729	0.001781
RS	52	6.581485	1.212906	766.791001	0.001203	0.001249
RS	53	7.143805	1.212906	518.242976	0.000813	0.000851
RS	54	7.753449	1.211403	336.931629	0.000529	0.000559
RS	55	8.414402	1.211403	209.479173	0.000329	0.000351
RS	56	9.130981	1.211403	124.292615	0.000195	0.000211
RS	57	9.907868	1.211403	70.105743	0.000110	0.000120
RS	58	10.750139	1.189507	37.888093	0.000059	0.000066
RS	59	11.663295	1.189507	18.789687	0.000029	0.000033
RS	60	12.653304	1.189507	8.726079	0.000014	0.000016
RS	61	13.726633	1.189507	3.774123	0.000006	0.000007
RS	62	14.890293	1.189507	1.511217	0.000002	0.000003
RS	63	16.151889	1.189507	0.821512	0.000001	0.000002
PA	4+25*2+4+6 0.180253063 0.034665789 16.151888945 0.673616576 3.322493186 2.549087720 2.058504071 1.846003785 1.716951645 1.537528214 1.329002955 1.142941153 1.007022289 0.928760082 0.902006931 0.911585577 0.941022829 0.977657883 1.013734692 1.046265659 1.075373136 1.101844645 1.125656298 1.146083308 1.163243871 1.178706857 1.193343418 1.205632656 1.212906371 1.211402855 1.189506646
//
IT	3714
RD	13
LK	-7079395.643169
QD	-403.277307 -> -400.228373
RI	0.0221184666
TR	0.180000	0.034563
MT	16.200087
MM	C_pi: 1.102889, n_recomb: 636365.999711
RS	0	0.000000	0.670161	7798.425999	0.012255	0.039263
RS	1	0.008421	0.670161	8346.421951	0.013116	0.007547
RS	2	0.017552	0.670161	8923.195707	0.014022	0.006473
RS	3	0.027451	0.670161	9528.561664	0.014973	0.007209
RS	4	0.038184	3.438563	1994.391721	0.003134	0.001846
RS	5	0.049820	3.438563	2155.181971	0.003387	0.002307
RS	6	0.062437	2.556038	3130.024417	0.004919	0.003669
RS	7	0.076116	2.556038	3375.566852	0.005304	0.004239
RS	8	0.090947	2.042704	4549.563479	0.007149	0.005945
RS	9	0.107027	2.042704	4893.807627	0.007690	0.006756
RS	10	0.124461	1.836694	5847.605563	0.009189	0.008385
RS	11	0.143363	1.836694	6274.545403	0.009860	0.009133
RS	12	0.163858	1.721357	7174.586759	0.011274	0.010631
RS	13	0.186077	1.721357	7677.903790	0.012065	0.011485
RS	14	0.210169	1.548781	9114.354995	0.014323	0.013820
RS	15	0.236288	1.548781	9714.304301	0.015265	0.014865
RS	16	0.264608	1.339547	11935.313447	0.018755	0.018446
RS	17	0.295312	1.339547	12641.968109	0.019866	0.019707
RS	18	0.328602	1.149464	15539.673577	0.024419	0.024353
RS	19	0.364695	1.149464	16316.553951	0.025640	0.025740
RS	20	0.403828	1.009443	19406.663108	0.030496	0.030689
RS	21	0.446257	1.009443	20154.736480	0.031672	0.032023
RS	22	0.492258	0.928560	22624.304393	0.035552	0.035978
RS	23	0.542133	0.928560	23215.366298	0.036481	0.036992
RS	24	0.596208	0.900942	24415.154398	0.038367	0.038885
RS	25	0.654837	0.900942	24762.147702	0.038912	0.039405
RS	26	0.718403	0.910863	24711.531440	0.038832	0.039271
RS	27	0.787322	0.910863	24792.440845	0.038959	0.039311
RS	28	0.862045	0.941102	23951.367022	0.037638	0.037920
RS	29	0.943061	0.941102	23775.512228	0.037361	0.037557
RS	30	1.030899	0.978446	22575.058849	0.035475	0.035619
RS	31	1.126134	0.978446	22153.977246	0.034813	0.034902
RS	32	1.229389	1.014895	20826.760858	0.032728	0.032788
RS	33	1.341339	1.014895	20170.004252	0.031696	0.031731
RS	34	1.462717	1.047551	18783.140752	0.029516	0.029539
RS	35	1.594316	1.047551	17909.217869	0.028143	0.028156
RS	36	1.736997	1.076802	16465.579737	0.025874	0.025883
RS	37	1.891694	1.076802	15413.692832	0.024221	0.024223
RS	38	2.059418	1.103661	13932.696221	0.021894	0.021897
RS	39	2.241267	1.103661	12765.286318	0.020060	0.020058
RS	40	2.438429	1.128170	11303.622991	0.017763	0.017770
RS	41	2.652195	1.128170	10099.156928	0.015870	0.015877
RS	42	2.883962	1.149540	8729.618642	0.013718	0.013739
RS	43	3.135247	1.149540	7571.595304	0.011898	0.011924
RS	44	3.407693	1.167854	6356.180480	0.009988	0.010029
RS	45	3.703082	1.167854	5323.585961	0.008366	0.008410
RS	46	4.023346	1.184735	4309.432558	0.006772	0.006827
RS	47	4.370580	1.184735	3464.770387	0.005445	0.005500
RS	48	4.747056	1.201028	2685.511468	0.004220	0.004279
RS	49	5.155235	1.201028	2058.787607	0.003235	0.003292
RS	50	5.597788	1.214946	1518.641998	0.002386	0.002442
RS	51	6.077609	1.214946	1100.785519	0.001730	0.001780
RS	52	6.597836	1.223478	767.094302	0.001205	0.001250
RS	53	7.161873	1.223478	519.866321	0.000817	0.000854
RS	54	7.773409	1.222583	338.850363	0.000532	0.000562
RS	55	8.436442	1.222583	211.397497	0.000332	0.000354
RS	56	9.155312	1.222583	125.894832	0.000198	0.000213
RS	57	9.934718	1.222583	71.291652	0.000112	0.000122
RS	58	10.779759	1.199683	38.711879	0.000061	0.000067
RS	59	11.695963	1.199683	19.277718	0.000030	0.000034
RS	60	12.689323	1.199683	8.992498	0.000014	0.000016
RS	61	13.766334	1.199683	3.907890	0.000006	0.000007
RS	62	14.934043	1.199683	1.572780	0.000002	0.000003
RS	63	16.200087	1.199683	0.862008	0.000001	0.000002
PA	4+25*2+4+6 0.180000462 0.034563436 16.200086940 0.670160726 3.438562893 2.556037948 2.042703719 1.836694333 1.721357104 1.548780609 1.339546755 1.149463675 1.009443385 0.928559906 0.900942408 0.910862708 0.941101803 0.978445733 1.014894819 1.047550821 1.076801735 1.103661479 1.128169920 1.149540436 1.167853799 1.184735418 1.201028175 1.214945881 1.223477614 1.222583113 1.199683436
//
IT	4639
RD	14
LK	-7079389.819756
QD	-401.701654 -> -399.133314
RI	0.0221036668
TR	0.179774	0.034470
MT	16.243516
MM	C_pi: 1.104183, n_recomb: 635408.685030
RS	0	0.000000	0.667289	7824.444308	0.012314	0.039252
RS	1	0.008426	0.667289	8374.085373	0.013179	0.007552
RS	2	0.017561	0.667289	8952.521286	0.014089	0.006492
RS	3	0.027467	0.667289	9559.547723	0.015045	0.007245
RS	4	0.038207	3.555977	1926.628323	0.003032	0.001787
RS	5	0.049852	3.555977	2082.279713	0.003277	0.002234
RS	6	0.062478	2.562299	3120.097445	0.004910	0.003663
RS	7	0.076168	2.562299	3365.032207	0.005296	0.004228
RS	8	0.091012	2.026751	4582.315333	0.007212	0.005987
RS	9	0.107106	2.026751	4928.888210	0.007757	0.006803
RS	10	0.124556	1.826537	5875.850781	0.009247	0.008425
RS	11	0.143477	1.826537	6304.672279	0.009922	0.009184
RS	12	0.163991	1.724337	7156.844925	0.011263	0.010617
RS	13	0.186235	1.724337	7659.303491	0.012054	0.011476
RS	14	0.210352	1.558705	9050.837759	0.014244	0.013751
RS	15	0.236502	1.558705	9647.890855	0.015184	0.014796
RS	16	0.264854	1.349191	11846.258586	0.018644	0.018352
RS	17	0.295596	1.349191	12549.932871	0.019751	0.019607
RS	18	0.328928	1.155532	15458.740578	0.024329	0.024282
RS	19	0.365068	1.155532	16234.333632	0.025549	0.025661
RS	20	0.404254	1.011738	19369.235166	0.030483	0.030690
RS	21	0.446741	1.011738	20117.453183	0.031661	0.032017
RS	22	0.492808	0.928435	22637.225879	0.035626	0.036058
RS	23	0.542757	0.928435	23227.463648	0.036555	0.037067
RS	24	0.596914	0.900050	24446.618751	0.038474	0.038993
RS	25	0.655634	0.900050	24790.755325	0.039015	0.039507
RS	26	0.719302	0.910328	24726.748783	0.038915	0.039351
RS	27	0.788335	0.910328	24804.323205	0.039037	0.039387
RS	28	0.863184	0.941327	23940.266445	0.037677	0.037958
RS	29	0.944339	0.941327	23762.250391	0.037397	0.037595
RS	30	1.032333	0.979294	22546.576497	0.035484	0.035630
RS	31	1.127740	0.979294	22124.764587	0.034820	0.034915
RS	32	1.231187	1.016003	20793.473298	0.032725	0.032791
RS	33	1.343349	1.016003	20136.678279	0.031691	0.031737
RS	34	1.464962	1.048657	18751.513746	0.029511	0.029543
RS	35	1.596822	1.048657	17877.578403	0.028136	0.028160
RS	36	1.739793	1.077924	16435.092431	0.025865	0.025883
RS	37	1.894809	1.077924	15383.378232	0.024210	0.024223
RS	38	2.062887	1.105053	13900.653344	0.021877	0.021889
RS	39	2.245126	1.105053	12734.459932	0.020041	0.020049
RS	40	2.442721	1.130159	11269.676776	0.017736	0.017750
RS	41	2.656965	1.130159	10068.260665	0.015845	0.015859
RS	42	2.889260	1.152391	8696.718893	0.013687	0.013712
RS	43	3.141128	1.152391	7543.604040	0.011872	0.011901
RS	44	3.414217	1.171803	6328.086381	0.009959	0.010001
RS	45	3.710317	1.171803	5301.599528	0.008344	0.008389
RS	46	4.031365	1.190081	4288.758981	0.006750	0.006804
RS	47	4.379463	1.190081	3450.382011	0.005430	0.005484
RS	48	4.756892	1.208030	2673.234592	0.004207	0.004265
RS	49	5.166122	1.208030	2051.786166	0.003229	0.003284
RS	50	5.609833	1.223605	1513.775390	0.002382	0.002436
RS	51	6.090930	1.223605	1099.289713	0.001730	0.001778
RS	52	6.612562	1.233433	766.961869	0.001207	0.001250
RS	53	7.178147	1.233433	521.123305	0.000820	0.000856
RS	54	7.791386	1.233200	340.476143	0.000536	0.000564
RS	55	8.456295	1.233200	213.111644	0.000335	0.000357
RS	56	9.177228	1.233200	127.365210	0.000200	0.000216
RS	57	9.958904	1.233200	72.398917	0.000114	0.000124
RS	58	10.806443	1.209356	39.491455	0.000062	0.000068
RS	59	11.725394	1.209356	19.744542	0.000031	0.000035
RS	60	12.721773	1.209356	9.249790	0.000015	0.000016
RS	61	13.802105	1.209356	4.038226	0.000006	0.000007
RS	62	14.973462	1.209356	1.633276	0.000003	0.000003
RS	63	16.243516	1.209356	0.902314	0.000001	0.000002
PA	4+25*2+4+6 0.179773504 0.034470021 16.243515785 0.667288863 3.555977124 2.562298842 2.026750697 1.826536757 1.724336633 1.558704789 1.349190537 1.155531767 1.011737933 0.928435155 0.900050176 0.910328478 0.941327076 0.979294405 1.016003041 1.048656739 1.077924157 1.105052929 1.130159070 1.152390782 1.171802955 1.190080676 1.208029727 1.223604567 1.233433328 1.233199709 1.209356220
//
IT	4377
RD	15
LK	-7079384.891575
QD	-400.607074 -> -398.402441
RI	0.0220891493
TR	0.179566	0.034384
MT	16.283157
MM	C_pi: 1.105363, n_recomb: 634517.185160
RS	0	0.000000	0.664859	7845.905764	0.012365	0.039243
RS	1	0.008430	0.664859	8396.913970	0.013234	0.007557
RS	2	0.017570	0.664859	8976.729987	0.014147	0.006509
RS	3	0.027482	0.664859	9585.133384	0.015106	0.007276
RS	4	0.038228	3.675097	1862.467761	0.002935	0.001731
RS	5	0.049881	3.675097	2013.230516	0.003173	0.002165
RS	6	0.062516	2.568399	3110.589694	0.004902	0.003658
RS	7	0.076216	2.568399	3354.936106	0.005287	0.004217
RS	8	0.091070	2.011164	4614.974126	0.007273	0.006028
RS	9	0.107177	2.011164	4963.853185	0.007823	0.006849
RS	10	0.124642	1.816037	5905.775793	0.009308	0.008467
RS	11	0.143580	1.816037	6336.564158	0.009986	0.009235
RS	12	0.164113	1.726272	7143.690046	0.011258	0.010607
RS	13	0.186378	1.726272	7645.529402	0.012049	0.011472
RS	14	0.210519	1.567522	8994.522870	0.014175	0.013690
RS	15	0.236696	1.567522	9588.990423	0.015112	0.014735
RS	16	0.265079	1.358051	11764.938172	0.018542	0.018266
RS	17	0.295855	1.358051	12465.850212	0.019646	0.019516
RS	18	0.329225	1.161193	15383.146833	0.024244	0.024214
RS	19	0.365408	1.161193	16157.488977	0.025464	0.025587
RS	20	0.404642	1.013902	19332.944153	0.030469	0.030689
RS	21	0.447183	1.013902	20081.262727	0.031648	0.032011
RS	22	0.493310	0.928359	22647.097203	0.035692	0.036130
RS	23	0.543326	0.928359	23236.584020	0.036621	0.037134
RS	24	0.597558	0.899292	24472.908976	0.038569	0.039090
RS	25	0.656361	0.899292	24814.495328	0.039108	0.039598
RS	26	0.720122	0.909952	24736.941776	0.038985	0.039421
RS	27	0.789258	0.909952	24811.692214	0.039103	0.039453
RS	28	0.864221	0.941681	23926.207192	0.037708	0.037989
RS	29	0.945504	0.941681	23746.586842	0.037425	0.037626
RS	30	1.033640	0.980207	22517.935722	0.035488	0.035638
RS	31	1.129205	0.980207	22095.828751	0.034823	0.034925
RS	32	1.232826	1.017086	20762.678120	0.032722	0.032794
RS	33	1.345182	1.017086	20106.030842	0.031687	0.031741
RS	34	1.467010	1.049637	18724.321374	0.029510	0.029549
RS	35	1.599108	1.049637	17850.240760	0.028132	0.028166
RS	36	1.742341	1.078818	16410.058790	0.025862	0.025888
RS	37	1.897649	1.078818	15358.054369	0.024204	0.024226
RS	38	2.066050	1.106117	13874.109705	0.021866	0.021885
RS	39	2.248646	1.106117	12708.403799	0.020028	0.020043
RS	40	2.446635	1.131733	11240.475028	0.017715	0.017734
RS	41	2.661315	1.131733	10041.235995	0.015825	0.015843
RS	42	2.894091	1.154755	8667.313504	0.013660	0.013689
RS	43	3.146491	1.154755	7518.240213	0.011849	0.011881
RS	44	3.420168	1.175211	6302.125855	0.009932	0.009976
RS	45	3.716916	1.175211	5281.013968	0.008323	0.008369
RS	46	4.038679	1.194856	4269.015253	0.006728	0.006782
RS	47	4.387567	1.194856	3436.421201	0.005416	0.005469
RS	48	4.765865	1.214466	2661.054039	0.004194	0.004250
RS	49	5.176054	1.214466	2044.632902	0.003222	0.003276
RS	50	5.620822	1.231718	1508.622945	0.002378	0.002430
RS	51	6.103083	1.231718	1097.450927	0.001730	0.001776
RS	52	6.625998	1.242878	766.484077	0.001208	0.001250
RS	53	7.192995	1.242878	522.082339	0.000823	0.000858
RS	54	7.807789	1.243351	341.859109	0.000539	0.000567
RS	55	8.474410	1.243351	214.654361	0.000338	0.000359
RS	56	9.197227	1.243351	128.723810	0.000203	0.000218
RS	57	9.980976	1.243351	73.439024	0.000116	0.000126
RS	58	10.830795	1.218623	40.232896	0.000063	0.000070
RS	59	11.752253	1.218623	20.193157	0.000032	0.000035
RS	60	12.751390	1.218623	9.499325	0.000015	0.000017
RS	61	13.834753	1.218623	4.165710	0.000007	0.000007
RS	62	15.009442	1.218623	1.692930	0.000003	0.000003
RS	63	16.283157	1.218623	0.942549	0.000001	0.000002
PA	4+25*2+4+6 0.179566398 0.034383984 16.283157315 0.664859019 3.675097115 2.568398675 2.011164113 1.816037327 1.726272158 1.567521572 1.358051317 1.161193297 1.013901651 0.928359451 0.899292249 0.909951698 0.941680778 0.980207086 1.017086312 1.049637314 1.078817736 1.106117065 1.131733202 1.154755018 1.175211107 1.194856259 1.214466037 1.231718164 1.242877790 1.243350965 1.218623026
//
IT	3784
RD	16
LK	-7079380.644627
QD	-399.840954 -> -397.918669
RI	0.0220750793
TR	0.179375	0.034304
MT	16.319673
MM	C_pi: 1.106448, n_recomb: 633682.796953
RS	0	0.000000	0.662727	7864.385560	0.012411	0.039235
RS	1	0.008434	0.662727	8416.576143	0.013282	0.007561
RS	2	0.017579	0.662727	8997.584730	0.014199	0.006524
RS	3	0.027495	0.662727	9607.176552	0.015161	0.007305
RS	4	0.038248	3.796063	1801.565528	0.002843	0.001678
RS	5	0.049907	3.796063	1947.667742	0.003074	0.002099
RS	6	0.062550	2.574728	3100.990388	0.004894	0.003652
RS	7	0.076259	2.574728	3344.732601	0.005278	0.004206
RS	8	0.091124	1.996286	4646.684367	0.007333	0.006068
RS	9	0.107243	1.996286	4997.792391	0.007887	0.006893
RS	10	0.124722	1.805516	5936.350799	0.009368	0.008508
RS	11	0.143674	1.805516	6369.130463	0.010051	0.009286
RS	12	0.164225	1.727441	7133.943163	0.011258	0.010599
RS	13	0.186509	1.727441	7635.340749	0.012049	0.011471
RS	14	0.210673	1.575422	8944.140706	0.014115	0.013634
RS	15	0.236874	1.575422	9536.281628	0.015049	0.014680
RS	16	0.265285	1.366220	11690.421849	0.018448	0.018185
RS	17	0.296093	1.366220	12388.770259	0.019550	0.019432
RS	18	0.329498	1.166470	15312.685452	0.024165	0.024149
RS	19	0.365721	1.166470	16085.821951	0.025385	0.025517
RS	20	0.404999	1.015934	19298.094952	0.030454	0.030686
RS	21	0.447589	1.015934	20046.476648	0.031635	0.032003
RS	22	0.493772	0.928306	22654.901304	0.035751	0.036197
RS	23	0.543849	0.928306	23243.684806	0.036680	0.037195
RS	24	0.598149	0.898637	24495.097144	0.038655	0.039178
RS	25	0.657030	0.898637	24834.376865	0.039191	0.039681
RS	26	0.720876	0.909700	24743.058336	0.039046	0.039482
RS	27	0.790106	0.909700	24815.399636	0.039161	0.039511
RS	28	0.865176	0.942142	23909.605737	0.037731	0.038013
RS	29	0.946576	0.942142	23728.846652	0.037446	0.037650
RS	30	1.034842	0.981179	22488.981727	0.035489	0.035641
RS	31	1.130552	0.981179	22066.956351	0.034823	0.034930
RS	32	1.234334	1.018158	20733.747413	0.032719	0.032797
RS	33	1.346868	1.018158	20077.427271	0.031684	0.031745
RS	34	1.468894	1.050525	18700.619581	0.029511	0.029557
RS	35	1.601211	1.050525	17826.315486	0.028131	0.028173
RS	36	1.744687	1.079535	16389.395082	0.025864	0.025896
RS	37	1.900263	1.079535	15336.752868	0.024203	0.024232
RS	38	2.068960	1.106924	13852.031024	0.021860	0.021885
RS	39	2.251885	1.106924	12686.243471	0.020020	0.020041
RS	40	2.450238	1.132973	11215.211762	0.017698	0.017723
RS	41	2.665319	1.132973	10017.444948	0.015808	0.015831
RS	42	2.898539	1.156719	8640.890380	0.013636	0.013668
RS	43	3.151428	1.156719	7495.136192	0.011828	0.011862
RS	44	3.425646	1.178172	6278.011123	0.009907	0.009952
RS	45	3.722991	1.178172	5261.660811	0.008303	0.008350
RS	46	4.045412	1.199155	4250.125527	0.006707	0.006761
RS	47	4.395026	1.199155	3422.880946	0.005402	0.005454
RS	48	4.774126	1.220417	2649.030537	0.004180	0.004236
RS	49	5.185198	1.220417	2037.402982	0.003215	0.003267
RS	50	5.630939	1.239365	1503.262818	0.002372	0.002423
RS	51	6.114273	1.239365	1095.341367	0.001729	0.001774
RS	52	6.638370	1.251886	765.723979	0.001208	0.001249
RS	53	7.206668	1.251886	522.792240	0.000825	0.000859
RS	54	7.822894	1.253102	343.036779	0.000541	0.000569
RS	55	8.491092	1.253102	216.049956	0.000341	0.000362
RS	56	9.215644	1.253102	129.985379	0.000205	0.000220
RS	57	10.001303	1.253102	74.420303	0.000117	0.000127
RS	58	10.853223	1.227524	40.941074	0.000065	0.000071
RS	59	11.776992	1.227524	20.625599	0.000033	0.000036
RS	60	12.778669	1.227524	9.741841	0.000015	0.000017
RS	61	13.864824	1.227524	4.290557	0.000007	0.000008
RS	62	15.042584	1.227524	1.751783	0.000003	0.000003
RS	63	16.319673	1.227524	0.982694	0.000002	0.000002
PA	4+25*2+4+6 0.179375307 0.034304236 16.319673356 0.662726679 3.796063360 2.574727966 1.996286222 1.805515985 1.727441032 1.575422146 1.366219756 1.166470059 1.015934142 0.928306330 0.898637447 0.909700036 0.942142379 0.981179276 1.018158127 1.050525212 1.079534838 1.106924044 1.132973323 1.156718565 1.178172178 1.199155037 1.220416895 1.239365187 1.251886075 1.253102440 1.227524155
//
IT	4025
RD	17
LK	-7079376.930551
QD	-399.308091 -> -397.609935
RI	0.0220614460
TR	0.179197	0.034230
MT	16.353603
MM	C_pi: 1.107455, n_recomb: 632899.724213
RS	0	0.000000	0.660800	7880.903045	0.012452	0.039227
RS	1	0.008437	0.660800	8434.152317	0.013326	0.007565
RS	2	0.017587	0.660800	9016.227933	0.014246	0.006538
RS	3	0.027508	0.660800	9626.882009	0.015211	0.007332
RS	4	0.038266	3.918883	1743.690041	0.002755	0.001628
RS	5	0.049932	3.918883	1885.345640	0.002979	0.002036
RS	6	0.062582	2.581397	3091.152944	0.004884	0.003646
RS	7	0.076300	2.581397	3334.265997	0.005268	0.004194
RS	8	0.091175	1.982259	4677.036564	0.007390	0.006106
RS	9	0.107304	1.982259	5030.271360	0.007948	0.006935
RS	10	0.124795	1.795192	5966.851849	0.009428	0.008548
RS	11	0.143762	1.795192	6401.605208	0.010115	0.009336
RS	12	0.164329	1.728080	7126.622840	0.011260	0.010593
RS	13	0.186631	1.728080	7627.704499	0.012052	0.011472
RS	14	0.210815	1.582563	8898.693684	0.014060	0.013582
RS	15	0.237040	1.582563	9488.726147	0.014992	0.014630
RS	16	0.265477	1.373786	11621.843245	0.018363	0.018110
RS	17	0.296313	1.373786	12317.807053	0.019462	0.019354
RS	18	0.329752	1.171404	15246.904171	0.024091	0.024088
RS	19	0.366011	1.171404	16018.884233	0.025310	0.025452
RS	20	0.405330	1.017839	19264.925045	0.030439	0.030683
RS	21	0.447966	1.017839	20013.341190	0.031622	0.031996
RS	22	0.494200	0.928264	22661.303856	0.035806	0.036258
RS	23	0.544334	0.928264	23249.420213	0.036735	0.037252
RS	24	0.598699	0.898065	24514.058118	0.038733	0.039259
RS	25	0.657650	0.898065	24851.231462	0.039266	0.039758
RS	26	0.721575	0.909553	24745.864622	0.039099	0.039536
RS	27	0.790894	0.909553	24816.144523	0.039210	0.039562
RS	28	0.866062	0.942696	23890.942501	0.037748	0.038032
RS	29	0.947571	0.942696	23709.435768	0.037462	0.037668
RS	30	1.035958	0.982205	22459.793449	0.035487	0.035642
RS	31	1.131803	0.982205	22038.168995	0.034821	0.034933
RS	32	1.235734	1.019229	20706.306304	0.032717	0.032798
RS	33	1.348434	1.019229	20050.482188	0.031680	0.031748
RS	34	1.470643	1.051346	18679.779019	0.029515	0.029566
RS	35	1.603163	1.051346	17805.208435	0.028133	0.028181
RS	36	1.746864	1.080118	16372.323825	0.025869	0.025908
RS	37	1.902689	1.080118	15318.782696	0.024204	0.024240
RS	38	2.071663	1.107528	13833.697702	0.021858	0.021889
RS	39	2.254893	1.107528	12667.372391	0.020015	0.020042
RS	40	2.453582	1.133945	11193.298701	0.017686	0.017715
RS	41	2.669036	1.133945	9996.426103	0.015795	0.015822
RS	42	2.902668	1.158355	8617.051946	0.013615	0.013650
RS	43	3.156013	1.158355	7474.013206	0.011809	0.011846
RS	44	3.430733	1.180756	6255.575119	0.009884	0.009931
RS	45	3.728632	1.180756	5243.450644	0.008285	0.008332
RS	46	4.051665	1.203047	4232.057817	0.006687	0.006741
RS	47	4.401954	1.203047	3409.773598	0.005388	0.005440
RS	48	4.781798	1.225956	2637.195349	0.004167	0.004221
RS	49	5.193691	1.225956	2030.148560	0.003208	0.003259
RS	50	5.640336	1.246610	1497.763599	0.002367	0.002416
RS	51	6.124666	1.246610	1093.023875	0.001727	0.001772
RS	52	6.649861	1.260518	764.737132	0.001208	0.001248
RS	53	7.219368	1.260518	523.295500	0.000827	0.000860
RS	54	7.836925	1.262509	344.040743	0.000544	0.000570
RS	55	8.506589	1.262509	217.319113	0.000343	0.000364
RS	56	9.232753	1.262509	131.162589	0.000207	0.000222
RS	57	10.020187	1.262509	75.349989	0.000119	0.000129
RS	58	10.874059	1.236112	41.619853	0.000066	0.000072
RS	59	11.799975	1.236112	21.043713	0.000033	0.000037
RS	60	12.804013	1.236112	9.978145	0.000016	0.000018
RS	61	13.892764	1.236112	4.413089	0.000007	0.000008
RS	62	15.073378	1.236112	1.809949	0.000003	0.000003
RS	63	16.353603	1.236112	1.022801	0.000002	0.000002
PA	4+25*2+4+6 0.179197227 0.034229882 16.353603093 0.660800107 3.918882541 2.581396973 1.982258972 1.795191627 1.728080229 1.582563147 1.373785945 1.171403697 1.017839001 0.928263614 0.898065073 0.909552823 0.942695853 0.982204831 1.019229131 1.051345734 1.080117806 1.107527873 1.133944547 1.158354511 1.180756441 1.203046719 1.225955874 1.246610398 1.260517911 1.262509289 1.236111957
//
IT	3879
RD	18
LK	-7079373.641572
QD	-398.942566 -> -397.425871
RI	0.0220482229
TR	0.179029	0.034160
MT	16.385466
MM	C_pi: 1.108403, n_recomb: 632163.663186
RS	0	0.000000	0.659005	7896.313975	0.012491	0.039220
RS	1	0.008441	0.659005	8450.549958	0.013368	0.007568
RS	2	0.017594	0.659005	9033.619569	0.014290	0.006551
RS	3	0.027519	0.659005	9645.262576	0.015258	0.007358
RS	4	0.038283	4.043749	1688.556795	0.002671	0.001580
RS	5	0.049955	4.043749	1825.960902	0.002888	0.001976
RS	6	0.062612	2.588566	3080.885162	0.004874	0.003639
RS	7	0.076337	2.588566	3323.331602	0.005257	0.004182
RS	8	0.091221	1.969223	4705.624358	0.007444	0.006142
RS	9	0.107362	1.969223	5060.859211	0.008006	0.006974
RS	10	0.124864	1.785238	5996.695478	0.009486	0.008588
RS	11	0.143844	1.785238	6433.371944	0.010177	0.009384
RS	12	0.164427	1.728347	7121.105782	0.011265	0.010589
RS	13	0.186746	1.728347	7621.965754	0.012057	0.011475
RS	14	0.210949	1.589089	8857.317635	0.014011	0.013536
RS	15	0.237195	1.589089	9445.424595	0.014941	0.014585
RS	16	0.265657	1.380834	11558.453626	0.018284	0.018040
RS	17	0.296520	1.380834	12252.195256	0.019381	0.019282
RS	18	0.329989	1.176031	15185.452231	0.024021	0.024031
RS	19	0.366283	1.176031	15956.330315	0.025241	0.025391
RS	20	0.405640	1.019628	19233.526537	0.030425	0.030679
RS	21	0.448320	1.019628	19981.958973	0.031609	0.031989
RS	22	0.494601	0.928226	22666.827322	0.035856	0.036315
RS	23	0.544789	0.928226	23254.307944	0.036785	0.037306
RS	24	0.599214	0.897561	24530.564894	0.038804	0.039334
RS	25	0.658232	0.897561	24865.798307	0.039334	0.039828
RS	26	0.722232	0.909495	24746.054364	0.039145	0.039584
RS	27	0.791633	0.909495	24814.565741	0.039253	0.039607
RS	28	0.866893	0.943331	23870.665220	0.037760	0.038046
RS	29	0.948505	0.943331	23688.740974	0.037472	0.037682
RS	30	1.037005	0.983283	22430.450960	0.035482	0.035640
RS	31	1.132976	0.983283	22009.503541	0.034816	0.034933
RS	32	1.237047	1.020309	20680.136487	0.032713	0.032800
RS	33	1.349902	1.020309	20024.961889	0.031677	0.031750
RS	34	1.472283	1.052126	18661.267617	0.029520	0.029576
RS	35	1.604994	1.052126	17786.424634	0.028136	0.028191
RS	36	1.748907	1.080603	16358.271929	0.025877	0.025921
RS	37	1.904966	1.080603	15303.634770	0.024208	0.024250
RS	38	2.074198	1.107979	13818.527670	0.021859	0.021895
RS	39	2.257715	1.107979	12651.304473	0.020013	0.020045
RS	40	2.456721	1.134704	11174.290878	0.017676	0.017709
RS	41	2.672525	1.134704	9977.832913	0.015784	0.015815
RS	42	2.906543	1.159725	8595.507547	0.013597	0.013635
RS	43	3.160315	1.159725	7454.669378	0.011792	0.011832
RS	44	3.435507	1.183030	6234.671430	0.009862	0.009910
RS	45	3.733926	1.183030	5226.305791	0.008267	0.008316
RS	46	4.057534	1.206600	4214.776398	0.006667	0.006721
RS	47	4.408457	1.206600	3397.106740	0.005374	0.005426
RS	48	4.788999	1.231143	2625.597127	0.004153	0.004207
RS	49	5.201662	1.231143	2022.926997	0.003200	0.003250
RS	50	5.649157	1.253515	1492.181587	0.002360	0.002409
RS	51	6.134422	1.253515	1090.551111	0.001725	0.001769
RS	52	6.660648	1.268830	763.570918	0.001208	0.001247
RS	53	7.231290	1.268830	523.628722	0.000828	0.000861
RS	54	7.850098	1.271640	344.895288	0.000546	0.000572
RS	55	8.521137	1.271640	218.479396	0.000346	0.000366
RS	56	9.248817	1.271640	132.267240	0.000209	0.000224
RS	57	10.037917	1.271640	76.235458	0.000121	0.000130
RS	58	10.893622	1.244471	42.273144	0.000067	0.000073
RS	59	11.821555	1.244471	21.449845	0.000034	0.000037
RS	60	12.827810	1.244471	10.209530	0.000016	0.000018
RS	61	13.919001	1.244471	4.533962	0.000007	0.000008
RS	62	15.102294	1.244471	1.867734	0.000003	0.000003
RS	63	16.385466	1.244471	1.063079	0.000002	0.000002
PA	4+25*2+4+6 0.179029183 0.034160089 16.385465744 0.659004780 4.043748860 2.588565770 1.969222571 1.785237895 1.728347209 1.589089144 1.380833948 1.176030881 1.019628220 0.928226378 0.897560510 0.909495194 0.943330565 0.983282977 1.020309037 1.052126040 1.080603489 1.107978747 1.134703834 1.159725159 1.183029950 1.206599953 1.231143448 1.253515150 1.268829994 1.271639543 1.244470654
//
IT	3965
RD	19
LK	-7079370.697232
QD	-398.692953 -> -397.325777
RI	0.0220351187
TR	0.178869	0.034094
MT	16.415656
MM	C_pi: 1.109304, n_recomb: 631470.468939
RS	0	0.000000	0.657319	7910.854652	0.012528	0.039213
RS	1	0.008444	0.657319	8466.021316	0.013407	0.007572
RS	2	0.017601	0.657319	9050.028235	0.014332	0.006564
RS	3	0.027531	0.657319	9662.603458	0.015302	0.007382
RS	4	0.038299	4.170472	1636.072615	0.002591	0.001534
RS	5	0.049977	4.170472	1769.415872	0.002802	0.001919
RS	6	0.062640	2.596253	3070.172019	0.004862	0.003632
RS	7	0.076373	2.596253	3311.914403	0.005245	0.004169
RS	8	0.091266	1.957186	4732.348768	0.007494	0.006176
RS	9	0.107416	1.957186	5089.452491	0.008060	0.007010
RS	10	0.124930	1.775734	6025.591053	0.009542	0.008626
RS	11	0.143922	1.775734	6464.124530	0.010237	0.009430
RS	12	0.164519	1.728360	7116.922231	0.011270	0.010587
RS	13	0.186854	1.728360	7617.630844	0.012063	0.011478
RS	14	0.211075	1.595074	8819.556114	0.013967	0.013492
RS	15	0.237342	1.595074	9405.903104	0.014895	0.014544
RS	16	0.265826	1.387418	11499.741560	0.018211	0.017975
RS	17	0.296716	1.387418	12191.412415	0.019306	0.019215
RS	18	0.330214	1.180388	15127.927160	0.023957	0.023977
RS	19	0.366540	1.180388	15897.758720	0.025176	0.025333
RS	20	0.405934	1.021309	19203.986402	0.030412	0.030675
RS	21	0.448654	1.021309	19952.423785	0.031597	0.031982
RS	22	0.494981	0.928190	22671.865634	0.035903	0.036369
RS	23	0.545220	0.928190	23258.736400	0.036833	0.037357
RS	24	0.599701	0.897112	24545.184738	0.038870	0.039403
RS	25	0.658783	0.897112	24878.617169	0.039398	0.039894
RS	26	0.722853	0.909514	24744.154953	0.039185	0.039626
RS	27	0.792333	0.909514	24811.145248	0.039291	0.039647
RS	28	0.867679	0.944036	23849.129193	0.037768	0.038055
RS	29	0.949388	0.944036	23667.065026	0.037479	0.037692
RS	30	1.037996	0.984411	22401.014513	0.035474	0.035636
RS	31	1.134086	0.984411	21980.981430	0.034809	0.034930
RS	32	1.238290	1.021404	20655.038911	0.032709	0.032800
RS	33	1.351293	1.021404	20000.653142	0.031673	0.031752
RS	34	1.473837	1.052881	18644.722022	0.029526	0.029587
RS	35	1.606728	1.052881	17769.613250	0.028140	0.028200
RS	36	1.750841	1.081021	16346.711340	0.025887	0.025936
RS	37	1.907122	1.081021	15290.837621	0.024215	0.024261
RS	38	2.076599	1.108312	13806.047353	0.021863	0.021903
RS	39	2.260387	1.108312	12637.636115	0.020013	0.020049
RS	40	2.459693	1.135297	11157.769335	0.017670	0.017706
RS	41	2.675828	1.135297	9961.333442	0.015775	0.015809
RS	42	2.910213	1.160880	8575.983556	0.013581	0.013622
RS	43	3.164389	1.160880	7436.907854	0.011777	0.011819
RS	44	3.440027	1.185046	6215.151338	0.009842	0.009892
RS	45	3.738940	1.185046	5210.138503	0.008251	0.008300
RS	46	4.063092	1.209866	4198.244590	0.006648	0.006703
RS	47	4.414615	1.209866	3384.877357	0.005360	0.005412
RS	48	4.795819	1.236032	2614.249850	0.004140	0.004194
RS	49	5.209212	1.236032	2015.768445	0.003192	0.003242
RS	50	5.657511	1.260128	1486.557453	0.002354	0.002402
RS	51	6.143663	1.260128	1087.962652	0.001723	0.001766
RS	52	6.670865	1.276869	762.261194	0.001207	0.001246
RS	53	7.242583	1.276869	523.820472	0.000830	0.000862
RS	54	7.862576	1.280526	345.624690	0.000547	0.000573
RS	55	8.534919	1.280526	219.546005	0.000348	0.000367
RS	56	9.264033	1.280526	133.308204	0.000211	0.000225
RS	57	10.054713	1.280526	77.081496	0.000122	0.000132
RS	58	10.912156	1.252619	42.903575	0.000068	0.000074
RS	59	11.841999	1.252619	21.845000	0.000035	0.000038
RS	60	12.850357	1.252619	10.436297	0.000017	0.000018
RS	61	13.943858	1.252619	4.653221	0.000007	0.000008
RS	62	15.129692	1.252619	1.925119	0.000003	0.000003
RS	63	16.415656	1.252619	1.103485	0.000002	0.000002
PA	4+25*2+4+6 0.178868959 0.034094201 16.415655944 0.657318579 4.170471766 2.596253142 1.957185549 1.775733916 1.728360395 1.595073748 1.387418278 1.180387544 1.021308516 0.928189641 0.897111977 0.909514276 0.944035875 0.984410599 1.021403710 1.052880586 1.081020860 1.108312121 1.135296846 1.160879823 1.185045524 1.209865649 1.236032442 1.260128353 1.276868965 1.280525519 1.252619284
//
IT	4054
RD	20
LK	-7079368.038360
QD	-398.525585 -> -397.283474
RI	0.0220227205
TR	0.178716	0.034032
MT	16.444336
MM	C_pi: 1.110161, n_recomb: 630815.391709
RS	0	0.000000	0.655703	7924.934954	0.012563	0.039206
RS	1	0.008447	0.655703	8480.999833	0.013445	0.007575
RS	2	0.017607	0.655703	9065.911109	0.014372	0.006576
RS	3	0.027541	0.655703	9679.385504	0.015344	0.007406
RS	4	0.038314	4.298808	1586.148406	0.002514	0.001491
RS	5	0.049997	4.298808	1715.616637	0.002720	0.001865
RS	6	0.062667	2.604327	3059.155735	0.004850	0.003625
RS	7	0.076407	2.604327	3300.167280	0.005232	0.004156
RS	8	0.091308	1.946139	4757.120771	0.007541	0.006207
RS	9	0.107467	1.946139	5115.957120	0.008110	0.007044
RS	10	0.124992	1.766676	6053.472271	0.009596	0.008662
RS	11	0.143996	1.766676	6493.793232	0.010294	0.009474
RS	12	0.164606	1.728209	7113.658040	0.011277	0.010585
RS	13	0.186957	1.728209	7614.262667	0.012071	0.011482
RS	14	0.211195	1.600605	8784.807090	0.013926	0.013452
RS	15	0.237481	1.600605	9369.532011	0.014853	0.014505
RS	16	0.265988	1.393600	11445.053892	0.018143	0.017914
RS	17	0.296902	1.393600	12134.784818	0.019237	0.019153
RS	18	0.330427	1.184495	15073.978310	0.023896	0.023926
RS	19	0.366785	1.184495	15842.814877	0.025115	0.025280
RS	20	0.406213	1.022887	19176.176724	0.030399	0.030671
RS	21	0.448971	1.022887	19924.608325	0.031585	0.031976
RS	22	0.495342	0.928144	22676.673355	0.035948	0.036420
RS	23	0.545629	0.928144	23262.949894	0.036878	0.037405
RS	24	0.600164	0.896706	24558.278678	0.038931	0.039468
RS	25	0.659305	0.896706	24890.022816	0.039457	0.039956
RS	26	0.723442	0.909592	24740.576672	0.039220	0.039663
RS	27	0.792996	0.909592	24806.247377	0.039324	0.039683
RS	28	0.868426	0.944797	23826.551891	0.037771	0.038061
RS	29	0.950227	0.944797	23644.578154	0.037483	0.037699
RS	30	1.038937	0.985576	22371.515885	0.035464	0.035630
RS	31	1.135140	0.985576	21952.592924	0.034800	0.034926
RS	32	1.239470	1.022510	20630.774576	0.032705	0.032800
RS	33	1.352612	1.022510	19977.303418	0.031669	0.031753
RS	34	1.475311	1.053615	18629.747267	0.029533	0.029599
RS	35	1.608374	1.053615	17754.393772	0.028145	0.028211
RS	36	1.752677	1.081383	16337.182788	0.025899	0.025952
RS	37	1.909168	1.081383	15279.971973	0.024223	0.024274
RS	38	2.078878	1.108553	13795.755010	0.021870	0.021914
RS	39	2.262923	1.108553	12625.938957	0.020015	0.020056
RS	40	2.462514	1.135752	11143.355156	0.017665	0.017704
RS	41	2.678964	1.135752	9946.621867	0.015768	0.015806
RS	42	2.913697	1.161850	8558.223170	0.013567	0.013610
RS	43	3.168257	1.161850	7420.538301	0.011763	0.011807
RS	44	3.444320	1.186836	6196.874487	0.009824	0.009875
RS	45	3.743700	1.186836	5194.859708	0.008235	0.008286
RS	46	4.068369	1.212874	4182.419572	0.006630	0.006685
RS	47	4.420462	1.212874	3373.071245	0.005347	0.005399
RS	48	4.802296	1.240651	2603.160305	0.004127	0.004180
RS	49	5.216382	1.240651	2008.691633	0.003184	0.003234
RS	50	5.665445	1.266475	1480.917876	0.002348	0.002395
RS	51	6.152439	1.266475	1085.284989	0.001720	0.001763
RS	52	6.680569	1.284659	760.831565	0.001206	0.001244
RS	53	7.253308	1.284659	523.890027	0.000830	0.000862
RS	54	7.874426	1.289188	346.244444	0.000549	0.000575
RS	55	8.548008	1.289188	220.529288	0.000350	0.000369
RS	56	9.278486	1.289188	134.291910	0.000213	0.000227
RS	57	10.070666	1.289188	77.891807	0.000123	0.000133
RS	58	10.929760	1.260580	43.513046	0.000069	0.000075
RS	59	11.861420	1.260580	22.230124	0.000035	0.000039
RS	60	12.871774	1.260580	10.658883	0.000017	0.000019
RS	61	13.967471	1.260580	4.771056	0.000008	0.000008
RS	62	15.155719	1.260580	1.982179	0.000003	0.000004
RS	63	16.444336	1.260580	1.144060	0.000002	0.000002
PA	4+25*2+4+6 0.178715786 0.034031870 16.444336252 0.655702828 4.298808385 2.604327312 1.946138565 1.766675536 1.728208752 1.600604762 1.393600012 1.184494680 1.022886876 0.928144053 0.896705589 0.909591906 0.944796630 0.985575659 1.022510272 1.053614587 1.081382720 1.108552581 1.135751581 1.161849643 1.186835678 1.212873652 1.240650872 1.266474805 1.284659310 1.289187521 1.260580112
//
IT	3551
RD	21
LK	-7079365.619784
QD	-398.422364 -> -397.286295
RI	0.0220100656
TR	0.178568	0.033973
MT	16.471875
MM	C_pi: 1.110992, n_recomb: 630198.278525
RS	0	0.000000	0.654179	7938.319126	0.012597	0.039200
RS	1	0.008450	0.654179	8495.239742	0.013480	0.007579
RS	2	0.017613	0.654179	9081.012741	0.014410	0.006588
RS	3	0.027551	0.654179	9695.344057	0.015385	0.007429
RS	4	0.038329	4.428777	1538.621909	0.002441	0.001449
RS	5	0.050017	4.428777	1664.390559	0.002641	0.001813
RS	6	0.062693	2.612823	3047.831215	0.004836	0.003617
RS	7	0.076440	2.612823	3288.085958	0.005218	0.004142
RS	8	0.091348	1.935992	4780.136252	0.007585	0.006237
RS	9	0.107517	1.935992	5140.584317	0.008157	0.007075
RS	10	0.125051	1.758126	6080.144805	0.009648	0.008697
RS	11	0.144067	1.758126	6522.174739	0.010349	0.009516
RS	12	0.164690	1.727962	7111.105991	0.011284	0.010584
RS	13	0.187055	1.727962	7611.645418	0.012078	0.011486
RS	14	0.211310	1.605767	8752.662582	0.013889	0.013415
RS	15	0.237615	1.605767	9335.888534	0.014814	0.014470
RS	16	0.266142	1.399427	11394.082155	0.018080	0.017857
RS	17	0.297080	1.399427	12082.000893	0.019172	0.019094
RS	18	0.330632	1.188386	15023.375192	0.023839	0.023877
RS	19	0.367019	1.188386	15791.275037	0.025058	0.025229
RS	20	0.406480	1.024378	19150.176396	0.030388	0.030668
RS	21	0.449276	1.024378	19898.604919	0.031575	0.031971
RS	22	0.495688	0.928098	22681.505609	0.035991	0.036469
RS	23	0.546021	0.928098	23267.213796	0.036920	0.037452
RS	24	0.600608	0.896340	24570.388369	0.038988	0.039530
RS	25	0.659807	0.896340	24900.548037	0.039512	0.040014
RS	26	0.724007	0.909723	24735.911668	0.039251	0.039697
RS	27	0.793633	0.909723	24800.437133	0.039353	0.039715
RS	28	0.869142	0.945610	23803.403294	0.037771	0.038064
RS	29	0.951031	0.945610	23621.715966	0.037483	0.037703
RS	30	1.039839	0.986780	22342.232201	0.035453	0.035621
RS	31	1.136152	0.986780	21924.585431	0.034790	0.034920
RS	32	1.240602	1.023637	20607.427846	0.032700	0.032799
RS	33	1.353878	1.023637	19954.981090	0.031665	0.031753
RS	34	1.476726	1.054343	18616.275922	0.029540	0.029611
RS	35	1.609953	1.054343	17740.701606	0.028151	0.028221
RS	36	1.754438	1.081711	16329.539048	0.025912	0.025969
RS	37	1.911132	1.081711	15270.910183	0.024232	0.024287
RS	38	2.081065	1.108727	13787.489096	0.021878	0.021925
RS	39	2.265357	1.108727	12616.081391	0.020019	0.020063
RS	40	2.465221	1.136103	11130.879169	0.017663	0.017705
RS	41	2.681973	1.136103	9933.572663	0.015763	0.015803
RS	42	2.917040	1.162677	8542.092236	0.013555	0.013600
RS	43	3.171969	1.162677	7405.475455	0.011751	0.011797
RS	44	3.448439	1.188443	6179.793711	0.009806	0.009858
RS	45	3.748269	1.188443	5180.454839	0.008220	0.008272
RS	46	4.073434	1.215670	4167.298123	0.006613	0.006668
RS	47	4.426075	1.215670	3361.707644	0.005334	0.005387
RS	48	4.808512	1.245042	2592.364743	0.004114	0.004167
RS	49	5.223263	1.245042	2001.737949	0.003176	0.003225
RS	50	5.673060	1.272599	1475.302410	0.002341	0.002388
RS	51	6.160863	1.272599	1082.555235	0.001718	0.001760
RS	52	6.689883	1.292242	759.315406	0.001205	0.001242
RS	53	7.263604	1.292242	523.863485	0.000831	0.000863
RS	54	7.885802	1.297671	346.772897	0.000550	0.000576
RS	55	8.560574	1.297671	221.442256	0.000351	0.000371
RS	56	9.292361	1.297671	135.226975	0.000215	0.000229
RS	57	10.085982	1.297671	78.671712	0.000125	0.000134
RS	58	10.946661	1.268391	44.104791	0.000070	0.000076
RS	59	11.880065	1.268391	22.606843	0.000036	0.000039
RS	60	12.892337	1.268391	10.878048	0.000017	0.000019
RS	61	13.990143	1.268391	4.887791	0.000008	0.000009
RS	62	15.180710	1.268391	2.039044	0.000003	0.000004
RS	63	16.471875	1.268391	1.184879	0.000002	0.000002
PA	4+25*2+4+6 0.178567591 0.033972518 16.471874794 0.654179375 4.428776931 2.612822740 1.935991909 1.758125850 1.727962354 1.605767235 1.399426526 1.188385946 1.024378173 0.928098026 0.896339579 0.909723326 0.945609808 0.986779694 1.023636561 1.054343071 1.081710669 1.108727019 1.136102789 1.162676785 1.188442912 1.215669942 1.245041937 1.272598676 1.292242049 1.297670830 1.268390770
//
IT	3566
RD	22
LK	-7079363.404231
QD	-398.356247 -> -397.311235
RI	0.0219981250
TR	0.178424	0.033916
MT	16.498297
MM	C_pi: 1.111793, n_recomb: 629614.584688
RS	0	0.000000	0.652701	7951.514511	0.012629	0.039194
RS	1	0.008452	0.652701	8509.276192	0.013515	0.007582
RS	2	0.017619	0.652701	9095.896135	0.014447	0.006599
RS	3	0.027561	0.652701	9711.069718	0.015424	0.007451
RS	4	0.038343	4.560317	1493.343198	0.002372	0.001409
RS	5	0.050036	4.560317	1615.577438	0.002566	0.001763
RS	6	0.062718	2.621629	3036.304104	0.004822	0.003609
RS	7	0.076471	2.621629	3275.783659	0.005203	0.004129
RS	8	0.091387	1.926731	4801.321444	0.007626	0.006264
RS	9	0.107564	1.926731	5163.255515	0.008201	0.007103
RS	10	0.125108	1.750076	6105.534886	0.009697	0.008731
RS	11	0.144135	1.750076	6549.190606	0.010402	0.009556
RS	12	0.164770	1.727664	7109.018430	0.011291	0.010583
RS	13	0.187150	1.727664	7609.516720	0.012086	0.011491
RS	14	0.211421	1.610596	8722.802852	0.013854	0.013381
RS	15	0.237743	1.610596	9304.636885	0.014778	0.014437
RS	16	0.266291	1.404931	11346.381288	0.018021	0.017803
RS	17	0.297251	1.404931	12032.599174	0.019111	0.019039
RS	18	0.330828	1.192083	14975.682272	0.023785	0.023832
RS	19	0.367243	1.192083	15742.694016	0.025004	0.025181
RS	20	0.406736	1.025789	19125.740387	0.030377	0.030665
RS	21	0.449568	1.025789	19874.165002	0.031566	0.031966
RS	22	0.496019	0.928043	22686.440766	0.036032	0.036516
RS	23	0.546397	0.928043	23271.595980	0.036962	0.037497
RS	24	0.601033	0.896002	24581.668835	0.039042	0.039588
RS	25	0.660287	0.896002	24910.326946	0.039564	0.040069
RS	26	0.724549	0.909896	24730.295070	0.039278	0.039728
RS	27	0.794244	0.909896	24793.820599	0.039379	0.039744
RS	28	0.869828	0.946461	23779.785512	0.037769	0.038065
RS	29	0.951802	0.946461	23598.544153	0.037481	0.037705
RS	30	1.040704	0.988010	22313.140156	0.035439	0.035612
RS	31	1.137121	0.988010	21896.903402	0.034778	0.034912
RS	32	1.241687	1.024772	20584.848864	0.032694	0.032797
RS	33	1.355092	1.024772	19933.514933	0.031660	0.031753
RS	34	1.478082	1.055062	18604.013361	0.029548	0.029622
RS	35	1.611467	1.055062	17728.243988	0.028157	0.028231
RS	36	1.756127	1.082009	16323.378539	0.025926	0.025987
RS	37	1.913014	1.082009	15263.282739	0.024242	0.024301
RS	38	2.083162	1.108845	13780.865731	0.021888	0.021938
RS	39	2.267691	1.108845	12607.726880	0.020025	0.020072
RS	40	2.467817	1.136364	11120.022842	0.017662	0.017707
RS	41	2.684859	1.136364	9921.921230	0.015759	0.015802
RS	42	2.920246	1.163375	8527.374924	0.013544	0.013591
RS	43	3.175529	1.163375	7391.550274	0.011740	0.011788
RS	44	3.452389	1.189884	6163.766635	0.009790	0.009843
RS	45	3.752651	1.189884	5166.823650	0.008206	0.008259
RS	46	4.078292	1.218272	4152.813250	0.006596	0.006652
RS	47	4.431457	1.218272	3350.747958	0.005322	0.005375
RS	48	4.814473	1.249223	2581.844121	0.004101	0.004154
RS	49	5.229863	1.249223	1994.904097	0.003168	0.003217
RS	50	5.680364	1.278509	1469.723879	0.002334	0.002381
RS	51	6.168943	1.278509	1079.787402	0.001715	0.001757
RS	52	6.698818	1.299626	757.725838	0.001203	0.001240
RS	53	7.273480	1.299626	523.751953	0.000832	0.000863
RS	54	7.896715	1.305975	347.220605	0.000551	0.000577
RS	55	8.572628	1.305975	222.291346	0.000353	0.000372
RS	56	9.305671	1.305975	136.116989	0.000216	0.000230
RS	57	10.100675	1.305975	79.423006	0.000126	0.000136
RS	58	10.962875	1.276038	44.679869	0.000071	0.000077
RS	59	11.897952	1.276038	22.975387	0.000036	0.000040
RS	60	12.912065	1.276038	11.093733	0.000018	0.000020
RS	61	14.011895	1.276038	5.003321	0.000008	0.000009
RS	62	15.204686	1.276038	2.095632	0.000003	0.000004
RS	63	16.498297	1.276038	1.225860	0.000002	0.000002
PA	4+25*2+4+6 0.178424394 0.033916014 16.498297002 0.652701105 4.560317066 2.621628698 1.926730839 1.750076112 1.727663876 1.610596439 1.404930738 1.192082949 1.025788850 0.928043149 0.896002033 0.909895540 0.946460773 0.988009668 1.024772327 1.055062003 1.082009189 1.108844915 1.136363905 1.163375338 1.189884368 1.218271531 1.249222574 1.278509429 1.299626304 1.305975135 1.276037986
//
IT	3609
RD	23
LK	-7079361.364850
QD	-398.321728 -> -397.355711
RI	0.0219866169
TR	0.178284	0.033862
MT	16.523928
MM	C_pi: 1.112576, n_recomb: 629062.477832
RS	0	0.000000	0.651271	7964.490957	0.012661	0.039188
RS	1	0.008455	0.651271	8523.079752	0.013549	0.007585
RS	2	0.017625	0.651271	9110.532842	0.014483	0.006611
RS	3	0.027570	0.651271	9726.535304	0.015462	0.007473
RS	4	0.038356	4.693231	1450.233795	0.002305	0.001371
RS	5	0.050054	4.693231	1569.094478	0.002494	0.001716
RS	6	0.062742	2.630669	3024.677921	0.004808	0.003601
RS	7	0.076501	2.630669	3263.372419	0.005188	0.004115
RS	8	0.091425	1.918301	4820.775706	0.007663	0.006289
RS	9	0.107610	1.918301	5184.078493	0.008241	0.007130
RS	10	0.125163	1.742526	6129.629712	0.009744	0.008762
RS	11	0.144201	1.742526	6574.829464	0.010452	0.009594
RS	12	0.164848	1.727348	7107.287530	0.011298	0.010583
RS	13	0.187241	1.727348	7607.764774	0.012094	0.011495
RS	14	0.211527	1.615147	8694.945837	0.013822	0.013348
RS	15	0.237867	1.615147	9275.484412	0.014745	0.014406
RS	16	0.266434	1.410157	11301.610123	0.017966	0.017753
RS	17	0.297416	1.410157	11986.230917	0.019054	0.018988
RS	18	0.331018	1.195605	14930.745197	0.023735	0.023788
RS	19	0.367461	1.195605	15696.920544	0.024953	0.025135
RS	20	0.406985	1.027131	19102.826036	0.030367	0.030662
RS	21	0.449850	1.027131	19851.252347	0.031557	0.031961
RS	22	0.496340	0.927987	22691.552127	0.036072	0.036562
RS	23	0.546761	0.927987	23276.174375	0.037001	0.037540
RS	24	0.601445	0.895695	24592.333719	0.039094	0.039643
RS	25	0.660753	0.895695	24919.568030	0.039614	0.040122
RS	26	0.725075	0.910107	24724.010297	0.039303	0.039755
RS	27	0.794835	0.910107	24786.662698	0.039403	0.039771
RS	28	0.870494	0.947349	23755.916151	0.037764	0.038064
RS	29	0.952549	0.947349	23575.256403	0.037477	0.037705
RS	30	1.041543	0.989269	22284.302264	0.035425	0.035601
RS	31	1.138061	0.989269	21869.592567	0.034765	0.034904
RS	32	1.242739	1.025927	20562.968079	0.032688	0.032795
RS	33	1.356268	1.025927	19912.830695	0.031655	0.031752
RS	34	1.479397	1.055787	18592.768452	0.029556	0.029634
RS	35	1.612935	1.055787	17716.844962	0.028164	0.028242
RS	36	1.757764	1.082296	16318.534315	0.025941	0.026005
RS	37	1.914839	1.082296	15256.938947	0.024253	0.024316
RS	38	2.085195	1.108928	13775.701820	0.021899	0.021952
RS	39	2.269954	1.108928	12600.719575	0.020031	0.020081
RS	40	2.470334	1.136563	11110.607040	0.017662	0.017710
RS	41	2.687657	1.136563	9911.526321	0.015756	0.015802
RS	42	2.923355	1.163978	8513.940328	0.013534	0.013584
RS	43	3.178981	1.163978	7378.669403	0.011730	0.011779
RS	44	3.456220	1.191196	6148.718121	0.009774	0.009829
RS	45	3.756899	1.191196	5153.922139	0.008193	0.008247
RS	46	4.083002	1.220713	4138.948241	0.006580	0.006636
RS	47	4.436676	1.220713	3340.191712	0.005310	0.005363
RS	48	4.820254	1.253227	2571.607747	0.004088	0.004141
RS	49	5.236264	1.253227	1988.206135	0.003161	0.003209
RS	50	5.687447	1.284244	1464.197904	0.002328	0.002374
RS	51	6.176778	1.284244	1076.999074	0.001712	0.001753
RS	52	6.707482	1.306846	756.080784	0.001202	0.001238
RS	53	7.283057	1.306846	523.570132	0.000832	0.000863
RS	54	7.907298	1.314137	347.598309	0.000553	0.000578
RS	55	8.584318	1.314137	223.084300	0.000355	0.000374
RS	56	9.318581	1.314137	136.967105	0.000218	0.000232
RS	57	10.114925	1.314137	80.148864	0.000127	0.000137
RS	58	10.978601	1.283573	45.239721	0.000072	0.000078
RS	59	11.915302	1.283573	23.336723	0.000037	0.000041
RS	60	12.931200	1.283573	11.306517	0.000018	0.000020
RS	61	14.032994	1.283573	5.117958	0.000008	0.000009
RS	62	15.227944	1.283573	2.152099	0.000003	0.000004
RS	63	16.523928	1.283573	1.267119	0.000002	0.000002
PA	4+25*2+4+6 0.178284332 0.033861869 16.523927691 0.651270994 4.693230779 2.630669348 1.918300510 1.742525544 1.727347531 1.615146793 1.410156809 1.195604938 1.027131034 0.927986506 0.895694842 0.910107270 0.947348947 0.989269442 1.025926517 1.055787463 1.082295537 1.108928456 1.136563310 1.163977787 1.191195586 1.220712544 1.253226706 1.284243710 1.306846159 1.314136733 1.283573107
//
IT	3630
RD	24
LK	-7079359.478118
QD	-398.307300 -> -397.410475
RI	0.0219754490
TR	0.178148	0.033810
MT	16.548763
MM	C_pi: 1.113342, n_recomb: 628540.469235
RS	0	0.000000	0.649896	7977.135277	0.012692	0.039182
RS	1	0.008458	0.649896	8536.530758	0.013582	0.007588
RS	2	0.017631	0.649896	9124.796650	0.014517	0.006621
RS	3	0.027579	0.649896	9741.608046	0.015499	0.007494
RS	4	0.038369	4.827222	1409.235642	0.002242	0.001335
RS	5	0.050072	4.827222	1524.880278	0.002426	0.001671
RS	6	0.062765	2.639874	3013.033073	0.004794	0.003592
RS	7	0.076531	2.639874	3250.938490	0.005172	0.004102
RS	8	0.091461	1.910617	4838.654977	0.007698	0.006313
RS	9	0.107654	1.910617	5203.219723	0.008278	0.007154
RS	10	0.125217	1.735446	6152.476471	0.009789	0.008793
RS	11	0.144264	1.735446	6599.141576	0.010499	0.009630
RS	12	0.164923	1.727044	7105.769058	0.011305	0.010583
RS	13	0.187330	1.727044	7606.237051	0.012101	0.011500
RS	14	0.211631	1.619454	8668.856583	0.013792	0.013318
RS	15	0.237987	1.619454	9248.184958	0.014714	0.014378
RS	16	0.266573	1.415133	11259.478132	0.017914	0.017705
RS	17	0.297576	1.415133	11942.596035	0.019001	0.018939
RS	18	0.331202	1.198975	14888.233157	0.023687	0.023747
RS	19	0.367671	1.198975	15653.619108	0.024905	0.025092
RS	20	0.407225	1.028412	19081.321170	0.030358	0.030659
RS	21	0.450124	1.028412	19829.756932	0.031549	0.031958
RS	22	0.496651	0.927926	22696.927712	0.036111	0.036605
RS	23	0.547114	0.927926	23281.036771	0.037040	0.037582
RS	24	0.601844	0.895411	24602.605492	0.039142	0.039696
RS	25	0.661204	0.895411	24928.484315	0.039661	0.040172
RS	26	0.725583	0.910349	24717.338268	0.039325	0.039781
RS	27	0.795408	0.910349	24779.223528	0.039423	0.039795
RS	28	0.871138	0.948265	23732.007603	0.037757	0.038060
RS	29	0.953273	0.948265	23552.041130	0.037471	0.037703
RS	30	1.042355	0.990549	22255.876937	0.035409	0.035589
RS	31	1.138971	0.990549	21842.784524	0.034752	0.034894
RS	32	1.243758	1.027091	20541.839777	0.032682	0.032793
RS	33	1.357408	1.027091	19892.961847	0.031649	0.031750
RS	34	1.480669	1.056514	18582.497085	0.029565	0.029646
RS	35	1.614356	1.056514	17706.450844	0.028171	0.028252
RS	36	1.759350	1.082571	16314.859722	0.025957	0.026024
RS	37	1.916606	1.082571	15251.743183	0.024265	0.024331
RS	38	2.087163	1.108983	13771.826790	0.021911	0.021967
RS	39	2.272145	1.108983	12594.913103	0.020038	0.020091
RS	40	2.472772	1.136709	11102.491596	0.017664	0.017714
RS	41	2.690367	1.136709	9902.275201	0.015754	0.015802
RS	42	2.926365	1.164495	8501.681034	0.013526	0.013577
RS	43	3.182323	1.164495	7366.754951	0.011720	0.011772
RS	44	3.459929	1.192386	6134.599429	0.009760	0.009816
RS	45	3.761014	1.192386	5141.721157	0.008180	0.008236
RS	46	4.087564	1.223004	4125.682107	0.006564	0.006621
RS	47	4.441732	1.223004	3330.033193	0.005298	0.005352
RS	48	4.825854	1.257063	2561.662505	0.004076	0.004129
RS	49	5.242463	1.257063	1981.656667	0.003153	0.003201
RS	50	5.694308	1.289812	1458.737196	0.002321	0.002367
RS	51	6.184368	1.289812	1074.204822	0.001709	0.001750
RS	52	6.715875	1.313908	754.396064	0.001200	0.001236
RS	53	7.292335	1.313908	523.330834	0.000833	0.000863
RS	54	7.917550	1.322163	347.915573	0.000554	0.000578
RS	55	8.595643	1.322163	223.827882	0.000356	0.000375
RS	56	9.331087	1.322163	137.781775	0.000219	0.000233
RS	57	10.128732	1.322163	80.852014	0.000129	0.000138
RS	58	10.993838	1.290997	45.786031	0.000073	0.000079
RS	59	11.932111	1.290997	23.691655	0.000038	0.000041
RS	60	12.949741	1.290997	11.516753	0.000018	0.000020
RS	61	14.053437	1.290997	5.231843	0.000008	0.000009
RS	62	15.250479	1.290997	2.208496	0.000004	0.000004
RS	63	16.548763	1.290997	1.308683	0.000002	0.000002
PA	4+25*2+4+6 0.178147590 0.033809974 16.548763001 0.649896498 4.827222094 2.639874142 1.910616888 1.735446268 1.727044423 1.619453539 1.415132681 1.198975422 1.028411794 0.927926326 0.895411248 0.910348559 0.948264662 0.990548748 1.027090813 1.056514303 1.082570607 1.108982920 1.136708554 1.164494795 1.192386127 1.223004198 1.257063277 1.289812037 1.313907961 1.322162600 1.290997415
//
IT	3991
RD	25
LK	-7079357.725473
QD	-398.306333 -> -397.470653
RI	0.0219648173
TR	0.178013	0.033760
MT	16.573060
MM	C_pi: 1.114098, n_recomb: 628046.209147
RS	0	0.000000	0.648563	7989.617271	0.012721	0.039176
RS	1	0.008460	0.648563	8549.810182	0.013613	0.007591
RS	2	0.017636	0.648563	9138.879937	0.014551	0.006632
RS	3	0.027588	0.648563	9756.491854	0.015535	0.007515
RS	4	0.038382	4.962432	1370.164423	0.002182	0.001301
RS	5	0.050090	4.962432	1482.737402	0.002361	0.001628
RS	6	0.062787	2.649240	3001.376474	0.004779	0.003584
RS	7	0.076559	2.649240	3238.490018	0.005156	0.004088
RS	8	0.091496	1.903631	4855.046777	0.007730	0.006335
RS	9	0.107697	1.903631	5220.773839	0.008313	0.007176
RS	10	0.125269	1.728836	6174.053779	0.009831	0.008821
RS	11	0.144327	1.728836	6622.105878	0.010544	0.009664
RS	12	0.164997	1.726763	7104.437779	0.011312	0.010583
RS	13	0.187416	1.726763	7604.908269	0.012109	0.011504
RS	14	0.211732	1.623556	8644.313945	0.013764	0.013289
RS	15	0.238105	1.623556	9222.508516	0.014684	0.014350
RS	16	0.266709	1.419880	11219.793690	0.017865	0.017659
RS	17	0.297733	1.419880	11901.498724	0.018950	0.018893
RS	18	0.331381	1.202214	14847.932168	0.023641	0.023707
RS	19	0.367877	1.202214	15612.574742	0.024859	0.025051
RS	20	0.407460	1.029644	19061.073373	0.030350	0.030657
RS	21	0.450392	1.029644	19809.529543	0.031542	0.031954
RS	22	0.496955	0.927867	22702.580557	0.036148	0.036648
RS	23	0.547458	0.927867	23286.197687	0.037077	0.037623
RS	24	0.602234	0.895152	24612.612799	0.039189	0.039746
RS	25	0.661644	0.895152	24937.197628	0.039706	0.040221
RS	26	0.726080	0.910620	24710.378844	0.039345	0.039804
RS	27	0.795968	0.910620	24771.592065	0.039442	0.039818
RS	28	0.871767	0.949208	23708.157047	0.037749	0.038056
RS	29	0.953980	0.949208	23528.978250	0.037464	0.037699
RS	30	1.043148	0.991850	22227.858225	0.035392	0.035576
RS	31	1.139860	0.991850	21816.460956	0.034737	0.034884
RS	32	1.244754	1.028272	20521.359134	0.032675	0.032790
RS	33	1.358521	1.028272	19873.801123	0.031644	0.031749
RS	34	1.481914	1.057251	18573.072483	0.029573	0.029658
RS	35	1.615746	1.057251	17696.936103	0.028178	0.028262
RS	36	1.760900	1.082848	16312.158716	0.025973	0.026043
RS	37	1.918334	1.082848	15247.517243	0.024278	0.024346
RS	38	2.089088	1.109025	13769.053988	0.021924	0.021982
RS	39	2.274287	1.109025	12590.144953	0.020047	0.020102
RS	40	2.475155	1.136820	11095.510714	0.017667	0.017718
RS	41	2.693016	1.136820	9894.031512	0.015754	0.015804
RS	42	2.929309	1.164950	8490.470238	0.013519	0.013572
RS	43	3.185592	1.164950	7355.709962	0.011712	0.011765
RS	44	3.463557	1.193483	6121.323462	0.009747	0.009804
RS	45	3.765038	1.193483	5130.161657	0.008168	0.008225
RS	46	4.092025	1.225176	4112.972310	0.006549	0.006607
RS	47	4.446675	1.225176	3320.250053	0.005287	0.005341
RS	48	4.831330	1.260762	2552.000057	0.004063	0.004117
RS	49	5.248526	1.260762	1975.257511	0.003145	0.003194
RS	50	5.701018	1.295239	1453.353550	0.002314	0.002360
RS	51	6.191791	1.295239	1071.416690	0.001706	0.001747
RS	52	6.724084	1.320843	752.679451	0.001198	0.001234
RS	53	7.301410	1.320843	523.042078	0.000833	0.000863
RS	54	7.927578	1.330078	348.180657	0.000554	0.000579
RS	55	8.606721	1.330078	224.527780	0.000358	0.000376
RS	56	9.343320	1.330078	138.564623	0.000221	0.000234
RS	57	10.142236	1.330078	81.534579	0.000130	0.000139
RS	58	11.008742	1.298350	46.319599	0.000074	0.000080
RS	59	11.948555	1.298350	24.040751	0.000038	0.000042
RS	60	12.967877	1.298350	11.724795	0.000019	0.000021
RS	61	14.073436	1.298350	5.345175	0.000009	0.000009
RS	62	15.272525	1.298350	2.264924	0.000004	0.000004
RS	63	16.573060	1.298350	1.350631	0.000002	0.000002
PA	4+25*2+4+6 0.178012704 0.033759948 16.573059591 0.648563021 4.962432061 2.649239540 1.903630932 1.728835996 1.726762780 1.623556320 1.419880488 1.202213621 1.029644131 0.927867478 0.895151653 0.910620298 0.949207884 0.991850491 1.028272102 1.057250837 1.082848327 1.109025224 1.136820211 1.164950120 1.193483475 1.225175937 1.260761664 1.295239065 1.320842912 1.330077978 1.298349549
//
