# Supplementary material for: Introgression and disruption of migration routes have shaped the genetic integrity of wildebeest populations
Source: Nat Commun. 2024 Apr 12;15:2921. doi: 10.1038/s41467-024-47015-y (PMC11014984; doi:10.1038/s41467-024-47015-y)
Supplement: Supplementary file 10 — Source Data [file 41467_2024_47015_MOESM10_ESM.zip › source_data/Fig2a.psmc/CTauTzN_4497.psmc]

CC
CC	Brief Description of the file format:
CC	  CC  comments
CC	  MM  useful-messages
CC	  RD  round-of-iterations
CC	  LL  \log[P(sequence)]
CC	  QD  Q-before-opt Q-after-opt
CC	  TR  \theta_0 \rho_0
CC	  RS  k t_k \lambda_k \pi_k \sum_{l\not=k}A_{kl} A_{kk}
CC	  DC  begin end best-k t_k+\Delta_k max-prob
CC
MM	Version: 0.6.5-r67
MM	pattern:4+25*2+4+6, n:63, n_free_lambdas:28
MM	n_iterations:25, skip:1, max_t:15, theta/rho:5
MM	is_decoding:0
MM	n_seqs:28, sum_L:17444037, sum_n:2826550
RD	0
LK	0.000000
QD	0.000000 -> 0.000000
RI	inf
TR	0.176779	0.035356
MT	15.000000
MM	C_pi: 1.000000, n_recomb: 606035.542375
RS	0	0.000000	1.000000	4916.507329	0.008113	0.000000
RS	1	0.008290	1.000000	5279.110315	0.008711	0.000000
RS	2	0.017266	1.000000	5664.472759	0.009347	0.000000
RS	3	0.026987	1.000000	6073.340776	0.010021	0.000000
RS	4	0.037514	1.000000	6506.355758	0.010736	0.000000
RS	5	0.048914	1.000000	6964.024420	0.011491	0.000000
RS	6	0.061258	1.000000	7446.684474	0.012288	0.000000
RS	7	0.074626	1.000000	7954.465625	0.013125	0.000000
RS	8	0.089102	1.000000	8487.245662	0.014005	0.000000
RS	9	0.104778	1.000000	9044.601505	0.014924	0.000000
RS	10	0.121753	1.000000	9625.755223	0.015883	0.000000
RS	11	0.140135	1.000000	10229.515199	0.016879	0.000000
RS	12	0.160042	1.000000	10854.212896	0.017910	0.000000
RS	13	0.181598	1.000000	11497.635956	0.018972	0.000000
RS	14	0.204942	1.000000	12156.958799	0.020060	0.000000
RS	15	0.230221	1.000000	12828.672324	0.021168	0.000000
RS	16	0.257595	1.000000	13508.514906	0.022290	0.000000
RS	17	0.287238	1.000000	14191.407562	0.023417	0.000000
RS	18	0.319339	1.000000	14871.396857	0.024539	0.000000
RS	19	0.354100	1.000000	15541.610009	0.025645	0.000000
RS	20	0.391744	1.000000	16194.227463	0.026722	0.000000
RS	21	0.432507	1.000000	16820.479103	0.027755	0.000000
RS	22	0.476650	1.000000	17410.671073	0.028729	0.000000
RS	23	0.524453	1.000000	17954.250811	0.029626	0.000000
RS	24	0.576218	1.000000	18439.918274	0.030427	0.000000
RS	25	0.632274	1.000000	18855.791318	0.031113	0.000000
RS	26	0.692977	1.000000	19189.632486	0.031664	0.000000
RS	27	0.758711	1.000000	19429.143099	0.032059	0.000000
RS	28	0.829896	1.000000	19562.328046	0.032279	0.000000
RS	29	0.906981	1.000000	19577.931068	0.032305	0.000000
RS	30	0.990456	1.000000	19465.935394	0.032120	0.000000
RS	31	1.080851	1.000000	19218.118217	0.031711	0.000000
RS	32	1.178739	1.000000	18828.639883	0.031069	0.000000
RS	33	1.284742	1.000000	18294.640046	0.030187	0.000000
RS	34	1.399532	1.000000	17616.804002	0.029069	0.000000
RS	35	1.523838	1.000000	16799.853835	0.027721	0.000000
RS	36	1.658449	1.000000	15852.912156	0.026158	0.000000
RS	37	1.804218	1.000000	14789.682594	0.024404	0.000000
RS	38	1.962071	1.000000	13628.392519	0.022488	0.000000
RS	39	2.133009	1.000000	12391.451495	0.020447	0.000000
RS	40	2.318118	1.000000	11104.794969	0.018324	0.000000
RS	41	2.518571	1.000000	9796.907327	0.016166	0.000000
RS	42	2.735641	1.000000	8497.550908	0.014022	0.000000
RS	43	2.970706	1.000000	7236.265655	0.011940	0.000000
RS	44	3.225257	1.000000	6040.743309	0.009968	0.000000
RS	45	3.500909	1.000000	4935.214500	0.008143	0.000000
RS	46	3.799411	1.000000	3939.009333	0.006500	0.000000
RS	47	4.122659	1.000000	3065.454999	0.005058	0.000000
RS	48	4.472702	1.000000	2321.252095	0.003830	0.000000
RS	49	4.851763	1.000000	1706.423162	0.002816	0.000000
RS	50	5.262247	1.000000	1214.856289	0.002005	0.000000
RS	51	5.706758	1.000000	835.383529	0.001378	0.000000
RS	52	6.188118	1.000000	553.253412	0.000913	0.000000
RS	53	6.709380	1.000000	351.796390	0.000580	0.000000
RS	54	7.273854	1.000000	214.056702	0.000353	0.000000
RS	55	7.885120	1.000000	124.181736	0.000205	0.000000
RS	56	8.547059	1.000000	68.417909	0.000113	0.000000
RS	57	9.263869	1.000000	35.646486	0.000059	0.000000
RS	58	10.040101	1.000000	17.482311	0.000029	0.000000
RS	59	10.880679	1.000000	8.030690	0.000013	0.000000
RS	60	11.790939	1.000000	3.436677	0.000006	0.000000
RS	61	12.776655	1.000000	1.362151	0.000002	0.000000
RS	62	13.844085	1.000000	0.496907	0.000001	0.000000
RS	63	15.000000	1.000000	0.233693	0.000000	0.000000
PA	4+25*2+4+6 0.176779319 0.035355864 15.000000000 1.000000000 1.000000000 1.000000000 1.000000000 1.000000000 1.000000000 1.000000000 1.000000000 1.000000000 1.000000000 1.000000000 1.000000000 1.000000000 1.000000000 1.000000000 1.000000000 1.000000000 1.000000000 1.000000000 1.000000000 1.000000000 1.000000000 1.000000000 1.000000000 1.000000000 1.000000000 1.000000000 1.000000000
//
IT	4370
RD	1
LK	-6848791.356194
QD	-5798.881709 -> -3158.488018
RI	0.0054974838
TR	0.173916	0.034184
MT	15.777855
MM	C_pi: 1.020521, n_recomb: 598103.737937
RS	0	0.000000	0.351748	13833.872169	0.023130	0.019957
RS	1	0.008376	0.351748	14627.452959	0.024456	0.024971
RS	2	0.017454	0.351748	15434.653568	0.025806	0.022784
RS	3	0.027292	0.351748	16249.993757	0.027169	0.019940
RS	4	0.037954	0.615937	9815.161604	0.016410	0.016906
RS	5	0.049509	0.615937	10433.557924	0.017444	0.014616
RS	6	0.062031	0.882710	7752.187780	0.012961	0.012718
RS	7	0.075603	0.882710	8270.010261	0.013827	0.011413
RS	8	0.090312	1.110397	7017.061942	0.011732	0.010604
RS	9	0.106252	1.110397	7494.048157	0.012530	0.010155
RS	10	0.123528	1.245173	7134.903514	0.011929	0.010061
RS	11	0.142251	1.245173	7614.875033	0.012732	0.010320
RS	12	0.162542	1.290358	7834.893469	0.013100	0.010876
RS	13	0.184532	1.290358	8344.981897	0.013952	0.011680
RS	14	0.208365	1.279697	8948.552227	0.014962	0.012706
RS	15	0.234194	1.279697	9500.654032	0.015885	0.013913
RS	16	0.262186	1.243053	10362.687295	0.017326	0.015277
RS	17	0.292522	1.243053	10954.637025	0.018316	0.016803
RS	18	0.325400	1.197655	11987.861358	0.020043	0.018488
RS	19	0.361032	1.197655	12603.454115	0.021072	0.020307
RS	20	0.399648	1.154265	13704.887583	0.022914	0.022209
RS	21	0.441499	1.154265	14312.914370	0.023930	0.024127
RS	22	0.486855	1.119498	15354.332851	0.025672	0.025988
RS	23	0.536010	1.119498	15910.324607	0.026601	0.027723
RS	24	0.589282	1.095859	16769.660296	0.028038	0.029268
RS	25	0.647016	1.095859	17221.416123	0.028793	0.030574
RS	26	0.709587	1.082808	17811.395944	0.029780	0.031604
RS	27	0.777398	1.082808	18106.052445	0.030272	0.032340
RS	28	0.850889	1.077971	18386.303021	0.030741	0.032779
RS	29	0.930535	1.077971	18476.449519	0.030892	0.032932
RS	30	1.016853	1.078371	18443.385476	0.030836	0.032812
RS	31	1.110401	1.078371	18291.705503	0.030583	0.032433
RS	32	1.211785	1.081381	17959.416425	0.030027	0.031812
RS	33	1.321660	1.081381	17543.352850	0.029332	0.030963
RS	34	1.440738	1.085062	16934.239278	0.028313	0.029900
RS	35	1.569791	1.085062	16251.653812	0.027172	0.028636
RS	36	1.709653	1.088214	15396.938988	0.025743	0.027188
RS	37	1.861230	1.088214	14472.266958	0.024197	0.025571
RS	38	2.025503	1.090288	13418.395470	0.022435	0.023805
RS	39	2.203536	1.090288	12307.110861	0.020577	0.021914
RS	40	2.396480	1.091158	11123.194013	0.018597	0.019927
RS	41	2.605586	1.091158	9910.839874	0.016570	0.017878
RS	42	2.832207	1.090899	8688.872653	0.014527	0.015805
RS	43	3.077809	1.090899	7481.428574	0.012509	0.013748
RS	44	3.343983	1.089793	6324.513396	0.010574	0.011747
RS	45	3.632451	1.089793	5230.000947	0.008744	0.009842
RS	46	3.945082	1.088359	4232.856759	0.007077	0.008071
RS	47	4.283899	1.088359	3337.651644	0.005580	0.006465
RS	48	4.651096	1.087128	2565.059303	0.004289	0.005048
RS	49	5.049048	1.087128	1912.654105	0.003198	0.003835
RS	50	5.480334	1.086343	1383.058573	0.002312	0.002828
RS	51	5.947744	1.086343	965.902625	0.001615	0.002020
RS	52	6.454304	1.085757	650.496075	0.001088	0.001395
RS	53	7.003294	1.085757	420.687289	0.000703	0.000928
RS	54	7.598267	1.084268	260.833123	0.000436	0.000593
RS	55	8.243076	1.084268	154.046997	0.000258	0.000362
RS	56	8.941894	1.084268	86.478626	0.000145	0.000211
RS	57	9.699245	1.084268	45.950791	0.000077	0.000116
RS	58	10.520032	1.079649	23.068057	0.000039	0.000060
RS	59	11.409568	1.079649	10.788282	0.000018	0.000029
RS	60	12.373612	1.079649	4.703490	0.000008	0.000013
RS	61	13.418404	1.079649	1.900558	0.000003	0.000005
RS	62	14.550708	1.079649	0.707281	0.000001	0.000002
RS	63	15.777855	1.079649	0.342432	0.000001	0.000001
PA	4+25*2+4+6 0.173915599 0.034183557 15.777854919 0.351747513 0.615937233 0.882709503 1.110397339 1.245172501 1.290357590 1.279697418 1.243053436 1.197654724 1.154265404 1.119498253 1.095859468 1.082807541 1.077970505 1.078371048 1.081380844 1.085062027 1.088213921 1.090288043 1.091157913 1.090898514 1.089793205 1.088358879 1.087127745 1.086342812 1.085756540 1.084268093 1.079649270
//
IT	5296
RD	2
LK	-6844956.529957
QD	-2626.042146 -> -2054.298721
RI	0.0142425110
TR	0.171521	0.033543
MT	16.292889
MM	C_pi: 1.013838, n_recomb: 583301.551046
RS	0	0.000000	0.243404	19527.670522	0.033478	0.019904
RS	1	0.008431	0.243404	20426.519844	0.035019	0.025829
RS	2	0.017573	0.243404	21302.110980	0.036520	0.026199
RS	3	0.027485	0.243404	22142.383156	0.037960	0.026860
RS	4	0.038233	0.517748	10918.571067	0.018719	0.015395
RS	5	0.049888	0.517748	11567.008795	0.019830	0.015438
RS	6	0.062525	0.870098	7316.347004	0.012543	0.010714
RS	7	0.076227	0.870098	7805.928728	0.013382	0.010822
RS	8	0.091085	1.220411	5945.326809	0.010193	0.008821
RS	9	0.107195	1.220411	6360.290316	0.010904	0.009141
RS	10	0.124664	1.443207	5754.155089	0.009865	0.008582
RS	11	0.143605	1.443207	6156.567323	0.010555	0.009223
RS	12	0.164143	1.510076	6290.492817	0.010784	0.009696
RS	13	0.186413	1.510076	6719.429206	0.011520	0.010642
RS	14	0.210560	1.475278	7336.146084	0.012577	0.011826
RS	15	0.236743	1.475278	7812.452487	0.013394	0.013025
RS	16	0.265134	1.396275	8771.900264	0.015038	0.014724
RS	17	0.295918	1.396275	9300.413074	0.015944	0.016140
RS	18	0.329298	1.305544	10516.699342	0.018030	0.018335
RS	19	0.365492	1.305544	11085.633847	0.019005	0.020010
RS	20	0.404737	1.223139	12429.345383	0.021309	0.022543
RS	21	0.447291	1.223139	13007.067077	0.022299	0.024299
RS	22	0.493433	1.160687	14285.532694	0.024491	0.026768
RS	23	0.543465	1.160687	14822.520864	0.025411	0.028319
RS	24	0.597715	1.121351	15846.232438	0.027166	0.030294
RS	25	0.656539	1.121351	16284.959251	0.027919	0.031393
RS	26	0.720323	1.102767	16932.389409	0.029029	0.032592
RS	27	0.789484	1.102767	17219.333312	0.029520	0.033112
RS	28	0.864476	1.099662	17464.102035	0.029940	0.033492
RS	29	0.945790	1.099662	17557.238779	0.030100	0.033448
RS	30	1.033960	1.106038	17441.916598	0.029902	0.033139
RS	31	1.129564	1.106038	17312.531117	0.029680	0.032607
RS	32	1.233228	1.116785	16900.540701	0.028974	0.031770
RS	33	1.345632	1.116785	16533.512546	0.028345	0.030822
RS	34	1.467512	1.128191	15881.981211	0.027228	0.029585
RS	35	1.599668	1.128191	15277.740981	0.026192	0.028278
RS	36	1.742966	1.137973	14432.209847	0.024742	0.026731
RS	37	1.898346	1.137973	13610.925183	0.023334	0.025119
RS	38	2.066826	1.145125	12613.236686	0.021624	0.023329
RS	39	2.249510	1.145125	11619.555189	0.019920	0.021477
RS	40	2.447596	1.149455	10521.947282	0.018039	0.019523
RS	41	2.662382	1.149455	9426.359824	0.016160	0.017532
RS	42	2.895277	1.151163	8299.069103	0.014228	0.015523
RS	43	3.147807	1.151163	7192.228520	0.012330	0.013526
RS	44	3.421628	1.150861	6117.826295	0.010488	0.011593
RS	45	3.718535	1.150861	5096.949960	0.008738	0.009737
RS	46	4.040474	1.149631	4156.999073	0.007127	0.008017
RS	47	4.389555	1.149631	3305.617256	0.005667	0.006443
RS	48	4.768067	1.148539	2562.852479	0.004394	0.005055
RS	49	5.178492	1.148539	1929.298498	0.003308	0.003856
RS	50	5.623519	1.148039	1408.901493	0.002415	0.002859
RS	51	6.106065	1.148039	994.623132	0.001705	0.002054
RS	52	6.629296	1.147601	677.442444	0.001161	0.001427
RS	53	7.196639	1.147601	443.467723	0.000760	0.000955
RS	54	7.811815	1.145166	278.665829	0.000478	0.000615
RS	55	8.478856	1.145166	166.753218	0.000286	0.000379
RS	56	9.202136	1.145166	94.916758	0.000163	0.000222
RS	57	9.986394	1.145166	51.176086	0.000088	0.000123
RS	58	10.836773	1.136408	26.147816	0.000045	0.000065
RS	59	11.758847	1.136408	12.393804	0.000021	0.000032
RS	60	12.758660	1.136408	5.479830	0.000009	0.000014
RS	61	13.842767	1.136408	2.246954	0.000004	0.000006
RS	62	15.018275	1.136408	0.849078	0.000001	0.000002
RS	63	16.292889	1.136408	0.420537	0.000001	0.000001
PA	4+25*2+4+6 0.171520587 0.033542870 16.292888934 0.243403881 0.517747668 0.870097816 1.220411367 1.443206633 1.510076270 1.475278310 1.396275489 1.305543629 1.223139149 1.160687011 1.121350855 1.102766776 1.099661739 1.106037719 1.116784863 1.128191022 1.137973397 1.145124855 1.149455446 1.151162517 1.150861372 1.149630548 1.148539013 1.148039322 1.147600830 1.145165860 1.136408411
//
IT	4056
RD	3
LK	-6844069.417553
QD	-1996.609601 -> -1799.087711
RI	0.0225387513
TR	0.169513	0.033117
MT	16.679500
MM	C_pi: 1.013976, n_recomb: 576092.716936
RS	0	0.000000	0.212059	22188.463020	0.038515	0.019725
RS	1	0.008471	0.212059	23090.124375	0.040081	0.025979
RS	2	0.017660	0.212059	23944.166465	0.041563	0.027503
RS	3	0.027627	0.212059	24735.370402	0.042936	0.029830
RS	4	0.038438	0.481209	11387.746054	0.019767	0.014978
RS	5	0.050165	0.481209	12045.068381	0.020908	0.015919
RS	6	0.062886	0.879325	7002.404823	0.012155	0.009943
RS	7	0.076684	0.879325	7474.148485	0.012974	0.010543
RS	8	0.091651	1.313472	5349.758023	0.009286	0.008029
RS	9	0.107886	1.313472	5730.264298	0.009947	0.008595
RS	10	0.125496	1.601774	5034.289819	0.008739	0.007839
RS	11	0.144598	1.601774	5395.067580	0.009365	0.008576
RS	12	0.165318	1.680183	5508.036794	0.009561	0.009037
RS	13	0.187794	1.680183	5894.185213	0.010231	0.009982
RS	14	0.212173	1.619494	6534.334985	0.011343	0.011286
RS	15	0.238617	1.619494	6971.427568	0.012101	0.012417
RS	16	0.267302	1.502045	8002.099429	0.013890	0.014350
RS	17	0.298416	1.502045	8499.119832	0.014753	0.015646
RS	18	0.332167	1.372232	9852.043058	0.017101	0.018207
RS	19	0.368776	1.372232	10400.113487	0.018053	0.019755
RS	20	0.408486	1.257501	11935.773474	0.020718	0.022764
RS	21	0.451560	1.257501	12502.079253	0.021702	0.024407
RS	22	0.498283	1.173349	13972.872348	0.024255	0.027342
RS	23	0.548964	1.173349	14502.023854	0.025173	0.028794
RS	24	0.603939	1.122835	15651.885391	0.027169	0.031081
RS	25	0.663570	1.122835	16080.151309	0.027912	0.032089
RS	26	0.728253	1.101631	16750.853101	0.029077	0.033366
RS	27	0.798414	1.101631	17023.586000	0.029550	0.033803
RS	28	0.874520	1.101901	17201.483531	0.029859	0.034055
RS	29	0.957072	1.101901	17281.906795	0.029998	0.033945
RS	30	1.046618	1.115126	17054.555883	0.029604	0.033401
RS	31	1.143748	1.115126	16922.388508	0.029374	0.032828
RS	32	1.249107	1.134123	16399.723387	0.028467	0.031744
RS	33	1.363391	1.134123	16047.323616	0.027855	0.030785
RS	34	1.487356	1.153665	15317.477160	0.026589	0.029349
RS	35	1.621822	1.153665	14748.948189	0.025602	0.028060
RS	36	1.767679	1.170516	13869.940990	0.024076	0.026388
RS	37	1.925892	1.170516	13104.075176	0.022746	0.024816
RS	38	2.097507	1.183267	12114.796095	0.021029	0.022972
RS	39	2.283659	1.183267	11190.080134	0.019424	0.021176
RS	40	2.485581	1.191671	10130.742833	0.017585	0.019222
RS	41	2.704607	1.191671	9108.086499	0.015810	0.017292
RS	42	2.942188	1.196022	8033.258762	0.013944	0.015315
RS	43	3.199894	1.196022	6992.657512	0.012138	0.013375
RS	44	3.479430	1.197249	5969.127769	0.010361	0.011483
RS	45	3.782647	1.197249	4999.336283	0.008678	0.009672
RS	46	4.111549	1.196954	4097.299144	0.007112	0.007986
RS	47	4.468312	1.196954	3278.282926	0.005691	0.006440
RS	48	4.855298	1.196694	2556.745176	0.004438	0.005071
RS	49	5.275065	1.196694	1938.574658	0.003365	0.003885
RS	50	5.730390	1.197067	1425.631121	0.002475	0.002894
RS	51	6.224287	1.197067	1014.906552	0.001762	0.002089
RS	52	6.760023	1.197223	697.151068	0.001210	0.001460
RS	53	7.341140	1.197223	460.806724	0.000800	0.000984
RS	54	7.971485	1.194193	292.637613	0.000508	0.000638
RS	55	8.655227	1.194193	176.988158	0.000307	0.000395
RS	56	9.396889	1.194193	101.884347	0.000177	0.000233
RS	57	10.201378	1.194193	55.591833	0.000096	0.000131
RS	58	11.074015	1.181655	28.819601	0.000050	0.000069
RS	59	12.020575	1.181655	13.812122	0.000024	0.000034
RS	60	13.047318	1.181655	6.178318	0.000011	0.000016
RS	61	14.161037	1.181655	2.564465	0.000004	0.000007
RS	62	15.369101	1.181655	0.981543	0.000002	0.000003
RS	63	16.679500	1.181655	0.495623	0.000001	0.000001
PA	4+25*2+4+6 0.169512706 0.033116833 16.679500411 0.212059343 0.481209479 0.879325495 1.313471609 1.601773748 1.680182997 1.619494427 1.502045179 1.372231717 1.257501211 1.173349039 1.122835187 1.101630961 1.101900755 1.115126138 1.134122796 1.153664934 1.170516426 1.183266707 1.191670893 1.196022215 1.197248644 1.196954398 1.196693648 1.197067230 1.197222897 1.194193235 1.181655199
//
IT	4902
RD	4
LK	-6843735.760724
QD	-1785.535282 -> -1684.157987
RI	0.0269609756
TR	0.167855	0.032812
MT	16.985271
MM	C_pi: 1.018926, n_recomb: 573624.617505
RS	0	0.000000	0.201276	23337.529688	0.040684	0.019550
RS	1	0.008502	0.201276	24234.670784	0.042248	0.025943
RS	2	0.017727	0.201276	25072.618237	0.043709	0.027973
RS	3	0.027737	0.201276	25834.791299	0.045038	0.031050
RS	4	0.038597	0.461401	11752.632497	0.020488	0.015003
RS	5	0.050381	0.461401	12419.385927	0.021651	0.016364
RS	6	0.063166	0.886849	6861.808273	0.011962	0.009634
RS	7	0.077039	0.886849	7326.530757	0.012772	0.010450
RS	8	0.092091	1.383092	5025.679774	0.008761	0.007620
RS	9	0.108423	1.383092	5387.763267	0.009392	0.008284
RS	10	0.126144	1.724893	4633.018122	0.008077	0.007406
RS	11	0.145371	1.724893	4970.481743	0.008665	0.008165
RS	12	0.166233	1.812812	5070.644229	0.008840	0.008621
RS	13	0.188868	1.812812	5432.707874	0.009471	0.009534
RS	14	0.213428	1.730610	6088.434661	0.010614	0.010916
RS	15	0.240077	1.730610	6503.847520	0.011338	0.011975
RS	16	0.268990	1.582030	7583.591163	0.013220	0.014062
RS	17	0.300363	1.582030	8064.326750	0.014059	0.015253
RS	18	0.334402	1.420246	9523.439951	0.016602	0.018074
RS	19	0.371336	1.420246	10063.129391	0.017543	0.019516
RS	20	0.411410	1.278919	11762.088931	0.020505	0.022891
RS	21	0.454891	1.278919	12326.907005	0.021490	0.024448
RS	22	0.502068	1.177126	13970.636566	0.024355	0.027761
RS	23	0.553257	1.177126	14499.350392	0.025277	0.029151
RS	24	0.608798	1.117769	15766.131434	0.027485	0.031693
RS	25	0.669061	1.117769	16188.457609	0.028221	0.032658
RS	26	0.734448	1.094802	16880.284594	0.029427	0.033986
RS	27	0.805395	1.094802	17140.022249	0.029880	0.034390
RS	28	0.882373	1.098278	17253.174643	0.030077	0.034513
RS	29	0.965896	1.098278	17318.263546	0.030191	0.034384
RS	30	1.056520	1.117634	16982.872114	0.029606	0.033618
RS	31	1.154850	1.117634	16840.570043	0.029358	0.033043
RS	32	1.261539	1.143985	16209.448387	0.028258	0.031731
RS	33	1.377300	1.143985	15858.586036	0.027646	0.030789
RS	34	1.502902	1.170820	15047.085002	0.026232	0.029172
RS	35	1.639184	1.170820	14495.001033	0.025269	0.027916
RS	36	1.787052	1.194080	13571.112068	0.023659	0.026126
RS	37	1.947493	1.194080	12836.025079	0.022377	0.024600
RS	38	2.121574	1.212008	11835.894180	0.020634	0.022699
RS	39	2.310456	1.212008	10952.355513	0.019093	0.020956
RS	40	2.515397	1.224310	9906.973782	0.017271	0.018990
RS	41	2.737763	1.224310	8929.554520	0.015567	0.017115
RS	42	2.979035	1.231349	7882.052722	0.013741	0.015154
RS	43	3.240820	1.231349	6883.469099	0.012000	0.013263
RS	44	3.524862	1.234319	5889.029533	0.010266	0.011399
RS	45	3.833054	1.234319	4952.006119	0.008633	0.009625
RS	46	4.167449	1.235294	4072.089916	0.007099	0.007964
RS	47	4.530275	1.235294	3273.771721	0.005707	0.006441
RS	48	4.923949	1.236256	2564.096265	0.004470	0.005086
RS	49	5.351094	1.236256	1955.345215	0.003409	0.003911
RS	50	5.814556	1.237877	1445.581593	0.002520	0.002924
RS	51	6.317421	1.237877	1036.214917	0.001806	0.002121
RS	52	6.863042	1.238928	716.605912	0.001249	0.001489
RS	53	7.455052	1.238928	477.524264	0.000832	0.001009
RS	54	8.097396	1.235566	305.923480	0.000533	0.000659
RS	55	8.794352	1.235566	186.709070	0.000325	0.000411
RS	56	9.550566	1.235566	108.519955	0.000189	0.000244
RS	57	10.371074	1.235566	59.820486	0.000104	0.000138
RS	58	11.261343	1.219509	31.402985	0.000055	0.000074
RS	59	12.227304	1.219509	15.194629	0.000026	0.000037
RS	60	13.275393	1.219509	6.865529	0.000012	0.000017
RS	61	14.412592	1.219509	2.880125	0.000005	0.000007
RS	62	15.646478	1.219509	1.114758	0.000002	0.000003
RS	63	16.985271	1.219509	0.572580	0.000001	0.000001
PA	4+25*2+4+6 0.167854722 0.032812413 16.985271077 0.201276346 0.461400866 0.886849378 1.383092302 1.724892778 1.812812494 1.730609794 1.582030271 1.420245876 1.278918556 1.177125849 1.117769142 1.094801554 1.098278460 1.117633660 1.143984677 1.170819711 1.194080362 1.212008356 1.224310052 1.231349363 1.234318916 1.235294115 1.236256072 1.237876515 1.238927991 1.235566156 1.219509445
//
IT	4253
RD	5
LK	-6843556.356983
QD	-1673.946902 -> -1611.919808
RI	0.0290111442
TR	0.166508	0.032592
MT	17.230450
MM	C_pi: 1.025385, n_recomb: 573387.624964
RS	0	0.000000	0.197797	23796.645140	0.041502	0.019404
RS	1	0.008527	0.197797	24694.562960	0.043068	0.025847
RS	2	0.017780	0.197797	25528.715163	0.044523	0.028083
RS	3	0.027823	0.197797	26281.932600	0.045836	0.031476
RS	4	0.038722	0.446720	12125.550215	0.021147	0.015230
RS	5	0.050551	0.446720	12803.769377	0.022330	0.016814
RS	6	0.063388	0.888162	6836.853601	0.011924	0.009529
RS	7	0.077320	0.888162	7301.189984	0.012733	0.010461
RS	8	0.092439	1.431478	4847.980137	0.008455	0.007386
RS	9	0.108848	1.431478	5200.298760	0.009069	0.008102
RS	10	0.126656	1.818716	4392.443869	0.007661	0.007127
RS	11	0.145982	1.818716	4715.999858	0.008225	0.007889
RS	12	0.166956	1.916653	4801.790633	0.008374	0.008333
RS	13	0.189719	1.916653	5149.085257	0.008980	0.009216
RS	14	0.214422	1.818763	5810.544038	0.010134	0.010639
RS	15	0.241232	1.818763	6212.643365	0.010835	0.011642
RS	16	0.270328	1.646454	7321.786694	0.012769	0.013820
RS	17	0.301905	1.646454	7792.959432	0.013591	0.014931
RS	18	0.336174	1.458983	9331.221063	0.016274	0.017930
RS	19	0.373366	1.458983	9867.501554	0.017209	0.019288
RS	20	0.413728	1.295498	11703.354743	0.020411	0.022947
RS	21	0.457532	1.295498	12270.456208	0.021400	0.024438
RS	22	0.505071	1.178821	14069.281490	0.024537	0.028064
RS	23	0.556664	1.178821	14600.708562	0.025464	0.029412
RS	24	0.612656	1.111921	15978.103587	0.027866	0.032175
RS	25	0.673422	1.111921	16397.164290	0.028597	0.033114
RS	26	0.739370	1.087343	17113.396115	0.029846	0.034490
RS	27	0.810940	1.087343	17362.123593	0.030280	0.034879
RS	28	0.888614	1.093400	17420.218512	0.030381	0.034891
RS	29	0.972910	1.093400	17470.743233	0.030469	0.034756
RS	30	1.064394	1.117837	17040.107093	0.029718	0.033800
RS	31	1.163678	1.117837	16886.301647	0.029450	0.033234
RS	32	1.271429	1.150352	16158.869793	0.028181	0.031728
RS	33	1.388367	1.150352	15804.963465	0.027564	0.030808
RS	34	1.515275	1.183344	14919.604449	0.026020	0.029037
RS	35	1.653005	1.183344	14375.494407	0.025071	0.027814
RS	36	1.802479	1.212057	13407.921749	0.023384	0.025925
RS	37	1.964698	1.212057	12691.422524	0.022134	0.024440
RS	38	2.140749	1.234452	11674.841164	0.020361	0.022488
RS	39	2.331811	1.234452	10817.731939	0.018866	0.020790
RS	40	2.539165	1.250207	9775.658119	0.017049	0.018810
RS	41	2.764199	1.250207	8828.096322	0.015396	0.016979
RS	42	3.008421	1.259738	7795.127174	0.013595	0.015028
RS	43	3.273468	1.259738	6824.692295	0.011902	0.013177
RS	44	3.561114	1.264460	5847.377805	0.010198	0.011332
RS	45	3.873287	1.264460	4932.443925	0.008602	0.009589
RS	46	4.212077	1.266865	4065.614647	0.007091	0.007944
RS	47	4.579756	1.266865	3281.180373	0.005722	0.006443
RS	48	4.978786	1.269295	2577.956272	0.004496	0.005097
RS	49	5.411839	1.269295	1975.241979	0.003445	0.003933
RS	50	5.881818	1.272425	1466.274819	0.002557	0.002948
RS	51	6.391871	1.272425	1057.177520	0.001844	0.002148
RS	52	6.945414	1.274600	735.143987	0.001282	0.001514
RS	53	7.546157	1.274600	493.315934	0.000860	0.001031
RS	54	8.198123	1.271107	318.411818	0.000555	0.000677
RS	55	8.905680	1.271107	195.878652	0.000342	0.000425
RS	56	9.673569	1.271107	114.814841	0.000200	0.000254
RS	57	10.506934	1.271107	63.861598	0.000111	0.000144
RS	58	11.411357	1.251761	33.898155	0.000059	0.000078
RS	59	12.392898	1.251761	16.541407	0.000029	0.000039
RS	60	13.458132	1.251761	7.541344	0.000013	0.000018
RS	61	14.614195	1.251761	3.193774	0.000006	0.000008
RS	62	15.868833	1.251761	1.248613	0.000002	0.000003
RS	63	17.230450	1.251761	0.651332	0.000001	0.000002
PA	4+25*2+4+6 0.166507850 0.032592013 17.230450313 0.197797214 0.446720494 0.888162006 1.431477568 1.818715785 1.916652670 1.818763407 1.646453539 1.458983204 1.295497554 1.178820967 1.111921133 1.087342617 1.093400194 1.117837239 1.150351688 1.183344397 1.212056887 1.234451713 1.250207266 1.259738217 1.264460423 1.266865166 1.269294787 1.272424756 1.274599678 1.271106876 1.251761082
//
IT	4047
RD	6
LK	-6843444.433274
QD	-1603.494721 -> -1562.692483
RI	0.0298262327
TR	0.165419	0.032433
MT	17.428097
MM	C_pi: 1.031914, n_recomb: 574212.508651
RS	0	0.000000	0.197408	23929.824623	0.041674	0.019287
RS	1	0.008546	0.197408	24832.363655	0.043246	0.025734
RS	2	0.017823	0.197408	25670.098144	0.044705	0.028026
RS	3	0.027892	0.197408	26425.631735	0.046021	0.031518
RS	4	0.038822	0.434143	12515.635412	0.021796	0.015550
RS	5	0.050686	0.434143	13206.319114	0.022999	0.017265
RS	6	0.063564	0.884345	6880.458840	0.011982	0.009523
RS	7	0.077543	0.884345	7348.139916	0.012797	0.010530
RS	8	0.092716	1.463611	4752.559042	0.008277	0.007245
RS	9	0.109186	1.463611	5099.968923	0.008882	0.007995
RS	10	0.127064	1.889602	4241.168835	0.007386	0.006933
RS	11	0.146470	1.889602	4556.089752	0.007935	0.007698
RS	12	0.167533	1.998124	4625.981345	0.008056	0.008123
RS	13	0.190398	1.998124	4963.689547	0.008644	0.008985
RS	14	0.215216	1.889760	5623.737490	0.009794	0.010425
RS	15	0.242155	1.889760	6017.027517	0.010479	0.011387
RS	16	0.271396	1.700182	7140.192057	0.012435	0.013613
RS	17	0.303137	1.700182	7605.075086	0.013244	0.014661
RS	18	0.337590	1.492249	9199.954175	0.016022	0.017782
RS	19	0.374987	1.492249	9734.785448	0.016953	0.019074
RS	20	0.415581	1.310066	11683.729672	0.020347	0.022955
RS	21	0.459644	1.310066	12254.335208	0.021341	0.024393
RS	22	0.507472	1.180510	14190.900815	0.024714	0.028284
RS	23	0.559388	1.180510	14726.285328	0.025646	0.029598
RS	24	0.615741	1.106924	16207.555021	0.028226	0.032558
RS	25	0.676910	1.106924	16624.989002	0.028953	0.033478
RS	26	0.743307	1.080714	17368.951403	0.030248	0.034903
RS	27	0.815378	1.080714	17608.591153	0.030666	0.035282
RS	28	0.893609	1.088733	17621.978657	0.030689	0.035204
RS	29	0.978525	1.088733	17659.638678	0.030755	0.035068
RS	30	1.070699	1.117282	17147.710905	0.029863	0.033953
RS	31	1.170750	1.117282	16983.012504	0.029576	0.033397
RS	32	1.279351	1.154852	16173.033211	0.028166	0.031730
RS	33	1.397234	1.154852	15814.655944	0.027541	0.030830
RS	34	1.525191	1.192918	14865.747579	0.025889	0.028933
RS	35	1.664084	1.192918	14325.527462	0.024948	0.027739
RS	36	1.814847	1.226132	13319.269562	0.023196	0.025769
RS	37	1.978495	1.226132	12614.620595	0.021969	0.024318
RS	38	2.156129	1.252255	11581.026425	0.020169	0.022324
RS	39	2.348943	1.252255	10741.673241	0.018707	0.020662
RS	40	2.558236	1.270965	9698.058031	0.016889	0.018669
RS	41	2.785415	1.270965	8771.004193	0.015275	0.016874
RS	42	3.032010	1.282723	7745.493286	0.013489	0.014929
RS	43	3.299680	1.282723	6794.640932	0.011833	0.013109
RS	44	3.590225	1.289128	5827.387259	0.010148	0.011277
RS	45	3.905601	1.289128	4927.934560	0.008582	0.009560
RS	46	4.247930	1.293046	4068.716706	0.007086	0.007927
RS	47	4.619515	1.293046	3294.045186	0.005737	0.006443
RS	48	5.022857	1.297114	2594.056310	0.004518	0.005105
RS	49	5.460669	1.297114	1995.493096	0.003475	0.003950
RS	50	5.935898	1.301955	1486.050281	0.002588	0.002968
RS	51	6.451741	1.301955	1076.813770	0.001875	0.002171
RS	52	7.011669	1.305438	752.233370	0.001310	0.001535
RS	53	7.619451	1.305438	507.894488	0.000885	0.001051
RS	54	8.279175	1.301994	329.954728	0.000575	0.000694
RS	55	8.995280	1.301994	204.419757	0.000356	0.000438
RS	56	9.772586	1.301994	120.728429	0.000210	0.000263
RS	57	10.616322	1.301994	67.693240	0.000118	0.000151
RS	58	11.532166	1.279538	36.292841	0.000063	0.000082
RS	59	12.526280	1.279538	17.845637	0.000031	0.000041
RS	60	13.605354	1.279538	8.202160	0.000014	0.000019
RS	61	14.776648	1.279538	3.503644	0.000006	0.000008
RS	62	16.048044	1.279538	1.382319	0.000002	0.000003
RS	63	17.428097	1.279538	0.731409	0.000001	0.000002
PA	4+25*2+4+6 0.165419196 0.032433183 17.428097271 0.197407873 0.434143358 0.884345346 1.463610784 1.889601534 1.998124154 1.889760286 1.700181974 1.492248671 1.310066367 1.180509533 1.106924478 1.080714300 1.088732856 1.117281826 1.154851831 1.192917676 1.226132373 1.252255490 1.270965045 1.282723019 1.289127975 1.293046357 1.297114356 1.301954763 1.305438257 1.301994292 1.279537852
//
IT	4324
RD	7
LK	-6843369.997852
QD	-1556.175170 -> -1528.150832
RI	0.0299975624
TR	0.164535	0.032320
MT	17.588421
MM	C_pi: 1.038012, n_recomb: 575566.672407
RS	0	0.000000	0.198479	23901.507298	0.041527	0.019194
RS	1	0.008562	0.198479	24810.470252	0.043106	0.025619
RS	2	0.017857	0.198479	25655.377948	0.044574	0.027890
RS	3	0.027948	0.198479	26418.793719	0.045900	0.031368
RS	4	0.038903	0.422956	12910.937554	0.022432	0.015909
RS	5	0.050795	0.422956	13614.150009	0.023653	0.017703
RS	6	0.063706	0.877431	6962.024179	0.012096	0.009566
RS	7	0.077723	0.877431	7435.014006	0.012918	0.010627
RS	8	0.092939	1.484234	4705.390034	0.008175	0.007155
RS	9	0.109459	1.484234	5050.724998	0.008775	0.007932
RS	10	0.127392	1.943038	4143.648755	0.007199	0.006793
RS	11	0.146862	1.943038	4453.126961	0.007737	0.007561
RS	12	0.167998	2.061972	4507.306533	0.007831	0.007965
RS	13	0.190944	2.061972	4838.633442	0.008407	0.008814
RS	14	0.215854	1.947210	5493.052361	0.009544	0.010256
RS	15	0.242897	1.947210	5880.297401	0.010217	0.011189
RS	16	0.272256	1.745698	7006.441753	0.012173	0.013434
RS	17	0.304128	1.745698	7466.887625	0.012973	0.014436
RS	18	0.338730	1.521609	9100.688966	0.015812	0.017636
RS	19	0.376293	1.521609	9634.887503	0.016740	0.018876
RS	20	0.417073	1.323517	11676.643366	0.020287	0.022930
RS	21	0.461345	1.323517	12251.003954	0.021285	0.024325
RS	22	0.509407	1.182655	14309.184654	0.024861	0.028441
RS	23	0.561584	1.182655	14848.967812	0.025799	0.029728
RS	24	0.618228	1.103045	16426.962690	0.028541	0.032865
RS	25	0.679723	1.103045	16843.854852	0.029265	0.033769
RS	26	0.746482	1.075187	17617.606416	0.030609	0.035245
RS	27	0.818957	1.075187	17849.841986	0.031013	0.035615
RS	28	0.897638	1.084669	17827.487120	0.030974	0.035466
RS	29	0.983055	1.084669	17854.095222	0.031020	0.035329
RS	30	1.075786	1.116543	17273.321375	0.030011	0.034082
RS	31	1.176456	1.116543	17098.913206	0.029708	0.033534
RS	32	1.285745	1.158244	16218.924296	0.028179	0.031734
RS	33	1.404392	1.158244	15855.836444	0.027548	0.030852
RS	34	1.533197	1.200448	14853.247338	0.025806	0.028852
RS	35	1.673030	1.200448	14314.739069	0.024871	0.027682
RS	36	1.824836	1.237323	13275.405626	0.023065	0.025647
RS	37	1.989639	1.237323	12578.461418	0.021854	0.024224
RS	38	2.168553	1.266500	11529.014440	0.020031	0.022196
RS	39	2.362785	1.266500	10701.796352	0.018593	0.020563
RS	40	2.573648	1.287693	9654.280163	0.016774	0.018559
RS	41	2.802564	1.287693	8741.532211	0.015188	0.016792
RS	42	3.051080	1.301406	7719.203965	0.013411	0.014849
RS	43	3.320873	1.301406	6782.186423	0.011783	0.013056
RS	44	3.613766	1.309403	5820.417558	0.010112	0.011232
RS	45	3.931737	1.309403	4932.026365	0.008569	0.009536
RS	46	4.276932	1.314879	4076.829997	0.007083	0.007912
RS	47	4.651682	1.314879	3309.229137	0.005750	0.006443
RS	48	5.058519	1.320714	2610.404730	0.004535	0.005110
RS	49	5.500188	1.320714	2014.873087	0.003501	0.003964
RS	50	5.979673	1.327426	1504.239604	0.002613	0.002983
RS	51	6.500211	1.327426	1094.771458	0.001902	0.002189
RS	52	7.065317	1.332374	767.719655	0.001334	0.001553
RS	53	7.678807	1.332374	521.195405	0.000906	0.001068
RS	54	8.344824	1.329136	340.531566	0.000592	0.000708
RS	55	9.067865	1.329136	212.324546	0.000369	0.000449
RS	56	9.852813	1.329136	126.256275	0.000219	0.000272
RS	57	10.704967	1.329136	71.311472	0.000124	0.000156
RS	58	11.630082	1.303767	38.582128	0.000067	0.000086
RS	59	12.634405	1.303767	19.104420	0.000033	0.000043
RS	60	13.724717	1.303767	8.846347	0.000015	0.000020
RS	61	14.908381	1.303767	3.808893	0.000007	0.000009
RS	62	16.193390	1.303767	1.515485	0.000003	0.000004
RS	63	17.588421	1.303767	0.812580	0.000001	0.000002
PA	4+25*2+4+6 0.164535151 0.032319962 17.588420821 0.198478900 0.422956438 0.877431338 1.484233848 1.943038152 2.061971836 1.947209521 1.745698473 1.521609044 1.323517156 1.182655349 1.103044981 1.075186927 1.084669482 1.116542886 1.158243997 1.200447814 1.237323455 1.266500432 1.287693054 1.301406480 1.309403376 1.314878574 1.320713694 1.327425782 1.332374275 1.329136143 1.303766696
//
IT	4305
RD	8
LK	-6843318.442044
QD	-1523.171018 -> -1503.252470
RI	0.0298276265
TR	0.163809	0.032240
MT	17.719670
MM	C_pi: 1.043557, n_recomb: 577189.175534
RS	0	0.000000	0.200271	23792.407577	0.041221	0.019121
RS	1	0.008575	0.200271	24708.351196	0.042808	0.025510
RS	2	0.017885	0.200271	25561.879109	0.044287	0.027719
RS	3	0.027993	0.200271	26335.616672	0.045627	0.031124
RS	4	0.038968	0.413026	13298.081392	0.023039	0.016274
RS	5	0.050884	0.413026	14013.296349	0.024279	0.018116
RS	6	0.063822	0.869157	7061.847346	0.012235	0.009633
RS	7	0.077869	0.869157	7541.022082	0.013065	0.010735
RS	8	0.093121	1.497245	4686.623705	0.008120	0.007098
RS	9	0.109680	1.497245	5031.535036	0.008717	0.007897
RS	10	0.127659	1.983488	4080.165976	0.007069	0.006689
RS	11	0.147181	1.983488	4386.229882	0.007599	0.007462
RS	12	0.168375	2.111924	4426.283252	0.007669	0.007846
RS	13	0.191388	2.111924	4753.357667	0.008235	0.008688
RS	14	0.216373	1.993689	5400.184592	0.009356	0.010123
RS	15	0.243501	1.993689	5783.253693	0.010020	0.011036
RS	16	0.272956	1.784491	6904.947378	0.011963	0.013281
RS	17	0.304935	1.784491	7362.166123	0.012755	0.014247
RS	18	0.339657	1.547815	9021.343653	0.015630	0.017495
RS	19	0.377356	1.547815	9555.289134	0.016555	0.018694
RS	20	0.418288	1.336110	11673.151997	0.020224	0.022885
RS	21	0.462730	1.336110	12251.165435	0.021226	0.024245
RS	22	0.510982	1.185234	14416.650708	0.024977	0.028554
RS	23	0.563372	1.185234	14960.921525	0.025920	0.029816
RS	24	0.620254	1.100161	16628.370615	0.028809	0.033114
RS	25	0.682013	1.100161	17045.469020	0.029532	0.034002
RS	26	0.749068	1.070678	17849.805152	0.030925	0.035530
RS	27	0.821873	1.070678	18076.045448	0.031317	0.035891
RS	28	0.900921	1.081264	18024.976742	0.031229	0.035685
RS	29	0.986747	1.081264	18042.200347	0.031259	0.035545
RS	30	1.079932	1.115850	17402.970359	0.030151	0.034190
RS	31	1.181107	1.115850	17220.121677	0.029834	0.033648
RS	32	1.290958	1.160938	16280.800165	0.028207	0.031739
RS	33	1.410229	1.160938	15913.217663	0.027570	0.030871
RS	34	1.539726	1.206507	14865.532341	0.025755	0.028789
RS	35	1.680327	1.206507	14327.487825	0.024823	0.027639
RS	36	1.832985	1.246332	13260.288145	0.022974	0.025552
RS	37	1.998732	1.246332	12568.303738	0.021775	0.024151
RS	38	2.178691	1.277980	11504.663982	0.019932	0.022097
RS	39	2.374082	1.277980	10685.699066	0.018513	0.020487
RS	40	2.586227	1.301236	9633.127178	0.016690	0.018472
RS	41	2.816562	1.301236	8730.319779	0.015126	0.016729
RS	42	3.066648	1.316656	7708.388139	0.013355	0.014786
RS	43	3.338178	1.316656	6781.132185	0.011749	0.013013
RS	44	3.632991	1.326149	5821.708741	0.010086	0.011195
RS	45	3.953083	1.326149	4941.253394	0.008561	0.009517
RS	46	4.300622	1.333202	4087.581837	0.007082	0.007898
RS	47	4.677961	1.333202	3325.186583	0.005761	0.006442
RS	48	5.087656	1.340904	2626.107930	0.004550	0.005112
RS	49	5.532481	1.340904	2032.904252	0.003522	0.003975
RS	50	6.015448	1.349624	1520.654854	0.002635	0.002995
RS	51	6.539829	1.349624	1111.006802	0.001925	0.002205
RS	52	7.109173	1.356168	781.639883	0.001354	0.001568
RS	53	7.727336	1.356168	533.270584	0.000924	0.001082
RS	54	8.398506	1.353279	350.189564	0.000607	0.000721
RS	55	9.127226	1.353279	219.625168	0.000381	0.000459
RS	56	9.918431	1.353279	131.416944	0.000228	0.000279
RS	57	10.777479	1.353279	74.725223	0.000129	0.000162
RS	58	11.710189	1.325161	40.769132	0.000071	0.000090
RS	59	12.722875	1.325161	20.318318	0.000035	0.000045
RS	60	13.822395	1.325161	9.473629	0.000016	0.000022
RS	61	15.016197	1.325161	4.109148	0.000007	0.000009
RS	62	16.312362	1.325161	1.647859	0.000003	0.000004
RS	63	17.719670	1.325161	0.894642	0.000002	0.000002
PA	4+25*2+4+6 0.163809242 0.032240385 17.719670244 0.200271185 0.413026455 0.869157221 1.497244900 1.983487847 2.111923589 1.993689395 1.784490625 1.547814810 1.336109537 1.185233937 1.100160546 1.070677827 1.081263908 1.115849689 1.160938086 1.206507432 1.246331897 1.277979638 1.301235569 1.316655786 1.326149038 1.333201525 1.340904287 1.349623898 1.356168488 1.353279415 1.325161265
//
IT	3824
RD	9
LK	-6843281.524727
QD	-1499.315031 -> -1484.730447
RI	0.0294793394
TR	0.163205	0.032186
MT	17.828329
MM	C_pi: 1.048550, n_recomb: 578936.000127
RS	0	0.000000	0.202406	23645.083225	0.040842	0.019061
RS	1	0.008585	0.202406	24567.903166	0.042436	0.025409
RS	2	0.017907	0.202406	25430.353038	0.043926	0.027537
RS	3	0.028030	0.202406	26215.176449	0.045282	0.030839
RS	4	0.039021	0.404301	13667.249744	0.023608	0.016629
RS	5	0.050957	0.404301	14393.630419	0.024862	0.018499
RS	6	0.063917	0.860690	7167.518188	0.012381	0.009708
RS	7	0.077989	0.860690	7653.091980	0.013219	0.010842
RS	8	0.093270	1.505392	4684.503995	0.008092	0.007059
RS	9	0.109862	1.505392	5029.941067	0.008688	0.007878
RS	10	0.127879	2.014291	4039.086970	0.006977	0.006610
RS	11	0.147443	2.014291	4343.072480	0.007502	0.007389
RS	12	0.168686	2.150835	4371.375079	0.007551	0.007755
RS	13	0.191754	2.150835	4695.684171	0.008111	0.008594
RS	14	0.216801	2.031106	5334.455917	0.009214	0.010019
RS	15	0.243999	2.031106	5714.700635	0.009871	0.010919
RS	16	0.273532	1.817581	6827.005233	0.011792	0.013149
RS	17	0.305600	1.817581	7281.869854	0.012578	0.014089
RS	18	0.340422	1.571279	8956.211990	0.015470	0.017363
RS	19	0.378232	1.571279	9490.108697	0.016392	0.018528
RS	20	0.419289	1.347898	11670.412272	0.020158	0.022828
RS	21	0.463871	1.347898	12251.850561	0.021163	0.024158
RS	22	0.512280	1.188109	14512.043043	0.025067	0.028633
RS	23	0.564846	1.188109	15060.716782	0.026014	0.029875
RS	24	0.621924	1.098075	16810.462871	0.029037	0.033316
RS	25	0.683902	1.098075	17228.281450	0.029759	0.034191
RS	26	0.751201	1.067025	18063.019286	0.031200	0.035769
RS	27	0.824278	1.067025	18284.414086	0.031583	0.036121
RS	28	0.903629	1.078461	18209.977395	0.031454	0.035870
RS	29	0.989792	1.078461	18219.265070	0.031470	0.035727
RS	30	1.083353	1.115294	17529.994589	0.030280	0.034280
RS	31	1.184945	1.115294	17339.898874	0.029951	0.033742
RS	32	1.295260	1.163181	16350.100614	0.028242	0.031744
RS	33	1.415045	1.163181	15978.421318	0.027600	0.030887
RS	34	1.545114	1.211487	14892.909585	0.025725	0.028738
RS	35	1.686350	1.211487	14354.598763	0.024795	0.027605
RS	36	1.839711	1.253670	13264.109277	0.022911	0.025478
RS	37	2.006238	1.253670	12575.199223	0.021721	0.024095
RS	38	2.187062	1.287294	11499.134850	0.019863	0.022020
RS	39	2.383410	1.287294	10685.647507	0.018457	0.020429
RS	40	2.596615	1.312251	9627.504618	0.016630	0.018405
RS	41	2.828124	1.312251	8731.468467	0.015082	0.016680
RS	42	3.079508	1.329156	7708.072221	0.013314	0.014736
RS	43	3.352474	1.329156	6787.602488	0.011724	0.012980
RS	44	3.648874	1.340050	5828.315358	0.010067	0.011165
RS	45	3.970721	1.340050	4953.515463	0.008556	0.009501
RS	46	4.320199	1.348689	4099.573056	0.007081	0.007885
RS	47	4.699680	1.348689	3341.054222	0.005771	0.006441
RS	48	5.111740	1.358334	2640.730183	0.004561	0.005113
RS	49	5.559176	1.358334	2049.403036	0.003540	0.003984
RS	50	6.045025	1.369172	1535.289442	0.002652	0.003004
RS	51	6.572585	1.369172	1125.581006	0.001944	0.002218
RS	52	7.145438	1.377432	794.083067	0.001372	0.001581
RS	53	7.767470	1.377432	544.200304	0.000940	0.001095
RS	54	8.442905	1.375018	358.992376	0.000620	0.000732
RS	55	9.176327	1.375018	226.362612	0.000391	0.000469
RS	56	9.972714	1.375018	136.233851	0.000235	0.000287
RS	57	10.837473	1.375018	77.946155	0.000135	0.000167
RS	58	11.776472	1.344312	42.858063	0.000074	0.000093
RS	59	12.796086	1.344312	21.488808	0.000037	0.000047
RS	60	13.903236	1.344312	10.084347	0.000017	0.000023
RS	61	15.105436	1.344312	4.404388	0.000008	0.000010
RS	62	16.410847	1.344312	1.779364	0.000003	0.000004
RS	63	17.828329	1.344312	0.977511	0.000002	0.000002
PA	4+25*2+4+6 0.163204649 0.032185586 17.828329492 0.202405729 0.404301288 0.860690079 1.505392407 2.014290684 2.150835251 2.031105675 1.817580656 1.571279075 1.347898241 1.188109489 1.098074747 1.067025431 1.078461178 1.115293733 1.163181186 1.211487294 1.253669984 1.287293527 1.312250518 1.329155811 1.340050145 1.348688618 1.358334140 1.369171754 1.377431695 1.375018076 1.344311917
//
IT	3944
RD	10
LK	-6843254.315201
QD	-1481.448134 -> -1470.479181
RI	0.0290509991
TR	0.162694	0.032149
MT	17.919346
MM	C_pi: 1.053027, n_recomb: 580717.888295
RS	0	0.000000	0.204655	23484.753339	0.040441	0.019013
RS	1	0.008594	0.204655	24414.007543	0.042041	0.025317
RS	2	0.017926	0.204655	25285.056334	0.043541	0.027356
RS	3	0.028061	0.204655	26080.788804	0.044911	0.030544
RS	4	0.039066	0.396715	14011.859759	0.024129	0.016962
RS	5	0.051017	0.396715	14748.421190	0.025397	0.018848
RS	6	0.063996	0.852727	7271.205569	0.012521	0.009783
RS	7	0.078089	0.852727	7762.986697	0.013368	0.010942
RS	8	0.093394	1.510585	4691.591035	0.008079	0.007032
RS	9	0.110014	1.510585	5038.057239	0.008676	0.007867
RS	10	0.128062	2.037990	4012.907636	0.006910	0.006550
RS	11	0.147662	2.037990	4315.698491	0.007432	0.007335
RS	12	0.168946	2.180988	4335.017370	0.007465	0.007687
RS	13	0.192059	2.180988	4657.621105	0.008020	0.008525
RS	14	0.217158	2.061025	5288.734389	0.009107	0.009938
RS	15	0.244414	2.061025	5667.156331	0.009759	0.010829
RS	16	0.274012	1.845810	6766.799919	0.011652	0.013037
RS	17	0.306155	1.845810	7219.962221	0.012433	0.013957
RS	18	0.341059	1.592321	8901.797280	0.015329	0.017240
RS	19	0.378963	1.592321	9435.758626	0.016248	0.018378
RS	20	0.420125	1.358904	11667.367418	0.020091	0.022763
RS	21	0.464824	1.358904	12251.955311	0.021098	0.024069
RS	22	0.513364	1.191147	14595.896826	0.025134	0.028687
RS	23	0.566076	1.191147	15148.790431	0.026086	0.029911
RS	24	0.623318	1.096597	16974.066651	0.029229	0.033482
RS	25	0.685479	1.096597	17392.939576	0.029951	0.034345
RS	26	0.752982	1.064070	18257.076912	0.031439	0.035972
RS	27	0.826286	1.064070	18474.550387	0.031813	0.036314
RS	28	0.905890	1.076182	18380.722116	0.031652	0.036026
RS	29	0.992336	1.076182	18383.308595	0.031656	0.035879
RS	30	1.086210	1.114907	17650.810867	0.030395	0.034355
RS	31	1.188151	1.114907	17454.543122	0.030057	0.033821
RS	32	1.298853	1.165129	16421.590605	0.028278	0.031747
RS	33	1.419069	1.165129	16046.283663	0.027632	0.030900
RS	34	1.549616	1.215665	14929.044152	0.025708	0.028698
RS	35	1.691383	1.215665	14390.063287	0.024780	0.027578
RS	36	1.845332	1.259720	13280.260628	0.022869	0.025420
RS	37	2.012512	1.259720	12593.120096	0.021685	0.024052
RS	38	2.194058	1.294904	11506.365587	0.019814	0.021960
RS	39	2.391207	1.294904	10696.348824	0.018419	0.020384
RS	40	2.605299	1.321252	9632.518459	0.016587	0.018353
RS	41	2.837789	1.321252	8740.924335	0.015052	0.016642
RS	42	3.090259	1.339446	7714.839065	0.013285	0.014697
RS	43	3.364427	1.339446	6798.953636	0.011708	0.012954
RS	44	3.662156	1.351653	5838.230358	0.010053	0.011140
RS	45	3.985471	1.351653	4967.406901	0.008554	0.009488
RS	46	4.336572	1.361875	4111.904680	0.007081	0.007873
RS	47	4.717846	1.361875	3356.307505	0.005780	0.006439
RS	48	5.131886	1.373521	2654.042979	0.004570	0.005112
RS	49	5.581509	1.373521	2064.312154	0.003555	0.003990
RS	50	6.069771	1.386569	1548.203818	0.002666	0.003011
RS	51	6.599994	1.386569	1138.591994	0.001961	0.002229
RS	52	7.175784	1.396643	805.161735	0.001386	0.001591
RS	53	7.801057	1.396643	554.076556	0.000954	0.001106
RS	54	8.480065	1.394816	367.009616	0.000632	0.000742
RS	55	9.217426	1.394816	232.581226	0.000401	0.000477
RS	56	10.018155	1.394816	140.732552	0.000242	0.000293
RS	57	10.887698	1.394816	80.987406	0.000139	0.000171
RS	58	11.831969	1.361660	44.854639	0.000077	0.000096
RS	59	12.857389	1.361660	22.617990	0.000039	0.000049
RS	60	13.970932	1.361660	10.679066	0.000018	0.000024
RS	61	15.180172	1.361660	4.694661	0.000008	0.000011
RS	62	16.493333	1.361660	1.909937	0.000003	0.000004
RS	63	17.919346	1.361660	1.061098	0.000002	0.000002
PA	4+25*2+4+6 0.162693679 0.032149075 17.919345572 0.204655001 0.396714585 0.852726913 1.510585167 2.037989781 2.180987838 2.061024783 1.845809616 1.592320850 1.358904314 1.191147249 1.096597139 1.064070336 1.076182021 1.114906573 1.165129110 1.215665092 1.259719684 1.294903783 1.321252267 1.339446039 1.351652847 1.361874840 1.373520860 1.386568507 1.396643405 1.394816377 1.361660345
//
IT	3974
RD	11
LK	-6843233.726978
QD	-1467.590331 -> -1459.135873
RI	0.0285969127
TR	0.162255	0.032126
MT	17.996657
MM	C_pi: 1.057044, n_recomb: 582483.151899
RS	0	0.000000	0.206891	23325.261579	0.040045	0.018974
RS	1	0.008601	0.206891	24260.386227	0.041650	0.025235
RS	2	0.017942	0.206891	25139.433804	0.043159	0.027185
RS	3	0.028087	0.206891	25945.448700	0.044543	0.030259
RS	4	0.039104	0.390161	14329.023911	0.024600	0.017270
RS	5	0.051069	0.390161	15074.767619	0.025880	0.019162
RS	6	0.064063	0.845618	7368.502844	0.012650	0.009852
RS	7	0.078174	0.845618	7866.082431	0.013504	0.011031
RS	8	0.093499	1.514105	4703.236374	0.008074	0.007012
RS	9	0.110143	1.514105	5050.958346	0.008671	0.007860
RS	10	0.128218	2.056509	3996.679279	0.006861	0.006503
RS	11	0.147847	2.056509	4298.859903	0.007380	0.007293
RS	12	0.169165	2.204198	4312.123569	0.007403	0.007636
RS	13	0.192317	2.204198	4633.792743	0.007955	0.008475
RS	14	0.217460	2.084706	5258.225442	0.009027	0.009877
RS	15	0.244765	2.084706	5635.591050	0.009675	0.010762
RS	16	0.274419	1.869858	6720.446782	0.011538	0.012942
RS	17	0.306624	1.869858	7172.416891	0.012314	0.013846
RS	18	0.341599	1.611219	8855.852312	0.015204	0.017126
RS	19	0.379582	1.611219	9389.949066	0.016121	0.018243
RS	20	0.420832	1.369161	11663.779866	0.020024	0.022695
RS	21	0.465630	1.369161	12251.240881	0.021033	0.023980
RS	22	0.514282	1.194250	14669.478002	0.025184	0.028723
RS	23	0.567118	1.194250	15226.364917	0.026140	0.029932
RS	24	0.624498	1.095584	17120.858162	0.029393	0.033620
RS	25	0.686815	1.095584	17540.998279	0.030114	0.034472
RS	26	0.754491	1.061683	18433.076362	0.031646	0.036143
RS	27	0.827988	1.061683	18647.372917	0.032014	0.036477
RS	28	0.907806	1.074353	18537.102110	0.031824	0.036158
RS	29	0.994490	1.074353	18534.033093	0.031819	0.036007
RS	30	1.088630	1.114703	17763.761390	0.030497	0.034417
RS	31	1.190868	1.114703	17562.277226	0.030151	0.033885
RS	32	1.301899	1.166894	16492.243335	0.028314	0.031750
RS	33	1.422480	1.166894	16113.796194	0.027664	0.030910
RS	34	1.553432	1.219250	14969.959939	0.025700	0.028666
RS	35	1.695648	1.219250	14430.109524	0.024773	0.027557
RS	36	1.850097	1.264775	13304.441858	0.022841	0.025375
RS	37	2.017830	1.264775	12618.154956	0.021663	0.024019
RS	38	2.199990	1.301175	11522.317227	0.019781	0.021916
RS	39	2.397819	1.301175	10714.296660	0.018394	0.020351
RS	40	2.612663	1.328653	9644.888308	0.016558	0.018314
RS	41	2.845986	1.328653	8755.996111	0.015032	0.016614
RS	42	3.099378	1.347962	7726.420246	0.013265	0.014666
RS	43	3.374565	1.347962	6813.461127	0.011697	0.012934
RS	44	3.673422	1.361398	5850.176312	0.010044	0.011120
RS	45	3.997984	1.361398	4982.067148	0.008553	0.009477
RS	46	4.350463	1.373192	4124.067938	0.007080	0.007863
RS	47	4.733259	1.373192	3370.689396	0.005787	0.006437
RS	48	5.148980	1.386884	2665.985399	0.004577	0.005110
RS	49	5.600459	1.386884	2077.677185	0.003567	0.003995
RS	50	6.090771	1.402217	1559.516593	0.002677	0.003016
RS	51	6.623256	1.402217	1150.168171	0.001975	0.002238
RS	52	7.201541	1.414196	814.998935	0.001399	0.001600
RS	53	7.829566	1.414196	562.996139	0.000967	0.001116
RS	54	8.511609	1.413057	374.312323	0.000643	0.000751
RS	55	9.252317	1.413057	238.326775	0.000409	0.000485
RS	56	10.056734	1.413057	144.940056	0.000249	0.000299
RS	57	10.930342	1.413057	83.863452	0.000144	0.000176
RS	58	11.879092	1.377545	46.766301	0.000080	0.000099
RS	59	12.909445	1.377545	23.708686	0.000041	0.000051
RS	60	14.028423	1.377545	11.258619	0.000019	0.000025
RS	61	15.243646	1.377545	4.980089	0.000009	0.000011
RS	62	16.563394	1.377545	2.039523	0.000004	0.000005
RS	63	17.996657	1.377545	1.145294	0.000002	0.000003
PA	4+25*2+4+6 0.162254731 0.032125897 17.996657201 0.206890526 0.390160851 0.845617508 1.514104569 2.056509169 2.204198023 2.084705686 1.869857971 1.611219273 1.369161127 1.194249573 1.095584351 1.061683074 1.074353106 1.114702959 1.166893622 1.219249798 1.264775016 1.301174689 1.328652508 1.347962274 1.361398286 1.373192453 1.386884373 1.402217017 1.414195750 1.413057417 1.377544501
//
IT	3569
RD	12
LK	-6843217.767131
QD	-1456.467136 -> -1449.800152
RI	0.0281464882
TR	0.161872	0.032112
MT	18.063189
MM	C_pi: 1.060664, n_recomb: 584204.034770
RS	0	0.000000	0.209038	23174.296760	0.039668	0.018941
RS	1	0.008608	0.209038	24114.715359	0.041278	0.025161
RS	2	0.017956	0.209038	25001.066142	0.042795	0.027027
RS	3	0.028109	0.209038	25816.547909	0.044191	0.029992
RS	4	0.039136	0.384539	14617.463128	0.025021	0.017549
RS	5	0.051113	0.384539	15371.431850	0.026312	0.019442
RS	6	0.064120	0.839531	7456.906377	0.012764	0.009913
RS	7	0.078247	0.839531	7959.760758	0.013625	0.011109
RS	8	0.093589	1.516798	4716.532936	0.008073	0.006996
RS	9	0.110253	1.516798	5065.565828	0.008671	0.007856
RS	10	0.128350	2.071203	3987.236393	0.006825	0.006465
RS	11	0.148006	2.071203	4289.199893	0.007342	0.007261
RS	12	0.169353	2.221898	4299.183586	0.007359	0.007598
RS	13	0.192538	2.221898	4620.488035	0.007909	0.008440
RS	14	0.217719	2.103249	5239.383508	0.008968	0.009831
RS	15	0.245067	2.103249	5616.282965	0.009614	0.010714
RS	16	0.274768	1.890340	6685.046097	0.011443	0.012861
RS	17	0.307027	1.890340	7136.229099	0.012215	0.013754
RS	18	0.342062	1.628223	8816.836569	0.015092	0.017022
RS	19	0.380113	1.628223	9351.120265	0.016007	0.018121
RS	20	0.421439	1.378706	11659.804594	0.019958	0.022626
RS	21	0.466323	1.378706	12249.883392	0.020969	0.023894
RS	22	0.515070	1.197347	14734.272391	0.025221	0.028745
RS	23	0.568012	1.197347	15294.914766	0.026181	0.029941
RS	24	0.625512	1.094921	17252.894793	0.029532	0.033735
RS	25	0.687961	1.094921	17674.431443	0.030254	0.034577
RS	26	0.755786	1.059751	18592.793947	0.031826	0.036290
RS	27	0.829448	1.059751	18804.510168	0.032188	0.036617
RS	28	0.909451	1.072906	18679.882094	0.031975	0.036270
RS	29	0.996341	1.072906	18672.041796	0.031962	0.036116
RS	30	1.090709	1.114675	17868.447721	0.030586	0.034469
RS	31	1.193201	1.114675	17662.578875	0.030234	0.033938
RS	32	1.304514	1.168545	16560.459977	0.028347	0.031751
RS	33	1.425409	1.168545	16179.342787	0.027695	0.030918
RS	34	1.556710	1.222391	15013.199231	0.025699	0.028640
RS	35	1.699313	1.222391	14472.406332	0.024773	0.027540
RS	36	1.854191	1.269059	13333.818930	0.022824	0.025340
RS	37	2.022399	1.269059	12647.742019	0.021650	0.023994
RS	38	2.205087	1.306385	11544.305407	0.019761	0.021882
RS	39	2.403499	1.306385	10737.181461	0.018379	0.020327
RS	40	2.618990	1.334766	9662.455890	0.016540	0.018285
RS	41	2.853030	1.334766	8774.936709	0.015020	0.016593
RS	42	3.107215	1.355044	7741.329967	0.013251	0.014643
RS	43	3.383279	1.355044	6830.024772	0.011691	0.012919
RS	44	3.683106	1.369630	5863.365962	0.010037	0.011103
RS	45	4.008740	1.369630	4997.000534	0.008554	0.009468
RS	46	4.362404	1.382981	4135.805955	0.007079	0.007853
RS	47	4.746509	1.382981	3384.115486	0.005793	0.006434
RS	48	5.163677	1.398748	2676.615344	0.004582	0.005106
RS	49	5.616753	1.398748	2089.615488	0.003577	0.003998
RS	50	6.108828	1.416429	1569.381327	0.002686	0.003020
RS	51	6.643258	1.416429	1160.455838	0.001986	0.002245
RS	52	7.223691	1.430387	823.727272	0.001410	0.001608
RS	53	7.854084	1.430387	571.059720	0.000978	0.001125
RS	54	8.538740	1.430029	380.973426	0.000652	0.000760
RS	55	9.282327	1.430029	243.645623	0.000417	0.000492
RS	56	10.089920	1.430029	148.883571	0.000255	0.000305
RS	57	10.967027	1.430029	86.588893	0.000148	0.000180
RS	58	11.919631	1.392290	48.598868	0.000083	0.000102
RS	59	12.954232	1.392290	24.763972	0.000042	0.000053
RS	60	14.077888	1.392290	11.824509	0.000020	0.000026
RS	61	15.298263	1.392290	5.261359	0.000009	0.000012
RS	62	16.623683	1.392290	2.168416	0.000004	0.000005
RS	63	18.063189	1.392290	1.230290	0.000002	0.000003
PA	4+25*2+4+6 0.161872092 0.032112470 18.063189376 0.209037809 0.384539370 0.839530874 1.516797559 2.071202779 2.221897596 2.103248977 1.890340215 1.628223050 1.378706042 1.197346880 1.094921406 1.059751224 1.072906395 1.114675320 1.168545071 1.222391304 1.269058777 1.306384595 1.334765957 1.355043545 1.369630351 1.382980896 1.398748418 1.416429399 1.430387353 1.430029048 1.392289546
//
IT	3759
RD	13
LK	-6843205.112772
QD	-1447.233255 -> -1441.861709
RI	0.0277210592
TR	0.161534	0.032106
MT	18.121156
MM	C_pi: 1.063926, n_recomb: 585857.795818
RS	0	0.000000	0.211045	23036.642778	0.039321	0.018913
RS	1	0.008613	0.211045	23981.800173	0.040935	0.025096
RS	2	0.017968	0.211045	24874.729783	0.042459	0.026884
RS	3	0.028129	0.211045	25698.776540	0.043865	0.029749
RS	4	0.039165	0.379725	14877.846669	0.025395	0.017801
RS	5	0.051151	0.379725	15639.153421	0.026694	0.019692
RS	6	0.064170	0.834492	7535.231556	0.012862	0.009965
RS	7	0.078310	0.834492	8042.786322	0.013728	0.011175
RS	8	0.093668	1.519150	4729.735249	0.008073	0.006983
RS	9	0.110348	1.519150	5080.031291	0.008671	0.007851
RS	10	0.128466	2.083090	3982.271194	0.006797	0.006435
RS	11	0.148144	2.083090	4284.269308	0.007313	0.007235
RS	12	0.169517	2.235221	4293.568863	0.007329	0.007572
RS	13	0.192731	2.235221	4614.924831	0.007877	0.008416
RS	14	0.217944	2.117530	5229.537496	0.008926	0.009799
RS	15	0.245328	2.117530	5606.424215	0.009570	0.010680
RS	16	0.275072	1.907762	6658.297854	0.011365	0.012793
RS	17	0.307377	1.907762	7109.010309	0.012134	0.013677
RS	18	0.342465	1.643552	8783.353384	0.014992	0.016926
RS	19	0.380575	1.643552	9317.850391	0.015905	0.018010
RS	20	0.421967	1.387589	11655.274220	0.019894	0.022557
RS	21	0.466925	1.387589	12247.724840	0.020906	0.023810
RS	22	0.515754	1.200390	14791.266444	0.025247	0.028757
RS	23	0.568790	1.200390	15355.413962	0.026210	0.029942
RS	24	0.626393	1.094523	17371.616014	0.029652	0.033832
RS	25	0.688958	1.094523	17794.609570	0.030374	0.034665
RS	26	0.756912	1.058187	18737.503795	0.031983	0.036417
RS	27	0.830718	1.058187	18947.114935	0.032341	0.036736
RS	28	0.910882	1.071780	18809.662495	0.032106	0.036366
RS	29	0.997950	1.071780	18797.794998	0.032086	0.036208
RS	30	1.092517	1.114812	17964.464234	0.030664	0.034511
RS	31	1.195230	1.114812	17754.941713	0.030306	0.033982
RS	32	1.306789	1.170130	16624.932508	0.028377	0.031750
RS	33	1.427957	1.170130	16241.596431	0.027723	0.030923
RS	34	1.559562	1.225198	15056.798432	0.025700	0.028618
RS	35	1.702501	1.225198	14515.082129	0.024776	0.027526
RS	36	1.857752	1.272738	13366.118889	0.022815	0.025314
RS	37	2.026375	1.272738	12679.816470	0.021643	0.023976
RS	38	2.209521	1.310749	11570.138683	0.019749	0.021858
RS	39	2.408442	1.310749	10763.108257	0.018372	0.020310
RS	40	2.624497	1.339844	9683.417316	0.016529	0.018264
RS	41	2.859160	1.339844	8796.277792	0.015014	0.016579
RS	42	3.114035	1.360957	7758.344693	0.013243	0.014625
RS	43	3.390863	1.360957	6847.728545	0.011688	0.012908
RS	44	3.691534	1.376622	5877.132318	0.010032	0.011089
RS	45	4.018102	1.376622	5011.776738	0.008555	0.009461
RS	46	4.372798	1.391508	4146.888429	0.007078	0.007843
RS	47	4.758044	1.391508	3396.496924	0.005797	0.006432
RS	48	5.176471	1.409371	2685.959133	0.004585	0.005103
RS	49	5.630938	1.409371	2100.207017	0.003585	0.004000
RS	50	6.124549	1.429453	1577.914529	0.002693	0.003022
RS	51	6.660675	1.429453	1169.568481	0.001996	0.002252
RS	52	7.242977	1.445454	831.451878	0.001419	0.001614
RS	53	7.875435	1.445454	578.347970	0.000987	0.001133
RS	54	8.562366	1.445958	387.052189	0.000661	0.000767
RS	55	9.308463	1.445958	248.575761	0.000424	0.000499
RS	56	10.118822	1.445958	152.585589	0.000260	0.000310
RS	57	10.998978	1.445958	89.175923	0.000152	0.000184
RS	58	11.954942	1.406084	50.358816	0.000086	0.000105
RS	59	12.993245	1.406084	25.786368	0.000044	0.000055
RS	60	14.120978	1.406084	12.377527	0.000021	0.000027
RS	61	15.345843	1.406084	5.538623	0.000009	0.000012
RS	62	16.676207	1.406084	2.296597	0.000004	0.000005
RS	63	18.121156	1.406084	1.316015	0.000002	0.000003
PA	4+25*2+4+6 0.161534073 0.032106176 18.121156211 0.211044905 0.379724725 0.834491652 1.519150341 2.083089851 2.235220599 2.117530377 1.907762173 1.643552238 1.387589077 1.200389988 1.094522522 1.058186727 1.071779848 1.114812451 1.170130322 1.225197587 1.272737994 1.310749484 1.339844001 1.360956973 1.376621686 1.391508331 1.409370999 1.429452580 1.445454099 1.445958022 1.406084048
//
IT	3667
RD	14
LK	-6843194.864365
QD	-1439.348204 -> -1434.932097
RI	0.0273280433
TR	0.161232	0.032105
MT	18.172224
MM	C_pi: 1.066875, n_recomb: 587434.962214
RS	0	0.000000	0.212892	22913.818576	0.039007	0.018888
RS	1	0.008618	0.212892	23863.217429	0.040623	0.025038
RS	2	0.017979	0.212892	24762.045994	0.042153	0.026756
RS	3	0.028146	0.212892	25593.783638	0.043569	0.029530
RS	4	0.039189	0.375609	15111.584448	0.025725	0.018025
RS	5	0.051184	0.375609	15879.430160	0.027032	0.019913
RS	6	0.064213	0.830445	7603.388042	0.012943	0.010009
RS	7	0.078365	0.830445	8115.074470	0.013814	0.011229
RS	8	0.093737	1.521470	4741.839092	0.008072	0.006970
RS	9	0.110433	1.521470	5093.293352	0.008670	0.007846
RS	10	0.128568	2.092880	3980.318883	0.006776	0.006411
RS	11	0.148265	2.092880	4282.514765	0.007290	0.007214
RS	12	0.169661	2.245043	4293.460151	0.007309	0.007554
RS	13	0.192900	2.245043	4615.178050	0.007856	0.008401
RS	14	0.218141	2.128282	5226.732475	0.008898	0.009777
RS	15	0.245559	2.128282	5603.960089	0.009540	0.010658
RS	16	0.275339	1.922565	6638.499598	0.011301	0.012736
RS	17	0.307685	1.922565	7088.994491	0.012068	0.013613
RS	18	0.342819	1.657408	8754.412627	0.014903	0.016838
RS	19	0.380981	1.657408	9289.138297	0.015813	0.017910
RS	20	0.422431	1.395854	11650.329470	0.019833	0.022490
RS	21	0.467454	1.395854	12244.929302	0.020845	0.023730
RS	22	0.516356	1.203348	14841.547055	0.025265	0.028762
RS	23	0.569473	1.203348	15408.956569	0.026231	0.029937
RS	24	0.627168	1.094318	17478.694189	0.029754	0.033914
RS	25	0.689835	1.094318	17903.159930	0.030477	0.034739
RS	26	0.757902	1.056916	18868.812965	0.032121	0.036528
RS	27	0.831835	1.056916	19076.698072	0.032475	0.036840
RS	28	0.912140	1.070919	18927.527923	0.032221	0.036448
RS	29	0.999365	1.070919	18912.257722	0.032195	0.036287
RS	30	1.094108	1.115094	18052.130648	0.030730	0.034545
RS	31	1.197015	1.115094	17839.584330	0.030369	0.034018
RS	32	1.308791	1.171677	16685.160894	0.028403	0.031747
RS	33	1.430199	1.171677	16300.020837	0.027748	0.030926
RS	34	1.562070	1.227747	15099.645695	0.025704	0.028599
RS	35	1.705306	1.227747	14557.077348	0.024781	0.027514
RS	36	1.860885	1.275936	13399.951109	0.022811	0.025294
RS	37	2.029873	1.275936	12713.123780	0.021642	0.023963
RS	38	2.213423	1.314431	11598.438355	0.019744	0.021841
RS	39	2.412792	1.314431	10790.898121	0.018370	0.020299
RS	40	2.629342	1.344076	9706.632172	0.016524	0.018249
RS	41	2.864555	1.344076	8819.107435	0.015013	0.016570
RS	42	3.120038	1.365910	7776.683381	0.013238	0.014613
RS	43	3.397538	1.365910	6866.008599	0.011688	0.012900
RS	44	3.698952	1.382584	5891.082722	0.010028	0.011078
RS	45	4.026343	1.382584	5026.167876	0.008556	0.009456
RS	46	4.381947	1.398982	4157.228750	0.007077	0.007835
RS	47	4.768197	1.398982	3407.839657	0.005801	0.006429
RS	48	5.187734	1.418952	2694.097306	0.004586	0.005098
RS	49	5.643427	1.418952	2109.560967	0.003591	0.004002
RS	50	6.138390	1.441475	1585.245271	0.002699	0.003023
RS	51	6.676009	1.441475	1177.622358	0.002005	0.002257
RS	52	7.259960	1.459581	838.272084	0.001427	0.001620
RS	53	7.894235	1.459581	584.936450	0.000996	0.001140
RS	54	8.583171	1.461017	392.604763	0.000668	0.000774
RS	55	9.331479	1.461017	253.152938	0.000431	0.000505
RS	56	10.144275	1.461017	156.067199	0.000266	0.000315
RS	57	11.027118	1.461017	91.635962	0.000156	0.000188
RS	58	11.986043	1.419078	52.052028	0.000089	0.000108
RS	59	13.027608	1.419078	26.778270	0.000046	0.000056
RS	60	14.158934	1.419078	12.918489	0.000022	0.000028
RS	61	15.387756	1.419078	5.812088	0.000010	0.000013
RS	62	16.722477	1.419078	2.424082	0.000004	0.000005
RS	63	18.172224	1.419078	1.402426	0.000002	0.000003
PA	4+25*2+4+6 0.161232065 0.032105089 18.172223579 0.212891792 0.375609075 0.830444840 1.521469830 2.092879763 2.245043346 2.128281845 1.922564680 1.657408173 1.395854459 1.203348388 1.094317934 1.056916187 1.070918704 1.115094191 1.171676991 1.227747122 1.275936298 1.314430817 1.344075991 1.365909797 1.382584481 1.398982252 1.418951608 1.441474925 1.459580890 1.461017442 1.419077733
//
IT	3204
RD	15
LK	-6843186.399863
QD	-1432.441997 -> -1428.742154
RI	0.0269691172
TR	0.160960	0.032108
MT	18.217629
MM	C_pi: 1.069554, n_recomb: 588934.829687
RS	0	0.000000	0.214576	22805.714958	0.038724	0.018867
RS	1	0.008622	0.214576	23758.926375	0.040342	0.024987
RS	2	0.017988	0.214576	24663.047411	0.041877	0.026642
RS	3	0.028161	0.214576	25501.678988	0.043301	0.029337
RS	4	0.039211	0.372082	15321.224169	0.026015	0.018225
RS	5	0.051214	0.372082	16094.912631	0.027329	0.020108
RS	6	0.064252	0.827301	7661.847741	0.013010	0.010044
RS	7	0.078414	0.827301	8177.130043	0.013885	0.011273
RS	8	0.093798	1.523954	4752.262785	0.008069	0.006958
RS	9	0.110507	1.523954	5104.738704	0.008668	0.007839
RS	10	0.128658	2.101159	3980.265668	0.006758	0.006391
RS	11	0.148373	2.101159	4282.755110	0.007272	0.007197
RS	12	0.169788	2.252096	4297.472371	0.007297	0.007543
RS	13	0.193050	2.252096	4619.781782	0.007844	0.008393
RS	14	0.218317	2.136125	5229.471983	0.008880	0.009764
RS	15	0.245763	2.136125	5607.317502	0.009521	0.010646
RS	16	0.275575	1.935142	6624.305239	0.011248	0.012688
RS	17	0.307958	1.935142	7074.785472	0.012013	0.013559
RS	18	0.343133	1.669971	8729.279120	0.014822	0.016757
RS	19	0.381341	1.669971	9264.244576	0.015731	0.017820
RS	20	0.422843	1.403562	11645.064798	0.019773	0.022424
RS	21	0.467923	1.403562	12241.616836	0.020786	0.023654
RS	22	0.516891	1.206204	14886.171804	0.025276	0.028761
RS	23	0.570080	1.206204	15456.617364	0.026245	0.029928
RS	24	0.627856	1.094253	17575.776006	0.029843	0.033985
RS	25	0.690613	1.094253	18001.701373	0.030567	0.034803
RS	26	0.758781	1.055882	18988.347773	0.032242	0.036624
RS	27	0.832827	1.055882	19194.813319	0.032592	0.036930
RS	28	0.913257	1.070278	19034.715710	0.032321	0.036518
RS	29	1.000622	1.070278	19016.570981	0.032290	0.036354
RS	30	1.095520	1.115504	18132.047094	0.030788	0.034572
RS	31	1.198600	1.115504	17917.024060	0.030423	0.034046
RS	32	1.310568	1.173202	16741.121067	0.028426	0.031744
RS	33	1.432189	1.173202	16354.552128	0.027770	0.030927
RS	34	1.564298	1.230096	15141.210023	0.025709	0.028584
RS	35	1.707797	1.230096	14597.886005	0.024787	0.027504
RS	36	1.863668	1.278750	13434.479921	0.022811	0.025279
RS	37	2.032980	1.278750	12746.924245	0.021644	0.023954
RS	38	2.216889	1.317560	11628.309486	0.019745	0.021831
RS	39	2.416656	1.317560	10819.808272	0.018372	0.020293
RS	40	2.633647	1.347617	9731.368436	0.016524	0.018241
RS	41	2.869347	1.347617	8842.867807	0.015015	0.016565
RS	42	3.125370	1.370068	7795.903363	0.013237	0.014604
RS	43	3.403467	1.370068	6884.577550	0.011690	0.012895
RS	44	3.705543	1.387689	5905.045664	0.010027	0.011069
RS	45	4.033664	1.387689	5040.116713	0.008558	0.009451
RS	46	4.390077	1.405570	4166.862735	0.007075	0.007827
RS	47	4.777220	1.405570	3418.238631	0.005804	0.006427
RS	48	5.197743	1.427653	2701.167973	0.004587	0.005093
RS	49	5.654524	1.427653	2117.826430	0.003596	0.004002
RS	50	6.150690	1.452648	1591.528570	0.002702	0.003023
RS	51	6.689637	1.452648	1184.751355	0.002012	0.002261
RS	52	7.275052	1.472905	844.303923	0.001434	0.001624
RS	53	7.910943	1.472905	590.910469	0.001003	0.001146
RS	54	8.601662	1.475341	397.691277	0.000675	0.000780
RS	55	9.351936	1.475341	257.415649	0.000437	0.000511
RS	56	10.166900	1.475341	159.351398	0.000271	0.000320
RS	57	11.052132	1.475341	93.981742	0.000160	0.000191
RS	58	12.013690	1.431432	53.684061	0.000091	0.000111
RS	59	13.058156	1.431432	27.742693	0.000047	0.000058
RS	60	14.192677	1.431432	13.448926	0.000023	0.000028
RS	61	15.425019	1.431432	6.082480	0.000010	0.000013
RS	62	16.763616	1.431432	2.551195	0.000004	0.000006
RS	63	18.217629	1.431432	1.489749	0.000003	0.000003
PA	4+25*2+4+6 0.160959771 0.032107845 18.217629183 0.214575921 0.372081794 0.827301495 1.523953919 2.101158863 2.252095932 2.136124558 1.935142494 1.669971002 1.403562053 1.206203623 1.094253229 1.055882027 1.070278344 1.115503614 1.173202240 1.230095889 1.278749603 1.317559650 1.347617153 1.370067801 1.387689191 1.405570401 1.427652798 1.452648467 1.472905473 1.475340923 1.431432271
//
IT	3742
RD	16
LK	-6843179.275919
QD	-1426.256578 -> -1423.102828
RI	0.0266454396
TR	0.160711	0.032113
MT	18.258614
MM	C_pi: 1.072002, n_recomb: 590354.447685
RS	0	0.000000	0.216097	22711.950887	0.038472	0.018849
RS	1	0.008626	0.216097	23668.605654	0.040092	0.024942
RS	2	0.017996	0.216097	24577.479057	0.041632	0.026542
RS	3	0.028175	0.216097	25422.279902	0.043063	0.029166
RS	4	0.039231	0.369058	15508.798402	0.026270	0.018402
RS	5	0.051241	0.369058	16287.715331	0.027590	0.020281
RS	6	0.064287	0.824963	7711.272068	0.013062	0.010071
RS	7	0.078459	0.824963	8229.655483	0.013940	0.011307
RS	8	0.093853	1.526675	4760.810544	0.008064	0.006945
RS	9	0.110574	1.526675	5114.163650	0.008663	0.007831
RS	10	0.128739	2.108292	3981.431676	0.006744	0.006374
RS	11	0.148470	2.108292	4284.270680	0.007257	0.007183
RS	12	0.169903	2.256957	4304.535886	0.007291	0.007538
RS	13	0.193185	2.256957	4627.604148	0.007839	0.008390
RS	14	0.218475	2.141580	5236.540057	0.008870	0.009759
RS	15	0.245947	2.141580	5615.217793	0.009512	0.010642
RS	16	0.275788	1.945828	6614.617440	0.011204	0.012647
RS	17	0.308204	1.945828	7065.244375	0.011968	0.013515
RS	18	0.343416	1.681414	8707.224452	0.014749	0.016683
RS	19	0.381665	1.681414	9242.432254	0.015656	0.017737
RS	20	0.423214	1.410769	11639.479145	0.019716	0.022360
RS	21	0.468347	1.410769	12237.805675	0.020730	0.023581
RS	22	0.517372	1.208953	14925.854705	0.025283	0.028756
RS	23	0.570627	1.208953	15499.124089	0.026254	0.029916
RS	24	0.628476	1.094301	17663.967312	0.029921	0.034046
RS	25	0.691315	1.094301	18091.321568	0.030645	0.034858
RS	26	0.759574	1.055043	19097.380300	0.032349	0.036709
RS	27	0.833721	1.055043	19302.670734	0.032697	0.037010
RS	28	0.914264	1.069827	19132.191116	0.032408	0.036579
RS	29	1.001755	1.069827	19111.616741	0.032373	0.036412
RS	30	1.096793	1.116030	18204.672011	0.030837	0.034594
RS	31	1.200029	1.116030	17987.644788	0.030469	0.034069
RS	32	1.312170	1.174727	16792.697125	0.028445	0.031738
RS	33	1.433984	1.174727	16405.042163	0.027788	0.030926
RS	34	1.566306	1.232298	15180.959226	0.025715	0.028570
RS	35	1.710043	1.232298	14636.998138	0.024794	0.027496
RS	36	1.866178	1.281265	13468.928083	0.022815	0.025269
RS	37	2.035781	1.281265	12780.521567	0.021649	0.023948
RS	38	2.220015	1.320251	11658.949472	0.019749	0.021825
RS	39	2.420140	1.320251	10849.159588	0.018377	0.020290
RS	40	2.637529	1.350601	9756.968347	0.016527	0.018236
RS	41	2.873669	1.350601	8867.040372	0.015020	0.016563
RS	42	3.130179	1.373581	7815.545733	0.013239	0.014599
RS	43	3.408816	1.373581	6903.113239	0.011693	0.012893
RS	44	3.711488	1.392090	5918.805527	0.010026	0.011062
RS	45	4.040268	1.392090	5053.510201	0.008560	0.009448
RS	46	4.397410	1.411426	4175.761035	0.007073	0.007819
RS	47	4.785358	1.411426	3427.722381	0.005806	0.006424
RS	48	5.206771	1.435620	2707.249472	0.004586	0.005088
RS	49	5.664536	1.435620	2125.096018	0.003600	0.004002
RS	50	6.161787	1.463116	1596.863238	0.002705	0.003022
RS	51	6.701932	1.463116	1191.044289	0.002018	0.002264
RS	52	7.288670	1.485572	849.621650	0.001439	0.001628
RS	53	7.926020	1.485572	596.327784	0.001010	0.001152
RS	54	8.618348	1.489060	402.356505	0.000682	0.000785
RS	55	9.370396	1.489060	261.392796	0.000443	0.000516
RS	56	10.187317	1.489060	162.455532	0.000275	0.000325
RS	57	11.074705	1.489060	96.222861	0.000163	0.000195
RS	58	12.038641	1.443257	55.260071	0.000094	0.000113
RS	59	13.085725	1.443257	28.681789	0.000049	0.000060
RS	60	14.223132	1.443257	13.969605	0.000024	0.000029
RS	61	15.458651	1.443257	6.350016	0.000011	0.000013
RS	62	16.800748	1.443257	2.677973	0.000005	0.000006
RS	63	18.258614	1.443257	1.577965	0.000003	0.000003
PA	4+25*2+4+6 0.160710875 0.032113089 18.258613706 0.216097182 0.369058338 0.824962970 1.526674601 2.108292466 2.256957400 2.141580092 1.945827914 1.681413893 1.410769427 1.208952901 1.094300711 1.055043223 1.069827196 1.116030209 1.174727236 1.232297818 1.281265454 1.320251122 1.350601360 1.373580591 1.392089507 1.411425514 1.435620388 1.463115506 1.485572104 1.489060177 1.443257198
//
IT	4009
RD	17
LK	-6843173.177912
QD	-1420.620807 -> -1417.890355
RI	0.0263563265
TR	0.160482	0.032120
MT	18.295803
MM	C_pi: 1.074240, n_recomb: 591694.845318
RS	0	0.000000	0.217463	22631.497468	0.038249	0.018832
RS	1	0.008630	0.217463	23591.275798	0.039871	0.024902
RS	2	0.018004	0.217463	24504.424161	0.041414	0.026454
RS	3	0.028187	0.217463	25354.745979	0.042851	0.029017
RS	4	0.039249	0.366453	15676.898523	0.026495	0.018559
RS	5	0.051265	0.366453	16460.508930	0.027819	0.020434
RS	6	0.064319	0.823315	7752.570590	0.013102	0.010092
RS	7	0.078499	0.823315	8273.609807	0.013983	0.011333
RS	8	0.093902	1.529661	4767.422216	0.008057	0.006933
RS	9	0.110635	1.529661	5121.506456	0.008656	0.007822
RS	10	0.128812	2.114590	3983.251580	0.006732	0.006360
RS	11	0.148558	2.114590	4286.461676	0.007244	0.007170
RS	12	0.170007	2.260064	4313.865697	0.007291	0.007537
RS	13	0.193307	2.260064	4637.813387	0.007838	0.008392
RS	14	0.218618	2.145064	5246.994101	0.008868	0.009760
RS	15	0.246114	2.145064	5626.668139	0.009509	0.010645
RS	16	0.275982	1.954912	6608.492562	0.011169	0.012614
RS	17	0.308427	1.954912	7059.389078	0.011931	0.013479
RS	18	0.343672	1.691875	8687.668571	0.014683	0.016614
RS	19	0.381959	1.691875	9223.113066	0.015588	0.017661
RS	20	0.423550	1.417525	11633.537114	0.019661	0.022299
RS	21	0.468730	1.417525	12233.475298	0.020675	0.023512
RS	22	0.517809	1.211589	14961.210796	0.025285	0.028748
RS	23	0.571123	1.211589	15537.104668	0.026259	0.029901
RS	24	0.629038	1.094425	17744.342612	0.029989	0.034100
RS	25	0.691950	1.094425	18173.078550	0.030714	0.034906
RS	26	0.760292	1.054357	19197.076613	0.032444	0.036785
RS	27	0.834531	1.054357	19401.385051	0.032790	0.037080
RS	28	0.915177	1.069528	19220.904163	0.032484	0.036632
RS	29	1.002782	1.069528	19198.273543	0.032446	0.036462
RS	30	1.097947	1.116650	18270.575043	0.030878	0.034610
RS	31	1.201324	1.116650	18051.947336	0.030509	0.034087
RS	32	1.313622	1.176249	16840.014245	0.028461	0.031732
RS	33	1.435611	1.176249	16451.575875	0.027804	0.030923
RS	34	1.568127	1.234377	15218.627989	0.025720	0.028558
RS	35	1.712079	1.234377	14674.155356	0.024800	0.027489
RS	36	1.868453	1.283532	13502.834918	0.022821	0.025261
RS	37	2.038321	1.283532	12813.504322	0.021656	0.023944
RS	38	2.222848	1.322576	11689.833002	0.019757	0.021823
RS	39	2.423299	1.322576	10878.513372	0.018385	0.020291
RS	40	2.641048	1.353118	9782.974763	0.016534	0.018236
RS	41	2.877588	1.353118	8891.274542	0.015027	0.016564
RS	42	3.134540	1.376547	7835.317738	0.013242	0.014596
RS	43	3.413666	1.376547	6921.423004	0.011698	0.012892
RS	44	3.716878	1.395886	5932.249723	0.010026	0.011057
RS	45	4.046257	1.395886	5066.308800	0.008562	0.009446
RS	46	4.404060	1.416644	4183.952033	0.007071	0.007812
RS	47	4.792739	1.416644	3436.354662	0.005808	0.006421
RS	48	5.214960	1.442949	2712.429862	0.004584	0.005082
RS	49	5.673616	1.442949	2131.465250	0.003602	0.004001
RS	50	6.171852	1.472962	1601.350707	0.002706	0.003020
RS	51	6.713084	1.472962	1196.588738	0.002022	0.002267
RS	52	7.301022	1.497658	854.301352	0.001444	0.001631
RS	53	7.939695	1.497658	601.244488	0.001016	0.001157
RS	54	8.633483	1.502252	406.639671	0.000687	0.000790
RS	55	9.387142	1.502252	265.109716	0.000448	0.000521
RS	56	10.205839	1.502252	165.394855	0.000280	0.000329
RS	57	11.095184	1.502252	98.367817	0.000166	0.000198
RS	58	12.061277	1.454620	56.784468	0.000096	0.000116
RS	59	13.110738	1.454620	29.597541	0.000050	0.000061
RS	60	14.250763	1.454620	14.481330	0.000024	0.000030
RS	61	15.489167	1.454620	6.614985	0.000011	0.000014
RS	62	16.834440	1.454620	2.804508	0.000005	0.000006
RS	63	18.295803	1.454620	1.667114	0.000003	0.000004
PA	4+25*2+4+6 0.160482279 0.032120192 18.295803031 0.217462555 0.366452944 0.823315131 1.529661028 2.114589742 2.260063855 2.145063864 1.954912193 1.691875266 1.417524922 1.211589115 1.094425422 1.054357268 1.069528003 1.116650180 1.176249454 1.234377354 1.283531791 1.322576031 1.353117534 1.376546642 1.395886112 1.416643776 1.442948573 1.472962041 1.497657707 1.502251996 1.454619788
//
IT	3585
RD	18
LK	-6843167.878802
QD	-1415.424410 -> -1413.027548
RI	0.0260972401
TR	0.160271	0.032129
MT	18.329714
MM	C_pi: 1.076295, n_recomb: 592960.845745
RS	0	0.000000	0.218686	22562.821277	0.038051	0.018817
RS	1	0.008633	0.218686	23525.450971	0.039675	0.024866
RS	2	0.018011	0.218686	24442.462946	0.041221	0.026376
RS	3	0.028198	0.218686	25297.743159	0.042663	0.028886
RS	4	0.039265	0.364207	15827.486708	0.026692	0.018699
RS	5	0.051288	0.364207	16615.323430	0.028021	0.020571
RS	6	0.064348	0.822263	7786.656336	0.013132	0.010106
RS	7	0.078535	0.822263	8309.956418	0.014014	0.011351
RS	8	0.093948	1.532918	4772.182681	0.008048	0.006920
RS	9	0.110691	1.532918	5126.859861	0.008646	0.007811
RS	10	0.128879	2.120237	3985.452266	0.006721	0.006347
RS	11	0.148638	2.120237	4289.039687	0.007233	0.007158
RS	12	0.170102	2.261741	4324.949929	0.007294	0.007540
RS	13	0.193419	2.261741	4649.868102	0.007842	0.008397
RS	14	0.218749	2.146921	5260.139408	0.008871	0.009765
RS	15	0.246265	2.146921	5640.937787	0.009513	0.010652
RS	16	0.276158	1.962623	6605.305371	0.011140	0.012586
RS	17	0.308630	1.962623	7056.571250	0.011901	0.013449
RS	18	0.343906	1.701469	8670.258894	0.014622	0.016550
RS	19	0.382227	1.701469	9205.934717	0.015525	0.017592
RS	20	0.423856	1.423868	11627.367044	0.019609	0.022239
RS	21	0.469079	1.423868	12228.774293	0.020623	0.023446
RS	22	0.518206	1.214106	14992.947519	0.025285	0.028737
RS	23	0.571574	1.214106	15571.284822	0.026260	0.029886
RS	24	0.629549	1.094597	17818.059808	0.030049	0.034147
RS	25	0.692529	1.094597	18248.120404	0.030775	0.034949
RS	26	0.760946	1.053790	19288.637892	0.032529	0.036852
RS	27	0.835269	1.053790	19492.117415	0.032873	0.037144
RS	28	0.916008	1.069348	19301.925738	0.032552	0.036677
RS	29	1.003717	1.069348	19277.548610	0.032511	0.036506
RS	30	1.098998	1.117345	18330.448560	0.030913	0.034623
RS	31	1.202504	1.117345	18110.564651	0.030543	0.034101
RS	32	1.314945	1.177766	16883.395367	0.028473	0.031724
RS	33	1.437093	1.177766	16494.436731	0.027817	0.030919
RS	34	1.569786	1.236353	15254.208746	0.025725	0.028547
RS	35	1.713934	1.236353	14709.345362	0.024807	0.027482
RS	36	1.870525	1.285589	13535.970043	0.022828	0.025257
RS	37	2.040635	1.285589	12845.676787	0.021664	0.023943
RS	38	2.225430	1.324591	11720.683663	0.019766	0.021824
RS	39	2.426178	1.324591	10907.651483	0.018395	0.020294
RS	40	2.644255	1.355239	9809.127868	0.016543	0.018238
RS	41	2.881159	1.355239	8915.387243	0.015035	0.016568
RS	42	3.138514	1.379046	7855.079730	0.013247	0.014596
RS	43	3.418085	1.379046	6939.435663	0.011703	0.012893
RS	44	3.721791	1.399164	5945.348439	0.010027	0.011053
RS	45	4.051715	1.399164	5078.534377	0.008565	0.009444
RS	46	4.410121	1.421313	4191.487630	0.007069	0.007805
RS	47	4.799466	1.421313	3444.216790	0.005809	0.006418
RS	48	5.222423	1.449716	2716.821051	0.004582	0.005076
RS	49	5.681893	1.449716	2137.044177	0.003604	0.004000
RS	50	6.181026	1.482266	1605.092965	0.002707	0.003018
RS	51	6.723249	1.482266	1201.472978	0.002026	0.002269
RS	52	7.312281	1.509228	858.421461	0.001448	0.001633
RS	53	7.952161	1.509228	605.718393	0.001022	0.001161
RS	54	8.647281	1.514977	410.582460	0.000692	0.000795
RS	55	9.402408	1.514977	268.593078	0.000453	0.000526
RS	56	10.222724	1.514977	168.185310	0.000284	0.000333
RS	57	11.113854	1.514977	100.425450	0.000169	0.000201
RS	58	12.081914	1.465565	58.262038	0.000098	0.000118
RS	59	13.133543	1.465565	30.491988	0.000051	0.000063
RS	60	14.275957	1.465565	14.984857	0.000025	0.000031
RS	61	15.516991	1.465565	6.877617	0.000012	0.000014
RS	62	16.865161	1.465565	2.930850	0.000005	0.000006
RS	63	18.329714	1.465565	1.757192	0.000003	0.000004
PA	4+25*2+4+6 0.160271465 0.032128658 18.329713681 0.218686082 0.364207162 0.822262702 1.532917613 2.120236558 2.261740729 2.146921353 1.962623143 1.701469125 1.423867835 1.214106143 1.094596593 1.053790158 1.069348231 1.117344509 1.177766212 1.236352685 1.285589455 1.324591284 1.355239168 1.379045842 1.399163577 1.421312890 1.449716161 1.482266420 1.509228184 1.514976696 1.465564801
//
IT	3147
RD	19
LK	-6843163.212592
QD	-1410.578086 -> -1408.448472
RI	0.0258645467
TR	0.160076	0.032138
MT	18.360829
MM	C_pi: 1.078190, n_recomb: 594157.740474
RS	0	0.000000	0.219783	22504.348702	0.037876	0.018803
RS	1	0.008636	0.219783	23469.598661	0.039501	0.024835
RS	2	0.018017	0.219783	24390.122386	0.041050	0.026308
RS	3	0.028208	0.219783	25249.877652	0.042497	0.028772
RS	4	0.039280	0.362255	15963.102886	0.026867	0.018824
RS	5	0.051308	0.362255	16754.768647	0.028199	0.020693
RS	6	0.064374	0.821723	7814.364386	0.013152	0.010115
RS	7	0.078569	0.821723	8339.576119	0.014036	0.011364
RS	8	0.093989	1.536442	4775.192036	0.008037	0.006906
RS	9	0.110742	1.536442	5130.332590	0.008635	0.007799
RS	10	0.128940	2.125443	3987.712425	0.006712	0.006337
RS	11	0.148711	2.125443	4291.664650	0.007223	0.007148
RS	12	0.170189	2.262351	4337.202601	0.007300	0.007545
RS	13	0.193521	2.262351	4663.147705	0.007848	0.008405
RS	14	0.218868	2.147462	5275.373100	0.008879	0.009775
RS	15	0.246405	2.147462	5657.392563	0.009522	0.010664
RS	16	0.276319	1.969165	6604.525873	0.011116	0.012562
RS	17	0.308816	1.969165	7056.241386	0.011876	0.013424
RS	18	0.344120	1.710316	8654.614320	0.014566	0.016491
RS	19	0.382473	1.710316	9190.513781	0.015468	0.017527
RS	20	0.424137	1.429840	11621.054818	0.019559	0.022182
RS	21	0.469399	1.429840	12223.806894	0.020573	0.023384
RS	22	0.518571	1.216510	15021.595491	0.025282	0.028725
RS	23	0.571988	1.216510	15602.214287	0.026259	0.029869
RS	24	0.630018	1.094797	17886.059114	0.030103	0.034189
RS	25	0.693060	1.094797	18317.385327	0.030829	0.034987
RS	26	0.761546	1.053316	19373.159625	0.032606	0.036913
RS	27	0.835945	1.053316	19575.931050	0.032947	0.037201
RS	28	0.916770	1.069267	19376.179709	0.032611	0.036717
RS	29	1.004574	1.069267	19350.318272	0.032568	0.036544
RS	30	1.099961	1.118099	18384.978248	0.030943	0.034632
RS	31	1.203585	1.118099	18164.130773	0.030571	0.034111
RS	32	1.316158	1.179277	16923.198956	0.028483	0.031715
RS	33	1.438452	1.179277	16533.948448	0.027828	0.030914
RS	34	1.571307	1.238242	15287.772147	0.025730	0.028536
RS	35	1.715635	1.238242	14742.632695	0.024813	0.027476
RS	36	1.872426	1.287474	13568.223688	0.022836	0.025254
RS	37	2.042757	1.287474	12876.952421	0.021673	0.023943
RS	38	2.227797	1.326350	11751.307537	0.019778	0.021829
RS	39	2.428817	1.326350	10936.429398	0.018407	0.020299
RS	40	2.647196	1.357028	9835.284440	0.016553	0.018243
RS	41	2.884433	1.357028	8939.288808	0.015045	0.016573
RS	42	3.142158	1.381149	7874.747780	0.013254	0.014598
RS	43	3.422138	1.381149	6957.121013	0.011709	0.012895
RS	44	3.726296	1.401996	5958.102901	0.010028	0.011050
RS	45	4.056721	1.401996	5090.227536	0.008567	0.009443
RS	46	4.415679	1.425504	4198.445328	0.007066	0.007799
RS	47	4.805636	1.425504	3451.400554	0.005809	0.006415
RS	48	5.229268	1.455993	2720.522040	0.004579	0.005069
RS	49	5.689484	1.455993	2141.929164	0.003605	0.003998
RS	50	6.189441	1.491090	1608.185872	0.002707	0.003015
RS	51	6.732573	1.491090	1205.776382	0.002029	0.002270
RS	52	7.322608	1.520348	862.043446	0.001451	0.001635
RS	53	7.963597	1.520348	609.796034	0.001026	0.001165
RS	54	8.659938	1.527294	414.219489	0.000697	0.000799
RS	55	9.416413	1.527294	271.865460	0.000458	0.000530
RS	56	10.238214	1.527294	170.840675	0.000288	0.000337
RS	57	11.130983	1.527294	102.403573	0.000172	0.000204
RS	58	12.100847	1.476156	59.696625	0.000100	0.000121
RS	59	13.154466	1.476156	31.367080	0.000053	0.000064
RS	60	14.299071	1.476156	15.481107	0.000026	0.000032
RS	61	15.542520	1.476156	7.138321	0.000012	0.000015
RS	62	16.893348	1.476156	3.057168	0.000005	0.000006
RS	63	18.360829	1.476156	1.848313	0.000003	0.000004
PA	4+25*2+4+6 0.160076041 0.032138034 18.360829108 0.219783292 0.362255487 0.821723193 1.536442264 2.125443247 2.262351150 2.147461884 1.969164746 1.710315799 1.429839907 1.216509864 1.094797020 1.053315811 1.069266646 1.118098941 1.179277485 1.238241568 1.287473869 1.326349698 1.357027605 1.381148784 1.401996394 1.425504002 1.455992970 1.491090107 1.520348310 1.527293568 1.476156443
//
IT	3704
RD	20
LK	-6843159.054986
QD	-1406.024181 -> -1404.112281
RI	0.0256577596
TR	0.159894	0.032148
MT	18.389511
MM	C_pi: 1.079937, n_recomb: 595285.290211
RS	0	0.000000	0.220762	22455.102945	0.037722	0.018791
RS	1	0.008638	0.220762	23422.766101	0.039347	0.024806
RS	2	0.018023	0.220762	24346.484535	0.040899	0.026248
RS	3	0.028218	0.220762	25210.277837	0.042350	0.028673
RS	4	0.039294	0.360547	16085.599739	0.027022	0.018935
RS	5	0.051326	0.360547	16880.742347	0.028357	0.020802
RS	6	0.064398	0.821593	7836.650713	0.013165	0.010120
RS	7	0.078600	0.821593	8363.473112	0.014050	0.011371
RS	8	0.094028	1.540172	4776.659186	0.008024	0.006892
RS	9	0.110788	1.540172	5132.147571	0.008621	0.007786
RS	10	0.128997	2.130283	3989.898822	0.006702	0.006327
RS	11	0.148778	2.130283	4294.195740	0.007214	0.007138
RS	12	0.170268	2.262075	4350.302315	0.007308	0.007553
RS	13	0.193615	2.262075	4677.311549	0.007857	0.008415
RS	14	0.218978	2.146913	5292.182515	0.008890	0.009788
RS	15	0.246533	2.146913	5675.491521	0.009534	0.010680
RS	16	0.276467	1.974716	6605.578145	0.011096	0.012543
RS	17	0.308988	1.974716	7057.798048	0.011856	0.013404
RS	18	0.344317	1.718504	8640.333003	0.014515	0.016436
RS	19	0.382698	1.718504	9176.439230	0.015415	0.017468
RS	20	0.424395	1.435475	11614.473597	0.019511	0.022127
RS	21	0.469694	1.435475	12218.451047	0.020525	0.023324
RS	22	0.518906	1.218802	15047.365033	0.025278	0.028712
RS	23	0.572369	1.218802	15630.109095	0.026257	0.029853
RS	24	0.630450	1.095014	17948.787631	0.030152	0.034227
RS	25	0.693549	1.095014	18381.312362	0.030878	0.035021
RS	26	0.762098	1.052915	19451.174516	0.032675	0.036969
RS	27	0.836568	1.052915	19653.331656	0.033015	0.037253
RS	28	0.917472	1.069261	19444.194701	0.032664	0.036752
RS	29	1.005364	1.069261	19417.064954	0.032618	0.036577
RS	30	1.100849	1.118900	18434.438454	0.030967	0.034637
RS	31	1.204582	1.118900	18212.879146	0.030595	0.034118
RS	32	1.317275	1.180781	16959.448235	0.028490	0.031704
RS	33	1.439704	1.180781	16570.110500	0.027836	0.030907
RS	34	1.572708	1.240057	15319.125512	0.025734	0.028527
RS	35	1.717201	1.240057	14773.827774	0.024818	0.027470
RS	36	1.874176	1.289210	13599.301518	0.022845	0.025254
RS	37	2.044712	1.289210	12907.062951	0.021682	0.023945
RS	38	2.229978	1.327892	11781.352513	0.019791	0.021835
RS	39	2.431249	1.327892	10964.547268	0.018419	0.020306
RS	40	2.649905	1.358534	9861.137186	0.016565	0.018250
RS	41	2.887450	1.358534	8962.736287	0.015056	0.016580
RS	42	3.145515	1.382914	7894.109681	0.013261	0.014601
RS	43	3.425872	1.382914	6974.329955	0.011716	0.012899
RS	44	3.730447	1.404445	5970.416150	0.010030	0.011048
RS	45	4.061333	1.404445	5101.338530	0.008570	0.009442
RS	46	4.420801	1.429277	4204.815378	0.007064	0.007793
RS	47	4.811321	1.429277	3457.923144	0.005809	0.006413
RS	48	5.235576	1.461837	2723.570195	0.004575	0.005063
RS	49	5.696478	1.461837	2146.166458	0.003605	0.003996
RS	50	6.197195	1.499486	1610.683927	0.002706	0.003012
RS	51	6.741166	1.499486	1209.547557	0.002032	0.002271
RS	52	7.332126	1.531068	865.209898	0.001453	0.001636
RS	53	7.974135	1.531068	613.509907	0.001031	0.001168
RS	54	8.671602	1.539250	417.574804	0.000701	0.000803
RS	55	9.429319	1.539250	274.942603	0.000462	0.000534
RS	56	10.252490	1.539250	173.370531	0.000291	0.000341
RS	57	11.146769	1.539250	104.307572	0.000175	0.000207
RS	58	12.118298	1.486425	61.091348	0.000103	0.000123
RS	59	13.173750	1.486425	32.224070	0.000054	0.000066
RS	60	14.320376	1.486425	15.970495	0.000027	0.000033
RS	61	15.566051	1.486425	7.397188	0.000012	0.000015
RS	62	16.919331	1.486425	3.183463	0.000005	0.000007
RS	63	18.389511	1.486425	1.940448	0.000003	0.000004
PA	4+25*2+4+6 0.159894241 0.032147995 18.389510899 0.220762236 0.360547119 0.821592714 1.540172097 2.130282663 2.262074984 2.146913025 1.974715942 1.718503842 1.435474990 1.218802329 1.095013666 1.052915008 1.069260528 1.118899734 1.180781137 1.240056579 1.289210022 1.327891618 1.358534010 1.382913786 1.404444529 1.429276522 1.461837348 1.499485680 1.531067547 1.539249582 1.486424823
//
IT	3971
RD	21
LK	-6843155.314308
QD	-1401.734935 -> -1400.003200
RI	0.0254732819
TR	0.159724	0.032158
MT	18.416168
MM	C_pi: 1.081558, n_recomb: 596349.036733
RS	0	0.000000	0.221637	22413.766929	0.037585	0.018780
RS	1	0.008641	0.221637	23383.666862	0.039211	0.024781
RS	2	0.018028	0.221637	24310.308812	0.040765	0.026195
RS	3	0.028227	0.221637	25177.765431	0.042220	0.028586
RS	4	0.039307	0.359043	16196.703707	0.027160	0.019035
RS	5	0.051344	0.359043	16995.019887	0.028498	0.020901
RS	6	0.064421	0.821811	7854.213940	0.013170	0.010121
RS	7	0.078628	0.821811	8382.384443	0.014056	0.011374
RS	8	0.094063	1.544097	4776.717969	0.008010	0.006878
RS	9	0.110832	1.544097	5132.449277	0.008606	0.007772
RS	10	0.129049	2.134846	3991.921724	0.006694	0.006318
RS	11	0.148841	2.134846	4296.539381	0.007205	0.007129
RS	12	0.170343	2.261130	4363.936987	0.007318	0.007562
RS	13	0.193702	2.261130	4692.029941	0.007868	0.008426
RS	14	0.219080	2.145496	5310.173010	0.008904	0.009803
RS	15	0.246652	2.145496	5694.820110	0.009549	0.010698
RS	16	0.276605	1.979433	6608.102687	0.011081	0.012527
RS	17	0.309147	1.979433	7060.869137	0.011840	0.013388
RS	18	0.344500	1.726121	8627.195875	0.014467	0.016384
RS	19	0.382908	1.726121	9163.493230	0.015366	0.017412
RS	20	0.424635	1.440819	11607.623374	0.019464	0.022075
RS	21	0.469968	1.440819	12212.721144	0.020479	0.023267
RS	22	0.519218	1.220992	15070.682759	0.025272	0.028698
RS	23	0.572723	1.220992	15655.413581	0.026252	0.029835
RS	24	0.630851	1.095239	18006.969505	0.030195	0.034262
RS	25	0.694003	1.095239	18440.628693	0.030923	0.035053
RS	26	0.762611	1.052572	19523.574965	0.032739	0.037020
RS	27	0.837147	1.052572	19725.189647	0.033077	0.037300
RS	28	0.918124	1.069320	19506.696431	0.032710	0.036783
RS	29	1.006097	1.069320	19478.483919	0.032663	0.036607
RS	30	1.101673	1.119741	18479.406183	0.030988	0.034640
RS	31	1.205507	1.119741	18257.350909	0.030615	0.034123
RS	32	1.318313	1.182281	16992.483291	0.028494	0.031693
RS	33	1.440866	1.182281	16603.238357	0.027841	0.030900
RS	34	1.574009	1.241812	15348.432445	0.025737	0.028518
RS	35	1.718656	1.241812	14803.083642	0.024823	0.027465
RS	36	1.875802	1.290828	13629.185422	0.022854	0.025254
RS	37	2.046527	1.290828	12936.006376	0.021692	0.023948
RS	38	2.232004	1.329256	11810.771700	0.019805	0.021843
RS	39	2.433507	1.329256	10991.983855	0.018432	0.020315
RS	40	2.652422	1.359809	9886.615566	0.016579	0.018259
RS	41	2.890253	1.359809	8985.698099	0.015068	0.016588
RS	42	3.148634	1.384396	7913.148053	0.013269	0.014606
RS	43	3.429341	1.384396	6991.079308	0.011723	0.012903
RS	44	3.734304	1.406566	5982.323606	0.010032	0.011047
RS	45	4.065617	1.406566	5111.926160	0.008572	0.009442
RS	46	4.425559	1.432690	4210.669816	0.007061	0.007787
RS	47	4.816603	1.432690	3463.866260	0.005808	0.006410
RS	48	5.241436	1.467305	2726.055402	0.004571	0.005056
RS	49	5.702977	1.467305	2149.840513	0.003605	0.003994
RS	50	6.204400	1.507512	1612.659538	0.002704	0.003009
RS	51	6.749149	1.507512	1212.849454	0.002034	0.002272
RS	52	7.340969	1.541435	867.977524	0.001455	0.001637
RS	53	7.983927	1.541435	616.902037	0.001034	0.001172
RS	54	8.682441	1.550890	420.678888	0.000705	0.000807
RS	55	9.441312	1.550890	277.844211	0.000466	0.000538
RS	56	10.265756	1.550890	175.786793	0.000295	0.000344
RS	57	11.161438	1.550890	106.144130	0.000178	0.000210
RS	58	12.134514	1.496414	62.449612	0.000105	0.000125
RS	59	13.191672	1.496414	33.064560	0.000055	0.000067
RS	60	14.340176	1.496414	16.453705	0.000028	0.000034
RS	61	15.587920	1.496414	7.654486	0.000013	0.000016
RS	62	16.943479	1.496414	3.309827	0.000006	0.000007
RS	63	18.416168	1.496414	2.033645	0.000003	0.000004
PA	4+25*2+4+6 0.159724028 0.032158173 18.416168058 0.221637221 0.359043143 0.821811319 1.544096791 2.134845627 2.261130094 2.145496186 1.979433448 1.726121416 1.440819471 1.220992179 1.095239232 1.052571592 1.069319672 1.119740582 1.182281077 1.241811573 1.290828026 1.329255505 1.359808879 1.384396173 1.406566111 1.432689635 1.467305074 1.507512388 1.541435270 1.550890368 1.496414493
//
IT	2835
RD	22
LK	-6843151.919268
QD	-1397.675009 -> -1396.094677
RI	0.0253069637
TR	0.159564	0.032168
MT	18.441037
MM	C_pi: 1.083069, n_recomb: 597354.856056
RS	0	0.000000	0.222424	22378.913572	0.037463	0.018769
RS	1	0.008643	0.222424	23350.897971	0.039090	0.024759
RS	2	0.018033	0.222424	24280.232231	0.040646	0.026149
RS	3	0.028235	0.222424	25151.034798	0.042104	0.028510
RS	4	0.039318	0.357712	16297.910724	0.027283	0.019126
RS	5	0.051360	0.357712	17099.139295	0.028625	0.020991
RS	6	0.064442	0.822319	7867.770096	0.013171	0.010119
RS	7	0.078655	0.822319	8397.064502	0.014057	0.011374
RS	8	0.094096	1.548191	4775.548784	0.007994	0.006864
RS	9	0.110872	1.548191	5131.431084	0.008590	0.007757
RS	10	0.129098	2.139239	3993.659134	0.006686	0.006309
RS	11	0.148899	2.139239	4298.567059	0.007196	0.007120
RS	12	0.170412	2.259681	4377.889961	0.007329	0.007572
RS	13	0.193784	2.259681	4707.074120	0.007880	0.008438
RS	14	0.219176	2.143372	5329.087160	0.008921	0.009821
RS	15	0.246762	2.143372	5715.108260	0.009567	0.010718
RS	16	0.276733	1.983435	6611.859486	0.011069	0.012514
RS	17	0.309295	1.983435	7065.206919	0.011827	0.013375
RS	18	0.344670	1.733236	8615.067748	0.014422	0.016335
RS	19	0.383104	1.733236	9151.543412	0.015320	0.017360
RS	20	0.424859	1.445893	11600.671369	0.019420	0.022024
RS	21	0.470223	1.445893	12206.799971	0.020435	0.023212
RS	22	0.519508	1.223081	15091.980250	0.025265	0.028684
RS	23	0.573052	1.223081	15678.574837	0.026247	0.029818
RS	24	0.631225	1.095464	18061.280675	0.030235	0.034293
RS	25	0.694426	1.095464	18496.012524	0.030963	0.035082
RS	26	0.763088	1.052270	19591.144713	0.032796	0.037067
RS	27	0.837686	1.052270	19792.271402	0.033133	0.037344
RS	28	0.918731	1.069426	19564.473036	0.032752	0.036810
RS	29	1.006781	1.069426	19535.326256	0.032703	0.036633
RS	30	1.102441	1.120610	18520.451602	0.031004	0.034641
RS	31	1.206369	1.120610	18298.080064	0.030632	0.034125
RS	32	1.319280	1.183773	17022.673102	0.028497	0.031682
RS	33	1.441950	1.183773	16633.672355	0.027846	0.030892
RS	34	1.575222	1.243512	15375.867963	0.025740	0.028509
RS	35	1.720013	1.243512	14830.562843	0.024827	0.027459
RS	36	1.877318	1.292343	13657.924022	0.022864	0.025256
RS	37	2.048220	1.292343	12963.835000	0.021702	0.023951
RS	38	2.233892	1.330469	11839.527157	0.019820	0.021852
RS	39	2.435613	1.330469	11018.723288	0.018446	0.020324
RS	40	2.654768	1.360886	9911.687144	0.016593	0.018269
RS	41	2.892866	1.360886	9008.168704	0.015080	0.016597
RS	42	3.151542	1.385635	7931.858545	0.013278	0.014612
RS	43	3.432576	1.385635	7007.390617	0.011731	0.012908
RS	44	3.737900	1.408401	5993.863509	0.010034	0.011046
RS	45	4.069613	1.408401	5122.045153	0.008575	0.009442
RS	46	4.429996	1.435783	4216.074911	0.007058	0.007781
RS	47	4.821528	1.435783	3469.301252	0.005808	0.006407
RS	48	5.246901	1.472433	2728.052619	0.004567	0.005049
RS	49	5.709038	1.472433	2153.020976	0.003604	0.003991
RS	50	6.211119	1.515200	1614.181230	0.002702	0.003005
RS	51	6.756595	1.515200	1215.737172	0.002035	0.002272
RS	52	7.349217	1.551487	870.385963	0.001457	0.001637
RS	53	7.993060	1.551487	620.002665	0.001038	0.001175
RS	54	8.692551	1.562247	423.554676	0.000709	0.000810
RS	55	9.452499	1.562247	280.585269	0.000470	0.000542
RS	56	10.278131	1.562247	178.098601	0.000298	0.000348
RS	57	11.175122	1.562247	107.918417	0.000181	0.000213
RS	58	12.149642	1.506165	63.773785	0.000107	0.000127
RS	59	13.208390	1.506165	33.889810	0.000057	0.000068
RS	60	14.358647	1.506165	16.931371	0.000028	0.000035
RS	61	15.608321	1.506165	7.910514	0.000013	0.000016
RS	62	16.966006	1.506165	3.436399	0.000006	0.000007
RS	63	18.441037	1.506165	2.128009	0.000004	0.000004
PA	4+25*2+4+6 0.159564210 0.032168417 18.441037303 0.222423939 0.357712195 0.822319183 1.548190523 2.139239202 2.259681005 2.143372329 1.983435446 1.733236110 1.445893234 1.223081237 1.095463800 1.052270449 1.069425730 1.120609827 1.183772774 1.243512204 1.292343423 1.330468672 1.360885884 1.385634580 1.408401155 1.435782982 1.472433360 1.515199641 1.551487316 1.562247210 1.506165189
//
IT	3798
RD	23
LK	-6843148.815639
QD	-1393.816953 -> -1392.365624
RI	0.0251578396
TR	0.159414	0.032179
MT	18.464252
MM	C_pi: 1.084475, n_recomb: 598304.172895
RS	0	0.000000	0.223131	22349.698228	0.037355	0.018759
RS	1	0.008645	0.223131	23323.627087	0.038983	0.024738
RS	2	0.018038	0.223131	24255.443722	0.040540	0.026107
RS	3	0.028243	0.223131	25129.305944	0.042001	0.028443
RS	4	0.039329	0.356522	16390.593476	0.027395	0.019208
RS	5	0.051375	0.356522	17194.502331	0.028739	0.021073
RS	6	0.064462	0.823052	7877.969122	0.013167	0.010114
RS	7	0.078680	0.823052	8408.195584	0.014053	0.011370
RS	8	0.094127	1.552404	4773.327183	0.007978	0.006849
RS	9	0.110910	1.552404	5129.279997	0.008573	0.007742
RS	10	0.129143	2.143458	3995.133685	0.006677	0.006301
RS	11	0.148954	2.143458	4300.303418	0.007187	0.007111
RS	12	0.170476	2.257818	4392.008742	0.007341	0.007584
RS	13	0.193860	2.257818	4722.282371	0.007893	0.008451
RS	14	0.219264	2.140658	5348.677577	0.008940	0.009840
RS	15	0.246866	2.140658	5736.094784	0.009587	0.010740
RS	16	0.276853	1.986838	6616.495150	0.011059	0.012503
RS	17	0.309433	1.986838	7070.441787	0.011817	0.013365
RS	18	0.344829	1.739907	8603.698851	0.014380	0.016289
RS	19	0.383286	1.739907	9140.333894	0.015277	0.017311
RS	20	0.425067	1.450721	11593.525743	0.019377	0.021974
RS	21	0.470461	1.450721	12200.598919	0.020392	0.023159
RS	22	0.519779	1.225072	15111.389728	0.025257	0.028670
RS	23	0.573360	1.225072	15699.730502	0.026240	0.029802
RS	24	0.631574	1.095679	18112.037907	0.030272	0.034323
RS	25	0.694820	1.095679	18547.777566	0.031001	0.035109
RS	26	0.763534	1.051998	19654.280173	0.032850	0.037110
RS	27	0.838189	1.051998	19854.957220	0.033185	0.037386
RS	28	0.919298	1.069566	19617.864907	0.032789	0.036835
RS	29	1.007419	1.069566	19587.909014	0.032739	0.036656
RS	30	1.103158	1.121496	18557.845084	0.031017	0.034640
RS	31	1.207174	1.121496	18335.309102	0.030645	0.034126
RS	32	1.320182	1.185251	17050.133562	0.028497	0.031669
RS	33	1.442961	1.185251	16661.509403	0.027848	0.030882
RS	34	1.576354	1.245161	15401.412237	0.025742	0.028500
RS	35	1.721279	1.245161	14856.241066	0.024831	0.027454
RS	36	1.878733	1.293767	13685.406262	0.022874	0.025258
RS	37	2.049799	1.293767	12990.449506	0.021712	0.023955
RS	38	2.235655	1.331548	11867.488663	0.019835	0.021862
RS	39	2.437578	1.331548	11044.656901	0.018460	0.020334
RS	40	2.656958	1.361788	9936.229014	0.016607	0.018280
RS	41	2.895304	1.361788	9030.054314	0.015093	0.016607
RS	42	3.154255	1.386656	7950.154954	0.013288	0.014618
RS	43	3.435594	1.386656	7023.207715	0.011739	0.012913
RS	44	3.741255	1.409982	6004.988670	0.010037	0.011047
RS	45	4.073341	1.409982	5131.676215	0.008577	0.009442
RS	46	4.434137	1.438587	4221.038485	0.007055	0.007776
RS	47	4.826125	1.438587	3474.249870	0.005807	0.006404
RS	48	5.252001	1.477254	2729.590666	0.004562	0.005043
RS	49	5.714695	1.477254	2155.741987	0.003603	0.003989
RS	50	6.217390	1.522578	1615.285827	0.002700	0.003001
RS	51	6.763544	1.522578	1218.244748	0.002036	0.002272
RS	52	7.356915	1.561246	872.468315	0.001458	0.001638
RS	53	8.001584	1.561246	622.836769	0.001041	0.001177
RS	54	8.701986	1.573342	426.220254	0.000712	0.000813
RS	55	9.462940	1.573342	283.177716	0.000473	0.000545
RS	56	10.289680	1.573342	180.313301	0.000301	0.000351
RS	57	11.187894	1.573342	109.634615	0.000183	0.000216
RS	58	12.163761	1.515671	65.066805	0.000109	0.000130
RS	59	13.223994	1.515671	34.700826	0.000058	0.000070
RS	60	14.375887	1.515671	17.403693	0.000029	0.000035
RS	61	15.627364	1.515671	8.165220	0.000014	0.000017
RS	62	16.987035	1.515671	3.563088	0.000006	0.000007
RS	63	18.464252	1.515671	2.223430	0.000004	0.000005
PA	4+25*2+4+6 0.159414131 0.032178648 18.464251805 0.223130723 0.356522295 0.823052041 1.552404367 2.143458206 2.257818008 2.140657792 1.986838347 1.739907180 1.450720802 1.225072318 1.095679011 1.051998494 1.069566474 1.121495776 1.185250548 1.245160613 1.293766931 1.331547815 1.361787884 1.386656386 1.409982049 1.438587245 1.477254054 1.522577846 1.561246477 1.573342309 1.515671135
//
IT	3812
RD	24
LK	-6843145.961521
QD	-1390.153841 -> -1388.813783
RI	0.0250219237
TR	0.159273	0.032189
MT	18.486025
MM	C_pi: 1.085794, n_recomb: 599203.404207
RS	0	0.000000	0.223772	22324.927121	0.037258	0.018750
RS	1	0.008647	0.223772	23300.680015	0.038886	0.024720
RS	2	0.018042	0.223772	24234.802048	0.040445	0.026071
RS	3	0.028250	0.223772	25111.485274	0.041908	0.028384
RS	4	0.039340	0.355453	16475.882522	0.027496	0.019282
RS	5	0.051389	0.355453	17282.273076	0.028842	0.021148
RS	6	0.064480	0.823966	7885.394272	0.013160	0.010108
RS	7	0.078703	0.823966	8416.392906	0.014046	0.011365
RS	8	0.094156	1.556723	4770.204397	0.007961	0.006834
RS	9	0.110945	1.556723	5126.158468	0.008555	0.007727
RS	10	0.129186	2.147574	3996.294729	0.006669	0.006293
RS	11	0.149004	2.147574	4301.695937	0.007179	0.007102
RS	12	0.170537	2.255645	4406.190723	0.007353	0.007596
RS	13	0.193931	2.255645	4737.547198	0.007906	0.008465
RS	14	0.219348	2.137485	5368.751406	0.008960	0.009861
RS	15	0.246962	2.137485	5757.577863	0.009609	0.010764
RS	16	0.276965	1.989726	6621.890310	0.011051	0.012495
RS	17	0.309562	1.989726	7076.452265	0.011810	0.013356
RS	18	0.344978	1.746193	8593.003887	0.014341	0.016245
RS	19	0.383457	1.746193	9129.783190	0.015237	0.017265
RS	20	0.425263	1.455329	11586.285755	0.019336	0.021927
RS	21	0.470684	1.455329	12194.230870	0.020351	0.023109
RS	22	0.520032	1.226973	15129.257325	0.025249	0.028655
RS	23	0.573648	1.226973	15719.242774	0.026234	0.029785
RS	24	0.631900	1.095882	18159.802267	0.030307	0.034351
RS	25	0.695190	1.095882	18596.491829	0.031035	0.035134
RS	26	0.763952	1.051749	19713.647665	0.032900	0.037152
RS	27	0.838660	1.051749	19913.905131	0.033234	0.037424
RS	28	0.919829	1.069733	19667.534093	0.032823	0.036856
RS	29	1.008016	1.069733	19636.872078	0.032772	0.036677
RS	30	1.103830	1.122393	18592.120718	0.031028	0.034638
RS	31	1.207928	1.122393	18369.546944	0.030657	0.034125
RS	32	1.321028	1.186715	17075.236282	0.028497	0.031656
RS	33	1.443908	1.186715	16687.101702	0.027849	0.030873
RS	34	1.577414	1.246764	15425.302773	0.025743	0.028492
RS	35	1.722465	1.246764	14880.345226	0.024834	0.027449
RS	36	1.880058	1.295111	13711.790989	0.022883	0.025261
RS	37	2.051280	1.295111	13016.004368	0.021722	0.023959
RS	38	2.237307	1.332514	11894.733681	0.019851	0.021873
RS	39	2.439420	1.332514	11069.870060	0.018474	0.020344
RS	40	2.659010	1.362542	9960.295036	0.016623	0.018293
RS	41	2.897590	1.362542	9051.421893	0.015106	0.016617
RS	42	3.156799	1.387493	7968.093967	0.013298	0.014626
RS	43	3.438424	1.387493	7038.600159	0.011747	0.012920
RS	44	3.744401	1.411340	6015.780183	0.010040	0.011047
RS	45	4.076837	1.411340	5140.903913	0.008580	0.009443
RS	46	4.438019	1.441137	4225.635351	0.007052	0.007771
RS	47	4.830434	1.441137	3478.787813	0.005806	0.006401
RS	48	5.256783	1.481798	2730.747890	0.004557	0.005036
RS	49	5.719998	1.481798	2158.073353	0.003602	0.003986
RS	50	6.223269	1.529677	1616.033487	0.002697	0.002997
RS	51	6.770060	1.529677	1220.421797	0.002037	0.002271
RS	52	7.364133	1.570742	874.264128	0.001459	0.001638
RS	53	8.009577	1.570742	625.434035	0.001044	0.001179
RS	54	8.710834	1.584198	428.698384	0.000715	0.000816
RS	55	9.472731	1.584198	285.636116	0.000477	0.000549
RS	56	10.300511	1.584198	182.439583	0.000304	0.000354
RS	57	11.199872	1.584198	111.297512	0.000186	0.000219
RS	58	12.177003	1.524994	66.329862	0.000111	0.000132
RS	59	13.238629	1.524994	35.498695	0.000059	0.000071
RS	60	14.392057	1.524994	17.871465	0.000030	0.000036
RS	61	15.645224	1.524994	8.419102	0.000014	0.000017
RS	62	17.006757	1.524994	3.690178	0.000006	0.000008
RS	63	18.486025	1.524994	2.320165	0.000004	0.000005
PA	4+25*2+4+6 0.159272705 0.032188721 18.486025188 0.223771818 0.355453316 0.823966477 1.556722951 2.147574124 2.255645406 2.137484806 1.989726017 1.746193456 1.455329291 1.226973174 1.095882248 1.051748556 1.069733246 1.122393122 1.186715190 1.246764302 1.295111192 1.332514181 1.362542105 1.387493147 1.411339823 1.441137003 1.481797848 1.529676886 1.570741883 1.584197734 1.524993698
//
IT	3076
RD	25
LK	-6843143.322772
QD	-1386.664878 -> -1385.421882
RI	0.0248994085
TR	0.159139	0.032198
MT	18.506564
MM	C_pi: 1.087030, n_recomb: 600052.531321
RS	0	0.000000	0.224352	22304.146766	0.037170	0.018741
RS	1	0.008649	0.224352	23281.611430	0.038799	0.024703
RS	2	0.018046	0.224352	24217.874743	0.040360	0.026037
RS	3	0.028256	0.224352	25097.158263	0.041825	0.028332
RS	4	0.039350	0.354481	16554.822341	0.027589	0.019351
RS	5	0.051402	0.354481	17363.515966	0.028937	0.021218
RS	6	0.064497	0.825026	7890.412535	0.013150	0.010100
RS	7	0.078725	0.825026	8422.042096	0.014036	0.011357
RS	8	0.094183	1.561098	4766.340198	0.007943	0.006820
RS	9	0.110978	1.561098	5122.236920	0.008536	0.007711
RS	10	0.129226	2.151625	3997.075045	0.006661	0.006286
RS	11	0.149053	2.151625	4302.673573	0.007170	0.007094
RS	12	0.170594	2.253254	4420.268265	0.007366	0.007608
RS	13	0.193998	2.253254	4752.690908	0.007920	0.008479
RS	14	0.219426	2.133950	5389.092025	0.008981	0.009883
RS	15	0.247054	2.133950	5779.328971	0.009631	0.010788
RS	16	0.277071	1.992163	6627.854019	0.011045	0.012488
RS	17	0.309685	1.992163	7083.039079	0.011804	0.013350
RS	18	0.345119	1.752135	8582.813221	0.014303	0.016203
RS	19	0.383618	1.752135	9119.717617	0.015198	0.017222
RS	20	0.425447	1.459740	11578.852011	0.019296	0.021881
RS	21	0.470894	1.459740	12187.597784	0.020311	0.023061
RS	22	0.520272	1.228790	15145.625672	0.025240	0.028641
RS	23	0.573920	1.228790	15737.157454	0.026226	0.029769
RS	24	0.632208	1.096069	18204.766113	0.030339	0.034377
RS	25	0.695538	1.096069	18642.344232	0.031068	0.035158
RS	26	0.764346	1.051516	19769.443018	0.032946	0.037190
RS	27	0.839105	1.051516	19969.301003	0.033279	0.037460
RS	28	0.920330	1.069919	19713.695003	0.032853	0.036876
RS	29	1.008580	1.069919	19682.410643	0.032801	0.036696
RS	30	1.104463	1.123298	18623.391960	0.031036	0.034634
RS	31	1.208639	1.123298	18400.889642	0.030665	0.034123
RS	32	1.321826	1.188165	17098.030219	0.028494	0.031642
RS	33	1.444802	1.188165	16710.482489	0.027848	0.030862
RS	34	1.578414	1.248329	15447.465671	0.025744	0.028483
RS	35	1.723583	1.248329	14902.799787	0.024836	0.027443
RS	36	1.881308	1.296391	13736.919171	0.022893	0.025264
RS	37	2.052675	1.296391	13040.355477	0.021732	0.023964
RS	38	2.238864	1.333387	11921.100797	0.019867	0.021885
RS	39	2.441157	1.333387	11094.224052	0.018489	0.020355
RS	40	2.660946	1.363172	9983.750553	0.016638	0.018305
RS	41	2.899745	1.363172	9072.162769	0.015119	0.016628
RS	42	3.159198	1.388173	7985.571576	0.013308	0.014634
RS	43	3.441092	1.388173	7053.492085	0.011755	0.012926
RS	44	3.747368	1.412505	6026.177522	0.010043	0.011049
RS	45	4.080133	1.412505	5149.692140	0.008582	0.009444
RS	46	4.441680	1.443462	4229.852550	0.007049	0.007766
RS	47	4.834498	1.443462	3482.915768	0.005804	0.006398
RS	48	5.261292	1.486094	2731.537034	0.004552	0.005029
RS	49	5.725000	1.486094	2160.032428	0.003600	0.003983
RS	50	6.228814	1.536525	1616.444526	0.002694	0.002992
RS	51	6.776205	1.536525	1222.287547	0.002037	0.002271
RS	52	7.370940	1.579998	875.792282	0.001460	0.001637
RS	53	8.017115	1.579998	627.808791	0.001046	0.001181
RS	54	8.719179	1.594843	430.998252	0.000718	0.000818
RS	55	9.481965	1.594843	287.966877	0.000480	0.000552
RS	56	10.310727	1.594843	184.481557	0.000307	0.000357
RS	57	11.211169	1.594843	112.909518	0.000188	0.000221
RS	58	12.189492	1.534126	67.565236	0.000113	0.000134
RS	59	13.252432	1.534126	36.283998	0.000060	0.000073
RS	60	14.407308	1.534126	18.334630	0.000031	0.000037
RS	61	15.662071	1.534126	8.671963	0.000014	0.000018
RS	62	17.025361	1.534126	3.817504	0.000006	0.000008
RS	63	18.506564	1.534126	2.418039	0.000004	0.000005
PA	4+25*2+4+6 0.159138887 0.032198483 18.506563728 0.224351747 0.354481441 0.825026123 1.561097716 2.151625239 2.253254402 2.133950108 1.992163421 1.752135246 1.459739723 1.228789513 1.096069389 1.051515854 1.069918919 1.123298143 1.188164807 1.248329035 1.296390770 1.333387210 1.363171675 1.388172618 1.412505424 1.443462446 1.486093744 1.536524922 1.579997878 1.594843270 1.534126363
//
