# Supplementary material for: Introgression and disruption of migration routes have shaped the genetic integrity of wildebeest populations
Source: Nat Commun. 2024 Apr 12;15:2921. doi: 10.1038/s41467-024-47015-y (PMC11014984; doi:10.1038/s41467-024-47015-y)
Supplement: Supplementary file 10 — Source Data [file 41467_2024_47015_MOESM10_ESM.zip › source_data/Fig2a.psmc/CTauTzS_7105.psmc]

CC
CC	Brief Description of the file format:
CC	  CC  comments
CC	  MM  useful-messages
CC	  RD  round-of-iterations
CC	  LL  \log[P(sequence)]
CC	  QD  Q-before-opt Q-after-opt
CC	  TR  \theta_0 \rho_0
CC	  RS  k t_k \lambda_k \pi_k \sum_{l\not=k}A_{kl} A_{kk}
CC	  DC  begin end best-k t_k+\Delta_k max-prob
CC
MM	Version: 0.6.5-r67
MM	pattern:4+25*2+4+6, n:63, n_free_lambdas:28
MM	n_iterations:25, skip:1, max_t:15, theta/rho:5
MM	is_decoding:0
MM	n_seqs:28, sum_L:17283770, sum_n:2103695
RD	0
LK	0.000000
QD	0.000000 -> 0.000000
RI	inf
TR	0.129784	0.025957
MT	15.000000
MM	C_pi: 1.000000, n_recomb: 442884.110381
RS	0	0.000000	1.000000	3609.527968	0.008150	0.000000
RS	1	0.008290	1.000000	3875.581232	0.008751	0.000000
RS	2	0.017266	1.000000	4158.306825	0.009389	0.000000
RS	3	0.026987	1.000000	4458.246179	0.010066	0.000000
RS	4	0.037514	1.000000	4775.862951	0.010784	0.000000
RS	5	0.048914	1.000000	5111.520947	0.011541	0.000000
RS	6	0.061258	1.000000	5465.458829	0.012341	0.000000
RS	7	0.074626	1.000000	5837.761396	0.013181	0.000000
RS	8	0.089102	1.000000	6228.327270	0.014063	0.000000
RS	9	0.104778	1.000000	6636.832896	0.014985	0.000000
RS	10	0.121753	1.000000	7062.692863	0.015947	0.000000
RS	11	0.140135	1.000000	7505.016702	0.016946	0.000000
RS	12	0.160042	1.000000	7962.562482	0.017979	0.000000
RS	13	0.181598	1.000000	8433.687789	0.019043	0.000000
RS	14	0.204942	1.000000	8916.298911	0.020132	0.000000
RS	15	0.230221	1.000000	9407.799478	0.021242	0.000000
RS	16	0.257595	1.000000	9905.040145	0.022365	0.000000
RS	17	0.287238	1.000000	10404.271469	0.023492	0.000000
RS	18	0.319339	1.000000	10901.102622	0.024614	0.000000
RS	19	0.354100	1.000000	11390.469233	0.025719	0.000000
RS	20	0.391744	1.000000	11866.614255	0.026794	0.000000
RS	21	0.432507	1.000000	12323.086388	0.027825	0.000000
RS	22	0.476650	1.000000	12752.761207	0.028795	0.000000
RS	23	0.524453	1.000000	13147.890548	0.029687	0.000000
RS	24	0.576218	1.000000	13500.186013	0.030482	0.000000
RS	25	0.632274	1.000000	13800.942374	0.031162	0.000000
RS	26	0.692977	1.000000	14041.206157	0.031704	0.000000
RS	27	0.758711	1.000000	14211.993592	0.032090	0.000000
RS	28	0.829896	1.000000	14304.560309	0.032299	0.000000
RS	29	0.906981	1.000000	14310.722416	0.032313	0.000000
RS	30	0.990456	1.000000	14223.224955	0.032115	0.000000
RS	31	1.080851	1.000000	14036.149018	0.031693	0.000000
RS	32	1.178739	1.000000	13745.343179	0.031036	0.000000
RS	33	1.284742	1.000000	13348.858589	0.030141	0.000000
RS	34	1.399532	1.000000	12847.360452	0.029008	0.000000
RS	35	1.523838	1.000000	12244.482407	0.027647	0.000000
RS	36	1.658449	1.000000	11547.085444	0.026072	0.000000
RS	37	1.804218	1.000000	10765.380499	0.024307	0.000000
RS	38	1.962071	1.000000	9912.875136	0.022383	0.000000
RS	39	2.133009	1.000000	9006.110877	0.020335	0.000000
RS	40	2.318118	1.000000	8064.169822	0.018208	0.000000
RS	41	2.518571	1.000000	7107.947541	0.016049	0.000000
RS	42	2.735641	1.000000	6159.213241	0.013907	0.000000
RS	43	2.970706	1.000000	5239.506138	0.011830	0.000000
RS	44	3.225257	1.000000	4368.945559	0.009865	0.000000
RS	45	3.500909	1.000000	3565.057029	0.008050	0.000000
RS	46	3.799411	1.000000	2841.732148	0.006416	0.000000
RS	47	4.122659	1.000000	2208.441214	0.004986	0.000000
RS	48	4.472702	1.000000	1669.800465	0.003770	0.000000
RS	49	4.851763	1.000000	1225.559564	0.002767	0.000000
RS	50	5.262247	1.000000	871.022625	0.001967	0.000000
RS	51	5.706758	1.000000	597.855237	0.001350	0.000000
RS	52	6.188118	1.000000	395.171744	0.000892	0.000000
RS	53	6.709380	1.000000	250.754160	0.000566	0.000000
RS	54	7.273854	1.000000	152.237346	0.000344	0.000000
RS	55	7.885120	1.000000	88.109684	0.000199	0.000000
RS	56	8.547059	1.000000	48.422207	0.000109	0.000000
RS	57	9.263869	1.000000	25.161305	0.000057	0.000000
RS	58	10.040101	1.000000	12.305162	0.000028	0.000000
RS	59	10.880679	1.000000	5.635618	0.000013	0.000000
RS	60	11.790939	1.000000	2.404107	0.000005	0.000000
RS	61	12.776655	1.000000	0.949710	0.000002	0.000000
RS	62	13.844085	1.000000	0.345235	0.000001	0.000000
RS	63	15.000000	1.000000	0.161516	0.000000	0.000000
PA	4+25*2+4+6 0.129784198 0.025956840 15.000000000 1.000000000 1.000000000 1.000000000 1.000000000 1.000000000 1.000000000 1.000000000 1.000000000 1.000000000 1.000000000 1.000000000 1.000000000 1.000000000 1.000000000 1.000000000 1.000000000 1.000000000 1.000000000 1.000000000 1.000000000 1.000000000 1.000000000 1.000000000 1.000000000 1.000000000 1.000000000 1.000000000 1.000000000
//
IT	3845
RD	1
LK	-5482188.642787
QD	-10260.570853 -> -4951.440152
RI	0.0616597644
TR	0.121348	0.023333
MT	17.559171
MM	C_pi: 1.119263, n_recomb: 445568.891040
RS	0	0.000000	0.340376	10922.497499	0.024514	0.101395
RS	1	0.008559	0.340376	11551.736355	0.025926	0.037453
RS	2	0.017851	0.340376	12189.954643	0.027358	0.018049
RS	3	0.027938	0.340376	12832.266928	0.028800	0.013585
RS	4	0.038888	0.735750	6291.407572	0.014120	0.011687
RS	5	0.050776	0.735750	6716.768859	0.015075	0.010395
RS	6	0.063681	0.966031	5466.056635	0.012268	0.009547
RS	7	0.077690	0.966031	5845.843477	0.013120	0.009116
RS	8	0.092899	1.127794	5354.965452	0.012018	0.009048
RS	9	0.109409	1.127794	5726.387178	0.012852	0.009255
RS	10	0.127333	1.218293	5665.006832	0.012714	0.009656
RS	11	0.146790	1.218293	6049.744300	0.013578	0.010209
RS	12	0.167913	1.257557	6251.940073	0.014031	0.010883
RS	13	0.190844	1.257557	6661.083513	0.014950	0.011664
RS	14	0.215738	1.266160	7038.000331	0.015796	0.012555
RS	15	0.242762	1.266160	7474.690849	0.016776	0.013556
RS	16	0.272100	1.258621	7970.456841	0.017888	0.014660
RS	17	0.303948	1.258621	8430.616747	0.018921	0.015856
RS	18	0.338522	1.243624	9003.214661	0.020206	0.017141
RS	19	0.376056	1.243624	9475.362467	0.021266	0.018496
RS	20	0.416802	1.227348	10075.366147	0.022612	0.019893
RS	21	0.461035	1.227348	10540.028979	0.023655	0.021295
RS	22	0.509055	1.214396	11105.955333	0.024925	0.022663
RS	23	0.561184	1.214396	11536.154581	0.025891	0.023956
RS	24	0.617776	1.207320	12006.065814	0.026945	0.025137
RS	25	0.679211	1.207320	12369.497572	0.027761	0.026174
RS	26	0.745904	1.206940	12690.903307	0.028482	0.027042
RS	27	0.818306	1.206940	12953.336435	0.029071	0.027717
RS	28	0.896904	1.212864	13089.623852	0.029377	0.028183
RS	29	0.982230	1.212864	13218.863779	0.029667	0.028430
RS	30	1.074859	1.223746	13153.857712	0.029521	0.028456
RS	31	1.175417	1.223746	13123.531315	0.029453	0.028268
RS	32	1.284581	1.237525	12861.118020	0.028864	0.027878
RS	33	1.403088	1.237525	12653.806043	0.028399	0.027298
RS	34	1.531739	1.251861	12211.869790	0.027407	0.026547
RS	35	1.671401	1.251861	11821.872467	0.026532	0.025638
RS	36	1.823017	1.264627	11225.581897	0.025194	0.024588
RS	37	1.987609	1.264627	10661.914788	0.023929	0.023406
RS	38	2.166290	1.274389	9940.452652	0.022310	0.022104
RS	39	2.360263	1.274389	9230.173125	0.020715	0.020692
RS	40	2.570840	1.280548	8419.713893	0.018897	0.019181
RS	41	2.799439	1.280548	7610.027572	0.017079	0.017586
RS	42	3.047605	1.283173	6758.818726	0.015169	0.015926
RS	43	3.317011	1.283173	5915.096712	0.013275	0.014226
RS	44	3.609476	1.282646	5084.037441	0.011410	0.012515
RS	45	3.926974	1.282646	4281.226085	0.009608	0.010823
RS	46	4.271646	1.279478	3535.266759	0.007934	0.009185
RS	47	4.645819	1.279478	2843.089784	0.006381	0.007633
RS	48	5.052018	1.274413	2235.962887	0.005018	0.006196
RS	49	5.492984	1.274413	1702.128089	0.003820	0.004900
RS	50	5.971692	1.268618	1261.686205	0.002832	0.003765
RS	51	6.491374	1.268618	899.862481	0.002020	0.002801
RS	52	7.055536	1.263453	621.147372	0.001394	0.002012
RS	53	7.667985	1.263453	410.238823	0.000921	0.001391
RS	54	8.332853	1.259310	260.320204	0.000584	0.000923
RS	55	9.054629	1.259310	157.065941	0.000353	0.000586
RS	56	9.838182	1.259310	90.133564	0.000202	0.000355
RS	57	10.688800	1.259310	48.985765	0.000110	0.000205
RS	58	11.612223	1.257072	25.126319	0.000056	0.000112
RS	59	12.614683	1.257072	12.057072	0.000027	0.000057
RS	60	13.702944	1.257072	5.396771	0.000012	0.000028
RS	61	14.884350	1.257072	2.239965	0.000005	0.000012
RS	62	16.166874	1.257072	0.856612	0.000002	0.000005
RS	63	17.559171	1.257072	0.431178	0.000001	0.000003
PA	4+25*2+4+6 0.121348404 0.023333421 17.559170723 0.340375900 0.735749722 0.966031075 1.127794266 1.218293190 1.257556915 1.266160011 1.258621216 1.243623734 1.227348328 1.214396477 1.207320213 1.206939697 1.212863922 1.223746300 1.237525463 1.251860619 1.264627457 1.274389267 1.280548096 1.283172607 1.282646179 1.279478073 1.274412632 1.268617630 1.263452530 1.259310007 1.257071793
//
IT	5439
RD	2
LK	-5474483.548994
QD	-3563.183645 -> -2404.809881
RI	0.0466347542
TR	0.115827	0.022053
MT	19.291014
MM	C_pi: 1.169237, n_recomb: 439995.209304
RS	0	0.000000	0.238012	15628.335865	0.035519	0.098115
RS	1	0.008720	0.238012	16355.585045	0.037172	0.039291
RS	2	0.018201	0.238012	17059.878589	0.038773	0.021912
RS	3	0.028509	0.238012	17730.316555	0.040297	0.019793
RS	4	0.039715	0.697979	6364.881600	0.014466	0.009476
RS	5	0.051899	0.697979	6795.975325	0.015446	0.009960
RS	6	0.065145	1.003458	5055.128560	0.011489	0.007969
RS	7	0.079547	1.003458	5415.159343	0.012307	0.008453
RS	8	0.095204	1.240771	4692.879515	0.010666	0.007806
RS	9	0.112227	1.240771	5030.579876	0.011433	0.008525
RS	10	0.130734	1.376637	4858.263956	0.011042	0.008667
RS	11	0.150855	1.376637	5203.180203	0.011826	0.009537
RS	12	0.172730	1.430269	5358.331597	0.012178	0.010144
RS	13	0.196514	1.430269	5726.953333	0.013016	0.011105
RS	14	0.222371	1.432171	6103.787908	0.013872	0.012054
RS	15	0.250483	1.432171	6503.624006	0.014781	0.013167
RS	16	0.281046	1.406808	7040.727134	0.016002	0.014448
RS	17	0.314275	1.406808	7471.203825	0.016980	0.015726
RS	18	0.350402	1.369518	8123.586285	0.018463	0.017283
RS	19	0.389679	1.369518	8575.483505	0.019490	0.018713
RS	20	0.432381	1.331976	9279.364894	0.021090	0.020441
RS	21	0.478807	1.331976	9733.449126	0.022122	0.021912
RS	22	0.529281	1.303372	10396.605379	0.023629	0.023580
RS	23	0.584157	1.303372	10824.265590	0.024601	0.024917
RS	24	0.643818	1.288682	11351.837636	0.025800	0.026269
RS	25	0.708682	1.288682	11719.100830	0.026635	0.027303
RS	26	0.779203	1.289324	12037.941384	0.027359	0.028149
RS	27	0.855873	1.289324	12311.265701	0.027980	0.028768
RS	28	0.939229	1.304392	12384.147491	0.028146	0.029015
RS	29	1.029854	1.304392	12535.781675	0.028491	0.029167
RS	30	1.128382	1.330999	12368.420806	0.028110	0.028833
RS	31	1.235502	1.330999	12379.347976	0.028135	0.028544
RS	32	1.351964	1.364604	12012.169063	0.027301	0.027749
RS	33	1.478581	1.364604	11872.134845	0.026982	0.027099
RS	34	1.616240	1.399876	11358.827998	0.025816	0.025996
RS	35	1.765904	1.399876	11065.195161	0.025148	0.025071
RS	36	1.928618	1.431873	10452.353578	0.023756	0.023784
RS	37	2.105522	1.431873	10010.194737	0.022751	0.022643
RS	38	2.297853	1.457213	9328.032132	0.021200	0.021235
RS	39	2.506956	1.457213	8752.807039	0.019893	0.019907
RS	40	2.734293	1.474465	8021.187198	0.018230	0.018401
RS	41	2.981455	1.474465	7342.786753	0.016688	0.016917
RS	42	3.250171	1.483704	6584.478048	0.014965	0.015338
RS	43	3.542320	1.483704	5849.486428	0.013294	0.013753
RS	44	3.859946	1.485728	5099.714282	0.011590	0.012156
RS	45	4.205270	1.485728	4368.528982	0.009929	0.010564
RS	46	4.580707	1.481656	3674.020004	0.008350	0.009034
RS	47	4.988885	1.481656	3011.402958	0.006844	0.007550
RS	48	5.432657	1.473226	2419.948017	0.005500	0.006189
RS	49	5.915128	1.473226	1880.584580	0.004274	0.004924
RS	50	6.439672	1.463112	1427.348677	0.003244	0.003823
RS	51	7.009959	1.463112	1040.668359	0.002365	0.002863
RS	52	7.629977	1.454142	736.359627	0.001674	0.002079
RS	53	8.304064	1.454142	497.818733	0.001131	0.001448
RS	54	9.036933	1.447054	324.109159	0.000737	0.000972
RS	55	9.833712	1.447054	200.448078	0.000456	0.000622
RS	56	10.699973	1.447054	118.033394	0.000268	0.000380
RS	57	11.641776	1.447054	65.895094	0.000150	0.000221
RS	58	12.665709	1.442326	34.792263	0.000079	0.000122
RS	59	13.778932	1.442326	17.167189	0.000039	0.000063
RS	60	14.989233	1.442326	7.908832	0.000018	0.000031
RS	61	16.305077	1.442326	3.381776	0.000008	0.000014
RS	62	17.735669	1.442326	1.333517	0.000003	0.000006
RS	63	19.291014	1.442326	0.702289	0.000002	0.000003
PA	4+25*2+4+6 0.115826735 0.022053135 19.291014134 0.238011657 0.697979062 1.003457574 1.240771486 1.376636588 1.430269269 1.432171323 1.406808471 1.369517723 1.331976139 1.303371643 1.288682056 1.289324483 1.304391859 1.330998692 1.364603684 1.399876289 1.431873020 1.457212892 1.474465324 1.483703815 1.485727655 1.481656342 1.473226039 1.463111744 1.454142467 1.447054221 1.442325765
//
IT	4639
RD	3
LK	-5472681.785036
QD	-2114.510603 -> -1725.679771
RI	0.0425688195
TR	0.112129	0.021350
MT	20.485011
MM	C_pi: 1.203873, n_recomb: 438607.368998
RS	0	0.000000	0.208567	17938.921514	0.040900	0.095788
RS	1	0.008824	0.208567	18680.317055	0.042590	0.040252
RS	2	0.018426	0.208567	19376.900905	0.044178	0.023630
RS	3	0.028875	0.208567	20014.637635	0.045632	0.022631
RS	4	0.040247	0.713802	6139.610814	0.013998	0.008527
RS	5	0.052621	0.713802	6562.411416	0.014962	0.009542
RS	6	0.066088	1.055362	4752.403274	0.010835	0.007328
RS	7	0.080743	1.055362	5098.132115	0.011623	0.008074
RS	8	0.096691	1.337172	4318.416511	0.009846	0.007247
RS	9	0.114046	1.337172	4637.101635	0.010572	0.008100
RS	10	0.132933	1.500025	4437.181699	0.010117	0.008162
RS	11	0.153486	1.500025	4761.206775	0.010855	0.009102
RS	12	0.175852	1.559267	4910.198827	0.011195	0.009709
RS	13	0.200192	1.559267	5258.502304	0.011989	0.010687
RS	14	0.226680	1.551080	5652.961062	0.012888	0.011699
RS	15	0.255505	1.551080	6035.488182	0.013761	0.012800
RS	16	0.286873	1.506782	6620.053904	0.015093	0.014223
RS	17	0.321009	1.506782	7038.464029	0.016047	0.015481
RS	18	0.358157	1.446670	7773.963150	0.017724	0.017262
RS	19	0.398583	1.446670	8220.372688	0.018742	0.018684
RS	20	0.442576	1.387024	9036.876697	0.020604	0.020707
RS	21	0.490451	1.387024	9491.269129	0.021640	0.022198
RS	22	0.542550	1.341397	10268.256706	0.023411	0.024158
RS	23	0.599246	1.341397	10698.733676	0.024393	0.025535
RS	24	0.660944	1.317106	11304.197924	0.025773	0.027080
RS	25	0.728087	1.317106	11672.874047	0.026613	0.028157
RS	26	0.801154	1.316267	12005.334395	0.027371	0.029019
RS	27	0.880668	1.316267	12277.156834	0.027991	0.029668
RS	28	0.967198	1.337829	12292.234444	0.028026	0.029733
RS	29	1.061363	1.337829	12442.381943	0.028368	0.029897
RS	30	1.163837	1.377893	12164.838572	0.027735	0.029234
RS	31	1.275353	1.377893	12181.033007	0.027772	0.028951
RS	32	1.396708	1.429868	11687.946800	0.026648	0.027774
RS	33	1.528771	1.429868	11567.421316	0.026373	0.027142
RS	34	1.672487	1.485586	10948.944769	0.024963	0.025700
RS	35	1.828884	1.485586	10693.888399	0.024381	0.024816
RS	36	1.999081	1.537170	10018.983664	0.022843	0.023286
RS	37	2.184295	1.537170	9634.578826	0.021966	0.022210
RS	38	2.385852	1.579071	8937.753890	0.020378	0.020670
RS	39	2.605193	1.579071	8434.500741	0.019230	0.019426
RS	40	2.843888	1.608820	7726.264180	0.017615	0.017882
RS	41	3.103645	1.608820	7124.917273	0.016244	0.016491
RS	42	3.386321	1.626314	6411.868577	0.014619	0.014940
RS	43	3.693940	1.626314	5747.568717	0.013104	0.013448
RS	44	4.028701	1.632606	5047.328312	0.011508	0.011913
RS	45	4.393001	1.632606	4369.639346	0.009963	0.010399
RS	46	4.789445	1.629290	3714.016148	0.008468	0.008938
RS	47	5.220869	1.629290	3081.053307	0.007025	0.007507
RS	48	5.690360	1.619068	2508.946575	0.005720	0.006198
RS	49	6.201278	1.619068	1975.884344	0.004505	0.004959
RS	50	6.757277	1.606137	1522.385733	0.003471	0.003882
RS	51	7.362334	1.606137	1126.151392	0.002568	0.002925
RS	52	8.020780	1.594697	809.769146	0.001846	0.002143
RS	53	8.737324	1.594697	556.104921	0.001268	0.001504
RS	54	9.517093	1.585772	368.291124	0.000840	0.001019
RS	55	10.365665	1.585772	231.677360	0.000528	0.000657
RS	56	11.289112	1.585772	138.875498	0.000317	0.000405
RS	57	12.294040	1.585772	78.991251	0.000180	0.000238
RS	58	13.387639	1.578745	42.563496	0.000097	0.000133
RS	59	14.577733	1.578745	21.416321	0.000049	0.000069
RS	60	15.872835	1.578745	10.069322	0.000023	0.000034
RS	61	17.282212	1.578745	4.397697	0.000010	0.000015
RS	62	18.815946	1.578745	1.772632	0.000004	0.000006
RS	63	20.485011	1.578745	0.965054	0.000002	0.000004
PA	4+25*2+4+6 0.112129296 0.021350220 20.485011004 0.208566744 0.713802435 1.055361806 1.337171910 1.500024701 1.559266524 1.551080048 1.506781902 1.446670119 1.387023670 1.341397256 1.317105974 1.316267383 1.337828706 1.377893162 1.429868267 1.485586297 1.537170191 1.579070697 1.608819666 1.626314419 1.632606375 1.629289834 1.619068358 1.606137470 1.594696611 1.585772295 1.578745054
//
IT	3893
RD	4
LK	-5472032.128001
QD	-1624.033393 -> -1439.882936
RI	0.0406161002
TR	0.109559	0.020945
MT	21.330140
MM	C_pi: 1.230974, n_recomb: 439941.765190
RS	0	0.000000	0.197650	19110.668256	0.043439	0.094238
RS	1	0.008893	0.197650	19857.091612	0.045136	0.040846
RS	2	0.018577	0.197650	20546.855366	0.046704	0.024511
RS	3	0.029122	0.197650	21164.314124	0.048107	0.024053
RS	4	0.040605	0.740935	5921.603193	0.013460	0.008000
RS	5	0.053109	0.740935	6336.433211	0.014403	0.009212
RS	6	0.066726	1.098449	4581.269611	0.010413	0.007031
RS	7	0.081553	1.098449	4919.651682	0.011183	0.007869
RS	8	0.097698	1.409987	4117.896899	0.009360	0.006971
RS	9	0.115280	1.409987	4426.940156	0.010063	0.007858
RS	10	0.134425	1.593645	4209.487406	0.009568	0.007880
RS	11	0.155273	1.593645	4522.671869	0.010280	0.008825
RS	12	0.177974	1.658927	4663.783919	0.010601	0.009432
RS	13	0.202695	1.658927	5001.465744	0.011368	0.010387
RS	14	0.229614	1.644180	5403.926224	0.012283	0.011434
RS	15	0.258927	1.644180	5777.802467	0.013133	0.012488
RS	16	0.290847	1.584954	6395.448856	0.014537	0.014003
RS	17	0.325605	1.584954	6809.102304	0.015477	0.015206
RS	18	0.363455	1.505140	7613.431991	0.017306	0.017152
RS	19	0.404670	1.505140	8060.409438	0.018322	0.018528
RS	20	0.449551	1.425051	8982.541767	0.020418	0.020797
RS	21	0.498423	1.425051	9442.304602	0.021463	0.022269
RS	22	0.551641	1.362597	10338.446688	0.023500	0.024505
RS	23	0.609593	1.362597	10775.645799	0.024493	0.025894
RS	24	0.672698	1.327481	11476.057276	0.026085	0.027655
RS	25	0.741414	1.327481	11847.997489	0.026931	0.028764
RS	26	0.816242	1.322647	12217.306998	0.027770	0.029696
RS	27	0.897725	1.322647	12486.108586	0.028381	0.030383
RS	28	0.986453	1.347227	12465.760651	0.028335	0.030337
RS	29	1.083073	1.347227	12608.354816	0.028659	0.030535
RS	30	1.188285	1.396834	12237.441161	0.027816	0.029613
RS	31	1.302853	1.396834	12247.432576	0.027839	0.029362
RS	32	1.427611	1.463411	11637.676100	0.026453	0.027868
RS	33	1.563463	1.463411	11519.147456	0.026183	0.027274
RS	34	1.711396	1.536403	10796.101151	0.024540	0.025540
RS	35	1.872486	1.536403	10555.863516	0.023994	0.024707
RS	36	2.047901	1.605229	9809.921918	0.022298	0.022965
RS	37	2.238916	1.605229	9454.127683	0.021489	0.021952
RS	38	2.446919	1.662231	8724.388683	0.019831	0.020286
RS	39	2.673419	1.662231	8261.001696	0.018777	0.019114
RS	40	2.920062	1.703851	7551.434535	0.017165	0.017520
RS	41	3.188640	1.703851	6995.895654	0.015902	0.016204
RS	42	3.481102	1.729696	6301.863363	0.014324	0.014657
RS	43	3.799573	1.729696	5682.199081	0.012916	0.013236
RS	44	4.146366	1.740882	5009.279312	0.011386	0.011737
RS	45	4.524000	1.740882	4367.614100	0.009928	0.010285
RS	46	4.935218	1.739284	3736.674842	0.008494	0.008868
RS	47	5.383005	1.739284	3125.584008	0.007105	0.007481
RS	48	5.870615	1.728422	2567.585255	0.005836	0.006207
RS	49	6.401588	1.728422	2041.018538	0.004639	0.004990
RS	50	6.979781	1.713883	1588.791638	0.003611	0.003931
RS	51	7.609394	1.713883	1187.513216	0.002699	0.002979
RS	52	8.294999	1.701077	863.564010	0.001963	0.002198
RS	53	9.041575	1.701077	599.899953	0.001364	0.001552
RS	54	9.854545	1.691257	402.206774	0.000914	0.001059
RS	55	10.739814	1.691257	256.261697	0.000582	0.000689
RS	56	11.703810	1.691257	155.692032	0.000354	0.000428
RS	57	12.753536	1.691257	89.819469	0.000204	0.000253
RS	58	13.896615	1.682304	49.154719	0.000112	0.000143
RS	59	15.141349	1.682304	25.108285	0.000057	0.000075
RS	60	16.496779	1.682304	11.993183	0.000027	0.000037
RS	61	17.972749	1.682304	5.325328	0.000012	0.000017
RS	62	19.579978	1.682304	2.184021	0.000005	0.000007
RS	63	21.330140	1.682304	1.221236	0.000003	0.000004
PA	4+25*2+4+6 0.109559217 0.020944524 21.330139613 0.197649857 0.740935172 1.098448849 1.409987344 1.593644635 1.658927437 1.644179524 1.584953570 1.505139776 1.425050628 1.362597088 1.327481279 1.322646768 1.347226638 1.396834042 1.463410804 1.536402842 1.605228837 1.662230566 1.703850520 1.729696162 1.740881514 1.739284176 1.728422053 1.713882949 1.701076533 1.691257451 1.682304108
//
IT	3905
RD	5
LK	-5471710.105535
QD	-1388.219839 -> -1282.448920
RI	0.0393361177
TR	0.107702	0.020707
MT	21.945912
MM	C_pi: 1.252249, n_recomb: 442433.054941
RS	0	0.000000	0.192922	19783.516806	0.044715	0.093185
RS	1	0.008942	0.192922	20536.126863	0.046416	0.041240
RS	2	0.018684	0.192922	21225.511952	0.047975	0.025019
RS	3	0.029297	0.192922	21835.082296	0.049352	0.024849
RS	4	0.040858	0.767312	5756.743824	0.013012	0.007666
RS	5	0.053454	0.767312	6165.734086	0.013936	0.008960
RS	6	0.067176	1.127079	4502.946181	0.010178	0.006897
RS	7	0.082125	1.127079	4838.885745	0.010937	0.007776
RS	8	0.098411	1.459213	4018.593265	0.009083	0.006833
RS	9	0.116153	1.459213	4323.514648	0.009772	0.007732
RS	10	0.135482	1.661234	4084.906630	0.009233	0.007716
RS	11	0.156538	1.661234	4392.644669	0.009928	0.008656
RS	12	0.179478	1.735348	4518.018924	0.010212	0.009244
RS	13	0.204470	1.735348	4849.841317	0.010962	0.010176
RS	14	0.231695	1.719284	5247.321268	0.011860	0.011225
RS	15	0.261356	1.719284	5616.244153	0.012694	0.012235
RS	16	0.293669	1.650487	6249.103009	0.014124	0.013793
RS	17	0.328871	1.650487	6660.436895	0.015054	0.014941
RS	18	0.367221	1.555218	7513.164866	0.016981	0.016997
RS	19	0.409000	1.555218	7962.105000	0.017996	0.018318
RS	20	0.454515	1.457317	8972.957926	0.020281	0.020780
RS	21	0.504101	1.457317	9439.071192	0.021334	0.022215
RS	22	0.558120	1.379163	10447.410647	0.023614	0.024697
RS	23	0.616970	1.379163	10892.432403	0.024619	0.026078
RS	24	0.681082	1.332971	11693.713961	0.026430	0.028059
RS	25	0.750927	1.332971	12070.051973	0.027281	0.029181
RS	26	0.827017	1.322627	12492.497496	0.028236	0.030224
RS	27	0.909912	1.322627	12758.733286	0.028838	0.030935
RS	28	1.000219	1.347630	12723.957164	0.028759	0.030841
RS	29	1.098602	1.347630	12857.884220	0.029062	0.031065
RS	30	1.205782	1.403439	12414.050585	0.028059	0.029956
RS	31	1.322546	1.403439	12414.373632	0.028059	0.029733
RS	32	1.449751	1.480984	11704.704533	0.026455	0.027987
RS	33	1.588331	1.480984	11581.641528	0.026177	0.027428
RS	34	1.739303	1.567785	10765.158514	0.024332	0.025458
RS	35	1.903775	1.567785	10529.605574	0.023799	0.024669
RS	36	2.082954	1.650898	9716.748640	0.021962	0.022750
RS	37	2.278156	1.650898	9375.865508	0.021192	0.021790
RS	38	2.490813	1.720762	8609.935304	0.019460	0.020018
RS	39	2.722485	1.720762	8170.115073	0.018466	0.018903
RS	40	2.974874	1.772828	7449.786773	0.016838	0.017261
RS	41	3.249832	1.772828	6923.070172	0.015648	0.016003
RS	42	3.549377	1.806386	6235.337828	0.014093	0.014451
RS	43	3.875707	1.806386	5645.091464	0.012759	0.013085
RS	44	4.231218	1.822489	4987.023076	0.011272	0.011606
RS	45	4.618520	1.822489	4370.197364	0.009878	0.010201
RS	46	5.040454	1.823110	3754.771265	0.008487	0.008816
RS	47	5.500117	1.823110	3159.613714	0.007141	0.007462
RS	48	6.000885	1.812407	2611.307305	0.005902	0.006215
RS	49	6.546431	1.812407	2090.155521	0.004724	0.005016
RS	50	7.140761	1.797189	1639.024127	0.003705	0.003971
RS	51	7.788236	1.797189	1234.693920	0.002791	0.003023
RS	52	8.493608	1.783895	905.331820	0.002046	0.002242
RS	53	9.262056	1.783895	634.536654	0.001434	0.001592
RS	54	10.099219	1.773975	429.398822	0.000971	0.001094
RS	55	11.011242	1.773975	276.378522	0.000625	0.000716
RS	56	12.004819	1.773975	169.728789	0.000384	0.000448
RS	57	13.087242	1.773975	99.037602	0.000224	0.000267
RS	58	14.266456	1.763522	54.879227	0.000124	0.000152
RS	59	15.551117	1.763522	28.380057	0.000064	0.000081
RS	60	16.950653	1.763522	13.733417	0.000031	0.000040
RS	61	18.475337	1.763522	6.182216	0.000014	0.000019
RS	62	20.136360	1.763522	2.572320	0.000006	0.000008
RS	63	21.945912	1.763522	1.471414	0.000003	0.000005
PA	4+25*2+4+6 0.107701515 0.020706791 21.945912486 0.192922249 0.767312248 1.127078731 1.459212976 1.661233979 1.735348060 1.719284152 1.650487444 1.555218470 1.457316818 1.379162781 1.332970589 1.322626586 1.347630070 1.403438717 1.480984417 1.567785094 1.650897617 1.720761887 1.772828309 1.806386172 1.822488655 1.823110436 1.812407221 1.797189439 1.783895192 1.773975479 1.763522042
//
IT	4217
RD	6
LK	-5471520.201241
QD	-1251.859856 -> -1184.001288
RI	0.0384185750
TR	0.106304	0.020569
MT	22.408721
MM	C_pi: 1.269219, n_recomb: 445403.800258
RS	0	0.000000	0.190730	20217.246457	0.045391	0.092444
RS	1	0.008978	0.190730	20977.297176	0.047097	0.041511
RS	2	0.018762	0.190730	21670.276138	0.048653	0.025337
RS	3	0.029425	0.190730	22278.973233	0.050020	0.025330
RS	4	0.041044	0.790480	5636.973336	0.012656	0.007432
RS	5	0.053707	0.790480	6041.925659	0.013565	0.008764
RS	6	0.067507	1.142869	4485.620173	0.010071	0.006851
RS	7	0.082546	1.142869	4822.372441	0.010827	0.007755
RS	8	0.098935	1.488984	3981.643912	0.008939	0.006774
RS	9	0.116795	1.488984	4285.897894	0.009622	0.007680
RS	10	0.136259	1.707458	4022.307338	0.009031	0.007622
RS	11	0.157471	1.707458	4327.889349	0.009717	0.008560
RS	12	0.180587	1.792660	4431.835869	0.009950	0.009116
RS	13	0.205778	1.792660	4760.622157	0.010688	0.010032
RS	14	0.233230	1.779849	5143.641772	0.011548	0.011060
RS	15	0.263148	1.779849	5509.624881	0.012370	0.012037
RS	16	0.295751	1.706498	6143.175596	0.013792	0.013602
RS	17	0.331282	1.706498	6553.152015	0.014713	0.014705
RS	18	0.370003	1.599963	7435.567055	0.016694	0.016823
RS	19	0.412199	1.599963	7886.481087	0.017706	0.018093
RS	20	0.458185	1.487081	8967.215936	0.020133	0.020700
RS	21	0.508299	1.487081	9439.313704	0.021193	0.022095
RS	22	0.562912	1.394762	10547.141668	0.023680	0.024787
RS	23	0.622428	1.394762	10999.979094	0.024697	0.026147
RS	24	0.687288	1.337892	11900.120361	0.026718	0.028339
RS	25	0.757971	1.337892	12281.527639	0.027574	0.029461
RS	26	0.835000	1.321385	12766.007347	0.028662	0.030636
RS	27	0.918944	1.321385	13030.684601	0.029256	0.031357
RS	28	1.010425	1.345204	12997.383203	0.029181	0.031260
RS	29	1.110119	1.345204	13123.275199	0.029464	0.031499
RS	30	1.218764	1.404837	12624.535519	0.028344	0.030258
RS	31	1.337163	1.404837	12614.720644	0.028322	0.030055
RS	32	1.466191	1.490508	11821.696246	0.026542	0.028112
RS	33	1.606804	1.490508	11691.856623	0.026250	0.027580
RS	34	1.760042	1.588166	10794.781332	0.024236	0.025419
RS	35	1.927036	1.588166	10559.357074	0.023707	0.024666
RS	36	2.109024	1.682840	9687.222665	0.021749	0.022604
RS	37	2.307351	1.682840	9354.221352	0.021002	0.021686
RS	38	2.523483	1.763332	8553.956646	0.019205	0.019826
RS	39	2.759020	1.763332	8128.648569	0.018250	0.018756
RS	40	3.015703	1.824262	7394.344825	0.016601	0.017072
RS	41	3.295432	1.824262	6886.443540	0.015461	0.015859
RS	42	3.600274	1.864645	6198.532233	0.013917	0.014297
RS	43	3.932485	1.864645	5628.244362	0.012636	0.012975
RS	44	4.294522	1.885411	4977.654954	0.011176	0.011507
RS	45	4.689063	1.885411	4378.277262	0.009830	0.010140
RS	46	5.119026	1.888484	3772.330163	0.008469	0.008775
RS	47	5.587591	1.888484	3188.780466	0.007159	0.007450
RS	48	6.098224	1.878493	2646.810831	0.005942	0.006221
RS	49	6.654702	1.878493	2129.856358	0.004782	0.005038
RS	50	7.261140	1.863305	1679.207027	0.003770	0.004003
RS	51	7.922025	1.863305	1272.782947	0.002858	0.003059
RS	52	8.642243	1.850223	939.126418	0.002108	0.002279
RS	53	9.427124	1.850223	662.962565	0.001488	0.001626
RS	54	10.282470	1.840858	451.903014	0.001015	0.001123
RS	55	11.214610	1.840858	293.319372	0.000659	0.000740
RS	56	12.230438	1.840858	181.749823	0.000408	0.000466
RS	57	13.337467	1.840858	107.063994	0.000240	0.000280
RS	58	14.543885	1.829341	59.944667	0.000135	0.000160
RS	59	15.858616	1.829341	31.326693	0.000070	0.000086
RS	60	17.291383	1.829341	15.328994	0.000034	0.000043
RS	61	18.852784	1.829341	6.982350	0.000016	0.000020
RS	62	20.554368	1.829341	2.941760	0.000007	0.000009
RS	63	22.408721	1.829341	1.716679	0.000004	0.000005
PA	4+25*2+4+6 0.106304437 0.020568908 22.408721060 0.190729792 0.790479777 1.142868513 1.488984469 1.707457613 1.792660458 1.779849069 1.706497638 1.599962801 1.487080895 1.394762237 1.337892434 1.321385413 1.345204255 1.404837035 1.490507721 1.588165570 1.682839816 1.763332272 1.824261964 1.864645440 1.885410795 1.888483812 1.878493498 1.863305277 1.850222872 1.840858474 1.829341446
//
IT	4265
RD	7
LK	-5471396.136962
QD	-1164.620768 -> -1117.624060
RI	0.0377335227
TR	0.105214	0.020492
MT	22.767427
MM	C_pi: 1.283135, n_recomb: 448571.567297
RS	0	0.000000	0.189775	20519.992999	0.045745	0.091903
RS	1	0.009005	0.189775	21288.163575	0.047458	0.041702
RS	2	0.018822	0.189775	21986.948492	0.049015	0.025545
RS	3	0.029522	0.189775	22598.699389	0.050379	0.025632
RS	4	0.041186	0.810794	5547.534002	0.012367	0.007257
RS	5	0.053900	0.810794	5949.641825	0.013264	0.008601
RS	6	0.067760	1.149316	4507.188841	0.010048	0.006857
RS	7	0.082867	1.149316	4846.840386	0.010805	0.007778
RS	8	0.099335	1.504480	3984.123942	0.008882	0.006761
RS	9	0.117286	1.504480	4289.922368	0.009564	0.007675
RS	10	0.136853	1.737309	3999.511439	0.008916	0.007572
RS	11	0.158183	1.737309	4305.090693	0.009597	0.008513
RS	12	0.181433	1.834567	4385.064033	0.009776	0.009028
RS	13	0.206777	1.834567	4712.726668	0.010506	0.009939
RS	14	0.234403	1.828203	5075.879900	0.011316	0.010931
RS	15	0.264518	1.828203	5440.313780	0.012128	0.011886
RS	16	0.297344	1.754318	6064.759211	0.013520	0.013433
RS	17	0.333126	1.754318	6473.984146	0.014432	0.014502
RS	18	0.372131	1.640208	7371.501268	0.016433	0.016647
RS	19	0.414648	1.640208	7824.171267	0.017442	0.017875
RS	20	0.460994	1.515025	8957.955176	0.019970	0.020586
RS	21	0.511513	1.515025	9435.398129	0.021034	0.021943
RS	22	0.566582	1.410191	10628.617072	0.023694	0.024808
RS	23	0.626610	1.410191	11088.908961	0.024720	0.026144
RS	24	0.692044	1.343376	12081.636027	0.026934	0.028530
RS	25	0.763371	1.343376	12468.521840	0.027796	0.029643
RS	26	0.841121	1.320600	13018.404352	0.029022	0.030957
RS	27	0.925872	1.320600	13282.605751	0.029611	0.031679
RS	28	1.018255	1.342346	13261.572898	0.029564	0.031607
RS	29	1.118958	1.342346	13380.633920	0.029829	0.031852
RS	30	1.228730	1.404227	12841.171360	0.028627	0.030521
RS	31	1.348387	1.404227	12821.887837	0.028584	0.030329
RS	32	1.478820	1.495953	11959.570246	0.026661	0.028232
RS	33	1.620998	1.495953	11822.486906	0.026356	0.027720
RS	34	1.775981	1.602163	10856.466354	0.024202	0.025406
RS	35	1.944920	1.602163	10619.093209	0.023673	0.024680
RS	36	2.129072	1.706139	9695.472760	0.021614	0.022503
RS	37	2.329809	1.706139	9366.478070	0.020881	0.021618
RS	38	2.548622	1.795297	8535.234717	0.019028	0.019688
RS	39	2.787140	1.795297	8118.998834	0.018100	0.018652
RS	40	3.047138	1.863610	7370.050749	0.016430	0.016933
RS	41	3.330549	1.863610	6874.620908	0.015326	0.015755
RS	42	3.639483	1.909912	6183.033248	0.013784	0.014183
RS	43	3.976237	1.909912	5626.438467	0.012543	0.012894
RS	44	4.343317	1.934979	4978.682572	0.011099	0.011432
RS	45	4.743454	1.934979	4391.618694	0.009790	0.010094
RS	46	5.179625	1.940585	3790.988925	0.008451	0.008743
RS	47	5.655075	1.940585	3215.823498	0.007169	0.007441
RS	48	6.173341	1.931697	2677.620152	0.005969	0.006226
RS	49	6.738279	1.931697	2163.730508	0.004824	0.005057
RS	50	7.354091	1.917086	1712.843915	0.003818	0.004029
RS	51	8.025359	1.917086	1304.776801	0.002909	0.003090
RS	52	8.757078	1.904767	967.414464	0.002157	0.002310
RS	53	9.554691	1.904767	687.014785	0.001532	0.001655
RS	54	10.424131	1.896506	471.024147	0.001050	0.001148
RS	55	11.371868	1.896506	307.932315	0.000686	0.000760
RS	56	12.404952	1.896506	192.270120	0.000429	0.000482
RS	57	13.531070	1.896506	114.188903	0.000255	0.000291
RS	58	14.758598	1.884345	64.500360	0.000144	0.000168
RS	59	16.096670	1.884345	34.019027	0.000076	0.000090
RS	60	17.555240	1.884345	16.810275	0.000037	0.000046
RS	61	19.145159	1.884345	7.737300	0.000017	0.000021
RS	62	20.878257	1.884345	3.296172	0.000007	0.000009
RS	63	22.767427	1.884345	1.958351	0.000004	0.000006
PA	4+25*2+4+6 0.105213697 0.020492435 22.767426946 0.189775393 0.810793672 1.149315960 1.504479577 1.737308681 1.834566522 1.828202798 1.754318422 1.640208447 1.515024928 1.410191299 1.343376311 1.320600326 1.342345983 1.404227445 1.495953330 1.602163436 1.706138678 1.795296975 1.863609930 1.909911607 1.934978581 1.940584898 1.931696604 1.917085770 1.904767406 1.896505734 1.884344740
//
IT	3813
RD	8
LK	-5471309.002676
QD	-1104.686120 -> -1070.180162
RI	0.0371995783
TR	0.104333	0.020455
MT	23.053709
MM	C_pi: 1.294893, n_recomb: 451803.255773
RS	0	0.000000	0.189507	20742.734764	0.045911	0.091495
RS	1	0.009027	0.189507	21519.323151	0.047630	0.041843
RS	2	0.018869	0.189507	22225.152875	0.049192	0.025686
RS	3	0.029599	0.189507	22842.251127	0.050558	0.025825
RS	4	0.041298	0.829255	5475.890212	0.012120	0.007116
RS	5	0.054052	0.829255	5875.799669	0.013005	0.008460
RS	6	0.067958	1.149757	4552.403331	0.010076	0.006892
RS	7	0.083120	1.149757	4896.208704	0.010837	0.007827
RS	8	0.099650	1.510385	4011.199962	0.008878	0.006777
RS	9	0.117672	1.510385	4319.923231	0.009562	0.007700
RS	10	0.137321	1.755318	4002.737467	0.008859	0.007552
RS	11	0.158744	1.755318	4309.739058	0.009539	0.008499
RS	12	0.182101	1.864456	4365.575836	0.009663	0.008970
RS	13	0.207565	1.864456	4693.473934	0.010388	0.009883
RS	14	0.235329	1.866366	5034.512663	0.011143	0.010830
RS	15	0.265599	1.866366	5398.468116	0.011949	0.011773
RS	16	0.298601	1.794907	6007.870741	0.013298	0.013287
RS	17	0.334582	1.794907	6416.867349	0.014203	0.014332
RS	18	0.373812	1.676279	7318.973749	0.016199	0.016479
RS	19	0.416582	1.676279	7773.247074	0.017205	0.017673
RS	20	0.463214	1.541181	8946.351224	0.019801	0.020456
RS	21	0.514054	1.541181	9428.547085	0.020869	0.021780
RS	22	0.569484	1.425421	10693.932577	0.023669	0.024786
RS	23	0.629918	1.425421	11161.226601	0.024704	0.026098
RS	24	0.695807	1.349518	12238.533738	0.027088	0.028657
RS	25	0.767644	1.349518	12631.118668	0.027957	0.029757
RS	26	0.845965	1.320671	13246.212551	0.029319	0.031208
RS	27	0.931357	1.320671	13510.894923	0.029904	0.031925
RS	28	1.024456	1.339911	13508.907378	0.029900	0.031896
RS	29	1.125960	1.339911	13622.422849	0.030151	0.032140
RS	30	1.236626	1.403038	13052.792965	0.028890	0.030748
RS	31	1.357282	1.403038	13025.090131	0.028829	0.030561
RS	32	1.488829	1.499349	12104.798133	0.026792	0.028344
RS	33	1.632251	1.499349	11960.748908	0.026473	0.027844
RS	34	1.788619	1.612364	10935.601684	0.024204	0.025407
RS	35	1.959103	1.612364	10695.381554	0.023673	0.024703
RS	36	2.144976	1.723838	9727.233522	0.021530	0.022433
RS	37	2.347628	1.723838	9400.000713	0.020806	0.021573
RS	38	2.568573	1.820028	8541.330895	0.018905	0.019586
RS	39	2.809462	1.820028	8130.710398	0.017996	0.018579
RS	40	3.072097	1.894436	7367.506285	0.016307	0.016831
RS	41	3.358438	1.894436	6880.315908	0.015229	0.015680
RS	42	3.670628	1.945818	6183.114573	0.013685	0.014097
RS	43	4.010999	1.945818	5635.878991	0.012474	0.012835
RS	44	4.382095	1.974801	4987.902442	0.011040	0.011375
RS	45	4.786689	1.974801	4409.468767	0.009760	0.010061
RS	46	5.227805	1.982938	3811.202340	0.008436	0.008719
RS	47	5.708741	1.982938	3241.988519	0.007176	0.007435
RS	48	6.233090	1.975423	2705.582938	0.005988	0.006230
RS	49	6.804772	1.975423	2193.786029	0.004856	0.005073
RS	50	7.428059	1.961811	1741.983490	0.003856	0.004050
RS	51	8.107609	1.961811	1332.477243	0.002949	0.003115
RS	52	8.848501	1.950702	991.721202	0.002195	0.002336
RS	53	9.656274	1.950702	707.853980	0.001567	0.001680
RS	54	10.536963	1.944006	487.606947	0.001079	0.001169
RS	55	11.497150	1.944006	320.777001	0.000710	0.000778
RS	56	12.544014	1.944006	201.636325	0.000446	0.000496
RS	57	13.685376	1.944006	120.611841	0.000267	0.000301
RS	58	14.929768	1.931579	68.651911	0.000152	0.000175
RS	59	16.286490	1.931579	36.508083	0.000081	0.000095
RS	60	17.765682	1.931579	18.199590	0.000040	0.000048
RS	61	19.378399	1.931579	8.455788	0.000019	0.000023
RS	62	21.136694	1.931579	3.638534	0.000008	0.000010
RS	63	23.053709	1.931579	2.197534	0.000005	0.000006
PA	4+25*2+4+6 0.104332772 0.020454590 23.053709031 0.189507175 0.829255386 1.149756582 1.510385146 1.755318387 1.864456111 1.866365618 1.794906786 1.676279370 1.541180873 1.425420531 1.349518113 1.320670854 1.339911117 1.403037588 1.499348762 1.612363978 1.723838279 1.820027817 1.894435910 1.945817528 1.974801005 1.982938077 1.975423287 1.961810872 1.950701944 1.944006277 1.931578545
//
IT	4044
RD	9
LK	-5471244.314710
QD	-1061.025804 -> -1034.519514
RI	0.0367640252
TR	0.103600	0.020441
MT	23.288319
MM	C_pi: 1.305082, n_recomb: 455022.384126
RS	0	0.000000	0.189641	20913.588887	0.045962	0.091177
RS	1	0.009044	0.189641	21698.634673	0.047687	0.041950
RS	2	0.018907	0.189641	22412.148516	0.049255	0.025785
RS	3	0.029661	0.189641	23035.908634	0.050626	0.025949
RS	4	0.041388	0.846733	5413.473637	0.011897	0.006994
RS	5	0.054176	0.846733	5811.440436	0.012772	0.008329
RS	6	0.068120	1.146701	4610.950391	0.010133	0.006945
RS	7	0.083325	1.146701	4959.586653	0.010900	0.007890
RS	8	0.099906	1.510338	4052.854974	0.008907	0.006810
RS	9	0.117986	1.510338	4365.303686	0.009594	0.007741
RS	10	0.137701	1.765213	4022.595751	0.008840	0.007550
RS	11	0.159200	1.765213	4331.927271	0.009520	0.008506
RS	12	0.182643	1.885290	4364.996331	0.009593	0.008935
RS	13	0.208206	1.885290	4694.085235	0.010316	0.009852
RS	14	0.236081	1.896172	5012.941498	0.011017	0.010753
RS	15	0.266478	1.896172	5377.253946	0.011818	0.011691
RS	16	0.299623	1.829174	5968.357314	0.013117	0.013163
RS	17	0.335766	1.829174	6377.594869	0.014016	0.014191
RS	18	0.375179	1.708436	7277.131999	0.015993	0.016324
RS	19	0.418155	1.708436	7732.947100	0.016995	0.017492
RS	20	0.465019	1.565475	8934.653321	0.019636	0.020321
RS	21	0.516121	1.565475	9421.115431	0.020705	0.021617
RS	22	0.571846	1.440246	10747.069625	0.023619	0.024737
RS	23	0.632610	1.440246	11220.901098	0.024660	0.026027
RS	24	0.698869	1.356131	12374.415809	0.027195	0.028736
RS	25	0.771122	1.356131	12772.767377	0.028071	0.029823
RS	26	0.849909	1.321560	13450.797977	0.029561	0.031404
RS	27	0.935822	1.321560	13716.723000	0.030145	0.032114
RS	28	1.029506	1.338139	13737.661916	0.030191	0.032137
RS	29	1.131662	1.338139	13846.805742	0.030431	0.032377
RS	30	1.243058	1.401878	13254.752778	0.029130	0.030944
RS	31	1.364529	1.401878	13219.736193	0.029053	0.030758
RS	32	1.496986	1.501742	12250.369874	0.026923	0.028445
RS	33	1.641423	1.501742	12099.930933	0.026592	0.027954
RS	34	1.798923	1.620253	11023.720080	0.024227	0.025417
RS	35	1.970668	1.620253	10780.354184	0.023692	0.024728
RS	36	2.157947	1.737812	9773.647535	0.021479	0.022385
RS	37	2.362163	1.737812	9446.852074	0.020761	0.021545
RS	38	2.584850	1.839697	8564.117542	0.018821	0.019513
RS	39	2.827677	1.839697	8156.840881	0.017926	0.018527
RS	40	3.092467	1.919111	7380.232291	0.016219	0.016755
RS	41	3.381204	1.919111	6898.368008	0.015161	0.015626
RS	42	3.696057	1.974829	6194.520438	0.013614	0.014033
RS	43	4.039385	1.974829	5653.565433	0.012425	0.012792
RS	44	4.413765	2.007357	5003.323519	0.010996	0.011331
RS	45	4.822006	2.007357	4430.830140	0.009738	0.010036
RS	46	5.267169	2.017973	3832.808887	0.008423	0.008701
RS	47	5.752595	2.017973	3267.707549	0.007181	0.007432
RS	48	6.281924	2.012026	2731.597233	0.006003	0.006234
RS	49	6.859127	2.012026	2221.107771	0.004881	0.005086
RS	50	7.488535	1.999737	1767.814798	0.003885	0.004068
RS	51	8.174868	1.999737	1356.970195	0.002982	0.003137
RS	52	8.923276	1.990197	1013.001689	0.002226	0.002357
RS	53	9.739373	1.990197	726.223433	0.001596	0.001702
RS	54	10.629280	1.985452	502.208488	0.001104	0.001188
RS	55	11.599673	1.985452	332.228004	0.000730	0.000794
RS	56	12.657832	1.985452	210.083882	0.000462	0.000508
RS	57	13.811695	1.985452	126.470349	0.000278	0.000311
RS	58	15.069917	1.973090	72.473558	0.000159	0.000181
RS	59	16.441937	1.973090	38.830105	0.000085	0.000099
RS	60	17.938048	1.973090	19.512967	0.000043	0.000051
RS	61	19.569471	1.973090	9.144138	0.000020	0.000024
RS	62	21.348447	1.973090	3.971029	0.000009	0.000011
RS	63	23.288319	1.973090	2.435048	0.000005	0.000007
PA	4+25*2+4+6 0.103600257 0.020441423 23.288318758 0.189640733 0.846732545 1.146701203 1.510338332 1.765213413 1.885289920 1.896171907 1.829173583 1.708435703 1.565474943 1.440246005 1.356130723 1.321560211 1.338138754 1.401878175 1.501741684 1.620252994 1.737812111 1.839696925 1.919111475 1.974829170 2.007356964 2.017973118 2.012025783 1.999737402 1.990196842 1.985452231 1.973090313
//
IT	4400
RD	10
LK	-5471194.193279
QD	-1027.602959 -> -1006.526415
RI	0.0363955137
TR	0.102976	0.020444
MT	23.485053
MM	C_pi: 1.314064, n_recomb: 458173.128514
RS	0	0.000000	0.189994	21051.180649	0.045946	0.090922
RS	1	0.009059	0.189994	21844.503849	0.047677	0.042034
RS	2	0.018938	0.189994	22565.886533	0.049252	0.025857
RS	3	0.029713	0.189994	23196.908025	0.050629	0.026032
RS	4	0.041463	0.863794	5354.977769	0.011688	0.006883
RS	5	0.054278	0.863794	5751.006798	0.012552	0.008204
RS	6	0.068254	1.141874	4675.717398	0.010205	0.007005
RS	7	0.083496	1.141874	5029.453948	0.010977	0.007958
RS	8	0.100118	1.506944	4102.090506	0.008953	0.006851
RS	9	0.118247	1.506944	4418.648681	0.009644	0.007790
RS	10	0.138018	1.769833	4052.397966	0.008845	0.007560
RS	11	0.159579	1.769833	4364.583146	0.009526	0.008525
RS	12	0.183094	1.899502	4377.119243	0.009553	0.008915
RS	13	0.208739	1.899502	4708.034880	0.010276	0.009839
RS	14	0.236707	1.919329	5005.793995	0.010926	0.010696
RS	15	0.267209	1.919329	5371.078285	0.011723	0.011633
RS	16	0.300474	1.857997	5942.629564	0.012970	0.013058
RS	17	0.336752	1.857997	6352.500096	0.013865	0.014075
RS	18	0.376317	1.736985	7244.726200	0.015812	0.016183
RS	19	0.419466	1.736985	7702.065964	0.016810	0.017330
RS	20	0.466524	1.587896	8924.090276	0.019478	0.020187
RS	21	0.517844	1.587896	9414.410599	0.020548	0.021461
RS	22	0.573814	1.454491	10791.100857	0.023552	0.024671
RS	23	0.634853	1.454491	11271.004750	0.024600	0.025942
RS	24	0.701423	1.362992	12492.698418	0.027266	0.028783
RS	25	0.774022	1.362992	12896.754299	0.028148	0.029856
RS	26	0.853199	1.323105	13634.352089	0.029758	0.031559
RS	27	0.939548	1.323105	13902.076937	0.030342	0.032260
RS	28	1.033719	1.337021	13947.896374	0.030442	0.032338
RS	29	1.136420	1.337021	14053.662282	0.030673	0.032573
RS	30	1.248426	1.400989	13444.767354	0.029344	0.031114
RS	31	1.370578	1.400989	13403.473960	0.029254	0.030926
RS	32	1.503795	1.503674	12392.071968	0.027047	0.028536
RS	33	1.649080	1.503674	12235.919065	0.026706	0.028051
RS	34	1.807527	1.626694	11115.306531	0.024260	0.025431
RS	35	1.980327	1.626694	10868.809673	0.023722	0.024755
RS	36	2.168781	1.749231	9828.629164	0.021452	0.022351
RS	37	2.374306	1.749231	9501.497634	0.020738	0.021528
RS	38	2.598449	1.855731	8597.753050	0.018765	0.019459
RS	39	2.842898	1.855731	8192.307812	0.017880	0.018491
RS	40	3.109491	1.939240	7403.374987	0.016158	0.016700
RS	41	3.400233	1.939240	6924.799788	0.015114	0.015588
RS	42	3.717314	1.998650	6213.834637	0.013562	0.013986
RS	43	4.063119	1.998650	5676.949810	0.012390	0.012761
RS	44	4.440249	2.034371	5023.105771	0.010963	0.011299
RS	45	4.851544	2.034371	4454.578288	0.009722	0.010019
RS	46	5.300096	2.047395	3855.278897	0.008414	0.008687
RS	47	5.789283	2.047395	3292.919814	0.007187	0.007431
RS	48	6.322784	2.043146	2755.995221	0.006015	0.006238
RS	49	6.904614	2.043146	2246.215980	0.004903	0.005099
RS	50	7.539152	2.032432	1790.989527	0.003909	0.004083
RS	51	8.231171	2.032432	1378.883680	0.003010	0.003156
RS	52	8.985879	2.024749	1031.836671	0.002252	0.002376
RS	53	9.808954	2.024749	742.585877	0.001621	0.001720
RS	54	10.706591	2.022278	515.185331	0.001124	0.001204
RS	55	11.685544	2.022278	342.527971	0.000748	0.000808
RS	56	12.753179	2.022278	217.766861	0.000475	0.000520
RS	57	13.917528	2.022278	131.855165	0.000288	0.000319
RS	58	15.187355	2.010279	76.014642	0.000166	0.000187
RS	59	16.572213	2.010279	41.009162	0.000090	0.000103
RS	60	18.082523	2.010279	20.760985	0.000045	0.000053
RS	61	19.729650	2.010279	9.806466	0.000021	0.000025
RS	62	21.525988	2.010279	4.295036	0.000009	0.000011
RS	63	23.485053	2.010279	2.671357	0.000006	0.000007
PA	4+25*2+4+6 0.102976268 0.020444162 23.485053033 0.189993537 0.863794160 1.141874143 1.506944459 1.769833190 1.899502285 1.919328708 1.857996897 1.736985367 1.587896301 1.454490839 1.362992202 1.323105386 1.337020848 1.400988779 1.503674043 1.626693941 1.749230748 1.855731042 1.939240095 1.998649703 2.034370565 2.047395429 2.043145642 2.032432456 2.024749450 2.022278186 2.010278888
//
IT	3719
RD	11
LK	-5471154.078507
QD	-1000.945972 -> -983.743673
RI	0.0360705996
TR	0.102434	0.020457
MT	23.653535
MM	C_pi: 1.322111, n_recomb: 461227.477429
RS	0	0.000000	0.190463	21166.698273	0.045892	0.090713
RS	1	0.009071	0.190463	21968.009205	0.047629	0.042102
RS	2	0.018965	0.190463	22697.194484	0.049210	0.025913
RS	3	0.029757	0.190463	23335.668855	0.050595	0.026090
RS	4	0.041527	0.880841	5297.228223	0.011485	0.006778
RS	5	0.054365	0.880841	5691.176557	0.012339	0.008082
RS	6	0.068368	1.136382	4742.182699	0.010282	0.007069
RS	7	0.083641	1.136382	5101.032271	0.011060	0.008027
RS	8	0.100299	1.501961	4154.316839	0.009007	0.006895
RS	9	0.118469	1.501961	4475.095590	0.009703	0.007842
RS	10	0.138287	1.771257	4087.575547	0.008862	0.007577
RS	11	0.159902	1.771257	4402.873523	0.009546	0.008550
RS	12	0.183478	1.908995	4397.613065	0.009535	0.008905
RS	13	0.209193	1.908995	4730.764332	0.010257	0.009839
RS	14	0.237240	1.937230	5009.285879	0.010861	0.010654
RS	15	0.267832	1.937230	5375.997881	0.011656	0.011593
RS	16	0.301199	1.882208	5927.882752	0.012852	0.012971
RS	17	0.337592	1.882208	6338.712654	0.013743	0.013981
RS	18	0.377287	1.762297	7220.574641	0.015655	0.016056
RS	19	0.420582	1.762297	7679.454859	0.016650	0.017188
RS	20	0.467805	1.608494	8915.618170	0.019330	0.020059
RS	21	0.519312	1.608494	9409.470476	0.020401	0.021313
RS	22	0.575491	1.468042	10828.721977	0.023478	0.024596
RS	23	0.636766	1.468042	11314.266051	0.024531	0.025850
RS	24	0.703599	1.369930	12596.723710	0.027311	0.028805
RS	25	0.776495	1.369930	13006.346043	0.028199	0.029867
RS	26	0.856003	1.325141	13799.709107	0.029920	0.031681
RS	27	0.942724	1.325141	14069.628533	0.030505	0.032373
RS	28	1.037311	1.336481	14140.982688	0.030659	0.032508
RS	29	1.140478	1.336481	14244.192712	0.030883	0.032737
RS	30	1.253004	1.400448	13622.495983	0.029535	0.031260
RS	31	1.375738	1.400448	13575.849734	0.029434	0.031070
RS	32	1.509604	1.505437	12527.957001	0.027162	0.028616
RS	33	1.655614	1.505437	12366.769307	0.026813	0.028135
RS	34	1.814869	1.632221	11207.213532	0.024299	0.025447
RS	35	1.988570	1.632221	10957.761761	0.023758	0.024781
RS	36	2.178028	1.758865	9888.426099	0.021439	0.022327
RS	37	2.384671	1.758865	9560.516412	0.020728	0.021518
RS	38	2.610060	1.869107	8638.475637	0.018729	0.019421
RS	39	2.855894	1.869107	8233.833204	0.017852	0.018466
RS	40	3.124029	1.955956	7433.695056	0.016117	0.016660
RS	41	3.416486	1.955956	6956.953502	0.015084	0.015562
RS	42	3.735472	2.018501	6238.741439	0.013526	0.013952
RS	43	4.083394	2.018501	5704.302516	0.012368	0.012740
RS	44	4.462877	2.057103	5045.956006	0.010940	0.011275
RS	45	4.876784	2.057103	4479.920978	0.009713	0.010008
RS	46	5.328236	2.072445	3878.256419	0.008409	0.008677
RS	47	5.820641	2.072445	3317.596952	0.007193	0.007431
RS	48	6.357712	2.069981	2779.020119	0.006025	0.006241
RS	49	6.943502	2.069981	2269.491462	0.004921	0.005109
RS	50	7.582430	2.061039	1811.987829	0.003929	0.004095
RS	51	8.279316	2.061039	1398.683998	0.003033	0.003172
RS	52	9.039418	2.055446	1048.663406	0.002274	0.002391
RS	53	9.868471	2.055446	757.292498	0.001642	0.001736
RS	54	10.772727	2.055525	526.810496	0.001142	0.001218
RS	55	11.759011	2.055525	351.864910	0.000763	0.000820
RS	56	12.834762	2.055525	224.806263	0.000487	0.000530
RS	57	14.008096	2.055525	136.838682	0.000297	0.000327
RS	58	15.287866	2.044165	79.315126	0.000172	0.000192
RS	59	16.683725	2.044165	43.065280	0.000093	0.000106
RS	60	18.206206	2.044165	21.952768	0.000048	0.000055
RS	61	19.866793	2.044165	10.446506	0.000023	0.000027
RS	62	21.678014	2.044165	4.611907	0.000010	0.000012
RS	63	23.653535	2.044165	2.907046	0.000006	0.000008
PA	4+25*2+4+6 0.102433570 0.020457030 23.653535157 0.190463005 0.880840604 1.136381893 1.501961196 1.771256886 1.908994580 1.937230162 1.882208466 1.762296967 1.608494298 1.468041522 1.369929505 1.325141319 1.336481488 1.400447664 1.505437165 1.632221352 1.758864582 1.869106911 1.955955929 2.018501328 2.057103033 2.072444673 2.069981297 2.061038541 2.055445787 2.055525472 2.044164658
//
IT	3517
RD	12
LK	-5471121.172610
QD	-978.943496 -> -964.624295
RI	0.0357775711
TR	0.101954	0.020476
MT	23.800431
MM	C_pi: 1.329387, n_recomb: 464161.028574
RS	0	0.000000	0.190973	21268.377513	0.045821	0.090535
RS	1	0.009082	0.190973	22077.290406	0.047564	0.042160
RS	2	0.018988	0.190973	22814.009432	0.049151	0.025960
RS	3	0.029795	0.190973	23459.807429	0.050542	0.026135
RS	4	0.041583	0.898048	5238.733771	0.011286	0.006676
RS	5	0.054441	0.898048	5630.391616	0.012130	0.007961
RS	6	0.068467	1.130824	4807.617966	0.010358	0.007133
RS	7	0.083767	1.130824	5171.437995	0.011141	0.008095
RS	8	0.100456	1.496484	4206.460130	0.009063	0.006939
RS	9	0.118661	1.496484	4531.385804	0.009763	0.007892
RS	10	0.138520	1.770879	4124.968767	0.008887	0.007596
RS	11	0.160182	1.770879	4443.451868	0.009573	0.008577
RS	12	0.183811	1.915192	4423.227015	0.009530	0.008904
RS	13	0.209587	1.915192	4758.844991	0.010253	0.009846
RS	14	0.237703	1.951012	5020.370934	0.010816	0.010625
RS	15	0.268372	1.951012	5388.826537	0.011610	0.011567
RS	16	0.301827	1.902550	5921.590212	0.012758	0.012898
RS	17	0.338321	1.902550	6333.626987	0.013645	0.013905
RS	18	0.378128	1.784734	7203.239629	0.015519	0.015943
RS	19	0.421551	1.784734	7663.673499	0.016511	0.017063
RS	20	0.468918	1.627379	8909.253280	0.019194	0.019938
RS	21	0.520586	1.627379	9406.354137	0.020265	0.021177
RS	22	0.576947	1.480855	10861.362436	0.023400	0.024517
RS	23	0.638426	1.480855	11352.133944	0.024457	0.025756
RS	24	0.705488	1.376812	12688.770720	0.027337	0.028810
RS	25	0.778642	1.376812	13103.759067	0.028231	0.029861
RS	26	0.858439	1.327522	13948.968039	0.030052	0.031777
RS	27	0.945482	1.327522	14221.337501	0.030639	0.032462
RS	28	1.040432	1.336420	14318.054449	0.030847	0.032652
RS	29	1.144004	1.336420	14419.371546	0.031065	0.032875
RS	30	1.256982	1.400253	13787.817404	0.029705	0.031387
RS	31	1.380221	1.400253	13736.620816	0.029595	0.031194
RS	32	1.514653	1.507174	12656.688385	0.027268	0.028687
RS	33	1.661293	1.507174	12491.107830	0.026911	0.028208
RS	34	1.821251	1.637159	11297.125968	0.024339	0.025463
RS	35	1.995736	1.637159	11044.980465	0.023796	0.024805
RS	36	2.186067	1.767220	9950.193613	0.021437	0.022312
RS	37	2.393684	1.767220	9621.281105	0.020728	0.021513
RS	38	2.620157	1.880495	8683.372513	0.018708	0.019394
RS	39	2.867197	1.880495	8278.840791	0.017836	0.018451
RS	40	3.136673	1.970054	7468.634628	0.016091	0.016632
RS	41	3.430623	1.970054	6992.685278	0.015065	0.015546
RS	42	3.751269	2.035264	6267.308721	0.013502	0.013927
RS	43	4.101035	2.035264	5734.126564	0.012354	0.012727
RS	44	4.482566	2.076462	5070.723608	0.010924	0.011257
RS	45	4.898748	2.076462	4506.084860	0.009708	0.010001
RS	46	5.352726	2.094026	3901.283849	0.008405	0.008669
RS	47	5.847935	2.094026	3341.548026	0.007199	0.007433
RS	48	6.388117	2.093402	2800.714576	0.006034	0.006245
RS	49	6.977357	2.093402	2291.103126	0.004936	0.005119
RS	50	7.620112	2.086383	1831.076173	0.003945	0.004105
RS	51	8.321241	2.086383	1416.649753	0.003052	0.003186
RS	52	9.086045	2.083071	1063.758792	0.002292	0.002405
RS	53	9.920307	2.083071	770.571909	0.001660	0.001751
RS	54	10.830335	2.085936	537.268898	0.001158	0.001230
RS	55	11.823011	2.085936	360.367060	0.000776	0.000832
RS	56	12.905841	2.085936	231.285020	0.000498	0.000539
RS	57	14.087011	2.085936	141.470629	0.000305	0.000334
RS	58	15.375453	2.075447	82.403163	0.000178	0.000197
RS	59	16.780910	2.075447	45.012092	0.000097	0.000110
RS	60	18.314008	2.075447	23.094220	0.000050	0.000057
RS	61	19.986339	2.075447	11.066485	0.000024	0.000028
RS	62	21.810549	2.075447	4.922343	0.000011	0.000013
RS	63	23.800431	2.075447	3.142293	0.000007	0.000008
PA	4+25*2+4+6 0.101953566 0.020476227 23.800431348 0.190972868 0.898047882 1.130824483 1.496483768 1.770878505 1.915191763 1.951012412 1.902549563 1.784733743 1.627379123 1.480854628 1.376811971 1.327522230 1.336420309 1.400252670 1.507174358 1.637158911 1.767219632 1.880494535 1.970054206 2.035264165 2.076462138 2.094026380 2.093402370 2.086383448 2.083071250 2.085935635 2.075446663
//
IT	4034
RD	13
LK	-5471093.676023
QD	-960.292396 -> -948.193467
RI	0.0355075869
TR	0.101523	0.020499
MT	23.930649
MM	C_pi: 1.336026, n_recomb: 466962.087087
RS	0	0.000000	0.191481	21361.165768	0.045745	0.090383
RS	1	0.009091	0.191481	22177.258544	0.047493	0.042211
RS	2	0.019009	0.191481	22921.143101	0.049086	0.026001
RS	3	0.029828	0.191481	23573.965620	0.050484	0.026174
RS	4	0.041631	0.915496	5178.945733	0.011091	0.006576
RS	5	0.054508	0.915496	5568.087075	0.011924	0.007841
RS	6	0.068554	1.125539	4870.440733	0.010430	0.007194
RS	7	0.083878	1.125539	5239.002165	0.011219	0.008159
RS	8	0.100595	1.491178	4256.624926	0.009116	0.006982
RS	9	0.118831	1.491178	4585.512457	0.009820	0.007939
RS	10	0.138726	1.769658	4162.454878	0.008914	0.007617
RS	11	0.160429	1.769658	4484.071038	0.009603	0.008604
RS	12	0.184105	1.919148	4451.698238	0.009533	0.008908
RS	13	0.209934	1.919148	4789.890373	0.010258	0.009858
RS	14	0.238111	1.961620	5036.740552	0.010786	0.010605
RS	15	0.268849	1.961620	5407.147895	0.011579	0.011551
RS	16	0.302382	1.919662	5921.816842	0.012682	0.012838
RS	17	0.338964	1.919662	6335.246526	0.013567	0.013844
RS	18	0.378871	1.804640	7191.551135	0.015401	0.015842
RS	19	0.422407	1.804640	7653.550083	0.016390	0.016954
RS	20	0.469900	1.644685	8904.934985	0.019070	0.019825
RS	21	0.521711	1.644685	9405.041528	0.020141	0.021051
RS	22	0.578232	1.492918	10890.229481	0.023321	0.024437
RS	23	0.639892	1.492918	11385.846957	0.024383	0.025664
RS	24	0.707157	1.383552	12770.842885	0.027349	0.028804
RS	25	0.780538	1.383552	13190.964243	0.028248	0.029846
RS	26	0.860590	1.330135	14084.178509	0.030161	0.031854
RS	27	0.947920	1.330135	14359.150801	0.030750	0.032532
RS	28	1.043189	1.336743	14480.568278	0.031010	0.032775
RS	29	1.147119	1.336743	14580.520553	0.031224	0.032992
RS	30	1.260498	1.400376	13941.214998	0.029855	0.031497
RS	31	1.384184	1.400376	13886.156143	0.029737	0.031302
RS	32	1.519115	1.508962	12777.758165	0.027364	0.028749
RS	33	1.666313	1.508962	12608.373088	0.027001	0.028272
RS	34	1.826893	1.641713	11383.747112	0.024378	0.025478
RS	35	2.002072	1.641713	11129.202251	0.023833	0.024827
RS	36	2.193176	1.774644	10012.137536	0.021441	0.022301
RS	37	2.401655	1.774644	9682.130747	0.020734	0.021511
RS	38	2.629086	1.890376	8730.492580	0.018696	0.019375
RS	39	2.877195	1.890376	8325.606388	0.017829	0.018442
RS	40	3.147859	1.982122	7506.432893	0.016075	0.016614
RS	41	3.443130	1.982122	7030.522839	0.015056	0.015536
RS	42	3.765245	2.049592	6298.202737	0.013488	0.013911
RS	43	4.116644	2.049592	5765.393003	0.012347	0.012719
RS	44	4.499990	2.093137	5096.594960	0.010914	0.011245
RS	45	4.918186	2.093137	4532.529403	0.009706	0.009997
RS	46	5.374402	2.112822	3924.061466	0.008403	0.008665
RS	47	5.872094	2.112822	3364.662690	0.007205	0.007435
RS	48	6.415032	2.114071	2821.126979	0.006041	0.006248
RS	49	7.007330	2.114071	2311.192141	0.004949	0.005128
RS	50	7.653476	2.109090	1848.474018	0.003959	0.004114
RS	51	8.358364	2.109090	1433.005448	0.003069	0.003198
RS	52	9.127335	2.108215	1077.344152	0.002307	0.002416
RS	53	9.966215	2.108215	782.605969	0.001676	0.001763
RS	54	10.881360	2.114068	546.706787	0.001171	0.001241
RS	55	11.879704	2.114068	368.136172	0.000788	0.000842
RS	56	12.968809	2.114068	237.269191	0.000508	0.000548
RS	57	14.156927	2.114068	145.790796	0.000312	0.000341
RS	58	15.453060	2.104662	85.301140	0.000183	0.000202
RS	59	16.867028	2.104662	46.860619	0.000100	0.000113
RS	60	18.409544	2.104662	24.190211	0.000052	0.000059
RS	61	20.092293	2.104662	11.668296	0.000025	0.000029
RS	62	21.928026	2.104662	5.226972	0.000011	0.000013
RS	63	23.930649	2.104662	3.377297	0.000007	0.000009
PA	4+25*2+4+6 0.101522726 0.020499113 23.930648972 0.191480544 0.915496240 1.125539057 1.491177594 1.769658317 1.919147895 1.961619866 1.919662196 1.804640124 1.644684583 1.492918094 1.383551755 1.330135303 1.336742760 1.400375526 1.508962425 1.641713271 1.774643607 1.890376056 1.982121674 2.049592474 2.093136990 2.112822324 2.114071349 2.109090250 2.108215286 2.114068361 2.104662000
//
IT	3599
RD	14
LK	-5471070.373876
QD	-944.140871 -> -933.799470
RI	0.0352558215
TR	0.101132	0.020524
MT	24.047495
MM	C_pi: 1.342112, n_recomb: 469623.220500
RS	0	0.000000	0.191956	21448.654708	0.045672	0.090248
RS	1	0.009100	0.191956	22271.480517	0.047424	0.042256
RS	2	0.019027	0.191956	23022.092199	0.049022	0.026039
RS	3	0.029858	0.191956	23681.519143	0.050427	0.026211
RS	4	0.041675	0.933211	5117.719357	0.010898	0.006477
RS	5	0.054567	0.933211	5504.120551	0.011720	0.007722
RS	6	0.068632	1.120676	4929.806022	0.010497	0.007253
RS	7	0.083977	1.120676	5302.834818	0.011292	0.008219
RS	8	0.100718	1.486379	4303.742856	0.009164	0.007021
RS	9	0.118983	1.486379	4636.345133	0.009872	0.007981
RS	10	0.138910	1.768200	4198.640122	0.008940	0.007637
RS	11	0.160650	1.768200	4523.255018	0.009632	0.008630
RS	12	0.184368	1.921608	4481.408876	0.009543	0.008915
RS	13	0.210244	1.921608	4822.192341	0.010268	0.009873
RS	14	0.238475	1.969746	5056.714656	0.010768	0.010592
RS	15	0.269276	1.969746	5429.200582	0.011561	0.011544
RS	16	0.302878	1.934073	5926.978640	0.012621	0.012790
RS	17	0.339539	1.934073	6341.930944	0.013504	0.013794
RS	18	0.379535	1.822332	7184.362388	0.015298	0.015754
RS	19	0.423171	1.822332	7647.923573	0.016285	0.016858
RS	20	0.470778	1.660536	8902.407146	0.018956	0.019721
RS	21	0.522717	1.660536	9405.301532	0.020027	0.020936
RS	22	0.579382	1.504240	10916.026640	0.023244	0.024357
RS	23	0.641203	1.504240	11416.132432	0.024309	0.025574
RS	24	0.708650	1.390091	12844.321553	0.027350	0.028789
RS	25	0.782235	1.390091	13269.321458	0.028255	0.029823
RS	26	0.862515	1.332890	14206.906469	0.030252	0.031915
RS	27	0.950101	1.332890	14484.555135	0.030843	0.032587
RS	28	1.045656	1.337359	14629.758311	0.031152	0.032881
RS	29	1.149907	1.337359	14728.761251	0.031363	0.033092
RS	30	1.263644	1.400768	14083.211152	0.029988	0.031594
RS	31	1.387731	1.400768	14024.876283	0.029864	0.031395
RS	32	1.523109	1.510827	12890.922325	0.027449	0.028803
RS	33	1.670806	1.510827	12718.264317	0.027082	0.028328
RS	34	1.831944	1.646001	11466.229273	0.024416	0.025493
RS	35	2.007744	1.646001	11209.585717	0.023869	0.024847
RS	36	2.199541	1.781365	10072.956631	0.021449	0.022294
RS	37	2.408791	1.781365	9741.853000	0.020744	0.021513
RS	38	2.637083	1.899081	8778.401229	0.018692	0.019364
RS	39	2.886148	1.899081	8372.854465	0.017829	0.018438
RS	40	3.157877	1.992576	7545.751627	0.016068	0.016603
RS	41	3.454332	1.992576	7069.340291	0.015053	0.015533
RS	42	3.777764	2.061960	6330.393183	0.013480	0.013901
RS	43	4.130627	2.061960	5797.299646	0.012345	0.012717
RS	44	4.515600	2.107625	5122.939288	0.010909	0.011238
RS	45	4.935603	2.107625	4558.827800	0.009707	0.009996
RS	46	5.393825	2.129337	3946.325476	0.008403	0.008662
RS	47	5.893744	2.129337	3386.828249	0.007212	0.007438
RS	48	6.439154	2.132469	2840.283828	0.006048	0.006251
RS	49	7.034195	2.132469	2329.857866	0.004961	0.005135
RS	50	7.683382	2.129614	1864.339836	0.003970	0.004122
RS	51	8.391642	2.129614	1447.918006	0.003083	0.003209
RS	52	9.164352	2.131306	1089.588542	0.002320	0.002426
RS	53	10.007376	2.131306	793.535591	0.001690	0.001774
RS	54	10.927112	2.140318	555.241563	0.001182	0.001250
RS	55	11.930541	2.140318	375.253987	0.000799	0.000851
RS	56	13.025278	2.140318	242.811938	0.000517	0.000556
RS	57	14.219633	2.140318	149.831285	0.000319	0.000347
RS	58	15.522670	2.132186	88.027252	0.000187	0.000207
RS	59	16.944278	2.132186	48.619807	0.000104	0.000116
RS	60	18.495248	2.132186	25.244690	0.000054	0.000061
RS	61	20.187351	2.132186	12.253471	0.000026	0.000030
RS	62	22.033430	2.132186	5.526295	0.000012	0.000014
RS	63	24.047495	2.132186	3.612220	0.000008	0.000009
PA	4+25*2+4+6 0.101131968 0.020524039 24.047494991 0.191955513 0.933211140 1.120676029 1.486379436 1.768200164 1.921607740 1.969746155 1.934073494 1.822332404 1.660535778 1.504239815 1.390090823 1.332889885 1.337359134 1.400768164 1.510826726 1.646000928 1.781365313 1.899081116 1.992575970 2.061959504 2.107625199 2.129336808 2.132468838 2.129614425 2.131306462 2.140318283 2.132186088
//
IT	2965
RD	15
LK	-5471050.411147
QD	-929.922858 -> -921.003307
RI	0.0350178939
TR	0.100774	0.020550
MT	24.153539
MM	C_pi: 1.347732, n_recomb: 472147.041651
RS	0	0.000000	0.192390	21532.345103	0.045605	0.090127
RS	1	0.009107	0.192390	22361.478484	0.047361	0.042298
RS	2	0.019044	0.192390	23118.383547	0.048964	0.026076
RS	3	0.029886	0.192390	23783.980049	0.050374	0.026248
RS	4	0.041715	0.951175	5055.355133	0.010707	0.006380
RS	5	0.054621	0.951175	5438.822253	0.011519	0.007605
RS	6	0.068702	1.116265	4985.551378	0.010559	0.007308
RS	7	0.084067	1.116265	5362.771025	0.011358	0.008275
RS	8	0.100830	1.482279	4347.272126	0.009207	0.007057
RS	9	0.119120	1.482279	4683.314114	0.009919	0.008019
RS	10	0.139076	1.766892	4232.723486	0.008965	0.007655
RS	11	0.160849	1.766892	4560.158397	0.009658	0.008652
RS	12	0.184605	1.923118	4511.301696	0.009555	0.008924
RS	13	0.210525	1.923118	4854.637132	0.010282	0.009889
RS	14	0.238805	1.975968	5079.071951	0.010757	0.010585
RS	15	0.269661	1.975968	5453.706316	0.011551	0.011542
RS	16	0.303327	1.946251	5935.894375	0.012572	0.012750
RS	17	0.340059	1.946251	6352.459922	0.013454	0.013755
RS	18	0.380136	1.838097	7180.874176	0.015209	0.015675
RS	19	0.423863	1.838097	7645.992070	0.016194	0.016774
RS	20	0.471573	1.675080	8901.490861	0.018853	0.019624
RS	21	0.523627	1.675080	9406.985479	0.019924	0.020831
RS	22	0.580422	1.514861	10939.412007	0.023170	0.024280
RS	23	0.642390	1.514861	11443.685235	0.024238	0.025488
RS	24	0.710001	1.396398	12910.620429	0.027344	0.028768
RS	25	0.783770	1.396398	13340.246571	0.028254	0.029796
RS	26	0.864257	1.335718	14318.887179	0.030327	0.031964
RS	27	0.952074	1.335718	14599.233290	0.030921	0.032631
RS	28	1.047889	1.338198	14767.152590	0.031277	0.032973
RS	29	1.152430	1.338198	14865.532898	0.031485	0.033179
RS	30	1.266492	1.401383	14214.823983	0.030107	0.031679
RS	31	1.390942	1.401383	14153.705888	0.029977	0.031477
RS	32	1.526726	1.512769	12996.575153	0.027527	0.028851
RS	33	1.674876	1.512769	12821.108517	0.027155	0.028377
RS	34	1.836518	1.650104	11544.331360	0.024451	0.025506
RS	35	2.012881	1.650104	11285.879832	0.023903	0.024865
RS	36	2.205306	1.787549	10132.027504	0.021459	0.022290
RS	37	2.415256	1.787549	9799.871928	0.020756	0.021515
RS	38	2.644327	1.906858	8826.286593	0.018694	0.019357
RS	39	2.894259	1.906858	8419.876624	0.017833	0.018438
RS	40	3.166953	2.001735	7585.804783	0.016067	0.016597
RS	41	3.464483	2.001735	7108.493574	0.015056	0.015533
RS	42	3.789109	2.072736	6363.258350	0.013477	0.013897
RS	43	4.143299	2.072736	5829.384109	0.012347	0.012717
RS	44	4.529747	2.120318	5149.405766	0.010906	0.011233
RS	45	4.951389	2.120318	4584.770302	0.009710	0.009997
RS	46	5.411431	2.143962	3967.984642	0.008404	0.008660
RS	47	5.913370	2.143962	3408.051459	0.007218	0.007442
RS	48	6.461022	2.148974	2858.276094	0.006054	0.006253
RS	49	7.058551	2.148974	2347.235247	0.004971	0.005143
RS	50	7.710497	2.148313	1878.845426	0.003979	0.004128
RS	51	8.421818	2.148313	1461.554977	0.003096	0.003219
RS	52	9.197920	2.152680	1100.652990	0.002331	0.002434
RS	53	10.044704	2.152680	803.491912	0.001702	0.001784
RS	54	10.968607	2.164999	562.979038	0.001192	0.001258
RS	55	11.976652	2.164999	381.794255	0.000809	0.000859
RS	56	13.076501	2.164999	247.961403	0.000525	0.000563
RS	57	14.276517	2.164999	153.621358	0.000325	0.000353
RS	58	15.585821	2.158311	90.598419	0.000192	0.000211
RS	59	17.014367	2.158311	50.298022	0.000107	0.000119
RS	60	18.573013	2.158311	26.261377	0.000056	0.000063
RS	61	20.273610	2.158311	12.823466	0.000027	0.000031
RS	62	22.129083	2.158311	5.820801	0.000012	0.000014
RS	63	24.153539	2.158311	3.847227	0.000008	0.000010
PA	4+25*2+4+6 0.100774264 0.020549817 24.153539395 0.192389555 0.951175376 1.116265257 1.482278545 1.766891605 1.923117793 1.975967735 1.946250725 1.838097000 1.675079655 1.514861259 1.396398474 1.335718178 1.338198351 1.401382667 1.512768974 1.650104154 1.787549099 1.906858000 2.001734552 2.072735706 2.120318273 2.143961738 2.148974191 2.148313461 2.152679975 2.164999048 2.158311227
//
IT	3963
RD	16
LK	-5471033.159978
QD	-917.238553 -> -909.489714
RI	0.0347925521
TR	0.100445	0.020576
MT	24.250469
MM	C_pi: 1.352933, n_recomb: 474533.615645
RS	0	0.000000	0.192774	21613.482226	0.045547	0.090017
RS	1	0.009114	0.192774	22448.505112	0.047306	0.042337
RS	2	0.019059	0.192774	23211.262525	0.048914	0.026112
RS	3	0.029910	0.192774	23882.569632	0.050329	0.026287
RS	4	0.041750	0.969314	4992.364102	0.010521	0.006283
RS	5	0.054670	0.969314	5372.742572	0.011322	0.007489
RS	6	0.068767	1.112267	5037.753302	0.010616	0.007360
RS	7	0.084148	1.112267	5418.895970	0.011419	0.008328
RS	8	0.100932	1.478931	4386.967099	0.009245	0.007089
RS	9	0.119245	1.478931	4726.161757	0.009960	0.008053
RS	10	0.139227	1.765933	4264.234511	0.008986	0.007671
RS	11	0.161031	1.765933	4594.284263	0.009682	0.008672
RS	12	0.184822	1.924059	4540.572344	0.009568	0.008934
RS	13	0.210781	1.924059	4886.375472	0.010297	0.009905
RS	14	0.239106	1.980718	5102.827626	0.010753	0.010583
RS	15	0.270012	1.980718	5479.631153	0.011547	0.011545
RS	16	0.303736	1.956556	5947.576556	0.012534	0.012718
RS	17	0.340533	1.956556	6365.808394	0.013415	0.013724
RS	18	0.380684	1.852184	7180.252283	0.015131	0.015605
RS	19	0.424494	1.852184	7646.906632	0.016115	0.016700
RS	20	0.472297	1.688438	8901.856207	0.018759	0.019535
RS	21	0.524457	1.688438	9409.777642	0.019830	0.020735
RS	22	0.581371	1.524818	10960.683843	0.023098	0.024206
RS	23	0.643472	1.524818	11468.825649	0.024169	0.025407
RS	24	0.711233	1.402450	12970.641429	0.027333	0.028743
RS	25	0.785170	1.402450	13404.638993	0.028248	0.029766
RS	26	0.865846	1.338564	14421.291907	0.030390	0.032004
RS	27	0.953874	1.338564	14704.312532	0.030987	0.032666
RS	28	1.049926	1.339196	14893.810682	0.031386	0.033053
RS	29	1.154732	1.339196	14991.821344	0.031593	0.033254
RS	30	1.269090	1.402169	14336.746288	0.030212	0.031754
RS	31	1.393871	1.402169	14273.259633	0.030079	0.031549
RS	32	1.530025	1.514776	13094.920209	0.027595	0.028893
RS	33	1.678588	1.514776	12917.054265	0.027221	0.028420
RS	34	1.840691	1.654057	11617.856512	0.024483	0.025517
RS	35	2.017568	1.654057	11357.867400	0.023935	0.024881
RS	36	2.210567	1.793293	10188.822875	0.021471	0.022288
RS	37	2.421155	1.793293	9855.688607	0.020769	0.021519
RS	38	2.650937	1.913876	8873.434845	0.018699	0.019354
RS	39	2.901661	1.913876	8466.038136	0.017841	0.018441
RS	40	3.175237	2.009825	7625.884415	0.016070	0.016596
RS	41	3.473747	2.009825	7147.389291	0.015062	0.015537
RS	42	3.799464	2.082182	6396.254164	0.013479	0.013896
RS	43	4.154867	2.082182	5861.225760	0.012352	0.012721
RS	44	4.542662	2.131506	5175.638731	0.010907	0.011232
RS	45	4.965801	2.131506	4610.120655	0.009715	0.010000
RS	46	5.427505	2.156985	3988.909344	0.008406	0.008660
RS	47	5.931290	2.156985	3428.287882	0.007225	0.007446
RS	48	6.480991	2.163867	2875.132362	0.006059	0.006256
RS	49	7.080792	2.163867	2363.396582	0.004980	0.005149
RS	50	7.735260	2.165450	1892.101187	0.003987	0.004133
RS	51	8.449378	2.165450	1474.030552	0.003106	0.003227
RS	52	9.228581	2.172573	1110.655673	0.002341	0.002441
RS	53	10.078801	2.172573	812.572234	0.001712	0.001792
RS	54	11.006513	2.188332	569.998782	0.001201	0.001266
RS	55	12.018777	2.188332	387.812786	0.000817	0.000867
RS	56	13.123300	2.188332	252.754213	0.000533	0.000570
RS	57	14.328491	2.188332	157.183379	0.000331	0.000358
RS	58	15.643525	2.183236	93.027853	0.000196	0.000215
RS	59	17.078414	2.183236	51.901691	0.000109	0.000121
RS	60	18.644080	2.183236	27.243056	0.000057	0.000065
RS	61	20.352443	2.183236	13.379325	0.000028	0.000032
RS	62	22.216509	2.183236	6.110811	0.000013	0.000015
RS	63	24.250469	2.183236	4.082390	0.000009	0.000010
PA	4+25*2+4+6 0.100444940 0.020575735 24.250469034 0.192774398 0.969313525 1.112266794 1.478931114 1.765932818 1.924058649 1.980718382 1.956555733 1.852183673 1.688437787 1.524818023 1.402449762 1.338563937 1.339196343 1.402168507 1.514775754 1.654057192 1.793293219 1.913875675 2.009825145 2.082182427 2.131505503 2.156985081 2.163867337 2.165449552 2.172573500 2.188332010 2.183235625
//
IT	3303
RD	17
LK	-5471018.153856
QD	-905.816579 -> -899.044955
RI	0.0345782340
TR	0.100139	0.020601
MT	24.340202
MM	C_pi: 1.357782, n_recomb: 476787.771551
RS	0	0.000000	0.193113	21692.368897	0.045497	0.089917
RS	1	0.009121	0.193113	22532.898770	0.047260	0.042373
RS	2	0.019073	0.193113	23301.101446	0.048871	0.026148
RS	3	0.029933	0.193113	23977.691443	0.050290	0.026328
RS	4	0.041784	0.987589	4929.127825	0.010338	0.006189
RS	5	0.054715	0.987589	5306.297620	0.011129	0.007375
RS	6	0.068826	1.108616	5086.750098	0.010669	0.007409
RS	7	0.084223	1.108616	5471.575065	0.011476	0.008377
RS	8	0.101026	1.476305	4422.960199	0.009277	0.007117
RS	9	0.119360	1.476305	4765.034591	0.009994	0.008082
RS	10	0.139367	1.765455	4292.960643	0.009004	0.007684
RS	11	0.161198	1.765455	4625.411953	0.009701	0.008688
RS	12	0.185021	1.924675	4568.820878	0.009583	0.008944
RS	13	0.211017	1.924675	4916.989107	0.010313	0.009921
RS	14	0.239383	1.984341	5127.337515	0.010754	0.010585
RS	15	0.270336	1.984341	5506.302666	0.011549	0.011551
RS	16	0.304113	1.965318	5961.287919	0.012503	0.012692
RS	17	0.340970	1.965318	6381.215128	0.013384	0.013700
RS	18	0.381189	1.864820	7181.931866	0.015063	0.015544
RS	19	0.425076	1.864820	7650.099598	0.016045	0.016635
RS	20	0.472966	1.700746	8903.286186	0.018673	0.019453
RS	21	0.525223	1.700746	9413.481577	0.019744	0.020647
RS	22	0.582247	1.534165	10980.204263	0.023030	0.024134
RS	23	0.644471	1.534165	11491.946369	0.024103	0.025329
RS	24	0.712371	1.408249	13025.276969	0.027319	0.028716
RS	25	0.786463	1.408249	13463.402902	0.028238	0.029735
RS	26	0.867313	1.341403	14515.297145	0.030444	0.032036
RS	27	0.955537	1.341403	14800.944285	0.031043	0.032695
RS	28	1.051808	1.340320	15010.864676	0.031483	0.033123
RS	29	1.156858	1.340320	15108.703337	0.031689	0.033321
RS	30	1.271490	1.403105	14449.803657	0.030307	0.031820
RS	31	1.396577	1.403105	14384.300361	0.030169	0.031613
RS	32	1.533073	1.516856	13186.374638	0.027657	0.028930
RS	33	1.682018	1.516856	13006.470804	0.027279	0.028458
RS	34	1.844547	1.657919	11686.804941	0.024512	0.025527
RS	35	2.021900	1.657919	11425.535234	0.023964	0.024895
RS	36	2.215428	1.798711	10243.066321	0.021483	0.022287
RS	37	2.426607	1.798711	9909.050125	0.020783	0.021524
RS	38	2.657047	1.920300	8919.440402	0.018707	0.019354
RS	39	2.908504	1.920300	8510.989131	0.017851	0.018446
RS	40	3.182895	2.017063	7665.568785	0.016078	0.016599
RS	41	3.482312	2.017063	7185.686545	0.015071	0.015544
RS	42	3.809038	2.090558	6429.023629	0.013484	0.013898
RS	43	4.165562	2.090558	5892.564032	0.012359	0.012727
RS	44	4.554604	2.141458	5201.449625	0.010909	0.011233
RS	45	4.979128	2.141458	4634.773191	0.009721	0.010005
RS	46	5.442371	2.168690	4009.046319	0.008408	0.008660
RS	47	5.947864	2.168690	3447.547545	0.007231	0.007451
RS	48	6.499460	2.177421	2890.920377	0.006063	0.006258
RS	49	7.101365	2.177421	2378.436918	0.004988	0.005155
RS	50	7.758167	2.181281	1904.226181	0.003994	0.004138
RS	51	8.474873	2.181281	1485.459940	0.003116	0.003234
RS	52	9.256946	2.191237	1119.704343	0.002348	0.002447
RS	53	10.110348	2.191237	820.865601	0.001722	0.001800
RS	54	11.041585	2.210546	576.375538	0.001209	0.001272
RS	55	12.057755	2.210546	393.361622	0.000825	0.000873
RS	56	13.166605	2.210546	257.224293	0.000539	0.000576
RS	57	14.376589	2.210546	160.537909	0.000337	0.000363
RS	58	15.696929	2.207188	95.326979	0.000200	0.000218
RS	59	17.137691	2.207188	53.436591	0.000112	0.000124
RS	60	18.709858	2.207188	28.192364	0.000059	0.000066
RS	61	20.425415	2.207188	13.922113	0.000029	0.000033
RS	62	22.297439	2.207188	6.396698	0.000013	0.000015
RS	63	24.340202	2.207188	4.317861	0.000009	0.000011
PA	4+25*2+4+6 0.100138801 0.020601009 24.340201986 0.193112671 0.987589099 1.108615726 1.476304915 1.765454526 1.924675184 1.984341408 1.965318079 1.864820356 1.700746307 1.534165491 1.408249076 1.341402993 1.340320242 1.403104555 1.516855982 1.657918746 1.798711189 1.920300428 2.017062674 2.090557714 2.141457906 2.168689759 2.177421224 2.181280866 2.191237423 2.210545570 2.207188445
//
IT	4284
RD	18
LK	-5471005.023107
QD	-895.446285 -> -889.499828
RI	0.0343739528
TR	0.099853	0.020625
MT	24.423767
MM	C_pi: 1.362317, n_recomb: 478914.964853
RS	0	0.000000	0.193406	21769.308168	0.045455	0.089824
RS	1	0.009126	0.193406	22614.986733	0.047221	0.042407
RS	2	0.019086	0.193406	23388.250368	0.048836	0.026184
RS	3	0.029954	0.193406	24069.716153	0.050259	0.026370
RS	4	0.041814	1.005935	4866.103368	0.010161	0.006096
RS	5	0.054757	1.005935	5239.981042	0.010941	0.007263
RS	6	0.068881	1.105248	5132.853252	0.010718	0.007456
RS	7	0.084293	1.105248	5521.142373	0.011528	0.008424
RS	8	0.101113	1.474373	4455.342511	0.009303	0.007142
RS	9	0.119467	1.474373	4800.032639	0.010023	0.008107
RS	10	0.139497	1.765508	4318.832665	0.009018	0.007695
RS	11	0.161354	1.765508	4653.470790	0.009717	0.008701
RS	12	0.185207	1.925188	4595.633944	0.009596	0.008954
RS	13	0.211236	1.925188	4946.042846	0.010328	0.009936
RS	14	0.239640	1.987097	5152.096383	0.010758	0.010589
RS	15	0.270637	1.987097	5533.191806	0.011554	0.011560
RS	16	0.304463	1.972777	5976.489618	0.012479	0.012672
RS	17	0.341377	1.972777	6398.122415	0.013360	0.013681
RS	18	0.381658	1.876199	7185.388798	0.015003	0.015489
RS	19	0.425617	1.876199	7655.039343	0.015984	0.016578
RS	20	0.473587	1.712116	8905.539833	0.018595	0.019378
RS	21	0.525935	1.712116	9417.869127	0.019665	0.020566
RS	22	0.583060	1.542951	10998.164369	0.022965	0.024066
RS	23	0.645399	1.542951	11513.261649	0.024040	0.025256
RS	24	0.713428	1.413799	13075.171622	0.027302	0.028688
RS	25	0.787665	1.413799	13517.194213	0.028225	0.029703
RS	26	0.868677	1.344210	14601.839748	0.030489	0.032063
RS	27	0.957082	1.344210	14890.047678	0.031091	0.032718
RS	28	1.053556	1.341531	15119.287580	0.031570	0.033185
RS	29	1.158835	1.341531	15217.106604	0.031774	0.033380
RS	30	1.273721	1.404156	14554.768275	0.030391	0.031880
RS	31	1.399093	1.404156	14487.544848	0.030251	0.031671
RS	32	1.535907	1.518989	13271.426869	0.027711	0.028962
RS	33	1.685207	1.518989	13089.796624	0.027332	0.028491
RS	34	1.848132	1.661698	11751.350243	0.024537	0.025535
RS	35	2.025927	1.661698	11489.028580	0.023990	0.024907
RS	36	2.219949	1.803854	10294.657532	0.021496	0.022287
RS	37	2.431677	1.803854	9959.859998	0.020797	0.021528
RS	38	2.662729	1.926229	8964.037206	0.018717	0.019356
RS	39	2.914868	1.926229	8554.499663	0.017862	0.018452
RS	40	3.190018	2.023586	7704.545411	0.016088	0.016605
RS	41	3.490279	2.023586	7223.133711	0.015082	0.015552
RS	42	3.817943	2.098025	6461.324205	0.013492	0.013903
RS	43	4.175512	2.098025	5923.224099	0.012368	0.012734
RS	44	4.565713	2.150362	5226.684266	0.010914	0.011235
RS	45	4.991526	2.150362	4658.641725	0.009727	0.010010
RS	46	5.456201	2.179260	4028.372402	0.008411	0.008662
RS	47	5.963284	2.179260	3465.852799	0.007237	0.007455
RS	48	6.516645	2.189815	2905.701338	0.006067	0.006260
RS	49	7.120509	2.189815	2392.437906	0.004996	0.005160
RS	50	7.779484	2.195973	1915.322374	0.003999	0.004141
RS	51	8.498600	2.195973	1495.940512	0.003124	0.003240
RS	52	9.283345	2.208822	1127.892898	0.002355	0.002452
RS	53	10.139709	2.208822	828.447950	0.001730	0.001807
RS	54	11.074230	2.231787	582.168991	0.001216	0.001277
RS	55	12.094038	2.231787	398.483123	0.000832	0.000880
RS	56	13.206919	2.231787	261.399834	0.000546	0.000582
RS	57	14.421366	2.231787	163.702454	0.000342	0.000368
RS	58	15.746648	2.230307	97.506167	0.000204	0.000222
RS	59	17.192882	2.230307	54.907996	0.000115	0.000126
RS	60	18.771105	2.230307	29.111732	0.000061	0.000068
RS	61	20.493363	2.230307	14.452839	0.000030	0.000034
RS	62	22.372802	2.230307	6.678832	0.000014	0.000016
RS	63	24.423767	2.230307	4.553816	0.000010	0.000011
PA	4+25*2+4+6 0.099852958 0.020625322 24.423767438 0.193405864 1.005935168 1.105248358 1.474372553 1.765508404 1.925188210 1.987096765 1.972776750 1.876198759 1.712116233 1.542951371 1.413799069 1.344209693 1.341531364 1.404155637 1.518989336 1.661697609 1.803853697 1.926228937 2.023585673 2.098024910 2.150361620 2.179259934 2.189815116 2.195972501 2.208822475 2.231787194 2.230306858
//
IT	3811
RD	19
LK	-5470993.480249
QD	-885.974103 -> -880.730703
RI	0.0341798628
TR	0.099585	0.020648
MT	24.502018
MM	C_pi: 1.366563, n_recomb: 480918.435600
RS	0	0.000000	0.193655	21844.556571	0.045423	0.089736
RS	1	0.009132	0.193655	22695.042524	0.047191	0.042440
RS	2	0.019098	0.193655	23472.998058	0.048809	0.026220
RS	3	0.029974	0.193655	24158.945394	0.050235	0.026414
RS	4	0.041843	1.024307	4803.563895	0.009988	0.006005
RS	5	0.054796	1.024307	5174.090599	0.010759	0.007155
RS	6	0.068932	1.102068	5176.515241	0.010764	0.007500
RS	7	0.084359	1.102068	5568.080442	0.011578	0.008468
RS	8	0.101194	1.473034	4484.406374	0.009325	0.007163
RS	9	0.119567	1.473034	4831.469080	0.010046	0.008128
RS	10	0.139618	1.766074	4341.922091	0.009028	0.007704
RS	11	0.161500	1.766074	4678.538884	0.009728	0.008711
RS	12	0.185380	1.925671	4620.891925	0.009608	0.008964
RS	13	0.211440	1.925671	4973.412069	0.010341	0.009949
RS	14	0.239881	1.989174	5176.710649	0.010764	0.010596
RS	15	0.270919	1.989174	5559.885794	0.011561	0.011570
RS	16	0.304791	1.979158	5992.609114	0.012461	0.012656
RS	17	0.341756	1.979158	6415.934432	0.013341	0.013667
RS	18	0.382097	1.886476	7190.150345	0.014951	0.015440
RS	19	0.426122	1.886476	7661.243453	0.015930	0.016527
RS	20	0.474167	1.722643	8908.336388	0.018524	0.019308
RS	21	0.526600	1.722643	9422.665602	0.019593	0.020492
RS	22	0.583821	1.551215	11014.637867	0.022903	0.024002
RS	23	0.646267	1.551215	11532.860566	0.023981	0.025187
RS	24	0.714415	1.419106	13120.723538	0.027283	0.028659
RS	25	0.788787	1.419106	13566.418222	0.028209	0.029670
RS	26	0.869951	1.346963	14681.589515	0.030528	0.032085
RS	27	0.958527	1.346963	14972.275571	0.031133	0.032737
RS	28	1.055191	1.342797	15219.787137	0.031647	0.033241
RS	29	1.160682	1.342797	15317.699084	0.031851	0.033433
RS	30	1.275807	1.405288	14652.219411	0.030467	0.031933
RS	31	1.401445	1.405288	14583.521322	0.030324	0.031722
RS	32	1.538556	1.521160	13350.370951	0.027760	0.028990
RS	33	1.688188	1.521160	13167.285637	0.027379	0.028520
RS	34	1.851485	1.665403	11811.529513	0.024560	0.025541
RS	35	2.029693	1.665403	11548.364411	0.024013	0.024917
RS	36	2.224176	1.808767	10343.408252	0.021508	0.022288
RS	37	2.436418	1.808767	10007.939303	0.020810	0.021533
RS	38	2.668043	1.931740	9006.943552	0.018729	0.019360
RS	39	2.920819	1.931740	8596.319846	0.017875	0.018460
RS	40	3.196679	2.029503	7742.519157	0.016099	0.016612
RS	41	3.497730	2.029503	7259.484567	0.015095	0.015562
RS	42	3.826273	2.104720	6492.899260	0.013501	0.013910
RS	43	4.184818	2.104720	5953.009719	0.012378	0.012743
RS	44	4.576106	2.158364	5251.187041	0.010919	0.011239
RS	45	5.003125	2.158364	4681.626082	0.009735	0.010016
RS	46	5.469140	2.188847	4046.830275	0.008415	0.008664
RS	47	5.977711	2.188847	3483.188376	0.007243	0.007460
RS	48	6.532725	2.201197	2919.496592	0.006071	0.006262
RS	49	7.138422	2.201197	2405.442519	0.005002	0.005165
RS	50	7.799431	2.209669	1925.448443	0.004004	0.004144
RS	51	8.520803	2.209669	1505.534438	0.003131	0.003246
RS	52	9.308051	2.225456	1135.288695	0.002361	0.002456
RS	53	10.167189	2.225456	835.374997	0.001737	0.001813
RS	54	11.104784	2.252168	587.426822	0.001221	0.001282
RS	55	12.127999	2.252168	403.210252	0.000838	0.000885
RS	56	13.244654	2.252168	265.302123	0.000552	0.000587
RS	57	14.463281	2.252168	166.689746	0.000347	0.000372
RS	58	15.793193	2.252670	99.573403	0.000207	0.000225
RS	59	17.244551	2.252670	56.319317	0.000117	0.000129
RS	60	18.828447	2.252670	30.002310	0.000062	0.000070
RS	61	20.556983	2.252670	14.971705	0.000031	0.000035
RS	62	22.443369	2.252670	6.957126	0.000014	0.000017
RS	63	24.502018	2.252670	4.790013	0.000010	0.000012
PA	4+25*2+4+6 0.099584983 0.020648461 24.502017986 0.193654682 1.024306904 1.102068298 1.473033973 1.766074028 1.925671079 1.989173732 1.979158296 1.886476398 1.722642903 1.551215164 1.419105993 1.346963296 1.342797314 1.405288354 1.521159551 1.665402681 1.808766843 1.931739923 2.029502567 2.104719695 2.158363626 2.188847151 2.201196996 2.209668717 2.225456430 2.252168469 2.252670125
//
IT	3615
RD	20
LK	-5470983.292402
QD	-877.287383 -> -872.647494
RI	0.0339948065
TR	0.099333	0.020670
MT	24.575671
MM	C_pi: 1.370559, n_recomb: 482806.918718
RS	0	0.000000	0.193868	21917.730666	0.045396	0.089654
RS	1	0.009137	0.193868	22772.719066	0.047167	0.042471
RS	2	0.019109	0.193868	23555.041732	0.048788	0.026256
RS	3	0.029992	0.193868	24245.128844	0.050217	0.026458
RS	4	0.041870	1.042647	4741.899470	0.009822	0.005916
RS	5	0.054833	1.042647	5109.049407	0.010582	0.007049
RS	6	0.068980	1.099032	5218.060848	0.010808	0.007543
RS	7	0.084420	1.099032	5612.737657	0.011625	0.008512
RS	8	0.101271	1.472219	4510.459696	0.009342	0.007182
RS	9	0.119661	1.472219	4859.674608	0.010065	0.008146
RS	10	0.139732	1.767152	4362.342794	0.009035	0.007710
RS	11	0.161636	1.767152	4700.740368	0.009736	0.008718
RS	12	0.185542	1.926225	4644.499478	0.009620	0.008972
RS	13	0.211633	1.926225	4998.999096	0.010354	0.009962
RS	14	0.240107	1.990729	5200.970321	0.010772	0.010603
RS	15	0.271183	1.990729	5586.167285	0.011570	0.011582
RS	16	0.305098	1.984636	6009.359366	0.012447	0.012645
RS	17	0.342113	1.984636	6434.356755	0.013327	0.013657
RS	18	0.382509	1.895808	7195.904311	0.014904	0.015396
RS	19	0.426596	1.895808	7668.398756	0.015883	0.016482
RS	20	0.474712	1.732424	8911.558068	0.018458	0.019243
RS	21	0.527224	1.732424	9427.767812	0.019527	0.020424
RS	22	0.584535	1.559008	11029.819040	0.022845	0.023941
RS	23	0.647082	1.559008	11550.962330	0.023925	0.025123
RS	24	0.715343	1.424180	13162.548580	0.027263	0.028630
RS	25	0.789842	1.424180	13611.708939	0.028193	0.029639
RS	26	0.871148	1.349656	14755.374687	0.030562	0.032103
RS	27	0.959883	1.349656	15048.454468	0.031169	0.032753
RS	28	1.056726	1.344096	15313.305943	0.031717	0.033292
RS	29	1.162418	1.344096	15411.395733	0.031920	0.033481
RS	30	1.277767	1.406483	14742.952661	0.030536	0.031981
RS	31	1.403655	1.406483	14672.988110	0.030391	0.031769
RS	32	1.541046	1.523355	13423.804737	0.027804	0.029015
RS	33	1.690990	1.523355	13239.498436	0.027422	0.028546
RS	34	1.854636	1.669043	11867.691242	0.024581	0.025547
RS	35	2.033233	1.669043	11603.868124	0.024034	0.024926
RS	36	2.228149	1.813481	10389.491889	0.021519	0.022288
RS	37	2.440875	1.813481	10053.452907	0.020823	0.021538
RS	38	2.673038	1.936895	9048.180644	0.018741	0.019365
RS	39	2.926414	1.936895	8636.483300	0.017888	0.018468
RS	40	3.202942	2.034905	7779.440645	0.016113	0.016622
RS	41	3.504736	2.034905	7294.718814	0.015109	0.015574
RS	42	3.834105	2.110754	6523.708881	0.013512	0.013919
RS	43	4.193570	2.110754	5981.915898	0.012390	0.012753
RS	44	4.585878	2.165589	5274.961778	0.010926	0.011244
RS	45	5.014033	2.165589	4703.762074	0.009743	0.010023
RS	46	5.481309	2.197581	4064.474215	0.008418	0.008666
RS	47	5.991280	2.197581	3499.630031	0.007249	0.007465
RS	48	6.547849	2.211693	2932.399531	0.006074	0.006264
RS	49	7.155271	2.211693	2417.549341	0.005007	0.005169
RS	50	7.818194	2.222486	1934.708862	0.004007	0.004146
RS	51	8.541690	2.222486	1514.335970	0.003137	0.003250
RS	52	9.331292	2.241248	1141.976986	0.002365	0.002460
RS	53	10.193042	2.241248	841.714827	0.001743	0.001818
RS	54	11.133530	2.271791	592.202954	0.001227	0.001287
RS	55	12.159952	2.271791	407.580882	0.000844	0.000890
RS	56	13.280160	2.271791	268.956190	0.000557	0.000592
RS	57	14.502722	2.271791	169.515259	0.000351	0.000377
RS	58	15.836992	2.274383	101.537531	0.000210	0.000228
RS	59	17.293175	2.274383	57.675210	0.000119	0.000131
RS	60	18.882412	2.274383	30.866338	0.000064	0.000071
RS	61	20.616859	2.274383	15.479693	0.000032	0.000036
RS	62	22.509785	2.274383	7.231970	0.000015	0.000017
RS	63	24.575671	2.274383	5.026669	0.000010	0.000012
PA	4+25*2+4+6 0.099332821 0.020670250 24.575670597 0.193867622 1.042646872 1.099031918 1.472219192 1.767151954 1.926224773 1.990729292 1.984635741 1.895808247 1.732424374 1.559008401 1.424179758 1.349656385 1.344095834 1.406483131 1.523355172 1.669042954 1.813481198 1.936895461 2.034905472 2.110754393 2.165588526 2.197581031 2.211693122 2.222486395 2.241247855 2.271791091 2.274382729
//
IT	3906
RD	21
LK	-5470974.270742
QD	-869.289034 -> -865.170276
RI	0.0338179672
TR	0.099095	0.020691
MT	24.645326
MM	C_pi: 1.374334, n_recomb: 484587.718093
RS	0	0.000000	0.194052	21988.447552	0.045376	0.089576
RS	1	0.009142	0.194052	22847.664410	0.047149	0.042501
RS	2	0.019120	0.194052	23634.067762	0.048771	0.026291
RS	3	0.030010	0.194052	24327.998846	0.050203	0.026503
RS	4	0.041895	1.060925	4681.319173	0.009660	0.005830
RS	5	0.054867	1.060925	5045.087656	0.010411	0.006947
RS	6	0.069025	1.096072	5257.919419	0.010850	0.007585
RS	7	0.084478	1.096072	5655.572610	0.011671	0.008554
RS	8	0.101343	1.471877	4533.746016	0.009356	0.007198
RS	9	0.119749	1.471877	4884.910943	0.010081	0.008161
RS	10	0.139839	1.768731	4380.222520	0.009039	0.007714
RS	11	0.161765	1.768731	4720.213639	0.009741	0.008722
RS	12	0.185696	1.926893	4666.471584	0.009630	0.008980
RS	13	0.211814	1.926893	5022.822748	0.010365	0.009973
RS	14	0.240320	1.991903	5224.675537	0.010782	0.010612
RS	15	0.271432	1.991903	5611.828837	0.011581	0.011594
RS	16	0.305388	1.989352	6026.507050	0.012436	0.012636
RS	17	0.342449	1.989352	6453.150038	0.013317	0.013650
RS	18	0.382898	1.904299	7202.489646	0.014863	0.015357
RS	19	0.427044	1.904299	7676.347032	0.015841	0.016442
RS	20	0.475227	1.741531	8915.160404	0.018397	0.019183
RS	21	0.527814	1.741531	9433.144354	0.019466	0.020361
RS	22	0.585209	1.566368	11043.899204	0.022790	0.023883
RS	23	0.647851	1.566368	11567.778611	0.023871	0.025062
RS	24	0.716219	1.429029	13201.142225	0.027242	0.028601
RS	25	0.790838	1.429029	13653.576539	0.028176	0.029608
RS	26	0.872279	1.352274	14823.956991	0.030591	0.032118
RS	27	0.961165	1.352274	15119.339448	0.031200	0.032767
RS	28	1.058176	1.345408	15400.600320	0.031781	0.033338
RS	29	1.164057	1.345408	15498.928967	0.031984	0.033525
RS	30	1.279617	1.407717	14827.666898	0.030599	0.032025
RS	31	1.405742	1.407717	14756.605718	0.030452	0.031811
RS	32	1.543397	1.525563	13492.212649	0.027843	0.029037
RS	33	1.693637	1.525563	13306.885134	0.027460	0.028569
RS	34	1.857611	1.672621	11920.114216	0.024598	0.025551
RS	35	2.036576	1.672621	11655.795566	0.024053	0.024933
RS	36	2.231902	1.818023	10433.002733	0.021530	0.022289
RS	37	2.445085	1.818023	10096.490020	0.020835	0.021543
RS	38	2.677757	1.941750	9087.715209	0.018753	0.019372
RS	39	2.931700	1.941750	8674.970909	0.017902	0.018477
RS	40	3.208859	2.039868	7815.249457	0.016128	0.016633
RS	41	3.511355	2.039868	7328.799437	0.015124	0.015586
RS	42	3.841505	2.116222	6553.692906	0.013524	0.013929
RS	43	4.201838	2.116222	6009.913093	0.012402	0.012764
RS	44	4.595113	2.172143	5297.980262	0.010933	0.011250
RS	45	5.024341	2.172143	4725.052580	0.009751	0.010030
RS	46	5.492808	2.205572	4081.328588	0.008422	0.008669
RS	47	6.004104	2.205572	3515.223560	0.007254	0.007469
RS	48	6.562141	2.221408	2944.477511	0.006076	0.006266
RS	49	7.171195	2.221408	2428.831600	0.005012	0.005173
RS	50	7.835929	2.234521	1943.184455	0.004010	0.004148
RS	51	8.561432	2.234521	1522.418338	0.003142	0.003255
RS	52	9.353261	2.256291	1148.022169	0.002369	0.002462
RS	53	10.217480	2.256291	847.519893	0.001749	0.001823
RS	54	11.160705	2.290740	596.540672	0.001231	0.001290
RS	55	12.190160	2.290740	411.625434	0.000849	0.000895
RS	56	13.313728	2.290740	272.382116	0.000562	0.000597
RS	57	14.540012	2.290740	172.191368	0.000355	0.000381
RS	58	15.878404	2.295520	103.405953	0.000213	0.000231
RS	59	17.339152	2.295520	58.979338	0.000122	0.000133
RS	60	18.933441	2.295520	31.705432	0.000065	0.000073
RS	61	20.673481	2.295520	15.977417	0.000033	0.000037
RS	62	22.572595	2.295520	7.503553	0.000015	0.000018
RS	63	24.645326	2.295520	5.263829	0.000011	0.000013
PA	4+25*2+4+6 0.099094732 0.020690593 24.645325914 0.194052324 1.060924932 1.096072031 1.471876612 1.768731069 1.926893437 1.991902569 1.989352340 1.904298539 1.741531127 1.566367994 1.429028545 1.352274413 1.345408427 1.407717152 1.525563404 1.672621148 1.818023003 1.941749817 2.039867681 2.116221626 2.172143164 2.205571965 2.221408258 2.234521076 2.256291020 2.290739727 2.295519968
//
IT	4516
RD	22
LK	-5470966.257226
QD	-861.899981 -> -858.233487
RI	0.0336497034
TR	0.098870	0.020710
MT	24.711324
MM	C_pi: 1.377899, n_recomb: 486265.527180
RS	0	0.000000	0.194210	22056.908846	0.045360	0.089502
RS	1	0.009147	0.194210	22920.093296	0.047135	0.042530
RS	2	0.019130	0.194210	23710.303424	0.048760	0.026325
RS	3	0.030026	0.194210	24407.794301	0.050194	0.026547
RS	4	0.041919	1.079117	4621.917848	0.009505	0.005746
RS	5	0.054900	1.079117	4982.312242	0.010246	0.006848
RS	6	0.069068	1.093135	5296.392354	0.010892	0.007626
RS	7	0.084532	1.093135	5696.906373	0.011716	0.008595
RS	8	0.101411	1.471907	4554.597117	0.009366	0.007211
RS	9	0.119833	1.471907	4907.532113	0.010092	0.008173
RS	10	0.139940	1.770741	4395.770349	0.009040	0.007716
RS	11	0.161887	1.770741	4737.182082	0.009742	0.008723
RS	12	0.185841	1.927699	4686.795444	0.009638	0.008987
RS	13	0.211985	1.927699	5044.870633	0.010375	0.009982
RS	14	0.240521	1.992764	5247.707582	0.010792	0.010622
RS	15	0.271668	1.992764	5636.746551	0.011592	0.011607
RS	16	0.305663	1.993420	6043.798871	0.012429	0.012630
RS	17	0.342767	1.993420	6472.050878	0.013310	0.013646
RS	18	0.383265	1.912063	7209.567623	0.014826	0.015322
RS	19	0.427468	1.912063	7684.740792	0.015804	0.016406
RS	20	0.475713	1.750038	8918.907621	0.018342	0.019128
RS	21	0.528372	1.750038	9438.561419	0.019410	0.020303
RS	22	0.585847	1.573329	11056.865829	0.022738	0.023828
RS	23	0.648578	1.573329	11583.307657	0.023821	0.025004
RS	24	0.717048	1.433664	13236.708423	0.027221	0.028572
RS	25	0.791780	1.433664	13692.234224	0.028158	0.029577
RS	26	0.873348	1.354812	14887.723765	0.030616	0.032131
RS	27	0.962377	1.354812	15185.315255	0.031228	0.032778
RS	28	1.059548	1.346717	15482.171104	0.031839	0.033380
RS	29	1.165608	1.346717	15580.779388	0.032042	0.033565
RS	30	1.281368	1.408971	14906.795265	0.030656	0.032065
RS	31	1.407717	1.408971	14834.779572	0.030508	0.031850
RS	32	1.545622	1.527771	13555.889763	0.027878	0.029056
RS	33	1.696141	1.527771	13369.715573	0.027495	0.028590
RS	34	1.860427	1.676137	11968.934126	0.024614	0.025554
RS	35	2.039740	1.676137	11704.268183	0.024070	0.024940
RS	36	2.235454	1.822406	10473.967129	0.021540	0.022290
RS	37	2.449070	1.822406	10137.074006	0.020847	0.021547
RS	38	2.682224	1.946331	9125.509883	0.018767	0.019379
RS	39	2.936703	1.946331	8711.752376	0.017916	0.018487
RS	40	3.214459	2.044440	7849.849393	0.016143	0.016645
RS	41	3.517620	2.044440	7361.652363	0.015139	0.015599
RS	42	3.848510	2.121190	6582.756479	0.013537	0.013940
RS	43	4.209666	2.121190	6036.936798	0.012415	0.012776
RS	44	4.603855	2.178101	5320.201631	0.010941	0.011257
RS	45	5.034099	2.178101	4745.482449	0.009759	0.010038
RS	46	5.503696	2.212894	4097.399622	0.008426	0.008672
RS	47	6.016245	2.212894	3529.992806	0.007259	0.007474
RS	48	6.575675	2.230418	2955.766450	0.006079	0.006267
RS	49	7.186274	2.230418	2439.333860	0.005016	0.005177
RS	50	7.852722	2.245845	1950.926161	0.004012	0.004149
RS	51	8.580128	2.245845	1529.831206	0.003146	0.003258
RS	52	9.374067	2.270649	1153.474085	0.002372	0.002465
RS	53	10.240625	2.270649	852.830961	0.001754	0.001827
RS	54	11.186443	2.309068	600.474278	0.001235	0.001294
RS	55	12.218772	2.309068	415.367885	0.000854	0.000899
RS	56	13.345524	2.309068	275.595613	0.000567	0.000601
RS	57	14.575336	2.309068	174.727651	0.000359	0.000384
RS	58	15.917634	2.316129	105.184307	0.000216	0.000234
RS	59	17.382707	2.316129	60.234426	0.000124	0.000136
RS	60	18.981785	2.316129	32.520739	0.000067	0.000074
RS	61	20.727124	2.316129	16.465277	0.000034	0.000038
RS	62	22.632103	2.316129	7.771976	0.000016	0.000018
RS	63	24.711324	2.316129	5.501486	0.000011	0.000013
PA	4+25*2+4+6 0.098869630 0.020709526 24.711324063 0.194209627 1.079116933 1.093135012 1.471907142 1.770740883 1.927699237 1.992764050 1.993419924 1.912062737 1.750038019 1.573329124 1.433664204 1.354812404 1.346716850 1.408971050 1.527770655 1.676136827 1.822406054 1.946331163 2.044440272 2.121190400 2.178100847 2.212894417 2.230417709 2.245845239 2.270649222 2.309068140 2.316129304
//
IT	3477
RD	23
LK	-5470959.119068
QD	-855.061238 -> -851.788909
RI	0.0334893906
TR	0.098656	0.020727
MT	24.774247
MM	C_pi: 1.381285, n_recomb: 487847.240974
RS	0	0.000000	0.194347	22122.708591	0.045348	0.089431
RS	1	0.009151	0.194347	22989.629454	0.047125	0.042557
RS	2	0.019139	0.194347	23783.409635	0.048752	0.026359
RS	3	0.030042	0.194347	24484.221133	0.050188	0.026591
RS	4	0.041942	1.097182	4563.913493	0.009355	0.005665
RS	5	0.054931	1.097182	4920.962472	0.010087	0.006752
RS	6	0.069109	1.090174	5333.832419	0.010933	0.007666
RS	7	0.084584	1.090174	5737.116239	0.011760	0.008636
RS	8	0.101475	1.472266	4573.250535	0.009374	0.007222
RS	9	0.119913	1.472266	4927.793436	0.010101	0.008183
RS	10	0.140037	1.773160	4409.146147	0.009038	0.007715
RS	11	0.162003	1.773160	4751.818245	0.009740	0.008722
RS	12	0.185978	1.928666	4705.530117	0.009645	0.008993
RS	13	0.212148	1.928666	5065.208300	0.010383	0.009990
RS	14	0.240713	1.993405	5269.978006	0.010803	0.010632
RS	15	0.271892	1.993405	5660.830526	0.011604	0.011620
RS	16	0.305924	1.996940	6061.113313	0.012424	0.012626
RS	17	0.343070	1.996940	6490.936658	0.013305	0.013644
RS	18	0.383615	1.919190	7217.026076	0.014794	0.015291
RS	19	0.427871	1.919190	7693.471177	0.015770	0.016374
RS	20	0.476176	1.758014	8922.744342	0.018290	0.019076
RS	21	0.528902	1.758014	9443.974315	0.019358	0.020249
RS	22	0.586453	1.579927	11068.880476	0.022689	0.023775
RS	23	0.649271	1.579927	11597.729118	0.023773	0.024949
RS	24	0.717837	1.438104	13269.612133	0.027200	0.028544
RS	25	0.792677	1.438104	13728.062492	0.028140	0.029548
RS	26	0.874366	1.357269	14947.265715	0.030639	0.032142
RS	27	0.963531	1.357269	15246.972745	0.031254	0.032788
RS	28	1.060854	1.348017	15558.616358	0.031892	0.033419
RS	29	1.167084	1.348017	15657.532242	0.032095	0.033602
RS	30	1.283035	1.410240	14980.881739	0.030708	0.032102
RS	31	1.409597	1.410240	14908.031513	0.030559	0.031886
RS	32	1.547741	1.529975	13615.270012	0.027909	0.029073
RS	33	1.698526	1.529975	13428.399228	0.027526	0.028608
RS	34	1.863109	1.679598	12014.444615	0.024627	0.025555
RS	35	2.042753	1.679598	11749.560443	0.024085	0.024945
RS	36	2.238837	1.826659	10512.512621	0.021549	0.022291
RS	37	2.452864	1.826659	10175.328553	0.020858	0.021551
RS	38	2.686477	1.950686	9161.608740	0.018780	0.019386
RS	39	2.941468	1.950686	8746.878386	0.017930	0.018496
RS	40	3.219794	2.048687	7883.242544	0.016159	0.016657
RS	41	3.523588	2.048687	7393.294735	0.015155	0.015612
RS	42	3.855183	2.125734	6610.909953	0.013551	0.013952
RS	43	4.217123	2.125734	6063.013186	0.012428	0.012788
RS	44	4.612183	2.183549	5341.637019	0.010949	0.011265
RS	45	5.043396	2.183549	4765.081655	0.009768	0.010046
RS	46	5.514069	2.219642	4112.724847	0.008430	0.008676
RS	47	6.027813	2.219642	3543.988591	0.007265	0.007479
RS	48	6.588570	2.238813	2966.327895	0.006080	0.006268
RS	49	7.200642	2.238813	2449.120770	0.005020	0.005180
RS	50	7.868725	2.256547	1958.000796	0.004014	0.004150
RS	51	8.597944	2.256547	1536.635561	0.003150	0.003261
RS	52	9.393894	2.284402	1158.389731	0.002374	0.002466
RS	53	10.262682	2.284402	857.693538	0.001758	0.001831
RS	54	11.210973	2.326856	604.039157	0.001238	0.001296
RS	55	12.246041	2.326856	418.833441	0.000859	0.000903
RS	56	13.375829	2.326856	278.613560	0.000571	0.000605
RS	57	14.609004	2.326856	177.134673	0.000363	0.000388
RS	58	15.955028	2.336308	106.878203	0.000219	0.000237
RS	59	17.424225	2.336308	61.443690	0.000126	0.000138
RS	60	19.027870	2.336308	33.313974	0.000068	0.000075
RS	61	20.778264	2.336308	16.944123	0.000035	0.000039
RS	62	22.688837	2.336308	8.037633	0.000016	0.000019
RS	63	24.774247	2.336308	5.739940	0.000012	0.000014
PA	4+25*2+4+6 0.098655852 0.020726929 24.774246765 0.194347055 1.097181698 1.090174196 1.472266494 1.773160382 1.928666234 1.993404501 1.996940474 1.919189829 1.758014009 1.579927325 1.438103661 1.357268591 1.348016591 1.410239502 1.529975090 1.679597555 1.826658896 1.950685728 2.048686784 2.125733890 2.183549340 2.219641567 2.238813075 2.256546767 2.284402328 2.326855594 2.336307960
//
IT	3655
RD	24
LK	-5470952.744101
QD	-848.717577 -> -845.789980
RI	0.0333371484
TR	0.098452	0.020743
MT	24.834388
MM	C_pi: 1.384500, n_recomb: 489336.608831
RS	0	0.000000	0.194464	22186.159080	0.045339	0.089364
RS	1	0.009155	0.194464	23056.593829	0.047118	0.042584
RS	2	0.019149	0.194464	23853.713728	0.048747	0.026391
RS	3	0.030057	0.194464	24557.610370	0.050186	0.026635
RS	4	0.041964	1.115107	4507.307470	0.009211	0.005587
RS	5	0.054961	1.115107	4861.045041	0.009934	0.006659
RS	6	0.069148	1.087176	5370.346809	0.010975	0.007706
RS	7	0.084634	1.087176	5776.317072	0.011804	0.008677
RS	8	0.101537	1.472896	4589.919150	0.009380	0.007232
RS	9	0.119988	1.472896	4945.922309	0.010107	0.008192
RS	10	0.140129	1.775937	4420.515136	0.009034	0.007713
RS	11	0.162113	1.775937	4764.298722	0.009736	0.008719
RS	12	0.186110	1.929799	4722.697082	0.009651	0.008998
RS	13	0.212304	1.929799	5083.859549	0.010389	0.009997
RS	14	0.240896	1.993866	5291.424112	0.010813	0.010643
RS	15	0.272106	1.993866	5684.015766	0.011616	0.011634
RS	16	0.306173	1.999991	6078.283486	0.012421	0.012624
RS	17	0.343359	1.999991	6509.634024	0.013303	0.013643
RS	18	0.383949	1.925750	7224.682168	0.014764	0.015263
RS	19	0.428256	1.925750	7702.351399	0.015740	0.016345
RS	20	0.476618	1.765507	8926.536812	0.018242	0.019028
RS	21	0.529409	1.765507	9449.251444	0.019310	0.020199
RS	22	0.587033	1.586199	11079.860098	0.022643	0.023726
RS	23	0.649932	1.586199	11610.967375	0.023728	0.024898
RS	24	0.718590	1.442357	13299.993537	0.027180	0.028516
RS	25	0.793533	1.442357	13761.208620	0.028122	0.029519
RS	26	0.875338	1.359648	15002.788235	0.030659	0.032152
RS	27	0.964632	1.359648	15304.519442	0.031276	0.032797
RS	28	1.062101	1.349301	15630.254712	0.031942	0.033455
RS	29	1.168494	1.349301	15729.495684	0.032145	0.033637
RS	30	1.284627	1.411512	15050.241355	0.030756	0.032136
RS	31	1.411392	1.411512	14976.657728	0.030606	0.031919
RS	32	1.549763	1.532168	13670.589599	0.027937	0.029088
RS	33	1.700802	1.532168	13483.152889	0.027554	0.028624
RS	34	1.865669	1.683003	12056.771001	0.024639	0.025556
RS	35	2.045630	1.683003	11791.784962	0.024097	0.024948
RS	36	2.242067	1.830789	10548.689638	0.021557	0.022291
RS	37	2.456488	1.830789	10211.297770	0.020868	0.021555
RS	38	2.690539	1.954840	9195.968931	0.018793	0.019394
RS	39	2.946019	1.954840	8780.313978	0.017943	0.018506
RS	40	3.224888	2.052647	7915.360737	0.016176	0.016671
RS	41	3.529288	2.052647	7423.674386	0.015171	0.015626
RS	42	3.861556	2.129904	6638.089333	0.013565	0.013965
RS	43	4.224244	2.129904	6088.099205	0.012442	0.012800
RS	44	4.620138	2.188546	5362.254694	0.010958	0.011272
RS	45	5.052276	2.188546	4783.837593	0.009776	0.010054
RS	46	5.523977	2.225872	4127.306939	0.008434	0.008679
RS	47	6.038863	2.225872	3557.226980	0.007269	0.007483
RS	48	6.600888	2.246654	2976.187213	0.006082	0.006269
RS	49	7.214368	2.246654	2458.224428	0.005024	0.005183
RS	50	7.884012	2.266680	1964.448558	0.004015	0.004150
RS	51	8.614965	2.266680	1542.869350	0.003153	0.003264
RS	52	9.412837	2.297603	1162.803897	0.002376	0.002467
RS	53	10.283756	2.297603	862.136685	0.001762	0.001834
RS	54	11.234410	2.344142	607.261630	0.001241	0.001299
RS	55	12.272097	2.344142	422.040217	0.000862	0.000907
RS	56	13.404787	2.344142	281.447598	0.000575	0.000609
RS	57	14.641177	2.344142	179.419348	0.000367	0.000391
RS	58	15.990761	2.356065	108.492436	0.000222	0.000239
RS	59	17.463903	2.356065	62.608947	0.000128	0.000140
RS	60	19.071913	2.356065	34.085544	0.000070	0.000077
RS	61	20.827139	2.356065	17.413838	0.000036	0.000040
RS	62	22.743061	2.356065	8.300305	0.000017	0.000019
RS	63	24.834388	2.356065	5.978855	0.000012	0.000014
PA	4+25*2+4+6 0.098452462 0.020742831 24.834388181 0.194463914 1.115106788 1.087176304 1.472895514 1.775937033 1.929799255 1.993866458 1.999991373 1.925749560 1.765507451 1.586199114 1.442357314 1.359647683 1.349300874 1.411511787 1.532168114 1.683002959 1.830789267 1.954839821 2.052647096 2.129903959 2.188546046 2.225872413 2.246654224 2.266679509 2.297603408 2.344142090 2.356065293
//
IT	3592
RD	25
LK	-5470947.037773
QD	-842.825223 -> -840.199996
RI	0.0331921594
TR	0.098259	0.020757
MT	24.891987
MM	C_pi: 1.387562, n_recomb: 490740.435543
RS	0	0.000000	0.194567	22246.886030	0.045333	0.089299
RS	1	0.009159	0.194567	23120.636159	0.047114	0.042609
RS	2	0.019157	0.194567	23920.896524	0.048744	0.026423
RS	3	0.030071	0.194567	24627.681399	0.050185	0.026677
RS	4	0.041985	1.132878	4452.167696	0.009072	0.005511
RS	5	0.054989	1.132878	4802.637940	0.009787	0.006569
RS	6	0.069185	1.084106	5406.227544	0.011016	0.007746
RS	7	0.084681	1.084106	5814.820599	0.011849	0.008717
RS	8	0.101596	1.473726	4604.909960	0.009384	0.007240
RS	9	0.120061	1.473726	4962.246969	0.010112	0.008198
RS	10	0.140217	1.779042	4430.044903	0.009027	0.007710
RS	11	0.162219	1.779042	4774.803332	0.009730	0.008714
RS	12	0.186236	1.931102	4738.383825	0.009656	0.009002
RS	13	0.212453	1.931102	5100.919075	0.010394	0.010002
RS	14	0.241071	1.994196	5312.040044	0.010825	0.010654
RS	15	0.272310	1.994196	5706.298454	0.011628	0.011647
RS	16	0.306411	2.002650	6095.220081	0.012420	0.012623
RS	17	0.343635	2.002650	6528.052573	0.013302	0.013645
RS	18	0.384268	1.931810	7232.455486	0.014738	0.015237
RS	19	0.428623	1.931810	7711.303352	0.015714	0.016319
RS	20	0.477041	1.772566	8930.275300	0.018198	0.018983
RS	21	0.529893	1.772566	9454.391911	0.019266	0.020152
RS	22	0.587586	1.592171	11089.931565	0.022598	0.023679
RS	23	0.650564	1.592171	11623.163743	0.023685	0.024849
RS	24	0.719309	1.446434	13328.166742	0.027159	0.028490
RS	25	0.794352	1.446434	13791.999847	0.028104	0.029492
RS	26	0.876267	1.361945	15054.779890	0.030678	0.032160
RS	27	0.965685	1.361945	15358.445750	0.031296	0.032805
RS	28	1.063293	1.350558	15697.644994	0.031988	0.033488
RS	29	1.169842	1.350558	15797.215906	0.032191	0.033669
RS	30	1.286149	1.412777	15115.362741	0.030801	0.032168
RS	31	1.413109	1.412777	15041.128169	0.030650	0.031950
RS	32	1.551698	1.534339	13722.257071	0.027962	0.029101
RS	33	1.702980	1.534339	13534.363196	0.027579	0.028639
RS	34	1.868118	1.686349	12096.198005	0.024649	0.025556
RS	35	2.048382	1.686349	11831.209432	0.024109	0.024951
RS	36	2.245157	1.834805	10582.663952	0.021565	0.022291
RS	37	2.459954	1.834805	10245.139584	0.020877	0.021558
RS	38	2.694426	1.958811	9228.693741	0.018806	0.019402
RS	39	2.950372	1.958811	8812.160083	0.017957	0.018516
RS	40	3.229762	2.056351	7946.257321	0.016192	0.016684
RS	41	3.534742	2.056351	7452.849346	0.015187	0.015640
RS	42	3.867655	2.133743	6664.321916	0.013580	0.013978
RS	43	4.231060	2.133743	6112.232717	0.012455	0.012813
RS	44	4.627750	2.193138	5382.093522	0.010967	0.011281
RS	45	5.060774	2.193138	4801.797735	0.009785	0.010062
RS	46	5.533460	2.231640	4141.190073	0.008439	0.008683
RS	47	6.049439	2.231640	3569.759113	0.007274	0.007488
RS	48	6.612678	2.253990	2985.403901	0.006083	0.006270
RS	49	7.227506	2.253990	2466.703188	0.005026	0.005185
RS	50	7.898646	2.276291	1970.325911	0.004015	0.004150
RS	51	8.631258	2.276291	1548.582938	0.003156	0.003266
RS	52	9.430971	2.310291	1166.763628	0.002378	0.002468
RS	53	10.303932	2.310291	866.197311	0.001765	0.001837
RS	54	11.256848	2.360970	610.169093	0.001243	0.001300
RS	55	12.297044	2.360970	425.007904	0.000866	0.000910
RS	56	13.432514	2.360970	284.111047	0.000579	0.000612
RS	57	14.671984	2.360970	181.590110	0.000370	0.000395
RS	58	16.024978	2.375428	110.032575	0.000224	0.000242
RS	59	17.501897	2.375428	63.732907	0.000130	0.000141
RS	60	19.114089	2.375428	34.836600	0.000071	0.000078
RS	61	20.873945	2.375428	17.874825	0.000036	0.000041
RS	62	22.794990	2.375428	8.560090	0.000017	0.000020
RS	63	24.891987	2.375428	6.218206	0.000013	0.000014
PA	4+25*2+4+6 0.098258653 0.020757287 24.891987470 0.194566796 1.132878080 1.084106304 1.473725670 1.779041522 1.931101798 1.994196368 2.002650205 1.931810135 1.772565601 1.592171322 1.446434412 1.361945367 1.350558071 1.412777142 1.534339441 1.686349460 1.834805450 1.958810738 2.056350794 2.133742992 2.193137799 2.231639945 2.253990406 2.276290853 2.310291351 2.360970179 2.375427976
//
