# Supplementary material for: Introgression and disruption of migration routes have shaped the genetic integrity of wildebeest populations
Source: Nat Commun. 2024 Apr 12;15:2921. doi: 10.1038/s41467-024-47015-y (PMC11014984; doi:10.1038/s41467-024-47015-y)
Supplement: Supplementary file 10 — Source Data [file 41467_2024_47015_MOESM10_ESM.zip › source_data/Fig2a.psmc/CTauZmC_3748.psmc]

CC
CC	Brief Description of the file format:
CC	  CC  comments
CC	  MM  useful-messages
CC	  RD  round-of-iterations
CC	  LL  \log[P(sequence)]
CC	  QD  Q-before-opt Q-after-opt
CC	  TR  \theta_0 \rho_0
CC	  RS  k t_k \lambda_k \pi_k \sum_{l\not=k}A_{kl} A_{kk}
CC	  DC  begin end best-k t_k+\Delta_k max-prob
CC
MM	Version: 0.6.5-r67
MM	pattern:4+25*2+4+6, n:63, n_free_lambdas:28
MM	n_iterations:25, skip:1, max_t:15, theta/rho:5
MM	is_decoding:0
MM	n_seqs:28, sum_L:17386694, sum_n:2771207
RD	0
LK	0.000000
QD	0.000000 -> 0.000000
RI	inf
TR	0.173623	0.034725
MT	15.000000
MM	C_pi: 1.000000, n_recomb: 593444.084630
RS	0	0.000000	1.000000	4815.845328	0.008115	0.000000
RS	1	0.008290	1.000000	5171.010193	0.008714	0.000000
RS	2	0.017266	1.000000	5548.465228	0.009350	0.000000
RS	3	0.026987	1.000000	5948.940705	0.010024	0.000000
RS	4	0.037514	1.000000	6373.064236	0.010739	0.000000
RS	5	0.048914	1.000000	6821.331426	0.011494	0.000000
RS	6	0.061258	1.000000	7294.072242	0.012291	0.000000
RS	7	0.074626	1.000000	7791.412799	0.013129	0.000000
RS	8	0.089102	1.000000	8313.232343	0.014008	0.000000
RS	9	0.104778	1.000000	8859.115298	0.014928	0.000000
RS	10	0.121753	1.000000	9428.298380	0.015887	0.000000
RS	11	0.140135	1.000000	10019.612971	0.016884	0.000000
RS	12	0.160042	1.000000	10631.423176	0.017915	0.000000
RS	13	0.181598	1.000000	11261.560306	0.018977	0.000000
RS	14	0.204942	1.000000	11907.254907	0.020065	0.000000
RS	15	0.230221	1.000000	12565.067919	0.021173	0.000000
RS	16	0.257595	1.000000	13230.823128	0.022295	0.000000
RS	17	0.287238	1.000000	13899.543690	0.023422	0.000000
RS	18	0.319339	1.000000	14565.396268	0.024544	0.000000
RS	19	0.354100	1.000000	15221.647128	0.025650	0.000000
RS	20	0.391744	1.000000	15860.635363	0.026726	0.000000
RS	21	0.432507	1.000000	16473.769291	0.027760	0.000000
RS	22	0.476650	1.000000	17051.552856	0.028733	0.000000
RS	23	0.524453	1.000000	17583.649476	0.029630	0.000000
RS	24	0.576218	1.000000	18058.991161	0.030431	0.000000
RS	25	0.632274	1.000000	18465.940675	0.031117	0.000000
RS	26	0.692977	1.000000	18792.513878	0.031667	0.000000
RS	27	0.758711	1.000000	19026.667976	0.032061	0.000000
RS	28	0.829896	1.000000	19156.659003	0.032280	0.000000
RS	29	0.906981	1.000000	19171.468338	0.032305	0.000000
RS	30	0.990456	1.000000	19061.293168	0.032120	0.000000
RS	31	1.080851	1.000000	18818.089610	0.031710	0.000000
RS	32	1.178739	1.000000	18436.149746	0.031066	0.000000
RS	33	1.284742	1.000000	17912.685332	0.030184	0.000000
RS	34	1.399532	1.000000	17248.382155	0.029065	0.000000
RS	35	1.523838	1.000000	16447.880565	0.027716	0.000000
RS	36	1.658449	1.000000	15520.131043	0.026153	0.000000
RS	37	1.804218	1.000000	14478.570103	0.024398	0.000000
RS	38	1.962071	1.000000	13341.063182	0.022481	0.000000
RS	39	2.133009	1.000000	12129.569014	0.020439	0.000000
RS	40	2.318118	1.000000	10869.495730	0.018316	0.000000
RS	41	2.518571	1.000000	9588.743024	0.016158	0.000000
RS	42	2.735641	1.000000	8316.456591	0.014014	0.000000
RS	43	2.970706	1.000000	7081.558307	0.011933	0.000000
RS	44	3.225257	1.000000	5911.154042	0.009961	0.000000
RS	45	3.500909	1.000000	4828.954689	0.008137	0.000000
RS	46	3.799411	1.000000	3853.867716	0.006494	0.000000
RS	47	4.122659	1.000000	2998.919311	0.005053	0.000000
RS	48	4.472702	1.000000	2270.645726	0.003826	0.000000
RS	49	4.851763	1.000000	1669.045127	0.002812	0.000000
RS	50	5.262247	1.000000	1188.112039	0.002002	0.000000
RS	51	5.706758	1.000000	816.895051	0.001377	0.000000
RS	52	6.188118	1.000000	540.939733	0.000912	0.000000
RS	53	6.709380	1.000000	343.919645	0.000580	0.000000
RS	54	7.273854	1.000000	209.233637	0.000353	0.000000
RS	55	7.885120	1.000000	121.365029	0.000205	0.000000
RS	56	8.547059	1.000000	66.855131	0.000113	0.000000
RS	57	9.263869	1.000000	34.826241	0.000059	0.000000
RS	58	10.040101	1.000000	17.076912	0.000029	0.000000
RS	59	10.880679	1.000000	7.842952	0.000013	0.000000
RS	60	11.790939	1.000000	3.355653	0.000006	0.000000
RS	61	12.776655	1.000000	1.329752	0.000002	0.000000
RS	62	13.844085	1.000000	0.484979	0.000001	0.000000
RS	63	15.000000	1.000000	0.228007	0.000000	0.000000
PA	4+25*2+4+6 0.173623481 0.034724696 15.000000000 1.000000000 1.000000000 1.000000000 1.000000000 1.000000000 1.000000000 1.000000000 1.000000000 1.000000000 1.000000000 1.000000000 1.000000000 1.000000000 1.000000000 1.000000000 1.000000000 1.000000000 1.000000000 1.000000000 1.000000000 1.000000000 1.000000000 1.000000000 1.000000000 1.000000000 1.000000000 1.000000000 1.000000000
//
IT	4536
RD	1
LK	-6736157.209158
QD	-4845.163518 -> -2679.730134
RI	0.0267299268
TR	0.171101	0.033553
MT	15.756941
MM	C_pi: 1.056768, n_recomb: 605753.596266
RS	0	0.000000	0.407037	12120.520043	0.020009	0.054049
RS	1	0.008374	0.407037	12858.835966	0.021228	0.029669
RS	2	0.017449	0.407037	13617.836688	0.022481	0.017042
RS	3	0.027284	0.407037	14393.813177	0.023762	0.011328
RS	4	0.037942	0.982216	6343.924005	0.010473	0.008813
RS	5	0.049493	0.982216	6792.801951	0.011214	0.007432
RS	6	0.062011	1.224787	5835.001974	0.009633	0.006977
RS	7	0.075577	1.224787	6252.539665	0.010322	0.007142
RS	8	0.090280	1.290282	6355.939109	0.010493	0.007671
RS	9	0.106213	1.290282	6802.012668	0.011229	0.008446
RS	10	0.123481	1.281079	7323.581952	0.012090	0.009401
RS	11	0.142195	1.281079	7819.523893	0.012909	0.010440
RS	12	0.162476	1.253808	8518.432489	0.014063	0.011554
RS	13	0.184455	1.253808	9068.160215	0.014970	0.012728
RS	14	0.208275	1.224402	9867.982302	0.016290	0.013944
RS	15	0.234089	1.224402	10466.690789	0.017279	0.015207
RS	16	0.262064	1.193420	11365.794154	0.018763	0.016550
RS	17	0.292383	1.193420	12002.172265	0.019814	0.018008
RS	18	0.325240	1.160652	12998.286405	0.021458	0.019589
RS	19	0.360849	1.160652	13652.111626	0.022537	0.021265
RS	20	0.399439	1.130121	14680.500430	0.024235	0.022988
RS	21	0.441261	1.130121	15319.326360	0.025290	0.024699
RS	22	0.486585	1.106040	16274.714162	0.026867	0.026341
RS	23	0.535704	1.106040	16854.602657	0.027824	0.027858
RS	24	0.588936	1.090312	17633.182482	0.029109	0.029199
RS	25	0.646626	1.090312	18103.201074	0.029885	0.030325
RS	26	0.709146	1.082539	18630.479820	0.030756	0.031207
RS	27	0.776902	1.082539	18938.573920	0.031264	0.031835
RS	28	0.850332	1.080676	19180.663105	0.031664	0.032209
RS	29	0.929910	1.080676	19278.783407	0.031826	0.032336
RS	30	1.016152	1.082253	19228.757566	0.031744	0.032225
RS	31	1.109616	1.082253	19077.362828	0.031494	0.031885
RS	32	1.210907	1.085280	18737.920874	0.030933	0.031322
RS	33	1.320679	1.085280	18311.562529	0.030229	0.030544
RS	34	1.439643	1.088449	17691.976499	0.029207	0.029557
RS	35	1.568569	1.088449	16986.391616	0.028042	0.028370
RS	36	1.708291	1.091051	16108.550912	0.026593	0.026992
RS	37	1.859712	1.091051	15148.046033	0.025007	0.025437
RS	38	2.023814	1.092754	14056.424677	0.023205	0.023725
RS	39	2.201657	1.092754	12898.580368	0.021293	0.021879
RS	40	2.394392	1.093393	11666.239702	0.019259	0.019930
RS	41	2.603266	1.093393	10400.329429	0.017169	0.017913
RS	42	2.829631	1.092929	9124.947695	0.015064	0.015866
RS	43	3.074951	1.092929	7861.674469	0.012978	0.013828
RS	44	3.340814	1.091575	6651.697611	0.010981	0.011839
RS	45	3.628939	1.091575	5504.237575	0.009087	0.009940
RS	46	3.941191	1.089779	4459.326204	0.007362	0.008169
RS	47	4.279591	1.089779	3518.680119	0.005809	0.006557
RS	48	4.646327	1.087948	2707.490711	0.004470	0.005131
RS	49	5.043773	1.087948	2020.139624	0.003335	0.003906
RS	50	5.474499	1.086239	1462.798400	0.002415	0.002886
RS	51	5.941294	1.086239	1021.992371	0.001687	0.002064
RS	52	6.447177	1.084580	689.095372	0.001138	0.001425
RS	53	6.995422	1.084580	445.638653	0.000736	0.000947
RS	54	7.589575	1.082160	276.474546	0.000456	0.000604
RS	55	8.233481	1.082160	163.199113	0.000269	0.000368
RS	56	8.931307	1.082160	91.566141	0.000151	0.000213
RS	57	9.687566	1.082160	48.626161	0.000080	0.000117
RS	58	10.507153	1.077208	24.401506	0.000040	0.000060
RS	59	11.395370	1.077208	11.401687	0.000019	0.000029
RS	60	12.357963	1.077208	4.966240	0.000008	0.000013
RS	61	13.401163	1.077208	2.004740	0.000003	0.000005
RS	62	14.531717	1.077208	0.745276	0.000001	0.000002
RS	63	15.756941	1.077208	0.360265	0.000001	0.000001
PA	4+25*2+4+6 0.171101011 0.033553017 15.756940842 0.407036781 0.982215881 1.224786758 1.290282249 1.281079292 1.253808022 1.224402428 1.193420410 1.160652161 1.130121231 1.106040001 1.090312004 1.082538605 1.080676079 1.082252502 1.085280418 1.088449478 1.091051102 1.092754364 1.093393326 1.092928886 1.091574669 1.089778900 1.087947845 1.086238861 1.084580421 1.082159996 1.077207506
//
IT	5251
RD	2
LK	-6733052.236714
QD	-2109.700999 -> -1653.047806
RI	0.0206092196
TR	0.168115	0.032748
MT	16.382131
MM	C_pi: 1.071870, n_recomb: 599773.705982
RS	0	0.000000	0.287986	17025.487168	0.028387	0.053586
RS	1	0.008440	0.287986	17909.770015	0.029861	0.030738
RS	2	0.017593	0.287986	18791.721609	0.031331	0.020047
RS	3	0.027518	0.287986	19662.342461	0.032783	0.016139
RS	4	0.038281	1.068789	5608.860245	0.009352	0.006306
RS	5	0.049952	1.068789	6014.636703	0.010028	0.006323
RS	6	0.062609	1.429454	4825.677221	0.008046	0.005449
RS	7	0.076333	1.429454	5182.091179	0.008640	0.006148
RS	8	0.091217	1.499406	5302.234710	0.008840	0.006685
RS	9	0.107356	1.499406	5687.186510	0.009482	0.007649
RS	10	0.124857	1.455383	6277.601182	0.010467	0.008780
RS	11	0.143836	1.455383	6717.735870	0.011200	0.009859
RS	12	0.164416	1.396713	7479.910386	0.012471	0.011189
RS	13	0.186734	1.396713	7980.323284	0.013306	0.012317
RS	14	0.210935	1.343903	8833.394116	0.014728	0.013764
RS	15	0.237179	1.343903	9390.189626	0.015656	0.014917
RS	16	0.265638	1.290892	10369.689581	0.017289	0.016529
RS	17	0.296499	1.290892	10974.003917	0.018297	0.017845
RS	18	0.329964	1.234020	12115.970671	0.020201	0.019806
RS	19	0.366255	1.234020	12749.938868	0.021258	0.021339
RS	20	0.405608	1.181227	13970.517823	0.023293	0.023515
RS	21	0.448283	1.181227	14600.543815	0.024343	0.025080
RS	22	0.494559	1.141095	15734.819739	0.026235	0.027133
RS	23	0.544742	1.141095	16312.547469	0.027198	0.028493
RS	24	0.599160	1.117180	17198.627249	0.028675	0.030090
RS	25	0.658171	1.117180	17669.225106	0.029460	0.031045
RS	26	0.722163	1.108439	18208.188454	0.030358	0.031979
RS	27	0.791556	1.108439	18520.004677	0.030878	0.032433
RS	28	0.866806	1.110701	18698.860379	0.031177	0.032697
RS	29	0.948407	1.110701	18808.948670	0.031360	0.032669
RS	30	1.036896	1.119100	18664.933631	0.031120	0.032373
RS	31	1.132853	1.119100	18540.769157	0.030913	0.031913
RS	32	1.236910	1.129794	18117.094183	0.030207	0.031164
RS	33	1.349749	1.129794	17738.707584	0.029576	0.030308
RS	34	1.472112	1.140277	17069.916125	0.028461	0.029180
RS	35	1.604803	1.140277	16434.307598	0.027401	0.027960
RS	36	1.748693	1.149215	15550.580300	0.025927	0.026505
RS	37	1.904728	1.149215	14677.776631	0.024472	0.024958
RS	38	2.073933	1.155995	13618.579847	0.022706	0.023233
RS	39	2.257419	1.155995	12556.489322	0.020935	0.021427
RS	40	2.456393	1.160292	11381.378343	0.018976	0.019516
RS	41	2.672160	1.160292	10205.970416	0.017016	0.017557
RS	42	2.906138	1.162023	8994.406301	0.014996	0.015577
RS	43	3.159865	1.162023	7803.105301	0.013010	0.013599
RS	44	3.435007	1.161646	6645.269410	0.011080	0.011681
RS	45	3.733372	1.161646	5542.872452	0.009242	0.009832
RS	46	4.056920	1.160092	4527.342333	0.007548	0.008116
RS	47	4.407776	1.160092	3604.536128	0.006010	0.006536
RS	48	4.788246	1.158178	2799.864379	0.004668	0.005143
RS	49	5.200828	1.158178	2110.062382	0.003518	0.003931
RS	50	5.648234	1.156218	1544.266732	0.002575	0.002922
RS	51	6.133402	1.156218	1090.920007	0.001819	0.002101
RS	52	6.659519	1.154066	744.391915	0.001241	0.001461
RS	53	7.230042	1.154066	487.263947	0.000812	0.000977
RS	54	7.848720	1.150307	306.406838	0.000511	0.000628
RS	55	8.519615	1.150307	183.194012	0.000305	0.000385
RS	56	9.247136	1.150307	104.170596	0.000174	0.000225
RS	57	10.036062	1.150307	56.101034	0.000094	0.000124
RS	58	10.891575	1.141514	28.626443	0.000048	0.000065
RS	59	11.819296	1.141514	13.548306	0.000023	0.000032
RS	60	12.825320	1.141514	5.980089	0.000010	0.000014
RS	61	13.916255	1.141514	2.447355	0.000004	0.000006
RS	62	15.099268	1.141514	0.922792	0.000002	0.000002
RS	63	16.382131	1.141514	0.455388	0.000001	0.000001
PA	4+25*2+4+6 0.168115425 0.032747971 16.382131238 0.287985502 1.068788985 1.429454408 1.499405723 1.455383246 1.396713392 1.343903208 1.290891662 1.234019763 1.181226815 1.141094761 1.117179982 1.108439445 1.110700799 1.119100091 1.129793873 1.140277094 1.149215466 1.155995088 1.160292208 1.162022574 1.161646393 1.160091566 1.158178426 1.156218237 1.154066113 1.150307140 1.141514046
//
IT	4621
RD	3
LK	-6732335.378986
QD	-1541.419690 -> -1375.816265
RI	0.0199781234
TR	0.165575	0.032180
MT	16.872888
MM	C_pi: 1.081873, n_recomb: 594953.809867
RS	0	0.000000	0.247865	19694.020778	0.033102	0.053012
RS	1	0.008491	0.247865	20619.789341	0.034658	0.031170
RS	2	0.017703	0.247865	21524.007980	0.036178	0.021485
RS	3	0.027696	0.247865	22394.424422	0.037641	0.018676
RS	4	0.038539	1.198361	4893.012007	0.008224	0.005136
RS	5	0.050302	1.198361	5255.464926	0.008833	0.005536
RS	6	0.063064	1.624919	4165.715594	0.007002	0.004698
RS	7	0.076909	1.624919	4480.494245	0.007531	0.005506
RS	8	0.091930	1.663005	4705.775593	0.007909	0.006167
RS	9	0.108227	1.663005	5054.828868	0.008496	0.007142
RS	10	0.125907	1.572523	5735.453733	0.009640	0.008446
RS	11	0.145088	1.572523	6145.797481	0.010330	0.009501
RS	12	0.165898	1.485292	6962.002784	0.011702	0.010982
RS	13	0.188475	1.485292	7437.211591	0.012500	0.012056
RS	14	0.212969	1.417037	8313.036767	0.013973	0.013621
RS	15	0.239543	1.417037	8848.232048	0.014872	0.014693
RS	16	0.268372	1.350298	9861.991015	0.016576	0.016436
RS	17	0.299650	1.350298	10449.584512	0.017564	0.017657
RS	18	0.333584	1.275875	11685.311577	0.019641	0.019847
RS	19	0.370399	1.275875	12309.460275	0.020690	0.021297
RS	20	0.410339	1.205619	13674.829167	0.022985	0.023788
RS	21	0.453671	1.205619	14300.797717	0.024037	0.025294
RS	22	0.500682	1.152805	15576.885931	0.026182	0.027648
RS	23	0.551685	1.152805	16151.689222	0.027148	0.028965
RS	24	0.607018	1.122815	17117.275707	0.028771	0.030737
RS	25	0.667050	1.122815	17581.812181	0.029552	0.031656
RS	26	0.732179	1.114202	18109.850904	0.030439	0.032583
RS	27	0.802838	1.114202	18412.711108	0.030948	0.033003
RS	28	0.879496	1.121031	18508.515244	0.031109	0.033114
RS	29	0.962663	1.121031	18611.903062	0.031283	0.033060
RS	30	1.052892	1.136390	18354.971484	0.030851	0.032544
RS	31	1.150781	1.136390	18233.533898	0.030647	0.032071
RS	32	1.256983	1.154840	17704.764979	0.029758	0.031104
RS	33	1.372202	1.154840	17344.658866	0.029153	0.030253
RS	34	1.497203	1.172833	16601.563181	0.027904	0.028951
RS	35	1.632819	1.172833	16002.802259	0.026898	0.027753
RS	36	1.779949	1.188487	15083.678810	0.025353	0.026183
RS	37	1.939572	1.188487	14265.205106	0.023977	0.024675
RS	38	2.112748	1.200914	13207.383384	0.022199	0.022892
RS	39	2.300629	1.200914	12211.697121	0.020525	0.021138
RS	40	2.504461	1.209594	11066.059888	0.018600	0.019220
RS	41	2.725601	1.209594	9960.083033	0.016741	0.017320
RS	42	2.965518	1.214342	8792.711774	0.014779	0.015366
RS	43	3.225805	1.214342	7663.362650	0.012881	0.013444
RS	44	3.508193	1.215813	6549.137865	0.011008	0.011565
RS	45	3.814557	1.215813	5492.808073	0.009232	0.009760
RS	46	4.146935	1.215371	4508.743138	0.007578	0.008078
RS	47	4.507534	1.215371	3612.800127	0.006072	0.006528
RS	48	4.898751	1.214201	2823.690273	0.004746	0.005155
RS	49	5.323186	1.214201	2143.770169	0.003603	0.003956
RS	50	5.783658	1.212713	1580.593175	0.002657	0.002955
RS	51	6.283228	1.212713	1126.006279	0.001893	0.002135
RS	52	6.825216	1.210655	775.075433	0.001303	0.001493
RS	53	7.413223	1.210655	512.155668	0.000861	0.001004
RS	54	8.051156	1.206066	325.406549	0.000547	0.000650
RS	55	8.743255	1.206066	196.541382	0.000330	0.000401
RS	56	9.494119	1.206066	112.960517	0.000190	0.000236
RS	57	10.308737	1.206066	61.520896	0.000103	0.000131
RS	58	11.192523	1.193959	31.814533	0.000053	0.000069
RS	59	12.151350	1.193959	15.214883	0.000026	0.000034
RS	60	13.191589	1.193959	6.788870	0.000011	0.000015
RS	61	14.320152	1.193959	2.809787	0.000005	0.000007
RS	62	15.544540	1.193959	1.071877	0.000002	0.000003
RS	63	16.872888	1.193959	0.538158	0.000001	0.000001
PA	4+25*2+4+6 0.165575018 0.032179897 16.872887756 0.247865040 1.198361466 1.624918982 1.663004984 1.572523043 1.485292036 1.417037452 1.350297921 1.275874538 1.205619324 1.152804690 1.122815020 1.114202172 1.121030574 1.136389654 1.154840401 1.172833261 1.188487072 1.200914121 1.209593584 1.214342492 1.215812747 1.215371427 1.214201178 1.212712798 1.210654727 1.206066253 1.193958855
//
IT	4201
RD	4
LK	-6732054.681227
QD	-1332.123550 -> -1247.567960
RI	0.0200457706
TR	0.163542	0.031771
MT	17.257533
MM	C_pi: 1.091034, n_recomb: 592414.390114
RS	0	0.000000	0.230187	21184.040729	0.035759	0.052539
RS	1	0.008529	0.230187	22122.959063	0.037344	0.031414
RS	2	0.017786	0.230187	23027.802916	0.038871	0.022296
RS	3	0.027833	0.230187	23884.446593	0.040317	0.020149
RS	4	0.038736	1.342972	4320.331230	0.007293	0.004431
RS	5	0.050570	1.342972	4646.862816	0.007844	0.004949
RS	6	0.063412	1.803562	3723.746240	0.006286	0.004248
RS	7	0.077350	1.803562	4009.852714	0.006769	0.005060
RS	8	0.092477	1.790516	4346.356504	0.007337	0.005866
RS	9	0.108894	1.790516	4673.465779	0.007889	0.006810
RS	10	0.126712	1.652294	5438.808853	0.009181	0.008273
RS	11	0.146049	1.652294	5832.986976	0.009846	0.009290
RS	12	0.167036	1.543002	6688.784180	0.011291	0.010880
RS	13	0.189812	1.543002	7151.127507	0.012071	0.011904
RS	14	0.214531	1.467293	8026.037833	0.013548	0.013516
RS	15	0.241359	1.467293	8549.933010	0.014432	0.014525
RS	16	0.270475	1.393812	9567.568107	0.016150	0.016316
RS	17	0.302074	1.393812	10146.375535	0.017127	0.017464
RS	18	0.336369	1.306738	11444.457948	0.019318	0.019795
RS	19	0.373588	1.306738	12064.624317	0.020365	0.021183
RS	20	0.413983	1.222018	13550.763926	0.022874	0.023915
RS	21	0.457822	1.222018	14176.975070	0.023931	0.025383
RS	22	0.505401	1.158094	15583.889536	0.026306	0.027993
RS	23	0.557039	1.158094	16158.738920	0.027276	0.029295
RS	24	0.613080	1.122464	17205.286333	0.029043	0.031226
RS	25	0.673902	1.122464	17665.061909	0.029819	0.032142
RS	26	0.739911	1.113542	18191.538924	0.030707	0.033069
RS	27	0.811550	1.113542	18484.457371	0.031202	0.033492
RS	28	0.889300	1.123963	18510.133607	0.031245	0.033470
RS	29	0.973681	1.123963	18602.747745	0.031402	0.033422
RS	30	1.065260	1.145083	18245.779667	0.030799	0.032714
RS	31	1.164650	1.145083	18118.911607	0.030585	0.032254
RS	32	1.272517	1.170113	17493.974137	0.029530	0.031096
RS	33	1.389584	1.170113	17139.078680	0.028931	0.030267
RS	34	1.516637	1.194621	16323.341210	0.027554	0.028808
RS	35	1.654527	1.194621	15743.372369	0.026575	0.027641
RS	36	1.804177	1.216266	14781.923367	0.024952	0.025961
RS	37	1.966593	1.216266	13995.852741	0.023625	0.024492
RS	38	2.142861	1.233930	12924.920260	0.021817	0.022647
RS	39	2.334163	1.233930	11972.205131	0.020209	0.020939
RS	40	2.541783	1.246870	10837.355492	0.018294	0.019000
RS	41	2.767111	1.246870	9778.981708	0.016507	0.017149
RS	42	3.011659	1.254750	8637.187957	0.014580	0.015204
RS	43	3.277065	1.254750	7552.536476	0.012749	0.013329
RS	44	3.565109	1.258358	6467.203372	0.010917	0.011473
RS	45	3.877721	1.258358	5446.039589	0.009193	0.009706
RS	46	4.216997	1.259439	4484.688433	0.007570	0.008046
RS	47	4.585211	1.259439	3610.989150	0.006095	0.006521
RS	48	4.984832	1.259468	2834.404362	0.004784	0.005162
RS	49	5.418537	1.259468	2164.306225	0.003653	0.003977
RS	50	5.889236	1.258891	1604.448991	0.002708	0.002980
RS	51	6.400082	1.258891	1150.721230	0.001942	0.002163
RS	52	6.954501	1.257301	797.473210	0.001346	0.001520
RS	53	7.556208	1.257301	531.046269	0.000896	0.001027
RS	54	8.209237	1.252214	340.244604	0.000574	0.000669
RS	55	8.917965	1.252214	207.257406	0.000350	0.000415
RS	56	9.687144	1.252214	120.191724	0.000203	0.000246
RS	57	10.521930	1.252214	66.080228	0.000112	0.000138
RS	58	11.427917	1.237039	34.562587	0.000058	0.000073
RS	59	12.411180	1.237039	16.675903	0.000028	0.000036
RS	60	13.478310	1.237039	7.509853	0.000013	0.000017
RS	61	14.636459	1.237039	3.138313	0.000005	0.000007
RS	62	15.893391	1.237039	1.209301	0.000002	0.000003
RS	63	17.257533	1.237039	0.616370	0.000001	0.000001
PA	4+25*2+4+6 0.163541847 0.031771133 17.257532750 0.230187055 1.342971554 1.803561885 1.790515789 1.652293747 1.543002463 1.467293195 1.393812094 1.306737879 1.222018467 1.158094454 1.122463797 1.113542306 1.123963110 1.145082920 1.170112706 1.194620541 1.216266298 1.233930424 1.246869668 1.254750472 1.258358471 1.259439212 1.259468146 1.258891428 1.257300811 1.252213778 1.237039384
//
IT	4809
RD	5
LK	-6731905.998830
QD	-1221.663537 -> -1171.696677
RI	0.0201309937
TR	0.161922	0.031471
MT	17.562889
MM	C_pi: 1.099196, n_recomb: 591227.820877
RS	0	0.000000	0.220750	22104.913507	0.037388	0.052171
RS	1	0.008559	0.220750	23049.530884	0.038986	0.031575
RS	2	0.017852	0.220750	23951.812171	0.040512	0.022815
RS	3	0.027939	0.220750	24796.456550	0.041941	0.021103
RS	4	0.038890	1.490420	3874.185706	0.006553	0.003941
RS	5	0.050778	1.490420	4171.771932	0.007056	0.004493
RS	6	0.063684	1.961228	3415.297946	0.005777	0.003946
RS	7	0.077694	1.961228	3680.958043	0.006226	0.004735
RS	8	0.092904	1.887319	4119.420132	0.006968	0.005681
RS	9	0.109415	1.887319	4432.607971	0.007497	0.006589
RS	10	0.127340	1.704788	5273.379619	0.008919	0.008190
RS	11	0.146799	1.704788	5658.822585	0.009571	0.009178
RS	12	0.167924	1.580406	6540.407091	0.011062	0.010841
RS	13	0.190857	1.580406	6996.234826	0.011833	0.011828
RS	14	0.215753	1.504009	7850.654038	0.013279	0.013439
RS	15	0.242779	1.504009	8368.125252	0.014154	0.014402
RS	16	0.272119	1.429393	9365.476310	0.015841	0.016183
RS	17	0.303971	1.429393	9938.785737	0.016810	0.017275
RS	18	0.338549	1.333442	11273.569408	0.019068	0.019689
RS	19	0.376086	1.333442	11891.825844	0.020114	0.021029
RS	20	0.416836	1.236390	13477.945531	0.022797	0.023950
RS	21	0.461075	1.236390	14106.007217	0.023859	0.025389
RS	22	0.509099	1.162330	15634.048797	0.026443	0.028223
RS	23	0.561235	1.162330	16210.632449	0.027419	0.029516
RS	24	0.617833	1.121151	17340.820761	0.029330	0.031602
RS	25	0.679276	1.121151	17797.564350	0.030103	0.032521
RS	26	0.745977	1.111320	18334.428740	0.031011	0.033466
RS	27	0.818389	1.111320	18618.686833	0.031492	0.033896
RS	28	0.896998	1.124268	18591.274188	0.031445	0.033774
RS	29	0.982335	1.124268	18673.155699	0.031584	0.033737
RS	30	1.074977	1.149862	18234.246687	0.030841	0.032873
RS	31	1.175549	1.149862	18099.732215	0.030614	0.032430
RS	32	1.284729	1.180153	17394.081567	0.029420	0.031114
RS	33	1.403254	1.180153	17038.962329	0.028820	0.030308
RS	34	1.531924	1.209982	16160.217581	0.027333	0.028719
RS	35	1.671608	1.209982	15589.934371	0.026369	0.027580
RS	36	1.823248	1.236647	14588.494248	0.024675	0.025806
RS	37	1.987867	1.236647	13822.424713	0.023379	0.024370
RS	38	2.166577	1.258858	12733.748806	0.021538	0.022468
RS	39	2.360584	1.258858	11809.615271	0.019975	0.020797
RS	40	2.571197	1.275651	10676.101307	0.018058	0.018834
RS	41	2.799836	1.275651	9650.926524	0.016324	0.017022
RS	42	3.048047	1.286509	8523.446467	0.014417	0.015078
RS	43	3.317502	1.286509	7471.183106	0.012637	0.013239
RS	44	3.610022	1.292313	6404.610839	0.010833	0.011398
RS	45	3.927579	1.292313	5409.952788	0.009150	0.009661
RS	46	4.272318	1.295117	4464.380858	0.007551	0.008018
RS	47	4.646564	1.295117	3608.323990	0.006103	0.006514
RS	48	5.052844	1.296633	2840.958175	0.004805	0.005166
RS	49	5.493900	1.296633	2179.391477	0.003686	0.003992
RS	50	5.972707	1.297277	1622.313438	0.002744	0.003000
RS	51	6.492497	1.297277	1170.043794	0.001979	0.002186
RS	52	7.056779	1.296425	815.282581	0.001379	0.001542
RS	53	7.669360	1.296425	546.475563	0.000924	0.001047
RS	54	8.334375	1.291088	352.591431	0.000596	0.000686
RS	55	9.056311	1.291088	216.359231	0.000366	0.000428
RS	56	9.840042	1.291088	126.447236	0.000214	0.000255
RS	57	10.690855	1.291088	70.092134	0.000119	0.000144
RS	58	11.614493	1.273078	37.026781	0.000063	0.000077
RS	59	12.617189	1.273078	18.004007	0.000030	0.000038
RS	60	13.705711	1.273078	8.174294	0.000014	0.000018
RS	61	14.887405	1.273078	3.445307	0.000006	0.000008
RS	62	16.170245	1.273078	1.339546	0.000002	0.000003
RS	63	17.562889	1.273078	0.692100	0.000001	0.000002
PA	4+25*2+4+6 0.161922290 0.031470965 17.562888501 0.220750179 1.490419639 1.961227951 1.887318725 1.704788089 1.580406340 1.504008549 1.429393016 1.333442126 1.236390274 1.162330415 1.121150872 1.111320427 1.124268399 1.149861943 1.180153074 1.209981724 1.236646706 1.258858189 1.275650827 1.286509452 1.292312786 1.295117133 1.296633276 1.297277180 1.296424943 1.291087510 1.273077932
//
IT	4058
RD	6
LK	-6731816.547819
QD	-1154.452192 -> -1122.633345
RI	0.0201860548
TR	0.160616	0.031246
MT	17.809459
MM	C_pi: 1.106260, n_recomb: 590783.326701
RS	0	0.000000	0.214967	22733.048863	0.038480	0.051884
RS	1	0.008583	0.214967	23681.095306	0.040084	0.031690
RS	2	0.017903	0.214967	24581.009340	0.041607	0.023178
RS	3	0.028023	0.214967	25416.680776	0.043022	0.021777
RS	4	0.039012	1.636304	3521.590107	0.005961	0.003574
RS	5	0.050944	1.636304	3795.629115	0.006425	0.004127
RS	6	0.063900	2.098196	3191.396867	0.005402	0.003728
RS	7	0.077968	2.098196	3441.967292	0.005826	0.004489
RS	8	0.093244	1.958950	3972.660870	0.006724	0.005564
RS	9	0.109831	1.958950	4276.879631	0.007239	0.006440
RS	10	0.127841	1.736992	5185.639770	0.008778	0.008164
RS	11	0.147398	1.736992	5566.786251	0.009423	0.009130
RS	12	0.168633	1.603377	6464.032539	0.010941	0.010842
RS	13	0.191690	1.603377	6916.980804	0.011708	0.011807
RS	14	0.216727	1.531422	7736.648290	0.013096	0.013381
RS	15	0.243913	1.531422	8250.271171	0.013965	0.014314
RS	16	0.273432	1.459983	9209.486558	0.015589	0.016047
RS	17	0.305485	1.459983	9778.720079	0.016552	0.017099
RS	18	0.340289	1.358092	11129.949841	0.018839	0.019552
RS	19	0.378081	1.358092	11746.836953	0.019883	0.020853
RS	20	0.419116	1.250365	13414.417802	0.022706	0.023926
RS	21	0.463673	1.250365	14044.668489	0.023773	0.025339
RS	22	0.512055	1.166942	15683.149352	0.026546	0.028374
RS	23	0.564590	1.166942	16262.249397	0.027527	0.029658
RS	24	0.621634	1.120311	17476.128557	0.029581	0.031895
RS	25	0.683575	1.120311	17931.212955	0.030352	0.032815
RS	26	0.750831	1.109132	18487.457486	0.031293	0.033794
RS	27	0.823861	1.109132	18764.682052	0.031762	0.034229
RS	28	0.903159	1.123780	18698.643566	0.031651	0.034033
RS	29	0.989264	1.123780	18771.012848	0.031773	0.034005
RS	30	1.082759	1.152790	18266.607903	0.030919	0.033018
RS	31	1.184280	1.152790	18124.380593	0.030679	0.032588
RS	32	1.294514	1.187208	17352.998042	0.029373	0.031147
RS	33	1.414210	1.187208	16995.454811	0.028768	0.030358
RS	34	1.544180	1.221273	16064.477835	0.027192	0.028665
RS	35	1.685305	1.221273	15499.056736	0.026235	0.027548
RS	36	1.838544	1.252028	14462.695980	0.024481	0.025697
RS	37	2.004936	1.252028	13709.300933	0.023205	0.024287
RS	38	2.185610	1.278075	12602.392533	0.021332	0.022335
RS	39	2.381792	1.278075	11697.786962	0.019800	0.020693
RS	40	2.594812	1.298250	10560.897596	0.017876	0.018706
RS	41	2.826117	1.298250	9559.447043	0.016181	0.016925
RS	42	3.077276	1.311848	8439.481958	0.014285	0.014978
RS	43	3.349993	1.311848	7411.194537	0.012545	0.013169
RS	44	3.646118	1.319798	6356.751177	0.010760	0.011336
RS	45	3.967660	1.319798	5382.419764	0.009111	0.009624
RS	46	4.316801	1.324431	4447.740092	0.007529	0.007991
RS	47	4.695910	1.324431	3605.852271	0.006104	0.006506
RS	48	5.107560	1.327631	2845.189840	0.004816	0.005166
RS	49	5.554542	1.327631	2191.015481	0.003709	0.004003
RS	50	6.039891	1.329723	1636.156157	0.002769	0.003015
RS	51	6.566899	1.329723	1185.627982	0.002007	0.002204
RS	52	7.139142	1.329827	829.823709	0.001405	0.001560
RS	53	7.760503	1.329827	559.393210	0.000947	0.001064
RS	54	8.435197	1.324456	363.093098	0.000615	0.000700
RS	55	9.167802	1.324456	224.250512	0.000380	0.000439
RS	56	9.963289	1.324456	131.962616	0.000223	0.000263
RS	57	10.827056	1.324456	73.684403	0.000125	0.000149
RS	58	11.764963	1.303814	39.270894	0.000066	0.000081
RS	59	12.783374	1.303814	19.228601	0.000033	0.000040
RS	60	13.889198	1.303814	8.794622	0.000015	0.000019
RS	61	15.089939	1.303814	3.735550	0.000006	0.000008
RS	62	16.393744	1.303814	1.464273	0.000002	0.000003
RS	63	17.809459	1.303814	0.766058	0.000001	0.000002
PA	4+25*2+4+6 0.160615781 0.031246092 17.809458776 0.214967407 1.636303877 2.098196281 1.958949743 1.736992185 1.603376714 1.531421546 1.459982672 1.358092167 1.250365424 1.166941711 1.120311005 1.109132392 1.123779750 1.152789849 1.187207593 1.221272914 1.252028485 1.278074644 1.298250473 1.311847619 1.319797862 1.324431470 1.327631122 1.329723461 1.329827102 1.324455732 1.303814056
//
IT	4811
RD	7
LK	-6731758.830745
QD	-1110.658303 -> -1089.191221
RI	0.0202190524
TR	0.159541	0.031074
MT	18.012389
MM	C_pi: 1.112361, n_recomb: 590772.519816
RS	0	0.000000	0.211092	23192.820134	0.039258	0.051656
RS	1	0.008603	0.211092	24143.486526	0.040868	0.031778
RS	2	0.017946	0.211092	25041.738218	0.042388	0.023448
RS	3	0.028092	0.211092	25870.868743	0.043792	0.022281
RS	4	0.039112	1.779681	3236.053447	0.005478	0.003283
RS	5	0.051079	1.779681	3490.557853	0.005908	0.003825
RS	6	0.064076	2.217001	3022.976444	0.005117	0.003563
RS	7	0.078191	2.217001	3262.052999	0.005522	0.004296
RS	8	0.093521	2.010940	3877.106199	0.006563	0.005489
RS	9	0.110169	2.010940	4175.569129	0.007068	0.006341
RS	10	0.128249	1.754338	5147.393938	0.008713	0.008173
RS	11	0.147885	1.754338	5527.090184	0.009356	0.009128
RS	12	0.169210	1.615876	6433.415456	0.010890	0.010870
RS	13	0.192369	1.615876	6885.783677	0.011656	0.011824
RS	14	0.217521	1.551927	7661.372072	0.012968	0.013338
RS	15	0.244837	1.551927	8172.728274	0.013834	0.014254
RS	16	0.274502	1.486827	9081.806581	0.015373	0.015912
RS	17	0.306720	1.486827	9647.724563	0.016331	0.016935
RS	18	0.341709	1.381282	11000.400537	0.018620	0.019399
RS	19	0.379708	1.381282	11615.989882	0.019662	0.020670
RS	20	0.420976	1.264225	13349.478333	0.022597	0.023863
RS	21	0.465794	1.264225	13981.820776	0.023667	0.025255
RS	22	0.514468	1.172117	15720.062036	0.026609	0.028470
RS	23	0.567330	1.172117	16302.025409	0.027594	0.029744
RS	24	0.624738	1.120210	17597.260944	0.029787	0.032127
RS	25	0.687086	1.120210	18051.719322	0.030556	0.033044
RS	26	0.754797	1.107433	18632.924718	0.031540	0.034067
RS	27	0.828333	1.107433	18904.624991	0.032000	0.034503
RS	28	0.908196	1.123201	18810.868198	0.031841	0.034255
RS	29	0.994928	1.123201	18875.182088	0.031950	0.034232
RS	30	1.089122	1.154831	18318.550237	0.031008	0.033148
RS	31	1.191420	1.154831	18169.288829	0.030755	0.032727
RS	32	1.302518	1.192477	17344.810357	0.029360	0.031186
RS	33	1.423173	1.192477	16984.041273	0.028749	0.030411
RS	34	1.554208	1.229882	16010.491677	0.027101	0.028635
RS	35	1.696515	1.229882	15447.214957	0.026147	0.027535
RS	36	1.851065	1.263926	14381.301479	0.024343	0.025622
RS	37	2.018911	1.263926	13635.959995	0.023082	0.024232
RS	38	2.201196	1.293162	12511.850822	0.021179	0.022237
RS	39	2.399163	1.293162	11620.747086	0.019670	0.020618
RS	40	2.614160	1.316267	10478.087617	0.017736	0.018607
RS	41	2.847652	1.316267	9493.827791	0.016070	0.016851
RS	42	3.101232	1.332342	8377.077310	0.014180	0.014897
RS	43	3.376627	1.332342	7366.791437	0.012470	0.013113
RS	44	3.675713	1.342354	6319.906877	0.010698	0.011283
RS	45	4.000528	1.342354	5361.394989	0.009075	0.009593
RS	46	4.353287	1.348867	4434.093565	0.007506	0.007967
RS	47	4.736393	1.348867	3603.747930	0.006100	0.006498
RS	48	5.152456	1.353889	2847.882641	0.004821	0.005164
RS	49	5.604313	1.353889	2200.171267	0.003724	0.004011
RS	50	6.095042	1.357611	1647.040369	0.002788	0.003026
RS	51	6.627987	1.357611	1198.411191	0.002029	0.002219
RS	52	7.206779	1.358855	841.872240	0.001425	0.001575
RS	53	7.835365	1.358855	570.372624	0.000965	0.001079
RS	54	8.518025	1.353630	372.151957	0.000630	0.000713
RS	55	9.259414	1.353630	231.185862	0.000391	0.000449
RS	56	10.064582	1.353630	136.887973	0.000232	0.000270
RS	57	10.939017	1.353630	76.939082	0.000130	0.000154
RS	58	11.888678	1.330529	41.336166	0.000070	0.000084
RS	59	12.920036	1.330529	20.368613	0.000034	0.000042
RS	60	14.040119	1.330529	9.378760	0.000016	0.000020
RS	61	15.256561	1.330529	4.012038	0.000007	0.000009
RS	62	16.577650	1.330529	1.584492	0.000003	0.000003
RS	63	18.012389	1.330529	0.838642	0.000001	0.000002
PA	4+25*2+4+6 0.159541382 0.031074154 18.012388667 0.211092329 1.779681147 2.217001411 2.010939883 1.754337657 1.615875571 1.551926649 1.486827141 1.381282323 1.264225170 1.172116614 1.120209506 1.107432718 1.123201022 1.154831408 1.192476895 1.229881842 1.263925774 1.293161780 1.316266804 1.332341563 1.342354260 1.348866944 1.353889345 1.357611232 1.358855355 1.353630171 1.330528883
//
IT	4345
RD	8
LK	-6731719.415898
QD	-1080.536760 -> -1065.275853
RI	0.0202321965
TR	0.158640	0.030940
MT	18.182450
MM	C_pi: 1.117682, n_recomb: 591035.504621
RS	0	0.000000	0.208354	23544.784624	0.039836	0.051471
RS	1	0.008619	0.208354	24497.766846	0.041449	0.031846
RS	2	0.017981	0.208354	25395.065154	0.042967	0.023656
RS	3	0.028149	0.208354	26219.514402	0.044362	0.022672
RS	4	0.039194	1.920991	2998.929851	0.005074	0.003044
RS	5	0.051191	1.920991	3236.880035	0.005477	0.003570
RS	6	0.064222	2.320915	2891.957395	0.004893	0.003433
RS	7	0.078376	2.320915	3122.005759	0.005282	0.004141
RS	8	0.093750	2.048233	3815.206323	0.006455	0.005442
RS	9	0.110449	2.048233	4110.049083	0.006954	0.006273
RS	10	0.128588	1.761130	5141.805930	0.008700	0.008206
RS	11	0.148290	1.761130	5521.935383	0.009343	0.009155
RS	12	0.169689	1.620798	6433.646325	0.010885	0.010917
RS	13	0.192933	1.620798	6886.980100	0.011652	0.011868
RS	14	0.218181	1.567109	7613.049916	0.012881	0.013308
RS	15	0.245605	1.567109	8123.233517	0.013744	0.014216
RS	16	0.275392	1.510576	8974.738018	0.015185	0.015782
RS	17	0.307746	1.510576	9537.867723	0.016138	0.016786
RS	18	0.342890	1.403157	10881.334097	0.018411	0.019239
RS	19	0.381062	1.403157	11495.604445	0.019450	0.020487
RS	20	0.422524	1.277878	13282.501656	0.022473	0.023777
RS	21	0.467560	1.277878	13916.729242	0.023546	0.025150
RS	22	0.516477	1.177703	15744.788006	0.026639	0.028526
RS	23	0.569610	1.177703	16329.751187	0.027629	0.029790
RS	24	0.627323	1.120750	17702.657022	0.029952	0.032311
RS	25	0.690010	1.120750	18157.246073	0.030721	0.033225
RS	26	0.758100	1.106273	18766.242128	0.031751	0.034296
RS	27	0.832059	1.106273	19033.686934	0.032204	0.034730
RS	28	0.912392	1.122781	18919.952677	0.032012	0.034445
RS	29	0.999649	1.122781	18977.582239	0.032109	0.034423
RS	30	1.094426	1.156455	18378.893764	0.031096	0.033262
RS	31	1.197372	1.156455	18223.487657	0.030833	0.032848
RS	32	1.309191	1.196637	17356.065732	0.029366	0.031228
RS	33	1.430647	1.196637	16991.899559	0.028749	0.030463
RS	34	1.562572	1.236662	15983.882677	0.027044	0.028621
RS	35	1.705867	1.236662	15421.145052	0.026092	0.027534
RS	36	1.861513	1.273325	14330.576553	0.024247	0.025571
RS	37	2.030573	1.273325	13590.214380	0.022994	0.024195
RS	38	2.214204	1.305193	12450.434367	0.021065	0.022165
RS	39	2.413663	1.305193	11568.624130	0.019573	0.020563
RS	40	2.630312	1.330820	10418.956330	0.017628	0.018531
RS	41	2.865635	1.330820	9447.193393	0.015984	0.016794
RS	42	3.121239	1.349122	8330.794694	0.014095	0.014833
RS	43	3.398874	1.349122	7334.118067	0.012409	0.013067
RS	44	3.700437	1.361091	6291.556544	0.010645	0.011239
RS	45	4.027992	1.361091	5345.463801	0.009044	0.009566
RS	46	4.383779	1.369498	4422.927985	0.007483	0.007945
RS	47	4.770230	1.369498	3602.080333	0.006095	0.006489
RS	48	5.189989	1.376443	2849.527533	0.004821	0.005160
RS	49	5.645927	1.376443	2207.510295	0.003735	0.004016
RS	50	6.141161	1.381939	1655.684231	0.002801	0.003034
RS	51	6.679079	1.381939	1209.035218	0.002046	0.002231
RS	52	7.263360	1.384475	851.970306	0.001441	0.001587
RS	53	7.897999	1.384475	579.816682	0.000981	0.001091
RS	54	8.587336	1.379557	380.050995	0.000643	0.000724
RS	55	9.336087	1.379557	237.345815	0.000402	0.000458
RS	56	10.149372	1.379557	141.330543	0.000239	0.000277
RS	57	11.032753	1.379557	79.915181	0.000135	0.000159
RS	58	11.992271	1.354158	43.252159	0.000073	0.000087
RS	59	13.034489	1.354158	21.437815	0.000036	0.000044
RS	60	14.166534	1.354158	9.932564	0.000017	0.000021
RS	61	15.396149	1.354158	4.277023	0.000007	0.000009
RS	62	16.731743	1.354158	1.700981	0.000003	0.000004
RS	63	18.182450	1.354158	0.910171	0.000002	0.000002
PA	4+25*2+4+6 0.158640404 0.030940206 18.182450396 0.208353863 1.920991335 2.320914895 2.048233066 1.761130308 1.620797586 1.567108823 1.510576366 1.403157298 1.277878054 1.177703466 1.120750074 1.106273088 1.122781124 1.156454773 1.196636900 1.236661683 1.273325277 1.305193417 1.330820007 1.349122005 1.361090970 1.369497902 1.376443493 1.381939001 1.384475406 1.379557055 1.354158096
//
IT	4171
RD	9
LK	-6731691.083236
QD	-1058.737017 -> -1047.365168
RI	0.0202302148
TR	0.157870	0.030834
MT	18.327518
MM	C_pi: 1.122379, n_recomb: 591471.392814
RS	0	0.000000	0.206341	23823.707090	0.040279	0.051318
RS	1	0.008633	0.206341	24778.881818	0.041894	0.031900
RS	2	0.018010	0.206341	25675.808733	0.043410	0.023822
RS	3	0.028197	0.206341	26496.957737	0.044798	0.022984
RS	4	0.039264	2.060923	2797.651581	0.004730	0.002842
RS	5	0.051286	2.060923	3021.305953	0.005108	0.003349
RS	6	0.064346	2.413019	2786.723568	0.004712	0.003326
RS	7	0.078533	2.413019	3009.463932	0.005088	0.004012
RS	8	0.093945	2.074845	3775.658200	0.006384	0.005413
RS	9	0.110687	2.074845	4068.307201	0.006878	0.006228
RS	10	0.128875	1.760707	5157.742483	0.008720	0.008254
RS	11	0.148632	1.760707	5539.540832	0.009366	0.009201
RS	12	0.170096	1.620368	6454.846543	0.010913	0.010976
RS	13	0.193412	1.620368	6910.186672	0.011683	0.011930
RS	14	0.218740	1.578204	7583.980015	0.012822	0.013288
RS	15	0.246256	1.578204	8093.769309	0.013684	0.014194
RS	16	0.276146	1.531716	8883.601804	0.015019	0.015659
RS	17	0.308617	1.531716	9444.348383	0.015968	0.016651
RS	18	0.343891	1.423765	10771.475434	0.018211	0.019080
RS	19	0.382210	1.423765	11384.403959	0.019248	0.020309
RS	20	0.423837	1.291176	13214.915889	0.022342	0.023678
RS	21	0.469057	1.291176	13850.805172	0.023418	0.025036
RS	22	0.518181	1.183497	15759.817225	0.026645	0.028555
RS	23	0.571545	1.183497	16347.788966	0.027639	0.029809
RS	24	0.629516	1.121768	17793.857089	0.030084	0.032460
RS	25	0.692492	1.121768	18249.104748	0.030854	0.033368
RS	26	0.760904	1.105585	18886.817282	0.031932	0.034489
RS	27	0.835221	1.105585	19151.018944	0.032379	0.034920
RS	28	0.915954	1.122599	19022.493983	0.032161	0.034607
RS	29	1.003657	1.122599	19074.635415	0.032249	0.034585
RS	30	1.098930	1.157904	18441.564702	0.031179	0.033362
RS	31	1.202427	1.157904	18280.920067	0.030908	0.032951
RS	32	1.314860	1.200100	17378.567579	0.029382	0.031268
RS	33	1.436997	1.200100	17011.148276	0.028761	0.030511
RS	34	1.569679	1.242174	15975.350814	0.027010	0.028618
RS	35	1.713814	1.242174	15412.211085	0.026057	0.027540
RS	36	1.870391	1.280908	14301.292540	0.024179	0.025537
RS	37	2.040485	1.280908	13563.822600	0.022932	0.024173
RS	38	2.225263	1.314937	12410.026771	0.020982	0.022113
RS	39	2.425991	1.314937	11534.512055	0.019501	0.020524
RS	40	2.644048	1.342725	10377.308486	0.017545	0.018473
RS	41	2.880928	1.342725	9414.600145	0.015917	0.016751
RS	42	3.138256	1.363020	8296.645861	0.014027	0.014781
RS	43	3.417799	1.363020	7310.286156	0.012359	0.013031
RS	44	3.721473	1.376835	6269.707256	0.010600	0.011202
RS	45	4.051362	1.376835	5333.436184	0.009017	0.009544
RS	46	4.409728	1.387132	4413.699403	0.007462	0.007924
RS	47	4.799031	1.387132	3600.755700	0.006088	0.006481
RS	48	5.221940	1.396075	2850.362192	0.004819	0.005154
RS	49	5.681357	1.396075	2213.418488	0.003742	0.004019
RS	50	6.180433	1.403462	1662.548193	0.002811	0.003039
RS	51	6.722591	1.403462	1217.928806	0.002059	0.002241
RS	52	7.311552	1.407418	860.492104	0.001455	0.001597
RS	53	7.951354	1.407418	588.009648	0.000994	0.001102
RS	54	8.646388	1.402942	386.996206	0.000654	0.000734
RS	55	9.401420	1.402942	242.863036	0.000411	0.000466
RS	56	10.221630	1.402942	145.369847	0.000246	0.000283
RS	57	11.112646	1.402942	82.656845	0.000140	0.000163
RS	58	12.080578	1.375391	45.041290	0.000076	0.000090
RS	59	13.132067	1.375391	22.446650	0.000038	0.000046
RS	60	14.274325	1.375391	10.460467	0.000018	0.000022
RS	61	15.515190	1.375391	4.532203	0.000008	0.000009
RS	62	16.863171	1.375391	1.814318	0.000003	0.000004
RS	63	18.327518	1.375391	0.980879	0.000002	0.000002
PA	4+25*2+4+6 0.157870170 0.030833863 18.327517974 0.206341412 2.060923167 2.413018767 2.074845469 1.760707062 1.620367877 1.578204076 1.531715699 1.423764886 1.291176284 1.183496650 1.121767667 1.105585212 1.122599093 1.157903959 1.200099877 1.242174070 1.280907601 1.314937159 1.342724811 1.363020107 1.376834948 1.387132257 1.396074605 1.403461948 1.407417610 1.402941549 1.375390992
//
IT	3928
RD	10
LK	-6731669.762898
QD	-1042.209997 -> -1033.387875
RI	0.0202129036
TR	0.157201	0.030748
MT	18.453171
MM	C_pi: 1.126581, n_recomb: 592022.904776
RS	0	0.000000	0.204826	24050.141943	0.040624	0.051189
RS	1	0.008644	0.204826	25007.466417	0.042241	0.031945
RS	2	0.018036	0.204826	25904.496572	0.043756	0.023958
RS	3	0.028239	0.204826	26723.404931	0.045139	0.023240
RS	4	0.039324	2.200389	2623.428179	0.004431	0.002668
RS	5	0.051368	2.200389	2834.522746	0.004788	0.003155
RS	6	0.064452	2.496046	2699.582241	0.004560	0.003237
RS	7	0.078668	2.496046	2916.230673	0.004926	0.003901
RS	8	0.094112	2.094007	3750.827814	0.006336	0.005396
RS	9	0.110892	2.094007	4042.222165	0.006828	0.006197
RS	10	0.129122	1.755594	5187.622522	0.008763	0.008310
RS	11	0.148928	1.755594	5571.880149	0.009412	0.009259
RS	12	0.170445	1.616288	6490.256777	0.010963	0.011043
RS	13	0.193823	1.616288	6948.297542	0.011737	0.012004
RS	14	0.219222	1.586162	7569.087925	0.012785	0.013276
RS	15	0.246816	1.586162	8079.057261	0.013647	0.014185
RS	16	0.276796	1.550621	8805.484481	0.014874	0.015544
RS	17	0.309367	1.550621	9364.192693	0.015817	0.016528
RS	18	0.344754	1.443148	10670.383107	0.018024	0.018923
RS	19	0.383199	1.443148	11281.982268	0.019057	0.020138
RS	20	0.424968	1.304000	13148.593300	0.022210	0.023573
RS	21	0.470347	1.304000	13785.953169	0.023286	0.024917
RS	22	0.519649	1.189327	15768.168958	0.026634	0.028566
RS	23	0.573213	1.189327	16359.098018	0.027633	0.029811
RS	24	0.631407	1.123103	17873.660725	0.030191	0.032583
RS	25	0.694632	1.123103	18329.929603	0.030962	0.033485
RS	26	0.763322	1.105274	18995.976811	0.032087	0.034655
RS	27	0.837949	1.105274	19257.732715	0.032529	0.035081
RS	28	0.919027	1.122657	19117.805015	0.032292	0.034747
RS	29	1.007114	1.122657	19165.468260	0.032373	0.034723
RS	30	1.102816	1.159302	18503.736749	0.031255	0.033449
RS	31	1.206790	1.159302	18338.696468	0.030976	0.033041
RS	32	1.319752	1.203113	17407.755752	0.029404	0.031307
RS	33	1.442478	1.203113	17037.363511	0.028778	0.030555
RS	34	1.575813	1.246786	15979.234051	0.026991	0.028621
RS	35	1.720674	1.246786	15415.138711	0.026038	0.027552
RS	36	1.878058	1.287144	14287.512418	0.024133	0.025517
RS	37	2.049045	1.287144	13551.482382	0.022890	0.024162
RS	38	2.234814	1.322937	12385.302857	0.020920	0.022076
RS	39	2.436640	1.322937	11513.884207	0.019448	0.020497
RS	40	2.655913	1.352572	10348.996460	0.017481	0.018429
RS	41	2.894140	1.352572	9392.749208	0.015866	0.016718
RS	42	3.152960	1.374648	8271.937187	0.013972	0.014740
RS	43	3.434153	1.374648	7293.362389	0.012319	0.013002
RS	44	3.739654	1.390197	6253.037012	0.010562	0.011170
RS	45	4.071562	1.390197	5324.549221	0.008994	0.009524
RS	46	4.432161	1.402365	4406.098738	0.007442	0.007905
RS	47	4.823931	1.402365	3599.776423	0.006080	0.006473
RS	48	5.249566	1.413354	2850.623818	0.004815	0.005148
RS	49	5.711995	1.413354	2218.228695	0.003747	0.004021
RS	50	6.214397	1.422728	1668.013403	0.002817	0.003042
RS	51	6.760227	1.422728	1225.439770	0.002070	0.002248
RS	52	7.353240	1.428211	867.737883	0.001466	0.001606
RS	53	7.997515	1.428211	595.179035	0.001005	0.001111
RS	54	8.697482	1.424302	393.150652	0.000664	0.000742
RS	55	9.457956	1.424302	247.843773	0.000419	0.000473
RS	56	10.284167	1.424302	149.070429	0.000252	0.000288
RS	57	11.181798	1.424302	85.200466	0.000144	0.000167
RS	58	12.157022	1.394739	46.722284	0.000079	0.000093
RS	59	13.216546	1.394739	23.404113	0.000040	0.000047
RS	60	14.367658	1.394739	10.966436	0.000019	0.000022
RS	61	15.618274	1.394739	4.779174	0.000008	0.000010
RS	62	16.976997	1.394739	1.925088	0.000003	0.000004
RS	63	18.453171	1.394739	1.051037	0.000002	0.000002
PA	4+25*2+4+6 0.157200814 0.030747999 18.453170789 0.204826384 2.200389497 2.496046140 2.094007460 1.755594078 1.616288277 1.586162254 1.550620828 1.443147596 1.303999684 1.189326797 1.123102779 1.105274173 1.122657039 1.159301957 1.203112785 1.246785832 1.287143710 1.322936564 1.352572026 1.374647509 1.390197223 1.402365463 1.413354186 1.422728204 1.428210916 1.424302245 1.394739429
//
IT	4250
RD	11
LK	-6731653.087790
QD	-1029.146673 -> -1022.073120
RI	0.0201849580
TR	0.156610	0.030678
MT	18.563556
MM	C_pi: 1.130374, n_recomb: 592644.021272
RS	0	0.000000	0.203654	24238.682607	0.040899	0.051078
RS	1	0.008654	0.203654	25198.122456	0.042518	0.031984
RS	2	0.018058	0.203654	26095.597599	0.044032	0.024071
RS	3	0.028275	0.203654	26913.032176	0.045412	0.023454
RS	4	0.039377	2.340113	2470.208067	0.004168	0.002516
RS	5	0.051439	2.340113	2670.111746	0.004505	0.002983
RS	6	0.064545	2.572105	2625.413714	0.004430	0.003161
RS	7	0.078786	2.572105	2836.845586	0.004787	0.003805
RS	8	0.094259	2.108074	3735.560123	0.006303	0.005387
RS	9	0.111071	2.108074	4026.305247	0.006794	0.006175
RS	10	0.129338	1.747604	5226.089119	0.008818	0.008371
RS	11	0.149186	1.747604	5613.278029	0.009472	0.009323
RS	12	0.170751	1.609791	6535.033144	0.011027	0.011115
RS	13	0.194183	1.609791	6996.216341	0.011805	0.012085
RS	14	0.219643	1.591718	7564.549740	0.012764	0.013271
RS	15	0.247307	1.591718	8075.113183	0.013626	0.014186
RS	16	0.277364	1.567615	8737.915307	0.014744	0.015437
RS	17	0.310023	1.567615	9294.868387	0.015684	0.016417
RS	18	0.345508	1.461350	10577.418456	0.017848	0.018773
RS	19	0.384064	1.461350	11187.718066	0.018878	0.019976
RS	20	0.425957	1.316269	13084.593812	0.022078	0.023465
RS	21	0.471476	1.316269	13723.253694	0.023156	0.024798
RS	22	0.520934	1.195066	15771.952156	0.026613	0.028564
RS	23	0.574673	1.195066	16365.738015	0.027615	0.029801
RS	24	0.633062	1.124626	17944.174718	0.030278	0.032685
RS	25	0.696505	1.124626	18401.689625	0.031050	0.033580
RS	26	0.765438	1.105249	19094.849771	0.032220	0.034797
RS	27	0.840337	1.105249	19354.769957	0.032658	0.035218
RS	28	0.921718	1.122932	19205.499177	0.032406	0.034867
RS	29	1.010142	1.122932	19249.522693	0.032481	0.034841
RS	30	1.106218	1.160714	18563.372999	0.031323	0.033524
RS	31	1.210610	1.160714	18394.699477	0.031038	0.033117
RS	32	1.324036	1.205838	17440.190310	0.029428	0.031342
RS	33	1.447279	1.205838	17067.181032	0.028798	0.030595
RS	34	1.581187	1.250755	15991.191718	0.026983	0.028630
RS	35	1.726685	1.250755	15425.857929	0.026029	0.027566
RS	36	1.884774	1.292371	14284.692824	0.024103	0.025507
RS	37	2.056545	1.292371	13549.101682	0.022862	0.024157
RS	38	2.243183	1.329593	12372.093768	0.020876	0.022051
RS	39	2.445972	1.329593	11503.159830	0.019410	0.020480
RS	40	2.666312	1.360806	10330.697443	0.017432	0.018396
RS	41	2.905721	1.360806	9378.956533	0.015826	0.016694
RS	42	3.165850	1.384470	8254.434940	0.013928	0.014707
RS	43	3.448492	1.384470	7281.697446	0.012287	0.012979
RS	44	3.755594	1.401645	6240.369286	0.010530	0.011143
RS	45	4.089275	1.401645	5318.068298	0.008973	0.009507
RS	46	4.451834	1.415653	4399.756868	0.007424	0.007887
RS	47	4.845770	1.415653	3599.031845	0.006073	0.006465
RS	48	5.273799	1.428722	2850.397484	0.004810	0.005140
RS	49	5.738872	1.428722	2222.122395	0.003750	0.004021
RS	50	6.244195	1.440157	1672.321610	0.002822	0.003044
RS	51	6.793250	1.440157	1231.799607	0.002078	0.002255
RS	52	7.389823	1.447257	873.916089	0.001475	0.001613
RS	53	8.038026	1.447257	601.485586	0.001015	0.001119
RS	54	8.742328	1.444025	398.633042	0.000673	0.000750
RS	55	9.507583	1.444025	252.365333	0.000426	0.000480
RS	56	10.339067	1.444025	152.479136	0.000257	0.000294
RS	57	11.242511	1.444025	87.572327	0.000148	0.000171
RS	58	12.224144	1.412553	48.309200	0.000082	0.000095
RS	59	13.290731	1.412553	24.316481	0.000041	0.000049
RS	60	14.449625	1.412553	11.452980	0.000019	0.000023
RS	61	15.708816	1.412553	5.018813	0.000008	0.000010
RS	62	17.076982	1.412553	2.033546	0.000003	0.000004
RS	63	18.563556	1.412553	1.120703	0.000002	0.000002
PA	4+25*2+4+6 0.156610445 0.030677520 18.563556220 0.203653772 2.340113022 2.572104568 2.108074336 1.747604485 1.609791223 1.591718336 1.567615052 1.461350444 1.316268953 1.195066003 1.124626114 1.105248941 1.122931928 1.160714356 1.205838094 1.250754807 1.292370779 1.329593033 1.360806187 1.384469594 1.401645217 1.415653284 1.428722372 1.440156887 1.447257200 1.444024888 1.412552742
//
IT	4354
RD	12
LK	-6731639.630421
QD	-1018.467409 -> -1012.645223
RI	0.0201488000
TR	0.156082	0.030618
MT	18.661988
MM	C_pi: 1.133841, n_recomb: 593306.433159
RS	0	0.000000	0.202727	24398.929992	0.041124	0.050981
RS	1	0.008664	0.202727	25360.456275	0.042744	0.032016
RS	2	0.018078	0.202727	26258.629154	0.044258	0.024168
RS	3	0.028307	0.202727	27075.160991	0.045634	0.023636
RS	4	0.039423	2.480689	2333.741548	0.003933	0.002380
RS	5	0.051502	2.480689	2523.562558	0.004253	0.002828
RS	6	0.064628	2.642735	2560.865494	0.004316	0.003094
RS	7	0.078890	2.642735	2767.732366	0.004665	0.003720
RS	8	0.094388	2.118824	3726.276199	0.006281	0.005382
RS	9	0.111229	2.118824	4016.744909	0.006770	0.006159
RS	10	0.129529	1.738021	5269.453726	0.008882	0.008434
RS	11	0.149415	1.738021	5659.828295	0.009539	0.009389
RS	12	0.171023	1.601814	6585.637020	0.011100	0.011189
RS	13	0.194503	1.601814	7050.222016	0.011883	0.012170
RS	14	0.220017	1.595472	7567.535768	0.012755	0.013271
RS	15	0.247742	1.595472	8078.990470	0.013617	0.014194
RS	16	0.277868	1.582981	8679.063691	0.014628	0.015338
RS	17	0.310605	1.582981	9234.503587	0.015564	0.016316
RS	18	0.346178	1.478453	10491.962534	0.017684	0.018629
RS	19	0.384833	1.478453	11101.011595	0.018710	0.019824
RS	20	0.426836	1.327959	13023.642391	0.021951	0.023358
RS	21	0.472479	1.327959	13663.462987	0.023029	0.024681
RS	22	0.522076	1.200637	15772.940543	0.026585	0.028554
RS	23	0.575970	1.200637	16369.465217	0.027590	0.029784
RS	24	0.634532	1.126255	18007.303583	0.030351	0.032771
RS	25	0.698169	1.126255	18466.201357	0.031124	0.033661
RS	26	0.767318	1.105445	19184.813506	0.032335	0.034922
RS	27	0.842459	1.105445	19443.369947	0.032771	0.035337
RS	28	0.924109	1.123404	19285.896235	0.032506	0.034971
RS	29	1.012833	1.123404	19326.979826	0.032575	0.034942
RS	30	1.109243	1.162183	18619.583716	0.031383	0.033588
RS	31	1.214007	1.162183	18447.955702	0.031093	0.033182
RS	32	1.327846	1.208390	17473.870025	0.029452	0.031374
RS	33	1.451548	1.208390	17098.625284	0.028819	0.030630
RS	34	1.585966	1.254269	16008.467405	0.026982	0.028641
RS	35	1.732030	1.254269	15441.777781	0.026027	0.027582
RS	36	1.890749	1.296845	14289.768846	0.024085	0.025504
RS	37	2.063218	1.296845	13553.924360	0.022845	0.024159
RS	38	2.250629	1.335219	12367.514557	0.020845	0.022036
RS	39	2.454276	1.335219	11499.869775	0.019383	0.020469
RS	40	2.675567	1.367774	10320.111374	0.017394	0.018372
RS	41	2.916029	1.367774	9371.373520	0.015795	0.016676
RS	42	3.177323	1.392852	8242.593753	0.013893	0.014681
RS	43	3.461255	1.392852	7274.161312	0.012260	0.012960
RS	44	3.769785	1.411551	6230.890619	0.010502	0.011121
RS	45	4.105045	1.411551	5313.499719	0.008956	0.009493
RS	46	4.469350	1.427362	4394.435688	0.007407	0.007871
RS	47	4.865217	1.427362	3598.473275	0.006065	0.006457
RS	48	5.295379	1.442533	2849.778263	0.004803	0.005133
RS	49	5.762809	1.442533	2225.262864	0.003751	0.004020
RS	50	6.270735	1.456090	1675.673302	0.002824	0.003044
RS	51	6.822666	1.456090	1237.199948	0.002085	0.002259
RS	52	7.422413	1.464888	879.197760	0.001482	0.001618
RS	53	8.074119	1.464888	607.062758	0.001023	0.001126
RS	54	8.782286	1.462432	403.542461	0.000680	0.000756
RS	55	9.551805	1.462432	256.493486	0.000432	0.000486
RS	56	10.387991	1.462432	155.636664	0.000262	0.000298
RS	57	11.296621	1.462432	89.795811	0.000151	0.000174
RS	58	12.283970	1.429161	49.814039	0.000084	0.000098
RS	59	13.356859	1.429161	25.189793	0.000042	0.000050
RS	60	14.522697	1.429161	11.922907	0.000020	0.000024
RS	61	15.789538	1.429161	5.252319	0.000009	0.000011
RS	62	17.166132	1.429161	2.140164	0.000004	0.000004
RS	63	18.661988	1.429161	1.190129	0.000002	0.000002
PA	4+25*2+4+6 0.156081867 0.030618495 18.661988163 0.202726666 2.480689279 2.642734813 2.118824032 1.738021273 1.601814238 1.595472302 1.582980602 1.478453346 1.327959487 1.200636875 1.126255283 1.105444994 1.123404200 1.162183270 1.208390467 1.254268833 1.296845373 1.335218509 1.367773892 1.392851729 1.411550929 1.427362122 1.442533036 1.456090172 1.464888374 1.462431601 1.429160568
//
IT	4521
RD	13
LK	-6731628.493892
QD	-1009.487622 -> -1004.595944
RI	0.0201066205
TR	0.155604	0.030568
MT	18.750579
MM	C_pi: 1.137028, n_recomb: 593989.523810
RS	0	0.000000	0.201978	24537.679289	0.041310	0.050895
RS	1	0.008672	0.201978	25501.250520	0.042932	0.032045
RS	2	0.018095	0.201978	26400.292704	0.044446	0.024253
RS	3	0.028336	0.201978	27216.334403	0.045820	0.023795
RS	4	0.039465	2.622524	2210.989021	0.003722	0.002258
RS	5	0.051559	2.622524	2391.646551	0.004026	0.002688
RS	6	0.064702	2.709227	2503.486852	0.004215	0.003033
RS	7	0.078984	2.709227	2706.273612	0.004556	0.003643
RS	8	0.094505	2.127455	3720.620413	0.006264	0.005379
RS	9	0.111371	2.127455	4011.030810	0.006753	0.006146
RS	10	0.129701	1.727758	5314.998097	0.008948	0.008496
RS	11	0.149620	1.727758	5708.650734	0.009611	0.009456
RS	12	0.171266	1.593016	6639.510821	0.011178	0.011263
RS	13	0.194789	1.593016	7107.623284	0.011966	0.012256
RS	14	0.220352	1.597871	7575.937949	0.012754	0.013275
RS	15	0.248132	1.597871	8088.490350	0.013617	0.014206
RS	16	0.278321	1.596942	8627.445826	0.014525	0.015246
RS	17	0.311127	1.596942	9181.575613	0.015457	0.016224
RS	18	0.346779	1.494522	10413.384739	0.017531	0.018492
RS	19	0.385522	1.494522	11021.240645	0.018555	0.019680
RS	20	0.427625	1.339043	12966.226820	0.021829	0.023253
RS	21	0.473379	1.339043	13607.091858	0.022908	0.024569
RS	22	0.523100	1.205974	15772.434737	0.026553	0.028539
RS	23	0.577133	1.205974	16371.566689	0.027562	0.029763
RS	24	0.635852	1.127911	18064.633229	0.030412	0.032846
RS	25	0.699662	1.127911	18524.977007	0.031187	0.033730
RS	26	0.769006	1.105793	19267.107549	0.032437	0.035031
RS	27	0.844363	1.105793	19524.653634	0.032870	0.035441
RS	28	0.926255	1.124031	19359.517190	0.032592	0.035061
RS	29	1.015249	1.124031	19398.230623	0.032658	0.035029
RS	30	1.111959	1.163710	18671.931337	0.031435	0.033643
RS	31	1.217056	1.163710	18497.936318	0.031142	0.033238
RS	32	1.331266	1.210827	17507.431438	0.029474	0.031402
RS	33	1.455381	1.210827	17130.327698	0.028839	0.030661
RS	34	1.590258	1.257443	16029.047760	0.026985	0.028654
RS	35	1.736831	1.257443	15460.991626	0.026029	0.027598
RS	36	1.896115	1.300735	14300.459966	0.024075	0.025506
RS	37	2.069211	1.300735	13563.886961	0.022835	0.024165
RS	38	2.257317	1.340023	12369.396207	0.020824	0.022027
RS	39	2.461736	1.340023	11502.144639	0.019364	0.020465
RS	40	2.683881	1.373716	10315.456927	0.017366	0.018355
RS	41	2.925289	1.373716	9368.557358	0.015772	0.016664
RS	42	3.187632	1.400052	8235.187876	0.013864	0.014660
RS	43	3.472723	1.400052	7269.847311	0.012239	0.012946
RS	44	3.782538	1.420176	6223.949576	0.010478	0.011101
RS	45	4.119218	1.420176	5310.437778	0.008940	0.009481
RS	46	4.485094	1.437749	4389.928758	0.007391	0.007856
RS	47	4.882697	1.437749	3598.043145	0.006057	0.006449
RS	48	5.314779	1.455030	2848.828175	0.004796	0.005124
RS	49	5.784330	1.455030	2227.766632	0.003751	0.004019
RS	50	6.294598	1.470757	1678.221084	0.002825	0.003043
RS	51	6.849115	1.470757	1241.786095	0.002091	0.002263
RS	52	7.451718	1.481326	883.712379	0.001488	0.001623
RS	53	8.106577	1.481326	612.011726	0.001030	0.001132
RS	54	8.818223	1.479725	407.956771	0.000687	0.000762
RS	55	9.591580	1.479725	260.278751	0.000438	0.000491
RS	56	10.432000	1.479725	158.573540	0.000267	0.000303
RS	57	11.345298	1.479725	91.887991	0.000155	0.000178
RS	58	12.337795	1.444742	51.245905	0.000086	0.000100
RS	59	13.416357	1.444742	26.028072	0.000044	0.000052
RS	60	14.588448	1.444742	12.377793	0.000021	0.000025
RS	61	15.862179	1.444742	5.480227	0.000009	0.000011
RS	62	17.246363	1.444742	2.245086	0.000004	0.000005
RS	63	18.750579	1.444742	1.259334	0.000002	0.000003
PA	4+25*2+4+6 0.155604166 0.030568432 18.750579463 0.201977733 2.622524267 2.709227477 2.127454810 1.727757995 1.593015973 1.597871424 1.596941826 1.494521989 1.339043377 1.205973797 1.127910978 1.105792892 1.124030679 1.163710014 1.210826952 1.257442555 1.300734700 1.340022592 1.373716136 1.400052257 1.420175776 1.437748713 1.455029955 1.470757291 1.481326136 1.479724629 1.444741770
//
IT	4511
RD	14
LK	-6731619.101036
QD	-1001.772278 -> -997.595053
RI	0.0200630268
TR	0.155167	0.030525
MT	18.831405
MM	C_pi: 1.139982, n_recomb: 594675.077913
RS	0	0.000000	0.201353	24660.569700	0.041469	0.050818
RS	1	0.008679	0.201353	25626.127991	0.043093	0.032071
RS	2	0.018111	0.201353	26526.135796	0.044606	0.024327
RS	3	0.028362	0.201353	27341.958567	0.045978	0.023936
RS	4	0.039503	2.765877	2099.706931	0.003531	0.002148
RS	5	0.051610	2.765877	2271.980328	0.003821	0.002560
RS	6	0.064769	2.772352	2451.730808	0.004123	0.002978
RS	7	0.079069	2.772352	2650.818659	0.004458	0.003573
RS	8	0.094610	2.134828	3716.924888	0.006250	0.005378
RS	9	0.111501	2.134828	4007.386208	0.006739	0.006134
RS	10	0.129857	1.717411	5360.851465	0.009015	0.008557
RS	11	0.149806	1.717411	5757.765193	0.009682	0.009521
RS	12	0.171487	1.583843	6694.848804	0.011258	0.011337
RS	13	0.195049	1.583843	7166.521915	0.012051	0.012342
RS	14	0.220657	1.599263	7588.118152	0.012760	0.013283
RS	15	0.248487	1.599263	8101.904276	0.013624	0.014223
RS	16	0.278732	1.609709	8581.711729	0.014431	0.015161
RS	17	0.311602	1.609709	9134.695902	0.015361	0.016139
RS	18	0.347326	1.509647	10340.868675	0.017389	0.018364
RS	19	0.386149	1.509647	10947.586433	0.018409	0.019546
RS	20	0.428342	1.349540	12912.279666	0.021713	0.023153
RS	21	0.474197	1.349540	13554.086423	0.022792	0.024461
RS	22	0.524032	1.211058	15771.042160	0.026520	0.028521
RS	23	0.578192	1.211058	16372.642407	0.027532	0.029739
RS	24	0.637052	1.129556	18117.081098	0.030466	0.032912
RS	25	0.701021	1.129556	18578.883467	0.031242	0.033791
RS	26	0.770542	1.106258	19342.473749	0.032526	0.035128
RS	27	0.846097	1.106258	19599.277214	0.032958	0.035533
RS	28	0.928209	1.124799	19426.531766	0.032667	0.035139
RS	29	1.017447	1.124799	19463.355371	0.032729	0.035104
RS	30	1.114431	1.165315	18719.912334	0.031479	0.033690
RS	31	1.219832	1.165315	18544.076718	0.031184	0.033284
RS	32	1.334380	1.213210	17539.706748	0.029495	0.031427
RS	33	1.458871	1.213210	17161.123382	0.028858	0.030688
RS	34	1.594165	1.260381	16051.316331	0.026992	0.028668
RS	35	1.741203	1.260381	15481.966182	0.026034	0.027615
RS	36	1.901001	1.304188	14314.930243	0.024072	0.025512
RS	37	2.074669	1.304188	13577.323912	0.022831	0.024174
RS	38	2.263409	1.344194	12375.955229	0.020811	0.022025
RS	39	2.468530	1.344194	11508.443076	0.019352	0.020465
RS	40	2.691453	1.378848	10315.271811	0.017346	0.018344
RS	41	2.933724	1.378848	9369.316280	0.015755	0.016657
RS	42	3.197022	1.406305	8231.182303	0.013841	0.014644
RS	43	3.483172	1.406305	7267.981115	0.012222	0.012935
RS	44	3.794157	1.427760	6218.969356	0.010458	0.011085
RS	45	4.132132	1.427760	5308.512108	0.008927	0.009470
RS	46	4.499440	1.447053	4386.027930	0.007376	0.007842
RS	47	4.898627	1.447053	3597.663335	0.006050	0.006442
RS	48	5.332459	1.466445	2847.570354	0.004788	0.005116
RS	49	5.803944	1.466445	2229.710020	0.003749	0.004017
RS	50	6.316349	1.484387	1680.070218	0.002825	0.003042
RS	51	6.873226	1.484387	1245.667069	0.002095	0.002266
RS	52	7.478434	1.496786	887.565820	0.001493	0.001626
RS	53	8.136169	1.496786	616.416654	0.001037	0.001138
RS	54	8.850989	1.496123	411.937703	0.000693	0.000767
RS	55	9.627848	1.496123	263.763668	0.000444	0.000496
RS	56	10.472131	1.496123	161.317053	0.000271	0.000307
RS	57	11.389689	1.496123	93.865135	0.000158	0.000181
RS	58	12.386883	1.459512	52.613699	0.000088	0.000103
RS	59	13.470624	1.459512	26.835875	0.000045	0.000053
RS	60	14.648422	1.459512	12.819802	0.000022	0.000026
RS	61	15.928442	1.459512	5.703482	0.000010	0.000011
RS	62	17.319556	1.459512	2.348694	0.000004	0.000005
RS	63	18.831405	1.459512	1.328533	0.000002	0.000003
PA	4+25*2+4+6 0.155166835 0.030525027 18.831404742 0.201353401 2.765877442 2.772351648 2.134827830 1.717411250 1.583843027 1.599263079 1.609708820 1.509647316 1.349540330 1.211057842 1.129556200 1.106257955 1.124799006 1.165314786 1.213209891 1.260381172 1.304187801 1.344193805 1.378847874 1.406304970 1.427760333 1.447053039 1.466445423 1.484386933 1.496786401 1.496122840 1.459511841
//
IT	3721
RD	15
LK	-6731611.050588
QD	-995.029305 -> -991.415710
RI	0.0200167560
TR	0.154764	0.030487
MT	18.905683
MM	C_pi: 1.142740, n_recomb: 595357.763657
RS	0	0.000000	0.200829	24770.323302	0.041606	0.050747
RS	1	0.008686	0.200829	25737.816165	0.043231	0.032094
RS	2	0.018126	0.200829	26638.864489	0.044744	0.024394
RS	3	0.028386	0.200829	27454.687731	0.046115	0.024063
RS	4	0.039538	2.910903	1998.242098	0.003356	0.002047
RS	5	0.051657	2.910903	2162.807123	0.003633	0.002443
RS	6	0.064830	2.832821	2404.418899	0.004039	0.002928
RS	7	0.079147	2.832821	2600.108896	0.004367	0.003508
RS	8	0.094707	2.141506	3714.192678	0.006239	0.005376
RS	9	0.111619	2.141506	4004.749421	0.006727	0.006124
RS	10	0.130000	1.707374	5405.822848	0.009080	0.008615
RS	11	0.149977	1.707374	5805.912442	0.009752	0.009582
RS	12	0.171690	1.574629	6750.387152	0.011338	0.011410
RS	13	0.195288	1.574629	7225.591240	0.012137	0.012426
RS	14	0.220936	1.599904	7603.042373	0.012771	0.013292
RS	15	0.248812	1.599904	8118.156388	0.013636	0.014242
RS	16	0.279109	1.621437	8541.048712	0.014346	0.015083
RS	17	0.312038	1.621437	9093.033964	0.015273	0.016062
RS	18	0.347826	1.523892	10274.028456	0.017257	0.018242
RS	19	0.386724	1.523892	10879.674590	0.018274	0.019420
RS	20	0.428999	1.359466	12861.980337	0.021604	0.023057
RS	21	0.474947	1.359466	13504.651217	0.022683	0.024360
RS	22	0.524886	1.215872	15769.579555	0.026488	0.028502
RS	23	0.579162	1.215872	16373.519547	0.027502	0.029716
RS	24	0.638152	1.131153	18165.887530	0.030513	0.032970
RS	25	0.702267	1.131153	18629.132713	0.031291	0.033845
RS	26	0.771950	1.106800	19412.109593	0.032606	0.035214
RS	27	0.847686	1.106800	19668.373790	0.033036	0.035615
RS	28	0.930000	1.125676	19487.845408	0.032733	0.035207
RS	29	1.019463	1.125676	19523.173081	0.032792	0.035170
RS	30	1.116697	1.166986	18763.892516	0.031517	0.033728
RS	31	1.222377	1.166986	18586.666234	0.031219	0.033324
RS	32	1.337236	1.215556	17570.502790	0.029513	0.031447
RS	33	1.462071	1.215556	17190.780586	0.028875	0.030711
RS	34	1.597750	1.263140	16074.555330	0.027000	0.028682
RS	35	1.745212	1.263140	15504.013948	0.026042	0.027631
RS	36	1.905484	1.307295	14332.192665	0.024073	0.025522
RS	37	2.079676	1.307295	13593.346413	0.022832	0.024185
RS	38	2.268998	1.347850	12386.191976	0.020805	0.022027
RS	39	2.474764	1.347850	11517.912600	0.019346	0.020469
RS	40	2.698402	1.383311	10318.693728	0.017332	0.018338
RS	41	2.941466	1.383311	9372.965551	0.015743	0.016653
RS	42	3.205641	1.411763	8229.994635	0.013824	0.014632
RS	43	3.492762	1.411763	7268.148233	0.012208	0.012927
RS	44	3.804821	1.434465	6215.649114	0.010440	0.011070
RS	45	4.143986	1.434465	5307.556135	0.008915	0.009461
RS	46	4.512609	1.455431	4382.677826	0.007361	0.007829
RS	47	4.913251	1.455431	3597.355627	0.006042	0.006435
RS	48	5.348691	1.476931	2846.080589	0.004780	0.005108
RS	49	5.821953	1.476931	2231.196548	0.003748	0.004014
RS	50	6.336321	1.497116	1681.346378	0.002824	0.003040
RS	51	6.895366	1.497116	1248.956253	0.002098	0.002268
RS	52	7.502969	1.511398	890.857237	0.001496	0.001629
RS	53	8.163346	1.511398	620.353059	0.001042	0.001142
RS	54	8.881083	1.511735	415.543554	0.000698	0.000772
RS	55	9.661161	1.511735	266.985003	0.000448	0.000501
RS	56	10.508994	1.511735	163.888762	0.000275	0.000311
RS	57	11.430469	1.511735	95.738881	0.000161	0.000184
RS	58	12.431981	1.473569	53.923251	0.000091	0.000105
RS	59	13.520482	1.473569	27.615645	0.000046	0.000054
RS	60	14.703528	1.473569	13.249807	0.000022	0.000026
RS	61	15.989331	1.473569	5.922328	0.000010	0.000012
RS	62	17.386816	1.473569	2.451025	0.000004	0.000005
RS	63	18.905683	1.473569	1.397691	0.000002	0.000003
PA	4+25*2+4+6 0.154763676 0.030486921 18.905683278 0.200828979 2.910903370 2.832820755 2.141505681 1.707374499 1.574629158 1.599903653 1.621437274 1.523891825 1.359465843 1.215871693 1.131152653 1.106800230 1.125676468 1.166986227 1.215556302 1.263139746 1.307294740 1.347849849 1.383310889 1.411763478 1.434464941 1.455431124 1.476931461 1.497116204 1.511397746 1.511735038 1.473568541
//
IT	3414
RD	16
LK	-6731604.068818
QD	-989.048562 -> -985.888936
RI	0.0199707042
TR	0.154388	0.030453
MT	18.974702
MM	C_pi: 1.145332, n_recomb: 596027.766390
RS	0	0.000000	0.200376	24870.012759	0.041726	0.050683
RS	1	0.008692	0.200376	25839.377442	0.043353	0.032114
RS	2	0.018140	0.200376	26741.498208	0.044866	0.024455
RS	3	0.028408	0.200376	27557.461601	0.046235	0.024178
RS	4	0.039570	3.057868	1905.151556	0.003196	0.001954
RS	5	0.051701	3.057868	2062.590950	0.003461	0.002335
RS	6	0.064887	2.890982	2360.816776	0.003961	0.002882
RS	7	0.079219	2.890982	2553.361381	0.004284	0.003448
RS	8	0.094797	2.147886	3711.677722	0.006227	0.005375
RS	9	0.111729	2.147886	4002.326241	0.006715	0.006113
RS	10	0.130132	1.697883	5449.073166	0.009142	0.008669
RS	11	0.150135	1.697883	5852.206272	0.009819	0.009640
RS	12	0.171877	1.565583	6805.209113	0.011418	0.011480
RS	13	0.195509	1.565583	7283.869378	0.012221	0.012507
RS	14	0.221195	1.600001	7619.759649	0.012784	0.013304
RS	15	0.249113	1.600001	8136.254855	0.013651	0.014263
RS	16	0.279458	1.632276	8504.566097	0.014269	0.015010
RS	17	0.312441	1.632276	9055.672410	0.015193	0.015991
RS	18	0.348290	1.537343	10212.150702	0.017134	0.018128
RS	19	0.387256	1.537343	10816.785286	0.018148	0.019302
RS	20	0.429608	1.368855	12815.080180	0.021501	0.022966
RS	21	0.475642	1.368855	13458.547033	0.022580	0.024263
RS	22	0.525677	1.220419	15768.284190	0.026456	0.028483
RS	23	0.580061	1.220419	16374.437402	0.027473	0.029692
RS	24	0.639173	1.132687	18211.586562	0.030555	0.033024
RS	25	0.703422	1.132687	18676.235311	0.031335	0.033894
RS	26	0.773255	1.107399	19476.613182	0.032677	0.035293
RS	27	0.849159	1.107399	19732.488884	0.033107	0.035689
RS	28	0.931660	1.126651	19543.773767	0.032790	0.035267
RS	29	1.021333	1.126651	19577.936978	0.032847	0.035227
RS	30	1.118799	1.168729	18803.799742	0.031549	0.033760
RS	31	1.224738	1.168729	18625.580588	0.031250	0.033356
RS	32	1.339885	1.217896	17599.313380	0.029528	0.031464
RS	33	1.465040	1.217896	17218.777006	0.028889	0.030730
RS	34	1.601074	1.265773	16097.952911	0.027009	0.028695
RS	35	1.748932	1.265773	15526.353198	0.026050	0.027646
RS	36	1.909642	1.310140	14351.232639	0.024078	0.025533
RS	37	2.084321	1.310140	13611.027283	0.022836	0.024198
RS	38	2.274183	1.351102	12399.073395	0.020803	0.022033
RS	39	2.480548	1.351102	11529.655384	0.019344	0.020476
RS	40	2.704850	1.387240	10324.820910	0.017323	0.018336
RS	41	2.948649	1.387240	9378.767979	0.015735	0.016652
RS	42	3.213639	1.416575	8230.980225	0.013810	0.014624
RS	43	3.501662	1.416575	7269.863966	0.012197	0.012921
RS	44	3.814720	1.440440	6213.632220	0.010425	0.011059
RS	45	4.154989	1.440440	5307.338303	0.008905	0.009453
RS	46	4.524834	1.463035	4379.743011	0.007348	0.007817
RS	47	4.926826	1.463035	3597.065729	0.006035	0.006428
RS	48	5.363760	1.486636	2844.366442	0.004772	0.005099
RS	49	5.838672	1.486636	2232.269196	0.003745	0.004011
RS	50	6.354864	1.509089	1682.113952	0.002822	0.003037
RS	51	6.915924	1.509089	1251.721275	0.002100	0.002270
RS	52	7.525750	1.525298	893.652101	0.001499	0.001631
RS	53	8.188584	1.525298	623.873871	0.001047	0.001147
RS	54	8.909031	1.526697	418.814662	0.000703	0.000777
RS	55	9.692099	1.526697	269.970353	0.000453	0.000505
RS	56	10.543233	1.526697	166.306210	0.000279	0.000315
RS	57	11.468347	1.526697	97.519560	0.000164	0.000187
RS	58	12.473872	1.487047	55.180043	0.000093	0.000107
RS	59	13.566798	1.487047	28.370155	0.000048	0.000056
RS	60	14.754722	1.487047	13.669101	0.000023	0.000027
RS	61	16.045900	1.487047	6.137320	0.000010	0.000012
RS	62	17.449309	1.487047	2.552297	0.000004	0.000005
RS	63	18.974702	1.487047	1.466928	0.000002	0.000003
PA	4+25*2+4+6 0.154388261 0.030452744 18.974701599 0.200376500 3.057867657 2.890981901 2.147885823 1.697883259 1.565583017 1.600001303 1.632276226 1.537342811 1.368855007 1.220419431 1.132687176 1.107398714 1.126651232 1.168729067 1.217895658 1.265773054 1.310139785 1.351101936 1.387239550 1.416575378 1.440440419 1.463034628 1.486636106 1.509089410 1.525298426 1.526697031 1.487047431
//
IT	4203
RD	17
LK	-6731597.948318
QD	-983.684870 -> -980.897360
RI	0.0199261105
TR	0.154038	0.030422
MT	19.039050
MM	C_pi: 1.147771, n_recomb: 596679.717507
RS	0	0.000000	0.199977	24961.683108	0.041834	0.050623
RS	1	0.008698	0.199977	25932.845968	0.043462	0.032134
RS	2	0.018152	0.199977	26836.038619	0.044976	0.024510
RS	3	0.028429	0.199977	27652.225251	0.046343	0.024284
RS	4	0.039599	3.206677	1819.473180	0.003049	0.001869
RS	5	0.051742	3.206677	1970.308861	0.003302	0.002235
RS	6	0.064940	2.947151	2320.322347	0.003889	0.002838
RS	7	0.079286	2.947151	2509.932922	0.004206	0.003393
RS	8	0.094880	2.154176	3708.980538	0.006216	0.005372
RS	9	0.111831	2.154176	3999.690955	0.006703	0.006102
RS	10	0.130255	1.689081	5490.022482	0.009201	0.008720
RS	11	0.150283	1.689081	5896.033333	0.009881	0.009694
RS	12	0.172052	1.556846	6858.633002	0.011495	0.011548
RS	13	0.195714	1.556846	7340.639927	0.012302	0.012586
RS	14	0.221435	1.599702	7637.583273	0.012800	0.013317
RS	15	0.249393	1.599702	8155.481767	0.013668	0.014285
RS	16	0.279783	1.642338	8471.565507	0.014198	0.014942
RS	17	0.312816	1.642338	9021.889740	0.015120	0.015926
RS	18	0.348722	1.550060	10154.686825	0.017019	0.018020
RS	19	0.387751	1.550060	10758.363603	0.018030	0.019191
RS	20	0.430175	1.377731	12771.353878	0.021404	0.022879
RS	21	0.476289	1.377731	13415.554923	0.022484	0.024173
RS	22	0.526413	1.224696	15767.380888	0.026425	0.028465
RS	23	0.580898	1.224696	16375.622702	0.027445	0.029670
RS	24	0.640121	1.134141	18254.648995	0.030594	0.033074
RS	25	0.704496	1.134141	18720.644475	0.031375	0.033939
RS	26	0.774470	1.108026	19536.557091	0.032742	0.035364
RS	27	0.850530	1.108026	19792.153093	0.033170	0.035756
RS	28	0.933206	1.127693	19594.822503	0.032840	0.035318
RS	29	1.023072	1.127693	19628.090493	0.032896	0.035277
RS	30	1.120756	1.170524	18839.832643	0.031574	0.033787
RS	31	1.226935	1.170524	18660.959371	0.031275	0.033383
RS	32	1.342350	1.220224	17625.981483	0.029540	0.031478
RS	33	1.467803	1.220224	17244.920327	0.028901	0.030747
RS	34	1.604169	1.268301	16121.006806	0.027018	0.028708
RS	35	1.752395	1.268301	15548.491506	0.026058	0.027661
RS	36	1.913513	1.312764	14371.373877	0.024086	0.025547
RS	37	2.088646	1.312764	13629.743523	0.022843	0.024212
RS	38	2.279011	1.354011	12413.876749	0.020805	0.022042
RS	39	2.485934	1.354011	11543.041489	0.019345	0.020485
RS	40	2.710854	1.390710	10333.029712	0.017318	0.018337
RS	41	2.955338	1.390710	9386.212019	0.015731	0.016654
RS	42	3.221087	1.420828	8233.675997	0.013799	0.014618
RS	43	3.509950	1.420828	7272.780423	0.012189	0.012917
RS	44	3.823938	1.445780	6212.648971	0.010412	0.011049
RS	45	4.165237	1.445780	5307.685557	0.008895	0.009446
RS	46	4.536220	1.469957	4377.126638	0.007336	0.007806
RS	47	4.939472	1.469957	3596.759476	0.006028	0.006422
RS	48	5.377798	1.495647	2842.444153	0.004764	0.005090
RS	49	5.854249	1.495647	2232.970415	0.003742	0.004008
RS	50	6.372140	1.520385	1682.436812	0.002820	0.003034
RS	51	6.935077	1.520385	1254.024041	0.002102	0.002270
RS	52	7.546978	1.538561	896.007708	0.001502	0.001633
RS	53	8.212101	1.538561	627.024249	0.001051	0.001150
RS	54	8.935075	1.541082	421.784354	0.000707	0.000780
RS	55	9.720932	1.541082	272.742439	0.000457	0.000509
RS	56	10.575142	1.541082	168.583819	0.000283	0.000318
RS	57	11.503650	1.541082	99.215670	0.000166	0.000189
RS	58	12.512918	1.500004	56.389054	0.000095	0.000109
RS	59	13.609971	1.500004	29.101675	0.000049	0.000057
RS	60	14.802444	1.500004	14.078617	0.000024	0.000028
RS	61	16.098636	1.500004	6.348796	0.000011	0.000013
RS	62	17.507570	1.500004	2.652615	0.000004	0.000005
RS	63	19.039050	1.500004	1.536276	0.000003	0.000003
PA	4+25*2+4+6 0.154037572 0.030421872 19.039049857 0.199977305 3.206677471 2.947151387 2.154176409 1.689081138 1.556845651 1.599702230 1.642338476 1.550059973 1.377731359 1.224695536 1.134141145 1.108026036 1.127693457 1.170523552 1.220224417 1.268300795 1.312763623 1.354011395 1.390709712 1.420828174 1.445780034 1.469956506 1.495647431 1.520384812 1.538561088 1.541081849 1.500003820
//
IT	4177
RD	18
LK	-6731592.538978
QD	-978.837409 -> -976.358993
RI	0.0198827109
TR	0.153708	0.030394
MT	19.099368
MM	C_pi: 1.150074, n_recomb: 597311.859385
RS	0	0.000000	0.199623	25046.382512	0.041932	0.050567
RS	1	0.008703	0.199623	26019.274137	0.043561	0.032151
RS	2	0.018164	0.199623	26923.531887	0.045074	0.024562
RS	3	0.028448	0.199623	27740.006712	0.046441	0.024382
RS	4	0.039627	3.357206	1740.424581	0.002914	0.001790
RS	5	0.051780	3.357206	1885.129060	0.003156	0.002143
RS	6	0.064989	3.001453	2282.590289	0.003821	0.002798
RS	7	0.079349	3.001453	2469.456048	0.004134	0.003340
RS	8	0.094958	2.160508	3705.892626	0.006204	0.005369
RS	9	0.111926	2.160508	3996.622553	0.006691	0.006091
RS	10	0.130370	1.681022	5528.438303	0.009256	0.008767
RS	11	0.150420	1.681022	5937.150144	0.009940	0.009744
RS	12	0.172215	1.548490	6910.333476	0.011569	0.011613
RS	13	0.195906	1.548490	7395.563833	0.012381	0.012661
RS	14	0.221660	1.599116	7656.083927	0.012818	0.013331
RS	15	0.249655	1.599116	8175.390789	0.013687	0.014308
RS	16	0.280086	1.651717	8441.573445	0.014133	0.014879
RS	17	0.313166	1.651717	8991.199978	0.015053	0.015865
RS	18	0.349125	1.562104	10101.221646	0.016911	0.017919
RS	19	0.388214	1.562104	10703.993662	0.017920	0.019087
RS	20	0.430705	1.386125	12730.661670	0.021313	0.022798
RS	21	0.476893	1.386125	13375.546459	0.022393	0.024087
RS	22	0.527102	1.228709	15767.066036	0.026397	0.028447
RS	23	0.581681	1.228709	16377.281561	0.027418	0.029649
RS	24	0.641009	1.135504	18295.623693	0.030630	0.033120
RS	25	0.705501	1.135504	18762.900340	0.031412	0.033982
RS	26	0.775606	1.108665	19592.585916	0.032801	0.035429
RS	27	0.851813	1.108665	19847.979863	0.033229	0.035818
RS	28	0.934652	1.128788	19641.504952	0.032883	0.035364
RS	29	1.024700	1.128788	19674.103240	0.032938	0.035320
RS	30	1.122586	1.172361	18872.300123	0.031595	0.033808
RS	31	1.228991	1.172361	18693.065189	0.031295	0.033405
RS	32	1.344657	1.222547	17650.525640	0.029550	0.031489
RS	33	1.470390	1.222547	17269.199697	0.028912	0.030760
RS	34	1.607065	1.270746	16143.453598	0.027027	0.028720
RS	35	1.755636	1.270746	15570.169467	0.026067	0.027675
RS	36	1.917137	1.315207	14392.192307	0.024095	0.025561
RS	37	2.092694	1.315207	13649.109194	0.022851	0.024227
RS	38	2.283530	1.356639	12430.109578	0.020810	0.022053
RS	39	2.490976	1.356639	11557.650283	0.019349	0.020496
RS	40	2.716476	1.393795	10342.893607	0.017316	0.018341
RS	41	2.961601	1.393795	9394.957761	0.015729	0.016658
RS	42	3.228061	1.424605	8237.774420	0.013791	0.014615
RS	43	3.517712	1.424605	7276.677644	0.012182	0.012915
RS	44	3.832571	1.450571	6212.538468	0.010401	0.011040
RS	45	4.174834	1.450571	5308.507611	0.008887	0.009441
RS	46	4.546885	1.476284	4374.792318	0.007324	0.007795
RS	47	4.951316	1.476284	3596.444029	0.006021	0.006416
RS	48	5.390946	1.504047	2840.357271	0.004755	0.005082
RS	49	5.868839	1.504047	2233.357814	0.003739	0.004004
RS	50	6.388323	1.531085	1682.375907	0.002817	0.003030
RS	51	6.953020	1.531085	1255.923823	0.002103	0.002271
RS	52	7.566864	1.551263	897.978828	0.001503	0.001634
RS	53	8.234133	1.551263	629.847827	0.001054	0.001153
RS	54	8.959476	1.554954	424.488147	0.000711	0.000784
RS	55	9.747948	1.554954	275.324377	0.000461	0.000513
RS	56	10.605042	1.554954	170.735617	0.000286	0.000321
RS	57	11.536732	1.554954	100.835087	0.000169	0.000192
RS	58	12.549509	1.512507	57.554128	0.000096	0.000111
RS	59	13.650431	1.512507	29.812084	0.000050	0.000058
RS	60	14.847170	1.512507	14.479195	0.000024	0.000028
RS	61	16.148064	1.512507	6.557100	0.000011	0.000013
RS	62	17.562179	1.512507	2.752108	0.000005	0.000005
RS	63	19.099368	1.512507	1.605800	0.000003	0.000003
PA	4+25*2+4+6 0.153708393 0.030393658 19.099367587 0.199622674 3.357206075 3.001452615 2.160508017 1.681022139 1.548489626 1.599115639 1.651717217 1.562104035 1.386124597 1.228709233 1.135503963 1.108664545 1.128788267 1.172360979 1.222547155 1.270746195 1.315207428 1.356638516 1.393794649 1.424605172 1.450571376 1.476284150 1.504047268 1.531084733 1.551263384 1.554953520 1.512506969
//
IT	4238
RD	19
LK	-6731587.723400
QD	-974.423014 -> -972.204198
RI	0.0198412624
TR	0.153397	0.030367
MT	19.156434
MM	C_pi: 1.152268, n_recomb: 597922.163861
RS	0	0.000000	0.199303	25125.306537	0.042021	0.050514
RS	1	0.008708	0.199303	26099.861482	0.043651	0.032168
RS	2	0.018175	0.199303	27005.169235	0.045165	0.024609
RS	3	0.028466	0.199303	27821.974943	0.046531	0.024474
RS	4	0.039654	3.509577	1667.206378	0.002788	0.001716
RS	5	0.051815	3.509577	1806.199245	0.003021	0.002057
RS	6	0.065036	3.053991	2247.330769	0.003759	0.002760
RS	7	0.079408	3.053991	2431.622669	0.004067	0.003292
RS	8	0.095032	2.166975	3702.271076	0.006192	0.005365
RS	9	0.112016	2.166975	3992.970472	0.006678	0.006079
RS	10	0.130479	1.673741	5564.148299	0.009306	0.008811
RS	11	0.150550	1.673741	5975.377613	0.009994	0.009790
RS	12	0.172369	1.540570	6960.050605	0.011640	0.011675
RS	13	0.196088	1.540570	7448.371685	0.012457	0.012733
RS	14	0.221872	1.598317	7674.986019	0.012836	0.013346
RS	15	0.249902	1.598317	8195.697142	0.013707	0.014332
RS	16	0.280373	1.660511	8414.109933	0.014072	0.014820
RS	17	0.313497	1.660511	8963.109844	0.014990	0.015808
RS	18	0.349506	1.573548	10051.286690	0.016810	0.017824
RS	19	0.388651	1.573548	10653.203379	0.017817	0.018989
RS	20	0.431205	1.394080	12692.736072	0.021228	0.022721
RS	21	0.477464	1.394080	13338.262620	0.022308	0.024007
RS	22	0.527752	1.232484	15767.361468	0.026370	0.028431
RS	23	0.582420	1.232484	16379.446405	0.027394	0.029630
RS	24	0.641847	1.136784	18334.785462	0.030664	0.033164
RS	25	0.706451	1.136784	18803.277940	0.031448	0.034023
RS	26	0.776679	1.109313	19645.130167	0.032856	0.035490
RS	27	0.853024	1.109313	19900.381600	0.033283	0.035875
RS	28	0.936017	1.129933	19684.228293	0.032921	0.035403
RS	29	1.026238	1.129933	19716.349406	0.032975	0.035359
RS	30	1.124315	1.174245	18901.430865	0.031612	0.033824
RS	31	1.230934	1.174245	18722.092571	0.031312	0.033423
RS	32	1.346837	1.224879	17672.939352	0.029557	0.031497
RS	33	1.472833	1.224879	17291.588226	0.028919	0.030770
RS	34	1.609802	1.273136	16165.112023	0.027035	0.028732
RS	35	1.758698	1.273136	15591.204059	0.026076	0.027688
RS	36	1.920561	1.317517	14413.327088	0.024106	0.025577
RS	37	2.096519	1.317517	13668.795641	0.022860	0.024242
RS	38	2.287801	1.359046	12447.350231	0.020818	0.022066
RS	39	2.495740	1.359046	11573.120427	0.019356	0.020508
RS	40	2.721788	1.396571	10354.023997	0.017317	0.018347
RS	41	2.967520	1.396571	9404.694588	0.015729	0.016664
RS	42	3.234652	1.427993	8242.996638	0.013786	0.014614
RS	43	3.525047	1.427993	7281.354092	0.012178	0.012914
RS	44	3.840731	1.454906	6213.145868	0.010391	0.011033
RS	45	4.183906	1.454906	5309.713766	0.008880	0.009436
RS	46	4.556965	1.482109	4372.701576	0.007313	0.007785
RS	47	4.962513	1.482109	3596.119278	0.006014	0.006410
RS	48	5.403377	1.511926	2838.131291	0.004747	0.005073
RS	49	5.882633	1.511926	2233.473132	0.003735	0.004001
RS	50	6.403624	1.541275	1681.984129	0.002813	0.003026
RS	51	6.969986	1.541275	1257.471130	0.002103	0.002271
RS	52	7.585669	1.563490	899.610462	0.001505	0.001635
RS	53	8.254968	1.563490	632.380571	0.001058	0.001156
RS	54	8.982552	1.568396	426.953103	0.000714	0.000787
RS	55	9.773497	1.568396	277.734763	0.000464	0.000517
RS	56	10.633321	1.568396	172.773491	0.000289	0.000325
RS	57	11.568021	1.568396	102.384857	0.000171	0.000194
RS	58	12.584119	1.524638	58.679103	0.000098	0.000113
RS	59	13.688703	1.524638	30.503291	0.000051	0.000059
RS	60	14.889479	1.524638	14.871712	0.000025	0.000029
RS	61	16.194823	1.524638	6.762599	0.000011	0.000013
RS	62	17.613841	1.524638	2.850917	0.000005	0.000006
RS	63	19.156434	1.524638	1.675576	0.000003	0.000003
PA	4+25*2+4+6 0.153396876 0.030367339 19.156433854 0.199303129 3.509577286 3.053990688 2.166975163 1.673741444 1.540569790 1.598317283 1.660510772 1.573548206 1.394079777 1.232484076 1.136783952 1.109312673 1.129932583 1.174244755 1.224878979 1.273136018 1.317516556 1.359045614 1.396571403 1.427992525 1.454906347 1.482108609 1.511926270 1.541274980 1.563489701 1.568395998 1.524637972
//
IT	3391
RD	20
LK	-6731583.405039
QD	-970.373036 -> -968.374502
RI	0.0198029457
TR	0.153102	0.030343
MT	19.210510
MM	C_pi: 1.154352, n_recomb: 598506.657101
RS	0	0.000000	0.199009	25199.549973	0.042104	0.050464
RS	1	0.008713	0.199009	26175.691887	0.043735	0.032183
RS	2	0.018186	0.199009	27082.011432	0.045249	0.024654
RS	3	0.028483	0.199009	27899.154060	0.046615	0.024559
RS	4	0.039679	3.663752	1599.198714	0.002672	0.001648
RS	5	0.051849	3.663752	1732.858088	0.002895	0.001977
RS	6	0.065080	3.104849	2214.276906	0.003700	0.002724
RS	7	0.079464	3.104849	2396.147834	0.004004	0.003246
RS	8	0.095101	2.173584	3698.078231	0.006179	0.005361
RS	9	0.112101	2.173584	3988.694849	0.006664	0.006067
RS	10	0.130581	1.667213	5597.109165	0.009352	0.008850
RS	11	0.150673	1.667213	6010.670632	0.010043	0.009831
RS	12	0.172514	1.533097	7007.604376	0.011708	0.011735
RS	13	0.196259	1.533097	7498.874608	0.012529	0.012801
RS	14	0.222073	1.597378	7693.902711	0.012855	0.013361
RS	15	0.250136	1.597378	8215.995134	0.013727	0.014355
RS	16	0.280644	1.668770	8388.806594	0.014016	0.014765
RS	17	0.313810	1.668770	8937.237029	0.014933	0.015755
RS	18	0.349867	1.584431	10004.472875	0.016716	0.017734
RS	19	0.389065	1.584431	10605.574703	0.017720	0.018897
RS	20	0.431678	1.401623	12657.235734	0.021148	0.022648
RS	21	0.478005	1.401623	13303.360051	0.022228	0.023931
RS	22	0.528367	1.236027	15768.170847	0.026346	0.028416
RS	23	0.583119	1.236027	16382.020649	0.027371	0.029613
RS	24	0.642640	1.137973	18372.264824	0.030697	0.033205
RS	25	0.707348	1.137973	18841.898109	0.031482	0.034062
RS	26	0.777695	1.109956	19694.408548	0.032906	0.035546
RS	27	0.854170	1.109956	19949.554262	0.033332	0.035928
RS	28	0.937309	1.131107	19723.233724	0.032954	0.035438
RS	29	1.027693	1.131107	19755.033232	0.033007	0.035393
RS	30	1.125951	1.176159	18927.323168	0.031624	0.033837
RS	31	1.232771	1.176159	18748.102296	0.031325	0.033437
RS	32	1.348899	1.227210	17693.148944	0.029562	0.031503
RS	33	1.475145	1.227210	17311.984334	0.028925	0.030778
RS	34	1.612391	1.275472	16185.713126	0.027043	0.028743
RS	35	1.761596	1.275472	15611.322422	0.026084	0.027701
RS	36	1.923801	1.319705	14434.386942	0.024117	0.025592
RS	37	2.100140	1.319705	13688.434656	0.022871	0.024258
RS	38	2.291843	1.361257	12465.186144	0.020827	0.022080
RS	39	2.500250	1.361257	11589.082335	0.019363	0.020521
RS	40	2.726816	1.399075	10366.028033	0.017320	0.018354
RS	41	2.973124	1.399075	9415.091162	0.015731	0.016671
RS	42	3.240892	1.431033	8249.038559	0.013783	0.014614
RS	43	3.531992	1.431033	7286.570904	0.012175	0.012915
RS	44	3.848457	1.458832	6214.273061	0.010383	0.011027
RS	45	4.192495	1.458832	5311.164617	0.008874	0.009432
RS	46	4.566511	1.487480	4370.757128	0.007303	0.007776
RS	47	4.973115	1.487480	3595.731038	0.006008	0.006404
RS	48	5.415148	1.519333	2835.744846	0.004738	0.005064
RS	49	5.895696	1.519333	2233.317950	0.003731	0.003997
RS	50	6.418115	1.550999	1681.281524	0.002809	0.003021
RS	51	6.986054	1.550999	1258.690647	0.002103	0.002270
RS	52	7.603479	1.575279	900.929604	0.001505	0.001635
RS	53	8.274702	1.575279	634.645102	0.001060	0.001159
RS	54	9.004409	1.581446	429.197306	0.000717	0.000790
RS	55	9.797699	1.581446	279.986110	0.000468	0.000520
RS	56	10.660109	1.581446	174.705462	0.000292	0.000327
RS	57	11.597663	1.581446	103.869730	0.000174	0.000197
RS	58	12.616908	1.536417	59.766950	0.000100	0.000114
RS	59	13.724963	1.536417	31.176546	0.000052	0.000060
RS	60	14.929565	1.536417	15.256615	0.000025	0.000030
RS	61	16.239128	1.536417	6.965417	0.000012	0.000014
RS	62	17.662795	1.536417	2.949059	0.000005	0.000006
RS	63	19.210510	1.536417	1.745585	0.000003	0.000003
PA	4+25*2+4+6 0.153101652 0.030342664 19.210510091 0.199008520 3.663752368 3.104848980 2.173584243 1.667212570 1.533097430 1.597378330 1.668770363 1.584430938 1.401623349 1.236026697 1.137973233 1.109955824 1.131107153 1.176159133 1.227210432 1.275472360 1.319705347 1.361256739 1.399075326 1.431032662 1.458832384 1.487479626 1.519333324 1.550999394 1.575279419 1.581446414 1.536416800
//
IT	3891
RD	21
LK	-6731579.510894
QD	-966.646603 -> -964.836466
RI	0.0197666819
TR	0.152820	0.030319
MT	19.262101
MM	C_pi: 1.156347, n_recomb: 599067.399120
RS	0	0.000000	0.198738	25269.341940	0.042181	0.050417
RS	1	0.008718	0.198738	26247.008419	0.043813	0.032197
RS	2	0.018196	0.198738	27154.314232	0.045328	0.024696
RS	3	0.028500	0.198738	27971.810771	0.046692	0.024640
RS	4	0.039702	3.819612	1535.929604	0.002564	0.001585
RS	5	0.051881	3.819612	1664.602934	0.002779	0.001902
RS	6	0.065122	3.154050	2183.280154	0.003644	0.002691
RS	7	0.079517	3.154050	2362.874351	0.003944	0.003203
RS	8	0.095167	2.180338	3693.364979	0.006165	0.005355
RS	9	0.112181	2.180338	3983.851909	0.006650	0.006054
RS	10	0.130679	1.661412	5627.400677	0.009394	0.008886
RS	11	0.150789	1.661412	6043.117091	0.010088	0.009869
RS	12	0.172653	1.526079	7052.992505	0.011773	0.011791
RS	13	0.196422	1.526079	7547.074516	0.012598	0.012866
RS	14	0.222264	1.596348	7712.724153	0.012875	0.013377
RS	15	0.250358	1.596348	8236.173668	0.013748	0.014379
RS	16	0.280902	1.676562	8365.423124	0.013964	0.014714
RS	17	0.314109	1.676562	8913.337285	0.014879	0.015706
RS	18	0.350210	1.594815	9960.472635	0.016627	0.017648
RS	19	0.389458	1.594815	10560.800328	0.017629	0.018809
RS	20	0.432129	1.408793	12624.034880	0.021073	0.022580
RS	21	0.478519	1.408793	13270.724059	0.022152	0.023860
RS	22	0.528953	1.239358	15769.593767	0.026324	0.028402
RS	23	0.583784	1.239358	16385.118099	0.027351	0.029597
RS	24	0.643396	1.139080	18408.392387	0.030728	0.033246
RS	25	0.708204	1.139080	18879.098378	0.031514	0.034099
RS	26	0.778662	1.110593	19740.918833	0.032953	0.035598
RS	27	0.855262	1.110593	19995.986616	0.033379	0.035978
RS	28	0.938540	1.132309	19759.016657	0.032983	0.035469
RS	29	1.029079	1.132309	19790.627888	0.033036	0.035422
RS	30	1.127510	1.178102	18950.404473	0.031633	0.033846
RS	31	1.234522	1.178102	18771.489946	0.031335	0.033448
RS	32	1.350864	1.229546	17711.400102	0.029565	0.031507
RS	33	1.477348	1.229546	17330.607594	0.028929	0.030785
RS	34	1.614859	1.277771	16205.307939	0.027051	0.028752
RS	35	1.764357	1.277771	15630.566679	0.026091	0.027712
RS	36	1.926889	1.321802	14455.283004	0.024130	0.025609
RS	37	2.103590	1.321802	13707.949393	0.022882	0.024274
RS	38	2.295696	1.363310	12483.473602	0.020838	0.022095
RS	39	2.504549	1.363310	11605.419899	0.019372	0.020535
RS	40	2.731609	1.401356	10378.746999	0.017325	0.018364
RS	41	2.978465	1.401356	9426.030336	0.015735	0.016679
RS	42	3.246840	1.433784	8255.780212	0.013781	0.014616
RS	43	3.538613	1.433784	7292.253276	0.012173	0.012916
RS	44	3.855821	1.462411	6215.873647	0.010376	0.011023
RS	45	4.200684	1.462411	5312.848291	0.008869	0.009429
RS	46	4.575610	1.492462	4368.963832	0.007293	0.007767
RS	47	4.983223	1.492462	3595.307092	0.006002	0.006399
RS	48	5.426370	1.526328	2833.246505	0.004729	0.005056
RS	49	5.908151	1.526328	2232.944979	0.003727	0.003992
RS	50	6.431932	1.560319	1680.318177	0.002805	0.003017
RS	51	7.001376	1.560319	1259.628705	0.002103	0.002270
RS	52	7.620462	1.586686	901.979675	0.001506	0.001635
RS	53	8.293520	1.586686	636.674573	0.001063	0.001161
RS	54	9.025254	1.594156	431.245154	0.000720	0.000793
RS	55	9.820780	1.594156	282.094575	0.000471	0.000523
RS	56	10.685658	1.594156	176.541510	0.000295	0.000330
RS	57	11.625935	1.594156	105.295416	0.000176	0.000199
RS	58	12.648184	1.547901	60.820437	0.000102	0.000116
RS	59	13.759551	1.547901	31.833276	0.000053	0.000061
RS	60	14.967805	1.547901	15.634580	0.000026	0.000030
RS	61	16.281392	1.547901	7.165851	0.000012	0.000014
RS	62	17.709497	1.547901	3.046655	0.000005	0.000006
RS	63	19.262101	1.547901	1.815897	0.000003	0.000004
PA	4+25*2+4+6 0.152820229 0.030319182 19.262100817 0.198738355 3.819612156 3.154049571 2.180337723 1.661412331 1.526079467 1.596347765 1.676562168 1.594814743 1.408792698 1.239358481 1.139080194 1.110593063 1.132309373 1.178101870 1.229546468 1.277771328 1.321802123 1.363310484 1.401356248 1.433783976 1.462410682 1.492461648 1.526328126 1.560318767 1.586685659 1.594155982 1.547901453
//
IT	4047
RD	22
LK	-6731575.979142
QD	-963.196027 -> -961.548284
RI	0.0197327804
TR	0.152552	0.030297
MT	19.311401
MM	C_pi: 1.158258, n_recomb: 599603.213651
RS	0	0.000000	0.198488	25335.198775	0.042253	0.050372
RS	1	0.008722	0.198488	26314.325286	0.043886	0.032211
RS	2	0.018205	0.198488	27222.584242	0.045401	0.024735
RS	3	0.028515	0.198488	28040.437961	0.046765	0.024716
RS	4	0.039725	3.977056	1476.954665	0.002463	0.001526
RS	5	0.051912	3.977056	1600.959296	0.002670	0.001833
RS	6	0.065162	3.201599	2154.189839	0.003593	0.002659
RS	7	0.079568	3.201599	2331.641752	0.003889	0.003163
RS	8	0.095230	2.187224	3688.152841	0.006151	0.005349
RS	9	0.112259	2.187224	3978.465159	0.006635	0.006041
RS	10	0.130772	1.656298	5655.097467	0.009431	0.008919
RS	11	0.150901	1.656298	6072.797167	0.010128	0.009902
RS	12	0.172785	1.519500	7096.214697	0.011835	0.011845
RS	13	0.196578	1.519500	7592.972413	0.012663	0.012928
RS	14	0.222446	1.595255	7731.307491	0.012894	0.013393
RS	15	0.250571	1.595255	8256.083571	0.013769	0.014402
RS	16	0.281148	1.683944	8343.630951	0.013915	0.014665
RS	17	0.314393	1.683944	8891.069864	0.014828	0.015660
RS	18	0.350537	1.604731	9919.017432	0.016543	0.017568
RS	19	0.389834	1.604731	10518.607221	0.017543	0.018727
RS	20	0.432558	1.415612	12592.902273	0.021002	0.022515
RS	21	0.479009	1.415612	13240.124350	0.022081	0.023792
RS	22	0.529512	1.242490	15771.566931	0.026303	0.028390
RS	23	0.584419	1.242490	16388.679120	0.027333	0.029583
RS	24	0.644116	1.140105	18443.277879	0.030759	0.033284
RS	25	0.709020	1.140105	18914.987044	0.031546	0.034136
RS	26	0.779584	1.111216	19784.904957	0.032997	0.035647
RS	27	0.856304	1.111216	20039.909377	0.033422	0.036025
RS	28	0.939715	1.133526	19791.859076	0.033008	0.035496
RS	29	1.030401	1.133526	19823.389695	0.033061	0.035449
RS	30	1.128997	1.180063	18970.850213	0.031639	0.033852
RS	31	1.236193	1.180063	18792.403942	0.031341	0.033456
RS	32	1.352739	1.231880	17727.759577	0.029566	0.031509
RS	33	1.479450	1.231880	17347.501021	0.028932	0.030789
RS	34	1.617214	1.280031	16223.851780	0.027058	0.028761
RS	35	1.766993	1.280031	15648.877909	0.026099	0.027722
RS	36	1.929837	1.323814	14475.843591	0.024142	0.025625
RS	37	2.106884	1.323814	13727.174613	0.022894	0.024290
RS	38	2.299373	1.365227	12501.951463	0.020850	0.022112
RS	39	2.508652	1.365227	11621.904203	0.019383	0.020550
RS	40	2.736185	1.403439	10391.963438	0.017331	0.018374
RS	41	2.983563	1.403439	9437.331243	0.015739	0.016688
RS	42	3.252519	1.436276	8263.051682	0.013781	0.014619
RS	43	3.544934	1.436276	7298.270897	0.012172	0.012919
RS	44	3.862853	1.465676	6217.833819	0.010370	0.011019
RS	45	4.208502	1.465676	5314.688848	0.008864	0.009426
RS	46	4.584300	1.497086	4367.284714	0.007284	0.007759
RS	47	4.992876	1.497086	3594.831994	0.005995	0.006393
RS	48	5.437088	1.532944	2830.632810	0.004721	0.005047
RS	49	5.920046	1.532944	2232.363389	0.003723	0.003988
RS	50	6.445128	1.569258	1679.117785	0.002800	0.003012
RS	51	7.016009	1.569258	1260.307804	0.002102	0.002269
RS	52	7.636684	1.597736	902.778739	0.001506	0.001635
RS	53	8.311496	1.597736	638.484250	0.001065	0.001163
RS	54	9.045166	1.606543	433.110706	0.000722	0.000795
RS	55	9.842829	1.606543	284.069007	0.000474	0.000526
RS	56	10.710066	1.606543	178.286715	0.000297	0.000333
RS	57	11.652945	1.606543	106.664518	0.000178	0.000201
RS	58	12.678064	1.559112	61.840574	0.000103	0.000118
RS	59	13.792596	1.559112	32.473847	0.000054	0.000063
RS	60	15.004341	1.559112	16.005700	0.000027	0.000031
RS	61	16.321777	1.559112	7.363898	0.000012	0.000014
RS	62	17.754123	1.559112	3.143684	0.000005	0.000006
RS	63	19.311401	1.559112	1.886488	0.000003	0.000004
PA	4+25*2+4+6 0.152551565 0.030296722 19.311400689 0.198488173 3.977056377 3.201599025 2.187224471 1.656297738 1.519499681 1.595255065 1.683944263 1.604731232 1.415612117 1.242490043 1.140104586 1.111215839 1.133526369 1.180062703 1.231879916 1.280030571 1.323814306 1.365227236 1.403438751 1.436276337 1.465676286 1.497086378 1.532943919 1.569257771 1.597736422 1.606542672 1.559112315
//
IT	3992
RD	23
LK	-6731572.762021
QD	-959.993335 -> -958.486417
RI	0.0197008674
TR	0.152293	0.030275
MT	19.358856
MM	C_pi: 1.160101, n_recomb: 600115.892568
RS	0	0.000000	0.198257	25397.367882	0.042321	0.050328
RS	1	0.008726	0.198257	26377.901384	0.043955	0.032224
RS	2	0.018214	0.198257	27287.090179	0.045470	0.024772
RS	3	0.028530	0.198257	28105.312030	0.046833	0.024788
RS	4	0.039746	4.135898	1421.926910	0.002369	0.001471
RS	5	0.051941	4.135898	1541.557345	0.002569	0.001767
RS	6	0.065200	3.247423	2126.947478	0.003544	0.002630
RS	7	0.079617	3.247423	2302.389232	0.003837	0.003125
RS	8	0.095291	2.194208	3682.547010	0.006136	0.005343
RS	9	0.112333	2.194208	3972.648680	0.006620	0.006028
RS	10	0.130862	1.651839	5680.306061	0.009465	0.008949
RS	11	0.151008	1.651839	6099.826564	0.010164	0.009933
RS	12	0.172912	1.513361	7137.270933	0.011893	0.011896
RS	13	0.196727	1.513361	7636.571986	0.012725	0.012986
RS	14	0.222621	1.594122	7749.644525	0.012914	0.013410
RS	15	0.250774	1.594122	8275.719583	0.013790	0.014425
RS	16	0.281385	1.690962	8323.278846	0.013869	0.014620
RS	17	0.314666	1.690962	8870.281821	0.014781	0.015616
RS	18	0.350851	1.614238	9879.818594	0.016463	0.017491
RS	19	0.390195	1.614238	10478.704815	0.017461	0.018648
RS	20	0.432971	1.422117	12563.689961	0.020935	0.022454
RS	21	0.479481	1.422117	13211.420435	0.022015	0.023729
RS	22	0.530049	1.245444	15774.093411	0.026285	0.028380
RS	23	0.585030	1.245444	16392.718132	0.027316	0.029571
RS	24	0.644809	1.141060	18477.067896	0.030789	0.033322
RS	25	0.709804	1.141060	18949.719682	0.031577	0.034172
RS	26	0.780471	1.111828	19826.694302	0.033038	0.035694
RS	27	0.857305	1.111828	20081.646574	0.033463	0.036069
RS	28	0.940844	1.134763	19822.061629	0.033030	0.035520
RS	29	1.031672	1.134763	19853.609596	0.033083	0.035473
RS	30	1.130427	1.182045	18988.966092	0.031642	0.033856
RS	31	1.237800	1.182045	18811.129755	0.031346	0.033461
RS	32	1.354542	1.234219	17742.408321	0.029565	0.031509
RS	33	1.481472	1.234219	17362.829071	0.028932	0.030791
RS	34	1.619478	1.282268	16241.367458	0.027064	0.028770
RS	35	1.769527	1.282268	15666.277906	0.026105	0.027732
RS	36	1.932671	1.325766	14496.032529	0.024155	0.025641
RS	37	2.110051	1.325766	13746.081608	0.022906	0.024306
RS	38	2.302910	1.367037	12520.555685	0.020864	0.022129
RS	39	2.512598	1.367037	11638.485823	0.019394	0.020566
RS	40	2.740585	1.405364	10405.568707	0.017339	0.018386
RS	41	2.988467	1.405364	9448.916053	0.015745	0.016697
RS	42	3.257981	1.438558	8270.770669	0.013782	0.014623
RS	43	3.551013	1.438558	7304.574979	0.012172	0.012922
RS	44	3.869617	1.468680	6220.125598	0.010365	0.011016
RS	45	4.216023	1.468680	5316.683369	0.008859	0.009423
RS	46	4.592659	1.501409	4365.723145	0.007275	0.007751
RS	47	5.002161	1.501409	3594.327782	0.005989	0.006388
RS	48	5.447399	1.539236	2827.938112	0.004712	0.005039
RS	49	5.931489	1.539236	2231.613400	0.003719	0.003984
RS	50	6.457824	1.577875	1677.718085	0.002796	0.003007
RS	51	7.030089	1.577875	1260.765166	0.002101	0.002267
RS	52	7.652293	1.608485	903.362829	0.001505	0.001634
RS	53	8.328792	1.608485	640.102899	0.001067	0.001164
RS	54	9.064326	1.618663	434.814901	0.000725	0.000797
RS	55	9.864046	1.618663	285.924447	0.000476	0.000528
RS	56	10.733554	1.618663	179.951176	0.000300	0.000336
RS	57	11.678938	1.618663	107.983368	0.000180	0.000203
RS	58	12.706821	1.570090	62.831466	0.000105	0.000119
RS	59	13.824401	1.570090	33.100243	0.000055	0.000064
RS	60	15.039507	1.570090	16.370850	0.000027	0.000032
RS	61	16.360648	1.570090	7.559910	0.000013	0.000015
RS	62	17.797077	1.570090	3.240273	0.000005	0.000006
RS	63	19.358856	1.570090	1.957412	0.000003	0.000004
PA	4+25*2+4+6 0.152293484 0.030274905 19.358856145 0.198257236 4.135897637 3.247422692 2.194208324 1.651838715 1.513361260 1.594121656 1.690962197 1.614238021 1.422116576 1.245444076 1.141060449 1.111828235 1.134763050 1.182044525 1.234218967 1.282268326 1.325766112 1.367036992 1.405364408 1.438558323 1.468680111 1.501409464 1.539235606 1.577874781 1.608484744 1.618663261 1.570090082
//
IT	4085
RD	24
LK	-6731569.816208
QD	-957.004952 -> -955.620979
RI	0.0196708018
TR	0.152045	0.030254
MT	19.404568
MM	C_pi: 1.161879, n_recomb: 600605.873291
RS	0	0.000000	0.198043	25456.187285	0.042384	0.050286
RS	1	0.008730	0.198043	26438.075176	0.044019	0.032235
RS	2	0.018223	0.198043	27348.167738	0.045534	0.024807
RS	3	0.028545	0.198043	28166.762306	0.046897	0.024856
RS	4	0.039767	4.296188	1370.445515	0.002282	0.001419
RS	5	0.051970	4.296188	1485.967806	0.002474	0.001706
RS	6	0.065237	3.291608	2101.380395	0.003499	0.002602
RS	7	0.079663	3.291608	2274.932084	0.003788	0.003090
RS	8	0.095349	2.201267	3676.598065	0.006121	0.005336
RS	9	0.112404	2.201267	3966.456932	0.006604	0.006014
RS	10	0.130948	1.647967	5703.225153	0.009496	0.008975
RS	11	0.151111	1.647967	6124.416741	0.010197	0.009960
RS	12	0.173034	1.507629	7176.277741	0.011948	0.011944
RS	13	0.196871	1.507629	7677.997056	0.012784	0.013041
RS	14	0.222789	1.592983	7767.575389	0.012933	0.013426
RS	15	0.250970	1.592983	8294.914666	0.013811	0.014448
RS	16	0.281612	1.697647	8304.204640	0.013826	0.014577
RS	17	0.314929	1.697647	8850.805564	0.014736	0.015575
RS	18	0.351154	1.623358	9842.700240	0.016388	0.017418
RS	19	0.390542	1.623358	10440.914821	0.017384	0.018574
RS	20	0.433369	1.428337	12536.134890	0.020872	0.022396
RS	21	0.479934	1.428337	13184.349188	0.021952	0.023669
RS	22	0.530565	1.248235	15777.078206	0.026269	0.028370
RS	23	0.585617	1.248235	16397.145253	0.027301	0.029560
RS	24	0.645475	1.141946	18509.912993	0.030819	0.033359
RS	25	0.710558	1.141946	18983.447026	0.031607	0.034207
RS	26	0.781324	1.112427	19866.460363	0.033077	0.035738
RS	27	0.858268	1.112427	20121.367399	0.033502	0.036111
RS	28	0.941930	1.136008	19849.934929	0.033050	0.035542
RS	29	1.032895	1.136008	19881.577498	0.033103	0.035494
RS	30	1.131803	1.184037	19004.985303	0.031643	0.033857
RS	31	1.239345	1.184037	18827.876954	0.031348	0.033464
RS	32	1.356277	1.236557	17755.467834	0.029563	0.031507
RS	33	1.483417	1.236557	17376.693767	0.028932	0.030792
RS	34	1.621657	1.284479	16257.908375	0.027069	0.028777
RS	35	1.771966	1.284479	15682.803735	0.026112	0.027741
RS	36	1.935398	1.327659	14515.796396	0.024169	0.025658
RS	37	2.113098	1.327659	13764.615231	0.022918	0.024322
RS	38	2.306313	1.368749	12539.163937	0.020878	0.022147
RS	39	2.516396	1.368749	11655.056956	0.019405	0.020581
RS	40	2.744820	1.407146	10419.450448	0.017348	0.018399
RS	41	2.993187	1.407146	9460.691579	0.015752	0.016708
RS	42	3.263238	1.440648	8278.839576	0.013784	0.014629
RS	43	3.556865	1.440648	7311.091848	0.012173	0.012926
RS	44	3.876127	1.471443	6222.684642	0.010361	0.011014
RS	45	4.223263	1.471443	5318.790394	0.008856	0.009422
RS	46	4.600705	1.505452	4364.255192	0.007266	0.007744
RS	47	5.011100	1.505452	3593.786013	0.005984	0.006383
RS	48	5.457325	1.545226	2825.161860	0.004704	0.005031
RS	49	5.942507	1.545226	2230.703812	0.003714	0.003979
RS	50	6.470048	1.586190	1676.134646	0.002791	0.003002
RS	51	7.043645	1.586190	1261.017722	0.002100	0.002266
RS	52	7.667321	1.618949	903.748822	0.001505	0.001633
RS	53	8.345447	1.618949	641.544652	0.001068	0.001166
RS	54	9.082776	1.630536	436.368997	0.000727	0.000799
RS	55	9.884478	1.630536	287.668773	0.000479	0.000531
RS	56	10.756173	1.630536	181.540001	0.000302	0.000338
RS	57	11.703971	1.630536	109.255026	0.000182	0.000205
RS	58	12.734516	1.580847	63.794937	0.000106	0.000121
RS	59	13.855033	1.580847	33.713297	0.000056	0.000065
RS	60	15.073376	1.580847	16.730369	0.000028	0.000032
RS	61	16.398087	1.580847	7.754005	0.000013	0.000015
RS	62	17.838452	1.580847	3.336455	0.000006	0.000007
RS	63	19.404568	1.580847	2.028680	0.000003	0.000004
PA	4+25*2+4+6 0.152045399 0.030253676 19.404568165 0.198042969 4.296188046 3.291608132 2.201266529 1.647966587 1.507628656 1.592982592 1.697646536 1.623357766 1.428336953 1.248234986 1.141946243 1.112427317 1.136007574 1.184036720 1.236556575 1.284479268 1.327659159 1.368749412 1.407146284 1.440647752 1.471443228 1.505452130 1.545225859 1.586190376 1.618949492 1.630535685 1.580846610
//
IT	3913
RD	25
LK	-6731567.107225
QD	-954.209643 -> -952.933623
RI	0.0196439067
TR	0.151807	0.030233
MT	19.448649
MM	C_pi: 1.163591, n_recomb: 601070.811014
RS	0	0.000000	0.197839	25512.344310	0.042445	0.050246
RS	1	0.008734	0.197839	26495.525160	0.044081	0.032247
RS	2	0.018232	0.197839	27406.478745	0.045596	0.024840
RS	3	0.028559	0.197839	28225.425286	0.046959	0.024921
RS	4	0.039787	4.457801	1322.204776	0.002200	0.001370
RS	5	0.051997	4.457801	1433.863531	0.002386	0.001649
RS	6	0.065273	3.334102	2077.402384	0.003456	0.002576
RS	7	0.079708	3.334102	2249.178532	0.003742	0.003057
RS	8	0.095405	2.208379	3670.318303	0.006106	0.005328
RS	9	0.112472	2.208379	3959.903161	0.006588	0.006001
RS	10	0.131031	1.644660	5723.849495	0.009523	0.008999
RS	11	0.151210	1.644660	6146.562215	0.010226	0.009983
RS	12	0.173151	1.502292	7213.180212	0.012001	0.011990
RS	13	0.197009	1.502292	7717.189966	0.012839	0.013093
RS	14	0.222951	1.591831	7785.080549	0.012952	0.013442
RS	15	0.251159	1.591831	8313.647687	0.013831	0.014470
RS	16	0.281831	1.704029	8286.175423	0.013786	0.014536
RS	17	0.315181	1.704029	8832.397919	0.014694	0.015536
RS	18	0.351445	1.632123	9807.348736	0.016316	0.017349
RS	19	0.390876	1.632123	10404.913882	0.017311	0.018503
RS	20	0.433751	1.434286	12510.036773	0.020813	0.022340
RS	21	0.480371	1.434286	13158.706950	0.021892	0.023611
RS	22	0.531063	1.250874	15780.317377	0.026254	0.028362
RS	23	0.586182	1.250874	16401.755237	0.027288	0.029550
RS	24	0.646116	1.142766	18541.692604	0.030848	0.033396
RS	25	0.711285	1.142766	19016.047343	0.031637	0.034241
RS	26	0.782146	1.113008	19904.240651	0.033115	0.035781
RS	27	0.859196	1.113008	20159.099600	0.033539	0.036152
RS	28	0.942975	1.137253	19875.512766	0.033067	0.035561
RS	29	1.034073	1.137253	19907.313338	0.033120	0.035513
RS	30	1.133127	1.186031	19018.941804	0.031642	0.033857
RS	31	1.240834	1.186031	18842.660547	0.031348	0.033466
RS	32	1.357947	1.238884	17766.926726	0.029559	0.031504
RS	33	1.485290	1.238884	17389.064702	0.028930	0.030792
RS	34	1.623756	1.286662	16273.337525	0.027074	0.028784
RS	35	1.774315	1.286662	15698.314267	0.026117	0.027750
RS	36	1.938025	1.329496	14534.952427	0.024182	0.025674
RS	37	2.116034	1.329496	13782.598862	0.022930	0.024338
RS	38	2.309592	1.370373	12557.563234	0.020892	0.022165
RS	39	2.520055	1.370373	11671.423645	0.019418	0.020597
RS	40	2.748901	1.408801	10433.387822	0.017358	0.018412
RS	41	2.997735	1.408801	9472.469759	0.015759	0.016719
RS	42	3.268303	1.442566	8287.082943	0.013787	0.014635
RS	43	3.562504	1.442566	7317.681882	0.012174	0.012930
RS	44	3.882401	1.473989	6225.398383	0.010357	0.011012
RS	45	4.230240	1.473989	5320.928267	0.008852	0.009420
RS	46	4.608460	1.509240	4362.820623	0.007258	0.007737
RS	47	5.019715	1.509240	3593.170205	0.005978	0.006378
RS	48	5.466891	1.550935	2822.293599	0.004695	0.005022
RS	49	5.953126	1.550935	2229.633704	0.003709	0.003975
RS	50	6.481829	1.594222	1674.374242	0.002786	0.002996
RS	51	7.056712	1.594222	1261.074590	0.002098	0.002264
RS	52	7.681808	1.629143	903.948954	0.001504	0.001632
RS	53	8.361501	1.629143	642.819010	0.001069	0.001167
RS	54	9.100562	1.642169	437.780616	0.000728	0.000801
RS	55	9.904175	1.642169	289.306608	0.000481	0.000533
RS	56	10.777979	1.642169	183.055666	0.000305	0.000340
RS	57	11.728104	1.642169	110.480595	0.000184	0.000207
RS	58	12.761217	1.591407	64.730810	0.000108	0.000123
RS	59	13.884567	1.591407	34.312996	0.000057	0.000066
RS	60	15.106033	1.591407	17.084290	0.000028	0.000033
RS	61	16.434188	1.591407	7.946218	0.000013	0.000015
RS	62	17.878349	1.591407	3.432257	0.000006	0.000007
RS	63	19.448649	1.591407	2.100324	0.000003	0.000004
PA	4+25*2+4+6 0.151806699 0.030232960 19.448648596 0.197839180 4.457800688 3.334102428 2.208378929 1.644659892 1.502291592 1.591831048 1.704028642 1.632123417 1.434285541 1.250874125 1.142766294 1.113007626 1.137253462 1.186030862 1.238884458 1.286662173 1.329496349 1.370373257 1.408800920 1.442565728 1.473988774 1.509239535 1.550934749 1.594222483 1.629142653 1.642168640 1.591407343
//
