# Supplementary material for: Introgression and disruption of migration routes have shaped the genetic integrity of wildebeest populations
Source: Nat Commun. 2024 Apr 12;15:2921. doi: 10.1038/s41467-024-47015-y (PMC11014984; doi:10.1038/s41467-024-47015-y)
Supplement: Supplementary file 10 — Source Data [file 41467_2024_47015_MOESM10_ESM.zip › source_data/Fig2a.psmc/CTauZw__1279.psmc]

CC
CC	Brief Description of the file format:
CC	  CC  comments
CC	  MM  useful-messages
CC	  RD  round-of-iterations
CC	  LL  \log[P(sequence)]
CC	  QD  Q-before-opt Q-after-opt
CC	  TR  \theta_0 \rho_0
CC	  RS  k t_k \lambda_k \pi_k \sum_{l\not=k}A_{kl} A_{kk}
CC	  DC  begin end best-k t_k+\Delta_k max-prob
CC
MM	Version: 0.6.5-r67
MM	pattern:4+25*2+4+6, n:63, n_free_lambdas:28
MM	n_iterations:25, skip:1, max_t:15, theta/rho:5
MM	is_decoding:0
MM	n_seqs:28, sum_L:17436197, sum_n:2713413
RD	0
LK	0.000000
QD	0.000000 -> 0.000000
RI	inf
TR	0.169152	0.033830
MT	15.000000
MM	C_pi: 1.000000, n_recomb: 580062.020561
RS	0	0.000000	1.000000	4709.309889	0.008119	0.000000
RS	1	0.008290	1.000000	5056.598336	0.008717	0.000000
RS	2	0.017266	1.000000	5425.679276	0.009354	0.000000
RS	3	0.026987	1.000000	5817.266040	0.010029	0.000000
RS	4	0.037514	1.000000	6231.971457	0.010744	0.000000
RS	5	0.048914	1.000000	6670.279151	0.011499	0.000000
RS	6	0.061258	1.000000	7132.510637	0.012296	0.000000
RS	7	0.074626	1.000000	7618.787947	0.013134	0.000000
RS	8	0.089102	1.000000	8128.991552	0.014014	0.000000
RS	9	0.104778	1.000000	8662.713460	0.014934	0.000000
RS	10	0.121753	1.000000	9219.205503	0.015893	0.000000
RS	11	0.140135	1.000000	9797.322972	0.016890	0.000000
RS	12	0.160042	1.000000	10395.464059	0.017921	0.000000
RS	13	0.181598	1.000000	11011.505793	0.018983	0.000000
RS	14	0.204942	1.000000	11642.737593	0.020072	0.000000
RS	15	0.230221	1.000000	12285.793983	0.021180	0.000000
RS	16	0.257595	1.000000	12936.588576	0.022302	0.000000
RS	17	0.287238	1.000000	13590.252061	0.023429	0.000000
RS	18	0.319339	1.000000	14241.077663	0.024551	0.000000
RS	19	0.354100	1.000000	14882.478300	0.025657	0.000000
RS	20	0.391744	1.000000	15506.960524	0.026733	0.000000
RS	21	0.432507	1.000000	16106.121158	0.027766	0.000000
RS	22	0.476650	1.000000	16670.673279	0.028739	0.000000
RS	23	0.524453	1.000000	17190.508866	0.029636	0.000000
RS	24	0.576218	1.000000	17654.805728	0.030436	0.000000
RS	25	0.632274	1.000000	18052.186329	0.031121	0.000000
RS	26	0.692977	1.000000	18370.935471	0.031671	0.000000
RS	27	0.758711	1.000000	18599.282413	0.032064	0.000000
RS	28	0.829896	1.000000	18725.750687	0.032282	0.000000
RS	29	0.906981	1.000000	18739.575364	0.032306	0.000000
RS	30	0.990456	1.000000	18631.182775	0.032119	0.000000
RS	31	1.080851	1.000000	18392.721631	0.031708	0.000000
RS	32	1.178739	1.000000	18018.627145	0.031063	0.000000
RS	33	1.284742	1.000000	17506.191514	0.030180	0.000000
RS	34	1.399532	1.000000	16856.105473	0.029059	0.000000
RS	35	1.523838	1.000000	16072.927432	0.027709	0.000000
RS	36	1.658449	1.000000	15165.430163	0.026144	0.000000
RS	37	1.804218	1.000000	14146.771588	0.024388	0.000000
RS	38	1.962071	1.000000	13034.437525	0.022471	0.000000
RS	39	2.133009	1.000000	11849.912013	0.020429	0.000000
RS	40	2.318118	1.000000	10618.046223	0.018305	0.000000
RS	41	2.518571	1.000000	9366.120586	0.016147	0.000000
RS	42	2.735641	1.000000	8122.625953	0.014003	0.000000
RS	43	2.970706	1.000000	6915.826025	0.011923	0.000000
RS	44	3.225257	1.000000	5772.200850	0.009951	0.000000
RS	45	3.500909	1.000000	4714.904052	0.008128	0.000000
RS	46	3.799411	1.000000	3762.387603	0.006486	0.000000
RS	47	4.122659	1.000000	2927.350543	0.005047	0.000000
RS	48	4.472702	1.000000	2216.146904	0.003821	0.000000
RS	49	4.851763	1.000000	1628.741763	0.002808	0.000000
RS	50	5.262247	1.000000	1159.236588	0.001998	0.000000
RS	51	5.706758	1.000000	796.905437	0.001374	0.000000
RS	52	6.188118	1.000000	527.606733	0.000910	0.000000
RS	53	6.709380	1.000000	335.377716	0.000578	0.000000
RS	54	7.273854	1.000000	203.994809	0.000352	0.000000
RS	55	7.885120	1.000000	118.300335	0.000204	0.000000
RS	56	8.547059	1.000000	65.151759	0.000112	0.000000
RS	57	9.263869	1.000000	33.930557	0.000058	0.000000
RS	58	10.040101	1.000000	16.633380	0.000029	0.000000
RS	59	10.880679	1.000000	7.637147	0.000013	0.000000
RS	60	11.790939	1.000000	3.266650	0.000006	0.000000
RS	61	12.776655	1.000000	1.294088	0.000002	0.000000
RS	62	13.844085	1.000000	0.471820	0.000001	0.000000
RS	63	15.000000	1.000000	0.221716	0.000000	0.000000
PA	4+25*2+4+6 0.169152107 0.033830421 15.000000000 1.000000000 1.000000000 1.000000000 1.000000000 1.000000000 1.000000000 1.000000000 1.000000000 1.000000000 1.000000000 1.000000000 1.000000000 1.000000000 1.000000000 1.000000000 1.000000000 1.000000000 1.000000000 1.000000000 1.000000000 1.000000000 1.000000000 1.000000000 1.000000000 1.000000000 1.000000000 1.000000000 1.000000000
//
IT	4875
RD	1
LK	-6492219.922413
QD	-7166.093087 -> -3264.811365
RI	0.1484721924
TR	0.169181	0.032614
MT	15.581753
MM	C_pi: 1.165718, n_recomb: 650531.488568
RS	0	0.000000	0.761634	6965.009126	0.010707	0.157443
RS	1	0.008355	0.761634	7462.223991	0.011471	0.014267
RS	2	0.017407	0.761634	7987.400100	0.012278	0.005287
RS	3	0.027216	0.761634	8540.808071	0.013129	0.003607
RS	4	0.037845	1.779775	3920.739769	0.006027	0.003130
RS	5	0.049361	1.779775	4220.588205	0.006488	0.003150
RS	6	0.061840	1.767880	4571.320480	0.007027	0.003509
RS	7	0.075361	1.767880	4915.058333	0.007555	0.004109
RS	8	0.090012	1.657383	5631.640912	0.008657	0.004798
RS	9	0.105886	1.657383	6043.188492	0.009290	0.005591
RS	10	0.123088	1.547840	6935.365167	0.010661	0.006470
RS	11	0.141726	1.547840	7423.462536	0.011411	0.007432
RS	12	0.161921	1.453991	8446.302223	0.012984	0.008470
RS	13	0.183804	1.453991	9012.943002	0.013855	0.009597
RS	14	0.207514	1.372480	10170.440009	0.015634	0.010842
RS	15	0.233206	1.372480	10812.046696	0.016620	0.012216
RS	16	0.261044	1.300795	12100.958250	0.018602	0.013710
RS	17	0.291208	1.300795	12805.570037	0.019685	0.015312
RS	18	0.323892	1.239052	14188.812174	0.021811	0.017011
RS	19	0.359307	1.239052	14932.214699	0.022954	0.018784
RS	20	0.397681	1.188666	16329.259807	0.025101	0.020599
RS	21	0.439260	1.188666	17072.461229	0.026244	0.022406
RS	22	0.484313	1.150978	18366.748867	0.028233	0.024150
RS	23	0.533131	1.150978	19056.924365	0.029294	0.025773
RS	24	0.586026	1.125935	20128.709169	0.030942	0.027223
RS	25	0.643341	1.125935	20704.215046	0.031827	0.028463
RS	26	0.705445	1.111589	21469.219437	0.033003	0.029472
RS	27	0.772737	1.111589	21866.342755	0.033613	0.030239
RS	28	0.845651	1.104937	22284.622095	0.034256	0.030762
RS	29	0.924657	1.104937	22443.583652	0.034500	0.031042
RS	30	1.010263	1.102964	22504.528371	0.034594	0.031084
RS	31	1.103022	1.102964	22374.925450	0.034395	0.030898
RS	32	1.203530	1.103085	22084.526401	0.033948	0.030494
RS	33	1.312435	1.103085	21631.355952	0.033252	0.029882
RS	34	1.430439	1.103456	21002.873770	0.032286	0.029068
RS	35	1.558302	1.103456	20214.408829	0.031074	0.028057
RS	36	1.696847	1.103181	19268.433474	0.029620	0.026852
RS	37	1.846968	1.103181	18165.949007	0.027925	0.025460
RS	38	2.009630	1.102038	16944.847331	0.026048	0.023895
RS	39	2.185882	1.102038	15590.466045	0.023966	0.022173
RS	40	2.376859	1.100054	14172.975117	0.021787	0.020324
RS	41	2.583792	1.100054	12669.882674	0.019476	0.018379
RS	42	2.808013	1.097339	11170.383708	0.017171	0.016376
RS	43	3.050968	1.097339	9651.645041	0.014837	0.014357
RS	44	3.314220	1.094097	8204.487220	0.012612	0.012366
RS	45	3.599466	1.094097	6809.844246	0.010468	0.010448
RS	46	3.908543	1.090600	5543.040383	0.008521	0.008642
RS	47	4.243443	1.090600	4387.931488	0.006745	0.006985
RS	48	4.606322	1.087132	3392.667987	0.005215	0.005506
RS	49	4.999518	1.087132	2539.982973	0.003904	0.004223
RS	50	5.425565	1.084018	1848.090177	0.002841	0.003144
RS	51	5.887206	1.084018	1295.849491	0.001992	0.002267
RS	52	6.387416	1.081398	877.867007	0.001349	0.001578
RS	53	6.929417	1.081398	569.993372	0.000876	0.001059
RS	54	7.516699	1.078112	355.414134	0.000546	0.000682
RS	55	8.153048	1.078112	210.735105	0.000324	0.000420
RS	56	8.842560	1.078112	118.826620	0.000183	0.000247
RS	57	9.589680	1.078112	63.452897	0.000098	0.000137
RS	58	10.399218	1.070967	32.081303	0.000049	0.000072
RS	59	11.276390	1.070967	15.067099	0.000023	0.000035
RS	60	12.226847	1.070967	6.600515	0.000010	0.000016
RS	61	13.256712	1.070967	2.681577	0.000004	0.000007
RS	62	14.372617	1.070967	1.004049	0.000002	0.000003
RS	63	15.581753	1.070967	0.491062	0.000001	0.000001
PA	4+25*2+4+6 0.169180630 0.032613776 15.581753254 0.761633873 1.779774666 1.767879725 1.657382965 1.547840118 1.453991413 1.372480392 1.300794601 1.239052296 1.188666344 1.150978088 1.125934601 1.111589432 1.104936600 1.102964401 1.103084564 1.103456497 1.103180885 1.102038383 1.100053787 1.097338676 1.094097137 1.090599537 1.087132454 1.084017754 1.081397533 1.078112125 1.070966542
//
IT	5205
RD	2
LK	-6486951.018905
QD	-2168.696660 -> -1540.881503
RI	0.1364555476
TR	0.165986	0.031509
MT	16.318151
MM	C_pi: 1.228463, n_recomb: 662089.735787
RS	0	0.000000	0.596799	9114.658464	0.013767	0.157281
RS	1	0.008434	0.596799	9740.226473	0.014711	0.014744
RS	2	0.017578	0.596799	10395.932963	0.015702	0.006206
RS	3	0.027495	0.596799	11080.990915	0.016736	0.004999
RS	4	0.038247	2.393208	2962.725868	0.004475	0.002159
RS	5	0.049906	2.393208	3196.932592	0.004829	0.002416
RS	6	0.062549	2.310243	3571.698080	0.005395	0.002885
RS	7	0.076257	2.310243	3849.910505	0.005815	0.003496
RS	8	0.091122	2.070513	4626.075556	0.006987	0.004379
RS	9	0.107241	2.070513	4977.004893	0.007517	0.005073
RS	10	0.124718	1.862878	5944.402994	0.008978	0.006211
RS	11	0.143670	1.862878	6379.735727	0.009636	0.007018
RS	12	0.164221	1.698125	7500.384599	0.011328	0.008348
RS	13	0.186504	1.698125	8025.407605	0.012121	0.009259
RS	14	0.210666	1.559186	9335.491787	0.014100	0.010859
RS	15	0.236867	1.559186	9951.361272	0.015030	0.012007
RS	16	0.265277	1.437947	11476.160451	0.017333	0.013962
RS	17	0.296083	1.437947	12175.422471	0.018389	0.015321
RS	18	0.329487	1.334790	13876.537513	0.020959	0.017569
RS	19	0.365708	1.334790	14635.984894	0.022106	0.019092
RS	20	0.404984	1.252913	16390.439990	0.024756	0.021493
RS	21	0.447572	1.252913	17166.223972	0.025927	0.023041
RS	22	0.493752	1.195091	18775.436782	0.028358	0.025293
RS	23	0.543827	1.195091	19505.132965	0.029460	0.026635
RS	24	0.598125	1.160968	20768.637693	0.031368	0.028395
RS	25	0.657002	1.160968	21381.680478	0.032294	0.029333
RS	26	0.720844	1.146361	22187.651832	0.033512	0.030421
RS	27	0.790071	1.146361	22617.351450	0.034161	0.030892
RS	28	0.865136	1.145278	22956.480201	0.034673	0.031319
RS	29	0.946532	1.145278	23146.715733	0.034960	0.031336
RS	30	1.034792	1.151927	23067.481631	0.034840	0.031199
RS	31	1.130496	1.151927	22974.832166	0.034700	0.030806
RS	32	1.234271	1.161369	22543.253578	0.034049	0.030224
RS	33	1.346798	1.161369	22138.132753	0.033437	0.029470
RS	34	1.468815	1.170127	21406.994411	0.032332	0.028537
RS	35	1.601123	1.170127	20677.692058	0.031231	0.027448
RS	36	1.744589	1.176609	19677.544633	0.029720	0.026200
RS	37	1.900154	1.176609	18639.054906	0.028152	0.024785
RS	38	2.068839	1.180540	17401.569433	0.026283	0.023243
RS	39	2.251750	1.180540	16104.936434	0.024324	0.021543
RS	40	2.450087	1.182060	14689.972189	0.022187	0.019768
RS	41	2.665152	1.182060	13225.451631	0.019975	0.017873
RS	42	2.898354	1.181448	11727.175682	0.017712	0.015971
RS	43	3.151223	1.181448	10217.447214	0.015432	0.014015
RS	44	3.425418	1.179162	8754.330667	0.013222	0.012125
RS	45	3.722737	1.179162	7336.038501	0.011080	0.010264
RS	46	4.045132	1.175791	6030.261095	0.009108	0.008539
RS	47	4.394716	1.175791	4825.406785	0.007288	0.006924
RS	48	4.773782	1.171967	3773.932791	0.005700	0.005495
RS	49	5.184817	1.171967	2859.599017	0.004319	0.004233
RS	50	5.630518	1.168384	2107.552167	0.003183	0.003176
RS	51	6.113807	1.168384	1497.594162	0.002262	0.002303
RS	52	6.637854	1.165341	1029.037611	0.001554	0.001617
RS	53	7.206098	1.165341	678.050979	0.001024	0.001092
RS	54	7.822265	1.160939	429.632359	0.000649	0.000711
RS	55	8.490397	1.160939	258.819778	0.000391	0.000441
RS	56	9.214877	1.160939	148.394156	0.000224	0.000261
RS	57	10.000456	1.160939	80.640352	0.000122	0.000147
RS	58	10.852288	1.149250	41.621456	0.000063	0.000078
RS	59	11.775961	1.149250	19.871987	0.000030	0.000039
RS	60	12.777532	1.149250	8.855633	0.000013	0.000018
RS	61	13.863571	1.149250	3.662227	0.000006	0.000008
RS	62	15.041203	1.149250	1.396701	0.000002	0.000003
RS	63	16.318151	1.149250	0.701924	0.000001	0.000002
PA	4+25*2+4+6 0.165986467 0.031508503 16.318151345 0.596799485 2.393208429 2.310243109 2.070513222 1.862878405 1.698125015 1.559185715 1.437946844 1.334790360 1.252913156 1.195091327 1.160967581 1.146360525 1.145278352 1.151926791 1.161369179 1.170126853 1.176609427 1.180540184 1.182060341 1.181447750 1.179161850 1.175790925 1.171967220 1.168383837 1.165341314 1.160939014 1.149250271
//
IT	4450
RD	3
LK	-6485977.145813
QD	-1327.516583 -> -1107.460377
RI	0.1306465736
TR	0.163002	0.030674
MT	16.933045
MM	C_pi: 1.259820, n_recomb: 661017.602603
RS	0	0.000000	0.514634	10619.700631	0.016066	0.156653
RS	1	0.008497	0.514634	11326.986249	0.017136	0.015268
RS	2	0.017716	0.514634	12063.865235	0.018250	0.006826
RS	3	0.027718	0.514634	12828.476053	0.019407	0.005985
RS	4	0.038570	2.994391	2362.744565	0.003574	0.001636
RS	5	0.050344	2.994391	2553.498583	0.003863	0.001947
RS	6	0.063119	2.738396	3015.980632	0.004563	0.002485
RS	7	0.076979	2.738396	3255.746436	0.004925	0.003088
RS	8	0.092017	2.350542	4090.731024	0.006189	0.004077
RS	9	0.108332	2.350542	4407.465635	0.006668	0.004719
RS	10	0.126034	2.061558	5408.086109	0.008181	0.005975
RS	11	0.145240	2.061558	5812.679766	0.008794	0.006707
RS	12	0.166077	1.849364	6954.448590	0.010521	0.008152
RS	13	0.188686	1.849364	7452.504429	0.011274	0.008955
RS	14	0.213215	1.673570	8809.188645	0.013327	0.010695
RS	15	0.239829	1.673570	9404.559316	0.014227	0.011725
RS	16	0.268704	1.518300	11041.212359	0.016703	0.013902
RS	17	0.300032	1.518300	11730.325317	0.017746	0.015144
RS	18	0.334022	1.384982	13621.849113	0.020607	0.017704
RS	19	0.370901	1.384982	14383.175303	0.021759	0.019128
RS	20	0.410913	1.279516	16379.904151	0.024780	0.021901
RS	21	0.454325	1.279516	17166.063814	0.025969	0.023380
RS	22	0.501425	1.206906	18993.489223	0.028734	0.025963
RS	23	0.552527	1.206906	19733.742550	0.029854	0.027257
RS	24	0.607972	1.167039	21107.511959	0.031932	0.029187
RS	25	0.668128	1.167039	21723.962704	0.032864	0.030082
RS	26	0.733395	1.154048	22501.370147	0.034041	0.031134
RS	27	0.804208	1.154048	22926.780172	0.034684	0.031564
RS	28	0.881037	1.159554	23129.492699	0.034991	0.031799
RS	29	0.964395	1.159554	23314.329381	0.035270	0.031783
RS	30	1.054836	1.175489	23050.628994	0.034871	0.031380
RS	31	1.152961	1.175489	22961.366918	0.034736	0.030968
RS	32	1.259424	1.194884	22356.018997	0.033821	0.030131
RS	33	1.374933	1.194884	21971.488761	0.033239	0.029378
RS	34	1.500256	1.212774	21114.444598	0.031942	0.028249
RS	35	1.636228	1.212774	20426.621340	0.030902	0.027179
RS	36	1.783754	1.226951	19357.971307	0.029285	0.025806
RS	37	1.943815	1.226951	18380.042085	0.027806	0.024428
RS	38	2.117476	1.237106	17123.790261	0.025905	0.022826
RS	39	2.305892	1.237106	15900.007843	0.024054	0.021177
RS	40	2.510319	1.243460	14501.736782	0.021939	0.019395
RS	41	2.732115	1.243460	13111.651550	0.019836	0.017560
RS	42	2.972757	1.246376	11648.126241	0.017622	0.015686
RS	43	3.233846	1.246376	10202.241929	0.015434	0.013792
RS	44	3.517120	1.246493	8774.120559	0.013274	0.011947
RS	45	3.824463	1.246493	7399.336598	0.011194	0.010139
RS	46	4.157921	1.244641	6115.715972	0.009252	0.008457
RS	47	4.519712	1.244641	4930.275321	0.007459	0.006881
RS	48	4.912244	1.241736	3883.248437	0.005875	0.005482
RS	49	5.338130	1.241736	2967.757824	0.004490	0.004241
RS	50	5.800202	1.238795	2205.872541	0.003337	0.003198
RS	51	6.301537	1.238795	1582.901722	0.002395	0.002331
RS	52	6.845469	1.236228	1098.487514	0.001662	0.001647
RS	53	7.435619	1.236228	731.919185	0.001107	0.001120
RS	54	8.075913	1.231488	469.256790	0.000710	0.000734
RS	55	8.770612	1.231488	286.194895	0.000433	0.000459
RS	56	9.524339	1.231488	166.226504	0.000251	0.000274
RS	57	10.342110	1.231488	91.565501	0.000139	0.000155
RS	58	11.229366	1.215977	48.020680	0.000073	0.000084
RS	59	12.192011	1.215977	23.226479	0.000035	0.000042
RS	60	13.236451	1.215977	10.491062	0.000016	0.000019
RS	61	14.369636	1.215977	4.399765	0.000007	0.000008
RS	62	15.599107	1.215977	1.702537	0.000003	0.000003
RS	63	16.933045	1.215977	0.874325	0.000001	0.000002
PA	4+25*2+4+6 0.163001599 0.030673535 16.933045063 0.514633523 2.994391136 2.738395860 2.350542427 2.061558485 1.849363789 1.673569757 1.518300100 1.384981714 1.279515766 1.206905746 1.167039383 1.154048291 1.159553700 1.175488770 1.194884186 1.212773964 1.226951420 1.237106308 1.243459825 1.246375907 1.246493465 1.244641053 1.241735849 1.238794892 1.236228050 1.231488211 1.215977238
//
IT	4587
RD	4
LK	-6485604.999966
QD	-1032.229974 -> -922.142730
RI	0.1271920312
TR	0.160689	0.030062
MT	17.407330
MM	C_pi: 1.279318, n_recomb: 657925.005133
RS	0	0.000000	0.471697	11588.137804	0.017613	0.156084
RS	1	0.008544	0.471697	12344.591580	0.018763	0.015684
RS	2	0.017818	0.471697	13129.375916	0.019956	0.007229
RS	3	0.027885	0.471697	13939.792037	0.021188	0.006640
RS	4	0.038812	3.638073	1936.339592	0.002943	0.001310
RS	5	0.050672	3.638073	2095.041224	0.003184	0.001615
RS	6	0.063546	3.102506	2656.435098	0.004038	0.002223
RS	7	0.077520	3.102506	2870.524826	0.004363	0.002804
RS	8	0.092687	2.551634	3767.930957	0.005727	0.003885
RS	9	0.109151	2.551634	4063.495152	0.006176	0.004490
RS	10	0.127021	2.196575	5084.664493	0.007728	0.005817
RS	11	0.146419	2.196575	5470.184851	0.008314	0.006504
RS	12	0.167473	1.955355	6601.667726	0.010034	0.007993
RS	13	0.190326	1.955355	7081.465364	0.010763	0.008730
RS	14	0.215133	1.757777	8434.903513	0.012820	0.010515
RS	15	0.242058	1.757777	9014.328784	0.013701	0.011466
RS	16	0.271284	1.578848	10700.159476	0.016263	0.013752
RS	17	0.303008	1.578848	11379.263927	0.017296	0.014916
RS	18	0.337441	1.421851	13396.769086	0.020362	0.017675
RS	19	0.374817	1.421851	14156.566204	0.021517	0.019037
RS	20	0.415387	1.296446	16344.555797	0.024843	0.022089
RS	21	0.459423	1.296446	17135.602623	0.026045	0.023537
RS	22	0.507221	1.210665	19153.856291	0.029113	0.026396
RS	23	0.559103	1.210665	19898.131785	0.030244	0.027687
RS	24	0.615418	1.165160	21377.394849	0.032492	0.029770
RS	25	0.676545	1.165160	21989.962478	0.033423	0.030675
RS	26	0.742895	1.152833	22749.793431	0.034578	0.031701
RS	27	0.814913	1.152833	23162.778908	0.035206	0.032145
RS	28	0.893085	1.163383	23249.664799	0.035338	0.032211
RS	29	0.977937	1.163383	23419.662940	0.035596	0.032210
RS	30	1.070038	1.186897	22995.743038	0.034952	0.031573
RS	31	1.170008	1.186897	22898.244689	0.034804	0.031182
RS	32	1.278521	1.214657	22141.226904	0.033653	0.030117
RS	33	1.396304	1.214657	21762.597701	0.033078	0.029391
RS	34	1.524152	1.240386	20794.126103	0.031606	0.028083
RS	35	1.662923	1.240386	20130.026486	0.030596	0.027048
RS	36	1.813551	1.261356	18997.100989	0.028874	0.025553
RS	37	1.977048	1.261356	18060.445705	0.027451	0.024215
RS	38	2.154516	1.277266	16780.784119	0.025506	0.022542
RS	39	2.347146	1.277266	15612.045053	0.023729	0.020939
RS	40	2.556236	1.288390	14221.523422	0.021616	0.019127
RS	41	2.783190	1.288390	12893.209990	0.019597	0.017343
RS	42	3.029536	1.295102	11456.905903	0.017414	0.015472
RS	43	3.296930	1.295102	10070.308954	0.015306	0.013628
RS	44	3.587171	1.298125	8675.589159	0.013186	0.011804
RS	45	3.902211	1.298125	7348.743797	0.011170	0.010041
RS	46	4.244168	1.298424	6093.204020	0.009261	0.008385
RS	47	4.615343	1.298424	4938.725410	0.007507	0.006842
RS	48	5.018232	1.297105	3907.753060	0.005940	0.005464
RS	49	5.455544	1.297105	3005.814344	0.004569	0.004243
RS	50	5.930221	1.295433	2247.432744	0.003416	0.003211
RS	51	6.445456	1.295433	1625.060687	0.002470	0.002351
RS	52	7.004714	1.293855	1136.088712	0.001727	0.001669
RS	53	7.611756	1.293855	763.740247	0.001161	0.001141
RS	54	8.270664	1.289196	494.197467	0.000751	0.000753
RS	55	8.985871	1.289196	304.455833	0.000463	0.000474
RS	56	9.762187	1.289196	178.719297	0.000272	0.000285
RS	57	10.604834	1.289196	99.553803	0.000151	0.000163
RS	58	11.519477	1.270214	52.906213	0.000080	0.000089
RS	59	12.512270	1.270214	25.867082	0.000039	0.000044
RS	60	13.589889	1.270214	11.816351	0.000018	0.000021
RS	61	14.759582	1.270214	5.014310	0.000008	0.000009
RS	62	16.029216	1.270214	1.964341	0.000003	0.000004
RS	63	17.407330	1.270214	1.027687	0.000002	0.000002
PA	4+25*2+4+6 0.160689128 0.030062018 17.407329744 0.471697008 3.638072888 3.102506253 2.551634297 2.196575372 1.955354548 1.757776854 1.578848155 1.421851125 1.296446004 1.210664752 1.165159568 1.152833244 1.163382798 1.186896967 1.214657317 1.240385560 1.261356225 1.277265549 1.288389525 1.295101691 1.298125284 1.298424255 1.297104846 1.295432867 1.293854974 1.289196457 1.270213821
//
IT	4230
RD	5
LK	-6485412.509174
QD	-884.750749 -> -821.979186
RI	0.1249485393
TR	0.158935	0.029604
MT	17.772683
MM	C_pi: 1.293124, n_recomb: 654959.219091
RS	0	0.000000	0.446891	12221.401447	0.018660	0.155643
RS	1	0.008580	0.446891	13008.675711	0.019862	0.015996
RS	2	0.017896	0.446891	13823.061220	0.021105	0.007501
RS	3	0.028011	0.446891	14661.246293	0.022385	0.007084
RS	4	0.038994	4.333278	1619.695293	0.002473	0.001085
RS	5	0.050919	4.333278	1753.944317	0.002678	0.001367
RS	6	0.063868	3.414921	2408.489192	0.003677	0.002043
RS	7	0.077928	3.414921	2604.493086	0.003977	0.002599
RS	8	0.093193	2.693564	3567.147933	0.005446	0.003769
RS	9	0.109769	2.693564	3849.408661	0.005877	0.004347
RS	10	0.127767	2.287128	4886.461720	0.007461	0.005726
RS	11	0.147309	2.287128	5260.227873	0.008031	0.006385
RS	12	0.168527	2.031933	6365.031985	0.009718	0.007881
RS	13	0.191566	2.031933	6832.325472	0.010432	0.008576
RS	14	0.216582	1.824594	8153.106591	0.012448	0.010356
RS	15	0.243744	1.824594	8719.904750	0.013314	0.011251
RS	16	0.273237	1.630123	10414.298064	0.015901	0.013583
RS	17	0.305260	1.630123	11083.998554	0.016923	0.014686
RS	18	0.340031	1.454284	13182.073697	0.020127	0.017578
RS	19	0.377784	1.454284	13938.898647	0.021282	0.018887
RS	20	0.418777	1.311437	16280.496930	0.024857	0.022164
RS	21	0.463287	1.311437	17074.359388	0.026069	0.023584
RS	22	0.511616	1.213407	19265.131245	0.029414	0.026690
RS	23	0.564092	1.213407	20011.902153	0.030554	0.027979
RS	24	0.621069	1.162037	21600.115052	0.032979	0.030217
RS	25	0.682936	1.162037	22208.082083	0.033908	0.031133
RS	26	0.750110	1.149306	22970.399298	0.035071	0.032162
RS	27	0.823048	1.149306	23370.583065	0.035683	0.032621
RS	28	0.902243	1.163303	23371.315227	0.035684	0.032562
RS	29	0.988234	1.163303	23525.430741	0.035919	0.032580
RS	30	1.081602	1.192572	22974.001556	0.035077	0.031756
RS	31	1.182981	1.192572	22865.126818	0.034911	0.031387
RS	32	1.293059	1.226896	21985.856756	0.033568	0.030137
RS	33	1.412580	1.226896	21606.474055	0.032989	0.029440
RS	34	1.542357	1.258850	20547.771996	0.031373	0.027985
RS	35	1.683268	1.258850	19896.461363	0.030378	0.026981
RS	36	1.836268	1.285322	18709.432680	0.028566	0.025384
RS	37	2.002396	1.285322	17799.294867	0.027176	0.024079
RS	38	2.182778	1.306085	16495.861652	0.025186	0.022342
RS	39	2.378636	1.306085	15365.361127	0.023460	0.020774
RS	40	2.591298	1.321477	13974.823680	0.021337	0.018930
RS	41	2.822206	1.321477	12692.134831	0.019379	0.017184
RS	42	3.072925	1.331841	11272.376679	0.017211	0.015306
RS	43	3.345156	1.331841	9932.415385	0.015165	0.013501
RS	44	3.640743	1.337902	8561.927929	0.013072	0.011686
RS	45	3.961692	1.337902	7275.794542	0.011109	0.009959
RS	46	4.310177	1.340669	6043.471585	0.009227	0.008320
RS	47	4.688561	1.340669	4918.404072	0.007509	0.006805
RS	48	5.099410	1.341348	3903.394237	0.005960	0.005443
RS	49	5.545509	1.341348	3017.644990	0.004607	0.004240
RS	50	6.029883	1.341369	2265.914075	0.003460	0.003217
RS	51	6.555815	1.341369	1648.541348	0.002517	0.002365
RS	52	7.126870	1.341150	1159.071271	0.001770	0.001686
RS	53	7.746922	1.341150	784.972184	0.001199	0.001159
RS	54	8.420172	1.336881	511.771072	0.000781	0.000769
RS	55	9.151186	1.336881	317.987344	0.000486	0.000487
RS	56	9.944919	1.336881	188.357749	0.000288	0.000295
RS	57	10.806753	1.336881	105.931062	0.000162	0.000169
RS	58	11.742531	1.314717	56.941632	0.000087	0.000093
RS	59	12.758597	1.314717	28.101217	0.000043	0.000047
RS	60	13.861839	1.314717	12.963562	0.000020	0.000022
RS	61	15.059737	1.314717	5.558162	0.000008	0.000010
RS	62	16.360412	1.314717	2.201092	0.000003	0.000004
RS	63	17.772683	1.314717	1.170834	0.000002	0.000002
PA	4+25*2+4+6 0.158934788 0.029604426 17.772682864 0.446890738 4.333277830 3.414920931 2.693563991 2.287128049 2.031933251 1.824594354 1.630123499 1.454283524 1.311437199 1.213406879 1.162037144 1.149305731 1.163303469 1.192572380 1.226895753 1.258850114 1.285322060 1.306084772 1.321477295 1.331840514 1.337901862 1.340669206 1.341347791 1.341368910 1.341150367 1.336880974 1.314716613
//
IT	3969
RD	6
LK	-6485300.902966
QD	-800.638132 -> -762.241583
RI	0.1234026690
TR	0.157577	0.029250
MT	18.060415
MM	C_pi: 1.303623, n_recomb: 652419.168559
RS	0	0.000000	0.431193	12653.797333	0.019395	0.155305
RS	1	0.008607	0.431193	13461.578208	0.020633	0.016232
RS	2	0.017956	0.431193	14295.452553	0.021911	0.007691
RS	3	0.028108	0.431193	15151.657125	0.023224	0.007399
RS	4	0.039135	5.082841	1376.833988	0.002110	0.000919
RS	5	0.051111	5.082841	1491.944686	0.002287	0.001174
RS	6	0.064117	3.681774	2230.276753	0.003418	0.001912
RS	7	0.078244	3.681774	2413.089416	0.003699	0.002446
RS	8	0.093586	2.788198	3444.016959	0.005279	0.003703
RS	9	0.110248	2.788198	3718.156380	0.005699	0.004263
RS	10	0.128345	2.343418	4770.349835	0.007312	0.005683
RS	11	0.147999	2.343418	5137.363445	0.007874	0.006326
RS	12	0.169345	2.086037	6206.941651	0.009514	0.007809
RS	13	0.192529	2.086037	6665.857464	0.010217	0.008478
RS	14	0.217708	1.878443	7936.415550	0.012165	0.010223
RS	15	0.245054	1.878443	8493.177459	0.013018	0.011079
RS	16	0.274754	1.675039	10169.168252	0.015587	0.013416
RS	17	0.307010	1.675039	10830.170659	0.016600	0.014473
RS	18	0.342043	1.484399	12974.663285	0.019887	0.017450
RS	19	0.380091	1.484399	13727.676522	0.021041	0.018715
RS	20	0.421414	1.326235	16190.921157	0.024817	0.022172
RS	21	0.466294	1.326235	16986.369032	0.026036	0.023564
RS	22	0.515037	1.216836	19330.837520	0.029629	0.026892
RS	23	0.567975	1.216836	20079.667344	0.030777	0.028173
RS	24	0.625470	1.159578	21776.257697	0.033378	0.030567
RS	25	0.687913	1.159578	22380.391619	0.034304	0.031488
RS	26	0.755732	1.145742	23159.923353	0.035499	0.032541
RS	27	0.829387	1.145742	23548.896744	0.036095	0.033009
RS	28	0.909383	1.162013	23487.909138	0.036001	0.032860
RS	29	0.996264	1.162013	23627.607909	0.036215	0.032891
RS	30	1.090623	1.195600	22976.645213	0.035218	0.031921
RS	31	1.193104	1.195600	22856.433476	0.035033	0.031569
RS	32	1.304405	1.234973	21880.920815	0.033538	0.030174
RS	33	1.425287	1.234973	21498.099908	0.032951	0.029498
RS	34	1.556574	1.271722	20368.822955	0.031220	0.027930
RS	35	1.699160	1.271722	19724.089400	0.030232	0.026949
RS	36	1.854020	1.302469	18493.910879	0.028347	0.025272
RS	37	2.022209	1.302469	17600.617189	0.026977	0.023992
RS	38	2.204875	1.327159	16275.567267	0.024946	0.022200
RS	39	2.403263	1.327159	15171.239640	0.023254	0.020659
RS	40	2.618727	1.346223	13776.154926	0.021115	0.018782
RS	41	2.852737	1.346223	12526.471452	0.019200	0.017065
RS	42	3.106888	1.359951	11115.255497	0.017037	0.015175
RS	43	3.382916	1.359951	9810.879338	0.015038	0.013399
RS	44	3.682702	1.369027	8456.497852	0.012962	0.011587
RS	45	4.008292	1.369027	7203.315296	0.011041	0.009889
RS	46	4.361906	1.374427	5988.478485	0.009179	0.008260
RS	47	4.745957	1.374427	4889.030615	0.007494	0.006770
RS	48	5.163064	1.377379	3887.599056	0.005959	0.005419
RS	49	5.616074	1.377379	3017.647975	0.004625	0.004233
RS	50	6.108075	1.379413	2272.936956	0.003484	0.003217
RS	51	6.642425	1.379413	1662.137188	0.002548	0.002374
RS	52	7.222767	1.380843	1173.876666	0.001799	0.001697
RS	53	7.853062	1.380843	800.036635	0.001226	0.001172
RS	54	8.537609	1.377226	524.882475	0.000805	0.000781
RS	55	9.281076	1.377226	328.573840	0.000504	0.000498
RS	56	10.088536	1.377226	196.175041	0.000301	0.000303
RS	57	10.965497	1.377226	111.258244	0.000171	0.000175
RS	58	11.917941	1.352100	60.412193	0.000093	0.000097
RS	59	12.952365	1.352100	30.061634	0.000046	0.000049
RS	60	14.075825	1.352100	13.989651	0.000021	0.000023
RS	61	15.295985	1.352100	6.053688	0.000009	0.000010
RS	62	16.621169	1.352100	2.420770	0.000004	0.000004
RS	63	18.060415	1.352100	1.307310	0.000002	0.000002
PA	4+25*2+4+6 0.157577005 0.029249932 18.060415050 0.431193373 5.082841301 3.681773506 2.788197949 2.343417639 2.086036698 1.878442523 1.675039202 1.484398949 1.326235292 1.216835648 1.159578037 1.145742429 1.162013222 1.195599941 1.234973255 1.271721629 1.302468865 1.327159354 1.346223110 1.359951298 1.369026719 1.374427073 1.377379269 1.379412543 1.380843494 1.377226099 1.352100177
//
IT	4849
RD	7
LK	-6485231.757395
QD	-749.451286 -> -724.605601
RI	0.1222890519
TR	0.156494	0.028966
MT	18.293349
MM	C_pi: 1.311987, n_recomb: 650263.794001
RS	0	0.000000	0.420572	12960.730290	0.019931	0.155040
RS	1	0.008629	0.420572	13782.852291	0.021196	0.016416
RS	2	0.018003	0.420572	14630.249371	0.022499	0.007830
RS	3	0.028186	0.420572	15498.818740	0.023835	0.007629
RS	4	0.039248	5.893303	1184.768337	0.001822	0.000790
RS	5	0.051264	5.893303	1284.504177	0.001975	0.001019
RS	6	0.064317	3.910806	2096.970917	0.003225	0.001814
RS	7	0.078496	3.910806	2269.811597	0.003491	0.002325
RS	8	0.093899	2.846378	3371.942310	0.005185	0.003670
RS	9	0.110631	2.846378	3641.444828	0.005600	0.004217
RS	10	0.128807	2.373611	4710.102590	0.007243	0.005673
RS	11	0.148552	2.373611	5073.858655	0.007803	0.006310
RS	12	0.170000	2.122447	6104.543342	0.009388	0.007767
RS	13	0.193299	2.122447	6558.127077	0.010085	0.008423
RS	14	0.218609	1.921680	7768.781619	0.011947	0.010113
RS	15	0.246103	1.921680	8317.612623	0.012791	0.010944
RS	16	0.275969	1.714638	9957.904195	0.015314	0.013259
RS	17	0.308412	1.714638	10610.990253	0.016318	0.014282
RS	18	0.343656	1.512579	12777.089300	0.019649	0.017308
RS	19	0.381940	1.512579	13525.837425	0.020801	0.018537
RS	20	0.423528	1.340990	16084.047857	0.024735	0.022139
RS	21	0.468705	1.340990	16880.217237	0.025959	0.023506
RS	22	0.517780	1.221110	19359.708046	0.029772	0.027030
RS	23	0.571090	1.221110	20110.394547	0.030927	0.028301
RS	24	0.629001	1.158148	21910.587444	0.033695	0.030844
RS	25	0.691908	1.158148	22511.859105	0.034620	0.031764
RS	26	0.760245	1.142838	23317.213883	0.035858	0.032854
RS	27	0.834478	1.142838	23696.893206	0.036442	0.033325
RS	28	0.915117	1.160605	23591.860032	0.036280	0.033112
RS	29	1.002714	1.160605	23719.233139	0.036476	0.033150
RS	30	1.097871	1.197468	22990.430882	0.035356	0.032066
RS	31	1.201239	1.197468	22860.063150	0.035155	0.031726
RS	32	1.313526	1.240725	21809.229539	0.033539	0.030218
RS	33	1.435504	1.240725	21422.166825	0.032944	0.029557
RS	34	1.568007	1.281109	20238.745336	0.031124	0.027901
RS	35	1.711945	1.281109	19597.099500	0.030137	0.026938
RS	36	1.868303	1.315091	18333.704497	0.028194	0.025199
RS	37	2.038154	1.315091	17451.006156	0.026837	0.023936
RS	38	2.222661	1.342880	16107.492887	0.024771	0.022101
RS	39	2.423091	1.342880	15020.988295	0.023100	0.020577
RS	40	2.640816	1.365039	13619.071181	0.020944	0.018672
RS	41	2.877329	1.365039	12393.203167	0.019059	0.016975
RS	42	3.134252	1.381814	10985.060856	0.016893	0.015070
RS	43	3.413346	1.381814	9707.788490	0.014929	0.013318
RS	44	3.716523	1.393810	8363.385948	0.012862	0.011503
RS	45	4.045862	1.393810	7136.731114	0.010975	0.009829
RS	46	4.403621	1.401921	5934.583987	0.009126	0.008206
RS	47	4.792252	1.401921	4857.083490	0.007469	0.006736
RS	48	5.214420	1.407341	3866.708308	0.005946	0.005394
RS	49	5.673017	1.407341	3011.449618	0.004631	0.004223
RS	50	6.171188	1.411628	2273.353872	0.003496	0.003214
RS	51	6.712348	1.411628	1669.691238	0.002568	0.002379
RS	52	7.300207	1.414949	1183.440810	0.001820	0.001705
RS	53	7.938793	1.414949	811.014987	0.001247	0.001183
RS	54	8.632485	1.412217	534.940269	0.000823	0.000792
RS	55	9.386038	1.412217	337.100575	0.000518	0.000507
RS	56	10.204617	1.412217	202.693737	0.000312	0.000310
RS	57	11.093833	1.412217	115.823567	0.000178	0.000181
RS	58	12.059783	1.384351	63.464677	0.000098	0.000101
RS	59	13.109088	1.384351	31.817896	0.000049	0.000052
RS	60	14.248940	1.384351	14.924946	0.000023	0.000025
RS	61	15.487154	1.384351	6.512963	0.000010	0.000011
RS	62	16.832217	1.384351	2.627731	0.000004	0.000004
RS	63	18.293349	1.384351	1.439072	0.000002	0.000002
PA	4+25*2+4+6 0.156494183 0.028965628 18.293349098 0.420572022 5.893303045 3.910806408 2.846377586 2.373610560 2.122446690 1.921680293 1.714638188 1.512578543 1.340990409 1.221109640 1.158148161 1.142838125 1.160604654 1.197467609 1.240725446 1.281108764 1.315091401 1.342880338 1.365039339 1.381814076 1.393809725 1.401921487 1.407340515 1.411628486 1.414949239 1.412217223 1.384351022
//
IT	4291
RD	8
LK	-6485186.482412
QD	-716.832764 -> -699.893170
RI	0.1214577264
TR	0.155603	0.028730
MT	18.487347
MM	C_pi: 1.318915, n_recomb: 648420.408864
RS	0	0.000000	0.413101	13183.303232	0.020331	0.154826
RS	1	0.008647	0.413101	14015.775622	0.021615	0.016564
RS	2	0.018043	0.413101	14872.877980	0.022937	0.007935
RS	3	0.028250	0.413101	15750.248931	0.024290	0.007802
RS	4	0.039340	6.774230	1028.835554	0.001587	0.000686
RS	5	0.051390	6.774230	1115.932128	0.001721	0.000891
RS	6	0.064481	4.110582	1993.095251	0.003074	0.001735
RS	7	0.078704	4.110582	2158.103013	0.003328	0.002228
RS	8	0.094158	2.877929	3333.744356	0.005141	0.003659
RS	9	0.110947	2.877929	3600.954522	0.005553	0.004198
RS	10	0.129189	2.384811	4688.145791	0.007230	0.005686
RS	11	0.149008	2.384811	5051.078557	0.007790	0.006323
RS	12	0.170540	2.145248	6042.151025	0.009318	0.007746
RS	13	0.193935	2.145248	6492.653015	0.010013	0.008399
RS	14	0.219353	1.956176	7639.038097	0.011781	0.010023
RS	15	0.246968	1.956176	8181.663495	0.012618	0.010839
RS	16	0.276972	1.749538	9776.093266	0.015077	0.013113
RS	17	0.309570	1.749538	10422.096625	0.016073	0.014112
RS	18	0.344988	1.538868	12592.272382	0.019420	0.017163
RS	19	0.383467	1.538868	13336.603925	0.020568	0.018363
RS	20	0.425275	1.355514	15968.469329	0.024627	0.022081
RS	21	0.470697	1.355514	16764.768392	0.025855	0.023425
RS	22	0.520048	1.226016	19362.047148	0.029860	0.027123
RS	23	0.573666	1.226016	20114.456852	0.031021	0.028382
RS	24	0.631920	1.157651	22011.273143	0.033946	0.031067
RS	25	0.695212	1.157651	22610.545476	0.034870	0.031982
RS	26	0.763977	1.140726	23445.630374	0.036158	0.033115
RS	27	0.838689	1.140726	23817.786909	0.036732	0.033585
RS	28	0.919861	1.159499	23680.868217	0.036521	0.033326
RS	29	1.008053	1.159499	23797.994083	0.036701	0.033366
RS	30	1.103870	1.198909	23007.546887	0.035482	0.032192
RS	31	1.207974	1.198909	22868.533995	0.035268	0.031859
RS	32	1.321079	1.245183	21758.634947	0.033556	0.030262
RS	33	1.443966	1.245183	21367.403571	0.032953	0.029613
RS	34	1.577479	1.288293	20143.084900	0.031065	0.027890
RS	35	1.722537	1.288293	19502.569286	0.030077	0.026940
RS	36	1.880139	1.324664	18214.422845	0.028090	0.025154
RS	37	2.051369	1.324664	17338.206487	0.026739	0.023904
RS	38	2.237407	1.354846	15979.535457	0.024644	0.022032
RS	39	2.439532	1.354846	14905.003116	0.022987	0.020521
RS	40	2.659135	1.379587	13495.233723	0.020812	0.018589
RS	41	2.897728	1.379587	12286.485034	0.018948	0.016907
RS	42	3.156954	1.399094	10877.751881	0.016776	0.014986
RS	43	3.438596	1.399094	9621.163889	0.014838	0.013251
RS	44	3.744592	1.413885	8282.223546	0.012773	0.011431
RS	45	4.077049	1.413885	7077.007038	0.010914	0.009776
RS	46	4.438255	1.424736	5883.762654	0.009074	0.008155
RS	47	4.830696	1.424736	4825.063300	0.007441	0.006704
RS	48	5.257073	1.432758	3843.525968	0.005928	0.005368
RS	49	5.720320	1.432758	3001.741579	0.004629	0.004211
RS	50	6.223626	1.439493	2269.636208	0.003500	0.003207
RS	51	6.770455	1.439493	1673.248282	0.002580	0.002382
RS	52	7.364571	1.444904	1189.391676	0.001834	0.001710
RS	53	8.010062	1.444904	819.094204	0.001263	0.001191
RS	54	8.711371	1.443263	542.770874	0.000837	0.000800
RS	55	9.473325	1.443263	344.096657	0.000531	0.000515
RS	56	10.301169	1.443263	208.231271	0.000321	0.000317
RS	57	11.200599	1.443263	119.804555	0.000185	0.000186
RS	58	12.177807	1.412847	66.191226	0.000102	0.000104
RS	59	13.239518	1.412847	33.413583	0.000052	0.000054
RS	60	14.393038	1.412847	15.788319	0.000024	0.000026
RS	61	15.646309	1.412847	6.943400	0.000011	0.000011
RS	62	17.007955	1.412847	2.824588	0.000004	0.000005
RS	63	18.487347	1.412847	1.567226	0.000002	0.000003
PA	4+25*2+4+6 0.155602653 0.028730259 18.487347475 0.413100541 6.774230385 4.110581543 2.877929098 2.384811108 2.145248434 1.956176399 1.749538398 1.538867517 1.355513555 1.226016433 1.157650585 1.140725908 1.159498922 1.198908806 1.245182741 1.288293327 1.324663845 1.354846283 1.379587312 1.399093736 1.413885245 1.424736155 1.432758048 1.439492834 1.444903912 1.443263296 1.412847393
//
IT	4454
RD	9
LK	-6485155.265002
QD	-695.192352 -> -683.062166
RI	0.1208180193
TR	0.154848	0.028530
MT	18.652937
MM	C_pi: 1.324827, n_recomb: 646822.726102
RS	0	0.000000	0.407685	13347.611591	0.020636	0.154648
RS	1	0.008663	0.407685	14187.754265	0.021935	0.016685
RS	2	0.018076	0.407685	15052.021598	0.023271	0.008016
RS	3	0.028304	0.407685	15935.852518	0.024637	0.007934
RS	4	0.039419	7.738162	899.377396	0.001390	0.000600
RS	5	0.051496	7.738162	975.872895	0.001509	0.000784
RS	6	0.064620	4.289325	1908.610325	0.002951	0.001670
RS	7	0.078881	4.289325	2067.204380	0.003196	0.002145
RS	8	0.094376	2.891183	3317.634330	0.005129	0.003662
RS	9	0.111215	2.891183	3584.089634	0.005541	0.004195
RS	10	0.129512	2.382946	4691.948522	0.007254	0.005714
RS	11	0.149393	2.382946	5055.704817	0.007816	0.006355
RS	12	0.170998	2.157931	6008.247630	0.009289	0.007742
RS	13	0.194473	2.157931	6457.296479	0.009983	0.008397
RS	14	0.219983	1.983611	7538.346425	0.011654	0.009950
RS	15	0.247702	1.983611	8076.142400	0.012486	0.010758
RS	16	0.277822	1.780314	9619.464254	0.014872	0.012981
RS	17	0.310552	1.780314	10259.189567	0.015861	0.013963
RS	18	0.346117	1.563288	12421.600752	0.019204	0.017020
RS	19	0.384762	1.563288	13161.556315	0.020348	0.018198
RS	20	0.426756	1.369597	15850.489593	0.024505	0.022008
RS	21	0.472387	1.369597	16646.516646	0.025736	0.023334
RS	22	0.521971	1.231292	19346.431330	0.029910	0.027184
RS	23	0.575851	1.231292	20100.441447	0.031076	0.028432
RS	24	0.634397	1.157876	22086.014212	0.034145	0.031247
RS	25	0.698016	1.157876	22683.965924	0.035070	0.032156
RS	26	0.767146	1.139332	23549.692812	0.036408	0.033334
RS	27	0.842264	1.139332	23915.816552	0.036974	0.033801
RS	28	0.923889	1.158820	23755.048510	0.036726	0.033507
RS	29	1.012586	1.158820	23863.780583	0.036894	0.033548
RS	30	1.108966	1.200272	23023.643024	0.035595	0.032300
RS	31	1.213695	1.200272	22877.498422	0.035369	0.031972
RS	32	1.327496	1.248919	21721.081958	0.033581	0.030305
RS	33	1.451156	1.248919	21326.149866	0.032971	0.029663
RS	34	1.585527	1.294054	20071.488006	0.031031	0.027891
RS	35	1.731539	1.294054	19431.033324	0.030041	0.026950
RS	36	1.890200	1.332133	18125.167202	0.028022	0.025129
RS	37	2.062605	1.332133	17252.687461	0.026673	0.023887
RS	38	2.249945	1.364123	15881.988563	0.024554	0.021987
RS	39	2.453513	1.364123	14815.272980	0.022905	0.020485
RS	40	2.674716	1.390997	13397.421774	0.020713	0.018528
RS	41	2.915082	1.390997	12200.855280	0.018863	0.016857
RS	42	3.176269	1.412944	10789.066696	0.016680	0.014919
RS	43	3.460082	1.412944	9548.290059	0.014762	0.013197
RS	44	3.768481	1.430389	8211.528542	0.012695	0.011369
RS	45	4.103596	1.430389	7023.744939	0.010859	0.009730
RS	46	4.467740	1.443974	5836.463185	0.009023	0.008109
RS	47	4.863429	1.443974	4793.958435	0.007412	0.006673
RS	48	5.293396	1.454689	3819.422165	0.005905	0.005341
RS	49	5.760609	1.454689	2989.960533	0.004623	0.004198
RS	50	6.268296	1.464022	2263.194282	0.003499	0.003199
RS	51	6.819962	1.464022	1674.020840	0.002588	0.002381
RS	52	7.419417	1.471696	1192.727426	0.001844	0.001713
RS	53	8.070801	1.471696	825.020009	0.001275	0.001197
RS	54	8.778613	1.471327	548.907459	0.000849	0.000807
RS	55	9.547740	1.471327	349.908778	0.000541	0.000522
RS	56	10.383494	1.471327	212.998568	0.000329	0.000323
RS	57	11.291647	1.471327	123.320676	0.000191	0.000190
RS	58	12.278470	1.438523	68.654747	0.000106	0.000108
RS	59	13.350779	1.438523	34.878625	0.000054	0.000056
RS	60	14.515979	1.438523	16.592785	0.000026	0.000027
RS	61	15.782116	1.438523	7.350122	0.000011	0.000012
RS	62	17.157935	1.438523	3.013142	0.000005	0.000005
RS	63	18.652937	1.438523	1.692523	0.000003	0.000003
PA	4+25*2+4+6 0.154847929 0.028530244 18.652936967 0.407684727 7.738162250 4.289324978 2.891182806 2.382946155 2.157930772 1.983611253 1.780313693 1.563288022 1.369597076 1.231291956 1.157875806 1.139332468 1.158819970 1.200271701 1.248918612 1.294053676 1.332133410 1.364123432 1.390996863 1.412943560 1.430389490 1.443974474 1.454688520 1.464022156 1.471695739 1.471326779 1.438523293
//
IT	4505
RD	10
LK	-6485132.679419
QD	-680.293364 -> -671.210847
RI	0.1203110953
TR	0.154193	0.028356
MT	18.797471
MM	C_pi: 1.330009, n_recomb: 645422.498479
RS	0	0.000000	0.403672	13470.575061	0.020871	0.154497
RS	1	0.008676	0.403672	14316.529852	0.022182	0.016788
RS	2	0.018105	0.403672	15186.214830	0.023529	0.008081
RS	3	0.028351	0.403672	16074.912725	0.024906	0.008037
RS	4	0.039487	8.799667	789.975838	0.001224	0.000528
RS	5	0.051589	8.799667	857.436016	0.001328	0.000692
RS	6	0.064740	4.454240	1836.922999	0.002846	0.001615
RS	7	0.079033	4.454240	1990.041246	0.003083	0.002072
RS	8	0.094566	2.892776	3315.353921	0.005137	0.003673
RS	9	0.111447	2.892776	3582.015527	0.005550	0.004201
RS	10	0.129791	2.372620	4712.637861	0.007302	0.005752
RS	11	0.149728	2.372620	5078.294820	0.007868	0.006399
RS	12	0.171394	2.163404	5994.251436	0.009287	0.007748
RS	13	0.194940	2.163404	6442.994500	0.009983	0.008409
RS	14	0.220529	2.005449	7459.888605	0.011558	0.009889
RS	15	0.248338	2.005449	7993.940324	0.012386	0.010695
RS	16	0.278560	1.807533	9484.115093	0.014694	0.012860
RS	17	0.311403	1.807533	10118.303200	0.015677	0.013832
RS	18	0.347096	1.585927	12265.266393	0.019003	0.016883
RS	19	0.385886	1.585927	13001.007471	0.020143	0.018043
RS	20	0.428041	1.383108	15734.359457	0.024378	0.021928
RS	21	0.473854	1.383108	16529.859710	0.025611	0.023237
RS	22	0.523641	1.236727	19319.525023	0.029933	0.027224
RS	23	0.577748	1.236727	20075.025344	0.031104	0.028462
RS	24	0.636549	1.158629	22141.461806	0.034305	0.031397
RS	25	0.700451	1.158629	22738.608341	0.035231	0.032299
RS	26	0.769898	1.138540	23634.096745	0.036618	0.033521
RS	27	0.845369	1.138540	23995.401222	0.037178	0.033982
RS	28	0.927389	1.158579	23815.919071	0.036900	0.033661
RS	29	1.016525	1.158579	23917.842997	0.037058	0.033701
RS	30	1.113394	1.201723	23036.838460	0.035693	0.032393
RS	31	1.218667	1.201723	22884.950946	0.035457	0.032068
RS	32	1.333074	1.252271	21691.621794	0.033608	0.030344
RS	33	1.457406	1.252271	21293.618028	0.032992	0.029708
RS	34	1.592526	1.298888	20016.985744	0.031014	0.027899
RS	35	1.739368	1.298888	19376.048232	0.030021	0.026965
RS	36	1.898951	1.338136	18058.255619	0.027979	0.025119
RS	37	2.072379	1.338136	17187.653892	0.026630	0.023882
RS	38	2.260853	1.371450	15807.767051	0.024492	0.021960
RS	39	2.465679	1.371450	14745.859030	0.022847	0.020462
RS	40	2.688275	1.400071	13320.102944	0.020638	0.018485
RS	41	2.930184	1.400071	12132.019354	0.018797	0.016819
RS	42	3.193081	1.424190	10715.540872	0.016602	0.014865
RS	43	3.478787	1.424190	9486.818173	0.014699	0.013153
RS	44	3.789280	1.444148	8149.803929	0.012627	0.011316
RS	45	4.126712	1.444148	6976.275497	0.010809	0.009689
RS	46	4.493419	1.460437	5792.678130	0.008975	0.008066
RS	47	4.891941	1.460437	4764.208433	0.007382	0.006644
RS	48	5.325038	1.473905	3795.151403	0.005880	0.005315
RS	49	5.795711	1.473905	2976.972929	0.004612	0.004183
RS	50	6.307219	1.485958	2254.930168	0.003494	0.003189
RS	51	6.863106	1.485958	1672.811710	0.002592	0.002379
RS	52	7.467220	1.496038	1194.133301	0.001850	0.001714
RS	53	8.123748	1.496038	829.313633	0.001285	0.001202
RS	54	8.837235	1.497100	553.729793	0.000858	0.000812
RS	55	9.612624	1.497100	354.787265	0.000550	0.000527
RS	56	10.455285	1.497100	217.149946	0.000336	0.000328
RS	57	11.371054	1.497100	126.460478	0.000196	0.000194
RS	58	12.366276	1.462083	70.901424	0.000110	0.000111
RS	59	13.447842	1.462083	36.235870	0.000056	0.000057
RS	60	14.623244	1.462083	17.348745	0.000027	0.000028
RS	61	15.900624	1.462083	7.737457	0.000012	0.000013
RS	62	17.288828	1.462083	3.195033	0.000005	0.000005
RS	63	18.797471	1.462083	1.815762	0.000003	0.000003
PA	4+25*2+4+6 0.154192762 0.028356395 18.797471186 0.403672327 8.799667439 4.454240331 2.892776495 2.372619667 2.163403925 2.005449259 1.807533455 1.585926848 1.383107887 1.236726979 1.158628895 1.138539828 1.158579050 1.201723141 1.252270855 1.298888285 1.338136151 1.371449617 1.400070520 1.424190369 1.444148062 1.460437482 1.473904693 1.485958208 1.496037660 1.497099792 1.462082549
//
IT	3962
RD	11
LK	-6485115.610380
QD	-669.666317 -> -662.595460
RI	0.1198982929
TR	0.153613	0.028203
MT	18.925826
MM	C_pi: 1.334637, n_recomb: 644180.374775
RS	0	0.000000	0.400634	13564.031779	0.021056	0.154365
RS	1	0.008688	0.400634	14414.490001	0.022376	0.016878
RS	2	0.018130	0.400634	15288.369024	0.023733	0.008133
RS	3	0.028393	0.400634	16180.827457	0.025118	0.008119
RS	4	0.039547	9.973692	696.338677	0.001081	0.000466
RS	5	0.051670	9.973692	756.009343	0.001174	0.000612
RS	6	0.064847	4.610843	1773.804362	0.002754	0.001565
RS	7	0.079168	4.610843	1922.072232	0.002984	0.002006
RS	8	0.094733	2.887380	3321.394677	0.005156	0.003688
RS	9	0.111651	2.887380	3588.834552	0.005571	0.004214
RS	10	0.130039	2.357247	4743.800612	0.007364	0.005795
RS	11	0.150023	2.357247	5112.016304	0.007936	0.006449
RS	12	0.171744	2.163866	5993.989666	0.009305	0.007762
RS	13	0.195353	2.163866	6443.217893	0.010002	0.008431
RS	14	0.221012	2.022909	7398.312519	0.011485	0.009838
RS	15	0.248900	2.022909	7929.458860	0.012309	0.010646
RS	16	0.279211	1.831699	9366.583826	0.014540	0.012751
RS	17	0.312155	1.831699	9995.890574	0.015517	0.013716
RS	18	0.347962	1.606883	12122.681281	0.018819	0.016753
RS	19	0.386879	1.606883	12854.429939	0.019955	0.017899
RS	20	0.429177	1.395961	15622.563502	0.024252	0.021845
RS	21	0.475150	1.395961	16417.377558	0.025486	0.023141
RS	22	0.525117	1.242158	19285.983359	0.029939	0.027248
RS	23	0.579425	1.242158	20042.863661	0.031114	0.028477
RS	24	0.638450	1.159736	22182.727475	0.034436	0.031521
RS	25	0.702604	1.159736	22779.436819	0.035362	0.032417
RS	26	0.772331	1.138216	23702.760775	0.036795	0.033680
RS	27	0.848116	1.138216	24060.205071	0.037350	0.034137
RS	28	0.930485	1.158725	23865.188544	0.037047	0.033793
RS	29	1.020009	1.158725	23961.618974	0.037197	0.033830
RS	30	1.117311	1.203325	23046.147425	0.035776	0.032471
RS	31	1.223067	1.203325	22889.741496	0.035533	0.032148
RS	32	1.338010	1.255424	21666.920690	0.033635	0.030379
RS	33	1.462938	1.255424	21266.514981	0.033013	0.029748
RS	34	1.598720	1.303105	19974.558866	0.031008	0.027912
RS	35	1.746299	1.303105	19332.913132	0.030012	0.026982
RS	36	1.906698	1.343088	18007.986510	0.027955	0.025120
RS	37	2.081032	1.343088	17137.998862	0.026604	0.023886
RS	38	2.270512	1.377327	15751.429456	0.024452	0.021946
RS	39	2.476453	1.377327	14692.131181	0.022807	0.020451
RS	40	2.700285	1.407366	13258.901583	0.020583	0.018454
RS	41	2.943563	1.407366	12076.500487	0.018747	0.016793
RS	42	3.207976	1.433418	10654.272716	0.016539	0.014821
RS	43	3.495360	1.433418	9434.683809	0.014646	0.013117
RS	44	3.807711	1.455747	8095.626300	0.012567	0.011269
RS	45	4.147198	1.455747	6933.819420	0.010764	0.009652
RS	46	4.516178	1.474691	5752.159033	0.008929	0.008026
RS	47	4.917214	1.474691	4735.934443	0.007352	0.006617
RS	48	5.353090	1.490948	3771.112495	0.005854	0.005289
RS	49	5.826834	1.490948	2963.296529	0.004600	0.004169
RS	50	6.341734	1.505815	2245.424188	0.003486	0.003177
RS	51	6.901367	1.505815	1670.154184	0.002593	0.002376
RS	52	7.509619	1.518418	1194.079221	0.001854	0.001713
RS	53	8.170713	1.518418	832.337944	0.001292	0.001205
RS	54	8.889241	1.521054	557.506495	0.000865	0.000817
RS	55	9.670191	1.521054	358.910883	0.000557	0.000533
RS	56	10.518988	1.521054	220.796534	0.000343	0.000332
RS	57	11.441525	1.521054	129.288199	0.000201	0.000198
RS	58	12.444208	1.483966	72.966228	0.000113	0.000113
RS	59	13.534000	1.483966	37.501960	0.000058	0.000059
RS	60	14.718470	1.483966	18.063415	0.000028	0.000029
RS	61	16.005841	1.483966	8.108224	0.000013	0.000013
RS	62	17.405054	1.483966	3.371237	0.000005	0.000006
RS	63	18.925826	1.483966	1.937333	0.000003	0.000003
PA	4+25*2+4+6 0.153612936 0.028202664 18.925826111 0.400634128 9.973691711 4.610843213 2.887380347 2.357246839 2.163866078 2.022908886 1.831698952 1.606883083 1.395960559 1.242158276 1.159736059 1.138215989 1.158724622 1.203325322 1.255423698 1.303104876 1.343087598 1.377327392 1.407366114 1.433418073 1.455747235 1.474691210 1.490947897 1.505815250 1.518418103 1.521054151 1.483965574
//
IT	4363
RD	12
LK	-6485102.220279
QD	-661.844354 -> -656.153911
RI	0.1195535538
TR	0.153089	0.028064
MT	19.041990
MM	C_pi: 1.338852, n_recomb: 643066.441793
RS	0	0.000000	0.398278	13636.526113	0.021205	0.154248
RS	1	0.008698	0.398278	14490.569058	0.022534	0.016957
RS	2	0.018153	0.398278	15367.787585	0.023898	0.008176
RS	3	0.028430	0.398278	16263.239615	0.025290	0.008186
RS	4	0.039601	11.276988	615.396600	0.000957	0.000413
RS	5	0.051743	11.276988	668.292062	0.001039	0.000543
RS	6	0.064942	4.763199	1716.558063	0.002669	0.001519
RS	7	0.079289	4.763199	1860.401482	0.002893	0.001945
RS	8	0.094884	2.878326	3331.938878	0.005181	0.003706
RS	9	0.111835	2.878326	3600.458938	0.005599	0.004229
RS	10	0.130261	2.339240	4780.941103	0.007435	0.005840
RS	11	0.150289	2.339240	5152.080324	0.008012	0.006502
RS	12	0.172060	2.161043	6002.828690	0.009335	0.007780
RS	13	0.195724	2.161043	6453.063308	0.010035	0.008459
RS	14	0.221446	2.036982	7349.583492	0.011429	0.009796
RS	15	0.249406	2.036982	7878.473832	0.012251	0.010607
RS	16	0.279798	1.853278	9263.913539	0.014406	0.012653
RS	17	0.312833	1.853278	9888.912731	0.015378	0.013613
RS	18	0.348742	1.626305	11992.803330	0.018649	0.016630
RS	19	0.387774	1.626305	12720.811612	0.019781	0.017766
RS	20	0.430201	1.408137	15516.455819	0.024129	0.021763
RS	21	0.476318	1.408137	16310.497465	0.025364	0.023048
RS	22	0.526447	1.247494	19249.004632	0.029933	0.027262
RS	23	0.580936	1.247494	20007.165424	0.031112	0.028484
RS	24	0.640165	1.161083	22213.661243	0.034543	0.031628
RS	25	0.704545	1.161083	22810.196329	0.035471	0.032517
RS	26	0.774525	1.138268	23758.856855	0.036946	0.033818
RS	27	0.850593	1.138268	24113.202134	0.037497	0.034270
RS	28	0.933276	1.159217	23904.469028	0.037173	0.033906
RS	29	1.023152	1.159217	23996.498707	0.037316	0.033940
RS	30	1.120845	1.205117	23051.247364	0.035846	0.032538
RS	31	1.227035	1.205117	22891.390087	0.035597	0.032215
RS	32	1.342463	1.258508	21644.813313	0.033659	0.030409
RS	33	1.467930	1.258508	21242.668446	0.033033	0.029782
RS	34	1.604310	1.306933	19940.643875	0.031009	0.027928
RS	35	1.752553	1.306933	19298.270571	0.030010	0.027001
RS	36	1.913690	1.347305	17970.162607	0.027944	0.025129
RS	37	2.088843	1.347305	17099.945906	0.026591	0.023896
RS	38	2.279231	1.382145	15708.908474	0.024428	0.021943
RS	39	2.486180	1.382145	14650.607711	0.022782	0.020448
RS	40	2.711128	1.413323	13210.463374	0.020543	0.018435
RS	41	2.955644	1.413323	12031.608647	0.018710	0.016774
RS	42	3.221427	1.441094	10602.961212	0.016488	0.014787
RS	43	3.510329	1.441094	9390.219380	0.014602	0.013087
RS	44	3.824359	1.465656	8047.824112	0.012515	0.011228
RS	45	4.165705	1.465656	6895.694931	0.010723	0.009620
RS	46	4.536741	1.487198	5714.600019	0.008886	0.007989
RS	47	4.940050	1.487198	4709.133223	0.007323	0.006591
RS	48	5.378439	1.506260	3747.535382	0.005828	0.005264
RS	49	5.854960	1.506260	2949.270522	0.004586	0.004154
RS	50	6.372929	1.524014	2235.079174	0.003476	0.003165
RS	51	6.935952	1.524014	1666.429187	0.002591	0.002372
RS	52	7.547947	1.539250	1192.900882	0.001855	0.001712
RS	53	8.213175	1.539250	834.359735	0.001297	0.001207
RS	54	8.936264	1.543584	560.441893	0.000872	0.000820
RS	55	9.722249	1.543584	362.417713	0.000564	0.000537
RS	56	10.576600	1.543584	224.025427	0.000348	0.000337
RS	57	11.505263	1.543584	131.854903	0.000205	0.000201
RS	58	12.514702	1.504555	74.876925	0.000116	0.000116
RS	59	13.611944	1.504555	38.690553	0.000060	0.000061
RS	60	14.804624	1.504555	18.742953	0.000029	0.000030
RS	61	16.101046	1.504555	8.464947	0.000013	0.000014
RS	62	17.510232	1.504555	3.542687	0.000006	0.000006
RS	63	19.041990	1.504555	2.057669	0.000003	0.000003
PA	4+25*2+4+6 0.153089045 0.028064337 19.041989953 0.398278257 11.276988002 4.763198880 2.878326443 2.339239993 2.161043041 2.036982373 1.853277719 1.626305268 1.408136553 1.247493779 1.161083180 1.138268093 1.159217472 1.205116695 1.258507853 1.306932508 1.347305416 1.382145390 1.413322660 1.441093515 1.465655595 1.487198104 1.506260464 1.524014405 1.539250129 1.543583994 1.504554988
//
IT	4240
RD	13
LK	-6485091.372489
QD	-655.910581 -> -651.202717
RI	0.1192582641
TR	0.152609	0.027938
MT	19.148552
MM	C_pi: 1.342745, n_recomb: 642058.255331
RS	0	0.000000	0.396410	13693.916971	0.021328	0.154142
RS	1	0.008708	0.396410	14550.885768	0.022663	0.017028
RS	2	0.018174	0.396410	15430.833233	0.024033	0.008213
RS	3	0.028464	0.396410	16328.733939	0.025432	0.008242
RS	4	0.039650	12.726360	544.972332	0.000849	0.000366
RS	5	0.051810	12.726360	591.941280	0.000922	0.000483
RS	6	0.065030	4.914438	1663.383725	0.002591	0.001477
RS	7	0.079400	4.914438	1803.094242	0.002808	0.001888
RS	8	0.095021	2.867786	3344.482934	0.005209	0.003724
RS	9	0.112003	2.867786	3614.207086	0.005629	0.004244
RS	10	0.130464	2.320240	4820.903518	0.007509	0.005885
RS	11	0.150532	2.320240	5195.124009	0.008091	0.006555
RS	12	0.172348	2.156144	6017.547477	0.009372	0.007801
RS	13	0.196063	2.156144	6469.119635	0.010076	0.008491
RS	14	0.221843	2.048479	7310.517857	0.011386	0.009761
RS	15	0.249868	2.048479	7837.644727	0.012207	0.010576
RS	16	0.280334	1.872666	9173.623767	0.014288	0.012563
RS	17	0.313452	1.872666	9794.809620	0.015255	0.013522
RS	18	0.349454	1.644337	11874.439843	0.018494	0.016516
RS	19	0.388591	1.644337	12598.965399	0.019623	0.017644
RS	20	0.431136	1.419640	15416.636457	0.024011	0.021682
RS	21	0.477386	1.419640	16209.867546	0.025247	0.022958
RS	22	0.527663	1.252664	19210.825223	0.029921	0.027270
RS	23	0.582318	1.252664	19970.175500	0.031103	0.028484
RS	24	0.641732	1.162576	22237.194675	0.034634	0.031720
RS	25	0.706320	1.162576	22833.736361	0.035563	0.032604
RS	26	0.776531	1.138606	23805.057252	0.037076	0.033939
RS	27	0.852857	1.138606	24156.898651	0.037624	0.034385
RS	28	0.935829	1.159999	23935.371366	0.037279	0.034003
RS	29	1.026026	1.159999	24023.894954	0.037417	0.034035
RS	30	1.124077	1.207092	23052.282727	0.035904	0.032593
RS	31	1.230665	1.207092	22889.883942	0.035651	0.032271
RS	32	1.346536	1.261586	21623.975618	0.033679	0.030435
RS	33	1.472496	1.261586	21220.709760	0.033051	0.029810
RS	34	1.609424	1.310505	19912.821278	0.031014	0.027945
RS	35	1.758275	1.310505	19269.811788	0.030013	0.027020
RS	36	1.920088	1.350993	17941.772085	0.027944	0.025143
RS	37	2.095991	1.350993	17070.762322	0.026588	0.023910
RS	38	2.287211	1.386167	15677.163333	0.024417	0.021949
RS	39	2.495083	1.386167	14618.666873	0.022768	0.020452
RS	40	2.721054	1.418245	13172.228810	0.020516	0.018423
RS	41	2.966703	1.418245	11995.271942	0.018683	0.016763
RS	42	3.233742	1.447542	10559.831506	0.016447	0.014760
RS	43	3.524035	1.447542	9352.116732	0.014566	0.013063
RS	44	3.839604	1.474207	8005.421608	0.012468	0.011192
RS	45	4.182653	1.474207	6861.306435	0.010686	0.009591
RS	46	4.555574	1.498285	5679.708714	0.008846	0.007955
RS	47	4.960967	1.498285	4683.750819	0.007295	0.006566
RS	48	5.401660	1.520154	3724.549825	0.005801	0.005239
RS	49	5.880728	1.520154	2935.119729	0.004571	0.004138
RS	50	6.401512	1.540852	2224.176586	0.003464	0.003153
RS	51	6.967643	1.540852	1661.912296	0.002588	0.002367
RS	52	7.583072	1.558810	1190.856098	0.001855	0.001709
RS	53	8.252091	1.558810	835.583643	0.001301	0.001209
RS	54	8.979365	1.564958	562.690780	0.000876	0.000823
RS	55	9.769969	1.564958	365.413374	0.000569	0.000541
RS	56	10.629415	1.564958	226.903868	0.000353	0.000340
RS	57	11.563700	1.564958	134.200382	0.000209	0.000204
RS	58	12.579340	1.524083	76.656315	0.000119	0.000118
RS	59	13.683418	1.524083	39.812447	0.000062	0.000062
RS	60	14.883636	1.524083	19.391995	0.000030	0.000031
RS	61	16.188365	1.524083	8.809402	0.000014	0.000014
RS	62	17.606706	1.524083	3.709976	0.000006	0.000006
RS	63	19.148552	1.524083	2.176977	0.000003	0.000004
PA	4+25*2+4+6 0.152608733 0.027938276 19.148551992 0.396409861 12.726359735 4.914438221 2.867785697 2.320239646 2.156144208 2.048478785 1.872666242 1.644336793 1.419639950 1.252664227 1.162575814 1.138605695 1.159999072 1.207092323 1.261586383 1.310505279 1.350993052 1.386166964 1.418245007 1.447541890 1.474207079 1.498284887 1.520154117 1.540852199 1.558809740 1.564957991 1.524083281
//
IT	4687
RD	14
LK	-6485082.348272
QD	-651.284288 -> -647.298816
RI	0.1189997096
TR	0.152163	0.027822
MT	19.247529
MM	C_pi: 1.346386, n_recomb: 641139.269354
RS	0	0.000000	0.394891	13740.496120	0.021431	0.154045
RS	1	0.008717	0.394891	14599.920355	0.022772	0.017094
RS	2	0.018193	0.394891	15482.162357	0.024148	0.008245
RS	3	0.028495	0.394891	16382.126110	0.025552	0.008290
RS	4	0.039696	14.342059	483.330883	0.000754	0.000326
RS	5	0.051872	14.342059	525.088024	0.000819	0.000430
RS	6	0.065110	5.066409	1613.263258	0.002516	0.001436
RS	7	0.079502	5.066409	1749.057551	0.002728	0.001833
RS	8	0.095148	2.857213	3357.321652	0.005236	0.003741
RS	9	0.112159	2.857213	3628.252937	0.005659	0.004259
RS	10	0.130652	2.301331	4861.511453	0.007583	0.005930
RS	11	0.150756	2.301331	5238.829320	0.008171	0.006607
RS	12	0.172614	2.150068	6035.766567	0.009414	0.007824
RS	13	0.196376	2.150068	6488.866870	0.010121	0.008524
RS	14	0.222210	2.058001	7278.833689	0.011353	0.009730
RS	15	0.250296	2.058001	7804.576501	0.012173	0.010552
RS	16	0.280829	1.890209	9093.661679	0.014184	0.012482
RS	17	0.314024	1.890209	9711.458357	0.015147	0.013440
RS	18	0.350113	1.661126	11766.365783	0.018352	0.016409
RS	19	0.389347	1.661126	12487.660114	0.019477	0.017531
RS	20	0.432002	1.430501	15323.225818	0.023900	0.021604
RS	21	0.478374	1.430501	16115.642484	0.025136	0.022872
RS	22	0.528788	1.257640	19172.820562	0.029904	0.027272
RS	23	0.583596	1.257640	19933.282099	0.031090	0.028482
RS	24	0.643182	1.164150	22255.520648	0.034712	0.031801
RS	25	0.707962	1.164150	22852.192918	0.035643	0.032681
RS	26	0.778389	1.139162	23843.506444	0.037189	0.034046
RS	27	0.854954	1.139162	24193.311703	0.037735	0.034488
RS	28	0.938193	1.161020	23959.352574	0.037370	0.034088
RS	29	1.028687	1.161020	24045.102065	0.037504	0.034116
RS	30	1.127070	1.209239	23049.637542	0.035951	0.032639
RS	31	1.234028	1.209239	22885.466069	0.035695	0.032318
RS	32	1.350309	1.264697	21603.639238	0.033696	0.030457
RS	33	1.476726	1.264697	21199.811342	0.033066	0.029834
RS	34	1.614162	1.313919	19889.377410	0.031022	0.027962
RS	35	1.763578	1.313919	19245.889361	0.030018	0.027038
RS	36	1.926017	1.354303	17920.576535	0.027951	0.025162
RS	37	2.102616	1.354303	17048.410557	0.026591	0.023928
RS	38	2.294608	1.389590	15653.918611	0.024416	0.021960
RS	39	2.503335	1.389590	14594.338755	0.022763	0.020461
RS	40	2.730256	1.422368	13142.237468	0.020498	0.018419
RS	41	2.976957	1.422368	11965.895372	0.018663	0.016757
RS	42	3.245161	1.453021	10523.465622	0.016414	0.014739
RS	43	3.536743	1.453021	9319.323065	0.014536	0.013044
RS	44	3.853742	1.481664	7967.642541	0.012427	0.011160
RS	45	4.198371	1.481664	6830.170867	0.010653	0.009565
RS	46	4.573041	1.508211	5647.226804	0.008808	0.007923
RS	47	4.980369	1.508211	4659.719654	0.007268	0.006542
RS	48	5.423201	1.532877	3702.235810	0.005774	0.005215
RS	49	5.904634	1.532877	2921.004040	0.004556	0.004123
RS	50	6.428030	1.556563	2212.926548	0.003452	0.003139
RS	51	6.997049	1.556563	1656.812986	0.002584	0.002361
RS	52	7.615666	1.577321	1188.139726	0.001853	0.001706
RS	53	8.288206	1.577321	836.167770	0.001304	0.001210
RS	54	9.019368	1.585382	564.378566	0.000880	0.000825
RS	55	9.814261	1.585382	367.983150	0.000574	0.000544
RS	56	10.678443	1.585382	229.485944	0.000358	0.000344
RS	57	11.617950	1.585382	136.356483	0.000213	0.000207
RS	58	12.639351	1.542758	78.321474	0.000122	0.000121
RS	59	13.749782	1.542758	40.876186	0.000064	0.000064
RS	60	14.957005	1.542758	20.014459	0.000031	0.000032
RS	61	16.269455	1.542758	9.143224	0.000014	0.000015
RS	62	17.696306	1.542758	3.873722	0.000006	0.000006
RS	63	19.247529	1.542758	2.295556	0.000004	0.000004
PA	4+25*2+4+6 0.152162519 0.027822108 19.247529226 0.394891061 14.342059421 5.066409196 2.857213127 2.301330566 2.150067961 2.058000542 1.890208826 1.661126317 1.430501405 1.257640474 1.164150195 1.139161655 1.161020151 1.209239260 1.264696807 1.313918782 1.354302649 1.389590489 1.422367560 1.453021029 1.481664044 1.508211287 1.532876602 1.556563050 1.577320843 1.585381563 1.542758398
//
IT	4262
RD	15
LK	-6485074.673096
QD	-647.581482 -> -644.142412
RI	0.1187689401
TR	0.151743	0.027714
MT	19.340483
MM	C_pi: 1.349828, n_recomb: 640296.311734
RS	0	0.000000	0.393627	13779.276169	0.021520	0.153954
RS	1	0.008725	0.393627	14640.817204	0.022866	0.017155
RS	2	0.018211	0.393627	15525.042124	0.024247	0.008273
RS	3	0.028525	0.393627	16426.793788	0.025655	0.008332
RS	4	0.039738	16.142039	429.253175	0.000670	0.000290
RS	5	0.051930	16.142039	466.419169	0.000728	0.000383
RS	6	0.065186	5.220710	1565.450840	0.002445	0.001397
RS	7	0.079598	5.220710	1697.490503	0.002651	0.001781
RS	8	0.095267	2.847466	3369.416931	0.005262	0.003757
RS	9	0.112304	2.847466	3641.485559	0.005687	0.004272
RS	10	0.130827	2.283150	4901.400267	0.007655	0.005972
RS	11	0.150966	2.283150	5281.744235	0.008249	0.006657
RS	12	0.172863	2.143415	6055.884090	0.009458	0.007847
RS	13	0.196669	2.143415	6510.609138	0.010168	0.008557
RS	14	0.222553	2.066045	7252.698065	0.011327	0.009705
RS	15	0.250696	2.066045	7777.343442	0.012146	0.010532
RS	16	0.281293	1.906205	9022.300213	0.014091	0.012408
RS	17	0.314560	1.906205	9637.069297	0.015051	0.013366
RS	18	0.350730	1.676816	11667.409542	0.018222	0.016310
RS	19	0.390055	1.676816	12385.710968	0.019344	0.017426
RS	20	0.432812	1.440764	15236.058563	0.023795	0.021529
RS	21	0.479298	1.440764	16027.680185	0.025032	0.022792
RS	22	0.529841	1.262403	19135.989730	0.029886	0.027272
RS	23	0.584794	1.262403	19897.495780	0.031075	0.028477
RS	24	0.644541	1.165766	22270.180692	0.034781	0.031874
RS	25	0.709500	1.165766	22867.068961	0.035713	0.032749
RS	26	0.780128	1.139886	23875.868059	0.037289	0.034141
RS	27	0.856917	1.139886	24224.006992	0.037832	0.034579
RS	28	0.940407	1.162243	23977.580713	0.037448	0.034161
RS	29	1.031180	1.162243	24061.160696	0.037578	0.034187
RS	30	1.129874	1.211546	23043.681466	0.035989	0.032677
RS	31	1.237178	1.211546	22878.392425	0.035731	0.032356
RS	32	1.353844	1.267866	21583.285274	0.033708	0.030474
RS	33	1.480689	1.267866	21179.402508	0.033078	0.029854
RS	34	1.618602	1.317238	19869.137480	0.031031	0.027979
RS	35	1.768547	1.317238	19225.360367	0.030026	0.027057
RS	36	1.931574	1.357346	17904.922793	0.027963	0.025183
RS	37	2.108825	1.357346	17031.379075	0.026599	0.023948
RS	38	2.301541	1.392567	15637.439001	0.024422	0.021977
RS	39	2.511071	1.392567	14576.116711	0.022765	0.020474
RS	40	2.738882	1.425871	13118.978643	0.020489	0.018421
RS	41	2.986569	1.425871	11942.244840	0.018651	0.016756
RS	42	3.255867	1.457730	10492.765284	0.016387	0.014723
RS	43	3.548660	1.457730	9291.016382	0.014510	0.013028
RS	44	3.866999	1.488234	7933.850753	0.012391	0.011133
RS	45	4.213112	1.488234	6801.884015	0.010623	0.009542
RS	46	4.589423	1.517178	5616.944235	0.008772	0.007893
RS	47	4.998567	1.517178	4636.975752	0.007242	0.006520
RS	48	5.443408	1.544625	3680.630252	0.005748	0.005191
RS	49	5.927060	1.544625	2907.029928	0.004540	0.004108
RS	50	6.452910	1.571333	2201.480659	0.003438	0.003126
RS	51	7.024639	1.571333	1651.287460	0.002579	0.002355
RS	52	7.646251	1.594959	1184.901283	0.001851	0.001702
RS	53	8.322097	1.594959	836.234786	0.001306	0.001210
RS	54	9.056909	1.605028	565.600168	0.000883	0.000827
RS	55	9.855833	1.605028	370.193656	0.000578	0.000547
RS	56	10.724461	1.605028	231.815170	0.000362	0.000347
RS	57	11.668875	1.605028	138.349601	0.000216	0.000210
RS	58	12.695688	1.560757	79.886976	0.000125	0.000123
RS	59	13.812088	1.560757	41.889347	0.000065	0.000065
RS	60	15.025892	1.560757	20.613984	0.000032	0.000033
RS	61	16.345599	1.560757	9.468022	0.000015	0.000015
RS	62	17.780447	1.560757	4.034577	0.000006	0.000007
RS	63	19.340483	1.560757	2.413771	0.000004	0.000004
PA	4+25*2+4+6 0.151743187 0.027713985 19.340483373 0.393626729 16.142038650 5.220709673 2.847466336 2.283150055 2.143415229 2.066044513 1.906205486 1.676815972 1.440764185 1.262403210 1.165766120 1.139886005 1.162242815 1.211545701 1.267865557 1.317238426 1.357346219 1.392566925 1.425870658 1.457729667 1.488233903 1.517177914 1.544624881 1.571332998 1.594959307 1.605028060 1.560756769
//
IT	3113
RD	16
LK	-6485068.023130
QD	-644.544409 -> -641.528734
RI	0.1185595241
TR	0.151346	0.027613
MT	19.428427
MM	C_pi: 1.353102, n_recomb: 639517.710707
RS	0	0.000000	0.392539	13812.736229	0.021599	0.153868
RS	1	0.008733	0.392539	14676.158654	0.022949	0.017212
RS	2	0.018228	0.392539	15562.149898	0.024334	0.008298
RS	3	0.028552	0.392539	16465.498407	0.025747	0.008369
RS	4	0.039778	18.148463	381.660258	0.000597	0.000258
RS	5	0.051984	18.148463	414.770841	0.000649	0.000342
RS	6	0.065257	5.378081	1519.574887	0.002376	0.001360
RS	7	0.079688	5.378081	1647.995009	0.002577	0.001730
RS	8	0.095379	2.839054	3380.099397	0.005285	0.003772
RS	9	0.112441	2.839054	3653.188391	0.005712	0.004283
RS	10	0.130993	2.266114	4939.560217	0.007724	0.006013
RS	11	0.151164	2.266114	5322.793961	0.008323	0.006704
RS	12	0.173097	2.136629	6076.649762	0.009502	0.007870
RS	13	0.196946	2.136629	6533.021401	0.010216	0.008590
RS	14	0.222877	2.072953	7230.811759	0.011307	0.009682
RS	15	0.251073	2.072953	7754.578827	0.012126	0.010516
RS	16	0.281730	1.920878	8958.190720	0.014008	0.012341
RS	17	0.315065	1.920878	9570.241445	0.014965	0.013300
RS	18	0.351311	1.691515	11576.536215	0.018102	0.016217
RS	19	0.390723	1.691515	12292.064607	0.019221	0.017330
RS	20	0.433576	1.450470	15154.732187	0.023697	0.021459
RS	21	0.480171	1.450470	15945.587110	0.024934	0.022716
RS	22	0.530835	1.266949	19100.726268	0.029867	0.027271
RS	23	0.585923	1.266949	19863.215595	0.031060	0.028472
RS	24	0.645822	1.167387	22282.274074	0.034842	0.031940
RS	25	0.710952	1.167387	22879.429117	0.035776	0.032812
RS	26	0.781769	1.140734	23903.348294	0.037377	0.034227
RS	27	0.858770	1.140734	24250.109934	0.037919	0.034661
RS	28	0.942496	1.163626	23990.977984	0.037514	0.034225
RS	29	1.033533	1.163626	24072.882570	0.037642	0.034249
RS	30	1.132520	1.213986	23034.776083	0.036019	0.032708
RS	31	1.240151	1.213986	22868.917289	0.035760	0.032388
RS	32	1.357181	1.271090	21562.637464	0.033717	0.030488
RS	33	1.484431	1.271090	21159.137189	0.033086	0.029870
RS	34	1.622793	1.320500	19851.138803	0.031041	0.027995
RS	35	1.773238	1.320500	19207.276344	0.030034	0.027074
RS	36	1.936820	1.360194	17893.473837	0.027980	0.025207
RS	37	2.114688	1.360194	17018.430781	0.026611	0.023970
RS	38	2.308088	1.395199	15626.284410	0.024434	0.021997
RS	39	2.518377	1.395199	14562.736714	0.022771	0.020490
RS	40	2.747029	1.428881	13101.178756	0.020486	0.018426
RS	41	2.995649	1.428881	11923.265346	0.018644	0.016758
RS	42	3.265980	1.461811	10466.776354	0.016367	0.014711
RS	43	3.559918	1.461811	9266.466785	0.014490	0.013016
RS	44	3.879524	1.494067	7903.471291	0.012358	0.011108
RS	45	4.227040	1.494067	6776.061891	0.010596	0.009521
RS	46	4.604903	1.525338	5588.611329	0.008739	0.007865
RS	47	5.015764	1.525338	4615.405895	0.007217	0.006499
RS	48	5.462503	1.555540	3659.735932	0.005723	0.005168
RS	49	5.948255	1.555540	2893.261092	0.004524	0.004094
RS	50	6.476425	1.585293	2189.944415	0.003424	0.003113
RS	51	7.050719	1.585293	1645.449320	0.002573	0.002348
RS	52	7.675163	1.611846	1181.253649	0.001847	0.001698
RS	53	8.354137	1.611846	835.878456	0.001307	0.001210
RS	54	9.092404	1.624007	566.431580	0.000886	0.000828
RS	55	9.895140	1.624007	372.097319	0.000582	0.000550
RS	56	10.767976	1.624007	233.925186	0.000366	0.000350
RS	57	11.717034	1.624007	140.199723	0.000219	0.000213
RS	58	12.748969	1.578151	81.364945	0.000127	0.000125
RS	59	13.871019	1.578151	42.857267	0.000067	0.000067
RS	60	15.091053	1.578151	21.192604	0.000033	0.000033
RS	61	16.417627	1.578151	9.784421	0.000015	0.000016
RS	62	17.860047	1.578151	4.192663	0.000007	0.000007
RS	63	19.428427	1.578151	2.531559	0.000004	0.000004
PA	4+25*2+4+6 0.151346129 0.027612678 19.428426856 0.392538844 18.148463314 5.378081377 2.839053545 2.266114358 2.136628750 2.072952502 1.920877750 1.691515233 1.450470261 1.266949217 1.167387068 1.140733927 1.163626100 1.213985948 1.271090309 1.320499564 1.360194044 1.395199131 1.428881376 1.461811293 1.494067187 1.525338213 1.555540323 1.585293396 1.611846246 1.624006791 1.578150931
//
IT	4374
RD	17
LK	-6485062.174207
QD	-641.998654 -> -639.317921
RI	0.1183666325
TR	0.150966	0.027517
MT	19.512444
MM	C_pi: 1.356250, n_recomb: 638796.931430
RS	0	0.000000	0.391595	13841.937440	0.021669	0.153786
RS	1	0.008740	0.391595	14707.057661	0.023023	0.017266
RS	2	0.018244	0.391595	15594.647683	0.024413	0.008322
RS	3	0.028578	0.391595	16499.447021	0.025829	0.008403
RS	4	0.039816	20.384855	339.689543	0.000532	0.000230
RS	5	0.052036	20.384855	369.212167	0.000578	0.000305
RS	6	0.065324	5.539056	1475.408151	0.002310	0.001323
RS	7	0.079774	5.539056	1600.328644	0.002505	0.001681
RS	8	0.095486	2.832144	3389.154538	0.005306	0.003784
RS	9	0.112571	2.832144	3663.133933	0.005734	0.004292
RS	10	0.131150	2.250433	4975.466959	0.007789	0.006050
RS	11	0.151353	2.250433	5361.423334	0.008393	0.006747
RS	12	0.173321	2.129971	6097.391144	0.009545	0.007892
RS	13	0.197209	2.129971	6555.394177	0.010262	0.008622
RS	14	0.223185	2.079002	7212.246588	0.011290	0.009663
RS	15	0.251432	2.079002	7735.308984	0.012109	0.010502
RS	16	0.282147	1.934435	8900.260061	0.013933	0.012279
RS	17	0.315547	1.934435	9509.862891	0.014887	0.013239
RS	18	0.351865	1.705348	11492.846460	0.017991	0.016131
RS	19	0.391358	1.705348	12205.809326	0.019107	0.017240
RS	20	0.434303	1.459677	15078.908202	0.023605	0.021392
RS	21	0.481001	1.459677	15869.040391	0.024842	0.022645
RS	22	0.531781	1.271297	19067.360327	0.029849	0.027268
RS	23	0.586999	1.271297	19830.789560	0.031044	0.028467
RS	24	0.647043	1.169001	22292.773694	0.034898	0.032001
RS	25	0.712334	1.169001	22890.234418	0.035833	0.032870
RS	26	0.783332	1.141679	23927.184706	0.037457	0.034306
RS	27	0.860536	1.141679	24272.801548	0.037998	0.034736
RS	28	0.944487	1.165143	24000.655666	0.037572	0.034281
RS	29	1.035775	1.165143	24081.287194	0.037698	0.034304
RS	30	1.135042	1.216546	23023.545481	0.036042	0.032734
RS	31	1.242985	1.216546	22857.571740	0.035782	0.032415
RS	32	1.360362	1.274383	21541.668732	0.033722	0.030499
RS	33	1.487998	1.274383	21138.934731	0.033092	0.029883
RS	34	1.626789	1.323741	19834.851855	0.031050	0.028011
RS	35	1.777711	1.323741	19191.110254	0.030043	0.027091
RS	36	1.941823	1.362911	17885.409131	0.027999	0.025232
RS	37	2.120279	1.362911	17008.805904	0.026626	0.023992
RS	38	2.314332	1.397582	15619.473267	0.024451	0.022021
RS	39	2.525344	1.397582	14553.343459	0.022782	0.020509
RS	40	2.754800	1.431518	13087.923303	0.020488	0.018436
RS	41	3.004310	1.431518	11908.209245	0.018642	0.016764
RS	42	3.275627	1.465400	10444.812549	0.016351	0.014703
RS	43	3.570658	1.465400	9245.159868	0.014473	0.013006
RS	44	3.891474	1.499304	7876.106411	0.012330	0.011086
RS	45	4.240329	1.499304	6752.450041	0.010571	0.009502
RS	46	4.619674	1.532830	5562.084845	0.008707	0.007838
RS	47	5.032175	1.532830	4594.961405	0.007193	0.006479
RS	48	5.480728	1.565757	3639.571701	0.005698	0.005146
RS	49	5.968484	1.565757	2879.761829	0.004508	0.004079
RS	50	6.498871	1.598574	2178.408453	0.003410	0.003099
RS	51	7.075613	1.598574	1639.395654	0.002566	0.002341
RS	52	7.702763	1.628110	1177.288223	0.001843	0.001693
RS	53	8.384725	1.628110	835.177163	0.001307	0.001209
RS	54	9.126292	1.642439	566.937271	0.000888	0.000829
RS	55	9.932671	1.642439	373.739924	0.000585	0.000552
RS	56	10.809528	1.642439	235.846201	0.000369	0.000353
RS	57	11.763023	1.642439	141.925327	0.000222	0.000215
RS	58	12.799853	1.595076	82.765252	0.000130	0.000127
RS	59	13.927302	1.595076	43.785327	0.000069	0.000068
RS	60	15.153290	1.595076	21.753029	0.000034	0.000034
RS	61	16.486430	1.595076	10.093678	0.000016	0.000016
RS	62	17.936087	1.595076	4.348517	0.000007	0.000007
RS	63	19.512444	1.595076	2.649251	0.000004	0.000004
PA	4+25*2+4+6 0.150966447 0.027516956 19.512443848 0.391595284 20.384854825 5.539055663 2.832143922 2.250433162 2.129970735 2.079001882 1.934434665 1.705348034 1.459677347 1.271296526 1.169000806 1.141679302 1.165142533 1.216545727 1.274382661 1.323741071 1.362910668 1.397581509 1.431518176 1.465399685 1.499303524 1.532830157 1.565757042 1.598573518 1.628110340 1.642438746 1.595075975
//
IT	4029
RD	18
LK	-6485056.959011
QD	-639.814713 -> -637.403993
RI	0.1181874374
TR	0.150601	0.027426
MT	19.593261
MM	C_pi: 1.359289, n_recomb: 638123.336461
RS	0	0.000000	0.390741	13868.628019	0.021733	0.153708
RS	1	0.008747	0.390741	14735.332687	0.023092	0.017318
RS	2	0.018259	0.390741	15624.417760	0.024485	0.008343
RS	3	0.028604	0.390741	16530.577265	0.025905	0.008434
RS	4	0.039853	22.874310	302.645625	0.000474	0.000206
RS	5	0.052086	22.874310	328.992282	0.000516	0.000272
RS	6	0.065389	5.703858	1432.809446	0.002245	0.001288
RS	7	0.079856	5.703858	1554.341129	0.002436	0.001634
RS	8	0.095588	2.826793	3396.438162	0.005323	0.003795
RS	9	0.112696	2.826793	3671.168800	0.005753	0.004299
RS	10	0.131301	2.236158	5008.825964	0.007849	0.006085
RS	11	0.151533	2.236158	5397.320435	0.008458	0.006788
RS	12	0.173535	2.123623	6117.512314	0.009587	0.007914
RS	13	0.197461	2.123623	6577.096314	0.010307	0.008652
RS	14	0.223481	2.084409	7196.147137	0.011277	0.009645
RS	15	0.251776	2.084409	7718.632548	0.012096	0.010491
RS	16	0.282546	1.947027	8847.556109	0.013865	0.012222
RS	17	0.316008	1.947027	9454.941302	0.014817	0.013184
RS	18	0.352397	1.718409	11415.409235	0.017889	0.016050
RS	19	0.391968	1.718409	12125.989606	0.019003	0.017157
RS	20	0.435001	1.468432	15007.982487	0.023519	0.021328
RS	21	0.481798	1.468432	15797.431694	0.024756	0.022578
RS	22	0.532689	1.275450	19035.882000	0.029831	0.027266
RS	23	0.588031	1.275450	19800.206350	0.031029	0.028462
RS	24	0.648214	1.170597	22301.978103	0.034949	0.032058
RS	25	0.713661	1.170597	22899.763736	0.035886	0.032924
RS	26	0.784833	1.142703	23947.825162	0.037529	0.034377
RS	27	0.862230	1.142703	24292.483212	0.038069	0.034806
RS	28	0.946398	1.166772	24006.977123	0.037621	0.034331
RS	29	1.037927	1.166772	24086.670860	0.037746	0.034352
RS	30	1.137463	1.219212	23010.059346	0.036059	0.032754
RS	31	1.245705	1.219212	22844.358444	0.035799	0.032436
RS	32	1.363416	1.277742	21520.097207	0.033724	0.030506
RS	33	1.491422	1.277742	21118.466641	0.033095	0.029893
RS	34	1.630626	1.326983	19819.613101	0.031059	0.028026
RS	35	1.782006	1.326983	19176.198753	0.030051	0.027106
RS	36	1.946627	1.365541	17879.772733	0.028019	0.025258
RS	37	2.125648	1.365541	17001.612301	0.026643	0.024016
RS	38	2.320327	1.399778	15616.015266	0.024472	0.022046
RS	39	2.532036	1.399778	14547.054410	0.022797	0.020530
RS	40	2.762263	1.433864	13078.302198	0.020495	0.018449
RS	41	3.012629	1.433864	11896.308554	0.018643	0.016771
RS	42	3.284894	1.468590	10426.170498	0.016339	0.014697
RS	43	3.580975	1.468590	9226.540728	0.014459	0.012999
RS	44	3.902954	1.504048	7851.283790	0.012304	0.011067
RS	45	4.253097	1.504048	6730.713390	0.010548	0.009485
RS	46	4.633867	1.539759	5537.135545	0.008677	0.007814
RS	47	5.047944	1.539759	4575.511466	0.007170	0.006460
RS	48	5.498240	1.575380	3620.076880	0.005673	0.005125
RS	49	5.987925	1.575380	2866.527929	0.004492	0.004065
RS	50	6.520442	1.611271	2166.909643	0.003396	0.003086
RS	51	7.099540	1.611271	1633.179656	0.002559	0.002334
RS	52	7.729292	1.643836	1173.069877	0.001838	0.001688
RS	53	8.414129	1.643836	834.186505	0.001307	0.001208
RS	54	9.158870	1.660406	567.162043	0.000889	0.000829
RS	55	9.968753	1.660406	375.153450	0.000588	0.000554
RS	56	10.849479	1.660406	237.599296	0.000372	0.000355
RS	57	11.807242	1.660406	143.539215	0.000225	0.000217
RS	58	12.848782	1.611602	84.095363	0.000132	0.000129
RS	59	13.981427	1.611602	44.677064	0.000070	0.000069
RS	60	15.213145	1.611602	22.296758	0.000035	0.000035
RS	61	16.552604	1.611602	10.396348	0.000016	0.000017
RS	62	18.009226	1.611602	4.502311	0.000007	0.000007
RS	63	19.593261	1.611602	2.766889	0.000004	0.000004
PA	4+25*2+4+6 0.150600918 0.027425948 19.593260635 0.390741194 22.874309652 5.703857698 2.826793354 2.236157844 2.123622928 2.084408680 1.947027411 1.718409223 1.468431992 1.275450218 1.170597266 1.142702765 1.166771503 1.219211840 1.277741877 1.326982644 1.365541408 1.399778025 1.433863593 1.468589511 1.504047757 1.539759187 1.575379739 1.611271233 1.643835954 1.660405974 1.611602012
//
IT	3683
RD	19
LK	-6485052.256709
QD	-637.910276 -> -635.720731
RI	0.1180183383
TR	0.150248	0.027339
MT	19.671217
MM	C_pi: 1.362240, n_recomb: 637496.527189
RS	0	0.000000	0.389978	13892.770217	0.021793	0.153632
RS	1	0.008754	0.389978	14760.949633	0.023155	0.017368
RS	2	0.018274	0.389978	15651.430477	0.024551	0.008363
RS	3	0.028628	0.389978	16558.864790	0.025975	0.008462
RS	4	0.039888	25.650790	269.833764	0.000423	0.000184
RS	5	0.052134	25.650790	293.359857	0.000460	0.000243
RS	6	0.065451	5.872954	1391.631031	0.002183	0.001254
RS	7	0.079935	5.872954	1509.874454	0.002368	0.001589
RS	8	0.095686	2.822954	3402.016528	0.005337	0.003803
RS	9	0.112816	2.822954	3677.365166	0.005768	0.004305
RS	10	0.131446	2.223320	5039.503275	0.007905	0.006117
RS	11	0.151707	2.223320	5430.344628	0.008518	0.006824
RS	12	0.173741	2.117689	6136.767122	0.009626	0.007934
RS	13	0.197704	2.117689	6597.868633	0.010350	0.008681
RS	14	0.223765	2.089327	7182.044773	0.011266	0.009630
RS	15	0.252107	2.089327	7704.057524	0.012085	0.010481
RS	16	0.282930	1.958807	8799.360636	0.013803	0.012170
RS	17	0.316452	1.958807	9404.730521	0.014753	0.013133
RS	18	0.352908	1.730785	11343.631283	0.017794	0.015974
RS	19	0.392555	1.730785	12052.003120	0.018905	0.017079
RS	20	0.435673	1.476778	14941.691105	0.023438	0.021268
RS	21	0.482565	1.476778	15730.508358	0.024675	0.022515
RS	22	0.533562	1.279425	19006.500201	0.029814	0.027263
RS	23	0.589024	1.279425	19771.692815	0.031015	0.028457
RS	24	0.649341	1.172165	22310.665671	0.034997	0.032111
RS	25	0.714938	1.172165	22908.795031	0.035936	0.032975
RS	26	0.786277	1.143777	23966.371751	0.037595	0.034444
RS	27	0.863861	1.143777	24310.221120	0.038134	0.034870
RS	28	0.948237	1.168483	24010.997533	0.037665	0.034375
RS	29	1.039998	1.168483	24090.025131	0.037788	0.034396
RS	30	1.139793	1.221958	22995.110456	0.036071	0.032770
RS	31	1.248324	1.221958	22829.996703	0.035812	0.032453
RS	32	1.366355	1.281151	21498.350566	0.033723	0.030511
RS	33	1.494719	1.281151	21098.098463	0.033095	0.029900
RS	34	1.634320	1.330224	19805.468194	0.031068	0.028040
RS	35	1.786141	1.330224	19162.557695	0.030059	0.027121
RS	36	1.951252	1.368102	17876.348122	0.028041	0.025285
RS	37	2.130818	1.368102	16996.641035	0.026662	0.024040
RS	38	2.326102	1.401826	15615.491947	0.024495	0.022074
RS	39	2.538481	1.401826	14543.508646	0.022813	0.020552
RS	40	2.769452	1.435969	13071.895715	0.020505	0.018464
RS	41	3.020642	1.435969	11887.227424	0.018647	0.016781
RS	42	3.293821	1.471445	10410.510819	0.016330	0.014695
RS	43	3.590914	1.471445	9210.366039	0.014448	0.012994
RS	44	3.914014	1.508365	7828.832613	0.012281	0.011050
RS	45	4.265398	1.508365	6710.756723	0.010527	0.009469
RS	46	4.647542	1.546192	5513.712660	0.008649	0.007791
RS	47	5.063139	1.546192	4557.059544	0.007148	0.006442
RS	48	5.515117	1.584469	3601.297054	0.005649	0.005104
RS	49	6.006660	1.584469	2853.627279	0.004476	0.004051
RS	50	6.541233	1.623439	2155.530481	0.003381	0.003073
RS	51	7.122602	1.623439	1626.881644	0.002552	0.002327
RS	52	7.754864	1.659077	1168.668684	0.001833	0.001682
RS	53	8.442474	1.659077	832.965690	0.001307	0.001207
RS	54	9.190276	1.677957	567.154031	0.000890	0.000829
RS	55	10.003541	1.677957	376.372176	0.000590	0.000556
RS	56	10.887998	1.677957	239.207204	0.000375	0.000357
RS	57	11.849880	1.677957	145.055392	0.000228	0.000219
RS	58	12.895965	1.627771	85.363515	0.000134	0.000131
RS	59	14.033623	1.627771	45.536621	0.000071	0.000071
RS	60	15.270871	1.627771	22.825700	0.000036	0.000036
RS	61	16.616427	1.627771	10.693232	0.000017	0.000017
RS	62	18.079772	1.627771	4.654349	0.000007	0.000007
RS	63	19.671217	1.627771	2.884624	0.000005	0.000005
PA	4+25*2+4+6 0.150248105 0.027339164 19.671216914 0.389978028 25.650789979 5.872953806 2.822954478 2.223319795 2.117688961 2.089326613 1.958807141 1.730785462 1.476778411 1.279425296 1.172164647 1.143777275 1.168482866 1.221957920 1.281151379 1.330223613 1.368101694 1.401825811 1.435969449 1.471445245 1.508365216 1.546192374 1.584469254 1.623439406 1.659076979 1.677956943 1.627770561
//
IT	3882
RD	20
LK	-6485047.976658
QD	-636.212241 -> -634.206596
RI	0.1178586233
TR	0.149906	0.027256
MT	19.746819
MM	C_pi: 1.365112, n_recomb: 636908.699538
RS	0	0.000000	0.389272	13915.438879	0.021848	0.153559
RS	1	0.008761	0.389272	14785.026257	0.023214	0.017417
RS	2	0.018289	0.389272	15676.842380	0.024614	0.008383
RS	3	0.028651	0.389272	16585.499513	0.026041	0.008489
RS	4	0.039922	28.741248	240.781040	0.000378	0.000164
RS	5	0.052180	28.741248	261.803776	0.000411	0.000218
RS	6	0.065511	6.045902	1351.924901	0.002123	0.001221
RS	7	0.080011	6.045902	1466.986683	0.002303	0.001545
RS	8	0.095781	2.820537	3405.945882	0.005348	0.003810
RS	9	0.112932	2.820537	3681.784388	0.005781	0.004308
RS	10	0.131586	2.211857	5067.481140	0.007956	0.006146
RS	11	0.151874	2.211857	5460.478815	0.008573	0.006857
RS	12	0.173940	2.112212	6154.952396	0.009664	0.007953
RS	13	0.197939	2.112212	6617.496645	0.010390	0.008707
RS	14	0.224040	2.093880	7169.432825	0.011257	0.009616
RS	15	0.252427	2.093880	7691.049754	0.012076	0.010472
RS	16	0.283302	1.969874	8755.039102	0.013746	0.012121
RS	17	0.316881	1.969874	9358.568221	0.014694	0.013086
RS	18	0.353402	1.742554	11276.770918	0.017705	0.015903
RS	19	0.393122	1.742554	11983.086183	0.018814	0.017006
RS	20	0.436322	1.484755	14879.507746	0.023362	0.021211
RS	21	0.483307	1.484755	15667.737708	0.024600	0.022455
RS	22	0.534407	1.283237	18978.982897	0.029799	0.027260
RS	23	0.589985	1.283237	19745.015597	0.031001	0.028453
RS	24	0.650431	1.173701	22318.918752	0.035043	0.032161
RS	25	0.716173	1.173701	22917.398913	0.035982	0.033024
RS	26	0.787674	1.144892	23983.053302	0.037655	0.034506
RS	27	0.865439	1.144892	24326.213976	0.038194	0.034930
RS	28	0.950016	1.170261	24012.966149	0.037702	0.034415
RS	29	1.042003	1.170261	24091.550344	0.037826	0.034435
RS	30	1.142048	1.224772	22978.767586	0.036079	0.032782
RS	31	1.250858	1.224772	22814.503813	0.035821	0.032467
RS	32	1.369201	1.284610	21476.207059	0.033719	0.030513
RS	33	1.497910	1.284610	21077.575827	0.033094	0.029905
RS	34	1.637896	1.333475	19791.961027	0.031075	0.028052
RS	35	1.790144	1.333475	19149.726958	0.030067	0.027135
RS	36	1.955731	1.370619	17874.484191	0.028064	0.025312
RS	37	2.135824	1.370619	16993.278932	0.026681	0.024064
RS	38	2.331693	1.403766	15617.218729	0.024520	0.022102
RS	39	2.544722	1.403766	14542.090477	0.022832	0.020575
RS	40	2.776414	1.437892	13068.043584	0.020518	0.018481
RS	41	3.028403	1.437892	11880.404974	0.018653	0.016793
RS	42	3.302467	1.474031	10397.323857	0.016325	0.014694
RS	43	3.600541	1.474031	9196.228550	0.014439	0.012990
RS	44	3.924728	1.512330	7808.395248	0.012260	0.011035
RS	45	4.277315	1.512330	6692.320707	0.010508	0.009455
RS	46	4.660791	1.552203	5491.635527	0.008622	0.007769
RS	47	5.077861	1.552203	4539.495549	0.007127	0.006425
RS	48	5.531468	1.593099	3583.172388	0.005626	0.005084
RS	49	6.024814	1.593099	2841.042491	0.004461	0.004037
RS	50	6.561380	1.635149	2144.282169	0.003367	0.003059
RS	51	7.144952	1.635149	1620.528887	0.002544	0.002320
RS	52	7.779648	1.673890	1164.126126	0.001828	0.001677
RS	53	8.469946	1.673890	831.550833	0.001306	0.001205
RS	54	9.220718	1.695146	566.942753	0.000890	0.000829
RS	55	10.037261	1.695146	377.417220	0.000593	0.000557
RS	56	10.925338	1.695146	240.683790	0.000378	0.000359
RS	57	11.891216	1.695146	146.482182	0.000230	0.000221
RS	58	12.941709	1.643631	86.574357	0.000136	0.000132
RS	59	14.084231	1.643631	46.366157	0.000073	0.000072
RS	60	15.326843	1.643631	23.340731	0.000037	0.000037
RS	61	16.678315	1.643631	10.984625	0.000017	0.000017
RS	62	18.148183	1.643631	4.804703	0.000008	0.000008
RS	63	19.746819	1.643631	3.002449	0.000005	0.000005
PA	4+25*2+4+6 0.149905808 0.027256025 19.746819450 0.389271953 28.741247634 6.045902140 2.820536901 2.211857329 2.112211845 2.093879561 1.969873552 1.742554280 1.484755394 1.283237060 1.173700592 1.144892063 1.170261372 1.224772240 1.284610298 1.333475353 1.370619484 1.403765632 1.437892153 1.474031489 1.512329692 1.552203434 1.593098962 1.635148688 1.673889715 1.695145953 1.643630957
//
IT	4025
RD	21
LK	-6485044.050059
QD	-634.680748 -> -632.830030
RI	0.1177064975
TR	0.149572	0.027176
MT	19.820490
MM	C_pi: 1.367924, n_recomb: 636357.944026
RS	0	0.000000	0.388621	13936.723095	0.021901	0.153487
RS	1	0.008767	0.388621	14807.659621	0.023269	0.017464
RS	2	0.018302	0.388621	15700.758591	0.024673	0.008401
RS	3	0.028674	0.388621	16610.594572	0.026103	0.008514
RS	4	0.039955	32.178668	215.034462	0.000338	0.000147
RS	5	0.052224	32.178668	233.833949	0.000367	0.000195
RS	6	0.065570	6.222757	1313.636584	0.002064	0.001189
RS	7	0.080085	6.222757	1425.620520	0.002240	0.001503
RS	8	0.095873	2.819391	3408.414855	0.005356	0.003816
RS	9	0.113045	2.819391	3684.630160	0.005790	0.004310
RS	10	0.131723	2.201662	5092.943676	0.008003	0.006173
RS	11	0.152037	2.201662	5487.921773	0.008624	0.006888
RS	12	0.174133	2.107224	6171.986353	0.009699	0.007971
RS	13	0.198166	2.107224	6635.895686	0.010428	0.008732
RS	14	0.224306	2.098139	7158.098946	0.011249	0.009604
RS	15	0.252738	2.098139	7679.387420	0.012068	0.010464
RS	16	0.283662	1.980334	8714.080352	0.013694	0.012076
RS	17	0.317298	1.980334	9315.922960	0.014639	0.013043
RS	18	0.353882	1.753798	11214.255678	0.017623	0.015837
RS	19	0.393673	1.753798	11918.653327	0.018729	0.016937
RS	20	0.436953	1.492416	14821.001367	0.023290	0.021157
RS	21	0.484028	1.492416	15608.690799	0.024528	0.022399
RS	22	0.535229	1.286910	18953.254251	0.029784	0.027257
RS	23	0.590919	1.286910	19720.110447	0.030989	0.028449
RS	24	0.651491	1.175210	22327.028598	0.035086	0.032209
RS	25	0.717374	1.175210	22925.870674	0.036027	0.033071
RS	26	0.789032	1.146040	23998.413018	0.037712	0.034564
RS	27	0.866973	1.146040	24340.987795	0.038250	0.034987
RS	28	0.951747	1.172097	24013.431360	0.037736	0.034450
RS	29	1.043952	1.172097	24091.760098	0.037859	0.034471
RS	30	1.144242	1.227646	22961.469029	0.036083	0.032791
RS	31	1.253323	1.227646	22798.273413	0.035826	0.032478
RS	32	1.371968	1.288114	21453.911474	0.033714	0.030514
RS	33	1.501014	1.288114	21057.101777	0.033090	0.029908
RS	34	1.641374	1.336744	19779.091897	0.031082	0.028064
RS	35	1.794039	1.336744	19137.684804	0.030074	0.027147
RS	36	1.960088	1.373115	17873.963654	0.028088	0.025338
RS	37	2.140694	1.373115	16991.318877	0.026701	0.024088
RS	38	2.337134	1.405630	15620.874539	0.024547	0.022132
RS	39	2.550795	1.405630	14542.517809	0.022853	0.020599
RS	40	2.783188	1.439675	13066.427172	0.020533	0.018499
RS	41	3.035955	1.439675	11875.578613	0.018662	0.016805
RS	42	3.310882	1.476403	10386.328783	0.016322	0.014696
RS	43	3.609911	1.476403	9183.916994	0.014432	0.012988
RS	44	3.935156	1.516000	7789.799468	0.012241	0.011021
RS	45	4.288915	1.516000	6675.293741	0.010490	0.009442
RS	46	4.673688	1.557856	5470.822227	0.008597	0.007748
RS	47	5.092193	1.557856	4522.785576	0.007107	0.006408
RS	48	5.547388	1.601327	3565.708378	0.005603	0.005064
RS	49	6.042490	1.601327	2828.801238	0.004445	0.004024
RS	50	6.580997	1.646456	2133.203646	0.003352	0.003046
RS	51	7.166715	1.646456	1614.165768	0.002537	0.002312
RS	52	7.803782	1.688340	1159.479858	0.001822	0.001671
RS	53	8.496700	1.688340	829.978455	0.001304	0.001204
RS	54	9.250366	1.712027	566.563035	0.000890	0.000829
RS	55	10.070105	1.712027	378.314034	0.000594	0.000559
RS	56	10.961709	1.712027	242.046306	0.000380	0.000361
RS	57	11.931480	1.712027	147.830422	0.000232	0.000223
RS	58	12.986271	1.659218	87.734864	0.000138	0.000134
RS	59	14.133533	1.659218	47.168979	0.000074	0.000073
RS	60	15.381376	1.659218	23.843252	0.000037	0.000037
RS	61	16.738615	1.659218	11.271039	0.000018	0.000018
RS	62	18.214843	1.659218	4.953526	0.000008	0.000008
RS	63	19.820490	1.659218	3.120390	0.000005	0.000005
PA	4+25*2+4+6 0.149572208 0.027176030 19.820490369 0.388620615 32.178668245 6.222757186 2.819391015 2.201661585 2.107224284 2.098138904 1.980333696 1.753798217 1.492415809 1.286909655 1.175210006 1.146040148 1.172097272 1.227645603 1.288114084 1.336743625 1.373114785 1.405630490 1.439674818 1.476402982 1.516000269 1.557855946 1.601327477 1.646455892 1.688339835 1.712026670 1.659217966
//
IT	4361
RD	22
LK	-6485040.420421
QD	-633.277799 -> -631.559314
RI	0.1175606046
TR	0.149247	0.027099
MT	19.892416
MM	C_pi: 1.370688, n_recomb: 635843.170658
RS	0	0.000000	0.388028	13956.459825	0.021950	0.153417
RS	1	0.008773	0.388028	14828.682882	0.023321	0.017510
RS	2	0.018316	0.388028	15723.009331	0.024728	0.008418
RS	3	0.028696	0.388028	16633.978294	0.026161	0.008538
RS	4	0.039987	35.998603	192.201710	0.000302	0.000132
RS	5	0.052268	35.998603	209.025678	0.000329	0.000175
RS	6	0.065627	6.403596	1276.708637	0.002008	0.001158
RS	7	0.080157	6.403596	1385.715059	0.002179	0.001462
RS	8	0.095963	2.819452	3409.512731	0.005362	0.003820
RS	9	0.113155	2.819452	3685.998840	0.005797	0.004311
RS	10	0.131855	2.192669	5115.984013	0.008046	0.006197
RS	11	0.152196	2.192669	5512.774248	0.008670	0.006915
RS	12	0.174322	2.102753	6187.799235	0.009732	0.007988
RS	13	0.198388	2.102753	6652.992922	0.010463	0.008755
RS	14	0.224566	2.102187	7147.791078	0.011241	0.009592
RS	15	0.253041	2.102187	7668.805582	0.012061	0.010457
RS	16	0.284014	1.990250	8676.183245	0.013645	0.012034
RS	17	0.317704	1.990250	9276.482193	0.014589	0.013002
RS	18	0.354350	1.764576	11155.670862	0.017545	0.015774
RS	19	0.394210	1.764576	11858.280567	0.018650	0.016873
RS	20	0.437568	1.499791	14765.924475	0.023223	0.021105
RS	21	0.484730	1.499791	15553.123483	0.024461	0.022345
RS	22	0.536029	1.290453	18929.365388	0.029770	0.027254
RS	23	0.591828	1.290453	19697.037552	0.030978	0.028446
RS	24	0.652524	1.176691	22335.304948	0.035127	0.032255
RS	25	0.718544	1.176691	22934.522035	0.036069	0.033116
RS	26	0.790356	1.147210	24012.977127	0.037766	0.034619
RS	27	0.868468	1.147210	24355.051860	0.038304	0.035040
RS	28	0.953433	1.173972	24012.991207	0.037766	0.034483
RS	29	1.045852	1.173972	24091.214310	0.037889	0.034503
RS	30	1.146379	1.230561	22943.672051	0.036084	0.032798
RS	31	1.255726	1.230561	22781.718006	0.035829	0.032487
RS	32	1.374665	1.291651	21431.707465	0.033706	0.030513
RS	33	1.504040	1.291651	21036.881842	0.033085	0.029910
RS	34	1.644765	1.340025	19766.899416	0.031088	0.028075
RS	35	1.797835	1.340025	19126.447751	0.030080	0.027159
RS	36	1.964335	1.375592	17874.678695	0.028112	0.025365
RS	37	2.145442	1.375592	16990.650492	0.026721	0.024112
RS	38	2.342438	1.407438	15626.224168	0.024576	0.022162
RS	39	2.556716	1.407438	14544.582265	0.022874	0.020624
RS	40	2.789794	1.441344	13066.792023	0.020550	0.018519
RS	41	3.043319	1.441344	11872.538955	0.018672	0.016819
RS	42	3.319087	1.478590	10377.334828	0.016321	0.014699
RS	43	3.619049	1.478590	9173.286249	0.014427	0.012988
RS	44	3.945326	1.519415	7772.901735	0.012225	0.011009
RS	45	4.300228	1.519415	6659.581699	0.010474	0.009431
RS	46	4.686266	1.563185	5451.221266	0.008573	0.007729
RS	47	5.106172	1.563185	4506.909813	0.007088	0.006392
RS	48	5.562917	1.609193	3548.897660	0.005581	0.005045
RS	49	6.059733	1.609193	2816.917804	0.004430	0.004010
RS	50	6.600135	1.657397	2122.321493	0.003338	0.003033
RS	51	7.187947	1.657397	1607.825568	0.002529	0.002305
RS	52	7.827329	1.702445	1154.773224	0.001816	0.001666
RS	53	8.522805	1.702445	828.282855	0.001303	0.001202
RS	54	9.279296	1.728623	566.038658	0.000890	0.000828
RS	55	10.102155	1.728623	379.079796	0.000596	0.000560
RS	56	10.997204	1.728623	243.306173	0.000383	0.000363
RS	57	11.970778	1.728623	149.107081	0.000235	0.000225
RS	58	13.029764	1.674590	88.847650	0.000140	0.000136
RS	59	14.181657	1.674590	47.947020	0.000075	0.000074
RS	60	15.434607	1.674590	24.334503	0.000038	0.000038
RS	61	16.797480	1.674590	11.553189	0.000018	0.000018
RS	62	18.279920	1.674590	5.101193	0.000008	0.000008
RS	63	19.892416	1.674590	3.238755	0.000005	0.000005
PA	4+25*2+4+6 0.149246536 0.027098888 19.892415955 0.388028368 35.998603109 6.403595740 2.819451512 2.192668706 2.102753163 2.102186808 1.990249756 1.764576144 1.499791239 1.290453462 1.176691100 1.147209603 1.173972380 1.230561124 1.291651381 1.340025006 1.375592367 1.407437502 1.441344020 1.478590322 1.519415179 1.563185478 1.609192846 1.657396827 1.702444944 1.728623227 1.674589838
//
IT	3884
RD	23
LK	-6485037.046017
QD	-631.972743 -> -630.368365
RI	0.1174211458
TR	0.148927	0.027024
MT	19.963064
MM	C_pi: 1.373405, n_recomb: 635354.963354
RS	0	0.000000	0.387456	13975.887193	0.021997	0.153349
RS	1	0.008779	0.387456	14849.380978	0.023372	0.017555
RS	2	0.018329	0.387456	15744.921145	0.024781	0.008434
RS	3	0.028718	0.387456	16657.012095	0.026217	0.008561
RS	4	0.040018	40.240054	171.933935	0.000271	0.000118
RS	5	0.052311	40.240054	187.001181	0.000294	0.000157
RS	6	0.065682	6.588148	1241.126059	0.001953	0.001127
RS	7	0.080228	6.588148	1347.255473	0.002120	0.001422
RS	8	0.096050	2.820511	3409.433255	0.005366	0.003823
RS	9	0.113262	2.820511	3686.099217	0.005802	0.004310
RS	10	0.131985	2.184764	5136.717919	0.008085	0.006219
RS	11	0.152351	2.184764	5535.160878	0.008712	0.006939
RS	12	0.174506	2.098734	6202.457453	0.009762	0.008003
RS	13	0.198606	2.098734	6668.859492	0.010496	0.008777
RS	14	0.224821	2.106056	7138.271276	0.011235	0.009582
RS	15	0.253338	2.106056	7659.052789	0.012055	0.010450
RS	16	0.284358	1.999704	8640.783941	0.013600	0.011995
RS	17	0.318102	1.999704	9239.654424	0.014543	0.012964
RS	18	0.354808	1.774929	11100.495300	0.017471	0.015714
RS	19	0.394736	1.774929	11801.427297	0.018575	0.016811
RS	20	0.438170	1.506917	14713.678705	0.023158	0.021055
RS	21	0.485418	1.506917	15500.422012	0.024396	0.022294
RS	22	0.536813	1.293889	18906.796127	0.029758	0.027251
RS	23	0.592720	1.293889	19675.267213	0.030967	0.028443
RS	24	0.653535	1.178152	22343.382520	0.035167	0.032298
RS	25	0.719690	1.178152	22942.977239	0.036110	0.033159
RS	26	0.791653	1.148402	24026.480957	0.037816	0.034671
RS	27	0.869933	1.148402	24368.124219	0.038354	0.035092
RS	28	0.955086	1.175887	24011.386108	0.037792	0.034513
RS	29	1.047714	1.175887	24089.630916	0.037915	0.034534
RS	30	1.148474	1.233516	22925.138134	0.036082	0.032802
RS	31	1.258081	1.233516	22764.569091	0.035830	0.032494
RS	32	1.377310	1.295224	21409.241288	0.033697	0.030510
RS	33	1.507006	1.295224	21016.540300	0.033078	0.029910
RS	34	1.648089	1.343330	19754.871844	0.031093	0.028085
RS	35	1.801558	1.343330	19115.504525	0.030086	0.027170
RS	36	1.968500	1.378074	17876.004048	0.028135	0.025392
RS	37	2.150099	1.378074	16990.678764	0.026742	0.024136
RS	38	2.347640	1.409217	15632.631470	0.024605	0.022193
RS	39	2.562524	1.409217	14547.702066	0.022897	0.020649
RS	40	2.796273	1.442941	13068.544025	0.020569	0.018540
RS	41	3.050544	1.442941	11870.767251	0.018684	0.016834
RS	42	3.327137	1.480645	10369.842449	0.016321	0.014703
RS	43	3.628014	1.480645	9163.924066	0.014423	0.012988
RS	44	3.955305	1.522628	7757.367552	0.012210	0.010999
RS	45	4.311329	1.522628	6644.923429	0.010459	0.009420
RS	46	4.698610	1.568250	5432.622134	0.008551	0.007710
RS	47	5.119891	1.568250	4491.718399	0.007070	0.006377
RS	48	5.578157	1.616754	3532.635884	0.005560	0.005027
RS	49	6.076656	1.616754	2805.328577	0.004415	0.003998
RS	50	6.618919	1.668024	2111.608224	0.003324	0.003021
RS	51	7.208788	1.668024	1601.497929	0.002521	0.002298
RS	52	7.850444	1.716271	1149.998619	0.001810	0.001660
RS	53	8.548432	1.716271	826.466808	0.001301	0.001200
RS	54	9.307698	1.744990	565.380447	0.000890	0.000828
RS	55	10.133621	1.744990	379.723631	0.000598	0.000561
RS	56	11.032055	1.744990	244.470087	0.000385	0.000365
RS	57	12.009364	1.744990	150.316526	0.000237	0.000227
RS	58	13.072473	1.689765	89.916520	0.000142	0.000137
RS	59	14.228915	1.689765	48.701546	0.000077	0.000075
RS	60	15.486883	1.689765	24.814668	0.000039	0.000039
RS	61	16.855292	1.689765	11.830919	0.000019	0.000019
RS	62	18.343836	1.689765	5.247515	0.000008	0.000008
RS	63	19.963064	1.689765	3.357303	0.000005	0.000005
PA	4+25*2+4+6 0.148926768 0.027024123 19.963063535 0.387456266 40.240053819 6.588147612 2.820510915 2.184764379 2.098734458 2.106056075 1.999703943 1.774928920 1.506917055 1.293889500 1.178152178 1.148402133 1.175886874 1.233516134 1.295223643 1.343330098 1.378073764 1.409217225 1.442940586 1.480644829 1.522627672 1.568249716 1.616754046 1.668023907 1.716271233 1.744989967 1.689764759
//
IT	3719
RD	24
LK	-6485033.890759
QD	-630.756648 -> -629.251840
RI	0.1172860399
TR	0.148614	0.026952
MT	20.032287
MM	C_pi: 1.376083, n_recomb: 634897.304028
RS	0	0.000000	0.386928	13994.230077	0.022042	0.153281
RS	1	0.008785	0.386928	14868.950908	0.023419	0.017599
RS	2	0.018342	0.386928	15765.666543	0.024832	0.008450
RS	3	0.028739	0.386928	16678.848327	0.026270	0.008582
RS	4	0.040049	44.949430	153.917734	0.000242	0.000106
RS	5	0.052352	44.949430	167.420800	0.000264	0.000140
RS	6	0.065737	6.776353	1206.862574	0.001901	0.001098
RS	7	0.080297	6.776353	1310.214110	0.002064	0.001384
RS	8	0.096136	2.822462	3408.347201	0.005368	0.003824
RS	9	0.113367	2.822462	3685.114533	0.005804	0.004308
RS	10	0.132112	2.177876	5155.318525	0.008120	0.006238
RS	11	0.152503	2.177876	5555.266829	0.008750	0.006961
RS	12	0.174686	2.095196	6215.930421	0.009790	0.008018
RS	13	0.198818	2.095196	6683.463378	0.010527	0.008797
RS	14	0.225070	2.109794	7129.453101	0.011229	0.009572
RS	15	0.253627	2.109794	7650.038473	0.012049	0.010444
RS	16	0.284694	2.008743	8607.722087	0.013558	0.011958
RS	17	0.318490	2.008743	9205.273858	0.014499	0.012929
RS	18	0.355255	1.784909	11048.447096	0.017402	0.015657
RS	19	0.395250	1.784909	11747.806501	0.018503	0.016753
RS	20	0.438759	1.513820	14664.148935	0.023097	0.021008
RS	21	0.486090	1.513820	15450.478460	0.024335	0.022245
RS	22	0.537579	1.297229	18885.669446	0.029746	0.027249
RS	23	0.593592	1.297229	19654.937179	0.030958	0.028440
RS	24	0.654525	1.179588	22351.724283	0.035205	0.032341
RS	25	0.720811	1.179588	22951.708673	0.036150	0.033201
RS	26	0.792921	1.149602	24039.625017	0.037864	0.034721
RS	27	0.871366	1.149602	24380.897131	0.038401	0.035141
RS	28	0.956702	1.177820	24009.384594	0.037816	0.034541
RS	29	1.049535	1.177820	24087.751631	0.037940	0.034562
RS	30	1.150524	1.236490	22906.523707	0.036079	0.032805
RS	31	1.260385	1.236490	22747.449342	0.035829	0.032499
RS	32	1.379897	1.298811	21387.045259	0.033686	0.030506
RS	33	1.509908	1.298811	20996.572588	0.033071	0.029909
RS	34	1.651342	1.346640	19743.412657	0.031097	0.028095
RS	35	1.805200	1.346640	19105.222886	0.030092	0.027180
RS	36	1.972575	1.380546	17878.190901	0.028159	0.025418
RS	37	2.154655	1.380546	16991.630278	0.026763	0.024159
RS	38	2.352730	1.410963	15640.224206	0.024634	0.022224
RS	39	2.568207	1.410963	14551.995690	0.022920	0.020674
RS	40	2.802614	1.444464	13071.740099	0.020589	0.018562
RS	41	3.057614	1.444464	11870.323692	0.018696	0.016849
RS	42	3.335016	1.482569	10363.883875	0.016324	0.014709
RS	43	3.636788	1.482569	9155.872120	0.014421	0.012990
RS	44	3.965072	1.525646	7743.212730	0.012196	0.010989
RS	45	4.322195	1.525646	6631.351168	0.010445	0.009410
RS	46	4.710693	1.573058	5415.057458	0.008529	0.007693
RS	47	5.133321	1.573058	4477.256451	0.007052	0.006363
RS	48	5.593078	1.624016	3516.976058	0.005539	0.005010
RS	49	6.093225	1.624016	2794.088997	0.004401	0.003985
RS	50	6.637311	1.678344	2101.111780	0.003309	0.003008
RS	51	7.229196	1.678344	1595.229876	0.002513	0.002290
RS	52	7.873079	1.729810	1145.205491	0.001804	0.001654
RS	53	8.573528	1.729810	824.568912	0.001299	0.001197
RS	54	9.335513	1.761116	564.617183	0.000889	0.000827
RS	55	10.164440	1.761116	380.265587	0.000599	0.000562
RS	56	11.066189	1.761116	245.551096	0.000387	0.000367
RS	57	12.047159	1.761116	151.466654	0.000239	0.000229
RS	58	13.114309	1.704742	90.945583	0.000143	0.000139
RS	59	14.275209	1.704742	49.434783	0.000078	0.000076
RS	60	15.538097	1.704742	25.284863	0.000040	0.000039
RS	61	16.911932	1.704742	12.104745	0.000019	0.000019
RS	62	18.406461	1.704742	5.392714	0.000008	0.000009
RS	63	20.032287	1.704742	3.476175	0.000005	0.000006
PA	4+25*2+4+6 0.148613642 0.026951751 20.032286652 0.386927825 44.949429853 6.776353294 2.822462400 2.177876150 2.095195790 2.109793878 2.008743438 1.784909103 1.513820204 1.297228566 1.179588105 1.149602474 1.177819910 1.236490004 1.298810727 1.346640459 1.380545837 1.410962995 1.444463580 1.482569457 1.525646206 1.573058068 1.624016288 1.678343709 1.729809930 1.761116433 1.704742003
//
IT	3637
RD	25
LK	-6485030.929446
QD	-629.606227 -> -628.189114
RI	0.1171558164
TR	0.148306	0.026881
MT	20.100460
MM	C_pi: 1.378729, n_recomb: 634465.296598
RS	0	0.000000	0.386427	14012.018244	0.022085	0.153215
RS	1	0.008791	0.386427	14887.944120	0.023465	0.017642
RS	2	0.018355	0.386427	15785.816525	0.024881	0.008465
RS	3	0.028759	0.386427	16700.074742	0.026321	0.008603
RS	4	0.040079	50.174095	137.891790	0.000217	0.000095
RS	5	0.052393	50.174095	150.001346	0.000236	0.000126
RS	6	0.065790	6.967981	1173.897731	0.001850	0.001070
RS	7	0.080365	6.967981	1274.570041	0.002009	0.001348
RS	8	0.096220	2.825176	3406.397283	0.005369	0.003825
RS	9	0.113470	2.825176	3683.198812	0.005805	0.004306
RS	10	0.132236	2.171928	5171.894418	0.008152	0.006256
RS	11	0.152652	2.171928	5573.209201	0.008784	0.006981
RS	12	0.174863	2.092097	6228.291127	0.009817	0.008031
RS	13	0.199026	2.092097	6696.883208	0.010555	0.008815
RS	14	0.225314	2.113432	7121.190003	0.011224	0.009563
RS	15	0.253912	2.113432	7641.608638	0.012044	0.010438
RS	16	0.285025	2.017418	8576.701360	0.013518	0.011924
RS	17	0.318872	2.017418	9173.030908	0.014458	0.012895
RS	18	0.355695	1.794564	10999.122367	0.017336	0.015603
RS	19	0.395756	1.794564	11697.001044	0.018436	0.016698
RS	20	0.439338	1.520530	14616.975262	0.023038	0.020962
RS	21	0.486751	1.520530	15402.926736	0.024277	0.022198
RS	22	0.538332	1.300487	18865.734696	0.029735	0.027246
RS	23	0.594448	1.300487	19635.795429	0.030949	0.028438
RS	24	0.655497	1.181008	22360.181760	0.035243	0.032382
RS	25	0.721913	1.181008	22960.565912	0.036189	0.033242
RS	26	0.794168	1.150817	24052.294869	0.037910	0.034769
RS	27	0.872774	1.150817	24393.251627	0.038447	0.035188
RS	28	0.958291	1.179772	24006.988059	0.037838	0.034566
RS	29	1.051325	1.179772	24085.561395	0.037962	0.034588
RS	30	1.152538	1.239484	22887.786482	0.036074	0.032807
RS	31	1.262649	1.239484	22730.297599	0.035826	0.032502
RS	32	1.382440	1.302418	21364.983264	0.033674	0.030501
RS	33	1.512762	1.302418	20976.829176	0.033062	0.029907
RS	34	1.654540	1.349967	19732.280283	0.031101	0.028103
RS	35	1.808782	1.349967	19095.360947	0.030097	0.027190
RS	36	1.976583	1.383025	17880.943252	0.028183	0.025444
RS	37	2.159136	1.383025	16993.222065	0.026784	0.024182
RS	38	2.357737	1.412699	15648.667492	0.024664	0.022255
RS	39	2.573797	1.412699	14557.159289	0.022944	0.020700
RS	40	2.808851	1.445944	13076.058077	0.020610	0.018584
RS	41	3.064568	1.445944	11870.930650	0.018710	0.016865
RS	42	3.342766	1.484402	10359.191656	0.016327	0.014715
RS	43	3.645420	1.484402	9148.912933	0.014420	0.012992
RS	44	3.974681	1.528512	7730.250019	0.012184	0.010981
RS	45	4.332887	1.528512	6618.723280	0.010432	0.009401
RS	46	4.722582	1.577654	5398.418880	0.008509	0.007676
RS	47	5.146536	1.577654	4463.450624	0.007035	0.006350
RS	48	5.607760	1.631025	3501.867439	0.005519	0.004993
RS	49	6.109530	1.631025	2783.172291	0.004387	0.003973
RS	50	6.655411	1.688395	2090.826956	0.003295	0.002996
RS	51	7.249281	1.688395	1589.024710	0.002505	0.002283
RS	52	7.895357	1.743103	1140.399541	0.001797	0.001648
RS	53	8.598230	1.743103	822.597667	0.001297	0.001195
RS	54	9.362893	1.777045	563.757615	0.000889	0.000826
RS	55	10.194778	1.777045	380.713033	0.000600	0.000563
RS	56	11.099793	1.777045	246.554599	0.000389	0.000368
RS	57	12.084369	1.777045	152.560974	0.000240	0.000230
RS	58	13.155499	1.719553	91.937235	0.000145	0.000140
RS	59	14.320792	1.719553	50.147738	0.000079	0.000077
RS	60	15.588527	1.719553	25.745414	0.000041	0.000040
RS	61	16.967708	1.719553	12.374713	0.000020	0.000019
RS	62	18.468133	1.719553	5.536757	0.000009	0.000009
RS	63	20.100460	1.719553	3.595294	0.000006	0.000006
PA	4+25*2+4+6 0.148305540 0.026881376 20.100460265 0.386426534 50.174095481 6.967980621 2.825175644 2.171927667 2.092096684 2.113431676 2.017417668 1.794564106 1.520530482 1.300487176 1.181007783 1.150817295 1.179772130 1.239484015 1.302417653 1.349967325 1.383025143 1.412698818 1.445944271 1.484401856 1.528512496 1.577653885 1.631024530 1.688395434 1.743103116 1.777045110 1.719552858
//
