# Supplementary material for: Introgression and disruption of migration routes have shaped the genetic integrity of wildebeest populations
Source: Nat Commun. 2024 Apr 12;15:2921. doi: 10.1038/s41467-024-47015-y (PMC11014984; doi:10.1038/s41467-024-47015-y)
Supplement: Supplementary file 10 — Source Data [file 41467_2024_47015_MOESM10_ESM.zip › source_data/Fig2a.psmc/CTauKeS__707.psmc]

CC
CC	Brief Description of the file format:
CC	  CC  comments
CC	  MM  useful-messages
CC	  RD  round-of-iterations
CC	  LL  \log[P(sequence)]
CC	  QD  Q-before-opt Q-after-opt
CC	  TR  \theta_0 \rho_0
CC	  RS  k t_k \lambda_k \pi_k \sum_{l\not=k}A_{kl} A_{kk}
CC	  DC  begin end best-k t_k+\Delta_k max-prob
CC
MM	Version: 0.6.5-r67
MM	pattern:4+25*2+4+6, n:63, n_free_lambdas:28
MM	n_iterations:25, skip:1, max_t:15, theta/rho:5
MM	is_decoding:0
MM	n_seqs:28, sum_L:17289103, sum_n:2368350
RD	0
LK	0.000000
QD	0.000000 -> 0.000000
RI	inf
TR	0.147323	0.029465
MT	15.000000
MM	C_pi: 1.000000, n_recomb: 502021.781799
RS	0	0.000000	1.000000	4084.460675	0.008136	0.000000
RS	1	0.008290	1.000000	4385.586949	0.008736	0.000000
RS	2	0.017266	1.000000	4705.594825	0.009373	0.000000
RS	3	0.026987	1.000000	5045.099655	0.010050	0.000000
RS	4	0.037514	1.000000	5404.629156	0.010766	0.000000
RS	5	0.048914	1.000000	5784.598468	0.011523	0.000000
RS	6	0.061258	1.000000	6185.281573	0.012321	0.000000
RS	7	0.074626	1.000000	6606.778830	0.013160	0.000000
RS	8	0.089102	1.000000	7048.980445	0.014041	0.000000
RS	9	0.104778	1.000000	7511.525756	0.014963	0.000000
RS	10	0.121753	1.000000	7993.758357	0.015923	0.000000
RS	11	0.140135	1.000000	8494.677213	0.016921	0.000000
RS	12	0.160042	1.000000	9012.884140	0.017953	0.000000
RS	13	0.181598	1.000000	9546.528296	0.019016	0.000000
RS	14	0.204942	1.000000	10093.248623	0.020105	0.000000
RS	15	0.230221	1.000000	10650.115619	0.021214	0.000000
RS	16	0.257595	1.000000	11213.574261	0.022337	0.000000
RS	17	0.287238	1.000000	11779.390474	0.023464	0.000000
RS	18	0.319339	1.000000	12342.604155	0.024586	0.000000
RS	19	0.354100	1.000000	12897.492437	0.025691	0.000000
RS	20	0.391744	1.000000	13437.547616	0.026767	0.000000
RS	21	0.432507	1.000000	13955.474863	0.027799	0.000000
RS	22	0.476650	1.000000	14443.215521	0.028770	0.000000
RS	23	0.524453	1.000000	14892.002297	0.029664	0.000000
RS	24	0.576218	1.000000	15292.452975	0.030462	0.000000
RS	25	0.632274	1.000000	15634.709217	0.031143	0.000000
RS	26	0.692977	1.000000	15908.626447	0.031689	0.000000
RS	27	0.758711	1.000000	16104.019625	0.032078	0.000000
RS	28	0.829896	1.000000	16210.967623	0.032291	0.000000
RS	29	0.906981	1.000000	16220.175921	0.032310	0.000000
RS	30	0.990456	1.000000	16123.393161	0.032117	0.000000
RS	31	1.080851	1.000000	15913.871808	0.031700	0.000000
RS	32	1.178739	1.000000	15586.856833	0.031048	0.000000
RS	33	1.284742	1.000000	15140.079142	0.030158	0.000000
RS	34	1.399532	1.000000	14574.223012	0.029031	0.000000
RS	35	1.523838	1.000000	13893.329723	0.027675	0.000000
RS	36	1.658449	1.000000	13105.093973	0.026105	0.000000
RS	37	1.804218	1.000000	12221.006789	0.024344	0.000000
RS	38	1.962071	1.000000	11256.299957	0.022422	0.000000
RS	39	2.133009	1.000000	10229.653816	0.020377	0.000000
RS	40	2.318118	1.000000	9162.643844	0.018251	0.000000
RS	41	2.518571	1.000000	8078.922037	0.016093	0.000000
RS	42	2.735641	1.000000	7003.156260	0.013950	0.000000
RS	43	2.970706	1.000000	5959.782301	0.011872	0.000000
RS	44	3.225257	1.000000	4971.655839	0.009903	0.000000
RS	45	3.500909	1.000000	4058.719756	0.008085	0.000000
RS	46	3.799411	1.000000	3236.820124	0.006448	0.000000
RS	47	4.122659	1.000000	2516.805954	0.005013	0.000000
RS	48	4.472702	1.000000	1904.028887	0.003793	0.000000
RS	49	4.851763	1.000000	1398.318358	0.002785	0.000000
RS	50	5.262247	1.000000	994.448763	0.001981	0.000000
RS	51	5.706758	1.000000	683.046207	0.001361	0.000000
RS	52	6.188118	1.000000	451.816225	0.000900	0.000000
RS	53	6.709380	1.000000	286.924683	0.000572	0.000000
RS	54	7.273854	1.000000	174.344336	0.000347	0.000000
RS	55	7.885120	1.000000	100.995336	0.000201	0.000000
RS	56	8.547059	1.000000	55.556971	0.000111	0.000000
RS	57	9.263869	1.000000	28.898134	0.000058	0.000000
RS	58	10.040101	1.000000	14.147966	0.000028	0.000000
RS	59	10.880679	1.000000	6.487042	0.000013	0.000000
RS	60	11.790939	1.000000	2.770682	0.000006	0.000000
RS	61	12.776655	1.000000	1.095928	0.000002	0.000000
RS	62	13.844085	1.000000	0.398928	0.000001	0.000000
RS	63	15.000000	1.000000	0.187014	0.000000	0.000000
PA	4+25*2+4+6 0.147323356 0.029464671 15.000000000 1.000000000 1.000000000 1.000000000 1.000000000 1.000000000 1.000000000 1.000000000 1.000000000 1.000000000 1.000000000 1.000000000 1.000000000 1.000000000 1.000000000 1.000000000 1.000000000 1.000000000 1.000000000 1.000000000 1.000000000 1.000000000 1.000000000 1.000000000 1.000000000 1.000000000 1.000000000 1.000000000 1.000000000
//
IT	4361
RD	1
LK	-5868909.521210
QD	-12097.615318 -> -5263.858046
RI	0.0528139785
TR	0.145083	0.027888
MT	16.127622
MM	C_pi: 1.069938, n_recomb: 508298.964917
RS	0	0.000000	0.238478	17362.173538	0.034157	0.094510
RS	1	0.008414	0.238478	18145.879227	0.035699	0.062792
RS	2	0.017535	0.238478	18906.613373	0.037196	0.028301
RS	3	0.027424	0.238478	19633.546107	0.038626	0.017733
RS	4	0.038145	0.697416	7058.194101	0.013886	0.013275
RS	5	0.049767	0.697416	7521.577694	0.014798	0.010814
RS	6	0.062368	1.036816	5401.006404	0.010626	0.009151
RS	7	0.076029	1.036816	5776.727383	0.011365	0.008031
RS	8	0.090839	1.306826	4904.242282	0.009648	0.007365
RS	9	0.106895	1.306826	5250.450279	0.010329	0.007081
RS	10	0.124302	1.459512	5031.521892	0.009899	0.007093
RS	11	0.143174	1.459512	5383.322700	0.010591	0.007331
RS	12	0.163634	1.511448	5557.080821	0.010933	0.007740
RS	13	0.185815	1.511448	5935.111809	0.011676	0.008280
RS	14	0.209862	1.497598	6388.922268	0.012569	0.008961
RS	15	0.235932	1.497598	6804.522572	0.013387	0.009810
RS	16	0.264195	1.447997	7481.601329	0.014719	0.010835
RS	17	0.294837	1.447997	7937.706258	0.015616	0.012030
RS	18	0.328057	1.384998	8783.749607	0.017281	0.013394
RS	19	0.364071	1.384998	9273.066059	0.018243	0.014916
RS	20	0.403116	1.322683	10220.640594	0.020108	0.016569
RS	21	0.445446	1.322683	10723.751849	0.021097	0.018310
RS	22	0.491337	1.269377	11682.721579	0.022984	0.020085
RS	23	0.541089	1.269377	12167.626241	0.023938	0.021834
RS	24	0.595027	1.228607	13039.177561	0.025653	0.023499
RS	25	0.653503	1.228607	13463.755202	0.026488	0.025031
RS	26	0.716900	1.200344	14162.029649	0.027862	0.026384
RS	27	0.785630	1.200344	14478.875263	0.028485	0.027525
RS	28	0.860142	1.182611	14943.367605	0.029399	0.028427
RS	29	0.940924	1.182611	15105.519893	0.029718	0.029074
RS	30	1.028502	1.172641	15303.705724	0.030108	0.029458
RS	31	1.123449	1.172641	15270.271551	0.030042	0.029581
RS	32	1.226384	1.167491	15194.559023	0.029893	0.029451
RS	33	1.337979	1.167491	14935.928623	0.029384	0.029078
RS	34	1.458964	1.164597	14595.438363	0.028714	0.028471
RS	35	1.590127	1.164597	14098.693719	0.027737	0.027640
RS	36	1.732326	1.162169	13513.664178	0.026586	0.026596
RS	37	1.886489	1.162169	12788.668752	0.025160	0.025351
RS	38	2.053623	1.159232	11993.023602	0.023594	0.023918
RS	39	2.234818	1.159232	11077.898951	0.021794	0.022318
RS	40	2.431258	1.155483	10125.559219	0.019920	0.020574
RS	41	2.644226	1.155483	9088.466703	0.017880	0.018714
RS	42	2.875112	1.151085	8056.571664	0.015850	0.016775
RS	43	3.125423	1.151085	6990.036282	0.013752	0.014795
RS	44	3.396794	1.146443	5973.308848	0.011752	0.012821
RS	45	3.690997	1.146443	4978.841815	0.009795	0.010896
RS	46	4.009953	1.142001	4072.773764	0.008013	0.009067
RS	47	4.355745	1.142001	3238.014941	0.006370	0.007374
RS	48	4.730629	1.138099	2515.282050	0.004948	0.005849
RS	49	5.137055	1.138099	1891.648901	0.003722	0.004515
RS	50	5.577675	1.134943	1382.681097	0.002720	0.003385
RS	51	6.055367	1.134943	974.198684	0.001917	0.002459
RS	52	6.573250	1.132702	663.008603	0.001304	0.001726
RS	53	7.134704	1.132702	432.766660	0.000851	0.001168
RS	54	7.743397	1.131325	270.944313	0.000533	0.000759
RS	55	8.403302	1.131325	161.715962	0.000318	0.000473
RS	56	9.118728	1.131325	91.806969	0.000181	0.000282
RS	57	9.894347	1.131325	49.366135	0.000097	0.000160
RS	58	10.735222	1.128571	25.068629	0.000049	0.000086
RS	59	11.646845	1.128571	11.901201	0.000023	0.000043
RS	60	12.635167	1.128571	5.272222	0.000010	0.000020
RS	61	13.706642	1.128571	2.166862	0.000004	0.000009
RS	62	14.868265	1.128571	0.821085	0.000002	0.000004
RS	63	16.127622	1.128571	0.408689	0.000001	0.000002
PA	4+25*2+4+6 0.145082818 0.027888138 16.127622128 0.238477707 0.697415829 1.036816120 1.306825876 1.459511757 1.511447906 1.497597694 1.447997093 1.384998083 1.322683334 1.269376755 1.228607178 1.200344086 1.182610989 1.172641277 1.167490959 1.164596558 1.162168503 1.159232140 1.155483246 1.151084900 1.146443367 1.142001152 1.138098717 1.134943008 1.132701874 1.131324768 1.128570616
//
IT	5083
RD	2
LK	-5859483.243041
QD	-3602.581725 -> -2542.540991
RI	0.0326115464
TR	0.141963	0.027025
MT	16.983962
MM	C_pi: 1.065666, n_recomb: 490851.531790
RS	0	0.000000	0.155179	25799.638573	0.052561	0.093494
RS	1	0.008502	0.155179	26442.785822	0.053871	0.063537
RS	2	0.017727	0.155179	26971.052644	0.054947	0.034549
RS	3	0.027736	0.155179	27365.731176	0.055752	0.027886
RS	4	0.038596	0.673196	6551.211298	0.013347	0.009344
RS	5	0.050380	0.673196	6980.837825	0.014222	0.009640
RS	6	0.063165	1.129095	4446.708734	0.009059	0.006671
RS	7	0.077038	1.129095	4764.300649	0.009706	0.006863
RS	8	0.092089	1.545362	3732.833611	0.007605	0.005675
RS	9	0.108421	1.545362	4006.746707	0.008163	0.006042
RS	10	0.126141	1.796241	3699.892466	0.007538	0.005867
RS	11	0.145368	1.796241	3970.987765	0.008090	0.006429
RS	12	0.166229	1.875173	4079.850529	0.008312	0.006824
RS	13	0.188864	1.875173	4372.759495	0.008909	0.007466
RS	14	0.213423	1.832501	4790.042781	0.009759	0.008252
RS	15	0.240070	1.832501	5121.022479	0.010433	0.009091
RS	16	0.268983	1.723206	5811.659840	0.011840	0.010393
RS	17	0.300354	1.723206	6189.959268	0.012611	0.011502
RS	18	0.334393	1.593650	7111.449695	0.014488	0.013304
RS	19	0.371325	1.593650	7535.812083	0.015353	0.014697
RS	20	0.411397	1.472669	8614.551245	0.017550	0.016936
RS	21	0.454876	1.472669	9069.229860	0.018477	0.018517
RS	22	0.502052	1.376127	10179.219118	0.020738	0.020913
RS	23	0.553239	1.376127	10632.286054	0.021661	0.022443
RS	24	0.608778	1.308695	11627.007034	0.023687	0.024623
RS	25	0.669038	1.308695	12034.554107	0.024518	0.025869
RS	26	0.734422	1.267755	12796.099834	0.026069	0.027530
RS	27	0.805365	1.267755	13110.479294	0.026710	0.028337
RS	28	0.882339	1.247672	13575.333076	0.027657	0.029324
RS	29	0.965858	1.247672	13753.056858	0.028019	0.029626
RS	30	1.056478	1.242036	13912.506664	0.028344	0.029931
RS	31	1.154802	1.242036	13919.162809	0.028357	0.029744
RS	32	1.261486	1.244560	13803.376942	0.028121	0.029467
RS	33	1.377240	1.244560	13615.553263	0.027739	0.028853
RS	34	1.502836	1.249999	13267.084662	0.027029	0.028116
RS	35	1.639110	1.249999	12873.800289	0.026227	0.027127
RS	36	1.786970	1.254823	12329.557605	0.025119	0.026020
RS	37	1.947401	1.254823	11735.641843	0.023909	0.024694
RS	38	2.121471	1.257213	11027.243464	0.022466	0.023277
RS	39	2.310342	1.257213	10258.361151	0.020899	0.021662
RS	40	2.515270	1.256728	9422.451252	0.019196	0.019994
RS	41	2.737622	1.256728	8529.134695	0.017376	0.018165
RS	42	2.978877	1.253867	7618.152815	0.015520	0.016335
RS	43	3.240645	1.253867	6674.764022	0.013598	0.014408
RS	44	3.524668	1.249588	5760.276989	0.011735	0.012545
RS	45	3.832839	1.249588	4855.172019	0.009891	0.010676
RS	46	4.167210	1.244879	4018.489105	0.008187	0.008936
RS	47	4.530010	1.244879	3235.244859	0.006591	0.007287
RS	48	4.923656	1.240498	2547.001232	0.005189	0.005819
RS	49	5.350769	1.240498	1942.603054	0.003958	0.004511
RS	50	5.814196	1.236919	1441.316814	0.002936	0.003408
RS	51	6.317023	1.236919	1031.552896	0.002102	0.002489
RS	52	6.862602	1.234539	713.736648	0.001454	0.001762
RS	53	7.454565	1.234539	474.112691	0.000966	0.001201
RS	54	8.096857	1.233476	302.289836	0.000616	0.000788
RS	55	8.793758	1.233476	184.017365	0.000375	0.000496
RS	56	9.549909	1.233476	106.661292	0.000217	0.000298
RS	57	10.370348	1.233476	58.622963	0.000119	0.000171
RS	58	11.260541	1.229046	30.487264	0.000062	0.000093
RS	59	12.226420	1.229046	14.815765	0.000030	0.000047
RS	60	13.274417	1.229046	6.726336	0.000014	0.000023
RS	61	14.411516	1.229046	2.836541	0.000006	0.000010
RS	62	15.645291	1.229046	1.104218	0.000002	0.000004
RS	63	16.983962	1.229046	0.572507	0.000001	0.000002
PA	4+25*2+4+6 0.141963227 0.027024998 16.983962171 0.155178830 0.673195937 1.129095460 1.545362265 1.796241325 1.875173068 1.832501467 1.723205693 1.593650059 1.472668664 1.376127416 1.308694609 1.267755377 1.247671871 1.242036256 1.244559819 1.249998558 1.254823319 1.257213045 1.256727537 1.253867081 1.249588458 1.244879449 1.240498470 1.236919203 1.234539488 1.233476476 1.229046280
//
IT	4811
RD	3
LK	-5857911.579316
QD	-2299.584780 -> -2014.414595
RI	0.0298615935
TR	0.139110	0.026450
MT	17.660518
MM	C_pi: 1.069566, n_recomb: 482295.939391
RS	0	0.000000	0.133368	29596.273270	0.061365	0.091652
RS	1	0.008569	0.133368	30054.405625	0.062315	0.063986
RS	2	0.017872	0.133368	30345.376765	0.062919	0.037155
RS	3	0.027973	0.133368	30449.301454	0.063134	0.032356
RS	4	0.038938	0.702864	5968.690738	0.012376	0.007952
RS	5	0.050844	0.702864	6367.740408	0.013203	0.008910
RS	6	0.063770	1.217246	3933.333896	0.008155	0.005855
RS	7	0.077803	1.217246	4220.165119	0.008750	0.006367
RS	8	0.093039	1.723821	3200.440869	0.006636	0.005063
RS	9	0.109580	1.723821	3440.873617	0.007134	0.005576
RS	10	0.127539	2.041027	3124.554330	0.006479	0.005342
RS	11	0.147037	2.041027	3359.572655	0.006966	0.005967
RS	12	0.168206	2.137235	3447.670020	0.007148	0.006359
RS	13	0.191188	2.137235	3702.531792	0.007677	0.006988
RS	14	0.216140	2.068221	4104.213480	0.008510	0.007827
RS	15	0.243230	2.068221	4397.093290	0.009117	0.008602
RS	16	0.272641	1.906016	5102.616350	0.010580	0.010068
RS	17	0.304572	1.906016	5446.311424	0.011292	0.011078
RS	18	0.339240	1.718760	6430.190091	0.013332	0.013166
RS	19	0.376878	1.718760	6827.117868	0.014155	0.014450
RS	20	0.417741	1.548781	8017.399371	0.016623	0.017099
RS	21	0.462106	1.548781	8453.419073	0.017527	0.018581
RS	22	0.510273	1.418463	9692.694758	0.020097	0.021427
RS	23	0.562567	1.418463	10133.707175	0.021011	0.022866
RS	24	0.619342	1.332528	11226.034007	0.023276	0.025397
RS	25	0.680982	1.332528	11623.963901	0.024101	0.026549
RS	26	0.747904	1.285266	12415.695156	0.025743	0.028365
RS	27	0.820561	1.285266	12720.802254	0.026376	0.029074
RS	28	0.899443	1.267567	13143.910979	0.027253	0.030006
RS	29	0.985085	1.267567	13315.303414	0.027608	0.030212
RS	30	1.078065	1.269889	13385.573676	0.027754	0.030313
RS	31	1.179013	1.269889	13395.379714	0.027774	0.030049
RS	32	1.288611	1.283070	13181.437843	0.027331	0.029518
RS	33	1.407601	1.283070	13013.489605	0.026982	0.028857
RS	34	1.536786	1.299495	12590.984948	0.026106	0.027898
RS	35	1.677041	1.299495	12238.877468	0.025376	0.026897
RS	36	1.829315	1.314043	11662.039087	0.024180	0.025638
RS	37	1.994637	1.314043	11130.481805	0.023078	0.024333
RS	38	2.174126	1.324107	10432.421072	0.021631	0.022844
RS	39	2.368995	1.324107	9741.741914	0.020199	0.021275
RS	40	2.580562	1.329132	8949.027508	0.018555	0.019602
RS	41	2.810258	1.329132	8140.148303	0.016878	0.017833
RS	42	3.059636	1.329953	7288.963732	0.015113	0.016039
RS	43	3.330384	1.329953	6424.714532	0.013321	0.014177
RS	44	3.624332	1.328052	5569.815772	0.011549	0.012366
RS	45	3.943468	1.328052	4728.349242	0.009804	0.010554
RS	46	4.289951	1.324921	3938.385856	0.008166	0.008862
RS	47	4.666124	1.324921	3197.493354	0.006630	0.007253
RS	48	5.074531	1.321676	2537.428694	0.005261	0.005818
RS	49	5.517934	1.321676	1954.269298	0.004052	0.004531
RS	50	5.999332	1.319019	1463.950889	0.003035	0.003443
RS	51	6.521980	1.319019	1059.610978	0.002197	0.002530
RS	52	7.089415	1.317547	741.450356	0.001537	0.001803
RS	53	7.705472	1.317547	498.943834	0.001035	0.001238
RS	54	8.374319	1.317613	322.283784	0.000668	0.000819
RS	55	9.100480	1.317613	199.146014	0.000413	0.000520
RS	56	9.888864	1.317613	117.267876	0.000243	0.000315
RS	57	10.744805	1.317613	65.535558	0.000136	0.000182
RS	58	11.674091	1.311960	34.703300	0.000072	0.000100
RS	59	12.683008	1.311960	17.171296	0.000036	0.000052
RS	60	13.778377	1.311960	7.944952	0.000016	0.000025
RS	61	14.967609	1.311960	3.417881	0.000007	0.000011
RS	62	16.258745	1.311960	1.358665	0.000003	0.000005
RS	63	17.660518	1.311960	0.727436	0.000002	0.000003
PA	4+25*2+4+6 0.139110460 0.026450491 17.660517900 0.133367907 0.702864167 1.217246281 1.723820616 2.041027205 2.137234770 2.068221232 1.906015773 1.718760380 1.548780523 1.418463397 1.332527723 1.285265697 1.267566541 1.269888840 1.283070130 1.299494794 1.314042857 1.324107278 1.329131849 1.329953419 1.328052397 1.324921117 1.321676319 1.319018852 1.317546685 1.317612648 1.311959940
//
IT	4394
RD	4
LK	-5857442.209988
QD	-1943.134901 -> -1813.080259
RI	0.0291487466
TR	0.136775	0.026056
MT	18.193647
MM	C_pi: 1.079501, n_recomb: 479561.023110
RS	0	0.000000	0.125583	31372.905406	0.065420	0.090111
RS	1	0.008620	0.125583	31727.514217	0.066159	0.064405
RS	2	0.017983	0.125583	31889.239827	0.066497	0.038469
RS	3	0.028153	0.125583	31838.230812	0.066390	0.034561
RS	4	0.039200	0.741392	5559.782709	0.011593	0.007251
RS	5	0.051199	0.741392	5938.917045	0.012384	0.008430
RS	6	0.064232	1.280011	3683.878842	0.007682	0.005526
RS	7	0.078388	1.280011	3956.293403	0.008250	0.006148
RS	8	0.093765	1.844220	2951.980881	0.006156	0.004803
RS	9	0.110468	1.844220	3177.012938	0.006625	0.005354
RS	10	0.128610	2.213084	2849.575264	0.005942	0.005081
RS	11	0.148316	2.213084	3067.412691	0.006396	0.005712
RS	12	0.169721	2.329664	3135.055398	0.006537	0.006089
RS	13	0.192970	2.329664	3371.094441	0.007030	0.006688
RS	14	0.218224	2.246275	3755.384154	0.007831	0.007538
RS	15	0.245655	2.246275	4028.966915	0.008401	0.008247
RS	16	0.275450	2.043552	4742.831910	0.009890	0.009799
RS	17	0.307814	2.043552	5069.486325	0.010571	0.010723
RS	18	0.342967	1.808946	6105.535572	0.012732	0.012995
RS	19	0.381151	1.808946	6490.776715	0.013535	0.014186
RS	20	0.422625	1.597933	7784.319385	0.016232	0.017132
RS	21	0.467675	1.597933	8215.335508	0.017131	0.018541
RS	22	0.516609	1.439580	9582.636259	0.019982	0.021738
RS	23	0.569760	1.439580	10022.691100	0.020900	0.023130
RS	24	0.627493	1.338673	11218.187980	0.023393	0.025944
RS	25	0.690202	1.338673	11614.080439	0.024218	0.027067
RS	26	0.758317	1.286675	12444.439043	0.025950	0.028999
RS	27	0.832303	1.286675	12743.188996	0.026573	0.029687
RS	28	0.912667	1.271548	13132.187324	0.027384	0.030549
RS	29	0.999959	1.271548	13294.465030	0.027722	0.030740
RS	30	1.094774	1.281258	13279.977402	0.027692	0.030639
RS	31	1.197763	1.281258	13283.487667	0.027699	0.030369
RS	32	1.309629	1.304287	12970.717725	0.027047	0.029593
RS	33	1.431138	1.304287	12805.648772	0.026703	0.028943
RS	34	1.563121	1.330982	12300.896466	0.025650	0.027766
RS	35	1.706481	1.330982	11965.104450	0.024950	0.026793
RS	36	1.862199	1.354798	11338.061324	0.023643	0.025380
RS	37	2.031339	1.354798	10837.105808	0.022598	0.024117
RS	38	2.215059	1.372402	10122.707871	0.021108	0.022543
RS	39	2.414616	1.372402	9474.217918	0.019756	0.021027
RS	40	2.631374	1.383125	8691.998077	0.018125	0.019325
RS	41	2.866816	1.383125	7931.321230	0.016539	0.017614
RS	42	3.122554	1.388098	7106.304190	0.014818	0.015828
RS	43	3.400336	1.388098	6289.171665	0.013114	0.014022
RS	44	3.702062	1.389259	5464.600331	0.011395	0.012236
RS	45	4.029798	1.389259	4662.424592	0.009722	0.010473
RS	46	4.385783	1.388506	3897.968341	0.008128	0.008809
RS	47	4.772455	1.388506	3184.086458	0.006640	0.007235
RS	48	5.192457	1.387214	2539.893382	0.005296	0.005819
RS	49	5.648664	1.387214	1970.573078	0.004109	0.004553
RS	50	6.144194	1.386218	1486.085639	0.003099	0.003473
RS	51	6.682440	1.386218	1085.055037	0.002263	0.002567
RS	52	7.267082	1.386253	765.603220	0.001596	0.001839
RS	53	7.902119	1.386253	520.531021	0.001085	0.001271
RS	54	8.591896	1.387892	339.621881	0.000708	0.000847
RS	55	9.341132	1.387892	212.426367	0.000443	0.000542
RS	56	10.154951	1.387892	126.708124	0.000264	0.000332
RS	57	11.038921	1.387892	71.781978	0.000150	0.000194
RS	58	11.999088	1.381195	38.576999	0.000080	0.000107
RS	59	13.042021	1.381195	19.373828	0.000040	0.000056
RS	60	14.174855	1.381195	9.105775	0.000019	0.000027
RS	61	15.405338	1.381195	3.982626	0.000008	0.000012
RS	62	16.741887	1.381195	1.611021	0.000003	0.000005
RS	63	18.193647	1.381195	0.886320	0.000002	0.000003
PA	4+25*2+4+6 0.136775272 0.026056348 18.193646670 0.125583398 0.741391872 1.280011471 1.844219567 2.213083936 2.329663678 2.246274579 2.043551610 1.808945732 1.597933201 1.439579858 1.338673300 1.286675281 1.271547875 1.281258275 1.304286668 1.330981557 1.354798417 1.372401806 1.383124789 1.388098041 1.389258700 1.388506404 1.387213982 1.386217897 1.386252676 1.387891539 1.381195297
//
IT	3756
RD	5
LK	-5857214.120864
QD	-1774.684768 -> -1698.505291
RI	0.0286582044
TR	0.134921	0.025786
MT	18.614057
MM	C_pi: 1.090370, n_recomb: 479358.399172
RS	0	0.000000	0.122251	32325.950600	0.067436	0.088934
RS	1	0.008659	0.122251	32628.065052	0.068066	0.064740
RS	2	0.018068	0.122251	32723.495263	0.068265	0.039225
RS	3	0.028292	0.122251	32592.425300	0.067992	0.035791
RS	4	0.039401	0.777112	5281.634386	0.011018	0.006828
RS	5	0.051471	0.777112	5647.650099	0.011782	0.008090
RS	6	0.064588	1.316008	3574.505035	0.007457	0.005398
RS	7	0.078839	1.316008	3841.127759	0.008013	0.006070
RS	8	0.094325	1.916119	2837.841147	0.005920	0.004694
RS	9	0.111152	1.916119	3056.142871	0.006375	0.005258
RS	10	0.129436	2.328591	2708.635966	0.005651	0.004942
RS	11	0.149303	2.328591	2917.877859	0.006087	0.005571
RS	12	0.170891	2.471727	2959.906223	0.006175	0.005915
RS	13	0.194347	2.471727	3185.526102	0.006645	0.006493
RS	14	0.219835	2.387129	3546.193303	0.007398	0.007321
RS	15	0.247530	2.387129	3808.320751	0.007945	0.007980
RS	16	0.277623	2.156236	4519.863597	0.009429	0.009565
RS	17	0.310322	2.156236	4836.278847	0.010089	0.010421
RS	18	0.345852	1.883412	5908.924973	0.012327	0.012807
RS	19	0.384459	1.883412	6288.000990	0.013118	0.013922
RS	20	0.426409	1.637384	7669.029119	0.015999	0.017089
RS	21	0.471991	1.637384	8099.534804	0.016897	0.018437
RS	22	0.521521	1.454638	9585.502996	0.019997	0.021921
RS	23	0.575339	1.454638	10028.452085	0.020921	0.023279
RS	24	0.633817	1.340475	11327.218711	0.023630	0.026340
RS	25	0.697359	1.340475	11724.285796	0.024458	0.027451
RS	26	0.766403	1.283909	12601.326984	0.026288	0.029494
RS	27	0.841426	1.283909	12895.876965	0.026902	0.030181
RS	28	0.922945	1.270442	13263.388116	0.027669	0.030990
RS	29	1.011523	1.270442	13417.012920	0.027990	0.031187
RS	30	1.107771	1.286016	13331.835211	0.027812	0.030916
RS	31	1.212354	1.286016	13326.970278	0.027802	0.030660
RS	32	1.325992	1.317184	12927.747044	0.026969	0.029675
RS	33	1.449470	1.317184	12759.969323	0.026619	0.029048
RS	34	1.583641	1.352538	12180.843850	0.025411	0.027686
RS	35	1.729429	1.352538	11851.531871	0.024724	0.026746
RS	36	1.887841	1.384289	11175.402092	0.023313	0.025200
RS	37	2.059971	1.384289	10690.971716	0.022303	0.023979
RS	38	2.247005	1.408466	9954.014401	0.020765	0.022328
RS	39	2.450235	1.408466	9330.453505	0.019464	0.020858
RS	40	2.671062	1.424321	8546.597112	0.017829	0.019124
RS	41	2.911012	1.424321	7815.708644	0.016305	0.017460
RS	42	3.171739	1.433258	7001.745168	0.014606	0.015672
RS	43	3.455042	1.433258	6214.681553	0.012965	0.013911
RS	44	3.762878	1.437604	5405.819740	0.011277	0.012138
RS	45	4.097369	1.437604	4629.466560	0.009658	0.010414
RS	46	4.460823	1.439571	3879.166129	0.008092	0.008766
RS	47	4.855750	1.439571	3183.549821	0.006641	0.007222
RS	48	5.284874	1.440682	2548.335262	0.005316	0.005820
RS	49	5.751157	1.440682	1988.574663	0.004148	0.004571
RS	50	6.257815	1.441808	1506.998690	0.003144	0.003498
RS	51	6.808346	1.441808	1108.121211	0.002312	0.002598
RS	52	7.406547	1.443743	786.930295	0.001642	0.001869
RS	53	8.056547	1.443743	539.619602	0.001126	0.001300
RS	54	8.762832	1.447251	354.943473	0.000740	0.000871
RS	55	9.530275	1.447251	224.303738	0.000468	0.000561
RS	56	10.364171	1.447251	135.261115	0.000282	0.000346
RS	57	11.270276	1.447251	77.520311	0.000162	0.000204
RS	58	12.254841	1.439643	42.189458	0.000088	0.000114
RS	59	13.324661	1.439643	21.460232	0.000045	0.000060
RS	60	14.487117	1.439643	10.223721	0.000021	0.000029
RS	61	15.750232	1.439643	4.536082	0.000009	0.000013
RS	62	17.122722	1.439643	1.862922	0.000004	0.000006
RS	63	18.614057	1.439643	1.049763	0.000002	0.000003
PA	4+25*2+4+6 0.134920942 0.025785565 18.614056882 0.122251397 0.777111855 1.316007888 1.916118691 2.328590735 2.471727315 2.387129459 2.156236007 1.883411620 1.637384127 1.454637719 1.340474665 1.283909467 1.270441945 1.286016365 1.317184301 1.352538468 1.384289149 1.408466461 1.424320717 1.433257931 1.437604313 1.439570869 1.440681682 1.441808014 1.443742628 1.447250872 1.439642643
//
IT	4597
RD	6
LK	-5857076.899339
QD	-1673.398451 -> -1623.841456
RI	0.0282405815
TR	0.133445	0.025600
MT	18.948855
MM	C_pi: 1.100479, n_recomb: 480300.740059
RS	0	0.000000	0.120674	32908.609427	0.068517	0.088040
RS	1	0.008690	0.120674	33184.338273	0.069091	0.064992
RS	2	0.018135	0.120674	33245.173722	0.069217	0.039702
RS	3	0.028400	0.120674	33071.233540	0.068855	0.036541
RS	4	0.039558	0.808128	5085.711986	0.010589	0.006541
RS	5	0.051685	0.808128	5442.654802	0.011332	0.007832
RS	6	0.064866	1.330963	3544.116632	0.007379	0.005369
RS	7	0.079192	1.330963	3809.798226	0.007932	0.006071
RS	8	0.094763	1.951756	2795.738684	0.005821	0.004663
RS	9	0.111688	1.951756	3011.991148	0.006271	0.005236
RS	10	0.130083	2.401652	2637.602055	0.005492	0.004869
RS	11	0.150076	2.401652	2842.765835	0.005919	0.005499
RS	12	0.171807	2.575886	2855.504877	0.005945	0.005798
RS	13	0.195426	2.575886	3075.055756	0.006402	0.006364
RS	14	0.221098	2.500907	3407.474516	0.007094	0.007151
RS	15	0.249000	2.500907	3662.071367	0.007625	0.007775
RS	16	0.279327	2.252415	4362.441572	0.009083	0.009360
RS	17	0.312290	2.252415	4671.726353	0.009727	0.010164
RS	18	0.348117	1.949018	5766.541595	0.012006	0.012617
RS	19	0.387057	1.949018	6141.520807	0.012787	0.013671
RS	20	0.429380	1.672731	7593.046924	0.015809	0.017002
RS	21	0.475382	1.672731	8024.346206	0.016707	0.018301
RS	22	0.525381	1.468272	9615.823690	0.020020	0.022022
RS	23	0.579725	1.468272	10062.817080	0.020951	0.023351
RS	24	0.638791	1.341993	11460.200484	0.023860	0.026632
RS	25	0.702990	1.341993	11859.825891	0.024692	0.027732
RS	26	0.772767	1.280813	12787.848122	0.026625	0.029886
RS	27	0.848608	1.280813	13079.735627	0.027232	0.030574
RS	28	0.931039	1.268104	13436.578852	0.027975	0.031353
RS	29	1.020633	1.268104	13582.788588	0.028280	0.031557
RS	30	1.118013	1.288126	13440.890362	0.027984	0.031152
RS	31	1.223854	1.288126	13427.869686	0.027957	0.030910
RS	32	1.338893	1.325797	12956.182067	0.026975	0.029754
RS	33	1.463929	1.325797	12784.029820	0.026617	0.029150
RS	34	1.599830	1.368194	12141.593419	0.025279	0.027636
RS	35	1.747540	1.368194	11814.504070	0.024598	0.026727
RS	36	1.908086	1.406454	11095.373249	0.023101	0.025073
RS	37	2.082582	1.406454	10620.415531	0.022112	0.023887
RS	38	2.272242	1.436079	9861.330429	0.020532	0.022172
RS	39	2.478383	1.436079	9253.349547	0.019266	0.020739
RS	40	2.702437	1.456297	8463.389117	0.017621	0.018976
RS	41	2.945960	1.456297	7751.822592	0.016140	0.017350
RS	42	3.210645	1.468789	6941.471267	0.014452	0.015555
RS	43	3.498330	1.468789	6174.463035	0.012855	0.013830
RS	44	3.811014	1.476223	5373.275975	0.011187	0.012063
RS	45	4.150869	1.476223	4614.660083	0.009608	0.010369
RS	46	4.520257	1.481044	3871.919920	0.008061	0.008732
RS	47	4.921744	1.481044	3189.279146	0.006640	0.007211
RS	48	5.358118	1.484829	2558.958527	0.005328	0.005819
RS	49	5.832413	1.484829	2006.233438	0.004177	0.004585
RS	50	6.347921	1.488396	1525.904215	0.003177	0.003516
RS	51	6.908227	1.488396	1128.642737	0.002350	0.002623
RS	52	7.517221	1.492521	805.610278	0.001677	0.001894
RS	53	8.179134	1.492521	556.465193	0.001159	0.001325
RS	54	8.898566	1.498123	368.495842	0.000767	0.000892
RS	55	9.680515	1.498123	234.956219	0.000489	0.000579
RS	56	10.530412	1.498123	143.038128	0.000298	0.000360
RS	57	11.454163	1.498123	82.811249	0.000172	0.000213
RS	58	12.458186	1.489720	45.568918	0.000095	0.000121
RS	59	13.549454	1.489720	23.441453	0.000049	0.000064
RS	60	14.735551	1.489720	11.301927	0.000024	0.000032
RS	61	16.024716	1.489720	5.078590	0.000011	0.000015
RS	62	17.425906	1.489720	2.114069	0.000004	0.000006
RS	63	18.948855	1.489720	1.217327	0.000003	0.000004
PA	4+25*2+4+6 0.133444817 0.025599632 18.948854849 0.120674311 0.808128117 1.330962979 1.951755733 2.401652330 2.575885774 2.500906578 2.252415336 1.949018207 1.672730947 1.468271531 1.341993296 1.280813492 1.268103732 1.288126150 1.325796568 1.368194401 1.406453662 1.436079000 1.456297354 1.468789489 1.476223076 1.481043567 1.484829158 1.488396282 1.492520656 1.498122504 1.489719543
//
IT	4594
RD	7
LK	-5856986.224805
QD	-1606.382331 -> -1571.952407
RI	0.0278816687
TR	0.132250	0.025472
MT	19.219884
MM	C_pi: 1.109532, n_recomb: 481815.733856
RS	0	0.000000	0.119919	33301.251898	0.069116	0.087352
RS	1	0.008714	0.119919	33564.511452	0.069663	0.065182
RS	2	0.018188	0.119919	33607.620471	0.069752	0.040021
RS	3	0.028486	0.119919	33410.558303	0.069343	0.037022
RS	4	0.039683	0.835310	4939.491683	0.010252	0.006328
RS	5	0.051855	0.835310	5289.744547	0.010979	0.007624
RS	6	0.065088	1.331485	3560.570407	0.007390	0.005397
RS	7	0.079474	1.331485	3828.176582	0.007945	0.006120
RS	8	0.095113	1.962423	2795.622912	0.005802	0.004676
RS	9	0.112115	1.962423	3012.561844	0.006253	0.005258
RS	10	0.130599	2.443949	2607.340031	0.005411	0.004836
RS	11	0.150694	2.443949	2811.078682	0.005834	0.005471
RS	12	0.172539	2.651147	2792.908171	0.005797	0.005717
RS	13	0.196289	2.651147	3008.981093	0.006245	0.006280
RS	14	0.222108	2.593462	3310.878902	0.006872	0.007015
RS	15	0.250176	2.593462	3560.293781	0.007389	0.007617
RS	16	0.280691	2.335794	4243.797698	0.008808	0.009179
RS	17	0.313865	2.335794	4547.734154	0.009439	0.009947
RS	18	0.349929	2.008167	5653.703621	0.011734	0.012434
RS	19	0.389136	2.008167	6025.549538	0.012506	0.013440
RS	20	0.431760	1.705582	7532.703061	0.015634	0.016894
RS	21	0.478098	1.705582	7965.106999	0.016531	0.018149
RS	22	0.528474	1.481626	9648.700666	0.020026	0.022070
RS	23	0.583240	1.481626	10099.976398	0.020962	0.023372
RS	24	0.642778	1.344211	11589.072418	0.024053	0.026850
RS	25	0.707504	1.344211	11991.924137	0.024889	0.027939
RS	26	0.777870	1.278459	12972.139794	0.026923	0.030201
RS	27	0.854369	1.278459	13262.541979	0.027526	0.030887
RS	28	0.937533	1.265866	13616.534145	0.028261	0.031654
RS	29	1.027945	1.265866	13756.685232	0.028552	0.031862
RS	30	1.126235	1.289239	13569.672991	0.028164	0.031351
RS	31	1.233090	1.289239	13549.418159	0.028122	0.031120
RS	32	1.349256	1.332084	13017.561352	0.027018	0.029827
RS	33	1.475545	1.332084	12840.795484	0.026651	0.029241
RS	34	1.612840	1.380156	12145.400875	0.025208	0.027606
RS	35	1.762098	1.380156	11818.541577	0.024529	0.026721
RS	36	1.924363	1.423661	11063.064937	0.022961	0.024982
RS	37	2.100767	1.423661	10593.610043	0.021987	0.023824
RS	38	2.292544	1.457688	9814.727956	0.020370	0.022058
RS	39	2.501032	1.457688	9216.651206	0.019129	0.020655
RS	40	2.727688	1.481513	8419.041178	0.017474	0.018867
RS	41	2.974095	1.481513	7720.171346	0.016023	0.017271
RS	42	3.241974	1.497107	6909.333041	0.014340	0.015468
RS	43	3.533196	1.497107	6155.866090	0.012776	0.013770
RS	44	3.849795	1.507447	5357.415193	0.011119	0.012003
RS	45	4.193984	1.507447	4611.172853	0.009570	0.010335
RS	46	4.568165	1.515160	3871.721111	0.008036	0.008703
RS	47	4.974952	1.515160	3198.508421	0.006638	0.007203
RS	48	5.417187	1.521791	2570.379149	0.005335	0.005816
RS	49	5.897959	1.521791	2023.009067	0.004199	0.004596
RS	50	6.420626	1.528034	1542.835904	0.003202	0.003531
RS	51	6.988839	1.528034	1146.892659	0.002380	0.002644
RS	52	7.606565	1.534575	822.017313	0.001706	0.001915
RS	53	8.278122	1.534575	571.405546	0.001186	0.001346
RS	54	9.008198	1.542471	380.545462	0.000790	0.000910
RS	55	9.801893	1.542471	244.565663	0.000508	0.000594
RS	56	10.664752	1.542471	150.150460	0.000312	0.000372
RS	57	11.602801	1.542471	87.715654	0.000182	0.000222
RS	58	12.622592	1.533369	48.744710	0.000101	0.000127
RS	59	13.731248	1.533369	25.329484	0.000053	0.000067
RS	60	14.936514	1.533369	12.344316	0.000026	0.000034
RS	61	16.246807	1.533369	5.610968	0.000012	0.000016
RS	62	17.671281	1.533369	2.364393	0.000005	0.000007
RS	63	19.219884	1.533369	1.388700	0.000003	0.000004
PA	4+25*2+4+6 0.132249866 0.025471973 19.219884250 0.119918957 0.835310005 1.331485298 1.962423069 2.443949039 2.651147283 2.593462035 2.335793772 2.008166669 1.705581736 1.481625743 1.344210592 1.278459091 1.265865815 1.289239128 1.332084320 1.380156264 1.423661184 1.457688471 1.481513013 1.497106987 1.507447472 1.515160185 1.521791432 1.528034292 1.534575089 1.542470717 1.533369264
//
IT	3969
RD	8
LK	-5856922.442950
QD	-1559.205403 -> -1533.981889
RI	0.0275634513
TR	0.131260	0.025384
MT	19.443944
MM	C_pi: 1.117651, n_recomb: 483642.258125
RS	0	0.000000	0.119606	33583.699995	0.069439	0.086812
RS	1	0.008734	0.119606	33842.567542	0.069974	0.065325
RS	2	0.018231	0.119606	33877.772573	0.070047	0.040242
RS	3	0.028557	0.119606	33669.111496	0.069616	0.037339
RS	4	0.039785	0.860032	4822.563699	0.009971	0.006157
RS	5	0.051994	0.860032	5167.490847	0.010685	0.007444
RS	6	0.065269	1.323092	3605.147199	0.007454	0.005456
RS	7	0.079704	1.323092	3876.382893	0.008015	0.006197
RS	8	0.095399	1.956990	2821.062988	0.005833	0.004715
RS	9	0.112465	1.956990	3040.350405	0.006286	0.005308
RS	10	0.131022	2.464846	2602.299156	0.005381	0.004829
RS	11	0.151199	2.464846	2806.261519	0.005802	0.005472
RS	12	0.173139	2.704561	2757.174295	0.005701	0.005663
RS	13	0.196995	2.704561	2971.451174	0.006144	0.006228
RS	14	0.222934	2.668874	3242.457334	0.006704	0.006905
RS	15	0.251139	2.668874	3488.281460	0.007213	0.007494
RS	16	0.281807	2.408484	4151.795651	0.008584	0.009022
RS	17	0.315154	2.408484	4451.611344	0.009204	0.009762
RS	18	0.351414	2.061882	5560.978465	0.011498	0.012262
RS	19	0.390840	2.061882	5930.294841	0.012262	0.013230
RS	20	0.433710	1.736356	7481.221898	0.015469	0.016776
RS	21	0.480324	1.736356	7914.772283	0.016365	0.017995
RS	22	0.531010	1.494829	9678.434519	0.020012	0.022082
RS	23	0.586122	1.494829	10133.940409	0.020953	0.023360
RS	24	0.646048	1.347192	11707.181909	0.024206	0.027013
RS	25	0.711207	1.347192	12113.614989	0.025047	0.028090
RS	26	0.782058	1.277023	13145.257281	0.027180	0.030456
RS	27	0.859097	1.277023	13435.091978	0.027779	0.031138
RS	28	0.942864	1.264142	13791.477221	0.028516	0.031904
RS	29	1.033947	1.264142	13926.811600	0.028796	0.032113
RS	30	1.132986	1.290080	13703.568711	0.028334	0.031520
RS	31	1.240675	1.290080	13677.145300	0.028279	0.031297
RS	32	1.357769	1.337087	13095.059869	0.027076	0.029893
RS	33	1.485090	1.337087	12913.972406	0.026701	0.029321
RS	34	1.623532	1.389738	12174.338353	0.025172	0.027589
RS	35	1.774065	1.389738	11846.742313	0.024495	0.026723
RS	36	1.937745	1.437439	11060.907252	0.022870	0.024916
RS	37	2.115721	1.437439	10594.526936	0.021906	0.023782
RS	38	2.309242	1.474971	9798.509096	0.020260	0.021976
RS	39	2.519664	1.474971	9206.612265	0.019036	0.020596
RS	40	2.748465	1.501723	8401.000558	0.017370	0.018788
RS	41	2.997250	1.501723	7710.320746	0.015942	0.017215
RS	42	3.267763	1.519985	6896.553188	0.014260	0.015402
RS	43	3.561902	1.519985	6152.089718	0.012720	0.013727
RS	44	3.881732	1.533036	5353.070438	0.011068	0.011957
RS	45	4.229496	1.533036	4615.405734	0.009543	0.010309
RS	46	4.607633	1.543626	3876.279629	0.008015	0.008678
RS	47	5.018796	1.543626	3209.947519	0.006637	0.007195
RS	48	5.465871	1.553216	2582.077849	0.005339	0.005811
RS	49	5.951993	1.553216	2038.850525	0.004216	0.004604
RS	50	6.480572	1.562317	1558.045705	0.003221	0.003541
RS	51	7.055318	1.562317	1163.226180	0.002405	0.002660
RS	52	7.680262	1.571470	836.524311	0.001730	0.001932
RS	53	8.359788	1.571470	584.756359	0.001209	0.001364
RS	54	9.098664	1.581829	391.336623	0.000809	0.000925
RS	55	9.902073	1.581829	253.296545	0.000524	0.000608
RS	56	10.775652	1.581829	156.698704	0.000324	0.000383
RS	57	11.725529	1.581829	92.289091	0.000191	0.000230
RS	58	12.758368	1.572186	51.742505	0.000107	0.000132
RS	59	13.881415	1.572186	27.136051	0.000056	0.000071
RS	60	15.102548	1.572186	13.355560	0.000028	0.000036
RS	61	16.430335	1.572186	6.134792	0.000013	0.000017
RS	62	17.874091	1.572186	2.614326	0.000005	0.000007
RS	63	19.443944	1.572186	1.564005	0.000003	0.000004
PA	4+25*2+4+6 0.131259672 0.025384158 19.443944180 0.119606287 0.860032114 1.323091898 1.956990068 2.464846377 2.704560805 2.668873505 2.408484376 2.061882431 1.736356431 1.494828707 1.347192382 1.277022834 1.264141899 1.290080116 1.337087055 1.389738343 1.437439216 1.474970940 1.501722861 1.519985293 1.533035922 1.543626082 1.553216288 1.562317486 1.571469542 1.581829370 1.572185573
//
IT	4026
RD	9
LK	-5856875.214915
QD	-1524.151184 -> -1504.838654
RI	0.0272746060
TR	0.130421	0.025324
MT	19.632788
MM	C_pi: 1.124970, n_recomb: 485627.898859
RS	0	0.000000	0.119544	33798.469227	0.069597	0.086377
RS	1	0.008751	0.119544	34057.694243	0.070131	0.065437
RS	2	0.018267	0.119544	34090.825527	0.070199	0.040403
RS	3	0.028616	0.119544	33877.453115	0.069760	0.037555
RS	4	0.039871	0.883429	4722.291363	0.009724	0.006010
RS	5	0.052110	0.883429	5062.615787	0.010425	0.007280
RS	6	0.065421	1.309784	3665.906901	0.007549	0.005534
RS	7	0.079896	1.309784	3941.728627	0.008117	0.006287
RS	8	0.095638	1.942072	2861.656466	0.005893	0.004770
RS	9	0.112757	1.942072	3084.264426	0.006351	0.005372
RS	10	0.131375	2.471424	2613.046101	0.005381	0.004838
RS	11	0.151621	2.471424	2818.261557	0.005803	0.005489
RS	12	0.173639	2.741700	2739.271634	0.005641	0.005626
RS	13	0.197585	2.741700	2952.874999	0.006081	0.006198
RS	14	0.223625	2.730412	3193.765298	0.006577	0.006816
RS	15	0.251944	2.730412	3437.126054	0.007078	0.007397
RS	16	0.282741	2.471982	4079.393907	0.008400	0.008884
RS	17	0.316233	2.471982	4376.003748	0.009011	0.009606
RS	18	0.352656	2.110695	5483.589953	0.011292	0.012102
RS	19	0.392266	2.110695	5850.825661	0.012048	0.013041
RS	20	0.435342	1.765126	7436.264100	0.015313	0.016655
RS	21	0.482187	1.765126	7870.921864	0.016208	0.017844
RS	22	0.533132	1.507737	9704.213681	0.019983	0.022072
RS	23	0.588535	1.507737	10163.778858	0.020929	0.023328
RS	24	0.648786	1.350738	11813.715459	0.024327	0.027135
RS	25	0.714309	1.350738	12223.886734	0.025171	0.028201
RS	26	0.785565	1.276396	13304.818358	0.027397	0.030665
RS	27	0.863057	1.276396	13594.771732	0.027994	0.031341
RS	28	0.947331	1.263004	13956.744545	0.028740	0.032114
RS	29	1.038978	1.263004	14088.318761	0.029011	0.032321
RS	30	1.138645	1.290951	13835.548721	0.028490	0.031663
RS	31	1.247034	1.290951	13803.972297	0.028425	0.031444
RS	32	1.364907	1.341356	13179.566713	0.027139	0.029950
RS	33	1.493095	1.341356	12994.643063	0.026758	0.029389
RS	34	1.632500	1.397728	12217.925675	0.025159	0.027579
RS	35	1.784103	1.397728	11889.155197	0.024482	0.026729
RS	36	1.948973	1.448773	11078.089482	0.022812	0.024870
RS	37	2.128270	1.448773	10613.250206	0.021855	0.023753
RS	38	2.323256	1.489060	9802.679889	0.020186	0.021917
RS	39	2.535305	1.489060	9214.435253	0.018974	0.020556
RS	40	2.765910	1.518153	8401.054987	0.017299	0.018732
RS	41	3.016693	1.518153	7715.403667	0.015887	0.017175
RS	42	3.289422	1.538696	6897.224282	0.014203	0.015355
RS	43	3.586016	1.538696	6158.523215	0.012682	0.013696
RS	44	3.908563	1.554253	5356.710178	0.011030	0.011922
RS	45	4.259336	1.554253	4624.870628	0.009523	0.010289
RS	46	4.640803	1.567678	3883.972346	0.007998	0.008657
RS	47	5.055650	1.567678	3222.659183	0.006636	0.007189
RS	48	5.506799	1.580304	2593.647213	0.005341	0.005806
RS	49	5.997426	1.580304	2053.686075	0.004229	0.004610
RS	50	6.530986	1.592402	1571.690537	0.003236	0.003549
RS	51	7.111236	1.592402	1177.879848	0.002425	0.002674
RS	52	7.742260	1.604320	849.394889	0.001749	0.001946
RS	53	8.428503	1.604320	596.740406	0.001229	0.001380
RS	54	9.174796	1.617299	401.041117	0.000826	0.000939
RS	55	9.986394	1.617299	261.264818	0.000538	0.000620
RS	56	10.869012	1.617299	162.753796	0.000335	0.000393
RS	57	11.828864	1.617299	96.570594	0.000199	0.000238
RS	58	12.872708	1.607247	54.581355	0.000112	0.000137
RS	59	14.007894	1.607247	28.868971	0.000059	0.000074
RS	60	15.242416	1.607247	14.338211	0.000030	0.000038
RS	61	16.584966	1.607247	6.650570	0.000014	0.000018
RS	62	18.044996	1.607247	2.863794	0.000006	0.000008
RS	63	19.632788	1.607247	1.742999	0.000004	0.000005
PA	4+25*2+4+6 0.130421176 0.025324024 19.632788029 0.119543551 0.883428869 1.309783707 1.942072483 2.471423525 2.741699717 2.730412223 2.471982444 2.110695458 1.765126359 1.507737331 1.350738383 1.276395634 1.263003832 1.290951180 1.341356243 1.397727599 1.448773394 1.489059866 1.518152538 1.538695630 1.554253443 1.567677522 1.580304135 1.592402396 1.604320392 1.617299153 1.607247100
//
IT	3811
RD	10
LK	-5856838.743950
QD	-1496.850884 -> -1481.523404
RI	0.0270067720
TR	0.129695	0.025283
MT	19.795381
MM	C_pi: 1.131634, n_recomb: 487681.087349
RS	0	0.000000	0.119625	33969.888788	0.069656	0.086019
RS	1	0.008765	0.119625	34232.270919	0.070194	0.065528
RS	2	0.018298	0.119625	34266.817317	0.070265	0.040523
RS	3	0.028666	0.119625	34052.901512	0.069826	0.037706
RS	4	0.039943	0.906325	4631.049246	0.009496	0.005877
RS	5	0.052209	0.906325	4967.104547	0.010185	0.007125
RS	6	0.065550	1.294147	3735.384452	0.007659	0.005621
RS	7	0.080060	1.294147	4016.281968	0.008235	0.006385
RS	8	0.095842	1.922109	2910.851101	0.005969	0.004832
RS	9	0.113007	1.922109	3137.315918	0.006433	0.005444
RS	10	0.131676	2.468930	2633.460456	0.005400	0.004856
RS	11	0.151982	2.468930	2840.552889	0.005825	0.005517
RS	12	0.174068	2.766947	2733.363969	0.005605	0.005603
RS	13	0.198089	2.766947	2947.050488	0.006043	0.006183
RS	14	0.224216	2.780783	3159.291421	0.006478	0.006743
RS	15	0.252632	2.780783	3401.010304	0.006974	0.007321
RS	16	0.283540	2.527571	4021.939521	0.008247	0.008765
RS	17	0.317156	2.527571	4316.054533	0.008850	0.009473
RS	18	0.353718	2.155072	5418.504280	0.011111	0.011957
RS	19	0.393486	2.155072	5784.025591	0.011860	0.012872
RS	20	0.436738	1.791956	7396.828024	0.015167	0.016537
RS	21	0.483782	1.791956	7832.541704	0.016061	0.017701
RS	22	0.534949	1.520224	9726.608500	0.019945	0.022047
RS	23	0.590601	1.520224	10190.024157	0.020895	0.023284
RS	24	0.651130	1.354667	11909.596767	0.024421	0.027229
RS	25	0.716965	1.354667	12323.545847	0.025270	0.028282
RS	26	0.788570	1.276431	13451.004535	0.027582	0.030837
RS	27	0.866450	1.276431	13741.581896	0.028177	0.031506
RS	28	0.951157	1.262424	14110.906596	0.028935	0.032290
RS	29	1.043288	1.262424	14239.594272	0.029199	0.032495
RS	30	1.143495	1.291996	13962.265416	0.028630	0.031784
RS	31	1.252484	1.291996	13926.446387	0.028556	0.031568
RS	32	1.371025	1.345231	13265.947761	0.027202	0.029999
RS	33	1.499957	1.345231	13077.734075	0.026816	0.029446
RS	34	1.640189	1.404652	12269.778508	0.025159	0.027574
RS	35	1.792712	1.404652	11939.690346	0.024483	0.026737
RS	36	1.958604	1.458362	11107.709352	0.022777	0.024837
RS	37	2.139035	1.458362	10643.434552	0.021825	0.023735
RS	38	2.335280	1.500785	9820.683844	0.020138	0.021877
RS	39	2.548726	1.500785	9234.340498	0.018935	0.020530
RS	40	2.780881	1.531726	8413.691115	0.017252	0.018693
RS	41	3.033382	1.531726	7730.807499	0.015852	0.017150
RS	42	3.308015	1.554203	6907.366237	0.014164	0.015320
RS	43	3.606719	1.554203	6172.058934	0.012656	0.013674
RS	44	3.931603	1.572078	5365.915773	0.011003	0.011894
RS	45	4.284963	1.572078	4637.868168	0.009510	0.010275
RS	46	4.669293	1.588279	3893.685942	0.007984	0.008639
RS	47	5.087310	1.588279	3236.011448	0.006636	0.007184
RS	48	5.541964	1.603987	2604.840588	0.005341	0.005800
RS	49	6.036467	1.603987	2067.500184	0.004239	0.004614
RS	50	6.574313	1.619191	1583.911227	0.003248	0.003554
RS	51	7.159299	1.619191	1191.047471	0.002442	0.002686
RS	52	7.795558	1.634008	860.835958	0.001765	0.001957
RS	53	8.487583	1.634008	607.533547	0.001246	0.001393
RS	54	9.240262	1.649748	409.796363	0.000840	0.000951
RS	55	10.058912	1.649748	268.564085	0.000551	0.000631
RS	56	10.949315	1.649748	168.373695	0.000345	0.000402
RS	57	11.917759	1.649748	100.592562	0.000206	0.000245
RS	58	12.971084	1.639408	57.277325	0.000117	0.000142
RS	59	14.116731	1.639408	30.535080	0.000063	0.000078
RS	60	15.362790	1.639408	15.294654	0.000031	0.000040
RS	61	16.718064	1.639408	7.158885	0.000015	0.000019
RS	62	18.192124	1.639408	3.112815	0.000006	0.000008
RS	63	19.795381	1.639408	1.925537	0.000004	0.000005
PA	4+25*2+4+6 0.129694847 0.025282871 19.795381042 0.119625293 0.906324742 1.294147384 1.922108647 2.468929890 2.766947150 2.780782529 2.527571496 2.155072206 1.791955682 1.520223971 1.354667285 1.276430935 1.262424470 1.291996424 1.345230991 1.404652414 1.458362100 1.500785451 1.531725880 1.554203266 1.572077518 1.588279363 1.603986633 1.619191087 1.634008495 1.649747673 1.639407818
//
IT	3826
RD	11
LK	-5856809.594981
QD	-1474.708919 -> -1462.191963
RI	0.0267549676
TR	0.129054	0.025255
MT	19.937950
MM	C_pi: 1.137743, n_recomb: 489741.848321
RS	0	0.000000	0.119785	34113.778580	0.069657	0.085716
RS	1	0.008777	0.119785	34380.824517	0.070202	0.065604
RS	2	0.018325	0.119785	34418.723524	0.070279	0.040619
RS	3	0.028710	0.119785	34206.631994	0.069846	0.037818
RS	4	0.040007	0.929320	4544.026641	0.009278	0.005752
RS	5	0.052295	0.929320	4875.894970	0.009956	0.006975
RS	6	0.065662	1.277896	3808.398345	0.007776	0.005711
RS	7	0.080203	1.277896	4094.537818	0.008361	0.006484
RS	8	0.096019	1.900105	2964.117617	0.006052	0.004897
RS	9	0.113224	1.900105	3194.673250	0.006523	0.005519
RS	10	0.131939	2.461037	2659.466606	0.005430	0.004880
RS	11	0.152296	2.461037	2868.787181	0.005858	0.005551
RS	12	0.174441	2.783645	2735.479506	0.005586	0.005589
RS	13	0.198528	2.783645	2949.752486	0.006023	0.006178
RS	14	0.224730	2.822169	3135.209698	0.006402	0.006684
RS	15	0.253232	2.822169	3375.890640	0.006893	0.007262
RS	16	0.284236	2.576374	3976.029401	0.008119	0.008661
RS	17	0.317960	2.576374	4268.206095	0.008715	0.009359
RS	18	0.354645	2.195445	5363.416417	0.010952	0.011824
RS	19	0.394549	2.195445	5727.525590	0.011695	0.012720
RS	20	0.437956	1.816920	7362.189034	0.015033	0.016423
RS	21	0.485173	1.816920	7798.905904	0.015925	0.017565
RS	22	0.536534	1.532188	9746.302661	0.019901	0.022012
RS	23	0.592403	1.532188	10213.345970	0.020855	0.023233
RS	24	0.653176	1.358812	11996.094910	0.024495	0.027299
RS	25	0.719283	1.358812	12413.778890	0.025348	0.028342
RS	26	0.791192	1.276981	13584.628772	0.027738	0.030980
RS	27	0.869412	1.276981	13876.190507	0.028334	0.031643
RS	28	0.954498	1.262331	14253.674544	0.029104	0.032439
RS	29	1.047052	1.262331	14380.185760	0.029363	0.032641
RS	30	1.147730	1.293263	14081.972443	0.028754	0.031886
RS	31	1.257244	1.293263	14042.705238	0.028674	0.031671
RS	32	1.376370	1.348898	13351.090259	0.027261	0.030041
RS	33	1.505952	1.348898	13160.128685	0.026872	0.029495
RS	34	1.646908	1.410848	12325.706273	0.025168	0.027572
RS	35	1.800235	1.410848	11994.326765	0.024491	0.026746
RS	36	1.967020	1.466674	11145.088771	0.022757	0.024815
RS	37	2.148444	1.466674	10680.761636	0.021809	0.023724
RS	38	2.345792	1.510727	9847.960439	0.020108	0.021850
RS	39	2.560460	1.510727	9262.294709	0.018913	0.020514
RS	40	2.793971	1.543096	8435.042319	0.017223	0.018667
RS	41	3.047977	1.543096	7753.283471	0.015831	0.017135
RS	42	3.324277	1.567207	6924.120199	0.014138	0.015297
RS	43	3.624828	1.567207	6190.454618	0.012640	0.013661
RS	44	3.951759	1.587221	5378.927575	0.010983	0.011874
RS	45	4.307384	1.587221	4653.154731	0.009501	0.010264
RS	46	4.694224	1.606135	3904.606547	0.007973	0.008624
RS	47	5.115016	1.606135	3249.538245	0.006635	0.007179
RS	48	5.572741	1.624944	2615.471988	0.005341	0.005794
RS	49	6.070642	1.624944	2080.278200	0.004248	0.004617
RS	50	6.612243	1.643339	1594.813858	0.003256	0.003557
RS	51	7.201382	1.643339	1202.875071	0.002456	0.002695
RS	52	7.842229	1.661170	871.006310	0.001779	0.001967
RS	53	8.539324	1.661170	617.270748	0.001260	0.001405
RS	54	9.297603	1.679795	417.709605	0.000853	0.000962
RS	55	10.122438	1.679795	275.267073	0.000562	0.000641
RS	56	11.019668	1.679795	173.603256	0.000354	0.000411
RS	57	11.995649	1.679795	104.379927	0.000213	0.000251
RS	58	13.057292	1.669288	59.842371	0.000122	0.000147
RS	59	14.212117	1.669288	32.139467	0.000066	0.000081
RS	60	15.468302	1.669288	16.226652	0.000033	0.000042
RS	61	16.834742	1.669288	7.660151	0.000016	0.000020
RS	62	18.321116	1.669288	3.361389	0.000007	0.000009
RS	63	19.937950	1.669288	2.111504	0.000004	0.000006
PA	4+25*2+4+6 0.129053749 0.025254902 19.937950314 0.119784782 0.929319607 1.277895503 1.900104527 2.461037422 2.783645264 2.822169031 2.576374075 2.195445281 1.816919908 1.532187709 1.358811736 1.276981154 1.262330563 1.293263068 1.348897714 1.410847976 1.466673536 1.510726987 1.543096495 1.567207010 1.587221442 1.606134661 1.624944026 1.643338989 1.661169872 1.679794977 1.669288394
//
IT	4281
RD	12
LK	-5856785.657910
QD	-1456.137003 -> -1445.681898
RI	0.0265143963
TR	0.128479	0.025236
MT	20.064909
MM	C_pi: 1.143386, n_recomb: 491775.876390
RS	0	0.000000	0.119984	34239.475108	0.069624	0.085454
RS	1	0.008788	0.119984	34511.944582	0.070178	0.065669
RS	2	0.018348	0.119984	34554.231976	0.070264	0.040698
RS	3	0.028749	0.119984	34345.281095	0.069839	0.037906
RS	4	0.040063	0.952759	4458.762699	0.009067	0.005630
RS	5	0.052372	0.952759	4786.399837	0.009733	0.006828
RS	6	0.065762	1.261998	3881.783277	0.007893	0.005801
RS	7	0.080329	1.261998	4173.136219	0.008486	0.006580
RS	8	0.096177	1.877908	3018.538789	0.006138	0.004963
RS	9	0.113417	1.877908	3253.225889	0.006615	0.005592
RS	10	0.132172	2.450278	2688.337931	0.005467	0.004907
RS	11	0.152575	2.450278	2900.055077	0.005897	0.005587
RS	12	0.174771	2.794280	2742.935633	0.005578	0.005581
RS	13	0.198918	2.794280	2958.125984	0.006015	0.006181
RS	14	0.225186	2.856361	3118.821595	0.006342	0.006636
RS	15	0.253764	2.856361	3358.912936	0.006830	0.007214
RS	16	0.284852	2.619324	3939.256844	0.008010	0.008571
RS	17	0.318673	2.619324	4229.941867	0.008601	0.009261
RS	18	0.355466	2.232235	5316.581145	0.010811	0.011704
RS	19	0.395492	2.232235	5679.533561	0.011549	0.012584
RS	20	0.439036	1.840108	7331.904306	0.014909	0.016315
RS	21	0.486406	1.840108	7769.583073	0.015799	0.017439
RS	22	0.537940	1.543572	9764.034914	0.019855	0.021973
RS	23	0.594002	1.543572	10234.491047	0.020811	0.023179
RS	24	0.654990	1.363058	12074.535162	0.024553	0.027354
RS	25	0.721339	1.363058	12495.866936	0.025410	0.028387
RS	26	0.793518	1.277919	13707.012708	0.027872	0.031100
RS	27	0.872040	1.277919	13999.812998	0.028468	0.031756
RS	28	0.957463	1.262639	14385.644858	0.029252	0.032566
RS	29	1.050392	1.262639	14510.553941	0.029506	0.032765
RS	30	1.151488	1.294748	14194.216989	0.028863	0.031973
RS	31	1.261469	1.294748	14152.179657	0.028778	0.031759
RS	32	1.381114	1.352459	13433.401861	0.027316	0.030076
RS	33	1.511274	1.352459	13240.198147	0.026923	0.029536
RS	34	1.652873	1.416531	12383.205107	0.025181	0.027572
RS	35	1.806915	1.416531	12050.650116	0.024504	0.026754
RS	36	1.974494	1.474032	11187.239727	0.022749	0.024800
RS	37	2.156800	1.474032	10722.474427	0.021804	0.023719
RS	38	2.355127	1.519298	9881.514271	0.020094	0.021834
RS	39	2.570883	1.519298	9295.656380	0.018902	0.020507
RS	40	2.805599	1.552741	8462.531625	0.017208	0.018653
RS	41	3.060943	1.552741	7780.678683	0.015822	0.017128
RS	42	3.338725	1.578226	6945.565460	0.014123	0.015283
RS	43	3.640920	1.578226	6212.221117	0.012632	0.013654
RS	44	3.969671	1.600215	5394.597456	0.010970	0.011858
RS	45	4.327313	1.600215	4669.940031	0.009496	0.010257
RS	46	4.716384	1.621766	3916.241029	0.007963	0.008611
RS	47	5.139646	1.621766	3262.985261	0.006635	0.007175
RS	48	5.600105	1.643684	2625.476337	0.005339	0.005788
RS	49	6.101029	1.643684	2092.069640	0.004254	0.004619
RS	50	6.645974	1.665337	1604.525962	0.003263	0.003559
RS	51	7.238808	1.665337	1213.511013	0.002468	0.002703
RS	52	7.883741	1.686273	880.059282	0.001790	0.001975
RS	53	8.585350	1.686273	626.078332	0.001273	0.001415
RS	54	9.348617	1.707897	424.879388	0.000864	0.000971
RS	55	10.178959	1.707897	281.440503	0.000572	0.000651
RS	56	11.082271	1.707897	178.483865	0.000363	0.000419
RS	57	12.064966	1.707897	107.956013	0.000220	0.000257
RS	58	13.134020	1.697317	62.288704	0.000127	0.000151
RS	59	14.297023	1.697317	33.687224	0.000069	0.000083
RS	60	15.562230	1.697317	17.135901	0.000035	0.000043
RS	61	16.938622	1.697317	8.154711	0.000017	0.000021
RS	62	18.435972	1.697317	3.609463	0.000007	0.000009
RS	63	20.064909	1.697317	2.300718	0.000005	0.000006
PA	4+25*2+4+6 0.128479110 0.025236134 20.064908870 0.119984295 0.952759187 1.261998221 1.877908348 2.450278058 2.794279956 2.856360959 2.619324044 2.232234906 1.840108433 1.543571981 1.363057634 1.277918574 1.262639351 1.294747715 1.352459138 1.416531324 1.474031549 1.519297598 1.552740701 1.578225986 1.600214977 1.621766342 1.643684153 1.665336743 1.686273344 1.707897263 1.697317292
//
IT	4321
RD	13
LK	-5856765.578506
QD	-1440.132211 -> -1431.241041
RI	0.0262862011
TR	0.127956	0.025224
MT	20.179740
MM	C_pi: 1.148621, n_recomb: 493753.178568
RS	0	0.000000	0.120194	34354.238858	0.069578	0.085223
RS	1	0.008798	0.120194	34632.292345	0.070141	0.065727
RS	2	0.018370	0.120194	34679.281476	0.070236	0.040768
RS	3	0.028783	0.120194	34473.946302	0.069820	0.037981
RS	4	0.040114	0.976843	4373.881650	0.008858	0.005511
RS	5	0.052440	0.976843	4697.172782	0.009513	0.006683
RS	6	0.065852	1.246982	3953.435206	0.008007	0.005889
RS	7	0.080443	1.246982	4249.845202	0.008607	0.006673
RS	8	0.096318	1.856614	3072.106921	0.006222	0.005026
RS	9	0.113590	1.856614	3310.833962	0.006705	0.005663
RS	10	0.132381	2.438347	2718.140873	0.005505	0.004934
RS	11	0.152825	2.438347	2932.293031	0.005939	0.005623
RS	12	0.175068	2.800725	2753.734106	0.005577	0.005579
RS	13	0.199268	2.800725	2970.042569	0.006015	0.006188
RS	14	0.225597	2.884811	3108.053999	0.006295	0.006596
RS	15	0.254242	2.884811	3347.881342	0.006780	0.007177
RS	16	0.285408	2.657313	3909.545881	0.007918	0.008492
RS	17	0.319315	2.657313	4199.084317	0.008504	0.009178
RS	18	0.356206	2.265811	5276.486300	0.010686	0.011595
RS	19	0.396342	2.265811	5638.489979	0.011420	0.012463
RS	20	0.440009	1.861679	7305.139185	0.014795	0.016214
RS	21	0.487517	1.861679	7743.729488	0.015683	0.017322
RS	22	0.539206	1.554375	9779.962507	0.019807	0.021931
RS	23	0.595442	1.554375	10253.614897	0.020767	0.023124
RS	24	0.656625	1.367317	12145.794652	0.024599	0.027395
RS	25	0.723192	1.367317	12570.645895	0.025459	0.028420
RS	26	0.795614	1.279149	13818.963787	0.027988	0.031202
RS	27	0.874408	1.279149	14113.168111	0.028583	0.031852
RS	28	0.960135	1.263285	14507.108374	0.029381	0.032674
RS	29	1.053403	1.263285	14630.876524	0.029632	0.032870
RS	30	1.154877	1.296443	14298.485717	0.028959	0.032046
RS	31	1.265278	1.296443	14254.259684	0.028869	0.031833
RS	32	1.385392	1.355986	13511.523456	0.027365	0.030104
RS	33	1.516074	1.355986	13316.547491	0.026970	0.029570
RS	34	1.658253	1.421857	12440.255136	0.025195	0.027572
RS	35	1.812940	1.421857	12106.697303	0.024520	0.026762
RS	36	1.981236	1.480677	11231.736086	0.022748	0.024791
RS	37	2.164339	1.480677	10766.317023	0.021805	0.023719
RS	38	2.363550	1.526812	9918.896909	0.020089	0.021826
RS	39	2.580288	1.526812	9332.245719	0.018901	0.020506
RS	40	2.816094	1.561037	8493.972551	0.017203	0.018647
RS	41	3.072646	1.561037	7811.146943	0.015820	0.017128
RS	42	3.351768	1.587666	6970.086451	0.014117	0.015275
RS	43	3.655447	1.587666	6236.080683	0.012630	0.013652
RS	44	3.985843	1.611478	5411.908519	0.010961	0.011848
RS	45	4.345306	1.611478	4687.496175	0.009494	0.010253
RS	46	4.736395	1.635591	3928.106094	0.007956	0.008600
RS	47	5.161890	1.635591	3276.068288	0.006635	0.007171
RS	48	5.624820	1.660612	2634.732459	0.005336	0.005781
RS	49	6.128477	1.660612	2102.855522	0.004259	0.004620
RS	50	6.676445	1.685569	1613.108801	0.003267	0.003560
RS	51	7.272621	1.685569	1223.039974	0.002477	0.002709
RS	52	7.921249	1.709691	888.088968	0.001799	0.001981
RS	53	8.626940	1.709691	634.036474	0.001284	0.001424
RS	54	9.394718	1.734417	431.370236	0.000874	0.000979
RS	55	10.230042	1.734417	287.128033	0.000582	0.000659
RS	56	11.138856	1.734417	183.042259	0.000371	0.000426
RS	57	12.127626	1.734417	111.335440	0.000225	0.000263
RS	58	13.203386	1.723909	64.621725	0.000131	0.000156
RS	59	14.373789	1.723909	35.180974	0.000071	0.000086
RS	60	15.647161	1.723909	18.023515	0.000037	0.000045
RS	61	17.032562	1.723909	8.642980	0.000018	0.000022
RS	62	18.539847	1.723909	3.857175	0.000008	0.000010
RS	63	20.179740	1.723909	2.493285	0.000005	0.000007
PA	4+25*2+4+6 0.127956432 0.025223595 20.179740335 0.120194037 0.976842666 1.246981711 1.856614393 2.438346524 2.800724855 2.884810813 2.657313355 2.265810736 1.861679223 1.554374730 1.367317449 1.279149480 1.263285075 1.296443051 1.355985789 1.421856609 1.480677214 1.526811671 1.561036563 1.587666058 1.611478240 1.635590956 1.660612207 1.685568879 1.709691305 1.734417430 1.723908996
//
IT	4017
RD	14
LK	-5856748.442580
QD	-1426.044163 -> -1418.373175
RI	0.0260684502
TR	0.127475	0.025215
MT	20.285039
MM	C_pi: 1.153507, n_recomb: 495660.150573
RS	0	0.000000	0.120400	34461.859092	0.069527	0.085014
RS	1	0.008807	0.120400	34745.376280	0.070099	0.065781
RS	2	0.018389	0.120400	34797.034277	0.070203	0.040832
RS	3	0.028815	0.120400	34595.379538	0.069797	0.038049
RS	4	0.040160	1.001657	4288.967572	0.008653	0.005394
RS	5	0.052503	1.001657	4607.782934	0.009296	0.006539
RS	6	0.065934	1.233072	4022.251134	0.008115	0.005973
RS	7	0.080547	1.233072	4323.498397	0.008723	0.006762
RS	8	0.096447	1.836796	3123.651927	0.006302	0.005087
RS	9	0.113748	1.836796	3366.252733	0.006791	0.005730
RS	10	0.132572	2.426301	2747.685473	0.005543	0.004961
RS	11	0.153054	2.426301	2964.232357	0.005980	0.005658
RS	12	0.175340	2.804272	2766.605589	0.005582	0.005580
RS	13	0.199588	2.804272	2984.151052	0.006021	0.006197
RS	14	0.225972	2.908635	3101.500523	0.006257	0.006564
RS	15	0.254679	2.908635	3341.306849	0.006741	0.007147
RS	16	0.285915	2.691022	3885.513085	0.007839	0.008423
RS	17	0.319902	2.691022	4174.184390	0.008421	0.009105
RS	18	0.356881	2.296547	5241.954864	0.010576	0.011497
RS	19	0.397117	2.296547	5603.182964	0.011304	0.012354
RS	20	0.440897	1.881752	7281.497396	0.014691	0.016119
RS	21	0.488533	1.881752	7720.956783	0.015577	0.017214
RS	22	0.540363	1.564605	9794.459134	0.019760	0.021887
RS	23	0.596758	1.564605	10271.105842	0.020722	0.023069
RS	24	0.658120	1.371542	12210.805576	0.024635	0.027427
RS	25	0.724885	1.371542	12639.033346	0.025499	0.028445
RS	26	0.797530	1.280604	13921.570566	0.028087	0.031288
RS	27	0.876574	1.280604	14217.286097	0.028684	0.031933
RS	28	0.962578	1.264210	14618.872488	0.029494	0.032768
RS	29	1.056156	1.264210	14741.872077	0.029742	0.032961
RS	30	1.157975	1.298332	14394.976633	0.029042	0.032107
RS	31	1.268762	1.298332	14349.058395	0.028949	0.031895
RS	32	1.389305	1.359519	13584.968938	0.027408	0.030128
RS	33	1.520464	1.359519	13388.645802	0.027012	0.029598
RS	34	1.663174	1.426932	12495.780556	0.025210	0.027573
RS	35	1.818452	1.426932	12161.417569	0.024536	0.026770
RS	36	1.987404	1.486786	11277.139853	0.022752	0.024786
RS	37	2.171236	1.486786	10810.958402	0.021811	0.023721
RS	38	2.371258	1.533506	9958.571868	0.020092	0.021825
RS	39	2.588895	1.533506	9370.709297	0.018906	0.020510
RS	40	2.825698	1.568264	8528.013117	0.017205	0.018648
RS	41	3.083357	1.568264	7843.562060	0.015824	0.017132
RS	42	3.363706	1.595841	6996.653752	0.014116	0.015274
RS	43	3.668745	1.595841	6261.240827	0.012632	0.013654
RS	44	4.000648	1.621339	5430.240653	0.010956	0.011841
RS	45	4.361781	1.621339	4705.404780	0.009493	0.010251
RS	46	4.754718	1.647939	3939.941460	0.007949	0.008590
RS	47	5.182259	1.647939	3288.665990	0.006635	0.007168
RS	48	5.647453	1.676048	2643.233690	0.005333	0.005774
RS	49	6.153616	1.676048	2112.693488	0.004262	0.004620
RS	50	6.704355	1.704341	1620.666962	0.003270	0.003559
RS	51	7.303595	1.704341	1231.573919	0.002485	0.002714
RS	52	7.955610	1.731717	895.206249	0.001806	0.001986
RS	53	8.665045	1.731717	641.235870	0.001294	0.001432
RS	54	9.436959	1.759642	437.252900	0.000882	0.000986
RS	55	10.276852	1.759642	292.377930	0.000590	0.000666
RS	56	11.190713	1.759642	187.308714	0.000378	0.000433
RS	57	12.185055	1.759642	114.535521	0.000231	0.000269
RS	58	13.266966	1.749297	66.851515	0.000135	0.000160
RS	59	14.444158	1.749297	36.624654	0.000074	0.000089
RS	60	15.725022	1.749297	18.890604	0.000038	0.000047
RS	61	17.118688	1.749297	9.125018	0.000018	0.000023
RS	62	18.635091	1.749297	4.104339	0.000008	0.000010
RS	63	20.285039	1.749297	2.688911	0.000005	0.000007
PA	4+25*2+4+6 0.127475059 0.025215169 20.285038805 0.120400027 1.001656724 1.233072065 1.836795895 2.426301012 2.804272249 2.908634741 2.691021536 2.296546602 1.881751855 1.564604546 1.371541678 1.280603591 1.264209730 1.298332246 1.359518726 1.426932073 1.486785888 1.533506004 1.568264300 1.595840772 1.621338511 1.647938500 1.676047575 1.704341075 1.731717169 1.759641988 1.749296690
//
IT	4039
RD	15
LK	-5856733.613970
QD	-1413.429211 -> -1406.732724
RI	0.0258594345
TR	0.127028	0.025210
MT	20.382404
MM	C_pi: 1.158085, n_recomb: 497490.985881
RS	0	0.000000	0.120595	34564.563614	0.069478	0.084824
RS	1	0.008815	0.120595	34853.274013	0.070058	0.065830
RS	2	0.018407	0.120595	34909.380028	0.070171	0.040892
RS	3	0.028844	0.120595	34711.245164	0.069773	0.038114
RS	4	0.040202	1.027235	4203.989653	0.008450	0.005278
RS	5	0.052561	1.027235	4518.205264	0.009082	0.006396
RS	6	0.066009	1.220329	4087.679682	0.008217	0.006053
RS	7	0.080643	1.220329	4393.514536	0.008831	0.006845
RS	8	0.096566	1.818743	3172.440632	0.006377	0.005143
RS	9	0.113893	1.818743	3418.702990	0.006872	0.005792
RS	10	0.132748	2.414794	2776.208366	0.005580	0.004987
RS	11	0.153265	2.414794	2995.059218	0.006020	0.005691
RS	12	0.175590	2.805873	2780.645404	0.005589	0.005583
RS	13	0.199883	2.805873	2999.487792	0.006029	0.006209
RS	14	0.226317	2.928751	3098.086327	0.006227	0.006537
RS	15	0.255082	2.928751	3338.050122	0.006710	0.007123
RS	16	0.286382	2.721057	3866.041419	0.007771	0.008362
RS	17	0.320442	2.721057	4154.069934	0.008350	0.009042
RS	18	0.357504	2.324734	5212.127253	0.010477	0.011407
RS	19	0.397832	2.324734	5572.727726	0.011202	0.012256
RS	20	0.441716	1.900460	7260.555752	0.014594	0.016030
RS	21	0.489468	1.900460	7700.845637	0.015479	0.017114
RS	22	0.541429	1.574279	9807.816226	0.019715	0.021844
RS	23	0.597971	1.574279	10287.271452	0.020678	0.023017
RS	24	0.659497	1.375687	12270.441878	0.024665	0.027452
RS	25	0.726446	1.375687	12701.898123	0.025532	0.028463
RS	26	0.799297	1.282210	14015.979141	0.028173	0.031363
RS	27	0.878570	1.282210	14313.267745	0.028771	0.032004
RS	28	0.964830	1.265351	14721.879266	0.029592	0.032849
RS	29	1.058695	1.265351	14844.409105	0.029839	0.033039
RS	30	1.160833	1.300376	14484.228417	0.029115	0.032160
RS	31	1.271975	1.300376	14437.033333	0.029020	0.031948
RS	32	1.392914	1.363058	13653.734426	0.027445	0.030146
RS	33	1.524514	1.363058	13456.432853	0.027049	0.029621
RS	34	1.667714	1.431813	12549.226337	0.025225	0.027573
RS	35	1.823537	1.431813	12214.257213	0.024552	0.026776
RS	36	1.993096	1.492466	11322.560353	0.022759	0.024785
RS	37	2.177601	1.492466	10855.573492	0.021821	0.023726
RS	38	2.378371	1.539537	9999.527412	0.020100	0.021828
RS	39	2.596838	1.539537	9410.160523	0.018915	0.020518
RS	40	2.834563	1.574616	8563.741201	0.017214	0.018655
RS	41	3.093243	1.574616	7877.172314	0.015834	0.017142
RS	42	3.374726	1.602967	7024.582357	0.014120	0.015277
RS	43	3.681022	1.602967	6287.184489	0.012638	0.013659
RS	44	4.014317	1.630023	5449.198239	0.010953	0.011837
RS	45	4.376993	1.630023	4723.412340	0.009494	0.010251
RS	46	4.771637	1.659031	3951.618900	0.007943	0.008582
RS	47	5.201070	1.659031	3300.740524	0.006635	0.007166
RS	48	5.668357	1.690202	2651.018282	0.005329	0.005767
RS	49	6.176835	1.690202	2121.659692	0.004265	0.004620
RS	50	6.730135	1.721859	1627.299831	0.003271	0.003557
RS	51	7.332209	1.721859	1239.213387	0.002491	0.002718
RS	52	7.987354	1.752547	901.507469	0.001812	0.001990
RS	53	8.700251	1.752547	647.754398	0.001302	0.001439
RS	54	9.475989	1.783754	442.589042	0.000890	0.000993
RS	55	10.320108	1.783754	297.231625	0.000597	0.000673
RS	56	11.238636	1.783754	191.308845	0.000385	0.000439
RS	57	12.238132	1.783754	117.570673	0.000236	0.000274
RS	58	13.325733	1.773665	68.985170	0.000139	0.000163
RS	59	14.509205	1.773665	38.021362	0.000076	0.000092
RS	60	15.797000	1.773665	19.738287	0.000040	0.000048
RS	61	17.198313	1.773665	9.601115	0.000019	0.000024
RS	62	18.723152	1.773665	4.350974	0.000009	0.000011
RS	63	20.382404	1.773665	2.887545	0.000006	0.000007
PA	4+25*2+4+6 0.127028397 0.025209597 20.382403804 0.120594766 1.027234613 1.220328892 1.818742823 2.414793983 2.805872855 2.928750993 2.721056908 2.324733930 1.900460335 1.574279473 1.375687397 1.282210488 1.265351174 1.300375872 1.363058275 1.431813024 1.492465679 1.539537211 1.574616170 1.602967127 1.630022906 1.659030829 1.690202237 1.721859082 1.752546640 1.783754132 1.773664849
//
IT	4270
RD	16
LK	-5856720.640160
QD	-1401.986083 -> -1396.082973
RI	0.0256585018
TR	0.126610	0.025206
MT	20.473470
MM	C_pi: 1.162406, n_recomb: 499243.019583
RS	0	0.000000	0.120775	34663.703980	0.069433	0.084647
RS	1	0.008823	0.120775	34957.268709	0.070021	0.065877
RS	2	0.018424	0.120775	35017.509337	0.070141	0.040951
RS	3	0.028872	0.120775	34822.616636	0.069751	0.038179
RS	4	0.040242	1.053583	4119.106253	0.008251	0.005164
RS	5	0.052615	1.053583	4428.616306	0.008871	0.006256
RS	6	0.066079	1.208726	4149.512052	0.008312	0.006129
RS	7	0.080732	1.208726	4459.677387	0.008933	0.006924
RS	8	0.096677	1.802504	3218.170654	0.006446	0.005196
RS	9	0.114029	1.802504	3467.866175	0.006946	0.005849
RS	10	0.132912	2.404224	2803.232383	0.005615	0.005011
RS	11	0.153461	2.404224	3024.266363	0.006058	0.005721
RS	12	0.175823	2.806237	2795.209155	0.005599	0.005587
RS	13	0.200157	2.806237	3015.367387	0.006040	0.006221
RS	14	0.226639	2.945829	3097.089149	0.006204	0.006515
RS	15	0.255457	2.945829	3337.346842	0.006685	0.007104
RS	16	0.286818	2.747939	3850.275633	0.007712	0.008309
RS	17	0.320945	2.747939	4137.844326	0.008288	0.008987
RS	18	0.358084	2.350700	5186.188248	0.010388	0.011326
RS	19	0.398499	2.350700	5546.283730	0.011109	0.012167
RS	20	0.442480	1.917940	7241.970184	0.014506	0.015947
RS	21	0.490340	1.917940	7683.057863	0.015389	0.017022
RS	22	0.542424	1.583443	9820.224564	0.019670	0.021801
RS	23	0.599102	1.583443	10302.320124	0.020636	0.022966
RS	24	0.660782	1.379740	12325.422338	0.024688	0.027471
RS	25	0.727902	1.379740	12759.961583	0.025559	0.028477
RS	26	0.800945	1.283935	14103.116517	0.028249	0.031428
RS	27	0.880432	1.283935	14402.011905	0.028848	0.032064
RS	28	0.966932	1.266673	14817.000902	0.029679	0.032919
RS	29	1.061063	1.266673	14939.302802	0.029924	0.033107
RS	30	1.163499	1.302559	14566.748511	0.029178	0.032204
RS	31	1.274973	1.302559	14518.630814	0.029081	0.031994
RS	32	1.396282	1.366625	13717.865354	0.027477	0.030161
RS	33	1.528293	1.366625	13519.915301	0.027081	0.029639
RS	34	1.671951	1.436556	12600.283331	0.025239	0.027573
RS	35	1.828283	1.436556	12264.902045	0.024567	0.026782
RS	36	1.998408	1.497822	11367.363212	0.022769	0.024786
RS	37	2.183543	1.497822	10899.578726	0.021832	0.023732
RS	38	2.385011	1.545048	10041.038892	0.020113	0.021836
RS	39	2.604254	1.545048	9449.968276	0.018929	0.020529
RS	40	2.842840	1.580268	8600.477510	0.017227	0.018666
RS	41	3.102476	1.580268	7911.423169	0.015847	0.017154
RS	42	3.385018	1.609243	7053.362993	0.014128	0.015283
RS	43	3.692488	1.609243	6313.532736	0.012646	0.013667
RS	44	4.027085	1.637742	5468.485732	0.010954	0.011835
RS	45	4.391202	1.637742	4741.335613	0.009497	0.010252
RS	46	4.787443	1.669086	3963.031752	0.007938	0.008574
RS	47	5.218643	1.669086	3312.264678	0.006635	0.007164
RS	48	5.687887	1.703292	2658.117433	0.005324	0.005759
RS	49	6.198530	1.703292	2129.822590	0.004266	0.004619
RS	50	6.754225	1.738325	1633.106908	0.003271	0.003555
RS	51	7.358947	1.738325	1246.056113	0.002496	0.002721
RS	52	8.017022	1.772378	907.082437	0.001817	0.001993
RS	53	8.733156	1.772378	653.665291	0.001309	0.001444
RS	54	9.512471	1.806946	447.436231	0.000896	0.000998
RS	55	10.360543	1.806946	301.728836	0.000604	0.000680
RS	56	11.283436	1.806946	195.068006	0.000391	0.000445
RS	57	12.287753	1.806946	120.455766	0.000241	0.000279
RS	58	13.380677	1.797211	71.030362	0.000142	0.000167
RS	59	14.570026	1.797211	39.374823	0.000079	0.000094
RS	60	15.864306	1.797211	20.568180	0.000041	0.000050
RS	61	17.272776	1.797211	10.071889	0.000020	0.000025
RS	62	18.805510	1.797211	4.597287	0.000009	0.000012
RS	63	20.473470	1.797211	3.089299	0.000006	0.000008
PA	4+25*2+4+6 0.126609891 0.025205654 20.473470439 0.120774754 1.053582777 1.208726424 1.802503676 2.404223548 2.806236776 2.945829248 2.747938535 2.350699891 1.917939542 1.583442962 1.379740034 1.283935264 1.266672546 1.302559130 1.366625238 1.436556030 1.497821656 1.545048164 1.580268460 1.609243240 1.637741830 1.669085552 1.703292497 1.738324757 1.772378147 1.806946252 1.797211250
//
IT	3425
RD	17
LK	-5856709.177906
QD	-1391.491927 -> -1386.245725
RI	0.0254679567
TR	0.126216	0.025203
MT	20.559107
MM	C_pi: 1.166473, n_recomb: 500907.512423
RS	0	0.000000	0.120933	34760.823614	0.069396	0.084481
RS	1	0.008830	0.120933	35058.769464	0.069991	0.065922
RS	2	0.018439	0.120933	35122.668722	0.070118	0.041008
RS	3	0.028897	0.120933	34930.550540	0.069735	0.038244
RS	4	0.040279	1.080653	4034.555173	0.008054	0.005051
RS	5	0.052665	1.080653	4339.273528	0.008663	0.006117
RS	6	0.066145	1.198124	4207.833817	0.008400	0.006200
RS	7	0.080815	1.198124	4522.079493	0.009028	0.006998
RS	8	0.096781	1.788034	3260.603274	0.006509	0.005244
RS	9	0.114156	1.788034	3513.489060	0.007014	0.005902
RS	10	0.133066	2.394759	2828.427912	0.005647	0.005032
RS	11	0.153645	2.394759	3051.502062	0.006092	0.005748
RS	12	0.176041	2.805818	2809.791349	0.005609	0.005593
RS	13	0.200415	2.805818	3031.250341	0.006052	0.006234
RS	14	0.226941	2.960434	3097.808850	0.006184	0.006497
RS	15	0.255809	2.960434	3338.452643	0.006665	0.007089
RS	16	0.287226	2.772077	3837.424234	0.007661	0.008263
RS	17	0.321418	2.772077	4124.673005	0.008234	0.008939
RS	18	0.358628	2.374656	5163.422455	0.010308	0.011252
RS	19	0.399124	2.374656	5523.107025	0.011026	0.012087
RS	20	0.443195	1.934299	7225.186020	0.014424	0.015870
RS	21	0.491158	1.934299	7667.026138	0.015306	0.016936
RS	22	0.543356	1.592111	9831.575876	0.019628	0.021759
RS	23	0.600163	1.592111	10316.141646	0.020595	0.022917
RS	24	0.661986	1.383676	12375.953676	0.024707	0.027486
RS	25	0.729268	1.383676	12813.417398	0.025580	0.028487
RS	26	0.802491	1.285733	14183.363332	0.028315	0.031484
RS	27	0.882179	1.285733	14483.862978	0.028915	0.032118
RS	28	0.968903	1.268126	14904.561904	0.029755	0.032981
RS	29	1.063285	1.268126	15026.821633	0.029999	0.033167
RS	30	1.166001	1.304846	14642.613214	0.029232	0.032242
RS	31	1.277786	1.304846	14593.868296	0.029135	0.032032
RS	32	1.399442	1.370205	13777.118392	0.027504	0.030172
RS	33	1.531840	1.370205	13578.807849	0.027108	0.029654
RS	34	1.675928	1.441183	12648.348581	0.025251	0.027572
RS	35	1.832738	1.441183	12312.749300	0.024581	0.026787
RS	36	2.003395	1.502903	11410.786638	0.022780	0.024789
RS	37	2.189121	1.502903	10942.249757	0.021845	0.023739
RS	38	2.391245	1.550125	10082.228593	0.020128	0.021847
RS	39	2.611217	1.550125	9489.342218	0.018944	0.020543
RS	40	2.850612	1.585338	8637.392820	0.017243	0.018680
RS	41	3.111145	1.585338	7945.608271	0.015862	0.017169
RS	42	3.394682	1.614803	7082.359274	0.014139	0.015293
RS	43	3.703255	1.614803	6339.777897	0.012657	0.013677
RS	44	4.039075	1.644634	5487.704049	0.010956	0.011836
RS	45	4.404547	1.644634	4758.885419	0.009501	0.010255
RS	46	4.802289	1.678235	3974.000765	0.007934	0.008568
RS	47	5.235151	1.678235	3323.131251	0.006634	0.007162
RS	48	5.706234	1.715443	2664.490541	0.005319	0.005752
RS	49	6.218912	1.715443	2137.177681	0.004267	0.004617
RS	50	6.776859	1.753863	1638.107069	0.003270	0.003552
RS	51	7.384071	1.753863	1252.133394	0.002500	0.002723
RS	52	8.044899	1.791316	911.976091	0.001821	0.001995
RS	53	8.764077	1.791316	659.004949	0.001316	0.001450
RS	54	9.546757	1.829311	451.824552	0.000902	0.001003
RS	55	10.398545	1.829311	305.888643	0.000611	0.000685
RS	56	11.325545	1.829311	198.596900	0.000396	0.000450
RS	57	12.334397	1.829311	123.195841	0.000246	0.000283
RS	58	13.432329	1.819996	72.989600	0.000146	0.000170
RS	59	14.627205	1.819996	40.685064	0.000081	0.000097
RS	60	15.927587	1.819996	21.379496	0.000043	0.000052
RS	61	17.342790	1.819996	10.536531	0.000021	0.000026
RS	62	18.882952	1.819996	4.842711	0.000010	0.000012
RS	63	20.559107	1.819996	3.293613	0.000007	0.000008
PA	4+25*2+4+6 0.126215977 0.025202745 20.559107189 0.120933414 1.080652918 1.198124178 1.788033981 2.394758678 2.805817945 2.960433715 2.772077235 2.374655788 1.934298920 1.592110872 1.383675660 1.285732765 1.268125762 1.304846052 1.370205446 1.441182543 1.502902596 1.550125014 1.585338215 1.614802669 1.644634373 1.678235011 1.715442907 1.753863276 1.791315949 1.829311299 1.819996450
//
IT	3531
RD	18
LK	-5856698.977288
QD	-1381.808574 -> -1377.113744
RI	0.0252852732
TR	0.125843	0.025200
MT	20.640318
MM	C_pi: 1.170333, n_recomb: 502491.361780
RS	0	0.000000	0.121075	34855.664642	0.069366	0.084324
RS	1	0.008837	0.121075	35157.601265	0.069967	0.065964
RS	2	0.018454	0.121075	35224.770603	0.070100	0.041064
RS	3	0.028921	0.121075	35035.049593	0.069723	0.038310
RS	4	0.040313	1.108402	3950.757678	0.007862	0.004940
RS	5	0.052712	1.108402	4250.633457	0.008459	0.005982
RS	6	0.066207	1.188437	4262.842626	0.008483	0.006268
RS	7	0.080894	1.188437	4580.936028	0.009116	0.007067
RS	8	0.096879	1.775211	3299.865588	0.006567	0.005289
RS	9	0.114276	1.775211	3555.711120	0.007076	0.005950
RS	10	0.133211	2.386514	2851.696859	0.005675	0.005052
RS	11	0.153819	2.386514	3076.664108	0.006123	0.005772
RS	12	0.176247	2.804948	2824.172063	0.005620	0.005599
RS	13	0.200658	2.804948	3046.904286	0.006064	0.006247
RS	14	0.227226	2.973040	3099.848926	0.006169	0.006483
RS	15	0.256142	2.973040	3340.948780	0.006649	0.007078
RS	16	0.287612	2.793858	3827.014355	0.007616	0.008221
RS	17	0.321864	2.793858	4114.061683	0.008187	0.008897
RS	18	0.359142	2.396867	5143.358974	0.010236	0.011184
RS	19	0.399715	2.396867	5502.714996	0.010951	0.012014
RS	20	0.443872	1.949658	7210.075644	0.014349	0.015798
RS	21	0.491932	1.949658	7652.635413	0.015229	0.016857
RS	22	0.544238	1.600334	9842.143144	0.019587	0.021719
RS	23	0.601167	1.600334	10329.033894	0.020556	0.022871
RS	24	0.663126	1.387498	12422.765222	0.024722	0.027498
RS	25	0.730560	1.387498	12863.012561	0.025598	0.028495
RS	26	0.803953	1.287583	14257.749857	0.028374	0.031535
RS	27	0.883832	1.287583	14559.843464	0.028975	0.032165
RS	28	0.970769	1.269686	14985.624718	0.029823	0.033035
RS	29	1.065388	1.269686	15107.993452	0.030066	0.033220
RS	30	1.168368	1.307220	14712.693537	0.029279	0.032274
RS	31	1.280449	1.307220	14663.568880	0.029182	0.032065
RS	32	1.402433	1.373803	13832.042792	0.027527	0.030180
RS	33	1.535197	1.373803	13633.618952	0.027132	0.029666
RS	34	1.679692	1.445720	12693.675761	0.025261	0.027571
RS	35	1.836956	1.445720	12358.030621	0.024594	0.026791
RS	36	2.008116	1.507770	11452.797529	0.022792	0.024793
RS	37	2.194401	1.507770	10983.567038	0.021858	0.023748
RS	38	2.397148	1.554854	10122.952343	0.020146	0.021861
RS	39	2.617810	1.554854	9528.176255	0.018962	0.020558
RS	40	2.857971	1.589931	8674.336048	0.017263	0.018698
RS	41	3.119354	1.589931	7979.628192	0.015880	0.017186
RS	42	3.403835	1.619769	7111.452468	0.014152	0.015306
RS	43	3.713454	1.619769	6365.860928	0.012669	0.013689
RS	44	4.050432	1.650836	5506.812516	0.010959	0.011838
RS	45	4.417188	1.650836	4776.073655	0.009505	0.010258
RS	46	4.816352	1.686623	3984.560008	0.007930	0.008562
RS	47	5.250789	1.686623	3333.410802	0.006634	0.007160
RS	48	5.723616	1.726794	2670.234804	0.005314	0.005745
RS	49	6.238223	1.726794	2143.831867	0.004266	0.004616
RS	50	6.798305	1.768601	1642.418191	0.003269	0.003548
RS	51	7.407879	1.768601	1257.548943	0.002503	0.002724
RS	52	8.071318	1.809488	916.274242	0.001823	0.001996
RS	53	8.793382	1.809488	663.841311	0.001321	0.001454
RS	54	9.579252	1.850983	455.804145	0.000907	0.001007
RS	55	10.434566	1.850983	309.746350	0.000616	0.000691
RS	56	11.365460	1.850983	201.918684	0.000402	0.000455
RS	57	12.378613	1.850983	125.804982	0.000250	0.000288
RS	58	13.481295	1.842168	74.870340	0.000149	0.000174
RS	59	14.681415	1.842168	41.956070	0.000083	0.000099
RS	60	15.987586	1.842168	22.174198	0.000044	0.000053
RS	61	17.409176	1.842168	10.995937	0.000022	0.000027
RS	62	18.956387	1.842168	5.087629	0.000010	0.000013
RS	63	20.640318	1.842168	3.500763	0.000007	0.000009
PA	4+25*2+4+6 0.125842645 0.025200221 20.640318109 0.121074695 1.108401579 1.188437043 1.775210861 2.386514089 2.804948298 2.973039703 2.793858341 2.396867458 1.949657819 1.600334284 1.387498471 1.287583056 1.269685861 1.307220364 1.373802873 1.445720186 1.507770013 1.554854142 1.589930600 1.619769156 1.650836007 1.686623177 1.726794111 1.768600681 1.809488330 1.850983186 1.842168184
//
IT	3806
RD	19
LK	-5856689.833727
QD	-1372.807697 -> -1368.581554
RI	0.0251099844
TR	0.125487	0.025198
MT	20.717765
MM	C_pi: 1.174012, n_recomb: 503997.968306
RS	0	0.000000	0.121200	34948.228022	0.069342	0.084175
RS	1	0.008843	0.121200	35253.801182	0.069948	0.066006
RS	2	0.018468	0.121200	35323.888186	0.070087	0.041120
RS	3	0.028944	0.121200	35136.222257	0.069715	0.038377
RS	4	0.040347	1.136749	3868.139860	0.007675	0.004831
RS	5	0.052758	1.136749	4163.156571	0.008260	0.005849
RS	6	0.066266	1.179525	4314.904056	0.008561	0.006333
RS	7	0.080969	1.179525	4636.638297	0.009200	0.007133
RS	8	0.096972	1.763954	3335.975811	0.006619	0.005330
RS	9	0.114390	1.763954	3594.554287	0.007132	0.005993
RS	10	0.133349	2.379486	2873.030477	0.005700	0.005070
RS	11	0.153984	2.379486	3099.744716	0.006150	0.005794
RS	12	0.176444	2.803893	2838.135493	0.005631	0.005605
RS	13	0.200890	2.803893	3062.100064	0.006076	0.006260
RS	14	0.227497	2.984007	3102.880942	0.006157	0.006471
RS	15	0.256458	2.984007	3344.487414	0.006636	0.007068
RS	16	0.287979	2.813619	3818.589397	0.007577	0.008185
RS	17	0.322288	2.813619	4105.530582	0.008146	0.008860
RS	18	0.359631	2.417536	5125.586638	0.010170	0.011122
RS	19	0.400277	2.417536	5484.683507	0.010882	0.011947
RS	20	0.444516	1.964131	7196.368308	0.014279	0.015731
RS	21	0.492668	1.964131	7639.616478	0.015158	0.016783
RS	22	0.545078	1.608156	9852.004594	0.019548	0.021680
RS	23	0.602122	1.608156	10341.089059	0.020518	0.022827
RS	24	0.664210	1.391211	12466.287366	0.024735	0.027507
RS	25	0.731790	1.391211	12909.187206	0.025614	0.028501
RS	26	0.805345	1.289468	14326.950589	0.028427	0.031579
RS	27	0.885405	1.289468	14630.618761	0.029029	0.032208
RS	28	0.972544	1.271331	15060.880847	0.029883	0.033084
RS	29	1.067389	1.271331	15183.481792	0.030126	0.033267
RS	30	1.170622	1.309664	14777.566528	0.029321	0.032301
RS	31	1.282983	1.309664	14728.270300	0.029223	0.032094
RS	32	1.405280	1.377411	13883.001530	0.027546	0.030185
RS	33	1.538392	1.377411	13684.675239	0.027152	0.029675
RS	34	1.683275	1.450184	12736.366249	0.025271	0.027569
RS	35	1.840971	1.450184	12400.830775	0.024605	0.026794
RS	36	2.012611	1.512459	11493.318760	0.022804	0.024798
RS	37	2.199429	1.512459	11023.459420	0.021872	0.023756
RS	38	2.402768	1.559295	10163.006746	0.020165	0.021876
RS	39	2.624088	1.559295	9566.300705	0.018981	0.020575
RS	40	2.864979	1.594126	8711.077786	0.017284	0.018717
RS	41	3.127173	1.594126	8013.307149	0.015899	0.017205
RS	42	3.412552	1.624238	7140.465781	0.014168	0.015320
RS	43	3.723167	1.624238	6391.664973	0.012682	0.013702
RS	44	4.061250	1.656448	5525.733736	0.010964	0.011842
RS	45	4.429230	1.656448	4792.871755	0.009510	0.010263
RS	46	4.829750	1.694352	3994.718331	0.007926	0.008557
RS	47	5.265688	1.694352	3343.142211	0.006633	0.007158
RS	48	5.740177	1.737446	2675.410990	0.005308	0.005737
RS	49	6.256624	1.737446	2149.856156	0.004266	0.004613
RS	50	6.818741	1.782635	1646.114559	0.003266	0.003544
RS	51	7.430566	1.782635	1262.372859	0.002505	0.002725
RS	52	8.096495	1.826990	920.040517	0.001825	0.001997
RS	53	8.821311	1.826990	668.225784	0.001326	0.001458
RS	54	9.610224	1.872040	459.417709	0.000912	0.001011
RS	55	10.468900	1.872040	313.330611	0.000622	0.000696
RS	56	11.403509	1.872040	205.051160	0.000407	0.000460
RS	57	12.420765	1.872040	128.293309	0.000255	0.000292
RS	58	13.527977	1.863803	76.677736	0.000152	0.000177
RS	59	14.733101	1.863803	43.190091	0.000086	0.000101
RS	60	16.044793	1.863803	22.953087	0.000046	0.000055
RS	61	17.472479	1.863803	11.450294	0.000023	0.000028
RS	62	19.026415	1.863803	5.332032	0.000011	0.000013
RS	63	20.717765	1.863803	3.710679	0.000007	0.000009
PA	4+25*2+4+6 0.125487234 0.025197680 20.717765363 0.121200321 1.136749392 1.179524695 1.763954284 2.379485933 2.803893008 2.984006688 2.813619093 2.417535941 1.964131376 1.608156047 1.391211431 1.289467936 1.271330899 1.309663822 1.377411055 1.450183532 1.512459075 1.559295201 1.594126136 1.624238162 1.656447812 1.694351968 1.737446020 1.782635454 1.826989892 1.872040124 1.863803417
//
IT	3724
RD	20
LK	-5856681.591332
QD	-1364.402235 -> -1360.578688
RI	0.0249431521
TR	0.125149	0.025195
MT	20.791710
MM	C_pi: 1.177510, n_recomb: 505425.715426
RS	0	0.000000	0.121309	35038.855519	0.069325	0.084032
RS	1	0.008849	0.121309	35347.685083	0.069936	0.066046
RS	2	0.018481	0.121309	35420.305065	0.070080	0.041175
RS	3	0.028966	0.121309	35234.313566	0.069712	0.038445
RS	4	0.040378	1.165642	3786.899741	0.007492	0.004724
RS	5	0.052801	1.165642	4077.059200	0.008067	0.005720
RS	6	0.066322	1.171268	4364.262841	0.008635	0.006395
RS	7	0.081040	1.171268	4689.446876	0.009278	0.007197
RS	8	0.097061	1.754061	3369.140569	0.006666	0.005367
RS	9	0.114499	1.754061	3630.239681	0.007183	0.006033
RS	10	0.133480	2.373627	2892.411837	0.005723	0.005085
RS	11	0.154141	2.373627	3120.725953	0.006174	0.005813
RS	12	0.176630	2.802765	2851.546179	0.005642	0.005612
RS	13	0.201110	2.802765	3076.693003	0.006087	0.006272
RS	14	0.227755	2.993611	3106.590423	0.006146	0.006461
RS	15	0.256759	2.993611	3348.733742	0.006626	0.007061
RS	16	0.288329	2.831590	3811.760739	0.007542	0.008152
RS	17	0.322693	2.831590	4098.669221	0.008109	0.008827
RS	18	0.360097	2.436806	5109.698979	0.010110	0.011065
RS	19	0.400812	2.436806	5468.588871	0.010820	0.011886
RS	20	0.445129	1.977788	7183.765977	0.014213	0.015668
RS	21	0.493369	1.977788	7627.664853	0.015092	0.016714
RS	22	0.545877	1.615597	9861.066035	0.019510	0.021643
RS	23	0.603031	1.615597	10352.213908	0.020482	0.022785
RS	24	0.665243	1.394800	12506.712880	0.024745	0.027514
RS	25	0.732961	1.394800	12952.130664	0.025626	0.028505
RS	26	0.806671	1.291359	14391.299853	0.028474	0.031620
RS	27	0.886903	1.291359	14696.505342	0.029077	0.032246
RS	28	0.974236	1.273026	15130.694595	0.029937	0.033127
RS	29	1.069296	1.273026	15253.617094	0.030180	0.033310
RS	30	1.172769	1.312144	14837.484051	0.029356	0.032324
RS	31	1.285398	1.312144	14788.184091	0.029259	0.032118
RS	32	1.407994	1.381011	13930.025410	0.027561	0.030188
RS	33	1.541438	1.381011	13731.977805	0.027169	0.029682
RS	34	1.686691	1.454568	12776.271500	0.025278	0.027567
RS	35	1.844798	1.454568	12440.988641	0.024615	0.026796
RS	36	2.016895	1.516982	11532.058495	0.022817	0.024803
RS	37	2.204222	1.516982	11061.646537	0.021886	0.023765
RS	38	2.408126	1.563480	10202.021627	0.020185	0.021893
RS	39	2.630074	1.563480	9603.382604	0.019001	0.020593
RS	40	2.871662	1.597971	8747.262917	0.017307	0.018739
RS	41	3.134628	1.597971	8046.343960	0.015920	0.017225
RS	42	3.420865	1.628262	7169.132895	0.014184	0.015337
RS	43	3.732431	1.628262	6416.978936	0.012696	0.013716
RS	44	4.071568	1.661532	5544.283222	0.010970	0.011847
RS	45	4.440715	1.661532	4809.149637	0.009515	0.010268
RS	46	4.842529	1.701483	4004.395722	0.007923	0.008553
RS	47	5.279900	1.701483	3352.282817	0.006633	0.007157
RS	48	5.755975	1.747454	2680.013291	0.005302	0.005730
RS	49	6.274178	1.747454	2155.261993	0.004264	0.004611
RS	50	6.838238	1.796017	1649.222673	0.003263	0.003540
RS	51	7.452212	1.796017	1266.634231	0.002506	0.002725
RS	52	8.120518	1.843861	923.307213	0.001827	0.001997
RS	53	8.847962	1.843861	672.184218	0.001330	0.001461
RS	54	9.639780	1.892523	462.684906	0.000915	0.001014
RS	55	10.501666	1.892523	316.654666	0.000627	0.000700
RS	56	11.439822	1.892523	208.002343	0.000412	0.000465
RS	57	12.460996	1.892523	130.665066	0.000259	0.000296
RS	58	13.572536	1.884932	78.413908	0.000155	0.000180
RS	59	14.782437	1.884932	44.387637	0.000088	0.000104
RS	60	16.099404	1.884932	23.716018	0.000047	0.000056
RS	61	17.532911	1.884932	11.899309	0.000024	0.000029
RS	62	19.093271	1.884932	5.575683	0.000011	0.000014
RS	63	20.791710	1.884932	3.923119	0.000008	0.000010
PA	4+25*2+4+6 0.125148549 0.025195037 20.791709681 0.121309088 1.165641982 1.171268058 1.754061043 2.373626717 2.802764579 2.993611164 2.831590336 2.436805661 1.977788451 1.615597352 1.394799661 1.291358650 1.273025884 1.312144322 1.381010980 1.454567651 1.516982421 1.563479788 1.597970916 1.628262449 1.661532115 1.701482758 1.747454045 1.796017426 1.843861099 1.892523061 1.884932435
//
IT	4098
RD	21
LK	-5856674.128201
QD	-1356.535963 -> -1353.061204
RI	0.0247835874
TR	0.124824	0.025192
MT	20.862830
MM	C_pi: 1.180861, n_recomb: 506780.691016
RS	0	0.000000	0.121405	35127.159172	0.069314	0.083894
RS	1	0.008855	0.121405	35438.943302	0.069930	0.066085
RS	2	0.018494	0.121405	35513.796762	0.070077	0.041230
RS	3	0.028987	0.121405	35329.189750	0.069713	0.038513
RS	4	0.040409	1.195046	3707.251242	0.007315	0.004621
RS	5	0.052842	1.195046	3992.577320	0.007878	0.005594
RS	6	0.066376	1.163565	4411.284033	0.008705	0.006454
RS	7	0.081109	1.163565	4739.752903	0.009353	0.007257
RS	8	0.097146	1.745391	3399.594937	0.006708	0.005401
RS	9	0.114603	1.745391	3663.020806	0.007228	0.006069
RS	10	0.133606	2.368890	2909.931571	0.005742	0.005098
RS	11	0.154292	2.368890	3139.706657	0.006195	0.005829
RS	12	0.176809	2.801695	2864.347650	0.005652	0.005618
RS	13	0.201321	2.801695	3090.624621	0.006099	0.006283
RS	14	0.228003	3.002050	3110.862034	0.006138	0.006454
RS	15	0.257048	3.002050	3353.567275	0.006617	0.007056
RS	16	0.288664	2.848011	3806.285557	0.007511	0.008123
RS	17	0.323080	2.848011	4093.224134	0.008077	0.008798
RS	18	0.360544	2.454850	5095.439416	0.010055	0.011013
RS	19	0.401326	2.454850	5454.168549	0.010762	0.011829
RS	20	0.445718	1.990728	7172.142826	0.014152	0.015608
RS	21	0.494041	1.990728	7616.661206	0.015030	0.016649
RS	22	0.546644	1.622702	9869.471463	0.019475	0.021607
RS	23	0.603904	1.622702	10362.569405	0.020448	0.022745
RS	24	0.666235	1.398281	12544.430446	0.024753	0.027520
RS	25	0.734085	1.398281	12992.247012	0.025637	0.028509
RS	26	0.807943	1.293255	14451.404233	0.028516	0.031656
RS	27	0.888342	1.293255	14758.111429	0.029121	0.032281
RS	28	0.975859	1.274764	15195.745316	0.029985	0.033166
RS	29	1.071127	1.274764	15319.062601	0.030228	0.033348
RS	30	1.174830	1.314662	14893.005446	0.029387	0.032344
RS	31	1.287716	1.314662	14843.846721	0.029290	0.032140
RS	32	1.410599	1.384609	13973.546507	0.027573	0.030189
RS	33	1.544363	1.384609	13775.933370	0.027183	0.029686
RS	34	1.689971	1.458893	12813.641441	0.025284	0.027564
RS	35	1.848473	1.458893	12478.738678	0.024624	0.026798
RS	36	2.021010	1.521379	11569.098431	0.022829	0.024809
RS	37	2.208826	1.521379	11098.212534	0.021899	0.023775
RS	38	2.413273	1.567461	10240.000553	0.020206	0.021911
RS	39	2.635823	1.567461	9639.440857	0.019021	0.020611
RS	40	2.878081	1.601534	8782.854069	0.017331	0.018762
RS	41	3.141790	1.601534	8078.728946	0.015941	0.017246
RS	42	3.428851	1.631925	7197.416190	0.014202	0.015354
RS	43	3.741331	1.631925	6441.800379	0.012711	0.013731
RS	44	4.081481	1.666177	5562.475866	0.010976	0.011853
RS	45	4.451751	1.666177	4824.948965	0.009521	0.010273
RS	46	4.854809	1.708107	4013.646668	0.007920	0.008549
RS	47	5.293558	1.708107	3360.902542	0.006632	0.007155
RS	48	5.771158	1.756915	2684.113279	0.005296	0.005723
RS	49	6.291049	1.756915	2160.126115	0.004262	0.004608
RS	50	6.856977	1.808841	1651.819586	0.003259	0.003535
RS	51	7.473018	1.808841	1270.403475	0.002507	0.002725
RS	52	8.143609	1.860188	926.138717	0.001827	0.001997
RS	53	8.873581	1.860188	675.767395	0.001333	0.001464
RS	54	9.668192	1.912513	465.644958	0.000919	0.001017
RS	55	10.533167	1.912513	319.745518	0.000631	0.000704
RS	56	11.474734	1.912513	210.789557	0.000416	0.000469
RS	57	12.499678	1.912513	132.930530	0.000262	0.000300
RS	58	13.615380	1.905640	80.084305	0.000158	0.000183
RS	59	14.829878	1.905640	45.551376	0.000090	0.000106
RS	60	16.151920	1.905640	24.464150	0.000048	0.000058
RS	61	17.591029	1.905640	12.343417	0.000024	0.000029
RS	62	19.157570	1.905640	5.818713	0.000011	0.000014
RS	63	20.862830	1.905640	4.138134	0.000008	0.000010
PA	4+25*2+4+6 0.124823922 0.025191895 20.862829623 0.121404763 1.195046464 1.163565029 1.745390905 2.368890278 2.801695410 3.002050337 2.848010546 2.454849730 1.990727550 1.622701767 1.398280754 1.293255215 1.274764406 1.314661898 1.384609118 1.458892890 1.521378964 1.567461172 1.601533516 1.631925192 1.666177254 1.708107472 1.756914777 1.808841277 1.860188242 1.912513361 1.905639910
//
IT	4035
RD	22
LK	-5856667.338717
QD	-1349.145150 -> -1345.975067
RI	0.0246316941
TR	0.124513	0.025188
MT	20.931293
MM	C_pi: 1.184068, n_recomb: 508064.082401
RS	0	0.000000	0.121488	35213.210966	0.069309	0.083761
RS	1	0.008861	0.121488	35527.653526	0.069928	0.066122
RS	2	0.018506	0.121488	35604.445774	0.070079	0.041283
RS	3	0.029007	0.121488	35420.937017	0.069717	0.038580
RS	4	0.040438	1.224891	3629.406446	0.007144	0.004519
RS	5	0.052881	1.224891	3909.942690	0.007696	0.005472
RS	6	0.066428	1.156313	4456.260562	0.008771	0.006511
RS	7	0.081174	1.156313	4787.867989	0.009424	0.007315
RS	8	0.097227	1.737796	3427.528616	0.006746	0.005432
RS	9	0.114703	1.737796	3693.100631	0.007269	0.006101
RS	10	0.133727	2.365195	2925.654992	0.005758	0.005110
RS	11	0.154437	2.365195	3156.756887	0.006213	0.005842
RS	12	0.176981	2.800767	2876.455778	0.005662	0.005624
RS	13	0.201524	2.800767	3103.805195	0.006109	0.006294
RS	14	0.228241	3.009536	3115.481011	0.006132	0.006447
RS	15	0.257325	3.009536	3358.759428	0.006611	0.007052
RS	16	0.288986	2.863073	3801.886407	0.007483	0.008098
RS	17	0.323453	2.863073	4088.902261	0.008048	0.008772
RS	18	0.360974	2.471791	5082.522195	0.010004	0.010964
RS	19	0.401819	2.471791	5441.124924	0.010710	0.011777
RS	20	0.446283	2.003006	7161.309941	0.014095	0.015552
RS	21	0.494687	2.003006	7606.413915	0.014971	0.016588
RS	22	0.547380	1.629498	9877.142300	0.019441	0.021573
RS	23	0.604742	1.629498	10372.080253	0.020415	0.022708
RS	24	0.667187	1.401653	12579.598460	0.024760	0.027524
RS	25	0.735165	1.401653	13029.697062	0.025646	0.028511
RS	26	0.809166	1.295136	14507.635072	0.028555	0.031690
RS	27	0.889724	1.295136	14815.797525	0.029161	0.032314
RS	28	0.977420	1.276524	15256.397070	0.030028	0.033201
RS	29	1.072886	1.276524	15380.160600	0.030272	0.033384
RS	30	1.176811	1.317192	14944.455684	0.029415	0.032361
RS	31	1.289945	1.317192	14895.552105	0.029318	0.032158
RS	32	1.413103	1.388189	14013.730621	0.027583	0.030188
RS	33	1.547173	1.388189	13816.681749	0.027195	0.029689
RS	34	1.693124	1.463152	12848.497597	0.025289	0.027561
RS	35	1.852006	1.463152	12514.087369	0.024631	0.026799
RS	36	2.024966	1.525654	11604.340260	0.022840	0.024816
RS	37	2.213252	1.525654	11133.060135	0.021913	0.023784
RS	38	2.418221	1.571257	10276.780598	0.020227	0.021929
RS	39	2.641351	1.571257	9674.329239	0.019042	0.020630
RS	40	2.884252	1.604844	8817.665647	0.017355	0.018786
RS	41	3.148676	1.604844	8110.307844	0.015963	0.017268
RS	42	3.436530	1.635264	7225.163941	0.014221	0.015373
RS	43	3.749889	1.635264	6466.014142	0.012727	0.013747
RS	44	4.091014	1.670425	5580.223369	0.010983	0.011860
RS	45	4.462365	1.670425	4840.212929	0.009527	0.010279
RS	46	4.866619	1.714270	4022.436969	0.007917	0.008546
RS	47	5.306694	1.714270	3368.990377	0.006631	0.007154
RS	48	5.785761	1.765865	2687.727054	0.005290	0.005715
RS	49	6.307278	1.765865	2164.472103	0.004260	0.004605
RS	50	6.875003	1.821142	1653.933494	0.003255	0.003529
RS	51	7.493033	1.821142	1273.708712	0.002507	0.002724
RS	52	8.165825	1.876008	928.560202	0.001828	0.001996
RS	53	8.898230	1.876008	678.996853	0.001336	0.001467
RS	54	9.695531	1.932040	468.316801	0.000922	0.001020
RS	55	10.563478	1.932040	322.616120	0.000635	0.000708
RS	56	11.508330	1.932040	213.420869	0.000420	0.000473
RS	57	12.536903	1.932040	135.094191	0.000266	0.000303
RS	58	13.656613	1.925942	81.691463	0.000161	0.000186
RS	59	14.875537	1.925942	46.682106	0.000092	0.000108
RS	60	16.202466	1.925942	25.197517	0.000050	0.000059
RS	61	17.646969	1.925942	12.782418	0.000025	0.000030
RS	62	19.219464	1.925942	6.060929	0.000012	0.000015
RS	63	20.931293	1.925942	4.355500	0.000009	0.000011
PA	4+25*2+4+6 0.124512547 0.025188255 20.931292946 0.121487662 1.224890828 1.156312833 1.737796467 2.365195438 2.800766923 3.009535594 2.863072538 2.471791296 2.003006136 1.629497741 1.401652520 1.295136065 1.276523539 1.317191985 1.388188902 1.463152382 1.525654132 1.571256590 1.604843647 1.635264482 1.670424625 1.714269897 1.765864591 1.821141822 1.876008010 1.932040194 1.925941750
//
IT	3324
RD	23
LK	-5856661.140150
QD	-1342.193645 -> -1339.291458
RI	0.0244859440
TR	0.124213	0.025184
MT	20.997426
MM	C_pi: 1.187151, n_recomb: 509282.538927
RS	0	0.000000	0.121562	35296.541372	0.069306	0.083633
RS	1	0.008866	0.121562	35613.423854	0.069929	0.066159
RS	2	0.018518	0.121562	35691.947042	0.070083	0.041336
RS	3	0.029026	0.121562	35509.345223	0.069724	0.038648
RS	4	0.040466	1.255165	3553.436240	0.006977	0.004421
RS	5	0.052919	1.255165	3829.237935	0.007519	0.005353
RS	6	0.066477	1.149423	4499.561852	0.008835	0.006566
RS	7	0.081237	1.149423	4834.186559	0.009492	0.007371
RS	8	0.097306	1.731190	3453.115647	0.006780	0.005460
RS	9	0.114799	1.731190	3720.666593	0.007306	0.006130
RS	10	0.133844	2.362462	2939.724451	0.005772	0.005119
RS	11	0.154576	2.362462	3172.030051	0.006228	0.005854
RS	12	0.177147	2.799995	2887.922388	0.005671	0.005630
RS	13	0.201719	2.799995	3116.291329	0.006119	0.006304
RS	14	0.228470	3.016217	3120.371718	0.006127	0.006443
RS	15	0.257592	3.016217	3364.231105	0.006606	0.007050
RS	16	0.289297	2.876917	3798.454199	0.007458	0.008074
RS	17	0.323812	2.876917	4085.590583	0.008022	0.008748
RS	18	0.361387	2.487754	5070.793619	0.009957	0.010919
RS	19	0.402294	2.487754	5429.301340	0.010661	0.011729
RS	20	0.446828	2.014706	7151.166636	0.014042	0.015500
RS	21	0.495310	2.014706	7596.826927	0.014917	0.016531
RS	22	0.548091	1.636009	9884.263546	0.019408	0.021540
RS	23	0.605551	1.636009	10380.946341	0.020383	0.022672
RS	24	0.668105	1.404917	12612.634901	0.024765	0.027528
RS	25	0.736206	1.404917	13064.911200	0.025654	0.028513
RS	26	0.810345	1.297003	14560.455997	0.028590	0.031721
RS	27	0.891056	1.297003	14870.032810	0.029198	0.032344
RS	28	0.978924	1.278294	15313.254390	0.030068	0.033234
RS	29	1.074582	1.278294	15437.503851	0.030312	0.033416
RS	30	1.178721	1.319727	14992.374615	0.029438	0.032375
RS	31	1.292094	1.319727	14943.820195	0.029343	0.032174
RS	32	1.415518	1.391746	14051.020438	0.027590	0.030186
RS	33	1.549884	1.391746	13854.642213	0.027204	0.029691
RS	34	1.696164	1.467353	12881.116306	0.025293	0.027557
RS	35	1.855413	1.467353	12547.296731	0.024637	0.026799
RS	36	2.028782	1.529822	11637.973555	0.022852	0.024822
RS	37	2.217521	1.529822	11166.369329	0.021926	0.023793
RS	38	2.422994	1.574894	10312.442733	0.020249	0.021948
RS	39	2.646684	1.574894	9708.133594	0.019062	0.020650
RS	40	2.890207	1.607939	8851.739934	0.017381	0.018810
RS	41	3.155321	1.607939	8141.135514	0.015985	0.017290
RS	42	3.443940	1.638327	7252.410523	0.014240	0.015392
RS	43	3.758148	1.638327	6489.670645	0.012743	0.013764
RS	44	4.100214	1.674328	5597.568916	0.010991	0.011868
RS	45	4.472607	1.674328	4854.999787	0.009533	0.010286
RS	46	4.878018	1.720023	4030.835362	0.007915	0.008543
RS	47	5.319372	1.720023	3376.620284	0.006630	0.007153
RS	48	5.799857	1.774362	2690.921012	0.005284	0.005708
RS	49	6.322942	1.774362	2168.367617	0.004258	0.004602
RS	50	6.892405	1.832966	1655.637600	0.003251	0.003524
RS	51	7.512356	1.832966	1276.612385	0.002507	0.002723
RS	52	8.187273	1.891367	930.622717	0.001827	0.001995
RS	53	8.922028	1.891367	681.912475	0.001339	0.001469
RS	54	9.721927	1.951151	470.729922	0.000924	0.001022
RS	55	10.592745	1.951151	325.287159	0.000639	0.000712
RS	56	11.540771	1.951151	215.909817	0.000424	0.000477
RS	57	12.572850	1.951151	137.164254	0.000269	0.000307
RS	58	13.696433	1.945889	83.239834	0.000163	0.000189
RS	59	14.919634	1.945889	47.782091	0.000094	0.000110
RS	60	16.251285	1.945889	25.917153	0.000051	0.000060
RS	61	17.701000	1.945889	13.216734	0.000026	0.000031
RS	62	19.279249	1.945889	6.302481	0.000012	0.000015
RS	63	20.997426	1.945889	4.575303	0.000009	0.000011
PA	4+25*2+4+6 0.124213089 0.025183991 20.997425847 0.121561537 1.255165400 1.149422877 1.731190087 2.362461760 2.799994664 3.016217226 2.876917227 2.487753644 2.014706206 1.636009140 1.404916874 1.297002976 1.278293697 1.319727019 1.391746003 1.467353407 1.529821914 1.574894119 1.607939175 1.638326580 1.674327576 1.720023156 1.774362146 1.832965794 1.891366545 1.951151104 1.945889116
//
IT	3631
RD	24
LK	-5856655.461250
QD	-1335.638503 -> -1332.973280
RI	0.0243478547
TR	0.123924	0.025179
MT	21.061515
MM	C_pi: 1.190114, n_recomb: 510435.340649
RS	0	0.000000	0.121625	35377.481410	0.069308	0.083508
RS	1	0.008871	0.121625	35696.565155	0.069934	0.066195
RS	2	0.018530	0.121625	35776.585540	0.070090	0.041388
RS	3	0.029045	0.121625	35594.667719	0.069734	0.038714
RS	4	0.040493	1.285794	3479.482515	0.006817	0.004326
RS	5	0.052956	1.285794	3750.619993	0.007348	0.005238
RS	6	0.066525	1.142820	4541.403438	0.008897	0.006620
RS	7	0.081298	1.142820	4878.937843	0.009558	0.007426
RS	8	0.097382	1.725425	3476.567126	0.006811	0.005485
RS	9	0.114892	1.725425	3745.944367	0.007339	0.006157
RS	10	0.133956	2.360614	2952.196407	0.005784	0.005127
RS	11	0.154711	2.360614	3185.586797	0.006241	0.005863
RS	12	0.177307	2.799407	2898.701443	0.005679	0.005635
RS	13	0.201908	2.799407	3128.034100	0.006128	0.006313
RS	14	0.228691	3.022220	3125.393626	0.006123	0.006439
RS	15	0.257850	3.022220	3369.832831	0.006602	0.007048
RS	16	0.289597	2.889700	3795.755396	0.007436	0.008054
RS	17	0.324159	2.889700	4083.042130	0.007999	0.008728
RS	18	0.361787	2.502843	5059.996098	0.009913	0.010877
RS	19	0.402754	2.502843	5418.428603	0.010615	0.011684
RS	20	0.447355	2.025885	7141.493956	0.013991	0.015450
RS	21	0.495912	2.025885	7587.675544	0.014865	0.016477
RS	22	0.548777	1.642263	9890.702622	0.019377	0.021508
RS	23	0.606332	1.642263	10389.034659	0.020353	0.022637
RS	24	0.668993	1.408087	12643.476239	0.024770	0.027530
RS	25	0.737213	1.408087	13097.826779	0.025660	0.028515
RS	26	0.811485	1.298850	14609.983936	0.028623	0.031749
RS	27	0.892345	1.298850	14920.927508	0.029232	0.032372
RS	28	0.980380	1.280069	15366.417985	0.030105	0.033264
RS	29	1.076223	1.280069	15491.181692	0.030349	0.033446
RS	30	1.180570	1.322259	15036.862805	0.029459	0.032388
RS	31	1.294173	1.322259	14988.734070	0.029365	0.032189
RS	32	1.417854	1.395279	14085.416075	0.027595	0.030183
RS	33	1.552508	1.395279	13889.802291	0.027212	0.029691
RS	34	1.699107	1.471498	12911.444374	0.025295	0.027552
RS	35	1.858711	1.471498	12578.304768	0.024642	0.026798
RS	36	2.032475	1.533899	11669.828846	0.022863	0.024828
RS	37	2.221653	1.533899	11197.979927	0.021938	0.023802
RS	38	2.427614	1.578397	10346.806036	0.020271	0.021968
RS	39	2.651846	1.578397	9740.690468	0.019083	0.020669
RS	40	2.895971	1.610852	8884.892289	0.017406	0.018836
RS	41	3.161753	1.610852	8171.055067	0.016008	0.017313
RS	42	3.451113	1.641150	7279.005629	0.014260	0.015413
RS	43	3.766143	1.641150	6512.650985	0.012759	0.013781
RS	44	4.109121	1.677930	5614.410792	0.010999	0.011876
RS	45	4.482525	1.677930	4869.237497	0.009539	0.010293
RS	46	4.889055	1.725417	4038.786206	0.007912	0.008540
RS	47	5.331649	1.725417	3383.761349	0.006629	0.007152
RS	48	5.813507	1.782451	2693.692667	0.005277	0.005701
RS	49	6.338113	1.782451	2171.819910	0.004255	0.004598
RS	50	6.909258	1.844363	1656.940465	0.003246	0.003518
RS	51	7.531071	1.844363	1279.128610	0.002506	0.002722
RS	52	8.208046	1.906307	932.345762	0.001827	0.001994
RS	53	8.945079	1.906307	684.531222	0.001341	0.001470
RS	54	9.747495	1.969882	472.899750	0.000926	0.001024
RS	55	10.621097	1.969882	327.769185	0.000642	0.000715
RS	56	11.572199	1.969882	218.262939	0.000428	0.000481
RS	57	12.607675	1.969882	139.144312	0.000273	0.000310
RS	58	13.735012	1.965516	84.731155	0.000166	0.000191
RS	59	14.962359	1.965516	48.851876	0.000096	0.000112
RS	60	16.298587	1.965516	26.623069	0.000052	0.000062
RS	61	17.753356	1.965516	13.646208	0.000027	0.000032
RS	62	19.337183	1.965516	6.543217	0.000013	0.000016
RS	63	21.061515	1.965516	4.797374	0.000009	0.000012
PA	4+25*2+4+6 0.123924345 0.025178996 21.061514918 0.121625414 1.285794123 1.142819518 1.725424825 2.360614284 2.799407202 3.022220458 2.889699856 2.502842787 2.025884758 1.642262501 1.408086919 1.298850313 1.280069281 1.322259301 1.395279202 1.471498363 1.533898955 1.578396633 1.610851964 1.641149891 1.677929874 1.725416601 1.782450688 1.844363096 1.906306987 1.969882006 1.965515586
//
IT	3366
RD	25
LK	-5856650.242617
QD	-1329.455522 -> -1327.000961
RI	0.0242156489
TR	0.123646	0.025173
MT	21.123711
MM	C_pi: 1.192973, n_recomb: 511528.892866
RS	0	0.000000	0.121682	35455.653929	0.069313	0.083386
RS	1	0.008876	0.121682	35776.765369	0.069941	0.066229
RS	2	0.018541	0.121682	35858.122528	0.070100	0.041439
RS	3	0.029063	0.121682	35676.746416	0.069745	0.038780
RS	4	0.040519	1.316779	3407.533346	0.006661	0.004234
RS	5	0.052992	1.316779	3674.082218	0.007183	0.005127
RS	6	0.066572	1.136458	4582.008340	0.008957	0.006672
RS	7	0.081358	1.136458	4922.360185	0.009623	0.007480
RS	8	0.097456	1.720423	3498.061654	0.006838	0.005509
RS	9	0.114982	1.720423	3769.125647	0.007368	0.006181
RS	10	0.134065	2.359576	2963.211937	0.005793	0.005133
RS	11	0.154842	2.359576	3197.578748	0.006251	0.005870
RS	12	0.177462	2.799036	2908.819033	0.005687	0.005640
RS	13	0.202091	2.799036	3139.062205	0.006137	0.006322
RS	14	0.228906	3.027639	3130.519590	0.006120	0.006436
RS	15	0.258101	3.027639	3375.536728	0.006599	0.007047
RS	16	0.289887	2.901550	3793.692596	0.007416	0.008035
RS	17	0.324495	2.901550	4081.155398	0.007978	0.008709
RS	18	0.362175	2.517139	5050.059324	0.009872	0.010837
RS	19	0.403199	2.517139	5408.436392	0.010573	0.011642
RS	20	0.447865	2.036595	7132.267543	0.013943	0.015402
RS	21	0.496495	2.036595	7578.940870	0.014816	0.016426
RS	22	0.549443	1.648289	9896.540706	0.019347	0.021478
RS	23	0.607090	1.648289	10396.437955	0.020324	0.022604
RS	24	0.669854	1.411163	12672.478493	0.024774	0.027532
RS	25	0.738189	1.411163	13128.811183	0.025666	0.028516
RS	26	0.812589	1.300671	14656.701495	0.028653	0.031776
RS	27	0.893594	1.300671	14968.966618	0.029263	0.032398
RS	28	0.981790	1.281837	15416.451810	0.030138	0.033292
RS	29	1.077813	1.281837	15541.746428	0.030383	0.033474
RS	30	1.182361	1.324776	15078.431567	0.029477	0.032399
RS	31	1.296188	1.324776	15030.785536	0.029384	0.032202
RS	32	1.420119	1.398779	14117.332643	0.027598	0.030179
RS	33	1.555050	1.398779	13922.555245	0.027218	0.029691
RS	34	1.701959	1.475587	12939.750095	0.025296	0.027547
RS	35	1.861907	1.475587	12607.365657	0.024646	0.026797
RS	36	2.036054	1.537890	11700.101029	0.022873	0.024835
RS	37	2.225658	1.537890	11228.075847	0.021950	0.023811
RS	38	2.432092	1.581780	10379.964171	0.020292	0.021988
RS	39	2.656850	1.581780	9772.095518	0.019104	0.020689
RS	40	2.901559	1.613603	8917.194318	0.017432	0.018861
RS	41	3.167989	1.613603	8200.143046	0.016031	0.017336
RS	42	3.458068	1.643761	7305.011122	0.014281	0.015433
RS	43	3.773895	1.643761	6535.023182	0.012775	0.013798
RS	44	4.117757	1.681261	5630.809798	0.011008	0.011885
RS	45	4.492141	1.681261	4882.991787	0.009546	0.010300
RS	46	4.899757	1.730478	4046.360852	0.007910	0.008538
RS	47	5.343554	1.730478	3390.482720	0.006628	0.007151
RS	48	5.826745	1.790161	2696.101096	0.005271	0.005694
RS	49	6.352825	1.790161	2174.885011	0.004252	0.004595
RS	50	6.925603	1.855357	1657.897858	0.003241	0.003513
RS	51	7.549222	1.855357	1281.304083	0.002505	0.002720
RS	52	8.228196	1.920850	933.767688	0.001825	0.001992
RS	53	8.967438	1.920850	686.882420	0.001343	0.001472
RS	54	9.772298	1.988262	474.846032	0.000928	0.001025
RS	55	10.648601	1.988262	330.076339	0.000645	0.000718
RS	56	11.602688	1.988262	220.489642	0.000431	0.000484
RS	57	12.641463	1.988262	141.040138	0.000276	0.000313
RS	58	13.772443	1.984837	86.169072	0.000168	0.000194
RS	59	15.003814	1.984837	49.893092	0.000098	0.000114
RS	60	16.344486	1.984837	27.315854	0.000053	0.000063
RS	61	17.804161	1.984837	14.070976	0.000028	0.000033
RS	62	19.393402	1.984837	6.783121	0.000013	0.000016
RS	63	21.123711	1.984837	5.021627	0.000010	0.000012
PA	4+25*2+4+6 0.123645595 0.025173281 21.123710678 0.121682424 1.316779087 1.136458447 1.720422525 2.359576455 2.799035777 3.027639020 2.901549936 2.517139106 2.036594990 1.648289176 1.411163403 1.300671173 1.281836955 1.324776267 1.398778790 1.475586965 1.537889582 1.581780495 1.613603348 1.643760515 1.681261487 1.730478114 1.790161332 1.855357236 1.920850046 1.988262247 1.984837420
//
