# Supplementary material for: Introgression and disruption of migration routes have shaped the genetic integrity of wildebeest populations
Source: Nat Commun. 2024 Apr 12;15:2921. doi: 10.1038/s41467-024-47015-y (PMC11014984; doi:10.1038/s41467-024-47015-y)
Supplement: Supplementary file 10 — Source Data [file 41467_2024_47015_MOESM10_ESM.zip › source_data/Fig2a.psmc/CGnoNaC__953.psmc]

CC
CC	Brief Description of the file format:
CC	  CC  comments
CC	  MM  useful-messages
CC	  RD  round-of-iterations
CC	  LL  \log[P(sequence)]
CC	  QD  Q-before-opt Q-after-opt
CC	  TR  \theta_0 \rho_0
CC	  RS  k t_k \lambda_k \pi_k \sum_{l\not=k}A_{kl} A_{kk}
CC	  DC  begin end best-k t_k+\Delta_k max-prob
CC
MM	Version: 0.6.5-r67
MM	pattern:4+25*2+4+6, n:63, n_free_lambdas:28
MM	n_iterations:25, skip:1, max_t:15, theta/rho:5
MM	is_decoding:0
MM	n_seqs:28, sum_L:17414896, sum_n:2516373
RD	0
LK	0.000000
QD	0.000000 -> 0.000000
RI	inf
TR	0.156064	0.031213
MT	15.000000
MM	C_pi: 1.000000, n_recomb: 535214.386503
RS	0	0.000000	1.000000	4350.784627	0.008129	0.000000
RS	1	0.008290	1.000000	4671.580833	0.008728	0.000000
RS	2	0.017266	1.000000	5012.498067	0.009365	0.000000
RS	3	0.026987	1.000000	5374.193226	0.010041	0.000000
RS	4	0.037514	1.000000	5757.230055	0.010757	0.000000
RS	5	0.048914	1.000000	6162.052604	0.011513	0.000000
RS	6	0.061258	1.000000	6588.954799	0.012311	0.000000
RS	7	0.074626	1.000000	7038.045880	0.013150	0.000000
RS	8	0.089102	1.000000	7509.211506	0.014030	0.000000
RS	9	0.104778	1.000000	8002.070402	0.014951	0.000000
RS	10	0.121753	1.000000	8515.926562	0.015911	0.000000
RS	11	0.140135	1.000000	9049.717182	0.016909	0.000000
RS	12	0.160042	1.000000	9601.956710	0.017940	0.000000
RS	13	0.181598	1.000000	10170.677699	0.019003	0.000000
RS	14	0.204942	1.000000	10753.369458	0.020092	0.000000
RS	15	0.230221	1.000000	11346.915977	0.021201	0.000000
RS	16	0.257595	1.000000	11947.535052	0.022323	0.000000
RS	17	0.287238	1.000000	12550.721154	0.023450	0.000000
RS	18	0.319339	1.000000	13151.195248	0.024572	0.000000
RS	19	0.354100	1.000000	13742.865487	0.025677	0.000000
RS	20	0.391744	1.000000	14318.803468	0.026753	0.000000
RS	21	0.432507	1.000000	14871.241531	0.027786	0.000000
RS	22	0.476650	1.000000	15391.597251	0.028758	0.000000
RS	23	0.524453	1.000000	15870.531858	0.029653	0.000000
RS	24	0.576218	1.000000	16298.049651	0.030451	0.000000
RS	25	0.632274	1.000000	16663.645400	0.031135	0.000000
RS	26	0.692977	1.000000	16956.506148	0.031682	0.000000
RS	27	0.758711	1.000000	17165.772548	0.032073	0.000000
RS	28	0.829896	1.000000	17280.862669	0.032288	0.000000
RS	29	0.906981	1.000000	17291.858002	0.032308	0.000000
RS	30	0.990456	1.000000	17189.946971	0.032118	0.000000
RS	31	1.080851	1.000000	16967.915621	0.031703	0.000000
RS	32	1.178739	1.000000	16620.668421	0.031054	0.000000
RS	33	1.284742	1.000000	16145.754447	0.030167	0.000000
RS	34	1.399532	1.000000	15543.866256	0.029042	0.000000
RS	35	1.523838	1.000000	14819.271232	0.027688	0.000000
RS	36	1.658449	1.000000	13980.129148	0.026121	0.000000
RS	37	1.804218	1.000000	13038.646620	0.024362	0.000000
RS	38	1.962071	1.000000	12011.020438	0.022442	0.000000
RS	39	2.133009	1.000000	10917.128981	0.020398	0.000000
RS	40	2.318118	1.000000	9779.945301	0.018273	0.000000
RS	41	2.518571	1.000000	8624.667340	0.016114	0.000000
RS	42	2.735641	1.000000	7477.589631	0.013971	0.000000
RS	43	2.970706	1.000000	6364.774449	0.011892	0.000000
RS	44	3.225257	1.000000	5310.615060	0.009922	0.000000
RS	45	3.500909	1.000000	4336.413834	0.008102	0.000000
RS	46	3.799411	1.000000	3459.117303	0.006463	0.000000
RS	47	4.122659	1.000000	2690.352286	0.005027	0.000000
RS	48	4.472702	1.000000	2035.887324	0.003804	0.000000
RS	49	4.851763	1.000000	1495.600562	0.002794	0.000000
RS	50	5.262247	1.000000	1063.972458	0.001988	0.000000
RS	51	5.706758	1.000000	731.048232	0.001366	0.000000
RS	52	6.188118	1.000000	483.744241	0.000904	0.000000
RS	53	6.709380	1.000000	307.319777	0.000574	0.000000
RS	54	7.273854	1.000000	186.814309	0.000349	0.000000
RS	55	7.885120	1.000000	108.266700	0.000202	0.000000
RS	56	8.547059	1.000000	59.584802	0.000111	0.000000
RS	57	9.263869	1.000000	31.008636	0.000058	0.000000
RS	58	10.040101	1.000000	15.189231	0.000028	0.000000
RS	59	10.880679	1.000000	6.968364	0.000013	0.000000
RS	60	11.790939	1.000000	2.978015	0.000006	0.000000
RS	61	12.776655	1.000000	1.178671	0.000002	0.000000
RS	62	13.844085	1.000000	0.429328	0.000001	0.000000
RS	63	15.000000	1.000000	0.201461	0.000000	0.000000
PA	4+25*2+4+6 0.156063851 0.031212770 15.000000000 1.000000000 1.000000000 1.000000000 1.000000000 1.000000000 1.000000000 1.000000000 1.000000000 1.000000000 1.000000000 1.000000000 1.000000000 1.000000000 1.000000000 1.000000000 1.000000000 1.000000000 1.000000000 1.000000000 1.000000000 1.000000000 1.000000000 1.000000000 1.000000000 1.000000000 1.000000000 1.000000000 1.000000000
//
IT	4751
RD	1
LK	-5800490.023632
QD	-21594.818485 -> -7546.087538
RI	0.1288614540
TR	0.153543	0.028378
MT	16.626048
MM	C_pi: 1.168464, n_recomb: 568034.609817
RS	0	0.000000	0.250475	18570.894408	0.032693	0.179685
RS	1	0.008466	0.250475	19448.367540	0.034238	0.051378
RS	2	0.017648	0.250475	20306.894771	0.035749	0.026321
RS	3	0.027607	0.250475	21135.122518	0.037207	0.015356
RS	4	0.038410	0.839767	6645.795842	0.011700	0.010200
RS	5	0.050127	0.839767	7105.564534	0.012509	0.007567
RS	6	0.062836	1.224567	5216.939884	0.009184	0.006314
RS	7	0.076622	1.224567	5593.720975	0.009848	0.005856
RS	8	0.091574	1.388278	5289.402332	0.009312	0.005880
RS	9	0.107791	1.388278	5669.109215	0.009980	0.006213
RS	10	0.125382	1.423970	5918.809970	0.010420	0.006740
RS	11	0.144462	1.423970	6332.624496	0.011148	0.007389
RS	12	0.165157	1.417201	6799.598861	0.011970	0.008136
RS	13	0.187604	1.417201	7256.878243	0.012775	0.008977
RS	14	0.211952	1.402559	7814.291987	0.013757	0.009887
RS	15	0.238360	1.402559	8314.350923	0.014637	0.010827
RS	16	0.267004	1.393916	8886.173860	0.015644	0.011765
RS	17	0.298074	1.393916	9421.439329	0.016586	0.012683
RS	18	0.331773	1.394767	9963.709028	0.017541	0.013554
RS	19	0.368325	1.394767	10521.690534	0.018523	0.014359
RS	20	0.407971	1.402428	11026.133568	0.019411	0.015098
RS	21	0.450974	1.402428	11590.764051	0.020405	0.015785
RS	22	0.497617	1.409973	12088.173124	0.021281	0.016447
RS	23	0.548209	1.409973	12639.687347	0.022252	0.017113
RS	24	0.603084	1.410672	13169.038523	0.023184	0.017810
RS	25	0.662604	1.410672	13681.399172	0.024086	0.018555
RS	26	0.727163	1.401270	14254.603412	0.025095	0.019359
RS	27	0.797187	1.401270	14691.912550	0.025864	0.020221
RS	28	0.873139	1.382281	15278.363478	0.026897	0.021129
RS	29	0.955521	1.382281	15592.755112	0.027450	0.022061
RS	30	1.044877	1.356729	16119.451181	0.028378	0.022980
RS	31	1.141797	1.356729	16252.965205	0.028613	0.023845
RS	32	1.246923	1.328492	16618.142794	0.029256	0.024602
RS	33	1.360947	1.328492	16510.573951	0.029066	0.025201
RS	34	1.484625	1.300837	16610.933911	0.029243	0.025592
RS	35	1.618773	1.300837	16213.583382	0.028543	0.025732
RS	36	1.764277	1.275738	15974.994272	0.028123	0.025588
RS	37	1.922099	1.275738	15267.422041	0.026878	0.025142
RS	38	2.093282	1.253974	14668.199282	0.025823	0.024388
RS	39	2.278956	1.253974	13673.014775	0.024071	0.023335
RS	40	2.480348	1.235525	12754.754917	0.022454	0.022006
RS	41	2.698790	1.235525	11544.580815	0.020324	0.020435
RS	42	2.935724	1.220016	10408.000591	0.018323	0.018667
RS	43	3.192715	1.220016	9099.562299	0.016019	0.016754
RS	44	3.471463	1.207029	7885.785084	0.013883	0.014756
RS	45	3.773808	1.207029	6618.872870	0.011652	0.012733
RS	46	4.101749	1.196280	5478.270478	0.009644	0.010748
RS	47	4.457451	1.196280	4382.862202	0.007716	0.008858
RS	48	4.843266	1.187612	3438.200728	0.006053	0.007113
RS	49	5.261742	1.187612	2600.152444	0.004577	0.005554
RS	50	5.715645	1.180925	1916.035161	0.003373	0.004207
RS	51	6.207973	1.180925	1356.490877	0.002388	0.003084
RS	52	6.741980	1.175957	929.372261	0.001636	0.002182
RS	53	7.321194	1.175957	609.026258	0.001072	0.001486
RS	54	7.949441	1.170753	383.720241	0.000676	0.000971
RS	55	8.630873	1.170753	229.494248	0.000404	0.000607
RS	56	9.369993	1.170753	130.526415	0.000230	0.000362
RS	57	10.171683	1.170753	70.300256	0.000124	0.000204
RS	58	11.041241	1.161400	35.876987	0.000063	0.000108
RS	59	11.984412	1.161400	16.970462	0.000030	0.000054
RS	60	13.007428	1.161400	7.484690	0.000013	0.000025
RS	61	14.117048	1.161400	3.059877	0.000005	0.000011
RS	62	15.320604	1.161400	1.152177	0.000002	0.000004
RS	63	16.626048	1.161400	0.567099	0.000001	0.000002
PA	4+25*2+4+6 0.153542621 0.028377868 16.626048088 0.250475407 0.839767456 1.224567413 1.388278008 1.423970222 1.417200565 1.402559280 1.393916130 1.394766808 1.402427673 1.409973145 1.410671711 1.401269913 1.382280827 1.356728554 1.328492165 1.300836563 1.275737762 1.253973961 1.235525131 1.220015526 1.207029343 1.196279526 1.187612057 1.180924892 1.175957203 1.170753479 1.161400497
//
IT	4652
RD	2
LK	-5781552.027971
QD	-4107.567543 -> -2273.056518
RI	0.0921339409
TR	0.150106	0.027082
MT	17.701708
MM	C_pi: 1.196754, n_recomb: 555431.718051
RS	0	0.000000	0.161839	28201.273408	0.050774	0.176567
RS	1	0.008573	0.161839	28977.463318	0.052171	0.053641
RS	2	0.017881	0.161839	29634.755043	0.053354	0.031923
RS	3	0.027987	0.161839	30151.991120	0.054286	0.023525
RS	4	0.038959	0.923868	5507.780270	0.009916	0.006075
RS	5	0.050872	0.923868	5901.082329	0.010624	0.005880
RS	6	0.063806	1.469078	3982.721710	0.007170	0.004227
RS	7	0.077849	1.469078	4282.116695	0.007710	0.004678
RS	8	0.093096	1.653871	4088.739488	0.007361	0.004713
RS	9	0.109650	1.653871	4394.196222	0.007911	0.005453
RS	10	0.127623	1.644738	4744.387060	0.008542	0.006133
RS	11	0.147137	1.644738	5089.182757	0.009163	0.006999
RS	12	0.168324	1.591539	5634.348260	0.010144	0.007961
RS	13	0.191327	1.591539	6027.823620	0.010853	0.008975
RS	14	0.216302	1.543883	6637.696819	0.011951	0.010160
RS	15	0.243419	1.543883	7078.657777	0.012744	0.011266
RS	16	0.272860	1.521921	7644.945400	0.013764	0.012422
RS	17	0.304825	1.521921	8124.190063	0.014627	0.013458
RS	18	0.339531	1.529676	8574.462477	0.015437	0.014395
RS	19	0.377211	1.529676	9078.283044	0.016345	0.015219
RS	20	0.418122	1.559431	9410.597472	0.016943	0.015834
RS	21	0.462541	1.559431	9924.565104	0.017868	0.016440
RS	22	0.510767	1.592690	10226.086499	0.018411	0.016901
RS	23	0.563128	1.592690	10736.516520	0.019330	0.017439
RS	24	0.619977	1.611308	11112.659372	0.020007	0.017986
RS	25	0.681700	1.611308	11602.989832	0.020890	0.018583
RS	26	0.748715	1.606620	12108.882402	0.021801	0.019357
RS	27	0.821475	1.606620	12553.422221	0.022601	0.020053
RS	28	0.900473	1.580276	13173.124703	0.023717	0.021061
RS	29	0.986243	1.580276	13531.837663	0.024363	0.021795
RS	30	1.079365	1.540328	14181.622758	0.025533	0.022913
RS	31	1.180472	1.540328	14399.334551	0.025925	0.023535
RS	32	1.290246	1.496163	14948.888579	0.026914	0.024533
RS	33	1.409431	1.496163	14961.958045	0.026938	0.024846
RS	34	1.538834	1.454683	15274.843192	0.027501	0.025466
RS	35	1.679330	1.454683	15025.427438	0.027052	0.025302
RS	36	1.831871	1.419178	15001.231204	0.027008	0.025355
RS	37	1.997489	1.419178	14455.236450	0.026025	0.024628
RS	38	2.177306	1.390173	14055.331417	0.025305	0.024040
RS	39	2.372538	1.390173	13218.394643	0.023798	0.022769
RS	40	2.584507	1.366745	12472.466562	0.022455	0.021590
RS	41	2.814648	1.366745	11398.771454	0.020522	0.019880
RS	42	3.064520	1.347606	10396.467673	0.018718	0.018254
RS	43	3.335812	1.347606	9186.464224	0.016539	0.016277
RS	44	3.630362	1.331724	8059.443879	0.014510	0.014409
RS	45	3.950164	1.331724	6843.936540	0.012322	0.012376
RS	46	4.297382	1.318549	5739.814000	0.010334	0.010501
RS	47	4.674368	1.318549	4651.124186	0.008374	0.008629
RS	48	5.083671	1.307927	3700.736188	0.006663	0.006967
RS	49	5.528065	1.307927	2838.056029	0.005110	0.005434
RS	50	6.010555	1.299833	2123.324123	0.003823	0.004139
RS	51	6.534410	1.299833	1526.393311	0.002748	0.003036
RS	52	7.103174	1.293867	1063.037981	0.001914	0.002161
RS	53	7.720698	1.293867	708.353414	0.001275	0.001476
RS	54	8.391162	1.286771	454.555735	0.000818	0.000972
RS	55	9.119105	1.286771	276.735087	0.000498	0.000610
RS	56	9.909454	1.286771	160.344420	0.000289	0.000365
RS	57	10.767559	1.286771	88.048873	0.000159	0.000207
RS	58	11.699228	1.271200	45.978197	0.000083	0.000111
RS	59	12.710769	1.271200	22.138009	0.000040	0.000055
RS	60	13.809030	1.271200	9.943955	0.000018	0.000026
RS	61	15.001443	1.271200	4.142361	0.000007	0.000011
RS	62	16.296081	1.271200	1.590094	0.000003	0.000004
RS	63	17.701708	1.271200	0.804814	0.000001	0.000002
PA	4+25*2+4+6 0.150105651 0.027082350 17.701707938 0.161839099 0.923867855 1.469077758 1.653870698 1.644738189 1.591539417 1.543883136 1.521921131 1.529676274 1.559430678 1.592690268 1.611307560 1.606619587 1.580276061 1.540328431 1.496162710 1.454682678 1.419178206 1.390173048 1.366745239 1.347605822 1.331723790 1.318549028 1.307926503 1.299833214 1.293867246 1.286771094 1.271200061
//
IT	4046
RD	3
LK	-5778978.408616
QD	-1820.972661 -> -1493.023288
RI	0.0812615668
TR	0.147260	0.026332
MT	18.436803
MM	C_pi: 1.209026, n_recomb: 545738.815168
RS	0	0.000000	0.138059	32599.554250	0.059735	0.173826
RS	1	0.008643	0.138059	33182.889910	0.060804	0.054841
RS	2	0.018032	0.138059	33587.078368	0.061544	0.034341
RS	3	0.028234	0.138059	33788.947774	0.061914	0.027294
RS	4	0.039316	1.092030	4433.354559	0.008124	0.004529
RS	5	0.051357	1.092030	4762.222981	0.008726	0.004812
RS	6	0.064438	1.739898	3215.307895	0.005892	0.003419
RS	7	0.078650	1.739898	3464.234578	0.006348	0.003993
RS	8	0.094091	1.874407	3463.294377	0.006346	0.004197
RS	9	0.110865	1.874407	3728.511867	0.006832	0.004969
RS	10	0.129090	1.781856	4218.056072	0.007729	0.005843
RS	11	0.148889	1.781856	4531.029073	0.008303	0.006717
RS	12	0.170400	1.668042	5191.922643	0.009514	0.007887
RS	13	0.193770	1.668042	5560.589900	0.010189	0.008917
RS	14	0.219159	1.581564	6270.488182	0.011490	0.010331
RS	15	0.246743	1.581564	6692.140161	0.012263	0.011495
RS	16	0.276711	1.542308	7310.756833	0.013396	0.012824
RS	17	0.309270	1.542308	7773.088160	0.014243	0.013944
RS	18	0.344641	1.553653	8189.764052	0.015007	0.014899
RS	19	0.383070	1.553653	8675.522129	0.015897	0.015795
RS	20	0.424821	1.604195	8885.195498	0.016281	0.016243
RS	21	0.470180	1.604195	9378.396575	0.017185	0.016888
RS	22	0.519458	1.664659	9521.386919	0.017447	0.017107
RS	23	0.572996	1.664659	10010.362548	0.018343	0.017660
RS	24	0.631161	1.704717	10252.585550	0.018787	0.018015
RS	25	0.694354	1.704717	10725.492059	0.019653	0.018610
RS	26	0.763007	1.709116	11155.455275	0.020441	0.019302
RS	27	0.837594	1.709116	11592.093528	0.021241	0.019978
RS	28	0.918628	1.680327	12199.829071	0.022355	0.021016
RS	29	1.006665	1.680327	12564.464417	0.023023	0.021711
RS	30	1.102310	1.631784	13251.475575	0.024282	0.022930
RS	31	1.206222	1.631784	13490.765574	0.024720	0.023487
RS	32	1.319115	1.578571	14100.183110	0.025837	0.024598
RS	33	1.441765	1.578571	14150.138996	0.025928	0.024819
RS	34	1.575015	1.530917	14521.793718	0.026609	0.025515
RS	35	1.719782	1.530917	14323.554757	0.026246	0.025243
RS	36	1.877060	1.492831	14347.922434	0.026291	0.025319
RS	37	2.047932	1.492831	13866.443406	0.025409	0.024491
RS	38	2.233571	1.464044	13509.596289	0.024755	0.023895
RS	39	2.435255	1.464044	12748.389626	0.023360	0.022551
RS	40	2.654369	1.442378	12048.719614	0.022078	0.021363
RS	41	2.892421	1.442378	11056.585294	0.020260	0.019619
RS	42	3.151047	1.425464	10106.583351	0.018519	0.018003
RS	43	3.432025	1.425464	8974.825910	0.016445	0.016028
RS	44	3.737287	1.411619	7900.338105	0.014476	0.014192
RS	45	4.068933	1.411619	6749.246777	0.012367	0.012184
RS	46	4.429241	1.400065	5687.807669	0.010422	0.010351
RS	47	4.820690	1.400065	4642.094768	0.008506	0.008513
RS	48	5.245970	1.390720	3717.148107	0.006811	0.006889
RS	49	5.708007	1.390720	2874.758026	0.005268	0.005385
RS	50	6.209975	1.383724	2167.894297	0.003972	0.004115
RS	51	6.755327	1.383724	1573.817981	0.002884	0.003030
RS	52	7.347813	1.378575	1106.705820	0.002028	0.002167
RS	53	7.991505	1.378575	745.841652	0.001367	0.001488
RS	54	8.690830	1.371000	484.352746	0.000888	0.000987
RS	55	9.450595	1.371000	298.597337	0.000547	0.000623
RS	56	10.276024	1.371000	175.303518	0.000321	0.000375
RS	57	11.172793	1.371000	97.600345	0.000179	0.000215
RS	58	12.147066	1.350439	51.810811	0.000095	0.000117
RS	59	13.205544	1.350439	25.270567	0.000046	0.000058
RS	60	14.355502	1.350439	11.504113	0.000021	0.000027
RS	61	15.604848	1.350439	4.859209	0.000009	0.000012
RS	62	16.962171	1.350439	1.892190	0.000003	0.000005
RS	63	18.436803	1.350439	0.978268	0.000002	0.000002
PA	4+25*2+4+6 0.147260373 0.026332197 18.436803124 0.138059273 1.092029574 1.739898060 1.874407085 1.781855649 1.668041607 1.581563817 1.542307736 1.553653324 1.604195066 1.664659158 1.704716672 1.709115560 1.680327337 1.631783669 1.578570545 1.530917231 1.492830720 1.464043757 1.442378059 1.425464419 1.411618886 1.400064912 1.390719672 1.383724332 1.378575167 1.370999712 1.350438744
//
IT	5200
RD	4
LK	-5778485.677429
QD	-1406.648389 -> -1311.319370
RI	0.0761581254
TR	0.145095	0.025853
MT	18.954807
MM	C_pi: 1.219766, n_recomb: 540646.266673
RS	0	0.000000	0.129063	34660.455277	0.064109	0.171949
RS	1	0.008690	0.129063	35121.851727	0.064963	0.055629
RS	2	0.018136	0.129063	35373.333449	0.065428	0.035651
RS	3	0.028402	0.129063	35391.620286	0.065462	0.029326
RS	4	0.039560	1.302038	3634.160438	0.006722	0.003659
RS	5	0.051689	1.302038	3912.414019	0.007237	0.004052
RS	6	0.064871	2.021693	2715.705817	0.005023	0.002961
RS	7	0.079198	2.021693	2930.526872	0.005420	0.003518
RS	8	0.094771	2.070892	3085.587161	0.005707	0.003896
RS	9	0.111697	2.070892	3326.011267	0.006152	0.004621
RS	10	0.130094	1.885354	3933.280423	0.007275	0.005676
RS	11	0.150090	1.885354	4229.183462	0.007822	0.006502
RS	12	0.171823	1.713327	4996.094294	0.009241	0.007856
RS	13	0.195445	1.713327	5354.413285	0.009904	0.008846
RS	14	0.221120	1.590661	6169.541662	0.011411	0.010458
RS	15	0.249026	1.590661	6586.537343	0.012183	0.011622
RS	16	0.279358	1.533676	7278.842011	0.013463	0.013108
RS	17	0.312325	1.533676	7739.370477	0.014315	0.014269
RS	18	0.348157	1.545138	8153.166195	0.015080	0.015244
RS	19	0.387103	1.545138	8636.218437	0.015974	0.016201
RS	20	0.429433	1.611739	8755.618078	0.016195	0.016494
RS	21	0.475442	1.611739	9242.972277	0.017096	0.017194
RS	22	0.525449	1.695555	9259.311454	0.017126	0.017186
RS	23	0.579802	1.695555	9740.062356	0.018016	0.017784
RS	24	0.638879	1.754829	9877.873051	0.018270	0.017960
RS	25	0.703089	1.754829	10343.066457	0.019131	0.018587
RS	26	0.772879	1.767398	10719.969062	0.019828	0.019202
RS	27	0.848735	1.767398	11152.696616	0.020628	0.019900
RS	28	0.931182	1.736284	11760.692453	0.021753	0.020962
RS	29	1.020794	1.736284	12127.222715	0.022431	0.021666
RS	30	1.118194	1.680268	12850.157774	0.023768	0.022970
RS	31	1.224058	1.680268	13096.963412	0.024225	0.023521
RS	32	1.339122	1.620030	13748.897341	0.025430	0.024718
RS	33	1.464185	1.620030	13810.604185	0.025545	0.024915
RS	34	1.600116	1.568787	14207.049554	0.026278	0.025646
RS	35	1.747861	1.568787	14024.610642	0.025940	0.025336
RS	36	1.908444	1.530914	14049.862918	0.025987	0.025386
RS	37	2.082983	1.530914	13590.459315	0.025137	0.024517
RS	38	2.272689	1.505104	13221.833423	0.024456	0.023858
RS	39	2.478882	1.505104	12491.949800	0.023106	0.022486
RS	40	2.702993	1.487783	11784.506052	0.021797	0.021234
RS	41	2.946579	1.487783	10833.449890	0.020038	0.019486
RS	42	3.211334	1.475438	9889.687120	0.018292	0.017832
RS	43	3.499097	1.475438	8804.865008	0.016286	0.015875
RS	44	3.811868	1.465702	7749.841521	0.014334	0.014031
RS	45	4.151818	1.465702	6644.121614	0.012289	0.012056
RS	46	4.521311	1.457555	5607.089366	0.010371	0.010237
RS	47	4.922914	1.457555	4597.463920	0.008504	0.008434
RS	48	5.359418	1.450984	3692.586730	0.006830	0.006831
RS	49	5.833854	1.450984	2872.563828	0.005313	0.005354
RS	50	6.349521	1.446281	2176.481934	0.004026	0.004102
RS	51	6.909999	1.446281	1591.545273	0.002944	0.003032
RS	52	7.519185	1.442828	1126.584944	0.002084	0.002177
RS	53	8.181311	1.442828	765.890986	0.001417	0.001503
RS	54	8.900976	1.435425	501.847744	0.000928	0.001003
RS	55	9.683183	1.435425	312.485630	0.000578	0.000637
RS	56	10.533365	1.435425	185.399658	0.000343	0.000387
RS	57	11.457430	1.435425	104.374514	0.000193	0.000223
RS	58	12.461798	1.410400	56.155226	0.000104	0.000122
RS	59	13.553449	1.410400	27.679634	0.000051	0.000062
RS	60	14.739966	1.410400	12.740478	0.000024	0.000029
RS	61	16.029595	1.410400	5.443782	0.000010	0.000013
RS	62	17.431296	1.410400	2.145460	0.000004	0.000005
RS	63	18.954807	1.410400	1.129577	0.000002	0.000003
PA	4+25*2+4+6 0.145095374 0.025852953 18.954807214 0.129062898 1.302038146 2.021692997 2.070891845 1.885353822 1.713327206 1.590661109 1.533675630 1.545138113 1.611738902 1.695555120 1.754828621 1.767398431 1.736283711 1.680267552 1.620029670 1.568786619 1.530914008 1.505103822 1.487782507 1.475438381 1.465702452 1.457554792 1.450984134 1.446280947 1.442828251 1.435425328 1.410399561
//
IT	4208
RD	5
LK	-5778327.936520
QD	-1281.376262 -> -1235.816262
RI	0.0729744917
TR	0.143438	0.025524
MT	19.337274
MM	C_pi: 1.228730, n_recomb: 537726.517757
RS	0	0.000000	0.124599	35804.759219	0.066585	0.170648
RS	1	0.008725	0.124599	36190.829786	0.067303	0.056189
RS	2	0.018210	0.124599	36349.195745	0.067598	0.036483
RS	3	0.028524	0.124599	36256.752430	0.067426	0.030626
RS	4	0.039737	1.535933	3044.470799	0.005662	0.003069
RS	5	0.051928	1.535933	3283.314387	0.006106	0.003478
RS	6	0.065183	2.300557	2366.035085	0.004400	0.002648
RS	7	0.079594	2.300557	2556.188515	0.004754	0.003167
RS	8	0.095263	2.245968	2826.925681	0.005257	0.003689
RS	9	0.112299	2.245968	3050.019832	0.005672	0.004360
RS	10	0.130821	1.970522	3745.848046	0.006966	0.005562
RS	11	0.150959	1.970522	4030.531622	0.007496	0.006333
RS	12	0.172854	1.748218	4880.151844	0.009076	0.007833
RS	13	0.196659	1.748218	5232.715362	0.009731	0.008772
RS	14	0.222542	1.594448	6139.650550	0.011418	0.010547
RS	15	0.250682	1.594448	6555.944289	0.012192	0.011692
RS	16	0.281277	1.520958	7323.489604	0.013619	0.013321
RS	17	0.314542	1.520958	7786.208623	0.014480	0.014500
RS	18	0.350709	1.530571	8210.794436	0.015269	0.015503
RS	19	0.390031	1.530571	8695.546023	0.016171	0.016503
RS	20	0.432784	1.609519	8743.627910	0.016260	0.016665
RS	21	0.479267	1.609519	9229.953816	0.017165	0.017410
RS	22	0.529805	1.713041	9140.355934	0.016998	0.017204
RS	23	0.584752	1.713041	9617.700347	0.017886	0.017842
RS	24	0.644494	1.788802	9671.432305	0.017986	0.017865
RS	25	0.709447	1.788802	10132.978728	0.018844	0.018524
RS	26	0.780068	1.807722	10473.888250	0.019478	0.019081
RS	27	0.856850	1.807722	10905.093984	0.020280	0.019803
RS	28	0.940330	1.773193	11525.916492	0.021435	0.020898
RS	29	1.031094	1.773193	11894.044763	0.022119	0.021619
RS	30	1.129777	1.709323	12660.516072	0.023545	0.023014
RS	31	1.237069	1.709323	12910.794638	0.024010	0.023574
RS	32	1.353722	1.642256	13606.940226	0.025305	0.024857
RS	33	1.480553	1.642256	13671.728384	0.025425	0.025050
RS	34	1.618449	1.587943	14087.552328	0.026198	0.025813
RS	35	1.768375	1.587943	13907.415877	0.025863	0.025485
RS	36	1.931382	1.550934	13921.148572	0.025889	0.025500
RS	37	2.108611	1.550934	13466.338686	0.025043	0.024610
RS	38	2.301302	1.528790	13068.545455	0.024303	0.023873
RS	39	2.510804	1.528790	12350.298005	0.022968	0.022488
RS	40	2.738584	1.516526	11615.542019	0.021601	0.021158
RS	41	2.986238	1.516526	10686.022677	0.019873	0.019412
RS	42	3.255497	1.509482	9729.683773	0.018094	0.017705
RS	43	3.548249	1.509482	8674.879839	0.016133	0.015768
RS	44	3.866541	1.504592	7623.752843	0.014178	0.013903
RS	45	4.212604	1.504592	6551.139068	0.012183	0.011958
RS	46	4.588858	1.500570	5527.998656	0.010280	0.010142
RS	47	4.997939	1.500570	4547.731522	0.008457	0.008371
RS	48	5.442710	1.497448	3657.902578	0.006803	0.006781
RS	49	5.926286	1.497448	2858.413166	0.005316	0.005331
RS	50	6.452051	1.495632	2172.453636	0.004040	0.004090
RS	51	7.023687	1.495632	1597.887876	0.002972	0.003036
RS	52	7.645195	1.494335	1136.715531	0.002114	0.002187
RS	53	8.320927	1.494335	778.409977	0.001448	0.001518
RS	54	9.055614	1.487457	513.796904	0.000955	0.001018
RS	55	9.854398	1.487457	322.657691	0.000600	0.000651
RS	56	10.722873	1.487457	193.169288	0.000359	0.000398
RS	57	11.667118	1.487457	109.793729	0.000204	0.000231
RS	58	12.693743	1.458229	59.766473	0.000111	0.000128
RS	59	13.809938	1.458229	29.730194	0.000055	0.000065
RS	60	15.023515	1.458229	13.816753	0.000026	0.000031
RS	61	16.342970	1.458229	5.963822	0.000011	0.000014
RS	62	17.777542	1.458229	2.375617	0.000004	0.000005
RS	63	19.337274	1.458229	1.271476	0.000002	0.000003
PA	4+25*2+4+6 0.143437812 0.025523558 19.337274304 0.124598642 1.535933245 2.300556511 2.245968271 1.970522127 1.748218297 1.594447852 1.520958454 1.530570514 1.609519368 1.713040629 1.788802218 1.807722450 1.773192589 1.709322777 1.642255762 1.587942830 1.550933802 1.528790444 1.516526482 1.509481813 1.504592121 1.500570392 1.497448239 1.495631621 1.494334587 1.487456580 1.458228531
//
IT	3947
RD	6
LK	-5778246.897387
QD	-1220.070690 -> -1190.805411
RI	0.0707250727
TR	0.142120	0.025281
MT	19.636063
MM	C_pi: 1.236043, n_recomb: 535809.740360
RS	0	0.000000	0.121853	36560.751279	0.068235	0.169686
RS	1	0.008751	0.121853	36894.486259	0.068857	0.056611
RS	2	0.018267	0.121853	36988.489645	0.069033	0.037077
RS	3	0.028617	0.121853	36819.862809	0.068718	0.031568
RS	4	0.039872	1.785693	2599.620582	0.004852	0.002633
RS	5	0.052112	1.785693	2807.409676	0.005240	0.003031
RS	6	0.065423	2.567656	2109.799866	0.003938	0.002416
RS	7	0.079899	2.567656	2281.399420	0.004258	0.002899
RS	8	0.095642	2.399244	2638.189014	0.004924	0.003536
RS	9	0.112762	2.399244	2848.407553	0.005316	0.004160
RS	10	0.131381	2.041884	3608.668282	0.006735	0.005476
RS	11	0.151628	2.041884	3885.087235	0.007251	0.006200
RS	12	0.173648	1.778327	4794.179382	0.008948	0.007809
RS	13	0.197595	1.778327	5142.572571	0.009598	0.008700
RS	14	0.223637	1.598610	6123.586931	0.011429	0.010607
RS	15	0.251958	1.598610	6539.894344	0.012206	0.011727
RS	16	0.282757	1.510225	7377.048183	0.013768	0.013485
RS	17	0.316252	1.510225	7842.501186	0.014637	0.014670
RS	18	0.352677	1.517025	8283.960967	0.015461	0.015709
RS	19	0.392290	1.517025	8771.262443	0.016370	0.016740
RS	20	0.435370	1.605860	8760.411039	0.016350	0.016792
RS	21	0.482220	1.605860	9247.028245	0.017258	0.017572
RS	22	0.533169	1.726496	9065.864053	0.016920	0.017193
RS	23	0.588577	1.726496	9541.415847	0.017807	0.017861
RS	24	0.648833	1.816769	9524.541764	0.017776	0.017754
RS	25	0.714362	1.816769	9983.963324	0.018633	0.018435
RS	26	0.785626	1.840640	10299.455243	0.019222	0.018950
RS	27	0.863126	1.840640	10730.150504	0.020026	0.019689
RS	28	0.947408	1.801748	11371.285413	0.021223	0.020829
RS	29	1.039065	1.801748	11741.106140	0.021913	0.021563
RS	30	1.138743	1.729501	12556.530218	0.023435	0.023056
RS	31	1.247144	1.729501	12808.986316	0.023906	0.023623
RS	32	1.365030	1.655390	13553.054282	0.025295	0.025000
RS	33	1.493233	1.655390	13617.706742	0.025415	0.025191
RS	34	1.632655	1.597923	14054.132358	0.026230	0.025992
RS	35	1.784277	1.597923	13870.844684	0.025888	0.025653
RS	36	1.949167	1.561706	13871.306860	0.025888	0.025635
RS	37	2.128487	1.561706	13413.546164	0.025034	0.024729
RS	38	2.323499	1.543162	12982.224671	0.024229	0.023916
RS	39	2.535576	1.543162	12266.554977	0.022893	0.022521
RS	40	2.766212	1.535927	11498.311958	0.021460	0.021111
RS	41	3.017030	1.535927	10580.645606	0.019747	0.019369
RS	42	3.289797	1.534236	9604.564522	0.017925	0.017605
RS	43	3.586433	1.534236	8570.629563	0.015996	0.015686
RS	44	3.909028	1.534340	7516.389401	0.014028	0.013794
RS	45	4.259853	1.534340	6469.491490	0.012074	0.011878
RS	46	4.641377	1.534678	5454.635486	0.010180	0.010058
RS	47	5.056289	1.534678	4498.973983	0.008397	0.008317
RS	48	5.507508	1.535298	3620.871780	0.006758	0.006736
RS	49	5.998214	1.535298	2839.903969	0.005300	0.005309
RS	50	6.531860	1.536679	2163.042119	0.004037	0.004078
RS	51	7.112205	1.536679	1598.857063	0.002984	0.003038
RS	52	7.743335	1.537809	1141.947247	0.002131	0.002195
RS	53	8.429694	1.537809	786.954710	0.001469	0.001531
RS	54	9.176116	1.531677	522.707596	0.000976	0.001032
RS	55	9.987856	1.531677	330.736071	0.000617	0.000664
RS	56	10.870630	1.531677	199.600643	0.000373	0.000408
RS	57	11.830655	1.531677	114.422267	0.000214	0.000239
RS	58	12.874690	1.498434	62.947201	0.000117	0.000134
RS	59	14.010087	1.498434	31.570730	0.000059	0.000068
RS	60	15.244841	1.498434	14.800321	0.000028	0.000033
RS	61	16.587647	1.498434	6.447456	0.000012	0.000014
RS	62	18.047960	1.498434	2.593399	0.000005	0.000006
RS	63	19.636063	1.498434	1.409307	0.000003	0.000003
PA	4+25*2+4+6 0.142119641 0.025280709 19.636062869 0.121852933 1.785692898 2.567656226 2.399244228 2.041884247 1.778326819 1.598609690 1.510224761 1.517024815 1.605860221 1.726495641 1.816769312 1.840640095 1.801747629 1.729500615 1.655389723 1.597922597 1.561705984 1.543161636 1.535926779 1.534236384 1.534340279 1.534678167 1.535298016 1.536678991 1.537808948 1.531677012 1.498434252
//
IT	4377
RD	7
LK	-5778192.870801
QD	-1181.119153 -> -1159.529769
RI	0.0690311079
TR	0.141025	0.025090
MT	19.882240
MM	C_pi: 1.242212, n_recomb: 534444.695268
RS	0	0.000000	0.119928	37120.743933	0.069457	0.168929
RS	1	0.008772	0.119928	37414.676134	0.070007	0.056945
RS	2	0.018314	0.119928	37459.846901	0.070091	0.037532
RS	3	0.028693	0.119928	37233.553940	0.069668	0.032301
RS	4	0.039982	2.047706	2255.619286	0.004220	0.002295
RS	5	0.052262	2.047706	2438.570266	0.004563	0.002674
RS	6	0.065619	2.818367	1916.298918	0.003586	0.002237
RS	7	0.080147	2.818367	2073.610041	0.003880	0.002689
RS	8	0.095950	2.530818	2496.775641	0.004672	0.003420
RS	9	0.113139	2.530818	2697.219854	0.005047	0.004007
RS	10	0.131836	2.101351	3504.272519	0.006557	0.005411
RS	11	0.152174	2.101351	3774.367836	0.007062	0.006096
RS	12	0.174295	1.805131	4723.874803	0.008839	0.007782
RS	13	0.198357	1.805131	5068.864392	0.009484	0.008633
RS	14	0.224530	1.604020	6107.670535	0.011428	0.010643
RS	15	0.252998	1.604020	6523.942153	0.012207	0.011740
RS	16	0.283964	1.502245	7423.596057	0.013890	0.013613
RS	17	0.317646	1.502245	7891.514063	0.014766	0.014801
RS	18	0.354283	1.505692	8353.129918	0.015630	0.015881
RS	19	0.394134	1.505692	8842.938173	0.016546	0.016935
RS	20	0.437481	1.602751	8781.957065	0.016432	0.016894
RS	21	0.484630	1.602751	9269.203879	0.017344	0.017701
RS	22	0.535916	1.738731	9006.768241	0.016853	0.017167
RS	23	0.591700	1.738731	9481.140646	0.017740	0.017858
RS	24	0.652378	1.842237	9402.676154	0.017593	0.017636
RS	25	0.718378	1.842237	9860.616928	0.018450	0.018334
RS	26	0.790168	1.870204	10156.828847	0.019004	0.018816
RS	27	0.868256	1.870204	10587.474186	0.019810	0.019566
RS	28	0.953194	1.826396	11252.367644	0.021054	0.020756
RS	29	1.045583	1.826396	11624.017372	0.021750	0.021498
RS	30	1.146077	1.745462	12490.829424	0.023372	0.023092
RS	31	1.255386	1.745462	12745.103682	0.023847	0.023664
RS	32	1.374284	1.664140	13539.536719	0.025334	0.025139
RS	33	1.503612	1.664140	13602.904206	0.025452	0.025328
RS	34	1.644285	1.603349	14062.119856	0.026312	0.026172
RS	35	1.797298	1.603349	13873.460889	0.025959	0.025822
RS	36	1.963734	1.567673	13862.030905	0.025937	0.025777
RS	37	2.144771	1.567673	13397.927845	0.025069	0.024856
RS	38	2.341688	1.552421	12933.314197	0.024200	0.023974
RS	39	2.555879	1.552421	12215.749431	0.022857	0.022569
RS	40	2.788860	1.549929	11412.924392	0.021355	0.021082
RS	41	3.042278	1.549929	10501.842004	0.019650	0.019343
RS	42	3.317927	1.553377	9503.625556	0.017782	0.017523
RS	43	3.617757	1.553377	8485.042995	0.015876	0.015620
RS	44	3.943888	1.558370	7424.375288	0.013892	0.013700
RS	45	4.298628	1.558370	6398.239289	0.011972	0.011808
RS	46	4.684488	1.563078	5388.345312	0.010082	0.009983
RS	47	5.104195	1.563078	4453.668578	0.008333	0.008269
RS	48	5.560721	1.567549	3584.872648	0.006708	0.006693
RS	49	6.057294	1.567549	2820.492933	0.005277	0.005289
RS	50	6.597428	1.572304	2151.618056	0.004026	0.004066
RS	51	7.184944	1.572304	1597.330294	0.002989	0.003040
RS	52	7.823999	1.576047	1144.640445	0.002142	0.002202
RS	53	8.519113	1.576047	793.290503	0.001484	0.001543
RS	54	9.275204	1.570826	529.841448	0.000991	0.001045
RS	55	10.097621	1.570826	337.549668	0.000632	0.000676
RS	56	10.992183	1.570826	205.204837	0.000384	0.000418
RS	57	11.965219	1.570826	118.554798	0.000222	0.000246
RS	58	13.023612	1.533715	65.856418	0.000123	0.000139
RS	59	14.174849	1.533715	33.279613	0.000062	0.000072
RS	60	15.427076	1.533715	15.726828	0.000029	0.000034
RS	61	16.789152	1.533715	6.909559	0.000013	0.000015
RS	62	18.270713	1.533715	2.804468	0.000005	0.000006
RS	63	19.882240	1.533715	1.545861	0.000003	0.000004
PA	4+25*2+4+6 0.141025342 0.025090072 19.882240239 0.119927540 2.047705817 2.818367174 2.530817848 2.101350668 1.805131224 1.604020329 1.502244986 1.505692441 1.602751342 1.738730891 1.842236891 1.870204056 1.826396362 1.745461669 1.664140472 1.603349196 1.567672542 1.552421407 1.549928553 1.553376735 1.558369858 1.563077535 1.567549383 1.572303618 1.576046799 1.570825522 1.533715195
//
IT	4250
RD	8
LK	-5778152.272910
QD	-1153.176951 -> -1136.139958
RI	0.0676999875
TR	0.140082	0.024933
MT	20.094075
MM	C_pi: 1.247670, n_recomb: 533438.441796
RS	0	0.000000	0.118483	37562.080212	0.070415	0.168301
RS	1	0.008790	0.118483	37824.320108	0.070907	0.057219
RS	2	0.018354	0.118483	37830.619747	0.070918	0.037896
RS	3	0.028758	0.118483	37558.452117	0.070408	0.032893
RS	4	0.040076	2.320699	1983.080348	0.003718	0.002026
RS	5	0.052389	2.320699	2145.829511	0.004023	0.002384
RS	6	0.065785	3.050693	1766.814950	0.003312	0.002095
RS	7	0.080358	3.050693	1912.927234	0.003586	0.002522
RS	8	0.096213	2.641950	2389.498510	0.004479	0.003332
RS	9	0.113461	2.641950	2582.469403	0.004841	0.003890
RS	10	0.132225	2.150461	3423.907757	0.006419	0.005361
RS	11	0.152638	2.150461	3689.134881	0.006916	0.006015
RS	12	0.174847	1.829232	4664.381017	0.008744	0.007755
RS	13	0.199007	1.829232	5006.490689	0.009385	0.008572
RS	14	0.225291	1.610549	6089.668847	0.011416	0.010661
RS	15	0.253886	1.610549	6505.744870	0.012196	0.011739
RS	16	0.284994	1.496605	7461.524779	0.013988	0.013715
RS	17	0.318837	1.496605	7931.553257	0.014869	0.014904
RS	18	0.355654	1.496342	8415.504383	0.015776	0.016029
RS	19	0.395708	1.496342	8907.634664	0.016699	0.017102
RS	20	0.439283	1.600367	8803.472878	0.016503	0.016981
RS	21	0.486689	1.600367	9291.461745	0.017418	0.017810
RS	22	0.538262	1.750409	8955.427576	0.016788	0.017136
RS	23	0.594368	1.750409	9428.939513	0.017676	0.017844
RS	24	0.655406	1.866313	9295.084271	0.017425	0.017519
RS	25	0.721810	1.866313	9751.888343	0.018281	0.018228
RS	26	0.794051	1.897945	10032.092205	0.018806	0.018684
RS	27	0.872642	1.897945	10462.928355	0.019614	0.019440
RS	28	0.958142	1.848995	11152.497010	0.020907	0.020680
RS	29	1.051158	1.848995	11526.089995	0.021607	0.021427
RS	30	1.152350	1.759297	12444.497341	0.023329	0.023121
RS	31	1.262437	1.759297	12700.561884	0.023809	0.023696
RS	32	1.382202	1.670728	13546.314670	0.025394	0.025270
RS	33	1.512495	1.670728	13608.081012	0.025510	0.025456
RS	34	1.654240	1.606496	14091.830627	0.026417	0.026347
RS	35	1.808446	1.606496	13896.973624	0.026052	0.025985
RS	36	1.976208	1.571107	13875.691141	0.026012	0.025920
RS	37	2.158716	1.571107	13403.728070	0.025127	0.024985
RS	38	2.357268	1.558803	12907.571510	0.024197	0.024038
RS	39	2.573274	1.558803	12185.792519	0.022844	0.022623
RS	40	2.808267	1.560689	11349.293316	0.021276	0.021065
RS	41	3.063917	1.560689	10441.677742	0.019574	0.019328
RS	42	3.342040	1.568964	9420.950806	0.017661	0.017454
RS	43	3.644612	1.568964	8414.072145	0.015773	0.015565
RS	44	3.973781	1.578632	7345.387416	0.013770	0.013617
RS	45	4.331886	1.578632	6336.401946	0.011878	0.011747
RS	46	4.721469	1.587615	5329.304159	0.009990	0.009916
RS	47	5.145299	1.587615	4412.706316	0.008272	0.008225
RS	48	5.606386	1.595960	3551.321541	0.006657	0.006654
RS	49	6.108004	1.595960	2801.757215	0.005252	0.005269
RS	50	6.653716	1.604193	2139.788767	0.004011	0.004053
RS	51	7.247400	1.604193	1594.731971	0.002990	0.003040
RS	52	7.893271	1.610689	1145.994647	0.002148	0.002207
RS	53	8.595917	1.610689	798.333847	0.001497	0.001553
RS	54	9.360329	1.606520	535.861814	0.001005	0.001056
RS	55	10.191937	1.606520	343.540509	0.000644	0.000687
RS	56	11.096646	1.606520	210.257215	0.000394	0.000427
RS	57	12.080884	1.606520	122.351078	0.000229	0.000253
RS	58	13.151641	1.565684	68.579875	0.000129	0.000144
RS	59	14.316523	1.565684	34.899372	0.000065	0.000075
RS	60	15.583803	1.565684	16.615695	0.000031	0.000036
RS	61	16.962483	1.565684	7.358252	0.000014	0.000016
RS	62	18.462356	1.565684	3.011915	0.000006	0.000007
RS	63	20.094075	1.565684	1.682666	0.000003	0.000004
PA	4+25*2+4+6 0.140082417 0.024932543 20.094074563 0.118483110 2.320698825 3.050692922 2.641950351 2.150461295 1.829232326 1.610549144 1.496605350 1.496341598 1.600366878 1.750408644 1.866313366 1.897944743 1.848995182 1.759297008 1.670728309 1.606496029 1.571106669 1.558803121 1.560688579 1.568963819 1.578632399 1.587615403 1.595960371 1.604193315 1.610688757 1.606520451 1.565684385
//
IT	4474
RD	9
LK	-5778119.910012
QD	-1131.769501 -> -1117.821549
RI	0.0666187623
TR	0.139246	0.024797
MT	20.282449
MM	C_pi: 1.252697, n_recomb: 532690.794091
RS	0	0.000000	0.117364	37921.216358	0.071188	0.167761
RS	1	0.008807	0.117364	38157.745715	0.071632	0.057453
RS	2	0.018389	0.117364	38132.453164	0.071585	0.038197
RS	3	0.028814	0.117364	37822.960581	0.071004	0.033383
RS	4	0.040159	2.604129	1762.625123	0.003309	0.001807
RS	5	0.052502	2.604129	1908.688784	0.003583	0.002143
RS	6	0.065932	3.264281	1649.104837	0.003096	0.001981
RS	7	0.080544	3.264281	1786.304539	0.003353	0.002388
RS	8	0.096444	2.734579	2307.626489	0.004332	0.003264
RS	9	0.113744	2.734579	2494.877063	0.004684	0.003799
RS	10	0.132567	2.190676	3362.000978	0.006311	0.005323
RS	11	0.153048	2.190676	3623.504509	0.006802	0.005953
RS	12	0.175333	1.851089	4613.254545	0.008660	0.007726
RS	13	0.199580	1.851089	4952.899674	0.009298	0.008516
RS	14	0.225963	1.617986	6069.729136	0.011394	0.010666
RS	15	0.254669	1.617986	6485.472440	0.012175	0.011726
RS	16	0.285903	1.492809	7492.198993	0.014065	0.013796
RS	17	0.319887	1.492809	7964.047556	0.014951	0.014986
RS	18	0.356865	1.488510	8472.311150	0.015905	0.016159
RS	19	0.397098	1.488510	8966.614259	0.016833	0.017249
RS	20	0.440875	1.598480	8825.025834	0.016567	0.017058
RS	21	0.488508	1.598480	9313.838658	0.017485	0.017906
RS	22	0.540335	1.761555	8910.289658	0.016727	0.017104
RS	23	0.596726	1.761555	9383.174048	0.017615	0.017826
RS	24	0.658083	1.889299	9198.267035	0.017268	0.017406
RS	25	0.724844	1.889299	9654.165878	0.018123	0.018123
RS	26	0.797483	1.924420	9919.989878	0.018622	0.018554
RS	27	0.876520	1.924420	10351.156722	0.019432	0.019314
RS	28	0.962518	1.870337	11064.783574	0.020771	0.020603
RS	29	1.056088	1.870337	11440.395128	0.021477	0.021352
RS	30	1.157899	1.771971	12409.214152	0.023295	0.023145
RS	31	1.268676	1.771971	12667.144416	0.023780	0.023720
RS	32	1.389209	1.676236	13563.976713	0.025463	0.025393
RS	33	1.520356	1.676236	13624.170214	0.025576	0.025575
RS	34	1.663053	1.608517	14133.537994	0.026532	0.026515
RS	35	1.818316	1.608517	13932.294309	0.026155	0.026141
RS	36	1.987253	1.573208	13903.107216	0.026100	0.026061
RS	37	2.171067	1.573208	13422.680111	0.025198	0.025110
RS	38	2.371069	1.563526	12897.170208	0.024211	0.024104
RS	39	2.588683	1.563526	12169.956209	0.022846	0.022680
RS	40	2.825462	1.569419	11301.471337	0.021216	0.021056
RS	41	3.083093	1.569419	10395.358738	0.019515	0.019319
RS	42	3.363413	1.582185	9352.641960	0.017557	0.017395
RS	43	3.668418	1.582185	8354.887415	0.015684	0.015518
RS	44	4.000284	1.596273	7277.460537	0.013662	0.013544
RS	45	4.361376	1.596273	6282.854659	0.011795	0.011693
RS	46	4.754267	1.609391	5277.043826	0.009906	0.009854
RS	47	5.181759	1.609391	4376.140703	0.008215	0.008185
RS	48	5.646897	1.621582	3520.645293	0.006609	0.006617
RS	49	6.152998	1.621582	2784.320328	0.005227	0.005251
RS	50	6.703668	1.633359	2128.270524	0.003995	0.004040
RS	51	7.302834	1.633359	1591.744925	0.002988	0.003040
RS	52	7.954765	1.642714	1146.615008	0.002152	0.002210
RS	53	8.664108	1.642714	802.561969	0.001507	0.001562
RS	54	9.435920	1.639729	541.121838	0.001016	0.001066
RS	55	10.275701	1.639729	348.947148	0.000655	0.000697
RS	56	11.189438	1.639729	214.907429	0.000403	0.000436
RS	57	12.183643	1.639729	125.897988	0.000236	0.000260
RS	58	13.265403	1.595296	71.163942	0.000134	0.000149
RS	59	14.442428	1.595296	36.452572	0.000068	0.000078
RS	60	15.723107	1.595296	17.476953	0.000033	0.000038
RS	61	17.116570	1.595296	7.797573	0.000015	0.000017
RS	62	18.632748	1.595296	3.217202	0.000006	0.000007
RS	63	20.282449	1.595296	1.820375	0.000003	0.000004
PA	4+25*2+4+6 0.139245974 0.024797154 20.282448847 0.117363901 2.604128899 3.264281226 2.734579462 2.190676211 1.851089065 1.617986162 1.492808801 1.488510099 1.598480459 1.761554692 1.889299305 1.924419923 1.870336876 1.771971082 1.676236453 1.608516834 1.573208069 1.563526019 1.569419467 1.582184953 1.596273109 1.609390729 1.621582163 1.633358909 1.642714333 1.639728660 1.595295941
//
IT	4869
RD	10
LK	-5778093.252639
QD	-1114.664561 -> -1102.989006
RI	0.0657167507
TR	0.138489	0.024677
MT	20.453778
MM	C_pi: 1.257427, n_recomb: 532130.865890
RS	0	0.000000	0.116476	38220.275392	0.071825	0.167282
RS	1	0.008821	0.116476	38435.645018	0.072230	0.057656
RS	2	0.018420	0.116476	38384.264176	0.072133	0.038449
RS	3	0.028866	0.116476	38043.877646	0.071493	0.033796
RS	4	0.040233	2.898048	1580.889127	0.002971	0.001626
RS	5	0.052603	2.898048	1712.961955	0.003219	0.001940
RS	6	0.066064	3.459895	1554.712439	0.002922	0.001889
RS	7	0.080712	3.459895	1684.708496	0.003166	0.002277
RS	8	0.096653	2.810909	2244.927811	0.004219	0.003213
RS	9	0.114000	2.810909	2427.804191	0.004562	0.003730
RS	10	0.132876	2.223527	3314.151810	0.006228	0.005295
RS	11	0.153418	2.223527	3572.817062	0.006714	0.005905
RS	12	0.175772	1.871172	4568.483203	0.008585	0.007695
RS	13	0.200098	1.871172	4905.981794	0.009220	0.008463
RS	14	0.226570	1.626194	6047.988965	0.011366	0.010659
RS	15	0.255376	1.626194	6463.277071	0.012146	0.011705
RS	16	0.286724	1.490477	7516.817773	0.014126	0.013859
RS	17	0.320837	1.490477	7990.247269	0.015016	0.015051
RS	18	0.357959	1.481819	8524.791841	0.016020	0.016275
RS	19	0.398355	1.481819	9021.152494	0.016953	0.017381
RS	20	0.442315	1.596826	8847.284036	0.016626	0.017131
RS	21	0.490152	1.596826	9336.994820	0.017546	0.017995
RS	22	0.542209	1.772070	8870.824587	0.016670	0.017073
RS	23	0.598858	1.772070	9343.266004	0.017558	0.017808
RS	24	0.660504	1.911240	9110.531645	0.017121	0.017297
RS	25	0.727588	1.911240	9565.689965	0.017976	0.018021
RS	26	0.800589	1.949822	9817.832035	0.018450	0.018429
RS	27	0.880030	1.949822	10249.400790	0.019261	0.019192
RS	28	0.966478	1.890757	10985.648787	0.020645	0.020526
RS	29	1.060551	1.890757	11363.302280	0.021354	0.021276
RS	30	1.162923	1.783927	12380.545899	0.023266	0.023162
RS	31	1.274325	1.783927	12640.423296	0.023754	0.023738
RS	32	1.395554	1.681190	13587.274381	0.025534	0.025507
RS	33	1.527476	1.681190	13646.053644	0.025644	0.025684
RS	34	1.671035	1.610000	14181.484462	0.026650	0.026674
RS	35	1.827258	1.610000	13973.972716	0.026260	0.026289
RS	36	1.997261	1.574614	13938.554916	0.026194	0.026196
RS	37	2.182259	1.574614	13449.544148	0.025275	0.025231
RS	38	2.383576	1.567265	12896.909640	0.024236	0.024171
RS	39	2.602652	1.567265	12163.665423	0.022858	0.022737
RS	40	2.841052	1.576818	11265.167042	0.021170	0.021052
RS	41	3.100481	1.576818	10359.299835	0.019468	0.019315
RS	42	3.382794	1.593734	9295.591919	0.017469	0.017345
RS	43	3.690010	1.593734	8305.077435	0.015607	0.015477
RS	44	4.024325	1.611971	7218.694389	0.013566	0.013478
RS	45	4.388130	1.611971	6236.294276	0.011719	0.011645
RS	46	4.784027	1.629057	5230.716144	0.009830	0.009798
RS	47	5.214845	1.629057	4343.541468	0.008163	0.008148
RS	48	5.683666	1.645041	3492.715086	0.006564	0.006582
RS	49	6.193841	1.645041	2768.266474	0.005202	0.005233
RS	50	6.749018	1.660400	2117.278844	0.003979	0.004028
RS	51	7.353167	1.660400	1588.629933	0.002985	0.003038
RS	52	8.010608	1.672721	1146.754118	0.002155	0.002213
RS	53	8.726042	1.672721	806.193356	0.001515	0.001570
RS	54	9.504584	1.671034	545.794994	0.001026	0.001075
RS	55	10.351801	1.671034	353.890480	0.000665	0.000706
RS	56	11.273751	1.671034	219.232658	0.000412	0.000444
RS	57	12.277025	1.671034	129.240574	0.000243	0.000266
RS	58	13.368798	1.623143	73.631744	0.000138	0.000154
RS	59	14.556876	1.623143	37.950554	0.000071	0.000080
RS	60	15.849753	1.623143	18.315647	0.000034	0.000039
RS	61	17.256675	1.623143	8.229546	0.000015	0.000018
RS	62	18.787701	1.623143	3.421053	0.000006	0.000008
RS	63	20.453778	1.623143	1.959312	0.000004	0.000004
PA	4+25*2+4+6 0.138488833 0.024677493 20.453778146 0.116475985 2.898047558 3.459895094 2.810908730 2.223526660 1.871171528 1.626193548 1.490476856 1.481819032 1.596825690 1.772070336 1.911239534 1.949822352 1.890756585 1.783927112 1.681189664 1.610000213 1.574613876 1.567264939 1.576817729 1.593733991 1.611970560 1.629056757 1.645041208 1.660400060 1.672721267 1.671034495 1.623143420
//
IT	4605
RD	11
LK	-5778070.846347
QD	-1100.595213 -> -1090.678083
RI	0.0649456263
TR	0.137794	0.024570
MT	20.611901
MM	C_pi: 1.261954, n_recomb: 531720.714649
RS	0	0.000000	0.115766	38472.195563	0.072354	0.166849
RS	1	0.008834	0.115766	38670.132785	0.072726	0.057838
RS	2	0.018449	0.115766	38597.143962	0.072589	0.038666
RS	3	0.028913	0.115766	38231.070801	0.071901	0.034150
RS	4	0.040301	3.202956	1428.560130	0.002687	0.001474
RS	5	0.052696	3.202956	1548.738684	0.002913	0.001767
RS	6	0.066185	3.638511	1477.934389	0.002780	0.001812
RS	7	0.080866	3.638511	1602.037049	0.003013	0.002186
RS	8	0.096844	2.873105	2197.007586	0.004132	0.003174
RS	9	0.114234	2.873105	2376.561765	0.004470	0.003677
RS	10	0.133160	2.250260	3277.337395	0.006164	0.005274
RS	11	0.153758	2.250260	3533.868820	0.006646	0.005869
RS	12	0.176175	1.889885	4528.686707	0.008517	0.007664
RS	13	0.200573	1.889885	4864.290692	0.009148	0.008414
RS	14	0.227126	1.635085	6024.771865	0.011331	0.010642
RS	15	0.256025	1.635085	6439.506515	0.012111	0.011676
RS	16	0.287477	1.489340	7536.578219	0.014174	0.013910
RS	17	0.321708	1.489340	8011.404411	0.015067	0.015103
RS	18	0.358962	1.475990	8574.254218	0.016125	0.016382
RS	19	0.399508	1.475990	9072.601886	0.017063	0.017501
RS	20	0.443636	1.595222	8871.045428	0.016684	0.017200
RS	21	0.491662	1.595222	9361.740838	0.017607	0.018080
RS	22	0.543930	1.781852	8837.151873	0.016620	0.017046
RS	23	0.600816	1.781852	9309.324267	0.017508	0.017791
RS	24	0.662728	1.932095	9031.317029	0.016985	0.017196
RS	25	0.730109	1.932095	9485.878581	0.017840	0.017925
RS	26	0.803442	1.974196	9724.522967	0.018289	0.018309
RS	27	0.883254	1.974196	10156.539306	0.019101	0.019073
RS	28	0.970117	1.910387	10913.583520	0.020525	0.020449
RS	29	1.064653	1.910387	11293.274528	0.021239	0.021199
RS	30	1.167541	1.795372	12356.516241	0.023239	0.023175
RS	31	1.279518	1.795372	12618.411163	0.023731	0.023749
RS	32	1.401387	1.685846	13613.744997	0.025603	0.025612
RS	33	1.534023	1.685846	13671.313786	0.025711	0.025783
RS	34	1.678376	1.611249	14232.801338	0.026767	0.026825
RS	35	1.835481	1.611249	14019.280202	0.026366	0.026427
RS	36	2.006465	1.575668	13979.012627	0.026290	0.026325
RS	37	2.192554	1.575668	13481.543037	0.025355	0.025345
RS	38	2.395083	1.570400	12903.908477	0.024268	0.024237
RS	39	2.615504	1.570400	12164.371931	0.022877	0.022793
RS	40	2.855397	1.583288	11237.882651	0.021135	0.021052
RS	41	3.116483	1.583288	10331.398611	0.019430	0.019314
RS	42	3.400633	1.604029	9247.857666	0.017392	0.017301
RS	43	3.709886	1.604029	8263.121114	0.015540	0.015442
RS	44	4.046460	1.626144	7167.808159	0.013480	0.013420
RS	45	4.412766	1.626144	6195.831080	0.011652	0.011601
RS	46	4.811433	1.647017	5189.713382	0.009760	0.009746
RS	47	5.245319	1.647017	4314.586946	0.008114	0.008114
RS	48	5.717535	1.666723	3467.407920	0.006521	0.006549
RS	49	6.231468	1.666723	2753.627971	0.005179	0.005216
RS	50	6.790803	1.685694	2106.929986	0.003962	0.004014
RS	51	7.399550	1.685694	1585.549680	0.002982	0.003036
RS	52	8.062075	1.701059	1146.592997	0.002156	0.002214
RS	53	8.783129	1.701059	809.382266	0.001522	0.001576
RS	54	9.567883	1.700787	550.000019	0.001034	0.001083
RS	55	10.421963	1.700787	358.453007	0.000674	0.000715
RS	56	11.351495	1.700787	223.285124	0.000420	0.000452
RS	57	12.363143	1.700787	132.408832	0.000249	0.000272
RS	58	13.464162	1.649550	75.999105	0.000143	0.000158
RS	59	14.662448	1.649550	39.400229	0.000074	0.000083
RS	60	15.966592	1.649550	19.134368	0.000036	0.000041
RS	61	17.385947	1.649550	8.654941	0.000016	0.000019
RS	62	18.930691	1.649550	3.623610	0.000007	0.000008
RS	63	20.611901	1.649550	2.099406	0.000004	0.000005
PA	4+25*2+4+6 0.137794268 0.024569736 20.611900627 0.115765905 3.202956169 3.638511400 2.873104793 2.250260059 1.889885456 1.635085399 1.489339713 1.475990401 1.595222128 1.781851929 1.932094868 1.974196154 1.910386752 1.795372297 1.685846070 1.611248890 1.575668423 1.570399615 1.583287702 1.604028675 1.626144419 1.647017029 1.666723272 1.685693792 1.701058956 1.700786634 1.649550386
//
IT	3810
RD	12
LK	-5778051.763752
QD	-1088.767287 -> -1080.255254
RI	0.0642758799
TR	0.137151	0.024471
MT	20.759407
MM	C_pi: 1.266298, n_recomb: 531418.628469
RS	0	0.000000	0.115187	38688.275661	0.072802	0.166453
RS	1	0.008846	0.115187	38871.636664	0.073147	0.058001
RS	2	0.018476	0.115187	38780.469242	0.072975	0.038855
RS	3	0.028956	0.115187	38392.690677	0.072246	0.034456
RS	4	0.040364	3.519227	1299.068717	0.002445	0.001343
RS	5	0.052782	3.519227	1409.013603	0.002651	0.001618
RS	6	0.066298	3.801496	1414.564919	0.002662	0.001748
RS	7	0.081009	3.801496	1533.782491	0.002886	0.002109
RS	8	0.097022	2.923189	2160.505109	0.004066	0.003146
RS	9	0.114451	2.923189	2337.557442	0.004399	0.003637
RS	10	0.133423	2.272012	3248.971221	0.006114	0.005259
RS	11	0.154072	2.272012	3503.910794	0.006594	0.005842
RS	12	0.176549	1.907588	4492.477768	0.008454	0.007632
RS	13	0.201014	1.907588	4826.363314	0.009082	0.008366
RS	14	0.227643	1.644672	5999.717187	0.011290	0.010618
RS	15	0.256627	1.644672	6413.780841	0.012069	0.011640
RS	16	0.288176	1.489237	7551.767921	0.014211	0.013948
RS	17	0.322516	1.489237	8027.812949	0.015106	0.015142
RS	18	0.359894	1.470850	8621.037714	0.016223	0.016480
RS	19	0.400578	1.470850	9121.302365	0.017164	0.017612
RS	20	0.444862	1.593552	8896.352192	0.016741	0.017268
RS	21	0.493063	1.593552	9388.099805	0.017666	0.018162
RS	22	0.545528	1.790838	8808.788216	0.016576	0.017023
RS	23	0.602634	1.790838	9280.832016	0.017464	0.017778
RS	24	0.664792	1.951851	8959.604505	0.016860	0.017101
RS	25	0.732450	1.951851	9413.675686	0.017714	0.017834
RS	26	0.806092	1.997568	9638.733888	0.018138	0.018195
RS	27	0.886249	1.997568	10071.206993	0.018952	0.018960
RS	28	0.973497	1.929294	10847.091335	0.020412	0.020374
RS	29	1.068464	1.929294	11228.776626	0.021130	0.021123
RS	30	1.171831	1.806413	12335.367133	0.023212	0.023183
RS	31	1.284343	1.806413	12599.317392	0.023709	0.023756
RS	32	1.406809	1.690341	13641.268267	0.025670	0.025709
RS	33	1.540108	1.690341	13697.834429	0.025776	0.025875
RS	34	1.685200	1.612426	14285.039835	0.026881	0.026965
RS	35	1.843127	1.612426	14065.840098	0.026468	0.026557
RS	36	2.015025	1.576569	14021.836551	0.026386	0.026448
RS	37	2.202129	1.576569	13516.189196	0.025434	0.025454
RS	38	2.405786	1.573159	12915.558451	0.024304	0.024302
RS	39	2.627460	1.573159	12169.700795	0.022900	0.022848
RS	40	2.868743	1.589087	11217.219120	0.021108	0.021055
RS	41	3.131372	1.589087	10309.560132	0.019400	0.019316
RS	42	3.417234	1.613346	9207.443777	0.017326	0.017263
RS	43	3.728385	1.613346	8227.371124	0.015482	0.015412
RS	44	4.067062	1.639075	7123.370149	0.013404	0.013367
RS	45	4.435699	1.639075	6160.370386	0.011592	0.011562
RS	46	4.836948	1.663552	5153.165195	0.009697	0.009699
RS	47	5.273693	1.663552	4288.686601	0.008070	0.008083
RS	48	5.749075	1.686898	3444.338684	0.006481	0.006518
RS	49	6.266511	1.686898	2740.197431	0.005156	0.005199
RS	50	6.829722	1.709493	2097.143785	0.003946	0.004001
RS	51	7.442758	1.709493	1582.498970	0.002978	0.003034
RS	52	8.110025	1.727977	1146.163993	0.002157	0.002215
RS	53	8.836322	1.727977	812.175064	0.001528	0.001582
RS	54	9.626870	1.729232	553.782086	0.001042	0.001090
RS	55	10.487354	1.729232	362.669250	0.000682	0.000723
RS	56	11.423960	1.729232	227.087623	0.000427	0.000459
RS	57	12.443423	1.729232	135.415857	0.000255	0.000277
RS	58	13.553072	1.674768	78.271855	0.000147	0.000163
RS	59	14.760886	1.674768	40.804080	0.000077	0.000086
RS	60	16.075548	1.674768	19.933952	0.000038	0.000043
RS	61	17.506512	1.674768	9.073932	0.000017	0.000020
RS	62	19.064065	1.674768	3.824848	0.000007	0.000008
RS	63	20.759407	1.674768	2.240564	0.000004	0.000005
PA	4+25*2+4+6 0.137150708 0.024471322 20.759407057 0.115186731 3.519226884 3.801495831 2.923189367 2.272012069 1.907587993 1.644672214 1.489237359 1.470849794 1.593551525 1.790837861 1.951851110 1.997568490 1.929294293 1.806412566 1.690341333 1.612425931 1.576568525 1.573158567 1.589087385 1.613346205 1.639075091 1.663551976 1.686897844 1.709492745 1.727977053 1.729231587 1.674767524
//
IT	4242
RD	13
LK	-5778035.349774
QD	-1078.665003 -> -1071.300124
RI	0.0636845783
TR	0.136550	0.024380
MT	20.898070
MM	C_pi: 1.270491, n_recomb: 531202.735897
RS	0	0.000000	0.114712	38875.236488	0.073183	0.166087
RS	1	0.008858	0.114712	39046.384887	0.073506	0.058151
RS	2	0.018500	0.114712	38939.869860	0.073305	0.039021
RS	3	0.028997	0.114712	38533.665023	0.072540	0.034725
RS	4	0.040424	3.847080	1187.758571	0.002236	0.001231
RS	5	0.052862	3.847080	1288.814885	0.002426	0.001488
RS	6	0.066403	3.950028	1361.701286	0.002563	0.001694
RS	7	0.081142	3.950028	1476.831396	0.002780	0.002043
RS	8	0.097188	2.962954	2133.010079	0.004015	0.003126
RS	9	0.114654	2.962954	2308.212922	0.004345	0.003608
RS	10	0.133668	2.289662	3227.293917	0.006075	0.005248
RS	11	0.154366	2.289662	3481.073263	0.006553	0.005822
RS	12	0.176898	1.924532	4459.031999	0.008394	0.007598
RS	13	0.201425	1.924532	4791.332638	0.009020	0.008320
RS	14	0.228125	1.654892	5973.028531	0.011244	0.010586
RS	15	0.257190	1.654892	6386.315585	0.012022	0.011599
RS	16	0.288830	1.490021	7562.996784	0.014237	0.013977
RS	17	0.323272	1.490021	8040.107558	0.015136	0.015172
RS	18	0.360765	1.466269	8665.652418	0.016313	0.016571
RS	19	0.401580	1.466269	9167.778956	0.017259	0.017716
RS	20	0.446009	1.591755	8923.350736	0.016798	0.017335
RS	21	0.494374	1.591755	9416.215084	0.017726	0.018243
RS	22	0.547023	1.799015	8785.475239	0.016539	0.017005
RS	23	0.604336	1.799015	9257.518367	0.017427	0.017769
RS	24	0.666725	1.970510	8894.830890	0.016745	0.017013
RS	25	0.734641	1.970510	9348.506336	0.017599	0.017750
RS	26	0.808573	2.019960	9559.759910	0.017996	0.018087
RS	27	0.889053	2.019960	9992.689591	0.018811	0.018852
RS	28	0.976663	1.947524	10785.451516	0.020304	0.020300
RS	29	1.072033	1.947524	11169.074758	0.021026	0.021049
RS	30	1.175850	1.817105	12316.371046	0.023186	0.023188
RS	31	1.288864	1.817105	12582.395145	0.023687	0.023759
RS	32	1.411888	1.694745	13668.964928	0.025732	0.025798
RS	33	1.545810	1.694745	13724.726908	0.025837	0.025958
RS	34	1.691594	1.613618	14337.098724	0.026990	0.027097
RS	35	1.850292	1.613618	14112.574575	0.026567	0.026678
RS	36	2.023047	1.577427	14065.724198	0.026479	0.026564
RS	37	2.211105	1.577427	13552.251781	0.025512	0.025557
RS	38	2.415820	1.575686	12930.445414	0.024342	0.024364
RS	39	2.638669	1.575686	12178.364713	0.022926	0.022900
RS	40	2.881258	1.594386	11201.807929	0.021088	0.021060
RS	41	3.145335	1.594386	10292.592220	0.019376	0.019319
RS	42	3.432804	1.621873	9173.166626	0.017269	0.017231
RS	43	3.745737	1.621873	8196.856910	0.015431	0.015385
RS	44	4.086389	1.650958	7084.495467	0.013337	0.013320
RS	45	4.457215	1.650958	6129.248104	0.011538	0.011527
RS	46	4.860889	1.678855	5120.546658	0.009640	0.009656
RS	47	5.300321	1.678855	4265.499137	0.008030	0.008054
RS	48	5.778676	1.705752	3423.289439	0.006444	0.006489
RS	49	6.299404	1.705752	2727.875304	0.005135	0.005183
RS	50	6.866257	1.731978	2087.894796	0.003931	0.003989
RS	51	7.483322	1.731978	1579.503181	0.002973	0.003031
RS	52	8.155046	1.753651	1145.516719	0.002156	0.002215
RS	53	8.886270	1.753651	814.625589	0.001534	0.001587
RS	54	9.682266	1.756538	557.189723	0.001049	0.001097
RS	55	10.548770	1.756538	366.574469	0.000690	0.000730
RS	56	11.492029	1.756538	230.662795	0.000434	0.000465
RS	57	12.518840	1.756538	138.274450	0.000260	0.000283
RS	58	13.636606	1.698974	80.455494	0.000151	0.000167
RS	59	14.853382	1.698974	42.164498	0.000079	0.000089
RS	60	16.177939	1.698974	20.715252	0.000039	0.000044
RS	61	17.619824	1.698974	9.486731	0.000018	0.000020
RS	62	19.189430	1.698974	4.024774	0.000008	0.000009
RS	63	20.898070	1.698974	2.382725	0.000004	0.000005
PA	4+25*2+4+6 0.136550023 0.024380492 20.898070241 0.114711517 3.847080275 3.950028016 2.962954127 2.289662493 1.924532186 1.654892441 1.490021336 1.466268537 1.591755206 1.799015172 1.970510087 2.019960210 1.947523744 1.817105115 1.694745413 1.613618440 1.577427418 1.575686165 1.594386232 1.621873164 1.650958111 1.678855227 1.705752408 1.731977833 1.753650525 1.756538190 1.698974127
//
IT	4072
RD	14
LK	-5778021.124272
QD	-1069.922916 -> -1063.508202
RI	0.0631562238
TR	0.135986	0.024296
MT	21.029130
MM	C_pi: 1.274540, n_recomb: 531051.780659
RS	0	0.000000	0.114317	39038.894291	0.073512	0.165745
RS	1	0.008869	0.114317	39199.717810	0.073815	0.058289
RS	2	0.018524	0.114317	39080.117476	0.073590	0.039169
RS	3	0.029035	0.114317	38658.107416	0.072795	0.034962
RS	4	0.040479	4.187253	1090.996725	0.002054	0.001133
RS	5	0.052938	4.187253	1184.255666	0.002230	0.001374
RS	6	0.066501	4.085602	1317.067553	0.002480	0.001647
RS	7	0.081268	4.085602	1428.739314	0.002690	0.001987
RS	8	0.097344	2.993929	2112.687917	0.003978	0.003113
RS	9	0.114845	2.993929	2286.563583	0.004306	0.003587
RS	10	0.133899	2.303942	3210.883929	0.006046	0.005241
RS	11	0.154643	2.303942	3463.843215	0.006523	0.005808
RS	12	0.177226	1.940893	4427.690056	0.008338	0.007564
RS	13	0.201813	1.940893	4758.503138	0.008961	0.008275
RS	14	0.228579	1.665703	5944.737638	0.011194	0.010549
RS	15	0.257720	1.665703	6357.142610	0.011971	0.011553
RS	16	0.289445	1.491582	7570.572681	0.014256	0.013996
RS	17	0.323984	1.491582	8048.604576	0.015156	0.015192
RS	18	0.361585	1.462155	8708.280118	0.016398	0.016656
RS	19	0.402522	1.462155	9212.213546	0.017347	0.017812
RS	20	0.447089	1.589800	8951.916444	0.016857	0.017402
RS	21	0.495608	1.589800	9445.948406	0.017787	0.018322
RS	22	0.548430	1.806393	8766.745304	0.016508	0.016991
RS	23	0.605938	1.806393	9238.895560	0.017397	0.017764
RS	24	0.668545	1.988091	8836.285740	0.016639	0.016931
RS	25	0.736704	1.988091	9289.642768	0.017493	0.017673
RS	26	0.810909	2.041382	9486.881400	0.017864	0.017984
RS	27	0.891694	2.041382	9920.254980	0.018680	0.018749
RS	28	0.979644	1.965094	10727.991517	0.020201	0.020228
RS	29	1.075394	1.965094	11113.480716	0.020927	0.020976
RS	30	1.179636	1.827475	12298.876340	0.023159	0.023189
RS	31	1.293123	1.827475	12566.969682	0.023664	0.023759
RS	32	1.416674	1.699090	13696.075188	0.025790	0.025879
RS	33	1.551183	1.699090	13751.212899	0.025894	0.026035
RS	34	1.697620	1.614870	14388.025954	0.027093	0.027221
RS	35	1.857045	1.614870	14158.538397	0.026661	0.026791
RS	36	2.030609	1.578307	14109.560671	0.026569	0.026673
RS	37	2.219566	1.578307	13588.659243	0.025588	0.025654
RS	38	2.425280	1.578069	12947.348008	0.024381	0.024423
RS	39	2.649239	1.578069	12189.230151	0.022953	0.022951
RS	40	2.893059	1.599296	11190.417881	0.021072	0.021067
RS	41	3.158503	1.599296	10279.400560	0.019357	0.019324
RS	42	3.447489	1.629739	9143.921308	0.017219	0.017202
RS	43	3.762104	1.629739	8170.649998	0.015386	0.015362
RS	44	4.104621	1.661933	7050.327028	0.013276	0.013278
RS	45	4.477514	1.661933	6101.796443	0.011490	0.011496
RS	46	4.883479	1.693070	5091.303243	0.009587	0.009617
RS	47	5.325446	1.693070	4244.637696	0.007993	0.008028
RS	48	5.806611	1.723425	3403.991139	0.006410	0.006461
RS	49	6.330448	1.723425	2716.506762	0.005115	0.005168
RS	50	6.900743	1.753279	2079.107976	0.003915	0.003976
RS	51	7.521615	1.753279	1576.541299	0.002969	0.003027
RS	52	8.197550	1.778202	1144.662191	0.002155	0.002214
RS	53	8.933432	1.778202	816.756351	0.001538	0.001591
RS	54	9.734577	1.782825	560.247259	0.001055	0.001102
RS	55	10.606772	1.782825	370.187254	0.000697	0.000736
RS	56	11.556319	1.782825	234.022553	0.000441	0.000471
RS	57	12.590079	1.782825	140.990968	0.000265	0.000288
RS	58	13.715519	1.722271	82.552803	0.000155	0.000171
RS	59	14.940770	1.722271	43.481949	0.000082	0.000091
RS	60	16.274685	1.722271	21.477907	0.000040	0.000046
RS	61	17.726901	1.722271	9.892863	0.000019	0.000021
RS	62	19.307908	1.722271	4.223043	0.000008	0.000009
RS	63	21.029130	1.722271	2.525558	0.000005	0.000006
PA	4+25*2+4+6 0.135986363 0.024296020 21.029129611 0.114316921 4.187253459 4.085601911 2.993929377 2.303942094 1.940892736 1.665703306 1.491581588 1.462154613 1.589800001 1.806392572 1.988090940 2.041381602 1.965093834 1.827474947 1.699089853 1.614870308 1.578307464 1.578069434 1.599296008 1.629739491 1.661932998 1.693069626 1.723425227 1.753278708 1.778201526 1.782824885 1.722271049
//
IT	4457
RD	15
LK	-5778008.717084
QD	-1062.277229 -> -1056.657770
RI	0.0626790488
TR	0.135455	0.024217
MT	21.153681
MM	C_pi: 1.278464, n_recomb: 530953.110236
RS	0	0.000000	0.113987	39183.427653	0.073798	0.165424
RS	1	0.008879	0.113987	39335.487711	0.074085	0.058417
RS	2	0.018546	0.113987	39204.672025	0.073838	0.039302
RS	3	0.029071	0.113987	38769.021601	0.073018	0.035174
RS	4	0.040531	4.540403	1006.102563	0.001895	0.001047
RS	5	0.053009	4.540403	1092.465389	0.002058	0.001272
RS	6	0.066594	4.209311	1279.075932	0.002409	0.001608
RS	7	0.081386	4.209311	1387.800528	0.002614	0.001939
RS	8	0.097491	3.017445	2098.157062	0.003952	0.003105
RS	9	0.115026	3.017445	2271.129365	0.004277	0.003574
RS	10	0.134118	2.315426	3198.717006	0.006024	0.005238
RS	11	0.154904	2.315426	3451.130881	0.006500	0.005799
RS	12	0.177537	1.956833	4397.946646	0.008283	0.007530
RS	13	0.202179	1.956833	4727.342795	0.008904	0.008230
RS	14	0.229009	1.677074	5914.954534	0.011140	0.010507
RS	15	0.258221	1.677074	6326.377983	0.011915	0.011503
RS	16	0.290027	1.493840	7574.812740	0.014266	0.014009
RS	17	0.324657	1.493840	8053.633190	0.015168	0.015205
RS	18	0.362361	1.458460	8749.042556	0.016478	0.016736
RS	19	0.403413	1.458460	9254.731246	0.017430	0.017902
RS	20	0.448110	1.587690	8981.927574	0.016917	0.017469
RS	21	0.496776	1.587690	9477.171215	0.017849	0.018401
RS	22	0.549763	1.813011	8752.209506	0.016484	0.016981
RS	23	0.607454	1.813011	9224.563597	0.017374	0.017762
RS	24	0.670268	2.004635	8783.432582	0.016543	0.016856
RS	25	0.738658	2.004635	9236.541672	0.017396	0.017601
RS	26	0.813121	2.061878	9419.518242	0.017741	0.017887
RS	27	0.894195	2.061878	9853.321784	0.018558	0.018653
RS	28	0.982468	1.982038	10674.288734	0.020104	0.020159
RS	29	1.078579	1.982038	11061.569414	0.020833	0.020906
RS	30	1.183223	1.837555	12282.546881	0.023133	0.023188
RS	31	1.297158	1.837555	12552.694638	0.023642	0.023756
RS	32	1.421209	1.703400	13722.298602	0.025845	0.025954
RS	33	1.556274	1.703400	13776.975622	0.025948	0.026105
RS	34	1.703332	1.616212	14437.409950	0.027191	0.027336
RS	35	1.863446	1.616212	14203.313094	0.026751	0.026896
RS	36	2.037777	1.579254	14152.778594	0.026655	0.026776
RS	37	2.227586	1.579254	13624.859641	0.025661	0.025745
RS	38	2.434248	1.580374	12965.571058	0.024419	0.024480
RS	39	2.659260	1.580374	12201.647373	0.022981	0.022999
RS	40	2.904249	1.603905	11182.280111	0.021061	0.021075
RS	41	3.170991	1.603905	10269.300861	0.019341	0.019330
RS	42	3.461417	1.637052	9118.970896	0.017175	0.017178
RS	43	3.777628	1.637052	8148.134330	0.015346	0.015342
RS	44	4.121916	1.672121	7020.261104	0.013222	0.013240
RS	45	4.496772	1.672121	6077.552724	0.011446	0.011467
RS	46	4.904911	1.706319	5065.053133	0.009540	0.009581
RS	47	5.349288	1.706319	4225.844364	0.007959	0.008003
RS	48	5.833120	1.740038	3386.266281	0.006378	0.006435
RS	49	6.359911	1.740038	2705.999434	0.005096	0.005154
RS	50	6.933475	1.773513	2070.744559	0.003900	0.003963
RS	51	7.557965	1.773513	1573.615158	0.002964	0.003024
RS	52	8.237902	1.801744	1143.623794	0.002154	0.002213
RS	53	8.978209	1.801744	818.597610	0.001542	0.001595
RS	54	9.784246	1.808204	562.983432	0.001060	0.001107
RS	55	10.661851	1.808204	373.529539	0.000704	0.000742
RS	56	11.617376	1.808204	237.181413	0.000447	0.000477
RS	57	12.657740	1.808204	143.573754	0.000270	0.000293
RS	58	13.790477	1.744777	84.567314	0.000159	0.000174
RS	59	15.023787	1.744777	44.757902	0.000084	0.000094
RS	60	16.366601	1.744777	22.222378	0.000042	0.000047
RS	61	17.828640	1.744777	10.292390	0.000019	0.000022
RS	62	19.420492	1.744777	4.419608	0.000008	0.000010
RS	63	21.153681	1.744777	2.668972	0.000005	0.000006
PA	4+25*2+4+6 0.135454575 0.024216882 21.153680821 0.113987180 4.540402822 4.209310503 3.017445259 2.315425815 1.956833372 1.677074064 1.493839780 1.458460448 1.587689518 1.813011225 2.004635360 2.061877651 1.982038143 1.837554959 1.703399756 1.616211700 1.579254041 1.580374287 1.603905185 1.637052194 1.672121010 1.706318530 1.740037673 1.773513313 1.801743606 1.808204176 1.744776593
//
IT	4077
RD	16
LK	-5777997.831790
QD	-1055.524873 -> -1050.576285
RI	0.0622438811
TR	0.134952	0.024143
MT	21.272101
MM	C_pi: 1.282254, n_recomb: 530894.986151
RS	0	0.000000	0.113710	39312.002070	0.074049	0.165121
RS	1	0.008888	0.113710	39456.582031	0.074321	0.058537
RS	2	0.018567	0.113710	39316.093001	0.074056	0.039423
RS	3	0.029106	0.113710	38868.591787	0.073213	0.035365
RS	4	0.040581	4.907260	931.001510	0.001754	0.000970
RS	5	0.053076	4.907260	1011.219610	0.001905	0.001182
RS	6	0.066683	4.322324	1246.456216	0.002348	0.001573
RS	7	0.081498	4.322324	1352.648754	0.002548	0.001897
RS	8	0.097630	3.034625	2088.335182	0.003934	0.003102
RS	9	0.115197	3.034625	2260.749170	0.004258	0.003566
RS	10	0.134324	2.324559	3189.991474	0.006009	0.005236
RS	11	0.155152	2.324559	3442.081555	0.006484	0.005794
RS	12	0.177831	1.972409	4369.525274	0.008230	0.007494
RS	13	0.202526	1.972409	4697.559385	0.008848	0.008187
RS	14	0.229415	1.688938	5883.842516	0.011083	0.010461
RS	15	0.258695	1.688938	6294.190692	0.011856	0.011449
RS	16	0.290578	1.496712	7575.974382	0.014270	0.014015
RS	17	0.325294	1.496712	8055.456476	0.015173	0.015210
RS	18	0.363096	1.455122	8788.049728	0.016553	0.016811
RS	19	0.404257	1.455122	9295.440386	0.017509	0.017987
RS	20	0.449078	1.585412	9013.218434	0.016977	0.017537
RS	21	0.497882	1.585412	9509.705832	0.017913	0.018479
RS	22	0.551025	1.818890	8741.473329	0.016466	0.016976
RS	23	0.608890	1.818890	9214.112698	0.017356	0.017765
RS	24	0.671900	2.020167	8735.718132	0.016455	0.016788
RS	25	0.740509	2.020167	9188.638218	0.017308	0.017536
RS	26	0.815217	2.081455	9357.155606	0.017625	0.017795
RS	27	0.896566	2.081455	9791.369694	0.018443	0.018561
RS	28	0.985145	1.998358	10623.932883	0.020011	0.020091
RS	29	1.081597	1.998358	11012.924513	0.020744	0.020838
RS	30	1.186622	1.847330	12267.154804	0.023107	0.023184
RS	31	1.300983	1.847330	12539.325059	0.023619	0.023751
RS	32	1.425508	1.707659	13747.400765	0.025895	0.026023
RS	33	1.561101	1.707659	13801.757406	0.025997	0.026169
RS	34	1.708747	1.617626	14484.958783	0.027284	0.027444
RS	35	1.869516	1.617626	14246.584758	0.026835	0.026995
RS	36	2.044575	1.580263	14194.930537	0.026738	0.026873
RS	37	2.235194	1.580263	13660.401710	0.025731	0.025830
RS	38	2.442756	1.582614	12984.530103	0.024458	0.024534
RS	39	2.668767	1.582614	12215.055505	0.023008	0.023045
RS	40	2.914866	1.608247	11176.715995	0.021053	0.021084
RS	41	3.182840	1.608247	10261.676758	0.019329	0.019337
RS	42	3.474633	1.643861	9097.647011	0.017136	0.017157
RS	43	3.792362	1.643861	8128.739753	0.015311	0.015325
RS	44	4.138331	1.681580	6993.750744	0.013174	0.013206
RS	45	4.515052	1.681580	6056.084811	0.011407	0.011442
RS	46	4.925257	1.718663	5041.427063	0.009496	0.009548
RS	47	5.371923	1.718663	4208.857216	0.007928	0.007981
RS	48	5.858291	1.755651	3369.920954	0.006348	0.006411
RS	49	6.387889	1.755651	2696.238996	0.005079	0.005140
RS	50	6.964559	1.792735	2062.747910	0.003885	0.003951
RS	51	7.592487	1.792735	1570.706867	0.002959	0.003019
RS	52	8.276228	1.824327	1142.405598	0.002152	0.002211
RS	53	9.020742	1.824327	820.163784	0.001545	0.001598
RS	54	9.831432	1.832714	565.417886	0.001065	0.001112
RS	55	10.714180	1.832714	376.615788	0.000709	0.000748
RS	56	11.675390	1.832714	240.148386	0.000452	0.000482
RS	57	12.722036	1.832714	146.027445	0.000275	0.000297
RS	58	13.861713	1.766523	86.500658	0.000163	0.000178
RS	59	15.102689	1.766523	45.992488	0.000087	0.000096
RS	60	16.453968	1.766523	22.948289	0.000043	0.000048
RS	61	17.925354	1.766523	10.684903	0.000020	0.000023
RS	62	19.527524	1.766523	4.614184	0.000009	0.000010
RS	63	21.272101	1.766523	2.812697	0.000005	0.000006
PA	4+25*2+4+6 0.134952462 0.024142614 21.272100570 0.113709570 4.907260049 4.322324406 3.034624889 2.324558773 1.972408525 1.688938283 1.496711848 1.455122297 1.585412253 1.818889900 2.020166574 2.081454729 1.998358293 1.847330008 1.707659165 1.617625879 1.580263124 1.582613930 1.608246964 1.643860651 1.681580128 1.718663016 1.755651243 1.792734707 1.824326915 1.832713612 1.766523465
//
IT	3902
RD	17
LK	-5777988.236758
QD	-1049.520773 -> -1045.141418
RI	0.0618454497
TR	0.134476	0.024072
MT	21.385300
MM	C_pi: 1.285924, n_recomb: 530866.474727
RS	0	0.000000	0.113473	39427.583345	0.074270	0.164834
RS	1	0.008898	0.113473	39565.711352	0.074530	0.058650
RS	2	0.018587	0.113473	39416.787032	0.074250	0.039533
RS	3	0.029138	0.113473	38958.874153	0.073387	0.035537
RS	4	0.040628	5.288674	864.065077	0.001628	0.000902
RS	5	0.053141	5.288674	938.770969	0.001768	0.001100
RS	6	0.066766	4.425624	1218.251553	0.002295	0.001543
RS	7	0.081605	4.425624	1322.254908	0.002491	0.001860
RS	8	0.097763	3.046328	2082.439813	0.003923	0.003103
RS	9	0.115359	3.046328	2254.584234	0.004247	0.003563
RS	10	0.134521	2.331728	3184.046638	0.005998	0.005237
RS	11	0.155387	2.331728	3435.991733	0.006472	0.005792
RS	12	0.178111	1.987683	4342.166893	0.008179	0.007459
RS	13	0.202856	1.987683	4668.880502	0.008795	0.008145
RS	14	0.229802	1.701250	5851.524391	0.011023	0.010412
RS	15	0.259147	1.701250	6260.709407	0.011793	0.011392
RS	16	0.291102	1.500132	7574.285891	0.014268	0.014015
RS	17	0.325900	1.500132	8054.309454	0.015172	0.015209
RS	18	0.363795	1.452125	8825.201988	0.016624	0.016882
RS	19	0.405061	1.452125	9334.236275	0.017583	0.018066
RS	20	0.450000	1.583002	9045.457169	0.017039	0.017604
RS	21	0.498936	1.583002	9543.207753	0.017977	0.018557
RS	22	0.552227	1.824104	8733.990873	0.016452	0.016975
RS	23	0.610259	1.824104	9206.981718	0.017343	0.017771
RS	24	0.673455	2.034762	8692.511698	0.016374	0.016724
RS	25	0.742273	2.034762	9145.291607	0.017227	0.017476
RS	26	0.817215	2.100178	9299.196970	0.017517	0.017708
RS	27	0.898824	2.100178	9733.799447	0.018336	0.018475
RS	28	0.987695	2.014096	10576.500421	0.019923	0.020026
RS	29	1.084474	2.014096	10967.121329	0.020659	0.020772
RS	30	1.189863	1.856833	12252.384215	0.023080	0.023178
RS	31	1.304629	1.856833	12526.538473	0.023596	0.023744
RS	32	1.429607	1.711887	13771.145906	0.025941	0.026086
RS	33	1.565704	1.711887	13825.307828	0.026043	0.026228
RS	34	1.713911	1.619135	14530.348495	0.027371	0.027545
RS	35	1.875305	1.619135	14288.021196	0.026915	0.027087
RS	36	2.051059	1.581363	14235.605770	0.026816	0.026964
RS	37	2.242450	1.581363	13694.877617	0.025797	0.025910
RS	38	2.450871	1.584836	13003.680424	0.024495	0.024586
RS	39	2.677836	1.584836	12228.940055	0.023036	0.023088
RS	40	2.924995	1.612388	11173.111797	0.021047	0.021094
RS	41	3.194146	1.612388	10255.976851	0.019319	0.019345
RS	42	3.487244	1.650247	9079.359503	0.017103	0.017138
RS	43	3.806421	1.650247	8111.966196	0.015281	0.015310
RS	44	4.153997	1.690404	6970.314470	0.013130	0.013176
RS	45	4.532499	1.690404	6037.014288	0.011372	0.011419
RS	46	4.944678	1.730205	5020.091641	0.009456	0.009517
RS	47	5.393530	1.730205	4193.441870	0.007899	0.007960
RS	48	5.882320	1.770369	3354.786026	0.006319	0.006388
RS	49	6.414600	1.770369	2687.127014	0.005062	0.005127
RS	50	6.994240	1.811045	2055.064271	0.003871	0.003938
RS	51	7.625454	1.811045	1567.800193	0.002953	0.003015
RS	52	8.312830	1.846043	1141.017312	0.002149	0.002208
RS	53	9.061366	1.846043	821.471672	0.001547	0.001600
RS	54	9.876504	1.856454	567.565663	0.001069	0.001115
RS	55	10.764168	1.856454	379.459048	0.000715	0.000753
RS	56	11.730813	1.856454	242.932789	0.000458	0.000487
RS	57	12.783466	1.856454	148.357686	0.000279	0.000301
RS	58	13.929779	1.787610	88.355462	0.000166	0.000182
RS	59	15.178086	1.787610	47.186757	0.000089	0.000098
RS	60	16.537462	1.787610	23.655926	0.000045	0.000050
RS	61	18.017789	1.787610	11.070397	0.000021	0.000024
RS	62	19.629828	1.787610	4.806700	0.000009	0.000010
RS	63	21.385300	1.787610	2.956625	0.000006	0.000006
PA	4+25*2+4+6 0.134475835 0.024072413 21.385300110 0.113473058 5.288674170 4.425623976 3.046328402 2.331728137 1.987682532 1.701250451 1.500131840 1.452124837 1.583002178 1.824104194 2.034762351 2.100177531 2.014096249 1.856832894 1.711886883 1.619134629 1.581363275 1.584835617 1.612388072 1.650247492 1.690403574 1.730205170 1.770368512 1.811045434 1.846043270 1.856454141 1.787610390
//
IT	3925
RD	18
LK	-5777979.734281
QD	-1044.142359 -> -1040.248689
RI	0.0614773466
TR	0.134023	0.024006
MT	21.493677
MM	C_pi: 1.289477, n_recomb: 530862.360988
RS	0	0.000000	0.113271	39531.879100	0.074467	0.164562
RS	1	0.008906	0.113271	39664.442767	0.074717	0.058757
RS	2	0.018606	0.113271	39508.153778	0.074423	0.039634
RS	3	0.029169	0.113271	39041.075189	0.073543	0.035694
RS	4	0.040673	5.685036	804.091329	0.001515	0.000840
RS	5	0.053202	5.685036	873.829395	0.001646	0.001027
RS	6	0.066846	4.520301	1193.671126	0.002249	0.001516
RS	7	0.081706	4.520301	1295.767571	0.002441	0.001827
RS	8	0.097889	3.053487	2079.738659	0.003918	0.003106
RS	9	0.115514	3.053487	2251.848442	0.004242	0.003564
RS	10	0.134708	2.337198	3180.462902	0.005991	0.005240
RS	11	0.155612	2.337198	3432.414565	0.006466	0.005793
RS	12	0.178377	2.002697	4315.730495	0.008130	0.007423
RS	13	0.203170	2.002697	4641.158300	0.008743	0.008103
RS	14	0.230171	1.713957	5818.214545	0.010960	0.010360
RS	15	0.259577	1.713957	6226.159312	0.011728	0.011333
RS	16	0.291602	1.504049	7569.992683	0.014260	0.014010
RS	17	0.326479	1.504049	8050.446157	0.015165	0.015202
RS	18	0.364462	1.449422	8860.695823	0.016691	0.016950
RS	19	0.405828	1.449422	9371.320751	0.017653	0.018141
RS	20	0.450879	1.580472	9078.523475	0.017101	0.017673
RS	21	0.499941	1.580472	9577.551882	0.018041	0.018635
RS	22	0.553374	1.828693	8729.487383	0.016444	0.016977
RS	23	0.611565	1.828693	9202.889034	0.017336	0.017780
RS	24	0.674939	2.048466	8653.435933	0.016301	0.016667
RS	25	0.743957	2.048466	9106.120976	0.017153	0.017421
RS	26	0.819121	2.118073	9245.313757	0.017416	0.017627
RS	27	0.900981	2.118073	9680.284769	0.018235	0.018394
RS	28	0.990130	2.029265	10531.804703	0.019839	0.019962
RS	29	1.087220	2.029265	10923.975898	0.020578	0.020708
RS	30	1.192957	1.866062	12238.213826	0.023053	0.023170
RS	31	1.308111	1.866062	12514.307092	0.023574	0.023736
RS	32	1.433521	1.716076	13793.564480	0.025983	0.026143
RS	33	1.570100	1.716076	13847.640977	0.026085	0.026282
RS	34	1.718843	1.620728	14573.592246	0.027453	0.027639
RS	35	1.880834	1.620728	14327.613610	0.026989	0.027173
RS	36	2.057252	1.582552	14274.712084	0.026890	0.027049
RS	37	2.249382	1.582552	13728.178779	0.025860	0.025986
RS	38	2.458624	1.587050	13022.797135	0.024531	0.024634
RS	39	2.686502	1.587050	12243.076789	0.023063	0.023130
RS	40	2.934675	1.616349	11171.171120	0.021043	0.021104
RS	41	3.204950	1.616349	10251.923011	0.019312	0.019353
RS	42	3.499297	1.656253	9063.728848	0.017074	0.017123
RS	43	3.819860	1.656253	8097.490257	0.015253	0.015298
RS	44	4.168972	1.698645	6949.609591	0.013091	0.013150
RS	45	4.549178	1.698645	6020.074903	0.011340	0.011398
RS	46	4.963245	1.741005	5000.810368	0.009420	0.009490
RS	47	5.414190	1.741005	4179.436622	0.007873	0.007941
RS	48	5.905298	1.784245	3340.753240	0.006293	0.006367
RS	49	6.440145	1.784245	2678.605925	0.005046	0.005114
RS	50	7.022626	1.828497	2047.669924	0.003857	0.003926
RS	51	7.656985	1.828497	1564.895955	0.002948	0.003011
RS	52	8.347842	1.866944	1139.471083	0.002146	0.002206
RS	53	9.100228	1.866944	822.539434	0.001549	0.001602
RS	54	9.919623	1.879466	569.447609	0.001073	0.001119
RS	55	10.811995	1.879466	382.074546	0.000720	0.000758
RS	56	11.783845	1.879466	245.544328	0.000463	0.000492
RS	57	12.842250	1.879466	150.569798	0.000284	0.000305
RS	58	13.994919	1.808082	90.133738	0.000170	0.000185
RS	59	15.250248	1.808082	48.341330	0.000091	0.000100
RS	60	16.617379	1.808082	24.345311	0.000046	0.000051
RS	61	18.106271	1.808082	11.448722	0.000022	0.000024
RS	62	19.727767	1.808082	4.997012	0.000009	0.000011
RS	63	21.493677	1.808082	3.100598	0.000006	0.000007
PA	4+25*2+4+6 0.134022581 0.024005883 21.493677075 0.113271343 5.685036235 4.520300563 3.053486828 2.337198462 2.002696646 1.713957392 1.504048924 1.449421602 1.580471974 1.828693262 2.048466166 2.118073312 2.029264742 1.866062375 1.716076090 1.620728168 1.582551663 1.587049843 1.616349169 1.656253107 1.698644601 1.741004761 1.784245101 1.828496532 1.866944212 1.879466484 1.808081712
//
IT	4724
RD	19
LK	-5777972.166970
QD	-1039.293889 -> -1035.816397
RI	0.0611357034
TR	0.133590	0.023943
MT	21.597784
MM	C_pi: 1.292924, n_recomb: 530876.420510
RS	0	0.000000	0.113098	39626.514498	0.074644	0.164302
RS	1	0.008915	0.113098	39754.259865	0.074884	0.058858
RS	2	0.018624	0.113098	39591.508295	0.074578	0.039727
RS	3	0.029199	0.113098	39116.315733	0.073683	0.035838
RS	4	0.040716	6.097499	750.004883	0.001413	0.000785
RS	5	0.053260	6.097499	815.238828	0.001536	0.000960
RS	6	0.066923	4.607214	1172.115933	0.002208	0.001493
RS	7	0.081803	4.607214	1272.541867	0.002397	0.001798
RS	8	0.098010	3.056798	2079.697363	0.003917	0.003112
RS	9	0.115662	3.056798	2251.968330	0.004242	0.003568
RS	10	0.134887	2.341209	3178.862934	0.005988	0.005244
RS	11	0.155827	2.341209	3430.948264	0.006463	0.005796
RS	12	0.178632	2.017458	4290.141609	0.008081	0.007387
RS	13	0.203471	2.017458	4614.315572	0.008692	0.008062
RS	14	0.230524	1.727010	5784.088111	0.010895	0.010306
RS	15	0.259989	1.727010	6190.724566	0.011661	0.011272
RS	16	0.292081	1.508393	7563.416784	0.014247	0.014000
RS	17	0.327033	1.508393	8044.199728	0.015153	0.015191
RS	18	0.365101	1.446998	8894.511032	0.016754	0.017013
RS	19	0.406563	1.446998	9406.672193	0.017719	0.018211
RS	20	0.451721	1.577838	9112.254185	0.017165	0.017741
RS	21	0.500904	1.577838	9612.568621	0.018107	0.018712
RS	22	0.554472	1.832724	8727.551276	0.016440	0.016983
RS	23	0.612815	1.832724	9201.412647	0.017332	0.017792
RS	24	0.676360	2.061340	8618.051842	0.016234	0.016613
RS	25	0.745569	2.061340	9070.681508	0.017086	0.017371
RS	26	0.820948	2.135190	9195.104927	0.017321	0.017549
RS	27	0.903046	2.135190	9630.424917	0.018141	0.018317
RS	28	0.992463	2.043897	10489.565532	0.019759	0.019901
RS	29	1.089852	2.043897	10883.210518	0.020500	0.020647
RS	30	1.195922	1.875037	12224.504334	0.023027	0.023161
RS	31	1.311447	1.875037	12502.488645	0.023551	0.023726
RS	32	1.437272	1.720231	13814.618468	0.026022	0.026197
RS	33	1.574313	1.720231	13868.705637	0.026124	0.026332
RS	34	1.723571	1.622406	14614.652129	0.027529	0.027727
RS	35	1.886134	1.622406	14365.304690	0.027060	0.027253
RS	36	2.063189	1.583836	14312.100266	0.026959	0.027129
RS	37	2.256028	1.583836	13760.144643	0.025920	0.026057
RS	38	2.466058	1.589275	13041.627372	0.024566	0.024680
RS	39	2.694811	1.589275	12257.215641	0.023089	0.023169
RS	40	2.943956	1.620169	11170.513860	0.021042	0.021115
RS	41	3.215311	1.620169	10249.171527	0.019306	0.019361
RS	42	3.510857	1.661928	9050.374461	0.017048	0.017110
RS	43	3.832749	1.661928	8084.988458	0.015230	0.015287
RS	44	4.183336	1.706365	6931.307680	0.013056	0.013126
RS	45	4.565177	1.706365	6005.009776	0.011312	0.011380
RS	46	4.981057	1.751128	4983.363863	0.009387	0.009465
RS	47	5.434011	1.751128	4166.687987	0.007849	0.007923
RS	48	5.927344	1.797353	3327.702087	0.006268	0.006346
RS	49	6.464656	1.797353	2670.607623	0.005031	0.005102
RS	50	7.049866	1.845155	2040.534101	0.003844	0.003915
RS	51	7.687246	1.845155	1561.988852	0.002942	0.003006
RS	52	8.381445	1.887096	1137.775305	0.002143	0.002203
RS	53	9.137529	1.887096	823.382031	0.001551	0.001603
RS	54	9.961014	1.901818	571.079394	0.001076	0.001121
RS	55	10.857909	1.901818	384.475290	0.000724	0.000762
RS	56	11.834759	1.901818	247.992236	0.000467	0.000497
RS	57	12.898691	1.901818	152.669481	0.000288	0.000309
RS	58	14.057468	1.827994	91.838666	0.000173	0.000188
RS	59	15.319544	1.827994	49.457460	0.000093	0.000102
RS	60	16.694130	1.827994	25.016784	0.000047	0.000052
RS	61	18.191253	1.827994	11.819874	0.000022	0.000025
RS	62	19.821839	1.827994	5.185041	0.000010	0.000011
RS	63	21.597784	1.827994	3.244486	0.000006	0.000007
PA	4+25*2+4+6 0.133590067 0.023942524 21.597783692 0.113098451 6.097499500 4.607213586 3.056797808 2.341209415 2.017458420 1.727009740 1.508392923 1.446998126 1.577838045 1.832723595 2.061339946 2.135190386 2.043896984 1.875036978 1.720231360 1.622405967 1.583835648 1.589274919 1.620168934 1.661928344 1.706365301 1.751127717 1.797352865 1.845154960 1.887095866 1.901817699 1.827993633
//
IT	3549
RD	20
LK	-5777965.400038
QD	-1034.896022 -> -1031.776738
RI	0.0608172570
TR	0.133177	0.023882
MT	21.697969
MM	C_pi: 1.296265, n_recomb: 530902.494561
RS	0	0.000000	0.112949	39713.047772	0.074803	0.164054
RS	1	0.008923	0.112949	39836.574827	0.075036	0.058954
RS	2	0.018641	0.112949	39668.091107	0.074718	0.039813
RS	3	0.029227	0.112949	39185.640631	0.073809	0.035970
RS	4	0.040757	6.526526	701.023052	0.001320	0.000734
RS	5	0.053316	6.526526	762.158001	0.001436	0.000899
RS	6	0.066996	4.687189	1153.084279	0.002172	0.001472
RS	7	0.081896	4.687189	1252.037249	0.002358	0.001773
RS	8	0.098126	3.056821	2081.890757	0.003921	0.003121
RS	9	0.115804	3.056821	2254.487230	0.004247	0.003575
RS	10	0.135059	2.344009	3178.851687	0.005988	0.005249
RS	11	0.156032	2.344009	3431.171259	0.006463	0.005801
RS	12	0.178877	2.031973	4265.309254	0.008034	0.007352
RS	13	0.203760	2.031973	4588.256651	0.008642	0.008022
RS	14	0.230863	1.740357	5749.281201	0.010829	0.010251
RS	15	0.260384	1.740357	6154.547361	0.011593	0.011210
RS	16	0.292540	1.513131	7554.646990	0.014230	0.013986
RS	17	0.327564	1.513131	8035.659761	0.015136	0.015175
RS	18	0.365714	1.444838	8926.594571	0.016814	0.017074
RS	19	0.407267	1.444838	9440.233577	0.017781	0.018278
RS	20	0.452528	1.575136	9146.329859	0.017228	0.017809
RS	21	0.501827	1.575136	9647.927457	0.018173	0.018788
RS	22	0.555526	1.836240	8727.842633	0.016440	0.016992
RS	23	0.614015	1.836240	9202.202276	0.017333	0.017806
RS	24	0.677723	2.073440	8585.925171	0.016172	0.016565
RS	25	0.747116	2.073440	9038.531303	0.017025	0.017325
RS	26	0.822700	2.151570	9148.175239	0.017231	0.017476
RS	27	0.905028	2.151570	9583.822900	0.018052	0.018244
RS	28	0.994702	2.058017	10449.505433	0.019683	0.019843
RS	29	1.092377	2.058017	10844.548480	0.020427	0.020588
RS	30	1.198768	1.883758	12211.160645	0.023001	0.023151
RS	31	1.314650	1.883758	12490.981888	0.023528	0.023716
RS	32	1.440873	1.724346	13834.272502	0.026058	0.026246
RS	33	1.578358	1.724346	13888.451307	0.026160	0.026378
RS	34	1.728110	1.624161	14653.456841	0.027601	0.027810
RS	35	1.891224	1.624161	14401.005788	0.027126	0.027329
RS	36	2.068891	1.585207	14347.665285	0.027025	0.027205
RS	37	2.262411	1.585207	13790.650516	0.025976	0.026123
RS	38	2.473198	1.591514	13059.947197	0.024600	0.024724
RS	39	2.702792	1.591514	12271.128243	0.023114	0.023206
RS	40	2.952872	1.623866	11170.801819	0.021041	0.021126
RS	41	3.225265	1.623866	10247.408710	0.019302	0.019370
RS	42	3.521963	1.667304	9038.937327	0.017026	0.017100
RS	43	3.845134	1.667304	8074.149292	0.015208	0.015278
RS	44	4.197139	1.713607	6915.092773	0.013025	0.013105
RS	45	4.580553	1.713607	5991.565021	0.011286	0.011364
RS	46	4.998177	1.760622	4967.524678	0.009357	0.009442
RS	47	5.453063	1.760622	4155.030703	0.007826	0.007907
RS	48	5.948536	1.809739	3315.510725	0.006245	0.006327
RS	49	6.488219	1.809739	2663.055988	0.005016	0.005091
RS	50	7.076055	1.861073	2033.605466	0.003830	0.003903
RS	51	7.716340	1.861073	1559.056620	0.002937	0.003001
RS	52	8.413755	1.906540	1135.930381	0.002140	0.002199
RS	53	9.173398	1.906540	824.006584	0.001552	0.001604
RS	54	10.000819	1.923542	572.471720	0.001078	0.001124
RS	55	10.902068	1.923542	386.669435	0.000728	0.000766
RS	56	11.883730	1.923542	250.281671	0.000471	0.000501
RS	57	12.952982	1.923542	154.659361	0.000291	0.000313
RS	58	14.117638	1.847383	93.470863	0.000176	0.000191
RS	59	15.386211	1.847383	50.535040	0.000095	0.000104
RS	60	16.767972	1.847383	25.670012	0.000048	0.000054
RS	61	18.273022	1.847383	12.183541	0.000023	0.000026
RS	62	19.912360	1.847383	5.370569	0.000010	0.000011
RS	63	21.697969	1.847383	3.388079	0.000006	0.000007
PA	4+25*2+4+6 0.133176506 0.023882016 21.697968723 0.112948526 6.526526500 4.687189193 3.056821130 2.344009285 2.031973063 1.740357067 1.513131393 1.444838481 1.575135525 1.836240212 2.073439734 2.151570192 2.058017076 1.883757905 1.724345836 1.624160545 1.585207148 1.591513535 1.623866390 1.667304455 1.713606860 1.760621699 1.809738874 1.861072997 1.906539553 1.923542373 1.847382625
//
IT	4003
RD	21
LK	-5777959.323524
QD	-1030.889903 -> -1028.080084
RI	0.0605185913
TR	0.132781	0.023824
MT	21.794325
MM	C_pi: 1.299501, n_recomb: 530939.938034
RS	0	0.000000	0.112819	39792.339663	0.074947	0.163816
RS	1	0.008930	0.112819	39912.184541	0.075173	0.059045
RS	2	0.018658	0.112819	39738.622964	0.074846	0.039893
RS	3	0.029254	0.112819	39249.682777	0.073925	0.036093
RS	4	0.040797	6.973611	656.407501	0.001236	0.000688
RS	5	0.053370	6.973611	713.791842	0.001344	0.000844
RS	6	0.067066	4.761052	1136.165472	0.002140	0.001453
RS	7	0.081986	4.761052	1233.810927	0.002324	0.001749
RS	8	0.098237	3.054063	2085.978541	0.003929	0.003131
RS	9	0.115940	3.054063	2259.039425	0.004255	0.003585
RS	10	0.135224	2.345728	3180.250801	0.005990	0.005255
RS	11	0.156230	2.345728	3432.893485	0.006466	0.005808
RS	12	0.179111	2.046224	4241.251843	0.007988	0.007317
RS	13	0.204036	2.046224	4563.002226	0.008594	0.007983
RS	14	0.231187	1.753947	5714.008152	0.010762	0.010194
RS	15	0.260763	1.753947	6117.853269	0.011523	0.011147
RS	16	0.292980	1.518208	7543.992511	0.014209	0.013969
RS	17	0.328073	1.518208	8025.146804	0.015115	0.015156
RS	18	0.366301	1.442923	8957.036854	0.016870	0.017131
RS	19	0.407942	1.442923	9472.098367	0.017840	0.018340
RS	20	0.453302	1.572379	9180.659248	0.017291	0.017877
RS	21	0.502713	1.572379	9683.534868	0.018238	0.018864
RS	22	0.556536	1.839291	8730.118779	0.016443	0.017003
RS	23	0.615166	1.839291	9205.010542	0.017337	0.017823
RS	24	0.679031	2.084814	8556.776850	0.016116	0.016520
RS	25	0.748600	2.084814	9009.389779	0.016969	0.017284
RS	26	0.824381	2.167245	9104.297576	0.017148	0.017407
RS	27	0.906930	2.167245	9540.255534	0.017969	0.018176
RS	28	0.996850	2.071634	10411.552612	0.019610	0.019786
RS	29	1.094801	2.071634	10807.923797	0.020356	0.020532
RS	30	1.201498	1.892223	12198.246916	0.022975	0.023141
RS	31	1.317724	1.892223	12479.851177	0.023505	0.023705
RS	32	1.444329	1.728404	13852.716848	0.026091	0.026291
RS	33	1.582240	1.728404	13907.055552	0.026193	0.026421
RS	34	1.732467	1.625970	14690.235425	0.027668	0.027887
RS	35	1.896109	1.625970	14434.920077	0.027187	0.027400
RS	36	2.074364	1.586652	14381.519069	0.027087	0.027276
RS	37	2.268538	1.586652	13819.786819	0.026029	0.026186
RS	38	2.480053	1.593761	13077.753568	0.024631	0.024766
RS	39	2.710455	1.593761	12284.801011	0.023138	0.023241
RS	40	2.961433	1.627443	11171.970509	0.021042	0.021137
RS	41	3.234824	1.627443	10246.568333	0.019299	0.019379
RS	42	3.532629	1.672396	9029.269949	0.017006	0.017091
RS	43	3.857028	1.672396	8064.848756	0.015190	0.015271
RS	44	4.210397	1.720392	6900.816577	0.012997	0.013086
RS	45	4.595322	1.720392	5979.629565	0.011262	0.011349
RS	46	5.014622	1.769517	4953.181923	0.009329	0.009421
RS	47	5.471365	1.769517	4144.395359	0.007806	0.007892
RS	48	5.968897	1.821434	3304.131757	0.006223	0.006309
RS	49	6.510859	1.821434	2655.934132	0.005002	0.005080
RS	50	7.101219	1.876269	2026.894106	0.003818	0.003891
RS	51	7.744299	1.876269	1556.118801	0.002931	0.002996
RS	52	8.444807	1.925300	1133.954785	0.002136	0.002195
RS	53	9.207871	1.925300	824.433745	0.001553	0.001605
RS	54	10.039078	1.944660	573.644721	0.001080	0.001125
RS	55	10.944514	1.944660	388.672306	0.000732	0.000769
RS	56	11.930806	1.944660	252.423092	0.000475	0.000504
RS	57	13.005175	1.944660	156.545835	0.000295	0.000316
RS	58	14.175488	1.866259	95.034010	0.000179	0.000194
RS	59	15.450311	1.866259	51.575618	0.000097	0.000106
RS	60	16.838978	1.866259	26.305503	0.000050	0.000055
RS	61	18.351655	1.866259	12.539807	0.000024	0.000026
RS	62	19.999416	1.866259	5.553558	0.000010	0.000012
RS	63	21.794325	1.866259	3.531274	0.000007	0.000008
PA	4+25*2+4+6 0.132781165 0.023824240 21.794324726 0.112818809 6.973610956 4.761052331 3.054063339 2.345728324 2.046223942 1.753946968 1.518208349 1.442922504 1.572379050 1.839290759 2.084813659 2.167244635 2.071634136 1.892222973 1.728404374 1.625970071 1.586652402 1.593761376 1.627442587 1.672395845 1.720392154 1.769516937 1.821434013 1.876269327 1.925299925 1.944660366 1.866259335
//
IT	4321
RD	22
LK	-5777953.846286
QD	-1027.223962 -> -1024.682423
RI	0.0602379544
TR	0.132402	0.023769
MT	21.887315
MM	C_pi: 1.302648, n_recomb: 530986.690353
RS	0	0.000000	0.112707	39865.033177	0.075077	0.163588
RS	1	0.008937	0.112707	39981.685620	0.075297	0.059133
RS	2	0.018674	0.112707	39803.642993	0.074962	0.039968
RS	3	0.029280	0.112707	39308.912914	0.074030	0.036206
RS	4	0.040835	7.438807	615.688515	0.001160	0.000646
RS	5	0.053422	7.438807	669.635582	0.001261	0.000793
RS	6	0.067134	4.829369	1121.065188	0.002111	0.001437
RS	7	0.082071	4.829369	1217.545969	0.002293	0.001728
RS	8	0.098344	3.049004	2091.649376	0.003939	0.003143
RS	9	0.116071	3.049004	2265.290744	0.004266	0.003596
RS	10	0.135382	2.346525	3182.853993	0.005994	0.005263
RS	11	0.156419	2.346525	3435.895681	0.006471	0.005817
RS	12	0.179337	2.060221	4217.943545	0.007944	0.007282
RS	13	0.204302	2.060221	4538.526921	0.008547	0.007944
RS	14	0.231499	1.767730	5678.480607	0.010694	0.010136
RS	15	0.261127	1.767730	6080.866435	0.011452	0.011083
RS	16	0.293403	1.523592	7531.668739	0.014184	0.013949
RS	17	0.328563	1.523592	8012.885416	0.015091	0.015133
RS	18	0.366866	1.441230	8985.970634	0.016923	0.017185
RS	19	0.408592	1.441230	9502.404687	0.017896	0.018399
RS	20	0.454047	1.569582	9215.192711	0.017355	0.017944
RS	21	0.503565	1.569582	9719.340944	0.018304	0.018938
RS	22	0.557509	1.841922	8734.182205	0.016449	0.017016
RS	23	0.616273	1.841922	9209.636873	0.017344	0.017842
RS	24	0.680290	2.095520	8530.334931	0.016065	0.016479
RS	25	0.750028	2.095520	8982.983673	0.016918	0.017246
RS	26	0.825999	2.182262	9063.228506	0.017069	0.017342
RS	27	0.908761	2.182262	9499.482772	0.017890	0.018111
RS	28	0.998918	2.084781	10375.568564	0.019540	0.019732
RS	29	1.097134	2.084781	10773.203802	0.020289	0.020477
RS	30	1.204128	1.900451	12185.754071	0.022949	0.023129
RS	31	1.320684	1.900451	12469.089000	0.023483	0.023694
RS	32	1.447657	1.732414	13870.040835	0.026121	0.026334
RS	33	1.585979	1.732414	13924.599304	0.026224	0.026461
RS	34	1.736663	1.627839	14725.077930	0.027732	0.027960
RS	35	1.900814	1.627839	14467.122591	0.027246	0.027466
RS	36	2.079637	1.588176	14413.712025	0.027145	0.027342
RS	37	2.274441	1.588176	13847.585539	0.026079	0.026245
RS	38	2.486657	1.596029	13095.015146	0.024662	0.024805
RS	39	2.717839	1.596029	12298.189331	0.023161	0.023275
RS	40	2.969683	1.630925	11173.850663	0.021044	0.021149
RS	41	3.244035	1.630925	10246.495385	0.019297	0.019388
RS	42	3.542907	1.677241	9021.171898	0.016989	0.017084
RS	43	3.868492	1.677241	8056.917473	0.015173	0.015265
RS	44	4.223175	1.726774	6888.277316	0.012973	0.013070
RS	45	4.609558	1.726774	5969.050142	0.011241	0.011336
RS	46	5.030474	1.777872	4940.203020	0.009304	0.009402
RS	47	5.489009	1.777872	4134.694225	0.007787	0.007878
RS	48	5.988526	1.832495	3293.509685	0.006203	0.006292
RS	49	6.532687	1.832495	2649.215955	0.004989	0.005069
RS	50	7.125482	1.890809	2020.383131	0.003805	0.003880
RS	51	7.771258	1.890809	1553.178007	0.002925	0.002991
RS	52	8.474751	1.943427	1131.868057	0.002132	0.002191
RS	53	9.241118	1.943427	824.683455	0.001553	0.001605
RS	54	10.075978	1.965231	574.613765	0.001082	0.001127
RS	55	10.985455	1.965231	390.496627	0.000735	0.000772
RS	56	11.976215	1.965231	254.425744	0.000479	0.000508
RS	57	13.055525	1.965231	158.334882	0.000298	0.000319
RS	58	14.231298	1.884682	96.531457	0.000182	0.000197
RS	59	15.512155	1.884682	52.580868	0.000099	0.000108
RS	60	16.907489	1.884682	26.923993	0.000051	0.000056
RS	61	18.427530	1.884682	12.888946	0.000024	0.000027
RS	62	20.083425	1.884682	5.734089	0.000011	0.000012
RS	63	21.887315	1.884682	3.674081	0.000007	0.000008
PA	4+25*2+4+6 0.132401932 0.023768824 21.887315419 0.112707290 7.438807208 4.829368594 3.049004185 2.346524717 2.060220583 1.767729968 1.523591553 1.441229928 1.569582413 1.841921885 2.095520295 2.182262335 2.084781194 1.900450885 1.732413948 1.627838600 1.588176143 1.596029110 1.630925387 1.677241215 1.726774452 1.777871962 1.832494710 1.890808689 1.943427371 1.965231285 1.884681971
//
IT	3900
RD	23
LK	-5777948.887725
QD	-1023.850815 -> -1021.542750
RI	0.0599733458
TR	0.132037	0.023715
MT	21.977394
MM	C_pi: 1.305712, n_recomb: 531038.811582
RS	0	0.000000	0.112611	39932.081019	0.075196	0.163368
RS	1	0.008945	0.112611	40045.944506	0.075411	0.059217
RS	2	0.018689	0.112611	39863.914822	0.075068	0.040039
RS	3	0.029305	0.112611	39363.976157	0.074126	0.036311
RS	4	0.040871	7.923352	578.361381	0.001089	0.000608
RS	5	0.053471	7.923352	629.145401	0.001185	0.000746
RS	6	0.067199	4.892937	1107.464592	0.002085	0.001421
RS	7	0.082154	4.892937	1202.898545	0.002265	0.001709
RS	8	0.098447	3.042011	2098.655554	0.003952	0.003156
RS	9	0.116197	3.042011	2272.975266	0.004280	0.003609
RS	10	0.135535	2.346507	3186.498890	0.006001	0.005271
RS	11	0.156602	2.346507	3440.005150	0.006478	0.005826
RS	12	0.179554	2.073962	4195.344534	0.007900	0.007248
RS	13	0.204559	2.073962	4514.789885	0.008502	0.007907
RS	14	0.231801	1.781676	5642.788575	0.010626	0.010078
RS	15	0.261479	1.781676	6043.682252	0.011381	0.011018
RS	16	0.293811	1.529252	7517.811814	0.014157	0.013927
RS	17	0.329036	1.529252	7999.016285	0.015063	0.015107
RS	18	0.367411	1.439757	9013.358966	0.016973	0.017236
RS	19	0.409219	1.439757	9531.114141	0.017948	0.018455
RS	20	0.454767	1.566782	9249.679567	0.017418	0.018011
RS	21	0.504388	1.566782	9755.088375	0.018370	0.019012
RS	22	0.558448	1.844198	8739.696388	0.016458	0.017031
RS	23	0.617343	1.844198	9215.736926	0.017354	0.017862
RS	24	0.681506	2.105622	8506.273098	0.016018	0.016442
RS	25	0.751409	2.105622	8958.982160	0.016871	0.017211
RS	26	0.827563	2.196672	9024.684476	0.016994	0.017280
RS	27	0.910530	2.196672	9461.221381	0.017816	0.018050
RS	28	1.000917	2.097494	10341.349122	0.019474	0.019679
RS	29	1.099389	2.097494	10740.187579	0.020225	0.020425
RS	30	1.206669	1.908458	12173.615992	0.022924	0.023118
RS	31	1.323545	1.908458	12458.628650	0.023461	0.023682
RS	32	1.450875	1.736382	13886.242218	0.026149	0.026373
RS	33	1.589593	1.736382	13941.072527	0.026252	0.026498
RS	34	1.740720	1.629768	14758.003750	0.027791	0.028028
RS	35	1.905364	1.629768	14497.617319	0.027300	0.027528
RS	36	2.084735	1.589783	14444.209192	0.027200	0.027405
RS	37	2.280150	1.589783	13873.996503	0.026126	0.026300
RS	38	2.493043	1.598332	13111.584805	0.024690	0.024842
RS	39	2.724980	1.598332	12311.146005	0.023183	0.023306
RS	40	2.977661	1.634338	11176.247352	0.021046	0.021160
RS	41	3.252944	1.634338	10247.007114	0.019296	0.019397
RS	42	3.552850	1.681877	9014.405901	0.016975	0.017079
RS	43	3.879581	1.681877	8050.151289	0.015159	0.015260
RS	44	4.235537	1.732798	6877.268803	0.012951	0.013056
RS	45	4.623332	1.732798	5959.661921	0.011223	0.011325
RS	46	5.045813	1.785737	4928.437411	0.009281	0.009385
RS	47	5.506082	1.785737	4125.818624	0.007769	0.007866
RS	48	6.007521	1.842984	3283.546395	0.006183	0.006276
RS	49	6.553812	1.842984	2642.842778	0.004977	0.005059
RS	50	7.148966	1.904745	2014.048719	0.003793	0.003869
RS	51	7.797353	1.904745	1550.227449	0.002919	0.002986
RS	52	8.503736	1.960983	1129.669758	0.002127	0.002187
RS	53	9.273302	1.960983	824.762598	0.001553	0.001605
RS	54	10.111702	1.985303	575.391457	0.001084	0.001128
RS	55	11.025093	1.985303	392.152150	0.000738	0.000775
RS	56	12.020183	1.985303	256.296227	0.000483	0.000511
RS	57	13.104279	1.985303	160.030398	0.000301	0.000322
RS	58	14.285343	1.902707	97.964690	0.000184	0.000199
RS	59	15.572047	1.902707	53.551467	0.000101	0.000110
RS	60	16.973842	1.902707	27.525719	0.000052	0.000057
RS	61	18.501021	1.902707	13.231003	0.000025	0.000028
RS	62	20.164799	1.902707	5.912144	0.000011	0.000012
RS	63	21.977394	1.902707	3.816452	0.000007	0.000008
PA	4+25*2+4+6 0.132036780 0.023715397 21.977394449 0.112610660 7.923351667 4.892936854 3.042011029 2.346506815 2.073962250 1.781676279 1.529251754 1.439756502 1.566781581 1.844198211 2.105622429 2.196672339 2.097493759 1.908458118 1.736382434 1.629768268 1.589782758 1.598332035 1.634337873 1.681876687 1.732797758 1.785737436 1.842983824 1.904745067 1.960982513 1.985303164 1.902706812
//
IT	3639
RD	24
LK	-5777944.379194
QD	-1020.733545 -> -1018.629459
RI	0.0597225622
TR	0.131685	0.023664
MT	22.064585
MM	C_pi: 1.308689, n_recomb: 531093.442319
RS	0	0.000000	0.112526	39994.223079	0.075305	0.163156
RS	1	0.008951	0.112526	40105.626016	0.075515	0.059297
RS	2	0.018704	0.112526	39920.016411	0.075166	0.040105
RS	3	0.029330	0.112526	39415.352806	0.074215	0.036410
RS	4	0.040906	8.428839	543.988204	0.001024	0.000572
RS	5	0.053519	8.428839	591.848947	0.001114	0.000703
RS	6	0.067262	4.952280	1095.139400	0.002062	0.001407
RS	7	0.082234	4.952280	1189.626577	0.002240	0.001692
RS	8	0.098546	3.033449	2106.746218	0.003967	0.003170
RS	9	0.116319	3.033449	2281.822951	0.004296	0.003624
RS	10	0.135682	2.345806	3190.984111	0.006008	0.005280
RS	11	0.156779	2.345806	3445.006484	0.006487	0.005837
RS	12	0.179764	2.087426	4173.448248	0.007858	0.007214
RS	13	0.204807	2.087426	4491.784420	0.008458	0.007871
RS	14	0.232091	1.795739	5607.048159	0.010558	0.010019
RS	15	0.261818	1.795739	6006.422306	0.011310	0.010954
RS	16	0.294206	1.535147	7502.586789	0.014127	0.013901
RS	17	0.329493	1.535147	7983.708577	0.015033	0.015078
RS	18	0.367938	1.438487	9039.189015	0.017020	0.017284
RS	19	0.409825	1.438487	9558.211313	0.017997	0.018507
RS	20	0.455461	1.563972	9284.047616	0.017481	0.018078
RS	21	0.505183	1.563972	9790.700324	0.018435	0.019085
RS	22	0.559355	1.846140	8746.473384	0.016469	0.017048
RS	23	0.618376	1.846140	9223.115940	0.017366	0.017884
RS	24	0.682681	2.115153	8484.324761	0.015975	0.016407
RS	25	0.752741	2.115153	8937.112820	0.016828	0.017179
RS	26	0.829073	2.210499	8988.412414	0.016924	0.017221
RS	27	0.912238	2.210499	9425.216307	0.017747	0.017992
RS	28	1.002847	2.109778	10308.738398	0.019410	0.019629
RS	29	1.101567	2.109778	10708.719525	0.020164	0.020375
RS	30	1.209124	1.916241	12161.765517	0.022899	0.023106
RS	31	1.326308	1.916241	12448.400427	0.023439	0.023670
RS	32	1.453983	1.740293	13901.358726	0.026175	0.026409
RS	33	1.593085	1.740293	13956.500592	0.026279	0.026532
RS	34	1.744640	1.631739	14789.056163	0.027846	0.028092
RS	35	1.909760	1.631739	14526.428299	0.027352	0.027587
RS	36	2.089661	1.591454	14473.004965	0.027251	0.027464
RS	37	2.285666	1.591454	13898.994221	0.026171	0.026352
RS	38	2.499216	1.600657	13127.379908	0.024718	0.024877
RS	39	2.731881	1.600657	12323.576272	0.023204	0.023336
RS	40	2.985373	1.637676	11178.989397	0.021049	0.021171
RS	41	3.261556	1.637676	10247.939664	0.019296	0.019407
RS	42	3.562462	1.686307	9008.768783	0.016963	0.017075
RS	43	3.890302	1.686307	8044.371591	0.015147	0.015256
RS	44	4.247489	1.738476	6867.599556	0.012931	0.013044
RS	45	4.636648	1.738476	5951.310455	0.011206	0.011315
RS	46	5.060643	1.793134	4917.741929	0.009260	0.009369
RS	47	5.522591	1.793134	4117.664840	0.007753	0.007854
RS	48	6.025890	1.852917	3274.173057	0.006165	0.006261
RS	49	6.574241	1.852917	2636.771637	0.004965	0.005050
RS	50	7.171677	1.918095	2007.862807	0.003781	0.003858
RS	51	7.822592	1.918095	1547.255616	0.002913	0.002981
RS	52	8.531773	1.977978	1127.359908	0.002123	0.002183
RS	53	9.304434	1.977978	824.676165	0.001553	0.001604
RS	54	10.146260	2.004890	575.984417	0.001085	0.001129
RS	55	11.063441	2.004890	393.644978	0.000741	0.000777
RS	56	12.062721	2.004890	258.039166	0.000486	0.000514
RS	57	13.151452	2.004890	161.635381	0.000304	0.000325
RS	58	14.337638	1.920332	99.335845	0.000187	0.000202
RS	59	15.630004	1.920332	54.488116	0.000103	0.000112
RS	60	17.038055	1.920332	28.110753	0.000053	0.000058
RS	61	18.572145	1.920332	13.565853	0.000026	0.000028
RS	62	20.243558	1.920332	6.087588	0.000011	0.000013
RS	63	22.064585	1.920332	3.958213	0.000007	0.000008
PA	4+25*2+4+6 0.131685329 0.023663921 22.064585040 0.112526080 8.428838655 4.952280120 3.033449013 2.345806382 2.087425710 1.795739202 1.535146640 1.438487110 1.563972486 1.846139887 2.115152767 2.210498745 2.109777761 1.916240641 1.740292944 1.631739080 1.591453634 1.600656575 1.637676450 1.686307433 1.738475833 1.793133617 1.852916936 1.918095481 1.977978333 2.004889690 1.920331545
//
IT	3940
RD	25
LK	-5777940.265486
QD	-1017.844915 -> -1015.919615
RI	0.0594843900
TR	0.131347	0.023614
MT	22.149091
MM	C_pi: 1.311588, n_recomb: 531151.077435
RS	0	0.000000	0.112453	40051.846226	0.075406	0.162952
RS	1	0.008958	0.112453	40161.096988	0.075611	0.059375
RS	2	0.018718	0.112453	39972.288955	0.075256	0.040167
RS	3	0.029353	0.112453	39463.352829	0.074298	0.036503
RS	4	0.040940	8.956188	512.257739	0.000964	0.000539
RS	5	0.053566	8.956188	557.410849	0.001049	0.000662
RS	6	0.067322	5.007802	1083.928553	0.002041	0.001395
RS	7	0.082311	5.007802	1177.556466	0.002217	0.001676
RS	8	0.098642	3.023578	2115.769229	0.003983	0.003184
RS	9	0.116436	3.023578	2291.670410	0.004315	0.003639
RS	10	0.135825	2.344464	3196.274499	0.006018	0.005289
RS	11	0.156950	2.344464	3450.862759	0.006497	0.005848
RS	12	0.179967	2.100636	4152.205249	0.007817	0.007181
RS	13	0.205046	2.100636	4469.459353	0.008415	0.007836
RS	14	0.232372	1.809890	5571.388032	0.010489	0.009960
RS	15	0.262146	1.809890	5969.223387	0.011238	0.010889
RS	16	0.294587	1.541260	7486.132551	0.014094	0.013874
RS	17	0.329934	1.541260	7967.107396	0.015000	0.015047
RS	18	0.368447	1.437406	9063.587658	0.017064	0.017330
RS	19	0.410410	1.437406	9583.828314	0.018044	0.018556
RS	20	0.456133	1.561180	9318.189774	0.017543	0.018143
RS	21	0.505951	1.561180	9826.069177	0.018500	0.019156
RS	22	0.560232	1.847795	8754.337359	0.016482	0.017067
RS	23	0.619375	1.847795	9231.596273	0.017380	0.017908
RS	24	0.683816	2.124161	8464.307937	0.015936	0.016376
RS	25	0.754030	2.124161	8917.193951	0.016788	0.017150
RS	26	0.830534	2.223780	8954.270349	0.016858	0.017165
RS	27	0.913890	2.223780	9391.329836	0.017681	0.017937
RS	28	1.004714	2.121657	10277.683562	0.019350	0.019580
RS	29	1.103674	2.121657	10678.753607	0.020105	0.020327
RS	30	1.211498	1.923806	12150.283396	0.022875	0.023093
RS	31	1.328982	1.923806	12438.488179	0.023418	0.023658
RS	32	1.456989	1.744143	13915.570483	0.026199	0.026443
RS	33	1.596464	1.744143	13971.056834	0.026303	0.026564
RS	34	1.748432	1.633747	14818.428202	0.027899	0.028153
RS	35	1.914014	1.633747	14553.733470	0.027400	0.027642
RS	36	2.094428	1.593185	14500.259910	0.027300	0.027519
RS	37	2.291004	1.593185	13922.719099	0.026212	0.026401
RS	38	2.505189	1.603004	13142.475360	0.024743	0.024910
RS	39	2.738560	1.603004	12335.540258	0.023224	0.023364
RS	40	2.992837	1.640950	11182.072449	0.021053	0.021183
RS	41	3.269892	1.640950	10249.285098	0.019296	0.019416
RS	42	3.571765	1.690553	9004.191016	0.016952	0.017073
RS	43	3.900680	1.690553	8039.522604	0.015136	0.015254
RS	44	4.259059	1.743836	6859.192746	0.012914	0.013034
RS	45	4.649541	1.743836	5943.941589	0.011191	0.011307
RS	46	5.075002	1.800093	4908.063368	0.009240	0.009355
RS	47	5.538577	1.800093	4110.203110	0.007738	0.007844
RS	48	6.043677	1.862331	3265.365404	0.006148	0.006247
RS	49	6.594025	1.862331	2630.997896	0.004953	0.005040
RS	50	7.193672	1.930896	2001.831239	0.003769	0.003848
RS	51	7.847036	1.930896	1544.277761	0.002907	0.002975
RS	52	8.558928	1.994446	1124.959426	0.002118	0.002178
RS	53	9.334590	1.994446	824.444576	0.001552	0.001604
RS	54	10.179736	2.024014	576.412224	0.001085	0.001129
RS	55	11.100589	2.024014	394.989409	0.000744	0.000780
RS	56	12.103933	2.024014	259.664109	0.000489	0.000517
RS	57	13.197155	2.024014	163.155625	0.000307	0.000328
RS	58	14.388308	1.937583	100.647876	0.000189	0.000204
RS	59	15.686163	1.937583	55.392242	0.000104	0.000114
RS	60	17.100280	1.937583	28.679694	0.000054	0.000059
RS	61	18.641072	1.937583	13.893699	0.000026	0.000029
RS	62	20.319888	1.937583	6.260466	0.000012	0.000013
RS	63	22.149091	1.937583	4.099350	0.000008	0.000009
PA	4+25*2+4+6 0.131346587 0.023614227 22.149091431 0.112452678 8.956187680 5.007802090 3.023578361 2.344464101 2.100636157 1.809890006 1.541260429 1.437406093 1.561180360 1.847794866 2.124161435 2.223779749 2.121656850 1.923806364 1.744143384 1.633746510 1.593184603 1.603004340 1.640950003 1.690553050 1.743835952 1.800092729 1.862331051 1.930896492 1.994446144 2.024014110 1.937583173
//
