# Supplementary material for: Introgression and disruption of migration routes have shaped the genetic integrity of wildebeest populations
Source: Nat Commun. 2024 Apr 12;15:2921. doi: 10.1038/s41467-024-47015-y (PMC11014984; doi:10.1038/s41467-024-47015-y)
Supplement: Supplementary file 10 — Source Data [file 41467_2024_47015_MOESM10_ESM.zip › source_data/Fig2a.psmc/CTauKeS__711.psmc]

CC
CC	Brief Description of the file format:
CC	  CC  comments
CC	  MM  useful-messages
CC	  RD  round-of-iterations
CC	  LL  \log[P(sequence)]
CC	  QD  Q-before-opt Q-after-opt
CC	  TR  \theta_0 \rho_0
CC	  RS  k t_k \lambda_k \pi_k \sum_{l\not=k}A_{kl} A_{kk}
CC	  DC  begin end best-k t_k+\Delta_k max-prob
CC
MM	Version: 0.6.5-r67
MM	pattern:4+25*2+4+6, n:63, n_free_lambdas:28
MM	n_iterations:25, skip:1, max_t:15, theta/rho:5
MM	is_decoding:0
MM	n_seqs:28, sum_L:17410946, sum_n:2277158
RD	0
LK	0.000000
QD	0.000000 -> 0.000000
RI	inf
TR	0.140169	0.028034
MT	15.000000
MM	C_pi: 1.000000, n_recomb: 481348.746819
RS	0	0.000000	1.000000	3919.015803	0.008142	0.000000
RS	1	0.008290	1.000000	4207.918697	0.008742	0.000000
RS	2	0.017266	1.000000	4514.932283	0.009380	0.000000
RS	3	0.026987	1.000000	4840.645938	0.010056	0.000000
RS	4	0.037514	1.000000	5185.564810	0.010773	0.000000
RS	5	0.048914	1.000000	5550.085865	0.011530	0.000000
RS	6	0.061258	1.000000	5934.470455	0.012329	0.000000
RS	7	0.074626	1.000000	6338.813152	0.013169	0.000000
RS	8	0.089102	1.000000	6763.006681	0.014050	0.000000
RS	9	0.104778	1.000000	7206.702851	0.014972	0.000000
RS	10	0.121753	1.000000	7669.269483	0.015933	0.000000
RS	11	0.140135	1.000000	8149.743506	0.016931	0.000000
RS	12	0.160042	1.000000	8646.780571	0.017964	0.000000
RS	13	0.181598	1.000000	9158.601801	0.019027	0.000000
RS	14	0.204942	1.000000	9682.938591	0.020116	0.000000
RS	15	0.230221	1.000000	10216.976775	0.021226	0.000000
RS	16	0.257595	1.000000	10757.301924	0.022348	0.000000
RS	17	0.287238	1.000000	11299.848059	0.023475	0.000000
RS	18	0.319339	1.000000	11839.852680	0.024597	0.000000
RS	19	0.354100	1.000000	12371.821654	0.025702	0.000000
RS	20	0.391744	1.000000	12889.508198	0.026778	0.000000
RS	21	0.432507	1.000000	13385.910889	0.027809	0.000000
RS	22	0.476650	1.000000	13853.296246	0.028780	0.000000
RS	23	0.524453	1.000000	14283.251965	0.029673	0.000000
RS	24	0.576218	1.000000	14666.777137	0.030470	0.000000
RS	25	0.632274	1.000000	14994.415758	0.031151	0.000000
RS	26	0.692977	1.000000	15256.439267	0.031695	0.000000
RS	27	0.758711	1.000000	15443.082694	0.032083	0.000000
RS	28	0.829896	1.000000	15544.837029	0.032294	0.000000
RS	29	0.906981	1.000000	15552.797468	0.032311	0.000000
RS	30	0.990456	1.000000	15459.063245	0.032116	0.000000
RS	31	1.080851	1.000000	15257.179642	0.031697	0.000000
RS	32	1.178739	1.000000	14942.606691	0.031043	0.000000
RS	33	1.284742	1.000000	14513.192187	0.030151	0.000000
RS	34	1.399532	1.000000	13969.619479	0.029022	0.000000
RS	35	1.523838	1.000000	13315.793729	0.027664	0.000000
RS	36	1.658449	1.000000	12559.124976	0.026092	0.000000
RS	37	1.804218	1.000000	11710.663622	0.024329	0.000000
RS	38	1.962071	1.000000	10785.045243	0.022406	0.000000
RS	39	2.133009	1.000000	9800.208259	0.020360	0.000000
RS	40	2.318118	1.000000	8776.861023	0.018234	0.000000
RS	41	2.518571	1.000000	7737.694730	0.016075	0.000000
RS	42	2.735641	1.000000	6706.364617	0.013932	0.000000
RS	43	2.970706	1.000000	5706.292219	0.011855	0.000000
RS	44	3.225257	1.000000	4759.372555	0.009888	0.000000
RS	45	3.500909	1.000000	3884.697105	0.008070	0.000000
RS	46	3.799411	1.000000	3097.420513	0.006435	0.000000
RS	47	4.122659	1.000000	2407.900434	0.005002	0.000000
RS	48	4.472702	1.000000	1821.221635	0.003784	0.000000
RS	49	4.851763	1.000000	1337.176348	0.002778	0.000000
RS	50	5.262247	1.000000	950.716135	0.001975	0.000000
RS	51	5.706758	1.000000	652.824440	0.001356	0.000000
RS	52	6.188118	1.000000	431.695598	0.000897	0.000000
RS	53	6.709380	1.000000	274.059181	0.000569	0.000000
RS	54	7.273854	1.000000	166.469879	0.000346	0.000000
RS	55	7.885120	1.000000	96.398619	0.000200	0.000000
RS	56	8.547059	1.000000	53.007777	0.000110	0.000000
RS	57	9.263869	1.000000	27.560799	0.000057	0.000000
RS	58	10.040101	1.000000	13.487332	0.000028	0.000000
RS	59	10.880679	1.000000	6.181265	0.000013	0.000000
RS	60	11.790939	1.000000	2.638787	0.000005	0.000000
RS	61	12.776655	1.000000	1.043217	0.000002	0.000000
RS	62	13.844085	1.000000	0.379533	0.000001	0.000000
RS	63	15.000000	1.000000	0.177777	0.000000	0.000000
PA	4+25*2+4+6 0.140169229 0.028033846 15.000000000 1.000000000 1.000000000 1.000000000 1.000000000 1.000000000 1.000000000 1.000000000 1.000000000 1.000000000 1.000000000 1.000000000 1.000000000 1.000000000 1.000000000 1.000000000 1.000000000 1.000000000 1.000000000 1.000000000 1.000000000 1.000000000 1.000000000 1.000000000 1.000000000 1.000000000 1.000000000 1.000000000 1.000000000
//
IT	4425
RD	1
LK	-5565699.482966
QD	-18236.173898 -> -7311.452289
RI	0.0957125350
TR	0.137087	0.025806
MT	16.596193
MM	C_pi: 1.109931, n_recomb: 491664.812406
RS	0	0.000000	0.209455	19194.753337	0.039040	0.148997
RS	1	0.008463	0.209455	19963.087707	0.040603	0.065024
RS	2	0.017641	0.209455	20688.560348	0.042079	0.026750
RS	3	0.027597	0.209455	21357.958622	0.043440	0.017928
RS	4	0.038394	0.678153	6913.172518	0.014061	0.012610
RS	5	0.050106	0.678153	7365.610624	0.014981	0.010177
RS	6	0.062809	1.013266	5261.915557	0.010702	0.008692
RS	7	0.076586	1.013266	5627.938906	0.011447	0.007762
RS	8	0.091530	1.299828	4695.073824	0.009549	0.007188
RS	9	0.107738	1.299828	5027.736303	0.010226	0.006839
RS	10	0.125318	1.494849	4680.970983	0.009521	0.006680
RS	11	0.144386	1.494849	5011.332355	0.010193	0.006668
RS	12	0.165067	1.587358	5048.976781	0.010269	0.006824
RS	13	0.187498	1.587358	5397.809282	0.010979	0.007168
RS	14	0.211828	1.600757	5715.853230	0.011626	0.007676
RS	15	0.238216	1.600757	6096.111895	0.012399	0.008326
RS	16	0.266838	1.567756	6627.732158	0.013480	0.009111
RS	17	0.297882	1.567756	7044.706881	0.014328	0.010034
RS	18	0.331552	1.511991	7747.494128	0.015758	0.011100
RS	19	0.368073	1.511991	8198.253081	0.016674	0.012314
RS	20	0.407683	1.449420	9025.349394	0.018357	0.013665
RS	21	0.450646	1.449420	9496.817563	0.019316	0.015133
RS	22	0.497244	1.390948	10378.746838	0.021109	0.016680
RS	23	0.547786	1.390948	10846.094975	0.022060	0.018264
RS	24	0.602605	1.342463	11697.988667	0.023793	0.019838
RS	25	0.662063	1.342463	12125.295306	0.024662	0.021353
RS	26	0.726553	1.305739	12862.846372	0.026162	0.022765
RS	27	0.796500	1.305739	13206.291100	0.026860	0.024031
RS	28	0.872366	1.279941	13759.463997	0.027985	0.025117
RS	29	0.954653	1.279941	13972.263891	0.028418	0.025998
RS	30	1.043903	1.262754	14294.248236	0.029073	0.026658
RS	31	1.140706	1.262754	14332.255568	0.029150	0.027089
RS	32	1.245701	1.251432	14398.512867	0.029285	0.027286
RS	33	1.359581	1.251432	14226.027384	0.028934	0.027249
RS	34	1.483098	1.243548	14028.858630	0.028533	0.026979
RS	35	1.617068	1.243548	13625.024783	0.027712	0.026478
RS	36	1.762375	1.237269	13172.150467	0.026791	0.025751
RS	37	1.919979	1.237269	12537.862339	0.025501	0.024807
RS	38	2.090919	1.231328	11855.800121	0.024114	0.023655
RS	39	2.276326	1.231328	11019.755356	0.022413	0.022314
RS	40	2.477423	1.224954	10157.883655	0.020660	0.020803
RS	41	2.695538	1.224954	9179.304875	0.018670	0.019148
RS	42	2.932110	1.217844	8210.782355	0.016700	0.017379
RS	43	3.188703	1.217844	7175.728110	0.014595	0.015534
RS	44	3.467009	1.210117	6192.293081	0.012595	0.013652
RS	45	3.768868	1.210117	5201.017680	0.010578	0.011776
RS	46	4.096271	1.202201	4299.219224	0.008744	0.009952
RS	47	4.451381	1.202201	3445.002156	0.007007	0.008224
RS	48	4.836542	1.194653	2704.977362	0.005502	0.006630
RS	49	5.254297	1.194653	2050.281510	0.004170	0.005202
RS	50	5.707405	1.188009	1514.503817	0.003080	0.003964
RS	51	6.198857	1.188009	1075.172076	0.002187	0.002925
RS	52	6.731898	1.182660	739.024330	0.001503	0.002085
RS	53	7.310048	1.182660	485.816991	0.000988	0.001432
RS	54	7.937124	1.177866	307.064898	0.000625	0.000944
RS	55	8.617267	1.177866	184.385498	0.000375	0.000596
RS	56	9.354966	1.177866	105.330428	0.000214	0.000358
RS	57	10.155093	1.177866	57.001825	0.000116	0.000205
RS	58	11.022931	1.174022	29.152922	0.000059	0.000111
RS	59	11.964210	1.174022	13.924241	0.000028	0.000056
RS	60	12.985145	1.174022	6.206376	0.000013	0.000027
RS	61	14.092476	1.174022	2.566626	0.000005	0.000012
RS	62	15.293516	1.174022	0.978625	0.000002	0.000005
RS	63	16.596193	1.174022	0.491370	0.000001	0.000003
PA	4+25*2+4+6 0.137087049 0.025806353 16.596193314 0.209454536 0.678153038 1.013265610 1.299827576 1.494849205 1.587357521 1.600756645 1.567755699 1.511990547 1.449419975 1.390948296 1.342462540 1.305738926 1.279940605 1.262754440 1.251432419 1.243548393 1.237269402 1.231328011 1.224953651 1.217844009 1.210117340 1.202200890 1.194652557 1.188009262 1.182660103 1.177865982 1.174021900
//
IT	4469
RD	2
LK	-5550852.281479
QD	-4635.373617 -> -3100.013038
RI	0.0635974386
TR	0.133199	0.024694
MT	17.768748
MM	C_pi: 1.112291, n_recomb: 471739.064006
RS	0	0.000000	0.134711	28714.488148	0.060869	0.146410
RS	1	0.008579	0.134711	29178.562611	0.061853	0.066209
RS	2	0.017895	0.134711	29482.096278	0.062497	0.033909
RS	3	0.028010	0.134711	29605.535753	0.062758	0.028682
RS	4	0.038992	0.659160	6249.527295	0.013248	0.008496
RS	5	0.050917	0.659160	6659.913974	0.014118	0.008908
RS	6	0.063865	1.086030	4318.739904	0.009155	0.006311
RS	7	0.077923	1.086030	4627.224251	0.009809	0.006714
RS	8	0.093188	1.510879	3567.219339	0.007562	0.005571
RS	9	0.109762	1.510879	3830.025561	0.008119	0.005923
RS	10	0.127759	1.834176	3387.957581	0.007182	0.005503
RS	11	0.147299	1.834176	3638.896344	0.007714	0.005863
RS	12	0.168516	1.991754	3597.638413	0.007626	0.005919
RS	13	0.191553	1.991754	3860.604687	0.008184	0.006444
RS	14	0.216567	2.000857	4119.910466	0.008733	0.007016
RS	15	0.243726	2.000857	4412.038635	0.009353	0.007727
RS	16	0.273216	1.921659	4912.170725	0.010413	0.008698
RS	17	0.305236	1.921659	5243.887086	0.011116	0.009595
RS	18	0.340003	1.801678	5958.227993	0.012630	0.010980
RS	19	0.377753	1.801678	6332.660573	0.013424	0.012120
RS	20	0.418741	1.674631	7221.242719	0.015308	0.013935
RS	21	0.463246	1.674631	7630.837571	0.016176	0.015299
RS	22	0.511569	1.563708	8606.067319	0.018243	0.017392
RS	23	0.564038	1.563708	9029.206763	0.019140	0.018816
RS	24	0.621009	1.479534	9971.519318	0.021138	0.020893
RS	25	0.682867	1.479534	10373.393367	0.021990	0.022168
RS	26	0.750033	1.423074	11167.656732	0.023673	0.023934
RS	27	0.822961	1.423074	11505.635295	0.024390	0.024876
RS	28	0.902145	1.390228	12070.850532	0.025588	0.026116
RS	29	0.988124	1.390228	12301.593774	0.026077	0.026624
RS	30	1.081478	1.374572	12605.628709	0.026722	0.027273
RS	31	1.182842	1.374572	12690.772807	0.026902	0.027335
RS	32	1.292903	1.369525	12738.702905	0.027004	0.027433
RS	33	1.412406	1.369525	12648.288827	0.026812	0.027079
RS	34	1.542162	1.369711	12460.949710	0.026415	0.026700
RS	35	1.683049	1.369711	12176.317479	0.025812	0.025961
RS	36	1.836025	1.371260	11778.574512	0.024968	0.025169
RS	37	2.002125	1.371260	11296.143681	0.023946	0.024075
RS	38	2.182475	1.371575	10716.470557	0.022717	0.022931
RS	39	2.378298	1.371575	10052.215853	0.021309	0.021525
RS	40	2.590921	1.369152	9326.714504	0.019771	0.020093
RS	41	2.821787	1.369152	8520.027074	0.018061	0.018441
RS	42	3.072459	1.363531	7697.231219	0.016317	0.016802
RS	43	3.344638	1.363531	6811.752422	0.014440	0.015000
RS	44	3.640168	1.355154	5955.816750	0.012625	0.013262
RS	45	3.961053	1.355154	5073.737331	0.010755	0.011444
RS	46	4.309468	1.345112	4260.716147	0.009032	0.009745
RS	47	4.687775	1.345112	3468.124715	0.007352	0.008066
RS	48	5.098538	1.334732	2772.161273	0.005876	0.006559
RS	49	5.544543	1.334732	2137.490662	0.004531	0.005162
RS	50	6.028812	1.325262	1609.810311	0.003413	0.003969
RS	51	6.554628	1.325262	1164.210579	0.002468	0.002941
RS	52	7.125557	1.317574	816.869758	0.001732	0.002116
RS	53	7.745468	1.317574	547.847078	0.001161	0.001461
RS	54	8.418564	1.310746	353.947425	0.000750	0.000973
RS	55	9.149407	1.310746	217.165363	0.000460	0.000617
RS	56	9.942953	1.310746	126.890615	0.000269	0.000374
RS	57	10.804580	1.310746	70.314678	0.000149	0.000216
RS	58	11.740130	1.305179	36.889128	0.000078	0.000118
RS	59	12.755945	1.305179	18.068998	0.000038	0.000061
RS	60	13.858911	1.305179	8.268382	0.000018	0.000029
RS	61	15.056505	1.305179	3.514336	0.000007	0.000013
RS	62	16.356845	1.305179	1.378718	0.000003	0.000005
RS	63	17.768748	1.305179	0.722496	0.000002	0.000003
PA	4+25*2+4+6 0.133199357 0.024693622 17.768747697 0.134710554 0.659159662 1.086029911 1.510878986 1.834176051 1.991753901 2.000857264 1.921658559 1.801677609 1.674631212 1.563707869 1.479533586 1.423073822 1.390228456 1.374572063 1.369525183 1.369711080 1.371260037 1.371575324 1.369152357 1.363531033 1.355154423 1.345111979 1.334732365 1.325262326 1.317573963 1.310745696 1.305179178
//
IT	4564
RD	3
LK	-5548625.750372
QD	-2713.645240 -> -2352.100534
RI	0.0566360431
TR	0.129824	0.023995
MT	18.666527
MM	C_pi: 1.121630, n_recomb: 462372.351796
RS	0	0.000000	0.116328	32746.581954	0.070823	0.143243
RS	1	0.008664	0.116328	32928.347059	0.071216	0.067232
RS	2	0.018079	0.116328	32889.512519	0.071132	0.036826
RS	3	0.028309	0.116328	32611.901427	0.070532	0.033195
RS	4	0.039425	0.697646	5583.450005	0.012076	0.007126
RS	5	0.051505	0.697646	5959.490332	0.012889	0.008135
RS	6	0.064631	1.154974	3851.748256	0.008330	0.005606
RS	7	0.078895	1.154974	4132.620814	0.008938	0.006314
RS	8	0.094394	1.652162	3103.026768	0.006711	0.005057
RS	9	0.111237	1.652162	3336.904207	0.007217	0.005575
RS	10	0.129538	2.061837	2876.249033	0.006221	0.005056
RS	11	0.149425	2.061837	3094.922561	0.006694	0.005503
RS	12	0.171035	2.269012	3025.148935	0.006543	0.005499
RS	13	0.194517	2.269012	3252.899383	0.007035	0.006039
RS	14	0.220034	2.271848	3490.278745	0.007549	0.006637
RS	15	0.247762	2.271848	3745.986424	0.008102	0.007324
RS	16	0.277892	2.151466	4239.126698	0.009168	0.008397
RS	17	0.310632	2.151466	4535.703348	0.009810	0.009233
RS	18	0.346209	1.975193	5274.831573	0.011408	0.010818
RS	19	0.384868	1.975193	5618.702373	0.012152	0.011879
RS	20	0.426877	1.792764	6574.931292	0.014220	0.014012
RS	21	0.472525	1.792764	6961.265217	0.015056	0.015306
RS	22	0.522128	1.639190	8031.420828	0.017370	0.017790
RS	23	0.576029	1.639190	8438.647874	0.018251	0.019149
RS	24	0.634600	1.528859	9465.541132	0.020472	0.021580
RS	25	0.698245	1.528859	9856.368007	0.021317	0.022783
RS	26	0.767405	1.461014	10688.234058	0.023116	0.024754
RS	27	0.842556	1.461014	11017.861308	0.023829	0.025608
RS	28	0.924219	1.428084	11558.596281	0.024998	0.026856
RS	29	1.012957	1.428084	11784.856541	0.025488	0.027264
RS	30	1.109383	1.419791	12016.679712	0.025989	0.027761
RS	31	1.214163	1.419791	12106.241236	0.026183	0.027728
RS	32	1.328021	1.426115	12065.363712	0.026094	0.027596
RS	33	1.451744	1.426115	11995.027408	0.025942	0.027169
RS	34	1.586186	1.439042	11732.601673	0.025375	0.026559
RS	35	1.732277	1.439042	11489.238620	0.024848	0.025780
RS	36	1.891024	1.452834	11050.311406	0.023899	0.024808
RS	37	2.063525	1.452834	10632.126463	0.022995	0.023710
RS	38	2.250972	1.463575	10053.309435	0.021743	0.022461
RS	39	2.454659	1.463575	9472.658436	0.020487	0.021086
RS	40	2.675993	1.468983	8786.148293	0.019002	0.019627
RS	41	2.916503	1.468983	8073.213134	0.017460	0.018031
RS	42	3.177851	1.468387	7313.869118	0.015818	0.016423
RS	43	3.461843	1.468387	6519.291412	0.014100	0.014690
RS	44	3.770439	1.462526	5732.590500	0.012398	0.013015
RS	45	4.105771	1.462526	4925.493931	0.010653	0.011261
RS	46	4.470157	1.453140	4170.169873	0.009019	0.009628
RS	47	4.866113	1.453140	3428.020566	0.007414	0.007997
RS	48	5.296374	1.442321	2768.173774	0.005987	0.006538
RS	49	5.763912	1.442321	2158.290656	0.004668	0.005169
RS	50	6.271958	1.432025	1644.764091	0.003557	0.004000
RS	51	6.824021	1.432025	1204.354383	0.002605	0.002981
RS	52	7.423915	1.423585	856.251158	0.001852	0.002160
RS	53	8.075782	1.423585	582.236151	0.001259	0.001501
RS	54	8.784127	1.416129	381.689951	0.000826	0.001007
RS	55	9.553843	1.416129	237.795272	0.000514	0.000644
RS	56	10.390246	1.416129	141.193625	0.000305	0.000394
RS	57	11.299115	1.416129	79.569570	0.000172	0.000229
RS	58	12.286728	1.409757	42.496410	0.000092	0.000127
RS	59	13.359907	1.409757	21.201253	0.000046	0.000066
RS	60	14.526066	1.409757	9.889719	0.000021	0.000032
RS	61	15.793260	1.409757	4.288549	0.000009	0.000014
RS	62	17.170243	1.409757	1.717979	0.000004	0.000006
RS	63	18.666527	1.409757	0.929374	0.000002	0.000003
PA	4+25*2+4+6 0.129824393 0.023995245 18.666526555 0.116328489 0.697645887 1.154973571 1.652162229 2.061837148 2.269012162 2.271848108 2.151465667 1.975193134 1.792763609 1.639189892 1.528859086 1.461014278 1.428084079 1.419791026 1.426115386 1.439042371 1.452833633 1.463574739 1.468982902 1.468387227 1.462526149 1.453139989 1.442320735 1.432025101 1.423584802 1.416129011 1.409757170
//
IT	4106
RD	4
LK	-5548044.904529
QD	-2248.859884 -> -2099.597591
RI	0.0536775837
TR	0.127167	0.023536
MT	19.353631
MM	C_pi: 1.136632, n_recomb: 459633.535427
RS	0	0.000000	0.110176	34538.581033	0.075144	0.140815
RS	1	0.008726	0.110176	34578.655073	0.075231	0.068119
RS	2	0.018213	0.110176	34370.603418	0.074778	0.038253
RS	3	0.028529	0.110176	33897.633249	0.073749	0.035348
RS	4	0.039744	0.747131	5121.805776	0.011143	0.006425
RS	5	0.051938	0.747131	5475.513694	0.011913	0.007599
RS	6	0.065196	1.200027	3652.329442	0.007946	0.005360
RS	7	0.079611	1.200027	3922.257592	0.008533	0.006166
RS	8	0.095284	1.733367	2919.317930	0.006351	0.004885
RS	9	0.112324	1.733367	3142.317457	0.006837	0.005456
RS	10	0.130852	2.208584	2655.562603	0.005778	0.004864
RS	11	0.150996	2.208584	2860.641644	0.006224	0.005334
RS	12	0.172898	2.464499	2760.876581	0.006007	0.005272
RS	13	0.196711	2.464499	2972.541500	0.006467	0.005793
RS	14	0.222602	2.470335	3190.188831	0.006941	0.006386
RS	15	0.250752	2.470335	3428.743614	0.007460	0.007034
RS	16	0.281359	2.321006	3916.588034	0.008521	0.008152
RS	17	0.314636	2.321006	4196.820321	0.009131	0.008926
RS	18	0.350817	2.099528	4960.765445	0.010793	0.010630
RS	19	0.390155	2.099528	5291.755039	0.011513	0.011617
RS	20	0.432926	1.870344	6317.441748	0.013745	0.013971
RS	21	0.479429	1.870344	6696.595183	0.014569	0.015203
RS	22	0.529990	1.680529	7869.795987	0.017122	0.017989
RS	23	0.584963	1.680529	8274.944917	0.018003	0.019311
RS	24	0.644732	1.548309	9401.013224	0.020453	0.022028
RS	25	0.709718	1.548309	9791.155914	0.021302	0.023212
RS	26	0.780373	1.471303	10677.276559	0.023230	0.025347
RS	27	0.857195	1.471303	11003.807125	0.023940	0.026190
RS	28	0.940719	1.438898	11533.743540	0.025093	0.027429
RS	29	1.031532	1.438898	11754.101326	0.025573	0.027827
RS	30	1.130270	1.437623	11921.380420	0.025937	0.028167
RS	31	1.237623	1.437623	12005.951167	0.026121	0.028128
RS	32	1.354344	1.454644	11876.116631	0.025838	0.027769
RS	33	1.481249	1.454644	11807.436023	0.025689	0.027345
RS	34	1.619229	1.479753	11460.111478	0.024933	0.026506
RS	35	1.769249	1.479753	11230.220709	0.024433	0.025743
RS	36	1.932359	1.505589	10729.300759	0.023343	0.024584
RS	37	2.109702	1.505589	10339.140586	0.022494	0.023520
RS	38	2.302520	1.526996	9729.894132	0.021169	0.022148
RS	39	2.512164	1.526996	9190.964872	0.019996	0.020821
RS	40	2.740101	1.540876	8504.839668	0.018504	0.019305
RS	41	2.987928	1.540876	7842.623630	0.017063	0.017768
RS	42	3.257380	1.546257	7106.289919	0.015461	0.016157
RS	43	3.550344	1.546257	6363.790452	0.013845	0.014486
RS	44	3.868872	1.544065	5610.361232	0.012206	0.012839
RS	45	4.215196	1.544065	4848.247924	0.010548	0.011141
RS	46	4.591739	1.536581	4124.057141	0.008972	0.009546
RS	47	5.001139	1.536581	3413.390014	0.007426	0.007957
RS	48	5.446264	1.526553	2774.196171	0.006036	0.006529
RS	49	5.930230	1.526553	2180.272551	0.004744	0.005183
RS	50	6.456427	1.516551	1674.752272	0.003644	0.004030
RS	51	7.028539	1.516551	1237.573849	0.002693	0.003018
RS	52	7.650574	1.508288	888.097390	0.001932	0.002200
RS	53	8.326888	1.508288	610.218620	0.001328	0.001538
RS	54	9.062217	1.501023	404.333117	0.000880	0.001039
RS	55	9.861711	1.501023	254.908087	0.000555	0.000670
RS	56	10.730968	1.501023	153.257517	0.000333	0.000412
RS	57	11.676076	1.501023	87.511469	0.000190	0.000242
RS	58	12.703655	1.494283	47.389706	0.000103	0.000135
RS	59	13.820900	1.494283	23.990239	0.000052	0.000070
RS	60	15.035635	1.494283	11.363555	0.000025	0.000035
RS	61	16.356368	1.494283	5.007518	0.000011	0.000016
RS	62	17.792348	1.494283	2.040067	0.000004	0.000007
RS	63	19.353631	1.494283	1.132745	0.000002	0.000004
PA	4+25*2+4+6 0.127167194 0.023536405 19.353631027 0.110176340 0.747131243 1.200026943 1.733366773 2.208583694 2.464498764 2.470334959 2.321005699 2.099528040 1.870343528 1.680528562 1.548309254 1.471302640 1.438897781 1.437623446 1.454643787 1.479752584 1.505589078 1.526995902 1.540875892 1.546257223 1.544065313 1.536581042 1.526553175 1.516551478 1.508287559 1.501022899 1.494282608
//
IT	4296
RD	5
LK	-5547786.473781
QD	-2049.140888 -> -1965.257481
RI	0.0517842812
TR	0.125118	0.023231
MT	19.882537
MM	C_pi: 1.151501, n_recomb: 459602.964402
RS	0	0.000000	0.107713	35474.437218	0.077185	0.139038
RS	1	0.008772	0.107713	35447.117114	0.077126	0.068809
RS	2	0.018314	0.107713	35157.304694	0.076495	0.039062
RS	3	0.028693	0.107713	34588.875519	0.075258	0.036528
RS	4	0.039982	0.795671	4794.498530	0.010432	0.005979
RS	5	0.052262	0.795671	5132.516697	0.011167	0.007190
RS	6	0.065619	1.221398	3585.621555	0.007802	0.005292
RS	7	0.080147	1.221398	3852.716692	0.008383	0.006142
RS	8	0.095950	1.769030	2861.341260	0.006226	0.004854
RS	9	0.113140	1.769030	3081.580849	0.006705	0.005450
RS	10	0.131837	2.297384	2556.664863	0.005563	0.004778
RS	11	0.152174	2.297384	2756.043268	0.005997	0.005262
RS	12	0.174296	2.604578	2620.110355	0.005701	0.005131
RS	13	0.198358	2.604578	2823.425813	0.006143	0.005635
RS	14	0.224531	2.624198	3017.417103	0.006565	0.006199
RS	15	0.252999	2.624198	3246.275160	0.007063	0.006817
RS	16	0.283966	2.458392	3722.844789	0.008100	0.007941
RS	17	0.317648	2.458392	3993.550794	0.008689	0.008665
RS	18	0.354285	2.201956	4772.521530	0.010384	0.010433
RS	19	0.394137	2.201956	5096.492953	0.011089	0.011357
RS	20	0.437484	1.932923	6180.775751	0.013448	0.013867
RS	21	0.484633	1.932923	6557.701737	0.014268	0.015044
RS	22	0.535919	1.711120	7827.764678	0.017032	0.018070
RS	23	0.591704	1.711120	8235.151588	0.017918	0.019360
RS	24	0.652382	1.559183	9462.538743	0.020589	0.022325
RS	25	0.718383	1.559183	9855.667545	0.021444	0.023500
RS	26	0.790174	1.473391	10805.956841	0.023512	0.025791
RS	27	0.868263	1.473391	11131.936259	0.024221	0.026640
RS	28	0.953201	1.440528	11665.307195	0.025381	0.027884
RS	29	1.045591	1.440528	11880.442431	0.025849	0.028293
RS	30	1.146086	1.444463	11998.365679	0.026106	0.028509
RS	31	1.255396	1.444463	12075.889175	0.026275	0.028485
RS	32	1.374295	1.470050	11870.436252	0.025828	0.027936
RS	33	1.503625	1.470050	11797.653252	0.025669	0.027533
RS	34	1.644299	1.505307	11374.061164	0.024748	0.026499
RS	35	1.797314	1.505307	11147.401325	0.024254	0.025764
RS	36	1.963752	1.541511	10586.262783	0.023033	0.024444
RS	37	2.144790	1.541511	10209.243759	0.022213	0.023415
RS	38	2.341710	1.572408	9563.620599	0.020808	0.021933
RS	39	2.555903	1.572408	9047.752550	0.019686	0.020651
RS	40	2.788887	1.594122	8349.368165	0.018166	0.019076
RS	41	3.042308	1.594122	7717.424261	0.016792	0.017589
RS	42	3.317961	1.605329	6987.571601	0.015203	0.015963
RS	43	3.617794	1.605329	6277.669984	0.013659	0.014343
RS	44	3.943930	1.607057	5540.803935	0.012056	0.012708
RS	45	4.298675	1.607057	4807.883072	0.010461	0.011056
RS	46	4.684539	1.602001	4101.380786	0.008924	0.009483
RS	47	5.104253	1.602001	3411.780627	0.007423	0.007929
RS	48	5.560785	1.593434	2784.902534	0.006059	0.006522
RS	49	6.057365	1.593434	2201.917002	0.004791	0.005196
RS	50	6.597507	1.584422	1700.941676	0.003701	0.004055
RS	51	7.185032	1.584422	1265.892522	0.002754	0.003050
RS	52	7.824096	1.576950	914.747365	0.001990	0.002233
RS	53	8.519220	1.576950	633.776220	0.001379	0.001570
RS	54	9.275323	1.570434	423.434293	0.000921	0.001067
RS	55	10.097753	1.570434	269.551762	0.000586	0.000692
RS	56	10.992330	1.570434	163.731716	0.000356	0.000429
RS	57	11.965381	1.570434	94.510530	0.000206	0.000254
RS	58	13.023791	1.563606	51.764583	0.000113	0.000143
RS	59	14.175047	1.563606	26.527362	0.000058	0.000075
RS	60	15.427296	1.563606	12.728438	0.000028	0.000037
RS	61	16.789395	1.563606	5.685739	0.000012	0.000017
RS	62	18.270981	1.563606	2.349771	0.000005	0.000007
RS	63	19.882537	1.563606	1.334394	0.000003	0.000004
PA	4+25*2+4+6 0.125117628 0.023230914 19.882536562 0.107712708 0.795670947 1.221398120 1.769030049 2.297384018 2.604578382 2.624198462 2.458392194 2.201955958 1.932922809 1.711120459 1.559182810 1.473390518 1.440528002 1.444462802 1.470049963 1.505306631 1.541510964 1.572407813 1.594121529 1.605329258 1.607057434 1.602000799 1.593434215 1.584421819 1.576950304 1.570434271 1.563605936
//
IT	4001
RD	6
LK	-5547636.183559
QD	-1933.584372 -> -1879.713729
RI	0.0504235761
TR	0.123517	0.023025
MT	20.296873
MM	C_pi: 1.164670, n_recomb: 460723.764840
RS	0	0.000000	0.106619	36048.862082	0.078244	0.137719
RS	1	0.008808	0.106619	35988.457310	0.078113	0.069329
RS	2	0.018391	0.106619	35656.936381	0.077393	0.039576
RS	3	0.028819	0.106619	35038.418384	0.076051	0.037247
RS	4	0.040165	0.841318	4546.150655	0.009867	0.005652
RS	5	0.052510	0.841318	4872.089616	0.010575	0.006854
RS	6	0.065943	1.225406	3589.765945	0.007792	0.005311
RS	7	0.080559	1.225406	3858.286505	0.008374	0.006185
RS	8	0.096462	1.773696	2868.138120	0.006225	0.004890
RS	9	0.113766	1.773696	3089.774878	0.006706	0.005506
RS	10	0.132593	2.345656	2518.240882	0.005466	0.004748
RS	11	0.153080	2.345656	2715.838719	0.005895	0.005244
RS	12	0.175370	2.704924	2539.676507	0.005512	0.005038
RS	13	0.199624	2.704924	2738.413884	0.005944	0.005533
RS	14	0.226014	2.746557	2905.856064	0.006307	0.006054
RS	15	0.254729	2.746557	3128.551126	0.006791	0.006652
RS	16	0.285972	2.574647	3588.392462	0.007789	0.007759
RS	17	0.319967	2.574647	3852.566216	0.008362	0.008446
RS	18	0.356957	2.292001	4636.325392	0.010063	0.010240
RS	19	0.397205	2.292001	4955.434026	0.010756	0.011114
RS	20	0.440997	1.988828	6084.693195	0.013207	0.013733
RS	21	0.488646	1.988828	6460.769846	0.014023	0.014862
RS	22	0.540493	1.738372	7815.673089	0.016964	0.018082
RS	23	0.596906	1.738372	8226.361073	0.017855	0.019342
RS	24	0.658287	1.568294	9549.834812	0.020728	0.022524
RS	25	0.725075	1.568294	9947.126988	0.021590	0.023689
RS	26	0.797745	1.473870	10964.851339	0.023799	0.026130
RS	27	0.876816	1.473870	11291.588335	0.024508	0.026983
RS	28	0.962852	1.439595	11838.483046	0.025695	0.028251
RS	29	1.056465	1.439595	12049.456645	0.026153	0.028670
RS	30	1.158323	1.447051	12131.874066	0.026332	0.028796
RS	31	1.269153	1.447051	12202.511918	0.026486	0.028788
RS	32	1.389744	1.479158	11935.896924	0.025907	0.028089
RS	33	1.520957	1.479158	11857.453131	0.025737	0.027707
RS	34	1.663726	1.522468	11369.781368	0.024678	0.026516
RS	35	1.819070	1.522468	11142.305797	0.024184	0.025807
RS	36	1.988097	1.567166	10528.452130	0.022852	0.024354
RS	37	2.172011	1.567166	10157.671940	0.022047	0.023357
RS	38	2.372123	1.606067	9477.443094	0.020571	0.021781
RS	39	2.589861	1.606067	8975.164052	0.019481	0.020536
RS	40	2.826777	1.634594	8260.956317	0.017930	0.018909
RS	41	3.084559	1.634594	7648.265118	0.016601	0.017462
RS	42	3.365046	1.651087	6917.589373	0.015015	0.015818
RS	43	3.670238	1.651087	6229.324846	0.013521	0.014238
RS	44	4.002311	1.656612	5500.422386	0.011939	0.012608
RS	45	4.363631	1.656612	4787.507941	0.010391	0.010992
RS	46	4.756775	1.654180	4091.188864	0.008880	0.009434
RS	47	5.184547	1.654180	3416.458622	0.007415	0.007908
RS	48	5.649995	1.647470	2797.028133	0.006071	0.006515
RS	49	6.156439	1.647470	2221.997802	0.004823	0.005207
RS	50	6.707489	1.639922	1723.548592	0.003741	0.004074
RS	51	7.307075	1.639922	1290.090514	0.002800	0.003077
RS	52	7.959470	1.633692	937.231263	0.002034	0.002261
RS	53	8.669326	1.633692	653.830584	0.001419	0.001597
RS	54	9.441704	1.628351	439.740246	0.000954	0.001090
RS	55	10.282111	1.628351	282.239485	0.000613	0.000711
RS	56	11.196539	1.628351	172.937933	0.000375	0.000444
RS	57	12.191508	1.628351	100.750542	0.000219	0.000264
RS	58	13.274110	1.621677	55.716325	0.000121	0.000150
RS	59	14.452065	1.621677	28.856589	0.000063	0.000079
RS	60	15.733771	1.621677	14.002303	0.000030	0.000040
RS	61	17.128367	1.621677	6.329509	0.000014	0.000018
RS	62	18.645795	1.621677	2.648904	0.000006	0.000008
RS	63	20.296873	1.621677	1.534705	0.000003	0.000005
PA	4+25*2+4+6 0.123517065 0.023025013 20.296873003 0.106619172 0.841317599 1.225405669 1.773695665 2.345656259 2.704923763 2.746557081 2.574646843 2.292001239 1.988827881 1.738372381 1.568294112 1.473870371 1.439595195 1.447051213 1.479158425 1.522468179 1.567165669 1.606066673 1.634594231 1.651087394 1.656612060 1.654180073 1.647470286 1.639921672 1.633692338 1.628351164 1.621676508
//
IT	4670
RD	7
LK	-5547537.812856
QD	-1857.865492 -> -1820.514734
RI	0.0493976456
TR	0.122236	0.022885
MT	20.629032
MM	C_pi: 1.176124, n_recomb: 462393.606393
RS	0	0.000000	0.106133	36447.204256	0.078823	0.136715
RS	1	0.008836	0.106133	36370.693852	0.078657	0.069723
RS	2	0.018452	0.106133	36017.334602	0.077893	0.039929
RS	3	0.028918	0.106133	35371.264548	0.076496	0.037716
RS	4	0.040309	0.884915	4343.862519	0.009394	0.005387
RS	5	0.052706	0.884915	4659.712196	0.010077	0.006562
RS	6	0.066198	1.218536	3633.574127	0.007858	0.005373
RS	7	0.080883	1.218536	3905.861045	0.008447	0.006265
RS	8	0.096865	1.759086	2911.558842	0.006297	0.004964
RS	9	0.114259	1.759086	3136.916720	0.006784	0.005597
RS	10	0.133191	2.366474	2513.791736	0.005436	0.004749
RS	11	0.153794	2.366474	2711.808961	0.005865	0.005259
RS	12	0.176219	2.776134	2493.679769	0.005393	0.004974
RS	13	0.200624	2.776134	2689.996446	0.005818	0.005467
RS	14	0.227186	2.844655	2830.003192	0.006120	0.005940
RS	15	0.256095	2.844655	3048.592525	0.006593	0.006527
RS	16	0.287559	2.674460	3488.552273	0.007545	0.007601
RS	17	0.321802	2.674460	3747.896563	0.008105	0.008262
RS	18	0.359071	2.372842	4528.792725	0.009794	0.010060
RS	19	0.399633	2.372842	4844.088685	0.010476	0.010894
RS	20	0.443778	2.040437	6006.302721	0.012990	0.013588
RS	21	0.491825	2.040437	6381.897955	0.013802	0.014677
RS	22	0.544116	1.764225	7809.023857	0.016888	0.018054
RS	23	0.601028	1.764225	8223.103110	0.017784	0.019285
RS	24	0.662968	1.577459	9634.480918	0.020836	0.022657
RS	25	0.730381	1.577459	10036.276092	0.021705	0.023810
RS	26	0.803750	1.474705	11120.635540	0.024050	0.026393
RS	27	0.883602	1.474705	11448.942295	0.024760	0.027245
RS	28	0.970510	1.438420	12015.477124	0.025985	0.028550
RS	29	1.065096	1.438420	12223.382099	0.026435	0.028975
RS	30	1.168040	1.448161	12280.981310	0.026560	0.029038
RS	31	1.280079	1.448161	12345.599144	0.026699	0.029040
RS	32	1.402018	1.485171	12030.222849	0.026017	0.028226
RS	33	1.534730	1.485171	11946.064700	0.025835	0.027860
RS	34	1.679169	1.534786	11405.589324	0.024666	0.026544
RS	35	1.836370	1.534786	11175.672509	0.024169	0.025857
RS	36	2.007461	1.586314	10517.163577	0.022745	0.024297
RS	37	2.193668	1.586314	10149.049195	0.021949	0.023326
RS	38	2.396328	1.631813	9437.995931	0.020411	0.021673
RS	39	2.616894	1.631813	8943.869411	0.019343	0.020457
RS	40	2.856949	1.666113	8213.421106	0.017763	0.018785
RS	41	3.118214	1.666113	7613.289205	0.016465	0.017370
RS	42	3.402564	1.687253	6878.245346	0.014875	0.015708
RS	43	3.712037	1.687253	6204.694548	0.013419	0.014160
RS	44	4.048855	1.696313	5478.744789	0.011849	0.012530
RS	45	4.415432	1.696313	4779.852628	0.010337	0.010943
RS	46	4.814399	1.696550	4088.981209	0.008843	0.009395
RS	47	5.248617	1.696550	3424.975193	0.007407	0.007892
RS	48	5.721201	1.691943	2809.765676	0.006077	0.006508
RS	49	6.235541	1.691943	2240.650289	0.004846	0.005216
RS	50	6.795326	1.686201	1743.341403	0.003770	0.004089
RS	51	7.404571	1.686201	1311.110274	0.002835	0.003098
RS	52	8.067647	1.681564	956.509615	0.002069	0.002284
RS	53	8.789310	1.681564	671.178769	0.001452	0.001620
RS	54	9.574737	1.677756	453.864442	0.000982	0.001110
RS	55	10.429561	1.677756	293.388805	0.000635	0.000728
RS	56	11.359914	1.677756	181.137849	0.000392	0.000457
RS	57	12.372470	1.677756	106.382037	0.000230	0.000274
RS	58	13.474491	1.671448	59.324054	0.000128	0.000156
RS	59	14.673883	1.671448	31.015178	0.000067	0.000083
RS	60	15.979248	1.671448	15.200788	0.000033	0.000042
RS	61	17.399951	1.671448	6.944558	0.000015	0.000020
RS	62	18.946182	1.671448	2.939232	0.000006	0.000009
RS	63	20.629032	1.671448	1.734160	0.000004	0.000005
PA	4+25*2+4+6 0.122236419 0.022884524 20.629032370 0.106132634 0.884915312 1.218536415 1.759085937 2.366473708 2.776134071 2.844654580 2.674460275 2.372841707 2.040436927 1.764224755 1.577459405 1.474705293 1.438419988 1.448160746 1.485170553 1.534786428 1.586314044 1.631812518 1.666113034 1.687252799 1.696312967 1.696549886 1.691943261 1.686200551 1.681564058 1.677755655 1.671447717
//
IT	3659
RD	8
LK	-5547468.661526
QD	-1804.465321 -> -1777.071566
RI	0.0485911644
TR	0.121182	0.022787
MT	20.902256
MM	C_pi: 1.186190, n_recomb: 464344.593145
RS	0	0.000000	0.105955	36747.869998	0.079139	0.135930
RS	1	0.008858	0.105955	36664.487422	0.078960	0.070030
RS	2	0.018501	0.105955	36300.168782	0.078175	0.040186
RS	3	0.028998	0.105955	35638.948103	0.076751	0.038038
RS	4	0.040425	0.927717	4168.812101	0.008978	0.005158
RS	5	0.052865	0.927717	4475.663082	0.009639	0.006297
RS	6	0.066406	1.205748	3699.322011	0.007967	0.005459
RS	7	0.081146	1.205748	3976.633307	0.008564	0.006365
RS	8	0.097193	1.733744	2976.133063	0.006409	0.005058
RS	9	0.114661	1.733744	3206.526044	0.006905	0.005709
RS	10	0.133676	2.369651	2529.388719	0.005447	0.004768
RS	11	0.154375	2.369651	2729.117549	0.005877	0.005293
RS	12	0.176909	2.826151	2469.101958	0.005317	0.004931
RS	13	0.201438	2.826151	2664.346612	0.005738	0.005426
RS	14	0.228140	2.923508	2777.603423	0.005982	0.005848
RS	15	0.257207	2.923508	2993.452544	0.006447	0.006430
RS	16	0.288850	2.760446	3412.420597	0.007349	0.007467
RS	17	0.323295	2.760446	3668.111461	0.007900	0.008110
RS	18	0.360792	2.445735	4441.142376	0.009564	0.009895
RS	19	0.401610	2.445735	4753.327231	0.010237	0.010699
RS	20	0.446044	2.088361	5939.096055	0.012790	0.013443
RS	21	0.494413	2.088361	6314.332636	0.013598	0.014497
RS	22	0.547068	1.789011	7802.364762	0.016803	0.018002
RS	23	0.604387	1.789011	8219.666946	0.017702	0.019207
RS	24	0.666783	1.586962	9710.135924	0.020911	0.022745
RS	25	0.734707	1.586962	10116.472350	0.021787	0.023884
RS	26	0.808648	1.476336	11264.400323	0.024259	0.026599
RS	27	0.889138	1.476336	11594.825294	0.024970	0.027446
RS	28	0.976758	1.437760	12184.120906	0.026239	0.028794
RS	29	1.072140	1.437760	12389.941523	0.026683	0.029221
RS	30	1.175971	1.448954	12430.434900	0.026770	0.029241
RS	31	1.289000	1.448954	12490.056607	0.026898	0.029249
RS	32	1.412041	1.489675	12135.726232	0.026135	0.028347
RS	33	1.545982	1.489675	12046.347883	0.025943	0.027991
RS	34	1.691787	1.544233	11462.487183	0.024685	0.026578
RS	35	1.850508	1.544233	11229.550695	0.024184	0.025907
RS	36	2.023289	1.601224	10533.578642	0.022685	0.024262
RS	37	2.211375	1.601224	10166.146861	0.021894	0.023311
RS	38	2.416123	1.652110	9428.245522	0.020304	0.021597
RS	39	2.639007	1.652110	8938.893120	0.019251	0.020403
RS	40	2.881636	1.691241	8192.929342	0.017644	0.018694
RS	41	3.145757	1.691241	7600.970079	0.016369	0.017304
RS	42	3.433274	1.716408	6859.746823	0.014773	0.015626
RS	43	3.746260	1.716408	6196.216659	0.013344	0.014102
RS	44	4.086972	1.728705	5470.058158	0.011780	0.012470
RS	45	4.457864	1.728705	4781.022791	0.010296	0.010906
RS	46	4.861612	1.731577	4092.392639	0.008813	0.009363
RS	47	5.301124	1.731577	3436.149419	0.007400	0.007879
RS	48	5.779569	1.729230	2822.867125	0.006079	0.006502
RS	49	6.300396	1.729230	2258.168030	0.004863	0.005223
RS	50	6.867359	1.725553	1760.966004	0.003792	0.004100
RS	51	7.484546	1.725553	1329.679299	0.002864	0.003116
RS	52	8.156404	1.722793	973.297157	0.002096	0.002302
RS	53	8.887777	1.722793	686.409085	0.001478	0.001639
RS	54	9.683938	1.720820	466.260585	0.001004	0.001128
RS	55	10.550624	1.720820	303.309222	0.000653	0.000743
RS	56	11.494083	1.720820	188.526392	0.000406	0.000469
RS	57	12.521116	1.720820	111.517923	0.000240	0.000283
RS	58	13.639127	1.715098	62.646929	0.000135	0.000162
RS	59	14.856174	1.715098	33.031569	0.000071	0.000087
RS	60	16.181029	1.715098	16.336141	0.000035	0.000044
RS	61	17.623244	1.715098	7.535524	0.000016	0.000021
RS	62	19.193214	1.715098	3.222259	0.000007	0.000009
RS	63	20.902256	1.715098	1.933243	0.000004	0.000006
PA	4+25*2+4+6 0.121182367 0.022787361 20.902256249 0.105954595 0.927716876 1.205748230 1.733744186 2.369651346 2.826151166 2.923508332 2.760446166 2.445734827 2.088360855 1.789011284 1.586961837 1.476336001 1.437760160 1.448953827 1.489675315 1.544233060 1.601224467 1.652110265 1.691241354 1.716407894 1.728704575 1.731577016 1.729230277 1.725552832 1.722792668 1.720819729 1.715097574
//
IT	4921
RD	9
LK	-5547417.391578
QD	-1764.576471 -> -1743.586374
RI	0.0479301399
TR	0.120290	0.022719
MT	21.133012
MM	C_pi: 1.195171, n_recomb: 466428.844871
RS	0	0.000000	0.105943	36989.743574	0.079304	0.135298
RS	1	0.008877	0.105943	36904.722882	0.079122	0.070276
RS	2	0.018542	0.105943	36535.680866	0.078331	0.040381
RS	3	0.029065	0.105943	35866.480426	0.076896	0.038270
RS	4	0.040523	0.970854	4009.800702	0.008597	0.004951
RS	5	0.052997	0.970854	4308.205087	0.009237	0.006049
RS	6	0.066579	1.190393	3775.988427	0.008096	0.005555
RS	7	0.081366	1.190393	4058.911335	0.008702	0.006471
RS	8	0.097467	1.703377	3052.358236	0.006544	0.005162
RS	9	0.114996	1.703377	3288.478889	0.007050	0.005830
RS	10	0.134081	2.362169	2556.735201	0.005482	0.004797
RS	11	0.154861	2.362169	2758.922831	0.005915	0.005338
RS	12	0.177486	2.860996	2458.309141	0.005270	0.004901
RS	13	0.202118	2.860996	2653.351979	0.005689	0.005402
RS	14	0.228938	2.987011	2741.521524	0.005878	0.005775
RS	15	0.258138	2.987011	2955.593253	0.006337	0.006356
RS	16	0.289930	2.834559	3353.771946	0.007190	0.007352
RS	17	0.324545	2.834559	3606.695911	0.007733	0.007983
RS	18	0.362232	2.511421	4368.901439	0.009367	0.009747
RS	19	0.403265	2.511421	4678.531268	0.010031	0.010527
RS	20	0.447941	2.132772	5880.830359	0.012608	0.013303
RS	21	0.496583	2.132772	6255.784215	0.013412	0.014329
RS	22	0.549542	1.812662	7795.154331	0.016712	0.017938
RS	23	0.607203	1.812662	8215.455226	0.017614	0.019119
RS	24	0.669982	1.596672	9776.535175	0.020960	0.022802
RS	25	0.738334	1.596672	10187.316242	0.021841	0.023925
RS	26	0.812755	1.478732	11394.560752	0.024429	0.026762
RS	27	0.893781	1.478732	11727.463178	0.025143	0.027602
RS	28	0.982000	1.437800	12340.599600	0.026458	0.028996
RS	29	1.078051	1.437800	12545.154788	0.026896	0.029421
RS	30	1.182628	1.449915	12573.877412	0.026958	0.029412
RS	31	1.296489	1.449915	12629.480673	0.027077	0.029423
RS	32	1.420457	1.493494	12243.737119	0.026250	0.028451
RS	33	1.555430	1.493494	12149.810067	0.026049	0.028104
RS	34	1.702385	1.551950	11530.217100	0.024720	0.026614
RS	35	1.862385	1.551950	11294.172777	0.024214	0.025955
RS	36	2.036589	1.613318	10566.815078	0.022655	0.024243
RS	37	2.226257	1.613318	10198.940193	0.021866	0.023308
RS	38	2.432762	1.668588	9437.858869	0.020234	0.021543
RS	39	2.657598	1.668588	8951.094181	0.019191	0.020368
RS	40	2.902394	1.711740	8190.754170	0.017561	0.018628
RS	41	3.168921	1.711740	7603.981469	0.016303	0.017257
RS	42	3.459107	1.740372	6855.702314	0.014698	0.015563
RS	43	3.775054	1.740372	6198.900795	0.013290	0.014059
RS	44	4.119048	1.755607	5470.487021	0.011728	0.012423
RS	45	4.493578	1.755607	4788.321914	0.010266	0.010878
RS	46	4.901357	1.761048	4099.690444	0.008790	0.009337
RS	47	5.345334	1.761048	3449.051898	0.007395	0.007869
RS	48	5.828724	1.761063	2836.035512	0.006080	0.006496
RS	49	6.355025	1.761063	2274.647293	0.004877	0.005229
RS	50	6.928046	1.759653	1776.783435	0.003809	0.004108
RS	51	7.551935	1.759653	1346.240401	0.002886	0.003131
RS	52	8.231208	1.759004	988.050639	0.002118	0.002317
RS	53	8.970781	1.759004	699.907332	0.001501	0.001656
RS	54	9.776007	1.759121	477.234810	0.001023	0.001142
RS	55	10.652713	1.759121	312.212128	0.000669	0.000757
RS	56	11.607246	1.759121	195.238123	0.000419	0.000480
RS	57	12.646515	1.759121	116.236855	0.000249	0.000290
RS	58	13.778040	1.754205	65.726449	0.000141	0.000167
RS	59	15.010013	1.754205	34.925765	0.000075	0.000091
RS	60	16.351349	1.754205	17.416963	0.000037	0.000046
RS	61	17.811758	1.754205	8.105636	0.000017	0.000022
RS	62	19.401809	1.754205	3.499006	0.000008	0.000010
RS	63	21.133012	1.754205	2.132244	0.000005	0.000006
PA	4+25*2+4+6 0.120289831 0.022719010 21.133011595 0.105943429 0.970853911 1.190392584 1.703377340 2.362168897 2.860996418 2.987010918 2.834559498 2.511420847 2.132771902 1.812661715 1.596672099 1.478732321 1.437799924 1.449914890 1.493494063 1.551949800 1.613317531 1.668588418 1.711740423 1.740372024 1.755606775 1.761048435 1.761063289 1.759653274 1.759003810 1.759121399 1.754204915
//
IT	3977
RD	10
LK	-5547377.763460
QD	-1733.318282 -> -1716.676807
RI	0.0473665649
TR	0.119516	0.022670
MT	21.332456
MM	C_pi: 1.203287, n_recomb: 468556.771918
RS	0	0.000000	0.106020	37195.118718	0.079382	0.134773
RS	1	0.008893	0.106020	37111.340099	0.079204	0.070481
RS	2	0.018577	0.106020	36741.077594	0.078413	0.040538
RS	3	0.029123	0.106020	36067.990188	0.076977	0.038447
RS	4	0.040606	1.015181	3860.331223	0.008239	0.004757
RS	5	0.053111	1.015181	4150.526184	0.008858	0.005812
RS	6	0.066727	1.174532	3856.547668	0.008231	0.005654
RS	7	0.081555	1.174532	4145.244104	0.008847	0.006578
RS	8	0.097701	1.671603	3133.974620	0.006689	0.005270
RS	9	0.115283	1.671603	3376.106730	0.007205	0.005953
RS	10	0.134429	2.348833	2590.485346	0.005529	0.004832
RS	11	0.155278	2.348833	2795.524404	0.005966	0.005387
RS	12	0.177980	2.885269	2456.331468	0.005242	0.004880
RS	13	0.202702	2.885269	2651.725531	0.005659	0.005388
RS	14	0.229622	3.038332	2717.051221	0.005799	0.005716
RS	15	0.258936	3.038332	2930.036882	0.006253	0.006299
RS	16	0.290857	2.898464	3308.416011	0.007061	0.007254
RS	17	0.325617	2.898464	3559.261208	0.007596	0.007878
RS	18	0.363469	2.570560	4309.023904	0.009196	0.009614
RS	19	0.404687	2.570560	4616.559837	0.009853	0.010376
RS	20	0.449570	2.173817	5830.203323	0.012443	0.013172
RS	21	0.498445	2.173817	6204.941962	0.013243	0.014173
RS	22	0.551666	1.835072	7787.774655	0.016621	0.017867
RS	23	0.609621	1.835072	8210.848623	0.017524	0.019027
RS	24	0.672729	1.606405	9834.754497	0.020989	0.022836
RS	25	0.741450	1.606405	10249.813813	0.021875	0.023946
RS	26	0.816283	1.481733	11511.738437	0.024569	0.026891
RS	27	0.897771	1.481733	11847.333732	0.025285	0.027724
RS	28	0.986506	1.438510	12484.072909	0.026644	0.029162
RS	29	1.083132	1.438510	12688.016479	0.027079	0.029584
RS	30	1.188351	1.451221	12708.554151	0.027123	0.029555
RS	31	1.302928	1.451221	12761.007348	0.027235	0.029568
RS	32	1.427695	1.497044	12349.662606	0.026357	0.028541
RS	33	1.563557	1.497044	12251.885170	0.026148	0.028200
RS	34	1.711502	1.558604	11602.734904	0.024763	0.026649
RS	35	1.872604	1.558604	11363.735513	0.024253	0.025999
RS	36	2.048034	1.623488	10610.076578	0.022644	0.024234
RS	37	2.239065	1.623488	10241.130964	0.021857	0.023311
RS	38	2.447085	1.682321	9460.139445	0.020190	0.021507
RS	39	2.673604	1.682321	8974.515070	0.019154	0.020346
RS	40	2.920269	1.728806	8201.092245	0.017503	0.018580
RS	41	3.188871	1.728806	7617.417838	0.016257	0.017224
RS	42	3.481360	1.760412	6861.726928	0.014644	0.015517
RS	43	3.799861	1.760412	6209.291545	0.013252	0.014029
RS	44	4.146687	1.778303	5477.290388	0.011690	0.012388
RS	45	4.524357	1.778303	4799.812774	0.010244	0.010857
RS	46	4.935615	1.786227	4109.601528	0.008771	0.009316
RS	47	5.383447	1.786227	3462.969539	0.007391	0.007861
RS	48	5.871106	1.788666	2849.006479	0.006080	0.006490
RS	49	6.402135	1.788666	2290.108605	0.004888	0.005233
RS	50	6.980389	1.789676	1791.018660	0.003822	0.004115
RS	51	7.610068	1.789676	1361.083827	0.002905	0.003143
RS	52	8.295748	1.791331	1001.080811	0.002137	0.002330
RS	53	9.042406	1.791331	711.938717	0.001519	0.001670
RS	54	9.855467	1.793771	486.997779	0.001039	0.001155
RS	55	10.740837	1.793771	320.244942	0.000683	0.000768
RS	56	11.704944	1.793771	201.368017	0.000430	0.000490
RS	57	12.754793	1.793771	120.594967	0.000257	0.000298
RS	58	13.898008	1.789840	68.593562	0.000146	0.000172
RS	59	15.142892	1.789840	36.712269	0.000078	0.000094
RS	60	16.498487	1.789840	18.449219	0.000039	0.000048
RS	61	17.974640	1.789840	8.656962	0.000018	0.000023
RS	62	19.582071	1.789840	3.770020	0.000008	0.000010
RS	63	21.332456	1.789840	2.331181	0.000005	0.000006
PA	4+25*2+4+6 0.119515561 0.022670130 21.332455682 0.106020418 1.015181267 1.174532051 1.671602761 2.348832678 2.885268788 3.038331937 2.898464247 2.570560103 2.173817413 1.835072438 1.606405230 1.481733288 1.438510202 1.451220894 1.497044148 1.558603756 1.623487541 1.682321250 1.728805981 1.760411823 1.778303275 1.786226999 1.788665557 1.789675969 1.791330816 1.793770727 1.789839899
//
IT	4214
RD	11
LK	-5547346.128860
QD	-1707.839305 -> -1694.289001
RI	0.0468696458
TR	0.118829	0.022634
MT	21.508535
MM	C_pi: 1.210706, n_recomb: 470672.825882
RS	0	0.000000	0.106141	37377.036682	0.079412	0.134324
RS	1	0.008907	0.106141	37295.994219	0.079240	0.070655
RS	2	0.018608	0.106141	36926.398567	0.078454	0.040671
RS	3	0.029173	0.106141	36251.692330	0.077021	0.038592
RS	4	0.040679	1.061244	3717.058282	0.007897	0.004572
RS	5	0.053210	1.061244	3999.127291	0.008497	0.005584
RS	6	0.066857	1.159308	3936.701514	0.008364	0.005752
RS	7	0.081720	1.159308	4231.078008	0.008989	0.006681
RS	8	0.097907	1.640532	3216.911419	0.006835	0.005377
RS	9	0.115535	1.640532	3465.076540	0.007362	0.006074
RS	10	0.134734	2.332850	2627.110462	0.005582	0.004869
RS	11	0.155642	2.332850	2835.159227	0.006024	0.005438
RS	12	0.178414	2.902329	2459.894315	0.005226	0.004866
RS	13	0.203213	2.902329	2655.981581	0.005643	0.005381
RS	14	0.230222	3.080095	2700.903425	0.005738	0.005669
RS	15	0.259636	3.080095	2913.300686	0.006190	0.006255
RS	16	0.291670	2.953668	3273.304582	0.006955	0.007171
RS	17	0.326558	2.953668	3522.610587	0.007484	0.007791
RS	18	0.364554	2.623814	4259.205898	0.009049	0.009497
RS	19	0.405933	2.623814	4565.035796	0.009699	0.010244
RS	20	0.450999	2.211685	5786.243102	0.012294	0.013050
RS	21	0.500079	2.211685	6160.835458	0.013089	0.014031
RS	22	0.553531	1.856199	7780.679786	0.016531	0.017795
RS	23	0.611744	1.856199	8206.319397	0.017435	0.018937
RS	24	0.675142	1.616014	9886.115650	0.021004	0.022854
RS	25	0.744187	1.616014	10305.254669	0.021895	0.023952
RS	26	0.819382	1.485184	11617.194709	0.024682	0.026994
RS	27	0.901276	1.485184	11955.596436	0.025401	0.027820
RS	28	0.990464	1.439805	12614.946530	0.026802	0.029300
RS	29	1.087596	1.439805	12818.790883	0.027235	0.029719
RS	30	1.193381	1.452918	12833.533572	0.027266	0.029676
RS	31	1.308588	1.452918	12883.581316	0.027373	0.029689
RS	32	1.434057	1.500548	12451.089424	0.026454	0.028619
RS	33	1.570702	1.500548	12350.125680	0.026239	0.028282
RS	34	1.719519	1.564606	11676.411817	0.024808	0.026683
RS	35	1.881591	1.564606	11434.725339	0.024294	0.026041
RS	36	2.058100	1.632324	10659.023609	0.022646	0.024233
RS	37	2.250332	1.632324	10288.677747	0.021860	0.023320
RS	38	2.459686	1.694049	9490.637082	0.020164	0.021484
RS	39	2.687689	1.694049	9005.182322	0.019133	0.020334
RS	40	2.936000	1.743290	8219.971483	0.017464	0.018547
RS	41	3.206430	1.743290	7637.910384	0.016228	0.017203
RS	42	3.500948	1.777440	6874.784108	0.014606	0.015483
RS	43	3.821701	1.777440	6224.984643	0.013226	0.014007
RS	44	4.171024	1.797732	5488.528917	0.011661	0.012360
RS	45	4.551462	1.797732	4814.115089	0.010228	0.010842
RS	46	4.965789	1.808042	4121.201751	0.008756	0.009299
RS	47	5.417021	1.808042	3477.376665	0.007388	0.007855
RS	48	5.908446	1.812940	2861.574076	0.006080	0.006485
RS	49	6.443644	1.812940	2304.554901	0.004896	0.005236
RS	50	7.026516	1.816491	1803.824645	0.003832	0.004119
RS	51	7.661306	1.816491	1374.415798	0.002920	0.003153
RS	52	8.352639	1.820612	1012.614978	0.002151	0.002340
RS	53	9.105553	1.820612	722.699784	0.001535	0.001683
RS	54	9.925532	1.825574	495.711072	0.001053	0.001166
RS	55	10.818550	1.825574	327.520404	0.000696	0.000779
RS	56	11.791113	1.825574	206.988558	0.000440	0.000498
RS	57	12.850307	1.825574	124.635004	0.000265	0.000305
RS	58	14.003847	1.822813	71.270878	0.000151	0.000177
RS	59	15.260139	1.822813	38.402012	0.000082	0.000097
RS	60	16.628334	1.822813	19.437590	0.000041	0.000050
RS	61	18.118400	1.822813	9.191225	0.000020	0.000024
RS	62	19.741193	1.822813	4.035820	0.000009	0.000011
RS	63	21.508535	1.822813	2.530161	0.000005	0.000007
PA	4+25*2+4+6 0.118829415 0.022634371 21.508534864 0.106140890 1.061243534 1.159308486 1.640532493 2.332850125 2.902328749 3.080094745 2.953667904 2.623813541 2.211684910 1.856199180 1.616013855 1.485184056 1.439805247 1.452917669 1.500547705 1.564605840 1.632323566 1.694049315 1.743289967 1.777440495 1.797731759 1.808041749 1.812940006 1.816491001 1.820611870 1.825573529 1.822812664
//
IT	3475
RD	12
LK	-5547320.229729
QD	-1686.396579 -> -1675.128473
RI	0.0464200785
TR	0.118211	0.022608
MT	21.666724
MM	C_pi: 1.217541, n_recomb: 472740.519413
RS	0	0.000000	0.106277	37543.824073	0.079417	0.133931
RS	1	0.008920	0.106277	37466.121618	0.079253	0.070809
RS	2	0.018636	0.106277	37098.040514	0.078474	0.040788
RS	3	0.029218	0.106277	36422.807661	0.077046	0.038717
RS	4	0.040744	1.109381	3578.325801	0.007569	0.004395
RS	5	0.053299	1.109381	3852.285916	0.008149	0.005364
RS	6	0.066973	1.145312	4013.778413	0.008490	0.005845
RS	7	0.081867	1.145312	4313.585892	0.009125	0.006778
RS	8	0.098090	1.611276	3298.562027	0.006978	0.005480
RS	9	0.115760	1.611276	3552.616684	0.007515	0.006190
RS	10	0.135006	2.316227	2664.302247	0.005636	0.004906
RS	11	0.155968	2.316227	2875.365636	0.006082	0.005487
RS	12	0.178801	2.914596	2466.758346	0.005218	0.004856
RS	13	0.203670	2.914596	2663.734610	0.005635	0.005378
RS	14	0.230757	3.114327	2690.767793	0.005692	0.005630
RS	15	0.260261	3.114327	2902.935422	0.006141	0.006221
RS	16	0.292397	3.001464	3246.146553	0.006867	0.007101
RS	17	0.327399	3.001464	3494.336657	0.007392	0.007718
RS	18	0.365523	2.671807	4217.583337	0.008922	0.009392
RS	19	0.407048	2.671807	4522.030082	0.009566	0.010128
RS	20	0.452276	2.246597	5748.014279	0.012159	0.012937
RS	21	0.501540	2.246597	6122.523604	0.012951	0.013902
RS	22	0.555197	1.876047	7774.083106	0.016445	0.017723
RS	23	0.613641	1.876047	8202.097267	0.017350	0.018849
RS	24	0.677299	1.625384	9931.731220	0.021009	0.022861
RS	25	0.746634	1.625384	10354.733730	0.021904	0.023948
RS	26	0.822154	1.488943	11712.200516	0.024775	0.027078
RS	27	0.904411	1.488943	12053.444357	0.025497	0.027897
RS	28	0.994005	1.441582	12733.950675	0.026936	0.029416
RS	29	1.091590	1.441582	12938.089535	0.027368	0.029831
RS	30	1.197881	1.454991	12948.570399	0.027390	0.029777
RS	31	1.313652	1.454991	12996.842815	0.027493	0.029790
RS	32	1.439751	1.504111	12546.675147	0.026540	0.028685
RS	33	1.577097	1.504111	12443.131967	0.026321	0.028352
RS	34	1.726695	1.570204	11748.915410	0.024853	0.026714
RS	35	1.889637	1.570204	11504.862566	0.024337	0.026078
RS	36	2.067114	1.640211	10710.712924	0.022657	0.024237
RS	37	2.260422	1.640211	10338.825313	0.021870	0.023332
RS	38	2.470972	1.704281	9526.237567	0.020151	0.021470
RS	39	2.700304	1.704281	9040.304760	0.019123	0.020329
RS	40	2.950093	1.755792	8244.562657	0.017440	0.018525
RS	41	3.222163	1.755792	7663.049841	0.016210	0.017191
RS	42	3.518501	1.792117	6892.659828	0.014580	0.015460
RS	43	3.841273	1.792117	6244.219302	0.013209	0.013994
RS	44	4.192837	1.814575	5502.770478	0.011640	0.012340
RS	45	4.575760	1.814575	4830.203226	0.010217	0.010831
RS	46	4.992840	1.827171	4133.798413	0.008744	0.009285
RS	47	5.447124	1.827171	3491.874798	0.007386	0.007851
RS	48	5.941930	1.834542	2873.584523	0.006079	0.006480
RS	49	6.480873	1.834542	2317.987149	0.004903	0.005239
RS	50	7.067890	1.840730	1815.314565	0.003840	0.004122
RS	51	7.707269	1.840730	1386.391145	0.002933	0.003161
RS	52	8.403682	1.847448	1022.829162	0.002164	0.002348
RS	53	9.162214	1.847448	732.342545	0.001549	0.001693
RS	54	9.988408	1.855108	503.499783	0.001065	0.001176
RS	55	10.888299	1.855108	334.126279	0.000707	0.000788
RS	56	11.868461	1.855108	212.156541	0.000449	0.000506
RS	57	12.936053	1.855108	128.390711	0.000272	0.000311
RS	58	14.098875	1.853683	73.777010	0.000156	0.000182
RS	59	15.365422	1.853683	40.003764	0.000085	0.000100
RS	60	16.744945	1.853683	20.385688	0.000043	0.000052
RS	61	18.247522	1.853683	9.709668	0.000021	0.000025
RS	62	19.884130	1.853683	4.296723	0.000009	0.000011
RS	63	21.666724	1.853683	2.729173	0.000006	0.000007
PA	4+25*2+4+6 0.118210953 0.022607539 21.666724467 0.106276833 1.109381128 1.145311555 1.611275713 2.316226575 2.914595978 3.114327289 3.001463998 2.671806956 2.246596837 1.876046769 1.625384053 1.488943134 1.441582045 1.454990542 1.504110979 1.570204291 1.640211391 1.704280729 1.755792199 1.792116665 1.814574522 1.827170944 1.834541561 1.840729914 1.847447671 1.855108006 1.853682740
//
IT	3941
RD	13
LK	-5547298.599524
QD	-1667.884429 -> -1658.354191
RI	0.0460043276
TR	0.117646	0.022587
MT	21.810880
MM	C_pi: 1.223888, n_recomb: 474741.959967
RS	0	0.000000	0.106414	37700.228090	0.079412	0.133579
RS	1	0.008931	0.106414	37626.000054	0.079256	0.070948
RS	2	0.018661	0.106414	37259.725072	0.078484	0.040895
RS	3	0.029259	0.106414	36584.421490	0.077062	0.038831
RS	4	0.040803	1.159807	3443.482797	0.007253	0.004223
RS	5	0.053379	1.159807	3709.340284	0.007813	0.005151
RS	6	0.067078	1.132766	4086.401721	0.008608	0.005932
RS	7	0.082001	1.132766	4391.315702	0.009250	0.006868
RS	8	0.098256	1.584385	3377.274374	0.007114	0.005580
RS	9	0.115963	1.584385	3636.974337	0.007661	0.006300
RS	10	0.135252	2.300181	2700.614162	0.005689	0.004941
RS	11	0.156263	2.300181	2914.602255	0.006139	0.005533
RS	12	0.179151	2.923802	2475.430944	0.005214	0.004849
RS	13	0.204084	2.923802	2673.394548	0.005631	0.005378
RS	14	0.231243	3.142656	2685.004827	0.005656	0.005600
RS	15	0.260828	3.142656	2897.202207	0.006103	0.006194
RS	16	0.293055	3.042969	3225.258377	0.006794	0.007042
RS	17	0.328161	3.042969	3472.669340	0.007315	0.007657
RS	18	0.366402	2.715127	4182.733746	0.008811	0.009300
RS	19	0.408058	2.715127	4486.070445	0.009449	0.010026
RS	20	0.453435	2.278806	5714.752876	0.012038	0.012834
RS	21	0.502865	2.278806	6089.240242	0.012826	0.013785
RS	22	0.556709	1.894656	7768.219616	0.016363	0.017653
RS	23	0.615363	1.894656	8198.441662	0.017269	0.018766
RS	24	0.679256	1.634451	9972.646450	0.021006	0.022861
RS	25	0.748855	1.634451	10399.299404	0.021905	0.023938
RS	26	0.824670	1.492902	11798.154736	0.024852	0.027145
RS	27	0.907256	1.492902	12142.229341	0.025576	0.027958
RS	28	0.997219	1.443740	12842.275826	0.027051	0.029513
RS	29	1.095217	1.443740	13047.010754	0.027482	0.029925
RS	30	1.201967	1.457393	13054.196282	0.027497	0.029863
RS	31	1.318251	1.457393	13101.219226	0.027597	0.029875
RS	32	1.444922	1.507774	12636.085675	0.026617	0.028742
RS	33	1.582906	1.507774	12530.499392	0.026394	0.028411
RS	34	1.733214	1.575546	11819.075940	0.024896	0.026743
RS	35	1.896947	1.575546	11572.985214	0.024377	0.026112
RS	36	2.075304	1.647407	10763.404612	0.022672	0.024245
RS	37	2.269590	1.647407	10389.942679	0.021885	0.023346
RS	38	2.481229	1.713370	9564.972813	0.020148	0.021464
RS	39	2.711771	1.713370	9078.125017	0.019122	0.020331
RS	40	2.962903	1.766744	8273.023030	0.017426	0.018512
RS	41	3.236465	1.766744	7691.278865	0.016201	0.017185
RS	42	3.534460	1.804920	6913.911634	0.014564	0.015444
RS	43	3.859070	1.804920	6265.863339	0.013198	0.013986
RS	44	4.212673	1.829334	5519.091469	0.011625	0.012325
RS	45	4.597858	1.829334	4847.434997	0.010211	0.010825
RS	46	5.017445	1.844118	4146.972362	0.008735	0.009274
RS	47	5.474508	1.844118	3506.248893	0.007386	0.007848
RS	48	5.972393	1.853959	2884.988404	0.006077	0.006475
RS	49	6.514746	1.853959	2330.461542	0.004909	0.005241
RS	50	7.105540	1.862853	1825.628537	0.003846	0.004124
RS	51	7.749100	1.862853	1397.168241	0.002943	0.003168
RS	52	8.450139	1.872281	1031.885034	0.002174	0.002355
RS	53	9.213792	1.872281	741.003695	0.001561	0.001702
RS	54	10.045649	1.882799	510.475002	0.001075	0.001184
RS	55	10.951804	1.882799	340.140499	0.000716	0.000796
RS	56	11.938892	1.882799	216.922641	0.000457	0.000514
RS	57	13.014141	1.882799	131.892487	0.000278	0.000317
RS	58	14.185425	1.882864	76.128883	0.000160	0.000186
RS	59	15.461322	1.882864	41.525748	0.000087	0.000103
RS	60	16.851176	1.882864	21.297068	0.000045	0.000054
RS	61	18.365163	1.882864	10.213620	0.000022	0.000026
RS	62	20.014372	1.882864	4.553139	0.000010	0.000012
RS	63	21.810880	1.882864	2.928314	0.000006	0.000008
PA	4+25*2+4+6 0.117645983 0.022586820 21.810879877 0.106413838 1.159807495 1.132765923 1.584384648 2.300180938 2.923801931 3.142655663 3.042969075 2.715126714 2.278806437 1.894656036 1.634451287 1.492901646 1.443740481 1.457393149 1.507773802 1.575546118 1.647406837 1.713370380 1.766744384 1.804919501 1.829334068 1.844117881 1.853958999 1.862853497 1.872281136 1.882799479 1.882864305
//
IT	3893
RD	14
LK	-5547280.241153
QD	-1651.569980 -> -1643.397255
RI	0.0456159712
TR	0.117123	0.022570
MT	21.944112
MM	C_pi: 1.229817, n_recomb: 476660.325547
RS	0	0.000000	0.106541	37849.632648	0.079406	0.133258
RS	1	0.008942	0.106541	37778.658889	0.079257	0.071075
RS	2	0.018683	0.106541	37414.061621	0.078492	0.040995
RS	3	0.029296	0.106541	36738.662689	0.077075	0.038939
RS	4	0.040858	1.212640	3312.323577	0.006949	0.004057
RS	5	0.053453	1.212640	3570.097552	0.007490	0.004946
RS	6	0.067175	1.121676	4153.933594	0.008715	0.006013
RS	7	0.082123	1.121676	4463.597955	0.009364	0.006950
RS	8	0.098409	1.560009	3452.073517	0.007242	0.005673
RS	9	0.116150	1.560009	3717.117994	0.007798	0.006404
RS	10	0.135478	2.285384	2735.117212	0.005738	0.004974
RS	11	0.156535	2.285384	2951.879950	0.006193	0.005576
RS	12	0.179474	2.931130	2484.870100	0.005213	0.004844
RS	13	0.204464	2.931130	2683.851097	0.005631	0.005379
RS	14	0.231689	3.166332	2682.380271	0.005627	0.005575
RS	15	0.261349	3.166332	2894.790728	0.006073	0.006173
RS	16	0.293661	3.079147	3209.262801	0.006733	0.006991
RS	17	0.328861	3.079147	3456.157561	0.007251	0.007605
RS	18	0.367210	2.754340	4153.365832	0.008713	0.009217
RS	19	0.408988	2.754340	4455.814365	0.009348	0.009937
RS	20	0.454501	2.308562	5685.664841	0.011928	0.012739
RS	21	0.504084	2.308562	6060.179589	0.012714	0.013678
RS	22	0.558101	1.912112	7762.951183	0.016286	0.017586
RS	23	0.616948	1.912112	8195.224592	0.017193	0.018688
RS	24	0.681057	1.643194	10009.403775	0.020999	0.022856
RS	25	0.750899	1.643194	10439.493128	0.021901	0.023924
RS	26	0.826986	1.496986	11875.972098	0.024915	0.027201
RS	27	0.909876	1.496986	12222.826535	0.025643	0.028009
RS	28	1.000179	1.446208	12940.707586	0.027149	0.029595
RS	29	1.098556	1.446208	13146.264628	0.027580	0.030004
RS	30	1.205731	1.460090	13150.718906	0.027589	0.029935
RS	31	1.322488	1.460090	13196.931958	0.027686	0.029947
RS	32	1.449687	1.511563	12718.973669	0.026684	0.028791
RS	33	1.588259	1.511563	12611.820127	0.026459	0.028462
RS	34	1.739222	1.580736	11885.931164	0.024936	0.026769
RS	35	1.903684	1.580736	11638.127993	0.024416	0.026143
RS	36	2.082852	1.654103	10815.663649	0.022691	0.024255
RS	37	2.278042	1.654103	10440.674175	0.021904	0.023362
RS	38	2.490685	1.721591	9605.223576	0.020151	0.021465
RS	39	2.722342	1.721591	9117.183666	0.019127	0.020337
RS	40	2.974715	1.776486	8303.808857	0.017421	0.018506
RS	41	3.249654	1.776486	7721.277266	0.016199	0.017185
RS	42	3.549178	1.816235	6937.291712	0.014554	0.015436
RS	43	3.875486	1.816235	6288.919962	0.013194	0.013983
RS	44	4.230971	1.842413	5536.680506	0.011616	0.012316
RS	45	4.618244	1.842413	4865.225256	0.010207	0.010821
RS	46	5.040147	1.859289	4160.318932	0.008728	0.009265
RS	47	5.499776	1.859289	3520.263242	0.007385	0.007846
RS	48	6.000505	1.871588	2895.689148	0.006075	0.006470
RS	49	6.546009	1.871588	2341.974563	0.004913	0.005243
RS	50	7.140291	1.883242	1834.834445	0.003849	0.004124
RS	51	7.787714	1.883242	1406.840946	0.002951	0.003174
RS	52	8.493029	1.895474	1039.890870	0.002182	0.002361
RS	53	9.261413	1.895474	748.777860	0.001571	0.001710
RS	54	10.098505	1.908985	516.718463	0.001084	0.001191
RS	55	11.010450	1.908985	345.619917	0.000725	0.000804
RS	56	12.003940	1.908985	221.323357	0.000464	0.000520
RS	57	13.086268	1.908985	135.161811	0.000284	0.000322
RS	58	14.265376	1.910682	78.338242	0.000164	0.000190
RS	59	15.549920	1.910682	42.973316	0.000090	0.000106
RS	60	16.949327	1.910682	22.173794	0.000047	0.000055
RS	61	18.473869	1.910682	10.703688	0.000022	0.000027
RS	62	20.134734	1.910682	4.805148	0.000010	0.000012
RS	63	21.944112	1.910682	3.127456	0.000007	0.000008
PA	4+25*2+4+6 0.117123269 0.022570024 21.944112125 0.106541150 1.212639893 1.121676209 1.560009407 2.285384399 2.931130425 3.166331767 3.079146876 2.754340426 2.308562427 1.912112351 1.643194227 1.496986362 1.446208499 1.460089513 1.511563274 1.580735953 1.654102821 1.721591020 1.776486468 1.816235362 1.842413251 1.859288542 1.871588235 1.883241693 1.895474157 1.908984835 1.910682462
//
IT	3481
RD	15
LK	-5547264.452561
QD	-1636.962494 -> -1629.872939
RI	0.0452482156
TR	0.116635	0.022556
MT	22.068589
MM	C_pi: 1.235395, n_recomb: 478493.572998
RS	0	0.000000	0.106657	37993.240803	0.079402	0.132961
RS	1	0.008952	0.106657	37925.230796	0.079260	0.071194
RS	2	0.018705	0.106657	37562.087555	0.078501	0.041091
RS	3	0.029331	0.106657	36886.448644	0.077089	0.039045
RS	4	0.040908	1.267933	3185.013396	0.006656	0.003896
RS	5	0.053522	1.267933	3434.758536	0.007178	0.004747
RS	6	0.067264	1.111946	4216.347754	0.008812	0.006087
RS	7	0.082237	1.111946	4530.412415	0.009468	0.007026
RS	8	0.098551	1.538053	3522.660911	0.007362	0.005761
RS	9	0.116324	1.538053	3792.737119	0.007926	0.006500
RS	10	0.135689	2.272185	2767.334904	0.005783	0.005004
RS	11	0.156787	2.272185	2986.693240	0.006242	0.005615
RS	12	0.179774	2.937409	2494.437188	0.005213	0.004840
RS	13	0.204818	2.937409	2694.424721	0.005631	0.005381
RS	14	0.232105	3.186382	2682.023935	0.005605	0.005554
RS	15	0.261834	3.186382	2894.777637	0.006050	0.006157
RS	16	0.294224	3.110814	3197.185815	0.006682	0.006949
RS	17	0.329514	3.110814	3443.776039	0.007197	0.007563
RS	18	0.367962	2.789949	4128.569462	0.008628	0.009144
RS	19	0.409853	2.789949	4430.318162	0.009259	0.009858
RS	20	0.455493	2.336131	5660.164208	0.011829	0.012653
RS	21	0.505219	2.336131	6034.752322	0.012612	0.013582
RS	22	0.559396	1.928500	7758.380614	0.016214	0.017523
RS	23	0.618424	1.928500	8192.571928	0.017122	0.018615
RS	24	0.682735	1.651597	10042.801733	0.020988	0.022846
RS	25	0.752802	1.651597	10476.130568	0.021894	0.023908
RS	26	0.829143	1.501141	11946.823532	0.024968	0.027247
RS	27	0.912316	1.501141	12296.391197	0.025698	0.028050
RS	28	1.002936	1.448917	13030.476069	0.027232	0.029664
RS	29	1.101667	1.448917	13237.026416	0.027664	0.030071
RS	30	1.209237	1.463032	13239.046934	0.027668	0.029996
RS	31	1.326435	1.463032	13284.814659	0.027764	0.030008
RS	32	1.454125	1.515478	12795.705707	0.026742	0.028832
RS	33	1.593246	1.515478	12687.397999	0.026515	0.028505
RS	34	1.744819	1.585831	11949.314289	0.024973	0.026793
RS	35	1.909962	1.585831	11700.099805	0.024452	0.026171
RS	36	2.089887	1.660425	10866.884557	0.022711	0.024267
RS	37	2.285919	1.660425	10490.449642	0.021924	0.023379
RS	38	2.499499	1.729134	9646.156641	0.020159	0.021469
RS	39	2.732198	1.729134	9156.743771	0.019137	0.020346
RS	40	2.985727	1.785259	8336.094239	0.017422	0.018506
RS	41	3.261951	1.785259	7752.358027	0.016202	0.017189
RS	42	3.562903	1.826340	6962.133748	0.014550	0.015432
RS	43	3.890794	1.826340	6312.880656	0.013193	0.013983
RS	44	4.248037	1.854115	5555.098194	0.011610	0.012309
RS	45	4.637260	1.854115	4883.287538	0.010206	0.010820
RS	46	5.061324	1.872984	4173.678455	0.008723	0.009259
RS	47	5.523349	1.872984	3533.864551	0.007385	0.007844
RS	48	6.026734	1.887724	2905.717937	0.006073	0.006465
RS	49	6.575179	1.887724	2352.609710	0.004917	0.005244
RS	50	7.172720	1.902175	1843.054792	0.003852	0.004124
RS	51	7.823751	1.902175	1415.536265	0.002958	0.003178
RS	52	8.533060	1.917298	1046.969706	0.002188	0.002365
RS	53	9.305864	1.917298	755.768037	0.001579	0.001717
RS	54	10.147847	1.933925	522.313473	0.001092	0.001197
RS	55	11.065201	1.933925	350.623583	0.000733	0.000811
RS	56	12.064674	1.933925	225.397673	0.000471	0.000527
RS	57	13.153617	1.933925	138.222555	0.000289	0.000327
RS	58	14.340039	1.937388	80.418853	0.000168	0.000193
RS	59	15.632665	1.937388	44.353358	0.000093	0.000108
RS	60	17.041003	1.937388	23.018972	0.000048	0.000057
RS	61	18.575411	1.937388	11.181111	0.000023	0.000028
RS	62	20.247175	1.937388	5.053179	0.000011	0.000013
RS	63	22.068589	1.937388	3.326760	0.000007	0.000009
PA	4+25*2+4+6 0.116635011 0.022555732 22.068589110 0.106656980 1.267932727 1.111946092 1.538053326 2.272185272 2.937408767 3.186382238 3.110814128 2.789948564 2.336131072 1.928500437 1.651596868 1.501140787 1.448917271 1.463032107 1.515478494 1.585831327 1.660425342 1.729133620 1.785258982 1.826340416 1.854115286 1.872984397 1.887723601 1.902175117 1.917298096 1.933925457 1.937388281
//
IT	4091
RD	16
LK	-5547250.720460
QD	-1623.714126 -> -1617.504669
RI	0.0448985397
TR	0.116176	0.022543
MT	22.185733
MM	C_pi: 1.240658, n_recomb: 480237.462336
RS	0	0.000000	0.106758	38132.304506	0.079403	0.132682
RS	1	0.008961	0.106758	38066.857706	0.079267	0.071306
RS	2	0.018725	0.106758	37704.810391	0.078513	0.041183
RS	3	0.029363	0.106758	37028.629335	0.077105	0.039148
RS	4	0.040955	1.325715	3061.681462	0.006375	0.003741
RS	5	0.053586	1.325715	3303.482553	0.006879	0.004557
RS	6	0.067348	1.103416	4273.851521	0.008899	0.006156
RS	7	0.082344	1.103416	4591.983308	0.009562	0.007094
RS	8	0.098684	1.518398	3588.761035	0.007473	0.005843
RS	9	0.116487	1.518398	3863.543633	0.008045	0.006590
RS	10	0.135886	2.260707	2796.987808	0.005824	0.005031
RS	11	0.157024	2.260707	3018.745606	0.006286	0.005649
RS	12	0.180055	2.943188	2503.666057	0.005213	0.004836
RS	13	0.205150	2.943188	2704.618542	0.005632	0.005382
RS	14	0.232494	3.203548	2683.276935	0.005587	0.005538
RS	15	0.262288	3.203548	2896.462522	0.006031	0.006145
RS	16	0.294752	3.138633	3188.210984	0.006639	0.006912
RS	17	0.330125	3.138633	3434.662720	0.007152	0.007527
RS	18	0.368667	2.822377	4107.519868	0.008553	0.009079
RS	19	0.410664	2.822377	4408.721903	0.009180	0.009787
RS	20	0.456423	2.361730	5637.660028	0.011739	0.012573
RS	21	0.506283	2.361730	6012.355924	0.012520	0.013493
RS	22	0.560611	1.943914	7754.314425	0.016147	0.017463
RS	23	0.619807	1.943914	8190.297438	0.017055	0.018546
RS	24	0.684308	1.659658	10073.201745	0.020975	0.022835
RS	25	0.754588	1.659658	10509.580103	0.021884	0.023890
RS	26	0.831166	1.505313	12011.475941	0.025012	0.027285
RS	27	0.914606	1.505313	12363.671899	0.025745	0.028084
RS	28	1.005522	1.451804	13112.390777	0.027304	0.029724
RS	29	1.104586	1.451804	13320.057523	0.027736	0.030128
RS	30	1.212526	1.466170	13319.767244	0.027736	0.030048
RS	31	1.330139	1.466170	13365.389752	0.027831	0.030060
RS	32	1.458291	1.519498	12866.489030	0.026792	0.028867
RS	33	1.597926	1.519498	12757.382450	0.026565	0.028543
RS	34	1.750074	1.590858	12008.978794	0.025006	0.026815
RS	35	1.915855	1.590858	11758.631892	0.024485	0.026196
RS	36	2.096492	1.666450	10916.501577	0.022731	0.024281
RS	37	2.293315	1.666450	10538.726553	0.021945	0.023396
RS	38	2.507776	1.736124	9687.026045	0.020171	0.021477
RS	39	2.741453	1.736124	9196.132452	0.019149	0.020358
RS	40	2.996070	1.793234	8369.108793	0.017427	0.018511
RS	41	3.273502	1.793234	7783.866721	0.016208	0.017197
RS	42	3.575795	1.835439	6987.796391	0.014551	0.015433
RS	43	3.905175	1.835439	6337.240565	0.013196	0.013987
RS	44	4.264071	1.864655	5573.940941	0.011607	0.012307
RS	45	4.655127	1.864655	4901.340618	0.010206	0.010820
RS	46	5.081224	1.885430	4186.852390	0.008718	0.009254
RS	47	5.545503	1.885430	3546.951057	0.007386	0.007844
RS	48	6.051385	1.902578	2915.059924	0.006070	0.006461
RS	49	6.602598	1.902578	2362.401039	0.004919	0.005244
RS	50	7.203204	1.919856	1850.361977	0.003853	0.004123
RS	51	7.857629	1.919856	1423.336501	0.002964	0.003182
RS	52	8.570696	1.937933	1053.212709	0.002193	0.002368
RS	53	9.347659	1.937933	762.049615	0.001587	0.001723
RS	54	10.194245	1.957791	527.321236	0.001098	0.001202
RS	55	11.116691	1.957791	355.193981	0.000740	0.000817
RS	56	12.121796	1.957791	229.172946	0.000477	0.000532
RS	57	13.216966	1.957791	141.090944	0.000294	0.000332
RS	58	14.410273	1.963152	82.379498	0.000172	0.000196
RS	59	15.710509	1.963152	45.670064	0.000095	0.000111
RS	60	17.127256	1.963152	23.834346	0.000050	0.000059
RS	61	18.670955	1.963152	11.646491	0.000024	0.000029
RS	62	20.352982	1.963152	5.297384	0.000011	0.000013
RS	63	22.185733	1.963152	3.526220	0.000007	0.000009
PA	4+25*2+4+6 0.116176069 0.022543060 22.185732519 0.106758187 1.325714709 1.103416024 1.518398180 2.260707342 2.943187913 3.203548445 3.138632907 2.822377203 2.361729737 1.943914448 1.659658155 1.505312557 1.451803842 1.466170038 1.519497798 1.590858434 1.666449688 1.736123860 1.793233752 1.835439234 1.864654774 1.885429753 1.902578221 1.919855922 1.937933384 1.957791383 1.963152084
//
IT	4577
RD	17
LK	-5547238.668547
QD	-1611.585816 -> -1606.102399
RI	0.0445654703
TR	0.115742	0.022531
MT	22.296886
MM	C_pi: 1.245643, n_recomb: 481890.612841
RS	0	0.000000	0.106845	38267.249576	0.079411	0.132419
RS	1	0.008969	0.106845	38203.950481	0.079279	0.071412
RS	2	0.018743	0.106845	37842.614894	0.078529	0.041272
RS	3	0.029394	0.106845	37165.551932	0.077124	0.039251
RS	4	0.041000	1.385917	2942.656592	0.006106	0.003592
RS	5	0.053647	1.385917	3176.641895	0.006592	0.004373
RS	6	0.067428	1.095953	4326.687335	0.008979	0.006219
RS	7	0.082445	1.095953	4648.572462	0.009647	0.007158
RS	8	0.098809	1.500778	3650.556471	0.007575	0.005920
RS	9	0.116641	1.500778	3929.737142	0.008155	0.006673
RS	10	0.136073	2.250952	2823.982602	0.005860	0.005054
RS	11	0.157247	2.250952	3047.939711	0.006325	0.005680
RS	12	0.180320	2.948828	2512.276062	0.005213	0.004833
RS	13	0.205464	2.948828	2714.134260	0.005632	0.005382
RS	14	0.232862	3.218383	2685.687087	0.005573	0.005524
RS	15	0.262717	3.218383	2899.365423	0.006017	0.006135
RS	16	0.295251	3.163198	3181.677630	0.006602	0.006882
RS	17	0.330703	3.163198	3428.120138	0.007114	0.007497
RS	18	0.369334	2.852044	4089.512261	0.008486	0.009021
RS	19	0.411431	2.852044	4390.290558	0.009111	0.009725
RS	20	0.457303	2.385582	5617.635909	0.011657	0.012500
RS	21	0.507290	2.385582	5992.464352	0.012435	0.013413
RS	22	0.561760	1.958432	7750.684880	0.016084	0.017406
RS	23	0.621116	1.958432	8188.344372	0.016992	0.018482
RS	24	0.685796	1.667396	10100.909051	0.020961	0.022822
RS	25	0.756277	1.667396	10540.157587	0.021873	0.023872
RS	26	0.833080	1.509478	12070.565454	0.025048	0.027317
RS	27	0.916771	1.509478	12425.296544	0.025784	0.028113
RS	28	1.007970	1.454828	13187.205437	0.027366	0.029775
RS	29	1.107348	1.454828	13396.076265	0.027799	0.030177
RS	30	1.215640	1.469467	13393.506117	0.027794	0.030092
RS	31	1.333645	1.469467	13439.229502	0.027889	0.030104
RS	32	1.462234	1.523609	12931.629154	0.026835	0.028896
RS	33	1.602357	1.523609	12822.028685	0.026608	0.028575
RS	34	1.755048	1.595843	12064.853419	0.025036	0.026834
RS	35	1.921435	1.595843	11813.629319	0.024515	0.026219
RS	36	2.102746	1.672244	10964.152600	0.022752	0.024294
RS	37	2.300319	1.672244	10585.156904	0.021966	0.023414
RS	38	2.515613	1.742676	9727.285535	0.020186	0.021488
RS	39	2.750218	1.742676	9234.861379	0.019164	0.020372
RS	40	3.005865	1.800563	8402.287003	0.017436	0.018519
RS	41	3.284443	1.800563	7815.327786	0.016218	0.017208
RS	42	3.588007	1.843710	7013.814209	0.014555	0.015437
RS	43	3.918799	1.843710	6361.638380	0.013201	0.013994
RS	44	4.279262	1.874226	5592.902405	0.011606	0.012306
RS	45	4.672055	1.874226	4919.177452	0.010208	0.010823
RS	46	5.100080	1.896819	4199.717951	0.008715	0.009250
RS	47	5.566496	1.896819	3559.470346	0.007386	0.007844
RS	48	6.074747	1.916347	2923.713454	0.006067	0.006457
RS	49	6.628585	1.916347	2371.386495	0.004921	0.005245
RS	50	7.232098	1.936465	1856.829042	0.003853	0.004122
RS	51	7.889744	1.936465	1430.319500	0.002968	0.003185
RS	52	8.606376	1.957561	1058.694667	0.002197	0.002370
RS	53	9.387286	1.957561	767.687288	0.001593	0.001728
RS	54	10.238238	1.980747	531.797894	0.001104	0.001207
RS	55	11.165517	1.980747	359.370745	0.000746	0.000822
RS	56	12.175966	1.980747	232.675210	0.000483	0.000537
RS	57	13.277047	1.980747	143.782800	0.000298	0.000336
RS	58	14.476888	1.988111	84.229862	0.000175	0.000200
RS	59	15.784347	1.988111	46.927860	0.000097	0.000113
RS	60	17.209078	1.988111	24.621634	0.000051	0.000060
RS	61	18.761599	1.988111	12.100337	0.000025	0.000030
RS	62	20.453371	1.988111	5.537829	0.000011	0.000014
RS	63	22.296886	1.988111	3.725714	0.000008	0.000010
PA	4+25*2+4+6 0.115741673 0.022531204 22.296885879 0.106844626 1.385916885 1.095952589 1.500778218 2.250951539 2.948828264 3.218382687 3.163198375 2.852044334 2.385581816 1.958432035 1.667395543 1.509477887 1.454827695 1.469467109 1.523608911 1.595843066 1.672244094 1.742676279 1.800562647 1.843709928 1.874226330 1.896818829 1.916347098 1.936465089 1.957560815 1.980747320 1.988110836
//
IT	3744
RD	18
LK	-5547228.007975
QD	-1600.402022 -> -1595.525664
RI	0.0442461005
TR	0.115328	0.022520
MT	22.403036
MM	C_pi: 1.250395, n_recomb: 483458.494244
RS	0	0.000000	0.106919	38397.794673	0.079423	0.132168
RS	1	0.008978	0.106919	38336.317981	0.079296	0.071513
RS	2	0.018761	0.106919	37975.403576	0.078549	0.041360
RS	3	0.029423	0.106919	37297.213884	0.077147	0.039352
RS	4	0.041042	1.448610	2827.942377	0.005849	0.003449
RS	5	0.053704	1.448610	3054.260659	0.006318	0.004198
RS	6	0.067503	1.089361	4375.515249	0.009050	0.006278
RS	7	0.082541	1.089361	4700.884414	0.009723	0.007216
RS	8	0.098929	1.485000	3708.224298	0.007670	0.005991
RS	9	0.116788	1.485000	3991.511483	0.008256	0.006751
RS	10	0.136250	2.242824	2848.421231	0.005892	0.005075
RS	11	0.157459	2.242824	3074.386996	0.006359	0.005706
RS	12	0.180573	2.954531	2520.173702	0.005213	0.004829
RS	13	0.205762	2.954531	2722.873856	0.005632	0.005382
RS	14	0.233212	3.231387	2688.911199	0.005562	0.005513
RS	15	0.263126	3.231387	2903.122530	0.006005	0.006127
RS	16	0.295726	3.184955	3177.180084	0.006572	0.006855
RS	17	0.331253	3.184955	3423.721565	0.007082	0.007471
RS	18	0.369969	2.879265	4074.118669	0.008427	0.008969
RS	19	0.412160	2.879265	4374.580627	0.009049	0.009669
RS	20	0.458140	2.407877	5599.783611	0.011583	0.012432
RS	21	0.508248	2.407877	5974.768753	0.012358	0.013339
RS	22	0.562853	1.972148	7747.480633	0.016025	0.017352
RS	23	0.622362	1.972148	8186.717216	0.016934	0.018422
RS	24	0.687212	1.674825	10126.394537	0.020946	0.022808
RS	25	0.757885	1.674825	10568.353332	0.021860	0.023854
RS	26	0.834902	1.513614	12124.921578	0.025080	0.027344
RS	27	0.918834	1.513614	12482.096214	0.025818	0.028138
RS	28	1.010300	1.457951	13255.888117	0.027419	0.029819
RS	29	1.109978	1.457951	13466.025193	0.027854	0.030220
RS	30	1.218605	1.472892	13461.099191	0.027843	0.030129
RS	31	1.336984	1.472892	13507.126938	0.027939	0.030142
RS	32	1.465991	1.527797	12991.716454	0.026872	0.028921
RS	33	1.606579	1.527797	12881.881488	0.026645	0.028602
RS	34	1.759788	1.600794	12117.242811	0.025064	0.026851
RS	35	1.926752	1.600794	11865.363474	0.024543	0.026239
RS	36	2.108705	1.677855	11009.839208	0.022773	0.024309
RS	37	2.306994	1.677855	10629.740172	0.021987	0.023431
RS	38	2.523083	1.748870	9766.768083	0.020202	0.021501
RS	39	2.758573	1.748870	9272.790667	0.019180	0.020388
RS	40	3.015203	1.807357	8435.392919	0.017448	0.018530
RS	41	3.294873	1.807357	7846.557957	0.016230	0.017220
RS	42	3.599651	1.851288	7039.975757	0.014562	0.015444
RS	43	3.931790	1.851288	6385.929473	0.013209	0.014002
RS	44	4.293747	1.882981	5611.858558	0.011608	0.012308
RS	45	4.688199	1.882981	4936.738699	0.010211	0.010827
RS	46	5.118064	1.907307	4212.259077	0.008713	0.009247
RS	47	5.586520	1.907307	3571.452451	0.007387	0.007844
RS	48	6.097031	1.929177	2931.751703	0.006064	0.006453
RS	49	6.653375	1.929177	2379.655348	0.004922	0.005245
RS	50	7.259665	1.952147	1862.552329	0.003853	0.004119
RS	51	7.920384	1.952147	1436.578322	0.002971	0.003187
RS	52	8.640421	1.976304	1063.508568	0.002200	0.002372
RS	53	9.425099	1.976304	772.754665	0.001598	0.001732
RS	54	10.280223	2.002916	535.799416	0.001108	0.001211
RS	55	11.212115	2.002916	363.192924	0.000751	0.000827
RS	56	12.227670	2.002916	235.929917	0.000488	0.000542
RS	57	13.334396	2.002916	146.313530	0.000303	0.000340
RS	58	14.540480	2.012397	85.978320	0.000178	0.000203
RS	59	15.854840	2.012397	48.131059	0.000100	0.000115
RS	60	17.287199	2.012397	25.382844	0.000053	0.000062
RS	61	18.848149	2.012397	12.543484	0.000026	0.000031
RS	62	20.549234	2.012397	5.774820	0.000012	0.000014
RS	63	22.403036	2.012397	3.925383	0.000008	0.000010
PA	4+25*2+4+6 0.115328300 0.022519644 22.403035604 0.106919417 1.448609714 1.089360627 1.485000078 2.242824229 2.954531449 3.231387264 3.184954534 2.879265308 2.407877484 1.972148471 1.674824734 1.513613715 1.457950804 1.472892114 1.527796534 1.600793854 1.677854517 1.748870351 1.807356552 1.851288195 1.882981023 1.907307106 1.929176647 1.952146710 1.976304244 2.002916482 2.012396950
//
IT	4417
RD	19
LK	-5547218.512399
QD	-1590.024222 -> -1585.661429
RI	0.0439399955
TR	0.114934	0.022508
MT	22.504648
MM	C_pi: 1.254928, n_recomb: 484943.443358
RS	0	0.000000	0.106983	38524.143234	0.079440	0.131927
RS	1	0.008985	0.106983	38464.172876	0.079317	0.071610
RS	2	0.018778	0.106983	38103.395073	0.078573	0.041444
RS	3	0.029451	0.106983	37423.836087	0.077172	0.039452
RS	4	0.041082	1.513733	2717.701637	0.005604	0.003312
RS	5	0.053759	1.513733	2936.530541	0.006055	0.004030
RS	6	0.067575	1.083495	4420.770641	0.009116	0.006332
RS	7	0.082632	1.083495	4749.382691	0.009794	0.007269
RS	8	0.099042	1.470835	3762.021788	0.007758	0.006058
RS	9	0.116927	1.470835	4049.143323	0.008350	0.006823
RS	10	0.136419	2.236238	2870.348827	0.005919	0.005094
RS	11	0.157662	2.236238	3098.136608	0.006389	0.005730
RS	12	0.180814	2.960467	2527.232449	0.005211	0.004825
RS	13	0.206046	2.960467	2730.702559	0.005631	0.005381
RS	14	0.233545	3.242876	2692.704206	0.005553	0.005504
RS	15	0.263516	3.242876	2907.473200	0.005995	0.006121
RS	16	0.296179	3.204320	3174.282047	0.006546	0.006833
RS	17	0.331777	3.204320	3421.005106	0.007054	0.007450
RS	18	0.370574	2.904352	4060.845114	0.008374	0.008922
RS	19	0.412857	2.904352	4361.075003	0.008993	0.009619
RS	20	0.458939	2.428797	5583.692411	0.011514	0.012370
RS	21	0.509162	2.428797	5958.847819	0.012288	0.013270
RS	22	0.563897	1.985137	7744.564035	0.015970	0.017301
RS	23	0.623551	1.985137	8185.283564	0.016879	0.018366
RS	24	0.688565	1.681961	10149.835791	0.020930	0.022793
RS	25	0.759420	1.681961	10594.354243	0.021847	0.023836
RS	26	0.836642	1.517696	12175.044175	0.025106	0.027367
RS	27	0.920803	1.517696	12534.567806	0.025847	0.028159
RS	28	1.012526	1.461135	13319.059823	0.027465	0.029857
RS	29	1.112490	1.461135	13530.502401	0.027901	0.030258
RS	30	1.221437	1.476402	13523.144917	0.027886	0.030161
RS	31	1.340173	1.476402	13569.639660	0.027982	0.030175
RS	32	1.469578	1.532033	13047.119189	0.026904	0.028943
RS	33	1.610611	1.532033	12937.269929	0.026678	0.028626
RS	34	1.764316	1.605704	12166.270348	0.025088	0.026867
RS	35	1.931831	1.605704	11913.932910	0.024568	0.026258
RS	36	2.114399	1.683299	11053.478393	0.022793	0.024324
RS	37	2.313371	1.683299	10672.391626	0.022007	0.023448
RS	38	2.530221	1.754751	9805.252579	0.020219	0.021516
RS	39	2.766557	1.754751	9309.724411	0.019198	0.020404
RS	40	3.024127	1.813686	8468.159277	0.017462	0.018543
RS	41	3.304842	1.813686	7877.337728	0.016244	0.017235
RS	42	3.610780	1.858262	7066.054330	0.014571	0.015454
RS	43	3.944207	1.858262	6409.945400	0.013218	0.014013
RS	44	4.307594	1.891016	5630.671403	0.011611	0.012312
RS	45	4.703633	1.891016	4953.941315	0.010216	0.010832
RS	46	5.135257	1.916995	4224.432204	0.008711	0.009246
RS	47	5.605665	1.916995	3582.894627	0.007388	0.007845
RS	48	6.118340	1.941166	2939.202979	0.006061	0.006449
RS	49	6.677081	1.941166	2387.256776	0.004923	0.005245
RS	50	7.286027	1.966992	1867.597834	0.003851	0.004117
RS	51	7.949690	1.966992	1442.179603	0.002974	0.003188
RS	52	8.672984	1.994252	1067.718113	0.002202	0.002372
RS	53	9.461270	1.994252	777.305703	0.001603	0.001736
RS	54	10.320386	2.024373	539.372240	0.001112	0.001214
RS	55	11.256696	2.024373	366.693287	0.000756	0.000831
RS	56	12.277138	2.024373	238.958699	0.000493	0.000547
RS	57	13.389270	2.024373	148.696419	0.000307	0.000344
RS	58	14.601331	2.036059	87.633237	0.000181	0.000206
RS	59	15.922301	2.036059	49.283561	0.000102	0.000117
RS	60	17.361965	2.036059	26.119544	0.000054	0.000063
RS	61	18.930987	2.036059	12.976431	0.000027	0.000032
RS	62	20.640993	2.036059	6.008451	0.000012	0.000015
RS	63	22.504648	2.036059	4.125155	0.000009	0.000010
PA	4+25*2+4+6 0.114934167 0.022508186 22.504648494 0.106983044 1.513733022 1.083495025 1.470835181 2.236238483 2.960466852 3.242875808 3.204319538 2.904352367 2.428797058 1.985137188 1.681961191 1.517695917 1.461134843 1.476402357 1.532032821 1.605703515 1.683298549 1.754751200 1.813685720 1.858261913 1.891016109 1.916994947 1.941165744 1.966992469 1.994251782 2.024372972 2.036059253
//
IT	4403
RD	20
LK	-5547210.007484
QD	-1580.357532 -> -1576.433563
RI	0.0436469327
TR	0.114557	0.022496
MT	22.602451
MM	C_pi: 1.259267, n_recomb: 486347.326283
RS	0	0.000000	0.107037	38646.307196	0.079462	0.131695
RS	1	0.008993	0.107037	38587.557348	0.079342	0.071704
RS	2	0.018794	0.107037	38226.660235	0.078600	0.041527
RS	3	0.029477	0.107037	37545.515563	0.077199	0.039550
RS	4	0.041121	1.581322	2611.864983	0.005370	0.003181
RS	5	0.053812	1.581322	2823.394322	0.005805	0.003870
RS	6	0.067644	1.078228	4462.891086	0.009176	0.006383
RS	7	0.082720	1.078228	4794.533852	0.009858	0.007320
RS	8	0.099152	1.458055	3812.298374	0.007839	0.006120
RS	9	0.117061	1.458055	4103.007707	0.008436	0.006890
RS	10	0.136581	2.231067	2889.893358	0.005942	0.005109
RS	11	0.157856	2.231067	3119.326781	0.006414	0.005749
RS	12	0.181045	2.966709	2533.420117	0.005209	0.004821
RS	13	0.206319	2.966709	2737.587115	0.005629	0.005379
RS	14	0.233866	3.253173	2696.829784	0.005545	0.005497
RS	15	0.263890	3.253173	2912.166500	0.005988	0.006117
RS	16	0.296614	3.221584	3172.709785	0.006524	0.006815
RS	17	0.332281	3.221584	3419.682149	0.007031	0.007432
RS	18	0.371155	2.927558	4049.331664	0.008326	0.008879
RS	19	0.413525	2.927558	4349.398116	0.008943	0.009574
RS	20	0.459706	2.448493	5569.062036	0.011451	0.012312
RS	21	0.510039	2.448493	5944.395312	0.012223	0.013207
RS	22	0.564899	1.997481	7741.794597	0.015918	0.017253
RS	23	0.624692	1.997481	8183.908265	0.016827	0.018313
RS	24	0.689863	1.688819	10171.448632	0.020914	0.022778
RS	25	0.760894	1.688819	10618.385812	0.021833	0.023818
RS	26	0.838312	1.521721	12221.307254	0.025129	0.027387
RS	27	0.922693	1.521721	12583.085942	0.025873	0.028177
RS	28	1.014663	1.464358	13377.259514	0.027506	0.029891
RS	29	1.114903	1.464358	13590.028087	0.027943	0.030291
RS	30	1.224157	1.479977	13580.120527	0.027923	0.030189
RS	31	1.343236	1.479977	13627.213408	0.028020	0.030204
RS	32	1.473024	1.536304	13098.175301	0.026932	0.028960
RS	33	1.614484	1.536304	12988.496308	0.026706	0.028646
RS	34	1.768664	1.610581	12212.027407	0.025110	0.026881
RS	35	1.936711	1.610581	11959.408786	0.024590	0.026275
RS	36	2.119869	1.688607	11094.985101	0.022813	0.024338
RS	37	2.319498	1.688607	10713.025423	0.022028	0.023466
RS	38	2.537080	1.760376	9842.529094	0.020238	0.021532
RS	39	2.774228	1.760376	9345.475830	0.019216	0.020422
RS	40	3.032703	1.819631	8500.333564	0.017478	0.018558
RS	41	3.314422	1.819631	7907.457829	0.016259	0.017251
RS	42	3.621476	1.864730	7091.828501	0.014582	0.015465
RS	43	3.956142	1.864730	6433.518566	0.013228	0.014024
RS	44	4.320904	1.898438	5649.206277	0.011616	0.012317
RS	45	4.718469	1.898438	4970.699599	0.010220	0.010837
RS	46	5.151787	1.925994	4236.183998	0.008710	0.009245
RS	47	5.624072	1.925994	3593.781166	0.007389	0.007847
RS	48	6.138829	1.952425	2946.081254	0.006058	0.006445
RS	49	6.699877	1.952425	2394.224269	0.004923	0.005244
RS	50	7.311379	1.981105	1872.016656	0.003849	0.004114
RS	51	7.977872	1.981105	1447.175391	0.002976	0.003189
RS	52	8.704303	2.011500	1071.374843	0.002203	0.002373
RS	53	9.496060	2.011500	781.383307	0.001607	0.001739
RS	54	10.359018	2.045206	542.552081	0.001116	0.001216
RS	55	11.299582	2.045206	369.896879	0.000761	0.000835
RS	56	12.324728	2.045206	241.777885	0.000497	0.000551
RS	57	13.442064	2.045206	150.941293	0.000310	0.000348
RS	58	14.659881	2.059188	89.200051	0.000183	0.000208
RS	59	15.987214	2.059188	50.387998	0.000104	0.000119
RS	60	17.433912	2.059188	26.832836	0.000055	0.000064
RS	61	19.010709	2.059188	13.399555	0.000028	0.000033
RS	62	20.729305	2.059188	6.238808	0.000013	0.000015
RS	63	22.602451	2.059188	4.325004	0.000009	0.000011
PA	4+25*2+4+6 0.114556671 0.022496487 22.602451308 0.107036659 1.581322041 1.078228029 1.458055202 2.231066823 2.966708509 3.253172777 3.221583716 2.927557804 2.448492978 1.997480685 1.688819277 1.521721464 1.464357885 1.479977287 1.536304231 1.610580764 1.688607136 1.760375598 1.819630688 1.864729915 1.898438057 1.925993749 1.952424522 1.981104640 2.011499811 2.045205996 2.059188379
//
IT	3602
RD	21
LK	-5547202.349969
QD	-1571.321288 -> -1567.775632
RI	0.0433653279
TR	0.114194	0.022484
MT	22.696950
MM	C_pi: 1.263439, n_recomb: 487676.463721
RS	0	0.000000	0.107083	38764.019691	0.079487	0.131471
RS	1	0.009000	0.107083	38706.286793	0.079369	0.071795
RS	2	0.018810	0.107083	38345.102082	0.078628	0.041607
RS	3	0.029503	0.107083	37662.246499	0.077228	0.039646
RS	4	0.041158	1.651387	2510.415211	0.005148	0.003056
RS	5	0.053863	1.651387	2714.849286	0.005567	0.003716
RS	6	0.067710	1.073447	4502.351039	0.009232	0.006431
RS	7	0.082804	1.073447	4836.843641	0.009918	0.007367
RS	8	0.099257	1.446520	3859.285765	0.007914	0.006178
RS	9	0.117190	1.446520	4153.354505	0.008517	0.006952
RS	10	0.136737	2.227173	2907.248699	0.005961	0.005122
RS	11	0.158043	2.227173	3138.166202	0.006435	0.005766
RS	12	0.181267	2.973306	2538.758604	0.005206	0.004816
RS	13	0.206582	2.973306	2743.552173	0.005626	0.005376
RS	14	0.234174	3.262505	2701.169035	0.005539	0.005491
RS	15	0.264250	3.262505	2917.076963	0.005982	0.006113
RS	16	0.297032	3.237074	3172.203771	0.006505	0.006799
RS	17	0.332765	3.237074	3419.478996	0.007012	0.007418
RS	18	0.371714	2.949128	4039.297411	0.008283	0.008840
RS	19	0.414169	2.949128	4339.257732	0.008898	0.009533
RS	20	0.460444	2.467108	5555.696745	0.011392	0.012258
RS	21	0.510884	2.467108	5931.214587	0.012162	0.013149
RS	22	0.565864	2.009242	7739.199271	0.015870	0.017208
RS	23	0.625792	2.009242	8182.630120	0.016779	0.018264
RS	24	0.691113	1.695431	10191.452022	0.020898	0.022763
RS	25	0.762314	1.695431	10640.682785	0.021819	0.023800
RS	26	0.839922	1.525683	12264.260292	0.025148	0.027404
RS	27	0.924516	1.525683	12628.206510	0.025895	0.028194
RS	28	1.016722	1.467605	13431.129854	0.027541	0.029920
RS	29	1.117228	1.467605	13645.235907	0.027980	0.030321
RS	30	1.226779	1.483599	13632.662893	0.027954	0.030212
RS	31	1.346189	1.483599	13680.461042	0.028052	0.030228
RS	32	1.476346	1.540601	13145.376616	0.026955	0.028976
RS	33	1.618218	1.540601	13036.025233	0.026731	0.028664
RS	34	1.772858	1.615424	12254.874717	0.025129	0.026894
RS	35	1.941416	1.615424	12002.124899	0.024611	0.026291
RS	36	2.125144	1.693801	11134.512735	0.022832	0.024353
RS	37	2.325408	1.693801	10751.786018	0.022047	0.023482
RS	38	2.543695	1.765783	9878.631475	0.020257	0.021549
RS	39	2.781628	1.765783	9380.085726	0.019234	0.020440
RS	40	3.040976	1.825250	8531.886419	0.017495	0.018575
RS	41	3.323665	1.825250	7936.910167	0.016275	0.017267
RS	42	3.631795	1.870764	7117.267243	0.014594	0.015478
RS	43	3.967658	1.870764	6456.645577	0.013240	0.014037
RS	44	4.333749	1.905331	5667.451481	0.011621	0.012324
RS	45	4.732787	1.905331	4987.031597	0.010226	0.010844
RS	46	5.167740	1.934391	4247.548289	0.008710	0.009245
RS	47	5.641838	1.934391	3604.166211	0.007390	0.007848
RS	48	6.158605	1.963038	2952.456667	0.006054	0.006441
RS	49	6.721881	1.963038	2400.633456	0.004923	0.005244
RS	50	7.335852	1.994568	1875.883945	0.003847	0.004111
RS	51	8.005081	1.994568	1451.636188	0.002977	0.003189
RS	52	8.734541	2.028124	1074.545324	0.002203	0.002372
RS	53	9.529652	2.028124	785.041125	0.001610	0.001741
RS	54	10.396324	2.065487	545.381359	0.001118	0.001219
RS	55	11.340996	2.065487	372.833732	0.000765	0.000839
RS	56	12.370689	2.065487	244.407429	0.000501	0.000555
RS	57	13.493054	2.065487	153.060534	0.000314	0.000351
RS	58	14.716433	2.081865	90.685665	0.000186	0.000211
RS	59	16.049917	2.081865	51.448106	0.000105	0.000121
RS	60	17.503414	2.081865	27.524578	0.000056	0.000066
RS	61	19.087726	2.081865	13.813700	0.000028	0.000033
RS	62	20.814627	2.081865	6.466243	0.000013	0.000016
RS	63	22.696950	2.081865	4.525143	0.000009	0.000011
PA	4+25*2+4+6 0.114193982 0.022484344 22.696950082 0.107083003 1.651386797 1.073446535 1.446519533 2.227173111 2.973306376 3.262504999 3.237074463 2.949128307 2.467108115 2.009241822 1.695430723 1.525683313 1.467604796 1.483598981 1.540601469 1.615423676 1.693800616 1.765783093 1.825249703 1.870763839 1.905331051 1.934391465 1.963038025 1.994567996 2.028123935 2.065486883 2.081865180
//
IT	3803
RD	22
LK	-5547195.424015
QD	-1562.847892 -> -1559.630891
RI	0.0430955448
TR	0.113844	0.022472
MT	22.788640
MM	C_pi: 1.267457, n_recomb: 488931.311868
RS	0	0.000000	0.107122	38877.531175	0.079515	0.131254
RS	1	0.009007	0.107122	38820.603653	0.079399	0.071882
RS	2	0.018825	0.107122	38458.950164	0.078659	0.041686
RS	3	0.029528	0.107122	37774.240550	0.077259	0.039740
RS	4	0.041194	1.723919	2413.275455	0.004936	0.002936
RS	5	0.053912	1.723919	2610.827041	0.005340	0.003570
RS	6	0.067774	1.069061	4539.459944	0.009284	0.006477
RS	7	0.082886	1.069061	4876.641393	0.009974	0.007412
RS	8	0.099358	1.436046	3903.288792	0.007983	0.006233
RS	9	0.117314	1.436046	4200.509838	0.008591	0.007011
RS	10	0.136888	2.224454	2922.513123	0.005977	0.005132
RS	11	0.158224	2.224454	3154.760649	0.006452	0.005780
RS	12	0.181483	2.980315	2543.209015	0.005202	0.004811
RS	13	0.206836	2.980315	2748.556709	0.005622	0.005372
RS	14	0.234472	3.271043	2705.590108	0.005534	0.005486
RS	15	0.264598	3.271043	2922.064542	0.005976	0.006111
RS	16	0.297437	3.251065	3172.494413	0.006489	0.006786
RS	17	0.333234	3.251065	3420.110030	0.006995	0.007406
RS	18	0.372256	2.969243	4030.476366	0.008243	0.008805
RS	19	0.414792	2.969243	4330.375323	0.008857	0.009496
RS	20	0.461159	2.484764	5543.329386	0.011338	0.012207
RS	21	0.511702	2.484764	5919.030680	0.012106	0.013094
RS	22	0.566798	2.020484	7736.616076	0.015824	0.017165
RS	23	0.626856	2.020484	8181.287787	0.016733	0.018217
RS	24	0.692324	1.701814	10209.888973	0.020882	0.022748
RS	25	0.763689	1.701814	10661.292743	0.021805	0.023784
RS	26	0.841481	1.529577	12304.123374	0.025165	0.027419
RS	27	0.926280	1.529577	12670.147683	0.025914	0.028208
RS	28	1.018716	1.470862	13480.968793	0.027572	0.029947
RS	29	1.119479	1.470862	13696.410137	0.028013	0.030347
RS	30	1.229317	1.487250	13681.067270	0.027982	0.030232
RS	31	1.349048	1.487250	13729.652975	0.028081	0.030250
RS	32	1.479564	1.544915	13188.890084	0.026975	0.028988
RS	33	1.621835	1.544915	13079.999220	0.026752	0.028679
RS	34	1.776920	1.620238	12294.813656	0.025146	0.026905
RS	35	1.945973	1.620238	12042.069614	0.024629	0.026305
RS	36	2.130254	1.698895	11171.972899	0.022850	0.024367
RS	37	2.331132	1.698895	10788.581884	0.022066	0.023499
RS	38	2.550104	1.771009	9913.377227	0.020276	0.021566
RS	39	2.788798	1.771009	9413.386608	0.019253	0.020458
RS	40	3.048991	1.830594	8562.607383	0.017513	0.018593
RS	41	3.332620	1.830594	7965.513599	0.016292	0.017285
RS	42	3.641795	1.876430	7142.172069	0.014608	0.015492
RS	43	3.978818	1.876430	6479.168245	0.013252	0.014050
RS	44	4.346196	1.911771	5685.266121	0.011628	0.012331
RS	45	4.746663	1.911771	5002.837016	0.010232	0.010851
RS	46	5.183201	1.942267	4258.455557	0.008710	0.009245
RS	47	5.659058	1.942267	3614.011810	0.007392	0.007850
RS	48	6.177774	1.973086	2958.315696	0.006051	0.006437
RS	49	6.743212	1.973086	2406.489757	0.004922	0.005243
RS	50	7.359578	2.007453	1879.224819	0.003844	0.004107
RS	51	8.031461	2.007453	1455.590238	0.002977	0.003189
RS	52	8.763859	2.044195	1077.257940	0.002203	0.002372
RS	53	9.562225	2.044195	788.304382	0.001612	0.001743
RS	54	10.432499	2.085279	547.882898	0.001121	0.001220
RS	55	11.381158	2.085279	375.520138	0.000768	0.000842
RS	56	12.415263	2.085279	246.858083	0.000505	0.000558
RS	57	13.542510	2.085279	155.060651	0.000317	0.000354
RS	58	14.771287	2.104141	92.094110	0.000188	0.000213
RS	59	16.110740	2.104141	52.465616	0.000107	0.000123
RS	60	17.570838	2.104141	28.195337	0.000058	0.000067
RS	61	19.162446	2.104141	14.218945	0.000029	0.000034
RS	62	20.897409	2.104141	6.690688	0.000014	0.000016
RS	63	22.788640	2.104141	4.725418	0.000010	0.000012
PA	4+25*2+4+6 0.113844299 0.022471575 22.788640413 0.107121963 1.723918823 1.069060925 1.436045701 2.224454394 2.980315186 3.271042591 3.251065074 2.969243187 2.484763659 2.020483946 1.701814200 1.529576906 1.470861704 1.487250054 1.544915134 1.620237917 1.698895481 1.771008594 1.830593633 1.876430139 1.911770731 1.942266829 1.973085580 2.007453284 2.044194951 2.085279452 2.104141484
//
IT	3547
RD	23
LK	-5547189.133724
QD	-1554.886515 -> -1551.956958
RI	0.0428359976
TR	0.113507	0.022458
MT	22.877659
MM	C_pi: 1.271334, n_recomb: 490118.388213
RS	0	0.000000	0.107157	38986.348314	0.079545	0.131042
RS	1	0.009014	0.107157	38930.109879	0.079430	0.071968
RS	2	0.018840	0.107157	38567.911650	0.078691	0.041762
RS	3	0.029552	0.107157	37881.318183	0.077290	0.039832
RS	4	0.041229	1.798896	2320.409794	0.004734	0.002821
RS	5	0.053959	1.798896	2511.301910	0.005124	0.003431
RS	6	0.067836	1.064979	4574.656974	0.009334	0.006520
RS	7	0.082965	1.064979	4914.394222	0.010027	0.007454
RS	8	0.099457	1.426489	3944.632544	0.008048	0.006284
RS	9	0.117435	1.426489	4244.821410	0.008661	0.007066
RS	10	0.137034	2.222757	2935.920078	0.005990	0.005141
RS	11	0.158399	2.222757	3169.360352	0.006467	0.005791
RS	12	0.181691	2.987688	2546.868071	0.005196	0.004805
RS	13	0.207081	2.987688	2752.704888	0.005616	0.005368
RS	14	0.234761	3.278910	2710.048404	0.005529	0.005482
RS	15	0.264935	3.278910	2927.082424	0.005972	0.006109
RS	16	0.297829	3.263696	3173.502817	0.006475	0.006775
RS	17	0.333688	3.263696	3421.492752	0.006981	0.007395
RS	18	0.372780	2.988080	4022.683771	0.008208	0.008773
RS	19	0.415395	2.988080	4322.558405	0.008819	0.009462
RS	20	0.461851	2.501565	5531.828733	0.011287	0.012160
RS	21	0.512494	2.501565	5907.711706	0.012054	0.013043
RS	22	0.567702	2.031259	7734.048920	0.015780	0.017123
RS	23	0.627887	2.031259	8179.893610	0.016690	0.018173
RS	24	0.693497	1.707982	10226.995481	0.020866	0.022733
RS	25	0.765020	1.707982	10680.464555	0.021792	0.023767
RS	26	0.842990	1.533396	12341.316678	0.025180	0.027433
RS	27	0.927988	1.533396	12709.336793	0.025931	0.028222
RS	28	1.020648	1.474110	13527.325700	0.027600	0.029971
RS	29	1.121660	1.474110	13744.093949	0.028042	0.030372
RS	30	1.231776	1.490912	13725.860852	0.028005	0.030250
RS	31	1.351819	1.490912	13775.300298	0.028106	0.030269
RS	32	1.482681	1.549223	13229.216969	0.026992	0.028999
RS	33	1.625339	1.549223	13120.892635	0.026771	0.028692
RS	34	1.780856	1.625009	12332.204066	0.025162	0.026916
RS	35	1.950390	1.625009	12079.578596	0.024646	0.026318
RS	36	2.135206	1.703892	11207.567031	0.022867	0.024381
RS	37	2.336681	1.703892	10823.602209	0.022084	0.023515
RS	38	2.556316	1.776065	9946.868349	0.020295	0.021584
RS	39	2.795748	1.776065	9445.479312	0.019272	0.020477
RS	40	3.056761	1.835690	8592.534575	0.017532	0.018612
RS	41	3.341302	1.835690	7993.316446	0.016309	0.017303
RS	42	3.651490	1.881763	7166.577195	0.014622	0.015508
RS	43	3.989638	1.881763	6501.133399	0.013264	0.014064
RS	44	4.358266	1.917798	5702.688278	0.011635	0.012339
RS	45	4.760120	1.917798	5018.167314	0.010239	0.010859
RS	46	5.198196	1.949661	4268.965691	0.008710	0.009246
RS	47	5.675759	1.949661	3623.384249	0.007393	0.007851
RS	48	6.196368	1.982611	2963.723162	0.006047	0.006434
RS	49	6.763903	1.982611	2411.859067	0.004921	0.005242
RS	50	7.382594	2.019802	1882.103881	0.003840	0.004103
RS	51	8.057052	2.019802	1459.096154	0.002977	0.003189
RS	52	8.792304	2.059748	1079.565883	0.002203	0.002370
RS	53	9.593828	2.059748	791.215784	0.001614	0.001745
RS	54	10.467600	2.104613	550.090811	0.001122	0.001222
RS	55	11.420131	2.104613	377.980181	0.000771	0.000845
RS	56	12.458520	2.104613	249.145838	0.000508	0.000562
RS	57	13.590506	2.104613	156.951572	0.000320	0.000357
RS	58	14.824526	2.126034	93.431580	0.000191	0.000215
RS	59	16.169777	2.126034	53.443566	0.000109	0.000125
RS	60	17.636284	2.126034	28.846428	0.000059	0.000068
RS	61	19.234978	2.126034	14.615769	0.000030	0.000035
RS	62	20.977773	2.126034	6.912275	0.000014	0.000017
RS	63	22.877659	2.126034	4.925825	0.000010	0.000012
PA	4+25*2+4+6 0.113506977 0.022458202 22.877658539 0.107156595 1.798896047 1.064978703 1.426489191 2.222757270 2.987687982 3.278909993 3.263696337 2.988079596 2.501564515 2.031259079 1.707981510 1.533395830 1.474110411 1.490912239 1.549223197 1.625009431 1.703892156 1.776065357 1.835689594 1.881762859 1.917798252 1.949661170 1.982610649 2.019801529 2.059748032 2.104613374 2.126034081
//
IT	3942
RD	24
LK	-5547183.402078
QD	-1547.397085 -> -1544.720286
RI	0.0425869907
TR	0.113181	0.022444
MT	22.964297
MM	C_pi: 1.275082, n_recomb: 491239.823068
RS	0	0.000000	0.107187	39090.625199	0.079575	0.130836
RS	1	0.009020	0.107187	39034.967389	0.079462	0.072050
RS	2	0.018854	0.107187	38672.154305	0.078724	0.041836
RS	3	0.029575	0.107187	37983.650689	0.077322	0.039922
RS	4	0.041263	1.876404	2231.583889	0.004543	0.002712
RS	5	0.054005	1.876404	2416.033886	0.004918	0.003298
RS	6	0.067897	1.061123	4608.263734	0.009381	0.006562
RS	7	0.083041	1.061123	4950.443921	0.010077	0.007495
RS	8	0.099552	1.417731	3983.546835	0.008109	0.006332
RS	9	0.117552	1.417731	4286.535004	0.008726	0.007118
RS	10	0.137176	2.221970	2947.613527	0.006000	0.005147
RS	11	0.158569	2.221970	3182.119693	0.006478	0.005800
RS	12	0.181893	2.995434	2549.747454	0.005190	0.004799
RS	13	0.207320	2.995434	2756.009676	0.005610	0.005362
RS	14	0.235041	3.286217	2714.472592	0.005526	0.005479
RS	15	0.265262	3.286217	2932.055003	0.005969	0.006107
RS	16	0.298210	3.275137	3175.081134	0.006463	0.006765
RS	17	0.334129	3.275137	3423.470754	0.006969	0.007387
RS	18	0.373288	3.005772	4015.745909	0.008175	0.008743
RS	19	0.415980	3.005772	4315.625218	0.008785	0.009431
RS	20	0.462522	2.517596	5521.034739	0.011239	0.012115
RS	21	0.513263	2.517596	5897.093664	0.012005	0.012994
RS	22	0.568581	2.041615	7731.407441	0.015739	0.017084
RS	23	0.628888	2.041615	8178.359264	0.016648	0.018130
RS	24	0.694635	1.713953	10242.803722	0.020851	0.022719
RS	25	0.766313	1.713953	10698.235942	0.021778	0.023752
RS	26	0.844456	1.537137	12376.056740	0.025194	0.027445
RS	27	0.929648	1.537137	12745.991273	0.025947	0.028234
RS	28	1.022524	1.477338	13570.503960	0.027625	0.029992
RS	29	1.123778	1.477338	13788.581357	0.028069	0.030394
RS	30	1.234165	1.494570	13767.347536	0.028026	0.030266
RS	31	1.354510	1.494570	13817.688154	0.028128	0.030287
RS	32	1.485709	1.553518	13266.545611	0.027006	0.029008
RS	33	1.628744	1.553518	13158.876365	0.026787	0.028704
RS	34	1.784680	1.629736	12367.147388	0.025175	0.026925
RS	35	1.954682	1.629736	12114.738831	0.024662	0.026330
RS	36	2.140018	1.708800	11241.289710	0.022884	0.024395
RS	37	2.342072	1.708800	10856.837931	0.022101	0.023531
RS	38	2.562352	1.780974	9979.037397	0.020314	0.021602
RS	39	2.802502	1.780974	9476.303214	0.019291	0.020495
RS	40	3.064314	1.840568	8621.579161	0.017551	0.018631
RS	41	3.349741	1.840568	8020.244617	0.016327	0.017322
RS	42	3.660915	1.886807	7190.373324	0.014637	0.015524
RS	43	4.000157	1.886807	6522.458696	0.013278	0.014079
RS	44	4.369999	1.923464	5719.650428	0.011643	0.012348
RS	45	4.773202	1.923464	5032.980078	0.010245	0.010867
RS	46	5.212775	1.956631	4279.046725	0.008711	0.009247
RS	47	5.691998	1.956631	3632.273427	0.007394	0.007853
RS	48	6.214448	1.991663	2968.694728	0.006043	0.006430
RS	49	6.784024	1.991663	2416.764899	0.004920	0.005241
RS	50	7.404977	2.031660	1884.550241	0.003836	0.004099
RS	51	8.081942	2.031660	1462.183385	0.002977	0.003188
RS	52	8.819969	2.074825	1081.499573	0.002202	0.002369
RS	53	9.624569	2.074825	793.800291	0.001616	0.001746
RS	54	10.501745	2.123526	552.025614	0.001124	0.001223
RS	55	11.458043	2.123526	380.228265	0.000774	0.000848
RS	56	12.500602	2.123526	251.280069	0.000512	0.000565
RS	57	13.637202	2.123526	158.738906	0.000323	0.000360
RS	58	14.876326	2.147587	94.701016	0.000193	0.000218
RS	59	16.227221	2.147587	54.383388	0.000111	0.000126
RS	60	17.699970	2.147587	29.478444	0.000060	0.000069
RS	61	19.305563	2.147587	15.004365	0.000031	0.000036
RS	62	21.055984	2.147587	7.131039	0.000015	0.000017
RS	63	22.964297	2.147587	5.126337	0.000010	0.000013
PA	4+25*2+4+6 0.113180912 0.022444168 22.964297164 0.107187227 1.876404233 1.061122815 1.417730556 2.221969769 2.995433753 3.286217039 3.275137121 3.005771677 2.517596270 2.041614650 1.713952904 1.537136548 1.477338176 1.494569935 1.553517788 1.629736106 1.708800342 1.780974060 1.840567562 1.886807448 1.923463897 1.956630913 1.991662804 2.031660382 2.074824501 2.123526426 2.147586748
//
IT	3969
RD	25
LK	-5547178.161886
QD	-1540.342376 -> -1537.888957
RI	0.0423483434
TR	0.112864	0.022429
MT	23.049025
MM	C_pi: 1.278715, n_recomb: 492297.902459
RS	0	0.000000	0.107214	39190.575796	0.079607	0.130634
RS	1	0.009027	0.107214	39135.398026	0.079495	0.072131
RS	2	0.018868	0.107214	38771.904542	0.078757	0.041907
RS	3	0.029598	0.107214	38081.465296	0.077355	0.040008
RS	4	0.041296	1.956509	2146.609737	0.004360	0.002608
RS	5	0.054050	1.956509	2324.831706	0.004722	0.003171
RS	6	0.067955	1.057445	4640.499397	0.009426	0.006602
RS	7	0.083116	1.057445	4985.024363	0.010126	0.007535
RS	8	0.099645	1.409672	4020.236834	0.008166	0.006378
RS	9	0.117666	1.409672	4325.870599	0.008787	0.007167
RS	10	0.137314	2.222010	2957.713262	0.006008	0.005152
RS	11	0.158735	2.222010	3193.167603	0.006486	0.005807
RS	12	0.182090	3.003507	2551.913847	0.005184	0.004792
RS	13	0.207553	3.003507	2758.543301	0.005603	0.005356
RS	14	0.235314	3.293049	2718.820183	0.005523	0.005476
RS	15	0.265581	3.293049	2936.937843	0.005966	0.006106
RS	16	0.298581	3.285556	3177.095027	0.006454	0.006758
RS	17	0.334559	3.285556	3425.902317	0.006959	0.007381
RS	18	0.373784	3.022470	4009.488340	0.008144	0.008716
RS	19	0.416551	3.022470	4309.393494	0.008754	0.009402
RS	20	0.463178	2.532953	5510.795078	0.011194	0.012072
RS	21	0.514013	2.532953	5887.020971	0.011958	0.012949
RS	22	0.569437	2.051602	7728.618395	0.015699	0.017046
RS	23	0.629864	2.051602	8176.614625	0.016609	0.018090
RS	24	0.695746	1.719751	10257.369497	0.020836	0.022704
RS	25	0.767574	1.719751	10714.669173	0.021765	0.023737
RS	26	0.845886	1.540814	12408.457808	0.025205	0.027456
RS	27	0.931267	1.540814	12780.230443	0.025960	0.028245
RS	28	1.024355	1.480548	13610.729161	0.027647	0.030012
RS	29	1.125845	1.480548	13830.094929	0.028093	0.030414
RS	30	1.236497	1.498226	13805.752347	0.028043	0.030279
RS	31	1.357136	1.498226	13857.032253	0.028148	0.030302
RS	32	1.488666	1.557802	13301.073393	0.027018	0.029016
RS	33	1.632067	1.557802	13194.133737	0.026801	0.028714
RS	34	1.788413	1.634434	12399.710811	0.025187	0.026934
RS	35	1.958872	1.634434	12147.612363	0.024675	0.026341
RS	36	2.144717	1.713640	11273.171783	0.022899	0.024408
RS	37	2.347337	1.713640	10888.316773	0.022117	0.023546
RS	38	2.568247	1.785769	10009.838955	0.020333	0.021620
RS	39	2.809098	1.785769	9505.821769	0.019309	0.020514
RS	40	3.071689	1.845275	8649.660140	0.017570	0.018651
RS	41	3.357983	1.845275	8046.236710	0.016344	0.017341
RS	42	3.670120	1.891614	7213.515976	0.014653	0.015540
RS	43	4.010431	1.891614	6543.116251	0.013291	0.014094
RS	44	4.381461	1.928828	5736.113542	0.011652	0.012358
RS	45	4.785983	1.928828	5047.256869	0.010252	0.010875
RS	46	5.227018	1.963237	4288.698069	0.008712	0.009249
RS	47	5.707864	1.963237	3640.691602	0.007395	0.007855
RS	48	6.232114	2.000307	2973.246366	0.006040	0.006427
RS	49	6.803685	2.000307	2421.231410	0.004918	0.005239
RS	50	7.426850	2.043098	1886.590433	0.003832	0.004095
RS	51	8.106265	2.043098	1464.880606	0.002976	0.003187
RS	52	8.847007	2.089493	1083.086992	0.002200	0.002367
RS	53	9.654613	2.089493	796.082871	0.001617	0.001747
RS	54	10.535118	2.142085	553.708932	0.001125	0.001223
RS	55	11.495102	2.142085	382.280684	0.000777	0.000850
RS	56	12.541740	2.142085	253.272228	0.000514	0.000568
RS	57	13.682852	2.142085	160.430144	0.000326	0.000363
RS	58	14.926968	2.168844	95.907744	0.000195	0.000220
RS	59	16.283385	2.168844	55.287647	0.000112	0.000128
RS	60	17.762239	2.168844	30.092452	0.000061	0.000071
RS	61	19.374583	2.168844	15.385084	0.000031	0.000037
RS	62	21.132466	2.168844	7.347046	0.000015	0.000018
RS	63	23.049025	2.168844	5.326885	0.000011	0.000013
PA	4+25*2+4+6 0.112864486 0.022429290 23.049024570 0.107214201 1.956509345 1.057445332 1.409672404 2.222010031 3.003507055 3.293049117 3.285556245 3.022470094 2.532953454 2.051601969 1.719751072 1.540814377 1.480548442 1.498225647 1.557801690 1.634433789 1.713640268 1.785768839 1.845275282 1.891613645 1.928828019 1.963236629 2.000306963 2.043097573 2.089492779 2.142085177 2.168844088
//
