# Supplementary material for: Introgression and disruption of migration routes have shaped the genetic integrity of wildebeest populations
Source: Nat Commun. 2024 Apr 12;15:2921. doi: 10.1038/s41467-024-47015-y (PMC11014984; doi:10.1038/s41467-024-47015-y)
Supplement: Supplementary file 10 — Source Data [file 41467_2024_47015_MOESM10_ESM.zip › source_data/Fig2a.psmc/CTauBwN_2261.psmc]

CC
CC	Brief Description of the file format:
CC	  CC  comments
CC	  MM  useful-messages
CC	  RD  round-of-iterations
CC	  LL  \log[P(sequence)]
CC	  QD  Q-before-opt Q-after-opt
CC	  TR  \theta_0 \rho_0
CC	  RS  k t_k \lambda_k \pi_k \sum_{l\not=k}A_{kl} A_{kk}
CC	  DC  begin end best-k t_k+\Delta_k max-prob
CC
MM	Version: 0.6.5-r67
MM	pattern:4+25*2+4+6, n:63, n_free_lambdas:28
MM	n_iterations:25, skip:1, max_t:15, theta/rho:5
MM	is_decoding:0
MM	n_seqs:28, sum_L:17436384, sum_n:2670700
RD	0
LK	0.000000
QD	0.000000 -> 0.000000
RI	inf
TR	0.166253	0.033251
MT	15.000000
MM	C_pi: 1.000000, n_recomb: 570289.738402
RS	0	0.000000	1.000000	4631.287001	0.008121	0.000000
RS	1	0.008290	1.000000	4972.809204	0.008720	0.000000
RS	2	0.017266	1.000000	5335.759927	0.009356	0.000000
RS	3	0.026987	1.000000	5720.840183	0.010031	0.000000
RS	4	0.037514	1.000000	6128.652075	0.010747	0.000000
RS	5	0.048914	1.000000	6559.670564	0.011502	0.000000
RS	6	0.061258	1.000000	7014.211106	0.012299	0.000000
RS	7	0.074626	1.000000	7492.392883	0.013138	0.000000
RS	8	0.089102	1.000000	7994.097427	0.014018	0.000000
RS	9	0.104778	1.000000	8518.922480	0.014938	0.000000
RS	10	0.121753	1.000000	9066.131138	0.015897	0.000000
RS	11	0.140135	1.000000	9634.596423	0.016894	0.000000
RS	12	0.160042	1.000000	10222.741721	0.017926	0.000000
RS	13	0.181598	1.000000	10828.477798	0.018988	0.000000
RS	14	0.204942	1.000000	11449.137455	0.020076	0.000000
RS	15	0.230221	1.000000	12081.409384	0.021185	0.000000
RS	16	0.257595	1.000000	12721.273266	0.022307	0.000000
RS	17	0.287238	1.000000	13363.938835	0.023434	0.000000
RS	18	0.319339	1.000000	14003.792278	0.024556	0.000000
RS	19	0.354100	1.000000	14634.354172	0.025661	0.000000
RS	20	0.391744	1.000000	15248.253939	0.026738	0.000000
RS	21	0.432507	1.000000	15837.226625	0.027770	0.000000
RS	22	0.476650	1.000000	16392.138578	0.028744	0.000000
RS	23	0.524453	1.000000	16903.049176	0.029639	0.000000
RS	24	0.576218	1.000000	17359.316137	0.030439	0.000000
RS	25	0.632274	1.000000	17749.751870	0.031124	0.000000
RS	26	0.692977	1.000000	18062.837710	0.031673	0.000000
RS	27	0.758711	1.000000	18287.001534	0.032066	0.000000
RS	28	0.829896	1.000000	18410.961922	0.032284	0.000000
RS	29	0.906981	1.000000	18424.138631	0.032307	0.000000
RS	30	0.990456	1.000000	18317.124444	0.032119	0.000000
RS	31	1.080851	1.000000	18082.207489	0.031707	0.000000
RS	32	1.178739	1.000000	17713.925926	0.031061	0.000000
RS	33	1.284742	1.000000	17209.628775	0.030177	0.000000
RS	34	1.399532	1.000000	16570.008156	0.029055	0.000000
RS	35	1.523838	1.000000	15799.560159	0.027704	0.000000
RS	36	1.658449	1.000000	14906.925152	0.026139	0.000000
RS	37	1.804218	1.000000	13905.054946	0.024382	0.000000
RS	38	1.962071	1.000000	12811.155604	0.022464	0.000000
RS	39	2.133009	1.000000	11646.362284	0.020422	0.000000
RS	40	2.318118	1.000000	10435.117686	0.018298	0.000000
RS	41	2.518571	1.000000	9204.248944	0.016140	0.000000
RS	42	2.735641	1.000000	7981.768450	0.013996	0.000000
RS	43	2.970706	1.000000	6795.459925	0.011916	0.000000
RS	44	3.225257	1.000000	5671.348001	0.009945	0.000000
RS	45	3.500909	1.000000	4632.181824	0.008123	0.000000
RS	46	3.799411	1.000000	3696.083922	0.006481	0.000000
RS	47	4.122659	1.000000	2875.518084	0.005042	0.000000
RS	48	4.472702	1.000000	2176.709080	0.003817	0.000000
RS	49	4.851763	1.000000	1599.601443	0.002805	0.000000
RS	50	5.262247	1.000000	1138.377847	0.001996	0.000000
RS	51	5.706758	1.000000	782.479346	0.001372	0.000000
RS	52	6.188118	1.000000	517.994253	0.000908	0.000000
RS	53	6.709380	1.000000	329.225878	0.000577	0.000000
RS	54	7.273854	1.000000	200.226018	0.000351	0.000000
RS	55	7.885120	1.000000	116.098158	0.000204	0.000000
RS	56	8.547059	1.000000	63.929257	0.000112	0.000000
RS	57	9.263869	1.000000	33.288537	0.000058	0.000000
RS	58	10.040101	1.000000	16.315875	0.000029	0.000000
RS	59	10.880679	1.000000	7.490020	0.000013	0.000000
RS	60	11.790939	1.000000	3.203112	0.000006	0.000000
RS	61	12.776655	1.000000	1.268664	0.000002	0.000000
RS	62	13.844085	1.000000	0.462454	0.000001	0.000000
RS	63	15.000000	1.000000	0.217247	0.000000	0.000000
PA	4+25*2+4+6 0.166253218 0.033250644 15.000000000 1.000000000 1.000000000 1.000000000 1.000000000 1.000000000 1.000000000 1.000000000 1.000000000 1.000000000 1.000000000 1.000000000 1.000000000 1.000000000 1.000000000 1.000000000 1.000000000 1.000000000 1.000000000 1.000000000 1.000000000 1.000000000 1.000000000 1.000000000 1.000000000 1.000000000 1.000000000 1.000000000 1.000000000
//
IT	5195
RD	1
LK	-6365565.559224
QD	-8599.304052 -> -3671.800315
RI	0.1710092996
TR	0.166803	0.032041
MT	15.575738
MM	C_pi: 1.185482, n_recomb: 649953.565506
RS	0	0.000000	0.721890	7339.267148	0.011292	0.178099
RS	1	0.008354	0.721890	7858.194838	0.012090	0.015519
RS	2	0.017406	0.721890	8405.443153	0.012932	0.005675
RS	3	0.027214	0.721890	8981.110860	0.013818	0.003857
RS	4	0.037841	1.782215	3900.857057	0.006002	0.003206
RS	5	0.049357	1.782215	4199.186611	0.006461	0.003115
RS	6	0.061834	1.817297	4430.973642	0.006817	0.003324
RS	7	0.075353	1.817297	4765.146463	0.007332	0.003767
RS	8	0.090002	1.715185	5424.783748	0.008346	0.004397
RS	9	0.105875	1.715185	5823.116448	0.008959	0.005105
RS	10	0.123074	1.606604	6665.477496	0.010255	0.005909
RS	11	0.141710	1.606604	7137.783520	0.010982	0.006810
RS	12	0.161902	1.512185	8109.387287	0.012477	0.007792
RS	13	0.183781	1.512185	8658.557836	0.013322	0.008845
RS	14	0.207488	1.429414	9763.452073	0.015022	0.009979
RS	15	0.233176	1.429414	10387.336369	0.015982	0.011213
RS	16	0.261009	1.355452	11629.639709	0.017893	0.012562
RS	17	0.291168	1.355452	12318.663452	0.018953	0.014029
RS	18	0.323846	1.289783	13677.852720	0.021044	0.015609
RS	19	0.359254	1.289783	14411.185367	0.022173	0.017289
RS	20	0.397620	1.233773	15824.531563	0.024347	0.019041
RS	21	0.439191	1.233773	16566.620540	0.025489	0.020823
RS	22	0.484235	1.189643	17922.179580	0.027575	0.022581
RS	23	0.533042	1.189643	18622.147118	0.028652	0.024257
RS	24	0.585926	1.158306	19790.683940	0.030449	0.025794
RS	25	0.643228	1.158306	20386.465999	0.031366	0.027148
RS	26	0.705317	1.138404	21266.534561	0.032720	0.028286
RS	27	0.772594	1.138404	21691.840483	0.033374	0.029192
RS	28	0.845490	1.127044	22228.460769	0.034200	0.029859
RS	29	0.924476	1.127044	22419.481333	0.034494	0.030286
RS	30	1.010061	1.121122	22591.059666	0.034758	0.030475
RS	31	1.102795	1.121122	22492.582865	0.034606	0.030431
RS	32	1.203276	1.118066	22294.724143	0.034302	0.030158
RS	33	1.312152	1.118066	21867.105808	0.033644	0.029663
RS	34	1.430123	1.115992	21307.340138	0.032783	0.028950
RS	35	1.557949	1.115992	20535.052814	0.031595	0.028026
RS	36	1.696454	1.113764	19634.703445	0.030209	0.026898
RS	37	1.846529	1.113764	18536.042730	0.028519	0.025574
RS	38	2.009142	1.110911	17339.618355	0.026678	0.024066
RS	39	2.185339	1.110911	15974.814215	0.024578	0.022393
RS	40	2.376256	1.107347	14561.948245	0.022405	0.020580
RS	41	2.583122	1.107347	13034.363429	0.020054	0.018660
RS	42	2.807270	1.103163	11521.328751	0.017726	0.016669
RS	43	3.050143	1.103163	9967.010446	0.015335	0.014651
RS	44	3.313305	1.098567	8492.836848	0.013067	0.012650
RS	45	3.598452	1.098567	7057.022612	0.010858	0.010711
RS	46	3.907420	1.093848	5756.615534	0.008857	0.008878
RS	47	4.242200	1.093848	4561.403758	0.007018	0.007189
RS	48	4.604946	1.089338	3533.281198	0.005436	0.005675
RS	49	4.997997	1.089338	2647.348924	0.004073	0.004358
RS	50	5.423883	1.085311	1929.163404	0.002968	0.003247
RS	51	5.885347	1.085311	1353.471657	0.002082	0.002342
RS	52	6.385362	1.081838	918.031877	0.001412	0.001631
RS	53	6.927148	1.081838	596.238322	0.000917	0.001093
RS	54	7.514195	1.077687	372.112581	0.000573	0.000703
RS	55	8.150284	1.077687	220.603642	0.000339	0.000432
RS	56	8.839511	1.077687	124.372303	0.000191	0.000253
RS	57	9.586317	1.077687	66.403918	0.000102	0.000140
RS	58	10.395510	1.070108	33.576792	0.000052	0.000073
RS	59	11.272303	1.070108	15.761477	0.000024	0.000036
RS	60	12.222344	1.070108	6.900997	0.000011	0.000016
RS	61	13.251751	1.070108	2.802058	0.000004	0.000007
RS	62	14.367154	1.070108	1.048528	0.000002	0.000003
RS	63	15.575738	1.070108	0.512346	0.000001	0.000001
PA	4+25*2+4+6 0.166803470 0.032040666 15.575737953 0.721890211 1.782215118 1.817296505 1.715184927 1.606604099 1.512185097 1.429414034 1.355451584 1.289783478 1.233773232 1.189643383 1.158305645 1.138404369 1.127044201 1.121122360 1.118066311 1.115991890 1.113763809 1.110911369 1.107346535 1.103162766 1.098567009 1.093847752 1.089338303 1.085310578 1.081838131 1.077686548 1.070107520
//
IT	4678
RD	2
LK	-6358995.698105
QD	-2335.740615 -> -1627.424438
RI	0.1569033815
TR	0.163494	0.030936
MT	16.350948
MM	C_pi: 1.254270, n_recomb: 663682.313740
RS	0	0.000000	0.552750	9862.663781	0.014861	0.178009
RS	1	0.008437	0.552750	10527.446638	0.015862	0.015994
RS	2	0.017586	0.552750	11222.098854	0.016909	0.006702
RS	3	0.027507	0.552750	11945.342731	0.017999	0.005386
RS	4	0.038264	2.386431	2964.404583	0.004467	0.002161
RS	5	0.049930	2.386431	3198.779466	0.004820	0.002398
RS	6	0.062580	2.389753	3445.474641	0.005191	0.002686
RS	7	0.076296	2.389753	3714.708588	0.005597	0.003164
RS	8	0.091171	2.155009	4437.452517	0.006686	0.003988
RS	9	0.107300	2.155009	4775.695844	0.007196	0.004618
RS	10	0.124790	1.946358	5684.406078	0.008565	0.005655
RS	11	0.143755	1.946358	6103.587138	0.009197	0.006431
RS	12	0.164321	1.781704	7149.605700	0.010773	0.007688
RS	13	0.186622	1.781704	7655.096570	0.011534	0.008566
RS	14	0.210804	1.642867	8873.971626	0.013371	0.010014
RS	15	0.237027	1.642867	9467.927485	0.014266	0.011029
RS	16	0.265462	1.519529	10898.369761	0.016421	0.012784
RS	17	0.296296	1.519529	11576.329299	0.017443	0.014019
RS	18	0.329732	1.410440	13212.310775	0.019908	0.016108
RS	19	0.365988	1.410440	13956.481559	0.021029	0.017543
RS	20	0.405304	1.319162	15711.502177	0.023673	0.019870
RS	21	0.447937	1.319162	16484.179019	0.024837	0.021387
RS	22	0.494166	1.250729	18171.648803	0.027380	0.023683
RS	23	0.544296	1.250729	18914.018044	0.028499	0.025059
RS	24	0.598656	1.206793	20315.772218	0.030611	0.026969
RS	25	0.657602	1.206793	20956.502045	0.031576	0.027986
RS	26	0.721521	1.184104	21927.058692	0.033038	0.029275
RS	27	0.790833	1.184104	22395.146086	0.033744	0.029837
RS	28	0.865992	1.176555	22899.007182	0.034503	0.030473
RS	29	0.947494	1.176555	23132.269564	0.034854	0.030585
RS	30	1.035871	1.177984	23201.602130	0.034959	0.030648
RS	31	1.131705	1.177984	23150.115899	0.034881	0.030345
RS	32	1.235624	1.183440	22836.362495	0.034409	0.029931
RS	33	1.348311	1.183440	22465.039109	0.033849	0.029247
RS	34	1.470506	1.189351	21815.974050	0.032871	0.028437
RS	35	1.603010	1.189351	21109.124256	0.031806	0.027398
RS	36	1.746693	1.193651	20161.630432	0.030378	0.026241
RS	37	1.902500	1.193651	19130.910855	0.028825	0.024867
RS	38	2.071451	1.195581	17922.859538	0.027005	0.023398
RS	39	2.254657	1.195581	16616.493306	0.025037	0.021728
RS	40	2.453321	1.195100	15208.720287	0.022916	0.020005
RS	41	2.668745	1.195100	13716.126761	0.020667	0.018124
RS	42	2.902345	1.192489	12203.199755	0.018387	0.016248
RS	43	3.155654	1.192489	10649.664940	0.016046	0.014286
RS	44	3.430335	1.188254	9153.887485	0.013793	0.012398
RS	45	3.728190	1.188254	7682.314688	0.011575	0.010514
RS	46	4.051176	1.183073	6333.266664	0.009543	0.008770
RS	47	4.401412	1.183073	5074.323046	0.007646	0.007120
RS	48	4.781198	1.177688	3978.377894	0.005994	0.005662
RS	49	5.193026	1.177688	3017.531827	0.004547	0.004364
RS	50	5.639601	1.172716	2228.440725	0.003358	0.003278
RS	51	6.123853	1.172716	1584.526987	0.002387	0.002377
RS	52	6.648962	1.168352	1090.472003	0.001643	0.001670
RS	53	7.218374	1.168352	718.652473	0.001083	0.001126
RS	54	7.835828	1.162639	455.810329	0.000687	0.000732
RS	55	8.505376	1.162639	274.451934	0.000414	0.000453
RS	56	9.231415	1.162639	157.268026	0.000237	0.000268
RS	57	10.018709	1.162639	85.408522	0.000129	0.000150
RS	58	10.872429	1.150506	44.061835	0.000066	0.000080
RS	59	11.798176	1.150506	21.013880	0.000032	0.000039
RS	60	12.802029	1.150506	9.353043	0.000014	0.000018
RS	61	13.890578	1.150506	3.862698	0.000006	0.000008
RS	62	15.070968	1.150506	1.470955	0.000002	0.000003
RS	63	16.350948	1.150506	0.737443	0.000001	0.000002
PA	4+25*2+4+6 0.163494059 0.030935534 16.350947964 0.552750203 2.386431485 2.389752807 2.155009236 1.946358235 1.781703721 1.642867267 1.519528837 1.410439912 1.319161565 1.250728873 1.206792992 1.184104436 1.176555313 1.177983789 1.183440460 1.189351465 1.193650522 1.195581365 1.195099895 1.192488802 1.188254287 1.183072554 1.177688300 1.172715995 1.168352084 1.162639298 1.150505512
//
IT	4477
RD	3
LK	-6357918.431820
QD	-1391.102850 -> -1166.212290
RI	0.1503015708
TR	0.160289	0.030101
MT	17.009118
MM	C_pi: 1.288760, n_recomb: 663543.694762
RS	0	0.000000	0.474006	11575.321134	0.017445	0.177323
RS	1	0.008505	0.474006	12328.681848	0.018580	0.016565
RS	2	0.017732	0.474006	13110.355837	0.019758	0.007356
RS	3	0.027745	0.474006	13917.724778	0.020975	0.006434
RS	4	0.038609	2.992427	2360.525592	0.003557	0.001619
RS	5	0.050397	2.992427	2551.252882	0.003845	0.001935
RS	6	0.063188	2.848885	2895.018690	0.004363	0.002297
RS	7	0.077066	2.848885	3125.995252	0.004711	0.002764
RS	8	0.092125	2.448865	3923.308774	0.005913	0.003696
RS	9	0.108465	2.448865	4228.544438	0.006373	0.004289
RS	10	0.126194	2.153052	5177.954119	0.007803	0.005432
RS	11	0.145431	2.153052	5567.907513	0.008391	0.006148
RS	12	0.166303	1.942127	6628.603253	0.009990	0.007508
RS	13	0.188951	1.942127	7107.952817	0.010712	0.008304
RS	14	0.213525	1.769642	8350.905968	0.012585	0.009868
RS	15	0.240189	1.769642	8923.626987	0.013448	0.010775
RS	16	0.269121	1.614319	10430.640021	0.015720	0.012706
RS	17	0.300513	1.614319	11096.056836	0.016722	0.013835
RS	18	0.334575	1.474546	12887.165606	0.019422	0.016191
RS	19	0.371534	1.474546	13630.430721	0.020542	0.017531
RS	20	0.411636	1.357182	15609.431866	0.023524	0.020204
RS	21	0.455149	1.357182	16391.430125	0.024703	0.021651
RS	22	0.502362	1.271024	18304.994211	0.027587	0.024289
RS	23	0.553590	1.271024	19059.890988	0.028724	0.025611
RS	24	0.609175	1.219043	20599.096555	0.031044	0.027730
RS	25	0.669487	1.219043	21247.616625	0.032021	0.028696
RS	26	0.734929	1.196592	22219.830606	0.033487	0.029995
RS	27	0.805936	1.196592	22688.737383	0.034193	0.030503
RS	28	0.882982	1.194894	23079.808508	0.034783	0.030984
RS	29	0.966581	1.194894	23312.039993	0.035133	0.031049
RS	30	1.057289	1.205226	23211.121361	0.034981	0.030872
RS	31	1.155711	1.205226	23165.948014	0.034912	0.030536
RS	32	1.262504	1.220604	22681.460269	0.034182	0.029877
RS	33	1.378379	1.220604	22332.563146	0.033657	0.029180
RS	34	1.504109	1.235938	21552.299784	0.032481	0.028171
RS	35	1.640532	1.235938	20888.666806	0.031480	0.027141
RS	36	1.788557	1.248299	19866.006385	0.029939	0.025854
RS	37	1.949171	1.248299	18898.092286	0.028481	0.024509
RS	38	2.123444	1.256666	17667.700753	0.026626	0.022979
RS	39	2.312538	1.256666	16436.704488	0.024771	0.021356
RS	40	2.517715	1.261001	15045.359812	0.022674	0.019627
RS	41	2.740340	1.261001	13629.197201	0.020540	0.017804
RS	42	2.981899	1.261720	12152.137544	0.018314	0.015961
RS	43	3.244002	1.261720	10663.084499	0.016070	0.014059
RS	44	3.528395	1.259560	9203.050960	0.013870	0.012220
RS	45	3.836974	1.259560	7773.761774	0.011716	0.010388
RS	46	4.171797	1.255525	6446.004837	0.009715	0.008690
RS	47	4.535096	1.255525	5203.600955	0.007842	0.007078
RS	48	4.929291	1.250724	4109.608183	0.006193	0.005651
RS	49	5.357011	1.250724	3143.928683	0.004738	0.004373
RS	50	5.821106	1.246074	2341.879236	0.003529	0.003302
RS	51	6.324671	1.246074	1681.434732	0.002534	0.002406
RS	52	6.871063	1.241855	1168.730690	0.001761	0.001701
RS	53	7.463922	1.241855	778.666199	0.001173	0.001154
RS	54	8.107201	1.235497	499.648106	0.000753	0.000756
RS	55	8.805189	1.235497	304.447681	0.000459	0.000471
RS	56	9.562538	1.235497	176.641877	0.000266	0.000280
RS	57	10.384296	1.235497	97.186819	0.000146	0.000158
RS	58	11.275941	1.219673	50.906950	0.000077	0.000085
RS	59	12.243416	1.219673	24.580367	0.000037	0.000042
RS	60	13.293172	1.219673	11.081301	0.000017	0.000019
RS	61	14.432204	1.219673	4.637325	0.000007	0.000008
RS	62	15.668107	1.219673	1.790159	0.000003	0.000003
RS	63	17.009118	1.219673	0.915654	0.000001	0.000002
PA	4+25*2+4+6 0.160288528 0.030101228 17.009117531 0.474005613 2.992426786 2.848884831 2.448865117 2.153051695 1.942127418 1.769641678 1.614318972 1.474546048 1.357181738 1.271024161 1.219043038 1.196591683 1.194894108 1.205226270 1.220603553 1.235937543 1.248299475 1.256666185 1.261001145 1.261720354 1.259560242 1.255525277 1.250723829 1.246073934 1.241855157 1.235496905 1.219673133
//
IT	4541
RD	4
LK	-6357541.866885
QD	-1088.926723 -> -980.660304
RI	0.1464192111
TR	0.157760	0.029494
MT	17.522679
MM	C_pi: 1.310736, n_recomb: 661288.634216
RS	0	0.000000	0.434744	12643.013509	0.019119	0.176677
RS	1	0.008556	0.434744	13447.718704	0.020336	0.017035
RS	2	0.017843	0.434744	14278.718665	0.021592	0.007770
RS	3	0.027925	0.434744	15132.395517	0.022883	0.007111
RS	4	0.038870	3.657796	1925.145694	0.002911	0.001288
RS	5	0.050751	3.657796	2083.165920	0.003150	0.001607
RS	6	0.063648	3.252036	2534.110524	0.003832	0.002049
RS	7	0.077649	3.252036	2739.183900	0.004142	0.002485
RS	8	0.092848	2.661337	3614.674271	0.005466	0.003509
RS	9	0.109347	2.661337	3899.631858	0.005897	0.004076
RS	10	0.127258	2.290294	4883.140294	0.007384	0.005289
RS	11	0.146701	2.290294	5255.769705	0.007948	0.005967
RS	12	0.167808	2.051231	6307.824414	0.009539	0.007365
RS	13	0.190720	2.051231	6770.580204	0.010238	0.008111
RS	14	0.215593	1.860843	7997.705861	0.012094	0.009707
RS	15	0.242593	1.860843	8555.128851	0.012937	0.010545
RS	16	0.271904	1.684787	10085.997481	0.015252	0.012549
RS	17	0.303722	1.684787	10740.651511	0.016242	0.013605
RS	18	0.338263	1.521497	12629.489955	0.019098	0.016120
RS	19	0.375759	1.521497	13369.897725	0.020218	0.017400
RS	20	0.416462	1.382188	15524.182499	0.023476	0.020326
RS	21	0.460648	1.382188	16310.956031	0.024665	0.021739
RS	22	0.508615	1.280331	18421.926651	0.027858	0.024656
RS	23	0.560685	1.280331	19183.109036	0.029009	0.025973
RS	24	0.617210	1.220781	20851.542663	0.031532	0.028275
RS	25	0.678571	1.220781	21500.107358	0.032512	0.029250
RS	26	0.745182	1.197931	22479.887424	0.033994	0.030559
RS	27	0.817492	1.197931	22940.252702	0.034690	0.031078
RS	28	0.895988	1.200803	23232.855982	0.035133	0.031418
RS	29	0.981200	1.200803	23452.772534	0.035465	0.031495
RS	30	1.073703	1.218543	23199.453991	0.035082	0.031101
RS	31	1.174119	1.218543	23146.759782	0.035003	0.030781
RS	32	1.283127	1.242447	22507.699190	0.034036	0.029896
RS	33	1.401460	1.242447	22164.239506	0.033517	0.029223
RS	34	1.529918	1.266100	21262.336241	0.032153	0.028026
RS	35	1.669366	1.266100	20621.974222	0.031185	0.027027
RS	36	1.820745	1.285805	19524.505783	0.029525	0.025609
RS	37	1.985075	1.285805	18598.182945	0.028124	0.024304
RS	38	2.163464	1.300301	17337.784540	0.026218	0.022696
RS	39	2.357115	1.300301	16162.884553	0.024441	0.021119
RS	40	2.567334	1.309527	14776.760896	0.022345	0.019360
RS	41	2.795539	1.309527	13423.614630	0.020299	0.017588
RS	42	3.043267	1.313962	11973.506983	0.018106	0.015749
RS	43	3.312190	1.313962	10544.555364	0.015945	0.013897
RS	44	3.604121	1.314480	9118.345459	0.013789	0.012080
RS	45	3.921028	1.314480	7736.893466	0.011700	0.010293
RS	46	4.265048	1.312311	6437.079414	0.009734	0.008622
RS	47	4.638501	1.312311	5224.564503	0.007901	0.007042
RS	48	5.043905	1.308842	4145.557489	0.006269	0.005637
RS	49	5.483993	1.308842	3191.763206	0.004827	0.004378
RS	50	5.961733	1.305211	2391.715002	0.003617	0.003317
RS	51	6.480346	1.305211	1730.091368	0.002616	0.002428
RS	52	7.043329	1.301717	1211.372756	0.001832	0.001724
RS	53	7.654478	1.301717	814.068810	0.001231	0.001177
RS	54	8.317915	1.295199	527.089881	0.000797	0.000776
RS	55	9.038112	1.295199	324.280780	0.000490	0.000487
RS	56	9.819925	1.295199	190.064408	0.000287	0.000292
RS	57	10.668627	1.295199	105.689138	0.000160	0.000166
RS	58	11.589939	1.276024	56.058493	0.000085	0.000090
RS	59	12.590075	1.276024	27.344703	0.000041	0.000045
RS	60	13.675778	1.276024	12.458731	0.000019	0.000021
RS	61	14.854368	1.276024	5.271402	0.000008	0.000009
RS	62	16.133793	1.276024	2.058265	0.000003	0.000004
RS	63	17.522679	1.276024	1.070875	0.000002	0.000002
PA	4+25*2+4+6 0.157760478 0.029494022 17.522679410 0.434743977 3.657796097 3.252035985 2.661336936 2.290293916 2.051230580 1.860842923 1.684786547 1.521497479 1.382187795 1.280330996 1.220781080 1.197931474 1.200802622 1.218543142 1.242447106 1.266100012 1.285805269 1.300300561 1.309526628 1.313961538 1.314479575 1.312311302 1.308842191 1.305210919 1.301716734 1.295199423 1.276024185
//
IT	4255
RD	5
LK	-6357353.124121
QD	-942.626662 -> -881.512455
RI	0.1438980914
TR	0.155811	0.029043
MT	17.922852
MM	C_pi: 1.326752, n_recomb: 659178.381445
RS	0	0.000000	0.412783	13326.422043	0.020217	0.176167
RS	1	0.008594	0.412783	14162.748966	0.021485	0.017394
RS	2	0.017927	0.412783	15023.674296	0.022792	0.008045
RS	3	0.028062	0.412783	15904.871877	0.024128	0.007564
RS	4	0.039068	4.390710	1600.306347	0.002428	0.001061
RS	5	0.051020	4.390710	1733.227014	0.002629	0.001360
RS	6	0.063999	3.610680	2281.412342	0.003461	0.001879
RS	7	0.078093	3.610680	2467.942430	0.003744	0.002282
RS	8	0.093399	2.814597	3421.468374	0.005191	0.003393
RS	9	0.110020	2.814597	3693.632230	0.005603	0.003940
RS	10	0.128070	2.380680	4708.842030	0.007144	0.005210
RS	11	0.147670	2.380680	5071.312598	0.007693	0.005864
RS	12	0.168956	2.128203	6101.764236	0.009257	0.007271
RS	13	0.192070	2.128203	6553.820009	0.009942	0.007984
RS	14	0.217171	1.932226	7741.008861	0.011743	0.009567
RS	15	0.244430	1.932226	8286.928252	0.012572	0.010356
RS	16	0.274031	1.744082	9807.495695	0.014878	0.012377
RS	17	0.306176	1.744082	10452.687970	0.015857	0.013379
RS	18	0.341084	1.562541	12399.033997	0.018810	0.015990
RS	19	0.378991	1.562541	13135.769160	0.019927	0.017220
RS	20	0.420157	1.404047	15429.512347	0.023407	0.020342
RS	21	0.464860	1.404047	16219.313166	0.024605	0.021726
RS	22	0.513406	1.287581	18508.570103	0.028078	0.024889
RS	23	0.566123	1.287581	19274.509874	0.029240	0.026203
RS	24	0.623371	1.220364	21073.787042	0.031970	0.028685
RS	25	0.685540	1.220364	21721.392806	0.032952	0.029672
RS	26	0.753051	1.196136	22726.521346	0.034477	0.031013
RS	27	0.826364	1.196136	23177.442895	0.035161	0.031549
RS	28	0.905977	1.202033	23398.862618	0.035497	0.031787
RS	29	0.992433	1.202033	23604.752902	0.035809	0.031882
RS	30	1.086320	1.225388	23229.694532	0.035240	0.031314
RS	31	1.188274	1.225388	23165.631736	0.035143	0.031016
RS	32	1.298992	1.256037	22400.005824	0.033982	0.029947
RS	33	1.419224	1.256037	22054.626380	0.033458	0.029299
RS	34	1.549790	1.286426	21051.402434	0.031936	0.027947
RS	35	1.691576	1.286426	20422.657634	0.030982	0.026979
RS	36	1.845548	1.312216	19260.096852	0.029218	0.025449
RS	37	2.012753	1.312216	18359.800863	0.027853	0.024177
RS	38	2.194328	1.331974	17068.559237	0.025894	0.022499
RS	39	2.391507	1.331974	15932.051519	0.024170	0.020959
RS	40	2.605633	1.345627	14542.684650	0.022062	0.019166
RS	41	2.838161	1.345627	13235.526717	0.020079	0.017433
RS	42	3.090673	1.353669	11800.888507	0.017902	0.015586
RS	43	3.364887	1.353669	10418.696552	0.015806	0.013774
RS	44	3.662667	1.357034	9016.435155	0.013678	0.011968
RS	45	3.986039	1.357034	7675.256590	0.011644	0.010216
RS	46	4.337202	1.357090	6398.130415	0.009706	0.008562
RS	47	4.718545	1.357090	5214.019882	0.007910	0.007010
RS	48	5.132662	1.355405	4149.923298	0.006296	0.005619
RS	49	5.582369	1.355405	3211.006848	0.004871	0.004378
RS	50	6.070724	1.353258	2416.385943	0.003666	0.003326
RS	51	6.601050	1.353258	1758.438791	0.002668	0.002444
RS	52	7.176953	1.350890	1238.123913	0.001878	0.001742
RS	53	7.802351	1.350890	837.987259	0.001271	0.001195
RS	54	8.481496	1.344549	546.543939	0.000829	0.000792
RS	55	9.219009	1.344549	338.994530	0.000514	0.000500
RS	56	10.019905	1.344549	200.399093	0.000304	0.000301
RS	57	10.889633	1.344549	112.447351	0.000171	0.000173
RS	58	11.834106	1.322323	60.286338	0.000091	0.000094
RS	59	12.859750	1.322323	29.665552	0.000045	0.000047
RS	60	13.973540	1.322323	13.640501	0.000021	0.000022
RS	61	15.183051	1.322323	5.826915	0.000009	0.000010
RS	62	16.496511	1.322323	2.298006	0.000003	0.000004
RS	63	17.922852	1.322323	1.213860	0.000002	0.000002
PA	4+25*2+4+6 0.155811371 0.029043206 17.922851856 0.412783224 4.390709841 3.610679938 2.814597006 2.380680252 2.128203371 1.932225966 1.744082397 1.562540834 1.404046793 1.287581405 1.220364287 1.196135564 1.202032826 1.225387871 1.256036905 1.286426478 1.312216014 1.331974256 1.345626855 1.353668870 1.357033785 1.357090289 1.355405386 1.353258120 1.350889756 1.344548688 1.322323028
//
IT	3937
RD	6
LK	-6357244.531490
QD	-859.225416 -> -821.880528
RI	0.1421511144
TR	0.154276	0.028696
MT	18.242278
MM	C_pi: 1.339282, n_recomb: 657486.767911
RS	0	0.000000	0.399169	13789.285574	0.020973	0.175774
RS	1	0.008625	0.399169	14646.676095	0.022277	0.017666
RS	2	0.017993	0.399169	15527.348912	0.023616	0.008237
RS	3	0.028169	0.399169	16426.465555	0.024984	0.007883
RS	4	0.039223	5.192799	1351.356835	0.002055	0.000894
RS	5	0.051230	5.192799	1464.631442	0.002228	0.001167
RS	6	0.064273	3.929111	2096.620214	0.003189	0.001755
RS	7	0.078441	3.929111	2269.374100	0.003452	0.002128
RS	8	0.093831	2.920849	3300.851955	0.005020	0.003322
RS	9	0.110548	2.920849	3565.083202	0.005422	0.003856
RS	10	0.128706	2.435669	4612.092677	0.007015	0.005178
RS	11	0.148431	2.435669	4969.186268	0.007558	0.005818
RS	12	0.169857	2.181184	5971.059151	0.009082	0.007214
RS	13	0.193131	2.181184	6416.475413	0.009759	0.007909
RS	14	0.218412	1.989147	7549.181153	0.011482	0.009451
RS	15	0.245874	1.989147	8086.337467	0.012299	0.010208
RS	16	0.275704	1.795937	9573.620761	0.014561	0.012210
RS	17	0.308106	1.795937	10210.364356	0.015529	0.013171
RS	18	0.343303	1.600522	12183.908519	0.018531	0.015835
RS	19	0.381536	1.600522	12916.407631	0.019645	0.017023
RS	20	0.423066	1.425184	15318.854718	0.023299	0.020300
RS	21	0.468178	1.425184	16110.493312	0.024503	0.021656
RS	22	0.517181	1.295101	18558.293284	0.028226	0.025037
RS	23	0.570409	1.295101	19328.362752	0.029397	0.026343
RS	24	0.628229	1.220270	21256.111701	0.032329	0.029001
RS	25	0.691035	1.220270	21903.199675	0.033314	0.029992
RS	26	0.759258	1.194006	22946.614620	0.034900	0.031385
RS	27	0.833365	1.194006	23389.310601	0.035574	0.031931
RS	28	0.913863	1.201772	23562.419839	0.035837	0.032100
RS	29	1.001304	1.201772	23755.427228	0.036131	0.032208
RS	30	1.096286	1.229293	23285.818707	0.035416	0.031506
RS	31	1.199459	1.229293	23210.200188	0.035301	0.031225
RS	32	1.311531	1.265156	22343.850855	0.033984	0.030010
RS	33	1.433269	1.265156	21993.730086	0.033451	0.029383
RS	34	1.565506	1.300832	20909.199267	0.031802	0.027908
RS	35	1.709148	1.300832	20285.733240	0.030853	0.026963
RS	36	1.865178	1.331472	19069.515114	0.029004	0.025344
RS	37	2.034665	1.331472	18185.368501	0.027659	0.024097
RS	38	2.218769	1.355558	16865.872523	0.025652	0.022361
RS	39	2.418752	1.355558	15755.336887	0.023963	0.020848
RS	40	2.635982	1.373039	14358.262179	0.021838	0.019021
RS	41	2.871947	1.373039	13084.002736	0.019900	0.017318
RS	42	3.128263	1.384410	11656.566767	0.017729	0.015460
RS	43	3.406684	1.384410	10309.608383	0.015680	0.013678
RS	44	3.709119	1.390612	8922.769075	0.013571	0.011875
RS	45	4.037636	1.390612	7613.752332	0.011580	0.010151
RS	46	4.394487	1.393080	6353.238696	0.009663	0.008508
RS	47	4.782115	1.393080	5193.602399	0.007899	0.006979
RS	48	5.203173	1.393480	4141.882623	0.006300	0.005600
RS	49	5.660546	1.393480	3217.510715	0.004894	0.004374
RS	50	6.157365	1.393157	2428.727756	0.003694	0.003329
RS	51	6.697032	1.393157	1776.190937	0.002701	0.002455
RS	52	7.283243	1.392231	1256.109106	0.001910	0.001755
RS	53	7.920011	1.392231	855.316143	0.001301	0.001209
RS	54	8.611698	1.386352	561.232877	0.000854	0.000805
RS	55	9.363039	1.386352	350.572253	0.000533	0.000511
RS	56	10.179180	1.386352	208.797722	0.000318	0.000310
RS	57	11.065709	1.386352	118.089549	0.000180	0.000178
RS	58	12.028696	1.361320	63.911632	0.000097	0.000098
RS	59	13.074737	1.361320	31.693738	0.000048	0.000050
RS	60	14.210993	1.361320	14.692088	0.000022	0.000023
RS	61	15.445246	1.361320	6.329971	0.000010	0.000010
RS	62	16.785947	1.361320	2.518876	0.000004	0.000004
RS	63	18.242278	1.361320	1.348983	0.000002	0.000002
PA	4+25*2+4+6 0.154275697 0.028696222 18.242277683 0.399169057 5.192799005 3.929111251 2.920848730 2.435669185 2.181184386 1.989147410 1.795937019 1.600521906 1.425184300 1.295101269 1.220270016 1.194005833 1.201771745 1.229293402 1.265156138 1.300832092 1.331471717 1.355558082 1.373039208 1.384410483 1.390612275 1.393079533 1.393480016 1.393157305 1.392230944 1.386352338 1.361319824
//
IT	3764
RD	7
LK	-6357177.260434
QD	-807.932922 -> -783.726306
RI	0.1408810602
TR	0.153030	0.028420
MT	18.504332
MM	C_pi: 1.349520, n_recomb: 656154.419049
RS	0	0.000000	0.390077	14118.586209	0.021517	0.175464
RS	1	0.008649	0.390077	14990.920429	0.022847	0.017879
RS	2	0.018046	0.390077	15885.526881	0.024210	0.008379
RS	3	0.028256	0.390077	16797.184915	0.025599	0.008117
RS	4	0.039349	6.070202	1155.208595	0.001761	0.000764
RS	5	0.051401	6.070202	1252.748844	0.001909	0.001012
RS	6	0.064495	4.213306	1955.926218	0.002981	0.001660
RS	7	0.078723	4.213306	2118.067055	0.003228	0.002007
RS	8	0.094180	2.990824	3227.610161	0.004919	0.003282
RS	9	0.110975	2.990824	3487.149415	0.005315	0.003807
RS	10	0.129222	2.463975	4567.688220	0.006961	0.005176
RS	11	0.149047	2.463975	4922.708905	0.007502	0.005810
RS	12	0.170587	2.215540	5892.959072	0.008981	0.007186
RS	13	0.193990	2.215540	6334.666435	0.009654	0.007873
RS	14	0.219417	2.034389	7404.882192	0.011285	0.009358
RS	15	0.247044	2.034389	7935.402586	0.012094	0.010094
RS	16	0.277060	1.841635	9374.976133	0.014288	0.012055
RS	17	0.309671	1.841635	10004.207984	0.015247	0.012985
RS	18	0.345104	1.636044	11982.838017	0.018262	0.015672
RS	19	0.383601	1.636044	12710.787348	0.019372	0.016826
RS	20	0.425427	1.445940	15196.377016	0.023160	0.020224
RS	21	0.470871	1.445940	15988.945471	0.024368	0.021553
RS	22	0.520246	1.303231	18575.730782	0.028310	0.025126
RS	23	0.573890	1.303231	19349.488793	0.029489	0.026421
RS	24	0.632175	1.221036	21399.263702	0.032613	0.029247
RS	25	0.695501	1.221036	22046.474032	0.033600	0.030238
RS	26	0.764303	1.192407	23135.083441	0.035259	0.031692
RS	27	0.839057	1.192407	23571.155726	0.035923	0.032242
RS	28	0.920275	1.201273	23712.479723	0.036139	0.032365
RS	29	1.008519	1.201273	23894.480720	0.036416	0.032481
RS	30	1.104394	1.231910	23351.493110	0.035588	0.031675
RS	31	1.208562	1.231910	23265.426894	0.035457	0.031405
RS	32	1.321739	1.271797	22319.471808	0.034016	0.030077
RS	33	1.444705	1.271797	21963.843961	0.033474	0.029464
RS	34	1.578306	1.311574	20815.055574	0.031723	0.027894
RS	35	1.723462	1.311574	20193.451870	0.030775	0.026966
RS	36	1.881173	1.345998	18934.289067	0.028856	0.025276
RS	37	2.052524	1.345998	18060.056138	0.027524	0.024048
RS	38	2.238695	1.373561	16716.097653	0.025476	0.022263
RS	39	2.440968	1.373561	15623.074753	0.023810	0.020771
RS	40	2.660736	1.394281	14216.325714	0.021666	0.018914
RS	41	2.899511	1.394281	12965.545271	0.019760	0.017233
RS	42	3.158938	1.408656	11539.861997	0.017587	0.015360
RS	43	3.440802	1.408656	10219.366553	0.015575	0.013603
RS	44	3.747045	1.417606	8841.619466	0.013475	0.011797
RS	45	4.079775	1.417606	7558.099193	0.011519	0.010097
RS	46	4.441283	1.422575	6309.172443	0.009615	0.008459
RS	47	4.834057	1.422575	5170.218902	0.007880	0.006951
RS	48	5.260802	1.425269	4128.234929	0.006292	0.005579
RS	49	5.724456	1.425269	3217.308820	0.004903	0.004368
RS	50	6.228212	1.427034	2433.949306	0.003709	0.003328
RS	51	6.775537	1.427034	1787.476908	0.002724	0.002462
RS	52	7.370200	1.427807	1268.494592	0.001933	0.001764
RS	53	8.016296	1.427807	868.301201	0.001323	0.001221
RS	54	8.718272	1.422632	572.683519	0.000873	0.000816
RS	55	9.480962	1.422632	359.973187	0.000549	0.000520
RS	56	10.309617	1.422632	215.826945	0.000329	0.000317
RS	57	11.209941	1.422632	122.928892	0.000187	0.000184
RS	58	12.188135	1.395002	67.095704	0.000102	0.000102
RS	59	13.250932	1.395002	33.505440	0.000051	0.000052
RS	60	14.405651	1.395002	15.646588	0.000024	0.000025
RS	61	15.660240	1.395002	6.793698	0.000010	0.000011
RS	62	17.023339	1.395002	2.725591	0.000004	0.000004
RS	63	18.504332	1.395002	1.478340	0.000002	0.000002
PA	4+25*2+4+6 0.153029847 0.028419707 18.504331581 0.390077341 6.070202052 4.213305733 2.990824241 2.463975254 2.215539970 2.034388934 1.841634609 1.636043743 1.445940058 1.303230729 1.221035758 1.192407109 1.201272619 1.231910078 1.271796972 1.311574189 1.345998119 1.373561071 1.394280817 1.408656044 1.417605571 1.422575207 1.425269257 1.427034415 1.427806936 1.422631548 1.395001852
//
IT	3591
RD	8
LK	-6357133.133419
QD	-774.760760 -> -758.217949
RI	0.1399228328
TR	0.151986	0.028192
MT	18.725688
MM	C_pi: 1.358197, n_recomb: 655096.731514
RS	0	0.000000	0.383722	14360.504484	0.021921	0.175212
RS	1	0.008669	0.383722	15243.918418	0.023270	0.018050
RS	2	0.018090	0.383722	16148.832125	0.024651	0.008486
RS	3	0.028328	0.383722	17069.733306	0.026057	0.008294
RS	4	0.039453	7.033358	996.724885	0.001521	0.000660
RS	5	0.051543	7.033358	1081.386030	0.001651	0.000884
RS	6	0.064681	4.470960	1844.313710	0.002815	0.001585
RS	7	0.078958	4.470960	1997.957067	0.003050	0.001907
RS	8	0.094472	3.034431	3185.341894	0.004862	0.003261
RS	9	0.111332	3.034431	3442.335950	0.005255	0.003779
RS	10	0.129653	2.473111	4558.816649	0.006959	0.005195
RS	11	0.149562	2.473111	4914.038969	0.007501	0.005829
RS	12	0.171198	2.235771	5852.176115	0.008933	0.007179
RS	13	0.194709	2.235771	6292.303761	0.009605	0.007864
RS	14	0.220258	2.070099	7296.635723	0.011138	0.009284
RS	15	0.248023	2.070099	7822.216021	0.011941	0.010009
RS	16	0.278194	1.881947	9205.898489	0.014053	0.011913
RS	17	0.310981	1.881947	9828.530427	0.015003	0.012822
RS	18	0.346610	1.669221	11796.983902	0.018008	0.015510
RS	19	0.385329	1.669221	12520.321239	0.019112	0.016636
RS	20	0.427404	1.466183	15068.714681	0.023002	0.020128
RS	21	0.473126	1.466183	15861.566653	0.024213	0.021433
RS	22	0.522813	1.311821	18569.275482	0.028346	0.025175
RS	23	0.576807	1.311821	19346.363435	0.029532	0.026458
RS	24	0.635482	1.222632	21509.605927	0.032834	0.029441
RS	25	0.699243	1.222632	22157.501279	0.033823	0.030428
RS	26	0.768532	1.191539	23293.706218	0.035558	0.031947
RS	27	0.843829	1.191539	23724.654641	0.036215	0.032497
RS	28	0.925653	1.201034	23845.217490	0.036400	0.032590
RS	29	1.014570	1.201034	24018.137152	0.036663	0.032709
RS	30	1.111197	1.234053	23417.598023	0.035747	0.031823
RS	31	1.216200	1.234053	23322.584083	0.035602	0.031560
RS	32	1.330306	1.277077	22313.551567	0.034061	0.030142
RS	33	1.454305	1.277077	21952.588828	0.033510	0.029540
RS	34	1.589053	1.320022	20753.460655	0.031680	0.027895
RS	35	1.735483	1.320022	20131.899274	0.030731	0.026980
RS	36	1.894608	1.357358	18839.013252	0.028758	0.025235
RS	37	2.067528	1.357358	17970.683793	0.027432	0.024021
RS	38	2.255439	1.387669	16606.212708	0.025349	0.022197
RS	39	2.459641	1.387669	15524.864825	0.023699	0.020718
RS	40	2.681546	1.411095	14107.837393	0.021536	0.018835
RS	41	2.922689	1.411095	12873.745195	0.019652	0.017170
RS	42	3.184737	1.428153	11446.251785	0.017473	0.015282
RS	43	3.469503	1.428153	10145.649726	0.015487	0.013542
RS	44	3.778956	1.439727	8772.403674	0.013391	0.011732
RS	45	4.115237	1.439727	7509.153613	0.011463	0.010050
RS	46	4.480672	1.447233	6267.909602	0.009568	0.008415
RS	47	4.877788	1.447233	5146.423750	0.007856	0.006923
RS	48	5.309330	1.452371	4111.876777	0.006277	0.005557
RS	49	5.778285	1.452371	3213.197058	0.004905	0.004359
RS	50	6.287896	1.456429	2434.641032	0.003716	0.003324
RS	51	6.841686	1.456429	1794.441230	0.002739	0.002466
RS	52	7.443487	1.459114	1276.991835	0.001949	0.001771
RS	53	8.097460	1.459114	878.189899	0.001341	0.001229
RS	54	8.808128	1.454856	581.764489	0.000888	0.000825
RS	55	9.580407	1.454856	367.753795	0.000561	0.000528
RS	56	10.419637	1.454856	221.821034	0.000339	0.000324
RS	57	11.331624	1.454856	127.152728	0.000194	0.000189
RS	58	12.322674	1.424823	69.935741	0.000107	0.000105
RS	59	13.399641	1.424823	35.147101	0.000054	0.000054
RS	60	14.569976	1.424823	16.524378	0.000025	0.000026
RS	61	15.841770	1.424823	7.226238	0.000011	0.000011
RS	62	17.223822	1.424823	2.921086	0.000004	0.000005
RS	63	18.725688	1.424823	1.603226	0.000002	0.000003
PA	4+25*2+4+6 0.151986216 0.028191770 18.725688053 0.383722350 7.033357805 4.470959736 3.034431205 2.473111393 2.235771022 2.070099234 1.881947413 1.669221351 1.466183130 1.311821361 1.222632246 1.191539449 1.201034329 1.234052988 1.277076639 1.320022190 1.357357725 1.387669016 1.411094745 1.428152795 1.439727267 1.447233425 1.452371197 1.456429057 1.459114287 1.454855853 1.424823177
//
IT	4184
RD	9
LK	-6357102.636614
QD	-752.366609 -> -740.497932
RI	0.1391766730
TR	0.151088	0.027998
MT	18.917409
MM	C_pi: 1.365765, n_recomb: 654246.624264
RS	0	0.000000	0.379147	14542.237727	0.022227	0.175000
RS	1	0.008687	0.379147	15434.142597	0.023591	0.018192
RS	2	0.018128	0.379147	16346.958061	0.024986	0.008570
RS	3	0.028390	0.379147	17274.945327	0.026404	0.008430
RS	4	0.039543	8.095437	865.972163	0.001324	0.000575
RS	5	0.051665	8.095437	939.894786	0.001437	0.000777
RS	6	0.064840	4.709590	1752.199065	0.002678	0.001522
RS	7	0.079159	4.709590	1898.774545	0.002902	0.001823
RS	8	0.094722	3.059985	3162.970296	0.004835	0.003251
RS	9	0.111638	3.059985	3418.805127	0.005226	0.003766
RS	10	0.130022	2.469238	4573.648860	0.006991	0.005228
RS	11	0.150004	2.469238	4930.596374	0.007536	0.005864
RS	12	0.171722	2.245643	5837.735322	0.008923	0.007186
RS	13	0.195326	2.245643	6277.806394	0.009595	0.007876
RS	14	0.220980	2.098149	7215.824716	0.011029	0.009224
RS	15	0.248863	2.098149	7737.802112	0.011827	0.009945
RS	16	0.279168	1.917556	9061.693504	0.013851	0.011784
RS	17	0.312106	1.917556	9678.575900	0.014793	0.012679
RS	18	0.347905	1.700126	11626.819603	0.017771	0.015353
RS	19	0.386814	1.700126	12345.656004	0.018870	0.016458
RS	20	0.429103	1.485745	14941.073811	0.022837	0.020022
RS	21	0.475065	1.485745	15733.769399	0.024049	0.021307
RS	22	0.525020	1.320633	18546.742429	0.028348	0.025197
RS	23	0.579315	1.320633	19326.854999	0.029541	0.026468
RS	24	0.638326	1.224876	21594.310557	0.033006	0.029595
RS	25	0.702463	1.224876	22243.318277	0.033998	0.030577
RS	26	0.772172	1.191357	23426.674736	0.035807	0.032161
RS	27	0.847936	1.191357	23853.765261	0.036460	0.032708
RS	28	0.930282	1.201211	23960.609290	0.036623	0.032782
RS	29	1.019781	1.201211	24126.184011	0.036876	0.032901
RS	30	1.117055	1.236105	23479.721837	0.035888	0.031951
RS	31	1.222779	1.236105	23377.285135	0.035732	0.031692
RS	32	1.337686	1.281609	22317.990079	0.034113	0.030203
RS	33	1.462576	1.281609	21952.266677	0.033554	0.029609
RS	34	1.598315	1.326999	20713.949186	0.031661	0.027906
RS	35	1.745845	1.326999	20091.501844	0.030709	0.027001
RS	36	1.906191	1.366542	18772.629730	0.028694	0.025214
RS	37	2.080465	1.366542	17907.568743	0.027371	0.024009
RS	38	2.269879	1.398992	16526.299063	0.025260	0.022153
RS	39	2.475747	1.398992	15452.508096	0.023619	0.020685
RS	40	2.699498	1.424660	14025.311030	0.021437	0.018778
RS	41	2.942687	1.424660	12802.931090	0.019569	0.017124
RS	42	3.207000	1.444101	11371.300262	0.017381	0.015221
RS	43	3.494274	1.444101	10085.626182	0.015416	0.013494
RS	44	3.806504	1.458161	8713.563596	0.013318	0.011677
RS	45	4.145856	1.458161	7466.490625	0.011412	0.010010
RS	46	4.514687	1.468207	6229.903722	0.009522	0.008374
RS	47	4.915558	1.468207	5123.242349	0.007831	0.006898
RS	48	5.351252	1.475891	4094.240932	0.006258	0.005534
RS	49	5.824794	1.475891	3206.682459	0.004901	0.004349
RS	50	6.339472	1.482405	2432.288254	0.003718	0.003318
RS	51	6.898860	1.482405	1798.362397	0.002749	0.002467
RS	52	7.506840	1.487185	1282.657370	0.001961	0.001775
RS	53	8.167635	1.487185	885.771582	0.001354	0.001236
RS	54	8.885832	1.484031	589.040693	0.000900	0.000832
RS	55	9.666418	1.484031	374.281856	0.000572	0.000535
RS	56	10.514812	1.484031	227.004267	0.000347	0.000329
RS	57	11.436905	1.484031	130.888570	0.000200	0.000193
RS	58	12.439099	1.451768	72.499089	0.000111	0.000108
RS	59	13.528352	1.451768	36.651148	0.000056	0.000056
RS	60	14.712226	1.451768	17.339782	0.000027	0.000027
RS	61	15.998942	1.451768	7.633349	0.000012	0.000012
RS	62	17.397433	1.451768	3.107447	0.000005	0.000005
RS	63	18.917409	1.451768	1.724569	0.000003	0.000003
PA	4+25*2+4+6 0.151087682 0.027998468 18.917409307 0.379147383 8.095436917 4.709589776 3.059985428 2.469238076 2.245643096 2.098148674 1.917556446 1.700126372 1.485745067 1.320633447 1.224875617 1.191357351 1.201210649 1.236105401 1.281608501 1.326999012 1.366541879 1.398991892 1.424659651 1.444101048 1.458160894 1.468206782 1.475891395 1.482405368 1.487185417 1.484031334 1.451768439
//
IT	4167
RD	10
LK	-6357080.529502
QD	-736.649327 -> -727.753029
RI	0.1385784164
TR	0.150297	0.027831
MT	19.086934
MM	C_pi: 1.372517, n_recomb: 653555.196098
RS	0	0.000000	0.375778	14681.453394	0.022464	0.174819
RS	1	0.008702	0.375778	15580.054679	0.023839	0.018313
RS	2	0.018162	0.375778	16499.117189	0.025245	0.008637
RS	3	0.028444	0.375778	17432.723253	0.026674	0.008539
RS	4	0.039622	9.272885	756.189958	0.001157	0.000503
RS	5	0.051772	9.272885	821.016438	0.001256	0.000685
RS	6	0.064979	4.936175	1673.234668	0.002560	0.001467
RS	7	0.079336	4.936175	1813.708149	0.002775	0.001749
RS	8	0.094942	3.074040	3152.828436	0.004824	0.003249
RS	9	0.111906	3.074040	3408.352331	0.005215	0.003760
RS	10	0.130347	2.457125	4603.705568	0.007044	0.005269
RS	11	0.150392	2.457125	4963.350649	0.007594	0.005910
RS	12	0.172181	2.248239	5841.471103	0.008938	0.007202
RS	13	0.195867	2.248239	6282.539980	0.009613	0.007900
RS	14	0.221614	2.120167	7155.749883	0.010949	0.009176
RS	15	0.249601	2.120167	7675.159235	0.011744	0.009897
RS	16	0.280024	1.949098	8938.285688	0.013676	0.011668
RS	17	0.313094	1.949098	9550.182613	0.014613	0.012554
RS	18	0.349042	1.728867	11471.960307	0.017553	0.015204
RS	19	0.388119	1.728867	12186.510139	0.018646	0.016292
RS	20	0.430596	1.504497	14817.013955	0.022671	0.019912
RS	21	0.476769	1.504497	15609.269563	0.023884	0.021181
RS	22	0.526960	1.329462	18514.185295	0.028328	0.025201
RS	23	0.581519	1.329462	19297.060303	0.029526	0.026461
RS	24	0.640826	1.227568	21659.738038	0.033141	0.029721
RS	25	0.705294	1.227568	22310.156283	0.034137	0.030697
RS	26	0.775372	1.191741	23538.554530	0.036016	0.032342
RS	27	0.851549	1.191741	23962.805989	0.036665	0.032886
RS	28	0.934354	1.201811	24060.197440	0.036814	0.032946
RS	29	1.024365	1.201811	24219.911314	0.037059	0.033064
RS	30	1.122209	1.238237	23536.030713	0.036012	0.032062
RS	31	1.228568	1.238237	23427.574683	0.035846	0.031806
RS	32	1.344182	1.285735	22327.883923	0.034164	0.030259
RS	33	1.469857	1.285735	21958.123575	0.033598	0.029671
RS	34	1.606468	1.333011	20689.520107	0.031657	0.027923
RS	35	1.754968	1.333011	20065.768224	0.030702	0.027025
RS	36	1.916390	1.374197	18727.313577	0.028655	0.025206
RS	37	2.091860	1.374197	17863.767625	0.027333	0.024008
RS	38	2.282599	1.408278	16469.067193	0.025199	0.022127
RS	39	2.489937	1.408278	15399.871744	0.023563	0.020665
RS	40	2.715317	1.435787	13963.006340	0.021365	0.018738
RS	41	2.960311	1.435787	12748.624474	0.019507	0.017091
RS	42	3.226624	1.457339	11311.341680	0.017307	0.015172
RS	43	3.516112	1.457339	10036.787285	0.015357	0.013456
RS	44	3.830792	1.473741	8663.486384	0.013256	0.011630
RS	45	4.172856	1.473741	7429.360273	0.011368	0.009975
RS	46	4.544687	1.486304	6195.101917	0.009479	0.008337
RS	47	4.948875	1.486304	5101.092309	0.007805	0.006873
RS	48	5.388237	1.496604	4076.094866	0.006237	0.005512
RS	49	5.865832	1.496604	3198.647898	0.004894	0.004337
RS	50	6.384988	1.505709	2427.810139	0.003715	0.003310
RS	51	6.949323	1.505709	1800.059542	0.002754	0.002467
RS	52	7.562766	1.512735	1286.193801	0.001968	0.001777
RS	53	8.229592	1.512735	891.579881	0.001364	0.001242
RS	54	8.954447	1.510850	594.901217	0.000910	0.000838
RS	55	9.742380	1.510850	379.813283	0.000581	0.000541
RS	56	10.598880	1.510850	231.534157	0.000354	0.000335
RS	57	11.529913	1.510850	134.226719	0.000205	0.000197
RS	58	12.541967	1.476522	74.833503	0.000115	0.000111
RS	59	13.642092	1.476522	38.040862	0.000058	0.000057
RS	60	14.837951	1.476522	18.103224	0.000028	0.000028
RS	61	16.137876	1.476522	8.019283	0.000012	0.000012
RS	62	17.550922	1.476522	3.286242	0.000005	0.000005
RS	63	19.086934	1.476522	1.843090	0.000003	0.000003
PA	4+25*2+4+6 0.150296501 0.027830716 19.086934264 0.375777925 9.272885372 4.936174916 3.074040351 2.457124733 2.248238730 2.120167133 1.949098284 1.728866924 1.504496545 1.329462221 1.227568162 1.191741375 1.201811497 1.238236747 1.285735079 1.333010572 1.374196761 1.408277804 1.435786917 1.457339317 1.473741295 1.486304427 1.496604455 1.505708972 1.512734680 1.510850054 1.476522256
//
IT	4284
RD	11
LK	-6357063.807671
QD	-725.210784 -> -718.282361
RI	0.1380859934
TR	0.149586	0.027682
MT	19.239625
MM	C_pi: 1.378656, n_recomb: 652984.835759
RS	0	0.000000	0.373246	14790.189638	0.022650	0.174659
RS	1	0.008716	0.373246	15694.216379	0.024035	0.018419
RS	2	0.018191	0.373246	16618.360637	0.025450	0.008693
RS	3	0.028493	0.373246	17556.560892	0.026887	0.008626
RS	4	0.039692	10.581646	662.922109	0.001015	0.000443
RS	5	0.051867	10.581646	719.962995	0.001103	0.000606
RS	6	0.065104	5.155818	1603.481825	0.002456	0.001418
RS	7	0.079494	5.155818	1738.529628	0.002662	0.001682
RS	8	0.095138	3.081340	3149.732897	0.004824	0.003251
RS	9	0.112146	3.081340	3405.426780	0.005215	0.003759
RS	10	0.130637	2.440262	4642.928553	0.007110	0.005314
RS	11	0.150739	2.440262	5005.845245	0.007666	0.005961
RS	12	0.172593	2.245927	5857.422811	0.008970	0.007226
RS	13	0.196351	2.245927	6300.194379	0.009648	0.007933
RS	14	0.222181	2.137506	7111.274346	0.010890	0.009137
RS	15	0.250261	2.137506	7628.906703	0.011683	0.009862
RS	16	0.280790	1.977166	8832.120026	0.013526	0.011564
RS	17	0.313979	1.977166	9439.698538	0.014456	0.012444
RS	18	0.350060	1.755597	11331.379698	0.017353	0.015064
RS	19	0.389287	1.755597	12041.907845	0.018441	0.016138
RS	20	0.431933	1.522376	14698.574063	0.022510	0.019802
RS	21	0.478295	1.522376	15490.217060	0.023722	0.021057
RS	22	0.528698	1.338160	18475.951412	0.028295	0.025192
RS	23	0.583494	1.338160	19261.362344	0.029497	0.026443
RS	24	0.643067	1.230550	21710.879328	0.033249	0.029824
RS	25	0.707831	1.230550	22362.900093	0.034247	0.030794
RS	26	0.778241	1.192574	23633.295677	0.036193	0.032498
RS	27	0.854787	1.192574	24055.509570	0.036839	0.033036
RS	28	0.938004	1.202802	24145.820696	0.036978	0.033087
RS	29	1.028475	1.202802	24300.913980	0.037215	0.033203
RS	30	1.126831	1.240528	23585.751434	0.036120	0.032157
RS	31	1.233760	1.240528	23472.525134	0.035947	0.031902
RS	32	1.350008	1.289664	22340.071322	0.034212	0.030310
RS	33	1.476389	1.289664	21967.038063	0.033641	0.029726
RS	34	1.613784	1.338391	20675.279432	0.031663	0.027944
RS	35	1.763155	1.338391	20050.113935	0.030705	0.027051
RS	36	1.925544	1.380766	18697.413687	0.028634	0.025208
RS	37	2.102088	1.380766	17834.215986	0.027312	0.024015
RS	38	2.294018	1.416062	16429.034533	0.025160	0.022114
RS	39	2.502677	1.416062	15362.289733	0.023526	0.020656
RS	40	2.729522	1.445068	13916.477003	0.021312	0.018710
RS	41	2.976138	1.445068	12707.293290	0.019460	0.017069
RS	42	3.244250	1.468483	11263.436919	0.017249	0.015135
RS	43	3.535729	1.468483	9997.044276	0.015310	0.013425
RS	44	3.852614	1.487090	8620.708220	0.013202	0.011590
RS	45	4.197117	1.487090	7396.963679	0.011328	0.009945
RS	46	4.571647	1.502131	6163.244379	0.009439	0.008303
RS	47	4.978820	1.502131	5080.100058	0.007780	0.006850
RS	48	5.421482	1.515092	4057.852780	0.006214	0.005490
RS	49	5.902726	1.515092	3189.633806	0.004885	0.004326
RS	50	6.425914	1.526892	2421.818047	0.003709	0.003301
RS	51	6.994702	1.526892	1800.093095	0.002757	0.002465
RS	52	7.613065	1.536295	1288.090740	0.001973	0.001777
RS	53	8.285323	1.536295	895.994042	0.001372	0.001246
RS	54	9.016174	1.535823	599.629217	0.000918	0.000842
RS	55	9.810726	1.535823	384.536439	0.000589	0.000546
RS	56	10.674529	1.535823	235.527874	0.000361	0.000339
RS	57	11.613619	1.535823	137.235034	0.000210	0.000200
RS	58	12.634560	1.499575	76.975734	0.000118	0.000114
RS	59	13.744483	1.499575	39.334028	0.000060	0.000059
RS	60	14.951146	1.499575	18.822584	0.000029	0.000029
RS	61	16.262980	1.499575	8.387208	0.000013	0.000013
RS	62	17.689151	1.499575	3.458614	0.000005	0.000005
RS	63	19.239625	1.499575	1.959286	0.000003	0.000003
PA	4+25*2+4+6 0.149586031 0.027682157 19.239625496 0.373245595 10.581645896 5.155817602 3.081340118 2.440262370 2.245927404 2.137505598 1.977166006 1.755596880 1.522375584 1.338160153 1.230549936 1.192574028 1.202802332 1.240527644 1.289664043 1.338390853 1.380766479 1.416061718 1.445068364 1.468482951 1.487090441 1.502130969 1.515091926 1.526892195 1.536294518 1.535823020 1.499574522
//
IT	3709
RD	12
LK	-6357050.683655
QD	-716.606056 -> -711.030885
RI	0.1376702264
TR	0.148937	0.027548
MT	19.379366
MM	C_pi: 1.384321, n_recomb: 652506.435721
RS	0	0.000000	0.371301	14876.986038	0.022800	0.174516
RS	1	0.008728	0.371301	15785.527372	0.024192	0.018513
RS	2	0.018218	0.371301	16713.921188	0.025615	0.008739
RS	3	0.028537	0.371301	17655.987869	0.027059	0.008698
RS	4	0.039756	12.040399	582.897492	0.000893	0.000390
RS	5	0.051954	12.040399	633.215529	0.000970	0.000537
RS	6	0.065217	5.372813	1540.259732	0.002361	0.001373
RS	7	0.079638	5.372813	1670.359138	0.002560	0.001620
RS	8	0.095317	3.085226	3150.153391	0.004828	0.003254
RS	9	0.112365	3.085226	3406.246276	0.005220	0.003760
RS	10	0.130900	2.421105	4687.008971	0.007183	0.005361
RS	11	0.151054	2.421105	5053.486634	0.007745	0.006015
RS	12	0.172967	2.240463	5881.279424	0.009013	0.007253
RS	13	0.196792	2.240463	6326.202558	0.009695	0.007970
RS	14	0.222697	2.151265	7078.440125	0.010848	0.009107
RS	15	0.250862	2.151265	7594.891316	0.011640	0.009836
RS	16	0.281487	2.002281	8740.222160	0.013395	0.011469
RS	17	0.314784	2.002281	9344.056032	0.014320	0.012347
RS	18	0.350987	1.780478	11203.842012	0.017170	0.014932
RS	19	0.390351	1.780478	11910.633463	0.018254	0.015997
RS	20	0.433150	1.539362	14586.816997	0.022355	0.019695
RS	21	0.479684	1.539362	15377.752655	0.023567	0.020937
RS	22	0.530281	1.346624	18435.104893	0.028253	0.025176
RS	23	0.585293	1.346624	19222.855047	0.029460	0.026418
RS	24	0.645108	1.233700	21751.501422	0.033335	0.029911
RS	25	0.710143	1.233700	22405.234957	0.034337	0.030875
RS	26	0.780854	1.193752	23714.157487	0.036343	0.032632
RS	27	0.857737	1.193752	24134.954335	0.036988	0.033166
RS	28	0.941331	1.204131	24219.319488	0.037117	0.033208
RS	29	1.032221	1.204131	24370.812782	0.037350	0.033322
RS	30	1.131044	1.243005	23628.781406	0.036212	0.032239
RS	31	1.238493	1.243005	23511.868229	0.036033	0.031985
RS	32	1.355320	1.293514	22352.602569	0.034257	0.030355
RS	33	1.482345	1.293514	21977.031695	0.033681	0.029774
RS	34	1.620456	1.343359	20667.785096	0.031674	0.027966
RS	35	1.770622	1.343359	20041.278729	0.030714	0.027077
RS	36	1.933895	1.386560	18678.750572	0.028626	0.025218
RS	37	2.111418	1.386560	17815.137136	0.027303	0.024028
RS	38	2.304437	1.422725	16402.077460	0.025137	0.022112
RS	39	2.514303	1.422725	15336.216684	0.023504	0.020656
RS	40	2.742486	1.452935	13882.284479	0.021275	0.018694
RS	41	2.990585	1.452935	12676.165018	0.019427	0.017055
RS	42	3.260340	1.477995	11225.161443	0.017203	0.015106
RS	43	3.553639	1.477995	9964.627053	0.015271	0.013402
RS	44	3.872539	1.498671	8583.979630	0.013155	0.011555
RS	45	4.219272	1.498671	7368.560407	0.011293	0.009918
RS	46	4.596270	1.516141	6133.991542	0.009401	0.008271
RS	47	5.006173	1.516141	5060.240948	0.007755	0.006829
RS	48	5.451853	1.531789	4039.733776	0.006191	0.005468
RS	49	5.936434	1.531789	3179.976142	0.004873	0.004313
RS	50	6.463309	1.546367	2414.721873	0.003701	0.003291
RS	51	7.036172	1.546367	1798.850989	0.002757	0.002462
RS	52	7.659036	1.558263	1288.695025	0.001975	0.001776
RS	53	8.336266	1.558263	899.287602	0.001378	0.001249
RS	54	9.072605	1.559331	603.432607	0.000925	0.000846
RS	55	9.873215	1.559331	388.591303	0.000596	0.000551
RS	56	10.743703	1.559331	239.073461	0.000366	0.000343
RS	57	11.690170	1.559331	139.965035	0.000215	0.000204
RS	58	12.719248	1.521268	78.954744	0.000121	0.000116
RS	59	13.838146	1.521268	40.544362	0.000062	0.000061
RS	60	15.054704	1.521268	19.503763	0.000030	0.000030
RS	61	16.377447	1.521268	8.739398	0.000013	0.000013
RS	62	17.815642	1.521268	3.625330	0.000006	0.000006
RS	63	19.379366	1.521268	2.073434	0.000003	0.000003
PA	4+25*2+4+6 0.148937319 0.027548284 19.379366429 0.371301014 12.040399434 5.372813358 3.085225675 2.421104731 2.240463459 2.151265367 2.002280889 1.780478172 1.539362235 1.346623706 1.233699727 1.193752299 1.204130653 1.243004970 1.293513691 1.343358559 1.386560405 1.422724896 1.452934699 1.477994837 1.498671462 1.516141246 1.531789239 1.546366850 1.558262597 1.559331053 1.521267885
//
IT	4653
RD	13
LK	-6357040.052847
QD	-709.929284 -> -705.317537
RI	0.1373108014
TR	0.148337	0.027426
MT	19.508922
MM	C_pi: 1.389614, n_recomb: 652099.879068
RS	0	0.000000	0.369769	14948.097814	0.022923	0.174385
RS	1	0.008740	0.369769	15860.499943	0.024322	0.018598
RS	2	0.018243	0.369769	16792.546946	0.025751	0.008779
RS	3	0.028577	0.369769	17737.959891	0.027201	0.008760
RS	4	0.039815	13.669209	513.735056	0.000788	0.000345
RS	5	0.052034	13.669209	558.210574	0.000856	0.000477
RS	6	0.065321	5.590083	1481.909344	0.002273	0.001332
RS	7	0.079770	5.590083	1607.414764	0.002465	0.001563
RS	8	0.095481	3.087872	3151.818434	0.004833	0.003258
RS	9	0.112566	3.087872	3408.376899	0.005227	0.003760
RS	10	0.131143	2.401301	4732.941824	0.007258	0.005407
RS	11	0.151345	2.401301	5103.071220	0.007826	0.006068
RS	12	0.173311	2.233184	5909.756024	0.009063	0.007282
RS	13	0.197198	2.233184	6357.082254	0.009749	0.008010
RS	14	0.223172	2.162321	7054.231787	0.010818	0.009081
RS	15	0.251417	2.162321	7569.944650	0.011609	0.009818
RS	16	0.282129	2.024901	8660.101151	0.013280	0.011384
RS	17	0.315526	2.024901	9260.677664	0.014201	0.012260
RS	18	0.351842	1.803688	11087.970385	0.017003	0.014810
RS	19	0.391332	1.803688	11791.307870	0.018082	0.015867
RS	20	0.434273	1.555487	14481.985072	0.022208	0.019591
RS	21	0.480967	1.555487	15272.169256	0.023420	0.020824
RS	22	0.531741	1.354806	18393.508077	0.028207	0.025154
RS	23	0.586954	1.354806	19183.429109	0.029418	0.026390
RS	24	0.646992	1.236934	21784.392908	0.033407	0.029984
RS	25	0.712276	1.236934	22439.895368	0.034412	0.030944
RS	26	0.783267	1.195190	23783.896992	0.036473	0.032750
RS	27	0.860462	1.195190	24203.754184	0.037117	0.033280
RS	28	0.944404	1.205744	24282.428996	0.037237	0.033314
RS	29	1.035681	1.205744	24431.162811	0.037465	0.033424
RS	30	1.134937	1.245667	23665.508244	0.036291	0.032309
RS	31	1.242866	1.245667	23545.835384	0.036108	0.032055
RS	32	1.360229	1.297354	22364.339380	0.034296	0.030395
RS	33	1.487849	1.297354	21986.917685	0.033717	0.029816
RS	34	1.626622	1.348055	20664.787049	0.031690	0.027989
RS	35	1.777524	1.348055	20037.110640	0.030727	0.027103
RS	36	1.941614	1.391791	18668.409722	0.028628	0.025233
RS	37	2.120045	1.391791	17803.884599	0.027302	0.024044
RS	38	2.314070	1.428541	16385.195528	0.025127	0.022117
RS	39	2.525053	1.428541	15319.064993	0.023492	0.020662
RS	40	2.754475	1.459703	13857.858966	0.021251	0.018686
RS	41	3.003947	1.459703	12653.161627	0.019404	0.017048
RS	42	3.275223	1.486212	11194.733345	0.017167	0.015085
RS	43	3.570208	1.486212	9938.226261	0.015240	0.013383
RS	44	3.890973	1.508832	8552.317684	0.013115	0.011526
RS	45	4.239772	1.508832	7343.556714	0.011261	0.009895
RS	46	4.619056	1.528674	6107.065150	0.009365	0.008242
RS	47	5.031487	1.528674	5041.478426	0.007731	0.006808
RS	48	5.479964	1.547021	4021.887197	0.006168	0.005446
RS	49	5.967637	1.547021	3169.919252	0.004861	0.004301
RS	50	6.497930	1.564444	2406.821113	0.003691	0.003280
RS	51	7.074570	1.564444	1796.624731	0.002755	0.002458
RS	52	7.701606	1.578928	1288.280010	0.001976	0.001775
RS	53	8.383444	1.578928	901.676302	0.001383	0.001251
RS	54	9.124872	1.581655	606.474391	0.000930	0.000849
RS	55	9.931098	1.581655	392.088556	0.000601	0.000555
RS	56	10.807787	1.581655	242.241131	0.000371	0.000347
RS	57	11.761096	1.581655	142.458180	0.000218	0.000207
RS	58	12.797720	1.541884	80.792987	0.000124	0.000119
RS	59	13.924943	1.541884	41.683203	0.000064	0.000062
RS	60	15.150682	1.541884	20.152032	0.000031	0.000030
RS	61	16.483547	1.541884	9.078093	0.000014	0.000014
RS	62	17.932900	1.541884	3.787258	0.000006	0.000006
RS	63	19.508922	1.541884	2.185970	0.000003	0.000003
PA	4+25*2+4+6 0.148337094 0.027425935 19.508922473 0.369769177 13.669209039 5.590082688 3.087872274 2.401300907 2.233183816 2.162321474 2.024901108 1.803688083 1.555487299 1.354805602 1.236934057 1.195189593 1.205744082 1.245666835 1.297353859 1.348054529 1.391790870 1.428540889 1.459703484 1.486212372 1.508831961 1.528674441 1.547021293 1.564444095 1.578927956 1.581654565 1.541884032
//
IT	4718
RD	14
LK	-6357031.209071
QD	-704.596742 -> -700.692011
RI	0.1369934132
TR	0.147775	0.027313
MT	19.630382
MM	C_pi: 1.394614, n_recomb: 651751.363088
RS	0	0.000000	0.368545	15007.381031	0.023026	0.174264
RS	1	0.008750	0.368545	15923.151394	0.024431	0.018677
RS	2	0.018266	0.368545	16858.403338	0.025866	0.008815
RS	3	0.028615	0.368545	17806.773014	0.027321	0.008813
RS	4	0.039869	15.487494	453.706552	0.000696	0.000306
RS	5	0.052109	15.487494	493.086673	0.000757	0.000425
RS	6	0.065419	5.809579	1427.398413	0.002190	0.001293
RS	7	0.079893	5.809579	1548.588593	0.002376	0.001509
RS	8	0.095635	3.090826	3153.142421	0.004838	0.003260
RS	9	0.112753	3.090826	3410.119530	0.005232	0.003759
RS	10	0.131370	2.381936	4778.668523	0.007332	0.005452
RS	11	0.151616	2.381936	5152.405623	0.007905	0.006119
RS	12	0.173633	2.224931	5940.823625	0.009115	0.007312
RS	13	0.197577	2.224931	6390.684242	0.009805	0.008051
RS	14	0.223616	2.171321	7036.531659	0.010796	0.009061
RS	15	0.251934	2.171321	7551.841583	0.011587	0.009804
RS	16	0.282729	2.045436	8589.690222	0.013179	0.011307
RS	17	0.316219	2.045436	9187.420941	0.014097	0.012184
RS	18	0.352640	1.825400	10982.501118	0.016851	0.014696
RS	19	0.392248	1.825400	11682.658751	0.017925	0.015747
RS	20	0.435321	1.570786	14384.167205	0.022070	0.019492
RS	21	0.482164	1.570786	15173.597446	0.023281	0.020717
RS	22	0.533105	1.362679	18352.534219	0.028159	0.025131
RS	23	0.588504	1.362679	19144.486842	0.029374	0.026361
RS	24	0.648751	1.240190	21811.830579	0.033466	0.030048
RS	25	0.714269	1.240190	22469.121624	0.034475	0.031004
RS	26	0.785521	1.196821	23844.791440	0.036586	0.032853
RS	27	0.863007	1.196821	24264.078695	0.037229	0.033379
RS	28	0.947274	1.207594	24336.835638	0.037341	0.033405
RS	29	1.038914	1.207594	24483.499059	0.037566	0.033514
RS	30	1.138573	1.248502	23696.546296	0.036358	0.032369
RS	31	1.246953	1.248502	23574.904500	0.036172	0.032116
RS	32	1.364816	1.301224	22374.756310	0.034330	0.030429
RS	33	1.492993	1.301224	21996.105757	0.033749	0.029853
RS	34	1.632386	1.352575	20664.811868	0.031707	0.028012
RS	35	1.783976	1.352575	20036.186180	0.030742	0.027128
RS	36	1.948830	1.396612	18664.323454	0.028637	0.025252
RS	37	2.128110	1.396612	17798.575015	0.027309	0.024064
RS	38	2.323078	1.433711	16376.218036	0.025126	0.022129
RS	39	2.535106	1.433711	15308.957275	0.023489	0.020673
RS	40	2.765688	1.465613	13841.299116	0.021237	0.018685
RS	41	3.016446	1.465613	12636.740534	0.019389	0.017046
RS	42	3.289146	1.493398	11170.762661	0.017140	0.015069
RS	43	3.585709	1.493398	9916.817088	0.015216	0.013370
RS	44	3.908222	1.517840	8524.969304	0.013080	0.011501
RS	45	4.258956	1.517840	7321.494375	0.011234	0.009875
RS	46	4.640381	1.539993	6082.240844	0.009332	0.008215
RS	47	5.055181	1.539993	5023.775454	0.007708	0.006789
RS	48	5.506278	1.561041	4004.415774	0.006144	0.005425
RS	49	5.996848	1.561041	3159.644239	0.004848	0.004288
RS	50	6.530345	1.581363	2398.347157	0.003680	0.003269
RS	51	7.110524	1.581363	1793.640877	0.002752	0.002453
RS	52	7.741471	1.598521	1287.053467	0.001975	0.001772
RS	53	8.427628	1.598521	903.327929	0.001386	0.001252
RS	54	9.173827	1.603010	608.886020	0.000934	0.000852
RS	55	9.985321	1.603010	395.118068	0.000606	0.000558
RS	56	10.867823	1.603010	245.088300	0.000376	0.000350
RS	57	11.827547	1.603010	144.748617	0.000222	0.000210
RS	58	12.871251	1.561620	82.509843	0.000127	0.000121
RS	59	14.006283	1.561620	42.759993	0.000066	0.000064
RS	60	15.240634	1.561620	20.771596	0.000032	0.000031
RS	61	16.582996	1.561620	9.404989	0.000014	0.000014
RS	62	18.042819	1.561620	3.945007	0.000006	0.000006
RS	63	19.630382	1.561620	2.297154	0.000004	0.000004
PA	4+25*2+4+6 0.147775468 0.027312733 19.630381598 0.368544548 15.487494336 5.809579489 3.090825933 2.381935595 2.224931112 2.171320699 2.045436385 1.825399577 1.570785895 1.362679314 1.240189842 1.196820678 1.207593676 1.248502497 1.301223986 1.352574716 1.396611679 1.433711055 1.465612871 1.493398401 1.517839690 1.539993247 1.561041495 1.581363409 1.598521205 1.603010350 1.561620390
//
IT	4544
RD	15
LK	-6357023.684976
QD	-700.220091 -> -696.847839
RI	0.1367083300
TR	0.147245	0.027207
MT	19.745328
MM	C_pi: 1.399372, n_recomb: 651447.611950
RS	0	0.000000	0.367537	15058.203229	0.023115	0.174151
RS	1	0.008760	0.367537	15976.983270	0.024525	0.018750
RS	2	0.018288	0.367537	16915.113238	0.025965	0.008846
RS	3	0.028651	0.367537	17866.154843	0.027425	0.008859
RS	4	0.039921	17.517760	401.389284	0.000616	0.000271
RS	5	0.052179	17.517760	436.309710	0.000670	0.000379
RS	6	0.065510	6.032400	1376.097305	0.002112	0.001255
RS	7	0.080009	6.032400	1493.205767	0.002292	0.001458
RS	8	0.095779	3.094864	3153.300974	0.004840	0.003261
RS	9	0.112930	3.094864	3410.591521	0.005235	0.003756
RS	10	0.131584	2.363613	4822.903141	0.007403	0.005494
RS	11	0.151871	2.363613	5200.120635	0.007982	0.006167
RS	12	0.173936	2.216339	5972.860341	0.009169	0.007342
RS	13	0.197934	2.216339	6425.289352	0.009863	0.008091
RS	14	0.224034	2.178793	7023.576194	0.010781	0.009045
RS	15	0.252421	2.178793	7538.725758	0.011572	0.009795
RS	16	0.283294	2.064175	8527.459626	0.013090	0.011238
RS	17	0.316872	2.064175	9122.697882	0.014004	0.012115
RS	18	0.353392	1.845776	10886.133880	0.016711	0.014591
RS	19	0.393111	1.845776	11583.363042	0.017781	0.015636
RS	20	0.436309	1.585315	14292.951104	0.021940	0.019398
RS	21	0.483292	1.585315	15081.643099	0.023151	0.020616
RS	22	0.534391	1.370237	18312.872557	0.028111	0.025105
RS	23	0.589966	1.370237	19106.734346	0.029330	0.026331
RS	24	0.650410	1.243426	21835.245454	0.033518	0.030105
RS	25	0.716148	1.243426	22494.315152	0.034530	0.031057
RS	26	0.787646	1.198594	23898.437711	0.036685	0.032946
RS	27	0.865408	1.198594	24317.436474	0.037328	0.033469
RS	28	0.949981	1.209637	24383.752463	0.037430	0.033486
RS	29	1.041964	1.209637	24528.908291	0.037653	0.033592
RS	30	1.142004	1.251493	23722.357226	0.036415	0.032420
RS	31	1.250808	1.251493	23599.414995	0.036226	0.032168
RS	32	1.369145	1.305141	22383.451272	0.034360	0.030459
RS	33	1.497847	1.305141	22004.122166	0.033777	0.029885
RS	34	1.637825	1.356985	20666.606551	0.031724	0.028035
RS	35	1.790065	1.356985	20037.282662	0.030758	0.027153
RS	36	1.955643	1.401133	18664.780389	0.028651	0.025273
RS	37	2.135725	1.401133	17797.631883	0.027320	0.024085
RS	38	2.331583	1.438387	16373.298499	0.025134	0.022146
RS	39	2.544599	1.438387	15304.279100	0.023493	0.020687
RS	40	2.776277	1.470847	13830.954680	0.021231	0.018689
RS	41	3.028250	1.470847	12625.543670	0.019381	0.017048
RS	42	3.302297	1.499755	11152.046338	0.017119	0.015059
RS	43	3.600351	1.499755	9899.488390	0.015196	0.013359
RS	44	3.924517	1.525905	8501.221945	0.013050	0.011479
RS	45	4.277080	1.525905	7301.908859	0.011209	0.009857
RS	46	4.660529	1.550307	6059.246281	0.009301	0.008191
RS	47	5.077571	1.550307	5007.026248	0.007686	0.006771
RS	48	5.531146	1.574049	3987.346315	0.006121	0.005405
RS	49	6.024457	1.574049	3149.252471	0.004834	0.004275
RS	50	6.560983	1.597311	2389.454130	0.003668	0.003257
RS	51	7.144511	1.597311	1790.058025	0.002748	0.002448
RS	52	7.779159	1.617216	1285.169417	0.001973	0.001769
RS	53	8.469404	1.617216	904.367559	0.001388	0.001252
RS	54	9.220118	1.623559	610.766762	0.000938	0.000854
RS	55	10.036597	1.623559	397.747430	0.000611	0.000561
RS	56	10.924602	1.623559	247.657868	0.000380	0.000354
RS	57	11.890401	1.623559	146.861617	0.000225	0.000212
RS	58	12.940807	1.580647	84.118601	0.000129	0.000123
RS	59	14.083233	1.580647	43.781510	0.000067	0.000065
RS	60	15.325739	1.580647	21.365634	0.000033	0.000032
RS	61	16.677095	1.580647	9.721446	0.000015	0.000015
RS	62	18.146834	1.580647	4.099108	0.000006	0.000006
RS	63	19.745328	1.580647	2.407259	0.000004	0.000004
PA	4+25*2+4+6 0.147245027 0.027206928 19.745328481 0.367536528 17.517759896 6.032399635 3.094864202 2.363612944 2.216338642 2.178792938 2.064174618 1.845776070 1.585315173 1.370236860 1.243426402 1.198594378 1.209636705 1.251493447 1.305141026 1.356984938 1.401132856 1.438387199 1.470847323 1.499754675 1.525905298 1.550306856 1.574049231 1.597311250 1.617216145 1.623559041 1.580646559
//
IT	4726
RD	16
LK	-6357017.160411
QD	-696.541095 -> -693.578979
RI	0.1364481137
TR	0.146740	0.027107
MT	19.854998
MM	C_pi: 1.403927, n_recomb: 651176.498209
RS	0	0.000000	0.366670	15103.375215	0.023194	0.174043
RS	1	0.008770	0.366670	16024.914721	0.024609	0.018819
RS	2	0.018309	0.366670	16965.692852	0.026054	0.008875
RS	3	0.028685	0.366670	17919.203981	0.027518	0.008901
RS	4	0.039970	19.785506	355.623420	0.000546	0.000241
RS	5	0.052245	19.785506	386.627929	0.000594	0.000338
RS	6	0.065597	6.259727	1327.472272	0.002039	0.001220
RS	7	0.080120	6.259727	1440.693548	0.002212	0.001410
RS	8	0.095916	3.100466	3151.772139	0.004840	0.003260
RS	9	0.113098	3.100466	3409.234191	0.005235	0.003752
RS	10	0.131786	2.346677	4864.797484	0.007471	0.005534
RS	11	0.152114	2.346677	5245.313881	0.008055	0.006212
RS	12	0.174224	2.207814	6004.761156	0.009221	0.007371
RS	13	0.198273	2.207814	6459.726568	0.009920	0.008130
RS	14	0.224431	2.185128	7014.052139	0.010771	0.009031
RS	15	0.252884	2.185128	7529.213858	0.011562	0.009789
RS	16	0.283831	2.081395	8471.960947	0.013010	0.011174
RS	17	0.317493	2.081395	9064.999704	0.013921	0.012053
RS	18	0.354106	1.864960	10797.701606	0.016582	0.014492
RS	19	0.393931	1.864960	11492.228149	0.017648	0.015534
RS	20	0.437248	1.599141	14207.726862	0.021819	0.019308
RS	21	0.484365	1.599141	14995.702441	0.023029	0.020521
RS	22	0.535613	1.377482	18274.834912	0.028064	0.025080
RS	23	0.591355	1.377482	19070.494305	0.029286	0.026302
RS	24	0.651987	1.246619	21855.556547	0.033563	0.030156
RS	25	0.717935	1.246619	22516.372637	0.034578	0.031105
RS	26	0.789667	1.200471	23946.002104	0.036773	0.033030
RS	27	0.867690	1.200471	24364.923009	0.037417	0.033550
RS	28	0.952556	1.211837	24424.117715	0.037508	0.033556
RS	29	1.044864	1.211837	24568.223547	0.037729	0.033661
RS	30	1.145268	1.254623	23743.263292	0.036462	0.032464
RS	31	1.254476	1.254623	23619.588995	0.036272	0.032212
RS	32	1.373263	1.309118	22390.032747	0.034384	0.030484
RS	33	1.502467	1.309118	22010.519972	0.033801	0.029913
RS	34	1.643001	1.361327	20669.249767	0.031741	0.028056
RS	35	1.795861	1.361327	20039.485210	0.030774	0.027176
RS	36	1.962126	1.405438	18668.387610	0.028669	0.025297
RS	37	2.142973	1.405438	17799.765756	0.027335	0.024108
RS	38	2.339679	1.442684	16374.958999	0.025147	0.022166
RS	39	2.553637	1.442684	15303.728342	0.023502	0.020705
RS	40	2.786359	1.475547	13825.493230	0.021232	0.018698
RS	41	3.039490	1.475547	12618.462657	0.019378	0.017055
RS	42	3.314820	1.505440	11137.564950	0.017104	0.015052
RS	43	3.614296	1.505440	9885.456232	0.015181	0.013353
RS	44	3.940037	1.533192	8480.468814	0.013023	0.011461
RS	45	4.294344	1.533192	7284.389875	0.011187	0.009841
RS	46	4.679724	1.559779	6037.821420	0.009272	0.008167
RS	47	5.098901	1.559779	4991.107180	0.007665	0.006753
RS	48	5.554840	1.586201	3970.663533	0.006098	0.005385
RS	49	6.050764	1.586201	3138.794424	0.004820	0.004263
RS	50	6.590181	1.612439	2380.234383	0.003655	0.003245
RS	51	7.176903	1.612439	1785.981684	0.002743	0.002443
RS	52	7.815081	1.635154	1282.736813	0.001970	0.001765
RS	53	8.509226	1.635154	904.886769	0.001390	0.001253
RS	54	9.264247	1.643440	612.189040	0.000940	0.000855
RS	55	10.085483	1.643440	400.028047	0.000614	0.000564
RS	56	10.978740	1.643440	249.983723	0.000384	0.000356
RS	57	11.950336	1.643440	148.817897	0.000229	0.000215
RS	58	13.007139	1.599080	85.631643	0.000132	0.000125
RS	59	14.156623	1.599080	44.753743	0.000069	0.000066
RS	60	15.406915	1.599080	21.936777	0.000034	0.000033
RS	61	16.766857	1.599080	10.028504	0.000015	0.000015
RS	62	18.246065	1.599080	4.249921	0.000007	0.000006
RS	63	19.854998	1.599080	2.516421	0.000004	0.000004
PA	4+25*2+4+6 0.146740080 0.027107151 19.854997969 0.366670418 19.785506366 6.259727241 3.100466135 2.346676636 2.207814230 2.185128330 2.081395497 1.864959704 1.599140508 1.377481536 1.246618640 1.200471297 1.211836619 1.254622849 1.309117777 1.361327363 1.405437503 1.442683529 1.475547100 1.505440028 1.533192295 1.559778788 1.586200881 1.612438526 1.635154028 1.643439810 1.599080163
//
IT	4209
RD	17
LK	-6357011.407445
QD	-693.380156 -> -690.740147
RI	0.1362071562
TR	0.146256	0.027012
MT	19.960429
MM	C_pi: 1.408325, n_recomb: 650934.930927
RS	0	0.000000	0.365924	15143.805386	0.023265	0.173941
RS	1	0.008779	0.365924	16067.898770	0.024684	0.018885
RS	2	0.018329	0.365924	17011.137285	0.026133	0.008902
RS	3	0.028717	0.365924	17966.953992	0.027602	0.008940
RS	4	0.040017	22.316868	315.503511	0.000485	0.000215
RS	5	0.052309	22.316868	343.063713	0.000527	0.000302
RS	6	0.065680	6.491676	1281.331581	0.001968	0.001186
RS	7	0.080225	6.491676	1390.848447	0.002137	0.001364
RS	8	0.096047	3.107832	3148.397780	0.004837	0.003257
RS	9	0.113258	3.107832	3405.879880	0.005232	0.003745
RS	10	0.131980	2.331293	4903.939673	0.007534	0.005571
RS	11	0.152346	2.331293	5287.549793	0.008123	0.006253
RS	12	0.174499	2.199657	6035.798910	0.009273	0.007399
RS	13	0.198597	2.199657	6493.227652	0.009975	0.008167
RS	14	0.224811	2.190609	7007.158952	0.010765	0.009020
RS	15	0.253327	2.190609	7522.465723	0.011556	0.009784
RS	16	0.284345	2.097351	8422.114538	0.012938	0.011117
RS	17	0.318087	2.097351	9013.204867	0.013847	0.011997
RS	18	0.354791	1.883091	10716.328719	0.016463	0.014400
RS	19	0.394717	1.883091	11408.365197	0.017526	0.015439
RS	20	0.438148	1.612322	14128.213026	0.021704	0.019224
RS	21	0.485392	1.612322	14915.513297	0.022914	0.020431
RS	22	0.536784	1.384435	18238.776321	0.028019	0.025055
RS	23	0.592687	1.384435	19036.147284	0.029244	0.026273
RS	24	0.653498	1.249756	21873.803945	0.033604	0.030202
RS	25	0.719647	1.249756	22536.334313	0.034621	0.031149
RS	26	0.791604	1.202428	23988.791106	0.036853	0.033106
RS	27	0.869878	1.202428	24407.803951	0.037497	0.033623
RS	28	0.955024	1.214169	24459.149227	0.037575	0.033619
RS	29	1.047645	1.214169	24602.586330	0.037796	0.033723
RS	30	1.148396	1.257875	23760.126341	0.036502	0.032501
RS	31	1.257993	1.257875	23636.197691	0.036311	0.032250
RS	32	1.377211	1.313158	22394.813141	0.034404	0.030505
RS	33	1.506896	1.313158	22015.541716	0.033821	0.029936
RS	34	1.647965	1.365638	20672.428904	0.031758	0.028076
RS	35	1.801419	1.365638	20042.473241	0.030790	0.027197
RS	36	1.968345	1.409587	18674.502820	0.028689	0.025322
RS	37	2.149925	1.409587	17804.383027	0.027352	0.024132
RS	38	2.347446	1.446693	16380.344832	0.025164	0.022189
RS	39	2.562308	1.446693	15306.567206	0.023515	0.020725
RS	40	2.796032	1.479827	13824.114684	0.021237	0.018710
RS	41	3.050274	1.479827	12614.851929	0.019380	0.017064
RS	42	3.326837	1.510586	11126.709142	0.017093	0.015050
RS	43	3.627679	1.510586	9874.275608	0.015169	0.013348
RS	44	3.954933	1.539841	8462.356046	0.013000	0.011445
RS	45	4.310915	1.539841	7268.726669	0.011167	0.009827
RS	46	4.698150	1.568548	6017.862447	0.009245	0.008146
RS	47	5.119380	1.568548	4976.008386	0.007644	0.006737
RS	48	5.577589	1.597630	3954.428033	0.006075	0.005366
RS	49	6.076025	1.597630	3128.370675	0.004806	0.004250
RS	50	6.618219	1.626866	2370.819578	0.003642	0.003233
RS	51	7.208012	1.626866	1781.538287	0.002737	0.002437
RS	52	7.849582	1.652451	1279.870226	0.001966	0.001761
RS	53	8.547477	1.652451	904.978208	0.001390	0.001252
RS	54	9.306639	1.662765	613.224488	0.000942	0.000856
RS	55	10.132448	1.662765	402.009709	0.000618	0.000566
RS	56	11.030755	1.662765	252.098161	0.000387	0.000359
RS	57	12.007925	1.662765	150.636933	0.000231	0.000217
RS	58	13.070880	1.617010	87.060654	0.000134	0.000127
RS	59	14.227153	1.617010	45.682186	0.000070	0.000067
RS	60	15.484934	1.617010	22.487348	0.000035	0.000034
RS	61	16.853136	1.617010	10.327022	0.000016	0.000016
RS	62	18.341453	1.617010	4.397713	0.000007	0.000007
RS	63	19.960429	1.617010	2.624706	0.000004	0.000004
PA	4+25*2+4+6 0.146255889 0.027012289 19.960429171 0.365924192 22.316867571 6.491675562 3.107831610 2.331292863 2.199657384 2.190608989 2.097350713 1.883091277 1.612321595 1.384435441 1.249756063 1.202428432 1.214169394 1.257874940 1.313157832 1.365637596 1.409587164 1.446692757 1.479827073 1.510585575 1.539840765 1.568548468 1.597630230 1.626866383 1.652450942 1.662765481 1.617010466
//
IT	3695
RD	18
LK	-6357006.262483
QD	-690.603659 -> -688.221020
RI	0.1359818341
TR	0.145790	0.026922
MT	20.062080
MM	C_pi: 1.412578, n_recomb: 650716.819881
RS	0	0.000000	0.365261	15180.881301	0.023329	0.173842
RS	1	0.008788	0.365261	16107.374083	0.024753	0.018948
RS	2	0.018348	0.365261	17052.930441	0.026206	0.008927
RS	3	0.028748	0.365261	18010.926482	0.027679	0.008975
RS	4	0.040062	25.137773	280.292697	0.000431	0.000191
RS	5	0.052370	25.137773	304.820930	0.000468	0.000270
RS	6	0.065760	6.728591	1237.437716	0.001902	0.001153
RS	7	0.080326	6.728591	1343.416214	0.002065	0.001321
RS	8	0.096173	3.116994	3143.136366	0.004830	0.003253
RS	9	0.113412	3.116994	3400.484485	0.005226	0.003737
RS	10	0.132166	2.317564	4939.941942	0.007592	0.005605
RS	11	0.152569	2.317564	5326.415798	0.008185	0.006291
RS	12	0.174764	2.192003	6065.544166	0.009321	0.007426
RS	13	0.198909	2.192003	6525.337389	0.010028	0.008202
RS	14	0.225176	2.195460	7002.131232	0.010761	0.009010
RS	15	0.253752	2.195460	7517.673243	0.011553	0.009782
RS	16	0.284839	2.112208	8377.041616	0.012874	0.011064
RS	17	0.318657	2.112208	8966.395352	0.013779	0.011946
RS	18	0.355448	1.900273	10641.149790	0.016353	0.014315
RS	19	0.395471	1.900273	11330.884762	0.017413	0.015350
RS	20	0.439012	1.624918	14053.769520	0.021597	0.019143
RS	21	0.486379	1.624918	14840.431999	0.022806	0.020347
RS	22	0.537908	1.391110	18204.680378	0.027976	0.025030
RS	23	0.593966	1.391110	19003.683768	0.029204	0.026246
RS	24	0.654950	1.252822	21890.513922	0.033641	0.030245
RS	25	0.721293	1.252822	22554.715719	0.034661	0.031190
RS	26	0.793466	1.204432	24027.656126	0.036925	0.033176
RS	27	0.871982	1.204432	24446.884423	0.037569	0.033691
RS	28	0.957397	1.216599	24489.630233	0.037635	0.033675
RS	29	1.050318	1.216599	24632.705713	0.037855	0.033778
RS	30	1.151405	1.261221	23773.404800	0.036534	0.032533
RS	31	1.261375	1.261221	23649.619648	0.036344	0.032283
RS	32	1.381009	1.317249	22397.781845	0.034420	0.030524
RS	33	1.511156	1.317249	22019.121768	0.033838	0.029957
RS	34	1.652740	1.369921	20675.747799	0.031774	0.028096
RS	35	1.806766	1.369921	20045.835594	0.030806	0.027218
RS	36	1.974328	1.413609	18682.433449	0.028711	0.025347
RS	37	2.156614	1.413609	17810.830698	0.027371	0.024157
RS	38	2.354919	1.450465	16388.624619	0.025185	0.022215
RS	39	2.570651	1.450465	15312.058558	0.023531	0.020747
RS	40	2.805341	1.483755	13826.038664	0.021247	0.018726
RS	41	3.060654	1.483755	12614.060165	0.019385	0.017075
RS	42	3.338404	1.515269	11118.883887	0.017087	0.015050
RS	43	3.640562	1.515269	9865.486755	0.015161	0.013346
RS	44	3.969272	1.545937	8446.498291	0.012980	0.011431
RS	45	4.326869	1.545937	7254.658369	0.011149	0.009815
RS	46	4.715890	1.576701	5999.204952	0.009219	0.008126
RS	47	5.139098	1.576701	4961.652743	0.007625	0.006721
RS	48	5.599496	1.608419	3938.627912	0.006053	0.005347
RS	49	6.100352	1.608419	3118.014791	0.004792	0.004237
RS	50	6.645223	1.640674	2361.270119	0.003629	0.003221
RS	51	7.237975	1.640674	1776.800166	0.002731	0.002430
RS	52	7.882817	1.669181	1276.644880	0.001962	0.001756
RS	53	8.584325	1.669181	904.707580	0.001390	0.001251
RS	54	9.347480	1.681591	613.931766	0.000943	0.000856
RS	55	10.177700	1.681591	403.732899	0.000620	0.000568
RS	56	11.080877	1.681591	254.027258	0.000390	0.000361
RS	57	12.063422	1.681591	152.334343	0.000234	0.000219
RS	58	13.132311	1.634500	88.414029	0.000136	0.000129
RS	59	14.295131	1.634500	46.571202	0.000072	0.000069
RS	60	15.560137	1.634500	23.019437	0.000035	0.000034
RS	61	16.936308	1.634500	10.617919	0.000016	0.000016
RS	62	18.433413	1.634500	4.542855	0.000007	0.000007
RS	63	20.062080	1.634500	2.732314	0.000004	0.000004
PA	4+25*2+4+6 0.145790355 0.026921765 20.062080069 0.365260969 25.137772703 6.728590616 3.116994381 2.317564022 2.192002670 2.195459943 2.112208121 1.900273127 1.624917857 1.391109560 1.252821528 1.204431761 1.216598715 1.261220633 1.317248551 1.369921102 1.413609271 1.450464785 1.483754646 1.515268988 1.545936536 1.576701038 1.608418975 1.640673964 1.669181091 1.681591348 1.634499534
//
IT	3669
RD	19
LK	-6357001.607606
QD	-688.122777 -> -685.948880
RI	0.1357695706
TR	0.145340	0.026835
MT	20.160728
MM	C_pi: 1.416712, n_recomb: 650516.310364
RS	0	0.000000	0.364659	15215.466821	0.023390	0.173747
RS	1	0.008796	0.364659	16144.241259	0.024818	0.019008
RS	2	0.018366	0.364659	17092.006263	0.026275	0.008950
RS	3	0.028778	0.364659	18052.084230	0.027750	0.009008
RS	4	0.040105	28.279880	249.322435	0.000383	0.000170
RS	5	0.052429	28.279880	271.176635	0.000417	0.000242
RS	6	0.065837	6.970263	1195.689416	0.001838	0.001122
RS	7	0.080424	6.970263	1298.290122	0.001996	0.001279
RS	8	0.096295	3.127856	3136.111242	0.004821	0.003247
RS	9	0.113561	3.127856	3393.182116	0.005216	0.003726
RS	10	0.132346	2.305412	4972.840986	0.007644	0.005635
RS	11	0.152784	2.305412	5361.954221	0.008243	0.006325
RS	12	0.175019	2.184945	6093.707954	0.009367	0.007451
RS	13	0.199210	2.184945	6555.751675	0.010078	0.008235
RS	14	0.225529	2.199832	6998.501313	0.010758	0.009002
RS	15	0.254163	2.199832	7514.345134	0.011551	0.009780
RS	16	0.285316	2.126115	8336.050756	0.012815	0.011015
RS	17	0.319209	2.126115	8923.851155	0.013718	0.011899
RS	18	0.356083	1.916621	10571.355727	0.016251	0.014235
RS	19	0.396201	1.916621	11258.956533	0.017308	0.015268
RS	20	0.439848	1.636986	13983.906117	0.021497	0.019067
RS	21	0.487334	1.636986	14769.969640	0.022705	0.020267
RS	22	0.538997	1.397531	18172.445127	0.027935	0.025006
RS	23	0.595204	1.397531	18973.011369	0.029166	0.026220
RS	24	0.656355	1.255819	21906.004069	0.033675	0.030285
RS	25	0.722885	1.255819	22571.832463	0.034698	0.031229
RS	26	0.795268	1.206472	24063.168649	0.036991	0.033241
RS	27	0.874017	1.206472	24482.707947	0.037636	0.033754
RS	28	0.959693	1.219111	24516.151448	0.037687	0.033726
RS	29	1.052905	1.219111	24659.118645	0.037907	0.033828
RS	30	1.154317	1.264651	23783.464854	0.036561	0.032560
RS	31	1.264648	1.264651	23660.158952	0.036371	0.032312
RS	32	1.384685	1.321392	22398.984901	0.034433	0.030539
RS	33	1.515280	1.321392	22021.255393	0.033852	0.029974
RS	34	1.657363	1.374198	20678.871642	0.031788	0.028114
RS	35	1.811943	1.374198	20049.224580	0.030820	0.027237
RS	36	1.980121	1.417546	18691.565519	0.028733	0.025373
RS	37	2.163092	1.417546	17818.531172	0.027391	0.024181
RS	38	2.362157	1.454061	16399.072213	0.025209	0.022242
RS	39	2.578732	1.454061	15319.557191	0.023550	0.020771
RS	40	2.814358	1.487410	13830.559007	0.021261	0.018744
RS	41	3.070710	1.487410	12615.496650	0.019393	0.017089
RS	42	3.349610	1.519584	11113.523000	0.017084	0.015052
RS	43	3.653044	1.519584	9858.650995	0.015155	0.013346
RS	44	3.983167	1.551577	8432.552075	0.012963	0.011420
RS	45	4.342329	1.551577	7241.948036	0.011133	0.009804
RS	46	4.733084	1.584338	5981.680463	0.009195	0.008107
RS	47	5.158210	1.584338	4947.952386	0.007606	0.006707
RS	48	5.620730	1.618664	3923.241252	0.006031	0.005328
RS	49	6.123935	1.618664	3107.744900	0.004777	0.004225
RS	50	6.671402	1.653952	2351.634164	0.003615	0.003208
RS	51	7.267026	1.653952	1771.823478	0.002724	0.002424
RS	52	7.915041	1.685431	1273.118646	0.001957	0.001751
RS	53	8.620057	1.685431	904.124540	0.001390	0.001250
RS	54	9.387087	1.700002	614.351050	0.000944	0.000857
RS	55	10.221587	1.700002	405.226372	0.000623	0.000570
RS	56	11.129490	1.700002	255.790045	0.000393	0.000364
RS	57	12.117254	1.700002	153.921744	0.000237	0.000221
RS	58	13.191904	1.651634	89.698145	0.000138	0.000130
RS	59	14.361081	1.651634	47.424088	0.000073	0.000070
RS	60	15.633101	1.651634	23.534602	0.000036	0.000035
RS	61	17.017010	1.651634	10.901864	0.000017	0.000016
RS	62	18.522650	1.651634	4.685604	0.000007	0.000007
RS	63	20.160728	1.651634	2.839376	0.000004	0.000004
PA	4+25*2+4+6 0.145339981 0.026834773 20.160728221 0.364658515 28.279880418 6.970263304 3.127856252 2.305412335 2.184945288 2.199831701 2.126115253 1.916621359 1.636986472 1.397530621 1.255818643 1.206471738 1.219110632 1.264651000 1.321391585 1.374198448 1.417545790 1.454061289 1.487409993 1.519584337 1.551577284 1.584338499 1.618664233 1.653951741 1.685430748 1.700001714 1.651633743
//
IT	3544
RD	20
LK	-6356997.349889
QD	-685.872898 -> -683.870836
RI	0.1355678026
TR	0.144903	0.026751
MT	20.256747
MM	C_pi: 1.420748, n_recomb: 650333.655498
RS	0	0.000000	0.364116	15247.649124	0.023446	0.173654
RS	1	0.008804	0.364116	16178.596158	0.024877	0.019067
RS	2	0.018384	0.364116	17128.469603	0.026338	0.008972
RS	3	0.028807	0.364116	18090.541291	0.027817	0.009039
RS	4	0.040147	31.775990	222.045454	0.000341	0.000152
RS	5	0.052486	31.775990	241.538722	0.000371	0.000217
RS	6	0.065912	7.216558	1155.984571	0.001778	0.001092
RS	7	0.080519	7.216558	1255.361858	0.001930	0.001240
RS	8	0.096413	3.140403	3127.394017	0.004809	0.003239
RS	9	0.113705	3.140403	3384.050448	0.005204	0.003714
RS	10	0.132521	2.294806	5002.634641	0.007692	0.005663
RS	11	0.152993	2.294806	5394.164908	0.008294	0.006355
RS	12	0.175267	2.178511	6120.241350	0.009411	0.007474
RS	13	0.199502	2.178511	6584.420841	0.010125	0.008266
RS	14	0.225871	2.203878	6995.850613	0.010757	0.008996
RS	15	0.254562	2.203878	7512.041091	0.011551	0.009779
RS	16	0.285779	2.139210	8298.587590	0.012761	0.010970
RS	17	0.319744	2.139210	8884.995119	0.013662	0.011856
RS	18	0.356700	1.932222	10506.425423	0.016155	0.014159
RS	19	0.396909	1.932222	11192.048891	0.017210	0.015190
RS	20	0.440659	1.648583	13918.255070	0.021402	0.018995
RS	21	0.488260	1.648583	14703.763907	0.022610	0.020192
RS	22	0.540053	1.403715	18142.196193	0.027897	0.024984
RS	23	0.596405	1.403715	18944.272008	0.029130	0.026196
RS	24	0.657719	1.258747	21920.769570	0.033707	0.030322
RS	25	0.724431	1.258747	22588.186778	0.034733	0.031266
RS	26	0.797016	1.208534	24096.130733	0.037052	0.033301
RS	27	0.875992	1.208534	24516.058076	0.037698	0.033813
RS	28	0.961922	1.221684	24539.585025	0.037734	0.033771
RS	29	1.055417	1.221684	24682.651270	0.037954	0.033873
RS	30	1.157144	1.268147	23791.000793	0.036583	0.032583
RS	31	1.267827	1.268147	23668.451641	0.036394	0.032336
RS	32	1.388255	1.325575	22398.841645	0.034442	0.030551
RS	33	1.519286	1.325575	22022.307872	0.033863	0.029989
RS	34	1.661853	1.378471	20681.897129	0.031802	0.028131
RS	35	1.816972	1.378471	20052.707000	0.030834	0.027256
RS	36	1.985748	1.421415	18701.719385	0.028757	0.025400
RS	37	2.169385	1.421415	17827.312706	0.027413	0.024206
RS	38	2.369189	1.457514	16411.385709	0.025235	0.022271
RS	39	2.586584	1.457514	15328.799740	0.023571	0.020795
RS	40	2.823120	1.490839	13837.341093	0.021277	0.018764
RS	41	3.080481	1.490839	12618.891016	0.019404	0.017104
RS	42	3.360500	1.523586	11110.360578	0.017084	0.015057
RS	43	3.665174	1.523586	9853.573849	0.015152	0.013348
RS	44	3.996672	1.556824	8420.344746	0.012948	0.011410
RS	45	4.357357	1.556824	7230.491951	0.011118	0.009795
RS	46	4.749797	1.591521	5965.236250	0.009173	0.008089
RS	47	5.176789	1.591521	4934.900827	0.007588	0.006692
RS	48	5.641375	1.628429	3908.283803	0.006010	0.005311
RS	49	6.146864	1.628429	3097.603828	0.004763	0.004213
RS	50	6.696859	1.666756	2341.974320	0.003601	0.003196
RS	51	7.295276	1.666756	1766.672808	0.002717	0.002417
RS	52	7.946380	1.701250	1269.354818	0.001952	0.001746
RS	53	8.654810	1.701250	903.281415	0.001389	0.001249
RS	54	9.425612	1.718043	614.523924	0.000945	0.000857
RS	55	10.264278	1.718043	406.519474	0.000625	0.000572
RS	56	11.176783	1.718043	257.405808	0.000396	0.000366
RS	57	12.169628	1.718043	155.410910	0.000239	0.000223
RS	58	13.249886	1.668447	90.920086	0.000140	0.000132
RS	59	14.425253	1.668447	48.244230	0.000074	0.000071
RS	60	15.704104	1.668447	24.034302	0.000037	0.000036
RS	61	17.095549	1.668447	11.179413	0.000017	0.000017
RS	62	18.609501	1.668447	4.826143	0.000007	0.000007
RS	63	20.256747	1.668447	2.945945	0.000005	0.000004
PA	4+25*2+4+6 0.144903083 0.026750896 20.256746704 0.364115675 31.775990196 7.216558003 3.140402566 2.294806228 2.178510742 2.203877545 2.139209632 1.932221910 1.648582807 1.403715429 1.258746878 1.208533579 1.221684124 1.268147383 1.325575216 1.378470883 1.421414862 1.457514175 1.490838519 1.523585547 1.556824298 1.591521428 1.628428772 1.666755728 1.701249503 1.718042962 1.668447467
//
IT	4183
RD	21
LK	-6356993.420938
QD	-683.799439 -> -681.940699
RI	0.1353755540
TR	0.144477	0.026670
MT	20.350750
MM	C_pi: 1.424699, n_recomb: 650162.088762
RS	0	0.000000	0.363604	15278.530279	0.023500	0.173564
RS	1	0.008812	0.363604	16211.582397	0.024935	0.019123
RS	2	0.018401	0.363604	17163.500679	0.026399	0.008993
RS	3	0.028835	0.363604	18127.508117	0.027882	0.009069
RS	4	0.040188	35.664062	197.974524	0.000305	0.000136
RS	5	0.052542	35.664062	215.379721	0.000331	0.000194
RS	6	0.065985	7.467051	1118.248876	0.001720	0.001063
RS	7	0.080612	7.467051	1214.553184	0.001868	0.001202
RS	8	0.096528	3.154404	3117.222417	0.004795	0.003230
RS	9	0.113846	3.154404	3373.346118	0.005188	0.003701
RS	10	0.132691	2.285593	5029.518283	0.007736	0.005688
RS	11	0.153196	2.285593	5423.258595	0.008341	0.006383
RS	12	0.175509	2.172716	6145.013485	0.009452	0.007496
RS	13	0.199787	2.172716	6611.207630	0.010169	0.008295
RS	14	0.226205	2.207662	6993.926133	0.010757	0.008990
RS	15	0.254951	2.207662	7510.495135	0.011552	0.009779
RS	16	0.286231	2.151587	8264.140614	0.012711	0.010928
RS	17	0.320266	2.151587	8849.292650	0.013611	0.011816
RS	18	0.357302	1.947168	10445.647555	0.016066	0.014088
RS	19	0.397600	1.947168	11129.426885	0.017118	0.015118
RS	20	0.441450	1.659758	13856.254784	0.021312	0.018927
RS	21	0.489164	1.659758	14641.244598	0.022519	0.020120
RS	22	0.541083	1.409702	18113.455695	0.027860	0.024962
RS	23	0.597577	1.409702	18916.987317	0.029096	0.026173
RS	24	0.659050	1.261617	21934.732546	0.033737	0.030358
RS	25	0.725939	1.261617	22603.696902	0.034766	0.031301
RS	26	0.798723	1.210614	24126.709342	0.037109	0.033358
RS	27	0.877921	1.210614	24547.080307	0.037755	0.033869
RS	28	0.964099	1.224315	24560.071485	0.037775	0.033812
RS	29	1.057870	1.224315	24703.410250	0.037996	0.033914
RS	30	1.159905	1.271707	23796.060864	0.036600	0.032602
RS	31	1.270931	1.271707	23674.504897	0.036413	0.032358
RS	32	1.391742	1.329805	22397.171176	0.034449	0.030561
RS	33	1.523198	1.329805	22022.069756	0.033872	0.030002
RS	34	1.666239	1.382756	20684.424848	0.031814	0.028146
RS	35	1.821885	1.382756	20055.879874	0.030848	0.027273
RS	36	1.991247	1.425248	18712.334258	0.028781	0.025426
RS	37	2.175533	1.425248	17836.644169	0.027434	0.024231
RS	38	2.376060	1.460870	16424.920785	0.025263	0.022300
RS	39	2.594257	1.460870	15339.208252	0.023593	0.020821
RS	40	2.831683	1.494101	13845.768068	0.021296	0.018785
RS	41	3.090031	1.494101	12623.720040	0.019416	0.017120
RS	42	3.371146	1.527346	11108.893661	0.017086	0.015063
RS	43	3.677033	1.527346	9849.857318	0.015150	0.013350
RS	44	4.009876	1.561756	8409.552478	0.012935	0.011402
RS	45	4.372049	1.561756	7220.057212	0.011105	0.009787
RS	46	4.766139	1.598327	5949.716462	0.009151	0.008072
RS	47	5.194957	1.598327	4922.404973	0.007571	0.006679
RS	48	5.661564	1.637784	3893.720030	0.005989	0.005293
RS	49	6.169289	1.637784	3087.586673	0.004749	0.004201
RS	50	6.721757	1.679161	2332.299141	0.003587	0.003184
RS	51	7.322909	1.679161	1761.371271	0.002709	0.002410
RS	52	7.977037	1.716708	1265.385171	0.001946	0.001741
RS	53	8.688808	1.716708	902.208246	0.001388	0.001247
RS	54	9.463303	1.735782	614.477219	0.000945	0.000856
RS	55	10.306048	1.735782	407.631870	0.000627	0.000573
RS	56	11.223059	1.735782	258.887788	0.000398	0.000367
RS	57	12.220879	1.735782	156.810024	0.000241	0.000225
RS	58	13.306630	1.684983	92.085349	0.000142	0.000134
RS	59	14.488060	1.684983	49.033946	0.000075	0.000072
RS	60	15.773601	1.684983	24.519334	0.000038	0.000036
RS	61	17.172428	1.684983	11.450742	0.000018	0.000017
RS	62	18.694523	1.684983	4.964451	0.000008	0.000007
RS	63	20.350750	1.684983	3.051912	0.000005	0.000005
PA	4+25*2+4+6 0.144476973 0.026669540 20.350749742 0.363603832 35.664062193 7.467051112 3.154403823 2.285592653 2.172716344 2.207661803 2.151586975 1.947167673 1.659758083 1.409702039 1.261616516 1.210613928 1.224314894 1.271706646 1.329805119 1.382755862 1.425247727 1.460870315 1.494101491 1.527345922 1.561755740 1.598327212 1.637783988 1.679161310 1.716708497 1.735782088 1.684983253
//
IT	4116
RD	22
LK	-6356989.765201
QD	-681.872402 -> -680.134842
RI	0.1351905997
TR	0.144061	0.026591
MT	20.442802
MM	C_pi: 1.428583, n_recomb: 650006.869818
RS	0	0.000000	0.363148	15307.198275	0.023549	0.173476
RS	1	0.008820	0.363148	16242.261690	0.024988	0.019179
RS	2	0.018418	0.363148	17196.139945	0.026455	0.009013
RS	3	0.028863	0.363148	18162.010081	0.027941	0.009096
RS	4	0.040228	39.984152	176.707877	0.000272	0.000122
RS	5	0.052596	39.984152	192.264472	0.000296	0.000174
RS	6	0.066056	7.721617	1082.389765	0.001665	0.001035
RS	7	0.080702	7.721617	1175.765428	0.001809	0.001166
RS	8	0.096640	3.169791	3105.755471	0.004778	0.003220
RS	9	0.113983	3.169791	3361.240394	0.005171	0.003686
RS	10	0.132857	2.277713	5053.631191	0.007775	0.005711
RS	11	0.153395	2.277713	5449.385504	0.008384	0.006407
RS	12	0.175744	2.167547	6168.147210	0.009489	0.007516
RS	13	0.200065	2.167547	6636.244537	0.010209	0.008321
RS	14	0.226531	2.211277	6992.564206	0.010758	0.008985
RS	15	0.255331	2.211277	7509.536332	0.011553	0.009779
RS	16	0.286671	2.163364	8232.347642	0.012665	0.010890
RS	17	0.320776	2.163364	8816.367498	0.013563	0.011779
RS	18	0.357889	1.961519	10388.780604	0.015983	0.014022
RS	19	0.398275	1.961519	11070.848530	0.017032	0.015049
RS	20	0.442223	1.670561	13797.716378	0.021227	0.018861
RS	21	0.490047	1.670561	14582.232899	0.022434	0.020052
RS	22	0.542089	1.415499	18086.551603	0.027825	0.024940
RS	23	0.598722	1.415499	18891.507030	0.029064	0.026151
RS	24	0.660349	1.264424	21948.545444	0.033767	0.030392
RS	25	0.727413	1.264424	22619.029637	0.034798	0.031335
RS	26	0.800391	1.212704	24155.713955	0.037162	0.033412
RS	27	0.879805	1.212704	24576.583144	0.037810	0.033922
RS	28	0.966225	1.226982	24578.640150	0.037813	0.033850
RS	29	1.060266	1.226982	24722.392816	0.038034	0.033953
RS	30	1.162602	1.275307	23799.561834	0.036614	0.032619
RS	31	1.273964	1.275307	23679.188491	0.036429	0.032376
RS	32	1.395148	1.334064	22394.674046	0.034453	0.030570
RS	33	1.527021	1.334064	22021.193078	0.033878	0.030013
RS	34	1.670525	1.387042	20686.933892	0.031826	0.028161
RS	35	1.826686	1.387042	20059.181065	0.030860	0.027289
RS	36	1.996620	1.429042	18723.668860	0.028805	0.025452
RS	37	2.181543	1.429042	17846.761606	0.027456	0.024256
RS	38	2.382776	1.464139	16439.762999	0.025292	0.022330
RS	39	2.601758	1.464139	15350.870244	0.023616	0.020847
RS	40	2.840054	1.497216	13855.854805	0.021316	0.018808
RS	41	3.099368	1.497216	12630.015966	0.019431	0.017137
RS	42	3.381554	1.530888	11109.128776	0.017091	0.015071
RS	43	3.688628	1.530888	9847.531060	0.015150	0.013355
RS	44	4.022787	1.566400	8400.190883	0.012923	0.011395
RS	45	4.386418	1.566400	7210.684680	0.011093	0.009779
RS	46	4.782122	1.604788	5935.158810	0.009131	0.008057
RS	47	5.212727	1.604788	4910.523711	0.007555	0.006666
RS	48	5.681312	1.646761	3879.616369	0.005969	0.005276
RS	49	6.191226	1.646761	3077.768031	0.004735	0.004189
RS	50	6.746115	1.691188	2322.693484	0.003573	0.003172
RS	51	7.349945	1.691188	1755.993753	0.002702	0.002404
RS	52	8.007033	1.731826	1261.272212	0.001940	0.001735
RS	53	8.722077	1.731826	900.954994	0.001386	0.001246
RS	54	9.500188	1.753235	614.249413	0.000945	0.000856
RS	55	10.346928	1.753235	408.590559	0.000629	0.000574
RS	56	11.268351	1.753235	260.253736	0.000400	0.000369
RS	57	12.271045	1.753235	158.129982	0.000243	0.000227
RS	58	13.362176	1.701295	93.198768	0.000143	0.000135
RS	59	14.549545	1.701295	49.796523	0.000077	0.000073
RS	60	15.841641	1.701295	24.991707	0.000038	0.000037
RS	61	17.247700	1.701295	11.716966	0.000018	0.000017
RS	62	18.777774	1.701295	5.101095	0.000008	0.000008
RS	63	20.442802	1.701295	3.157712	0.000005	0.000005
PA	4+25*2+4+6 0.144061348 0.026590554 20.442801826 0.363147843 39.984151712 7.721617441 3.169791144 2.277712997 2.167546545 2.211276758 2.163363932 1.961518754 1.670561162 1.415499077 1.264423515 1.212703629 1.226981687 1.275307280 1.334063738 1.387041633 1.429041996 1.464138749 1.497216292 1.530888350 1.566399709 1.604787888 1.646761080 1.691188422 1.731826020 1.753234972 1.701295050
//
IT	4139
RD	23
LK	-6356986.342968
QD	-680.053930 -> -678.420032
RI	0.1350132255
TR	0.143655	0.026514
MT	20.533262
MM	C_pi: 1.432397, n_recomb: 649858.829679
RS	0	0.000000	0.362709	15335.112958	0.023598	0.173389
RS	1	0.008828	0.362709	16272.142509	0.025040	0.019233
RS	2	0.018435	0.362709	17227.937236	0.026510	0.009032
RS	3	0.028889	0.362709	18195.629247	0.027999	0.009123
RS	4	0.040267	44.774123	157.912265	0.000243	0.000109
RS	5	0.052650	44.774123	171.831988	0.000264	0.000157
RS	6	0.066125	7.979796	1048.322850	0.001613	0.001009
RS	7	0.080790	7.979796	1138.908784	0.001753	0.001132
RS	8	0.096749	3.186277	3093.247741	0.004760	0.003209
RS	9	0.114118	3.186277	3348.007345	0.005152	0.003671
RS	10	0.133019	2.271032	5075.104605	0.007810	0.005731
RS	11	0.153589	2.271032	5472.686216	0.008421	0.006428
RS	12	0.175975	2.162966	6189.590703	0.009525	0.007535
RS	13	0.200337	2.162966	6659.476404	0.010248	0.008346
RS	14	0.226850	2.214737	6991.578903	0.010759	0.008980
RS	15	0.255703	2.214737	7508.967260	0.011555	0.009780
RS	16	0.287103	2.174583	8202.824228	0.012622	0.010854
RS	17	0.321275	2.174583	8785.814885	0.013520	0.011744
RS	18	0.358464	1.975349	10335.122884	0.015904	0.013958
RS	19	0.398935	1.975349	11015.582600	0.016951	0.014984
RS	20	0.442980	1.681029	13742.021565	0.021146	0.018798
RS	21	0.490912	1.681029	14526.091745	0.022353	0.019987
RS	22	0.543075	1.421137	18060.812022	0.027792	0.024920
RS	23	0.599844	1.421137	18867.146653	0.029033	0.026130
RS	24	0.661623	1.267179	21961.748759	0.033795	0.030425
RS	25	0.728856	1.267179	22633.715541	0.034829	0.031368
RS	26	0.802025	1.214797	24182.964380	0.037213	0.033463
RS	27	0.881652	1.214797	24604.363626	0.037861	0.033973
RS	28	0.968309	1.229679	24595.066598	0.037847	0.033885
RS	29	1.062615	1.229679	24739.347610	0.038069	0.033988
RS	30	1.165247	1.278943	23801.253524	0.036625	0.032633
RS	31	1.276938	1.278943	23682.221036	0.036442	0.032393
RS	32	1.398489	1.338350	22390.955358	0.034455	0.030576
RS	33	1.530770	1.338350	22019.263166	0.033883	0.030022
RS	34	1.674728	1.391335	20688.895846	0.031836	0.028175
RS	35	1.831395	1.391335	20062.082469	0.030871	0.027304
RS	36	2.001891	1.432813	18735.105955	0.028830	0.025479
RS	37	2.187438	1.432813	17857.073541	0.027478	0.024280
RS	38	2.389365	1.467343	16455.278163	0.025321	0.022361
RS	39	2.609117	1.467343	15363.201454	0.023641	0.020873
RS	40	2.848268	1.500217	13866.997307	0.021338	0.018831
RS	41	3.108530	1.500217	12637.248062	0.019446	0.017156
RS	42	3.391767	1.534256	11110.556591	0.017097	0.015080
RS	43	3.700007	1.534256	9846.171534	0.015151	0.013360
RS	44	4.035458	1.570804	8391.897997	0.012913	0.011390
RS	45	4.400521	1.570804	7202.091998	0.011083	0.009773
RS	46	4.797810	1.610953	5921.347617	0.009112	0.008042
RS	47	5.230171	1.610953	4899.102725	0.007539	0.006654
RS	48	5.700699	1.655409	3865.868414	0.005949	0.005260
RS	49	6.212763	1.655409	3068.083430	0.004721	0.004178
RS	50	6.770030	1.702888	2313.118355	0.003559	0.003160
RS	51	7.376491	1.702888	1750.524270	0.002694	0.002397
RS	52	8.036488	1.746649	1257.017347	0.001934	0.001730
RS	53	8.754747	1.746649	899.528752	0.001384	0.001244
RS	54	9.536412	1.770442	613.851462	0.000945	0.000855
RS	55	10.387078	1.770442	409.404198	0.000630	0.000575
RS	56	11.312839	1.770442	261.509691	0.000402	0.000371
RS	57	12.320322	1.770442	159.374543	0.000245	0.000228
RS	58	13.416742	1.717404	94.263062	0.000145	0.000136
RS	59	14.609950	1.717404	50.532917	0.000078	0.000074
RS	60	15.908490	1.717404	25.451606	0.000039	0.000038
RS	61	17.321661	1.717404	11.978015	0.000018	0.000018
RS	62	18.859581	1.717404	5.235967	0.000008	0.000008
RS	63	20.533262	1.717404	3.263203	0.000005	0.000005
PA	4+25*2+4+6 0.143654603 0.026513591 20.533262222 0.362708530 44.774123255 7.979796064 3.186276793 2.271032407 2.162965777 2.214737361 2.174583312 1.975348937 1.681029094 1.421137377 1.267178878 1.214796938 1.229678862 1.278942585 1.338349989 1.391334734 1.432812976 1.467343284 1.500216933 1.534256134 1.570804282 1.610952520 1.655408501 1.702888388 1.746648699 1.770441680 1.717404364
//
IT	3581
RD	24
LK	-6356983.119895
QD	-678.336787 -> -676.792627
RI	0.1348415231
TR	0.143256	0.026438
MT	20.622243
MM	C_pi: 1.436158, n_recomb: 649721.880879
RS	0	0.000000	0.362304	15361.627835	0.023643	0.173304
RS	1	0.008835	0.362304	16300.560696	0.025089	0.019286
RS	2	0.018451	0.362304	17258.214389	0.026562	0.009051
RS	3	0.028916	0.362304	18227.677935	0.028055	0.009148
RS	4	0.040306	50.081207	141.276068	0.000217	0.000098
RS	5	0.052702	50.081207	153.744451	0.000237	0.000141
RS	6	0.066193	8.241465	1015.954257	0.001564	0.000984
RS	7	0.080876	8.241465	1103.882866	0.001699	0.001100
RS	8	0.096857	3.203874	3079.761517	0.004740	0.003197
RS	9	0.114249	3.203874	3333.714288	0.005131	0.003655
RS	10	0.133178	2.265455	5094.171521	0.007841	0.005748
RS	11	0.153780	2.265455	5493.410870	0.008455	0.006447
RS	12	0.176202	2.158989	6209.364475	0.009557	0.007553
RS	13	0.200604	2.158989	6680.926726	0.010283	0.008368
RS	14	0.227163	2.218117	6990.844328	0.010760	0.008977
RS	15	0.256068	2.218117	7508.656667	0.011557	0.009780
RS	16	0.287526	2.185330	8175.329403	0.012583	0.010820
RS	17	0.321765	2.185330	8757.385064	0.013479	0.011712
RS	18	0.359028	1.988709	10284.486169	0.015829	0.013898
RS	19	0.399583	1.988709	10963.440281	0.016874	0.014923
RS	20	0.443722	1.691200	13689.044541	0.021069	0.018738
RS	21	0.491760	1.691200	14472.703498	0.022275	0.019925
RS	22	0.544042	1.426629	18036.435058	0.027760	0.024900
RS	23	0.600944	1.426629	18844.121134	0.029003	0.026110
RS	24	0.662873	1.269881	21974.839435	0.033822	0.030457
RS	25	0.730273	1.269881	22648.262929	0.034858	0.031400
RS	26	0.803628	1.216892	24209.015421	0.037261	0.033511
RS	27	0.883464	1.216892	24630.979235	0.037910	0.034022
RS	28	0.970354	1.232394	24610.094158	0.037878	0.033918
RS	29	1.064920	1.232394	24754.997014	0.038101	0.034022
RS	30	1.167842	1.282599	23801.820910	0.036634	0.032645
RS	31	1.279857	1.282599	23684.253810	0.036453	0.032407
RS	32	1.401768	1.342651	22386.578402	0.034456	0.030582
RS	33	1.534450	1.342651	22016.803609	0.033887	0.030030
RS	34	1.678855	1.395628	20690.682446	0.031845	0.028188
RS	35	1.836018	1.395628	20064.923452	0.030882	0.027319
RS	36	2.007066	1.436562	18746.829889	0.028854	0.025504
RS	37	2.193227	1.436562	17867.748989	0.027501	0.024305
RS	38	2.395835	1.470495	16471.522077	0.025352	0.022392
RS	39	2.616343	1.470495	15376.261110	0.023666	0.020899
RS	40	2.856334	1.503118	13879.220481	0.021362	0.018856
RS	41	3.117528	1.503118	12645.450844	0.019463	0.017174
RS	42	3.401799	1.537469	11113.183935	0.017105	0.015091
RS	43	3.711185	1.537469	9845.801312	0.015154	0.013365
RS	44	4.047905	1.574993	8384.688654	0.012905	0.011385
RS	45	4.414376	1.574993	7194.309850	0.011073	0.009767
RS	46	4.813224	1.616849	5908.303837	0.009094	0.008028
RS	47	5.247310	1.616849	4888.179013	0.007523	0.006642
RS	48	5.719748	1.663750	3852.525931	0.005930	0.005244
RS	49	6.233927	1.663750	3058.585894	0.004708	0.004167
RS	50	6.793533	1.714282	2303.626530	0.003546	0.003148
RS	51	7.402581	1.714282	1745.011088	0.002686	0.002390
RS	52	8.065439	1.761194	1252.662878	0.001928	0.001724
RS	53	8.786861	1.761194	897.963651	0.001382	0.001242
RS	54	9.572021	1.787420	613.309103	0.000944	0.000854
RS	55	10.426550	1.787420	410.091251	0.000631	0.000576
RS	56	11.356578	1.787420	262.667998	0.000404	0.000372
RS	57	12.368774	1.787420	160.551372	0.000247	0.000230
RS	58	13.470398	1.733327	95.282742	0.000147	0.000138
RS	59	14.669351	1.733327	51.245427	0.000079	0.000075
RS	60	15.974233	1.733327	25.900106	0.000040	0.000038
RS	61	17.394401	1.733327	12.234346	0.000019	0.000018
RS	62	18.940043	1.733327	5.369243	0.000008	0.000008
RS	63	20.622243	1.733327	3.368472	0.000005	0.000005
PA	4+25*2+4+6 0.143256243 0.026438495 20.622243034 0.362303820 50.081206990 8.241464558 3.203873733 2.265455407 2.158988766 2.218116782 2.185329973 1.988709127 1.691199604 1.426629061 1.269881030 1.216891616 1.232394279 1.282599230 1.342651289 1.395628270 1.436562479 1.470494660 1.503118430 1.537469370 1.574992790 1.616849028 1.663750066 1.714281566 1.761193889 1.787420480 1.733327385
//
IT	4039
RD	25
LK	-6356980.070490
QD	-676.694878 -> -675.229220
RI	0.1346755501
TR	0.142865	0.026365
MT	20.710036
MM	C_pi: 1.439869, n_recomb: 649592.523379
RS	0	0.000000	0.361923	15387.157151	0.023687	0.173220
RS	1	0.008842	0.361923	16327.946214	0.025136	0.019338
RS	2	0.018467	0.361923	17287.415148	0.026613	0.009069
RS	3	0.028942	0.361923	18258.611173	0.028108	0.009171
RS	4	0.040343	55.957836	126.526683	0.000195	0.000088
RS	5	0.052753	55.957836	137.706256	0.000212	0.000127
RS	6	0.066260	8.505927	985.244258	0.001517	0.000960
RS	7	0.080961	8.505927	1070.645980	0.001648	0.001069
RS	8	0.096963	3.222327	3065.559258	0.004719	0.003184
RS	9	0.114379	3.222327	3318.644072	0.005109	0.003637
RS	10	0.133335	2.260866	5111.027997	0.007868	0.005764
RS	11	0.153967	2.260866	5511.769713	0.008485	0.006464
RS	12	0.176424	2.155563	6227.569849	0.009587	0.007569
RS	13	0.200866	2.155563	6700.704070	0.010315	0.008389
RS	14	0.227470	2.221421	6990.311800	0.010761	0.008973
RS	15	0.256426	2.221421	7508.553738	0.011559	0.009781
RS	16	0.287943	2.195650	8149.613929	0.012546	0.010788
RS	17	0.322246	2.195650	8730.817050	0.013440	0.011682
RS	18	0.359583	2.001648	10236.502638	0.015758	0.013841
RS	19	0.400221	2.001648	10914.040633	0.016801	0.014864
RS	20	0.444452	1.701110	13638.398489	0.020995	0.018680
RS	21	0.492594	1.701110	14421.673512	0.022201	0.019865
RS	22	0.544994	1.431995	18013.142620	0.027730	0.024881
RS	23	0.602027	1.431995	18822.151351	0.028975	0.026091
RS	24	0.664102	1.272543	21987.626238	0.033848	0.030487
RS	25	0.731667	1.272543	22662.482064	0.034887	0.031431
RS	26	0.805206	1.218985	24233.961317	0.037306	0.033558
RS	27	0.885248	1.218985	24656.512960	0.037957	0.034068
RS	28	0.972367	1.235126	24623.789108	0.037907	0.033948
RS	29	1.067190	1.235126	24769.390710	0.038131	0.034053
RS	30	1.170397	1.286274	23801.317203	0.036640	0.032656
RS	31	1.282730	1.286274	23685.316929	0.036462	0.032420
RS	32	1.404996	1.346966	22381.508091	0.034455	0.030586
RS	33	1.538074	1.346966	22013.758325	0.033889	0.030037
RS	34	1.682918	1.399926	20692.146497	0.031854	0.028200
RS	35	1.840570	1.399926	20067.546098	0.030893	0.027332
RS	36	2.012163	1.440300	18758.608642	0.028878	0.025530
RS	37	2.198928	1.440300	17878.559285	0.027523	0.024329
RS	38	2.402207	1.473609	16488.204209	0.025382	0.022423
RS	39	2.623462	1.473609	15389.780052	0.023691	0.020926
RS	40	2.864280	1.505949	13892.183861	0.021386	0.018881
RS	41	3.126393	1.505949	12654.331769	0.019480	0.017194
RS	42	3.411682	1.540563	11116.727735	0.017113	0.015102
RS	43	3.722198	1.540563	9846.192190	0.015157	0.013372
RS	44	4.060171	1.579005	8378.366530	0.012898	0.011382
RS	45	4.428029	1.579005	7187.192794	0.011064	0.009762
RS	46	4.828414	1.622514	5895.933556	0.009076	0.008015
RS	47	5.264202	1.622514	4877.691087	0.007509	0.006631
RS	48	5.738525	1.671828	3839.540125	0.005911	0.005229
RS	49	6.254788	1.671828	3049.252614	0.004694	0.004156
RS	50	6.816702	1.725405	2294.217585	0.003532	0.003136
RS	51	7.428302	1.725405	1739.462883	0.002678	0.002383
RS	52	8.093983	1.775497	1248.222922	0.001922	0.001718
RS	53	8.818525	1.775497	896.274116	0.001380	0.001239
RS	54	9.607133	1.804207	612.635170	0.000943	0.000853
RS	55	10.465474	1.804207	410.661760	0.000632	0.000576
RS	56	11.399712	1.804207	263.735753	0.000406	0.000374
RS	57	12.416559	1.804207	161.665035	0.000249	0.000231
RS	58	13.523319	1.749085	96.261005	0.000148	0.000139
RS	59	14.727943	1.749085	51.935434	0.000080	0.000076
RS	60	16.039084	1.749085	26.337697	0.000041	0.000039
RS	61	17.466161	1.749085	12.486075	0.000019	0.000019
RS	62	19.019426	1.749085	5.500917	0.000008	0.000008
RS	63	20.710036	1.749085	3.473455	0.000005	0.000005
PA	4+25*2+4+6 0.142864998 0.026364997 20.710036091 0.361922712 55.957835742 8.505926837 3.222327136 2.260866491 2.155562637 2.221420976 2.195650402 2.001647602 1.701109784 1.431995029 1.272542925 1.218985191 1.235125683 1.286273668 1.346966412 1.399925988 1.440299873 1.473609330 1.505949206 1.540563147 1.579004712 1.622514143 1.671827832 1.725405197 1.775496568 1.804206696 1.749084995
//
