# Supplementary material for: Introgression and disruption of migration routes have shaped the genetic integrity of wildebeest populations
Source: Nat Commun. 2024 Apr 12;15:2921. doi: 10.1038/s41467-024-47015-y (PMC11014984; doi:10.1038/s41467-024-47015-y)
Supplement: Supplementary file 10 — Source Data [file 41467_2024_47015_MOESM10_ESM.zip › source_data/Fig2a.psmc/CTauBwC__760.psmc]

CC
CC	Brief Description of the file format:
CC	  CC  comments
CC	  MM  useful-messages
CC	  RD  round-of-iterations
CC	  LL  \log[P(sequence)]
CC	  QD  Q-before-opt Q-after-opt
CC	  TR  \theta_0 \rho_0
CC	  RS  k t_k \lambda_k \pi_k \sum_{l\not=k}A_{kl} A_{kk}
CC	  DC  begin end best-k t_k+\Delta_k max-prob
CC
MM	Version: 0.6.5-r67
MM	pattern:4+25*2+4+6, n:63, n_free_lambdas:28
MM	n_iterations:25, skip:1, max_t:15, theta/rho:5
MM	is_decoding:0
MM	n_seqs:28, sum_L:17192210, sum_n:3037857
RD	0
LK	0.000000
QD	0.000000 -> 0.000000
RI	inf
TR	0.194434	0.038887
MT	15.000000
MM	C_pi: 1.000000, n_recomb: 655799.614002
RS	0	0.000000	1.000000	5311.047154	0.008099	0.000000
RS	1	0.008290	1.000000	5702.835185	0.008696	0.000000
RS	2	0.017266	1.000000	6119.229453	0.009331	0.000000
RS	3	0.026987	1.000000	6561.039454	0.010005	0.000000
RS	4	0.037514	1.000000	7028.962046	0.010718	0.000000
RS	5	0.048914	1.000000	7523.549144	0.011472	0.000000
RS	6	0.061258	1.000000	8045.170687	0.012268	0.000000
RS	7	0.074626	1.000000	8593.972550	0.013105	0.000000
RS	8	0.089102	1.000000	9169.829157	0.013983	0.000000
RS	9	0.104778	1.000000	9772.290634	0.014901	0.000000
RS	10	0.121753	1.000000	10400.524514	0.015859	0.000000
RS	11	0.140135	1.000000	11053.252195	0.016855	0.000000
RS	12	0.160042	1.000000	11728.680609	0.017885	0.000000
RS	13	0.181598	1.000000	12424.429911	0.018945	0.000000
RS	14	0.204942	1.000000	13137.458425	0.020033	0.000000
RS	15	0.230221	1.000000	13863.986565	0.021141	0.000000
RS	16	0.257595	1.000000	14599.422115	0.022262	0.000000
RS	17	0.287238	1.000000	15338.289914	0.023389	0.000000
RS	18	0.319339	1.000000	16074.169847	0.024511	0.000000
RS	19	0.354100	1.000000	16799.647893	0.025617	0.000000
RS	20	0.391744	1.000000	17506.285949	0.026695	0.000000
RS	21	0.432507	1.000000	18184.617072	0.027729	0.000000
RS	22	0.476650	1.000000	18824.173660	0.028704	0.000000
RS	23	0.524453	1.000000	19413.556792	0.029603	0.000000
RS	24	0.576218	1.000000	19940.555367	0.030406	0.000000
RS	25	0.632274	1.000000	20392.323644	0.031095	0.000000
RS	26	0.692977	1.000000	20755.625091	0.031649	0.000000
RS	27	0.758711	1.000000	21017.148939	0.032048	0.000000
RS	28	0.829896	1.000000	21163.903210	0.032272	0.000000
RS	29	0.906981	1.000000	21183.684100	0.032302	0.000000
RS	30	0.990456	1.000000	21065.616288	0.032122	0.000000
RS	31	1.080851	1.000000	20800.751883	0.031718	0.000000
RS	32	1.178739	1.000000	20382.707523	0.031081	0.000000
RS	33	1.284742	1.000000	19808.309796	0.030205	0.000000
RS	34	1.399532	1.000000	19078.209399	0.029092	0.000000
RS	35	1.523838	1.000000	18197.415126	0.027748	0.000000
RS	36	1.658449	1.000000	17175.691293	0.026190	0.000000
RS	37	1.804218	1.000000	16027.758189	0.024440	0.000000
RS	38	1.962071	1.000000	14773.236432	0.022527	0.000000
RS	39	2.133009	1.000000	13436.284599	0.020488	0.000000
RS	40	2.318118	1.000000	12044.896635	0.018367	0.000000
RS	41	2.518571	1.000000	10629.851953	0.016209	0.000000
RS	42	2.735641	1.000000	9223.346179	0.014064	0.000000
RS	43	2.970706	1.000000	7857.371572	0.011981	0.000000
RS	44	3.225257	1.000000	6561.958699	0.010006	0.000000
RS	45	3.500909	1.000000	5363.428441	0.008178	0.000000
RS	46	3.799411	1.000000	4282.827871	0.006531	0.000000
RS	47	4.122659	1.000000	3334.727256	0.005085	0.000000
RS	48	4.472702	1.000000	2526.532444	0.003853	0.000000
RS	49	4.851763	1.000000	1858.415306	0.002834	0.000000
RS	50	5.262247	1.000000	1323.888841	0.002019	0.000000
RS	51	5.706758	1.000000	910.963682	0.001389	0.000000
RS	52	6.188118	1.000000	603.735337	0.000921	0.000000
RS	53	6.709380	1.000000	384.185390	0.000586	0.000000
RS	54	7.273854	1.000000	233.951428	0.000357	0.000000
RS	55	7.885120	1.000000	135.838603	0.000207	0.000000
RS	56	8.547059	1.000000	74.907589	0.000114	0.000000
RS	57	9.263869	1.000000	39.064826	0.000060	0.000000
RS	58	10.040101	1.000000	19.178045	0.000029	0.000000
RS	59	10.880679	1.000000	8.818981	0.000013	0.000000
RS	60	11.790939	1.000000	3.778230	0.000006	0.000000
RS	61	12.776655	1.000000	1.499283	0.000002	0.000000
RS	62	13.844085	1.000000	0.547604	0.000001	0.000000
RS	63	15.000000	1.000000	0.258003	0.000000	0.000000
PA	4+25*2+4+6 0.194434165 0.038886833 15.000000000 1.000000000 1.000000000 1.000000000 1.000000000 1.000000000 1.000000000 1.000000000 1.000000000 1.000000000 1.000000000 1.000000000 1.000000000 1.000000000 1.000000000 1.000000000 1.000000000 1.000000000 1.000000000 1.000000000 1.000000000 1.000000000 1.000000000 1.000000000 1.000000000 1.000000000 1.000000000 1.000000000 1.000000000
//
IT	4659
RD	1
LK	-7420203.573896
QD	-1927.842529 -> -1215.226552
RI	0.0083051355
TR	0.197075	0.039307
MT	14.658737
MM	C_pi: 1.024421, n_recomb: 678617.425991
RS	0	0.000000	1.122860	4870.302622	0.007177	0.009496
RS	1	0.008250	1.122860	5232.823687	0.007711	0.007573
RS	2	0.017181	1.122860	5618.859678	0.008280	0.005367
RS	3	0.026849	1.122860	6029.344292	0.008885	0.004490
RS	4	0.037315	1.514249	4800.336318	0.007074	0.004334
RS	5	0.048644	1.514249	5157.254091	0.007600	0.004759
RS	6	0.060907	1.463859	5726.997609	0.008439	0.005481
RS	7	0.074183	1.463859	6142.899485	0.009052	0.006373
RS	8	0.088554	1.367081	7047.471914	0.010385	0.007371
RS	9	0.104110	1.367081	7541.456887	0.011113	0.008533
RS	10	0.120950	1.270927	8667.998501	0.012773	0.009856
RS	11	0.139179	1.270927	9247.497553	0.013627	0.011358
RS	12	0.158912	1.186369	10549.926818	0.015546	0.013023
RS	13	0.180273	1.186369	11213.125109	0.016523	0.014828
RS	14	0.203397	1.114304	12661.022669	0.018657	0.016767
RS	15	0.228428	1.114304	13395.620162	0.019740	0.018856
RS	16	0.255525	1.054268	14940.518156	0.022016	0.021092
RS	17	0.284857	1.054268	15720.815730	0.023166	0.023422
RS	18	0.316609	1.008072	17246.655764	0.025414	0.025769
RS	19	0.350980	1.008072	18031.104466	0.026570	0.028047
RS	20	0.388188	0.976566	19391.203779	0.028575	0.030173
RS	21	0.428465	0.976566	20125.345526	0.029656	0.032076
RS	22	0.472065	0.958348	21200.858946	0.031241	0.033701
RS	23	0.519263	0.958348	21824.008180	0.032160	0.035019
RS	24	0.570354	0.950539	22550.948899	0.033231	0.036017
RS	25	0.625661	0.950539	23002.669785	0.033896	0.036696
RS	26	0.685531	0.949838	23365.314467	0.034431	0.037069
RS	27	0.750340	0.949838	23589.973317	0.034762	0.037155
RS	28	0.820496	0.953279	23598.098860	0.034774	0.036972
RS	29	0.896440	0.953279	23548.472926	0.034701	0.036537
RS	30	0.978650	0.958711	23215.543084	0.034210	0.035863
RS	31	1.067643	0.958711	22857.681164	0.033683	0.034961
RS	32	1.163977	0.964767	22197.274196	0.032710	0.033840
RS	33	1.268260	0.964767	21517.331288	0.031708	0.032511
RS	34	1.381146	0.970680	20551.022905	0.030284	0.030985
RS	35	1.503346	0.970680	19563.021595	0.028828	0.029278
RS	36	1.635628	0.976044	18332.115725	0.027014	0.027408
RS	37	1.778824	0.976044	17084.103246	0.025175	0.025400
RS	38	1.933833	0.980613	15658.407303	0.023074	0.023284
RS	39	2.101632	0.980613	14233.651208	0.020974	0.021093
RS	40	2.283275	0.984226	12711.185239	0.018731	0.018865
RS	41	2.479903	0.984226	11221.699458	0.016536	0.016639
RS	42	2.692755	0.986843	9718.627849	0.014321	0.014453
RS	43	2.923167	0.986843	8289.914959	0.012216	0.012349
RS	44	3.172589	0.988548	6923.256497	0.010202	0.010361
RS	45	3.442590	0.988548	5671.518031	0.008357	0.008522
RS	46	3.734866	0.989523	4536.759676	0.006685	0.006860
RS	47	4.051256	0.989523	3544.018408	0.005222	0.005394
RS	48	4.393750	0.989912	2694.177951	0.003970	0.004135
RS	49	4.764501	0.989912	1990.319360	0.002933	0.003082
RS	50	5.165840	0.989735	1424.968605	0.002100	0.002230
RS	51	5.600290	0.989735	985.800531	0.001453	0.001562
RS	52	6.070585	0.988926	657.691067	0.000969	0.001055
RS	53	6.579680	0.988926	421.167330	0.000621	0.000686
RS	54	7.130778	0.986909	258.673261	0.000381	0.000427
RS	55	7.727343	0.986909	151.190707	0.000223	0.000254
RS	56	8.373127	0.986909	83.996008	0.000124	0.000144
RS	57	9.072191	0.986909	44.171510	0.000065	0.000077
RS	58	9.828930	0.982588	21.950189	0.000032	0.000039
RS	59	10.648102	0.982588	10.161481	0.000015	0.000018
RS	60	11.534859	0.982588	4.386602	0.000006	0.000008
RS	61	12.494777	0.982588	1.755761	0.000003	0.000003
RS	62	13.533892	0.982588	0.647560	0.000001	0.000001
RS	63	14.658737	0.982588	0.310042	0.000000	0.000001
PA	4+25*2+4+6 0.197074922 0.039307196 14.658737183 1.122859955 1.514248848 1.463859439 1.367080688 1.270927429 1.186368942 1.114303589 1.054267883 1.008071899 0.976566315 0.958348274 0.950538635 0.949837685 0.953279495 0.958710670 0.964767456 0.970680237 0.976043701 0.980612755 0.984226227 0.986843109 0.988548279 0.989522934 0.989912033 0.989734650 0.988926053 0.986908913 0.982587755
//
IT	4096
RD	2
LK	-7419136.278252
QD	-953.501345 -> -738.861436
RI	0.0055926432
TR	0.197064	0.039194
MT	14.668747
MM	C_pi: 1.030527, n_recomb: 680659.925900
RS	0	0.000000	1.027404	5337.428643	0.007842	0.009589
RS	1	0.008252	1.027404	5730.697708	0.008419	0.007738
RS	2	0.017184	1.027404	6148.784642	0.009034	0.005724
RS	3	0.026853	1.027404	6592.546467	0.009686	0.005034
RS	4	0.037321	1.833721	3966.728826	0.005828	0.003751
RS	5	0.048652	1.833721	4267.491129	0.006270	0.004214
RS	6	0.060918	1.771322	4749.753049	0.006978	0.005028
RS	7	0.074196	1.771322	5103.085513	0.007497	0.005765
RS	8	0.088570	1.609333	6028.155102	0.008856	0.006979
RS	9	0.104130	1.609333	6462.255087	0.009494	0.007879
RS	10	0.120974	1.445557	7701.348417	0.011315	0.009526
RS	11	0.139207	1.445557	8231.109572	0.012093	0.010686
RS	12	0.158945	1.302967	9741.907510	0.014312	0.012792
RS	13	0.180312	1.302967	10371.744744	0.015238	0.014204
RS	14	0.203442	1.182883	12134.810349	0.017828	0.016693
RS	15	0.228481	1.182883	12856.331392	0.018888	0.018359
RS	16	0.255586	1.083747	14823.567967	0.021778	0.021273
RS	17	0.284927	1.083747	15610.053196	0.022934	0.023202
RS	18	0.316689	1.008916	17596.731173	0.025852	0.026274
RS	19	0.351073	1.008916	18397.592480	0.027029	0.028201
RS	20	0.388293	0.959467	20147.660093	0.029600	0.030946
RS	21	0.428585	0.959467	20894.304149	0.030697	0.032567
RS	22	0.472201	0.932319	22205.013331	0.032623	0.034580
RS	23	0.519416	0.932319	22824.728278	0.033533	0.035692
RS	24	0.570528	0.922214	23610.136609	0.034687	0.036818
RS	25	0.625856	0.922214	24037.923797	0.035316	0.037361
RS	26	0.685751	0.923535	24316.322483	0.035725	0.037659
RS	27	0.750587	0.923535	24499.969687	0.035994	0.037668
RS	28	0.820773	0.931362	24341.375298	0.035761	0.037299
RS	29	0.896751	0.931362	24242.117512	0.035616	0.036834
RS	30	0.978998	0.942173	23715.435203	0.034842	0.035942
RS	31	1.068032	0.942173	23309.414469	0.034245	0.035043
RS	32	1.164413	0.953767	22467.131087	0.033008	0.033723
RS	33	1.268746	0.953767	21749.624855	0.031954	0.032422
RS	34	1.381688	0.964933	20635.402363	0.030317	0.030741
RS	35	1.503950	0.964933	19626.818621	0.028835	0.029078
RS	36	1.636301	0.975055	18291.358423	0.026873	0.027105
RS	37	1.779572	0.975055	17042.171247	0.025038	0.025155
RS	38	1.934665	0.983742	15556.017541	0.022854	0.022988
RS	39	2.102556	0.983742	14147.231397	0.020785	0.020862
RS	40	2.284301	0.990720	12601.728066	0.018514	0.018625
RS	41	2.481042	0.990720	11138.907636	0.016365	0.016462
RS	42	2.694017	0.995901	9637.916023	0.014160	0.014295
RS	43	2.924566	0.995901	8238.034177	0.012103	0.012245
RS	44	3.174139	0.999444	6884.310375	0.010114	0.010285
RS	45	3.444306	0.999444	5656.077205	0.008310	0.008487
RS	46	3.736765	1.001679	4533.862546	0.006661	0.006849
RS	47	4.053357	1.001679	3555.280379	0.005223	0.005405
RS	48	4.396072	1.002867	2712.120595	0.003985	0.004159
RS	49	4.767066	1.002867	2013.125051	0.002958	0.003115
RS	50	5.168674	1.003011	1448.351740	0.002128	0.002265
RS	51	5.603420	1.003011	1007.707480	0.001480	0.001595
RS	52	6.074039	1.001950	676.590386	0.000994	0.001085
RS	53	6.583491	1.001950	436.113840	0.000641	0.000709
RS	54	7.134981	0.998663	270.000917	0.000397	0.000446
RS	55	7.731978	0.998663	158.902812	0.000233	0.000267
RS	56	8.378235	0.998663	88.940482	0.000131	0.000152
RS	57	9.077819	0.998663	47.149636	0.000069	0.000082
RS	58	9.835129	0.991238	23.681860	0.000035	0.000042
RS	59	10.654929	0.991238	11.038192	0.000016	0.000020
RS	60	11.542374	0.991238	4.800318	0.000007	0.000009
RS	61	12.503048	0.991238	1.936709	0.000003	0.000004
RS	62	13.542992	0.991238	0.720465	0.000001	0.000001
RS	63	14.668747	0.991238	0.349602	0.000001	0.000001
PA	4+25*2+4+6 0.197064091 0.039194250 14.668746620 1.027403966 1.833721367 1.771321631 1.609333035 1.445557291 1.302967489 1.182882755 1.083747038 1.008915984 0.959467165 0.932318917 0.922214002 0.923534930 0.931361565 0.942172853 0.953767052 0.964933412 0.975055162 0.983741884 0.990719678 0.995900515 0.999443676 1.001679453 1.002867282 1.003011329 1.001950449 0.998663313 0.991237777
//
IT	4399
RD	3
LK	-7418781.391906
QD	-663.741844 -> -564.627367
RI	0.0051396995
TR	0.196357	0.038933
MT	14.777296
MM	C_pi: 1.034108, n_recomb: 678513.133015
RS	0	0.000000	0.924441	5919.904052	0.008725	0.009591
RS	1	0.008264	0.924441	6350.812993	0.009360	0.007875
RS	2	0.017211	0.924441	6807.943082	0.010034	0.006075
RS	3	0.026898	0.924441	7292.011289	0.010747	0.005634
RS	4	0.037385	2.045687	3538.293256	0.005215	0.003331
RS	5	0.048738	2.045687	3809.503131	0.005614	0.003873
RS	6	0.061030	1.974167	4247.641115	0.006260	0.004697
RS	7	0.074338	1.974167	4567.735273	0.006732	0.005400
RS	8	0.088745	1.771034	5469.808072	0.008061	0.006683
RS	9	0.104343	1.771034	5869.631362	0.008651	0.007478
RS	10	0.121231	1.564884	7118.389955	0.010491	0.009247
RS	11	0.139513	1.564884	7616.292670	0.011225	0.010242
RS	12	0.159307	1.385345	9188.018983	0.013541	0.012538
RS	13	0.180736	1.385345	9792.634640	0.014432	0.013747
RS	14	0.203937	1.233376	11694.815273	0.017236	0.016511
RS	15	0.229054	1.233376	12401.933516	0.018278	0.017952
RS	16	0.256248	1.106839	14610.444865	0.021533	0.021261
RS	17	0.285688	1.106839	15394.965667	0.022689	0.022982
RS	18	0.317562	1.011650	17682.445870	0.026061	0.026525
RS	19	0.352070	1.011650	18488.682078	0.027249	0.028285
RS	20	0.389430	0.949703	20506.892203	0.030223	0.031449
RS	21	0.429877	0.949703	21256.043543	0.031327	0.032951
RS	22	0.473666	0.916695	22723.703488	0.033490	0.035215
RS	23	0.521074	0.916695	23334.391863	0.034390	0.036251
RS	24	0.572401	0.905556	24141.543097	0.035580	0.037426
RS	25	0.627969	0.905556	24546.704951	0.036177	0.037928
RS	26	0.688129	0.908943	24740.328086	0.036463	0.038119
RS	27	0.753261	0.908943	24892.270269	0.036686	0.038115
RS	28	0.823775	0.920494	24594.372760	0.036247	0.037561
RS	29	0.900117	0.920494	24462.148586	0.036053	0.037103
RS	30	0.982768	0.935688	23786.905556	0.035057	0.036012
RS	31	1.072249	0.935688	23354.644270	0.034420	0.035136
RS	32	1.169125	0.951733	22383.099927	0.032988	0.033640
RS	33	1.274006	0.951733	21652.344549	0.031911	0.032372
RS	34	1.387556	0.967134	20441.619979	0.030127	0.030555
RS	35	1.510489	0.967134	19436.364384	0.028646	0.028934
RS	36	1.643582	0.981158	18040.803271	0.026589	0.026869
RS	37	1.787673	0.981158	16811.851255	0.024777	0.024967
RS	38	1.943673	0.993315	15299.997807	0.022549	0.022750
RS	39	2.112564	0.993315	13925.065175	0.020523	0.020676
RS	40	2.295413	1.003224	12381.669853	0.018248	0.018425
RS	41	2.493372	1.003224	10959.858643	0.016153	0.016313
RS	42	2.707691	1.010737	9478.186507	0.013969	0.014157
RS	43	2.939722	1.010737	8118.596295	0.011965	0.012152
RS	44	3.190928	1.016053	6789.662438	0.010007	0.010211
RS	45	3.462894	1.016053	5594.223824	0.008245	0.008447
RS	46	3.757335	1.019618	4493.059447	0.006622	0.006827
RS	47	4.076109	1.019618	3536.150977	0.005212	0.005405
RS	48	4.421228	1.021767	2705.986854	0.003988	0.004170
RS	49	4.794867	1.021767	2017.643989	0.002974	0.003135
RS	50	5.199384	1.022448	1458.005929	0.002149	0.002288
RS	51	5.637331	1.022448	1019.903222	0.001503	0.001618
RS	52	6.111470	1.021365	688.739621	0.001015	0.001106
RS	53	6.624793	1.021365	446.693861	0.000658	0.000727
RS	54	7.180537	1.017103	278.568851	0.000411	0.000460
RS	55	7.782209	1.017103	165.021410	0.000243	0.000277
RS	56	8.433603	1.017103	93.013315	0.000137	0.000159
RS	57	9.138830	1.017103	49.678629	0.000073	0.000086
RS	58	9.902336	1.007010	25.193446	0.000037	0.000044
RS	59	10.728941	1.007010	11.819041	0.000017	0.000021
RS	60	11.623856	1.007010	5.175433	0.000008	0.000009
RS	61	12.592728	1.007010	2.103410	0.000003	0.000004
RS	62	13.641669	1.007010	0.788601	0.000001	0.000001
RS	63	14.777296	1.007010	0.387256	0.000001	0.000001
PA	4+25*2+4+6 0.196357456 0.038932861 14.777295871 0.924440761 2.045686641 1.974166756 1.771034343 1.564883980 1.385344853 1.233376329 1.106839461 1.011649530 0.949702996 0.916694705 0.905556428 0.908943465 0.920493803 0.935688190 0.951733224 0.967134492 0.981157533 0.993315492 1.003223655 1.010736849 1.016053100 1.019617625 1.021766875 1.022447689 1.021364758 1.017103197 1.007010467
//
IT	3643
RD	4
LK	-7418609.873014
QD	-538.484064 -> -483.742111
RI	0.0053453036
TR	0.195546	0.038652
MT	14.904469
MM	C_pi: 1.037327, n_recomb: 675768.534906
RS	0	0.000000	0.850169	6420.347951	0.009501	0.009565
RS	1	0.008279	0.850169	6882.881200	0.010185	0.007975
RS	2	0.017243	0.850169	7372.646354	0.010910	0.006348
RS	3	0.026949	0.850169	7890.204655	0.011676	0.006128
RS	4	0.037459	2.205558	3265.148296	0.004832	0.003035
RS	5	0.048839	2.205558	3517.320881	0.005205	0.003630
RS	6	0.061161	2.110478	3957.442493	0.005856	0.004473
RS	7	0.074503	2.110478	4258.093362	0.006301	0.005174
RS	8	0.088949	1.879042	5140.850727	0.007607	0.006483
RS	9	0.104592	1.879042	5520.135819	0.008169	0.007232
RS	10	0.121530	1.648195	6748.320446	0.009986	0.009043
RS	11	0.139869	1.648195	7225.477905	0.010692	0.009952
RS	12	0.159728	1.446742	8797.471629	0.013018	0.012321
RS	13	0.181230	1.446742	9383.548844	0.013886	0.013416
RS	14	0.204512	1.273841	11339.637605	0.016780	0.016315
RS	15	0.229722	1.273841	12034.063095	0.017808	0.017621
RS	16	0.257019	1.127163	14387.260648	0.021290	0.021180
RS	17	0.286575	1.127163	15167.735086	0.022445	0.022776
RS	18	0.318579	1.016253	17667.010230	0.026144	0.026657
RS	19	0.353232	1.016253	18475.178139	0.027340	0.028321
RS	20	0.390754	0.944562	20695.684722	0.030625	0.031804
RS	21	0.431382	0.944562	21445.060559	0.031734	0.033243
RS	22	0.475374	0.907020	23033.401701	0.034085	0.035699
RS	23	0.523007	0.907020	23635.780989	0.034976	0.036699
RS	24	0.574585	0.895140	24456.892059	0.036191	0.037904
RS	25	0.630432	0.895140	24844.001719	0.036764	0.038391
RS	26	0.690902	0.900207	24968.007414	0.036948	0.038485
RS	27	0.756379	0.900207	25096.375717	0.037138	0.038481
RS	28	0.827276	0.914705	24689.611401	0.036536	0.037771
RS	29	0.904043	0.914705	24534.721234	0.036306	0.037325
RS	30	0.987165	0.933327	23748.128763	0.035142	0.036071
RS	31	1.077169	0.933327	23300.072753	0.034479	0.035215
RS	32	1.174623	0.952839	22235.635565	0.032904	0.033579
RS	33	1.280146	0.952839	21500.203050	0.031816	0.032338
RS	34	1.394405	0.971567	20223.037561	0.029926	0.030413
RS	35	1.518123	0.971567	19226.369109	0.028451	0.028824
RS	36	1.652083	0.988731	17791.666707	0.026328	0.026685
RS	37	1.797133	0.988731	16584.404536	0.024542	0.024818
RS	38	1.954192	1.003782	15058.510682	0.022284	0.022559
RS	39	2.124253	1.003782	13715.611201	0.020296	0.020524
RS	40	2.308393	1.016232	12178.414615	0.018022	0.018260
RS	41	2.507778	1.016232	10793.840644	0.015973	0.016188
RS	42	2.723669	1.025858	9330.871113	0.013808	0.014037
RS	43	2.957433	1.025858	8007.445349	0.011849	0.012068
RS	44	3.210550	1.032874	6700.818086	0.009916	0.010142
RS	45	3.484621	1.032874	5534.991910	0.008191	0.008408
RS	46	3.781383	1.037807	4452.619658	0.006589	0.006802
RS	47	4.102712	1.037807	3515.724038	0.005203	0.005399
RS	48	4.450644	1.041031	2697.435085	0.003992	0.004173
RS	49	4.827380	1.041031	2019.425248	0.002988	0.003147
RS	50	5.235305	1.042400	1464.840745	0.002168	0.002304
RS	51	5.677001	1.042400	1029.699214	0.001524	0.001636
RS	52	6.155263	1.041451	698.907982	0.001034	0.001123
RS	53	6.673120	1.041451	455.852234	0.000675	0.000742
RS	54	7.233849	1.036385	286.145072	0.000423	0.000472
RS	55	7.840999	1.036385	170.533836	0.000252	0.000285
RS	56	8.498414	1.036385	96.739479	0.000143	0.000164
RS	57	9.210254	1.036385	52.023454	0.000077	0.000090
RS	58	9.981025	1.023842	26.614170	0.000039	0.000046
RS	59	10.815607	1.023842	12.560547	0.000019	0.000022
RS	60	11.719281	1.023842	5.535147	0.000008	0.000010
RS	61	12.697769	1.023842	2.264779	0.000003	0.000004
RS	62	13.757262	1.023842	0.855166	0.000001	0.000002
RS	63	14.904469	1.023842	0.424531	0.000001	0.000001
PA	4+25*2+4+6 0.195545937 0.038651923 14.904468644 0.850168630 2.205557609 2.110477703 1.879041873 1.648194768 1.446742163 1.273841314 1.127163297 1.016253480 0.944562201 0.907020496 0.895139613 0.900207058 0.914704813 0.933327054 0.952838734 0.971567216 0.988731127 1.003782204 1.016231609 1.025857764 1.032873689 1.037807024 1.041031412 1.042400063 1.041450629 1.036384563 1.023841677
//
IT	4003
RD	5
LK	-7418513.065106
QD	-473.775802 -> -440.806253
RI	0.0057231423
TR	0.194801	0.038392
MT	15.024492
MM	C_pi: 1.040352, n_recomb: 673228.246125
RS	0	0.000000	0.800398	6803.579548	0.010106	0.009534
RS	1	0.008292	0.800398	7289.905006	0.010828	0.008046
RS	2	0.017273	0.800398	7804.115686	0.011592	0.006545
RS	3	0.026997	0.800398	8346.631378	0.012398	0.006499
RS	4	0.037528	2.338083	3067.098370	0.004556	0.002821
RS	5	0.048933	2.338083	3305.358866	0.004910	0.003443
RS	6	0.061283	2.202142	3779.834214	0.005614	0.004327
RS	7	0.074657	2.202142	4068.552779	0.006043	0.005031
RS	8	0.089141	1.949252	4942.719226	0.007342	0.006358
RS	9	0.104825	1.949252	5309.587292	0.007887	0.007087
RS	10	0.121810	1.705850	6508.791732	0.009668	0.008905
RS	11	0.140203	1.705850	6972.381175	0.010357	0.009766
RS	12	0.160122	1.493228	8517.169581	0.012651	0.012149
RS	13	0.181693	1.493228	9089.644942	0.013502	0.013176
RS	14	0.205052	1.307230	11054.128335	0.016420	0.016132
RS	15	0.230348	1.307230	11737.886307	0.017435	0.017352
RS	16	0.257742	1.145429	14178.757391	0.021061	0.021071
RS	17	0.287407	1.145429	14954.788241	0.022214	0.022585
RS	18	0.319533	1.021827	17610.409111	0.026158	0.026721
RS	19	0.354322	1.021827	18419.245746	0.027360	0.028323
RS	20	0.391997	0.942087	20800.808070	0.030897	0.032063
RS	21	0.432795	0.942087	21550.020101	0.032010	0.033462
RS	22	0.476977	0.900758	23238.163434	0.034518	0.036079
RS	23	0.524822	0.900758	23833.886761	0.035402	0.037057
RS	24	0.576635	0.888204	24668.161438	0.036642	0.038288
RS	25	0.632745	0.888204	25041.223271	0.037196	0.038764
RS	26	0.693507	0.894570	25110.648910	0.037299	0.038780
RS	27	0.759308	0.894570	25221.213497	0.037463	0.038776
RS	28	0.830566	0.911366	24730.085583	0.036734	0.037941
RS	29	0.907732	0.911366	24558.789073	0.036479	0.037504
RS	30	0.991298	0.932636	23688.320720	0.035186	0.036123
RS	31	1.081793	0.932636	23229.667964	0.034505	0.035283
RS	32	1.179792	0.954811	22097.236889	0.032823	0.033537
RS	33	1.285918	0.954811	21359.930594	0.031728	0.032316
RS	34	1.400844	0.976118	20035.090768	0.029760	0.030307
RS	35	1.525301	0.976118	19046.672787	0.028292	0.028741
RS	36	1.660078	0.995792	17583.987100	0.026119	0.026542
RS	37	1.806031	0.995792	16394.984410	0.024353	0.024702
RS	38	1.964087	1.013251	14859.116241	0.022071	0.022407
RS	39	2.135251	1.013251	13542.523800	0.020116	0.020402
RS	40	2.320607	1.027911	12010.292712	0.017840	0.018123
RS	41	2.521334	1.027911	10656.256387	0.015829	0.016083
RS	42	2.738707	1.039466	9207.872635	0.013677	0.013933
RS	43	2.974105	1.039466	7914.375874	0.011756	0.011995
RS	44	3.229023	1.048123	6625.391364	0.009841	0.010079
RS	45	3.505080	1.048123	5484.482776	0.008147	0.008369
RS	46	3.804028	1.054460	4417.283467	0.006561	0.006775
RS	47	4.127767	1.054460	3497.648232	0.005195	0.005389
RS	48	4.478352	1.058860	2689.221356	0.003995	0.004171
RS	49	4.858009	1.058860	2020.469992	0.003001	0.003155
RS	50	5.269148	1.061042	1470.295178	0.002184	0.002315
RS	51	5.714381	1.061042	1038.056716	0.001542	0.001650
RS	52	6.196535	1.060351	707.728584	0.001051	0.001137
RS	53	6.718671	1.060351	463.967390	0.000689	0.000754
RS	54	7.284104	1.054618	292.950010	0.000435	0.000482
RS	55	7.896426	1.054618	175.553608	0.000261	0.000293
RS	56	8.559524	1.054618	100.173227	0.000149	0.000169
RS	57	9.277609	1.054618	54.207882	0.000081	0.000093
RS	58	10.055241	1.039794	27.953702	0.000042	0.000048
RS	59	10.897358	1.039794	13.265854	0.000020	0.000023
RS	60	11.809306	1.039794	5.880295	0.000009	0.000010
RS	61	12.796877	1.039794	2.420972	0.000004	0.000004
RS	62	13.866342	1.039794	0.920167	0.000001	0.000002
RS	63	15.024492	1.039794	0.461414	0.000001	0.000001
PA	4+25*2+4+6 0.194801294 0.038391755 15.024491736 0.800397844 2.338083399 2.202142481 1.949252197 1.705849896 1.493227718 1.307229695 1.145428791 1.021827204 0.942086789 0.900757880 0.888204385 0.894570118 0.911366404 0.932636344 0.954810608 0.976118473 0.995791768 1.013250674 1.027910884 1.039466393 1.048122863 1.054460220 1.058860203 1.061041617 1.060351315 1.054618074 1.039794349
//
IT	3359
RD	6
LK	-7418453.985259
QD	-437.168536 -> -416.166977
RI	0.0060989597
TR	0.194163	0.038162
MT	15.130175
MM	C_pi: 1.043103, n_recomb: 671015.830753
RS	0	0.000000	0.767216	7083.539778	0.010556	0.009504
RS	1	0.008304	0.767216	7587.041210	0.011307	0.008095
RS	2	0.017298	0.767216	8118.839631	0.012099	0.006686
RS	3	0.027039	0.767216	8679.238727	0.012934	0.006769
RS	4	0.037589	2.454470	2911.916750	0.004340	0.002658
RS	5	0.049015	2.454470	3139.192811	0.004678	0.003291
RS	6	0.061390	2.262653	3668.847166	0.005468	0.004233
RS	7	0.074792	2.262653	3950.136016	0.005887	0.004941
RS	8	0.089308	1.992301	4825.475085	0.007191	0.006288
RS	9	0.105029	1.992301	5185.045199	0.007727	0.007009
RS	10	0.122055	1.744576	6354.185875	0.009470	0.008818
RS	11	0.140496	1.744576	6809.009381	0.010147	0.009653
RS	12	0.160467	1.528441	8313.528896	0.012389	0.012016
RS	13	0.182098	1.528441	8875.991711	0.013228	0.013001
RS	14	0.205524	1.335100	10822.974558	0.016129	0.015968
RS	15	0.230896	1.335100	11497.830759	0.017135	0.017129
RS	16	0.258375	1.161853	13990.496659	0.020850	0.020953
RS	17	0.288136	1.161853	14762.172837	0.022000	0.022409
RS	18	0.320368	1.027737	17536.753452	0.026135	0.026744
RS	19	0.355277	1.027737	18345.682075	0.027340	0.028301
RS	20	0.393085	0.941143	20859.486914	0.031086	0.032255
RS	21	0.434033	0.941143	21608.559964	0.032203	0.033627
RS	22	0.478382	0.896537	23382.137412	0.034846	0.036382
RS	23	0.526413	0.896537	23972.669712	0.035726	0.037343
RS	24	0.578432	0.883339	24820.484289	0.036989	0.038599
RS	25	0.634772	0.883339	25182.536013	0.037529	0.039068
RS	26	0.695791	0.890704	25209.316770	0.037569	0.039020
RS	27	0.761876	0.890704	25306.125976	0.037713	0.039016
RS	28	0.833450	0.909296	24749.186254	0.036883	0.038081
RS	29	0.910967	0.909296	24565.506957	0.036609	0.037650
RS	30	0.994922	0.932601	23631.373962	0.035217	0.036169
RS	31	1.085849	0.932601	23164.962831	0.034522	0.035340
RS	32	1.184327	0.956794	21982.289551	0.032760	0.033511
RS	33	1.290982	0.956794	21243.845256	0.031659	0.032304
RS	34	1.406495	0.980077	19883.997057	0.029633	0.030229
RS	35	1.531600	0.980077	18902.057756	0.028169	0.028680
RS	36	1.667095	1.001739	17418.229030	0.025958	0.026433
RS	37	1.813842	1.001739	16243.388216	0.024207	0.024612
RS	38	1.972775	1.021200	14699.091851	0.021906	0.022286
RS	39	2.144907	1.021200	13403.121412	0.019974	0.020304
RS	40	2.331333	1.037793	11873.598394	0.017695	0.018010
RS	41	2.533240	1.037793	10543.923333	0.015713	0.015994
RS	42	2.751915	1.051120	9106.009914	0.013570	0.013844
RS	43	2.988750	1.051120	7836.896207	0.011679	0.011930
RS	44	3.245252	1.061365	6561.326323	0.009778	0.010021
RS	45	3.523055	1.061365	5441.238382	0.008109	0.008332
RS	46	3.823928	1.069138	4386.041951	0.006536	0.006747
RS	47	4.149787	1.069138	3481.298276	0.005188	0.005377
RS	48	4.502706	1.074799	2681.018310	0.003995	0.004166
RS	49	4.884933	1.074799	2020.618897	0.003011	0.003158
RS	50	5.298902	1.077905	1474.327103	0.002197	0.002323
RS	51	5.747249	1.077905	1044.973680	0.001557	0.001660
RS	52	6.232828	1.077585	715.221954	0.001066	0.001148
RS	53	6.758731	1.077585	471.053801	0.000702	0.000764
RS	54	7.328308	1.071302	298.994376	0.000446	0.000491
RS	55	7.945185	1.071302	180.081992	0.000268	0.000299
RS	56	8.613289	1.071302	103.311590	0.000154	0.000174
RS	57	9.336876	1.071302	56.227898	0.000084	0.000096
RS	58	10.120552	1.054324	29.208813	0.000044	0.000050
RS	59	10.969308	1.054324	13.932430	0.000021	0.000024
RS	60	11.888547	1.054324	6.209308	0.000009	0.000011
RS	61	12.884125	1.054324	2.571160	0.000004	0.000005
RS	62	13.962378	1.054324	0.983222	0.000001	0.000002
RS	63	15.130175	1.054324	0.497676	0.000001	0.000001
PA	4+25*2+4+6 0.194162836 0.038162152 15.130174962 0.767216182 2.454470151 2.262653432 1.992301337 1.744576471 1.528441342 1.335100280 1.161853334 1.027736514 0.941142525 0.896536608 0.883338885 0.890703739 0.909296097 0.932600767 0.956793848 0.980076656 1.001738783 1.021200032 1.037793210 1.051120262 1.061365138 1.069138127 1.074799388 1.077904733 1.077585452 1.071301657 1.054323703
//
IT	4210
RD	7
LK	-7418415.947274
QD	-415.356237 -> -401.337893
RI	0.0064182188
TR	0.193632	0.037963
MT	15.220387
MM	C_pi: 1.045515, n_recomb: 669099.688093
RS	0	0.000000	0.744786	7284.105897	0.010886	0.009478
RS	1	0.008315	0.744786	7799.826581	0.011657	0.008130
RS	2	0.017320	0.744786	8344.104888	0.012471	0.006786
RS	3	0.027075	0.744786	8917.153962	0.013327	0.006963
RS	4	0.037641	2.560582	2783.827723	0.004161	0.002529
RS	5	0.049085	2.560582	3001.965399	0.004487	0.003161
RS	6	0.061481	2.301266	3599.587543	0.005380	0.004176
RS	7	0.074907	2.301266	3876.284186	0.005793	0.004887
RS	8	0.089450	2.015922	4760.487793	0.007115	0.006257
RS	9	0.105202	2.015922	5116.098384	0.007646	0.006976
RS	10	0.122264	1.769297	6256.619409	0.009351	0.008767
RS	11	0.140744	1.769297	6705.950797	0.010022	0.009589
RS	12	0.160761	1.554991	8164.097500	0.012202	0.011914
RS	13	0.182442	1.554991	8719.147675	0.013031	0.012874
RS	14	0.205925	1.358526	10633.559774	0.015892	0.015821
RS	15	0.231362	1.358526	11300.936427	0.016890	0.016942
RS	16	0.258913	1.176603	13821.880916	0.020657	0.020832
RS	17	0.288755	1.176603	14589.414417	0.021805	0.022246
RS	18	0.321078	1.033613	17456.564642	0.026090	0.026739
RS	19	0.356089	1.033613	18265.248009	0.027298	0.028264
RS	20	0.394011	0.941070	20889.933651	0.031221	0.032400
RS	21	0.435086	0.941070	21638.929654	0.032340	0.033749
RS	22	0.479576	0.893584	23486.763793	0.035102	0.036626
RS	23	0.527765	0.893584	24073.221710	0.035979	0.037574
RS	24	0.579961	0.879775	24934.612457	0.037266	0.038853
RS	25	0.636496	0.879775	25287.909526	0.037794	0.039315
RS	26	0.697733	0.887923	25280.905364	0.037783	0.039217
RS	27	0.764061	0.887923	25366.886754	0.037912	0.039212
RS	28	0.835903	0.907928	24758.150919	0.037002	0.038196
RS	29	0.913720	0.907928	24564.860265	0.036713	0.037770
RS	30	0.998006	0.932789	23582.204738	0.035245	0.036210
RS	31	1.089300	0.932789	23109.773697	0.034539	0.035389
RS	32	1.188185	0.958491	21889.959927	0.032716	0.033496
RS	33	1.295292	0.958491	21150.429315	0.031610	0.032299
RS	34	1.411304	0.983256	19764.815454	0.029539	0.030174
RS	35	1.536963	0.983256	18787.452235	0.028079	0.028637
RS	36	1.673069	1.006478	17287.201059	0.025837	0.026351
RS	37	1.820491	1.006478	16122.871491	0.024096	0.024544
RS	38	1.980172	1.027602	14570.860016	0.021777	0.022191
RS	39	2.153129	1.027602	13290.725355	0.019864	0.020225
RS	40	2.340466	1.045887	11761.858975	0.017579	0.017917
RS	41	2.543380	1.045887	10451.469663	0.015620	0.015920
RS	42	2.763166	1.060844	9020.633499	0.013482	0.013767
RS	43	3.001225	1.060844	7771.406481	0.011615	0.011873
RS	44	3.259078	1.072627	6505.841835	0.009723	0.009968
RS	45	3.538371	1.072627	5403.288798	0.008075	0.008297
RS	46	3.840885	1.081857	4357.582615	0.006513	0.006719
RS	47	4.168552	1.081857	3465.857274	0.005180	0.005363
RS	48	4.523463	1.088850	2672.391179	0.003994	0.004158
RS	49	4.907884	1.088850	2019.663166	0.003018	0.003159
RS	50	5.324267	1.092976	1476.883295	0.002207	0.002327
RS	51	5.775271	1.092976	1050.458381	0.001570	0.001668
RS	52	6.263773	1.093124	721.429172	0.001078	0.001157
RS	53	6.792893	1.093124	477.148322	0.000713	0.000773
RS	54	7.366006	1.086392	304.307269	0.000455	0.000498
RS	55	7.986771	1.086392	184.135468	0.000275	0.000305
RS	56	8.659150	1.086392	106.162546	0.000159	0.000178
RS	57	9.387435	1.086392	58.086548	0.000087	0.000099
RS	58	10.176273	1.067380	30.379865	0.000045	0.000052
RS	59	11.030699	1.067380	14.560017	0.000022	0.000025
RS	60	11.956167	1.067380	6.521861	0.000010	0.000011
RS	61	12.958584	1.067380	2.715118	0.000004	0.000005
RS	62	14.044347	1.067380	1.044211	0.000002	0.000002
RS	63	15.220387	1.067380	0.533234	0.000001	0.000001
PA	4+25*2+4+6 0.193631681 0.037963257 15.220386691 0.744785972 2.560581716 2.301265722 2.015922219 1.769296584 1.554990711 1.358525550 1.176603425 1.033613349 0.941069824 0.893584280 0.879775037 0.887922669 0.907927699 0.932789319 0.958491042 0.983256417 1.006478188 1.027602400 1.045887113 1.060843798 1.072626838 1.081856737 1.088850205 1.092975545 1.093123756 1.086392148 1.067379817
//
IT	4028
RD	8
LK	-7418390.306462
QD	-401.913393 -> -392.134570
RI	0.0066737127
TR	0.193193	0.037791
MT	15.296737
MM	C_pi: 1.047585, n_recomb: 667420.132215
RS	0	0.000000	0.729303	7427.148699	0.011128	0.009455
RS	1	0.008323	0.729303	7951.556190	0.011914	0.008156
RS	2	0.017339	0.729303	8504.688916	0.012743	0.006859
RS	3	0.027105	0.729303	9086.690962	0.013615	0.007105
RS	4	0.037684	2.660013	2673.945260	0.004006	0.002422
RS	5	0.049144	2.660013	2884.182065	0.004321	0.003048
RS	6	0.061557	2.324585	3557.286920	0.005330	0.004142
RS	7	0.075004	2.324585	3831.229178	0.005740	0.004855
RS	8	0.089570	2.025856	4730.084605	0.007087	0.006251
RS	9	0.105348	2.025856	5083.953560	0.007617	0.006972
RS	10	0.122439	1.783752	6198.082626	0.009287	0.008743
RS	11	0.140953	1.783752	6644.180233	0.009955	0.009560
RS	12	0.161008	1.574855	8053.629622	0.012067	0.011836
RS	13	0.182731	1.574855	8603.165641	0.012890	0.012781
RS	14	0.206264	1.378338	10476.252277	0.015697	0.015690
RS	15	0.231754	1.378338	11137.276963	0.016687	0.016784
RS	16	0.259366	1.189853	13670.763359	0.020483	0.020713
RS	17	0.289277	1.189853	14434.390096	0.021627	0.022095
RS	18	0.321677	1.039267	17374.891616	0.026033	0.026717
RS	19	0.356773	1.039267	18183.099431	0.027244	0.028217
RS	20	0.394791	0.941493	20902.101191	0.031318	0.032509
RS	21	0.435973	0.941493	21651.045416	0.032440	0.033842
RS	22	0.480583	0.891459	23563.840021	0.035306	0.036825
RS	23	0.528905	0.891459	24147.042179	0.036180	0.037761
RS	24	0.581249	0.877086	25021.380214	0.037490	0.039064
RS	25	0.637951	0.877086	25367.615045	0.038008	0.039519
RS	26	0.699371	0.885866	25333.249841	0.037957	0.039379
RS	27	0.765903	0.885866	25410.596044	0.038073	0.039371
RS	28	0.837973	0.906999	24760.572144	0.037099	0.038290
RS	29	0.916042	0.906999	24559.714449	0.036798	0.037867
RS	30	1.000608	0.933050	23539.999513	0.035270	0.036246
RS	31	1.092213	0.933050	23062.769822	0.034555	0.035431
RS	32	1.191442	0.959857	21815.818907	0.032687	0.033490
RS	33	1.298930	0.959857	21075.099351	0.031577	0.032301
RS	34	1.415364	0.985709	19670.741457	0.029473	0.030138
RS	35	1.541490	0.985709	18696.342547	0.028013	0.028608
RS	36	1.678113	1.010138	17183.261279	0.025746	0.026290
RS	37	1.826107	1.010138	16026.489901	0.024013	0.024493
RS	38	1.986419	1.032637	14467.308387	0.021676	0.022116
RS	39	2.160073	1.032637	13199.190394	0.019776	0.020162
RS	40	2.348182	1.052405	11669.367077	0.017484	0.017840
RS	41	2.551946	1.052405	10374.244769	0.015544	0.015858
RS	42	2.772670	1.068867	8947.833276	0.013407	0.013700
RS	43	3.011766	1.068867	7714.950238	0.011559	0.011822
RS	44	3.270761	1.082136	6456.756662	0.009674	0.009920
RS	45	3.551313	1.082136	5369.151244	0.008045	0.008265
RS	46	3.855216	1.092836	4330.982281	0.006489	0.006691
RS	47	4.184412	1.092836	3450.811462	0.005170	0.005348
RS	48	4.541008	1.101218	2663.138712	0.003990	0.004148
RS	49	4.927284	1.101218	2017.569204	0.003023	0.003158
RS	50	5.345710	1.106446	1478.037006	0.002215	0.002330
RS	51	5.798962	1.106446	1054.612105	0.001580	0.001674
RS	52	6.289939	1.107145	726.457096	0.001088	0.001164
RS	53	6.821780	1.107145	482.334759	0.000723	0.000780
RS	54	7.397887	1.100056	308.950039	0.000463	0.000505
RS	55	8.021944	1.100056	187.751987	0.000281	0.000310
RS	56	8.697941	1.100056	108.747602	0.000163	0.000182
RS	57	9.430203	1.100056	59.794904	0.000090	0.000101
RS	58	10.223412	1.079115	31.471861	0.000047	0.000054
RS	59	11.082640	1.079115	15.150643	0.000023	0.000026
RS	60	12.013382	1.079115	6.818667	0.000010	0.000012
RS	61	13.021592	1.079115	2.853049	0.000004	0.000005
RS	62	14.113715	1.079115	1.103173	0.000002	0.000002
RS	63	15.296737	1.079115	0.568077	0.000001	0.000001
PA	4+25*2+4+6 0.193192902 0.037791249 15.296737127 0.729302863 2.660013485 2.324585061 2.025855948 1.783751963 1.574854889 1.378338374 1.189853140 1.039266513 0.941492534 0.891458922 0.877085982 0.885865818 0.906998623 0.933050410 0.959857146 0.985709456 1.010137625 1.032637140 1.052405355 1.068866575 1.082136057 1.092835987 1.101217650 1.106446261 1.107145166 1.100055764 1.079115500
//
IT	4789
RD	9
LK	-7418372.245893
QD	-393.426885 -> -386.311009
RI	0.0068734777
TR	0.192831	0.037642
MT	15.361217
MM	C_pi: 1.049338, n_recomb: 665927.103979
RS	0	0.000000	0.718362	7529.531054	0.011307	0.009435
RS	1	0.008330	0.718362	8060.151705	0.012104	0.008175
RS	2	0.017355	0.718362	8619.607039	0.012944	0.006912
RS	3	0.027130	0.718362	9207.988745	0.013827	0.007209
RS	4	0.037721	2.755295	2576.743949	0.003869	0.002331
RS	5	0.049193	2.755295	2779.938330	0.004175	0.002947
RS	6	0.061622	2.337385	3532.632891	0.005305	0.004124
RS	7	0.075085	2.337385	3805.022285	0.005714	0.004838
RS	8	0.089670	2.026405	4722.669029	0.007092	0.006264
RS	9	0.105470	2.026405	5076.268290	0.007623	0.006988
RS	10	0.122587	1.790788	6166.517796	0.009260	0.008738
RS	11	0.141129	1.790788	6610.945935	0.009927	0.009555
RS	12	0.161215	1.589579	7971.479145	0.011970	0.011777
RS	13	0.182975	1.589579	8516.894190	0.012790	0.012715
RS	14	0.206548	1.395211	10343.811609	0.015533	0.015573
RS	15	0.232084	1.395211	10999.376530	0.016517	0.016648
RS	16	0.259748	1.201769	13534.890362	0.020325	0.020598
RS	17	0.289716	1.201769	14294.842364	0.021466	0.021957
RS	18	0.322181	1.044598	17294.433540	0.025970	0.026685
RS	19	0.357349	1.044598	18101.999080	0.027183	0.028164
RS	20	0.395448	0.942182	20902.160223	0.031388	0.032593
RS	21	0.436720	0.942182	21651.041206	0.032513	0.033912
RS	22	0.481430	0.889881	23620.988161	0.035471	0.036990
RS	23	0.529865	0.889881	24201.524804	0.036343	0.037916
RS	24	0.582335	0.875007	25087.567592	0.037673	0.039239
RS	25	0.639175	0.875007	25428.024514	0.038184	0.039687
RS	26	0.700751	0.884320	25370.795358	0.038098	0.039512
RS	27	0.767456	0.884320	25441.196392	0.038204	0.039502
RS	28	0.839717	0.906371	24757.789537	0.037178	0.038368
RS	29	0.917998	0.906371	24550.947525	0.036867	0.037946
RS	30	1.002801	0.933329	23503.016856	0.035294	0.036279
RS	31	1.094667	0.933329	23021.928298	0.034571	0.035468
RS	32	1.194186	0.960924	21755.565715	0.032670	0.033491
RS	33	1.301996	0.960924	21013.572206	0.031555	0.032306
RS	34	1.418786	0.987545	19595.985189	0.029427	0.030115
RS	35	1.545305	0.987545	18623.288722	0.027966	0.028589
RS	36	1.682364	1.012889	17100.268169	0.025679	0.026247
RS	37	1.830840	1.012889	15948.741649	0.023950	0.024456
RS	38	1.991684	1.036523	14382.882230	0.021598	0.022058
RS	39	2.165928	1.036523	13123.791014	0.019708	0.020112
RS	40	2.354686	1.057592	11591.855839	0.017407	0.017776
RS	41	2.559169	1.057592	10308.837384	0.015480	0.015806
RS	42	2.780685	1.075441	8884.852735	0.013342	0.013642
RS	43	3.020654	1.075441	7665.504102	0.011511	0.011777
RS	44	3.280614	1.090144	6412.640099	0.009630	0.009876
RS	45	3.562229	1.090144	5337.917225	0.008016	0.008234
RS	46	3.867303	1.102316	4305.760324	0.006466	0.006664
RS	47	4.197791	1.102316	3435.964254	0.005160	0.005333
RS	48	4.555809	1.112131	2653.271708	0.003984	0.004138
RS	49	4.943652	1.112131	2014.448750	0.003025	0.003155
RS	50	5.363802	1.118530	1477.962072	0.002219	0.002330
RS	51	5.818953	1.118530	1057.601613	0.001588	0.001679
RS	52	6.312019	1.119850	730.454115	0.001097	0.001169
RS	53	6.846158	1.119850	486.723432	0.000731	0.000786
RS	54	7.424793	1.112482	313.000647	0.000470	0.000511
RS	55	8.051630	1.112482	190.979921	0.000287	0.000315
RS	56	8.730684	1.112482	111.094610	0.000167	0.000185
RS	57	9.466306	1.112482	61.367751	0.000092	0.000104
RS	58	10.263207	1.089704	32.492006	0.000049	0.000055
RS	59	11.126492	1.089704	15.707415	0.000024	0.000027
RS	60	12.061691	1.089704	7.100927	0.000011	0.000012
RS	61	13.074795	1.089704	2.985362	0.000004	0.000005
RS	62	14.172293	1.089704	1.160224	0.000002	0.000002
RS	63	15.361217	1.089704	0.602236	0.000001	0.000001
PA	4+25*2+4+6 0.192831095 0.037642041 15.361216552 0.718362374 2.755295187 2.337385424 2.026404638 1.790787789 1.589578753 1.395211115 1.201769390 1.044597881 0.942182104 0.889880597 0.875006556 0.884320206 0.906370647 0.933329148 0.960924492 0.987545366 1.012888930 1.036523159 1.057592229 1.075441259 1.090144419 1.102316187 1.112131229 1.118530289 1.119850412 1.112482031 1.089704486
//
IT	3779
RD	10
LK	-7418358.982367
QD	-387.974564 -> -382.587958
RI	0.0070280003
TR	0.192532	0.037512
MT	15.415757
MM	C_pi: 1.050813, n_recomb: 664584.684437
RS	0	0.000000	0.710456	7603.276933	0.011441	0.009419
RS	1	0.008336	0.710456	8138.376940	0.012246	0.008190
RS	2	0.017368	0.710456	8702.383707	0.013094	0.006953
RS	3	0.027152	0.710456	9295.349041	0.013987	0.007286
RS	4	0.037752	2.848129	2488.791088	0.003745	0.002250
RS	5	0.049235	2.848129	2685.566932	0.004041	0.002854
RS	6	0.061676	2.343250	3519.324547	0.005296	0.004117
RS	7	0.075154	2.343250	3790.929460	0.005704	0.004831
RS	8	0.089755	2.020746	4730.400214	0.007118	0.006288
RS	9	0.105574	2.020746	5084.693531	0.007651	0.007017
RS	10	0.122711	1.792582	6153.565622	0.009259	0.008745
RS	11	0.141277	1.792582	6597.401626	0.009927	0.009567
RS	12	0.161391	1.600384	7910.064999	0.011902	0.011731
RS	13	0.183181	1.600384	8452.385854	0.012718	0.012667
RS	14	0.206788	1.409679	10230.953811	0.015395	0.015468
RS	15	0.232363	1.409679	10881.776425	0.016374	0.016530
RS	16	0.260070	1.212509	13412.310421	0.020181	0.020488
RS	17	0.290087	1.212509	14168.813073	0.021320	0.021830
RS	18	0.322605	1.049563	17216.818469	0.025906	0.026646
RS	19	0.357835	1.049563	18023.626239	0.027120	0.028110
RS	20	0.396002	0.942989	20894.515297	0.031440	0.032659
RS	21	0.437350	0.942989	21643.300228	0.032567	0.033966
RS	22	0.482146	0.888670	23663.538152	0.035607	0.037129
RS	23	0.530676	0.888670	24241.838471	0.036477	0.038046
RS	24	0.583251	0.873362	25138.062861	0.037825	0.039387
RS	25	0.640209	0.873362	25473.726524	0.038330	0.039828
RS	26	0.701915	0.883151	25396.641515	0.038214	0.039622
RS	27	0.768766	0.883151	25461.426810	0.038312	0.039609
RS	28	0.841189	0.905966	24750.586376	0.037242	0.038431
RS	29	0.919650	0.905966	24539.024190	0.036924	0.038010
RS	30	1.004651	0.933614	23469.707170	0.035315	0.036306
RS	31	1.096739	0.933614	22985.533381	0.034586	0.035498
RS	32	1.196503	0.961748	21705.849992	0.032661	0.033496
RS	33	1.304584	0.961748	20962.554749	0.031542	0.032314
RS	34	1.421675	0.988881	19536.153735	0.029396	0.030102
RS	35	1.548527	0.988881	18564.202808	0.027934	0.028579
RS	36	1.685954	1.014901	17033.611563	0.025630	0.026217
RS	37	1.834837	1.014901	15885.537349	0.023903	0.024429
RS	38	1.996132	1.039465	14313.533886	0.021538	0.022012
RS	39	2.170873	1.039465	13061.117557	0.019653	0.020073
RS	40	2.360180	1.061677	11526.236987	0.017344	0.017723
RS	41	2.565270	1.061677	10252.816140	0.015427	0.015762
RS	42	2.787456	1.080807	8829.741643	0.013286	0.013591
RS	43	3.028164	1.080807	7621.678671	0.011468	0.011738
RS	44	3.288938	1.096888	6372.564346	0.009589	0.009835
RS	45	3.571452	1.096888	5309.045326	0.007989	0.008205
RS	46	3.877517	1.110528	4281.675797	0.006443	0.006638
RS	47	4.209096	1.110528	3421.281913	0.005148	0.005317
RS	48	4.568317	1.121808	2642.913118	0.003977	0.004126
RS	49	4.957484	1.121808	2010.482171	0.003025	0.003151
RS	50	5.379093	1.129428	1476.871783	0.002222	0.002329
RS	51	5.835849	1.129428	1059.615484	0.001594	0.001682
RS	52	6.330682	1.131431	733.577893	0.001104	0.001174
RS	53	6.866766	1.131431	490.430171	0.000738	0.000792
RS	54	7.447540	1.123855	316.539980	0.000476	0.000516
RS	55	8.076728	1.123855	193.870087	0.000292	0.000319
RS	56	8.758369	1.123855	113.233365	0.000170	0.000189
RS	57	9.496833	1.123855	62.821310	0.000095	0.000106
RS	58	10.296858	1.099320	33.448465	0.000050	0.000057
RS	59	11.163575	1.099320	16.234053	0.000024	0.000028
RS	60	12.102546	1.099320	7.370192	0.000011	0.000013
RS	61	13.119792	1.099320	3.112641	0.000005	0.000005
RS	62	14.221839	1.099320	1.215563	0.000002	0.000002
RS	63	15.415757	1.099320	0.635788	0.000001	0.000001
PA	4+25*2+4+6 0.192532353 0.037511928 15.415757004 0.710456165 2.848128898 2.343250198 2.020746190 1.792581863 1.600383618 1.409679144 1.212508888 1.049562973 0.942988988 0.888669989 0.873362231 0.883151318 0.905965683 0.933613978 0.961747886 0.988880716 1.014901159 1.039464580 1.061676548 1.080806793 1.096888061 1.110528031 1.121807713 1.129427969 1.131431373 1.123855368 1.099319963
//
IT	3962
RD	11
LK	-7418348.860615
QD	-384.426227 -> -380.201279
RI	0.0071478693
TR	0.192283	0.037397
MT	15.462391
MM	C_pi: 1.052063, n_recomb: 663364.194125
RS	0	0.000000	0.704595	7657.058548	0.011543	0.009405
RS	1	0.008342	0.704595	8195.432555	0.012354	0.008202
RS	2	0.017379	0.704595	8762.761165	0.013210	0.006984
RS	3	0.027170	0.704595	9359.065449	0.014108	0.007346
RS	4	0.037778	2.939807	2407.774577	0.003630	0.002177
RS	5	0.049271	2.939807	2598.598831	0.003917	0.002767
RS	6	0.061722	2.344663	3513.249315	0.005296	0.004117
RS	7	0.075212	2.344663	3784.556115	0.005705	0.004830
RS	8	0.089827	2.011161	4747.926428	0.007157	0.006319
RS	9	0.105662	2.011161	5103.531126	0.007693	0.007053
RS	10	0.122817	1.790749	6153.425448	0.009276	0.008762
RS	11	0.141403	1.790749	6597.408328	0.009945	0.009590
RS	12	0.161540	1.608219	7863.957104	0.011855	0.011697
RS	13	0.183357	1.608219	8403.946912	0.012669	0.012634
RS	14	0.206993	1.422185	10133.677249	0.015276	0.015374
RS	15	0.232601	1.422185	10780.342051	0.016251	0.016427
RS	16	0.260344	1.222226	13301.262483	0.020051	0.020384
RS	17	0.290403	1.222226	14054.532265	0.021187	0.021713
RS	18	0.322968	1.054154	17142.985945	0.025842	0.026604
RS	19	0.358250	1.054154	17948.963225	0.027057	0.028056
RS	20	0.396475	0.943832	20882.052176	0.031479	0.032712
RS	21	0.437888	0.943832	21630.701586	0.032608	0.034009
RS	22	0.482756	0.887713	23695.342491	0.035720	0.037247
RS	23	0.531367	0.887713	24271.720103	0.036589	0.038156
RS	24	0.584032	0.872048	25176.253458	0.037952	0.039512
RS	25	0.641091	0.872048	25507.896021	0.038452	0.039947
RS	26	0.702909	0.882279	25412.993690	0.038309	0.039714
RS	27	0.769884	0.882279	25473.228156	0.038400	0.039697
RS	28	0.842445	0.905748	24739.382177	0.037294	0.038482
RS	29	0.921059	0.905748	24524.139015	0.036969	0.038061
RS	30	1.006231	0.933922	23438.721503	0.035333	0.036330
RS	31	1.098507	0.933922	22952.133616	0.034600	0.035524
RS	32	1.198481	0.962398	21663.964321	0.032658	0.033504
RS	33	1.306794	0.962398	20919.412702	0.031535	0.032323
RS	34	1.424142	0.989839	19487.743906	0.029377	0.030097
RS	35	1.551278	0.989839	18515.851157	0.027912	0.028576
RS	36	1.689019	1.016340	16979.701742	0.025596	0.026198
RS	37	1.838250	1.016340	15833.712791	0.023869	0.024411
RS	38	1.999930	1.041662	14256.097487	0.021491	0.021978
RS	39	2.175095	1.041662	13008.525453	0.019610	0.020042
RS	40	2.364873	1.064878	11470.159240	0.017291	0.017679
RS	41	2.570480	1.064878	10204.348564	0.015383	0.015724
RS	42	2.793238	1.085192	8781.049748	0.013237	0.013546
RS	43	3.034578	1.085192	7582.459746	0.011430	0.011702
RS	44	3.296049	1.102598	6335.852878	0.009551	0.009797
RS	45	3.579330	1.102598	5282.163635	0.007963	0.008178
RS	46	3.886242	1.117692	4258.612652	0.006420	0.006613
RS	47	4.218754	1.117692	3406.798051	0.005136	0.005302
RS	48	4.579004	1.130462	2632.196435	0.003968	0.004114
RS	49	4.969303	1.130462	2005.844479	0.003024	0.003147
RS	50	5.392159	1.139350	1474.953063	0.002223	0.002327
RS	51	5.850288	1.139350	1060.822644	0.001599	0.001684
RS	52	6.346631	1.142092	735.971896	0.001109	0.001177
RS	53	6.884377	1.142092	493.562620	0.000744	0.000796
RS	54	7.466979	1.134369	319.645769	0.000482	0.000520
RS	55	8.098179	1.134369	196.472073	0.000296	0.000323
RS	56	8.782031	1.134369	115.193473	0.000174	0.000191
RS	57	9.522926	1.134369	64.172058	0.000097	0.000108
RS	58	10.325623	1.108161	34.349450	0.000052	0.000058
RS	59	11.195276	1.108161	16.734611	0.000025	0.000029
RS	60	12.137472	1.108161	7.628316	0.000011	0.000013
RS	61	13.158262	1.108161	3.235670	0.000005	0.000006
RS	62	14.264200	1.108161	1.269494	0.000002	0.000002
RS	63	15.462391	1.108161	0.668891	0.000001	0.000001
PA	4+25*2+4+6 0.192282570 0.037397218 15.462390516 0.704594903 2.939807013 2.344662527 2.011160627 1.790749237 1.608218977 1.422184518 1.222226180 1.054153540 0.943831861 0.887713160 0.872047701 0.882278759 0.905747956 0.933921821 0.962398177 0.989839111 1.016340404 1.041661573 1.064877800 1.085191552 1.102597533 1.117691662 1.130461910 1.139350004 1.142091994 1.134368575 1.108160998
//
IT	3428
RD	12
LK	-7418340.862606
QD	-382.100800 -> -378.683897
RI	0.0072436188
TR	0.192073	0.037295
MT	15.502457
MM	C_pi: 1.053115, n_recomb: 662242.297293
RS	0	0.000000	0.700075	7697.475881	0.011623	0.009393
RS	1	0.008346	0.700075	8238.312789	0.012440	0.008212
RS	2	0.017388	0.700075	8808.136163	0.013300	0.007009
RS	3	0.027186	0.700075	9406.942660	0.014205	0.007393
RS	4	0.037800	3.031253	2332.130799	0.003522	0.002110
RS	5	0.049301	3.031253	2517.363760	0.003801	0.002686
RS	6	0.061762	2.343342	3511.612309	0.005303	0.004120
RS	7	0.075262	2.343342	3782.914341	0.005712	0.004832
RS	8	0.089889	1.999246	4771.505586	0.007205	0.006355
RS	9	0.105737	1.999246	5128.794896	0.007745	0.007095
RS	10	0.122908	1.786464	6161.958745	0.009305	0.008785
RS	11	0.141512	1.786464	6606.582729	0.009976	0.009620
RS	12	0.161668	1.613788	7829.231359	0.011822	0.011671
RS	13	0.183507	1.613788	8367.457489	0.012635	0.012611
RS	14	0.207168	1.433087	10048.757253	0.015174	0.015289
RS	15	0.232804	1.433087	10691.732644	0.016145	0.016337
RS	16	0.260580	1.231038	13200.240038	0.019933	0.020287
RS	17	0.290674	1.231038	13950.475664	0.021066	0.021605
RS	18	0.323279	1.058372	17073.248469	0.025781	0.026562
RS	19	0.358605	1.058372	17878.344034	0.026997	0.028004
RS	20	0.396880	0.944650	20866.681961	0.031509	0.032755
RS	21	0.438350	0.944650	21615.144211	0.032639	0.034045
RS	22	0.483280	0.886923	23719.072457	0.035816	0.037349
RS	23	0.531960	0.886923	24293.747173	0.036684	0.038251
RS	24	0.584703	0.870974	25204.678890	0.038060	0.039619
RS	25	0.641848	0.870974	25532.895733	0.038555	0.040049
RS	26	0.703762	0.881633	25421.439124	0.038387	0.039789
RS	27	0.770843	0.881633	25477.974654	0.038472	0.039770
RS	28	0.843523	0.905679	24724.464586	0.037334	0.038523
RS	29	0.922269	0.905679	24506.393220	0.037005	0.038102
RS	30	1.007586	0.934254	23408.969747	0.035348	0.036349
RS	31	1.100025	0.934254	22920.550471	0.034611	0.035544
RS	32	1.200178	0.962919	21627.732070	0.032658	0.033513
RS	33	1.308690	0.962919	20882.024556	0.031532	0.032334
RS	34	1.426258	0.990504	19448.011406	0.029367	0.030099
RS	35	1.553638	0.990504	18475.691494	0.027899	0.028577
RS	36	1.691650	1.017325	16935.689602	0.025573	0.026186
RS	37	1.841180	1.017325	15790.750488	0.023844	0.024400
RS	38	2.003189	1.043258	14208.089543	0.021455	0.021952
RS	39	2.178720	1.043258	12963.930930	0.019576	0.020018
RS	40	2.368900	1.067358	11421.743361	0.017247	0.017642
RS	41	2.574953	1.067358	10161.962825	0.015345	0.015692
RS	42	2.798202	1.088765	8737.605154	0.013194	0.013506
RS	43	3.040084	1.088765	7547.021489	0.011396	0.011670
RS	44	3.302153	1.107441	6301.966613	0.009516	0.009763
RS	45	3.586094	1.107441	5256.970723	0.007938	0.008153
RS	46	3.893733	1.123973	4236.449512	0.006397	0.006588
RS	47	4.227047	1.123973	3392.520865	0.005123	0.005287
RS	48	4.588179	1.138249	2621.230640	0.003958	0.004101
RS	49	4.979451	1.138249	2000.677708	0.003021	0.003141
RS	50	5.403378	1.148443	1472.362625	0.002223	0.002325
RS	51	5.862686	1.148443	1061.362683	0.001603	0.001685
RS	52	6.360328	1.151970	737.755757	0.001114	0.001180
RS	53	6.899502	1.151970	496.209290	0.000749	0.000800
RS	54	7.483675	1.144151	322.381081	0.000487	0.000524
RS	55	8.116603	1.144151	198.825860	0.000300	0.000327
RS	56	8.802355	1.144151	116.998667	0.000177	0.000194
RS	57	9.545339	1.144151	65.433123	0.000099	0.000110
RS	58	10.350332	1.116318	35.202355	0.000053	0.000060
RS	59	11.222509	1.116318	17.212169	0.000026	0.000029
RS	60	12.167477	1.116318	7.876430	0.000012	0.000014
RS	61	13.191311	1.116318	3.354799	0.000005	0.000006
RS	62	14.300594	1.116318	1.322098	0.000002	0.000002
RS	63	15.502457	1.116318	0.701541	0.000001	0.000001
PA	4+25*2+4+6 0.192072766 0.037295435 15.502457471 0.700075088 3.031252636 2.343342422 1.999246059 1.786463747 1.613787904 1.433087143 1.231038159 1.058371859 0.944649609 0.886923292 0.870974458 0.881633400 0.905678745 0.934253925 0.962919495 0.990503676 1.017325412 1.043257976 1.067357765 1.088765128 1.107440961 1.123973092 1.138248972 1.148443499 1.151969938 1.144151457 1.116318429
//
IT	3845
RD	13
LK	-7418334.353981
QD	-380.588710 -> -377.753022
RI	0.0073205912
TR	0.191894	0.037204
MT	15.537348
MM	C_pi: 1.054013, n_recomb: 661205.541335
RS	0	0.000000	0.696492	7728.493394	0.011688	0.009382
RS	1	0.008350	0.696492	8271.222544	0.012509	0.008220
RS	2	0.017397	0.696492	8842.959296	0.013374	0.007030
RS	3	0.027199	0.696492	9443.680502	0.014283	0.007432
RS	4	0.037820	3.123167	2260.812449	0.003419	0.002048
RS	5	0.049328	3.123167	2440.744437	0.003691	0.002609
RS	6	0.061796	2.340476	3512.578830	0.005312	0.004126
RS	7	0.075306	2.340476	3784.044424	0.005723	0.004836
RS	8	0.089943	1.986155	4798.511836	0.007257	0.006393
RS	9	0.105803	1.986155	5157.690192	0.007800	0.007138
RS	10	0.122987	1.780609	6176.229060	0.009341	0.008812
RS	11	0.141606	1.780609	6621.817445	0.010015	0.009655
RS	12	0.161780	1.617666	7802.984345	0.011801	0.011651
RS	13	0.183638	1.617666	8339.872122	0.012613	0.012596
RS	14	0.207321	1.442675	9973.939037	0.015084	0.015212
RS	15	0.232981	1.442675	10613.618171	0.016052	0.016256
RS	16	0.260784	1.239071	13107.998096	0.019824	0.020196
RS	17	0.290909	1.239071	13855.390845	0.020955	0.021506
RS	18	0.323549	1.062239	17007.926055	0.025723	0.026520
RS	19	0.358914	1.062239	17812.121018	0.026939	0.027954
RS	20	0.397233	0.945414	20849.991190	0.031533	0.032792
RS	21	0.438751	0.945414	21598.224580	0.032665	0.034075
RS	22	0.483735	0.886250	23737.002816	0.035900	0.037439
RS	23	0.532475	0.886250	24310.140813	0.036766	0.038334
RS	24	0.585286	0.870089	25225.589906	0.038151	0.039712
RS	25	0.642505	0.870089	25550.854916	0.038643	0.040136
RS	26	0.704503	0.881174	25423.584095	0.038450	0.039851
RS	27	0.771677	0.881174	25477.114722	0.038531	0.039830
RS	28	0.844460	0.905741	24706.420929	0.037366	0.038554
RS	29	0.923320	0.905741	24486.233708	0.037033	0.038133
RS	30	1.008765	0.934624	23379.997364	0.035360	0.036364
RS	31	1.101344	0.934624	22890.256122	0.034619	0.035560
RS	32	1.201654	0.963359	21595.828140	0.032661	0.033523
RS	33	1.310339	0.963359	20849.098036	0.031532	0.032344
RS	34	1.428099	0.990956	19415.102952	0.029363	0.030104
RS	35	1.555692	0.990956	18442.021394	0.027892	0.028582
RS	36	1.693938	1.017968	16899.605820	0.025559	0.026182
RS	37	1.843728	1.017968	15754.929158	0.023828	0.024394
RS	38	2.006025	1.044388	14167.767992	0.021427	0.021933
RS	39	2.181873	1.044388	12925.894908	0.019549	0.019999
RS	40	2.372404	1.069265	11379.704531	0.017211	0.017612
RS	41	2.578844	1.069265	10124.675173	0.015312	0.015665
RS	42	2.802521	1.091685	8698.626376	0.013156	0.013471
RS	43	3.044875	1.091685	7514.838117	0.011365	0.011641
RS	44	3.307465	1.111580	6270.562363	0.009484	0.009730
RS	45	3.591980	1.111580	5233.304692	0.007915	0.008129
RS	46	3.900252	1.129529	4215.168721	0.006375	0.006564
RS	47	4.234264	1.129529	3378.521785	0.005110	0.005271
RS	48	4.596165	1.145319	2610.149624	0.003948	0.004088
RS	49	4.988284	1.145319	1995.133693	0.003017	0.003135
RS	50	5.413143	1.156852	1469.257173	0.002222	0.002321
RS	51	5.873478	1.156852	1061.371077	0.001605	0.001686
RS	52	6.372250	1.161198	739.043728	0.001118	0.001182
RS	53	6.912668	1.161198	498.453609	0.000754	0.000804
RS	54	7.498209	1.153337	324.803230	0.000491	0.000528
RS	55	8.132642	1.153337	200.968260	0.000304	0.000330
RS	56	8.820048	1.153337	118.671111	0.000179	0.000197
RS	57	9.564852	1.153337	66.616960	0.000101	0.000112
RS	58	10.371844	1.123919	36.013746	0.000054	0.000061
RS	59	11.246219	1.123919	17.669842	0.000027	0.000030
RS	60	12.193602	1.123919	8.115896	0.000012	0.000014
RS	61	13.220089	1.123919	3.470570	0.000005	0.000006
RS	62	14.332286	1.123919	1.373571	0.000002	0.000002
RS	63	15.537348	1.123919	0.733826	0.000001	0.000001
PA	4+25*2+4+6 0.191893667 0.037204155 15.537348409 0.696492345 3.123166505 2.340475751 1.986155140 1.780608966 1.617666255 1.442674874 1.239070585 1.062238648 0.945413562 0.886249584 0.870089010 0.881174328 0.905741365 0.934623679 0.963359367 0.990956148 1.017967683 1.044388463 1.069265331 1.091684904 1.111579966 1.129529308 1.145319498 1.156851528 1.161198488 1.153337422 1.123918572
//
IT	3762
RD	14
LK	-7418328.923487
QD	-379.615756 -> -377.211782
RI	0.0073841998
TR	0.191739	0.037122
MT	15.568080
MM	C_pi: 1.054788, n_recomb: 660241.311407
RS	0	0.000000	0.693544	7753.174083	0.011743	0.009373
RS	1	0.008353	0.693544	8297.408299	0.012567	0.008227
RS	2	0.017404	0.693544	8870.664075	0.013435	0.007048
RS	3	0.027211	0.693544	9472.901656	0.014348	0.007465
RS	4	0.037837	3.216045	2193.092825	0.003322	0.001989
RS	5	0.049351	3.216045	2367.965749	0.003587	0.002536
RS	6	0.061826	2.336947	3514.768469	0.005323	0.004134
RS	7	0.075344	2.336947	3786.471458	0.005735	0.004841
RS	8	0.089991	1.972648	4827.149418	0.007311	0.006431
RS	9	0.105861	1.972648	5188.305975	0.007858	0.007182
RS	10	0.123057	1.773811	6194.129667	0.009382	0.008840
RS	11	0.141689	1.773811	6640.882521	0.010058	0.009692
RS	12	0.161878	1.620267	7783.140809	0.011788	0.011637
RS	13	0.183753	1.620267	8319.012489	0.012600	0.012587
RS	14	0.207455	1.451178	9907.399526	0.015006	0.015142
RS	15	0.233137	1.451178	10544.110594	0.015970	0.016184
RS	16	0.260964	1.246412	13023.565909	0.019725	0.020111
RS	17	0.291116	1.246412	13768.297587	0.020853	0.021415
RS	18	0.323787	1.065779	16946.960282	0.025668	0.026480
RS	19	0.359186	1.065779	17750.252790	0.026884	0.027908
RS	20	0.397543	0.946104	20832.992559	0.031554	0.032824
RS	21	0.439103	0.946104	21580.958596	0.032686	0.034101
RS	22	0.484135	0.885652	23750.754006	0.035973	0.037519
RS	23	0.532929	0.885652	24322.474819	0.036839	0.038409
RS	24	0.585798	0.869348	25240.615613	0.038229	0.039793
RS	25	0.643084	0.869348	25563.302458	0.038718	0.040212
RS	26	0.705155	0.880868	25420.519732	0.038502	0.039903
RS	27	0.772411	0.880868	25471.615012	0.038579	0.039879
RS	28	0.845285	0.905918	24685.629866	0.037389	0.038578
RS	29	0.924246	0.905918	24463.923413	0.037053	0.038157
RS	30	1.009802	0.935037	23351.356401	0.035368	0.036376
RS	31	1.102506	0.935037	22860.742298	0.034625	0.035573
RS	32	1.202953	0.963751	21567.111104	0.032665	0.033534
RS	33	1.311790	0.963751	20819.518630	0.031533	0.032354
RS	34	1.429719	0.991256	19387.493001	0.029364	0.030113
RS	35	1.557499	0.991256	18413.432626	0.027889	0.028589
RS	36	1.695952	1.018350	16869.841821	0.025551	0.026182
RS	37	1.845971	1.018350	15724.833969	0.023817	0.024393
RS	38	2.008520	1.045155	14133.688369	0.021407	0.021920
RS	39	2.184648	1.045155	12893.215319	0.019528	0.019986
RS	40	2.375488	1.070716	11342.952722	0.017180	0.017586
RS	41	2.582269	1.070716	10091.642193	0.015285	0.015642
RS	42	2.806323	1.094072	8663.448237	0.013122	0.013440
RS	43	3.049092	1.094072	7485.451930	0.011337	0.011616
RS	44	3.312140	1.115135	6241.352386	0.009453	0.009700
RS	45	3.597161	1.115135	5211.018760	0.007893	0.008107
RS	46	3.905991	1.134480	4194.728104	0.006353	0.006542
RS	47	4.240617	1.134480	3364.834287	0.005096	0.005257
RS	48	4.603195	1.151788	2599.041592	0.003937	0.004075
RS	49	4.996060	1.151788	1989.319333	0.003013	0.003129
RS	50	5.421741	1.164685	1465.748656	0.002220	0.002317
RS	51	5.882980	1.164685	1060.947870	0.001607	0.001686
RS	52	6.382747	1.169887	739.919223	0.001121	0.001184
RS	53	6.924260	1.169887	500.359173	0.000758	0.000807
RS	54	7.511007	1.162024	326.960130	0.000495	0.000532
RS	55	8.146765	1.162024	202.929864	0.000307	0.000333
RS	56	8.835629	1.162024	120.229113	0.000182	0.000199
RS	57	9.582035	1.162024	67.733795	0.000103	0.000113
RS	58	10.390790	1.131094	36.788116	0.000056	0.000062
RS	59	11.267101	1.131094	18.110234	0.000027	0.000031
RS	60	12.216611	1.131094	8.348095	0.000013	0.000014
RS	61	13.245435	1.131094	3.583657	0.000005	0.000006
RS	62	14.360199	1.131094	1.424212	0.000002	0.000002
RS	63	15.568080	1.131094	0.765937	0.000001	0.000001
PA	4+25*2+4+6 0.191738651 0.037121556 15.568080049 0.693543510 3.216044562 2.336946878 1.972647991 1.773810539 1.620266521 1.451177577 1.246411708 1.065779187 0.946103750 0.885651609 0.869347601 0.880868440 0.905918441 0.935037254 0.963751205 0.991255728 1.018349696 1.045155388 1.070716090 1.094072304 1.115135491 1.134480133 1.151787873 1.164684947 1.169887189 1.162024222 1.131093618
//
IT	4537
RD	15
LK	-7418324.298844
QD	-379.009631 -> -376.935677
RI	0.0074376171
TR	0.191604	0.037046
MT	15.595294
MM	C_pi: 1.055459, n_recomb: 659342.136367
RS	0	0.000000	0.691045	7773.405988	0.011790	0.009365
RS	1	0.008356	0.691045	8318.871073	0.012617	0.008234
RS	2	0.017411	0.691045	8893.366633	0.013488	0.007064
RS	3	0.027221	0.691045	9496.838631	0.014404	0.007493
RS	4	0.037852	3.310062	2128.587867	0.003228	0.001933
RS	5	0.049371	3.310062	2298.619280	0.003486	0.002466
RS	6	0.061853	2.333210	3517.467069	0.005335	0.004141
RS	7	0.075378	2.333210	3789.432740	0.005747	0.004846
RS	8	0.090032	1.959229	4856.189570	0.007365	0.006469
RS	9	0.105912	1.959229	5219.334680	0.007916	0.007225
RS	10	0.123118	1.766510	6214.172125	0.009425	0.008870
RS	11	0.141762	1.766510	6662.202167	0.010104	0.009731
RS	12	0.161964	1.621921	7768.073299	0.011782	0.011627
RS	13	0.183854	1.621921	8303.168897	0.012593	0.012583
RS	14	0.207573	1.458784	9847.695054	0.014936	0.015078
RS	15	0.233275	1.458784	10481.713058	0.015897	0.016119
RS	16	0.261123	1.253160	12945.890559	0.019635	0.020031
RS	17	0.291299	1.253160	13688.126087	0.020760	0.021330
RS	18	0.323997	1.069017	16890.258149	0.025617	0.026442
RS	19	0.359427	1.069017	17692.660693	0.026834	0.027864
RS	20	0.397817	0.946705	20816.504116	0.031572	0.032853
RS	21	0.439415	0.946705	21564.170350	0.032706	0.034126
RS	22	0.484489	0.885100	23761.592389	0.036038	0.037592
RS	23	0.533330	0.885100	24331.985679	0.036903	0.038477
RS	24	0.586252	0.868715	25251.138553	0.038297	0.039864
RS	25	0.643596	0.868715	25571.546605	0.038783	0.040279
RS	26	0.705732	0.880681	25413.428476	0.038544	0.039946
RS	27	0.773060	0.880681	25462.548345	0.038618	0.039919
RS	28	0.846014	0.906190	24662.619922	0.037405	0.038595
RS	29	0.925064	0.906190	24439.891782	0.037067	0.038174
RS	30	1.010720	0.935492	23322.918112	0.035373	0.036384
RS	31	1.103533	0.935492	22831.822020	0.034628	0.035582
RS	32	1.204102	0.964111	21540.944476	0.032670	0.033544
RS	33	1.313074	0.964111	20792.649606	0.031535	0.032364
RS	34	1.431152	0.991439	19364.175892	0.029369	0.030125
RS	35	1.559098	0.991439	18388.993495	0.027890	0.028598
RS	36	1.697734	1.018527	16845.283219	0.025549	0.026187
RS	37	1.847955	1.018527	15699.485842	0.023811	0.024394
RS	38	2.010729	1.045629	14104.840219	0.021392	0.021912
RS	39	2.187104	1.045629	12865.053652	0.019512	0.019976
RS	40	2.378217	1.071791	11310.711341	0.017155	0.017565
RS	41	2.585300	1.071791	10062.267335	0.015261	0.015623
RS	42	2.809687	1.096015	8631.587145	0.013091	0.013412
RS	43	3.052824	1.096015	7458.536583	0.011312	0.011592
RS	44	3.316279	1.118195	6214.135077	0.009425	0.009673
RS	45	3.601747	1.118195	5190.019308	0.007872	0.008085
RS	46	3.911070	1.138911	4175.118577	0.006332	0.006520
RS	47	4.246240	1.138911	3351.504234	0.005083	0.005242
RS	48	4.609418	1.157737	2587.986710	0.003925	0.004062
RS	49	5.002943	1.157737	1983.329261	0.003008	0.003122
RS	50	5.429351	1.172015	1461.944050	0.002217	0.002313
RS	51	5.891391	1.172015	1060.183849	0.001608	0.001686
RS	52	6.392039	1.178104	740.456213	0.001123	0.001185
RS	53	6.934523	1.178104	501.980399	0.000761	0.000809
RS	54	7.522336	1.170276	328.890316	0.000499	0.000535
RS	55	8.159269	1.170276	204.735202	0.000311	0.000336
RS	56	8.849424	1.170276	121.687308	0.000185	0.000201
RS	57	9.597249	1.170276	68.791769	0.000104	0.000115
RS	58	10.407564	1.137891	37.529939	0.000057	0.000063
RS	59	11.285590	1.137891	18.535288	0.000028	0.000032
RS	60	12.236984	1.137891	8.573786	0.000013	0.000015
RS	61	13.267879	1.137891	3.694319	0.000006	0.000006
RS	62	14.384916	1.137891	1.474099	0.000002	0.000003
RS	63	15.595294	1.137891	0.797890	0.000001	0.000001
PA	4+25*2+4+6 0.191603714 0.037046451 15.595294377 0.691045017 3.310062191 2.333210485 1.959228937 1.766510277 1.621921437 1.458783770 1.253159793 1.069017458 0.946705116 0.885100070 0.868715017 0.880681106 0.906189721 0.935492032 0.964110575 0.991439123 1.018526693 1.045628839 1.071791323 1.096015094 1.118195378 1.138910615 1.157736972 1.172014655 1.178103698 1.170275825 1.137890542
//
IT	3308
RD	16
LK	-7418320.295281
QD	-378.654833 -> -376.839583
RI	0.0074852819
TR	0.191484	0.036978
MT	15.619693
MM	C_pi: 1.056043, n_recomb: 658497.856510
RS	0	0.000000	0.688819	7791.060406	0.011832	0.009358
RS	1	0.008359	0.688819	8337.593406	0.012662	0.008240
RS	2	0.017416	0.688819	8913.162617	0.013536	0.007079
RS	3	0.027231	0.688819	9517.701116	0.014454	0.007519
RS	4	0.037866	3.405397	2066.954650	0.003139	0.001880
RS	5	0.049390	3.405397	2232.340291	0.003390	0.002400
RS	6	0.061877	2.329552	3520.197070	0.005346	0.004149
RS	7	0.075408	2.329552	3792.418986	0.005759	0.004851
RS	8	0.090070	1.946196	4884.834648	0.007418	0.006507
RS	9	0.105958	1.946196	5249.928694	0.007973	0.007266
RS	10	0.123173	1.759002	6235.314949	0.009469	0.008901
RS	11	0.141828	1.759002	6684.674685	0.010151	0.009769
RS	12	0.162042	1.622859	7756.635766	0.011779	0.011620
RS	13	0.183945	1.622859	8291.137752	0.012591	0.012581
RS	14	0.207680	1.465634	9793.698229	0.014873	0.015019
RS	15	0.233398	1.465634	10425.255803	0.015832	0.016060
RS	16	0.261266	1.259379	12874.192937	0.019551	0.019957
RS	17	0.291463	1.259379	13614.083441	0.020674	0.021252
RS	18	0.324185	1.071976	16837.557263	0.025570	0.026406
RS	19	0.359642	1.071976	17639.086818	0.026787	0.027824
RS	20	0.398062	0.947218	20800.753560	0.031588	0.032880
RS	21	0.439695	0.947218	21548.087949	0.032723	0.034149
RS	22	0.484807	0.884577	23770.242476	0.036098	0.037659
RS	23	0.533689	0.884577	24339.369874	0.036962	0.038539
RS	24	0.586658	0.868167	25258.011288	0.038357	0.039927
RS	25	0.644055	0.868167	25576.375560	0.038840	0.040338
RS	26	0.706249	0.880594	25402.840443	0.038577	0.039980
RS	27	0.773641	0.880594	25450.365999	0.038649	0.039952
RS	28	0.846667	0.906544	24637.541686	0.037415	0.038607
RS	29	0.925797	0.906544	24414.211593	0.037076	0.038186
RS	30	1.011542	0.935990	23294.349729	0.035375	0.036389
RS	31	1.104453	0.935990	22803.115525	0.034629	0.035588
RS	32	1.205131	0.964458	21516.509850	0.032675	0.033553
RS	33	1.314224	0.964458	20767.687008	0.031538	0.032373
RS	34	1.432437	0.991544	19344.079426	0.029376	0.030138
RS	35	1.560530	0.991544	18367.706841	0.027893	0.028609
RS	36	1.699330	1.018553	16824.792412	0.025550	0.026195
RS	37	1.849733	1.018553	15677.875835	0.023809	0.024399
RS	38	2.012707	1.045877	14080.193239	0.021382	0.021907
RS	39	2.189304	1.045877	12840.542559	0.019500	0.019969
RS	40	2.380662	1.072569	11282.188539	0.017133	0.017548
RS	41	2.588016	1.072569	10035.926167	0.015241	0.015606
RS	42	2.812702	1.097597	8602.537292	0.013064	0.013387
RS	43	3.056169	1.097597	7433.730338	0.011289	0.011571
RS	44	3.319987	1.120848	6188.643294	0.009398	0.009647
RS	45	3.605857	1.120848	5170.150121	0.007851	0.008066
RS	46	3.915622	1.142905	4156.278374	0.006312	0.006499
RS	47	4.251280	1.142905	3338.528237	0.005070	0.005228
RS	48	4.614995	1.163246	2577.027436	0.003913	0.004049
RS	49	5.009112	1.163246	1977.222957	0.003003	0.003115
RS	50	5.436172	1.178922	1457.905427	0.002214	0.002308
RS	51	5.898930	1.178922	1059.139097	0.001608	0.001685
RS	52	6.400368	1.185925	740.709634	0.001125	0.001186
RS	53	6.943721	1.185925	503.359819	0.000764	0.000812
RS	54	7.532492	1.178167	330.625059	0.000502	0.000538
RS	55	8.170477	1.178167	206.405052	0.000313	0.000338
RS	56	8.861789	1.178167	123.058622	0.000187	0.000204
RS	57	9.610887	1.178167	69.798387	0.000106	0.000117
RS	58	10.422601	1.144355	38.243843	0.000058	0.000064
RS	59	11.302164	1.144355	18.946966	0.000029	0.000032
RS	60	12.255249	1.144355	8.793706	0.000013	0.000015
RS	61	13.287999	1.144355	3.802792	0.000006	0.000007
RS	62	14.407076	1.144355	1.523286	0.000002	0.000003
RS	63	15.619693	1.144355	0.829684	0.000001	0.000001
PA	4+25*2+4+6 0.191484382 0.036977628 15.619693257 0.688818807 3.405396753 2.329552383 1.946196385 1.759002310 1.622858789 1.465634062 1.259379126 1.071976031 0.947218047 0.884576730 0.868166569 0.880593758 0.906544047 0.935989854 0.964458126 0.991544075 1.018552797 1.045877139 1.072569172 1.097596544 1.120848034 1.142905473 1.163246451 1.178922166 1.185924571 1.178166523 1.144354670
//
IT	4045
RD	17
LK	-7418316.781193
QD	-378.482251 -> -376.874417
RI	0.0075282855
TR	0.191378	0.036914
MT	15.641710
MM	C_pi: 1.056557, n_recomb: 657704.671814
RS	0	0.000000	0.686788	7806.959518	0.011870	0.009352
RS	1	0.008361	0.686788	8354.447582	0.012702	0.008245
RS	2	0.017422	0.686788	8930.975403	0.013579	0.007092
RS	3	0.027239	0.686788	9536.464182	0.014500	0.007543
RS	4	0.037878	3.502228	2007.917426	0.003053	0.001829
RS	5	0.049406	3.502228	2168.835291	0.003298	0.002335
RS	6	0.061899	2.326184	3522.630685	0.005356	0.004156
RS	7	0.075435	2.326184	3795.080639	0.005770	0.004856
RS	8	0.090104	1.933765	4912.516088	0.007469	0.006543
RS	9	0.105999	1.933765	5279.484158	0.008027	0.007306
RS	10	0.123223	1.751504	6256.822694	0.009513	0.008931
RS	11	0.141887	1.751504	6707.522530	0.010198	0.009807
RS	12	0.162112	1.623275	7747.919627	0.011780	0.011615
RS	13	0.184027	1.623275	8281.964949	0.012592	0.012583
RS	14	0.207775	1.471858	9744.491103	0.014816	0.014965
RS	15	0.233509	1.471858	10373.786767	0.015773	0.016006
RS	16	0.261394	1.265142	12807.754608	0.019473	0.019887
RS	17	0.291611	1.265142	13545.439555	0.020595	0.021179
RS	18	0.324355	1.074685	16788.612534	0.025526	0.026372
RS	19	0.359836	1.074685	17589.295275	0.026743	0.027787
RS	20	0.398284	0.947645	20786.079614	0.031604	0.032906
RS	21	0.439946	0.947645	21533.060189	0.032740	0.034171
RS	22	0.485092	0.884067	23777.531043	0.036152	0.037721
RS	23	0.534013	0.884067	24345.440905	0.037016	0.038597
RS	24	0.587024	0.867683	25262.177515	0.038410	0.039984
RS	25	0.644468	0.867683	25578.690504	0.038891	0.040391
RS	26	0.706714	0.880586	25389.618469	0.038603	0.040009
RS	27	0.774166	0.880586	25435.862764	0.038674	0.039979
RS	28	0.847256	0.906967	24610.934667	0.037419	0.038613
RS	29	0.926458	0.906967	24387.350806	0.037079	0.038193
RS	30	1.012283	0.936528	23265.729236	0.035374	0.036391
RS	31	1.105283	0.936528	22774.655867	0.034627	0.035591
RS	32	1.206059	0.964802	21493.556985	0.032680	0.033562
RS	33	1.315262	0.964802	20744.369007	0.031541	0.032382
RS	34	1.433595	0.991594	19326.659012	0.029385	0.030152
RS	35	1.561822	0.991594	18349.068941	0.027899	0.028621
RS	36	1.700770	1.018464	16807.730052	0.025555	0.026205
RS	37	1.851336	1.018464	15659.446117	0.023809	0.024406
RS	38	2.014491	1.045946	14059.170506	0.021376	0.021906
RS	39	2.191288	1.045946	12819.207099	0.019491	0.019965
RS	40	2.382868	1.073104	11256.927811	0.017115	0.017534
RS	41	2.590465	1.073104	10012.273014	0.015223	0.015592
RS	42	2.815421	1.098877	8576.012425	0.013039	0.013364
RS	43	3.059185	1.098877	7410.845911	0.011268	0.011551
RS	44	3.323331	1.123153	6164.772256	0.009373	0.009622
RS	45	3.609563	1.123153	5151.371567	0.007832	0.008047
RS	46	3.919728	1.146526	4138.203867	0.006292	0.006478
RS	47	4.255825	1.146526	3325.941854	0.005057	0.005214
RS	48	4.620025	1.168376	2566.224028	0.003902	0.004036
RS	49	5.014676	1.168376	1971.071134	0.002997	0.003109
RS	50	5.442325	1.185461	1453.709853	0.002210	0.002304
RS	51	5.905730	1.185461	1057.880764	0.001608	0.001684
RS	52	6.407882	1.193402	740.734966	0.001126	0.001187
RS	53	6.952019	1.193402	504.539429	0.000767	0.000814
RS	54	7.541654	1.185744	332.195239	0.000505	0.000540
RS	55	8.180588	1.185744	207.959526	0.000316	0.000341
RS	56	8.872945	1.185744	124.355363	0.000189	0.000206
RS	57	9.623192	1.185744	70.760702	0.000108	0.000118
RS	58	10.436168	1.150556	38.933072	0.000059	0.000066
RS	59	11.317119	1.150556	19.347175	0.000029	0.000033
RS	60	12.271728	1.150556	9.008882	0.000014	0.000015
RS	61	13.306154	1.150556	3.909584	0.000006	0.000007
RS	62	14.427071	1.150556	1.572007	0.000002	0.000003
RS	63	15.641710	1.150556	0.861472	0.000001	0.000002
PA	4+25*2+4+6 0.191378009 0.036914257 15.641709693 0.686788302 3.502228370 2.326184385 1.933764529 1.751503921 1.623275114 1.471858187 1.265141704 1.074685168 0.947645326 0.884067197 0.867683047 0.880586200 0.906966811 0.936528110 0.964802124 0.991594192 1.018464403 1.045945961 1.073104139 1.098876719 1.123152634 1.146526387 1.168376124 1.185460859 1.193401659 1.185743994 1.150555878
//
IT	3844
RD	18
LK	-7418313.660732
QD	-378.432576 -> -376.994329
RI	0.0075664635
TR	0.191281	0.036855
MT	15.661878
MM	C_pi: 1.057020, n_recomb: 656959.021268
RS	0	0.000000	0.684934	7821.306102	0.011905	0.009346
RS	1	0.008363	0.684934	8369.652153	0.012740	0.008250
RS	2	0.017426	0.684934	8947.039976	0.013619	0.007105
RS	3	0.027247	0.684934	9553.379825	0.014542	0.007566
RS	4	0.037889	3.600586	1951.329684	0.002970	0.001780
RS	5	0.049422	3.600586	2107.949725	0.003209	0.002274
RS	6	0.061918	2.323203	3524.633824	0.005365	0.004163
RS	7	0.075460	2.323203	3797.276030	0.005780	0.004859
RS	8	0.090135	1.922042	4938.938129	0.007518	0.006577
RS	9	0.106036	1.922042	5307.688795	0.008079	0.007344
RS	10	0.123268	1.744158	6278.232946	0.009557	0.008961
RS	11	0.141941	1.744158	6730.258704	0.010245	0.009844
RS	12	0.162175	1.623314	7741.312938	0.011784	0.011612
RS	13	0.184102	1.623314	8275.009828	0.012596	0.012586
RS	14	0.207863	1.477560	9699.404548	0.014764	0.014914
RS	15	0.233611	1.477560	10326.614164	0.015719	0.015957
RS	16	0.261512	1.270502	12746.105818	0.019402	0.019822
RS	17	0.291747	1.270502	13481.720965	0.020521	0.021111
RS	18	0.324510	1.077170	16743.311059	0.025486	0.026341
RS	19	0.360014	1.077170	17543.184506	0.026704	0.027753
RS	20	0.398486	0.947991	20772.835674	0.031620	0.032931
RS	21	0.440177	0.947991	21519.450769	0.032756	0.034193
RS	22	0.485354	0.883566	23784.079255	0.036203	0.037780
RS	23	0.534310	0.883566	24350.813474	0.037066	0.038652
RS	24	0.587360	0.867254	25264.388275	0.038457	0.040035
RS	25	0.644846	0.867254	25579.211138	0.038936	0.040439
RS	26	0.707141	0.880648	25374.434832	0.038624	0.040032
RS	27	0.774645	0.880648	25419.659684	0.038693	0.040001
RS	28	0.847796	0.907453	24583.209663	0.037420	0.038616
RS	29	0.927064	0.907453	24359.666260	0.037079	0.038196
RS	30	1.012961	0.937108	23237.178003	0.035371	0.036391
RS	31	1.106043	0.937108	22746.521480	0.034624	0.035591
RS	32	1.206909	0.965155	21471.882383	0.032684	0.033571
RS	33	1.316211	0.965155	20722.481273	0.031543	0.032389
RS	34	1.434655	0.991612	19311.521306	0.029395	0.030167
RS	35	1.563004	0.991612	18332.707415	0.027905	0.028633
RS	36	1.702088	1.018297	16793.557060	0.025563	0.026217
RS	37	1.852804	1.018297	15643.721147	0.023812	0.024414
RS	38	2.016125	1.045883	14041.227627	0.021373	0.021907
RS	39	2.193105	1.045883	12800.596295	0.019485	0.019964
RS	40	2.384887	1.073450	11234.519257	0.017101	0.017522
RS	41	2.592708	1.073450	9990.991664	0.015208	0.015580
RS	42	2.817911	1.099915	8551.741804	0.013017	0.013344
RS	43	3.061947	1.099915	7389.698167	0.011248	0.011534
RS	44	3.326394	1.125172	6142.392586	0.009350	0.009600
RS	45	3.612957	1.125172	5133.618032	0.007814	0.008029
RS	46	3.923487	1.149833	4120.884365	0.006273	0.006459
RS	47	4.259988	1.149833	3313.765424	0.005044	0.005201
RS	48	4.624632	1.173184	2555.616518	0.003890	0.004024
RS	49	5.019772	1.173184	1964.922727	0.002991	0.003102
RS	50	5.447960	1.191688	1449.408167	0.002206	0.002299
RS	51	5.911958	1.191688	1056.455202	0.001608	0.001683
RS	52	6.414763	1.200588	740.573159	0.001127	0.001187
RS	53	6.959619	1.200588	505.550057	0.000770	0.000816
RS	54	7.550044	1.193055	333.623923	0.000508	0.000543
RS	55	8.189849	1.193055	209.413135	0.000319	0.000343
RS	56	8.883163	1.193055	125.586044	0.000191	0.000208
RS	57	9.634462	1.193055	71.683337	0.000109	0.000120
RS	58	10.448595	1.156518	39.600390	0.000060	0.000067
RS	59	11.330817	1.156518	19.736894	0.000030	0.000033
RS	60	12.286824	1.156518	9.219565	0.000014	0.000016
RS	61	13.322785	1.156518	4.014704	0.000006	0.000007
RS	62	14.445387	1.156518	1.620221	0.000002	0.000003
RS	63	15.661878	1.156518	0.893193	0.000001	0.000002
PA	4+25*2+4+6 0.191281198 0.036855414 15.661877608 0.684934402 3.600585925 2.323202826 1.922041989 1.744158494 1.623313816 1.477559908 1.270502029 1.077169525 0.947990556 0.883566388 0.867254409 0.880648344 0.907452914 0.937108430 0.965155215 0.991611923 1.018297342 1.045883119 1.073450045 1.099915258 1.125171698 1.149832868 1.173184114 1.191687610 1.200587727 1.193054987 1.156517748
//
IT	3527
RD	19
LK	-7418310.863587
QD	-378.462430 -> -377.165207
RI	0.0076022544
TR	0.191193	0.036801
MT	15.680399
MM	C_pi: 1.057437, n_recomb: 656255.406705
RS	0	0.000000	0.683186	7834.840070	0.011939	0.009340
RS	1	0.008365	0.683186	8383.989906	0.012775	0.008256
RS	2	0.017431	0.683186	8962.182541	0.013657	0.007117
RS	3	0.027254	0.683186	9569.317817	0.014582	0.007588
RS	4	0.037900	3.700303	1897.132064	0.002891	0.001733
RS	5	0.049436	3.700303	2049.621827	0.003123	0.002215
RS	6	0.061936	2.320646	3526.111525	0.005373	0.004170
RS	7	0.075483	2.320646	3798.903943	0.005789	0.004862
RS	8	0.090163	1.911051	4963.944828	0.007564	0.006609
RS	9	0.106071	1.911051	5334.377302	0.008129	0.007379
RS	10	0.123310	1.737053	6299.173781	0.009599	0.008989
RS	11	0.141991	1.737053	6752.489455	0.010289	0.009880
RS	12	0.162234	1.623072	7736.296274	0.011789	0.011611
RS	13	0.184171	1.623072	8269.725380	0.012601	0.012590
RS	14	0.207943	1.482813	9657.819431	0.014717	0.014868
RS	15	0.233704	1.482813	10283.092650	0.015669	0.015911
RS	16	0.261620	1.275513	12688.571521	0.019335	0.019761
RS	17	0.291871	1.275513	13422.234015	0.020453	0.021047
RS	18	0.324653	1.079454	16701.216515	0.025449	0.026312
RS	19	0.360177	1.079454	17500.314129	0.026667	0.027721
RS	20	0.398672	0.948260	20760.915563	0.031635	0.032955
RS	21	0.440388	0.948260	21507.153881	0.032773	0.034214
RS	22	0.485594	0.883066	23790.151775	0.036251	0.037835
RS	23	0.534582	0.883066	24355.740211	0.037113	0.038703
RS	24	0.587667	0.866866	25265.070533	0.038499	0.040082
RS	25	0.645193	0.866866	25578.332002	0.038976	0.040483
RS	26	0.707532	0.880763	25357.712337	0.038640	0.040050
RS	27	0.775086	0.880763	25402.128487	0.038708	0.040018
RS	28	0.848290	0.907989	24554.560312	0.037416	0.038615
RS	29	0.927619	0.907989	24331.301156	0.037076	0.038196
RS	30	1.013584	0.937722	23208.664548	0.035365	0.036389
RS	31	1.106740	0.937722	22718.640521	0.034619	0.035590
RS	32	1.207689	0.965517	21451.181215	0.032687	0.033578
RS	33	1.317082	0.965517	20701.708987	0.031545	0.032396
RS	34	1.435628	0.991607	19298.161502	0.029406	0.030183
RS	35	1.564089	0.991607	18318.146350	0.027913	0.028645
RS	36	1.703298	1.018067	16781.757358	0.025572	0.026231
RS	37	1.854151	1.018067	15630.233983	0.023817	0.024424
RS	38	2.017624	1.045713	14025.856666	0.021373	0.021910
RS	39	2.194773	1.045713	12784.275656	0.019481	0.019963
RS	40	2.386740	1.073639	11214.529870	0.017089	0.017513
RS	41	2.594767	1.073639	9971.736558	0.015195	0.015570
RS	42	2.820196	1.100746	8529.448952	0.012997	0.013326
RS	43	3.064483	1.100746	7370.084858	0.011231	0.011518
RS	44	3.329205	1.126940	6121.361382	0.009328	0.009578
RS	45	3.616073	1.126940	5116.801133	0.007797	0.008012
RS	46	3.926939	1.152862	4104.264072	0.006254	0.006440
RS	47	4.263810	1.152862	3301.980324	0.005032	0.005188
RS	48	4.628861	1.177704	2545.215331	0.003878	0.004011
RS	49	5.024451	1.177704	1958.802076	0.002985	0.003095
RS	50	5.453133	1.197634	1445.032899	0.002202	0.002293
RS	51	5.917676	1.197634	1054.894509	0.001607	0.001682
RS	52	6.421081	1.207509	740.255002	0.001128	0.001187
RS	53	6.966598	1.207509	506.415361	0.000772	0.000817
RS	54	7.557749	1.200129	334.927575	0.000510	0.000545
RS	55	8.198353	1.200129	210.777151	0.000321	0.000346
RS	56	8.892545	1.200129	126.757869	0.000193	0.000210
RS	57	9.644811	1.200129	72.570582	0.000111	0.000121
RS	58	10.460006	1.162273	40.248063	0.000061	0.000068
RS	59	11.343396	1.162273	20.117345	0.000031	0.000034
RS	60	12.300685	1.162273	9.426367	0.000014	0.000016
RS	61	13.338056	1.162273	4.118438	0.000006	0.000007
RS	62	14.462207	1.162273	1.668051	0.000003	0.000003
RS	63	15.680399	1.162273	0.924921	0.000001	0.000002
PA	4+25*2+4+6 0.191192850 0.036800653 15.680398658 0.683186428 3.700303080 2.320646048 1.911051309 1.737052624 1.623072310 1.482813074 1.275513394 1.079454171 0.948259970 0.883065863 0.866865682 0.880762564 0.907988605 0.937721505 0.965516949 0.991607195 1.018067186 1.045712558 1.073638922 1.100746035 1.126939544 1.152861583 1.177704210 1.197633684 1.207509069 1.200128602 1.162272964
//
IT	3904
RD	20
LK	-7418308.336090
QD	-378.552375 -> -377.374170
RI	0.0076363322
TR	0.191111	0.036749
MT	15.697566
MM	C_pi: 1.057818, n_recomb: 655591.376067
RS	0	0.000000	0.681514	7847.903603	0.011971	0.009335
RS	1	0.008367	0.681514	8397.824564	0.012810	0.008260
RS	2	0.017435	0.681514	8976.788823	0.013693	0.007129
RS	3	0.027261	0.681514	9584.686181	0.014620	0.007609
RS	4	0.037909	3.801330	1845.216959	0.002815	0.001688
RS	5	0.049448	3.801330	1993.737944	0.003041	0.002158
RS	6	0.061953	2.318492	3527.093413	0.005380	0.004176
RS	7	0.075504	2.318492	3799.997098	0.005796	0.004865
RS	8	0.090189	1.900834	4987.375274	0.007607	0.006640
RS	9	0.106103	1.900834	5359.379951	0.008175	0.007412
RS	10	0.123348	1.730240	6319.444210	0.009639	0.009017
RS	11	0.142036	1.730240	6774.003496	0.010333	0.009914
RS	12	0.162288	1.622633	7732.498770	0.011795	0.011610
RS	13	0.184235	1.622633	8265.722688	0.012608	0.012595
RS	14	0.208018	1.487695	9619.209636	0.014673	0.014824
RS	15	0.233790	1.487695	10242.675867	0.015624	0.015868
RS	16	0.261720	1.280217	12634.736646	0.019272	0.019703
RS	17	0.291986	1.280217	13366.556004	0.020389	0.020987
RS	18	0.324784	1.081558	16662.138740	0.025415	0.026285
RS	19	0.360327	1.081558	17460.497682	0.026633	0.027692
RS	20	0.398844	0.948460	20750.387296	0.031651	0.032979
RS	21	0.440584	0.948460	21496.243123	0.032789	0.034236
RS	22	0.485817	0.882566	23795.989162	0.036297	0.037887
RS	23	0.534834	0.882566	24360.460023	0.037158	0.038753
RS	24	0.587952	0.866510	25264.649242	0.038537	0.040125
RS	25	0.645515	0.866510	25576.458420	0.039013	0.040523
RS	26	0.707895	0.880922	25339.827366	0.038652	0.040065
RS	27	0.775494	0.880922	25383.614416	0.038719	0.040032
RS	28	0.848749	0.908569	24525.243659	0.037409	0.038610
RS	29	0.928133	0.908569	24302.476482	0.037070	0.038192
RS	30	1.014160	0.938367	23180.240488	0.035358	0.036384
RS	31	1.107386	0.938367	22691.038439	0.034612	0.035586
RS	32	1.208411	0.965893	21431.334206	0.032690	0.033585
RS	33	1.317890	0.965893	20681.922976	0.031547	0.032402
RS	34	1.436529	0.991592	19286.323457	0.029418	0.030199
RS	35	1.565095	0.991592	18305.142563	0.027922	0.028658
RS	36	1.704418	1.017795	16771.969316	0.025583	0.026246
RS	37	1.855399	1.017795	15618.666407	0.023824	0.024434
RS	38	2.019014	1.045461	14012.725422	0.021374	0.021915
RS	39	2.196318	1.045461	12769.968337	0.019479	0.019965
RS	40	2.388458	1.073702	11196.697588	0.017079	0.017506
RS	41	2.596674	1.073702	9954.304352	0.015184	0.015561
RS	42	2.822313	1.101405	8508.952701	0.012979	0.013310
RS	43	3.066832	1.101405	7351.881029	0.011214	0.011503
RS	44	3.331810	1.128497	6101.575433	0.009307	0.009558
RS	45	3.618960	1.128497	5100.866153	0.007781	0.007996
RS	46	3.930137	1.155650	4088.335167	0.006236	0.006422
RS	47	4.267351	1.155650	3290.600764	0.005019	0.005175
RS	48	4.632780	1.181973	2535.047147	0.003867	0.003999
RS	49	5.028786	1.181973	1952.743429	0.002979	0.003088
RS	50	5.457927	1.203336	1440.619513	0.002197	0.002288
RS	51	5.922975	1.203336	1053.232246	0.001607	0.001680
RS	52	6.426936	1.214201	739.810251	0.001128	0.001187
RS	53	6.973064	1.214201	507.158681	0.000774	0.000819
RS	54	7.564889	1.206997	336.123980	0.000513	0.000547
RS	55	8.206233	1.206997	212.063355	0.000323	0.000348
RS	56	8.901241	1.206997	127.878148	0.000195	0.000211
RS	57	9.654402	1.206997	73.426669	0.000112	0.000122
RS	58	10.470582	1.167841	40.878649	0.000062	0.000069
RS	59	11.355054	1.167841	20.489632	0.000031	0.000035
RS	60	12.313533	1.167841	9.629713	0.000015	0.000016
RS	61	13.352211	1.167841	4.220925	0.000006	0.000007
RS	62	14.477798	1.167841	1.715532	0.000003	0.000003
RS	63	15.697566	1.167841	0.956660	0.000001	0.000002
PA	4+25*2+4+6 0.191111198 0.036749468 15.697565843 0.681513605 3.801329957 2.318492385 1.900834145 1.730239929 1.622632615 1.487694619 1.280217307 1.081558362 0.948459827 0.882565622 0.866510198 0.880922157 0.908568721 0.938367176 0.965892631 0.991592064 1.017795333 1.045461247 1.073702404 1.101405280 1.128497370 1.155649800 1.181973289 1.203335880 1.214200772 1.206996937 1.167840677
//
IT	3745
RD	21
LK	-7418306.037480
QD	-378.682294 -> -377.605781
RI	0.0076688641
TR	0.191034	0.036701
MT	15.713723
MM	C_pi: 1.058174, n_recomb: 654963.458764
RS	0	0.000000	0.679908	7860.574404	0.012002	0.009331
RS	1	0.008369	0.679908	8411.240658	0.012842	0.008265
RS	2	0.017439	0.679908	8990.950488	0.013727	0.007140
RS	3	0.027267	0.679908	9599.583986	0.014657	0.007629
RS	4	0.037918	3.903718	1795.435775	0.002741	0.001645
RS	5	0.049461	3.903718	1940.140151	0.002962	0.002104
RS	6	0.061969	2.316683	3527.671420	0.005386	0.004181
RS	7	0.075524	2.316683	3800.655120	0.005803	0.004867
RS	8	0.090214	1.891340	5009.316382	0.007648	0.006669
RS	9	0.106133	1.891340	5382.791295	0.008218	0.007443
RS	10	0.123384	1.723760	6338.891866	0.009678	0.009044
RS	11	0.142080	1.723760	6794.641414	0.010374	0.009947
RS	12	0.162339	1.622048	7729.691031	0.011802	0.011611
RS	13	0.184295	1.622048	8262.762187	0.012616	0.012601
RS	14	0.208088	1.492259	9583.211648	0.014632	0.014783
RS	15	0.233872	1.492259	10204.987298	0.015581	0.015828
RS	16	0.261814	1.284657	12584.183562	0.019214	0.019648
RS	17	0.292094	1.284657	13314.261042	0.020328	0.020931
RS	18	0.324909	1.083510	16625.754544	0.025384	0.026261
RS	19	0.360469	1.083510	17423.413425	0.026602	0.027666
RS	20	0.399006	0.948601	20741.222947	0.031668	0.033003
RS	21	0.440768	0.948601	21486.696552	0.032806	0.034258
RS	22	0.486026	0.882065	23801.846776	0.036341	0.037937
RS	23	0.535071	0.882065	24365.224876	0.037201	0.038801
RS	24	0.588220	0.866185	25263.455398	0.038572	0.040165
RS	25	0.645818	0.866185	25573.905025	0.039046	0.040560
RS	26	0.708235	0.881123	25321.081963	0.038660	0.040077
RS	27	0.775877	0.881123	25364.392168	0.038726	0.040043
RS	28	0.849180	0.909189	24495.503887	0.037400	0.038604
RS	29	0.928617	0.909189	24273.399697	0.037061	0.038187
RS	30	1.014703	0.939046	23151.942849	0.035348	0.036378
RS	31	1.107993	0.939046	22663.725343	0.034603	0.035581
RS	32	1.209091	0.966289	21412.206867	0.032692	0.033590
RS	33	1.318649	0.966289	20662.977885	0.031548	0.032407
RS	34	1.437377	0.991580	19275.734577	0.029430	0.030215
RS	35	1.566041	0.991580	18293.435457	0.027930	0.028671
RS	36	1.705473	1.017503	16763.832433	0.025595	0.026262
RS	37	1.856574	1.017503	15608.696418	0.023831	0.024446
RS	38	2.020321	1.045157	14001.481909	0.021378	0.021922
RS	39	2.197771	1.045157	12757.376738	0.019478	0.019968
RS	40	2.390073	1.073674	11180.730662	0.017071	0.017500
RS	41	2.598469	1.073674	9938.464286	0.015174	0.015554
RS	42	2.824306	1.101930	8490.055481	0.012963	0.013295
RS	43	3.069042	1.101930	7334.944508	0.011199	0.011489
RS	44	3.334261	1.129883	6082.939274	0.009287	0.009540
RS	45	3.621677	1.129883	5085.755864	0.007765	0.007981
RS	46	3.933146	1.158238	4073.060812	0.006219	0.006404
RS	47	4.270683	1.158238	3279.616244	0.005007	0.005163
RS	48	4.636468	1.186031	2525.118428	0.003855	0.003987
RS	49	5.032865	1.186031	1946.764548	0.002972	0.003081
RS	50	5.462438	1.208832	1436.193046	0.002193	0.002283
RS	51	5.927962	1.208832	1051.493013	0.001605	0.001678
RS	52	6.432445	1.220701	739.260279	0.001129	0.001187
RS	53	6.979149	1.220701	507.797423	0.000775	0.000820
RS	54	7.571608	1.213692	337.227619	0.000515	0.000549
RS	55	8.213649	1.213692	213.281079	0.000326	0.000350
RS	56	8.909423	1.213692	128.952486	0.000197	0.000213
RS	57	9.663427	1.213692	74.254718	0.000113	0.000124
RS	58	10.480534	1.173261	41.493515	0.000063	0.000070
RS	59	11.366025	1.173261	20.854505	0.000032	0.000035
RS	60	12.325624	1.173261	9.829978	0.000015	0.000017
RS	61	13.365532	1.173261	4.322340	0.000007	0.000007
RS	62	14.492470	1.173261	1.762739	0.000003	0.000003
RS	63	15.713723	1.173261	0.988454	0.000002	0.000002
PA	4+25*2+4+6 0.191034046 0.036701243 15.713722609 0.679908086 3.903718255 2.316682611 1.891339727 1.723760043 1.622047674 1.492258822 1.284656537 1.083509874 0.948600707 0.882065243 0.866184609 0.881123364 0.909189120 0.939046403 0.966288724 0.991579771 1.017503168 1.045157153 1.073674245 1.101930471 1.129882733 1.158237562 1.186031272 1.208831691 1.220700936 1.213691630 1.173260761
//
IT	3436
RD	22
LK	-7418303.933874
QD	-378.838340 -> -377.849779
RI	0.0077001611
TR	0.190962	0.036656
MT	15.728881
MM	C_pi: 1.058505, n_recomb: 654369.957818
RS	0	0.000000	0.678359	7872.956796	0.012031	0.009327
RS	1	0.008371	0.678359	8424.348325	0.012874	0.008269
RS	2	0.017442	0.678359	9004.783532	0.013761	0.007151
RS	3	0.027273	0.678359	9614.133066	0.014692	0.007649
RS	4	0.037926	4.007421	1747.690997	0.002671	0.001604
RS	5	0.049472	4.007421	1888.724711	0.002886	0.002052
RS	6	0.061984	2.315189	3527.876662	0.005391	0.004186
RS	7	0.075543	2.315189	3800.911313	0.005809	0.004868
RS	8	0.090237	1.882554	5029.744149	0.007686	0.006696
RS	9	0.106161	1.882554	5404.586068	0.008259	0.007472
RS	10	0.123418	1.717627	6357.428294	0.009715	0.009069
RS	11	0.142120	1.717627	6814.309571	0.010414	0.009978
RS	12	0.162387	1.621370	7727.604919	0.011809	0.011612
RS	13	0.184351	1.621370	8260.561102	0.012624	0.012607
RS	14	0.208153	1.496548	9549.495624	0.014593	0.014745
RS	15	0.233948	1.496548	10169.682623	0.015541	0.015790
RS	16	0.261902	1.288856	12536.600575	0.019158	0.019596
RS	17	0.292195	1.288856	13265.028855	0.020271	0.020878
RS	18	0.325025	1.085322	16591.843398	0.025355	0.026238
RS	19	0.360602	1.085322	17388.839397	0.026573	0.027641
RS	20	0.399158	0.948688	20733.350957	0.031684	0.033026
RS	21	0.440941	0.948688	21478.445002	0.032823	0.034280
RS	22	0.486222	0.881562	23807.843749	0.036383	0.037986
RS	23	0.535293	0.881562	24370.152409	0.037242	0.038847
RS	24	0.588471	0.865880	25261.786786	0.038605	0.040202
RS	25	0.646101	0.865880	25570.954862	0.039077	0.040595
RS	26	0.708555	0.881354	25301.836637	0.038666	0.040086
RS	27	0.776237	0.881354	25344.792905	0.038732	0.040051
RS	28	0.849584	0.909838	24465.608947	0.037388	0.038595
RS	29	0.929071	0.909838	24244.305057	0.037050	0.038179
RS	30	1.015212	0.939749	23123.914024	0.035338	0.036370
RS	31	1.108563	0.939749	22636.812541	0.034593	0.035575
RS	32	1.209728	0.966700	21393.760173	0.032694	0.033595
RS	33	1.319361	0.966700	20644.820965	0.031549	0.032412
RS	34	1.438172	0.991568	19266.266608	0.029442	0.030231
RS	35	1.566928	0.991568	18282.896793	0.027940	0.028684
RS	36	1.706461	1.017192	16757.178619	0.025608	0.026278
RS	37	1.857675	1.017192	15600.167601	0.023840	0.024458
RS	38	2.021546	1.044805	13991.935790	0.021382	0.021929
RS	39	2.199135	1.044805	12746.335655	0.019479	0.019971
RS	40	2.391589	1.073563	11166.460400	0.017064	0.017496
RS	41	2.600152	1.073563	9924.079521	0.015166	0.015548
RS	42	2.826174	1.102335	8472.614617	0.012948	0.013282
RS	43	3.071115	1.102335	7319.171514	0.011185	0.011477
RS	44	3.336560	1.131109	6065.379612	0.009269	0.009522
RS	45	3.624225	1.131109	5071.425965	0.007750	0.007967
RS	46	3.935969	1.160640	4058.411206	0.006202	0.006388
RS	47	4.273808	1.160640	3269.018243	0.004996	0.005152
RS	48	4.639926	1.189889	2515.441468	0.003844	0.003975
RS	49	5.036692	1.189889	1940.883562	0.002966	0.003074
RS	50	5.466669	1.214129	1431.775401	0.002188	0.002278
RS	51	5.932639	1.214129	1049.697144	0.001604	0.001677
RS	52	6.437613	1.227016	738.623312	0.001129	0.001187
RS	53	6.984858	1.227016	508.345534	0.000777	0.000822
RS	54	7.577910	1.220221	338.248060	0.000517	0.000551
RS	55	8.220606	1.220221	214.436880	0.000328	0.000352
RS	56	8.917099	1.220221	129.985065	0.000199	0.000215
RS	57	9.671894	1.220221	75.057206	0.000115	0.000125
RS	58	10.489871	1.178543	42.093958	0.000064	0.000071
RS	59	11.376318	1.178543	21.212655	0.000032	0.000036
RS	60	12.336967	1.178543	10.027508	0.000015	0.000017
RS	61	13.378029	1.178543	4.422841	0.000007	0.000008
RS	62	14.506235	1.178543	1.809741	0.000003	0.000003
RS	63	15.728881	1.178543	1.020347	0.000002	0.000002
PA	4+25*2+4+6 0.190961513 0.036655864 15.728880719 0.678358708 4.007420823 2.315189083 1.882553796 1.717626631 1.621370130 1.496548132 1.288856330 1.085322309 0.948687554 0.881562203 0.865880000 0.881353607 0.909837688 0.939748733 0.966699955 0.991568423 1.017191681 1.044805304 1.073562636 1.102334798 1.131108973 1.160640027 1.189888846 1.214129241 1.227015583 1.220220899 1.178543478
//
IT	3596
RD	23
LK	-7418302.000004
QD	-379.010068 -> -378.098277
RI	0.0077303964
TR	0.190893	0.036613
MT	15.743161
MM	C_pi: 1.058815, n_recomb: 653808.390192
RS	0	0.000000	0.676858	7885.117597	0.012060	0.009322
RS	1	0.008372	0.676858	8437.218847	0.012905	0.008274
RS	2	0.017445	0.676858	9018.363792	0.013794	0.007162
RS	3	0.027278	0.676858	9628.413871	0.014727	0.007668
RS	4	0.037934	4.112367	1701.899995	0.002603	0.001564
RS	5	0.049483	4.112367	1839.404001	0.002813	0.002002
RS	6	0.061998	2.313979	3527.751840	0.005396	0.004190
RS	7	0.075561	2.313979	3800.811770	0.005813	0.004870
RS	8	0.090259	1.874439	5048.705772	0.007722	0.006721
RS	9	0.106188	1.874439	5424.815343	0.008297	0.007499
RS	10	0.123450	1.711838	6375.029087	0.009751	0.009093
RS	11	0.142158	1.711838	6832.982837	0.010451	0.010007
RS	12	0.162432	1.620628	7726.097508	0.011817	0.011614
RS	13	0.184404	1.620628	8258.969305	0.012632	0.012614
RS	14	0.208215	1.500590	9517.843352	0.014558	0.014708
RS	15	0.234020	1.500590	10136.534773	0.015504	0.015755
RS	16	0.261985	1.292840	12491.712034	0.019106	0.019547
RS	17	0.292291	1.292840	13218.576636	0.020218	0.020827
RS	18	0.325134	1.087009	16560.193826	0.025329	0.026216
RS	19	0.360728	1.087009	17356.562739	0.026547	0.027618
RS	20	0.399301	0.948725	20726.704667	0.031701	0.033050
RS	21	0.441104	0.948725	21471.423231	0.032841	0.034302
RS	22	0.486406	0.881055	23814.071043	0.036424	0.038032
RS	23	0.535502	0.881055	24375.330592	0.037282	0.038891
RS	24	0.588708	0.865591	25259.844839	0.038635	0.040236
RS	25	0.646368	0.865591	25567.796039	0.039106	0.040627
RS	26	0.708856	0.881607	25282.284184	0.038669	0.040092
RS	27	0.776576	0.881607	25324.988318	0.038735	0.040058
RS	28	0.849965	0.910509	24435.668467	0.037374	0.038584
RS	29	0.929498	0.910509	24215.279695	0.037037	0.038170
RS	30	1.015690	0.940470	23096.182850	0.035326	0.036362
RS	31	1.109099	0.940470	22610.307879	0.034582	0.035568
RS	32	1.210328	0.967123	21375.961364	0.032695	0.033600
RS	33	1.320032	0.967123	20627.401010	0.031550	0.032416
RS	34	1.438921	0.991561	19257.740652	0.029455	0.030246
RS	35	1.567763	0.991561	18273.351396	0.027949	0.028697
RS	36	1.707393	1.016869	16751.767920	0.025622	0.026295
RS	37	1.858712	1.016869	15592.861644	0.023849	0.024470
RS	38	2.022701	1.044419	13983.833796	0.021388	0.021938
RS	39	2.200418	1.044419	12736.628727	0.019481	0.019976
RS	40	2.393015	1.073384	11153.674502	0.017060	0.017494
RS	41	2.601737	1.073384	9910.980211	0.015159	0.015544
RS	42	2.827934	1.102635	8456.499148	0.012934	0.013270
RS	43	3.073068	1.102635	7304.464891	0.011172	0.011465
RS	44	3.338725	1.132196	6048.813340	0.009252	0.009505
RS	45	3.626624	1.132196	5057.823722	0.007736	0.007954
RS	46	3.938627	1.162876	4044.360063	0.006186	0.006372
RS	47	4.276751	1.162876	3258.797582	0.004984	0.005140
RS	48	4.643184	1.193566	2506.015726	0.003833	0.003964
RS	49	5.040296	1.193566	1935.109158	0.002960	0.003068
RS	50	5.470654	1.219244	1427.383255	0.002183	0.002272
RS	51	5.937044	1.219244	1047.860923	0.001603	0.001675
RS	52	6.442481	1.233163	737.912483	0.001129	0.001186
RS	53	6.990234	1.233163	508.814181	0.000778	0.000823
RS	54	7.583847	1.226593	339.196007	0.000519	0.000552
RS	55	8.227159	1.226593	215.537289	0.000330	0.000354
RS	56	8.924330	1.226593	130.979562	0.000200	0.000217
RS	57	9.679870	1.226593	75.836014	0.000116	0.000126
RS	58	10.498666	1.183699	42.680754	0.000065	0.000072
RS	59	11.386014	1.183699	21.564400	0.000033	0.000036
RS	60	12.347653	1.183699	10.222413	0.000016	0.000017
RS	61	13.389802	1.183699	4.522458	0.000007	0.000008
RS	62	14.519203	1.183699	1.856541	0.000003	0.000003
RS	63	15.743161	1.183699	1.052332	0.000002	0.000002
PA	4+25*2+4+6 0.190892970 0.036613076 15.743160938 0.676857864 4.112366745 2.313979134 1.874439069 1.711837740 1.620627925 1.500590018 1.292839926 1.087009431 0.948725440 0.881055247 0.865590981 0.881606605 0.910509280 0.940470186 0.967123115 0.991560858 1.016868648 1.044418699 1.073384490 1.102635461 1.132196245 1.162875979 1.193565702 1.219244338 1.233162796 1.226593284 1.183699162
//
IT	3642
RD	24
LK	-7418300.215152
QD	-379.190799 -> -378.346598
RI	0.0077594690
TR	0.190828	0.036573
MT	15.756628
MM	C_pi: 1.059106, n_recomb: 653277.124211
RS	0	0.000000	0.675410	7896.985261	0.012088	0.009319
RS	1	0.008374	0.675410	8449.777030	0.012934	0.008278
RS	2	0.017449	0.675410	9031.612419	0.013825	0.007173
RS	3	0.027283	0.675410	9642.343924	0.014760	0.007686
RS	4	0.037942	4.218367	1658.030450	0.002538	0.001526
RS	5	0.049493	4.218367	1792.144411	0.002743	0.001953
RS	6	0.062011	2.312978	3527.407371	0.005400	0.004195
RS	7	0.075577	2.312978	3800.474935	0.005818	0.004871
RS	8	0.090279	1.866928	5066.338562	0.007755	0.006744
RS	9	0.106213	1.866928	5443.625908	0.008333	0.007525
RS	10	0.123481	1.706374	6391.739430	0.009784	0.009116
RS	11	0.142194	1.706374	6850.709557	0.010487	0.010036
RS	12	0.162475	1.619837	7725.085168	0.011825	0.011617
RS	13	0.184454	1.619837	8257.898861	0.012641	0.012621
RS	14	0.208273	1.504420	9487.989215	0.014524	0.014674
RS	15	0.234087	1.504420	10105.266642	0.015469	0.015721
RS	16	0.262063	1.296637	12449.185618	0.019057	0.019500
RS	17	0.292381	1.296637	13174.562627	0.020167	0.020779
RS	18	0.325238	1.088586	16530.583140	0.025304	0.026197
RS	19	0.360846	1.088586	17326.359276	0.026522	0.027597
RS	20	0.399436	0.948720	20721.200009	0.031719	0.033073
RS	21	0.441257	0.948720	21465.549650	0.032858	0.034324
RS	22	0.486580	0.880544	23820.617429	0.036463	0.038078
RS	23	0.535699	0.880544	24380.847222	0.037321	0.038934
RS	24	0.588931	0.865314	25257.804121	0.038663	0.040269
RS	25	0.646620	0.865314	25564.594614	0.039133	0.040658
RS	26	0.709140	0.881876	25262.652992	0.038671	0.040097
RS	27	0.776895	0.881876	25305.187854	0.038736	0.040062
RS	28	0.850324	0.911197	24405.864178	0.037359	0.038572
RS	29	0.929901	0.911197	24186.481864	0.037023	0.038159
RS	30	1.016142	0.941206	23068.819890	0.035312	0.036352
RS	31	1.109605	0.941206	22584.262902	0.034571	0.035559
RS	32	1.210894	0.967558	21358.754874	0.032695	0.033603
RS	33	1.320664	0.967558	20610.656275	0.031550	0.032419
RS	34	1.439627	0.991557	19250.078624	0.029467	0.030262
RS	35	1.568551	0.991557	18264.718278	0.027959	0.028710
RS	36	1.708270	1.016538	16747.456683	0.025636	0.026312
RS	37	1.859690	1.016538	15586.647196	0.023859	0.024483
RS	38	2.023789	1.044004	13977.026087	0.021395	0.021947
RS	39	2.201629	1.044004	12728.126845	0.019484	0.019981
RS	40	2.394361	1.073150	11142.236012	0.017056	0.017492
RS	41	2.603232	1.073150	9899.056535	0.015153	0.015540
RS	42	2.829593	1.102846	8441.603706	0.012922	0.013259
RS	43	3.074908	1.102846	7290.748248	0.011160	0.011455
RS	44	3.340766	1.133159	6033.180486	0.009235	0.009490
RS	45	3.628887	1.133159	5044.913016	0.007722	0.007941
RS	46	3.941133	1.164958	4030.895917	0.006170	0.006356
RS	47	4.279526	1.164958	3248.954028	0.004973	0.005129
RS	48	4.646256	1.197074	2496.846670	0.003822	0.003953
RS	49	5.043694	1.197074	1929.452245	0.002953	0.003061
RS	50	5.474412	1.224193	1423.025439	0.002178	0.002267
RS	51	5.941198	1.224193	1045.996211	0.001601	0.001673
RS	52	6.447071	1.239150	737.144070	0.001128	0.001185
RS	53	6.995304	1.239150	509.215484	0.000779	0.000824
RS	54	7.589445	1.232828	340.077564	0.000521	0.000554
RS	55	8.233338	1.232828	216.587360	0.000332	0.000355
RS	56	8.931148	1.232828	131.939720	0.000202	0.000218
RS	57	9.687391	1.232828	76.593671	0.000117	0.000128
RS	58	10.506960	1.188731	43.255854	0.000066	0.000073
RS	59	11.395157	1.188731	21.910616	0.000034	0.000037
RS	60	12.357730	1.188731	10.415048	0.000016	0.000018
RS	61	13.400905	1.188731	4.621319	0.000007	0.000008
RS	62	14.531433	1.188731	1.903179	0.000003	0.000003
RS	63	15.756628	1.188731	1.084423	0.000002	0.000002
PA	4+25*2+4+6 0.190828137 0.036572694 15.756628360 0.675410325 4.218366738 2.312978358 1.866928449 1.706373643 1.619836603 1.504420288 1.296637406 1.088586180 0.948720463 0.880543541 0.865313616 0.881875650 0.911196996 0.941206094 0.967557527 0.991557075 1.016538201 1.044004348 1.073150072 1.102845772 1.133159379 1.164957581 1.197074002 1.224193053 1.239149993 1.232827576 1.188730577
//
IT	3452
RD	25
LK	-7418298.561477
QD	-379.375866 -> -378.591647
RI	0.0077880069
TR	0.190765	0.036534
MT	15.769521
MM	C_pi: 1.059386, n_recomb: 652773.664120
RS	0	0.000000	0.674001	7908.730245	0.012116	0.009315
RS	1	0.008375	0.674001	8462.204561	0.012963	0.008282
RS	2	0.017452	0.674001	9044.722592	0.013856	0.007183
RS	3	0.027288	0.674001	9656.128061	0.014792	0.007705
RS	4	0.037949	4.325450	1615.960849	0.002476	0.001489
RS	5	0.049502	4.325450	1746.816391	0.002676	0.001907
RS	6	0.062023	2.312149	3526.899765	0.005403	0.004198
RS	7	0.075593	2.312149	3799.962113	0.005821	0.004871
RS	8	0.090299	1.860006	5082.652504	0.007786	0.006767
RS	9	0.106237	1.860006	5461.029719	0.008366	0.007548
RS	10	0.123509	1.701231	6407.554944	0.009816	0.009138
RS	11	0.142229	1.701231	6867.486533	0.010520	0.010062
RS	12	0.162516	1.619015	7724.485955	0.011833	0.011620
RS	13	0.184502	1.619015	8257.264767	0.012650	0.012628
RS	14	0.208329	1.508070	9459.725222	0.014492	0.014641
RS	15	0.234152	1.508070	10075.662581	0.015435	0.015689
RS	16	0.262137	1.300269	12408.819572	0.019009	0.019456
RS	17	0.292467	1.300269	13132.781020	0.020118	0.020733
RS	18	0.325336	1.090069	16502.801734	0.025281	0.026178
RS	19	0.360959	1.090069	17298.018972	0.026499	0.027577
RS	20	0.399565	0.948681	20716.745820	0.031736	0.033096
RS	21	0.441404	0.948681	21460.735784	0.032876	0.034346
RS	22	0.486747	0.880032	23827.466940	0.036502	0.038122
RS	23	0.535888	0.880032	24386.687854	0.037359	0.038977
RS	24	0.589144	0.865050	25255.720670	0.038690	0.040300
RS	25	0.646861	0.865050	25561.402667	0.039158	0.040688
RS	26	0.709411	0.882162	25243.023595	0.038670	0.040100
RS	27	0.777200	0.882162	25285.461787	0.038735	0.040065
RS	28	0.850667	0.911903	24376.240884	0.037343	0.038558
RS	29	0.930286	0.911903	24157.943645	0.037008	0.038147
RS	30	1.016574	0.941958	23041.842114	0.035298	0.036341
RS	31	1.110088	0.941958	22558.679331	0.034558	0.035550
RS	32	1.211435	0.968008	21342.069121	0.032694	0.033606
RS	33	1.321269	0.968008	20594.507441	0.031549	0.032422
RS	34	1.440302	0.991567	19243.092941	0.029479	0.030277
RS	35	1.569304	0.991567	18256.821491	0.027968	0.028722
RS	36	1.709110	1.016212	16744.063058	0.025651	0.026329
RS	37	1.860625	1.016212	15581.358623	0.023869	0.024496
RS	38	2.024830	1.043579	13971.311509	0.021403	0.021957
RS	39	2.202787	1.043579	12720.658076	0.019487	0.019987
RS	40	2.395648	1.072881	11131.964408	0.017053	0.017491
RS	41	2.604662	1.072881	9888.164356	0.015148	0.015537
RS	42	2.831180	1.102989	8427.810276	0.012911	0.013249
RS	43	3.076670	1.102989	7277.934251	0.011149	0.011445
RS	44	3.342720	1.134022	6018.419252	0.009220	0.009475
RS	45	3.631052	1.134022	5032.653621	0.007710	0.007929
RS	46	3.943532	1.166914	4017.977318	0.006155	0.006341
RS	47	4.282183	1.166914	3239.467673	0.004963	0.005119
RS	48	4.649196	1.200442	2487.930229	0.003811	0.003942
RS	49	5.046946	1.200442	1923.918499	0.002947	0.003055
RS	50	5.478009	1.229001	1418.715823	0.002173	0.002262
RS	51	5.945174	1.229001	1044.117195	0.001600	0.001671
RS	52	6.451465	1.245006	736.329408	0.001128	0.001185
RS	53	7.000157	1.245006	509.559566	0.000781	0.000825
RS	54	7.594804	1.238944	340.902671	0.000522	0.000555
RS	55	8.239253	1.238944	217.593393	0.000333	0.000357
RS	56	8.937675	1.238944	132.869248	0.000204	0.000220
RS	57	9.694591	1.238944	77.332186	0.000118	0.000129
RS	58	10.514900	1.193662	43.820116	0.000067	0.000074
RS	59	11.403910	1.193662	22.251737	0.000034	0.000038
RS	60	12.367376	1.193662	10.605614	0.000016	0.000018
RS	61	13.411534	1.193662	4.719509	0.000007	0.000008
RS	62	14.543141	1.193662	1.949687	0.000003	0.000003
RS	63	15.769521	1.193662	1.116635	0.000002	0.000002
PA	4+25*2+4+6 0.190765488 0.036534311 15.769521261 0.674000666 4.325449569 2.312148967 1.860006092 1.701231297 1.619014771 1.508070233 1.300269212 1.090069187 0.948681106 0.880032133 0.865050368 0.882162018 0.911902612 0.941958286 0.968007822 0.991567477 1.016212467 1.043579210 1.072880908 1.102988810 1.134021750 1.166914035 1.200442348 1.229000741 1.245005543 1.238943650 1.193662077
//
