# Supplementary material for: Introgression and disruption of migration routes have shaped the genetic integrity of wildebeest populations
Source: Nat Commun. 2024 Apr 12;15:2921. doi: 10.1038/s41467-024-47015-y (PMC11014984; doi:10.1038/s41467-024-47015-y)
Supplement: Supplementary file 10 — Source Data [file 41467_2024_47015_MOESM10_ESM.zip › source_data/Fig2a.psmc/CTauTzN__740.psmc]

CC
CC	Brief Description of the file format:
CC	  CC  comments
CC	  MM  useful-messages
CC	  RD  round-of-iterations
CC	  LL  \log[P(sequence)]
CC	  QD  Q-before-opt Q-after-opt
CC	  TR  \theta_0 \rho_0
CC	  RS  k t_k \lambda_k \pi_k \sum_{l\not=k}A_{kl} A_{kk}
CC	  DC  begin end best-k t_k+\Delta_k max-prob
CC
MM	Version: 0.6.5-r67
MM	pattern:4+25*2+4+6, n:63, n_free_lambdas:28
MM	n_iterations:25, skip:1, max_t:15, theta/rho:5
MM	is_decoding:0
MM	n_seqs:28, sum_L:16898524, sum_n:2556928
RD	0
LK	0.000000
QD	0.000000 -> 0.000000
RI	inf
TR	0.164062	0.032812
MT	15.000000
MM	C_pi: 1.000000, n_recomb: 545531.543972
RS	0	0.000000	1.000000	4431.178270	0.008123	0.000000
RS	1	0.008290	1.000000	4757.934978	0.008722	0.000000
RS	2	0.017266	1.000000	5105.192214	0.009358	0.000000
RS	3	0.026987	1.000000	5473.620335	0.010034	0.000000
RS	4	0.037514	1.000000	5863.795016	0.010749	0.000000
RS	5	0.048914	1.000000	6276.170227	0.011505	0.000000
RS	6	0.061258	1.000000	6711.047261	0.012302	0.000000
RS	7	0.074626	1.000000	7168.539557	0.013140	0.000000
RS	8	0.089102	1.000000	7648.533095	0.014020	0.000000
RS	9	0.104778	1.000000	8150.642259	0.014941	0.000000
RS	10	0.121753	1.000000	8674.161167	0.015900	0.000000
RS	11	0.140135	1.000000	9218.010641	0.016897	0.000000
RS	12	0.160042	1.000000	9780.681220	0.017929	0.000000
RS	13	0.181598	1.000000	10360.172901	0.018991	0.000000
RS	14	0.204942	1.000000	10953.932626	0.020079	0.000000
RS	15	0.230221	1.000000	11558.791011	0.021188	0.000000
RS	16	0.257595	1.000000	12170.900268	0.022310	0.000000
RS	17	0.287238	1.000000	12785.675928	0.023437	0.000000
RS	18	0.319339	1.000000	13397.745593	0.024559	0.000000
RS	19	0.354100	1.000000	14000.908739	0.025665	0.000000
RS	20	0.391744	1.000000	14588.112327	0.026741	0.000000
RS	21	0.432507	1.000000	15151.447797	0.027774	0.000000
RS	22	0.476650	1.000000	15682.175710	0.028747	0.000000
RS	23	0.524453	1.000000	16170.784912	0.029642	0.000000
RS	24	0.576218	1.000000	16607.093393	0.030442	0.000000
RS	25	0.632274	1.000000	16980.398000	0.031126	0.000000
RS	26	0.692977	1.000000	17279.679531	0.031675	0.000000
RS	27	0.758711	1.000000	17493.868474	0.032068	0.000000
RS	28	0.829896	1.000000	17612.174409	0.032284	0.000000
RS	29	0.906981	1.000000	17624.478826	0.032307	0.000000
RS	30	0.990456	1.000000	17521.786641	0.032119	0.000000
RS	31	1.080851	1.000000	17296.725949	0.031706	0.000000
RS	32	1.178739	1.000000	16944.078683	0.031060	0.000000
RS	33	1.284742	1.000000	16461.317054	0.030175	0.000000
RS	34	1.399532	1.000000	15849.112554	0.029053	0.000000
RS	35	1.523838	1.000000	15111.776556	0.027701	0.000000
RS	36	1.658449	1.000000	14257.585453	0.026135	0.000000
RS	37	1.804218	1.000000	13298.940030	0.024378	0.000000
RS	38	1.962071	1.000000	12252.310103	0.022459	0.000000
RS	39	2.133009	1.000000	11137.922727	0.020417	0.000000
RS	40	2.318118	1.000000	9979.166840	0.018293	0.000000
RS	41	2.518571	1.000000	8801.709475	0.016134	0.000000
RS	42	2.735641	1.000000	7632.348012	0.013991	0.000000
RS	43	2.970706	1.000000	6497.657223	0.011911	0.000000
RS	44	3.225257	1.000000	5422.525192	0.009940	0.000000
RS	45	3.500909	1.000000	4428.703023	0.008118	0.000000
RS	46	3.799411	1.000000	3533.513041	0.006477	0.000000
RS	47	4.122659	1.000000	2748.862524	0.005039	0.000000
RS	48	4.472702	1.000000	2080.689933	0.003814	0.000000
RS	49	4.851763	1.000000	1528.926924	0.002803	0.000000
RS	50	5.262247	1.000000	1087.995577	0.001994	0.000000
RS	51	5.706758	1.000000	747.785434	0.001371	0.000000
RS	52	6.188118	1.000000	494.982722	0.000907	0.000000
RS	53	6.709380	1.000000	314.570128	0.000577	0.000000
RS	54	7.273854	1.000000	191.293300	0.000351	0.000000
RS	55	7.885120	1.000000	110.906633	0.000203	0.000000
RS	56	8.547059	1.000000	61.063528	0.000112	0.000000
RS	57	9.263869	1.000000	31.792449	0.000058	0.000000
RS	58	10.040101	1.000000	15.580579	0.000029	0.000000
RS	59	10.880679	1.000000	7.151497	0.000013	0.000000
RS	60	11.790939	1.000000	3.057902	0.000006	0.000000
RS	61	12.776655	1.000000	1.210966	0.000002	0.000000
RS	62	13.844085	1.000000	0.441352	0.000001	0.000000
RS	63	15.000000	1.000000	0.207284	0.000000	0.000000
PA	4+25*2+4+6 0.164062155 0.032812431 15.000000000 1.000000000 1.000000000 1.000000000 1.000000000 1.000000000 1.000000000 1.000000000 1.000000000 1.000000000 1.000000000 1.000000000 1.000000000 1.000000000 1.000000000 1.000000000 1.000000000 1.000000000 1.000000000 1.000000000 1.000000000 1.000000000 1.000000000 1.000000000 1.000000000 1.000000000 1.000000000 1.000000000 1.000000000
//
IT	4551
RD	1
LK	-6437971.688466
QD	-4277.159821 -> -2533.526158
RI	0.0060038073
TR	0.162597	0.032237
MT	15.475845
MM	C_pi: 1.005908, n_recomb: 539230.690554
RS	0	0.000000	0.381878	11467.795201	0.021267	0.018155
RS	1	0.008343	0.381878	12146.722934	0.022526	0.020963
RS	2	0.017382	0.381878	12841.596794	0.023815	0.019154
RS	3	0.027175	0.381878	13548.502924	0.025126	0.017846
RS	4	0.037785	0.624180	8776.972067	0.016277	0.016077
RS	5	0.049281	0.624180	9330.358951	0.017303	0.014388
RS	6	0.061735	0.869049	7134.247389	0.013230	0.012864
RS	7	0.075229	0.869049	7607.176496	0.014107	0.011672
RS	8	0.089848	1.082394	6515.651804	0.012083	0.010907
RS	9	0.105687	1.082394	6954.315054	0.012897	0.010534
RS	10	0.122848	1.210415	6635.179143	0.012305	0.010500
RS	11	0.141440	1.210415	7076.855823	0.013124	0.010761
RS	12	0.161583	1.257409	7258.772788	0.013461	0.011300
RS	13	0.183407	1.257409	7726.298112	0.014328	0.012087
RS	14	0.207052	1.251133	8252.561988	0.015304	0.013083
RS	15	0.232669	1.251133	8756.161205	0.016238	0.014273
RS	16	0.260424	1.216851	9532.377330	0.017678	0.015661
RS	17	0.290494	1.216851	10070.300518	0.018675	0.017243
RS	18	0.323072	1.172014	11016.258499	0.020430	0.018998
RS	19	0.358369	1.172014	11573.603051	0.021463	0.020886
RS	20	0.396611	1.128730	12584.560129	0.023338	0.022851
RS	21	0.438043	1.128730	13132.165151	0.024354	0.024824
RS	22	0.482932	1.093969	14085.248467	0.026121	0.026732
RS	23	0.531566	1.093969	14581.774485	0.027042	0.028502
RS	24	0.584258	1.070099	15365.219857	0.028495	0.030072
RS	25	0.641345	1.070099	15762.499674	0.029231	0.031391
RS	26	0.703196	1.056334	16299.734185	0.030228	0.032428
RS	27	0.770206	1.056334	16549.188111	0.030690	0.033166
RS	28	0.842807	1.050390	16802.761059	0.031161	0.033599
RS	29	0.921466	1.050390	16861.063546	0.031269	0.033731
RS	30	1.006686	1.049693	16822.398146	0.031197	0.033570
RS	31	1.099017	1.049693	16656.350248	0.030889	0.033131
RS	32	1.199051	1.051908	16335.826133	0.030295	0.032430
RS	33	1.307431	1.051908	15927.057974	0.029537	0.031484
RS	34	1.424853	1.055131	15348.269829	0.028463	0.030314
RS	35	1.552071	1.055131	14698.120412	0.027258	0.028938
RS	36	1.689903	1.058024	13895.919894	0.025770	0.027376
RS	37	1.839234	1.058024	13030.232373	0.024164	0.025650
RS	38	2.001025	1.059860	12052.947432	0.022352	0.023783
RS	39	2.176313	1.059860	11025.256902	0.020446	0.021800
RS	40	2.366225	1.060472	9938.670958	0.018431	0.019733
RS	41	2.571982	1.060472	8828.880435	0.016373	0.017616
RS	42	2.794906	1.060112	7716.593410	0.014310	0.015487
RS	43	3.036427	1.060112	6622.042393	0.012281	0.013388
RS	44	3.298099	1.059217	5577.490724	0.010343	0.011362
RS	45	3.581602	1.059217	4595.393129	0.008522	0.009451
RS	46	3.888758	1.058156	3703.954740	0.006869	0.007691
RS	47	4.221540	1.058156	2909.106201	0.005395	0.006112
RS	48	4.582085	1.057136	2226.166611	0.004128	0.004733
RS	49	4.972711	1.057136	1652.870371	0.003065	0.003565
RS	50	5.395927	1.056253	1189.972058	0.002207	0.002605
RS	51	5.854452	1.056253	827.126234	0.001534	0.001843
RS	52	6.351231	1.055537	554.341734	0.001028	0.001258
RS	53	6.889457	1.055537	356.626281	0.000661	0.000826
RS	54	7.472587	1.054646	219.821566	0.000408	0.000521
RS	55	8.104367	1.054646	129.128011	0.000239	0.000314
RS	56	8.788856	1.054646	72.085128	0.000134	0.000180
RS	57	9.530453	1.054646	38.081171	0.000071	0.000098
RS	58	10.333921	1.052078	18.980485	0.000035	0.000050
RS	59	11.204422	1.052078	8.835378	0.000016	0.000024
RS	60	12.147548	1.052078	3.833922	0.000007	0.000011
RS	61	13.169360	1.052078	1.541833	0.000003	0.000004
RS	62	14.276422	1.052078	0.571052	0.000001	0.000002
RS	63	15.475845	1.052078	0.274650	0.000001	0.000001
PA	4+25*2+4+6 0.162596782 0.032236863 15.475845337 0.381878376 0.624179602 0.869048595 1.082393646 1.210414886 1.257409096 1.251133442 1.216851234 1.172014236 1.128730297 1.093969345 1.070099354 1.056334496 1.050390244 1.049693108 1.051907539 1.055131435 1.058024406 1.059860229 1.060471535 1.060111523 1.059217453 1.058155775 1.057136059 1.056252956 1.055537224 1.054645538 1.052077949
//
IT	4546
RD	2
LK	-6435401.514848
QD	-2239.593526 -> -1828.583987
RI	0.0151102089
TR	0.161142	0.031949
MT	15.796586
MM	C_pi: 0.994484, n_recomb: 528517.809174
RS	0	0.000000	0.268154	16004.222978	0.030281	0.018130
RS	1	0.008378	0.268154	16791.995344	0.031772	0.021925
RS	2	0.017458	0.268154	17570.786026	0.033245	0.022331
RS	3	0.027299	0.268154	18331.691171	0.034685	0.023797
RS	4	0.037964	0.519064	9951.606317	0.018829	0.015144
RS	5	0.049523	0.519064	10540.068194	0.019943	0.015468
RS	6	0.062050	0.842195	6901.396847	0.013058	0.011158
RS	7	0.075626	0.842195	7356.696313	0.013919	0.011234
RS	8	0.090340	1.169132	5656.158895	0.010702	0.009222
RS	9	0.106287	1.169132	6045.144754	0.011438	0.009595
RS	10	0.123570	1.379626	5475.400268	0.010360	0.009062
RS	11	0.142301	1.379626	5852.609579	0.011074	0.009696
RS	12	0.162601	1.452708	5936.588208	0.011233	0.010106
RS	13	0.184602	1.452708	6335.555854	0.011987	0.011033
RS	14	0.208446	1.429731	6860.153504	0.012980	0.012140
RS	15	0.234287	1.429731	7299.342529	0.013811	0.013308
RS	16	0.262294	1.357154	8164.764011	0.015448	0.015014
RS	17	0.292647	1.357154	8649.377185	0.016365	0.016478
RS	18	0.325544	1.268648	9774.361715	0.018494	0.018748
RS	19	0.361196	1.268648	10293.719012	0.019477	0.020468
RS	20	0.399835	1.187464	11541.066186	0.021837	0.023072
RS	21	0.441711	1.187464	12065.198170	0.022828	0.024857
RS	22	0.487096	1.125735	13249.699609	0.025070	0.027383
RS	23	0.536283	1.125735	13732.037661	0.025982	0.028949
RS	24	0.589592	1.086231	14680.813072	0.027777	0.030967
RS	25	0.647366	1.086231	15067.685927	0.028509	0.032071
RS	26	0.709981	1.066107	15675.819694	0.029660	0.033315
RS	27	0.777841	1.066107	15917.190742	0.030117	0.033840
RS	28	0.851387	1.060351	16158.297644	0.030573	0.034264
RS	29	0.931095	1.060351	16214.664459	0.030680	0.034208
RS	30	1.017480	1.063891	16115.212623	0.030491	0.033905
RS	31	1.111104	1.063891	15960.510212	0.030199	0.033323
RS	32	1.212570	1.072301	15571.607653	0.029463	0.032437
RS	33	1.322538	1.072301	15194.322612	0.028749	0.031402
RS	34	1.441719	1.082008	14572.266647	0.027572	0.030076
RS	35	1.570885	1.082008	13976.759856	0.026445	0.028665
RS	36	1.710873	1.090492	13172.909666	0.024924	0.027014
RS	37	1.862589	1.090492	12382.099070	0.023428	0.025296
RS	38	2.027015	1.096409	11443.667263	0.021652	0.023411
RS	39	2.205218	1.096409	10502.372548	0.019871	0.021466
RS	40	2.398350	1.099518	9480.830863	0.017939	0.019432
RS	41	2.607663	1.099518	8456.909066	0.016001	0.017365
RS	42	2.834512	1.100404	7416.236255	0.014032	0.015292
RS	43	3.080367	1.100404	6395.509263	0.012101	0.013241
RS	44	3.346820	1.099991	5412.530502	0.010241	0.011268
RS	45	3.635596	1.099991	4484.717406	0.008485	0.009393
RS	46	3.948566	1.099037	3636.061264	0.006880	0.007670
RS	47	4.287757	1.099037	2874.144674	0.005438	0.006113
RS	48	4.655365	1.097969	2214.448844	0.004190	0.004754
RS	49	5.053772	1.097969	1656.093286	0.003133	0.003593
RS	50	5.485558	1.096986	1201.531573	0.002273	0.002638
RS	51	5.953519	1.096986	841.966590	0.001593	0.001874
RS	52	6.460686	1.096165	569.198628	0.001077	0.001286
RS	53	7.010343	1.096165	369.531203	0.000699	0.000849
RS	54	7.606051	1.094894	230.037616	0.000435	0.000538
RS	55	8.251668	1.094894	136.492391	0.000258	0.000326
RS	56	8.951375	1.094894	77.010530	0.000146	0.000188
RS	57	9.709703	1.094894	41.143527	0.000078	0.000103
RS	58	10.531565	1.090197	20.777641	0.000039	0.000053
RS	59	11.422283	1.090197	9.779483	0.000019	0.000026
RS	60	12.387626	1.090197	4.293318	0.000008	0.000012
RS	61	13.433845	1.090197	1.747887	0.000003	0.000005
RS	62	14.567717	1.090197	0.655775	0.000001	0.000002
RS	63	15.796586	1.090197	0.321574	0.000001	0.000001
PA	4+25*2+4+6 0.161141629 0.031949058 15.796586104 0.268154425 0.519064303 0.842194578 1.169131635 1.379626357 1.452707689 1.429730684 1.357153819 1.268647826 1.187463883 1.125735323 1.086230813 1.066107022 1.060351449 1.063890717 1.072301129 1.082007917 1.090491596 1.096409365 1.099517775 1.100403709 1.099991086 1.099036883 1.097969264 1.096985694 1.096165415 1.094894171 1.090197396
//
IT	4341
RD	3
LK	-6434755.862784
QD	-1816.058587 -> -1665.046932
RI	0.0228263195
TR	0.159748	0.031757
MT	16.055037
MM	C_pi: 0.991683, n_recomb: 523940.872409
RS	0	0.000000	0.234193	18186.987669	0.034712	0.018033
RS	1	0.008406	0.234193	18994.794156	0.036254	0.022192
RS	2	0.017518	0.234193	19776.472189	0.037746	0.023567
RS	3	0.027397	0.234193	20520.561743	0.039166	0.026390
RS	4	0.038105	0.477050	10545.998720	0.020128	0.014974
RS	5	0.049714	0.477050	11148.407487	0.021278	0.016121
RS	6	0.062299	0.840829	6713.548387	0.012814	0.010477
RS	7	0.075941	0.840829	7157.490012	0.013661	0.011030
RS	8	0.090730	1.244220	5165.469939	0.009859	0.008446
RS	9	0.106763	1.244220	5526.453977	0.010548	0.009075
RS	10	0.124143	1.514592	4858.364100	0.009273	0.008325
RS	11	0.142984	1.514592	5200.541691	0.009926	0.009066
RS	12	0.163409	1.604195	5252.436126	0.010025	0.009432
RS	13	0.185550	1.604195	5614.696656	0.010716	0.010367
RS	14	0.209553	1.563433	6149.877722	0.011738	0.011559
RS	15	0.235573	1.563433	6555.024240	0.012511	0.012657
RS	16	0.263781	1.456332	7484.662617	0.014285	0.014580
RS	17	0.294360	1.456332	7942.232780	0.015159	0.015925
RS	18	0.327509	1.330197	9199.647355	0.017559	0.018563
RS	19	0.363444	1.330197	9701.904471	0.018517	0.020147
RS	20	0.402401	1.217890	11133.010838	0.021249	0.023228
RS	21	0.444631	1.217890	11648.711624	0.022233	0.024884
RS	22	0.490412	1.135402	13015.770772	0.024842	0.027877
RS	23	0.540041	1.135402	13492.760572	0.025752	0.029328
RS	24	0.593841	1.085050	14564.183714	0.027797	0.031665
RS	25	0.652164	1.085050	14942.981741	0.028520	0.032665
RS	26	0.715390	1.061760	15584.950869	0.029746	0.034012
RS	27	0.783930	1.061760	15814.074320	0.030183	0.034446
RS	28	0.858231	1.058081	16011.050772	0.030559	0.034784
RS	29	0.938778	1.058081	16054.987754	0.030643	0.034658
RS	30	1.026095	1.066894	15867.556629	0.030285	0.034160
RS	31	1.120753	1.066894	15707.386365	0.029979	0.033534
RS	32	1.223367	1.082084	15224.917511	0.029058	0.032430
RS	33	1.334606	1.082084	14855.940226	0.028354	0.031383
RS	34	1.455196	1.098661	14164.122010	0.027034	0.029878
RS	35	1.585923	1.098661	13594.224833	0.025946	0.028484
RS	36	1.727638	1.113067	12758.566437	0.024351	0.026723
RS	37	1.881266	1.113067	12009.451545	0.022921	0.025046
RS	38	2.047807	1.123404	11076.240957	0.021140	0.023119
RS	39	2.228347	1.123404	10187.058337	0.019443	0.021228
RS	40	2.424064	1.129379	9196.305277	0.017552	0.019203
RS	41	2.636231	1.129379	8226.604758	0.015701	0.017190
RS	42	2.866233	1.131925	7226.764921	0.013793	0.015149
RS	43	3.115569	1.131925	6254.130231	0.011937	0.013145
RS	44	3.385863	1.132450	5308.797709	0.010132	0.011207
RS	45	3.678878	1.132450	4417.219269	0.008431	0.009365
RS	46	3.996522	1.132073	3595.635472	0.006863	0.007668
RS	47	4.340868	1.132073	2856.101701	0.005451	0.006129
RS	48	4.714158	1.131410	2211.276296	0.004220	0.004782
RS	49	5.118826	1.131410	1663.086038	0.003174	0.003628
RS	50	5.557510	1.130739	1213.566599	0.002316	0.002675
RS	51	6.033069	1.130739	855.945894	0.001634	0.001908
RS	52	6.548603	1.130163	582.549717	0.001112	0.001316
RS	53	7.107471	1.130163	381.027449	0.000727	0.000873
RS	54	7.713316	1.128837	239.080935	0.000456	0.000557
RS	55	8.370087	1.128837	143.053887	0.000273	0.000339
RS	56	9.082066	1.128837	81.434443	0.000155	0.000197
RS	57	9.853892	1.128837	43.919781	0.000084	0.000109
RS	58	10.690596	1.122318	22.424854	0.000043	0.000057
RS	59	11.597631	1.122318	10.654555	0.000020	0.000028
RS	60	12.580910	1.122318	4.724195	0.000009	0.000013
RS	61	13.646842	1.122318	1.943583	0.000004	0.000005
RS	62	14.802374	1.122318	0.737310	0.000001	0.000002
RS	63	16.055037	1.122318	0.367675	0.000001	0.000001
PA	4+25*2+4+6 0.159748099 0.031757469 16.055036845 0.234192578 0.477049656 0.840829173 1.244220390 1.514592322 1.604195000 1.563432856 1.456332117 1.330197286 1.217890086 1.135401881 1.085049875 1.061759532 1.058080669 1.066894202 1.082083697 1.098661479 1.113067348 1.123404070 1.129379289 1.131925340 1.132450207 1.132073204 1.131409612 1.130739228 1.130163420 1.128836694 1.122318004
//
IT	4422
RD	4
LK	-6434498.243458
QD	-1668.455993 -> -1587.162175
RI	0.0268020586
TR	0.158475	0.031617
MT	16.276178
MM	C_pi: 0.994759, n_recomb: 523245.732323
RS	0	0.000000	0.222549	19147.833756	0.036594	0.017934
RS	1	0.008429	0.222549	19961.273852	0.038149	0.022226
RS	2	0.017569	0.222549	20740.429973	0.039638	0.024005
RS	3	0.027479	0.222549	21472.713166	0.041038	0.027428
RS	4	0.038224	0.453804	11004.696891	0.021032	0.015133
RS	5	0.049876	0.453804	11619.552806	0.022207	0.016677
RS	6	0.062509	0.841740	6645.501377	0.012701	0.010207
RS	7	0.076207	0.841740	7086.099711	0.013543	0.010978
RS	8	0.091060	1.301329	4896.985049	0.009359	0.008037
RS	9	0.107165	1.301329	5243.113976	0.010020	0.008773
RS	10	0.124627	1.619038	4513.734752	0.008626	0.007895
RS	11	0.143561	1.619038	4836.428968	0.009243	0.008667
RS	12	0.164092	1.722357	4868.459184	0.009304	0.009006
RS	13	0.186353	1.722357	5210.116205	0.009957	0.009918
RS	14	0.210490	1.667584	5751.098938	0.010991	0.011160
RS	15	0.236662	1.667584	6137.352893	0.011729	0.012188
RS	16	0.265039	1.532421	7111.902824	0.013592	0.014252
RS	17	0.295809	1.532421	7555.523357	0.014440	0.015496
RS	18	0.329173	1.375171	8917.300992	0.017042	0.018397
RS	19	0.365349	1.375171	9413.104259	0.017990	0.019874
RS	20	0.404574	1.237337	10999.558361	0.021022	0.023322
RS	21	0.447105	1.237337	11515.158028	0.022007	0.024884
RS	22	0.493222	1.138250	13042.797155	0.024927	0.028249
RS	23	0.543226	1.138250	13520.562536	0.025840	0.029628
RS	24	0.597444	1.079641	14700.368820	0.028095	0.032217
RS	25	0.656233	1.079641	15074.913951	0.028810	0.033161
RS	26	0.719978	1.054399	15742.916762	0.030087	0.034573
RS	27	0.789095	1.054399	15961.163330	0.030504	0.034965
RS	28	0.864039	1.053045	16111.004916	0.030791	0.035205
RS	29	0.945299	1.053045	16141.140221	0.030848	0.035051
RS	30	1.033410	1.066819	15865.701502	0.030322	0.034364
RS	31	1.128947	1.066819	15695.313687	0.029996	0.033730
RS	32	1.232537	1.088242	15119.298567	0.028895	0.032420
RS	33	1.344859	1.088242	14749.689905	0.028189	0.031386
RS	34	1.466650	1.111125	13984.978019	0.026727	0.029715
RS	35	1.598705	1.111125	13427.096271	0.025661	0.028352
RS	36	1.741893	1.130979	12551.052184	0.023987	0.026488
RS	37	1.897149	1.130979	11825.829212	0.022601	0.024856
RS	38	2.065493	1.145400	10883.560348	0.020800	0.022888
RS	39	2.248027	1.145400	10026.033656	0.019161	0.021047
RS	40	2.445946	1.154062	9047.894281	0.017292	0.019023
RS	41	2.660549	1.154062	8111.677255	0.015503	0.017060
RS	42	2.893241	1.158241	7133.657174	0.013633	0.015041
RS	43	3.145547	1.158241	6190.584139	0.011831	0.013077
RS	44	3.419121	1.159805	5266.100688	0.010064	0.011164
RS	45	3.715754	1.159805	4396.259786	0.008402	0.009351
RS	46	4.037391	1.160201	3589.110886	0.006859	0.007671
RS	47	4.386140	1.160201	2862.171037	0.005470	0.006149
RS	48	4.764286	1.160185	2224.195663	0.004251	0.004810
RS	49	5.174306	1.160185	1680.589151	0.003212	0.003661
RS	50	5.618887	1.160081	1231.900205	0.002354	0.002708
RS	51	6.100943	1.160081	873.626247	0.001670	0.001939
RS	52	6.623633	1.159981	597.839513	0.001143	0.001343
RS	53	7.190381	1.159981	393.524045	0.000752	0.000895
RS	54	7.804901	1.158830	248.563988	0.000475	0.000574
RS	55	8.471221	1.158830	149.816729	0.000286	0.000352
RS	56	9.193706	1.158830	85.947328	0.000164	0.000206
RS	57	9.977090	1.158830	46.736409	0.000089	0.000114
RS	58	10.826508	1.150729	24.091804	0.000046	0.000060
RS	59	11.747525	1.150729	11.541965	0.000022	0.000029
RS	60	12.746175	1.150729	5.162799	0.000010	0.000013
RS	61	13.829004	1.150729	2.143837	0.000004	0.000006
RS	62	15.003107	1.150729	0.821294	0.000002	0.000002
RS	63	16.276178	1.150729	0.415740	0.000001	0.000001
PA	4+25*2+4+6 0.158475072 0.031616607 16.276177608 0.222549125 0.453803531 0.841740106 1.301328755 1.619038174 1.722356779 1.667584268 1.532420823 1.375170806 1.237336587 1.138249654 1.079640540 1.054399141 1.053045437 1.066819418 1.088242407 1.111124646 1.130979162 1.145400196 1.154062273 1.158241102 1.159805241 1.160201321 1.160184825 1.160081321 1.159980973 1.158829842 1.150728667
//
IT	4846
RD	5
LK	-6434352.765139
QD	-1586.135306 -> -1533.717058
RI	0.0285168515
TR	0.157357	0.031515
MT	16.465828
MM	C_pi: 1.000202, n_recomb: 524391.831931
RS	0	0.000000	0.219093	19530.994349	0.037245	0.017846
RS	1	0.008449	0.219093	20349.766093	0.038806	0.022170
RS	2	0.017612	0.219093	21131.269161	0.040297	0.024092
RS	3	0.027549	0.219093	21862.448588	0.041691	0.027747
RS	4	0.038326	0.437188	11440.471538	0.021817	0.015444
RS	5	0.050013	0.437188	12068.542650	0.023014	0.017203
RS	6	0.062687	0.839632	6663.310837	0.012707	0.010123
RS	7	0.076433	0.839632	7105.658223	0.013550	0.011015
RS	8	0.091340	1.341845	4751.690013	0.009061	0.007801
RS	9	0.107506	1.341845	5090.212551	0.009707	0.008592
RS	10	0.125038	1.698500	4309.771531	0.008219	0.007617
RS	11	0.144052	1.698500	4621.133756	0.008812	0.008400
RS	12	0.164672	1.815035	4634.363622	0.008838	0.008712
RS	13	0.187034	1.815035	4963.618862	0.009465	0.009601
RS	14	0.211285	1.751109	5503.085426	0.010494	0.010863
RS	15	0.237586	1.751109	5877.884413	0.011209	0.011835
RS	16	0.266108	1.594312	6880.832393	0.013122	0.013982
RS	17	0.297041	1.594312	7316.531603	0.013952	0.015148
RS	18	0.330587	1.411606	8759.253727	0.016704	0.018236
RS	19	0.366967	1.411606	9253.096810	0.017645	0.019630
RS	20	0.406421	1.252460	10971.379119	0.020922	0.023363
RS	21	0.449209	1.252460	11490.261307	0.021912	0.024858
RS	22	0.495612	1.139548	13161.054244	0.025098	0.028528
RS	23	0.545935	1.139548	13642.348712	0.026016	0.029859
RS	24	0.600510	1.074139	14921.785307	0.028455	0.032657
RS	25	0.659697	1.074139	15294.402672	0.029166	0.033569
RS	26	0.723883	1.047373	15987.361516	0.030487	0.035031
RS	27	0.793493	1.047373	16196.573295	0.030886	0.035402
RS	28	0.868985	1.048064	16304.053403	0.031091	0.035550
RS	29	0.950854	1.048064	16321.391472	0.031124	0.035386
RS	30	1.039641	1.066124	15965.984885	0.030447	0.034530
RS	31	1.135930	1.066124	15784.840528	0.030101	0.033900
RS	32	1.240354	1.092953	15123.543894	0.028840	0.032410
RS	33	1.353600	1.092953	14750.355533	0.028128	0.031395
RS	34	1.476415	1.121330	13918.233017	0.026542	0.029580
RS	35	1.609607	1.121330	13366.412712	0.025489	0.028250
RS	36	1.754051	1.145938	12450.757488	0.023743	0.026298
RS	37	1.910701	1.145938	11740.528176	0.022389	0.024707
RS	38	2.080585	1.163909	10784.933630	0.020567	0.022702
RS	39	2.264823	1.163909	9948.077395	0.018971	0.020906
RS	40	2.464627	1.174902	8974.448848	0.017114	0.018882
RS	41	2.681313	1.174902	8060.104096	0.015370	0.016960
RS	42	2.916306	1.180535	7094.109811	0.013528	0.014958
RS	43	3.171154	1.180535	6169.981024	0.011766	0.013028
RS	44	3.447535	1.183112	5257.091720	0.010025	0.011132
RS	45	3.747266	1.183112	4400.621589	0.008392	0.009344
RS	46	4.072322	1.184365	3600.758790	0.006867	0.007677
RS	47	4.424842	1.184365	2880.818609	0.005494	0.006168
RS	48	4.807147	1.185151	2245.156514	0.004281	0.004835
RS	49	5.221752	1.185151	1703.065499	0.003248	0.003690
RS	50	5.671388	1.185788	1252.927984	0.002389	0.002737
RS	51	6.159013	1.185788	892.697136	0.001702	0.001967
RS	52	6.687838	1.186343	613.664155	0.001170	0.001366
RS	53	7.261343	1.186343	406.188216	0.000775	0.000915
RS	54	7.883304	1.185542	258.021089	0.000492	0.000589
RS	55	8.557815	1.185542	156.525290	0.000298	0.000363
RS	56	9.289315	1.185542	90.415207	0.000172	0.000213
RS	57	10.082619	1.185542	49.526479	0.000094	0.000119
RS	58	10.942950	1.175996	25.747570	0.000049	0.000063
RS	59	11.875970	1.175996	12.427208	0.000024	0.000031
RS	60	12.887822	1.175996	5.602709	0.000011	0.000014
RS	61	13.985165	1.175996	2.345987	0.000004	0.000006
RS	62	15.175222	1.175996	0.906704	0.000002	0.000002
RS	63	16.465828	1.175996	0.465250	0.000001	0.000001
PA	4+25*2+4+6 0.157357448 0.031514528 16.465827513 0.219092701 0.437188428 0.839631694 1.341845112 1.698500397 1.815034539 1.751108519 1.594311668 1.411605929 1.252459673 1.139547936 1.074139251 1.047373339 1.048064296 1.066123518 1.092952593 1.121330145 1.145938068 1.163908783 1.174902126 1.180534937 1.183112484 1.184365175 1.185150503 1.185788232 1.186343322 1.185542332 1.175996291
//
IT	4251
RD	6
LK	-6434256.932848
QD	-1530.498803 -> -1493.933298
RI	0.0290595032
TR	0.156397	0.031445
MT	16.627098
MM	C_pi: 1.006304, n_recomb: 526393.588023
RS	0	0.000000	0.219177	19634.878909	0.037301	0.017771
RS	1	0.008466	0.219177	20459.781888	0.038868	0.022078
RS	2	0.017648	0.219177	21247.092360	0.040364	0.024016
RS	3	0.027608	0.219177	21983.610155	0.041763	0.027720
RS	4	0.038411	0.423617	11872.744584	0.022555	0.015823
RS	5	0.050128	0.423617	12514.342026	0.023774	0.017709
RS	6	0.062837	0.834565	6732.732936	0.012790	0.010129
RS	7	0.076623	0.834565	7179.683650	0.013639	0.011098
RS	8	0.091575	1.369640	4676.196858	0.008883	0.007655
RS	9	0.107793	1.369640	5011.186870	0.009520	0.008483
RS	10	0.125384	1.758575	4184.636274	0.007950	0.007427
RS	11	0.144465	1.758575	4489.256779	0.008528	0.008216
RS	12	0.165160	1.888071	4483.518994	0.008517	0.008498
RS	13	0.187608	1.888071	4804.953038	0.009128	0.009369
RS	14	0.211956	1.819342	5337.117562	0.010139	0.010631
RS	15	0.238365	1.819342	5704.480033	0.010837	0.011561
RS	16	0.267010	1.646495	6722.806343	0.012771	0.013752
RS	17	0.298080	1.646495	7153.555965	0.013590	0.014858
RS	18	0.331781	1.442948	8658.070907	0.016448	0.018078
RS	19	0.368334	1.442948	9151.805418	0.017386	0.019408
RS	20	0.407981	1.265694	10981.563153	0.020862	0.023367
RS	21	0.450986	1.265694	11504.917425	0.021856	0.024809
RS	22	0.497630	1.140906	13303.404199	0.025273	0.028735
RS	23	0.548224	1.140906	13789.363958	0.026196	0.030031
RS	24	0.603100	1.069619	15161.064704	0.028802	0.033012
RS	25	0.662623	1.069619	15533.175500	0.029509	0.033901
RS	26	0.727184	1.041467	16251.687724	0.030874	0.035410
RS	27	0.797211	1.041467	16453.550128	0.031257	0.035767
RS	28	0.873166	1.043814	16525.254424	0.031393	0.035838
RS	29	0.955551	1.043814	16531.372811	0.031405	0.035669
RS	30	1.044911	1.065467	16105.827019	0.030597	0.034668
RS	31	1.141836	1.065467	15914.717961	0.030233	0.034044
RS	32	1.246966	1.096890	15178.214314	0.028834	0.032401
RS	33	1.360996	1.096890	14800.682422	0.028117	0.031405
RS	34	1.484679	1.129964	13908.835109	0.026423	0.029469
RS	35	1.618833	1.129964	13360.229991	0.025381	0.028168
RS	36	1.764344	1.158624	12408.724496	0.023573	0.026143
RS	37	1.922174	1.158624	11708.534723	0.022243	0.024589
RS	38	2.093365	1.179593	10739.142862	0.020401	0.022554
RS	39	2.279048	1.179593	9916.460944	0.018838	0.020796
RS	40	2.480451	1.192534	8943.618958	0.016990	0.018771
RS	41	2.698904	1.192534	8044.095026	0.015282	0.016884
RS	42	2.935851	1.199407	7084.720687	0.013459	0.014894
RS	43	3.192856	1.199407	6173.047170	0.011727	0.012992
RS	44	3.471619	1.202930	5266.347339	0.010005	0.011110
RS	45	3.773982	1.202930	4418.196257	0.008393	0.009340
RS	46	4.101941	1.205081	3621.402052	0.006880	0.007683
RS	47	4.457664	1.205081	2905.219803	0.005519	0.006185
RS	48	4.843502	1.206773	2269.303327	0.004311	0.004856
RS	49	5.262004	1.206773	1727.110492	0.003281	0.003716
RS	50	5.715935	1.208293	1274.364782	0.002421	0.002761
RS	51	6.208294	1.208293	911.656248	0.001732	0.001991
RS	52	6.742334	1.209639	629.086262	0.001195	0.001387
RS	53	7.321585	1.209639	418.441257	0.000795	0.000933
RS	54	7.949874	1.209328	267.111591	0.000507	0.000603
RS	55	8.631351	1.209328	162.982172	0.000310	0.000373
RS	56	9.370521	1.209328	94.728031	0.000180	0.000220
RS	57	10.172266	1.209328	52.231115	0.000099	0.000124
RS	58	11.041884	1.198549	27.360481	0.000052	0.000066
RS	59	11.985122	1.198549	13.295778	0.000025	0.000033
RS	60	13.008211	1.198549	6.037725	0.000011	0.000015
RS	61	14.117912	1.198549	2.547583	0.000005	0.000006
RS	62	15.321556	1.198549	0.992656	0.000002	0.000003
RS	63	16.627098	1.198549	0.515814	0.000001	0.000001
PA	4+25*2+4+6 0.156397240 0.031444876 16.627097701 0.219177427 0.423617364 0.834565042 1.369639832 1.758574521 1.888071186 1.819341692 1.646495173 1.442948444 1.265694053 1.140906383 1.069619179 1.041467121 1.043813871 1.065467216 1.096889960 1.129964350 1.158623891 1.179593496 1.192534465 1.199407491 1.202930015 1.205081309 1.206773411 1.208293393 1.209639038 1.209328272 1.198549376
//
IT	4235
RD	7
LK	-6434189.275533
QD	-1490.200791 -> -1463.502118
RI	0.0290054116
TR	0.155578	0.031402
MT	16.763530
MM	C_pi: 1.012344, n_recomb: 528788.809223
RS	0	0.000000	0.220946	19599.623416	0.037065	0.017708
RS	1	0.008480	0.220946	20430.858874	0.038637	0.021975
RS	2	0.017678	0.220946	21225.510903	0.040140	0.023863
RS	3	0.027657	0.220946	21970.399770	0.041549	0.027521
RS	4	0.038482	0.411989	12297.226606	0.023255	0.016225
RS	5	0.050225	0.411989	12952.037976	0.024494	0.018190
RS	6	0.062963	0.827739	6829.963043	0.012916	0.010179
RS	7	0.076782	0.827739	7282.960080	0.013773	0.011204
RS	8	0.091773	1.388408	4641.512479	0.008778	0.007561
RS	9	0.108035	1.388408	4975.324169	0.009409	0.008416
RS	10	0.125675	1.803970	4106.947654	0.007767	0.007290
RS	11	0.144812	1.803970	4407.590908	0.008335	0.008086
RS	12	0.165571	1.945793	4383.465820	0.008290	0.008338
RS	13	0.188091	1.945793	4699.878297	0.008888	0.009198
RS	14	0.212520	1.875642	5221.091105	0.009874	0.010445
RS	15	0.239020	1.875642	5583.437727	0.010559	0.011346
RS	16	0.267768	1.691338	6607.587644	0.012496	0.013553
RS	17	0.298954	1.691338	7035.026982	0.013304	0.014613
RS	18	0.332784	1.470704	8586.185612	0.016237	0.017926
RS	19	0.369482	1.470704	9080.576648	0.017172	0.019204
RS	20	0.409293	1.277872	11004.532647	0.020811	0.023345
RS	21	0.452479	1.277872	11532.641074	0.021810	0.024745
RS	22	0.499328	1.142682	13445.040296	0.025426	0.028889
RS	23	0.550149	1.142682	13936.073623	0.026355	0.030157
RS	24	0.605280	1.066175	15393.274266	0.029110	0.033300
RS	25	0.665085	1.066175	15765.795199	0.029815	0.034172
RS	26	0.729962	1.036691	16510.507465	0.031223	0.035725
RS	27	0.800340	1.036691	16706.444125	0.031594	0.036071
RS	28	0.876686	1.040339	16748.658187	0.031674	0.036079
RS	29	0.959506	1.040339	16745.131301	0.031667	0.035907
RS	30	1.049348	1.064986	16258.763869	0.030747	0.034783
RS	31	1.146809	1.064986	16058.804540	0.030369	0.034166
RS	32	1.252535	1.100295	15256.642031	0.028852	0.032393
RS	33	1.367225	1.100295	14874.775551	0.028130	0.031414
RS	34	1.491641	1.137357	13930.785242	0.026345	0.029377
RS	35	1.626607	1.137357	13383.868052	0.025310	0.028102
RS	36	1.773018	1.169437	12400.810116	0.023451	0.026017
RS	37	1.931844	1.169437	11707.574386	0.022140	0.024493
RS	38	2.104138	1.192897	10725.285480	0.020283	0.022435
RS	39	2.291042	1.192897	9912.534013	0.018746	0.020708
RS	40	2.493794	1.207428	8938.662021	0.016904	0.018685
RS	41	2.713740	1.207428	8049.283333	0.015222	0.016825
RS	42	2.952336	1.215336	7093.261799	0.013414	0.014845
RS	43	3.211164	1.215336	6189.747843	0.011706	0.012965
RS	44	3.491940	1.219729	5285.797977	0.009996	0.011093
RS	45	3.796525	1.219729	4442.691273	0.008402	0.009340
RS	46	4.126938	1.222803	3646.293997	0.006896	0.007689
RS	47	4.485369	1.222803	2931.879162	0.005545	0.006200
RS	48	4.874193	1.225485	2294.167046	0.004339	0.004874
RS	49	5.295989	1.225485	1751.016835	0.003311	0.003738
RS	50	5.753551	1.228000	1295.091251	0.002449	0.002783
RS	51	6.249914	1.228000	929.776427	0.001758	0.002012
RS	52	6.788366	1.230252	643.655324	0.001217	0.001405
RS	53	7.372477	1.230252	430.007316	0.000813	0.000948
RS	54	8.006119	1.230557	275.672870	0.000521	0.000615
RS	55	8.693492	1.230557	169.092779	0.000320	0.000382
RS	56	9.439152	1.230557	98.832370	0.000187	0.000227
RS	57	10.248041	1.230557	54.821064	0.000104	0.000128
RS	58	11.125522	1.218672	28.915857	0.000055	0.000069
RS	59	12.077410	1.218672	14.139707	0.000027	0.000034
RS	60	13.110015	1.218672	6.463799	0.000012	0.000016
RS	61	14.230182	1.218672	2.746721	0.000005	0.000007
RS	62	15.445335	1.218672	1.078328	0.000002	0.000003
RS	63	16.763530	1.218672	0.566950	0.000001	0.000001
PA	4+25*2+4+6 0.155578097 0.031401768 16.763529918 0.220946292 0.411989435 0.827738580 1.388407827 1.803970463 1.945793180 1.875641768 1.691337521 1.470704439 1.277872081 1.142682085 1.066175428 1.036691220 1.040338726 1.064985580 1.100294937 1.137356809 1.169436930 1.192896569 1.207428408 1.215335520 1.219729089 1.222802823 1.225485387 1.227999838 1.230252169 1.230557307 1.218671702
//
IT	4055
RD	8
LK	-6434139.451434
QD	-1459.809159 -> -1439.647276
RI	0.0286467072
TR	0.154878	0.031380
MT	16.878892
MM	C_pi: 1.018046, n_recomb: 531353.395836
RS	0	0.000000	0.223547	19494.828719	0.036689	0.017656
RS	1	0.008491	0.223547	20332.119479	0.038265	0.021871
RS	2	0.017704	0.223547	21134.478338	0.039775	0.023677
RS	3	0.027699	0.223547	21888.834653	0.041194	0.027242
RS	4	0.038542	0.401915	12706.147727	0.023913	0.016626
RS	5	0.050306	0.401915	13373.461416	0.025169	0.018639
RS	6	0.063069	0.820288	6939.414215	0.013060	0.010248
RS	7	0.076916	0.820288	7399.032737	0.013925	0.011316
RS	8	0.091939	1.401116	4630.872713	0.008715	0.007498
RS	9	0.108237	1.401116	4964.869613	0.009344	0.008375
RS	10	0.125920	1.838372	4059.403409	0.007640	0.007191
RS	11	0.145103	1.838372	4357.822353	0.008201	0.007994
RS	12	0.165916	1.991414	4316.815205	0.008124	0.008216
RS	13	0.188496	1.991414	4630.050655	0.008714	0.009070
RS	14	0.212994	1.922309	5138.310120	0.009670	0.010295
RS	15	0.239571	1.922309	5497.242828	0.010346	0.011175
RS	16	0.268406	1.730252	6520.433497	0.012271	0.013380
RS	17	0.299688	1.730252	6945.581726	0.013071	0.014405
RS	18	0.333628	1.495625	8531.570163	0.016056	0.017780
RS	19	0.370449	1.495625	9026.934651	0.016989	0.019018
RS	20	0.410397	1.289269	11030.739933	0.020760	0.023305
RS	21	0.453736	1.289269	11563.522713	0.021762	0.024671
RS	22	0.500757	1.144849	13577.782530	0.025553	0.029003
RS	23	0.551769	1.144849	14073.965686	0.026487	0.030247
RS	24	0.607114	1.063643	15610.361005	0.029378	0.033535
RS	25	0.667158	1.063643	15983.905953	0.030081	0.034392
RS	26	0.732300	1.032871	16754.997351	0.031533	0.035989
RS	27	0.802974	1.032871	16946.179380	0.031892	0.036326
RS	28	0.879650	1.037532	16964.251998	0.031926	0.036282
RS	29	0.962836	1.037532	16952.484716	0.031904	0.036108
RS	30	1.053086	1.064681	16413.394049	0.030890	0.034880
RS	31	1.150999	1.064681	16205.691265	0.030499	0.034268
RS	32	1.257227	1.103285	15346.268143	0.028881	0.032387
RS	33	1.372474	1.103285	14960.335607	0.028155	0.031422
RS	34	1.497508	1.143732	13970.927911	0.026293	0.029300
RS	35	1.633159	1.143732	13424.794966	0.025265	0.028047
RS	36	1.780329	1.178687	12414.243339	0.023363	0.025913
RS	37	1.939996	1.178687	11725.869449	0.022068	0.024415
RS	38	2.113220	1.204194	10731.961370	0.020197	0.022340
RS	39	2.301154	1.204194	9926.171306	0.018681	0.020639
RS	40	2.505046	1.220002	8950.361217	0.016844	0.018617
RS	41	2.726252	1.220002	8067.826625	0.015184	0.016780
RS	42	2.966241	1.228759	7113.030930	0.013387	0.014808
RS	43	3.226608	1.228759	6214.657441	0.011696	0.012947
RS	44	3.509084	1.233954	5311.122047	0.009995	0.011082
RS	45	3.815546	1.233954	4470.806186	0.008414	0.009342
RS	46	4.148032	1.237963	3673.007623	0.006913	0.007695
RS	47	4.508750	1.237963	2959.064682	0.005569	0.006215
RS	48	4.900098	1.241706	2318.574936	0.004364	0.004889
RS	49	5.324678	1.241706	1774.011088	0.003339	0.003757
RS	50	5.785310	1.245308	1314.634134	0.002474	0.002801
RS	51	6.285056	1.245308	946.770255	0.001782	0.002030
RS	52	6.827238	1.248567	657.209958	0.001237	0.001421
RS	53	7.415458	1.248567	440.794560	0.000830	0.000962
RS	54	8.053627	1.249595	283.656229	0.000534	0.000626
RS	55	8.745986	1.249595	174.829064	0.000329	0.000391
RS	56	9.497136	1.249595	102.711897	0.000193	0.000233
RS	57	10.312069	1.249595	57.286732	0.000108	0.000132
RS	58	11.196201	1.236720	30.407864	0.000057	0.000071
RS	59	12.155409	1.236720	14.955791	0.000028	0.000036
RS	60	13.196067	1.236720	6.879271	0.000013	0.000017
RS	61	14.325091	1.236720	2.942601	0.000006	0.000007
RS	62	15.549986	1.236720	1.163369	0.000002	0.000003
RS	63	16.878892	1.236720	0.618452	0.000001	0.000002
PA	4+25*2+4+6 0.154878287 0.031379757 16.878891734 0.223546885 0.401914598 0.820288288 1.401116432 1.838371587 1.991414409 1.922308503 1.730252400 1.495625357 1.289269118 1.144848502 1.063642619 1.032871016 1.037532445 1.064681393 1.103284983 1.143732488 1.178687470 1.204194420 1.220002141 1.228759455 1.233954159 1.237963430 1.241705967 1.245307700 1.248566756 1.249594650 1.236720261
//
IT	4206
RD	9
LK	-6434101.564188
QD	-1436.069092 -> -1420.421148
RI	0.0281423776
TR	0.154276	0.031374
MT	16.976971
MM	C_pi: 1.023320, n_recomb: 533962.720820
RS	0	0.000000	0.226529	19358.110662	0.036254	0.017612
RS	1	0.008501	0.226529	20200.942128	0.037832	0.021772
RS	2	0.017725	0.226529	21010.757555	0.039349	0.023483
RS	3	0.027734	0.226529	21774.640982	0.040779	0.026933
RS	4	0.038593	0.393190	13093.113639	0.024521	0.017009
RS	5	0.050375	0.393190	13772.010837	0.025792	0.019052
RS	6	0.063159	0.812986	7051.212688	0.013205	0.010324
RS	7	0.077030	0.812986	7517.502507	0.014079	0.011424
RS	8	0.092079	1.409890	4634.201987	0.008679	0.007454
RS	9	0.108409	1.409890	4969.153855	0.009306	0.008349
RS	10	0.126126	1.864557	4031.661256	0.007550	0.007117
RS	11	0.145350	1.864557	4329.001409	0.008107	0.007927
RS	12	0.166208	2.027400	4273.206402	0.008003	0.008123
RS	13	0.188839	2.027400	4584.538577	0.008586	0.008974
RS	14	0.213394	1.961020	5079.049367	0.009512	0.010174
RS	15	0.240037	1.961020	5435.698962	0.010180	0.011038
RS	16	0.268945	1.764185	6453.165551	0.012085	0.013229
RS	17	0.300310	1.764185	6876.716136	0.012879	0.014226
RS	18	0.334342	1.518143	8488.315882	0.015897	0.017643
RS	19	0.371267	1.518143	8984.772447	0.016827	0.018849
RS	20	0.411331	1.299971	11056.547350	0.020707	0.023253
RS	21	0.454801	1.299971	11593.774910	0.021713	0.024591
RS	22	0.501966	1.147303	13699.207664	0.025656	0.029086
RS	23	0.553141	1.147303	14200.446574	0.026594	0.030311
RS	24	0.608667	1.061835	15810.097454	0.029609	0.033728
RS	25	0.668913	1.061835	16185.076177	0.030311	0.034573
RS	26	0.734281	1.029825	16982.282304	0.031804	0.036212
RS	27	0.805206	1.029825	17169.658388	0.032155	0.036541
RS	28	0.882161	1.035282	17167.899484	0.032152	0.036455
RS	29	0.965658	1.035282	17149.100671	0.032117	0.036277
RS	30	1.056253	1.064540	16564.109794	0.031021	0.034962
RS	31	1.154550	1.064540	16349.674223	0.030620	0.034355
RS	32	1.261203	1.105953	15440.150550	0.028916	0.032380
RS	33	1.376924	1.105953	15050.516631	0.028186	0.031428
RS	34	1.502482	1.149284	14021.498342	0.026259	0.029236
RS	35	1.638714	1.149284	13475.602981	0.025237	0.028001
RS	36	1.786528	1.186653	12441.184655	0.023300	0.025828
RS	37	1.946908	1.186653	11756.206679	0.022017	0.024352
RS	38	2.120923	1.213830	10752.042959	0.020136	0.022264
RS	39	2.309731	1.213830	9951.074324	0.018636	0.020584
RS	40	2.514591	1.230643	8972.912499	0.016804	0.018565
RS	41	2.736866	1.230643	8094.828186	0.015160	0.016746
RS	42	2.978037	1.240091	7139.843037	0.013371	0.014782
RS	43	3.239712	1.240091	6244.432489	0.011695	0.012935
RS	44	3.523632	1.246023	5339.687581	0.010000	0.011075
RS	45	3.831689	1.246023	4500.573122	0.008429	0.009345
RS	46	4.165935	1.250977	3700.128451	0.006930	0.007701
RS	47	4.528597	1.250977	2985.804424	0.005592	0.006227
RS	48	4.922089	1.255835	2341.911538	0.004386	0.004903
RS	49	5.349034	1.255835	1795.714564	0.003363	0.003773
RS	50	5.812275	1.260604	1332.787540	0.002496	0.002816
RS	51	6.314897	1.260604	962.529660	0.001803	0.002046
RS	52	6.860250	1.264956	669.704960	0.001254	0.001435
RS	53	7.451964	1.264956	450.784582	0.000844	0.000974
RS	54	8.093982	1.266798	291.057630	0.000545	0.000636
RS	55	8.790580	1.266798	180.189499	0.000337	0.000398
RS	56	9.546398	1.266798	106.365412	0.000199	0.000238
RS	57	10.366471	1.266798	59.626778	0.000112	0.000136
RS	58	11.256261	1.253042	31.835044	0.000060	0.000074
RS	59	12.221695	1.253042	15.742916	0.000029	0.000037
RS	60	13.269204	1.253042	7.283408	0.000014	0.000017
RS	61	14.405765	1.253042	3.134805	0.000006	0.000008
RS	62	15.638949	1.253042	1.247570	0.000002	0.000003
RS	63	16.976971	1.253042	0.670180	0.000001	0.000002
PA	4+25*2+4+6 0.154275528 0.031373802 16.976970545 0.226529106 0.393190214 0.812986413 1.409889979 1.864557498 2.027399707 1.961019542 1.764185001 1.518142979 1.299971059 1.147302896 1.061835014 1.029825326 1.035281900 1.064540258 1.105953298 1.149284396 1.186652729 1.213829574 1.230643372 1.240091112 1.246023321 1.250977337 1.255835270 1.260603626 1.264955984 1.266798271 1.253042296
//
IT	4546
RD	10
LK	-6434071.987599
QD	-1416.924349 -> -1404.495856
RI	0.0275822324
TR	0.153751	0.031380
MT	17.060934
MM	C_pi: 1.028148, n_recomb: 536545.107588
RS	0	0.000000	0.229632	19210.956279	0.035805	0.017575
RS	1	0.008510	0.229632	20058.741322	0.037385	0.021679
RS	2	0.017744	0.229632	20875.477740	0.038907	0.023291
RS	3	0.027763	0.229632	21648.423999	0.040348	0.026620
RS	4	0.038636	0.385660	13454.028380	0.025075	0.017369
RS	5	0.050433	0.385660	14143.513524	0.026360	0.019429
RS	6	0.063235	0.806298	7159.178160	0.013343	0.010397
RS	7	0.077126	0.806298	7631.873366	0.014224	0.011524
RS	8	0.092199	1.416248	4645.066664	0.008657	0.007421
RS	9	0.108555	1.416248	4981.364798	0.009284	0.008332
RS	10	0.126302	1.884583	4017.224862	0.007487	0.007061
RS	11	0.145560	1.884583	4314.248313	0.008041	0.007879
RS	12	0.166457	2.055663	4246.023907	0.007914	0.008053
RS	13	0.189132	2.055663	4556.359822	0.008492	0.008904
RS	14	0.213736	1.993099	5037.059765	0.009388	0.010076
RS	15	0.240434	1.993099	5392.255177	0.010050	0.010930
RS	16	0.269405	1.793852	6400.686811	0.011929	0.013098
RS	17	0.300840	1.793852	6823.139604	0.012717	0.014073
RS	18	0.334951	1.538559	8453.128013	0.015755	0.017514
RS	19	0.371964	1.538559	8950.701685	0.016682	0.018694
RS	20	0.412127	1.310018	11080.549326	0.020652	0.023195
RS	21	0.455708	1.310018	11621.933672	0.021661	0.024509
RS	22	0.502998	1.149930	13809.249211	0.025737	0.029146
RS	23	0.554312	1.149930	14315.358181	0.026681	0.030354
RS	24	0.609992	1.060584	15992.641553	0.029807	0.033889
RS	25	0.670411	1.060584	16369.317379	0.030509	0.034722
RS	26	0.735972	1.027398	17191.932683	0.032042	0.036402
RS	27	0.807111	1.027398	17376.267821	0.032385	0.036723
RS	28	0.884304	1.033485	17358.104457	0.032352	0.036602
RS	29	0.968066	1.033485	17333.300325	0.032305	0.036422
RS	30	1.058956	1.064539	16708.125867	0.031140	0.035031
RS	31	1.157581	1.064539	16487.850199	0.030730	0.034427
RS	32	1.264599	1.108369	15534.256447	0.028952	0.032374
RS	33	1.380723	1.108369	15141.313101	0.028220	0.031432
RS	34	1.506729	1.154166	14077.664748	0.026238	0.029181
RS	35	1.643459	1.154166	13531.680166	0.025220	0.027963
RS	36	1.791823	1.193561	12476.577690	0.023254	0.025758
RS	37	1.952813	1.193561	11793.948946	0.021981	0.024300
RS	38	2.127503	1.222088	10780.859509	0.020093	0.022203
RS	39	2.317059	1.222088	9983.141314	0.018606	0.020542
RS	40	2.522745	1.239680	9002.499206	0.016779	0.018525
RS	41	2.745935	1.239680	8127.100313	0.015147	0.016722
RS	42	2.988118	1.249681	7170.981682	0.013365	0.014763
RS	43	3.250911	1.249681	6276.937917	0.011699	0.012928
RS	44	3.536066	1.256294	5369.841879	0.010008	0.011072
RS	45	3.845487	1.256294	4530.791768	0.008444	0.009350
RS	46	4.181240	1.262199	3726.829556	0.006946	0.007707
RS	47	4.545564	1.262199	3011.563196	0.005613	0.006239
RS	48	4.940892	1.268215	2363.875981	0.004406	0.004914
RS	49	5.369861	1.268215	1815.970081	0.003385	0.003788
RS	50	5.835334	1.274220	1349.494577	0.002515	0.002830
RS	51	6.340418	1.274220	977.046714	0.001821	0.002060
RS	52	6.888484	1.279736	681.162493	0.001270	0.001447
RS	53	7.483189	1.279736	460.001573	0.000857	0.000985
RS	54	8.128502	1.282476	297.898367	0.000555	0.000644
RS	55	8.828730	1.282476	185.188172	0.000345	0.000405
RS	56	9.588546	1.282476	109.801068	0.000205	0.000243
RS	57	10.413020	1.282476	61.845269	0.000115	0.000139
RS	58	11.307656	1.267945	33.198813	0.000062	0.000076
RS	59	12.278423	1.267945	16.501562	0.000031	0.000038
RS	60	13.331800	1.267945	7.676304	0.000014	0.000018
RS	61	14.474818	1.267945	3.323311	0.000006	0.000008
RS	62	15.715103	1.267945	1.330898	0.000002	0.000003
RS	63	17.060934	1.267945	0.722102	0.000001	0.000002
PA	4+25*2+4+6 0.153751419 0.031379905 17.060934482 0.229632016 0.385660333 0.806297691 1.416248478 1.884583368 2.055663304 1.993098636 1.793851781 1.538558604 1.310017985 1.149929958 1.060584335 1.027398022 1.033484975 1.064539179 1.108368605 1.154166172 1.193560505 1.222088457 1.239680493 1.249681165 1.256293802 1.262198930 1.268215459 1.274220404 1.279736258 1.282476104 1.267945294
//
IT	4383
RD	11
LK	-6434048.376799
QD	-1401.031363 -> -1390.961475
RI	0.0270124640
TR	0.153291	0.031395
MT	17.133436
MM	C_pi: 1.032559, n_recomb: 539062.581832
RS	0	0.000000	0.232710	19064.965195	0.035367	0.017544
RS	1	0.008517	0.232710	19917.139973	0.036948	0.021595
RS	2	0.017759	0.232710	20740.174691	0.038475	0.023110
RS	3	0.027789	0.232710	21521.507054	0.039924	0.026320
RS	4	0.038673	0.379189	13786.883274	0.025576	0.017700
RS	5	0.050484	0.379189	14485.974022	0.026873	0.019768
RS	6	0.063301	0.800475	7259.660458	0.013467	0.010465
RS	7	0.077209	0.800475	7738.319781	0.014355	0.011613
RS	8	0.092302	1.421135	4659.757343	0.008644	0.007396
RS	9	0.108680	1.421135	4997.577513	0.009271	0.008319
RS	10	0.126454	1.899998	4011.852622	0.007442	0.007019
RS	11	0.145741	1.899998	4309.071372	0.007994	0.007844
RS	12	0.166671	2.077671	4230.974755	0.007849	0.008001
RS	13	0.189383	2.077671	4540.983841	0.008424	0.008853
RS	14	0.214030	2.019582	5008.257912	0.009291	0.009998
RS	15	0.240776	2.019582	5362.633340	0.009948	0.010843
RS	16	0.269800	1.819842	6359.634552	0.011798	0.012983
RS	17	0.301297	1.819842	6781.369376	0.012580	0.013942
RS	18	0.335475	1.557101	8424.167690	0.015627	0.017395
RS	19	0.372565	1.557101	8922.848165	0.016553	0.018552
RS	20	0.412813	1.319431	11102.535010	0.020596	0.023133
RS	21	0.456490	1.319431	11647.782171	0.021607	0.024427
RS	22	0.503886	1.152646	13908.769937	0.025802	0.029188
RS	23	0.555320	1.152646	14419.524552	0.026749	0.030382
RS	24	0.611134	1.059759	16159.265709	0.029977	0.034022
RS	25	0.671701	1.059759	16537.803777	0.030679	0.034846
RS	26	0.737427	1.025464	17384.855656	0.032250	0.036564
RS	27	0.808751	1.025464	17566.767740	0.032588	0.036877
RS	28	0.886150	1.032061	17534.859508	0.032528	0.036728
RS	29	0.970141	1.032061	17504.919763	0.032473	0.036545
RS	30	1.061285	1.064664	16844.280690	0.031247	0.035090
RS	31	1.160193	1.064664	16618.950436	0.030829	0.034489
RS	32	1.267524	1.110588	15626.401692	0.028988	0.032368
RS	33	1.383997	1.110588	15230.535878	0.028254	0.031436
RS	34	1.510389	1.158508	14136.498511	0.026224	0.029135
RS	35	1.647547	1.158508	13590.238955	0.025211	0.027931
RS	36	1.796386	1.199604	12517.222479	0.023220	0.025700
RS	37	1.957902	1.199604	11836.184343	0.021957	0.024258
RS	38	2.133175	1.229214	10815.409360	0.020063	0.022155
RS	39	2.323375	1.229214	10019.768007	0.018587	0.020508
RS	40	2.529775	1.247388	9036.716804	0.016764	0.018496
RS	41	2.753755	1.247388	8162.667490	0.015142	0.016705
RS	42	2.996810	1.257826	7204.759886	0.013365	0.014751
RS	43	3.260567	1.257826	6310.884738	0.011707	0.012925
RS	44	3.546788	1.265070	5400.611018	0.010019	0.011071
RS	45	3.857387	1.265070	4560.793466	0.008461	0.009356
RS	46	4.194439	1.271925	3752.702025	0.006962	0.007712
RS	47	4.560199	1.271925	3036.113378	0.005632	0.006250
RS	48	4.957110	1.279137	2384.378967	0.004423	0.004924
RS	49	5.387826	1.279137	1834.768345	0.003404	0.003800
RS	50	5.855227	1.286434	1364.804004	0.002532	0.002841
RS	51	6.362436	1.286434	990.381592	0.001837	0.002072
RS	52	6.912845	1.293176	691.643527	0.001283	0.001457
RS	53	7.510132	1.293176	468.494268	0.000869	0.000995
RS	54	8.158291	1.296884	304.215759	0.000564	0.000652
RS	55	8.861654	1.296884	189.848555	0.000352	0.000411
RS	56	9.624922	1.296884	113.032347	0.000210	0.000248
RS	57	10.453198	1.296884	63.949197	0.000119	0.000142
RS	58	11.352019	1.281638	34.503012	0.000064	0.000078
RS	59	12.327392	1.281638	17.232904	0.000032	0.000039
RS	60	13.385839	1.281638	8.058122	0.000015	0.000019
RS	61	14.534435	1.281638	3.508007	0.000007	0.000008
RS	62	15.780856	1.281638	1.413228	0.000003	0.000003
RS	63	17.133436	1.281638	0.774088	0.000001	0.000002
PA	4+25*2+4+6 0.153290932 0.031394854 17.133436165 0.232709979 0.379188624 0.800475236 1.421135431 1.899997730 2.077671128 2.019582023 1.819841501 1.557100669 1.319431065 1.152645834 1.059758990 1.025463890 1.032060771 1.064664052 1.110588352 1.158507603 1.199603570 1.229214459 1.247387590 1.257825701 1.265069549 1.271925342 1.279137075 1.286433684 1.293176024 1.296884416 1.281637823
//
IT	3680
RD	12
LK	-6434029.164567
QD	-1387.482310 -> -1379.179644
RI	0.0264633035
TR	0.152882	0.031416
MT	17.196744
MM	C_pi: 1.036585, n_recomb: 541489.985759
RS	0	0.000000	0.235664	18927.462847	0.034954	0.017518
RS	1	0.008523	0.235664	19783.527386	0.036535	0.021518
RS	2	0.017773	0.235664	20612.236050	0.038066	0.022942
RS	3	0.027811	0.235664	21401.200488	0.039523	0.026041
RS	4	0.038705	0.373640	14091.244489	0.026023	0.018001
RS	5	0.050528	0.373640	14799.010076	0.027330	0.020073
RS	6	0.063358	0.795600	7350.783915	0.013575	0.010524
RS	7	0.077281	0.795600	7834.881026	0.014469	0.011689
RS	8	0.092392	1.425253	4675.621489	0.008635	0.007375
RS	9	0.108790	1.425253	5014.985890	0.009261	0.008309
RS	10	0.126586	1.911911	4012.709897	0.007410	0.006988
RS	11	0.145898	1.911911	4310.468589	0.007960	0.007819
RS	12	0.166857	2.094652	4224.874089	0.007802	0.007964
RS	13	0.189602	2.094652	4535.047233	0.008375	0.008817
RS	14	0.214286	2.041392	4989.507255	0.009214	0.009935
RS	15	0.241074	2.041392	5343.544360	0.009868	0.010776
RS	16	0.270145	1.842650	6327.520370	0.011685	0.012883
RS	17	0.301694	1.842650	6748.828439	0.012463	0.013828
RS	18	0.335932	1.573994	8399.948884	0.015513	0.017285
RS	19	0.373088	1.573994	8899.699977	0.016436	0.018423
RS	20	0.413411	1.328257	11122.314981	0.020540	0.023069
RS	21	0.457171	1.328257	11671.134331	0.021554	0.024346
RS	22	0.504660	1.155394	13998.645962	0.025852	0.029217
RS	23	0.556198	1.155394	14513.800788	0.026803	0.030398
RS	24	0.612128	1.059263	16311.230355	0.030123	0.034134
RS	25	0.672825	1.059263	16691.722647	0.030826	0.034949
RS	26	0.738696	1.023931	17562.038488	0.032433	0.036703
RS	27	0.810181	1.023931	17742.028953	0.032765	0.037010
RS	28	0.887759	1.030949	17698.474238	0.032685	0.036837
RS	29	0.971949	1.030949	17664.137894	0.032621	0.036650
RS	30	1.063315	1.064904	16971.986672	0.031343	0.035139
RS	31	1.162469	1.064904	16742.289526	0.030919	0.034541
RS	32	1.270073	1.112662	15715.109418	0.029022	0.032362
RS	33	1.386850	1.112662	15316.694993	0.028286	0.031437
RS	34	1.513579	1.162418	14195.892284	0.026216	0.029094
RS	35	1.651110	1.162418	13649.274391	0.025207	0.027903
RS	36	1.800364	1.204946	12560.750217	0.023197	0.025651
RS	37	1.962339	1.204946	11880.763871	0.021941	0.024224
RS	38	2.138119	1.235412	10853.479075	0.020044	0.022117
RS	39	2.328883	1.235412	10059.039890	0.018577	0.020483
RS	40	2.535905	1.254004	9073.734365	0.016757	0.018475
RS	41	2.760573	1.254004	8200.037814	0.015143	0.016694
RS	42	3.004390	1.264779	7239.934358	0.013370	0.014744
RS	43	3.268988	1.264779	6345.334638	0.011718	0.012925
RS	44	3.556139	1.272610	5431.300668	0.010030	0.011072
RS	45	3.867765	1.272610	4590.114505	0.008477	0.009363
RS	46	4.205952	1.280413	3777.473150	0.006976	0.007718
RS	47	4.572964	1.280413	3059.319013	0.005650	0.006259
RS	48	4.971258	1.288849	2403.392387	0.004438	0.004932
RS	49	5.403500	1.288849	1852.136036	0.003420	0.003812
RS	50	5.872583	1.297484	1378.778587	0.002546	0.002851
RS	51	6.381648	1.297484	1002.601567	0.001852	0.002083
RS	52	6.934102	1.305507	701.213330	0.001295	0.001467
RS	53	7.533644	1.305507	476.313321	0.000880	0.001004
RS	54	8.184288	1.310245	310.047867	0.000573	0.000660
RS	55	8.890388	1.310245	194.194649	0.000359	0.000417
RS	56	9.656671	1.310245	116.073178	0.000214	0.000252
RS	57	10.488267	1.310245	65.945937	0.000122	0.000145
RS	58	11.390744	1.294365	35.750582	0.000066	0.000080
RS	59	12.370142	1.294365	17.938442	0.000033	0.000041
RS	60	13.433017	1.294365	8.429560	0.000016	0.000019
RS	61	14.586485	1.294365	3.689192	0.000007	0.000009
RS	62	15.838268	1.294365	1.494681	0.000003	0.000004
RS	63	17.196744	1.294365	0.826211	0.000002	0.000002
PA	4+25*2+4+6 0.152881518 0.031416029 17.196744402 0.235664083 0.373640341 0.795600211 1.425252833 1.911911039 2.094652159 2.041392313 1.842649916 1.573993653 1.328256520 1.155393955 1.059263259 1.023931429 1.030948569 1.064903673 1.112661618 1.162418180 1.204946196 1.235412252 1.254004153 1.264778628 1.272610253 1.280413176 1.288848998 1.297484128 1.305507170 1.310244697 1.294364735
//
IT	4409
RD	13
LK	-6434013.261197
QD	-1375.668953 -> -1368.717363
RI	0.0259488366
TR	0.152514	0.031442
MT	17.252538
MM	C_pi: 1.040261, n_recomb: 543813.779554
RS	0	0.000000	0.238443	18801.820577	0.034574	0.017495
RS	1	0.008529	0.238443	19661.348525	0.036155	0.021450
RS	2	0.017785	0.238443	20495.153736	0.037688	0.022790
RS	3	0.027831	0.238443	21291.011205	0.039151	0.025786
RS	4	0.038734	0.368882	14368.204145	0.026421	0.018273
RS	5	0.050566	0.368882	15083.795048	0.027737	0.020345
RS	6	0.063408	0.791674	7431.733941	0.013666	0.010573
RS	7	0.077345	0.791674	7920.710687	0.014565	0.011752
RS	8	0.092470	1.428996	4691.209867	0.008627	0.007357
RS	9	0.108886	1.428996	5032.058157	0.009253	0.008299
RS	10	0.126702	1.921186	4017.776002	0.007388	0.006965
RS	11	0.146037	1.921186	4316.299606	0.007937	0.007802
RS	12	0.167021	2.107529	4225.552857	0.007770	0.007938
RS	13	0.189795	2.107529	4536.259054	0.008342	0.008793
RS	14	0.214511	2.059217	4978.691440	0.009155	0.009886
RS	15	0.241336	2.059217	5332.769416	0.009806	0.010723
RS	16	0.270448	1.862690	6302.526002	0.011589	0.012796
RS	17	0.302043	1.862690	6723.634718	0.012364	0.013729
RS	18	0.336333	1.589401	8379.558972	0.015409	0.017183
RS	19	0.373547	1.589401	8880.335740	0.016330	0.018306
RS	20	0.413936	1.336522	11140.019543	0.020485	0.023005
RS	21	0.457769	1.336522	11692.134695	0.021500	0.024267
RS	22	0.505341	1.158125	14079.886512	0.025891	0.029235
RS	23	0.556970	1.158125	14599.188318	0.026846	0.030406
RS	24	0.613002	1.059019	16449.879771	0.030249	0.034229
RS	25	0.673813	1.059019	16832.364087	0.030952	0.035035
RS	26	0.739811	1.022723	17724.672720	0.032593	0.036823
RS	27	0.811438	1.022723	17903.146383	0.032921	0.037124
RS	28	0.889173	1.030096	17849.550201	0.032823	0.036931
RS	29	0.973539	1.030096	17811.447633	0.032753	0.036742
RS	30	1.065100	1.065244	17091.119773	0.031428	0.035181
RS	31	1.164471	1.065244	16857.658422	0.030999	0.034585
RS	32	1.272316	1.114620	15799.542690	0.029053	0.032355
RS	33	1.389360	1.114620	15398.931477	0.028317	0.031438
RS	34	1.516386	1.165978	14254.481839	0.026212	0.029059
RS	35	1.654246	1.165978	13707.488309	0.025206	0.027879
RS	36	1.803864	1.209712	12605.562061	0.023180	0.025611
RS	37	1.966243	1.209712	11926.242920	0.021931	0.024196
RS	38	2.142471	1.240844	10893.503591	0.020032	0.022087
RS	39	2.333730	1.240844	10099.617223	0.018572	0.020464
RS	40	2.541300	1.259714	9112.309833	0.016756	0.018461
RS	41	2.766574	1.259714	8238.211861	0.015149	0.016688
RS	42	3.011062	1.270739	7275.658638	0.013379	0.014742
RS	43	3.276402	1.270739	6379.665104	0.011731	0.012928
RS	44	3.564372	1.279118	5461.470160	0.010043	0.011075
RS	45	3.876903	1.279118	4618.479345	0.008493	0.009370
RS	46	4.216089	1.287867	3800.992885	0.006990	0.007723
RS	47	4.584205	1.287867	3081.129215	0.005666	0.006268
RS	48	4.983717	1.297547	2420.946533	0.004452	0.004939
RS	49	5.417302	1.297547	1868.136607	0.003435	0.003821
RS	50	5.887868	1.307555	1391.507180	0.002559	0.002859
RS	51	6.398568	1.307555	1013.787883	0.001864	0.002093
RS	52	6.952825	1.316907	709.942821	0.001305	0.001475
RS	53	7.554354	1.316907	483.511827	0.000889	0.001012
RS	54	8.207187	1.322729	315.432791	0.000580	0.000666
RS	55	8.915700	1.322729	198.250633	0.000365	0.000423
RS	56	9.684641	1.322729	118.937797	0.000219	0.000257
RS	57	10.519164	1.322729	67.843210	0.000125	0.000148
RS	58	11.424863	1.306265	36.945818	0.000068	0.000082
RS	59	12.407808	1.306265	18.619818	0.000034	0.000042
RS	60	13.474588	1.306265	8.791121	0.000016	0.000020
RS	61	14.632353	1.306265	3.866957	0.000007	0.000009
RS	62	15.888862	1.306265	1.575239	0.000003	0.000004
RS	63	17.252538	1.306265	0.878414	0.000002	0.000002
PA	4+25*2+4+6 0.152514041 0.031441555 17.252537520 0.238442628 0.368881894 0.791673713 1.428996145 1.921185916 2.107528791 2.059217428 1.862689588 1.589401461 1.336521895 1.158124939 1.059018792 1.022722526 1.030096144 1.065243889 1.114620440 1.165977793 1.209711622 1.240843666 1.259713734 1.270739000 1.279118482 1.287866753 1.297547023 1.307554832 1.316906652 1.322728918 1.306265068
//
IT	3934
RD	14
LK	-6433999.901042
QD	-1365.174019 -> -1359.273649
RI	0.0254731386
TR	0.152181	0.031470
MT	17.302226
MM	C_pi: 1.043633, n_recomb: 546032.183801
RS	0	0.000000	0.241024	18689.272790	0.034227	0.017475
RS	1	0.008534	0.241024	19551.916353	0.035807	0.021389
RS	2	0.017796	0.241024	20390.314152	0.037343	0.022653
RS	3	0.027848	0.241024	21192.391416	0.038812	0.025557
RS	4	0.038759	0.364810	14619.085265	0.026773	0.018518
RS	5	0.050600	0.364810	15341.740375	0.028097	0.020587
RS	6	0.063452	0.788636	7502.626223	0.013740	0.010614
RS	7	0.077401	0.788636	7995.939726	0.014644	0.011804
RS	8	0.092540	1.432646	4705.623603	0.008618	0.007340
RS	9	0.108971	1.432646	5047.846610	0.009245	0.008288
RS	10	0.126804	1.928452	4025.729760	0.007373	0.006948
RS	11	0.146160	1.928452	4325.166578	0.007921	0.007790
RS	12	0.167166	2.117088	4231.392596	0.007749	0.007921
RS	13	0.189966	2.117088	4542.910496	0.008320	0.008779
RS	14	0.214711	2.073724	4974.083788	0.009110	0.009848
RS	15	0.241568	2.073724	5328.498151	0.009759	0.010683
RS	16	0.270717	1.880340	6283.290610	0.011507	0.012720
RS	17	0.302353	1.880340	6704.382728	0.012278	0.013644
RS	18	0.336690	1.603507	8362.275911	0.015315	0.017088
RS	19	0.373956	1.603507	8864.033038	0.016234	0.018198
RS	20	0.414403	1.344277	11155.891788	0.020431	0.022942
RS	21	0.458301	1.344277	11711.053164	0.021448	0.024191
RS	22	0.505945	1.160818	14153.569399	0.025921	0.029245
RS	23	0.557656	1.160818	14676.778226	0.026879	0.030406
RS	24	0.613779	1.058969	16576.795543	0.030359	0.034309
RS	25	0.674692	1.058969	16961.279796	0.031063	0.035108
RS	26	0.740803	1.021777	17874.316316	0.032735	0.036927
RS	27	0.812555	1.021777	18051.604016	0.033060	0.037223
RS	28	0.890431	1.029462	17989.209505	0.032945	0.037012
RS	29	0.974953	1.029462	17947.876859	0.032870	0.036821
RS	30	1.066688	1.065676	17202.137524	0.031504	0.035217
RS	31	1.166251	1.065676	16965.438237	0.031070	0.034623
RS	32	1.274311	1.116493	15879.537706	0.029082	0.032348
RS	33	1.391592	1.116493	15477.051896	0.028345	0.031438
RS	34	1.518882	1.169255	14311.625846	0.026210	0.029029
RS	35	1.657035	1.169255	13764.276859	0.025208	0.027857
RS	36	1.806978	1.214003	12650.786760	0.023169	0.025578
RS	37	1.969716	1.214003	11971.852170	0.021925	0.024172
RS	38	2.146342	1.245641	10934.608666	0.020026	0.022064
RS	39	2.338041	1.245641	10140.774439	0.018572	0.020451
RS	40	2.546100	1.264673	9151.716984	0.016760	0.018452
RS	41	2.771914	1.264673	8276.635340	0.015158	0.016686
RS	42	3.016998	1.275876	7311.476758	0.013390	0.014743
RS	43	3.282998	1.275876	6413.575087	0.011746	0.012934
RS	44	3.571697	1.284769	5490.930522	0.010056	0.011080
RS	45	3.885034	1.284769	4645.810804	0.008508	0.009378
RS	46	4.225110	1.294454	3823.286444	0.007002	0.007729
RS	47	4.594208	1.294454	3101.619016	0.005680	0.006277
RS	48	4.994804	1.305395	2437.151070	0.004463	0.004945
RS	49	5.429586	1.305395	1882.887023	0.003448	0.003830
RS	50	5.901472	1.316812	1403.099608	0.002570	0.002866
RS	51	6.413628	1.316812	1024.038109	0.001875	0.002101
RS	52	6.969490	1.327529	717.918194	0.001315	0.001482
RS	53	7.572789	1.327529	490.153438	0.000898	0.001019
RS	54	8.227572	1.334487	320.415838	0.000587	0.000672
RS	55	8.938234	1.334487	202.045562	0.000370	0.000428
RS	56	9.709542	1.334487	121.643658	0.000223	0.000261
RS	57	10.546672	1.334487	69.650788	0.000128	0.000151
RS	58	11.455242	1.317520	38.093105	0.000070	0.000084
RS	59	12.441347	1.317520	19.279495	0.000035	0.000043
RS	60	13.511605	1.317520	9.144087	0.000017	0.000021
RS	61	14.673198	1.317520	4.041923	0.000007	0.000009
RS	62	15.933918	1.317520	1.655179	0.000003	0.000004
RS	63	17.302226	1.317520	0.930885	0.000002	0.000002
PA	4+25*2+4+6 0.152180945 0.031469921 17.302226492 0.241023579 0.364809536 0.788636353 1.432645715 1.928452364 2.117087857 2.073724187 1.880339891 1.603507229 1.344276601 1.160817647 1.058969304 1.021777417 1.029461529 1.065675645 1.116493419 1.169254748 1.214003278 1.245641011 1.264672934 1.275876122 1.284768885 1.294453619 1.305394850 1.316812423 1.327529055 1.334486917 1.317519732
//
IT	4757
RD	15
LK	-6433988.524545
QD	-1355.690245 -> -1350.621613
RI	0.0250391738
TR	0.151877	0.031500
MT	17.346832
MM	C_pi: 1.046727, n_recomb: 548141.616928
RS	0	0.000000	0.243394	18590.202539	0.033915	0.017457
RS	1	0.008538	0.243394	19455.675580	0.035494	0.021334
RS	2	0.017806	0.243394	20298.225020	0.037031	0.022531
RS	3	0.027864	0.243394	21105.911873	0.038504	0.025352
RS	4	0.038781	0.361320	14845.833850	0.027084	0.018737
RS	5	0.050631	0.361320	15574.873218	0.028414	0.020803
RS	6	0.063492	0.786415	7563.758354	0.013799	0.010645
RS	7	0.077451	0.786415	8060.885878	0.014706	0.011844
RS	8	0.092603	1.436324	4718.445795	0.008608	0.007323
RS	9	0.109048	1.436324	5061.912339	0.009235	0.008277
RS	10	0.126897	1.934142	4035.655495	0.007362	0.006936
RS	11	0.146270	1.934142	4336.100120	0.007911	0.007782
RS	12	0.167297	2.123907	4241.215179	0.007737	0.007912
RS	13	0.190119	2.123907	4553.756481	0.008308	0.008773
RS	14	0.214890	2.085380	4974.476798	0.009075	0.009820
RS	15	0.241776	2.085380	5329.463444	0.009723	0.010653
RS	16	0.270958	1.895907	6268.687433	0.011436	0.012653
RS	17	0.302631	1.895907	6689.905126	0.012205	0.013570
RS	18	0.337009	1.616446	8347.497904	0.015229	0.017001
RS	19	0.374322	1.616446	8850.185620	0.016146	0.018099
RS	20	0.414821	1.351558	11170.002218	0.020378	0.022879
RS	21	0.458777	1.351558	11727.975419	0.021396	0.024118
RS	22	0.506487	1.163445	14220.506063	0.025943	0.029249
RS	23	0.558271	1.163445	14747.385462	0.026904	0.030402
RS	24	0.614475	1.059067	16693.091927	0.030454	0.034377
RS	25	0.675479	1.059067	17079.553447	0.031159	0.035170
RS	26	0.741691	1.021046	18012.029996	0.032860	0.037019
RS	27	0.813557	1.021046	18188.399018	0.033182	0.037309
RS	28	0.891559	1.029005	18118.217327	0.033054	0.037083
RS	29	0.976221	1.029005	18074.108628	0.032973	0.036889
RS	30	1.068111	1.066182	17305.310094	0.031571	0.035247
RS	31	1.167847	1.066182	17065.828822	0.031134	0.034655
RS	32	1.276099	1.118295	15954.831016	0.029107	0.032341
RS	33	1.393594	1.118295	15550.765648	0.028370	0.031436
RS	34	1.521120	1.172294	14366.687267	0.026210	0.029001
RS	35	1.659536	1.172294	13819.030689	0.025211	0.027839
RS	36	1.809769	1.217899	12695.562868	0.023161	0.025549
RS	37	1.972830	1.217899	12016.819855	0.021923	0.024153
RS	38	2.149813	1.249908	10975.933061	0.020024	0.022047
RS	39	2.341908	1.249908	10181.783575	0.018575	0.020441
RS	40	2.550404	1.269002	9191.267401	0.016768	0.018448
RS	41	2.776702	1.269002	8314.766255	0.015169	0.016688
RS	42	3.022322	1.280319	7346.942842	0.013403	0.014747
RS	43	3.288914	1.280319	6446.750484	0.011761	0.012941
RS	44	3.578268	1.289693	5519.474645	0.010069	0.011085
RS	45	3.892327	1.289693	4671.996695	0.008523	0.009386
RS	46	4.233202	1.300305	3844.316263	0.007013	0.007734
RS	47	4.603181	1.300305	3120.803722	0.005693	0.006284
RS	48	5.004751	1.312519	2452.063625	0.004473	0.004950
RS	49	5.440607	1.312519	1896.458648	0.003460	0.003837
RS	50	5.913678	1.325368	1413.643599	0.002579	0.002873
RS	51	6.427140	1.325368	1033.425560	0.001885	0.002109
RS	52	6.984444	1.337482	725.199526	0.001323	0.001489
RS	53	7.589331	1.337482	496.281430	0.000905	0.001025
RS	54	8.245865	1.345618	325.027893	0.000593	0.000677
RS	55	8.958456	1.345618	205.598201	0.000375	0.000433
RS	56	9.731889	1.345618	124.201301	0.000227	0.000264
RS	57	10.571360	1.345618	71.374073	0.000130	0.000154
RS	58	11.482507	1.328189	39.195573	0.000072	0.000086
RS	59	12.471450	1.328189	19.918382	0.000036	0.000044
RS	60	13.544831	1.328189	9.488539	0.000017	0.000021
RS	61	14.709861	1.328189	4.213958	0.000008	0.000010
RS	62	15.974363	1.328189	1.734376	0.000003	0.000004
RS	63	17.346832	1.328189	0.983491	0.000002	0.000002
PA	4+25*2+4+6 0.151876823 0.031500098 17.346831979 0.243393932 0.361319656 0.786415207 1.436323734 1.934141668 2.123907071 2.085379511 1.895907385 1.616445608 1.351558373 1.163445211 1.059066508 1.021046098 1.029005005 1.066182020 1.118295012 1.172294479 1.217899153 1.249908076 1.269001879 1.280319159 1.289692863 1.300305088 1.312519069 1.325368414 1.337481557 1.345618290 1.328188936
//
IT	3818
RD	16
LK	-6433978.725977
QD	-1347.015798 -> -1342.615182
RI	0.0246479074
TR	0.151597	0.031531
MT	17.387264
MM	C_pi: 1.049574, n_recomb: 550142.266972
RS	0	0.000000	0.245551	18504.387595	0.033636	0.017442
RS	1	0.008542	0.245551	19372.459596	0.035214	0.021286
RS	2	0.017814	0.245551	20218.782176	0.036752	0.022423
RS	3	0.027878	0.245551	21031.537249	0.038229	0.025172
RS	4	0.038802	0.358314	15050.920169	0.027358	0.018932
RS	5	0.050659	0.358314	15785.745411	0.028694	0.020995
RS	6	0.063528	0.784914	7615.819593	0.013843	0.010669
RS	7	0.077497	0.784914	8116.276565	0.014753	0.011875
RS	8	0.092659	1.440141	4729.334701	0.008597	0.007307
RS	9	0.109117	1.440141	5073.896116	0.009223	0.008265
RS	10	0.126980	1.938638	4046.782475	0.007356	0.006928
RS	11	0.146369	1.938638	4348.284399	0.007904	0.007777
RS	12	0.167415	2.128505	4254.031996	0.007733	0.007909
RS	13	0.190258	2.128505	4567.752055	0.008303	0.008773
RS	14	0.215052	2.094655	4978.756524	0.009050	0.009799
RS	15	0.241965	2.094655	5334.495264	0.009697	0.010632
RS	16	0.271176	1.909667	6257.811104	0.011375	0.012594
RS	17	0.302883	1.909667	6679.264448	0.012141	0.013505
RS	18	0.337298	1.628371	8334.600819	0.015150	0.016920
RS	19	0.374653	1.628371	8838.162945	0.016065	0.018009
RS	20	0.415199	1.358405	11182.474119	0.020327	0.022819
RS	21	0.459209	1.358405	11743.042603	0.021345	0.024048
RS	22	0.506978	1.166005	14281.296689	0.025959	0.029248
RS	23	0.558827	1.166005	14811.621212	0.026923	0.030394
RS	24	0.615106	1.059280	16799.773428	0.030537	0.034436
RS	25	0.676192	1.059280	17188.172067	0.031243	0.035223
RS	26	0.742496	1.020491	18138.873982	0.032971	0.037099
RS	27	0.814464	1.020491	18314.541606	0.033291	0.037385
RS	28	0.892579	1.028701	18237.338828	0.033150	0.037145
RS	29	0.977368	1.028701	18190.845532	0.033066	0.036949
RS	30	1.069399	1.066755	17401.016142	0.031630	0.035273
RS	31	1.169292	1.066755	17159.153287	0.031190	0.034682
RS	32	1.277718	1.120041	16025.384225	0.029130	0.032333
RS	33	1.395406	1.120041	15620.009482	0.028393	0.031434
RS	34	1.523147	1.175140	14419.288163	0.026210	0.028977
RS	35	1.661800	1.175140	13871.393237	0.025214	0.027822
RS	36	1.812297	1.221466	12739.353517	0.023156	0.025525
RS	37	1.975650	1.221466	12060.672431	0.021923	0.024138
RS	38	2.152957	1.253732	11016.928212	0.020026	0.022035
RS	39	2.345410	1.253732	10222.190189	0.018581	0.020436
RS	40	2.554302	1.272804	9230.504760	0.016778	0.018448
RS	41	2.781039	1.272804	8352.257252	0.015182	0.016692
RS	42	3.027144	1.284181	7381.767767	0.013418	0.014753
RS	43	3.294272	1.284181	6479.001878	0.011777	0.012950
RS	44	3.584219	1.294005	5546.991730	0.010083	0.011092
RS	45	3.898934	1.294005	4696.996032	0.008538	0.009395
RS	46	4.240532	1.305537	3864.092181	0.007024	0.007738
RS	47	4.611310	1.305537	3138.730496	0.005705	0.006292
RS	48	5.013761	1.319030	2465.763385	0.004482	0.004955
RS	49	5.450591	1.319030	1908.934980	0.003470	0.003844
RS	50	5.924735	1.333333	1423.219171	0.002587	0.002878
RS	51	6.439383	1.333333	1042.020474	0.001894	0.002115
RS	52	6.997992	1.346874	731.845206	0.001330	0.001495
RS	53	7.604319	1.346874	501.940347	0.000912	0.001032
RS	54	8.262440	1.356228	329.302069	0.000599	0.000683
RS	55	8.976779	1.356228	208.930253	0.000380	0.000437
RS	56	9.752139	1.356228	126.624077	0.000230	0.000268
RS	57	10.593732	1.356228	73.020743	0.000133	0.000156
RS	58	11.507216	1.338388	40.257072	0.000073	0.000087
RS	59	12.498731	1.338388	20.538527	0.000037	0.000045
RS	60	13.574945	1.338388	9.825491	0.000018	0.000022
RS	61	14.743091	1.338388	4.383531	0.000008	0.000010
RS	62	16.011022	1.338388	1.813034	0.000003	0.000004
RS	63	17.387264	1.338388	1.036364	0.000002	0.000002
PA	4+25*2+4+6 0.151596927 0.031531206 17.387263629 0.245550662 0.358314390 0.784913739 1.440141325 1.938637737 2.128504991 2.094655148 1.909666860 1.628371137 1.358405257 1.166004938 1.059279619 1.020491367 1.028700791 1.066754854 1.120041121 1.175140315 1.221466346 1.253731880 1.272803768 1.284180595 1.294005057 1.305536933 1.319029869 1.333333478 1.346874499 1.356228462 1.338388159
//
IT	3492
RD	17
LK	-6433970.197214
QD	-1339.008350 -> -1335.152239
RI	0.0242942680
TR	0.151338	0.031563
MT	17.424142
MM	C_pi: 1.052205, n_recomb: 552039.829249
RS	0	0.000000	0.247508	18430.500189	0.033386	0.017428
RS	1	0.008546	0.247508	19300.982743	0.034963	0.021243
RS	2	0.017822	0.247508	20150.758226	0.036502	0.022327
RS	3	0.027891	0.247508	20968.115701	0.037983	0.025012
RS	4	0.038820	0.355724	15236.378952	0.027600	0.019107
RS	5	0.050684	0.355724	15976.465732	0.028941	0.021167
RS	6	0.063561	0.784045	7659.639002	0.013875	0.010685
RS	7	0.077539	0.784045	8162.986294	0.014787	0.011896
RS	8	0.092711	1.444135	4738.285741	0.008583	0.007291
RS	9	0.109180	1.444135	5083.796245	0.009209	0.008251
RS	10	0.127056	1.942210	4058.656544	0.007352	0.006923
RS	11	0.146460	1.942210	4361.239791	0.007900	0.007775
RS	12	0.167522	2.131279	4269.185241	0.007733	0.007911
RS	13	0.190384	2.131279	4584.202770	0.008304	0.008779
RS	14	0.215200	2.101919	4986.173228	0.009032	0.009785
RS	15	0.242136	2.101919	5342.807405	0.009678	0.010618
RS	16	0.271375	1.921862	6249.995026	0.011322	0.012542
RS	17	0.303112	1.921862	6671.772380	0.012086	0.013448
RS	18	0.337561	1.639385	8323.361562	0.015077	0.016844
RS	19	0.374955	1.639385	8827.749741	0.015991	0.017925
RS	20	0.415544	1.364857	11193.527400	0.020277	0.022760
RS	21	0.459602	1.364857	11756.497941	0.021296	0.023980
RS	22	0.507424	1.168485	14336.801376	0.025971	0.029244
RS	23	0.559334	1.168485	14870.363301	0.026937	0.030384
RS	24	0.615680	1.059577	16898.054279	0.030610	0.034486
RS	25	0.676841	1.059577	17288.339319	0.031317	0.035269
RS	26	0.743229	1.020077	18256.119852	0.033070	0.037170
RS	27	0.815290	1.020077	18431.260516	0.033388	0.037452
RS	28	0.893509	1.028520	18347.623732	0.033236	0.037200
RS	29	0.978413	1.028520	18299.076611	0.033148	0.037002
RS	30	1.070573	1.067381	17489.914268	0.031682	0.035294
RS	31	1.170608	1.067381	17246.015990	0.031241	0.034705
RS	32	1.279193	1.121738	16091.486403	0.029149	0.032325
RS	33	1.397057	1.121738	15685.040253	0.028413	0.031431
RS	34	1.524993	1.177819	14469.421420	0.026211	0.028955
RS	35	1.663863	1.177819	13921.357752	0.025218	0.027807
RS	36	1.814600	1.224754	12781.947010	0.023154	0.025505
RS	37	1.978220	1.224754	12103.236877	0.021925	0.024125
RS	38	2.155821	1.257180	11057.324029	0.020030	0.022026
RS	39	2.348601	1.257180	10261.790358	0.018589	0.020432
RS	40	2.557855	1.276156	9269.227028	0.016791	0.018450
RS	41	2.784992	1.276156	8388.978362	0.015196	0.016698
RS	42	3.031539	1.287546	7415.849901	0.013434	0.014761
RS	43	3.299156	1.287546	6510.292726	0.011793	0.012959
RS	44	3.589643	1.297794	5573.487910	0.010096	0.011099
RS	45	3.904955	1.297794	4720.859003	0.008552	0.009403
RS	46	4.247213	1.310236	3882.699548	0.007033	0.007743
RS	47	4.618720	1.310236	3155.500750	0.005716	0.006298
RS	48	5.021976	1.325011	2478.363309	0.004489	0.004958
RS	49	5.459693	1.325011	1920.422497	0.003479	0.003850
RS	50	5.934817	1.340785	1431.927252	0.002594	0.002882
RS	51	6.450544	1.340785	1049.904819	0.001902	0.002121
RS	52	7.010345	1.355779	737.921701	0.001337	0.001500
RS	53	7.617985	1.355779	507.177717	0.000919	0.001037
RS	54	8.277554	1.366384	333.271641	0.000604	0.000687
RS	55	8.993488	1.366384	212.062535	0.000384	0.000441
RS	56	9.770605	1.366384	128.924196	0.000234	0.000271
RS	57	10.614134	1.366384	74.597470	0.000135	0.000159
RS	58	11.529749	1.348173	41.281140	0.000075	0.000089
RS	59	12.523612	1.348173	21.141461	0.000038	0.000046
RS	60	13.602408	1.348173	10.155532	0.000018	0.000022
RS	61	14.773398	1.348173	4.550837	0.000008	0.000010
RS	62	16.044458	1.348173	1.891202	0.000003	0.000004
RS	63	17.424142	1.348173	1.089512	0.000002	0.000002
PA	4+25*2+4+6 0.151337994 0.031562674 17.424141523 0.247508485 0.355724189 0.784045418 1.444135161 1.942209675 2.131278851 2.101919489 1.921861617 1.639384557 1.364856728 1.168484534 1.059576620 1.020076777 1.028519788 1.067381470 1.121737885 1.177818791 1.224753640 1.257179542 1.276156394 1.287546043 1.297794236 1.310236401 1.325010987 1.340784854 1.355779154 1.366384241 1.348173017
//
IT	3862
RD	18
LK	-6433962.708021
QD	-1331.551607 -> -1328.145372
RI	0.0239748949
TR	0.151098	0.031594
MT	17.457940
MM	C_pi: 1.054641, n_recomb: 553839.472381
RS	0	0.000000	0.249281	18367.336672	0.033164	0.017415
RS	1	0.008549	0.249281	19240.073706	0.034739	0.021204
RS	2	0.017829	0.249281	20093.028362	0.036280	0.022242
RS	3	0.027903	0.249281	20914.584200	0.037763	0.024872
RS	4	0.038837	0.353480	15404.495638	0.027814	0.019263
RS	5	0.050707	0.353480	16149.386181	0.029159	0.021320
RS	6	0.063591	0.783728	7696.023259	0.013896	0.010695
RS	7	0.077577	0.783728	8201.864029	0.014809	0.011911
RS	8	0.092758	1.448325	4745.323246	0.008568	0.007274
RS	9	0.109237	1.448325	5091.640825	0.009193	0.008236
RS	10	0.127125	1.945067	4070.922279	0.007350	0.006920
RS	11	0.146543	1.945067	4374.590745	0.007899	0.007775
RS	12	0.167620	2.132576	4286.093629	0.007739	0.007918
RS	13	0.190499	2.132576	4602.494222	0.008310	0.008788
RS	14	0.215335	2.107476	4996.116862	0.009021	0.009776
RS	15	0.242293	2.107476	5353.759480	0.009667	0.010609
RS	16	0.271557	1.932694	6244.687301	0.011275	0.012497
RS	17	0.303322	1.932694	6666.858078	0.012038	0.013398
RS	18	0.337802	1.649589	8313.477609	0.015011	0.016774
RS	19	0.375231	1.649589	8818.644948	0.015923	0.017847
RS	20	0.415859	1.370946	11203.316732	0.020228	0.022702
RS	21	0.459961	1.370946	11768.514274	0.021249	0.023916
RS	22	0.507833	1.170880	14387.625386	0.025978	0.029236
RS	23	0.559798	1.170880	14924.231905	0.026947	0.030371
RS	24	0.616205	1.059936	16988.840285	0.030675	0.034530
RS	25	0.677435	1.059936	17380.955087	0.031383	0.035309
RS	26	0.743899	1.019775	18364.762960	0.033159	0.037233
RS	27	0.816046	1.019775	18539.518806	0.033475	0.037512
RS	28	0.894360	1.028437	18449.950253	0.033313	0.037248
RS	29	0.979370	1.028437	18399.629249	0.033222	0.037049
RS	30	1.071647	1.068049	17572.578514	0.031729	0.035312
RS	31	1.171814	1.068049	17326.943530	0.031285	0.034725
RS	32	1.280543	1.123389	16153.391825	0.029166	0.032317
RS	33	1.398569	1.123389	15746.084351	0.028431	0.031427
RS	34	1.526684	1.180353	14517.059181	0.026212	0.028934
RS	35	1.665752	1.180353	13968.901202	0.025222	0.027794
RS	36	1.816710	1.227799	12823.193427	0.023153	0.025488
RS	37	1.980573	1.227799	12144.392360	0.021928	0.024115
RS	38	2.158445	1.260302	11096.934659	0.020036	0.022020
RS	39	2.351523	1.260302	10300.445810	0.018598	0.020432
RS	40	2.561109	1.279124	9307.260935	0.016805	0.018456
RS	41	2.788612	1.279124	8424.817818	0.015212	0.016705
RS	42	3.035564	1.290484	7449.109997	0.013450	0.014771
RS	43	3.303629	1.290484	6540.596906	0.011810	0.012970
RS	44	3.594612	1.301132	5598.973152	0.010109	0.011107
RS	45	3.910471	1.301132	4743.631073	0.008565	0.009412
RS	46	4.253334	1.314472	3900.215266	0.007042	0.007747
RS	47	4.625508	1.314472	3171.202736	0.005726	0.006304
RS	48	5.029501	1.330529	2489.958469	0.004496	0.004961
RS	49	5.468031	1.330529	1931.010608	0.003487	0.003855
RS	50	5.944053	1.347784	1439.852287	0.002600	0.002886
RS	51	6.460770	1.347784	1057.147345	0.001909	0.002127
RS	52	7.021662	1.364256	743.483409	0.001342	0.001504
RS	53	7.630506	1.364256	512.033220	0.000925	0.001042
RS	54	8.291401	1.376143	336.964914	0.000608	0.000691
RS	55	9.008798	1.376143	215.013133	0.000388	0.000445
RS	56	9.787526	1.376143	131.112525	0.000237	0.000274
RS	57	10.632828	1.376143	76.110360	0.000137	0.000161
RS	58	11.550398	1.357600	42.270938	0.000076	0.000091
RS	59	12.546412	1.357600	21.728717	0.000039	0.000047
RS	60	13.627577	1.357600	10.479351	0.000019	0.000023
RS	61	14.801172	1.357600	4.716162	0.000009	0.000010
RS	62	16.075101	1.357600	1.968995	0.000004	0.000004
RS	63	17.457940	1.357600	1.142999	0.000002	0.000003
PA	4+25*2+4+6 0.151097563 0.031594130 17.457940412 0.249281400 0.353480422 0.783728383 1.448324709 1.945066748 2.132575615 2.107476092 1.932693642 1.649589123 1.370945748 1.170880394 1.059936355 1.019775202 1.028437395 1.068049235 1.123388544 1.180352855 1.227798658 1.260301581 1.279123532 1.290484407 1.301131621 1.314472337 1.330529255 1.347784305 1.364255877 1.376142560 1.357599821
//
IT	4106
RD	19
LK	-6433956.080284
QD	-1324.565749 -> -1321.535945
RI	0.0236869575
TR	0.150872	0.031625
MT	17.489320
MM	C_pi: 1.056909, n_recomb: 555544.464995
RS	0	0.000000	0.250883	18313.831690	0.032966	0.017403
RS	1	0.008552	0.250883	19188.695333	0.034540	0.021170
RS	2	0.017836	0.250883	20044.595805	0.036081	0.022168
RS	3	0.027914	0.250883	20869.999429	0.037567	0.024749
RS	4	0.038853	0.351534	15556.951298	0.028003	0.019403
RS	5	0.050728	0.351534	16306.241385	0.029352	0.021458
RS	6	0.063619	0.783878	7725.856983	0.013907	0.010699
RS	7	0.077612	0.783878	8233.840796	0.014821	0.011918
RS	8	0.092802	1.452701	4750.566691	0.008551	0.007257
RS	9	0.109291	1.452701	5097.559503	0.009176	0.008220
RS	10	0.127190	1.947348	4083.370282	0.007350	0.006919
RS	11	0.146620	1.947348	4388.117429	0.007899	0.007776
RS	12	0.167711	2.132651	4304.357820	0.007748	0.007927
RS	13	0.190607	2.132651	4622.205481	0.008320	0.008801
RS	14	0.215460	2.111589	5008.080334	0.009015	0.009772
RS	15	0.242439	2.111589	5366.819887	0.009660	0.010606
RS	16	0.271725	1.942348	6241.408393	0.011235	0.012456
RS	17	0.303516	1.942348	6664.026020	0.011995	0.013355
RS	18	0.338026	1.659086	8304.659226	0.014949	0.016708
RS	19	0.375487	1.659086	8810.559804	0.015859	0.017775
RS	20	0.416152	1.376709	11211.947876	0.020182	0.022647
RS	21	0.460294	1.376709	11779.213616	0.021203	0.023855
RS	22	0.508212	1.173194	14434.286334	0.025982	0.029227
RS	23	0.560228	1.173194	14973.758012	0.026953	0.030357
RS	24	0.616693	1.060346	17072.895719	0.030732	0.034569
RS	25	0.677986	1.060346	17466.777955	0.031441	0.035344
RS	26	0.744522	1.019570	18465.610125	0.033239	0.037289
RS	27	0.816747	1.019570	18640.095392	0.033553	0.037565
RS	28	0.895150	1.028444	18544.943964	0.033382	0.037291
RS	29	0.980258	1.028444	18493.091934	0.033288	0.037090
RS	30	1.072644	1.068756	17649.437119	0.031770	0.035327
RS	31	1.172932	1.068756	17402.325325	0.031325	0.034741
RS	32	1.281796	1.125005	16211.261548	0.029181	0.032308
RS	33	1.399971	1.125005	15803.280334	0.028446	0.031423
RS	34	1.528252	1.182771	14562.138957	0.026212	0.028915
RS	35	1.667505	1.182771	14013.963905	0.025226	0.027781
RS	36	1.818666	1.230647	12862.881267	0.023154	0.025473
RS	37	1.982756	1.230647	12183.958822	0.021932	0.024106
RS	38	2.160878	1.263160	11135.494760	0.020044	0.022017
RS	39	2.354235	1.263160	10337.946516	0.018609	0.020433
RS	40	2.564127	1.281773	9344.415940	0.016820	0.018463
RS	41	2.791970	1.281773	8459.641011	0.015228	0.016715
RS	42	3.039299	1.293071	7481.432789	0.013467	0.014781
RS	43	3.307780	1.293071	6569.851450	0.011826	0.012981
RS	44	3.599222	1.304096	5623.415232	0.010122	0.011115
RS	45	3.915590	1.304096	4765.318490	0.008578	0.009421
RS	46	4.259013	1.318323	3916.677873	0.007050	0.007751
RS	47	4.631808	1.318323	3185.891358	0.005735	0.006310
RS	48	5.036484	1.335660	2500.616406	0.004501	0.004963
RS	49	5.475770	1.335660	1940.765576	0.003493	0.003860
RS	50	5.952624	1.354407	1447.056017	0.002605	0.002889
RS	51	6.470260	1.354407	1063.800440	0.001915	0.002131
RS	52	7.032166	1.372375	748.574952	0.001347	0.001508
RS	53	7.642127	1.372375	516.539439	0.000930	0.001047
RS	54	8.304254	1.385572	340.405043	0.000613	0.000695
RS	55	9.023008	1.385572	217.796806	0.000392	0.000449
RS	56	9.803232	1.385572	133.197874	0.000240	0.000277
RS	57	10.650182	1.385572	77.564306	0.000140	0.000163
RS	58	11.569565	1.366737	43.228930	0.000078	0.000092
RS	59	12.567577	1.366737	22.301466	0.000040	0.000048
RS	60	13.650941	1.366737	10.797462	0.000019	0.000024
RS	61	14.826958	1.366737	4.879714	0.000009	0.000011
RS	62	16.103550	1.366737	2.046486	0.000004	0.000005
RS	63	17.489320	1.366737	1.196864	0.000002	0.000003
PA	4+25*2+4+6 0.150872185 0.031624991 17.489319971 0.250882519 0.351534461 0.783878428 1.452701136 1.947347885 2.132650865 2.111589242 1.942348116 1.659085962 1.376708598 1.173194070 1.060345995 1.019570484 1.028444260 1.068756378 1.125005206 1.182770799 1.230647067 1.263159741 1.281773389 1.293070727 1.304096181 1.318322704 1.335660494 1.354407298 1.372375441 1.385572095 1.366737304
//
IT	4095
RD	20
LK	-6433950.174311
QD	-1317.989315 -> -1315.278274
RI	0.0234297501
TR	0.150662	0.031655
MT	17.518308
MM	C_pi: 1.059013, n_recomb: 557157.790202
RS	0	0.000000	0.252319	18269.282127	0.032790	0.017393
RS	1	0.008555	0.252319	19146.160406	0.034364	0.021140
RS	2	0.017842	0.252319	20004.797520	0.035905	0.022102
RS	3	0.027924	0.252319	20833.731545	0.037393	0.024641
RS	4	0.038868	0.349834	15695.593594	0.028171	0.019529
RS	5	0.050748	0.349834	16448.918812	0.029523	0.021583
RS	6	0.063644	0.784419	7749.873457	0.013910	0.010699
RS	7	0.077644	0.784419	8259.683817	0.014825	0.011920
RS	8	0.092842	1.457247	4754.091447	0.008533	0.007240
RS	9	0.109340	1.457247	5101.632092	0.009157	0.008203
RS	10	0.127249	1.949186	4095.733563	0.007351	0.006919
RS	11	0.146691	1.949186	4401.536074	0.007900	0.007778
RS	12	0.167795	2.131766	4323.488639	0.007760	0.007940
RS	13	0.190705	2.131766	4642.817322	0.008333	0.008816
RS	14	0.215575	2.114493	5021.545006	0.009013	0.009772
RS	15	0.242573	2.114493	5381.441207	0.009659	0.010607
RS	16	0.271881	1.950984	6239.662718	0.011199	0.012420
RS	17	0.303695	1.950984	6662.759012	0.011958	0.013316
RS	18	0.338232	1.667937	8296.653286	0.014891	0.016646
RS	19	0.375723	1.667937	8803.237132	0.015800	0.017707
RS	20	0.416422	1.382168	11219.392837	0.020137	0.022594
RS	21	0.460602	1.382168	11788.574077	0.021158	0.023796
RS	22	0.508562	1.175423	14477.033348	0.025984	0.029216
RS	23	0.560625	1.175423	15019.197139	0.026957	0.030343
RS	24	0.617142	1.060780	17150.829648	0.030783	0.034603
RS	25	0.678495	1.060780	17546.406456	0.031493	0.035375
RS	26	0.745096	1.019436	18559.274578	0.033311	0.037340
RS	27	0.817394	1.019436	18733.577542	0.033623	0.037613
RS	28	0.895878	1.028511	18633.203995	0.033443	0.037329
RS	29	0.981077	1.028511	18580.020640	0.033348	0.037127
RS	30	1.073564	1.069482	17720.847946	0.031806	0.035340
RS	31	1.173964	1.069482	17472.481997	0.031360	0.034755
RS	32	1.282952	1.126578	16265.222767	0.029193	0.032299
RS	33	1.401265	1.126578	15856.734499	0.028460	0.031418
RS	34	1.529700	1.185071	14604.645145	0.026213	0.028898
RS	35	1.669122	1.185071	14056.525581	0.025229	0.027769
RS	36	1.820473	1.233308	12900.883964	0.023155	0.025461
RS	37	1.984771	1.233308	12221.826179	0.021936	0.024099
RS	38	2.163125	1.265770	11172.861902	0.020053	0.022016
RS	39	2.356738	1.265770	10374.178088	0.018620	0.020436
RS	40	2.566914	1.284131	9380.543873	0.016836	0.018472
RS	41	2.795071	1.284131	8493.341750	0.015244	0.016725
RS	42	3.042747	1.295334	7512.736809	0.013484	0.014793
RS	43	3.311612	1.295334	6598.012788	0.011842	0.012993
RS	44	3.603479	1.306714	5646.812820	0.010135	0.011123
RS	45	3.920316	1.306714	4785.941343	0.008590	0.009429
RS	46	4.264258	1.321813	3932.124149	0.007057	0.007755
RS	47	4.637624	1.321813	3199.612741	0.005743	0.006315
RS	48	5.042932	1.340431	2510.386663	0.004506	0.004965
RS	49	5.482915	1.340431	1949.737260	0.003499	0.003864
RS	50	5.960539	1.360677	1453.588684	0.002609	0.002891
RS	51	6.479024	1.360677	1069.906402	0.001920	0.002135
RS	52	7.041866	1.380152	753.234626	0.001352	0.001512
RS	53	7.652860	1.380152	520.723416	0.000935	0.001051
RS	54	8.316125	1.394680	343.611650	0.000617	0.000699
RS	55	9.036133	1.394680	220.425325	0.000396	0.000452
RS	56	9.817738	1.394680	135.186806	0.000243	0.000280
RS	57	10.666210	1.394680	78.962663	0.000142	0.000165
RS	58	11.587270	1.375573	44.157048	0.000079	0.000094
RS	59	12.587127	1.375573	22.860295	0.000041	0.000049
RS	60	13.672524	1.375573	11.109931	0.000020	0.000024
RS	61	14.850777	1.375573	5.041420	0.000009	0.000011
RS	62	16.129830	1.375573	2.123604	0.000004	0.000005
RS	63	17.518308	1.375573	1.251030	0.000002	0.000003
PA	4+25*2+4+6 0.150661693 0.031655362 17.518308274 0.252319037 0.349834077 0.784418918 1.457246646 1.949186450 2.131766138 2.114493096 1.950983853 1.667937339 1.382167768 1.175422809 1.060779811 1.019435815 1.028510955 1.069482081 1.126577524 1.185070747 1.233307701 1.265769600 1.284131387 1.295333591 1.306714134 1.321813460 1.340431456 1.360677032 1.380151672 1.394679738 1.375572796
//
IT	4574
RD	21
LK	-6433944.883815
QD	-1311.791375 -> -1309.353010
RI	0.0231940919
TR	0.150464	0.031685
MT	17.545397
MM	C_pi: 1.060987, n_recomb: 558690.026697
RS	0	0.000000	0.253628	18231.278546	0.032632	0.017383
RS	1	0.008558	0.253628	19110.070484	0.034205	0.021112
RS	2	0.017848	0.253628	19971.269089	0.035747	0.022043
RS	3	0.027933	0.253628	20803.475932	0.037236	0.024547
RS	4	0.038881	0.348337	15822.603595	0.028321	0.019642
RS	5	0.050766	0.348337	16579.663390	0.029676	0.021695
RS	6	0.063668	0.785285	7769.014618	0.013906	0.010695
RS	7	0.077675	0.785285	8280.386570	0.014821	0.011917
RS	8	0.092880	1.461934	4756.190403	0.008513	0.007222
RS	9	0.109386	1.461934	5104.173076	0.009136	0.008185
RS	10	0.127305	1.950677	4107.988193	0.007353	0.006920
RS	11	0.146757	1.950677	4414.824560	0.007902	0.007781
RS	12	0.167874	2.130051	4343.430957	0.007774	0.007955
RS	13	0.190797	2.130051	4664.274779	0.008349	0.008834
RS	14	0.215683	2.116383	5036.286045	0.009014	0.009775
RS	15	0.242699	2.116383	5397.390676	0.009661	0.010611
RS	16	0.272026	1.958726	6239.321838	0.011168	0.012388
RS	17	0.303863	1.958726	6662.930517	0.011926	0.013282
RS	18	0.338424	1.676232	8289.410102	0.014837	0.016587
RS	19	0.375944	1.676232	8796.639062	0.015745	0.017644
RS	20	0.416674	1.387361	11225.951989	0.020093	0.022542
RS	21	0.460889	1.387361	11796.922272	0.021115	0.023739
RS	22	0.508889	1.177569	14516.638730	0.025983	0.029204
RS	23	0.560996	1.177569	15061.346781	0.026958	0.030327
RS	24	0.617562	1.061237	17223.565003	0.030828	0.034633
RS	25	0.678969	1.061237	17620.774898	0.031539	0.035402
RS	26	0.745632	1.019361	18646.860032	0.033376	0.037386
RS	27	0.817999	1.019361	18821.054374	0.033688	0.037657
RS	28	0.896559	1.028634	18715.676308	0.033499	0.037363
RS	29	0.981842	1.028634	18661.336655	0.033402	0.037160
RS	30	1.074423	1.070229	17787.595656	0.031838	0.035350
RS	31	1.174927	1.070229	17538.167672	0.031392	0.034767
RS	32	1.284032	1.128116	16315.860222	0.029204	0.032289
RS	33	1.402474	1.128116	15907.005301	0.028472	0.031413
RS	34	1.531052	1.187276	14644.948825	0.026213	0.028881
RS	35	1.670633	1.187276	14096.946382	0.025232	0.027758
RS	36	1.822159	1.235815	12937.430562	0.023157	0.025450
RS	37	1.986653	1.235815	12258.227242	0.021941	0.024093
RS	38	2.165223	1.268175	11209.194156	0.020063	0.022017
RS	39	2.359075	1.268175	10409.311801	0.018632	0.020440
RS	40	2.569517	1.286248	9415.786219	0.016853	0.018482
RS	41	2.797967	1.286248	8526.075846	0.015261	0.016736
RS	42	3.045968	1.297329	7543.160341	0.013502	0.014806
RS	43	3.315192	1.297329	6625.230865	0.011859	0.013005
RS	44	3.607455	1.309045	5669.309173	0.010148	0.011132
RS	45	3.924730	1.309045	4805.646463	0.008602	0.009438
RS	46	4.269156	1.325006	3946.694791	0.007064	0.007758
RS	47	4.643057	1.325006	3212.500819	0.005750	0.006320
RS	48	5.048956	1.344897	2519.402248	0.004509	0.004967
RS	49	5.489591	1.344897	1958.038232	0.003505	0.003867
RS	50	5.967934	1.366647	1459.543843	0.002612	0.002893
RS	51	6.487212	1.366647	1075.538301	0.001925	0.002139
RS	52	7.050929	1.387643	757.515242	0.001356	0.001515
RS	53	7.662887	1.387643	524.623963	0.000939	0.001055
RS	54	8.327215	1.403523	346.612219	0.000620	0.000702
RS	55	9.048395	1.403523	222.916789	0.000399	0.000455
RS	56	9.831291	1.403523	137.090582	0.000245	0.000283
RS	57	10.681186	1.403523	80.312031	0.000144	0.000167
RS	58	11.603813	1.384195	45.058214	0.000081	0.000095
RS	59	12.605395	1.384195	23.407093	0.000042	0.000050
RS	60	13.692690	1.384195	11.417876	0.000020	0.000025
RS	61	14.873034	1.384195	5.201885	0.000009	0.000011
RS	62	16.154388	1.384195	2.200648	0.000004	0.000005
RS	63	17.545397	1.384195	1.305723	0.000002	0.000003
PA	4+25*2+4+6 0.150463511 0.031684834 17.545397242 0.253627885 0.348336713 0.785285054 1.461934234 1.950676814 2.130051294 2.116382592 1.958725823 1.676231883 1.387360572 1.177568907 1.061236566 1.019361441 1.028634299 1.070228675 1.128116115 1.187275711 1.235815304 1.268175489 1.286248183 1.297329106 1.309044957 1.325005562 1.344896680 1.366646595 1.387642910 1.403523042 1.384195330
//
IT	3720
RD	22
LK	-6433940.118802
QD	-1305.920675 -> -1303.717928
RI	0.0229817968
TR	0.150277	0.031713
MT	17.570655
MM	C_pi: 1.062828, n_recomb: 560141.236214
RS	0	0.000000	0.254808	18199.760606	0.032491	0.017374
RS	1	0.008560	0.254808	19080.376724	0.034064	0.021088
RS	2	0.017853	0.254808	19943.974950	0.035605	0.021992
RS	3	0.027942	0.254808	20779.212070	0.037096	0.024463
RS	4	0.038894	0.347011	15939.048690	0.028455	0.019745
RS	5	0.050783	0.347011	16699.561550	0.029813	0.021798
RS	6	0.063691	0.786429	7783.717603	0.013896	0.010687
RS	7	0.077703	0.786429	8296.405412	0.014811	0.011911
RS	8	0.092915	1.466769	4756.831441	0.008492	0.007204
RS	9	0.109429	1.466769	5105.148103	0.009114	0.008166
RS	10	0.127356	1.951886	4119.976599	0.007355	0.006922
RS	11	0.146818	1.951886	4427.815245	0.007905	0.007784
RS	12	0.167947	2.127702	4363.788970	0.007791	0.007971
RS	13	0.190883	2.127702	4686.157424	0.008366	0.008853
RS	14	0.215784	2.117396	5051.978509	0.009019	0.009781
RS	15	0.242815	2.117396	5414.324861	0.009666	0.010619
RS	16	0.272161	1.965678	6240.031397	0.011140	0.012359
RS	17	0.304019	1.965678	6664.169779	0.011897	0.013251
RS	18	0.338604	1.684017	8282.685090	0.014787	0.016532
RS	19	0.376149	1.684017	8790.514300	0.015693	0.017585
RS	20	0.416908	1.392298	11231.569497	0.020051	0.022492
RS	21	0.461157	1.392298	11804.203540	0.021074	0.023685
RS	22	0.509193	1.179631	14553.179104	0.025981	0.029191
RS	23	0.561341	1.179631	15100.284194	0.026958	0.030311
RS	24	0.617953	1.061700	17291.392012	0.030870	0.034661
RS	25	0.679412	1.061700	17690.163382	0.031582	0.035427
RS	26	0.746131	1.019328	18728.686372	0.033436	0.037428
RS	27	0.818562	1.019328	18902.823730	0.033747	0.037697
RS	28	0.897192	1.028793	18792.664193	0.033550	0.037394
RS	29	0.982554	1.028793	18737.309923	0.033451	0.037190
RS	30	1.075223	1.070980	17849.834325	0.031867	0.035359
RS	31	1.175825	1.070980	17599.505895	0.031420	0.034777
RS	32	1.285038	1.129613	16363.140747	0.029213	0.032280
RS	33	1.403600	1.129613	15954.044607	0.028482	0.031407
RS	34	1.532311	1.189387	14682.889951	0.026213	0.028866
RS	35	1.672041	1.189387	14135.069141	0.025235	0.027748
RS	36	1.823731	1.238177	12972.315927	0.023159	0.025440
RS	37	1.988407	1.238177	12292.972813	0.021946	0.024088
RS	38	2.167179	1.270395	11244.241228	0.020074	0.022019
RS	39	2.361254	1.270395	10443.133169	0.018644	0.020444
RS	40	2.571942	1.288145	9449.948418	0.016871	0.018494
RS	41	2.800666	1.288145	8557.686980	0.015278	0.016748
RS	42	3.048969	1.299079	7572.583479	0.013519	0.014819
RS	43	3.318528	1.299079	6651.418082	0.011875	0.013017
RS	44	3.611161	1.311112	5690.838782	0.010160	0.011141
RS	45	3.928844	1.311112	4824.394904	0.008613	0.009446
RS	46	4.273722	1.327920	3960.379229	0.007070	0.007762
RS	47	4.648121	1.327920	3224.558092	0.005757	0.006324
RS	48	5.054571	1.349078	2527.674339	0.004513	0.004967
RS	49	5.495813	1.349078	1965.684993	0.003509	0.003870
RS	50	5.974826	1.372333	1464.944927	0.002615	0.002894
RS	51	6.494844	1.372333	1080.716305	0.001929	0.002142
RS	52	7.059377	1.394862	761.435181	0.001359	0.001518
RS	53	7.672234	1.394862	528.254182	0.000943	0.001059
RS	54	8.337554	1.412114	349.416093	0.000624	0.000706
RS	55	9.059826	1.412114	225.276823	0.000402	0.000459
RS	56	9.843927	1.412114	138.912307	0.000248	0.000285
RS	57	10.695148	1.412114	81.613946	0.000146	0.000170
RS	58	11.619235	1.392572	45.934040	0.000082	0.000097
RS	59	12.622426	1.392572	23.942028	0.000043	0.000051
RS	60	13.711493	1.392572	11.721026	0.000021	0.000025
RS	61	14.893786	1.392572	5.360814	0.000010	0.000012
RS	62	16.177285	1.392572	2.277417	0.000004	0.000005
RS	63	17.570655	1.392572	1.360757	0.000002	0.000003
PA	4+25*2+4+6 0.150277230 0.031713472 17.570655094 0.254807889 0.347010987 0.786428634 1.466769352 1.951886016 2.127702008 2.117395798 1.965678469 1.684016964 1.392298344 1.179630767 1.061700096 1.019328389 1.028793463 1.070979873 1.129613437 1.189386837 1.238177149 1.270395089 1.288144602 1.299078548 1.311112000 1.327920111 1.349077935 1.372333049 1.394862498 1.412113560 1.392571762
//
IT	3679
RD	23
LK	-6433935.810946
QD	-1300.361876 -> -1298.364301
RI	0.0227881125
TR	0.150102	0.031741
MT	17.594303
MM	C_pi: 1.064556, n_recomb: 561518.403688
RS	0	0.000000	0.255880	18173.396815	0.032365	0.017365
RS	1	0.008563	0.255880	19055.754122	0.033936	0.021065
RS	2	0.017858	0.255880	19921.609512	0.035478	0.021945
RS	3	0.027950	0.255880	20759.668266	0.036971	0.024389
RS	4	0.038906	0.345829	16046.383648	0.028577	0.019839
RS	5	0.050799	0.345829	16810.106158	0.029937	0.021892
RS	6	0.063712	0.787793	7794.724788	0.013882	0.010676
RS	7	0.077729	0.787793	8308.520963	0.014797	0.011900
RS	8	0.092948	1.471710	4756.266439	0.008470	0.007186
RS	9	0.109469	1.471710	5104.826198	0.009091	0.008147
RS	10	0.127404	1.952911	4131.586181	0.007358	0.006925
RS	11	0.146876	1.952911	4440.389985	0.007908	0.007787
RS	12	0.168015	2.124825	4384.460884	0.007808	0.007989
RS	13	0.190964	2.124825	4708.358877	0.008385	0.008873
RS	14	0.215877	2.117687	5068.393099	0.009026	0.009789
RS	15	0.242924	2.117687	5432.003746	0.009674	0.010628
RS	16	0.272287	1.971949	6241.603122	0.011116	0.012333
RS	17	0.304165	1.971949	6666.283593	0.011872	0.013224
RS	18	0.338771	1.691355	8276.391078	0.014739	0.016480
RS	19	0.376341	1.691355	8784.780231	0.015645	0.017529
RS	20	0.417128	1.397004	11236.404433	0.020011	0.022444
RS	21	0.461407	1.397004	11810.592063	0.021033	0.023633
RS	22	0.509478	1.181611	14587.086577	0.025978	0.029178
RS	23	0.561664	1.181611	15136.456692	0.026956	0.030295
RS	24	0.618319	1.062165	17354.922002	0.030907	0.034685
RS	25	0.679825	1.062165	17755.187816	0.031620	0.035449
RS	26	0.746598	1.019328	18805.431144	0.033490	0.037467
RS	27	0.819088	1.019328	18979.553320	0.033800	0.037733
RS	28	0.897785	1.028982	18864.787516	0.033596	0.037422
RS	29	0.983221	1.028982	18808.540889	0.033496	0.037217
RS	30	1.075972	1.071734	17908.053174	0.031892	0.035366
RS	31	1.176664	1.071734	17656.965312	0.031445	0.034786
RS	32	1.285979	1.131072	16407.427252	0.029220	0.032270
RS	33	1.404654	1.131072	15998.197819	0.028491	0.031401
RS	34	1.533490	1.191414	14718.704520	0.026212	0.028851
RS	35	1.673358	1.191414	14171.121144	0.025237	0.027738
RS	36	1.825202	1.240410	13005.683642	0.023162	0.025432
RS	37	1.990048	1.240410	12326.207494	0.021952	0.024084
RS	38	2.169008	1.272450	11278.109986	0.020085	0.022022
RS	39	2.363292	1.272450	10475.754167	0.018656	0.020450
RS	40	2.574212	1.289848	9483.104197	0.016888	0.018506
RS	41	2.803192	1.289848	8588.260186	0.015295	0.016760
RS	42	3.051778	1.300615	7601.071051	0.013537	0.014833
RS	43	3.321650	1.300615	6676.652850	0.011890	0.013030
RS	44	3.614629	1.312948	5711.494452	0.010172	0.011149
RS	45	3.932695	1.312948	4842.281521	0.008624	0.009454
RS	46	4.277995	1.330591	3973.266806	0.007076	0.007765
RS	47	4.652861	1.330591	3235.870365	0.005763	0.006328
RS	48	5.059826	1.353007	2535.285159	0.004515	0.004968
RS	49	5.501636	1.353007	1972.749169	0.003513	0.003872
RS	50	5.981277	1.377767	1469.853609	0.002618	0.002895
RS	51	6.501988	1.377767	1085.489595	0.001933	0.002145
RS	52	7.067284	1.401837	765.034092	0.001362	0.001520
RS	53	7.680984	1.401837	531.642285	0.000947	0.001062
RS	54	8.347231	1.420477	352.042648	0.000627	0.000708
RS	55	9.070527	1.420477	227.517780	0.000405	0.000461
RS	56	9.855755	1.420477	140.659398	0.000250	0.000288
RS	57	10.708218	1.420477	82.872580	0.000148	0.000171
RS	58	11.633673	1.400744	46.786348	0.000083	0.000098
RS	59	12.638370	1.400744	24.466169	0.000044	0.000052
RS	60	13.729095	1.400744	12.019963	0.000021	0.000026
RS	61	14.913214	1.400744	5.518505	0.000010	0.000012
RS	62	16.198722	1.400744	2.354054	0.000004	0.000005
RS	63	17.594303	1.400744	1.416237	0.000003	0.000003
PA	4+25*2+4+6 0.150101668 0.031741168 17.594302962 0.255879960 0.345828555 0.787793253 1.471709635 1.952911217 2.124824695 2.117686578 1.971949063 1.691354795 1.397004065 1.181610878 1.062164840 1.019328389 1.028981841 1.071733641 1.131072348 1.191413809 1.240410075 1.272449866 1.289848491 1.300615401 1.312947548 1.330590955 1.353007314 1.377767015 1.401836970 1.420477219 1.400744061
//
IT	3431
RD	24
LK	-6433931.901475
QD	-1295.087875 -> -1293.270313
RI	0.0226118549
TR	0.149935	0.031768
MT	17.616720
MM	C_pi: 1.066186, n_recomb: 562824.955303
RS	0	0.000000	0.256855	18151.535711	0.032251	0.017358
RS	1	0.008565	0.256855	19035.561181	0.033821	0.021045
RS	2	0.017863	0.256855	19903.548052	0.035364	0.021904
RS	3	0.027958	0.256855	20744.244046	0.036857	0.024324
RS	4	0.038917	0.344763	16145.863479	0.028687	0.019925
RS	5	0.050815	0.344763	16912.581228	0.030049	0.021979
RS	6	0.063731	0.789347	7802.464085	0.013863	0.010663
RS	7	0.077754	0.789347	8317.184167	0.014778	0.011888
RS	8	0.092979	1.476751	4754.578833	0.008448	0.007168
RS	9	0.109507	1.476751	5103.297778	0.009067	0.008127
RS	10	0.127450	1.953775	4142.824839	0.007361	0.006928
RS	11	0.146931	1.953775	4452.558884	0.007911	0.007791
RS	12	0.168079	2.121534	4405.285793	0.007827	0.008008
RS	13	0.191040	2.121534	4730.710014	0.008405	0.008895
RS	14	0.215966	2.117384	5085.315036	0.009035	0.009799
RS	15	0.243028	2.117384	5450.202484	0.009684	0.010640
RS	16	0.272407	1.977641	6243.812793	0.011094	0.012310
RS	17	0.304303	1.977641	6669.040278	0.011849	0.013199
RS	18	0.338930	1.698297	8270.424388	0.014694	0.016431
RS	19	0.376523	1.698297	8779.335389	0.015599	0.017477
RS	20	0.417336	1.401507	11240.463800	0.019972	0.022397
RS	21	0.461644	1.401507	11816.103728	0.020994	0.023583
RS	22	0.509747	1.183522	14618.541286	0.025974	0.029164
RS	23	0.561970	1.183522	15170.055027	0.026953	0.030279
RS	24	0.618666	1.062631	17414.542062	0.030941	0.034707
RS	25	0.680217	1.062631	17816.236997	0.031655	0.035470
RS	26	0.747041	1.019359	18877.518885	0.033541	0.037503
RS	27	0.819587	1.019359	19051.658507	0.033850	0.037767
RS	28	0.898347	1.029200	18932.408468	0.033638	0.037448
RS	29	0.983852	1.029200	18875.376547	0.033537	0.037242
RS	30	1.076681	1.072494	17962.516922	0.031915	0.035371
RS	31	1.177460	1.072494	17710.794792	0.031468	0.034793
RS	32	1.286871	1.132505	16448.841073	0.029226	0.032260
RS	33	1.405652	1.132505	16039.580022	0.028498	0.031395
RS	34	1.534606	1.193375	14752.432017	0.026211	0.028837
RS	35	1.674606	1.193375	14205.143562	0.025239	0.027729
RS	36	1.826595	1.242542	13037.490545	0.023164	0.025424
RS	37	1.991602	1.242542	12357.903752	0.021957	0.024081
RS	38	2.170742	1.274372	11310.755488	0.020096	0.022026
RS	39	2.365224	1.274372	10507.149594	0.018669	0.020456
RS	40	2.576363	1.291398	9515.208461	0.016906	0.018519
RS	41	2.805585	1.291398	8617.775558	0.015312	0.016773
RS	42	3.054440	1.301980	7628.618857	0.013554	0.014847
RS	43	3.324608	1.301980	6700.950299	0.011906	0.013042
RS	44	3.617915	1.314595	5731.294029	0.010183	0.011158
RS	45	3.936343	1.314595	4859.339301	0.008634	0.009462
RS	46	4.282044	1.333060	3985.405758	0.007081	0.007768
RS	47	4.657353	1.333060	3246.488617	0.005768	0.006332
RS	48	5.064805	1.356726	2542.287422	0.004517	0.004968
RS	49	5.507155	1.356726	1979.278565	0.003517	0.003875
RS	50	5.987391	1.382991	1474.310513	0.002619	0.002896
RS	51	6.508758	1.382991	1089.892070	0.001936	0.002148
RS	52	7.074778	1.408610	768.338954	0.001365	0.001522
RS	53	7.689276	1.408610	534.808626	0.000950	0.001065
RS	54	8.356404	1.428657	354.506779	0.000630	0.000711
RS	55	9.080669	1.428657	229.649553	0.000408	0.000464
RS	56	9.866965	1.428657	142.338038	0.000253	0.000290
RS	57	10.720606	1.428657	84.091554	0.000149	0.000173
RS	58	11.647358	1.408757	47.617046	0.000085	0.000099
RS	59	12.653484	1.408757	24.980519	0.000044	0.000053
RS	60	13.745781	1.408757	12.315182	0.000022	0.000026
RS	61	14.931630	1.408757	5.675185	0.000010	0.000012
RS	62	16.219043	1.408757	2.430658	0.000004	0.000005
RS	63	17.616720	1.408757	1.472229	0.000003	0.000003
PA	4+25*2+4+6 0.149934829 0.031767640 17.616720020 0.256854723 0.344763440 0.789346938 1.476751121 1.953775390 2.121533837 2.117383641 1.977640690 1.698297154 1.401507194 1.183522053 1.062630802 1.019359496 1.029199692 1.072494073 1.132504828 1.193374926 1.242541746 1.274372206 1.291398411 1.301979801 1.314595344 1.333060333 1.356726040 1.382991244 1.408609852 1.428656732 1.408757263
//
IT	4334
RD	25
LK	-6433928.340337
QD	-1290.078618 -> -1288.420089
RI	0.0224528623
TR	0.149777	0.031793
MT	17.637918
MM	C_pi: 1.067718, n_recomb: 564062.483209
RS	0	0.000000	0.257737	18133.828580	0.032149	0.017350
RS	1	0.008567	0.257737	19019.452883	0.033719	0.021027
RS	2	0.017867	0.257737	19889.452904	0.035261	0.021867
RS	3	0.027965	0.257737	20732.613149	0.036756	0.024266
RS	4	0.038927	0.343798	16238.247220	0.028788	0.020004
RS	5	0.050829	0.343798	17007.759775	0.030152	0.022059
RS	6	0.063750	0.791041	7807.453974	0.013841	0.010648
RS	7	0.077778	0.791041	8322.937424	0.014755	0.011873
RS	8	0.093008	1.481872	4751.852515	0.008424	0.007149
RS	9	0.109542	1.481872	5100.651811	0.009043	0.008106
RS	10	0.127493	1.954537	4153.572351	0.007364	0.006931
RS	11	0.146982	1.954537	4464.194099	0.007914	0.007795
RS	12	0.168140	2.117944	4426.042101	0.007847	0.008028
RS	13	0.191111	2.117944	4752.975526	0.008426	0.008917
RS	14	0.216050	2.116554	5102.607947	0.009046	0.009810
RS	15	0.243126	2.116554	5468.777019	0.009695	0.010653
RS	16	0.272520	1.982805	6246.512476	0.011074	0.012289
RS	17	0.304433	1.982805	6672.285377	0.011829	0.013177
RS	18	0.339080	1.704878	8264.645700	0.014652	0.016384
RS	19	0.376695	1.704878	8774.037191	0.015555	0.017427
RS	20	0.417532	1.405818	11243.729526	0.019933	0.022353
RS	21	0.461868	1.405818	11820.722879	0.020956	0.023535
RS	22	0.510002	1.185359	14647.692836	0.025968	0.029150
RS	23	0.562259	1.185359	15201.230948	0.026950	0.030263
RS	24	0.618993	1.063092	17470.435490	0.030973	0.034728
RS	25	0.680588	1.063092	17873.492006	0.031687	0.035488
RS	26	0.747459	1.019410	18945.227638	0.033587	0.037536
RS	27	0.820058	1.019410	19119.404491	0.033896	0.037799
RS	28	0.898878	1.029435	18995.772352	0.033677	0.037471
RS	29	0.984449	1.029435	18938.043739	0.033574	0.037265
RS	30	1.077351	1.073251	18013.399920	0.031935	0.035376
RS	31	1.178212	1.073251	17761.149534	0.031488	0.034799
RS	32	1.287713	1.133902	16487.488898	0.029230	0.032250
RS	33	1.406595	1.133902	16078.280652	0.028504	0.031388
RS	34	1.535662	1.195268	14784.066790	0.026210	0.028823
RS	35	1.675785	1.195268	14237.125891	0.025240	0.027719
RS	36	1.827912	1.244573	13067.684172	0.023167	0.025418
RS	37	1.993072	1.244573	12388.012349	0.021962	0.024078
RS	38	2.172380	1.276168	11342.091794	0.020108	0.022031
RS	39	2.367049	1.276168	10537.246637	0.018681	0.020463
RS	40	2.578395	1.292803	9546.187767	0.016924	0.018532
RS	41	2.807847	1.292803	8646.175693	0.015328	0.016786
RS	42	3.056955	1.303182	7655.175451	0.013572	0.014861
RS	43	3.327404	1.303182	6724.275361	0.011921	0.013055
RS	44	3.621021	1.316068	5750.208311	0.010194	0.011167
RS	45	3.939792	1.316068	4875.554218	0.008644	0.009470
RS	46	4.285871	1.335339	3996.802284	0.007086	0.007770
RS	47	4.661598	1.335339	3256.424173	0.005773	0.006335
RS	48	5.069513	1.360246	2548.693515	0.004518	0.004968
RS	49	5.512373	1.360246	1985.287893	0.003520	0.003876
RS	50	5.993171	1.388016	1478.333059	0.002621	0.002896
RS	51	6.515158	1.388016	1093.938851	0.001939	0.002150
RS	52	7.081863	1.415191	771.362696	0.001368	0.001524
RS	53	7.697116	1.415191	537.762976	0.000953	0.001068
RS	54	8.365076	1.436656	356.816662	0.000633	0.000714
RS	55	9.090258	1.436656	231.677059	0.000411	0.000467
RS	56	9.877565	1.436656	143.950945	0.000255	0.000293
RS	57	10.732319	1.436656	85.272221	0.000151	0.000175
RS	58	11.660298	1.416618	48.426642	0.000086	0.000101
RS	59	12.667774	1.416618	25.485278	0.000045	0.000054
RS	60	13.761558	1.416618	12.606749	0.000022	0.000027
RS	61	14.949044	1.416618	5.830871	0.000010	0.000013
RS	62	16.238259	1.416618	2.507231	0.000004	0.000005
RS	63	17.637918	1.416618	1.528738	0.000003	0.000003
PA	4+25*2+4+6 0.149776549 0.031792998 17.637918194 0.257736870 0.343797696 0.791040504 1.481872196 1.954537465 2.117944081 2.116554215 1.982805099 1.704877680 1.405817669 1.185359286 1.063091647 1.019409804 1.029435257 1.073250952 1.133902130 1.195267571 1.244573395 1.276168473 1.292803020 1.303182353 1.316068437 1.335338512 1.360246026 1.388015682 1.415190612 1.436656153 1.416617972
//
