# Supplementary material for: Introgression and disruption of migration routes have shaped the genetic integrity of wildebeest populations
Source: Nat Commun. 2024 Apr 12;15:2921. doi: 10.1038/s41467-024-47015-y (PMC11014984; doi:10.1038/s41467-024-47015-y)
Supplement: Supplementary file 10 — Source Data [file 41467_2024_47015_MOESM10_ESM.zip › source_data/Fig2a.psmc/CTauNaC__936.psmc]

CC
CC	Brief Description of the file format:
CC	  CC  comments
CC	  MM  useful-messages
CC	  RD  round-of-iterations
CC	  LL  \log[P(sequence)]
CC	  QD  Q-before-opt Q-after-opt
CC	  TR  \theta_0 \rho_0
CC	  RS  k t_k \lambda_k \pi_k \sum_{l\not=k}A_{kl} A_{kk}
CC	  DC  begin end best-k t_k+\Delta_k max-prob
CC
MM	Version: 0.6.5-r67
MM	pattern:4+25*2+4+6, n:63, n_free_lambdas:28
MM	n_iterations:25, skip:1, max_t:15, theta/rho:5
MM	is_decoding:0
MM	n_seqs:28, sum_L:17434472, sum_n:2784191
RD	0
LK	0.000000
QD	0.000000 -> 0.000000
RI	inf
TR	0.173990	0.034798
MT	15.000000
MM	C_pi: 1.000000, n_recomb: 596309.160892
RS	0	0.000000	1.000000	4838.922109	0.008115	0.000000
RS	1	0.008290	1.000000	5195.790512	0.008713	0.000000
RS	2	0.017266	1.000000	5575.056280	0.009349	0.000000
RS	3	0.026987	1.000000	5977.453254	0.010024	0.000000
RS	4	0.037514	1.000000	6403.612125	0.010739	0.000000
RS	5	0.048914	1.000000	6854.030962	0.011494	0.000000
RS	6	0.061258	1.000000	7329.041408	0.012291	0.000000
RS	7	0.074626	1.000000	7828.770292	0.013129	0.000000
RS	8	0.089102	1.000000	8353.096404	0.014008	0.000000
RS	9	0.104778	1.000000	8901.602310	0.014928	0.000000
RS	10	0.121753	1.000000	9473.521220	0.015887	0.000000
RS	11	0.140135	1.000000	10067.679078	0.016883	0.000000
RS	12	0.160042	1.000000	10682.432327	0.017914	0.000000
RS	13	0.181598	1.000000	11315.602077	0.018976	0.000000
RS	14	0.204942	1.000000	11964.405803	0.020064	0.000000
RS	15	0.230221	1.000000	12625.388178	0.021173	0.000000
RS	16	0.257595	1.000000	13294.353190	0.022294	0.000000
RS	17	0.287238	1.000000	13966.300362	0.023421	0.000000
RS	18	0.319339	1.000000	14635.368616	0.024543	0.000000
RS	19	0.354100	1.000000	15294.792144	0.025649	0.000000
RS	20	0.391744	1.000000	15936.873498	0.026726	0.000000
RS	21	0.432507	1.000000	16552.979959	0.027759	0.000000
RS	22	0.476650	1.000000	17133.570046	0.028733	0.000000
RS	23	0.524453	1.000000	17668.257653	0.029629	0.000000
RS	24	0.576218	1.000000	18145.921674	0.030430	0.000000
RS	25	0.632274	1.000000	18554.868919	0.031116	0.000000
RS	26	0.692977	1.000000	18883.057501	0.031667	0.000000
RS	27	0.758711	1.000000	19118.386440	0.032061	0.000000
RS	28	0.829896	1.000000	19249.054850	0.032280	0.000000
RS	29	0.906981	1.000000	19263.990471	0.032305	0.000000
RS	30	0.990456	1.000000	19153.342483	0.032120	0.000000
RS	31	1.080851	1.000000	18909.027225	0.031710	0.000000
RS	32	1.178739	1.000000	18525.308007	0.031067	0.000000
RS	33	1.284742	1.000000	17999.381645	0.030185	0.000000
RS	34	1.399532	1.000000	17331.935518	0.029065	0.000000
RS	35	1.523838	1.000000	16527.630468	0.027717	0.000000
RS	36	1.658449	1.000000	15595.458156	0.026153	0.000000
RS	37	1.804218	1.000000	14548.917914	0.024398	0.000000
RS	38	1.962071	1.000000	13405.959471	0.022482	0.000000
RS	39	2.133009	1.000000	12188.645853	0.020440	0.000000
RS	40	2.318118	1.000000	10922.506513	0.018317	0.000000
RS	41	2.518571	1.000000	9635.575008	0.016159	0.000000
RS	42	2.735641	1.000000	8357.137545	0.014015	0.000000
RS	43	2.970706	1.000000	7116.256137	0.011934	0.000000
RS	44	3.225257	1.000000	5940.168744	0.009962	0.000000
RS	45	3.500909	1.000000	4852.702637	0.008138	0.000000
RS	46	3.799411	1.000000	3872.859018	0.006495	0.000000
RS	47	4.122659	1.000000	3013.729779	0.005054	0.000000
RS	48	4.472702	1.000000	2281.885658	0.003827	0.000000
RS	49	4.851763	1.000000	1677.327604	0.002813	0.000000
RS	50	5.262247	1.000000	1194.023546	0.002002	0.000000
RS	51	5.706758	1.000000	820.971009	0.001377	0.000000
RS	52	6.188118	1.000000	543.646881	0.000912	0.000000
RS	53	6.709380	1.000000	345.646278	0.000580	0.000000
RS	54	7.273854	1.000000	210.287629	0.000353	0.000000
RS	55	7.885120	1.000000	121.978576	0.000205	0.000000
RS	56	8.547059	1.000000	67.194386	0.000113	0.000000
RS	57	9.263869	1.000000	35.003670	0.000059	0.000000
RS	58	10.040101	1.000000	17.164278	0.000029	0.000000
RS	59	10.880679	1.000000	7.883254	0.000013	0.000000
RS	60	11.790939	1.000000	3.372977	0.000006	0.000000
RS	61	12.776655	1.000000	1.336650	0.000002	0.000000
RS	62	13.844085	1.000000	0.487508	0.000001	0.000000
RS	63	15.000000	1.000000	0.229205	0.000000	0.000000
PA	4+25*2+4+6 0.173989880 0.034797976 15.000000000 1.000000000 1.000000000 1.000000000 1.000000000 1.000000000 1.000000000 1.000000000 1.000000000 1.000000000 1.000000000 1.000000000 1.000000000 1.000000000 1.000000000 1.000000000 1.000000000 1.000000000 1.000000000 1.000000000 1.000000000 1.000000000 1.000000000 1.000000000 1.000000000 1.000000000 1.000000000 1.000000000 1.000000000
//
IT	5202
RD	1
LK	-6636502.022745
QD	-6137.863922 -> -2794.056603
RI	0.1404433881
TR	0.175144	0.033899
MT	15.353794
MM	C_pi: 1.155408, n_recomb: 669747.661881
RS	0	0.000000	0.909016	5992.062161	0.008947	0.148060
RS	1	0.008329	0.909016	6430.455901	0.009601	0.011642
RS	2	0.017353	0.909016	6895.524317	0.010296	0.004254
RS	3	0.027128	0.909016	7387.960905	0.011031	0.003403
RS	4	0.037717	1.755919	4106.478618	0.006131	0.003176
RS	5	0.049188	1.755919	4419.252818	0.006598	0.003305
RS	6	0.061614	1.716769	4861.204951	0.007258	0.003692
RS	7	0.075076	1.716769	5224.521939	0.007801	0.004278
RS	8	0.089659	1.609375	5983.889896	0.008935	0.005035
RS	9	0.105456	1.609375	6418.164254	0.009583	0.005914
RS	10	0.122570	1.511638	7320.260203	0.010930	0.006865
RS	11	0.141108	1.511638	7831.903335	0.011694	0.007850
RS	12	0.161192	1.430383	8842.522647	0.013203	0.008871
RS	13	0.182947	1.430383	9432.115757	0.014083	0.009980
RS	14	0.206515	1.356086	10593.420749	0.015817	0.011208
RS	15	0.232046	1.356086	11258.015976	0.016809	0.012560
RS	16	0.259704	1.287009	12578.919959	0.018782	0.014035
RS	17	0.289666	1.287009	13307.264516	0.019869	0.015643
RS	18	0.322123	1.225300	14747.489333	0.022019	0.017376
RS	19	0.357283	1.225300	15515.073316	0.023166	0.019203
RS	20	0.395372	1.174195	16979.169222	0.025352	0.021075
RS	21	0.436634	1.174195	17745.321359	0.026496	0.022931
RS	22	0.481333	1.135756	19103.291033	0.028523	0.024712
RS	23	0.529755	1.135756	19812.594953	0.029582	0.026359
RS	24	0.582210	1.109695	20942.442168	0.031269	0.027828
RS	25	0.639035	1.109695	21530.180111	0.032147	0.029083
RS	26	0.700592	1.093843	22347.896458	0.033368	0.030105
RS	27	0.767277	1.093843	22746.797081	0.033963	0.030884
RS	28	0.839517	1.085262	23208.606945	0.034653	0.031418
RS	29	0.917773	1.085262	23355.095943	0.034871	0.031708
RS	30	1.002548	1.081228	23442.173796	0.035002	0.031756
RS	31	1.094385	1.081228	23282.717402	0.034763	0.031566
RS	32	1.193871	1.079659	22989.458020	0.034326	0.031143
RS	33	1.301643	1.079659	22488.313913	0.033577	0.030491
RS	34	1.418392	1.079134	21821.966064	0.032582	0.029614
RS	35	1.544866	1.079134	20970.469509	0.031311	0.028519
RS	36	1.681875	1.078729	19959.147918	0.029801	0.027217
RS	37	1.830296	1.078729	18784.826758	0.028048	0.025723
RS	38	1.991079	1.077859	17486.764662	0.026109	0.024058
RS	39	2.165254	1.077859	16059.097915	0.023978	0.022246
RS	40	2.353938	1.076278	14565.972730	0.021748	0.020316
RS	41	2.558338	1.076278	12995.229937	0.019403	0.018303
RS	42	2.779763	1.074029	11429.343745	0.017065	0.016245
RS	43	3.019632	1.074029	9854.526321	0.014714	0.014186
RS	44	3.279480	1.071261	8355.621585	0.012476	0.012169
RS	45	3.560973	1.071261	6919.884640	0.010332	0.010238
RS	46	3.865912	1.068159	5618.074457	0.008388	0.008433
RS	47	4.196251	1.068159	4436.953882	0.006625	0.006786
RS	48	4.554106	1.064954	3421.716015	0.005109	0.005325
RS	49	4.941768	1.064954	2555.405812	0.003815	0.004065
RS	50	5.361720	1.061843	1854.623236	0.002769	0.003011
RS	51	5.816652	1.061843	1296.931302	0.001936	0.002159
RS	52	6.309478	1.058867	876.408688	0.001309	0.001494
RS	53	6.843353	1.058867	567.286947	0.000847	0.000995
RS	54	7.421697	1.054953	352.762393	0.000527	0.000636
RS	55	8.048214	1.054953	208.383047	0.000311	0.000388
RS	56	8.726916	1.054953	117.045614	0.000175	0.000225
RS	57	9.462151	1.054953	62.251080	0.000093	0.000124
RS	58	10.258627	1.048021	31.341487	0.000047	0.000064
RS	59	11.121444	1.048021	14.656782	0.000022	0.000031
RS	60	12.056131	1.048021	6.392506	0.000010	0.000014
RS	61	13.068671	1.048021	2.585314	0.000004	0.000006
RS	62	14.165550	1.048021	0.963510	0.000001	0.000002
RS	63	15.353794	1.048021	0.468072	0.000001	0.000001
PA	4+25*2+4+6 0.175143889 0.033899234 15.353794098 0.909015656 1.755918503 1.716768742 1.609375477 1.511637688 1.430382729 1.356085777 1.287009239 1.225299835 1.174195290 1.135755539 1.109695435 1.093843460 1.085262299 1.081228256 1.079659462 1.079133987 1.078728795 1.077858925 1.076277733 1.074028969 1.071260929 1.068159044 1.064953923 1.061843038 1.058866620 1.054952621 1.048020720
//
IT	5103
RD	2
LK	-6632041.119404
QD	-1857.808948 -> -1357.509883
RI	0.1309182537
TR	0.172529	0.032929
MT	15.947856
MM	C_pi: 1.212716, n_recomb: 682582.826846
RS	0	0.000000	0.742494	7523.851623	0.011023	0.148127
RS	1	0.008394	0.742494	8061.089286	0.011810	0.011902
RS	2	0.017493	0.742494	8628.257369	0.012641	0.004895
RS	3	0.027356	0.742494	9225.559217	0.013516	0.004440
RS	4	0.038047	2.268223	3242.255915	0.004750	0.002392
RS	5	0.049635	2.268223	3496.458356	0.005122	0.002684
RS	6	0.062196	2.162542	3952.574769	0.005791	0.003184
RS	7	0.075811	2.162542	4257.347297	0.006237	0.003746
RS	8	0.090569	1.951395	5077.070012	0.007438	0.004711
RS	9	0.106566	1.951395	5457.946592	0.007996	0.005490
RS	10	0.123906	1.781441	6419.757431	0.009405	0.006695
RS	11	0.142702	1.781441	6884.792296	0.010086	0.007517
RS	12	0.163075	1.651704	7952.474805	0.011651	0.008787
RS	13	0.185158	1.651704	8503.999445	0.012459	0.009682
RS	14	0.209095	1.531991	9787.236729	0.014339	0.011241
RS	15	0.235042	1.531991	10427.879448	0.015277	0.012342
RS	16	0.263167	1.418132	11975.637319	0.017545	0.014246
RS	17	0.293652	1.418132	12700.032961	0.018606	0.015586
RS	18	0.326697	1.315951	14473.256532	0.021204	0.017873
RS	19	0.362515	1.315951	15258.904792	0.022355	0.019431
RS	20	0.401340	1.233450	17105.095844	0.025059	0.021904
RS	21	0.443424	1.233450	17906.358255	0.026233	0.023474
RS	22	0.489041	1.174930	19601.895918	0.028717	0.025773
RS	23	0.538487	1.174930	20353.126977	0.029818	0.027109
RS	24	0.592084	1.139293	21699.029766	0.031790	0.028907
RS	25	0.650180	1.139293	22325.832061	0.032708	0.029839
RS	26	0.713153	1.121861	23215.131667	0.034011	0.030980
RS	27	0.781412	1.121861	23646.002975	0.034642	0.031450
RS	28	0.855400	1.116826	24063.610212	0.035254	0.031944
RS	29	0.935600	1.116826	24236.830422	0.035508	0.031965
RS	30	1.022532	1.119058	24214.942844	0.035475	0.031892
RS	31	1.116761	1.119058	24082.237952	0.035281	0.031491
RS	32	1.218900	1.124745	23663.403134	0.034667	0.030933
RS	33	1.329613	1.124745	23194.073709	0.033980	0.030132
RS	34	1.449619	1.131345	22418.767365	0.032844	0.029153
RS	35	1.579700	1.131345	21605.926086	0.031653	0.027973
RS	36	1.720700	1.137217	20518.736271	0.030060	0.026626
RS	37	1.873535	1.137217	19386.540750	0.028402	0.025105
RS	38	2.039201	1.141314	18046.879968	0.026439	0.023457
RS	39	2.218773	1.141314	16656.204147	0.024402	0.021664
RS	40	2.413418	1.143248	15143.311133	0.022185	0.019802
RS	41	2.624403	1.143248	13593.325071	0.019915	0.017838
RS	42	2.853099	1.143191	12010.983543	0.017596	0.015873
RS	43	3.100992	1.143191	10431.801536	0.015283	0.013875
RS	44	3.369695	1.141502	8904.942617	0.013046	0.011951
RS	45	3.660953	1.141502	7437.386678	0.010896	0.010075
RS	46	3.976660	1.138614	6090.546047	0.008923	0.008343
RS	47	4.318869	1.138614	4856.392644	0.007115	0.006735
RS	48	4.689804	1.135057	3783.733818	0.005543	0.005320
RS	49	5.091876	1.135057	2856.119449	0.004184	0.004078
RS	50	5.527700	1.131280	2097.113627	0.003072	0.003044
RS	51	6.000109	1.131280	1483.870470	0.002174	0.002194
RS	52	6.512173	1.127411	1015.767241	0.001488	0.001532
RS	53	7.067221	1.127411	665.975185	0.000976	0.001027
RS	54	7.668863	1.121762	420.178720	0.000616	0.000663
RS	55	8.321008	1.121762	251.574629	0.000369	0.000407
RS	56	9.027896	1.121762	143.320187	0.000210	0.000238
RS	57	9.794123	1.121762	77.366339	0.000113	0.000132
RS	58	10.624669	1.110626	39.651710	0.000058	0.000070
RS	59	11.524935	1.110626	18.797127	0.000028	0.000034
RS	60	12.500772	1.110626	8.315100	0.000012	0.000015
RS	61	13.558524	1.110626	3.412601	0.000005	0.000006
RS	62	14.705068	1.110626	1.291322	0.000002	0.000002
RS	63	15.947856	1.110626	0.641532	0.000001	0.000001
PA	4+25*2+4+6 0.172528509 0.032928610 15.947855740 0.742494497 2.268222717 2.162542057 1.951395162 1.781440773 1.651703578 1.531991044 1.418131830 1.315951429 1.233449501 1.174930308 1.139293237 1.121860931 1.116826290 1.119057804 1.124745492 1.131345467 1.137216657 1.141313848 1.143248456 1.143191011 1.141502483 1.138614231 1.135056912 1.131279602 1.127411273 1.121761948 1.110626237
//
IT	4120
RD	3
LK	-6631265.482578
QD	-1186.142844 -> -1008.406352
RI	0.1260791592
TR	0.169836	0.032150
MT	16.471815
MM	C_pi: 1.240986, n_recomb: 681981.001834
RS	0	0.000000	0.643988	8716.406863	0.012781	0.147615
RS	1	0.008450	0.643988	9325.853089	0.013675	0.012391
RS	2	0.017613	0.643988	9966.509797	0.014614	0.005373
RS	3	0.027551	0.643988	10637.979017	0.015599	0.005241
RS	4	0.038329	2.711771	2711.537909	0.003976	0.001920
RS	5	0.050017	2.711771	2928.045548	0.004293	0.002270
RS	6	0.062693	2.472753	3465.359612	0.005081	0.002845
RS	7	0.076440	2.472753	3737.317453	0.005480	0.003398
RS	8	0.091348	2.156162	4618.048902	0.006772	0.004467
RS	9	0.107517	2.156162	4970.613956	0.007288	0.005207
RS	10	0.125051	1.935372	5953.653736	0.008730	0.006515
RS	11	0.144067	1.935372	6392.968448	0.009374	0.007275
RS	12	0.164690	1.782759	7442.429834	0.010913	0.008613
RS	13	0.187055	1.782759	7969.425340	0.011686	0.009410
RS	14	0.211310	1.638774	9267.571534	0.013589	0.011076
RS	15	0.237615	1.638774	9888.261676	0.014499	0.012061
RS	16	0.266142	1.495785	11532.822197	0.016911	0.014156
RS	17	0.297080	1.495785	12246.920880	0.017958	0.015373
RS	18	0.330631	1.364323	14216.448838	0.020846	0.017968
RS	19	0.367018	1.364323	15004.188646	0.022001	0.019422
RS	20	0.406480	1.258571	17104.352535	0.025080	0.022273
RS	21	0.449275	1.258571	17916.618126	0.026271	0.023762
RS	22	0.495687	1.185785	19836.898843	0.029087	0.026389
RS	23	0.546020	1.185785	20599.513979	0.030205	0.027662
RS	24	0.600607	1.144416	22063.846014	0.032353	0.029633
RS	25	0.659805	1.144416	22694.953781	0.033278	0.030509
RS	26	0.724006	1.127765	23572.647522	0.034565	0.031638
RS	27	0.793632	1.127765	23999.560962	0.035191	0.032057
RS	28	0.869140	1.127681	24305.895993	0.035640	0.032400
RS	29	0.951029	1.127681	24472.212408	0.035884	0.032381
RS	30	1.039837	1.137092	24291.326084	0.035619	0.032090
RS	31	1.136149	1.137092	24157.420070	0.035422	0.031663
RS	32	1.240600	1.150785	23579.016294	0.034574	0.030884
RS	33	1.353875	1.150785	23122.510228	0.033905	0.030075
RS	34	1.476723	1.165301	22218.498170	0.032579	0.028910
RS	35	1.609950	1.165301	21437.680058	0.031434	0.027742
RS	36	1.754434	1.178366	20268.769791	0.029720	0.026266
RS	37	1.911127	1.178366	19187.826966	0.028135	0.024777
RS	38	2.081060	1.188484	17815.859790	0.026124	0.023064
RS	39	2.265352	1.188484	16489.733664	0.024179	0.021321
RS	40	2.465216	1.195094	14983.440285	0.021970	0.019448
RS	41	2.681967	1.195094	13500.744834	0.019796	0.017544
RS	42	2.917033	1.198451	11945.763941	0.017516	0.015604
RS	43	3.171961	1.198451	10424.659945	0.015286	0.013666
RS	44	3.448430	1.199073	8927.734568	0.013091	0.011785
RS	45	3.748259	1.199073	7499.548104	0.010997	0.009960
RS	46	4.073423	1.197581	6172.015957	0.009050	0.008270
RS	47	4.426062	1.197581	4954.864029	0.007265	0.006698
RS	48	4.808498	1.194757	3885.674599	0.005698	0.005311
RS	49	5.223248	1.194757	2956.087036	0.004335	0.004088
RS	50	5.673044	1.191276	2187.746043	0.003208	0.003067
RS	51	6.160845	1.191276	1561.787552	0.002290	0.002222
RS	52	6.689863	1.187316	1079.063571	0.001582	0.001560
RS	53	7.263582	1.187316	714.512559	0.001048	0.001052
RS	54	7.885778	1.180688	455.722366	0.000668	0.000684
RS	55	8.560547	1.180688	275.777310	0.000404	0.000423
RS	56	9.292331	1.180688	158.873405	0.000233	0.000249
RS	57	10.085949	1.180688	86.772400	0.000127	0.000140
RS	58	10.946625	1.166073	45.096052	0.000066	0.000074
RS	59	11.880024	1.166073	21.612486	0.000032	0.000036
RS	60	12.892293	1.166073	9.669330	0.000014	0.000017
RS	61	13.990094	1.166073	4.015201	0.000006	0.000007
RS	62	15.180656	1.166073	1.537881	0.000002	0.000003
RS	63	16.471815	1.166073	0.777824	0.000001	0.000001
PA	4+25*2+4+6 0.169836114 0.032149544 16.471815476 0.643988161 2.711771426 2.472753091 2.156162352 1.935371753 1.782759159 1.638774111 1.495784642 1.364323179 1.258570758 1.185784600 1.144416154 1.127764584 1.127681140 1.137091632 1.150784989 1.165300634 1.178365516 1.188483646 1.195093769 1.198450506 1.199073080 1.197581025 1.194757079 1.191275691 1.187316111 1.180687892 1.166073093
//
IT	4109
RD	4
LK	-6630961.945128
QD	-951.228829 -> -858.304178
RI	0.1230860140
TR	0.167674	0.031558
MT	16.887178
MM	C_pi: 1.258550, n_recomb: 678966.711576
RS	0	0.000000	0.589323	9525.374919	0.014029	0.147120
RS	1	0.008492	0.589323	10181.649345	0.014996	0.012802
RS	2	0.017706	0.589323	10869.396095	0.016009	0.005695
RS	3	0.027702	0.589323	11587.702108	0.017067	0.005792
RS	4	0.038546	3.156335	2321.840903	0.003420	0.001608
RS	5	0.050312	3.156335	2509.733418	0.003696	0.001964
RS	6	0.063077	2.714431	3152.360374	0.004643	0.002622
RS	7	0.076926	2.714431	3402.700007	0.005012	0.003159
RS	8	0.091951	2.288283	4352.613539	0.006411	0.004315
RS	9	0.108252	2.288283	4688.566997	0.006905	0.005033
RS	10	0.125937	2.030529	5685.070154	0.008373	0.006398
RS	11	0.145124	2.030529	6109.329533	0.008998	0.007130
RS	12	0.165941	1.871726	7113.152553	0.010476	0.008464
RS	13	0.188525	1.871726	7623.588251	0.011228	0.009207
RS	14	0.213028	1.717317	8890.406295	0.013094	0.010886
RS	15	0.239611	1.717317	9495.157725	0.013985	0.011800
RS	16	0.268451	1.554824	11175.338477	0.016459	0.013982
RS	17	0.299741	1.554824	11878.788203	0.017495	0.015120
RS	18	0.333688	1.400156	13978.733925	0.020588	0.017914
RS	19	0.370518	1.400156	14764.592453	0.021746	0.019306
RS	20	0.410476	1.274779	17063.570703	0.025132	0.022441
RS	21	0.453827	1.274779	17880.667124	0.026335	0.023896
RS	22	0.500859	1.189598	19990.937977	0.029443	0.026791
RS	23	0.551885	1.189598	20757.707379	0.030572	0.028052
RS	24	0.607245	1.143000	22326.400682	0.032883	0.030171
RS	25	0.667306	1.143000	22954.125031	0.033807	0.031047
RS	26	0.732468	1.126635	23822.601336	0.035087	0.032163
RS	27	0.803163	1.126635	24237.626391	0.035698	0.032587
RS	28	0.879862	1.130424	24446.549768	0.036006	0.032794
RS	29	0.963075	1.130424	24597.557800	0.036228	0.032783
RS	30	1.053354	1.145702	24277.554880	0.035757	0.032298
RS	31	1.151299	1.145702	24132.885570	0.035544	0.031883
RS	32	1.257563	1.166135	23414.630980	0.034486	0.030903
RS	33	1.372851	1.166135	22959.558112	0.033815	0.030113
RS	34	1.497929	1.187516	21941.510915	0.032316	0.028775
RS	35	1.633629	1.187516	21179.488794	0.031194	0.027634
RS	36	1.780854	1.207038	19935.939956	0.029362	0.026030
RS	37	1.940581	1.207038	18892.362706	0.027825	0.024578
RS	38	2.113872	1.222777	17488.256106	0.025757	0.022789
RS	39	2.301880	1.222777	16214.513712	0.023881	0.021090
RS	40	2.505854	1.233981	14711.377469	0.021667	0.019187
RS	41	2.727149	1.233981	13288.491305	0.019572	0.017333
RS	42	2.967238	1.240945	11758.391181	0.017318	0.015397
RS	43	3.227716	1.240945	10294.912218	0.015163	0.013509
RS	44	3.510314	1.244267	8830.185325	0.013005	0.011649
RS	45	3.816911	1.244267	7448.417358	0.010970	0.009868
RS	46	4.149546	1.244674	6148.361601	0.009055	0.008204
RS	47	4.510428	1.244674	4960.865791	0.007306	0.006664
RS	48	4.901957	1.243125	3907.483394	0.005755	0.005297
RS	49	5.326737	1.243125	2990.572127	0.004405	0.004091
RS	50	5.787589	1.240459	2225.932535	0.003278	0.003080
RS	51	6.287578	1.240459	1600.214012	0.002357	0.002242
RS	52	6.830028	1.236857	1113.450138	0.001640	0.001582
RS	53	7.418544	1.236857	743.211897	0.001095	0.001072
RS	54	8.057038	1.229652	478.142143	0.000704	0.000702
RS	55	8.749755	1.229652	291.901609	0.000430	0.000437
RS	56	9.501299	1.229652	169.726664	0.000250	0.000259
RS	57	10.316666	1.229652	93.607046	0.000138	0.000146
RS	58	11.201276	1.211919	49.217282	0.000072	0.000078
RS	59	12.161010	1.211919	23.805073	0.000035	0.000039
RS	60	13.202247	1.211919	10.752672	0.000016	0.000018
RS	61	14.331908	1.211919	4.509758	0.000007	0.000008
RS	62	15.557503	1.211919	1.745282	0.000003	0.000003
RS	63	16.887178	1.211919	0.896500	0.000001	0.000002
PA	4+25*2+4+6 0.167674181 0.031557986 16.887178319 0.589322842 3.156335227 2.714430974 2.288283268 2.030529402 1.871725740 1.717317042 1.554824268 1.400156023 1.274779158 1.189597834 1.142999517 1.126635288 1.130423514 1.145701888 1.166134810 1.187515867 1.207037560 1.222776593 1.233981364 1.240944698 1.244266911 1.244674469 1.243124997 1.240459257 1.236857065 1.229652205 1.211919116
//
IT	4470
RD	5
LK	-6630797.780972
QD	-830.851243 -> -775.592917
RI	0.1211123647
TR	0.165998	0.031103
MT	17.213366
MM	C_pi: 1.271123, n_recomb: 675926.685516
RS	0	0.000000	0.557157	10065.282092	0.014891	0.146732
RS	1	0.008525	0.557157	10751.974617	0.015907	0.013111
RS	2	0.017777	0.557157	11470.044584	0.016969	0.005913
RS	3	0.027817	0.557157	12218.184600	0.018076	0.006171
RS	4	0.038714	3.616769	2019.793534	0.002988	0.001384
RS	5	0.050539	3.616769	2184.940360	0.003233	0.001725
RS	6	0.063373	2.909145	2936.332363	0.004344	0.002468
RS	7	0.077300	2.909145	3171.504194	0.004692	0.002988
RS	8	0.092415	2.372153	4196.573163	0.006209	0.004229
RS	9	0.108818	2.372153	4522.816522	0.006691	0.004933
RS	10	0.126620	2.088012	5531.402407	0.008183	0.006341
RS	11	0.145940	2.088012	5947.185777	0.008799	0.007059
RS	12	0.166906	1.934803	6892.098305	0.010197	0.008357
RS	13	0.189660	1.934803	7391.224318	0.010935	0.009068
RS	14	0.214353	1.780102	8601.455861	0.012725	0.010713
RS	15	0.241152	1.780102	9193.348402	0.013601	0.011580
RS	16	0.270235	1.605241	10871.688961	0.016084	0.013792
RS	17	0.301798	1.605241	11565.012310	0.017110	0.014872
RS	18	0.336051	1.431641	13751.621007	0.020345	0.017801
RS	19	0.373225	1.431641	14534.118291	0.021503	0.019144
RS	20	0.413567	1.288991	16994.043417	0.025142	0.022508
RS	21	0.457349	1.288991	17813.789477	0.026355	0.023936
RS	22	0.504863	1.192438	20093.089602	0.029727	0.027068
RS	23	0.556428	1.192438	20862.273562	0.030865	0.028323
RS	24	0.612388	1.140614	22533.954285	0.033338	0.030586
RS	25	0.673120	1.140614	23157.407508	0.034260	0.031467
RS	26	0.739028	1.123782	24031.420324	0.035553	0.032591
RS	27	0.810555	1.123782	24434.234380	0.036149	0.033025
RS	28	0.888180	1.130197	24571.068907	0.036352	0.033131
RS	29	0.972423	1.130197	24706.105792	0.036551	0.033133
RS	30	1.063847	1.149870	24276.501432	0.035916	0.032493
RS	31	1.163065	1.149870	24118.721954	0.035682	0.032094
RS	32	1.270742	1.175548	23288.189363	0.034454	0.030951
RS	33	1.387598	1.175548	22829.176536	0.033775	0.030182
RS	34	1.514416	1.202446	21717.643298	0.032130	0.028700
RS	35	1.652045	1.202446	20965.287702	0.031017	0.027583
RS	36	1.801407	1.227333	19658.021637	0.029083	0.025870
RS	37	1.963503	1.227333	18639.258485	0.027576	0.024448
RS	38	2.139417	1.247915	17204.434451	0.025453	0.022589
RS	39	2.330327	1.247915	15968.644864	0.023625	0.020926
RS	40	2.537513	1.263258	14463.177396	0.021398	0.018990
RS	41	2.762361	1.263258	13086.222581	0.019360	0.017175
RS	42	3.006378	1.273666	11572.596920	0.017121	0.015233
RS	43	3.271198	1.273666	10155.982248	0.015025	0.013384
RS	44	3.558593	1.279767	8716.094056	0.012895	0.011535
RS	45	3.870488	1.279767	7374.836621	0.010911	0.009790
RS	46	4.208973	1.282315	6098.565608	0.009023	0.008143
RS	47	4.576314	1.282315	4939.833181	0.007308	0.006630
RS	48	4.974971	1.282369	3902.645801	0.005774	0.005279
RS	49	5.407613	1.282369	3001.130533	0.004440	0.004090
RS	50	5.877138	1.280874	2243.270062	0.003319	0.003088
RS	51	6.386690	1.280874	1621.927716	0.002400	0.002256
RS	52	6.939681	1.277945	1134.858172	0.001679	0.001598
RS	53	7.539815	1.277945	762.595920	0.001128	0.001089
RS	54	8.191111	1.270463	494.120836	0.000731	0.000716
RS	55	8.897930	1.270463	303.930944	0.000450	0.000448
RS	56	9.665005	1.270463	178.128685	0.000264	0.000267
RS	57	10.497473	1.270463	99.067026	0.000147	0.000152
RS	58	11.400910	1.249856	52.615986	0.000078	0.000082
RS	59	12.381364	1.249856	25.652492	0.000038	0.000041
RS	60	13.445403	1.249856	11.684289	0.000017	0.000019
RS	61	14.600151	1.249856	4.943504	0.000007	0.000008
RS	62	15.853341	1.249856	1.930708	0.000003	0.000003
RS	63	17.213366	1.249856	1.005587	0.000001	0.000002
PA	4+25*2+4+6 0.165998410 0.031103160 17.213366321 0.557157476 3.616769318 2.909145245 2.372152537 2.088012360 1.934802877 1.780102253 1.605240814 1.431640893 1.288990974 1.192438027 1.140614489 1.123781567 1.130197122 1.149870258 1.175547733 1.202445659 1.227332970 1.247915454 1.263258201 1.273666103 1.279767183 1.282314686 1.282369215 1.280873886 1.277945227 1.270462910 1.249855806
//
IT	4946
RD	6
LK	-6630698.586449
QD	-760.361893 -> -725.245244
RI	0.1197462422
TR	0.164682	0.030743
MT	17.474101
MM	C_pi: 1.280835, n_recomb: 673258.928589
RS	0	0.000000	0.536852	10433.730911	0.015497	0.146434
RS	1	0.008551	0.536852	11140.888983	0.016548	0.013344
RS	2	0.017833	0.536852	11879.236169	0.017644	0.006066
RS	3	0.027908	0.536852	12647.170159	0.018785	0.006438
RS	4	0.038845	4.097211	1778.313298	0.002641	0.001213
RS	5	0.050718	4.097211	1924.914940	0.002859	0.001531
RS	6	0.063605	3.067200	2781.038885	0.004131	0.002358
RS	7	0.077595	3.067200	3005.188990	0.004464	0.002861
RS	8	0.092781	2.420883	4109.843572	0.006104	0.004188
RS	9	0.109265	2.420883	4430.872716	0.006581	0.004885
RS	10	0.127159	2.118365	5452.852757	0.008099	0.006327
RS	11	0.146582	2.118365	5864.614043	0.008711	0.007041
RS	12	0.167667	1.978888	6744.134901	0.010017	0.008286
RS	13	0.190555	1.978888	7235.701895	0.010747	0.008979
RS	14	0.215399	1.831448	8375.092917	0.012440	0.010564
RS	15	0.242368	1.831448	8956.567390	0.013303	0.011400
RS	16	0.271643	1.649831	10609.161953	0.015758	0.013605
RS	17	0.303422	1.649831	11293.081385	0.016774	0.014641
RS	18	0.337918	1.460788	13534.238852	0.020103	0.017663
RS	19	0.375363	1.460788	14312.629318	0.021259	0.018965
RS	20	0.416010	1.302798	16902.597907	0.025106	0.022517
RS	21	0.460133	1.302798	17723.826426	0.026325	0.023920
RS	22	0.508029	1.195769	20152.822131	0.029933	0.027263
RS	23	0.560020	1.195769	20923.936229	0.031079	0.028510
RS	24	0.616456	1.138821	22695.470030	0.033710	0.030912
RS	25	0.677719	1.138821	23315.329930	0.034631	0.031794
RS	26	0.744220	1.121008	24206.295389	0.035954	0.032942
RS	27	0.816407	1.121008	24598.485777	0.036536	0.033382
RS	28	0.894767	1.129111	24684.691302	0.036664	0.033417
RS	29	0.979827	1.129111	24805.374216	0.036844	0.033428
RS	30	1.072161	1.151991	24292.027940	0.036081	0.032669
RS	31	1.172390	1.151991	24121.505216	0.035828	0.032283
RS	32	1.281189	1.181642	23203.317762	0.034464	0.031013
RS	33	1.399291	1.181642	22738.216382	0.033773	0.030259
RS	34	1.527492	1.212842	21552.228103	0.032012	0.028662
RS	35	1.666655	1.212842	20804.080331	0.030901	0.027564
RS	36	1.817718	1.242050	19444.098344	0.028881	0.025761
RS	37	1.981697	1.242050	18441.413491	0.027391	0.024361
RS	38	2.159698	1.266667	16978.768564	0.025219	0.022442
RS	39	2.352920	1.266667	15769.876241	0.023423	0.020805
RS	40	2.562663	1.285610	14258.521710	0.021178	0.018837
RS	41	2.790342	1.285610	12915.870366	0.019184	0.017052
RS	42	3.037488	1.299191	11411.694903	0.016950	0.015100
RS	43	3.305767	1.299191	10031.774075	0.014900	0.013283
RS	44	3.596987	1.308025	8609.464955	0.012788	0.011438
RS	45	3.913108	1.308025	7301.618236	0.010845	0.009722
RS	46	4.256259	1.312834	6044.001008	0.008977	0.008087
RS	47	4.628753	1.312834	4910.617739	0.007294	0.006598
RS	48	5.033098	1.314717	3887.522766	0.005774	0.005258
RS	49	5.472017	1.314717	3001.106891	0.004458	0.004085
RS	50	5.948467	1.314657	2250.403919	0.003343	0.003090
RS	51	6.465658	1.314657	1634.898208	0.002428	0.002265
RS	52	7.027072	1.312658	1149.063724	0.001707	0.001610
RS	53	7.636491	1.312658	776.595240	0.001153	0.001101
RS	54	8.298021	1.305142	506.226659	0.000752	0.000728
RS	55	9.016116	1.305142	313.429592	0.000466	0.000458
RS	56	9.795614	1.305142	184.978830	0.000275	0.000275
RS	57	10.641766	1.305142	103.638014	0.000154	0.000157
RS	58	11.560269	1.281878	55.537516	0.000082	0.000085
RS	59	12.557312	1.281878	27.269240	0.000041	0.000043
RS	60	13.639610	1.281878	12.513606	0.000019	0.000020
RS	61	14.814452	1.281878	5.336047	0.000008	0.000009
RS	62	16.089752	1.281878	2.101258	0.000003	0.000003
RS	63	17.474101	1.281878	1.108340	0.000002	0.000002
PA	4+25*2+4+6 0.164682016 0.030743090 17.474100781 0.536852059 4.097211173 3.067200122 2.420882769 2.118365498 1.978887722 1.831448157 1.649830666 1.460787726 1.302798219 1.195769447 1.138820748 1.121007951 1.129111198 1.151991085 1.181641976 1.212841874 1.242050241 1.266666747 1.285609685 1.299191024 1.308024982 1.312833642 1.314716575 1.314656700 1.312658090 1.305142005 1.281877762
//
IT	3839
RD	7
LK	-6630634.788707
QD	-716.490103 -> -692.977276
RI	0.1187611874
TR	0.163621	0.030449
MT	17.687641
MM	C_pi: 1.288680, n_recomb: 670952.627934
RS	0	0.000000	0.523253	10692.499371	0.015936	0.146200
RS	1	0.008572	0.523253	11413.953898	0.017012	0.013524
RS	2	0.017878	0.523253	12166.404688	0.018133	0.006177
RS	3	0.027982	0.523253	12948.027532	0.019298	0.006632
RS	4	0.038952	4.601923	1579.956495	0.002355	0.001077
RS	5	0.050862	4.601923	1711.083447	0.002550	0.001370
RS	6	0.063794	3.197179	2664.926880	0.003972	0.002275
RS	7	0.077833	3.197179	2880.775194	0.004294	0.002763
RS	8	0.093076	2.444294	4068.541515	0.006064	0.004176
RS	9	0.109626	2.444294	4387.351760	0.006539	0.004869
RS	10	0.127594	2.129145	5425.066789	0.008086	0.006343
RS	11	0.147103	2.129145	5835.874284	0.008698	0.007061
RS	12	0.168284	2.008422	6647.713180	0.009908	0.008242
RS	13	0.191280	2.008422	7134.461775	0.010633	0.008928
RS	14	0.216247	1.873559	8195.893405	0.012215	0.010437
RS	15	0.243354	1.873559	8768.927715	0.013069	0.011254
RS	16	0.272785	1.689594	10380.870662	0.015472	0.013429
RS	17	0.304739	1.689594	11056.176794	0.016478	0.014433
RS	18	0.339431	1.488009	13328.596978	0.019865	0.017515
RS	19	0.377097	1.488009	14102.506195	0.021019	0.018784
RS	20	0.417992	1.316367	16797.163932	0.025035	0.022491
RS	21	0.462392	1.316367	17619.087812	0.026260	0.023870
RS	22	0.510598	1.199735	20179.301509	0.030076	0.027401
RS	23	0.562936	1.199735	20952.128038	0.031227	0.028637
RS	24	0.619760	1.137902	22817.432384	0.034008	0.031173
RS	25	0.681455	1.137902	23434.591315	0.034927	0.032051
RS	26	0.748438	1.118851	24348.902315	0.036290	0.033232
RS	27	0.821163	1.118851	24732.346413	0.036862	0.033673
RS	28	0.900121	1.128013	24783.552006	0.036938	0.033659
RS	29	0.985847	1.128013	24892.027671	0.037100	0.033675
RS	30	1.078922	1.153227	24315.170510	0.036240	0.032826
RS	31	1.179974	1.153227	24133.241004	0.035969	0.032448
RS	32	1.289688	1.185859	23147.415500	0.034499	0.031079
RS	33	1.408806	1.185859	22675.674489	0.033796	0.030335
RS	34	1.538135	1.220367	21431.230321	0.031941	0.028649
RS	35	1.678549	1.220367	20684.145131	0.030828	0.027564
RS	36	1.830998	1.252997	19281.364072	0.028737	0.025688
RS	37	1.996516	1.252997	18288.925567	0.027258	0.024304
RS	38	2.176220	1.280919	16801.927450	0.025042	0.022334
RS	39	2.371328	1.280919	15612.036395	0.023268	0.020717
RS	40	2.583160	1.302942	14092.978519	0.021004	0.018719
RS	41	2.813149	1.302942	12775.899037	0.019041	0.016956
RS	42	3.062852	1.319399	11276.200175	0.016806	0.014992
RS	43	3.333959	1.319399	9924.922139	0.014792	0.013199
RS	44	3.628303	1.330867	8514.499919	0.012690	0.011355
RS	45	3.947878	1.330867	7234.004373	0.010782	0.009663
RS	46	4.294845	1.337994	5990.572144	0.008928	0.008035
RS	47	4.671553	1.337994	4879.118547	0.007272	0.006567
RS	48	5.080550	1.341865	3867.791796	0.005765	0.005236
RS	49	5.524605	1.341865	2995.478616	0.004465	0.004077
RS	50	6.006723	1.343453	2251.567796	0.003356	0.003089
RS	51	6.530166	1.343453	1642.449529	0.002448	0.002271
RS	52	7.098476	1.342597	1158.588175	0.001727	0.001619
RS	53	7.715499	1.342597	786.981493	0.001173	0.001112
RS	54	8.385411	1.335265	515.649361	0.000769	0.000738
RS	55	9.112745	1.335265	321.138979	0.000479	0.000466
RS	56	9.902423	1.335265	190.711609	0.000284	0.000281
RS	57	10.759789	1.335265	107.558268	0.000160	0.000161
RS	58	11.690644	1.309566	58.102543	0.000087	0.000088
RS	59	12.701289	1.309566	28.712495	0.000043	0.000044
RS	60	13.798562	1.309566	13.265615	0.000020	0.000021
RS	61	14.989888	1.309566	5.697397	0.000008	0.000009
RS	62	16.283330	1.309566	2.260582	0.000003	0.000004
RS	63	17.687641	1.309566	1.206434	0.000002	0.000002
PA	4+25*2+4+6 0.163621025 0.030449212 17.687640980 0.523252537 4.601922871 3.197178846 2.444294483 2.129145449 2.008421684 1.873558806 1.689594446 1.488009207 1.316366964 1.199734529 1.137901938 1.118850555 1.128012858 1.153227038 1.185859406 1.220367079 1.252997496 1.280918509 1.302942319 1.319399197 1.330867293 1.337994150 1.341865354 1.343452930 1.342597294 1.335264515 1.309566256
//
IT	4345
RD	8
LK	-6630591.607951
QD	-688.046930 -> -671.549114
RI	0.1180252718
TR	0.162742	0.030203
MT	17.866883
MM	C_pi: 1.295230, n_recomb: 668942.103354
RS	0	0.000000	0.513748	10878.388099	0.016262	0.146013
RS	1	0.008589	0.513748	11610.130546	0.017356	0.013667
RS	2	0.017915	0.513748	12372.699746	0.018496	0.006261
RS	3	0.028043	0.513748	13164.102658	0.019679	0.006777
RS	4	0.039040	5.136449	1413.114303	0.002112	0.000963
RS	5	0.050982	5.136449	1531.056208	0.002289	0.001233
RS	6	0.063950	3.306880	2574.168217	0.003848	0.002210
RS	7	0.078032	3.306880	2783.490348	0.004161	0.002683
RS	8	0.093322	2.450485	4056.680819	0.006064	0.004183
RS	9	0.109927	2.450485	4375.226503	0.006541	0.004875
RS	10	0.127957	2.126313	5431.715815	0.008120	0.006380
RS	11	0.147536	2.126313	5843.667849	0.008736	0.007105
RS	12	0.168796	2.026966	6587.984104	0.009848	0.008218
RS	13	0.191883	2.026966	7071.910671	0.010572	0.008905
RS	14	0.216952	1.908086	8053.018265	0.012038	0.010329
RS	15	0.244175	1.908086	8619.219829	0.012885	0.011136
RS	16	0.273736	1.725118	10181.953373	0.015221	0.013267
RS	17	0.305835	1.725118	10849.455862	0.016219	0.014247
RS	18	0.340692	1.513365	13136.831939	0.019638	0.017367
RS	19	0.378542	1.513365	13906.146100	0.020788	0.018609
RS	20	0.419644	1.329554	16685.120765	0.024943	0.022444
RS	21	0.464275	1.329554	17507.191883	0.026171	0.023803
RS	22	0.512740	1.204155	20181.738575	0.030170	0.027500
RS	23	0.565367	1.204155	20956.119552	0.031327	0.028724
RS	24	0.622515	1.137768	22907.396167	0.034244	0.031382
RS	25	0.684571	1.137768	23522.639399	0.035164	0.032255
RS	26	0.751956	1.117397	24462.803696	0.036569	0.033473
RS	27	0.825130	1.117397	24839.219128	0.037132	0.033911
RS	28	0.904588	1.127222	24866.146876	0.037172	0.033864
RS	29	0.990870	1.127222	24964.516254	0.037319	0.033881
RS	30	1.084564	1.154154	24339.336203	0.036385	0.032964
RS	31	1.186304	1.154154	24147.610478	0.036098	0.032590
RS	32	1.296783	1.189017	23109.928162	0.034547	0.031145
RS	33	1.416751	1.189017	22631.768094	0.033832	0.030408
RS	34	1.547023	1.226043	21341.934557	0.031904	0.028652
RS	35	1.688483	1.226043	20594.133103	0.030786	0.027576
RS	36	1.842094	1.261355	19157.028650	0.028638	0.025641
RS	37	2.008897	1.261355	18170.928944	0.027164	0.024268
RS	38	2.190028	1.291953	16663.091509	0.024910	0.022255
RS	39	2.386715	1.291953	15486.568359	0.023151	0.020652
RS	40	2.600295	1.316588	13959.094619	0.020867	0.018627
RS	41	2.832220	1.316588	12661.106539	0.018927	0.016881
RS	42	3.084064	1.335631	11162.463547	0.016687	0.014903
RS	43	3.357539	1.335631	9833.638759	0.014700	0.013129
RS	44	3.654502	1.349611	8430.837102	0.012603	0.011282
RS	45	3.976971	1.349611	7172.824597	0.010723	0.009610
RS	46	4.327137	1.359073	5939.997052	0.008880	0.007987
RS	47	4.707378	1.359073	4847.511025	0.007247	0.006536
RS	48	5.120277	1.365047	3845.881147	0.005749	0.005213
RS	49	5.568639	1.365047	2986.565867	0.004465	0.004067
RS	50	6.055511	1.368451	2248.885291	0.003362	0.003085
RS	51	6.584199	1.368451	1646.324822	0.002461	0.002274
RS	52	7.158295	1.368922	1164.806381	0.001741	0.001624
RS	53	7.781700	1.368922	794.749284	0.001188	0.001120
RS	54	8.458649	1.361961	523.078001	0.000782	0.000746
RS	55	9.193739	1.361961	327.495948	0.000490	0.000473
RS	56	9.991966	1.361961	195.586780	0.000292	0.000287
RS	57	10.858751	1.361961	110.971920	0.000166	0.000165
RS	58	11.799983	1.334024	60.385412	0.000090	0.000091
RS	59	12.822056	1.334024	30.017225	0.000045	0.000046
RS	60	13.931913	1.334024	13.955409	0.000021	0.000022
RS	61	15.137095	1.334024	6.033480	0.000009	0.000010
RS	62	16.445788	1.334024	2.410774	0.000004	0.000004
RS	63	17.866883	1.334024	1.300766	0.000002	0.000002
PA	4+25*2+4+6 0.162742035 0.030202674 17.866882993 0.513747596 5.136448929 3.306879716 2.450484616 2.126312886 2.026966395 1.908086251 1.725117669 1.513365260 1.329553531 1.204154976 1.137767917 1.117396741 1.127222177 1.154154172 1.189016945 1.226043091 1.261354987 1.291953032 1.316588361 1.335630972 1.349611045 1.359072570 1.365047165 1.368450746 1.368922329 1.361960866 1.334023537
//
IT	3657
RD	9
LK	-6630561.007207
QD	-668.968146 -> -656.894181
RI	0.1174579832
TR	0.161995	0.029991
MT	18.020747
MM	C_pi: 1.300842, n_recomb: 667165.827519
RS	0	0.000000	0.506881	11014.464754	0.016509	0.145858
RS	1	0.008604	0.506881	11753.797322	0.017618	0.013785
RS	2	0.017947	0.506881	12523.816234	0.018772	0.006325
RS	3	0.028095	0.506881	13322.398243	0.019969	0.006888
RS	4	0.039116	5.707033	1270.023550	0.001904	0.000867
RS	5	0.051085	5.707033	1376.534486	0.002063	0.001114
RS	6	0.064083	3.402720	2499.817485	0.003747	0.002156
RS	7	0.078200	3.402720	2703.764808	0.004053	0.002615
RS	8	0.093532	2.445647	4063.432061	0.006091	0.004202
RS	9	0.110183	2.445647	4382.946116	0.006570	0.004894
RS	10	0.128266	2.114515	5461.274749	0.008186	0.006430
RS	11	0.147905	2.114515	5875.764000	0.008807	0.007166
RS	12	0.169233	2.037370	6554.431673	0.009824	0.008209
RS	13	0.192397	2.037370	7036.980019	0.010548	0.008900
RS	14	0.217554	1.936448	7938.175413	0.011898	0.010237
RS	15	0.244874	1.936448	8498.833407	0.012739	0.011040
RS	16	0.274546	1.756867	10008.355351	0.015001	0.013117
RS	17	0.306770	1.756867	10668.840944	0.015991	0.014081
RS	18	0.341767	1.536896	12959.857319	0.019425	0.017223
RS	19	0.379775	1.536896	13724.631646	0.020572	0.018443
RS	20	0.421052	1.342203	16571.887434	0.024839	0.022385
RS	21	0.465881	1.342203	17393.727246	0.026071	0.023727
RS	22	0.514567	1.208815	20167.813523	0.030229	0.027570
RS	23	0.567442	1.208815	20943.601881	0.031392	0.028783
RS	24	0.624866	1.138239	22972.513839	0.034433	0.031553
RS	25	0.687230	1.138239	23586.452669	0.035353	0.032420
RS	26	0.754960	1.116583	24552.291974	0.036801	0.033674
RS	27	0.828517	1.116583	24923.126940	0.037357	0.034109
RS	28	0.908402	1.126837	24932.805966	0.037371	0.034037
RS	29	0.995161	1.126837	25022.947018	0.037506	0.034053
RS	30	1.089384	1.155051	24360.836323	0.036514	0.033083
RS	31	1.191713	1.155051	24160.905397	0.036214	0.032712
RS	32	1.302846	1.191583	23083.643176	0.034600	0.031208
RS	33	1.423541	1.191583	22599.638325	0.033874	0.030476
RS	34	1.554620	1.230511	21274.918732	0.031889	0.028665
RS	35	1.696976	1.230511	20525.442529	0.030765	0.027594
RS	36	1.851580	1.267899	19061.205908	0.028570	0.025613
RS	37	2.019485	1.267899	18078.791687	0.027098	0.024247
RS	38	2.201836	1.300644	16553.423021	0.024812	0.022199
RS	39	2.399876	1.300644	15386.192839	0.023062	0.020605
RS	40	2.614955	1.327479	13850.230905	0.020760	0.018556
RS	41	2.848538	1.327479	12566.481891	0.018836	0.016822
RS	42	3.102217	1.348837	11066.570187	0.016587	0.014830
RS	43	3.377721	1.348837	9755.428283	0.014622	0.013071
RS	44	3.676929	1.365199	8357.066768	0.012526	0.011219
RS	45	4.001880	1.365199	7117.664014	0.010669	0.009564
RS	46	4.354787	1.376985	5892.629967	0.008832	0.007943
RS	47	4.738058	1.376985	4816.636406	0.007220	0.006508
RS	48	5.154303	1.385145	3822.960935	0.005730	0.005189
RS	49	5.606360	1.385145	2975.600666	0.004460	0.004056
RS	50	6.097310	1.390504	2243.561477	0.003363	0.003078
RS	51	6.630500	1.390504	1647.557496	0.002469	0.002275
RS	52	7.209562	1.392456	1168.571253	0.001752	0.001628
RS	53	7.838445	1.392456	800.529442	0.001200	0.001126
RS	54	8.521434	1.386032	528.959163	0.000793	0.000752
RS	55	9.263184	1.386032	332.787843	0.000499	0.000479
RS	56	10.068752	1.386032	199.777460	0.000299	0.000292
RS	57	10.943626	1.386032	113.976151	0.000171	0.000169
RS	58	11.893771	1.356023	62.436939	0.000094	0.000094
RS	59	12.925663	1.356023	31.207400	0.000047	0.000048
RS	60	14.046334	1.356023	14.593338	0.000022	0.000023
RS	61	15.263422	1.356023	6.348347	0.000010	0.000010
RS	62	16.585223	1.356023	2.553254	0.000004	0.000004
RS	63	18.020747	1.356023	1.391924	0.000002	0.000002
PA	4+25*2+4+6 0.161995005 0.029990970 18.020746855 0.506880885 5.707033183 3.402719847 2.445647246 2.114514834 2.037370155 1.936447984 1.756866747 1.536896132 1.342202711 1.208815068 1.138238833 1.116582598 1.126837325 1.155051163 1.191583039 1.230511364 1.267898882 1.300644206 1.327479405 1.348837045 1.365198824 1.376984846 1.385144515 1.390503588 1.392455871 1.386031958 1.356022993
//
IT	4469
RD	10
LK	-6630538.414302
QD	-655.787868 -> -646.617207
RI	0.1170068247
TR	0.161346	0.029806
MT	18.155450
MM	C_pi: 1.305761, n_recomb: 665580.072332
RS	0	0.000000	0.501779	11115.894721	0.016701	0.145726
RS	1	0.008616	0.501779	11860.960404	0.017820	0.013884
RS	2	0.017975	0.501779	12636.599261	0.018986	0.006376
RS	3	0.028140	0.501779	13440.586038	0.020194	0.006976
RS	4	0.039181	6.320567	1145.369802	0.001721	0.000783
RS	5	0.051173	6.320567	1241.830293	0.001866	0.001009
RS	6	0.064199	3.489850	2435.941319	0.003660	0.002109
RS	7	0.078347	3.489850	2635.244407	0.003959	0.002555
RS	8	0.093714	2.434552	4080.965238	0.006131	0.004227
RS	9	0.110405	2.434552	4402.150655	0.006614	0.004920
RS	10	0.128534	2.097354	5505.216386	0.008271	0.006487
RS	11	0.148225	2.097354	5923.103714	0.008899	0.007236
RS	12	0.169613	2.042035	6539.020484	0.009825	0.008209
RS	13	0.192844	2.042035	7021.195808	0.010549	0.008909
RS	14	0.218077	1.959863	7845.029031	0.011787	0.010158
RS	15	0.245483	1.959863	8401.171491	0.012622	0.010961
RS	16	0.275251	1.785320	9856.339140	0.014809	0.012981
RS	17	0.307584	1.785320	10510.538170	0.015792	0.013934
RS	18	0.342703	1.558669	12797.823260	0.019228	0.017085
RS	19	0.380847	1.558669	13558.228097	0.020371	0.018289
RS	20	0.422279	1.354205	16461.307543	0.024732	0.022320
RS	21	0.467280	1.354205	17282.673131	0.025966	0.023648
RS	22	0.516159	1.213538	20143.635163	0.030265	0.027620
RS	23	0.569249	1.213538	20920.697942	0.031432	0.028823
RS	24	0.626914	1.139148	23018.969096	0.034585	0.031694
RS	25	0.689547	1.139148	23632.065427	0.035506	0.032554
RS	26	0.757577	1.116299	24621.990642	0.036993	0.033844
RS	27	0.831469	1.116299	24988.424750	0.037544	0.034273
RS	28	0.911727	1.126856	24985.293158	0.037539	0.034184
RS	29	0.998901	1.126856	25068.811873	0.037665	0.034198
RS	30	1.093586	1.156052	24378.098336	0.036627	0.033187
RS	31	1.196429	1.156052	24171.428421	0.036316	0.032816
RS	32	1.308134	1.193835	23064.108149	0.034653	0.031268
RS	33	1.429463	1.193835	22574.979891	0.033918	0.030538
RS	34	1.561246	1.234182	21223.869488	0.031888	0.028684
RS	35	1.704385	1.234182	20472.244601	0.030758	0.027618
RS	36	1.859857	1.273156	18986.843356	0.028527	0.025599
RS	37	2.028724	1.273156	18006.294009	0.027054	0.024238
RS	38	2.212142	1.307604	16466.405796	0.024740	0.022160
RS	39	2.411364	1.307604	15305.471358	0.022996	0.020573
RS	40	2.627751	1.336282	13761.311272	0.020676	0.018502
RS	41	2.862783	1.336282	12488.108776	0.018763	0.016776
RS	42	3.118067	1.359707	10985.347620	0.016505	0.014770
RS	43	3.395346	1.359707	9688.160470	0.014556	0.013022
RS	44	3.696516	1.378320	8291.841025	0.012458	0.011164
RS	45	4.023637	1.378320	7067.937738	0.010619	0.009522
RS	46	4.378943	1.392403	5848.476828	0.008787	0.007901
RS	47	4.764863	1.392403	4786.907414	0.007192	0.006480
RS	48	5.184036	1.402805	3799.729820	0.005709	0.005166
RS	49	5.639326	1.402805	2963.373729	0.004452	0.004043
RS	50	6.133845	1.410228	2236.417607	0.003360	0.003070
RS	51	6.670973	1.410228	1646.867243	0.002474	0.002274
RS	52	7.254383	1.413795	1170.485963	0.001759	0.001630
RS	53	7.888061	1.413795	804.776131	0.001209	0.001131
RS	54	8.576338	1.408056	533.620940	0.000802	0.000758
RS	55	9.323920	1.408056	337.228684	0.000507	0.000485
RS	56	10.135916	1.408056	203.414395	0.000306	0.000296
RS	57	11.017876	1.408056	116.645418	0.000175	0.000172
RS	58	11.975829	1.376117	64.296846	0.000097	0.000096
RS	59	13.016322	1.376117	32.301976	0.000049	0.000049
RS	60	14.146467	1.376117	15.187692	0.000023	0.000023
RS	61	15.373990	1.376117	6.645290	0.000010	0.000010
RS	62	16.707280	1.376117	2.689197	0.000004	0.000004
RS	63	18.155450	1.376117	1.480410	0.000002	0.000002
PA	4+25*2+4+6 0.161345730 0.029805603 18.155450123 0.501779089 6.320566899 3.489850420 2.434552252 2.097353921 2.042035268 1.959862809 1.785319726 1.558669081 1.354205498 1.213538155 1.139148490 1.116299346 1.126855594 1.156052465 1.193835349 1.234181508 1.273156170 1.307604040 1.336281785 1.359706713 1.378319927 1.392403070 1.402804653 1.410227814 1.413794690 1.408055514 1.376116882
//
IT	4175
RD	11
LK	-6630521.123641
QD	-646.420876 -> -639.229818
RI	0.1166373635
TR	0.160770	0.029640
MT	18.275577
MM	C_pi: 1.310152, n_recomb: 664145.977308
RS	0	0.000000	0.497856	11193.613665	0.016854	0.145611
RS	1	0.008628	0.497856	11943.145295	0.017983	0.013970
RS	2	0.018000	0.497856	12723.158571	0.019157	0.006418
RS	3	0.028180	0.497856	13531.346265	0.020374	0.007046
RS	4	0.039239	6.983922	1035.508717	0.001559	0.000710
RS	5	0.051252	6.983922	1123.040551	0.001691	0.000916
RS	6	0.064302	3.572185	2378.600810	0.003581	0.002067
RS	7	0.078477	3.572185	2573.707967	0.003875	0.002500
RS	8	0.093875	2.420273	4104.271101	0.006180	0.004255
RS	9	0.110602	2.420273	4427.490989	0.006666	0.004948
RS	10	0.128772	2.077260	5557.768272	0.008368	0.006549
RS	11	0.148510	2.077260	5979.552643	0.009003	0.007310
RS	12	0.169950	2.042720	6536.088853	0.009841	0.008217
RS	13	0.193241	2.042720	7018.581215	0.010568	0.008927
RS	14	0.218541	1.979357	7768.547667	0.011697	0.010090
RS	15	0.246023	1.979357	8320.980245	0.012529	0.010896
RS	16	0.275877	1.810931	9722.424541	0.014639	0.012858
RS	17	0.308306	1.810931	10370.985232	0.015616	0.013802
RS	18	0.343533	1.578803	12649.871041	0.019047	0.016956
RS	19	0.381799	1.578803	13406.128627	0.020186	0.018146
RS	20	0.423367	1.365510	16355.488418	0.024626	0.022254
RS	21	0.468522	1.365510	17176.224860	0.025862	0.023569
RS	22	0.517572	1.218203	20113.293381	0.030284	0.027656
RS	23	0.570853	1.218203	20891.501037	0.031456	0.028851
RS	24	0.628732	1.140359	23051.429855	0.034708	0.031813
RS	25	0.691605	1.140359	23664.011184	0.035631	0.032665
RS	26	0.759901	1.116449	24675.420837	0.037154	0.033987
RS	27	0.834091	1.116449	25038.400200	0.037700	0.034411
RS	28	0.914681	1.127249	25025.092997	0.037680	0.034308
RS	29	1.002223	1.127249	25103.345944	0.037798	0.034319
RS	30	1.097319	1.157223	24390.193752	0.036724	0.033276
RS	31	1.200620	1.157223	24178.095420	0.036405	0.032905
RS	32	1.312832	1.195943	23048.174953	0.034703	0.031323
RS	33	1.434727	1.195943	22554.686018	0.033960	0.030594
RS	34	1.567137	1.237331	21183.998737	0.031897	0.028708
RS	35	1.710972	1.237331	20430.064939	0.030761	0.027643
RS	36	1.867216	1.277498	18928.488851	0.028500	0.025596
RS	37	2.036940	1.277498	17948.566473	0.027025	0.024237
RS	38	2.221307	1.313280	16396.839080	0.024689	0.022135
RS	39	2.421581	1.313280	15239.994704	0.022947	0.020551
RS	40	2.639134	1.343492	13688.160921	0.020610	0.018460
RS	41	2.875457	1.343492	12422.684762	0.018705	0.016741
RS	42	3.132169	1.368759	10916.045184	0.016436	0.014720
RS	43	3.411028	1.368759	9629.887983	0.014500	0.012981
RS	44	3.713947	1.389494	8233.831779	0.012398	0.011115
RS	45	4.043001	1.389494	7022.922080	0.010574	0.009485
RS	46	4.400444	1.405837	5807.283599	0.008744	0.007863
RS	47	4.788726	1.405837	4758.419100	0.007165	0.006454
RS	48	5.210507	1.418516	3776.543786	0.005686	0.005142
RS	49	5.668678	1.418516	2950.348823	0.004442	0.004030
RS	50	6.166379	1.428095	2227.965442	0.003355	0.003061
RS	51	6.707019	1.428095	1644.724456	0.002476	0.002272
RS	52	7.294304	1.433390	1170.963210	0.001763	0.001630
RS	53	7.932258	1.433390	807.806525	0.001216	0.001134
RS	54	8.625252	1.428471	537.296163	0.000809	0.000762
RS	55	9.378035	1.428471	340.972824	0.000513	0.000489
RS	56	10.195766	1.428471	206.593295	0.000311	0.000300
RS	57	11.084047	1.428471	119.035008	0.000179	0.000175
RS	58	12.048966	1.394737	65.994664	0.000099	0.000098
RS	59	13.097135	1.394737	33.315451	0.000050	0.000050
RS	60	14.235736	1.394737	15.745020	0.000024	0.000024
RS	61	15.472571	1.394737	6.927011	0.000010	0.000011
RS	62	16.816116	1.394737	2.819613	0.000004	0.000004
RS	63	18.275577	1.394737	1.566702	0.000002	0.000002
PA	4+25*2+4+6 0.160769501 0.029640454 18.275577336 0.497855590 6.983922142 3.572184619 2.420273367 2.077259987 2.042719792 1.979357218 1.810931291 1.578803218 1.365509744 1.218203312 1.140358714 1.116448921 1.127248917 1.157222766 1.195942768 1.237330590 1.277498064 1.313279578 1.343491576 1.368759097 1.389494222 1.405836760 1.418515996 1.428094784 1.433390203 1.428471174 1.394737488
//
IT	3583
RD	12
LK	-6630507.472322
QD	-639.597347 -> -633.804016
RI	0.1163260810
TR	0.160250	0.029491
MT	18.384264
MM	C_pi: 1.314137, n_recomb: 662840.934497
RS	0	0.000000	0.494774	11254.149036	0.016979	0.145510
RS	1	0.008638	0.494774	12007.232567	0.018115	0.014046
RS	2	0.018022	0.494774	12790.724231	0.019297	0.006453
RS	3	0.028216	0.494774	13602.249855	0.020521	0.007105
RS	4	0.039291	7.702591	938.052465	0.001415	0.000645
RS	5	0.051323	7.702591	1017.608575	0.001535	0.000833
RS	6	0.064394	3.652225	2325.496753	0.003508	0.002027
RS	7	0.078594	3.652225	2516.691813	0.003797	0.002447
RS	8	0.094021	2.405012	4129.756028	0.006230	0.004283
RS	9	0.110780	2.405012	4455.128724	0.006721	0.004977
RS	10	0.128986	2.055984	5614.717100	0.008471	0.006611
RS	11	0.148766	2.055984	6040.633091	0.009113	0.007385
RS	12	0.170254	2.040764	6541.547546	0.009869	0.008229
RS	13	0.193598	2.040764	7024.816899	0.010598	0.008951
RS	14	0.218958	1.995757	7705.031227	0.011624	0.010031
RS	15	0.246509	1.995757	8254.391989	0.012453	0.010842
RS	16	0.276440	1.834081	9603.945851	0.014489	0.012745
RS	17	0.308956	1.834081	10247.450176	0.015460	0.013684
RS	18	0.344281	1.597428	12515.068735	0.018881	0.016835
RS	19	0.382657	1.597428	13267.435548	0.020016	0.018015
RS	20	0.424348	1.376102	16255.792475	0.024524	0.022189
RS	21	0.469640	1.376102	17075.819992	0.025762	0.023494
RS	22	0.518845	1.222723	20080.064641	0.030294	0.027683
RS	23	0.572299	1.222723	20859.306310	0.031470	0.028870
RS	24	0.630371	1.141763	23073.825621	0.034811	0.031914
RS	25	0.693459	1.141763	23686.128716	0.035734	0.032760
RS	26	0.761997	1.116934	24716.128820	0.037288	0.034109
RS	27	0.836454	1.116934	25076.405789	0.037832	0.034529
RS	28	0.917344	1.127966	25054.304260	0.037798	0.034413
RS	29	1.005220	1.127966	25128.421171	0.037910	0.034422
RS	30	1.100686	1.158577	24397.354430	0.036807	0.033352
RS	31	1.204399	1.158577	24180.968036	0.036481	0.032981
RS	32	1.317071	1.197998	23034.264919	0.034751	0.031372
RS	33	1.439475	1.197998	22537.151045	0.034001	0.030644
RS	34	1.572452	1.240133	21152.361838	0.031912	0.028735
RS	35	1.716915	1.240133	20396.132056	0.030771	0.027670
RS	36	1.873856	1.281174	18882.531639	0.028487	0.025600
RS	37	2.044354	1.281174	17902.376529	0.027009	0.024242
RS	38	2.229579	1.317980	16341.170231	0.024653	0.022120
RS	39	2.430804	1.317980	15186.746868	0.022912	0.020538
RS	40	2.649410	1.349460	13627.857368	0.020560	0.018430
RS	41	2.886898	1.349460	12367.896263	0.018659	0.016714
RS	42	3.144901	1.376369	10856.681097	0.016379	0.014679
RS	43	3.425189	1.376369	9579.208312	0.014452	0.012947
RS	44	3.729688	1.399103	8182.054662	0.012344	0.011072
RS	45	4.060489	1.399103	6982.082334	0.010534	0.009451
RS	46	4.419864	1.417656	5768.873558	0.008703	0.007827
RS	47	4.810281	1.417656	4731.254548	0.007138	0.006429
RS	48	5.234422	1.432635	3753.674025	0.005663	0.005119
RS	49	5.695199	1.432635	2936.883013	0.004431	0.004017
RS	50	6.195777	1.444442	2218.608737	0.003347	0.003051
RS	51	6.739594	1.444442	1641.500060	0.002476	0.002269
RS	52	7.330385	1.451563	1170.329769	0.001766	0.001630
RS	53	7.972207	1.451563	809.872672	0.001222	0.001137
RS	54	8.669469	1.447577	540.174558	0.000815	0.000766
RS	55	9.426959	1.447577	344.144987	0.000519	0.000493
RS	56	10.249879	1.447577	209.390917	0.000316	0.000304
RS	57	11.143881	1.447577	121.188921	0.000183	0.000178
RS	58	12.115106	1.412173	67.553873	0.000102	0.000101
RS	59	13.170223	1.412173	34.259115	0.000052	0.000052
RS	60	14.316479	1.412173	16.270294	0.000025	0.000025
RS	61	15.561747	1.412173	7.195497	0.000011	0.000011
RS	62	16.914578	1.412173	2.945214	0.000004	0.000005
RS	63	18.384264	1.412173	1.651107	0.000002	0.000003
PA	4+25*2+4+6 0.160249712 0.029491372 18.384264261 0.494774189 7.702591239 3.652225052 2.405011862 2.055983730 2.040763910 1.995757226 1.834080517 1.597428283 1.376102258 1.222722595 1.141762988 1.116934437 1.127965961 1.158576624 1.197998021 1.240133115 1.281173727 1.317979989 1.349459655 1.376369290 1.399102703 1.417656463 1.432635194 1.444442118 1.451562934 1.447577380 1.412172521
//
IT	4856
RD	13
LK	-6630496.414487
QD	-634.506475 -> -629.730351
RI	0.1160572336
TR	0.159773	0.029355
MT	18.483990
MM	C_pi: 1.317804, n_recomb: 661642.424461
RS	0	0.000000	0.492261	11303.075596	0.017083	0.145418
RS	1	0.008647	0.492261	12059.089410	0.018226	0.014114
RS	2	0.018042	0.492261	12845.450684	0.019414	0.006483
RS	3	0.028249	0.492261	13659.728780	0.020645	0.007155
RS	4	0.039339	8.483637	851.015559	0.001286	0.000587
RS	5	0.051388	8.483637	923.404910	0.001396	0.000759
RS	6	0.064478	3.731816	2275.079855	0.003439	0.001990
RS	7	0.078701	3.731816	2462.535530	0.003722	0.002398
RS	8	0.094153	2.390064	4155.180367	0.006280	0.004310
RS	9	0.110942	2.390064	4482.672892	0.006775	0.005004
RS	10	0.129182	2.034634	5673.196865	0.008574	0.006674
RS	11	0.149000	2.034634	6103.300511	0.009224	0.007460
RS	12	0.170531	2.037132	6552.418302	0.009903	0.008244
RS	13	0.193924	2.037132	7036.755406	0.010635	0.008977
RS	14	0.219340	2.009746	7651.467831	0.011564	0.009979
RS	15	0.246953	2.009746	8198.251820	0.012391	0.010796
RS	16	0.276955	1.855119	9498.435625	0.014356	0.012642
RS	17	0.309550	1.855119	10137.389780	0.015322	0.013578
RS	18	0.344965	1.614683	12392.156998	0.018729	0.016723
RS	19	0.383441	1.614683	13140.893431	0.019861	0.017895
RS	20	0.425245	1.386004	16162.606464	0.024428	0.022125
RS	21	0.470663	1.386004	16981.888144	0.025666	0.023423
RS	22	0.520009	1.227052	20045.814830	0.030297	0.027704
RS	23	0.573621	1.227052	20825.989085	0.031476	0.028885
RS	24	0.631870	1.143285	23088.845594	0.034896	0.032001
RS	25	0.695155	1.143285	23701.031324	0.035822	0.032842
RS	26	0.763913	1.117686	24746.538609	0.037402	0.034215
RS	27	0.838616	1.117686	25104.710778	0.037943	0.034629
RS	28	0.919779	1.128960	25074.461038	0.037897	0.034503
RS	29	1.007961	1.128960	25145.377378	0.038004	0.034508
RS	30	1.103767	1.160118	24399.642838	0.036877	0.033417
RS	31	1.207858	1.160118	24179.960005	0.036545	0.033045
RS	32	1.320949	1.200065	23021.014783	0.034794	0.031417
RS	33	1.443820	1.200065	22520.977293	0.034038	0.030689
RS	34	1.577315	1.242716	21126.551532	0.031930	0.028762
RS	35	1.722354	1.242716	20368.157770	0.030784	0.027698
RS	36	1.879935	1.284372	18845.979728	0.028484	0.025611
RS	37	2.051141	1.284372	17865.021972	0.027001	0.024252
RS	38	2.237152	1.321947	16296.414230	0.024630	0.022114
RS	39	2.439248	1.321947	15143.167052	0.022887	0.020531
RS	40	2.658819	1.354465	13577.906066	0.020522	0.018408
RS	41	2.897376	1.354465	12321.736856	0.018623	0.016694
RS	42	3.156562	1.382837	10805.526889	0.016331	0.014645
RS	43	3.438159	1.382837	9534.859745	0.014411	0.012918
RS	44	3.744107	1.407449	8135.596452	0.012296	0.011034
RS	45	4.076510	1.407449	6944.871797	0.010496	0.009421
RS	46	4.437657	1.428161	5732.984721	0.008665	0.007794
RS	47	4.830032	1.428161	4705.377660	0.007112	0.006405
RS	48	5.256336	1.445449	3731.256268	0.005639	0.005096
RS	49	5.719502	1.445449	2923.197210	0.004418	0.004003
RS	50	6.222720	1.459543	2208.617689	0.003338	0.003040
RS	51	6.769451	1.459543	1637.453830	0.002475	0.002265
RS	52	7.363458	1.468572	1168.823109	0.001767	0.001628
RS	53	8.008830	1.468572	811.161459	0.001226	0.001138
RS	54	8.710007	1.465624	542.397199	0.000820	0.000769
RS	55	9.471816	1.465624	346.840260	0.000524	0.000497
RS	56	10.299499	1.465624	211.867177	0.000320	0.000307
RS	57	11.198752	1.465624	123.142325	0.000186	0.000181
RS	58	12.175765	1.428649	68.994167	0.000104	0.000102
RS	59	13.237261	1.428649	35.142439	0.000053	0.000053
RS	60	14.390545	1.428649	16.767680	0.000025	0.000026
RS	61	15.643555	1.428649	7.452407	0.000011	0.000011
RS	62	17.004913	1.428649	3.066591	0.000005	0.000005
RS	63	18.483990	1.428649	1.733872	0.000003	0.000003
PA	4+25*2+4+6 0.159773487 0.029355120 18.483989693 0.492260626 8.483636882 3.731815845 2.390064484 2.034634225 2.037132256 2.009746499 1.855118878 1.614682609 1.386003965 1.227052247 1.143285228 1.117685530 1.128960457 1.160117966 1.200065374 1.242715504 1.284372458 1.321946840 1.354464584 1.382836510 1.407449343 1.428161368 1.445448732 1.459543262 1.468571707 1.465623503 1.428648778
//
IT	3767
RD	14
LK	-6630487.253435
QD	-630.620854 -> -626.605099
RI	0.1158195455
TR	0.159331	0.029229
MT	18.576641
MM	C_pi: 1.321222, n_recomb: 660536.696306
RS	0	0.000000	0.490164	11343.533002	0.017173	0.145334
RS	1	0.008656	0.490164	12102.024572	0.018322	0.014176
RS	2	0.018061	0.490164	12890.813261	0.019516	0.006510
RS	3	0.028279	0.490164	13707.419853	0.020752	0.007199
RS	4	0.039383	9.332975	773.026096	0.001170	0.000534
RS	5	0.051447	9.332975	838.958831	0.001270	0.000692
RS	6	0.064556	3.811935	2226.579457	0.003371	0.001953
RS	7	0.078800	3.811935	2410.414998	0.003649	0.002349
RS	8	0.094276	2.376227	4179.134957	0.006327	0.004335
RS	9	0.111092	2.376227	4508.620622	0.006826	0.005029
RS	10	0.129363	2.013930	5731.266203	0.008677	0.006734
RS	11	0.149216	2.013930	6165.495005	0.009334	0.007533
RS	12	0.170787	2.032542	6566.564404	0.009941	0.008260
RS	13	0.194226	2.032542	7052.139477	0.010676	0.009005
RS	14	0.219693	2.021825	7605.800457	0.011515	0.009934
RS	15	0.247364	2.021825	8150.406297	0.012339	0.010757
RS	16	0.277431	1.874360	9403.896626	0.014237	0.012548
RS	17	0.310100	1.874360	10038.743617	0.015198	0.013483
RS	18	0.345597	1.630704	12280.014308	0.018591	0.016619
RS	19	0.384167	1.630704	13025.381775	0.019719	0.017784
RS	20	0.426074	1.395251	16076.111129	0.024338	0.022066
RS	21	0.471610	1.395251	16894.648983	0.025577	0.023356
RS	22	0.521086	1.231167	20012.055601	0.030297	0.027721
RS	23	0.574845	1.231167	20793.079666	0.031479	0.028896
RS	24	0.633258	1.144875	23098.685666	0.034970	0.032077
RS	25	0.696726	1.144875	23710.868677	0.035896	0.032913
RS	26	0.765688	1.118645	24768.918210	0.037498	0.034306
RS	27	0.840619	1.118645	25125.462580	0.038038	0.034716
RS	28	0.922036	1.130194	25087.120832	0.037980	0.034578
RS	29	1.010500	1.130194	25155.617446	0.038084	0.034582
RS	30	1.106621	1.161837	24397.660694	0.036936	0.033473
RS	31	1.211062	1.161837	24175.529709	0.036600	0.033100
RS	32	1.324543	1.202180	23007.871450	0.034832	0.031457
RS	33	1.447847	1.202180	22505.549191	0.034072	0.030729
RS	34	1.581823	1.245164	21105.073008	0.031951	0.028790
RS	35	1.727396	1.245164	20344.707810	0.030800	0.027725
RS	36	1.885569	1.287229	18816.831368	0.028487	0.025625
RS	37	2.057433	1.287229	17834.688373	0.027000	0.024266
RS	38	2.244173	1.325358	16260.471946	0.024617	0.022114
RS	39	2.447077	1.325358	15107.452593	0.022871	0.020530
RS	40	2.667544	1.358717	13536.498803	0.020493	0.018393
RS	41	2.907093	1.358717	12282.752291	0.018595	0.016679
RS	42	3.167376	1.388391	10761.299345	0.016292	0.014618
RS	43	3.450190	1.388391	9495.906705	0.014376	0.012894
RS	44	3.757482	1.414771	8093.765167	0.012253	0.011000
RS	45	4.091373	1.414771	6910.877772	0.010463	0.009394
RS	46	4.454164	1.437586	5699.415454	0.008628	0.007763
RS	47	4.848357	1.437586	4680.762514	0.007086	0.006382
RS	48	5.276670	1.457185	3709.389697	0.005616	0.005074
RS	49	5.742056	1.457185	2909.462649	0.004405	0.003990
RS	50	6.247725	1.473610	2198.213480	0.003328	0.003029
RS	51	6.797162	1.473610	1632.797230	0.002472	0.002260
RS	52	7.394157	1.484619	1166.634337	0.001766	0.001626
RS	53	8.042826	1.484619	811.824366	0.001229	0.001140
RS	54	8.747641	1.482807	544.078555	0.000824	0.000771
RS	55	9.513463	1.482807	349.136731	0.000529	0.000500
RS	56	10.345572	1.482807	214.071894	0.000324	0.000310
RS	57	11.249706	1.482807	124.924842	0.000189	0.000183
RS	58	12.232098	1.444353	70.332149	0.000106	0.000104
RS	59	13.299523	1.444353	35.973674	0.000054	0.000054
RS	60	14.459340	1.444353	17.240954	0.000026	0.000026
RS	61	15.719547	1.444353	7.699320	0.000012	0.000012
RS	62	17.088834	1.444353	3.184342	0.000005	0.000005
RS	63	18.576641	1.444353	1.815285	0.000003	0.000003
PA	4+25*2+4+6 0.159331199 0.029229281 18.576640917 0.490164034 9.332974681 3.811934633 2.376226592 2.013930387 2.032541513 2.021825187 1.874360471 1.630703535 1.395251252 1.231166699 1.144874917 1.118644847 1.130194310 1.161837273 1.202180358 1.245164311 1.287228862 1.325358312 1.358716920 1.388391193 1.414771308 1.437586414 1.457185174 1.473610095 1.484619084 1.482807164 1.444352812
//
IT	4675
RD	15
LK	-6630479.518181
QD	-627.585869 -> -624.151471
RI	0.1156052416
TR	0.158916	0.029112
MT	18.663591
MM	C_pi: 1.324443, n_recomb: 659510.822650
RS	0	0.000000	0.488360	11378.159354	0.017252	0.145256
RS	1	0.008664	0.488360	12138.813945	0.018406	0.014234
RS	2	0.018078	0.488360	12929.722736	0.019605	0.006534
RS	3	0.028308	0.488360	13748.363561	0.020846	0.007238
RS	4	0.039424	10.257566	702.904622	0.001066	0.000487
RS	5	0.051503	10.257566	763.003999	0.001157	0.000631
RS	6	0.064629	3.893312	2179.463793	0.003305	0.001917
RS	7	0.078892	3.893312	2359.761481	0.003578	0.002302
RS	8	0.094391	2.363967	4200.699053	0.006369	0.004358
RS	9	0.111232	2.363967	4531.990334	0.006872	0.005051
RS	10	0.129532	1.994302	5787.600761	0.008776	0.006793
RS	11	0.149418	1.994302	6225.812275	0.009440	0.007602
RS	12	0.171027	2.027487	6582.457610	0.009981	0.008278
RS	13	0.194508	2.027487	7069.354005	0.010719	0.009034
RS	14	0.220023	2.032440	7566.199896	0.011472	0.009893
RS	15	0.247749	2.032440	8108.935645	0.012295	0.010723
RS	16	0.277877	1.892048	9318.732830	0.014130	0.012463
RS	17	0.310615	1.892048	9949.861210	0.015087	0.013396
RS	18	0.346189	1.645624	12177.444449	0.018464	0.016522
RS	19	0.384845	1.645624	12919.690768	0.019590	0.017682
RS	20	0.426851	1.403887	15996.112497	0.024255	0.022009
RS	21	0.472495	1.403887	16813.930208	0.025495	0.023294
RS	22	0.522095	1.235061	19979.554578	0.030295	0.027735
RS	23	0.575991	1.235061	20761.358456	0.031480	0.028906
RS	24	0.634556	1.146494	23104.888308	0.035033	0.032146
RS	25	0.698196	1.146494	23717.146095	0.035962	0.032977
RS	26	0.767349	1.119765	24784.957906	0.037581	0.034386
RS	27	0.842493	1.119765	25140.253661	0.038120	0.034792
RS	28	0.924148	1.131627	25093.582495	0.038049	0.034643
RS	29	1.012877	1.131627	25160.303598	0.038150	0.034644
RS	30	1.109293	1.163718	24391.889342	0.036985	0.033519
RS	31	1.214062	1.163718	24168.034128	0.036645	0.033146
RS	32	1.327908	1.204360	22994.420217	0.034866	0.031493
RS	33	1.451617	1.204360	22490.388731	0.034102	0.030765
RS	34	1.586044	1.247537	21086.741850	0.031973	0.028818
RS	35	1.732117	1.247537	20324.633758	0.030818	0.027752
RS	36	1.890846	1.289840	18793.457442	0.028496	0.025643
RS	37	2.063327	1.289840	17809.889521	0.027005	0.024282
RS	38	2.250750	1.328346	16231.633596	0.024612	0.022119
RS	39	2.454411	1.328346	15078.124113	0.022863	0.020534
RS	40	2.675717	1.362376	13502.140304	0.020473	0.018385
RS	41	2.916196	1.362376	12249.728069	0.018574	0.016670
RS	42	3.177510	1.393209	10722.926001	0.016259	0.014596
RS	43	3.461462	1.393209	9461.553205	0.014346	0.012873
RS	44	3.770016	1.421250	8055.961388	0.012215	0.010970
RS	45	4.105301	1.421250	6879.725479	0.010432	0.009369
RS	46	4.469635	1.446112	5667.959045	0.008594	0.007733
RS	47	4.865533	1.446112	4657.348969	0.007062	0.006361
RS	48	5.295731	1.468012	3688.136292	0.005592	0.005053
RS	49	5.763199	1.468012	2895.797685	0.004391	0.003976
RS	50	6.271167	1.486808	2187.541089	0.003317	0.003018
RS	51	6.823145	1.486808	1627.678266	0.002468	0.002255
RS	52	7.422943	1.499864	1163.902348	0.001765	0.001623
RS	53	8.074706	1.499864	811.975165	0.001231	0.001140
RS	54	8.782936	1.499269	545.311048	0.000827	0.000773
RS	55	9.552525	1.499269	351.096847	0.000532	0.000502
RS	56	10.388788	1.499269	216.044516	0.000328	0.000312
RS	57	11.297502	1.499269	126.559676	0.000192	0.000185
RS	58	12.284944	1.459415	71.580716	0.000109	0.000106
RS	59	13.357936	1.459415	36.759083	0.000056	0.000055
RS	60	14.523887	1.459415	17.692896	0.000027	0.000027
RS	61	15.790853	1.459415	7.937353	0.000012	0.000012
RS	62	17.167584	1.459415	3.298869	0.000005	0.000005
RS	63	18.663591	1.459415	1.895517	0.000003	0.000003
PA	4+25*2+4+6 0.158915957 0.029112038 18.663591366 0.488359650 10.257566455 3.893311812 2.363966740 1.994302471 2.027487180 2.032439723 1.892048075 1.645624129 1.403887278 1.235061295 1.146494113 1.119765011 1.131627295 1.163718127 1.204359833 1.247536602 1.289839961 1.328346314 1.362376184 1.393208833 1.421249641 1.446111910 1.468012171 1.486807682 1.499864175 1.499269232 1.459415228
//
IT	4490
RD	16
LK	-6630472.877390
QD	-625.158244 -> -622.177076
RI	0.1154090010
TR	0.158523	0.029002
MT	18.745881
MM	C_pi: 1.327502, n_recomb: 658554.936807
RS	0	0.000000	0.486761	11408.799868	0.017324	0.145182
RS	1	0.008671	0.486761	12171.399186	0.018482	0.014288
RS	2	0.018094	0.486761	12964.215061	0.019686	0.006556
RS	3	0.028335	0.486761	13784.686385	0.020932	0.007274
RS	4	0.039463	11.263422	639.769559	0.000971	0.000445
RS	5	0.051556	11.263422	694.593988	0.001055	0.000576
RS	6	0.064698	3.976244	2133.516643	0.003240	0.001882
RS	7	0.078979	3.976244	2310.345261	0.003508	0.002256
RS	8	0.094499	2.353429	4219.511348	0.006407	0.004377
RS	9	0.111364	2.353429	4552.398552	0.006913	0.005069
RS	10	0.129692	1.975963	5841.417115	0.008870	0.006848
RS	11	0.149609	1.975963	6283.423329	0.009541	0.007667
RS	12	0.171253	2.022265	6599.173646	0.010021	0.008296
RS	13	0.194774	2.022265	7087.423004	0.010762	0.009062
RS	14	0.220334	2.041864	7531.532263	0.011436	0.009857
RS	15	0.248111	2.041864	8072.650590	0.012258	0.010693
RS	16	0.278297	1.908423	9241.427996	0.014033	0.012384
RS	17	0.311100	1.908423	9869.169088	0.014986	0.013317
RS	18	0.346747	1.659569	12083.318318	0.018348	0.016433
RS	19	0.385486	1.659569	12822.672617	0.019471	0.017588
RS	20	0.427583	1.411970	15922.125114	0.024177	0.021957
RS	21	0.473331	1.411970	16739.257343	0.025418	0.023238
RS	22	0.523046	1.238739	19948.759892	0.030292	0.027748
RS	23	0.577072	1.238739	20731.284332	0.031480	0.028915
RS	24	0.635782	1.148116	23108.574417	0.035090	0.032207
RS	25	0.699583	1.148116	23720.957676	0.036020	0.033035
RS	26	0.768917	1.121008	24795.991381	0.037652	0.034456
RS	27	0.844263	1.121008	25150.340061	0.038190	0.034859
RS	28	0.926142	1.133226	25094.904582	0.038106	0.034698
RS	29	1.015121	1.133226	25160.383644	0.038205	0.034698
RS	30	1.111815	1.165743	24382.790618	0.037025	0.033559
RS	31	1.216894	1.165743	24157.828619	0.036683	0.033186
RS	32	1.331085	1.206612	22980.400406	0.034895	0.031525
RS	33	1.455178	1.206612	22475.176713	0.034128	0.030796
RS	34	1.590031	1.249869	21070.715938	0.031995	0.028845
RS	35	1.736577	1.249869	20307.106889	0.030836	0.027778
RS	36	1.895831	1.292275	18774.628972	0.028509	0.025663
RS	37	2.068893	1.292275	17789.495865	0.027013	0.024300
RS	38	2.256963	1.331010	16208.553577	0.024612	0.022129
RS	39	2.461340	1.331010	15054.011798	0.022859	0.020541
RS	40	2.683440	1.365566	13473.623389	0.020459	0.018381
RS	41	2.924798	1.365566	12221.679067	0.018558	0.016664
RS	42	3.187085	1.397427	10689.533066	0.016232	0.014578
RS	43	3.472116	1.397427	9431.145293	0.014321	0.012856
RS	44	3.781862	1.427031	8021.663827	0.012181	0.010944
RS	45	4.118466	1.427031	6851.082675	0.010403	0.009347
RS	46	4.484259	1.453882	5638.433727	0.008562	0.007706
RS	47	4.881770	1.453882	4635.076612	0.007038	0.006340
RS	48	5.313750	1.478069	3667.524120	0.005569	0.005031
RS	49	5.783189	1.478069	2882.285720	0.004377	0.003963
RS	50	6.293333	1.499263	2176.725270	0.003305	0.003006
RS	51	6.847713	1.499263	1622.221711	0.002463	0.002249
RS	52	7.450165	1.514425	1160.745312	0.001763	0.001620
RS	53	8.104856	1.514425	811.708959	0.001233	0.001140
RS	54	8.816317	1.515121	546.168544	0.000829	0.000774
RS	55	9.589471	1.515121	352.771153	0.000536	0.000505
RS	56	10.429666	1.515121	217.817357	0.000331	0.000315
RS	57	11.342717	1.515121	128.066055	0.000194	0.000187
RS	58	12.334940	1.473933	72.750873	0.000110	0.000108
RS	59	13.413201	1.473933	37.503968	0.000057	0.000056
RS	60	14.584961	1.473933	18.125836	0.000028	0.000027
RS	61	15.858326	1.473933	8.167429	0.000012	0.000012
RS	62	17.242108	1.473933	3.410494	0.000005	0.000005
RS	63	18.745881	1.473933	1.974694	0.000003	0.000003
PA	4+25*2+4+6 0.158522627 0.029002054 18.745880536 0.486761477 11.263421709 3.976244296 2.353428998 1.975962780 2.022264628 2.041863668 1.908422984 1.659568547 1.411969923 1.238739414 1.148116418 1.121008103 1.133225596 1.165742695 1.206611885 1.249869392 1.292274765 1.331010098 1.365566200 1.397426688 1.427031139 1.453881871 1.478069111 1.499262782 1.514424748 1.515120871 1.473933339
//
IT	3808
RD	17
LK	-6630467.094299
QD	-623.174702 -> -620.552900
RI	0.1152269693
TR	0.158146	0.028898
MT	18.824506
MM	C_pi: 1.330437, n_recomb: 657661.738833
RS	0	0.000000	0.485325	11436.424791	0.017390	0.145112
RS	1	0.008678	0.485325	12200.805395	0.018552	0.014340
RS	2	0.018110	0.485325	12995.369467	0.019760	0.006576
RS	3	0.028360	0.485325	13817.520095	0.021010	0.007306
RS	4	0.039500	12.356662	582.869612	0.000886	0.000406
RS	5	0.051606	12.356662	632.921588	0.000962	0.000527
RS	6	0.064763	4.060883	2088.643580	0.003176	0.001848
RS	7	0.079062	4.060883	2262.067605	0.003440	0.002211
RS	8	0.094601	2.344653	4235.433107	0.006440	0.004395
RS	9	0.111490	2.344653	4569.700246	0.006948	0.005085
RS	10	0.129844	1.958991	5892.329955	0.008960	0.006900
RS	11	0.149790	1.958991	6337.923678	0.009637	0.007729
RS	12	0.171468	2.017142	6615.898519	0.010060	0.008313
RS	13	0.195027	2.017142	7105.487879	0.010804	0.009089
RS	14	0.220631	2.050387	7500.707374	0.011405	0.009825
RS	15	0.248457	2.050387	8040.407313	0.012226	0.010666
RS	16	0.278697	1.923678	9170.873107	0.013945	0.012312
RS	17	0.311562	1.923678	9795.518782	0.014894	0.013244
RS	18	0.347279	1.672654	11996.705775	0.018241	0.016350
RS	19	0.386096	1.672654	12733.383903	0.019362	0.017501
RS	20	0.428281	1.419552	15853.816513	0.024106	0.021908
RS	21	0.474127	1.419552	16670.312411	0.025348	0.023185
RS	22	0.523952	1.242212	19920.067989	0.030289	0.027759
RS	23	0.578101	1.242212	20703.269217	0.031480	0.028924
RS	24	0.636950	1.149730	23110.671291	0.035141	0.032263
RS	25	0.700905	1.149730	23723.217651	0.036072	0.033089
RS	26	0.770411	1.122352	24803.164253	0.037714	0.034518
RS	27	0.845949	1.122352	25156.812291	0.038252	0.034919
RS	28	0.928042	1.134967	25092.106692	0.038154	0.034745
RS	29	1.017260	1.134967	25156.787853	0.038252	0.034744
RS	30	1.114220	1.167901	24370.914405	0.037057	0.033592
RS	31	1.219595	1.167901	24145.372777	0.036714	0.033219
RS	32	1.334115	1.208943	22965.835088	0.034920	0.031553
RS	33	1.458573	1.208943	22459.872704	0.034151	0.030824
RS	34	1.593832	1.252194	21056.484747	0.032017	0.028872
RS	35	1.740830	1.252194	20291.612467	0.030854	0.027803
RS	36	1.900584	1.294593	18759.462639	0.028524	0.025685
RS	37	2.074203	1.294593	17772.692730	0.027024	0.024319
RS	38	2.262889	1.333433	16190.239578	0.024618	0.022142
RS	39	2.467950	1.333433	15034.250094	0.022860	0.020551
RS	40	2.690807	1.368391	13450.037169	0.020451	0.018381
RS	41	2.933005	1.368391	12197.858424	0.018547	0.016662
RS	42	3.196221	1.401165	10660.414874	0.016210	0.014563
RS	43	3.482281	1.401165	9404.152357	0.014299	0.012842
RS	44	3.793165	1.432241	7990.463659	0.012150	0.010920
RS	45	4.131030	1.432241	6824.684646	0.010377	0.009327
RS	46	4.498216	1.461021	5610.682562	0.008531	0.007680
RS	47	4.897267	1.461021	4613.884646	0.007016	0.006321
RS	48	5.330950	1.487481	3647.554584	0.005546	0.005011
RS	49	5.802270	1.487481	2868.977464	0.004362	0.003949
RS	50	6.314493	1.511098	2165.844452	0.003293	0.002994
RS	51	6.871169	1.511098	1616.515336	0.002458	0.002243
RS	52	7.476155	1.528415	1157.252939	0.001760	0.001616
RS	53	8.133644	1.528415	811.100438	0.001233	0.001140
RS	54	8.848193	1.530470	546.710940	0.000831	0.000775
RS	55	9.624753	1.530470	354.201382	0.000539	0.000507
RS	56	10.468706	1.530470	219.417527	0.000334	0.000317
RS	57	11.385901	1.530470	129.460357	0.000197	0.000189
RS	58	12.382694	1.488038	73.850962	0.000112	0.000109
RS	59	13.465992	1.488038	38.213060	0.000058	0.000057
RS	60	14.643303	1.488038	18.542249	0.000028	0.000028
RS	61	15.922787	1.488038	8.390739	0.000013	0.000013
RS	62	17.313309	1.488038	3.519747	0.000005	0.000005
RS	63	18.824506	1.488038	2.053154	0.000003	0.000003
PA	4+25*2+4+6 0.158146324 0.028898071 18.824505626 0.485324973 12.356662454 4.060882675 2.344653375 1.958990706 2.017142314 2.050386881 1.923678341 1.672654210 1.419552399 1.242212299 1.149730275 1.122351933 1.134966649 1.167900580 1.208943234 1.252194326 1.294592927 1.333433288 1.368390900 1.401164966 1.432240837 1.461021113 1.487480987 1.511098021 1.528414830 1.530469660 1.488037743
//
IT	4051
RD	18
LK	-6630461.991466
QD	-621.513823 -> -619.181355
RI	0.1150563308
TR	0.157785	0.028799
MT	18.899978
MM	C_pi: 1.333268, n_recomb: 656826.038243
RS	0	0.000000	0.484015	11461.789473	0.017450	0.145045
RS	1	0.008685	0.484015	12227.827953	0.018617	0.014388
RS	2	0.018125	0.484015	13024.020503	0.019829	0.006595
RS	3	0.028384	0.484015	13847.736874	0.021083	0.007337
RS	4	0.039535	13.544071	531.527094	0.000809	0.000371
RS	5	0.051654	13.544071	577.257573	0.000879	0.000482
RS	6	0.064825	4.147307	2044.789828	0.003113	0.001814
RS	7	0.079141	4.147307	2214.871417	0.003372	0.002167
RS	8	0.094700	2.337563	4248.529478	0.006468	0.004409
RS	9	0.111610	2.337563	4583.966928	0.006979	0.005097
RS	10	0.129989	1.943426	5940.029760	0.009044	0.006949
RS	11	0.149964	1.943426	6388.987379	0.009727	0.007786
RS	12	0.171674	2.012240	6632.245229	0.010097	0.008330
RS	13	0.195270	2.012240	7123.140491	0.010845	0.009115
RS	14	0.220915	2.058181	7473.041851	0.011378	0.009795
RS	15	0.248787	2.058181	8011.487908	0.012197	0.010642
RS	16	0.279080	1.937966	9106.138876	0.013864	0.012244
RS	17	0.312004	1.937966	9727.944417	0.014811	0.013177
RS	18	0.347788	1.684977	11916.756102	0.018143	0.016272
RS	19	0.386679	1.684977	12650.955989	0.019261	0.017421
RS	20	0.428949	1.426686	15790.696554	0.024041	0.021862
RS	21	0.474889	1.426686	16606.609378	0.025283	0.023137
RS	22	0.524820	1.245495	19893.545985	0.030287	0.027771
RS	23	0.579087	1.245495	20677.390787	0.031481	0.028933
RS	24	0.638068	1.151323	23111.823424	0.035187	0.032315
RS	25	0.702171	1.151323	23724.560493	0.036120	0.033138
RS	26	0.771842	1.123769	24807.442944	0.037769	0.034574
RS	27	0.847564	1.123769	25160.588281	0.038306	0.034973
RS	28	0.929862	1.136824	25086.017111	0.038193	0.034785
RS	29	1.019309	1.136824	25150.271473	0.038291	0.034783
RS	30	1.116524	1.170169	24356.820157	0.037083	0.033620
RS	31	1.222182	1.170169	24131.142465	0.036739	0.033247
RS	32	1.337017	1.211344	22950.844541	0.034942	0.031578
RS	33	1.461826	1.211344	22444.534493	0.034171	0.030849
RS	34	1.597474	1.254522	21043.707257	0.032038	0.028897
RS	35	1.744905	1.254522	20277.797410	0.030872	0.027827
RS	36	1.905140	1.296825	18747.325252	0.028542	0.025708
RS	37	2.079291	1.296825	17758.890429	0.027037	0.024339
RS	38	2.268569	1.335667	16175.931342	0.024627	0.022158
RS	39	2.474285	1.335667	15018.174785	0.022865	0.020563
RS	40	2.697869	1.370918	13430.671756	0.020448	0.018384
RS	41	2.940871	1.370918	12177.685027	0.018540	0.016662
RS	42	3.204979	1.404503	10635.031375	0.016192	0.014553
RS	43	3.492026	1.404503	9380.169772	0.014281	0.012831
RS	44	3.804003	1.436964	7962.037238	0.012122	0.010898
RS	45	4.143076	1.436964	6800.324941	0.010353	0.009308
RS	46	4.511598	1.467615	5584.583328	0.008502	0.007656
RS	47	4.912128	1.467615	4593.730979	0.006994	0.006302
RS	48	5.347445	1.496326	3628.251588	0.005524	0.004991
RS	49	5.820570	1.496326	2855.930740	0.004348	0.003936
RS	50	6.334787	1.522384	2154.980803	0.003281	0.002983
RS	51	6.893666	1.522384	1610.641732	0.002452	0.002237
RS	52	7.501085	1.541901	1153.502504	0.001756	0.001612
RS	53	8.161259	1.541901	810.213019	0.001234	0.001139
RS	54	8.878772	1.545383	546.986873	0.000833	0.000776
RS	55	9.658602	1.545383	355.422094	0.000541	0.000508
RS	56	10.506163	1.545383	220.867926	0.000336	0.000319
RS	57	11.427337	1.545383	130.756707	0.000199	0.000191
RS	58	12.428517	1.501757	74.890349	0.000114	0.000111
RS	59	13.516653	1.501757	38.890534	0.000059	0.000058
RS	60	14.699295	1.501757	18.943784	0.000029	0.000029
RS	61	15.984654	1.501757	8.607836	0.000013	0.000013
RS	62	17.381649	1.501757	3.626767	0.000006	0.000006
RS	63	18.899978	1.501757	2.130889	0.000003	0.000003
PA	4+25*2+4+6 0.157784638 0.028799368 18.899977715 0.484014899 13.544071093 4.147307176 2.337562906 1.943426406 2.012239773 2.058181111 1.937965915 1.684976878 1.426685522 1.245495009 1.151323444 1.123769087 1.136824028 1.170169384 1.211344227 1.254521794 1.296825120 1.335666961 1.370918032 1.404502931 1.436964089 1.467615435 1.496326495 1.522383959 1.541900637 1.545382812 1.501757191
//
IT	4454
RD	19
LK	-6630457.440039
QD	-620.090991 -> -617.994614
RI	0.1148953880
TR	0.157435	0.028705
MT	18.972941
MM	C_pi: 1.336016, n_recomb: 656041.119145
RS	0	0.000000	0.482801	11485.530133	0.017507	0.144981
RS	1	0.008692	0.482801	12253.137957	0.018677	0.014435
RS	2	0.018139	0.482801	13050.873414	0.019893	0.006612
RS	3	0.028408	0.482801	13876.074770	0.021151	0.007366
RS	4	0.039569	14.832634	485.153885	0.000740	0.000340
RS	5	0.051700	14.832634	526.968713	0.000803	0.000441
RS	6	0.064886	4.235346	2002.024616	0.003052	0.001781
RS	7	0.079217	4.235346	2168.833527	0.003306	0.002124
RS	8	0.094795	2.332059	4258.918479	0.006492	0.004421
RS	9	0.111726	2.332059	4595.327060	0.007005	0.005107
RS	10	0.130129	1.929189	5984.578481	0.009122	0.006995
RS	11	0.150131	1.929189	6436.684281	0.009811	0.007840
RS	12	0.171872	2.007630	6647.960446	0.010133	0.008347
RS	13	0.195503	2.007630	7140.114914	0.010884	0.009139
RS	14	0.221188	2.065396	7447.944998	0.011353	0.009768
RS	15	0.249105	2.065396	7985.272189	0.012172	0.010621
RS	16	0.279449	1.951406	9046.486028	0.013790	0.012182
RS	17	0.312431	1.951406	9665.678105	0.014733	0.013114
RS	18	0.348278	1.696630	11842.658785	0.018052	0.016200
RS	19	0.387242	1.696630	12574.559527	0.019167	0.017346
RS	20	0.429593	1.433423	15732.219998	0.023981	0.021820
RS	21	0.475624	1.433423	16547.603263	0.025223	0.023092
RS	22	0.525657	1.248607	19869.130915	0.030286	0.027782
RS	23	0.580038	1.248607	20653.593326	0.031482	0.028942
RS	24	0.639147	1.152894	23112.409037	0.035230	0.032364
RS	25	0.703392	1.152894	23725.356304	0.036164	0.033185
RS	26	0.773222	1.125248	24809.405909	0.037817	0.034624
RS	27	0.849122	1.125248	25162.211528	0.038355	0.035021
RS	28	0.931618	1.138778	25077.304193	0.038225	0.034819
RS	29	1.021285	1.138778	25141.434260	0.038323	0.034817
RS	30	1.118746	1.172537	24340.837875	0.037103	0.033642
RS	31	1.224678	1.172537	24115.399191	0.036759	0.033270
RS	32	1.339817	1.213815	22935.379277	0.034960	0.031599
RS	33	1.464964	1.213815	22429.064886	0.034189	0.030871
RS	34	1.600989	1.256869	21031.965692	0.032059	0.028922
RS	35	1.748837	1.256869	20265.238589	0.030890	0.027851
RS	36	1.909536	1.299006	18737.576145	0.028562	0.025732
RS	37	2.084203	1.299006	17747.488354	0.027052	0.024360
RS	38	2.274051	1.337765	16164.869350	0.024640	0.022176
RS	39	2.480401	1.337765	15005.116041	0.022872	0.020576
RS	40	2.704686	1.373216	13414.831997	0.020448	0.018390
RS	41	2.948466	1.373216	12160.579963	0.018536	0.016664
RS	42	3.213435	1.407519	10612.846143	0.016177	0.014544
RS	43	3.501435	1.407519	9358.782778	0.014266	0.012821
RS	44	3.814467	1.441285	7936.048628	0.012097	0.010879
RS	45	4.154708	1.441285	6777.772479	0.010331	0.009291
RS	46	4.524522	1.473751	5559.976920	0.008475	0.007633
RS	47	4.926480	1.473751	4574.532611	0.006973	0.006285
RS	48	5.363376	1.504692	3609.585178	0.005502	0.004972
RS	49	5.838246	1.504692	2843.157063	0.004334	0.003923
RS	50	6.354391	1.533202	2144.174706	0.003268	0.002971
RS	51	6.915399	1.533202	1604.651225	0.002446	0.002231
RS	52	7.525169	1.554958	1149.547822	0.001752	0.001608
RS	53	8.187940	1.554958	809.093222	0.001233	0.001138
RS	54	8.908318	1.559923	547.037242	0.000834	0.000776
RS	55	9.691310	1.559923	356.461101	0.000543	0.000510
RS	56	10.542359	1.559923	222.186152	0.000339	0.000321
RS	57	11.467381	1.559923	131.965411	0.000201	0.000193
RS	58	12.472803	1.515154	75.874554	0.000116	0.000112
RS	59	13.565617	1.515154	39.539066	0.000060	0.000059
RS	60	14.753416	1.515154	19.331610	0.000029	0.000029
RS	61	16.044457	1.515154	8.819174	0.000013	0.000013
RS	62	17.447714	1.515154	3.731709	0.000006	0.000006
RS	63	18.972941	1.515154	2.207953	0.000003	0.000003
PA	4+25*2+4+6 0.157434511 0.028705134 18.972940581 0.482801372 14.832634375 4.235345535 2.332058829 1.929188619 2.007630284 2.065395509 1.951405940 1.696630256 1.433423180 1.248607036 1.152893566 1.125247511 1.138777684 1.172537452 1.213815260 1.256869141 1.299005508 1.337764895 1.373215803 1.407519347 1.441284947 1.473751400 1.504691617 1.533201757 1.554958420 1.559923243 1.515154318
//
IT	3864
RD	20
LK	-6630453.339102
QD	-618.848557 -> -616.947352
RI	0.1147424191
TR	0.157095	0.028615
MT	19.043580
MM	C_pi: 1.338689, n_recomb: 655304.163144
RS	0	0.000000	0.481671	11507.928686	0.017561	0.144919
RS	1	0.008698	0.481671	12277.032120	0.018735	0.014480
RS	2	0.018153	0.481671	13076.239368	0.019954	0.006629
RS	3	0.028430	0.481671	13902.858814	0.021216	0.007393
RS	4	0.039602	16.231115	443.192655	0.000676	0.000311
RS	5	0.051744	16.231115	481.453982	0.000735	0.000404
RS	6	0.064944	4.324805	1960.414724	0.002992	0.001748
RS	7	0.079291	4.324805	2124.027314	0.003241	0.002082
RS	8	0.094886	2.328020	4266.776936	0.006511	0.004431
RS	9	0.111838	2.328020	4603.970560	0.007026	0.005114
RS	10	0.130264	1.916218	6025.992595	0.009196	0.007038
RS	11	0.150293	1.916218	6481.033903	0.009890	0.007890
RS	12	0.172064	2.003380	6662.808149	0.010168	0.008362
RS	13	0.195729	2.003380	7156.161671	0.010920	0.009162
RS	14	0.221452	2.072148	7424.951360	0.011331	0.009743
RS	15	0.249413	2.072148	7961.269941	0.012149	0.010601
RS	16	0.279806	1.964120	8991.199230	0.013721	0.012124
RS	17	0.312842	1.964120	9607.973851	0.014662	0.013056
RS	18	0.348752	1.707698	11773.699399	0.017967	0.016132
RS	19	0.387786	1.707698	12503.461334	0.019080	0.017275
RS	20	0.430215	1.439803	15677.995643	0.023925	0.021781
RS	21	0.476334	1.439803	16492.903815	0.025168	0.023050
RS	22	0.526465	1.251560	19846.812012	0.030286	0.027793
RS	23	0.580957	1.251560	20631.874029	0.031484	0.028952
RS	24	0.640188	1.154433	23112.826349	0.035270	0.032409
RS	25	0.704572	1.154433	23725.999803	0.036206	0.033229
RS	26	0.774555	1.126767	24809.722849	0.037860	0.034670
RS	27	0.850627	1.126767	25162.322041	0.038398	0.035066
RS	28	0.933314	1.140804	25066.634297	0.038252	0.034849
RS	29	1.023195	1.140804	25130.890676	0.038350	0.034846
RS	30	1.120893	1.174980	24323.529571	0.037118	0.033661
RS	31	1.227090	1.174980	24098.636625	0.036775	0.033290
RS	32	1.342523	1.216341	22919.646078	0.034976	0.031619
RS	33	1.467998	1.216341	22413.619572	0.034203	0.030891
RS	34	1.604386	1.259229	21021.216073	0.032079	0.028945
RS	35	1.752638	1.259229	20253.862092	0.030908	0.027873
RS	36	1.913786	1.301142	18729.897589	0.028582	0.025757
RS	37	2.088950	1.301142	17738.182831	0.027069	0.024382
RS	38	2.279350	1.339749	16156.622773	0.024655	0.022195
RS	39	2.486312	1.339749	14994.693054	0.022882	0.020591
RS	40	2.711277	1.375318	13402.087837	0.020452	0.018399
RS	41	2.955809	1.375318	12146.188387	0.018535	0.016669
RS	42	3.221611	1.410255	10593.522728	0.016166	0.014539
RS	43	3.510533	1.410255	9339.736567	0.014253	0.012814
RS	44	3.824587	1.445252	7912.272554	0.012074	0.010862
RS	45	4.165958	1.445252	6756.880899	0.010311	0.009276
RS	46	4.537022	1.479477	5536.774324	0.008449	0.007612
RS	47	4.940362	1.479477	4556.255298	0.006953	0.006268
RS	48	5.378786	1.512620	3591.564933	0.005481	0.004953
RS	49	5.855345	1.512620	2830.691142	0.004320	0.003911
RS	50	6.373356	1.543591	2133.476933	0.003256	0.002959
RS	51	6.936425	1.543591	1598.597949	0.002439	0.002225
RS	52	7.548472	1.567623	1145.442190	0.001748	0.001603
RS	53	8.213756	1.567623	807.785743	0.001233	0.001137
RS	54	8.936908	1.574124	546.897398	0.000835	0.000776
RS	55	9.722961	1.574124	357.343784	0.000545	0.000511
RS	56	10.577388	1.574124	223.389192	0.000341	0.000323
RS	57	11.506135	1.574124	133.097056	0.000203	0.000194
RS	58	12.515667	1.528280	76.809112	0.000117	0.000113
RS	59	13.613010	1.528280	40.161940	0.000061	0.000060
RS	60	14.805803	1.528280	19.707527	0.000030	0.000030
RS	61	16.102348	1.528280	9.025662	0.000014	0.000014
RS	62	17.511671	1.528280	3.834994	0.000006	0.000006
RS	63	19.043580	1.528280	2.284634	0.000003	0.000004
PA	4+25*2+4+6 0.157095154 0.028615015 19.043579581 0.481670543 16.231115329 4.324804666 2.328020001 1.916217905 2.003379815 2.072147691 1.964120331 1.707697600 1.439803057 1.251560132 1.154432845 1.126767048 1.140804203 1.174979642 1.216341109 1.259229270 1.301142487 1.339748751 1.375317549 1.410255152 1.445251801 1.479477321 1.512619913 1.543590511 1.567622590 1.574124433 1.528280459
//
IT	3931
RD	21
LK	-6630449.612995
QD	-617.740537 -> -616.002599
RI	0.1145965826
TR	0.156764	0.028528
MT	19.112448
MM	C_pi: 1.341306, n_recomb: 654609.430886
RS	0	0.000000	0.480607	11529.299748	0.017612	0.144858
RS	1	0.008704	0.480607	12299.843889	0.018790	0.014524
RS	2	0.018167	0.480607	13100.470355	0.020013	0.006645
RS	3	0.028452	0.480607	13928.458922	0.021278	0.007419
RS	4	0.039633	17.747051	405.206561	0.000619	0.000285
RS	5	0.051788	17.747051	440.242483	0.000673	0.000370
RS	6	0.065000	4.415580	1919.973724	0.002933	0.001716
RS	7	0.079362	4.415580	2080.469290	0.003178	0.002042
RS	8	0.094975	2.325300	4272.343625	0.006527	0.004438
RS	9	0.111946	2.325300	4610.154821	0.007043	0.005118
RS	10	0.130395	1.904445	6064.342762	0.009264	0.007077
RS	11	0.150450	1.904445	6522.114825	0.009963	0.007936
RS	12	0.172250	1.999523	6676.660828	0.010199	0.008377
RS	13	0.195948	1.999523	7171.148002	0.010955	0.009184
RS	14	0.221709	2.078525	7403.727885	0.011310	0.009720
RS	15	0.249712	2.078525	7939.132265	0.012128	0.010582
RS	16	0.280152	1.976187	8939.813917	0.013657	0.012070
RS	17	0.313242	1.976187	9554.349629	0.014595	0.013002
RS	18	0.349213	1.718244	11709.333451	0.017888	0.016069
RS	19	0.388314	1.718244	12437.104335	0.018999	0.017210
RS	20	0.430820	1.445871	15627.567599	0.023873	0.021744
RS	21	0.477024	1.445871	16442.053907	0.025117	0.023012
RS	22	0.527251	1.254373	19826.472135	0.030287	0.027804
RS	23	0.581850	1.254373	20612.121083	0.031488	0.028962
RS	24	0.641201	1.155944	23113.265885	0.035308	0.032452
RS	25	0.705719	1.155944	23726.677374	0.036246	0.033271
RS	26	0.775852	1.128323	24808.747525	0.037899	0.034712
RS	27	0.852091	1.128323	25161.250348	0.038437	0.035107
RS	28	0.934965	1.142896	25054.366900	0.038274	0.034874
RS	29	1.025053	1.142896	25118.958587	0.038372	0.034872
RS	30	1.122983	1.177493	24305.061219	0.037129	0.033677
RS	31	1.229437	1.177493	24080.977594	0.036787	0.033307
RS	32	1.345157	1.218924	22903.634107	0.034988	0.031636
RS	33	1.470950	1.218924	22398.149362	0.034216	0.030908
RS	34	1.607693	1.261616	21011.182445	0.032097	0.028968
RS	35	1.756338	1.261616	20243.382393	0.030924	0.027894
RS	36	1.917922	1.303263	18723.825003	0.028603	0.025781
RS	37	2.093571	1.303263	17730.535716	0.027086	0.024403
RS	38	2.284510	1.341659	16150.650650	0.024672	0.022216
RS	39	2.492068	1.341659	14986.424104	0.022894	0.020608
RS	40	2.717694	1.377277	13391.912672	0.020458	0.018409
RS	41	2.962959	1.377277	12134.068689	0.018536	0.016675
RS	42	3.229572	1.412774	10576.635744	0.016157	0.014535
RS	43	3.519394	1.412774	9322.699592	0.014242	0.012808
RS	44	3.834442	1.448929	7890.459346	0.012054	0.010846
RS	45	4.176914	1.448929	6737.473388	0.010292	0.009262
RS	46	4.549196	1.484862	5514.842393	0.008425	0.007591
RS	47	4.953883	1.484862	4538.822493	0.006934	0.006252
RS	48	5.393796	1.520180	3574.153012	0.005460	0.004935
RS	49	5.872001	1.520180	2818.527942	0.004306	0.003898
RS	50	6.391831	1.553615	2122.906743	0.003243	0.002947
RS	51	6.956910	1.553615	1592.510440	0.002433	0.002218
RS	52	7.571175	1.579957	1141.216375	0.001743	0.001599
RS	53	8.238909	1.579957	806.319221	0.001232	0.001136
RS	54	8.964766	1.588047	546.592352	0.000835	0.000776
RS	55	9.753804	1.588047	358.088438	0.000547	0.000513
RS	56	10.611524	1.588047	224.489389	0.000343	0.000324
RS	57	11.543904	1.588047	134.159323	0.000205	0.000196
RS	58	12.557443	1.541189	77.698634	0.000119	0.000115
RS	59	13.659204	1.541189	40.761424	0.000062	0.000061
RS	60	14.856868	1.541189	20.072550	0.000031	0.000030
RS	61	16.158782	1.541189	9.227709	0.000014	0.000014
RS	62	17.574020	1.541189	3.936769	0.000006	0.000006
RS	63	19.112448	1.541189	2.360994	0.000004	0.000004
PA	4+25*2+4+6 0.156763954 0.028528323 19.112447506 0.480607132 17.747051218 4.415579799 2.325300289 1.904445486 1.999523326 2.078524740 1.976187042 1.718244331 1.445870800 1.254373401 1.155944453 1.128323024 1.142896205 1.177493311 1.218923544 1.261615748 1.303263127 1.341658809 1.377276759 1.412774363 1.448929105 1.484861643 1.520180120 1.553614566 1.579957473 1.588047332 1.541189285
//
IT	4251
RD	22
LK	-6630446.200024
QD	-616.735011 -> -615.135213
RI	0.1144570318
TR	0.156440	0.028445
MT	19.179705
MM	C_pi: 1.343876, n_recomb: 653956.054623
RS	0	0.000000	0.479619	11549.450092	0.017661	0.144799
RS	1	0.008710	0.479619	12321.372894	0.018841	0.014567
RS	2	0.018180	0.479619	13123.359483	0.020068	0.006660
RS	3	0.028474	0.479619	13952.662477	0.021336	0.007443
RS	4	0.039664	19.388623	370.798040	0.000567	0.000261
RS	5	0.051830	19.388623	402.905184	0.000616	0.000340
RS	6	0.065055	4.507500	1880.745828	0.002876	0.001685
RS	7	0.079432	4.507500	2038.208388	0.003117	0.002002
RS	8	0.095061	2.323695	4275.996046	0.006539	0.004444
RS	9	0.112052	2.323695	4614.284663	0.007056	0.005121
RS	10	0.130523	1.893728	6099.980573	0.009328	0.007114
RS	11	0.150603	1.893728	6560.302977	0.010032	0.007979
RS	12	0.172431	1.996020	6689.656668	0.010230	0.008390
RS	13	0.196162	1.996020	7185.221554	0.010987	0.009204
RS	14	0.221959	2.084598	7384.012332	0.011291	0.009699
RS	15	0.250003	2.084598	7918.583430	0.012109	0.010565
RS	16	0.280490	1.987710	8891.781594	0.013597	0.012019
RS	17	0.313632	1.987710	9504.233181	0.014533	0.012951
RS	18	0.349662	1.728333	11649.068672	0.017813	0.016009
RS	19	0.388829	1.728333	12374.983809	0.018923	0.017147
RS	20	0.431409	1.451669	15580.532767	0.023825	0.021709
RS	21	0.477697	1.451669	16394.650146	0.025070	0.022976
RS	22	0.528017	1.257065	19808.013927	0.030290	0.027815
RS	23	0.582721	1.257065	20594.246289	0.031492	0.028973
RS	24	0.642189	1.157432	23113.927757	0.035345	0.032494
RS	25	0.706837	1.157432	23727.594293	0.036283	0.033312
RS	26	0.777117	1.129903	24807.036569	0.037934	0.034750
RS	27	0.853518	1.129903	25159.534417	0.038473	0.035145
RS	28	0.936574	1.145038	25041.073366	0.038292	0.034896
RS	29	1.026864	1.145038	25106.172811	0.038391	0.034895
RS	30	1.125020	1.180061	24285.927736	0.037137	0.033689
RS	31	1.231725	1.180061	24062.867484	0.036796	0.033320
RS	32	1.347724	1.221551	22887.616724	0.034999	0.031651
RS	33	1.473828	1.221551	22382.884354	0.034227	0.030924
RS	34	1.610916	1.264026	21001.882255	0.032115	0.028990
RS	35	1.759945	1.264026	20233.797119	0.030941	0.027915
RS	36	1.921956	1.305372	18719.236906	0.028625	0.025806
RS	37	2.098078	1.305372	17724.425630	0.027103	0.024425
RS	38	2.289541	1.343509	16146.734366	0.024691	0.022238
RS	39	2.497682	1.343509	14980.114716	0.022907	0.020625
RS	40	2.723953	1.379116	13384.060047	0.020466	0.018422
RS	41	2.969932	1.379116	12124.018099	0.018539	0.016683
RS	42	3.237339	1.415107	10561.977720	0.016151	0.014533
RS	43	3.528037	1.415107	9307.516035	0.014233	0.012804
RS	44	3.844057	1.452355	7870.454970	0.012035	0.010833
RS	45	4.187603	1.452355	6719.451544	0.010275	0.009249
RS	46	4.561074	1.489940	5494.130443	0.008401	0.007572
RS	47	4.967076	1.489940	4522.218332	0.006915	0.006236
RS	48	5.408443	1.527407	3557.354572	0.005440	0.004918
RS	49	5.888255	1.527407	2806.691620	0.004292	0.003886
RS	50	6.409861	1.563311	2112.493738	0.003230	0.002936
RS	51	6.976902	1.563311	1586.425323	0.002426	0.002212
RS	52	7.593334	1.591987	1136.914971	0.001739	0.001594
RS	53	8.263461	1.591987	804.729846	0.001231	0.001134
RS	54	8.991959	1.601716	546.149882	0.000835	0.000776
RS	55	9.783913	1.601716	358.714694	0.000549	0.000514
RS	56	10.644850	1.601716	225.499688	0.000345	0.000326
RS	57	11.580778	1.601716	135.160157	0.000207	0.000197
RS	58	12.598231	1.553869	78.548878	0.000120	0.000116
RS	59	13.704308	1.553869	41.339812	0.000063	0.000062
RS	60	14.906731	1.553869	20.427401	0.000031	0.000031
RS	61	16.213890	1.553869	9.425438	0.000014	0.000014
RS	62	17.634909	1.553869	4.036989	0.000006	0.000006
RS	63	19.179705	1.553869	2.436907	0.000004	0.000004
PA	4+25*2+4+6 0.156440227 0.028444798 19.179705322 0.479618945 19.388623329 4.507500159 2.323694761 1.893727968 1.996020362 2.084598310 1.987709724 1.728333472 1.451669032 1.257064995 1.157431584 1.129902669 1.145037959 1.180061486 1.221550695 1.264026300 1.305372309 1.343508974 1.379116278 1.415106586 1.452354603 1.489939686 1.527407158 1.563311174 1.591986919 1.601715513 1.553868910
//
IT	3976
RD	23
LK	-6630443.053356
QD	-615.809704 -> -614.328063
RI	0.1143233306
TR	0.156122	0.028364
MT	19.245727
MM	C_pi: 1.346410, n_recomb: 653339.171940
RS	0	0.000000	0.478678	11568.989576	0.017707	0.144741
RS	1	0.008716	0.478678	12342.259814	0.018891	0.014608
RS	2	0.018193	0.478678	13145.577203	0.020121	0.006674
RS	3	0.028495	0.478678	13976.168072	0.021392	0.007466
RS	4	0.039695	21.165221	339.594388	0.000520	0.000240
RS	5	0.051871	21.165221	369.039604	0.000565	0.000312
RS	6	0.065109	4.600442	1842.728121	0.002820	0.001655
RS	7	0.079500	4.600442	1997.242881	0.003057	0.001964
RS	8	0.095146	2.323116	4277.866149	0.006548	0.004448
RS	9	0.112156	2.323116	4616.502308	0.007066	0.005122
RS	10	0.130648	1.884023	6132.909723	0.009387	0.007149
RS	11	0.150752	1.884023	6595.604385	0.010095	0.008018
RS	12	0.172609	1.992897	6701.672211	0.010258	0.008403
RS	13	0.196371	1.992897	7198.252710	0.011018	0.009223
RS	14	0.222203	2.090429	7365.547584	0.011274	0.009679
RS	15	0.250288	2.090429	7899.353220	0.012091	0.010549
RS	16	0.280820	1.998752	8846.709216	0.013541	0.011971
RS	17	0.314014	1.998752	9457.214822	0.014475	0.012903
RS	18	0.350101	1.738027	11592.377137	0.017743	0.015952
RS	19	0.389334	1.738027	12316.556095	0.018852	0.017089
RS	20	0.431986	1.457234	15536.479305	0.023780	0.021677
RS	21	0.478356	1.457234	16350.276075	0.025026	0.022942
RS	22	0.528767	1.259657	19791.146469	0.030292	0.027826
RS	23	0.583573	1.259657	20577.961077	0.031497	0.028984
RS	24	0.643156	1.158900	23114.818790	0.035380	0.032533
RS	25	0.707932	1.158900	23728.755288	0.036319	0.033351
RS	26	0.778355	1.131508	24804.659704	0.037966	0.034786
RS	27	0.854916	1.131508	25157.234292	0.038506	0.035181
RS	28	0.938150	1.147224	25026.971103	0.038306	0.034915
RS	29	1.028639	1.147224	25092.721363	0.038407	0.034914
RS	30	1.127015	1.182680	24266.243423	0.037142	0.033699
RS	31	1.233967	1.182680	24044.387268	0.036802	0.033332
RS	32	1.350241	1.224224	22871.533238	0.035007	0.031664
RS	33	1.476649	1.224224	22367.740048	0.034236	0.030938
RS	34	1.614076	1.266467	20993.134356	0.032132	0.029010
RS	35	1.763481	1.266467	20224.913057	0.030956	0.027934
RS	36	1.925909	1.307487	18715.793737	0.028646	0.025831
RS	37	2.102496	1.307487	17719.529956	0.027121	0.024446
RS	38	2.294474	1.345326	16144.475962	0.024711	0.022260
RS	39	2.503185	1.345326	14975.408243	0.022921	0.020643
RS	40	2.730089	1.380871	13378.153672	0.020477	0.018435
RS	41	2.976770	1.380871	12115.717108	0.018544	0.016691
RS	42	3.244953	1.417294	10549.237395	0.016147	0.014533
RS	43	3.536512	1.417294	9293.938952	0.014225	0.012801
RS	44	3.853485	1.455575	7852.050861	0.012018	0.010820
RS	45	4.198085	1.455575	6702.664420	0.010259	0.009237
RS	46	4.572723	1.494760	5474.526572	0.008379	0.007554
RS	47	4.980016	1.494760	4506.374554	0.006897	0.006222
RS	48	5.422809	1.534348	3541.135334	0.005420	0.004900
RS	49	5.904199	1.534348	2795.172212	0.004278	0.003874
RS	50	6.427548	1.572719	2102.251370	0.003218	0.002924
RS	51	6.996514	1.572719	1580.360841	0.002419	0.002205
RS	52	7.615073	1.603759	1132.551789	0.001733	0.001589
RS	53	8.287549	1.603759	803.033298	0.001229	0.001133
RS	54	9.018640	1.615164	545.588098	0.000835	0.000775
RS	55	9.813455	1.615164	359.235109	0.000550	0.000515
RS	56	10.677550	1.615164	226.428098	0.000347	0.000327
RS	57	11.616963	1.615164	136.104226	0.000208	0.000199
RS	58	12.638259	1.566354	79.362288	0.000121	0.000117
RS	59	13.748574	1.566354	41.898225	0.000064	0.000062
RS	60	14.955669	1.566354	20.772525	0.000032	0.000031
RS	61	16.267979	1.566354	9.618989	0.000015	0.000015
RS	62	17.694675	1.566354	4.135679	0.000006	0.000006
RS	63	19.245727	1.566354	2.512353	0.000004	0.000004
PA	4+25*2+4+6 0.156122268 0.028363973 19.245727381 0.478678302 21.165221026 4.600442074 2.323116373 1.884023428 1.992896630 2.090429196 1.998752229 1.738026931 1.457233706 1.259657466 1.158899655 1.131508232 1.147223856 1.182680279 1.224224281 1.266467376 1.307487083 1.345325815 1.380870792 1.417294208 1.455574898 1.494760147 1.534348090 1.572719433 1.603758570 1.615163755 1.566353883
//
IT	4064
RD	24
LK	-6630440.134248
QD	-614.946272 -> -613.566688
RI	0.1141945134
TR	0.155810	0.028286
MT	19.310518
MM	C_pi: 1.348909, n_recomb: 652757.591396
RS	0	0.000000	0.477792	11587.717676	0.017752	0.144684
RS	1	0.008722	0.477792	12362.294801	0.018939	0.014649
RS	2	0.018205	0.477792	13166.904747	0.020171	0.006688
RS	3	0.028515	0.477792	13998.748591	0.021446	0.007488
RS	4	0.039724	23.087614	311.257953	0.000477	0.000220
RS	5	0.051911	23.087614	338.280781	0.000518	0.000287
RS	6	0.065161	4.694254	1805.933909	0.002767	0.001626
RS	7	0.079567	4.694254	1957.587979	0.002999	0.001927
RS	8	0.095229	2.323435	4278.193991	0.006554	0.004450
RS	9	0.112257	2.323435	4617.064747	0.007073	0.005121
RS	10	0.130771	1.875213	6163.427240	0.009442	0.007181
RS	11	0.150899	1.875213	6628.335751	0.010154	0.008055
RS	12	0.172783	1.990129	6712.767890	0.010284	0.008415
RS	13	0.196575	1.990129	7210.305667	0.011046	0.009240
RS	14	0.222443	2.096059	7348.165414	0.011257	0.009660
RS	15	0.250567	2.096059	7881.264046	0.012074	0.010533
RS	16	0.281144	2.009379	8804.233857	0.013488	0.011925
RS	17	0.314388	2.009379	9412.914936	0.014420	0.012858
RS	18	0.350531	1.747369	11538.887858	0.017677	0.015898
RS	19	0.389827	1.747369	12261.439073	0.018784	0.017033
RS	20	0.432551	1.462590	15495.133850	0.023738	0.021646
RS	21	0.479001	1.462590	16308.656534	0.024984	0.022911
RS	22	0.529502	1.262159	19775.814114	0.030296	0.027837
RS	23	0.584408	1.262159	20563.214014	0.031502	0.028995
RS	24	0.644103	1.160343	23116.149636	0.035413	0.032571
RS	25	0.709005	1.160343	23730.369609	0.036354	0.033388
RS	26	0.779568	1.133127	24801.987501	0.037996	0.034819
RS	27	0.856285	1.133127	25154.704971	0.038536	0.035214
RS	28	0.939694	1.149439	25012.431787	0.038318	0.034931
RS	29	1.030377	1.149439	25078.948761	0.038420	0.034932
RS	30	1.128971	1.185333	24246.342974	0.037144	0.033708
RS	31	1.236163	1.185333	24025.834363	0.036807	0.033342
RS	32	1.352706	1.226928	22855.618670	0.035014	0.031675
RS	33	1.479413	1.226928	22352.911449	0.034244	0.030950
RS	34	1.617172	1.268928	20984.993940	0.032148	0.029030
RS	35	1.766946	1.268928	20216.759251	0.030971	0.027953
RS	36	1.929784	1.309602	18713.414761	0.028668	0.025855
RS	37	2.106825	1.309602	17715.759924	0.027140	0.024468
RS	38	2.299307	1.347112	16143.688883	0.024732	0.022283
RS	39	2.508579	1.347112	14972.134289	0.022937	0.020661
RS	40	2.736103	1.382550	13373.980758	0.020488	0.018450
RS	41	2.983472	1.382550	12108.986164	0.018551	0.016701
RS	42	3.252417	1.419352	10538.232440	0.016144	0.014534
RS	43	3.544820	1.419352	9281.826568	0.014219	0.012799
RS	44	3.862727	1.458607	7835.129796	0.012003	0.010809
RS	45	4.208362	1.458607	6687.030954	0.010244	0.009226
RS	46	4.584144	1.499343	5455.963399	0.008358	0.007537
RS	47	4.992703	1.499343	4491.255705	0.006880	0.006208
RS	48	5.436896	1.541019	3525.487782	0.005401	0.004884
RS	49	5.919833	1.541019	2783.977602	0.004265	0.003862
RS	50	6.444892	1.581857	2092.193360	0.003205	0.002913
RS	51	7.015747	1.581857	1574.337505	0.002412	0.002199
RS	52	7.636394	1.615282	1128.153464	0.001728	0.001584
RS	53	8.311174	1.615282	801.252299	0.001227	0.001131
RS	54	9.044810	1.628410	544.922663	0.000835	0.000775
RS	55	9.842434	1.628410	359.662361	0.000551	0.000515
RS	56	10.709629	1.628410	227.283963	0.000348	0.000329
RS	57	11.652461	1.628410	136.997864	0.000210	0.000200
RS	58	12.677529	1.578679	80.142281	0.000123	0.000118
RS	59	13.792005	1.578679	42.438975	0.000065	0.000063
RS	60	15.003687	1.578679	21.109322	0.000032	0.000032
RS	61	16.321054	1.578679	9.809132	0.000015	0.000015
RS	62	17.753323	1.578679	4.233226	0.000006	0.000006
RS	63	19.310518	1.578679	2.587625	0.000004	0.000004
PA	4+25*2+4+6 0.155810139 0.028285745 19.310517551 0.477792457 23.087614492 4.694254017 2.323434851 1.875212641 1.990129394 2.096059090 2.009379064 1.747368667 1.462589712 1.262158579 1.160343063 1.133126868 1.149439091 1.185332940 1.226927654 1.268927584 1.309601854 1.347111915 1.382549841 1.419351991 1.458606605 1.499343265 1.541019131 1.581856593 1.615281547 1.628410295 1.578679250
//
IT	4106
RD	25
LK	-6630437.412905
QD	-614.131551 -> -612.840946
RI	0.1140705120
TR	0.155502	0.028210
MT	19.374439
MM	C_pi: 1.351387, n_recomb: 652208.840884
RS	0	0.000000	0.476958	11605.715862	0.017794	0.144628
RS	1	0.008728	0.476958	12381.566197	0.018984	0.014688
RS	2	0.018217	0.476958	13187.437445	0.020220	0.006701
RS	3	0.028535	0.476958	14020.506383	0.021497	0.007509
RS	4	0.039754	25.165096	285.518857	0.000438	0.000202
RS	5	0.051951	25.165096	310.337133	0.000476	0.000264
RS	6	0.065213	4.788663	1770.416029	0.002714	0.001597
RS	7	0.079633	4.788663	1919.302135	0.002943	0.001891
RS	8	0.095311	2.324549	4277.175321	0.006558	0.004452
RS	9	0.112357	2.324549	4616.182710	0.007078	0.005119
RS	10	0.130891	1.867238	6191.658858	0.009493	0.007210
RS	11	0.151043	1.867238	6658.633066	0.010209	0.008089
RS	12	0.172953	1.987719	6722.949225	0.010308	0.008426
RS	13	0.196776	1.987719	7221.388085	0.011072	0.009256
RS	14	0.222678	2.101525	7331.744578	0.011241	0.009642
RS	15	0.250841	2.101525	7864.189772	0.012058	0.010519
RS	16	0.281462	2.019634	8764.133384	0.013438	0.011882
RS	17	0.314755	2.019634	9371.103519	0.014368	0.012815
RS	18	0.350955	1.756411	11488.240075	0.017614	0.015846
RS	19	0.390313	1.756411	12209.262869	0.018720	0.016980
RS	20	0.433107	1.467773	15456.182947	0.023698	0.021616
RS	21	0.479636	1.467773	16269.477116	0.024945	0.022881
RS	22	0.530225	1.264588	19761.875792	0.030300	0.027848
RS	23	0.585230	1.264588	20549.869659	0.031508	0.029007
RS	24	0.645036	1.161775	23117.880245	0.035446	0.032607
RS	25	0.710061	1.161775	23732.403493	0.036388	0.033425
RS	26	0.780762	1.134763	24799.174565	0.038023	0.034851
RS	27	0.857633	1.134763	25152.096518	0.038564	0.035246
RS	28	0.941214	1.151682	24997.716931	0.038328	0.034946
RS	29	1.032089	1.151682	25065.096255	0.038431	0.034948
RS	30	1.130896	1.188020	24226.403905	0.037145	0.033714
RS	31	1.238327	1.188020	24007.362248	0.036809	0.033350
RS	32	1.355133	1.229666	22839.917581	0.035019	0.031686
RS	33	1.482135	1.229666	22338.424635	0.034250	0.030962
RS	34	1.620221	1.271417	20977.379971	0.032164	0.029049
RS	35	1.770359	1.271417	20209.248357	0.030986	0.027971
RS	36	1.933601	1.311733	18711.932441	0.028690	0.025879
RS	37	2.111090	1.311733	17712.956328	0.027158	0.024489
RS	38	2.304070	1.348889	16144.170194	0.024753	0.022307
RS	39	2.513893	1.348889	14970.110724	0.022953	0.020680
RS	40	2.742029	1.384183	13371.322173	0.020502	0.018465
RS	41	2.990077	1.384183	12103.641189	0.018558	0.016711
RS	42	3.259773	1.421315	10528.775826	0.016143	0.014537
RS	43	3.553009	1.421315	9271.032727	0.014215	0.012798
RS	44	3.871837	1.461491	7819.555333	0.011989	0.010799
RS	45	4.218492	1.461491	6672.455593	0.010231	0.009216
RS	46	4.595403	1.503730	5438.377763	0.008338	0.007520
RS	47	5.005209	1.503730	4476.826207	0.006864	0.006194
RS	48	5.450783	1.547464	3510.389063	0.005382	0.004868
RS	49	5.935246	1.547464	2773.103862	0.004252	0.003851
RS	50	6.461992	1.590768	2082.325413	0.003193	0.002902
RS	51	7.034711	1.590768	1568.369308	0.002405	0.002192
RS	52	7.657417	1.626604	1123.735475	0.001723	0.001579
RS	53	8.334471	1.626604	799.403544	0.001226	0.001129
RS	54	9.070617	1.641487	544.173102	0.000834	0.000774
RS	55	9.871012	1.641487	360.009763	0.000552	0.000516
RS	56	10.741265	1.641487	228.075705	0.000350	0.000330
RS	57	11.687472	1.641487	137.845977	0.000211	0.000201
RS	58	12.716262	1.590883	80.891225	0.000124	0.000119
RS	59	13.834844	1.590883	42.963275	0.000066	0.000064
RS	60	15.051053	1.590883	21.438360	0.000033	0.000032
RS	61	16.373411	1.590883	9.996108	0.000015	0.000015
RS	62	17.811182	1.590883	4.329720	0.000007	0.000007
RS	63	19.374439	1.590883	2.662765	0.000004	0.000004
PA	4+25*2+4+6 0.155502173 0.028209688 19.374439295 0.476957691 25.165095985 4.788662792 2.324549398 1.867238423 1.987719016 2.101525240 2.019634107 1.756410665 1.467772916 1.264587622 1.161774989 1.134762948 1.151682444 1.188019952 1.229665663 1.271417454 1.311733159 1.348889306 1.384182806 1.421315387 1.461490918 1.503730153 1.547464194 1.590767752 1.626603873 1.641487105 1.590883298
//
