# Supplementary material for: Introgression and disruption of migration routes have shaped the genetic integrity of wildebeest populations
Source: Nat Commun. 2024 Apr 12;15:2921. doi: 10.1038/s41467-024-47015-y (PMC11014984; doi:10.1038/s41467-024-47015-y)
Supplement: Supplementary file 10 — Source Data [file 41467_2024_47015_MOESM10_ESM.zip › source_data/Fig2a.psmc/CTauZmE_3749.psmc]

CC
CC	Brief Description of the file format:
CC	  CC  comments
CC	  MM  useful-messages
CC	  RD  round-of-iterations
CC	  LL  \log[P(sequence)]
CC	  QD  Q-before-opt Q-after-opt
CC	  TR  \theta_0 \rho_0
CC	  RS  k t_k \lambda_k \pi_k \sum_{l\not=k}A_{kl} A_{kk}
CC	  DC  begin end best-k t_k+\Delta_k max-prob
CC
MM	Version: 0.6.5-r67
MM	pattern:4+25*2+4+6, n:63, n_free_lambdas:28
MM	n_iterations:25, skip:1, max_t:15, theta/rho:5
MM	is_decoding:0
MM	n_seqs:28, sum_L:17282546, sum_n:2065219
RD	0
LK	0.000000
QD	0.000000 -> 0.000000
RI	inf
TR	0.127262	0.025452
MT	15.000000
MM	C_pi: 1.000000, n_recomb: 434355.863187
RS	0	0.000000	1.000000	3540.900137	0.008152	0.000000
RS	1	0.008290	1.000000	3801.886665	0.008753	0.000000
RS	2	0.017266	1.000000	4079.226590	0.009391	0.000000
RS	3	0.026987	1.000000	4373.450718	0.010069	0.000000
RS	4	0.037514	1.000000	4685.013508	0.010786	0.000000
RS	5	0.048914	1.000000	5014.271417	0.011544	0.000000
RS	6	0.061258	1.000000	5361.458082	0.012343	0.000000
RS	7	0.074626	1.000000	5726.656140	0.013184	0.000000
RS	8	0.089102	1.000000	6109.765528	0.014066	0.000000
RS	9	0.104778	1.000000	6510.468161	0.014989	0.000000
RS	10	0.121753	1.000000	6928.189007	0.015950	0.000000
RS	11	0.140135	1.000000	7362.053702	0.016949	0.000000
RS	12	0.160042	1.000000	7810.843040	0.017983	0.000000
RS	13	0.181598	1.000000	8272.944874	0.019046	0.000000
RS	14	0.204942	1.000000	8746.304287	0.020136	0.000000
RS	15	0.230221	1.000000	9228.373214	0.021246	0.000000
RS	16	0.257595	1.000000	9716.061104	0.022369	0.000000
RS	17	0.287238	1.000000	10205.688716	0.023496	0.000000
RS	18	0.319339	1.000000	10692.947650	0.024618	0.000000
RS	19	0.354100	1.000000	11172.868845	0.025723	0.000000
RS	20	0.391744	1.000000	11639.803857	0.026798	0.000000
RS	21	0.432507	1.000000	12087.423385	0.027828	0.000000
RS	22	0.476650	1.000000	12508.738062	0.028798	0.000000
RS	23	0.524453	1.000000	12896.146996	0.029690	0.000000
RS	24	0.576218	1.000000	13241.519780	0.030485	0.000000
RS	25	0.632274	1.000000	13536.317659	0.031164	0.000000
RS	26	0.692977	1.000000	13771.759014	0.031706	0.000000
RS	27	0.758711	1.000000	13939.033278	0.032091	0.000000
RS	28	0.829896	1.000000	14029.565603	0.032300	0.000000
RS	29	0.906981	1.000000	14035.331911	0.032313	0.000000
RS	30	0.990456	1.000000	13949.220394	0.032115	0.000000
RS	31	1.080851	1.000000	13765.430890	0.031692	0.000000
RS	32	1.178739	1.000000	13479.898058	0.031034	0.000000
RS	33	1.284742	1.000000	13090.718056	0.030138	0.000000
RS	34	1.399532	1.000000	12598.551972	0.029005	0.000000
RS	35	1.523838	1.000000	12006.973143	0.027643	0.000000
RS	36	1.658449	1.000000	11322.720717	0.026068	0.000000
RS	37	1.804218	1.000000	10555.819398	0.024302	0.000000
RS	38	1.962071	1.000000	9719.526547	0.022377	0.000000
RS	39	2.133009	1.000000	8830.073876	0.020329	0.000000
RS	40	2.318118	1.000000	7906.182850	0.018202	0.000000
RS	41	2.518571	1.000000	6968.350871	0.016043	0.000000
RS	42	2.735641	1.000000	6037.928973	0.013901	0.000000
RS	43	2.970706	1.000000	5136.039058	0.011824	0.000000
RS	44	3.225257	1.000000	4282.406818	0.009859	0.000000
RS	45	3.500909	1.000000	3494.210681	0.008045	0.000000
RS	46	3.799411	1.000000	2785.062339	0.006412	0.000000
RS	47	4.122659	1.000000	2164.235500	0.004983	0.000000
RS	48	4.472702	1.000000	1636.242677	0.003767	0.000000
RS	49	4.851763	1.000000	1200.824243	0.002765	0.000000
RS	50	5.262247	1.000000	853.362606	0.001965	0.000000
RS	51	5.706758	1.000000	585.674695	0.001348	0.000000
RS	52	6.188118	1.000000	387.078894	0.000891	0.000000
RS	53	6.709380	1.000000	245.590581	0.000565	0.000000
RS	54	7.273854	1.000000	149.084094	0.000343	0.000000
RS	55	7.885120	1.000000	86.273362	0.000199	0.000000
RS	56	8.547059	1.000000	47.406389	0.000109	0.000000
RS	57	9.263869	1.000000	24.629793	0.000057	0.000000
RS	58	10.040101	1.000000	12.043318	0.000028	0.000000
RS	59	10.880679	1.000000	5.514769	0.000013	0.000000
RS	60	11.790939	1.000000	2.352134	0.000005	0.000000
RS	61	12.776655	1.000000	0.929004	0.000002	0.000000
RS	62	13.844085	1.000000	0.337640	0.000001	0.000000
RS	63	15.000000	1.000000	0.157916	0.000000	0.000000
PA	4+25*2+4+6 0.127262378 0.025452476 15.000000000 1.000000000 1.000000000 1.000000000 1.000000000 1.000000000 1.000000000 1.000000000 1.000000000 1.000000000 1.000000000 1.000000000 1.000000000 1.000000000 1.000000000 1.000000000 1.000000000 1.000000000 1.000000000 1.000000000 1.000000000 1.000000000 1.000000000 1.000000000 1.000000000 1.000000000 1.000000000 1.000000000 1.000000000
//
IT	5620
RD	1
LK	-5306334.636841
QD	-13243.116015 -> -5946.199499
RI	0.1211883702
TR	0.120653	0.022895
MT	17.341676
MM	C_pi: 1.161649, n_recomb: 453614.215071
RS	0	0.000000	0.308403	12223.527596	0.026947	0.161181
RS	1	0.008538	0.308403	12891.039126	0.028419	0.040685
RS	2	0.017804	0.308403	13561.671050	0.029897	0.017233
RS	3	0.027862	0.308403	14229.230520	0.031369	0.011828
RS	4	0.038779	0.835085	5564.432427	0.012267	0.009414
RS	5	0.050627	0.835085	5951.667315	0.013121	0.008023
RS	6	0.063488	1.147388	4637.880354	0.010224	0.007098
RS	7	0.077446	1.147388	4971.234751	0.010959	0.006578
RS	8	0.092595	1.344337	4547.803057	0.010026	0.006445
RS	9	0.109039	1.344337	4874.489781	0.010746	0.006602
RS	10	0.126886	1.427433	4917.285354	0.010840	0.006958
RS	11	0.146257	1.427433	5263.344912	0.011603	0.007463
RS	12	0.167282	1.439239	5581.277057	0.012304	0.008114
RS	13	0.190101	1.439239	5960.096205	0.013139	0.008913
RS	14	0.214870	1.416519	6456.774421	0.014234	0.009839
RS	15	0.241752	1.416519	6872.940383	0.015152	0.010860
RS	16	0.270930	1.382218	7482.965590	0.016496	0.011962
RS	17	0.302599	1.382218	7933.129163	0.017489	0.013152
RS	18	0.336972	1.345383	8620.145689	0.019003	0.014431
RS	19	0.374280	1.345383	9093.545222	0.020047	0.015784
RS	20	0.414772	1.310658	9818.976780	0.021646	0.017192
RS	21	0.458722	1.310658	10296.565613	0.022699	0.018636
RS	22	0.506425	1.281313	11007.299858	0.024266	0.020091
RS	23	0.558200	1.281313	11461.339160	0.025267	0.021522
RS	24	0.614395	1.259832	12089.790682	0.026652	0.022886
RS	25	0.675388	1.259832	12485.250401	0.027524	0.024139
RS	26	0.741589	1.247661	12960.698848	0.028572	0.025238
RS	27	0.813441	1.247661	13258.974680	0.029230	0.026144
RS	28	0.891429	1.244526	13528.628622	0.029824	0.026830
RS	29	0.976074	1.244526	13692.532097	0.030185	0.027283
RS	30	1.067947	1.248383	13735.125561	0.030279	0.027504
RS	31	1.167663	1.248383	13733.231686	0.030275	0.027501
RS	32	1.275892	1.256343	13553.083395	0.029878	0.027287
RS	33	1.393363	1.256343	13363.028958	0.029459	0.026876
RS	34	1.520862	1.265686	12976.800117	0.028608	0.026281
RS	35	1.659247	1.265686	12588.637825	0.027752	0.025516
RS	36	1.809447	1.274213	12019.746155	0.026498	0.024592
RS	37	1.972470	1.274213	11439.784486	0.025219	0.023520
RS	38	2.149412	1.280389	10718.297309	0.023629	0.022311
RS	39	2.341461	1.280389	9972.975496	0.021986	0.020975
RS	40	2.549907	1.283469	9138.264737	0.020145	0.019526
RS	41	2.776149	1.283469	8276.668105	0.018246	0.017977
RS	42	3.021707	1.283401	7381.825115	0.016273	0.016349
RS	43	3.288230	1.283401	6473.977319	0.014272	0.014664
RS	44	3.577508	1.280548	5586.449510	0.012315	0.012953
RS	45	3.891484	1.280548	4714.472192	0.010393	0.011247
RS	46	4.232267	1.275417	3907.637739	0.008614	0.009583
RS	47	4.602144	1.275417	3149.600037	0.006943	0.007995
RS	48	5.003601	1.268648	2486.084054	0.005481	0.006517
RS	49	5.439333	1.268648	1896.971249	0.004182	0.005176
RS	50	5.912267	1.261110	1411.432419	0.003112	0.003995
RS	51	6.425579	1.261110	1009.066766	0.002225	0.002988
RS	52	6.982715	1.253806	699.350471	0.001542	0.002158
RS	53	7.587419	1.253806	462.900437	0.001020	0.001500
RS	54	8.243751	1.246614	295.012627	0.000650	0.001000
RS	55	8.956118	1.246614	178.247014	0.000393	0.000638
RS	56	9.729306	1.246614	102.458662	0.000226	0.000387
RS	57	10.568506	1.246614	55.793392	0.000123	0.000223
RS	58	11.479355	1.243308	28.700361	0.000063	0.000122
RS	59	12.467970	1.243308	13.799048	0.000030	0.000063
RS	60	13.540991	1.243308	6.190798	0.000014	0.000030
RS	61	14.705623	1.243308	2.576534	0.000006	0.000014
RS	62	15.969688	1.243308	0.988461	0.000002	0.000006
RS	63	17.341676	1.243308	0.500322	0.000001	0.000003
PA	4+25*2+4+6 0.120653315 0.022895021 17.341675758 0.308403492 0.835085392 1.147387505 1.344337463 1.427433014 1.439238548 1.416519165 1.382217884 1.345382690 1.310657501 1.281312943 1.259832382 1.247660637 1.244525909 1.248382568 1.256342888 1.265685558 1.274212837 1.280389309 1.283468723 1.283401489 1.280548036 1.275417328 1.268647671 1.261110306 1.253806114 1.246614456 1.243308127
//
IT	4107
RD	2
LK	-5296017.294742
QD	-4022.253496 -> -2632.603798
RI	0.0935396501
TR	0.115336	0.021576
MT	19.054086
MM	C_pi: 1.214828, n_recomb: 447125.379066
RS	0	0.000000	0.204347	18394.784887	0.041140	0.156596
RS	1	0.008699	0.204347	19128.333785	0.042781	0.044036
RS	2	0.018155	0.204347	19814.634008	0.044316	0.021806
RS	3	0.028434	0.204347	20439.768481	0.045714	0.018544
RS	4	0.039606	0.844310	5194.901395	0.011618	0.006822
RS	5	0.051751	0.844310	5563.460759	0.012443	0.007085
RS	6	0.064952	1.294351	3892.970876	0.008707	0.005357
RS	7	0.079302	1.294351	4183.635893	0.009357	0.005640
RS	8	0.094900	1.603198	3630.842162	0.008120	0.005205
RS	9	0.111854	1.603198	3904.129410	0.008732	0.005747
RS	10	0.130284	1.728237	3892.344515	0.008705	0.006023
RS	11	0.150317	1.728237	4181.024901	0.009351	0.006710
RS	12	0.172092	1.728630	4485.466880	0.010032	0.007427
RS	13	0.195762	1.728630	4807.781286	0.010753	0.008305
RS	14	0.221491	1.669105	5328.998550	0.011918	0.009427
RS	15	0.249458	1.669105	5693.977559	0.012735	0.010475
RS	16	0.279859	1.594137	6357.606478	0.014219	0.011850
RS	17	0.312903	1.594137	6765.320488	0.015131	0.013027
RS	18	0.348823	1.518842	7537.559070	0.016858	0.014664
RS	19	0.387867	1.518842	7979.938160	0.017847	0.015996
RS	20	0.430307	1.451011	8816.715540	0.019719	0.017813
RS	21	0.476440	1.451011	9275.824824	0.020745	0.019215
RS	22	0.526585	1.396323	10104.899147	0.022600	0.021077
RS	23	0.581093	1.396323	10552.058043	0.023600	0.022450
RS	24	0.640343	1.359458	11271.396973	0.025209	0.024131
RS	25	0.704747	1.359458	11669.554196	0.026099	0.025281
RS	26	0.774753	1.343209	12172.168675	0.027223	0.026499
RS	27	0.850850	1.343209	12482.426467	0.027917	0.027241
RS	28	0.933566	1.346709	12703.913219	0.028412	0.027807
RS	29	1.023479	1.346709	12893.069179	0.028835	0.028053
RS	30	1.121212	1.365218	12837.594678	0.028711	0.027978
RS	31	1.227448	1.365218	12881.811240	0.028810	0.027774
RS	32	1.342925	1.392243	12598.492622	0.028177	0.027207
RS	33	1.468449	1.392243	12482.924746	0.027918	0.026644
RS	34	1.604891	1.421737	12027.726553	0.026900	0.025738
RS	35	1.753203	1.421737	11745.759957	0.026269	0.024891
RS	36	1.914417	1.448766	11164.607606	0.024970	0.023758
RS	37	2.089655	1.448766	10718.608242	0.023972	0.022676
RS	38	2.280138	1.469855	10043.911043	0.022463	0.021382
RS	39	2.487191	1.469855	9447.996149	0.021131	0.020097
RS	40	2.712256	1.483367	8702.899452	0.019464	0.018673
RS	41	2.956900	1.483367	7987.199952	0.017863	0.017214
RS	42	3.222826	1.489248	7197.467463	0.016097	0.015686
RS	43	3.511886	1.489248	6410.995074	0.014338	0.014107
RS	44	3.826091	1.488333	5615.543542	0.012559	0.012529
RS	45	4.167630	1.488333	4823.785874	0.010788	0.010921
RS	46	4.538880	1.481793	4075.348814	0.009115	0.009384
RS	47	4.942425	1.481793	3350.283822	0.007493	0.007868
RS	48	5.381076	1.471136	2704.667899	0.006049	0.006481
RS	49	5.857886	1.471136	2108.556972	0.004716	0.005177
RS	50	6.376175	1.458408	1608.465878	0.003597	0.004044
RS	51	6.939551	1.458408	1176.555725	0.002631	0.003042
RS	52	7.551936	1.445826	837.223127	0.001872	0.002224
RS	53	8.217594	1.445826	567.655976	0.001270	0.001557
RS	54	8.941158	1.433534	371.812034	0.000832	0.001051
RS	55	9.727667	1.433534	230.327997	0.000515	0.000675
RS	56	10.582596	1.433534	135.889147	0.000304	0.000413
RS	57	11.511897	1.433534	76.033609	0.000170	0.000240
RS	58	12.522040	1.427883	40.267924	0.000090	0.000133
RS	59	13.620058	1.427883	19.918117	0.000045	0.000069
RS	60	14.813594	1.427883	9.202566	0.000021	0.000033
RS	61	16.110958	1.427883	3.948077	0.000009	0.000015
RS	62	17.521183	1.427883	1.562803	0.000003	0.000006
RS	63	19.054086	1.427883	0.828581	0.000002	0.000004
PA	4+25*2+4+6 0.115335547 0.021575525 19.054085533 0.204347137 0.844310087 1.294350790 1.603198220 1.728236762 1.728630119 1.669104659 1.594137326 1.518841721 1.451010808 1.396323370 1.359458257 1.343208928 1.346708501 1.365218422 1.392243336 1.421736837 1.448765521 1.469854876 1.483366881 1.489247656 1.488333495 1.481792505 1.471135660 1.458407748 1.445826025 1.433533628 1.427883094
//
IT	4957
RD	3
LK	-5293888.887553
QD	-2265.105247 -> -1831.302175
RI	0.0836913650
TR	0.111571	0.020820
MT	20.274694
MM	C_pi: 1.246741, n_recomb: 442860.038509
RS	0	0.000000	0.174047	21570.061486	0.048706	0.152756
RS	1	0.008806	0.174047	22264.512156	0.050274	0.046310
RS	2	0.018387	0.174047	22874.946936	0.051653	0.024008
RS	3	0.028812	0.174047	23383.786578	0.052802	0.021898
RS	4	0.040155	0.908074	4688.008096	0.010586	0.005721
RS	5	0.052497	0.908074	5029.640371	0.011357	0.006423
RS	6	0.065926	1.440546	3407.460352	0.007694	0.004635
RS	7	0.080537	1.440546	3669.047940	0.008285	0.005116
RS	8	0.096435	1.817983	3131.517957	0.007071	0.004627
RS	9	0.113732	1.817983	3374.231111	0.007619	0.005247
RS	10	0.132553	1.961025	3369.045175	0.007607	0.005522
RS	11	0.153032	1.961025	3626.778762	0.008189	0.006229
RS	12	0.175313	1.940898	3940.755264	0.008898	0.006996
RS	13	0.199557	1.940898	4233.336590	0.009559	0.007850
RS	14	0.225935	1.843110	4781.665575	0.010797	0.009095
RS	15	0.254637	1.843110	5120.432178	0.011562	0.010106
RS	16	0.285865	1.730320	5828.930089	0.013162	0.011659
RS	17	0.319844	1.730320	6215.818542	0.014036	0.012781
RS	18	0.356815	1.620418	7059.862192	0.015942	0.014659
RS	19	0.397041	1.620418	7488.306390	0.016909	0.015952
RS	20	0.440810	1.522709	8425.572594	0.019025	0.018071
RS	21	0.488433	1.522709	8877.645864	0.020046	0.019452
RS	22	0.540250	1.444712	9821.369682	0.022177	0.021640
RS	23	0.596629	1.444712	10265.952900	0.023181	0.023020
RS	24	0.657973	1.393265	11078.275358	0.025015	0.024964
RS	25	0.724719	1.393265	11474.217552	0.025909	0.026134
RS	26	0.797342	1.372795	12004.283566	0.027106	0.027436
RS	27	0.876361	1.372795	12310.337916	0.027797	0.028184
RS	28	0.962338	1.382332	12474.807664	0.028169	0.028603
RS	29	1.055886	1.382332	12660.567662	0.028588	0.028835
RS	30	1.157671	1.415003	12487.130108	0.028197	0.028438
RS	31	1.268420	1.415003	12536.112015	0.028307	0.028218
RS	32	1.388921	1.461145	12119.267169	0.027366	0.027271
RS	33	1.520033	1.461145	12024.793931	0.027153	0.026708
RS	34	1.662691	1.511601	11459.518391	0.025876	0.025461
RS	35	1.817911	1.511601	11220.501444	0.025336	0.024639
RS	36	1.986799	1.558645	10575.417463	0.023880	0.023257
RS	37	2.170559	1.558645	10194.973303	0.023021	0.022229
RS	38	2.370501	1.596656	9508.011778	0.021470	0.020795
RS	39	2.588050	1.596656	8995.440220	0.020312	0.019587
RS	40	2.824756	1.622894	8281.023059	0.018699	0.018119
RS	41	3.082305	1.622894	7656.653234	0.017289	0.016750
RS	42	3.362534	1.637147	6923.399650	0.015633	0.015248
RS	43	3.667440	1.637147	6223.350914	0.014053	0.013761
RS	44	3.999195	1.640572	5490.593725	0.012398	0.012248
RS	45	4.360164	1.640572	4767.531865	0.010765	0.010722
RS	46	4.752919	1.634860	4070.743533	0.009192	0.009258
RS	47	5.180259	1.634860	3387.972365	0.007650	0.007801
RS	48	5.645231	1.622333	2772.149884	0.006260	0.006472
RS	49	6.151147	1.622333	2190.940218	0.004947	0.005198
RS	50	6.701614	1.606224	1697.516856	0.003833	0.004095
RS	51	7.300554	1.606224	1260.283143	0.002846	0.003100
RS	52	7.952235	1.589942	912.103110	0.002060	0.002288
RS	53	8.661303	1.589942	628.341396	0.001419	0.001612
RS	54	9.432810	1.574015	419.003102	0.000946	0.001100
RS	55	10.272255	1.574015	263.967323	0.000596	0.000711
RS	56	11.185620	1.574015	158.503548	0.000358	0.000439
RS	57	12.179415	1.574015	90.335521	0.000204	0.000258
RS	58	13.260721	1.566561	48.798715	0.000110	0.000144
RS	59	14.437246	1.566561	24.613309	0.000056	0.000075
RS	60	15.717374	1.566561	11.604861	0.000026	0.000037
RS	61	17.110228	1.566561	5.084634	0.000011	0.000017
RS	62	18.625734	1.566561	2.057072	0.000005	0.000007
RS	63	20.274694	1.566561	1.127153	0.000003	0.000004
PA	4+25*2+4+6 0.111570709 0.020820107 20.274694276 0.174046611 0.908074028 1.440546280 1.817982926 1.961025001 1.940898260 1.843109540 1.730320053 1.620418397 1.522709296 1.444711756 1.393265280 1.372794531 1.382331722 1.415002643 1.461144760 1.511601448 1.558645419 1.596655539 1.622893702 1.637146676 1.640571986 1.634859692 1.622333173 1.606223906 1.589941750 1.574015210 1.566561464
//
IT	4266
RD	4
LK	-5293172.404184
QD	-1709.470309 -> -1514.142226
RI	0.0785755529
TR	0.108925	0.020370
MT	21.147415
MM	C_pi: 1.271458, n_recomb: 441896.057327
RS	0	0.000000	0.162190	23239.487107	0.052590	0.150029
RS	1	0.008878	0.162190	23899.574764	0.054084	0.047911
RS	2	0.018545	0.162190	24454.282745	0.055339	0.025214
RS	3	0.029070	0.162190	24884.319053	0.056313	0.023723
RS	4	0.040529	0.983598	4284.905315	0.009697	0.005099
RS	5	0.053005	0.983598	4604.551342	0.010420	0.005945
RS	6	0.066590	1.564799	3115.281854	0.007050	0.004269
RS	7	0.081380	1.564799	3359.078358	0.007602	0.004806
RS	8	0.097484	1.987358	2852.774430	0.006456	0.004322
RS	9	0.115017	1.987358	3078.139957	0.006966	0.004949
RS	10	0.134107	2.141034	3081.601782	0.006974	0.005238
RS	11	0.154891	2.141034	3322.085898	0.007518	0.005925
RS	12	0.177521	2.104296	3640.290432	0.008238	0.006725
RS	13	0.202161	2.104296	3916.341372	0.008863	0.007531
RS	14	0.228987	1.975755	4480.658178	0.010140	0.008850
RS	15	0.258196	1.975755	4805.217773	0.010874	0.009805
RS	16	0.289998	1.833125	5543.023464	0.012544	0.011467
RS	17	0.324623	1.833125	5919.449149	0.013396	0.012520
RS	18	0.362322	1.695016	6818.569696	0.015430	0.014556
RS	19	0.403368	1.695016	7241.719397	0.016388	0.015789
RS	20	0.448059	1.571438	8268.381823	0.018711	0.018137
RS	21	0.496717	1.571438	8720.554631	0.019734	0.019482
RS	22	0.549696	1.471854	9779.974081	0.022132	0.021948
RS	23	0.607378	1.471854	10227.590899	0.023145	0.023325
RS	24	0.670181	1.405526	11148.298593	0.025228	0.025528
RS	25	0.738560	1.405526	11545.288491	0.026127	0.026724
RS	26	0.813010	1.378859	12126.908789	0.027443	0.028144
RS	27	0.894070	1.378859	12428.231334	0.028125	0.028926
RS	28	0.982326	1.391247	12559.851670	0.028423	0.029252
RS	29	1.078419	1.391247	12736.572954	0.028823	0.029514
RS	30	1.183042	1.434313	12464.295334	0.028206	0.028856
RS	31	1.296955	1.434313	12506.230840	0.028301	0.028664
RS	32	1.420981	1.495900	11967.583865	0.027082	0.027394
RS	33	1.556018	1.495900	11875.274011	0.026873	0.026866
RS	34	1.703045	1.564251	11202.070114	0.025350	0.025322
RS	35	1.863124	1.564251	10979.494082	0.024846	0.024548
RS	36	2.037417	1.629097	10261.298183	0.023221	0.022943
RS	37	2.227183	1.629097	9913.114137	0.022433	0.021975
RS	38	2.433798	1.682728	9193.412992	0.020804	0.020406
RS	39	2.658756	1.682728	8726.722519	0.019748	0.019266
RS	40	2.903687	1.721263	8014.146317	0.018136	0.017740
RS	41	3.170364	1.721263	7443.845426	0.016845	0.016445
RS	42	3.460716	1.744205	6735.559305	0.015242	0.014942
RS	43	3.776848	1.744205	6090.024960	0.013782	0.013527
RS	44	4.121046	1.752839	5392.404104	0.012203	0.012048
RS	45	4.495804	1.752839	4715.775905	0.010672	0.010585
RS	46	4.903834	1.749153	4052.142580	0.009170	0.009167
RS	47	5.348089	1.749153	3400.800834	0.007696	0.007756
RS	48	5.831788	1.736099	2806.967880	0.006352	0.006467
RS	49	6.358430	1.736099	2239.604141	0.005068	0.005219
RS	50	6.931829	1.717962	1753.554976	0.003968	0.004138
RS	51	7.556137	1.717962	1315.643012	0.002977	0.003149
RS	52	8.235872	1.699207	963.449523	0.002180	0.002341
RS	53	8.975957	1.699207	671.374964	0.001519	0.001660
RS	54	9.781748	1.680778	453.460474	0.001026	0.001141
RS	55	10.659081	1.680778	289.243305	0.000655	0.000743
RS	56	11.614305	1.680778	175.962607	0.000398	0.000462
RS	57	12.654337	1.680778	101.670391	0.000230	0.000274
RS	58	13.786707	1.671963	55.738417	0.000126	0.000154
RS	59	15.019611	1.671963	28.531690	0.000065	0.000081
RS	60	16.361977	1.671963	13.661683	0.000031	0.000040
RS	61	17.823522	1.671963	6.083179	0.000014	0.000018
RS	62	19.414828	1.671963	2.502818	0.000006	0.000008
RS	63	21.147415	1.671963	1.407427	0.000003	0.000005
PA	4+25*2+4+6 0.108925399 0.020370353 21.147414548 0.162189518 0.983598488 1.564799332 1.987357979 2.141033954 2.104295796 1.975754592 1.833125133 1.695015600 1.571438271 1.471854111 1.405526056 1.378858740 1.391247346 1.434313296 1.495900345 1.564250668 1.629096734 1.682728031 1.721263184 1.744205342 1.752839369 1.749152813 1.736099454 1.717961731 1.699207259 1.680777795 1.671962512
//
IT	4606
RD	5
LK	-5292834.618220
QD	-1453.699920 -> -1346.799859
RI	0.0753495440
TR	0.107023	0.020098
MT	21.782618
MM	C_pi: 1.290857, n_recomb: 442631.609806
RS	0	0.000000	0.156488	24236.337827	0.054755	0.148124
RS	1	0.008929	0.156488	24875.724192	0.056200	0.049046
RS	2	0.018656	0.156488	25396.776722	0.057377	0.025950
RS	3	0.029251	0.156488	25779.227719	0.058241	0.024835
RS	4	0.040792	1.055688	3987.628985	0.009009	0.004692
RS	5	0.053364	1.055688	4290.562627	0.009693	0.005588
RS	6	0.067058	1.658646	2942.603266	0.006648	0.004066
RS	7	0.081975	1.658646	3175.880635	0.007175	0.004621
RS	8	0.098224	2.110687	2694.411450	0.006087	0.004153
RS	9	0.115923	2.110687	2909.944206	0.006574	0.004773
RS	10	0.135204	2.274130	2915.657099	0.006587	0.005070
RS	11	0.156206	2.274130	3146.204308	0.007108	0.005736
RS	12	0.179083	2.229152	3460.186880	0.007817	0.006547
RS	13	0.204003	2.229152	3726.370062	0.008419	0.007314
RS	14	0.231148	2.080099	4294.170861	0.009701	0.008668
RS	15	0.260717	2.080099	4610.092786	0.010415	0.009575
RS	16	0.292926	1.916920	5359.760701	0.012109	0.011292
RS	17	0.328011	1.916920	5729.894122	0.012945	0.012283
RS	18	0.366230	1.757616	6663.077894	0.015053	0.014411
RS	19	0.407860	1.757616	7083.766849	0.016004	0.015584
RS	20	0.453208	1.612486	8180.740206	0.018482	0.018097
RS	21	0.502606	1.612486	8635.071122	0.019508	0.019395
RS	22	0.556414	1.493339	9800.099172	0.022141	0.022096
RS	23	0.615026	1.493339	10252.710383	0.023163	0.023456
RS	24	0.678873	1.412290	11286.000490	0.025498	0.025908
RS	25	0.748420	1.412290	11685.996973	0.026401	0.027115
RS	26	0.824177	1.378022	12336.187821	0.027870	0.028685
RS	27	0.906699	1.378022	12634.016771	0.028543	0.029492
RS	28	0.996590	1.390572	12755.912589	0.028818	0.029783
RS	29	1.094507	1.390572	12923.128630	0.029196	0.030073
RS	30	1.201167	1.440497	12575.189253	0.028410	0.029222
RS	31	1.317351	1.440497	12606.975236	0.028482	0.029060
RS	32	1.443910	1.513673	11966.289043	0.027034	0.027534
RS	33	1.581769	1.513673	11869.434599	0.026816	0.027043
RS	34	1.731938	1.596236	11101.919943	0.025082	0.025256
RS	35	1.895516	1.596236	10884.697248	0.024591	0.024527
RS	36	2.073700	1.675752	10098.791362	0.022815	0.022738
RS	37	2.267795	1.675752	9767.302586	0.022066	0.021822
RS	38	2.479220	1.742647	9011.391288	0.020359	0.020137
RS	39	2.709525	1.742647	8571.511708	0.019365	0.019054
RS	40	2.960394	1.791996	7849.729149	0.017734	0.017473
RS	41	3.233663	1.791996	7313.026387	0.016522	0.016235
RS	42	3.531334	1.822992	6614.252747	0.014943	0.014721
RS	43	3.855584	1.822992	6004.210427	0.013565	0.013362
RS	44	4.208787	1.836916	5325.955640	0.012032	0.011899
RS	45	4.593529	1.836916	4680.986664	0.010575	0.010485
RS	46	5.012625	1.835845	4038.168706	0.009123	0.009097
RS	47	5.469143	1.835845	3409.461448	0.007703	0.007724
RS	48	5.966424	1.823160	2830.767057	0.006395	0.006462
RS	49	6.508109	1.823160	2274.355543	0.005138	0.005236
RS	50	7.098163	1.804002	1794.092327	0.004053	0.004171
RS	51	7.740903	1.804002	1356.688602	0.003065	0.003189
RS	52	8.441035	1.783742	1002.115216	0.002264	0.002384
RS	53	9.203684	1.783742	704.473958	0.001592	0.001699
RS	54	10.034431	1.763725	480.413937	0.001085	0.001176
RS	55	10.939358	1.763725	309.427793	0.000699	0.000770
RS	56	11.925088	1.763725	190.183827	0.000430	0.000482
RS	57	12.998835	1.763725	111.084249	0.000251	0.000288
RS	58	14.168460	1.753987	61.612233	0.000139	0.000163
RS	59	15.442524	1.753987	31.915778	0.000072	0.000087
RS	60	16.830352	1.753987	15.474576	0.000035	0.000043
RS	61	18.342102	1.753987	6.981704	0.000016	0.000020
RS	62	19.988839	1.753987	2.912489	0.000007	0.000009
RS	63	21.782618	1.753987	1.673730	0.000004	0.000005
PA	4+25*2+4+6 0.107023180 0.020098049 21.782617879 0.156487543 1.055688170 1.658646164 2.110686542 2.274129846 2.229151665 2.080099282 1.916920064 1.757615902 1.612486029 1.493338676 1.412289786 1.378022411 1.390572006 1.440497426 1.513672950 1.596236045 1.675752174 1.742647101 1.791996474 1.822992465 1.836916068 1.835845120 1.823159524 1.804002069 1.783741959 1.763725019 1.753987277
//
IT	4149
RD	6
LK	-5292644.921424
QD	-1311.443871 -> -1246.154596
RI	0.0731469941
TR	0.105607	0.019932
MT	22.257594
MM	C_pi: 1.306253, n_recomb: 444199.009724
RS	0	0.000000	0.153344	24905.476668	0.056068	0.146768
RS	1	0.008966	0.153344	25533.287045	0.057482	0.049861
RS	2	0.018737	0.153344	26034.268243	0.058609	0.026437
RS	3	0.029383	0.153344	26387.498409	0.059405	0.025569
RS	4	0.040984	1.120622	3766.788684	0.008480	0.004401
RS	5	0.053625	1.120622	4056.977504	0.009133	0.005312
RS	6	0.067400	1.723745	2844.343435	0.006403	0.003951
RS	7	0.082409	1.723745	3071.788910	0.006915	0.004515
RS	8	0.098765	2.193538	2607.718250	0.005871	0.004061
RS	9	0.116587	2.193538	2818.039731	0.006344	0.004675
RS	10	0.136007	2.367101	2820.927495	0.006351	0.004971
RS	11	0.157168	2.367101	3045.956236	0.006857	0.005625
RS	12	0.180227	2.321806	3350.010793	0.007542	0.006430
RS	13	0.205353	2.321806	3610.288318	0.008128	0.007171
RS	14	0.232732	2.161702	4172.836352	0.009394	0.008533
RS	15	0.262566	2.161702	4483.286862	0.010093	0.009405
RS	16	0.295075	1.986527	5231.192765	0.011777	0.011139
RS	17	0.330499	1.986527	5597.090615	0.012600	0.012082
RS	18	0.369099	1.812610	6545.811711	0.014736	0.014253
RS	19	0.411160	1.812610	6964.944884	0.015680	0.015374
RS	20	0.456992	1.650160	8112.170008	0.018262	0.017998
RS	21	0.506934	1.650160	8568.880252	0.019291	0.019251
RS	22	0.561354	1.513676	9824.135502	0.022117	0.022145
RS	23	0.620654	1.513676	10282.099060	0.023148	0.023478
RS	24	0.685270	1.418574	11423.755696	0.025718	0.026162
RS	25	0.755680	1.418574	11827.777581	0.026627	0.027366
RS	26	0.832404	1.376106	12555.001717	0.028264	0.029101
RS	27	0.916006	1.376106	12850.749015	0.028930	0.029920
RS	28	1.007105	1.387115	12979.741868	0.029221	0.030219
RS	29	1.106372	1.387115	13138.516416	0.029578	0.030525
RS	30	1.214540	1.441342	12734.665625	0.028669	0.029539
RS	31	1.332407	1.441342	12756.197267	0.028717	0.029398
RS	32	1.460841	1.523045	12032.225020	0.027087	0.027672
RS	33	1.600792	1.523045	11928.703901	0.026854	0.027210
RS	34	1.753291	1.616648	11081.720255	0.024948	0.025231
RS	35	1.919464	1.616648	10865.004320	0.024460	0.024537
RS	36	2.100537	1.707906	10020.328761	0.022558	0.022601
RS	37	2.297845	1.707906	9697.698336	0.021832	0.021726
RS	38	2.512844	1.785654	8907.880521	0.020054	0.019948
RS	39	2.747121	1.785654	8484.390166	0.019100	0.018908
RS	40	3.002405	1.844110	7749.701953	0.017446	0.017280
RS	41	3.280578	1.844110	7234.729373	0.016287	0.016086
RS	42	3.583693	1.882212	6537.689807	0.014718	0.014558
RS	43	3.913986	1.882212	5951.516831	0.013398	0.013242
RS	44	4.273894	1.901159	5283.473799	0.011894	0.011787
RS	45	4.666074	1.901159	4660.592552	0.010492	0.010412
RS	46	5.093417	1.902964	4030.664211	0.009074	0.009042
RS	47	5.559078	1.902964	3418.396127	0.007696	0.007699
RS	48	6.066492	1.891247	2849.884884	0.006416	0.006458
RS	49	6.619402	1.891247	2301.895286	0.005182	0.005250
RS	50	7.221888	1.871837	1825.747119	0.004110	0.004197
RS	51	7.878395	1.871837	1389.119029	0.003127	0.003222
RS	52	8.593767	1.850834	1032.798304	0.002325	0.002420
RS	53	9.373282	1.850834	731.138800	0.001646	0.001733
RS	54	10.222691	1.829976	502.348245	0.001131	0.001206
RS	55	11.148261	1.829976	326.132483	0.000734	0.000794
RS	56	12.156821	1.829976	202.144554	0.000455	0.000500
RS	57	13.255812	1.829976	119.127950	0.000268	0.000300
RS	58	14.453343	1.819731	66.705621	0.000150	0.000171
RS	59	15.758249	1.819731	34.901360	0.000079	0.000092
RS	60	17.180157	1.819731	17.102067	0.000039	0.000046
RS	61	18.729559	1.819731	7.802736	0.000018	0.000022
RS	62	20.417886	1.819731	3.293665	0.000007	0.000009
RS	63	22.257594	1.819731	1.928770	0.000004	0.000006
PA	4+25*2+4+6 0.105606559 0.019932417 22.257594101 0.153343636 1.120622131 1.723745482 2.193537816 2.367101073 2.321806223 2.161702298 1.986527463 1.812610123 1.650160261 1.513675663 1.418574256 1.376105673 1.387114726 1.441341605 1.523045385 1.616648422 1.707905586 1.785654210 1.844110141 1.882212390 1.901158799 1.902963725 1.891247033 1.871836921 1.850833694 1.829975763 1.819730792
//
IT	4517
RD	7
LK	-5292526.924037
QD	-1223.940043 -> -1180.780629
RI	0.0715720228
TR	0.104512	0.019833
MT	22.623507
MM	C_pi: 1.318821, n_recomb: 446204.879467
RS	0	0.000000	0.151490	25390.522681	0.056903	0.145775
RS	1	0.008994	0.151490	26012.577699	0.058297	0.050458
RS	2	0.018798	0.151490	26501.927690	0.059394	0.026777
RS	3	0.029483	0.151490	26837.164414	0.060145	0.026077
RS	4	0.041129	1.178895	3597.212993	0.008062	0.004181
RS	5	0.053823	1.178895	3877.407227	0.008690	0.005089
RS	6	0.067659	1.765772	2793.473513	0.006261	0.003890
RS	7	0.082739	1.765772	3018.152860	0.006764	0.004459
RS	8	0.099175	2.244470	2566.169641	0.005751	0.004016
RS	9	0.117090	2.244470	2774.266426	0.006217	0.004628
RS	10	0.136616	2.428063	2771.415505	0.006211	0.004917
RS	11	0.157898	2.428063	2993.808724	0.006709	0.005565
RS	12	0.181095	2.388132	3285.195934	0.007363	0.006356
RS	13	0.206377	2.388132	3542.215294	0.007939	0.007081
RS	14	0.233934	2.224330	4094.727686	0.009177	0.008435
RS	15	0.263970	2.224330	4401.864913	0.009865	0.009285
RS	16	0.296707	2.044126	5139.191529	0.011518	0.011011
RS	17	0.332389	2.044126	5502.225476	0.012331	0.011918
RS	18	0.371280	1.861299	6452.599800	0.014461	0.014098
RS	19	0.413669	1.861299	6870.611831	0.015398	0.015176
RS	20	0.459870	1.685383	8051.020687	0.018043	0.017871
RS	21	0.510228	1.685383	8509.890281	0.019072	0.019082
RS	22	0.565114	1.533778	9839.592787	0.022052	0.022129
RS	23	0.624937	1.533778	10302.748475	0.023090	0.023433
RS	24	0.690142	1.425586	11544.446521	0.025873	0.026326
RS	25	0.761210	1.425586	11953.053010	0.026788	0.027519
RS	26	0.838672	1.374879	12759.656249	0.028596	0.029422
RS	27	0.923100	1.374879	13054.609288	0.029257	0.030243
RS	28	1.015122	1.383419	13201.563114	0.029586	0.030577
RS	29	1.115421	1.383419	13353.367379	0.029927	0.030890
RS	30	1.224741	1.440262	12908.616302	0.028930	0.029810
RS	31	1.343895	1.440262	12920.840567	0.028957	0.029681
RS	32	1.473765	1.528277	12129.006410	0.027183	0.027802
RS	33	1.615316	1.528277	12018.515402	0.026935	0.027359
RS	34	1.769600	1.630451	11105.084987	0.024888	0.025229
RS	35	1.937760	1.630451	10886.730449	0.024399	0.024562
RS	36	2.121045	1.731024	9992.066223	0.022393	0.022509
RS	37	2.320816	1.731024	9674.042572	0.021681	0.021666
RS	38	2.538555	1.817513	8854.141973	0.019843	0.019813
RS	39	2.775878	1.817513	8440.875343	0.018917	0.018808
RS	40	3.034547	1.883476	7692.494914	0.017240	0.017139
RS	41	3.316483	1.883476	7191.853037	0.016118	0.015980
RS	42	3.623776	1.927698	6492.412579	0.014550	0.014437
RS	43	3.958709	1.927698	5922.547097	0.013273	0.013154
RS	44	4.323768	1.951274	5259.038476	0.011786	0.011702
RS	45	4.721661	1.951274	4651.742417	0.010425	0.010357
RS	46	5.155343	1.956040	4029.367338	0.009030	0.009000
RS	47	5.628032	1.956040	3429.078613	0.007685	0.007681
RS	48	6.143237	1.945702	2867.121761	0.006426	0.006454
RS	49	6.704781	1.945702	2325.494191	0.005212	0.005261
RS	50	7.316834	1.926622	1851.985039	0.004151	0.004218
RS	51	7.983937	1.926622	1416.044679	0.003174	0.003249
RS	52	8.711042	1.905483	1058.166662	0.002371	0.002449
RS	53	9.503547	1.905483	753.416361	0.001688	0.001760
RS	54	10.367333	1.884400	520.762795	0.001167	0.001231
RS	55	11.308811	1.884400	340.355394	0.000763	0.000814
RS	56	12.334971	1.884400	212.466162	0.000476	0.000516
RS	57	13.453427	1.884400	126.161501	0.000283	0.000311
RS	58	14.672483	1.874053	71.210441	0.000160	0.000179
RS	59	16.001186	1.874053	37.582832	0.000084	0.000096
RS	60	17.449399	1.874053	18.586459	0.000042	0.000049
RS	61	19.027870	1.874053	8.563345	0.000019	0.000023
RS	62	20.748316	1.874053	3.652454	0.000008	0.000010
RS	63	22.623507	1.874053	2.175063	0.000005	0.000006
PA	4+25*2+4+6 0.104511788 0.019832777 22.623507049 0.151490192 1.178895067 1.765771576 2.244469809 2.428063335 2.388131777 2.224330428 2.044125954 1.861298989 1.685383160 1.533777507 1.425586118 1.374878620 1.383418667 1.440262224 1.528277252 1.630450993 1.731024163 1.817512672 1.883476445 1.927698136 1.951274318 1.956040042 1.945702342 1.926622340 1.905482725 1.884399852 1.874052913
//
IT	4162
RD	8
LK	-5292447.732091
QD	-1166.077243 -> -1135.632799
RI	0.0703987242
TR	0.103636	0.019775
MT	22.913902
MM	C_pi: 1.329443, n_recomb: 448456.122289
RS	0	0.000000	0.150394	25758.332709	0.057438	0.145025
RS	1	0.009016	0.150394	26378.599207	0.058821	0.050908
RS	2	0.018846	0.150394	26861.993178	0.059899	0.027022
RS	3	0.029561	0.150394	27186.720027	0.060623	0.026439
RS	4	0.041243	1.232180	3461.301924	0.007718	0.004004
RS	5	0.053978	1.232180	3733.343079	0.008325	0.004902
RS	6	0.067862	1.790994	2772.996193	0.006183	0.003863
RS	7	0.082997	1.790994	2996.910315	0.006683	0.004435
RS	8	0.099496	2.272242	2553.638698	0.005694	0.004002
RS	9	0.117484	2.272242	2761.463167	0.006158	0.004614
RS	10	0.137093	2.465094	2751.585546	0.006136	0.004893
RS	11	0.158471	2.465094	2973.274197	0.006630	0.005540
RS	12	0.181775	2.433878	3251.222822	0.007250	0.006310
RS	13	0.207181	2.433878	3506.832465	0.007820	0.007029
RS	14	0.234878	2.271355	4047.508486	0.009025	0.008366
RS	15	0.265072	2.271355	4352.931990	0.009706	0.009204
RS	16	0.297989	2.091372	5074.619295	0.011316	0.010904
RS	17	0.333873	2.091372	5435.871300	0.012121	0.011788
RS	18	0.372993	1.904242	6378.564921	0.014223	0.013953
RS	19	0.415640	1.904242	6795.826499	0.015154	0.014998
RS	20	0.462132	1.718220	7996.187720	0.017830	0.017731
RS	21	0.512816	1.718220	8456.987192	0.018858	0.018907
RS	22	0.568070	1.553581	9847.020865	0.021958	0.022073
RS	23	0.628306	1.553581	10315.081136	0.023001	0.023350
RS	24	0.693973	1.433371	11647.201801	0.025972	0.026427
RS	25	0.765561	1.433371	12060.698861	0.026894	0.027606
RS	26	0.843604	1.374695	12945.447879	0.028867	0.029672
RS	27	0.928683	1.374695	13240.671386	0.029525	0.030488
RS	28	1.021433	1.380331	13412.007150	0.029907	0.030873
RS	29	1.122546	1.380331	13558.285454	0.030233	0.031186
RS	30	1.232776	1.438728	13083.458807	0.029174	0.030041
RS	31	1.352945	1.438728	13087.608944	0.029184	0.029918
RS	32	1.483949	1.531501	12239.904157	0.027293	0.027918
RS	33	1.626764	1.531501	12122.854018	0.027032	0.027489
RS	34	1.782456	1.640396	11153.594848	0.024871	0.025238
RS	35	1.952186	1.640396	10932.702919	0.024379	0.024592
RS	36	2.137220	1.748368	9995.656075	0.022289	0.022447
RS	37	2.338937	1.748368	9679.800075	0.021585	0.021629
RS	38	2.558842	1.841850	8833.699556	0.019698	0.019717
RS	39	2.798574	1.841850	8426.779673	0.018791	0.018738
RS	40	3.059922	1.913935	7665.085320	0.017092	0.017037
RS	41	3.344834	1.913935	7173.893050	0.015997	0.015904
RS	42	3.655434	1.963369	6469.745675	0.014427	0.014347
RS	43	3.994040	1.963369	5911.024609	0.013181	0.013090
RS	44	4.363176	1.991149	5248.359901	0.011703	0.011637
RS	45	4.765594	1.991149	4652.052655	0.010373	0.010316
RS	46	5.204297	1.998866	4033.494210	0.008994	0.008966
RS	47	5.682554	1.998866	3441.893403	0.007675	0.007667
RS	48	6.203934	1.990190	2883.782337	0.006430	0.006450
RS	49	6.772323	1.990190	2346.866805	0.005233	0.005271
RS	50	7.391960	1.971882	1874.758599	0.004180	0.004235
RS	51	8.067466	1.971882	1439.284883	0.003209	0.003271
RS	52	8.803879	1.951091	1079.838205	0.002408	0.002473
RS	53	9.606690	1.951091	772.577956	0.001723	0.001784
RS	54	10.481886	1.930295	536.614318	0.001197	0.001252
RS	55	11.435993	1.930295	352.745930	0.000787	0.000832
RS	56	12.476126	1.930295	221.561101	0.000494	0.000529
RS	57	13.610043	1.930295	132.428857	0.000295	0.000321
RS	58	14.846197	1.920207	75.260450	0.000168	0.000186
RS	59	16.193809	1.920207	40.027091	0.000089	0.000100
RS	60	17.662927	1.920207	19.958274	0.000045	0.000051
RS	61	19.264507	1.920207	9.276091	0.000021	0.000024
RS	62	21.010492	1.920207	3.993455	0.000009	0.000011
RS	63	22.913902	1.920207	2.414578	0.000005	0.000007
PA	4+25*2+4+6 0.103635506 0.019774892 22.913901921 0.150394008 1.232179777 1.790994199 2.272241504 2.465093827 2.433877640 2.271355114 2.091372349 1.904241556 1.718219631 1.553581331 1.433370872 1.374695054 1.380331433 1.438727978 1.531501195 1.640396257 1.748367818 1.841850150 1.913935001 1.963368538 1.991149259 1.998866473 1.990189545 1.971882281 1.951091060 1.930294512 1.920206610
//
IT	3660
RD	9
LK	-5292391.147823
QD	-1125.357559 -> -1102.696161
RI	0.0694909052
TR	0.102912	0.019744
MT	23.150902
MM	C_pi: 1.338678, n_recomb: 450831.119000
RS	0	0.000000	0.149771	26047.052520	0.057776	0.144442
RS	1	0.009034	0.149771	26668.226416	0.059153	0.051257
RS	2	0.018884	0.149771	27149.518857	0.060221	0.027205
RS	3	0.029625	0.149771	27468.813776	0.060929	0.026701
RS	4	0.041335	1.282130	3347.347508	0.007425	0.003856
RS	5	0.054104	1.282130	3612.438413	0.008013	0.004739
RS	6	0.068026	1.804733	2771.783047	0.006148	0.003857
RS	7	0.083205	1.804733	2996.208956	0.006646	0.004432
RS	8	0.099756	2.284333	2559.498391	0.005677	0.004007
RS	9	0.117802	2.284333	2768.295584	0.006140	0.004620
RS	10	0.137479	2.485283	2751.070593	0.006102	0.004888
RS	11	0.158933	2.485283	2973.323081	0.006595	0.005537
RS	12	0.182326	2.464229	3238.269240	0.007183	0.006286
RS	13	0.207831	2.464229	3493.749244	0.007750	0.007003
RS	14	0.235641	2.305949	4022.579419	0.008923	0.008319
RS	15	0.265964	2.305949	4327.474121	0.009599	0.009152
RS	16	0.299025	2.129782	5031.204031	0.011160	0.010818
RS	17	0.335074	2.129782	5391.548562	0.011959	0.011686
RS	18	0.374379	1.941944	6320.522273	0.014020	0.013820
RS	19	0.417235	1.941944	6737.381192	0.014944	0.014840
RS	20	0.463963	1.748642	7947.867167	0.017629	0.017588
RS	21	0.514912	1.748642	8410.420162	0.018655	0.018736
RS	22	0.570465	1.572843	9848.972526	0.021846	0.021993
RS	23	0.631035	1.572843	10321.618188	0.022895	0.023245
RS	24	0.697078	1.441676	11734.665054	0.026029	0.026484
RS	25	0.769087	1.441676	12153.172058	0.026957	0.027647
RS	26	0.847602	1.375461	13112.805183	0.029086	0.029867
RS	27	0.933210	1.375461	13409.109844	0.029743	0.030675
RS	28	1.026551	1.378054	13608.185363	0.030185	0.031119
RS	29	1.128326	1.378054	13750.194938	0.030500	0.031429
RS	30	1.239295	1.437350	13252.920894	0.029397	0.030238
RS	31	1.360288	1.437350	13250.219716	0.029391	0.030117
RS	32	1.492213	1.533806	12355.825493	0.027407	0.028022
RS	33	1.636056	1.533806	12232.891986	0.027134	0.027601
RS	34	1.792894	1.648052	11216.325722	0.024879	0.025254
RS	35	1.963901	1.648052	10992.619594	0.024383	0.024624
RS	36	2.150356	1.761933	10019.570260	0.022225	0.022405
RS	37	2.353657	1.761933	9704.457076	0.021526	0.021606
RS	38	2.575324	1.860995	8835.753748	0.019599	0.019648
RS	39	2.817017	1.860995	8432.659086	0.018705	0.018689
RS	40	3.080544	1.938040	7658.520479	0.016988	0.016963
RS	41	3.367880	1.938040	7173.457140	0.015912	0.015850
RS	42	3.681173	1.991885	6463.356339	0.014337	0.014281
RS	43	4.022770	1.991885	5912.160671	0.013114	0.013044
RS	44	4.395227	2.023461	5247.893344	0.011640	0.011587
RS	45	4.801332	2.023461	4659.269277	0.010335	0.010285
RS	46	5.244126	2.034064	4041.889307	0.008965	0.008940
RS	47	5.726922	2.034064	3456.536415	0.007667	0.007657
RS	48	6.253335	2.027242	2900.253673	0.006433	0.006447
RS	49	6.827305	2.027242	2366.770165	0.005250	0.005279
RS	50	7.453128	2.010051	1895.073642	0.004204	0.004248
RS	51	8.135489	2.010051	1459.843460	0.003238	0.003289
RS	52	8.879495	1.989993	1098.759978	0.002437	0.002493
RS	53	9.690716	1.989993	789.390811	0.001751	0.001804
RS	54	10.575224	1.969902	550.500718	0.001221	0.001270
RS	55	11.539639	1.969902	363.717133	0.000807	0.000847
RS	56	12.591181	1.969902	229.696037	0.000509	0.000541
RS	57	13.737722	1.969902	138.090219	0.000306	0.000330
RS	58	14.987842	1.960403	78.944777	0.000175	0.000192
RS	59	16.350900	1.960403	42.279350	0.000094	0.000104
RS	60	17.837099	1.960403	21.238430	0.000047	0.000053
RS	61	19.457563	1.960403	9.949708	0.000022	0.000025
RS	62	21.224422	1.960403	4.319909	0.000010	0.000011
RS	63	23.150902	1.960403	2.648735	0.000006	0.000007
PA	4+25*2+4+6 0.102911760 0.019743855 23.150902123 0.149770926 1.282129677 1.804732699 2.284333244 2.485282740 2.464228692 2.305949342 2.129782201 1.941944077 1.748642286 1.572842639 1.441676233 1.375460684 1.378054084 1.437350498 1.533805948 1.648052449 1.761932735 1.860994518 1.938039525 1.991885405 2.023461076 2.034064275 2.027242158 2.010051469 1.989992712 1.969901570 1.960402700
//
IT	3796
RD	10
LK	-5292348.581449
QD	-1095.086368 -> -1077.475585
RI	0.0687610329
TR	0.102299	0.019731
MT	23.348791
MM	C_pi: 1.346867, n_recomb: 453250.845215
RS	0	0.000000	0.149450	26280.839038	0.057983	0.143974
RS	1	0.009049	0.149450	26904.697520	0.059359	0.051536
RS	2	0.018916	0.149450	27386.463447	0.060422	0.027344
RS	3	0.029677	0.149450	27703.744405	0.061122	0.026897
RS	4	0.041411	1.330138	3247.607108	0.007165	0.003727
RS	5	0.054207	1.330138	3506.509732	0.007736	0.004593
RS	6	0.068161	1.811053	2782.409452	0.006139	0.003865
RS	7	0.083378	1.811053	3008.127581	0.006637	0.004441
RS	8	0.099971	2.286451	2576.630866	0.005685	0.004023
RS	9	0.118066	2.286451	2787.159260	0.006149	0.004638
RS	10	0.137799	2.494275	2762.747255	0.006095	0.004895
RS	11	0.159317	2.494275	2986.361800	0.006589	0.005548
RS	12	0.182782	2.483518	3239.406436	0.007147	0.006275
RS	13	0.208370	2.483518	3495.618163	0.007712	0.006994
RS	14	0.236274	2.330896	4013.656768	0.008855	0.008289
RS	15	0.266703	2.330896	4318.884801	0.009529	0.009120
RS	16	0.299885	2.160818	5004.023066	0.011040	0.010748
RS	17	0.336070	2.160818	5364.150877	0.011835	0.011608
RS	18	0.375529	1.974939	6275.789424	0.013846	0.013701
RS	19	0.418559	1.974939	6692.560533	0.014766	0.014703
RS	20	0.465483	1.776672	7906.062759	0.017443	0.017448
RS	21	0.516652	1.776672	8370.242193	0.018467	0.018573
RS	22	0.572452	1.591346	9847.711568	0.021727	0.021899
RS	23	0.633301	1.591346	10324.625528	0.022779	0.023130
RS	24	0.699656	1.450223	11809.856524	0.026056	0.026509
RS	25	0.772015	1.450223	12233.360224	0.026990	0.027658
RS	26	0.850922	1.376951	13263.717236	0.029264	0.030021
RS	27	0.936969	1.376951	13561.682566	0.029921	0.030820
RS	28	1.030803	1.376528	13789.864607	0.030424	0.031326
RS	29	1.133127	1.376528	13928.636552	0.030731	0.031629
RS	30	1.244710	1.436337	13414.190956	0.029596	0.030406
RS	31	1.366391	1.436337	13405.739735	0.029577	0.030284
RS	32	1.499082	1.535721	12471.730957	0.027516	0.028112
RS	33	1.643780	1.535721	12343.647994	0.027234	0.027698
RS	34	1.801571	1.654302	11286.593613	0.024901	0.025273
RS	35	1.973641	1.654302	11060.104925	0.024402	0.024654
RS	36	2.161281	1.772934	10056.362873	0.022187	0.022377
RS	37	2.365900	1.772934	9741.154641	0.021492	0.021593
RS	38	2.589035	1.876440	8853.034821	0.019532	0.019599
RS	39	2.832361	1.876440	8452.084994	0.018648	0.018657
RS	40	3.097705	1.957480	7666.586565	0.016915	0.016909
RS	41	3.387059	1.957480	7185.333433	0.015853	0.015813
RS	42	3.702597	2.015045	6468.667231	0.014272	0.014232
RS	43	4.046687	2.015045	5922.401214	0.013066	0.013011
RS	44	4.421913	2.050037	5254.895548	0.011594	0.011550
RS	45	4.831093	2.050037	4671.535365	0.010307	0.010263
RS	46	5.277298	2.063433	4053.447331	0.008943	0.008920
RS	47	5.763880	2.063433	3472.520725	0.007661	0.007650
RS	48	6.294492	2.058593	2916.569075	0.006435	0.006444
RS	49	6.873118	2.058593	2385.536199	0.005263	0.005286
RS	50	7.504103	2.042781	1913.485030	0.004222	0.004259
RS	51	8.192184	2.042781	1478.311436	0.003262	0.003305
RS	52	8.942529	2.023765	1115.517309	0.002461	0.002510
RS	53	9.760771	2.023765	804.342018	0.001775	0.001822
RS	54	10.653054	2.004722	562.813782	0.001242	0.001286
RS	55	11.626078	2.004722	373.543542	0.000824	0.000861
RS	56	12.687149	2.004722	237.050598	0.000523	0.000552
RS	57	13.844235	2.004722	143.254891	0.000316	0.000338
RS	58	15.106024	1.996095	82.325693	0.000182	0.000197
RS	59	16.481989	1.996095	44.371191	0.000098	0.000108
RS	60	17.982463	1.996095	22.441506	0.000050	0.000056
RS	61	19.618712	1.996095	10.590242	0.000023	0.000027
RS	62	21.403022	1.996095	4.634035	0.000010	0.000012
RS	63	23.348791	1.996095	2.878457	0.000006	0.000008
PA	4+25*2+4+6 0.102299045 0.019730524 23.348791008 0.149450195 1.330138499 1.811052678 2.286450755 2.494275090 2.483518080 2.330896212 2.160817693 1.974938992 1.776671899 1.591346388 1.450222547 1.376950823 1.376528281 1.436336818 1.535720689 1.654301549 1.772933724 1.876440452 1.957479508 2.015045450 2.050037219 2.063433375 2.058593017 2.042781208 2.023765337 2.004722247 1.996095078
//
IT	3899
RD	11
LK	-5292315.229965
QD	-1071.498355 -> -1057.347009
RI	0.0681542984
TR	0.101768	0.019729
MT	23.518021
MM	C_pi: 1.354256, n_recomb: 455660.154728
RS	0	0.000000	0.149323	26475.796669	0.058104	0.143590
RS	1	0.009061	0.149323	27103.458712	0.059482	0.051764
RS	2	0.018944	0.149323	27587.366922	0.060544	0.027455
RS	3	0.029721	0.149323	27904.885242	0.061241	0.027047
RS	4	0.041476	1.377147	3157.363935	0.006929	0.003612
RS	5	0.054295	1.377147	3410.569832	0.007485	0.004457
RS	6	0.068276	1.812807	2799.993110	0.006145	0.003880
RS	7	0.083524	1.812807	3027.453588	0.006644	0.004457
RS	8	0.100154	2.282654	2600.256918	0.005707	0.004046
RS	9	0.118290	2.282654	2812.944511	0.006173	0.004663
RS	10	0.138070	2.496249	2781.724638	0.006105	0.004909
RS	11	0.159643	2.496249	3007.171661	0.006600	0.005567
RS	12	0.183169	2.495176	3249.686530	0.007132	0.006273
RS	13	0.208828	2.495176	3507.185021	0.007697	0.006996
RS	14	0.236812	2.348539	4016.068045	0.008814	0.008271
RS	15	0.267331	2.348539	4322.241969	0.009486	0.009105
RS	16	0.300616	2.185779	4989.272811	0.010950	0.010693
RS	17	0.336917	2.185779	5349.722684	0.011741	0.011548
RS	18	0.376507	2.003778	6242.020695	0.013699	0.013595
RS	19	0.419685	2.003778	6658.978579	0.014614	0.014584
RS	20	0.466775	1.802419	7870.386936	0.017272	0.017315
RS	21	0.518132	1.802419	8336.100847	0.018295	0.018421
RS	22	0.574142	1.608981	9844.738739	0.021605	0.021799
RS	23	0.635228	1.608981	10325.619304	0.022661	0.023012
RS	24	0.701849	1.458810	11875.239224	0.026062	0.026512
RS	25	0.774507	1.458810	12303.637381	0.027002	0.027648
RS	26	0.853748	1.378968	13400.271874	0.029408	0.030142
RS	27	0.940170	1.378968	13700.289923	0.030067	0.030932
RS	28	1.034423	1.375654	13957.612805	0.030632	0.031499
RS	29	1.137216	1.375654	14093.972871	0.030931	0.031796
RS	30	1.249323	1.435753	13566.002186	0.029772	0.030551
RS	31	1.371589	1.435753	13552.754604	0.029743	0.030426
RS	32	1.504933	1.537550	12584.512353	0.027618	0.028191
RS	33	1.650361	1.537550	12452.002386	0.027327	0.027781
RS	34	1.808966	1.659705	11359.997573	0.024931	0.025292
RS	35	1.981942	1.659705	11130.922678	0.024428	0.024682
RS	36	2.170592	1.782196	10100.906649	0.022168	0.022359
RS	37	2.376337	1.782196	9785.136125	0.021475	0.021587
RS	38	2.600724	1.889239	8880.417907	0.019489	0.019565
RS	39	2.845444	1.889239	8480.488247	0.018611	0.018636
RS	40	3.112338	1.973480	7684.774660	0.016865	0.016872
RS	41	3.403417	1.973480	7205.698335	0.015814	0.015788
RS	42	3.720871	2.034178	6482.251040	0.014226	0.014197
RS	43	4.067090	2.034178	5939.037453	0.013034	0.012988
RS	44	4.444681	2.072245	5267.217732	0.011560	0.011522
RS	45	4.856487	2.072245	4687.340619	0.010287	0.010248
RS	46	5.305607	2.088327	4067.203119	0.008926	0.008903
RS	47	5.795423	2.088327	3489.342248	0.007658	0.007645
RS	48	6.329623	2.085552	2932.611466	0.006436	0.006442
RS	49	6.912229	2.085552	2403.290622	0.005274	0.005292
RS	50	7.547625	2.071322	1930.305187	0.004236	0.004267
RS	51	8.240597	2.071322	1495.053392	0.003281	0.003319
RS	52	8.996360	2.053594	1130.497194	0.002481	0.002524
RS	53	9.820606	2.053594	817.761694	0.001795	0.001837
RS	54	10.719538	2.035895	573.823002	0.001259	0.001299
RS	55	11.699925	2.035895	382.418060	0.000839	0.000873
RS	56	12.769148	2.035895	243.753533	0.000535	0.000562
RS	57	13.935255	2.035895	148.002749	0.000325	0.000345
RS	58	15.207027	2.028375	85.450023	0.000188	0.000202
RS	59	16.594037	2.028375	46.326654	0.000102	0.000111
RS	60	18.106728	2.028375	23.578743	0.000052	0.000058
RS	61	19.756488	2.028375	11.202424	0.000025	0.000028
RS	62	21.555737	2.028375	4.937592	0.000011	0.000012
RS	63	23.518021	2.028375	3.104505	0.000007	0.000008
PA	4+25*2+4+6 0.101767770 0.019728586 23.518021290 0.149322919 1.377146639 1.812807467 2.282654454 2.496249433 2.495175676 2.348539495 2.185779150 2.003778357 1.802419490 1.608981204 1.458809843 1.378967840 1.375653983 1.435753284 1.537549946 1.659705052 1.782195934 1.889239049 1.973479833 2.034177866 2.072244835 2.088326594 2.085552054 2.071321576 2.053593688 2.035894995 2.028374721
//
IT	4410
RD	12
LK	-5292288.256482
QD	-1052.376717 -> -1040.714289
RI	0.0676337342
TR	0.101299	0.019734
MT	23.665466
MM	C_pi: 1.360992, n_recomb: 458022.494971
RS	0	0.000000	0.149314	26643.472654	0.058171	0.143265
RS	1	0.009072	0.149314	27275.559672	0.059551	0.051957
RS	2	0.018967	0.149314	27762.602273	0.060614	0.027545
RS	3	0.029760	0.149314	28081.745460	0.061311	0.027167
RS	4	0.041532	1.423820	3073.593627	0.006711	0.003506
RS	5	0.054372	1.423820	3321.418366	0.007252	0.004331
RS	6	0.068376	1.811901	2821.328000	0.006160	0.003900
RS	7	0.083651	1.811901	3050.761375	0.006661	0.004478
RS	8	0.100312	2.275784	2627.051055	0.005736	0.004072
RS	9	0.118485	2.275784	2842.092892	0.006205	0.004691
RS	10	0.138306	2.494178	2804.597017	0.006123	0.004926
RS	11	0.159925	2.494178	3032.115091	0.006620	0.005589
RS	12	0.183505	2.501753	3265.596735	0.007130	0.006277
RS	13	0.209225	2.501753	3524.714458	0.007696	0.007004
RS	14	0.237278	2.360760	4026.305485	0.008791	0.008262
RS	15	0.267876	2.360760	4333.842805	0.009462	0.009100
RS	16	0.301250	2.205855	4983.775352	0.010881	0.010651
RS	17	0.337651	2.205855	5344.946795	0.011670	0.011504
RS	18	0.377355	2.029033	6217.004801	0.013574	0.013502
RS	19	0.420661	2.029033	6634.369842	0.014485	0.014481
RS	20	0.467896	1.826063	7840.068384	0.017117	0.017189
RS	21	0.519416	1.826063	8307.239614	0.018137	0.018281
RS	22	0.575609	1.625701	9840.904784	0.021486	0.021696
RS	23	0.636901	1.625701	10325.467317	0.022544	0.022894
RS	24	0.703753	1.467287	11932.715342	0.026053	0.026500
RS	25	0.776669	1.467287	12365.847038	0.026998	0.027625
RS	26	0.856201	1.381348	13524.259780	0.029528	0.030240
RS	27	0.942948	1.381348	13826.582161	0.030188	0.031021
RS	28	1.037565	1.375306	14112.380085	0.030812	0.031647
RS	29	1.140765	1.375306	14246.978973	0.031105	0.031937
RS	30	1.253328	1.435578	13707.992045	0.029929	0.030674
RS	31	1.376102	1.435578	13690.757954	0.029891	0.030547
RS	32	1.510015	1.539421	12692.509831	0.027712	0.028259
RS	33	1.656076	1.539421	12556.234938	0.027414	0.027851
RS	34	1.815388	1.664583	11433.747173	0.024963	0.025310
RS	35	1.989153	1.664583	11202.358025	0.024458	0.024708
RS	36	2.178681	1.790232	10149.795447	0.022160	0.022347
RS	37	2.385404	1.790232	9833.218401	0.021469	0.021586
RS	38	2.610881	1.900082	8914.364628	0.019463	0.019542
RS	39	2.856813	1.900082	8514.694786	0.018590	0.018623
RS	40	3.125057	1.986869	7709.909482	0.016833	0.016846
RS	41	3.417635	1.986869	7231.838974	0.015789	0.015773
RS	42	3.736756	2.050202	6501.629938	0.014195	0.014173
RS	43	4.084828	2.050202	5960.090250	0.013013	0.012974
RS	44	4.464478	2.091035	5283.270723	0.011535	0.011502
RS	45	4.878569	2.091035	4705.545966	0.010274	0.010237
RS	46	5.330227	2.109692	4082.396586	0.008913	0.008891
RS	47	5.822859	2.109692	3506.576723	0.007656	0.007642
RS	48	6.360183	2.109029	2948.251308	0.006437	0.006440
RS	49	6.946254	2.109029	2420.084573	0.005284	0.005297
RS	50	7.585492	2.096531	1945.733643	0.004248	0.004275
RS	51	8.282723	2.096531	1510.311522	0.003297	0.003330
RS	52	9.043207	2.080299	1143.959166	0.002498	0.002536
RS	53	9.872683	2.080299	829.876363	0.001812	0.001850
RS	54	10.777408	2.064185	583.722265	0.001274	0.001311
RS	55	11.764211	2.064185	390.479073	0.000853	0.000884
RS	56	12.840537	2.064185	249.896953	0.000546	0.000571
RS	57	14.014508	2.064185	152.390760	0.000333	0.000352
RS	58	15.294982	2.057992	88.350487	0.000193	0.000207
RS	59	16.691620	2.057992	48.162684	0.000105	0.000114
RS	60	18.214963	2.057992	24.658131	0.000054	0.000059
RS	61	19.876503	2.057992	11.789643	0.000026	0.000029
RS	62	21.688780	2.057992	5.231857	0.000011	0.000013
RS	63	23.665466	2.057992	3.327440	0.000007	0.000008
PA	4+25*2+4+6 0.101298778 0.019734070 23.665466465 0.149313876 1.423820449 1.811900697 2.275784129 2.494178303 2.501752849 2.360759526 2.205855176 2.029032542 1.826063251 1.625700506 1.467286604 1.381348146 1.375305666 1.435578021 1.539420973 1.664583297 1.790231806 1.900081793 1.986868787 2.050201797 2.091035359 2.109692301 2.109029472 2.096531199 2.080299243 2.064184919 2.057992335
//
IT	4309
RD	13
LK	-5292265.917033
QD	-1036.378110 -> -1026.582679
RI	0.0671756981
TR	0.100879	0.019744
MT	23.795916
MM	C_pi: 1.367169, n_recomb: 460309.448825
RS	0	0.000000	0.149370	26792.078387	0.058204	0.142985
RS	1	0.009082	0.149370	27428.836238	0.059588	0.052125
RS	2	0.018988	0.149370	27919.499737	0.060654	0.027623
RS	3	0.029794	0.149370	28241.014308	0.061352	0.027268
RS	4	0.041581	1.470634	2994.316590	0.006505	0.003406
RS	5	0.054439	1.470634	3236.959809	0.007032	0.004211
RS	6	0.068464	1.809532	2844.346753	0.006179	0.003922
RS	7	0.083763	1.809532	3075.841088	0.006682	0.004500
RS	8	0.100452	2.267632	2654.832458	0.005767	0.004099
RS	9	0.118656	2.267632	2872.270044	0.006240	0.004720
RS	10	0.138513	2.490104	2828.981316	0.006146	0.004945
RS	11	0.160173	2.490104	3058.645218	0.006645	0.005612
RS	12	0.183801	2.505129	3284.574541	0.007136	0.006284
RS	13	0.209575	2.505129	3545.478788	0.007702	0.007016
RS	14	0.237689	2.368966	4041.808616	0.008781	0.008260
RS	15	0.268356	2.368966	4350.980576	0.009452	0.009104
RS	16	0.301808	2.221976	4985.125721	0.010830	0.010618
RS	17	0.338298	2.221976	5347.307340	0.011617	0.011472
RS	18	0.378103	2.051187	6198.889603	0.013467	0.013420
RS	19	0.421522	2.051187	6616.828654	0.014375	0.014392
RS	20	0.468884	1.847760	7814.315783	0.016976	0.017072
RS	21	0.520547	1.847760	8282.870399	0.017994	0.018152
RS	22	0.576902	1.641483	9836.616634	0.021370	0.021595
RS	23	0.638375	1.641483	10324.587060	0.022430	0.022779
RS	24	0.705430	1.475547	11983.532791	0.026034	0.026478
RS	25	0.778576	1.475547	12421.193021	0.026984	0.027593
RS	26	0.858364	1.383944	13637.157007	0.029626	0.030319
RS	27	0.945398	1.383944	13941.916218	0.030288	0.031093
RS	28	1.040336	1.375356	14255.040889	0.030968	0.031774
RS	29	1.143896	1.375356	14388.375167	0.031258	0.032058
RS	30	1.256860	1.435755	13840.021193	0.030067	0.030781
RS	31	1.380084	1.435755	13819.477511	0.030022	0.030651
RS	32	1.514498	1.541386	12794.551156	0.027796	0.028318
RS	33	1.661119	1.541386	12655.106389	0.027493	0.027912
RS	34	1.821055	1.669122	11505.845334	0.024996	0.025326
RS	35	1.995516	1.669122	11272.443179	0.024489	0.024731
RS	36	2.185820	1.797379	10200.482122	0.022160	0.022340
RS	37	2.393408	1.797379	9883.001620	0.021470	0.021587
RS	38	2.619847	1.909448	8952.177468	0.019448	0.019527
RS	39	2.866850	1.909448	8552.265199	0.018579	0.018617
RS	40	3.136285	1.998240	7739.523452	0.016814	0.016830
RS	41	3.430189	1.998240	7261.626062	0.015776	0.015765
RS	42	3.750784	2.063781	6524.858988	0.014175	0.014157
RS	43	4.100493	2.063781	5983.981546	0.013000	0.012966
RS	44	4.481962	2.107110	5301.744809	0.011518	0.011487
RS	45	4.898073	2.107110	4725.185468	0.010265	0.010231
RS	46	5.351974	2.128228	4098.361633	0.008903	0.008881
RS	47	5.847096	2.128228	3523.819140	0.007655	0.007640
RS	48	6.387183	2.129701	2963.308358	0.006438	0.006438
RS	49	6.976318	2.129701	2435.889725	0.005292	0.005302
RS	50	7.618954	2.119055	1959.863524	0.004258	0.004280
RS	51	8.319953	2.119055	1524.228642	0.003311	0.003340
RS	52	9.084612	2.104477	1156.082982	0.002512	0.002546
RS	53	9.918714	2.104477	840.845913	0.001827	0.001861
RS	54	10.828565	2.090152	592.649579	0.001288	0.001321
RS	55	11.821045	2.090152	397.826762	0.000864	0.000894
RS	56	12.903657	2.090152	255.548574	0.000555	0.000579
RS	57	14.084586	2.090152	156.461421	0.000340	0.000358
RS	58	15.372762	2.085493	91.052002	0.000198	0.000211
RS	59	16.777923	2.085493	49.892302	0.000108	0.000117
RS	60	18.310695	2.085493	25.685872	0.000056	0.000061
RS	61	19.982665	2.085493	12.354565	0.000027	0.000030
RS	62	21.806476	2.085493	5.517849	0.000012	0.000014
RS	63	23.795916	2.085493	3.547736	0.000008	0.000009
PA	4+25*2+4+6 0.100878868 0.019744327 23.795916138 0.149369980 1.470634065 1.809531660 2.267632269 2.490103704 2.505128837 2.368965863 2.221975579 2.051186772 1.847760221 1.641483464 1.475546752 1.383943997 1.375356163 1.435754632 1.541386033 1.669121875 1.797378556 1.909448327 1.998239636 2.063780833 2.107110337 2.128228483 2.129701390 2.119054530 2.104477373 2.090152196 2.085492926
//
IT	4354
RD	14
LK	-5292247.084858
QD	-1022.659409 -> -1014.313404
RI	0.0667629083
TR	0.100498	0.019757
MT	23.913094
MM	C_pi: 1.372887, n_recomb: 462511.536202
RS	0	0.000000	0.149466	26926.027533	0.058217	0.142739
RS	1	0.009090	0.149466	27567.539560	0.059604	0.052272
RS	2	0.019006	0.149466	28062.079808	0.060673	0.027691
RS	3	0.029824	0.149466	28386.409846	0.061374	0.027355
RS	4	0.041625	1.517816	2918.599979	0.006310	0.003312
RS	5	0.054499	1.517816	3156.213970	0.006824	0.004096
RS	6	0.068542	1.806453	2867.845160	0.006201	0.003945
RS	7	0.083863	1.806453	3101.407579	0.006706	0.004522
RS	8	0.100576	2.259259	2682.363557	0.005800	0.004125
RS	9	0.118808	2.259259	2902.153330	0.006275	0.004747
RS	10	0.138698	2.485326	2853.445113	0.006169	0.004963
RS	11	0.160396	2.485326	3085.233126	0.006671	0.005634
RS	12	0.184066	2.506601	3305.006331	0.007146	0.006293
RS	13	0.209887	2.506601	3567.762418	0.007714	0.007030
RS	14	0.238056	2.374289	4060.771112	0.008780	0.008263
RS	15	0.268785	2.374289	4371.747687	0.009452	0.009112
RS	16	0.302308	2.234885	4991.721477	0.010793	0.010593
RS	17	0.338877	2.234885	5355.132109	0.011578	0.011449
RS	18	0.378771	2.070647	6186.492694	0.013376	0.013347
RS	19	0.422291	2.070647	6605.147266	0.014281	0.014315
RS	20	0.469768	1.867687	7792.650674	0.016849	0.016964
RS	21	0.521560	1.867687	8262.532988	0.017864	0.018034
RS	22	0.578059	1.656368	9832.328458	0.021259	0.021495
RS	23	0.639695	1.656368	10323.464130	0.022320	0.022669
RS	24	0.706933	1.483534	12029.068329	0.026008	0.026450
RS	25	0.780283	1.483534	12471.044941	0.026964	0.027556
RS	26	0.860301	1.386665	13740.616565	0.029709	0.030383
RS	27	0.947592	1.386665	14047.876293	0.030373	0.031150
RS	28	1.042818	1.375718	14386.959883	0.031106	0.031884
RS	29	1.146700	1.375718	14519.416490	0.031393	0.032162
RS	30	1.260024	1.436233	13962.796429	0.030189	0.030874
RS	31	1.383651	1.436233	13939.508093	0.030139	0.030741
RS	32	1.518514	1.543471	12890.519435	0.027871	0.028368
RS	33	1.665637	1.543471	12748.428221	0.027563	0.027964
RS	34	1.826133	1.673453	11575.417646	0.025027	0.025341
RS	35	2.001218	1.673453	11340.305564	0.024519	0.024751
RS	36	2.192219	1.803882	10251.608217	0.022165	0.022336
RS	37	2.400581	1.803882	9933.211878	0.021477	0.021590
RS	38	2.627884	1.917694	8992.306854	0.019442	0.019518
RS	39	2.875848	1.917694	8591.812545	0.018576	0.018615
RS	40	3.146352	2.008042	7772.138420	0.016804	0.016822
RS	41	3.441445	2.008042	7293.804857	0.015770	0.015763
RS	42	3.763362	2.075430	6550.755904	0.014163	0.014147
RS	43	4.114541	2.075430	6009.778347	0.012994	0.012962
RS	44	4.497643	2.121014	5321.884258	0.011506	0.011477
RS	45	4.915568	2.121014	4745.732866	0.010261	0.010227
RS	46	5.371482	2.144482	4114.761912	0.008897	0.008874
RS	47	5.868839	2.144482	3540.905321	0.007656	0.007639
RS	48	6.411406	2.148096	2977.768532	0.006438	0.006437
RS	49	7.003292	2.148096	2450.784019	0.005299	0.005306
RS	50	7.648980	2.139389	1972.850137	0.004266	0.004285
RS	51	8.353361	2.139389	1536.977292	0.003323	0.003348
RS	52	9.121771	2.126599	1167.047798	0.002523	0.002554
RS	53	9.960029	2.126599	850.824064	0.001840	0.001871
RS	54	10.874484	2.114240	600.734215	0.001299	0.001330
RS	55	11.872063	2.114240	404.554190	0.000875	0.000902
RS	56	12.960322	2.114240	260.771087	0.000564	0.000587
RS	57	14.147504	2.114240	160.254109	0.000346	0.000364
RS	58	15.442600	2.111257	93.579318	0.000202	0.000215
RS	59	16.855420	2.111257	51.527753	0.000111	0.000120
RS	60	18.396666	2.111257	26.667408	0.000058	0.000063
RS	61	20.078011	2.111257	12.899305	0.000028	0.000031
RS	62	21.912189	2.111257	5.796253	0.000013	0.000014
RS	63	23.913094	2.111257	3.765548	0.000008	0.000009
PA	4+25*2+4+6 0.100497906 0.019757432 23.913094304 0.149466277 1.517816468 1.806453435 2.259258749 2.485325711 2.506600509 2.374288590 2.234884777 2.070646693 1.867686743 1.656367674 1.483533968 1.386665490 1.375717520 1.436233182 1.543471200 1.673452761 1.803881903 1.917693778 2.008042401 2.075430460 2.121014047 2.144481814 2.148095518 2.139388704 2.126599376 2.114239529 2.111257015
//
IT	4027
RD	15
LK	-5292230.993215
QD	-1010.659030 -> -1003.469562
RI	0.0663854554
TR	0.100149	0.019772
MT	24.019504
MM	C_pi: 1.378194, n_recomb: 464617.120169
RS	0	0.000000	0.149578	27049.495492	0.058219	0.142518
RS	1	0.009098	0.149578	27695.661922	0.059610	0.052405
RS	2	0.019023	0.149578	28194.085990	0.060682	0.027752
RS	3	0.029851	0.149578	28521.358365	0.061387	0.027433
RS	4	0.041665	1.565512	2845.770486	0.006125	0.003222
RS	5	0.054553	1.565512	3078.472679	0.006626	0.003987
RS	6	0.068613	1.803091	2891.043737	0.006222	0.003969
RS	7	0.083953	1.803091	3126.628123	0.006729	0.004545
RS	8	0.100689	2.251384	2708.681032	0.005830	0.004150
RS	9	0.118947	2.251384	2930.711889	0.006308	0.004773
RS	10	0.138866	2.480661	2876.976831	0.006192	0.004980
RS	11	0.160597	2.480661	3110.797923	0.006695	0.005654
RS	12	0.184305	2.507093	3325.638947	0.007158	0.006302
RS	13	0.210170	2.507093	3590.230728	0.007727	0.007043
RS	14	0.238388	2.377536	4081.806729	0.008785	0.008270
RS	15	0.269174	2.377536	4394.676869	0.009459	0.009125
RS	16	0.302760	2.245222	5002.075486	0.010766	0.010575
RS	17	0.339401	2.245222	5366.861635	0.011551	0.011434
RS	18	0.379376	2.087813	6178.486972	0.013298	0.013284
RS	19	0.422988	2.087813	6597.954671	0.014201	0.014249
RS	20	0.470568	1.886029	7774.269615	0.016733	0.016863
RS	21	0.522476	1.886029	8245.418400	0.017747	0.017925
RS	22	0.579107	1.670388	9828.070929	0.021153	0.021399
RS	23	0.640890	1.670388	10322.141915	0.022216	0.022563
RS	24	0.708293	1.491211	12070.014684	0.025978	0.026417
RS	25	0.781829	1.491211	12516.082651	0.026938	0.027516
RS	26	0.862054	1.389435	13835.655915	0.029779	0.030437
RS	27	0.949579	1.389435	14145.418229	0.030445	0.031198
RS	28	1.045066	1.376303	14509.018522	0.031228	0.031981
RS	29	1.149240	1.376303	14640.886666	0.031512	0.032253
RS	30	1.262891	1.436954	14076.677734	0.030297	0.030955
RS	31	1.386882	1.436954	14051.112510	0.030242	0.030819
RS	32	1.522153	1.545669	12980.163525	0.027937	0.028411
RS	33	1.669731	1.545669	12835.883695	0.027627	0.028008
RS	34	1.830735	1.677640	11641.671722	0.025056	0.025353
RS	35	2.006386	1.677640	11405.141174	0.024547	0.024768
RS	36	2.198018	1.809894	10301.983860	0.022173	0.022334
RS	37	2.407083	1.809894	9982.716404	0.021486	0.021595
RS	38	2.635169	1.925059	9033.390780	0.019443	0.019515
RS	39	2.884004	1.925059	8632.098891	0.018579	0.018617
RS	40	3.155479	2.016592	7806.457428	0.016802	0.016819
RS	41	3.451650	2.016592	7327.251827	0.015771	0.015765
RS	42	3.774767	2.085519	6578.258093	0.014158	0.014143
RS	43	4.127279	2.085519	6036.615808	0.012993	0.012963
RS	44	4.511862	2.133142	5342.962243	0.011500	0.011471
RS	45	4.931433	2.133142	4766.650389	0.010259	0.010226
RS	46	5.389175	2.158851	4131.221370	0.008892	0.008869
RS	47	5.888560	2.158851	3557.606505	0.007657	0.007640
RS	48	6.433378	2.164595	2991.536004	0.006439	0.006436
RS	49	7.027762	2.164595	2464.757150	0.005305	0.005310
RS	50	7.676220	2.157894	1984.756281	0.004272	0.004289
RS	51	8.383673	2.157894	1548.647063	0.003333	0.003356
RS	52	9.155487	2.147002	1176.961825	0.002533	0.002562
RS	53	9.997519	2.147002	859.908004	0.001851	0.001880
RS	54	10.916155	2.136753	608.063327	0.001309	0.001338
RS	55	11.918365	2.136753	410.724311	0.000884	0.000910
RS	56	13.011753	2.136753	265.606908	0.000572	0.000593
RS	57	14.204614	2.136753	163.795374	0.000353	0.000369
RS	58	15.505997	2.135608	95.947251	0.000207	0.000219
RS	59	16.925775	2.135608	53.077110	0.000114	0.000123
RS	60	18.474719	2.135608	27.606767	0.000059	0.000065
RS	61	20.164581	2.135608	13.425692	0.000029	0.000032
RS	62	22.008180	2.135608	6.067822	0.000013	0.000015
RS	63	24.019504	2.135608	3.981288	0.000009	0.000010
PA	4+25*2+4+6 0.100149100 0.019772167 24.019503852 0.149577602 1.565511678 1.803090592 2.251383696 2.480661174 2.507092948 2.377535594 2.245221836 2.087812956 1.886029179 1.670388122 1.491210717 1.389434653 1.376302666 1.436953643 1.545668850 1.677640478 1.809894407 1.925059492 2.016592001 2.085518874 2.133142495 2.158850949 2.164594809 2.157894044 2.147001893 2.136753490 2.135607825
//
IT	3726
RD	16
LK	-5292217.101190
QD	-1000.005974 -> -993.759541
RI	0.0660363894
TR	0.099827	0.019788
MT	24.117178
MM	C_pi: 1.383141, n_recomb: 466621.483103
RS	0	0.000000	0.149690	27165.136412	0.058217	0.142317
RS	1	0.009105	0.149690	27815.758727	0.059611	0.052525
RS	2	0.019038	0.149690	28317.934040	0.060687	0.027809
RS	3	0.029876	0.149690	28648.092978	0.061395	0.027506
RS	4	0.041701	1.613774	2775.491159	0.005948	0.003137
RS	5	0.054602	1.613774	3003.386207	0.006436	0.003882
RS	6	0.068678	1.799631	2913.598561	0.006244	0.003991
RS	7	0.084036	1.799631	3151.136778	0.006753	0.004567
RS	8	0.100792	2.244262	2733.408809	0.005858	0.004173
RS	9	0.119073	2.244262	2957.544820	0.006338	0.004796
RS	10	0.139019	2.476663	2898.896378	0.006213	0.004996
RS	11	0.160781	2.476663	3134.613703	0.006718	0.005672
RS	12	0.184524	2.507201	3345.696125	0.007170	0.006311
RS	13	0.210429	2.507201	3612.058035	0.007741	0.007056
RS	14	0.238692	2.379327	4103.912909	0.008795	0.008279
RS	15	0.269529	2.379327	4418.707728	0.009470	0.009140
RS	16	0.303173	2.253483	5015.134097	0.010748	0.010563
RS	17	0.339881	2.253483	5381.392145	0.011533	0.011425
RS	18	0.379930	2.103011	6173.916770	0.013231	0.013229
RS	19	0.423626	2.103011	6594.265622	0.014132	0.014191
RS	20	0.471301	1.902955	7758.575529	0.016627	0.016771
RS	21	0.523315	1.902955	8230.929331	0.017639	0.017826
RS	22	0.580066	1.683607	9823.803608	0.021053	0.021307
RS	23	0.641984	1.683607	10320.596005	0.022118	0.022463
RS	24	0.709539	1.498569	12106.942030	0.025946	0.026382
RS	25	0.783244	1.498569	12556.876494	0.026910	0.027475
RS	26	0.863660	1.392207	13923.166748	0.029838	0.030481
RS	27	0.951398	1.392207	14235.395877	0.030507	0.031238
RS	28	1.047124	1.377059	14622.031504	0.031336	0.032066
RS	29	1.151566	1.377059	14753.533700	0.031618	0.032333
RS	30	1.265516	1.437872	14182.202170	0.030393	0.031026
RS	31	1.389842	1.437872	14154.750065	0.030335	0.030887
RS	32	1.525487	1.547974	13063.529543	0.027996	0.028448
RS	33	1.673481	1.547974	12917.463351	0.027683	0.028046
RS	34	1.834950	1.681736	11704.206894	0.025083	0.025363
RS	35	2.011121	1.681736	11466.534321	0.024574	0.024783
RS	36	2.203331	1.815535	10350.879352	0.022183	0.022334
RS	37	2.413041	1.815535	10030.821477	0.021497	0.021600
RS	38	2.641844	1.931735	9074.537867	0.019447	0.019514
RS	39	2.891479	1.931735	8672.319302	0.018585	0.018622
RS	40	3.163843	2.024142	7841.591667	0.016805	0.016821
RS	41	3.461004	2.024142	7361.205968	0.015776	0.015770
RS	42	3.785221	2.094342	6606.646368	0.014158	0.014143
RS	43	4.138956	2.094342	6063.918708	0.012995	0.012967
RS	44	4.524898	2.143815	5364.499195	0.011496	0.011468
RS	45	4.945978	2.143815	4787.595297	0.010260	0.010227
RS	46	5.405397	2.171657	4147.514059	0.008888	0.008865
RS	47	5.906643	2.171657	3573.801186	0.007659	0.007641
RS	48	6.453527	2.179514	3004.577185	0.006439	0.006435
RS	49	7.050202	2.179514	2477.836298	0.005310	0.005314
RS	50	7.701202	2.174868	1995.660495	0.004277	0.004292
RS	51	8.411474	2.174868	1559.332405	0.003342	0.003362
RS	52	9.186413	2.165959	1185.931819	0.002542	0.002568
RS	53	10.031908	2.165959	868.190272	0.001861	0.001888
RS	54	10.954382	2.157951	614.715908	0.001317	0.001345
RS	55	11.960844	2.157951	416.394430	0.000892	0.000917
RS	56	13.058941	2.157951	270.094917	0.000579	0.000600
RS	57	14.257015	2.157951	167.109802	0.000358	0.000374
RS	58	15.564170	2.158773	98.171141	0.000210	0.000223
RS	59	16.990337	2.158773	54.548105	0.000117	0.000125
RS	60	18.546351	2.158773	28.507458	0.000061	0.000066
RS	61	20.244034	2.158773	13.935129	0.000030	0.000033
RS	62	22.096286	2.158773	6.333029	0.000014	0.000015
RS	63	24.117178	2.158773	4.195095	0.000009	0.000010
PA	4+25*2+4+6 0.099826946 0.019787610 24.117178378 0.149689581 1.613774018 1.799630835 2.244261810 2.476663069 2.507200540 2.379326835 2.253482625 2.103010974 1.902954547 1.683606888 1.498568815 1.392206695 1.377058692 1.437871802 1.547974287 1.681736280 1.815535138 1.931734751 2.024142375 2.094341660 2.143814555 2.171656938 2.179513639 2.174867835 2.165959047 2.157950851 2.158772577
//
IT	4185
RD	17
LK	-5292205.009740
QD	-990.439528 -> -984.975214
RI	0.0657104556
TR	0.099527	0.019803
MT	24.207752
MM	C_pi: 1.387771, n_recomb: 468522.919255
RS	0	0.000000	0.149796	27274.333788	0.058213	0.142133
RS	1	0.009111	0.149796	27929.174616	0.059611	0.052637
RS	2	0.019052	0.149796	28434.908346	0.060691	0.027862
RS	3	0.029899	0.149796	28767.814964	0.061401	0.027575
RS	4	0.041735	1.662578	2707.643759	0.005779	0.003054
RS	5	0.054648	1.662578	2930.837865	0.006255	0.003781
RS	6	0.068738	1.796169	2935.351341	0.006265	0.004014
RS	7	0.084112	1.796169	3174.766362	0.006776	0.004589
RS	8	0.100887	2.238082	2756.279205	0.005883	0.004194
RS	9	0.119190	2.238082	2982.367318	0.006365	0.004817
RS	10	0.139161	2.473534	2918.953704	0.006230	0.005009
RS	11	0.160951	2.473534	3156.415070	0.006737	0.005688
RS	12	0.184726	2.507296	3364.715629	0.007182	0.006319
RS	13	0.210668	2.507296	3632.753660	0.007754	0.007068
RS	14	0.238973	2.380074	4126.469390	0.008807	0.008290
RS	15	0.269858	2.380074	4443.185351	0.009483	0.009156
RS	16	0.303556	2.260076	5030.090634	0.010736	0.010556
RS	17	0.340324	2.260076	5397.879073	0.011521	0.011422
RS	18	0.380442	2.116505	6172.086639	0.013173	0.013181
RS	19	0.424216	2.116505	6593.364677	0.014073	0.014141
RS	20	0.471978	1.918609	7745.121497	0.016531	0.016685
RS	21	0.524091	1.918609	8218.621516	0.017542	0.017735
RS	22	0.580953	1.696084	9819.526929	0.020958	0.021220
RS	23	0.642996	1.696084	10318.844248	0.022024	0.022369
RS	24	0.710691	1.505605	12140.399168	0.025912	0.026346
RS	25	0.784554	1.505605	12593.980825	0.026880	0.027433
RS	26	0.865146	1.394949	14003.982450	0.029890	0.030520
RS	27	0.953082	1.394949	14318.615967	0.030561	0.031271
RS	28	1.049029	1.377938	14726.859834	0.031433	0.032142
RS	29	1.153718	1.377938	14858.160901	0.031713	0.032404
RS	30	1.267946	1.438951	14279.950281	0.030479	0.031089
RS	31	1.392581	1.438951	14250.935895	0.030417	0.030947
RS	32	1.528572	1.550372	13140.870223	0.028047	0.028479
RS	33	1.676953	1.550372	12993.362170	0.027733	0.028079
RS	34	1.838853	1.685769	11762.868588	0.025106	0.025372
RS	35	2.015504	1.685769	11524.305813	0.024597	0.024795
RS	36	2.208249	1.820888	10397.833966	0.022193	0.022335
RS	37	2.418557	1.820888	10077.083524	0.021508	0.021605
RS	38	2.648025	1.937861	9115.121113	0.019455	0.019517
RS	39	2.898400	1.937861	8711.905535	0.018594	0.018629
RS	40	3.171588	2.030884	7876.903088	0.016812	0.016826
RS	41	3.469666	2.030884	7395.118832	0.015784	0.015778
RS	42	3.794902	2.102131	6635.369772	0.014162	0.014147
RS	43	4.149771	2.102131	6091.245270	0.013001	0.012973
RS	44	4.536972	2.153285	5386.118764	0.011496	0.011468
RS	45	4.959451	2.153285	4808.297383	0.010263	0.010230
RS	46	5.420423	2.183165	4163.447083	0.008886	0.008863
RS	47	5.923395	2.183165	3589.382922	0.007661	0.007642
RS	48	6.472193	2.193110	3016.861172	0.006439	0.006434
RS	49	7.070993	2.193110	2490.040671	0.005315	0.005317
RS	50	7.724350	2.190550	2005.628149	0.004281	0.004294
RS	51	8.437235	2.190550	1569.110723	0.003349	0.003368
RS	52	9.215071	2.183702	1194.040672	0.002549	0.002573
RS	53	10.063777	2.183702	875.744638	0.001869	0.001895
RS	54	10.989810	2.178040	620.758230	0.001325	0.001351
RS	55	12.000215	2.178040	421.612602	0.000900	0.000924
RS	56	13.102678	2.178040	274.267729	0.000585	0.000605
RS	57	14.305589	2.178040	170.218028	0.000363	0.000379
RS	58	15.618097	2.180943	100.263691	0.000214	0.000226
RS	59	17.050190	2.180943	55.947240	0.000119	0.000128
RS	60	18.612762	2.180943	29.372489	0.000063	0.000068
RS	61	20.317702	2.180943	14.428848	0.000031	0.000034
RS	62	22.177981	2.180943	6.592309	0.000014	0.000016
RS	63	24.207752	2.180943	4.407116	0.000009	0.000011
PA	4+25*2+4+6 0.099527011 0.019803061 24.207752117 0.149795755 1.662578486 1.796169135 2.238081708 2.473534102 2.507296182 2.380073938 2.260076029 2.116504567 1.918608548 1.696083702 1.505605218 1.394948752 1.377938251 1.438950985 1.550371739 1.685769107 1.820887851 1.937861025 2.030884201 2.102131207 2.153284683 2.183164746 2.193110189 2.190550223 2.183701686 2.178040359 2.180942527
//
IT	3546
RD	18
LK	-5292194.416847
QD	-981.771781 -> -976.964897
RI	0.0654033915
TR	0.099247	0.019818
MT	24.291879
MM	C_pi: 1.392106, n_recomb: 470324.671377
RS	0	0.000000	0.149893	27378.044795	0.058211	0.141961
RS	1	0.009117	0.149893	28036.848456	0.059612	0.052741
RS	2	0.019065	0.149893	28545.917147	0.060694	0.027912
RS	3	0.029921	0.149893	28881.388788	0.061407	0.027640
RS	4	0.041766	1.711953	2642.054872	0.005618	0.002975
RS	5	0.054691	1.711953	2860.649344	0.006082	0.003684
RS	6	0.068794	1.792717	2956.297394	0.006286	0.004035
RS	7	0.084183	1.792717	3197.512901	0.006799	0.004610
RS	8	0.100975	2.232857	2777.250696	0.005905	0.004213
RS	9	0.119298	2.232857	3005.135828	0.006389	0.004836
RS	10	0.139292	2.471387	2937.009873	0.006245	0.005020
RS	11	0.161108	2.471387	3176.054202	0.006753	0.005700
RS	12	0.184914	2.507617	3382.412129	0.007192	0.006326
RS	13	0.210890	2.507617	3652.014191	0.007765	0.007077
RS	14	0.239234	2.380128	4148.946059	0.008821	0.008302
RS	15	0.270162	2.380128	4467.548599	0.009499	0.009173
RS	16	0.303910	2.265279	5046.430551	0.010730	0.010552
RS	17	0.340735	2.265279	5415.783354	0.011515	0.011422
RS	18	0.380917	2.128522	6172.409512	0.013124	0.013138
RS	19	0.424763	2.128522	6594.646100	0.014021	0.014098
RS	20	0.472606	1.933118	7733.520760	0.016443	0.016606
RS	21	0.524811	1.933118	8208.109235	0.017452	0.017652
RS	22	0.581775	1.707860	9815.287001	0.020869	0.021136
RS	23	0.643933	1.707860	10316.949464	0.021936	0.022280
RS	24	0.711758	1.512314	12170.872729	0.025878	0.026309
RS	25	0.785767	1.512314	12627.891973	0.026849	0.027392
RS	26	0.866523	1.397617	14078.970611	0.029935	0.030553
RS	27	0.954642	1.397617	14395.926434	0.030608	0.031301
RS	28	1.050795	1.378884	14824.421950	0.031520	0.032210
RS	29	1.155714	1.378884	14955.638870	0.031799	0.032469
RS	30	1.270198	1.440134	14370.677079	0.030555	0.031144
RS	31	1.395121	1.440134	14340.363090	0.030490	0.031001
RS	32	1.531432	1.552823	13212.599390	0.028093	0.028505
RS	33	1.680171	1.552823	13063.942469	0.027776	0.028107
RS	34	1.842471	1.689728	11817.759645	0.025127	0.025378
RS	35	2.019568	1.689728	11578.528551	0.024618	0.024805
RS	36	2.212811	1.825983	10442.669123	0.022203	0.022336
RS	37	2.423672	1.825983	10121.328106	0.021520	0.021611
RS	38	2.653758	1.943509	9154.816489	0.019465	0.019522
RS	39	2.904820	1.943509	8750.568197	0.018605	0.018637
RS	40	3.178772	2.036927	7912.022550	0.016822	0.016834
RS	41	3.477701	2.036927	7428.681945	0.015795	0.015789
RS	42	3.803883	2.109024	6664.119181	0.014169	0.014153
RS	43	4.159804	2.109024	6118.358996	0.013009	0.012981
RS	44	4.548174	2.161706	5407.621199	0.011498	0.011469
RS	45	4.971953	2.161706	4828.628332	0.010267	0.010234
RS	46	5.434367	2.193529	4178.952234	0.008885	0.008862
RS	47	5.938940	2.193529	3604.336930	0.007664	0.007644
RS	48	6.489516	2.205530	3028.424577	0.006439	0.006433
RS	49	7.090288	2.205530	2501.432818	0.005319	0.005319
RS	50	7.745834	2.205078	2014.742831	0.004284	0.004296
RS	51	8.461145	2.205078	1578.068013	0.003355	0.003372
RS	52	9.241673	2.200341	1201.381102	0.002554	0.002578
RS	53	10.093362	2.200341	882.646788	0.001877	0.001901
RS	54	11.022700	2.197121	626.252218	0.001332	0.001357
RS	55	12.036766	2.197121	426.422442	0.000907	0.000929
RS	56	13.143287	2.197121	278.154218	0.000591	0.000611
RS	57	14.350689	2.197121	173.137922	0.000368	0.000383
RS	58	15.668172	2.202210	102.235443	0.000217	0.000229
RS	59	17.105770	2.202210	57.279917	0.000122	0.000130
RS	60	18.674436	2.202210	30.204364	0.000064	0.000069
RS	61	20.386119	2.202210	14.907882	0.000032	0.000035
RS	62	22.253857	2.202210	6.846031	0.000015	0.000016
RS	63	24.291879	2.202210	4.617489	0.000010	0.000011
PA	4+25*2+4+6 0.099247411 0.019818358 24.291878636 0.149892612 1.711952775 1.792716663 2.232856694 2.471387461 2.507616596 2.380128413 2.265279108 2.128522454 1.933118289 1.707859994 1.512313542 1.397617388 1.378884406 1.440133899 1.552823174 1.689728006 1.825982842 1.943508782 2.036927023 2.109024034 2.161706219 2.193529082 2.205529592 2.205077626 2.200341182 2.197120978 2.202209985
//
IT	4013
RD	19
LK	-5292185.089722
QD	-973.865685 -> -969.617173
RI	0.0651136988
TR	0.098984	0.019833
MT	24.371027
MM	C_pi: 1.396196, n_recomb: 472028.947047
RS	0	0.000000	0.149979	27476.918239	0.058210	0.141800
RS	1	0.009123	0.149979	28139.434618	0.059614	0.052838
RS	2	0.019078	0.149979	28651.611290	0.060699	0.027961
RS	3	0.029941	0.149979	28989.451495	0.061415	0.027703
RS	4	0.041795	1.761900	2578.627883	0.005463	0.002899
RS	5	0.054730	1.761900	2792.725455	0.005916	0.003591
RS	6	0.068846	1.789233	2976.544224	0.006306	0.004056
RS	7	0.084249	1.789233	3219.494380	0.006821	0.004630
RS	8	0.101058	2.228521	2796.411247	0.005924	0.004230
RS	9	0.119400	2.228521	3025.947289	0.006411	0.004853
RS	10	0.139415	2.470293	2953.007821	0.006256	0.005028
RS	11	0.161256	2.470293	3193.472630	0.006765	0.005710
RS	12	0.185090	2.508353	3398.590722	0.007200	0.006331
RS	13	0.211097	2.508353	3669.634609	0.007774	0.007085
RS	14	0.239478	2.379721	4171.055465	0.008836	0.008314
RS	15	0.270448	2.379721	4491.496164	0.009515	0.009190
RS	16	0.304242	2.269384	5063.661110	0.010727	0.010552
RS	17	0.341120	2.269384	5434.590925	0.011513	0.011425
RS	18	0.381362	2.139289	6174.401299	0.013081	0.013101
RS	19	0.425276	2.139289	6597.613404	0.013977	0.014061
RS	20	0.473195	1.946613	7723.484907	0.016362	0.016532
RS	21	0.525486	1.946613	8199.109643	0.017370	0.017574
RS	22	0.582547	1.719014	9811.033845	0.020785	0.021056
RS	23	0.644814	1.719014	10314.879252	0.021852	0.022195
RS	24	0.712761	1.518729	12198.663742	0.025843	0.026272
RS	25	0.786907	1.518729	12658.926056	0.026818	0.027352
RS	26	0.867816	1.400216	14148.735412	0.029974	0.030582
RS	27	0.956107	1.400216	14467.925834	0.030651	0.031327
RS	28	1.052453	1.379888	14915.404679	0.031598	0.032272
RS	29	1.157588	1.379888	15046.625390	0.031876	0.032527
RS	30	1.272314	1.441414	14454.943493	0.030623	0.031193
RS	31	1.397506	1.441414	14423.552284	0.030556	0.031048
RS	32	1.534119	1.555336	13279.057063	0.028132	0.028528
RS	33	1.683195	1.555336	13129.506645	0.027815	0.028130
RS	34	1.845870	1.693650	11868.944425	0.025145	0.025383
RS	35	2.023386	1.693650	11629.248508	0.024637	0.024813
RS	36	2.217096	1.830893	10485.242023	0.022213	0.022337
RS	37	2.428478	1.830893	10163.417871	0.021531	0.021616
RS	38	2.659144	1.948794	9193.332448	0.019476	0.019528
RS	39	2.910852	1.948794	8788.049784	0.018618	0.018646
RS	40	3.185523	2.042424	7946.623036	0.016835	0.016843
RS	41	3.485252	2.042424	7461.623311	0.015808	0.015800
RS	42	3.812324	2.115203	6692.614595	0.014178	0.014161
RS	43	4.169234	2.115203	6145.045442	0.013018	0.012990
RS	44	4.558703	2.169280	5428.821789	0.011501	0.011472
RS	45	4.983703	2.169280	4848.467244	0.010272	0.010239
RS	46	5.447474	2.202959	4193.952653	0.008885	0.008861
RS	47	5.953553	2.202959	3618.636588	0.007666	0.007646
RS	48	6.505801	2.216976	3039.285638	0.006439	0.006432
RS	49	7.108429	2.216976	2512.056943	0.005322	0.005322
RS	50	7.766032	2.218648	2023.068867	0.004286	0.004297
RS	51	8.483627	2.218648	1586.273003	0.003361	0.003376
RS	52	9.266686	2.216073	1208.020630	0.002559	0.002581
RS	53	10.121180	2.216073	888.956119	0.001883	0.001907
RS	54	11.053628	2.215380	631.248990	0.001337	0.001362
RS	55	12.071141	2.215380	430.861886	0.000913	0.000935
RS	56	13.181478	2.215380	281.780739	0.000597	0.000616
RS	57	14.393107	2.215380	175.886575	0.000373	0.000388
RS	58	15.715271	2.222757	104.096920	0.000221	0.000232
RS	59	17.158051	2.222757	58.551847	0.000124	0.000132
RS	60	18.732451	2.222757	31.005927	0.000066	0.000071
RS	61	20.450480	2.222757	15.373518	0.000033	0.000035
RS	62	22.325239	2.222757	7.094720	0.000015	0.000017
RS	63	24.371027	2.222757	4.826493	0.000010	0.000011
PA	4+25*2+4+6 0.098984231 0.019832902 24.371027122 0.149979024 1.761900296 1.789233215 2.228521199 2.470292682 2.508353162 2.379720972 2.269383751 2.139289135 1.946613187 1.719013621 1.518728690 1.400216488 1.379887756 1.441413925 1.555336240 1.693650276 1.830892700 1.948793965 2.042424482 2.115202815 2.169280404 2.202959423 2.216976061 2.218647807 2.216072954 2.215379752 2.222757336
//
IT	4177
RD	20
LK	-5292176.837293
QD	-966.609023 -> -962.838990
RI	0.0648388538
TR	0.098736	0.019847
MT	24.445773
MM	C_pi: 1.400061, n_recomb: 473639.571227
RS	0	0.000000	0.150055	27571.390943	0.058212	0.141648
RS	1	0.009128	0.150055	28237.375284	0.059618	0.052931
RS	2	0.019089	0.150055	28752.433643	0.060705	0.028007
RS	3	0.029960	0.150055	29092.441356	0.061423	0.027765
RS	4	0.041822	1.812297	2517.443892	0.005315	0.002826
RS	5	0.054768	1.812297	2727.159847	0.005758	0.003501
RS	6	0.068895	1.785669	2996.205547	0.006326	0.004077
RS	7	0.084312	1.785669	3240.833812	0.006842	0.004651
RS	8	0.101136	2.225019	2813.829670	0.005941	0.004246
RS	9	0.119495	2.225019	3044.876557	0.006429	0.004868
RS	10	0.139531	2.470198	2967.019533	0.006264	0.005035
RS	11	0.161395	2.470198	3208.748517	0.006775	0.005718
RS	12	0.185255	2.509573	3413.193392	0.007206	0.006335
RS	13	0.211293	2.509573	3685.554213	0.007781	0.007091
RS	14	0.239708	2.379047	4192.521486	0.008852	0.008327
RS	15	0.270717	2.379047	4514.736500	0.009532	0.009207
RS	16	0.304556	2.272578	5081.462098	0.010729	0.010555
RS	17	0.341483	2.272578	5453.966793	0.011515	0.011431
RS	18	0.381782	2.148964	6177.699630	0.013043	0.013068
RS	19	0.425759	2.148964	6601.893336	0.013939	0.014028
RS	20	0.473750	1.959211	7714.674202	0.016288	0.016464
RS	21	0.526122	1.959211	8191.281958	0.017294	0.017503
RS	22	0.583274	1.729591	9806.748604	0.020705	0.020981
RS	23	0.645643	1.729591	10312.627682	0.021773	0.022115
RS	24	0.713706	1.524861	12224.061245	0.025809	0.026236
RS	25	0.787981	1.524861	12687.382989	0.026787	0.027313
RS	26	0.869035	1.402734	14213.805127	0.030010	0.030608
RS	27	0.957489	1.402734	14535.136835	0.030688	0.031350
RS	28	1.054016	1.380922	15000.436317	0.031671	0.032329
RS	29	1.159355	1.380922	15131.722522	0.031948	0.032581
RS	30	1.274308	1.442762	14533.311104	0.030684	0.031238
RS	31	1.399755	1.442762	14501.026287	0.030616	0.031091
RS	32	1.536652	1.557890	13340.613360	0.028166	0.028546
RS	33	1.686046	1.557890	13190.388389	0.027849	0.028150
RS	34	1.849076	1.697535	11916.566000	0.025160	0.025386
RS	35	2.026987	1.697535	11676.587232	0.024653	0.024820
RS	36	2.221138	1.835639	10525.529681	0.022223	0.022338
RS	37	2.433011	1.835639	10203.325719	0.021542	0.021621
RS	38	2.664224	1.953765	9230.525611	0.019489	0.019535
RS	39	2.916542	1.953765	8824.223317	0.018631	0.018656
RS	40	3.191892	2.047452	7980.515254	0.016849	0.016855
RS	41	3.492375	2.047452	7493.786789	0.015822	0.015813
RS	42	3.820287	2.120770	6720.664895	0.014189	0.014171
RS	43	4.178130	2.120770	6171.161200	0.013029	0.013001
RS	44	4.568637	2.176120	5449.606252	0.011506	0.011477
RS	45	4.994789	2.176120	4867.744479	0.010277	0.010245
RS	46	5.459841	2.211573	4208.410665	0.008885	0.008861
RS	47	5.967342	2.211573	3632.279081	0.007669	0.007649
RS	48	6.521169	2.227569	3049.466124	0.006438	0.006431
RS	49	7.125548	2.227569	2521.955399	0.005325	0.005324
RS	50	7.785095	2.231366	2030.671233	0.004287	0.004297
RS	51	8.504845	2.231366	1593.790685	0.003365	0.003380
RS	52	9.290294	2.230994	1214.023963	0.002563	0.002584
RS	53	10.147439	2.230994	894.726817	0.001889	0.001911
RS	54	11.082824	2.232894	635.796255	0.001342	0.001366
RS	55	12.103590	2.232894	434.964257	0.000918	0.000940
RS	56	13.217532	2.232894	285.169169	0.000602	0.000620
RS	57	14.433155	2.232894	178.477400	0.000377	0.000391
RS	58	15.759739	2.242647	105.856309	0.000223	0.000235
RS	59	17.207413	2.242647	59.766982	0.000126	0.000134
RS	60	18.787232	2.242647	31.778848	0.000067	0.000072
RS	61	20.511255	2.242647	15.826339	0.000033	0.000036
RS	62	22.392648	2.242647	7.338517	0.000015	0.000017
RS	63	24.445773	2.242647	5.034083	0.000011	0.000012
PA	4+25*2+4+6 0.098735803 0.019846577 24.445773467 0.150054545 1.812296905 1.785668659 2.225018732 2.470198448 2.509573160 2.379046937 2.272578188 2.148963693 1.959210954 1.729590895 1.524861100 1.402733623 1.380922104 1.442761759 1.557890456 1.697534810 1.835638532 1.953765492 2.047451774 2.120770328 2.176119814 2.211573137 2.227568569 2.231366286 2.230993641 2.232894456 2.242647426
//
IT	3589
RD	21
LK	-5292169.508003
QD	-959.921688 -> -956.564507
RI	0.0645775774
TR	0.098500	0.019859
MT	24.516739
MM	C_pi: 1.403725, n_recomb: 475160.406419
RS	0	0.000000	0.150120	27661.723556	0.058216	0.141504
RS	1	0.009133	0.150120	28330.945080	0.059624	0.053019
RS	2	0.019100	0.150120	28848.670599	0.060714	0.028052
RS	3	0.029977	0.150120	29190.653766	0.061433	0.027824
RS	4	0.041848	1.863141	2458.400086	0.005174	0.002756
RS	5	0.054803	1.863141	2663.848182	0.005606	0.003415
RS	6	0.068941	1.781987	3015.385617	0.006346	0.004098
RS	7	0.084371	1.781987	3261.644280	0.006864	0.004671
RS	8	0.101209	2.222218	2829.687013	0.005955	0.004260
RS	9	0.119586	2.222218	3062.119080	0.006444	0.004881
RS	10	0.139641	2.471061	2979.124187	0.006270	0.005040
RS	11	0.161527	2.471061	3221.967914	0.006781	0.005723
RS	12	0.185412	2.511306	3426.225524	0.007211	0.006338
RS	13	0.211479	2.511306	3699.780241	0.007786	0.007095
RS	14	0.239926	2.378207	4213.239131	0.008867	0.008340
RS	15	0.270972	2.378207	4537.160098	0.009549	0.009224
RS	16	0.304852	2.275040	5099.544803	0.010732	0.010559
RS	17	0.341827	2.275040	5473.609311	0.011519	0.011439
RS	18	0.382179	2.157682	6182.030733	0.013010	0.013040
RS	19	0.426217	2.157682	6607.205045	0.013905	0.014000
RS	20	0.474276	1.971008	7706.856175	0.016219	0.016401
RS	21	0.526725	1.971008	8184.395453	0.017224	0.017437
RS	22	0.583963	1.739649	9802.360125	0.020630	0.020909
RS	23	0.646430	1.739649	10310.135511	0.021698	0.022040
RS	24	0.714601	1.530727	12247.314836	0.025775	0.026201
RS	25	0.788998	1.530727	12713.524315	0.026756	0.027275
RS	26	0.870191	1.405165	14274.645870	0.030042	0.030632
RS	27	0.958798	1.405165	14598.023707	0.030722	0.031371
RS	28	1.055498	1.381970	15080.091733	0.031737	0.032382
RS	29	1.161029	1.381970	15211.484210	0.032013	0.032631
RS	30	1.276199	1.444160	14606.281173	0.030740	0.031278
RS	31	1.401887	1.444160	14573.255714	0.030670	0.031130
RS	32	1.539054	1.560475	13397.619671	0.028196	0.028562
RS	33	1.688749	1.560475	13246.908795	0.027879	0.028168
RS	34	1.852115	1.701381	11960.822237	0.025172	0.025387
RS	35	2.030401	1.701381	11720.718941	0.024667	0.024825
RS	36	2.224970	1.840246	10563.533425	0.022232	0.022339
RS	37	2.437310	1.840246	10241.049799	0.021553	0.021626
RS	38	2.669042	1.958476	9266.281987	0.019501	0.019543
RS	39	2.921938	1.958476	8858.990705	0.018644	0.018666
RS	40	3.197931	2.052086	8013.543998	0.016865	0.016868
RS	41	3.499131	2.052086	7525.047758	0.015837	0.015827
RS	42	3.827839	2.125817	6748.149011	0.014202	0.014182
RS	43	4.186568	2.125817	6196.619115	0.013041	0.013012
RS	44	4.578060	2.182333	5469.882144	0.011512	0.011482
RS	45	5.005306	2.182333	4886.406395	0.010284	0.010251
RS	46	5.471573	2.219480	4222.306037	0.008886	0.008862
RS	47	5.980424	2.219480	3645.271876	0.007672	0.007652
RS	48	6.535749	2.237415	3058.996935	0.006438	0.006430
RS	49	7.141791	2.237415	2531.172924	0.005327	0.005326
RS	50	7.803182	2.243338	2037.604155	0.004288	0.004298
RS	51	8.524979	2.243338	1600.676502	0.003369	0.003383
RS	52	9.312697	2.245198	1219.448528	0.002566	0.002587
RS	53	10.172357	2.245198	900.006897	0.001894	0.001916
RS	54	11.110530	2.249760	639.932546	0.001347	0.001370
RS	55	12.134387	2.249760	438.758060	0.000923	0.000944
RS	56	13.251752	2.249760	288.339312	0.000607	0.000625
RS	57	14.471165	2.249760	180.923278	0.000381	0.000395
RS	58	15.801948	2.261977	107.521424	0.000226	0.000237
RS	59	17.254271	2.261977	60.929687	0.000128	0.000136
RS	60	18.839234	2.261977	32.525375	0.000068	0.000073
RS	61	20.568951	2.261977	16.267408	0.000034	0.000037
RS	62	22.456644	2.261977	7.577883	0.000016	0.000018
RS	63	24.516739	2.261977	5.240542	0.000011	0.000012
PA	4+25*2+4+6 0.098500381 0.019859219 24.516739171 0.150119773 1.863141241 1.781986782 2.222217767 2.471060658 2.511305771 2.378207326 2.275040240 2.157681889 1.971008342 1.739649341 1.530727427 1.405164986 1.381970396 1.444159785 1.560474866 1.701381305 1.840246115 1.958475919 2.052085787 2.125816652 2.182333291 2.219480230 2.237415047 2.243338396 2.245197908 2.249759732 2.261977095
//
IT	3840
RD	22
LK	-5292162.976465
QD	-953.736914 -> -950.737988
RI	0.0643285780
TR	0.098277	0.019871
MT	24.584275
MM	C_pi: 1.407205, n_recomb: 476596.708075
RS	0	0.000000	0.150177	27747.913862	0.058221	0.141366
RS	1	0.009138	0.150177	28420.167717	0.059631	0.053103
RS	2	0.019110	0.150177	28940.374208	0.060723	0.028095
RS	3	0.029994	0.150177	29284.171192	0.061444	0.027881
RS	4	0.041873	1.914408	2401.440273	0.005039	0.002689
RS	5	0.054837	1.914408	2602.735349	0.005461	0.003332
RS	6	0.068986	1.778083	3034.316860	0.006367	0.004119
RS	7	0.084427	1.778083	3282.175896	0.006887	0.004692
RS	8	0.101279	2.220014	2844.144505	0.005968	0.004272
RS	9	0.119672	2.220014	3077.848690	0.006458	0.004893
RS	10	0.139745	2.472772	2989.489518	0.006273	0.005043
RS	11	0.161652	2.472772	3233.311396	0.006784	0.005726
RS	12	0.185561	2.513557	3437.730234	0.007213	0.006339
RS	13	0.211655	2.513557	3712.359826	0.007789	0.007097
RS	14	0.240133	2.377279	4233.147203	0.008882	0.008353
RS	15	0.271214	2.377279	4558.703537	0.009565	0.009240
RS	16	0.305134	2.276889	5117.751268	0.010738	0.010565
RS	17	0.342154	2.276889	5493.354232	0.011526	0.011449
RS	18	0.382557	2.165575	6187.136373	0.012982	0.013015
RS	19	0.426652	2.165575	6613.283033	0.013876	0.013975
RS	20	0.474776	1.982078	7699.896101	0.016156	0.016342
RS	21	0.527297	1.982078	8178.319275	0.017160	0.017376
RS	22	0.584618	1.749225	9797.902307	0.020558	0.020841
RS	23	0.647177	1.749225	10307.449151	0.021627	0.021968
RS	24	0.715452	1.536339	12268.683923	0.025742	0.026166
RS	25	0.789965	1.536339	12737.621587	0.026726	0.027238
RS	26	0.871288	1.407505	14331.711158	0.030071	0.030653
RS	27	0.960042	1.407505	14657.040423	0.030754	0.031390
RS	28	1.056906	1.383016	15154.924603	0.031798	0.032431
RS	29	1.162621	1.383016	15286.448054	0.032074	0.032677
RS	30	1.277996	1.445585	14674.401140	0.030790	0.031314
RS	31	1.403913	1.445585	14640.758172	0.030719	0.031165
RS	32	1.541337	1.563070	13450.485090	0.028222	0.028575
RS	33	1.691318	1.563070	13299.446430	0.027905	0.028183
RS	34	1.855003	1.705185	12001.933698	0.025183	0.025388
RS	35	2.033646	1.705185	11761.844651	0.024679	0.024829
RS	36	2.228613	1.844723	10599.351537	0.022240	0.022340
RS	37	2.441396	1.844723	10276.678801	0.021563	0.021630
RS	38	2.673622	1.962951	9300.598765	0.019515	0.019552
RS	39	2.927068	1.962951	8892.352914	0.018658	0.018677
RS	40	3.203673	2.056374	8045.642703	0.016881	0.016882
RS	41	3.505554	2.056374	7555.357506	0.015853	0.015841
RS	42	3.835020	2.130407	6774.991199	0.014215	0.014195
RS	43	4.194591	2.130407	6221.370017	0.013054	0.013024
RS	44	4.587020	2.187990	5489.618749	0.011518	0.011489
RS	45	5.015307	2.187990	4904.445221	0.010291	0.010258
RS	46	5.482730	2.226757	4235.638781	0.008887	0.008863
RS	47	5.992865	2.226757	3657.634727	0.007674	0.007654
RS	48	6.549615	2.246589	3067.915849	0.006437	0.006429
RS	49	7.157239	2.246589	2539.755797	0.005329	0.005327
RS	50	7.820386	2.254634	2043.920697	0.004289	0.004297
RS	51	8.544129	2.254634	1606.981936	0.003372	0.003385
RS	52	9.334007	2.258745	1224.346250	0.002569	0.002588
RS	53	10.196061	2.258745	904.838679	0.001899	0.001919
RS	54	11.136888	2.266030	643.692195	0.001351	0.001373
RS	55	12.163684	2.266030	442.267773	0.000928	0.000948
RS	56	13.284307	2.266030	291.307584	0.000611	0.000629
RS	57	14.507329	2.266030	183.234507	0.000384	0.000399
RS	58	15.842108	2.280787	109.098841	0.000229	0.000240
RS	59	17.298855	2.280787	62.043183	0.000130	0.000138
RS	60	18.888716	2.280787	33.246899	0.000070	0.000075
RS	61	20.623854	2.280787	16.697229	0.000035	0.000038
RS	62	22.517544	2.280787	7.812951	0.000016	0.000018
RS	63	24.584275	2.280787	5.445850	0.000011	0.000013
PA	4+25*2+4+6 0.098276893 0.019870829 24.584275145 0.150176896 1.914408116 1.778083180 2.220013724 2.472771540 2.513557040 2.377278565 2.276888780 2.165575325 1.982077896 1.749225429 1.536338957 1.407504748 1.383015530 1.445584558 1.563070260 1.705184595 1.844723108 1.962951044 2.056373621 2.130406542 2.187990088 2.226757311 2.246589171 2.254633968 2.258745202 2.266030420 2.280786573
//
IT	3364
RD	23
LK	-5292157.137888
QD	-948.002156 -> -945.315599
RI	0.0640913061
TR	0.098064	0.019881
MT	24.648891
MM	C_pi: 1.410519, n_recomb: 477951.767810
RS	0	0.000000	0.150225	27830.351117	0.058228	0.141234
RS	1	0.009142	0.150225	28505.436857	0.059641	0.053183
RS	2	0.019120	0.150225	29027.938311	0.060734	0.028136
RS	3	0.030011	0.150225	29373.382884	0.061457	0.027936
RS	4	0.041897	1.966067	2346.496991	0.004909	0.002624
RS	5	0.054869	1.966067	2543.753741	0.005322	0.003253
RS	6	0.069028	1.774022	3052.926443	0.006388	0.004139
RS	7	0.084481	1.774022	3302.351650	0.006909	0.004713
RS	8	0.101346	2.218320	2857.330157	0.005978	0.004283
RS	9	0.119754	2.218320	3092.203715	0.006470	0.004904
RS	10	0.139844	2.475290	2998.191923	0.006273	0.005044
RS	11	0.161772	2.475290	3242.861784	0.006785	0.005727
RS	12	0.185703	2.516319	3447.755839	0.007214	0.006339
RS	13	0.211823	2.516319	3723.345749	0.007790	0.007098
RS	14	0.240331	2.376340	4252.156618	0.008897	0.008365
RS	15	0.271445	2.376340	4579.273794	0.009581	0.009255
RS	16	0.305403	2.278242	5135.900007	0.010746	0.010573
RS	17	0.342466	2.278242	5513.012282	0.011535	0.011460
RS	18	0.382918	2.172738	6192.842946	0.012957	0.012993
RS	19	0.427067	2.172738	6619.949585	0.013851	0.013953
RS	20	0.475253	1.992497	7693.607929	0.016097	0.016287
RS	21	0.527844	1.992497	8172.867929	0.017100	0.017319
RS	22	0.585243	1.758367	9793.297386	0.020490	0.020775
RS	23	0.647890	1.758367	10304.499261	0.021560	0.021900
RS	24	0.716264	1.541719	12288.272355	0.025710	0.026133
RS	25	0.790889	1.541719	12759.788938	0.026697	0.027202
RS	26	0.872337	1.409754	14385.322474	0.030098	0.030673
RS	27	0.961230	1.409754	14712.508719	0.030782	0.031409
RS	28	1.058251	1.384055	15225.283564	0.031855	0.032477
RS	29	1.164141	1.384055	15356.953501	0.032131	0.032721
RS	30	1.279712	1.447029	14738.022153	0.030836	0.031347
RS	31	1.405849	1.447029	14703.865732	0.030764	0.031197
RS	32	1.543518	1.565673	13499.476590	0.028244	0.028586
RS	33	1.693772	1.565673	13348.247464	0.027928	0.028195
RS	34	1.857764	1.708948	12040.065934	0.025191	0.025387
RS	35	2.036747	1.708948	11800.112596	0.024689	0.024831
RS	36	2.232094	1.849091	10633.005142	0.022247	0.022341
RS	37	2.445301	1.849091	10310.231086	0.021572	0.021634
RS	38	2.677999	1.967229	9333.426966	0.019528	0.019561
RS	39	2.931971	1.967229	8924.268876	0.018672	0.018688
RS	40	3.209161	2.060369	8076.728025	0.016899	0.016897
RS	41	3.511693	2.060369	7584.650244	0.015869	0.015856
RS	42	3.841884	2.134610	6801.104248	0.014230	0.014208
RS	43	4.202261	2.134610	6245.351683	0.013067	0.013037
RS	44	4.595585	2.193173	5508.752916	0.011526	0.011496
RS	45	5.024868	2.193173	4921.825256	0.010298	0.010265
RS	46	5.493397	2.233490	4248.394302	0.008889	0.008864
RS	47	6.004760	2.233490	3669.373388	0.007677	0.007657
RS	48	6.562873	2.255179	3076.242325	0.006436	0.006428
RS	49	7.172010	2.255179	2547.735237	0.005331	0.005329
RS	50	7.836836	2.265333	2049.664621	0.004288	0.004297
RS	51	8.562442	2.265333	1612.750362	0.003374	0.003387
RS	52	9.354385	2.271717	1228.756962	0.002571	0.002590
RS	53	10.218730	2.271717	909.256956	0.001902	0.001923
RS	54	11.162095	2.281772	647.107986	0.001354	0.001376
RS	55	12.191706	2.281772	445.516590	0.000932	0.000952
RS	56	13.315445	2.281772	294.089411	0.000615	0.000632
RS	57	14.541921	2.281772	185.420672	0.000388	0.000402
RS	58	15.880523	2.299145	110.594043	0.000231	0.000242
RS	59	17.341504	2.299145	63.110367	0.000132	0.000139
RS	60	18.936052	2.299145	33.944805	0.000071	0.000076
RS	61	20.676378	2.299145	17.116390	0.000036	0.000039
RS	62	22.575809	2.299145	8.043941	0.000017	0.000018
RS	63	24.648891	2.299145	5.650095	0.000012	0.000013
PA	4+25*2+4+6 0.098063893 0.019881289 24.648890645 0.150225448 1.966066916 1.774021949 2.218319988 2.475290117 2.516318517 2.376339965 2.278241569 2.172737624 1.992496991 1.758367118 1.541719051 1.409754444 1.384054860 1.447029349 1.565672953 1.708947600 1.849091364 1.967228600 2.060369385 2.134610159 2.193173277 2.233490189 2.255178511 2.265333296 2.271717236 2.281771545 2.299144514
//
IT	3616
RD	24
LK	-5292151.904394
QD	-942.669793 -> -940.256674
RI	0.0638651504
TR	0.097861	0.019891
MT	24.710785
MM	C_pi: 1.413675, n_recomb: 479228.935843
RS	0	0.000000	0.150266	27909.216927	0.058238	0.141107
RS	1	0.009147	0.150266	28586.942240	0.059652	0.053260
RS	2	0.019130	0.150266	29111.559738	0.060747	0.028176
RS	3	0.030026	0.150266	29458.491456	0.061471	0.027989
RS	4	0.041919	2.018053	2293.541003	0.004786	0.002562
RS	5	0.054900	2.018053	2486.876031	0.005189	0.003177
RS	6	0.069068	1.769680	3071.457763	0.006409	0.004160
RS	7	0.084532	1.769680	3322.432901	0.006933	0.004734
RS	8	0.101410	2.217034	2869.387151	0.005988	0.004293
RS	9	0.119832	2.217034	3105.338170	0.006480	0.004913
RS	10	0.139939	2.478486	3005.406888	0.006271	0.005043
RS	11	0.161886	2.478486	3250.807464	0.006783	0.005726
RS	12	0.185839	2.519573	3456.347724	0.007212	0.006338
RS	13	0.211984	2.519573	3732.786928	0.007789	0.007097
RS	14	0.240520	2.375429	4270.227613	0.008911	0.008377
RS	15	0.271666	2.375429	4598.829327	0.009596	0.009270
RS	16	0.305660	2.279163	5153.895351	0.010755	0.010582
RS	17	0.342765	2.279163	5532.483556	0.011545	0.011472
RS	18	0.383262	2.179261	6198.941529	0.012935	0.012973
RS	19	0.427464	2.179261	6626.988344	0.013828	0.013934
RS	20	0.475709	2.002339	7687.772151	0.016042	0.016235
RS	21	0.528367	2.002339	8167.819082	0.017044	0.017266
RS	22	0.585841	1.767117	9788.426512	0.020425	0.020713
RS	23	0.648572	1.767117	10301.172179	0.021495	0.021835
RS	24	0.717041	1.546883	12306.154803	0.025679	0.026101
RS	25	0.791773	1.546883	12780.108877	0.026668	0.027168
RS	26	0.873339	1.411914	14435.710730	0.030123	0.030692
RS	27	0.962367	1.411914	14764.660904	0.030809	0.031426
RS	28	1.059537	1.385073	15291.551420	0.031909	0.032520
RS	29	1.165595	1.385073	15423.369209	0.032184	0.032763
RS	30	1.281354	1.448477	14797.486368	0.030878	0.031378
RS	31	1.407701	1.448477	14762.899705	0.030806	0.031227
RS	32	1.545604	1.568267	13544.859966	0.028264	0.028595
RS	33	1.696121	1.568267	13393.554955	0.027948	0.028206
RS	34	1.860404	1.712665	12075.340399	0.025197	0.025385
RS	35	2.039715	1.712665	11835.631194	0.024697	0.024832
RS	36	2.235425	1.853352	10664.548092	0.022254	0.022342
RS	37	2.449037	1.853352	10341.752636	0.021580	0.021638
RS	38	2.682187	1.971326	9364.729824	0.019541	0.019570
RS	39	2.936662	1.971326	8954.707124	0.018686	0.018699
RS	40	3.214413	2.064103	8106.734555	0.016916	0.016912
RS	41	3.517569	2.064103	7612.873981	0.015886	0.015871
RS	42	3.848453	2.138466	6826.429561	0.014245	0.014222
RS	43	4.209602	2.138466	6268.522554	0.013080	0.013050
RS	44	4.603784	2.197930	5527.243340	0.011534	0.011503
RS	45	5.034019	2.197930	4938.523928	0.010305	0.010273
RS	46	5.503607	2.239731	4260.558005	0.008890	0.008866
RS	47	6.016146	2.239731	3680.489750	0.007680	0.007660
RS	48	6.575565	2.263233	3083.994200	0.006435	0.006427
RS	49	7.186151	2.263233	2555.137032	0.005332	0.005330
RS	50	7.852585	2.275483	2054.868928	0.004288	0.004296
RS	51	8.579975	2.275483	1618.014915	0.003376	0.003389
RS	52	9.373897	2.284153	1232.715371	0.002572	0.002591
RS	53	10.240436	2.284153	913.290392	0.001906	0.001925
RS	54	11.186233	2.297023	650.202717	0.001357	0.001378
RS	55	12.218538	2.297023	448.521291	0.000936	0.000955
RS	56	13.345264	2.297023	296.696382	0.000619	0.000636
RS	57	14.575047	2.297023	187.489252	0.000391	0.000405
RS	58	15.917313	2.317067	112.012395	0.000234	0.000244
RS	59	17.382351	2.317067	64.133746	0.000134	0.000141
RS	60	18.981390	2.317067	34.620085	0.000072	0.000077
RS	61	20.726686	2.317067	17.525184	0.000037	0.000039
RS	62	22.631617	2.317067	8.270879	0.000017	0.000019
RS	63	24.710785	2.317067	5.853169	0.000012	0.000014
PA	4+25*2+4+6 0.097860713 0.019890656 24.710784613 0.150265777 2.018052820 1.769679844 2.217033731 2.478486398 2.519572575 2.375428931 2.279162794 2.179260545 2.002339042 1.767117232 1.546882737 1.411913626 1.385072531 1.448476963 1.568266540 1.712665127 1.853351813 1.971325993 2.064102735 2.138465818 2.197929514 2.239731154 2.263232904 2.275482809 2.284152822 2.297022510 2.317067250
//
IT	3768
RD	25
LK	-5292147.200755
QD	-937.707431 -> -935.534509
RI	0.0636490710
TR	0.097666	0.019899
MT	24.770454
MM	C_pi: 1.416702, n_recomb: 480434.863037
RS	0	0.000000	0.150302	27984.256479	0.058248	0.140985
RS	1	0.009151	0.150302	28664.473925	0.059664	0.053335
RS	2	0.019139	0.150302	29191.080023	0.060760	0.028214
RS	3	0.030041	0.150302	29539.396169	0.061485	0.028040
RS	4	0.041941	2.070399	2242.467771	0.004668	0.002503
RS	5	0.054929	2.070399	2431.994135	0.005062	0.003104
RS	6	0.069107	1.765025	3090.055135	0.006432	0.004181
RS	7	0.084581	1.765025	3342.575856	0.006957	0.004755
RS	8	0.101472	2.216082	2880.476598	0.005996	0.004303
RS	9	0.119908	2.216082	3117.426310	0.006489	0.004922
RS	10	0.140031	2.482306	3011.278752	0.006268	0.005042
RS	11	0.161996	2.482306	3257.304533	0.006780	0.005723
RS	12	0.185970	2.523297	3463.627714	0.007209	0.006336
RS	13	0.212139	2.523297	3740.815265	0.007786	0.007094
RS	14	0.240702	2.374579	4287.411146	0.008924	0.008389
RS	15	0.271878	2.374579	4617.426790	0.009611	0.009284
RS	16	0.305908	2.279745	5171.679523	0.010765	0.010592
RS	17	0.343052	2.279745	5551.710566	0.011556	0.011485
RS	18	0.383594	2.185229	6205.372717	0.012916	0.012956
RS	19	0.427847	2.185229	6634.342586	0.013809	0.013918
RS	20	0.476149	2.011665	7682.380507	0.015990	0.016187
RS	21	0.528871	2.011665	8163.173087	0.016991	0.017216
RS	22	0.586417	1.775513	9783.402913	0.020364	0.020653
RS	23	0.649229	1.775513	10297.596272	0.021434	0.021773
RS	24	0.717789	1.551851	12322.601949	0.025649	0.026069
RS	25	0.792623	1.551851	12798.868038	0.026640	0.027136
RS	26	0.874305	1.413992	14483.295477	0.030146	0.030710
RS	27	0.963461	1.413992	14813.924955	0.030834	0.031443
RS	28	1.060776	1.386073	15354.208444	0.031959	0.032562
RS	29	1.166995	1.386073	15486.173396	0.032234	0.032802
RS	30	1.282935	1.449927	14853.292962	0.030916	0.031406
RS	31	1.409484	1.449927	14818.345529	0.030844	0.031255
RS	32	1.547613	1.570857	13587.026476	0.028281	0.028603
RS	33	1.698382	1.570857	13435.746129	0.027966	0.028215
RS	34	1.862947	1.716347	12108.072438	0.025202	0.025383
RS	35	2.042572	1.716347	11868.700792	0.024704	0.024833
RS	36	2.238633	1.857527	10694.178878	0.022259	0.022342
RS	37	2.452636	1.857527	10371.434498	0.021588	0.021641
RS	38	2.686221	1.975278	9394.630017	0.019554	0.019580
RS	39	2.941181	1.975278	8983.789343	0.018699	0.018710
RS	40	3.219472	2.067622	8135.731379	0.016934	0.016928
RS	41	3.523229	2.067622	7640.103754	0.015902	0.015887
RS	42	3.854781	2.142038	6851.002841	0.014260	0.014236
RS	43	4.216673	2.142038	6290.931274	0.013094	0.013063
RS	44	4.611681	2.202327	5545.144161	0.011542	0.011511
RS	45	5.042836	2.202327	4954.604097	0.010313	0.010281
RS	46	5.513444	2.245552	4272.194079	0.008892	0.008868
RS	47	6.027116	2.245552	3691.052205	0.007683	0.007663
RS	48	6.587793	2.270824	3091.240751	0.006434	0.006426
RS	49	7.199776	2.270824	2562.028676	0.005333	0.005331
RS	50	7.867761	2.285153	2059.597880	0.004287	0.004295
RS	51	8.596871	2.285153	1622.832876	0.003378	0.003390
RS	52	9.392699	2.296120	1236.271661	0.002573	0.002591
RS	53	10.261353	2.296120	916.979614	0.001909	0.001928
RS	54	11.209494	2.311844	653.009808	0.001359	0.001380
RS	55	12.244398	2.311844	451.305531	0.000939	0.000958
RS	56	13.374003	2.311844	299.144297	0.000623	0.000639
RS	57	14.606975	2.311844	189.450149	0.000394	0.000408
RS	58	15.952774	2.334641	113.358893	0.000236	0.000246
RS	59	17.421723	2.334641	65.116388	0.000136	0.000143
RS	60	19.025092	2.334641	35.274482	0.000073	0.000078
RS	61	20.775181	2.334641	17.924528	0.000037	0.000040
RS	62	22.685417	2.334641	8.494212	0.000018	0.000019
RS	63	24.770454	2.334641	6.055408	0.000013	0.000014
PA	4+25*2+4+6 0.097665962 0.019898812 24.770453827 0.150302033 2.070399067 1.765025172 2.216082283 2.482306086 2.523296995 2.374579411 2.279745313 2.185229437 2.011665427 1.775513169 1.551851285 1.413991957 1.386073119 1.449927407 1.570856946 1.716346641 1.857526634 1.975277759 2.067622381 2.142038337 2.202327150 2.245551684 2.270823952 2.285152639 2.296120066 2.311844186 2.334640799
//
