# Supplementary material for: Introgression and disruption of migration routes have shaped the genetic integrity of wildebeest populations
Source: Nat Commun. 2024 Apr 12;15:2921. doi: 10.1038/s41467-024-47015-y (PMC11014984; doi:10.1038/s41467-024-47015-y)
Supplement: Supplementary file 10 — Source Data [file 41467_2024_47015_MOESM10_ESM.zip › source_data/Fig2a.psmc/CTauBwN_1973.psmc]

CC
CC	Brief Description of the file format:
CC	  CC  comments
CC	  MM  useful-messages
CC	  RD  round-of-iterations
CC	  LL  \log[P(sequence)]
CC	  QD  Q-before-opt Q-after-opt
CC	  TR  \theta_0 \rho_0
CC	  RS  k t_k \lambda_k \pi_k \sum_{l\not=k}A_{kl} A_{kk}
CC	  DC  begin end best-k t_k+\Delta_k max-prob
CC
MM	Version: 0.6.5-r67
MM	pattern:4+25*2+4+6, n:63, n_free_lambdas:28
MM	n_iterations:25, skip:1, max_t:15, theta/rho:5
MM	is_decoding:0
MM	n_seqs:28, sum_L:17440020, sum_n:3266584
RD	0
LK	0.000000
QD	0.000000 -> 0.000000
RI	inf
TR	0.207398	0.041480
MT	15.000000
MM	C_pi: 1.000000, n_recomb: 708706.810316
RS	0	0.000000	1.000000	5732.261724	0.008088	0.000000
RS	1	0.008290	1.000000	6155.190983	0.008685	0.000000
RS	2	0.017266	1.000000	6604.694131	0.009319	0.000000
RS	3	0.026987	1.000000	7081.647640	0.009992	0.000000
RS	4	0.037514	1.000000	7586.806803	0.010705	0.000000
RS	5	0.048914	1.000000	8120.770903	0.011459	0.000000
RS	6	0.061258	1.000000	8683.943279	0.012253	0.000000
RS	7	0.074626	1.000000	9276.485946	0.013089	0.000000
RS	8	0.089102	1.000000	9898.268471	0.013967	0.000000
RS	9	0.104778	1.000000	10548.810973	0.014885	0.000000
RS	10	0.121753	1.000000	11227.221220	0.015842	0.000000
RS	11	0.140135	1.000000	11932.126048	0.016836	0.000000
RS	12	0.160042	1.000000	12661.597607	0.017866	0.000000
RS	13	0.181598	1.000000	13413.075275	0.018926	0.000000
RS	14	0.204942	1.000000	14183.284582	0.020013	0.000000
RS	15	0.230221	1.000000	14968.154996	0.021120	0.000000
RS	16	0.257595	1.000000	15762.739125	0.022242	0.000000
RS	17	0.287238	1.000000	16561.136617	0.023368	0.000000
RS	18	0.319339	1.000000	17356.426954	0.024490	0.000000
RS	19	0.354100	1.000000	18140.616268	0.025597	0.000000
RS	20	0.391744	1.000000	18904.604337	0.026675	0.000000
RS	21	0.432507	1.000000	19638.178917	0.027710	0.000000
RS	22	0.476650	1.000000	20330.045530	0.028686	0.000000
RS	23	0.524453	1.000000	20967.901584	0.029586	0.000000
RS	24	0.576218	1.000000	21538.564156	0.030391	0.000000
RS	25	0.632274	1.000000	22028.160732	0.031082	0.000000
RS	26	0.692977	1.000000	22422.391495	0.031638	0.000000
RS	27	0.758711	1.000000	22706.870083	0.032040	0.000000
RS	28	0.829896	1.000000	22867.546963	0.032267	0.000000
RS	29	0.906981	1.000000	22891.215388	0.032300	0.000000
RS	30	0.990456	1.000000	22766.094153	0.032123	0.000000
RS	31	1.080851	1.000000	22482.474031	0.031723	0.000000
RS	32	1.178739	1.000000	22033.405890	0.031090	0.000000
RS	33	1.284742	1.000000	21415.398439	0.030218	0.000000
RS	34	1.399532	1.000000	20629.082980	0.029108	0.000000
RS	35	1.523838	1.000000	19679.792455	0.027769	0.000000
RS	36	1.658449	1.000000	18577.993963	0.026214	0.000000
RS	37	1.804218	1.000000	17339.509444	0.024466	0.000000
RS	38	1.962071	1.000000	15985.460559	0.022556	0.000000
RS	39	2.133009	1.000000	14541.882805	0.020519	0.000000
RS	40	2.318118	1.000000	13038.972254	0.018398	0.000000
RS	41	2.518571	1.000000	11509.956710	0.016241	0.000000
RS	42	2.735641	1.000000	9989.620808	0.014096	0.000000
RS	43	2.970706	1.000000	8512.558906	0.012011	0.000000
RS	44	3.225257	1.000000	7111.275696	0.010034	0.000000
RS	45	3.500909	1.000000	5814.295089	0.008204	0.000000
RS	46	3.799411	1.000000	4644.464753	0.006553	0.000000
RS	47	4.122659	1.000000	3617.648091	0.005105	0.000000
RS	48	4.472702	1.000000	2741.971084	0.003869	0.000000
RS	49	4.851763	1.000000	2017.736147	0.002847	0.000000
RS	50	5.262247	1.000000	1438.033240	0.002029	0.000000
RS	51	5.706758	1.000000	989.981398	0.001397	0.000000
RS	52	6.188118	1.000000	656.439134	0.000926	0.000000
RS	53	6.709380	1.000000	417.950149	0.000590	0.000000
RS	54	7.273854	1.000000	254.659283	0.000359	0.000000
RS	55	7.885120	1.000000	147.952424	0.000209	0.000000
RS	56	8.547059	1.000000	81.640398	0.000115	0.000000
RS	57	9.263869	1.000000	42.605077	0.000060	0.000000
RS	58	10.040101	1.000000	20.931102	0.000030	0.000000
RS	59	10.880679	1.000000	9.632407	0.000014	0.000000
RS	60	11.790939	1.000000	4.130000	0.000006	0.000000
RS	61	12.776655	1.000000	1.640239	0.000002	0.000000
RS	62	13.844085	1.000000	0.599610	0.000001	0.000000
RS	63	15.000000	1.000000	0.282869	0.000000	0.000000
PA	4+25*2+4+6 0.207398057 0.041479611 15.000000000 1.000000000 1.000000000 1.000000000 1.000000000 1.000000000 1.000000000 1.000000000 1.000000000 1.000000000 1.000000000 1.000000000 1.000000000 1.000000000 1.000000000 1.000000000 1.000000000 1.000000000 1.000000000 1.000000000 1.000000000 1.000000000 1.000000000 1.000000000 1.000000000 1.000000000 1.000000000 1.000000000 1.000000000
//
IT	4675
RD	1
LK	-7761554.672327
QD	-2031.497083 -> -1294.454817
RI	0.0073499168
TR	0.209114	0.041554
MT	14.832258
MM	C_pi: 1.034002, n_recomb: 733591.370253
RS	0	0.000000	1.180086	5015.965363	0.006838	0.008072
RS	1	0.008270	1.180086	5392.283964	0.007351	0.007013
RS	2	0.017225	1.180086	5793.423546	0.007897	0.005024
RS	3	0.026920	1.180086	6220.437879	0.008479	0.004489
RS	4	0.037417	1.517776	5194.903852	0.007081	0.004497
RS	5	0.048782	1.517776	5582.231609	0.007609	0.004851
RS	6	0.061087	1.457702	6240.613005	0.008507	0.005477
RS	7	0.074409	1.457702	6694.668425	0.009126	0.006485
RS	8	0.088834	1.351886	7734.752241	0.010544	0.007724
RS	9	0.104451	1.351886	8277.107422	0.011283	0.009028
RS	10	0.121360	1.263283	9465.083598	0.012902	0.010346
RS	11	0.139668	1.263283	10098.397992	0.013766	0.011723
RS	12	0.159489	1.187316	11443.308381	0.015599	0.013233
RS	13	0.180950	1.187316	12164.348442	0.016582	0.014921
RS	14	0.204186	1.119591	13683.473898	0.018653	0.016794
RS	15	0.229343	1.119591	14480.408074	0.019739	0.018845
RS	16	0.256582	1.060654	16132.938067	0.021992	0.021058
RS	17	0.286072	1.060654	16979.563367	0.023146	0.023385
RS	18	0.318002	1.013849	18637.942683	0.025406	0.025745
RS	19	0.352573	1.013849	19490.039525	0.026568	0.028040
RS	20	0.390003	0.981615	20976.262407	0.028594	0.030184
RS	21	0.430528	0.981615	21774.566692	0.029682	0.032105
RS	22	0.474405	0.963270	22943.160712	0.031275	0.033748
RS	23	0.521911	0.963270	23621.535208	0.032200	0.035072
RS	24	0.573346	0.956202	24392.829010	0.033251	0.036055
RS	25	0.629035	0.956202	24886.266657	0.033924	0.036702
RS	26	0.689329	0.956895	25247.521244	0.034416	0.037031
RS	27	0.754610	0.956895	25497.230457	0.034757	0.037070
RS	28	0.825290	0.962051	25469.758436	0.034719	0.036842
RS	29	0.901816	0.962051	25426.428455	0.034660	0.036368
RS	30	0.984671	0.969328	25032.708958	0.034124	0.035662
RS	31	1.074378	0.969328	24661.179775	0.033617	0.034736
RS	32	1.171504	0.977199	23922.323540	0.032610	0.033602
RS	33	1.276663	0.977199	23208.245250	0.031636	0.032272
RS	34	1.390519	0.984649	22153.578557	0.030199	0.030760
RS	35	1.513792	0.984649	21110.771456	0.028777	0.029082
RS	36	1.647260	0.991029	19786.775221	0.026972	0.027257
RS	37	1.791766	0.991029	18463.439871	0.025169	0.025306
RS	38	1.948223	0.996028	16939.737741	0.023092	0.023253
RS	39	2.117620	0.996028	15420.974607	0.021021	0.021124
RS	40	2.301028	0.999657	13793.151742	0.018802	0.018952
RS	41	2.499603	0.999657	12196.293985	0.016625	0.016770
RS	42	2.714602	1.002091	10582.370340	0.014425	0.014618
RS	43	2.947382	1.002091	9041.896148	0.012326	0.012532
RS	44	3.199414	1.003568	7566.214131	0.010314	0.010552
RS	45	3.472291	1.003568	6209.130913	0.008464	0.008711
RS	46	3.767735	1.004341	4976.798925	0.006784	0.007038
RS	47	4.087614	1.004341	3894.870022	0.005309	0.005554
RS	48	4.433948	1.004581	2966.872133	0.004044	0.004273
RS	49	4.808926	1.004581	2195.925816	0.002993	0.003198
RS	50	5.214916	1.004289	1575.383487	0.002147	0.002323
RS	51	5.654484	1.004289	1091.990756	0.001489	0.001633
RS	52	6.130405	1.003380	730.046600	0.000995	0.001108
RS	53	6.645687	1.003380	468.436824	0.000639	0.000723
RS	54	7.203586	1.001247	288.308371	0.000393	0.000453
RS	55	7.807625	1.001247	168.849958	0.000230	0.000270
RS	56	8.461621	1.001247	93.996007	0.000128	0.000154
RS	57	9.169705	1.001247	49.529935	0.000068	0.000082
RS	58	9.936351	0.996715	24.664633	0.000034	0.000042
RS	59	10.766402	0.996715	11.439210	0.000016	0.000020
RS	60	11.665102	0.996715	4.947034	0.000007	0.000009
RS	61	12.638129	0.996715	1.983468	0.000003	0.000004
RS	62	13.691629	0.996715	0.732720	0.000001	0.000001
RS	63	14.832258	0.996715	0.351506	0.000000	0.000001
PA	4+25*2+4+6 0.209114258 0.041554416 14.832258224 1.180085659 1.517775536 1.457702160 1.351885796 1.263282776 1.187315941 1.119590759 1.060654044 1.013849258 0.981615067 0.963269711 0.956201553 0.956894517 0.962050915 0.969328403 0.977199316 0.984649420 0.991028547 0.996028304 0.999656677 1.002091408 1.003567636 1.004340649 1.004581451 1.004288673 1.003379822 1.001246929 0.996714532
//
IT	4134
RD	2
LK	-7760433.063731
QD	-1044.339924 -> -797.465780
RI	0.0048216159
TR	0.208474	0.041197
MT	14.944684
MM	C_pi: 1.045369, n_recomb: 735234.342500
RS	0	0.000000	1.106935	5366.238120	0.007299	0.008081
RS	1	0.008283	1.106935	5766.660932	0.007843	0.007194
RS	2	0.017253	1.106935	6193.055177	0.008423	0.005313
RS	3	0.026965	1.106935	6646.436300	0.009040	0.004919
RS	4	0.037482	1.838586	4300.087804	0.005849	0.003949
RS	5	0.048870	1.838586	4627.470372	0.006294	0.004304
RS	6	0.061202	1.760439	5197.323786	0.007069	0.005017
RS	7	0.074555	1.760439	5585.155113	0.007596	0.005862
RS	8	0.089014	1.575372	6699.279253	0.009112	0.007394
RS	9	0.104670	1.575372	7181.920769	0.009768	0.008446
RS	10	0.121624	1.429301	8474.112795	0.011526	0.010081
RS	11	0.139982	1.429301	9057.697677	0.012319	0.011106
RS	12	0.159860	1.305540	10580.316326	0.014390	0.012988
RS	13	0.181385	1.305540	11266.885602	0.015324	0.014289
RS	14	0.204693	1.193661	13092.575352	0.017807	0.016670
RS	15	0.229932	1.193661	13875.831627	0.018873	0.018316
RS	16	0.257261	1.095605	15975.982485	0.021729	0.021193
RS	17	0.286855	1.095605	16830.188122	0.022891	0.023134
RS	18	0.318899	1.018405	19007.985617	0.025853	0.026244
RS	19	0.353598	1.018405	19879.804510	0.027039	0.028211
RS	20	0.391171	0.966556	21820.755965	0.029679	0.031016
RS	21	0.431856	0.966556	22634.687101	0.030786	0.032680
RS	22	0.475912	0.938371	24080.588955	0.032752	0.034739
RS	23	0.523617	0.938371	24756.154466	0.033671	0.035877
RS	24	0.575273	0.929045	25588.284883	0.034803	0.036979
RS	25	0.631208	0.929045	26055.387654	0.035438	0.037504
RS	26	0.691776	0.932527	26301.102088	0.035772	0.037715
RS	27	0.757362	0.932527	26505.906918	0.036051	0.037686
RS	28	0.828380	0.943276	26263.476426	0.035721	0.037215
RS	29	0.905281	0.943276	26167.648385	0.035591	0.036717
RS	30	0.988552	0.957416	25528.360267	0.034721	0.035732
RS	31	1.078720	0.957416	25109.470015	0.034152	0.034815
RS	32	1.176358	0.972429	24143.561855	0.032838	0.033428
RS	33	1.282083	0.972429	23398.326253	0.031824	0.032133
RS	34	1.396565	0.986595	22165.952001	0.030148	0.030429
RS	35	1.520531	0.986595	21114.754470	0.028718	0.028807
RS	36	1.654765	0.998775	19675.610759	0.026761	0.026865
RS	37	1.800118	0.998775	18366.984791	0.024981	0.024983
RS	38	1.957511	1.008413	16787.402635	0.022833	0.022881
RS	39	2.127942	1.008413	15300.734230	0.020811	0.020828
RS	40	2.312490	1.015538	13660.879930	0.018580	0.018658
RS	41	2.512324	1.015538	12103.965877	0.016463	0.016549
RS	42	2.728712	1.020490	10502.296711	0.014284	0.014426
RS	43	2.963024	1.020490	8999.412753	0.012240	0.012402
RS	44	3.216744	1.023710	7542.868045	0.010259	0.010458
RS	45	3.491481	1.023710	6213.283409	0.008451	0.008662
RS	46	3.788976	1.025669	4995.346404	0.006794	0.007018
RS	47	4.111113	1.025669	3927.708522	0.005342	0.005560
RS	48	4.459934	1.026663	3005.098208	0.004087	0.004295
RS	49	4.837648	1.026663	2236.810986	0.003042	0.003229
RS	50	5.246651	1.026647	1614.102361	0.002195	0.002358
RS	51	5.689532	1.026647	1126.252223	0.001532	0.001667
RS	52	6.169098	1.025415	758.483387	0.001032	0.001139
RS	53	6.688389	1.025415	490.324919	0.000667	0.000749
RS	54	7.250694	1.021883	304.497310	0.000414	0.000472
RS	55	7.859577	1.021883	179.722131	0.000244	0.000284
RS	56	8.518895	1.021883	100.884212	0.000137	0.000163
RS	57	9.232828	1.021883	53.635235	0.000073	0.000088
RS	58	10.005897	1.013958	27.021723	0.000037	0.000045
RS	59	10.843003	1.013958	12.626707	0.000017	0.000021
RS	60	11.749449	1.013958	5.504400	0.000007	0.000009
RS	61	12.730979	1.013958	2.225822	0.000003	0.000004
RS	62	13.793812	1.013958	0.829748	0.000001	0.000001
RS	63	14.944684	1.013958	0.403623	0.000001	0.000001
PA	4+25*2+4+6 0.208474122 0.041196622 14.944683827 1.106934654 1.838586290 1.760439116 1.575372356 1.429301160 1.305540146 1.193660975 1.095604791 1.018405206 0.966556301 0.938371200 0.929045027 0.932527187 0.943275538 0.957416281 0.972428767 0.986595100 0.998774738 1.008412926 1.015537530 1.020490422 1.023710272 1.025668530 1.026663397 1.026646724 1.025415259 1.021883439 1.013958238
//
IT	4358
RD	3
LK	-7760015.800743
QD	-725.382178 -> -599.711375
RI	0.0044309035
TR	0.207376	0.040763
MT	15.116746
MM	C_pi: 1.051920, n_recomb: 732115.278583
RS	0	0.000000	1.007355	5883.846543	0.008037	0.008069
RS	1	0.008303	1.007355	6319.022884	0.008631	0.007309
RS	2	0.017295	1.007355	6781.649614	0.009263	0.005618
RS	3	0.027034	1.007355	7272.645582	0.009934	0.005448
RS	4	0.037582	2.048561	3843.063314	0.005249	0.003537
RS	5	0.049005	2.048561	4139.049323	0.005654	0.003963
RS	6	0.061376	1.960093	4656.194486	0.006360	0.004681
RS	7	0.074775	1.960093	5008.441342	0.006841	0.005483
RS	8	0.089287	1.716955	6143.263924	0.008391	0.007145
RS	9	0.105003	1.716955	6592.401432	0.009005	0.008100
RS	10	0.122024	1.539570	7878.576628	0.010761	0.009848
RS	11	0.140459	1.539570	8430.273413	0.011515	0.010709
RS	12	0.160424	1.389857	9974.736672	0.013625	0.012719
RS	13	0.182046	1.389857	10634.173957	0.014525	0.013821
RS	14	0.205464	1.249807	12578.326667	0.017181	0.016436
RS	15	0.230827	1.249807	13344.976755	0.018228	0.017864
RS	16	0.258295	1.123941	15696.141466	0.021439	0.021125
RS	17	0.288044	1.123941	16547.615876	0.022602	0.022861
RS	18	0.320262	1.024215	19072.436966	0.026051	0.026472
RS	19	0.355156	1.024215	19950.733985	0.027251	0.028280
RS	20	0.392947	0.957873	22220.056955	0.030350	0.031556
RS	21	0.433876	0.957873	23037.608605	0.031467	0.033112
RS	22	0.478203	0.922610	24685.037153	0.033717	0.035465
RS	23	0.526211	0.922610	25350.317014	0.034626	0.036538
RS	24	0.578205	0.911930	26213.156729	0.035805	0.037695
RS	25	0.634515	0.911930	26653.416165	0.036406	0.038188
RS	26	0.695501	0.917854	26791.635762	0.036595	0.038264
RS	27	0.761551	0.917854	26959.066654	0.036824	0.038228
RS	28	0.833084	0.933152	26538.554628	0.036249	0.037526
RS	29	0.910557	0.933152	26404.991254	0.036067	0.037040
RS	30	0.994462	0.952826	25574.408216	0.034932	0.035806
RS	31	1.085334	0.952826	25127.774465	0.034322	0.034916
RS	32	1.183751	0.973634	23994.922962	0.032775	0.033308
RS	33	1.290340	0.973634	23239.929393	0.031744	0.032053
RS	34	1.405778	0.993322	21886.131287	0.029894	0.030181
RS	35	1.530801	0.993322	20846.985228	0.028475	0.028609
RS	36	1.666205	1.010341	19339.166914	0.026415	0.026562
RS	37	1.812851	1.010341	18063.098042	0.024672	0.024738
RS	38	1.971672	1.023918	16462.270920	0.022486	0.022588
RS	39	2.143681	1.023918	15022.690378	0.020520	0.020595
RS	40	2.329971	1.034100	13394.986391	0.018296	0.018418
RS	41	2.531729	1.034100	11890.900632	0.016242	0.016367
RS	42	2.750238	1.041368	10318.358660	0.014094	0.014261
RS	43	2.986891	1.041368	8864.842259	0.012109	0.012288
RS	44	3.243192	1.046323	7440.190464	0.010163	0.010369
RS	45	3.520773	1.046323	6149.290395	0.008399	0.008611
RS	46	3.821402	1.049605	4956.364804	0.006770	0.006988
RS	47	4.146991	1.049605	3913.344688	0.005345	0.005555
RS	48	4.499614	1.051588	3005.132171	0.004105	0.004303
RS	49	4.881515	1.051588	2248.191010	0.003071	0.003248
RS	50	5.295124	1.052116	1630.410619	0.002227	0.002382
RS	51	5.743075	1.052116	1144.447628	0.001563	0.001692
RS	52	6.228219	1.050826	775.677610	0.001060	0.001162
RS	53	6.753644	1.050826	504.850525	0.000690	0.000768
RS	54	7.322694	1.046187	316.019194	0.000432	0.000488
RS	55	7.938992	1.046187	187.856501	0.000257	0.000295
RS	56	8.606460	1.046187	106.252603	0.000145	0.000170
RS	57	9.329347	1.046187	56.946509	0.000078	0.000093
RS	58	10.112255	1.035250	28.988498	0.000040	0.000048
RS	59	10.960167	1.035250	13.639303	0.000019	0.000023
RS	60	11.878480	1.035250	5.989209	0.000008	0.000010
RS	61	12.873040	1.035250	2.440523	0.000003	0.000004
RS	62	13.950176	1.035250	0.917182	0.000001	0.000002
RS	63	15.116746	1.035250	0.451655	0.000001	0.000001
PA	4+25*2+4+6 0.207375637 0.040762647 15.116746347 1.007355298 2.048560837 1.960093027 1.716954788 1.539569511 1.389856861 1.249806786 1.123941127 1.024215086 0.957873134 0.922610212 0.911929654 0.917854177 0.933151691 0.952826312 0.973634361 0.993322466 1.010341016 1.023918495 1.034099649 1.041367780 1.046322952 1.049604869 1.051587675 1.052115704 1.050826246 1.046187104 1.035250362
//
IT	4542
RD	4
LK	-7759795.013848
QD	-575.061576 -> -501.251039
RI	0.0046495475
TR	0.206329	0.040356
MT	15.284460
MM	C_pi: 1.056837, n_recomb: 728279.070287
RS	0	0.000000	0.931278	6344.037701	0.008711	0.008051
RS	1	0.008322	0.931278	6809.500925	0.009350	0.007382
RS	2	0.017336	0.931278	7303.562883	0.010029	0.005861
RS	3	0.027100	0.931278	7827.025710	0.010747	0.005896
RS	4	0.037677	2.204147	3553.454500	0.004879	0.003240
RS	5	0.049134	2.204147	3829.301077	0.005258	0.003721
RS	6	0.061545	2.094430	4340.170873	0.005959	0.004451
RS	7	0.074988	2.094430	4671.340265	0.006414	0.005241
RS	8	0.089550	1.804527	5828.874481	0.008004	0.006987
RS	9	0.105324	1.804527	6258.783710	0.008594	0.007906
RS	10	0.122411	1.613394	7506.500284	0.010307	0.009682
RS	11	0.140919	1.613394	8037.713734	0.011037	0.010464
RS	12	0.160968	1.453035	9540.085269	0.013099	0.012488
RS	13	0.182685	1.453035	10178.996556	0.013977	0.013478
RS	14	0.206209	1.295817	12150.200278	0.016683	0.016190
RS	15	0.231691	1.295817	12901.376417	0.017715	0.017486
RS	16	0.259294	1.149379	15396.156780	0.021140	0.020984
RS	17	0.289193	1.149379	16241.780826	0.022302	0.022594
RS	18	0.321581	1.031683	19013.541252	0.026107	0.026571
RS	19	0.356663	1.031683	19893.773497	0.027316	0.028283
RS	20	0.394666	0.953527	22419.516893	0.030784	0.031933
RS	21	0.435830	0.953527	23237.577910	0.031908	0.033430
RS	22	0.480421	0.912412	25050.275032	0.034397	0.036025
RS	23	0.528722	0.912412	25705.471904	0.035296	0.037066
RS	24	0.581042	0.900498	26595.901827	0.036519	0.038270
RS	25	0.637717	0.900498	27013.607481	0.037092	0.038748
RS	26	0.699108	0.908246	27066.963490	0.037166	0.038712
RS	27	0.765607	0.908246	27204.954022	0.037355	0.038676
RS	28	0.837641	0.927049	26645.616025	0.036587	0.037785
RS	29	0.915669	0.927049	26484.229236	0.036365	0.037312
RS	30	1.000190	0.951034	25508.187456	0.035025	0.035875
RS	31	1.091745	0.951034	25043.339585	0.034387	0.035009
RS	32	1.190919	0.976418	23786.935332	0.032662	0.033222
RS	33	1.298346	0.976418	23029.066360	0.031621	0.031999
RS	34	1.414712	1.000533	21588.465017	0.029643	0.029992
RS	35	1.540762	1.000533	20564.147322	0.028237	0.028459
RS	36	1.677302	1.021492	19010.540446	0.026103	0.026326
RS	37	1.825205	1.021492	17765.486173	0.024394	0.024545
RS	38	1.985415	1.038338	16154.825363	0.022182	0.022355
RS	39	2.158958	1.038338	14757.535975	0.020264	0.020408
RS	40	2.346942	1.051139	13144.661585	0.018049	0.018223
RS	41	2.550570	1.051139	11687.265688	0.016048	0.016217
RS	42	2.771143	1.060499	10141.725336	0.013926	0.014122
RS	43	3.010072	1.060499	8732.106868	0.011990	0.012188
RS	44	3.268884	1.067145	7336.023339	0.010073	0.010288
RS	45	3.549233	1.067145	6080.386395	0.008349	0.008561
RS	46	3.852913	1.071841	4910.252974	0.006742	0.006956
RS	47	4.181863	1.071841	3890.807747	0.005342	0.005543
RS	48	4.538188	1.074979	2996.591553	0.004115	0.004302
RS	49	4.924166	1.074979	2251.704479	0.003092	0.003259
RS	50	5.342264	1.076249	1639.736008	0.002252	0.002397
RS	51	5.795154	1.076249	1157.087449	0.001589	0.001710
RS	52	6.285733	1.075088	788.578482	0.001083	0.001180
RS	53	6.817137	1.075088	516.369755	0.000709	0.000783
RS	54	7.392762	1.069531	325.508954	0.000447	0.000501
RS	55	8.016290	1.069531	194.748846	0.000267	0.000304
RS	56	8.691705	1.069531	110.908103	0.000152	0.000176
RS	57	9.423327	1.069531	59.875890	0.000082	0.000097
RS	58	10.215833	1.055798	30.765271	0.000042	0.000050
RS	59	11.074289	1.055798	14.566412	0.000020	0.000024
RS	60	12.004183	1.055798	6.438806	0.000009	0.000011
RS	61	13.011461	1.055798	2.642110	0.000004	0.000004
RS	62	14.102561	1.055798	1.000274	0.000001	0.000002
RS	63	15.284460	1.055798	0.498097	0.000001	0.000001
PA	4+25*2+4+6 0.206329254 0.040355886 15.284460150 0.931277986 2.204147377 2.094429580 1.804527053 1.613394484 1.453035426 1.295816843 1.149378835 1.031683451 0.953526706 0.912411643 0.900497659 0.908245636 0.927048600 0.951034383 0.976418095 1.000533361 1.021492022 1.038338245 1.051139113 1.060499354 1.067145115 1.071840665 1.074978665 1.076248897 1.075087575 1.069530800 1.055797938
//
IT	4061
RD	5
LK	-7759663.069555
QD	-493.000212 -> -446.575622
RI	0.0050280623
TR	0.205450	0.040000
MT	15.430807
MM	C_pi: 1.060810, n_recomb: 724649.795199
RS	0	0.000000	0.878909	6700.492509	0.009247	0.008032
RS	1	0.008338	0.878909	7189.049398	0.009921	0.007429
RS	2	0.017371	0.878909	7706.987938	0.010635	0.006038
RS	3	0.027158	0.878909	8254.999505	0.011392	0.006238
RS	4	0.037760	2.331389	3343.732099	0.004614	0.003021
RS	5	0.049247	2.331389	3604.850935	0.004975	0.003536
RS	6	0.061691	2.185591	4143.125549	0.005717	0.004297
RS	7	0.075173	2.185591	4461.082300	0.006156	0.005083
RS	8	0.089778	1.854820	5653.495722	0.007802	0.006903
RS	9	0.105602	1.854820	6072.695617	0.008380	0.007813
RS	10	0.122745	1.661244	7273.634694	0.010037	0.009580
RS	11	0.141318	1.661244	7791.884256	0.010753	0.010323
RS	12	0.161439	1.500862	9223.896044	0.012729	0.012304
RS	13	0.183238	1.500862	9847.401566	0.013589	0.013229
RS	14	0.206854	1.334406	11797.500677	0.016280	0.015960
RS	15	0.232440	1.334406	12535.111102	0.017298	0.017173
RS	16	0.260159	1.172540	15109.515118	0.020851	0.020817
RS	17	0.290189	1.172540	15948.396304	0.022008	0.022341
RS	18	0.322723	1.039976	18902.399044	0.026085	0.026598
RS	19	0.357969	1.039976	19782.684605	0.027300	0.028244
RS	20	0.396155	0.951755	22516.686892	0.031073	0.032205
RS	21	0.437524	0.951755	23334.466829	0.032201	0.033660
RS	22	0.482343	0.905538	25289.550343	0.034899	0.036467
RS	23	0.530899	0.905538	25936.254711	0.035791	0.037486
RS	24	0.583503	0.892398	26855.753640	0.037060	0.038736
RS	25	0.640494	0.892398	27255.136823	0.037611	0.039204
RS	26	0.702236	0.901455	27243.952683	0.037596	0.039079
RS	27	0.769127	0.901455	27358.628943	0.037754	0.039043
RS	28	0.841595	0.922934	26691.837777	0.036834	0.038000
RS	29	0.920105	0.922934	26509.096291	0.036582	0.037536
RS	30	1.005161	0.950252	25421.942108	0.035082	0.035939
RS	31	1.097310	0.950252	24943.845046	0.034422	0.035090
RS	32	1.197142	0.979212	23594.512567	0.032560	0.033162
RS	33	1.305298	0.979212	22835.679613	0.031513	0.031962
RS	34	1.422471	1.006837	21330.825203	0.029436	0.029848
RS	35	1.549415	1.006837	20319.411682	0.028040	0.028344
RS	36	1.686944	1.030968	18732.898404	0.025851	0.026142
RS	37	1.835939	1.030968	17513.311403	0.024168	0.024394
RS	38	1.997358	1.050500	15896.813343	0.021937	0.022169
RS	39	2.172236	1.050500	14533.804826	0.020056	0.020257
RS	40	2.361695	1.065536	12933.379473	0.017848	0.018063
RS	41	2.566952	1.065536	11513.950312	0.015889	0.016092
RS	42	2.789322	1.076791	9989.877430	0.013786	0.014003
RS	43	3.030235	1.076791	8616.499218	0.011891	0.012101
RS	44	3.291234	1.085085	7243.249756	0.009996	0.010214
RS	45	3.573995	1.085085	6017.499983	0.008304	0.008514
RS	46	3.880333	1.091269	4866.073946	0.006715	0.006921
RS	47	4.212214	1.091269	3867.427871	0.005337	0.005528
RS	48	4.571767	1.095706	2985.291556	0.004120	0.004297
RS	49	4.961299	1.095706	2251.764129	0.003107	0.003263
RS	50	5.383311	1.097887	1645.356829	0.002271	0.002406
RS	51	5.840510	1.097887	1166.466391	0.001610	0.001723
RS	52	6.335830	1.097008	798.748501	0.001102	0.001193
RS	53	6.872451	1.097008	525.873495	0.000726	0.000796
RS	54	7.453814	1.090678	333.574047	0.000460	0.000511
RS	55	8.083652	1.090678	200.740144	0.000277	0.000312
RS	56	8.766006	1.090678	115.030935	0.000159	0.000182
RS	57	9.505255	1.090678	62.512546	0.000086	0.000100
RS	58	10.306142	1.074312	32.393357	0.000045	0.000053
RS	59	11.173807	1.074312	15.425332	0.000021	0.000025
RS	60	12.113818	1.074312	6.859862	0.000009	0.000011
RS	61	13.132208	1.074312	2.832939	0.000004	0.000005
RS	62	14.235511	1.074312	1.079782	0.000001	0.000002
RS	63	15.430807	1.074312	0.543252	0.000001	0.000001
PA	4+25*2+4+6 0.205449836 0.040000137 15.430807177 0.878909053 2.331389037 2.185591085 1.854819544 1.661243511 1.500862255 1.334405535 1.172540127 1.039975676 0.951755285 0.905538379 0.892397632 0.901455292 0.922934429 0.950251662 0.979211649 1.006837170 1.030967780 1.050500330 1.065535718 1.076790518 1.085085287 1.091268861 1.095706258 1.097887270 1.097007621 1.090677620 1.074311639
//
IT	4121
RD	6
LK	-7759579.098563
QD	-445.005199 -> -414.312979
RI	0.0054035168
TR	0.204742	0.039695
MT	15.553457
MM	C_pi: 1.064044, n_recomb: 721389.766500
RS	0	0.000000	0.843475	6961.067255	0.009650	0.008015
RS	1	0.008352	0.843475	7466.318784	0.010350	0.007460
RS	2	0.017401	0.843475	8001.463090	0.011092	0.006164
RS	3	0.027205	0.843475	8567.098212	0.011876	0.006487
RS	4	0.037829	2.442395	3178.772264	0.004406	0.002855
RS	5	0.049340	2.442395	3428.195302	0.004752	0.003385
RS	6	0.061812	2.247459	4015.339842	0.005566	0.004194
RS	7	0.075326	2.247459	4324.722456	0.005995	0.004976
RS	8	0.089968	1.879177	5564.178882	0.007713	0.006873
RS	9	0.105833	1.879177	5978.040182	0.008287	0.007785
RS	10	0.123024	1.690068	7132.348595	0.009887	0.009527
RS	11	0.141650	1.690068	7642.732329	0.010594	0.010253
RS	12	0.161831	1.536851	8991.976577	0.012465	0.012160
RS	13	0.183698	1.536851	9603.933572	0.013313	0.013048
RS	14	0.207391	1.366973	11506.523003	0.015950	0.015754
RS	15	0.233063	1.366973	12232.438399	0.016957	0.016910
RS	16	0.260879	1.193548	14846.311708	0.020580	0.020643
RS	17	0.291018	1.193548	15678.341127	0.021734	0.022106
RS	18	0.323674	1.048436	18769.892363	0.026019	0.026583
RS	19	0.359057	1.048436	19649.292047	0.027238	0.028180
RS	20	0.397395	0.951456	22556.197386	0.031268	0.032403
RS	21	0.438935	0.951456	23373.494805	0.032401	0.033827
RS	22	0.483945	0.900711	25453.335238	0.035284	0.036822
RS	23	0.532713	0.900711	26093.091455	0.036171	0.037822
RS	24	0.585555	0.886369	27042.569939	0.037487	0.039120
RS	25	0.642809	0.886369	27427.043774	0.038020	0.039577
RS	26	0.704845	0.896369	27366.684253	0.037936	0.039383
RS	27	0.772062	0.896369	27462.623893	0.038069	0.039345
RS	28	0.844892	0.919902	26712.085013	0.037029	0.038181
RS	29	0.923805	0.919902	26512.441919	0.036752	0.037722
RS	30	1.009309	0.949789	25339.753376	0.035126	0.035998
RS	31	1.101953	0.949789	24851.322099	0.034449	0.035160
RS	32	1.202335	0.981528	23431.284921	0.032481	0.033121
RS	33	1.311100	0.981528	22671.781893	0.031428	0.031938
RS	34	1.428948	1.011912	21118.451562	0.029275	0.029739
RS	35	1.556639	1.011912	20117.155556	0.027887	0.028256
RS	36	1.694994	1.038573	18506.023402	0.025653	0.025999
RS	37	1.844904	1.038573	17306.336935	0.023990	0.024275
RS	38	2.007333	1.060296	15685.605199	0.021744	0.022022
RS	39	2.183328	1.060296	14349.512266	0.019891	0.020136
RS	40	2.374021	1.077233	12758.454957	0.017686	0.017933
RS	41	2.580640	1.077233	11369.225654	0.015760	0.015988
RS	42	2.804514	1.090207	9861.353270	0.013670	0.013902
RS	43	3.047086	1.090207	8517.441526	0.011807	0.012026
RS	44	3.309916	1.100110	7161.817755	0.009928	0.010147
RS	45	3.594696	1.100110	5961.136456	0.008263	0.008469
RS	46	3.903261	1.107842	4824.690712	0.006688	0.006887
RS	47	4.237594	1.107842	3844.241888	0.005329	0.005510
RS	48	4.599850	1.113703	2972.338364	0.004120	0.004287
RS	49	4.992360	1.113703	2249.377098	0.003118	0.003264
RS	50	5.417650	1.116945	1648.151834	0.002285	0.002412
RS	51	5.878459	1.116945	1173.265596	0.001626	0.001732
RS	52	6.377753	1.116479	806.698376	0.001118	0.001204
RS	53	6.918745	1.116479	533.704062	0.000740	0.000806
RS	54	7.504918	1.109511	340.431170	0.000472	0.000521
RS	55	8.140045	1.109511	205.956060	0.000285	0.000319
RS	56	8.828216	1.109511	118.688922	0.000165	0.000187
RS	57	9.573859	1.109511	64.890246	0.000090	0.000104
RS	58	10.381776	1.090642	33.888143	0.000047	0.000055
RS	59	11.257165	1.090642	16.222243	0.000022	0.000027
RS	60	12.205663	1.090642	7.254584	0.000010	0.000012
RS	61	13.233375	1.090642	3.013688	0.000004	0.000005
RS	62	14.346917	1.090642	1.155877	0.000002	0.000002
RS	63	15.553457	1.090642	0.587147	0.000001	0.000001
PA	4+25*2+4+6 0.204742337 0.039695371 15.553457383 0.843474653 2.442395467 2.247459048 1.879177211 1.690067997 1.536850996 1.366973296 1.193548432 1.048436210 0.951455925 0.900711296 0.886368746 0.896369338 0.919901773 0.949789031 0.981527828 1.011912220 1.038572890 1.060296400 1.077233406 1.090207064 1.100109680 1.107842248 1.113703379 1.116944599 1.116478684 1.109510728 1.090641516
//
IT	4240
RD	7
LK	-7759523.013162
QD	-415.761486 -> -394.540178
RI	0.0057243156
TR	0.204182	0.039435
MT	15.654826
MM	C_pi: 1.066658, n_recomb: 718477.267050
RS	0	0.000000	0.819284	7146.673701	0.009947	0.008000
RS	1	0.008363	0.819284	7663.728910	0.010667	0.007481
RS	2	0.017425	0.819284	8211.006203	0.011428	0.006255
RS	3	0.027244	0.819284	8789.029507	0.012233	0.006668
RS	4	0.037885	2.543648	3041.483462	0.004233	0.002722
RS	5	0.049416	2.543648	3281.079887	0.004567	0.003256
RS	6	0.061911	2.289428	3929.949833	0.005470	0.004125
RS	7	0.075451	2.289428	4233.615499	0.005892	0.004902
RS	8	0.090124	1.885735	5530.266629	0.007697	0.006881
RS	9	0.106023	1.885735	5942.272817	0.008271	0.007800
RS	10	0.123252	1.705051	7052.898694	0.009816	0.009510
RS	11	0.141922	1.705051	7558.914658	0.010521	0.010233
RS	12	0.162153	1.563646	8820.593171	0.012277	0.012050
RS	13	0.184076	1.563646	9423.869187	0.013116	0.012917
RS	14	0.207832	1.394551	11264.668944	0.015679	0.015570
RS	15	0.233575	1.394551	11980.515307	0.016675	0.016688
RS	16	0.261471	1.212532	14607.986135	0.020332	0.020471
RS	17	0.291699	1.212532	15433.350662	0.021481	0.021889
RS	18	0.324456	1.056683	18630.528287	0.025931	0.026541
RS	19	0.359951	1.056683	19508.502367	0.027153	0.028100
RS	20	0.398416	0.951982	22561.014349	0.031401	0.032550
RS	21	0.440096	0.951982	23377.757326	0.032538	0.033947
RS	22	0.485263	0.897195	25567.501331	0.035586	0.037111
RS	23	0.534206	0.897195	26201.546174	0.036468	0.038093
RS	24	0.587242	0.881713	27180.445099	0.037831	0.039438
RS	25	0.644714	0.881713	27552.664992	0.038349	0.039885
RS	26	0.706992	0.892410	27454.143371	0.038212	0.039636
RS	27	0.774478	0.892410	27534.830526	0.038324	0.039593
RS	28	0.847607	0.917537	26718.266477	0.037187	0.038332
RS	29	0.926852	0.917537	26504.994719	0.036891	0.037876
RS	30	1.012724	0.949410	25266.060157	0.035166	0.036050
RS	31	1.105777	0.949410	24769.258296	0.034475	0.035221
RS	32	1.206612	0.983294	23295.214628	0.032423	0.033094
RS	33	1.315879	0.983294	22534.896006	0.031365	0.031923
RS	34	1.434284	1.015829	20944.724384	0.029152	0.029657
RS	35	1.562591	1.015829	19951.004574	0.027768	0.028189
RS	36	1.701627	1.044488	18321.193313	0.025500	0.025888
RS	37	1.852291	1.044488	17136.740255	0.023851	0.024182
RS	38	2.015554	1.067982	15512.658199	0.021591	0.021905
RS	39	2.192470	1.067982	14197.459619	0.019760	0.020039
RS	40	2.384181	1.086536	12613.070546	0.017555	0.017826
RS	41	2.591924	1.086536	11247.758664	0.015655	0.015901
RS	42	2.817040	1.101071	9751.791671	0.013573	0.013815
RS	43	3.060982	1.101071	8431.868647	0.011736	0.011960
RS	44	3.325323	1.112540	7089.645936	0.009868	0.010086
RS	45	3.611771	1.112540	5910.115494	0.008226	0.008427
RS	46	3.922173	1.121869	4785.616502	0.006661	0.006852
RS	47	4.258533	1.121869	3821.221057	0.005318	0.005491
RS	48	4.623021	1.129261	2958.017967	0.004117	0.004275
RS	49	5.017990	1.129261	2244.948923	0.003125	0.003262
RS	50	5.445990	1.133685	1648.583164	0.002295	0.002414
RS	51	5.909781	1.133685	1177.884740	0.001639	0.001739
RS	52	6.412357	1.133755	812.750675	0.001131	0.001212
RS	53	6.956962	1.133755	540.092427	0.000752	0.000814
RS	54	7.547111	1.126265	346.237886	0.000482	0.000528
RS	55	8.186611	1.126265	210.491301	0.000293	0.000325
RS	56	8.879591	1.126265	121.934839	0.000170	0.000191
RS	57	9.630521	1.126265	67.036033	0.000093	0.000106
RS	58	10.444250	1.105025	35.261657	0.000049	0.000057
RS	59	11.326028	1.105025	16.962417	0.000024	0.000028
RS	60	12.281546	1.105025	7.625071	0.000011	0.000013
RS	61	13.316970	1.105025	3.185110	0.000004	0.000005
RS	62	14.438983	1.105025	1.228799	0.000002	0.000002
RS	63	15.654826	1.105025	0.629870	0.000001	0.000001
PA	4+25*2+4+6 0.204181899 0.039434842 15.654825646 0.819283929 2.543647957 2.289427866 1.885734589 1.705051053 1.563646107 1.394550652 1.212532274 1.056683110 0.951982205 0.897194610 0.881712795 0.892409699 0.917537485 0.949409505 0.983294169 1.015829296 1.044487919 1.067982360 1.086535877 1.101070915 1.112539966 1.121868617 1.129260639 1.133685304 1.133755431 1.126264872 1.105025357
//
IT	4388
RD	8
LK	-7759483.854756
QD	-397.416023 -> -382.111313
RI	0.0059837833
TR	0.203741	0.039211
MT	15.738237
MM	C_pi: 1.068747, n_recomb: 715855.377461
RS	0	0.000000	0.802430	7277.785458	0.010167	0.007987
RS	1	0.008372	0.802430	7803.135997	0.010900	0.007495
RS	2	0.017444	0.802430	8358.919915	0.011677	0.006320
RS	3	0.027276	0.802430	8945.603720	0.012496	0.006800
RS	4	0.037932	2.638854	2922.640656	0.004083	0.002611
RS	5	0.049479	2.638854	3153.652468	0.004405	0.003143
RS	6	0.061993	2.318104	3870.999604	0.005408	0.004077
RS	7	0.075554	2.318104	4170.731476	0.005826	0.004849
RS	8	0.090251	1.880471	5532.346112	0.007728	0.006914
RS	9	0.106179	1.880471	5944.757514	0.008304	0.007844
RS	10	0.123439	1.710169	7015.565560	0.009800	0.009519
RS	11	0.142145	1.710169	7519.610902	0.010504	0.010248
RS	12	0.162417	1.583323	8693.090682	0.012144	0.011966
RS	13	0.184386	1.583323	9289.809595	0.012977	0.012823
RS	14	0.208194	1.417983	11061.576553	0.015452	0.015407
RS	15	0.233995	1.417983	11768.707884	0.016440	0.016500
RS	16	0.261956	1.229646	14393.065247	0.020106	0.020305
RS	17	0.292258	1.229646	15212.064189	0.021250	0.021690
RS	18	0.325097	1.064506	18491.575213	0.025831	0.026483
RS	19	0.360685	1.064506	19367.784190	0.027055	0.028014
RS	20	0.399252	0.952948	22544.154771	0.031493	0.032658
RS	21	0.441048	0.952948	23360.279493	0.032633	0.034035
RS	22	0.486343	0.894540	25647.042410	0.035827	0.037349
RS	23	0.535430	0.894540	26276.308069	0.036706	0.038315
RS	24	0.588626	0.878010	27282.842050	0.038112	0.039705
RS	25	0.646276	0.878010	27644.865310	0.038618	0.040140
RS	26	0.708752	0.889248	27515.778748	0.038438	0.039847
RS	27	0.776459	0.889248	27583.931420	0.038533	0.039798
RS	28	0.849834	0.915636	26714.661275	0.037319	0.038458
RS	29	0.929351	0.915636	26490.295499	0.037005	0.038003
RS	30	1.015525	0.949045	25199.860914	0.035202	0.036097
RS	31	1.108914	0.949045	24696.175254	0.034499	0.035273
RS	32	1.210121	0.984577	23180.931573	0.032382	0.033078
RS	33	1.319801	0.984577	22419.628679	0.031319	0.031915
RS	34	1.438663	1.018770	20801.605787	0.029058	0.029596
RS	35	1.567475	1.018770	19813.422886	0.027678	0.028139
RS	36	1.707072	1.048985	18169.546569	0.025382	0.025802
RS	37	1.858355	1.048985	16996.633288	0.023743	0.024110
RS	38	2.022303	1.073898	15369.861712	0.021471	0.021812
RS	39	2.199976	1.073898	14070.818622	0.019656	0.019960
RS	40	2.392524	1.093818	12491.050725	0.017449	0.017738
RS	41	2.601191	1.093818	11144.694761	0.015568	0.015829
RS	42	2.827327	1.109774	9657.273285	0.013491	0.013741
RS	43	3.072395	1.109774	8356.996834	0.011674	0.011902
RS	44	3.337979	1.122764	7024.863508	0.009813	0.010031
RS	45	3.625797	1.122764	5863.349338	0.008191	0.008388
RS	46	3.937710	1.133721	4748.385320	0.006633	0.006819
RS	47	4.275736	1.133721	3798.303773	0.005306	0.005471
RS	48	4.642061	1.142727	2942.571798	0.004111	0.004261
RS	49	5.039053	1.142727	2238.825762	0.003127	0.003258
RS	50	5.469280	1.148444	1647.038632	0.002301	0.002414
RS	51	5.935525	1.148444	1180.668924	0.001649	0.001744
RS	52	6.440803	1.149155	817.195791	0.001142	0.001218
RS	53	6.988381	1.149155	545.249357	0.000762	0.000821
RS	54	7.581800	1.141242	351.139796	0.000491	0.000535
RS	55	8.224899	1.141242	214.435375	0.000300	0.000331
RS	56	8.921837	1.141242	124.819871	0.000174	0.000195
RS	57	9.677120	1.141242	68.976962	0.000096	0.000109
RS	58	10.495634	1.117740	36.527103	0.000051	0.000058
RS	59	11.382671	1.117740	17.651544	0.000025	0.000029
RS	60	12.343968	1.117740	7.973530	0.000011	0.000013
RS	61	13.385743	1.117740	3.347960	0.000005	0.000006
RS	62	14.514732	1.117740	1.298767	0.000002	0.000002
RS	63	15.738237	1.117740	0.671480	0.000001	0.000001
PA	4+25*2+4+6 0.203741022 0.039211131 15.738237350 0.802429859 2.638853790 2.318104229 1.880470741 1.710169087 1.583322611 1.417982990 1.229645837 1.064506193 0.952947737 0.894540442 0.878010458 0.889248034 0.915635986 0.949044618 0.984577001 1.018769998 1.048985316 1.073898360 1.093818301 1.109773838 1.122763770 1.133721207 1.142727187 1.148444309 1.149155439 1.141242115 1.117739802
//
IT	4168
RD	9
LK	-7759455.356646
QD	-385.658663 -> -374.182576
RI	0.0061886489
TR	0.203395	0.039018
MT	15.806934
MM	C_pi: 1.070400, n_recomb: 713473.735373
RS	0	0.000000	0.790407	7370.343605	0.010330	0.007976
RS	1	0.008379	0.790407	7901.526028	0.011075	0.007506
RS	2	0.017460	0.790407	8463.276297	0.011862	0.006368
RS	3	0.027303	0.790407	9056.016703	0.012693	0.006897
RS	4	0.037970	2.730569	2816.581006	0.003948	0.002516
RS	5	0.049530	2.730569	3039.865117	0.004261	0.003041
RS	6	0.062060	2.338279	3828.337831	0.005366	0.004044
RS	7	0.075639	2.338279	4125.229245	0.005782	0.004809
RS	8	0.090356	1.867709	5557.635540	0.007790	0.006963
RS	9	0.106306	1.867709	5971.897404	0.008370	0.007905
RS	10	0.123593	1.708408	7007.086993	0.009821	0.009547
RS	11	0.142328	1.708408	7510.803248	0.010527	0.010285
RS	12	0.162633	1.597530	8597.697526	0.012050	0.011901
RS	13	0.184640	1.597530	9189.437202	0.012880	0.012756
RS	14	0.208490	1.437976	10889.255719	0.015262	0.015261
RS	15	0.234339	1.437976	11588.793040	0.016243	0.016338
RS	16	0.262354	1.245060	14199.375157	0.019902	0.020148
RS	17	0.292716	1.245060	15012.355635	0.021041	0.021509
RS	18	0.325623	1.071805	18356.937172	0.025729	0.026417
RS	19	0.361286	1.071805	19231.169851	0.026954	0.027925
RS	20	0.399938	0.954112	22514.014506	0.031555	0.032741
RS	21	0.441829	0.954112	23329.450558	0.032698	0.034099
RS	22	0.487230	0.892465	25701.840086	0.036024	0.037547
RS	23	0.536435	0.892465	26327.019475	0.036900	0.038500
RS	24	0.589763	0.874997	27358.534084	0.038346	0.039929
RS	25	0.647559	0.874997	27711.969035	0.038841	0.040353
RS	26	0.710198	0.886682	27557.476860	0.038624	0.040023
RS	27	0.778086	0.886682	27615.255251	0.038705	0.039969
RS	28	0.851662	0.914089	26703.233949	0.037427	0.038564
RS	29	0.931404	0.914089	26469.811975	0.037100	0.038108
RS	30	1.017827	0.948692	25139.261139	0.035235	0.036139
RS	31	1.111491	0.948692	24629.910616	0.034521	0.035318
RS	32	1.213004	0.985477	23083.517713	0.032354	0.033068
RS	33	1.323023	0.985477	22321.143169	0.031285	0.031912
RS	34	1.442261	1.020930	20682.378557	0.028988	0.029552
RS	35	1.571489	1.020930	19698.171930	0.027609	0.028102
RS	36	1.711546	1.052341	18043.897991	0.025290	0.025737
RS	37	1.863339	1.052341	16879.666485	0.023658	0.024053
RS	38	2.027850	1.078373	15250.873050	0.021376	0.021739
RS	39	2.206146	1.078373	13964.279075	0.019572	0.019898
RS	40	2.399382	1.099443	12387.608490	0.017362	0.017666
RS	41	2.608810	1.099443	11056.301587	0.015496	0.015769
RS	42	2.835786	1.116690	9574.851931	0.013420	0.013677
RS	43	3.081780	1.116690	8290.767224	0.011620	0.011851
RS	44	3.348387	1.131153	6966.123267	0.009764	0.009981
RS	45	3.637333	1.131153	5820.100016	0.008157	0.008352
RS	46	3.950490	1.143758	4712.751185	0.006605	0.006786
RS	47	4.289888	1.143758	3775.549799	0.005292	0.005451
RS	48	4.657724	1.154445	2926.278541	0.004101	0.004245
RS	49	5.056382	1.154445	2231.361090	0.003127	0.003251
RS	50	5.488443	1.161543	1643.905690	0.002304	0.002412
RS	51	5.956709	1.161543	1181.954474	0.001657	0.001746
RS	52	6.464210	1.162984	820.312958	0.001150	0.001223
RS	53	7.014237	1.162984	549.377457	0.000770	0.000827
RS	54	7.610351	1.154743	355.275383	0.000498	0.000541
RS	55	8.256414	1.154743	217.875336	0.000305	0.000336
RS	56	8.956612	1.154743	127.395149	0.000179	0.000199
RS	57	9.715481	1.154743	70.740959	0.000099	0.000112
RS	58	10.537937	1.129074	37.698506	0.000053	0.000060
RS	59	11.429307	1.129074	18.296137	0.000026	0.000030
RS	60	12.395368	1.129074	8.302742	0.000012	0.000014
RS	61	13.442375	1.129074	3.503322	0.000005	0.000006
RS	62	14.577114	1.129074	1.366165	0.000002	0.000002
RS	63	15.806934	1.129074	0.712144	0.000001	0.000001
PA	4+25*2+4+6 0.203395163 0.039017595 15.806934242 0.790407484 2.730569018 2.338278674 1.867708990 1.708407667 1.597529580 1.437975642 1.245059858 1.071805425 0.954111912 0.892464849 0.874996886 0.886681613 0.914088643 0.948691637 0.985477469 1.020929809 1.052340626 1.078372868 1.099443468 1.116690239 1.131153371 1.143757994 1.154444604 1.161542580 1.162983758 1.154742842 1.129074218
//
IT	4729
RD	10
LK	-7759433.813077
QD	-378.002580 -> -369.093228
RI	0.0063505472
TR	0.203121	0.038848
MT	15.864080
MM	C_pi: 1.071710, n_recomb: 711291.263679
RS	0	0.000000	0.781567	7436.380249	0.010455	0.007966
RS	1	0.008385	0.781567	7971.706854	0.011207	0.007514
RS	2	0.017474	0.781567	8537.686078	0.012003	0.006405
RS	3	0.027324	0.781567	9134.705798	0.012842	0.006971
RS	4	0.038001	2.820478	2719.832734	0.003824	0.002432
RS	5	0.049573	2.820478	2936.012267	0.004128	0.002948
RS	6	0.062115	2.353241	3795.553011	0.005336	0.004019
RS	7	0.075709	2.353241	4090.261198	0.005750	0.004776
RS	8	0.090443	1.850519	5597.457089	0.007869	0.007023
RS	9	0.106412	1.850519	6014.460464	0.008456	0.007977
RS	10	0.123720	1.702041	7018.084735	0.009867	0.009587
RS	11	0.142480	1.702041	7522.574541	0.010576	0.010337
RS	12	0.162813	1.607597	8525.855978	0.011986	0.011852
RS	13	0.184851	1.607597	9113.788737	0.012813	0.012710
RS	14	0.208736	1.455137	10741.476376	0.015101	0.015132
RS	15	0.234625	1.455137	11434.348342	0.016075	0.016199
RS	16	0.262684	1.258965	14024.536717	0.019717	0.020001
RS	17	0.293096	1.258965	14831.862090	0.020852	0.021343
RS	18	0.326059	1.078549	18228.736632	0.025628	0.026348
RS	19	0.361785	1.078549	19100.876070	0.026854	0.027837
RS	20	0.400508	0.955339	22476.031027	0.031599	0.032804
RS	21	0.442477	0.955339	23290.710971	0.032744	0.034147
RS	22	0.487965	0.890790	25738.770354	0.036186	0.037716
RS	23	0.537268	0.890790	26360.380976	0.037060	0.038655
RS	24	0.590706	0.872503	27413.727764	0.038541	0.040121
RS	25	0.648623	0.872503	27759.844549	0.039027	0.040534
RS	26	0.711398	0.884588	27583.240130	0.038779	0.040171
RS	27	0.779437	0.884588	27632.394240	0.038848	0.040110
RS	28	0.853180	0.912842	26685.108863	0.037516	0.038651
RS	29	0.933108	0.912842	26444.310924	0.037178	0.038194
RS	30	1.019737	0.948379	25082.491183	0.035263	0.036174
RS	31	1.113631	0.948379	24568.522066	0.034541	0.035355
RS	32	1.215398	0.986111	22998.867242	0.032334	0.033064
RS	33	1.325699	0.986111	22235.446238	0.031261	0.031912
RS	34	1.445248	1.022503	20581.643369	0.028936	0.029519
RS	35	1.574823	1.022503	19600.269777	0.027556	0.028075
RS	36	1.715262	1.054812	17938.643162	0.025220	0.025688
RS	37	1.867478	1.054812	16780.906005	0.023592	0.024010
RS	38	2.032458	1.081714	15150.733772	0.021300	0.021682
RS	39	2.211272	1.081714	13873.708519	0.019505	0.019847
RS	40	2.405080	1.103750	12299.044324	0.017291	0.017606
RS	41	2.615139	1.103750	10979.711499	0.015436	0.015719
RS	42	2.842813	1.122171	9502.276546	0.013359	0.013621
RS	43	3.089577	1.122171	8231.625933	0.011573	0.011806
RS	44	3.357034	1.138056	6912.443139	0.009718	0.009935
RS	45	3.646918	1.138056	5779.856668	0.008126	0.008318
RS	46	3.961110	1.152317	4678.575711	0.006578	0.006754
RS	47	4.301648	1.152317	3753.058290	0.005276	0.005430
RS	48	4.670741	1.164739	2909.404408	0.004090	0.004229
RS	49	5.070784	1.164739	2222.876579	0.003125	0.003244
RS	50	5.504371	1.173295	1639.521150	0.002305	0.002408
RS	51	5.974317	1.173295	1182.037306	0.001662	0.001748
RS	52	6.483669	1.175543	822.349912	0.001156	0.001226
RS	53	7.035732	1.175543	552.659606	0.000777	0.000832
RS	54	7.634087	1.167051	358.775385	0.000504	0.000546
RS	55	8.282617	1.167051	220.893446	0.000311	0.000340
RS	56	8.985527	1.167051	129.709138	0.000182	0.000202
RS	57	9.747380	1.167051	72.354630	0.000102	0.000114
RS	58	10.573116	1.139300	38.789437	0.000055	0.000062
RS	59	11.468093	1.139300	18.902485	0.000027	0.000030
RS	60	12.438116	1.139300	8.615386	0.000012	0.000014
RS	61	13.489480	1.139300	3.652235	0.000005	0.000006
RS	62	14.629004	1.139300	1.431358	0.000002	0.000002
RS	63	15.864080	1.139300	0.752017	0.000001	0.000001
PA	4+25*2+4+6 0.203121419 0.038848224 15.864080421 0.781567019 2.820477587 2.353240566 1.850518986 1.702041316 1.607597210 1.455136847 1.258964690 1.078549337 0.955339213 0.890789630 0.872502991 0.884588105 0.912841724 0.948378822 0.986110911 1.022502715 1.054811967 1.081714193 1.103749964 1.122170650 1.138056170 1.152317150 1.164738619 1.173295492 1.175543433 1.167051497 1.139299958
//
IT	4097
RD	11
LK	-7759416.964842
QD	-372.967113 -> -365.841372
RI	0.0064805169
TR	0.202905	0.038699
MT	15.911749
MM	C_pi: 1.072734, n_recomb: 709276.822124
RS	0	0.000000	0.774817	7484.561825	0.010552	0.007959
RS	1	0.008390	0.774817	8022.893445	0.011311	0.007520
RS	2	0.017485	0.774817	8591.929908	0.012114	0.006435
RS	3	0.027342	0.774817	9192.031639	0.012960	0.007029
RS	4	0.038027	2.909686	2630.190828	0.003708	0.002356
RS	5	0.049608	2.909686	2839.740174	0.004004	0.002861
RS	6	0.062161	2.365312	3768.352861	0.005313	0.003999
RS	7	0.075767	2.365312	4061.240359	0.005726	0.004747
RS	8	0.090515	1.831006	5645.836704	0.007960	0.007088
RS	9	0.106500	1.831006	6066.088689	0.008552	0.008054
RS	10	0.123826	1.692705	7042.004810	0.009928	0.009634
RS	11	0.142606	1.692705	7547.988731	0.010642	0.010399
RS	12	0.162962	1.614540	8471.381567	0.011944	0.011815
RS	13	0.185026	1.614540	9056.376837	0.012768	0.012678
RS	14	0.208941	1.469960	10613.376809	0.014964	0.015016
RS	15	0.234862	1.469960	11300.347787	0.015932	0.016077
RS	16	0.262959	1.271530	13866.237284	0.019550	0.019864
RS	17	0.293413	1.271530	14668.259695	0.020681	0.021191
RS	18	0.326422	1.084733	18107.914430	0.025530	0.026279
RS	19	0.362201	1.084733	18977.902074	0.026757	0.027753
RS	20	0.400982	0.956532	22433.928648	0.031629	0.032854
RS	21	0.443016	0.956532	23247.782616	0.032777	0.034185
RS	22	0.488578	0.889384	25762.725384	0.036323	0.037861
RS	23	0.537962	0.889384	26381.148127	0.037194	0.038789
RS	24	0.591490	0.870399	27452.994475	0.038706	0.040285
RS	25	0.649510	0.870399	27792.798731	0.039185	0.040688
RS	26	0.712397	0.882865	27596.164970	0.038907	0.040296
RS	27	0.780561	0.882865	27638.116744	0.038967	0.040228
RS	28	0.854444	0.911841	26661.244196	0.037589	0.038724
RS	29	0.934527	0.911841	26414.462030	0.037241	0.038264
RS	30	1.021328	0.948113	25028.290796	0.035287	0.036204
RS	31	1.115413	0.948113	24510.607277	0.034557	0.035386
RS	32	1.217392	0.986547	22924.013599	0.032320	0.033063
RS	33	1.327927	0.986547	22159.638036	0.031243	0.031913
RS	34	1.447737	1.023621	20495.381029	0.028896	0.029497
RS	35	1.577599	1.023621	19516.004013	0.027515	0.028055
RS	36	1.718358	1.056583	17849.576531	0.025166	0.025651
RS	37	1.870926	1.056583	16696.649065	0.023540	0.023977
RS	38	2.036296	1.084145	15065.745038	0.021241	0.021637
RS	39	2.215541	1.084145	13796.023017	0.019451	0.019807
RS	40	2.409826	1.106982	12222.619114	0.017233	0.017558
RS	41	2.620412	1.106982	10912.800194	0.015386	0.015676
RS	42	2.848668	1.126471	9437.864850	0.013306	0.013572
RS	43	3.096075	1.126471	8178.414196	0.011531	0.011767
RS	44	3.364240	1.143726	6863.090799	0.009676	0.009893
RS	45	3.654906	1.143726	5742.245596	0.008096	0.008286
RS	46	3.969961	1.159643	4645.777304	0.006550	0.006723
RS	47	4.311449	1.159643	3730.926906	0.005260	0.005410
RS	48	4.681591	1.173836	2892.186863	0.004078	0.004212
RS	49	5.082788	1.173836	2213.643873	0.003121	0.003236
RS	50	5.517649	1.183915	1634.169651	0.002304	0.002403
RS	51	5.988996	1.183915	1181.161586	0.001665	0.001748
RS	52	6.499891	1.187037	823.507929	0.001161	0.001229
RS	53	7.053653	1.187037	555.243013	0.000783	0.000836
RS	54	7.653878	1.178366	361.742120	0.000510	0.000550
RS	55	8.304464	1.178366	223.554821	0.000315	0.000344
RS	56	9.009638	1.178366	131.800674	0.000186	0.000205
RS	57	9.773979	1.178366	73.839587	0.000104	0.000116
RS	58	10.602452	1.148575	39.811777	0.000056	0.000063
RS	59	11.500438	1.148575	19.475809	0.000027	0.000031
RS	60	12.473769	1.148575	8.913533	0.000013	0.000014
RS	61	13.528767	1.148575	3.795428	0.000005	0.000006
RS	62	14.672285	1.148575	1.494564	0.000002	0.000002
RS	63	15.911749	1.148575	0.791162	0.000001	0.000001
PA	4+25*2+4+6 0.202905467 0.038698937 15.911748641 0.774816942 2.909686041 2.365311692 1.831005897 1.692704710 1.614540346 1.469959502 1.271530312 1.084733060 0.956531819 0.889383669 0.870398652 0.882865034 0.911840805 0.948112915 0.986546800 1.023621195 1.056583439 1.084144650 1.106982028 1.126470654 1.143725960 1.159642653 1.173836474 1.183915368 1.187036802 1.178365706 1.148575113
//
IT	4635
RD	12
LK	-7759403.408059
QD	-369.656300 -> -363.812078
RI	0.0065861284
TR	0.202734	0.038566
MT	15.951901
MM	C_pi: 1.073534, n_recomb: 707407.930476
RS	0	0.000000	0.769482	7520.563274	0.010631	0.007952
RS	1	0.008395	0.769482	8061.121377	0.011395	0.007526
RS	2	0.017494	0.769482	8632.414992	0.012203	0.006459
RS	3	0.027358	0.769482	9234.782082	0.013054	0.007077
RS	4	0.038049	2.998971	2546.214645	0.003599	0.002285
RS	5	0.049638	2.998971	2749.512849	0.003887	0.002779
RS	6	0.062200	2.375949	3744.165708	0.005293	0.003982
RS	7	0.075816	2.375949	4035.420454	0.005705	0.004720
RS	8	0.090575	1.810612	5698.628995	0.008056	0.007156
RS	9	0.106574	1.810612	6122.373701	0.008655	0.008133
RS	10	0.123915	1.681568	7074.303591	0.010000	0.009687
RS	11	0.142712	1.681568	7582.239870	0.010718	0.010467
RS	12	0.163088	1.619147	8429.828272	0.011917	0.011787
RS	13	0.185173	1.619147	9012.538318	0.012740	0.012658
RS	14	0.209113	1.482853	10501.290673	0.014845	0.014912
RS	15	0.235062	1.482853	11183.001493	0.015808	0.015970
RS	16	0.263190	1.282914	13722.567670	0.019398	0.019736
RS	17	0.293679	1.282914	14519.631052	0.020525	0.021053
RS	18	0.326727	1.090375	17994.992734	0.025438	0.026211
RS	19	0.362550	1.090375	18862.822303	0.026665	0.027673
RS	20	0.401380	0.957639	22390.304679	0.031651	0.032895
RS	21	0.443470	0.957639	23203.275218	0.032800	0.034215
RS	22	0.489093	0.888161	25777.519455	0.036439	0.037988
RS	23	0.538546	0.888161	26393.039437	0.037310	0.038905
RS	24	0.592151	0.868594	27480.043906	0.038846	0.040427
RS	25	0.650255	0.868594	27814.337456	0.039319	0.040820
RS	26	0.713237	0.881445	27598.789429	0.039014	0.040400
RS	27	0.781507	0.881445	27634.707650	0.039065	0.040327
RS	28	0.855507	0.911056	26632.519459	0.037648	0.038782
RS	29	0.935720	0.911056	26380.922253	0.037292	0.038321
RS	30	1.022666	0.947911	24975.825269	0.035306	0.036228
RS	31	1.116912	0.947911	24455.221394	0.034570	0.035411
RS	32	1.219069	0.986854	22856.762280	0.032311	0.033064
RS	33	1.329802	0.986854	22091.578736	0.031229	0.031915
RS	34	1.449830	1.024405	20420.580394	0.028867	0.029481
RS	35	1.579935	1.024405	19442.601016	0.027484	0.028042
RS	36	1.720962	1.057819	17773.509601	0.025125	0.025624
RS	37	1.873827	1.057819	16624.097885	0.023500	0.023953
RS	38	2.039526	1.085862	14993.079858	0.021194	0.021602
RS	39	2.219134	1.085862	13728.876069	0.019407	0.019776
RS	40	2.413820	1.109360	12156.219528	0.017184	0.017518
RS	41	2.624850	1.109360	10853.941032	0.015343	0.015641
RS	42	2.853595	1.129819	9380.352643	0.013260	0.013530
RS	43	3.101543	1.129819	8130.274221	0.011493	0.011731
RS	44	3.370305	1.148392	6817.527666	0.009637	0.009854
RS	45	3.661630	1.148392	5707.008959	0.008067	0.008257
RS	46	3.977410	1.165956	4614.324356	0.006523	0.006694
RS	47	4.319700	1.165956	3709.263357	0.005243	0.005390
RS	48	4.690724	1.181953	2874.828810	0.004064	0.004195
RS	49	5.092894	1.181953	2203.896979	0.003115	0.003227
RS	50	5.528826	1.193604	1628.097327	0.002301	0.002398
RS	51	6.001353	1.193604	1179.540552	0.001667	0.001748
RS	52	6.513548	1.197659	823.963156	0.001165	0.001231
RS	53	7.068741	1.197659	557.258585	0.000788	0.000839
RS	54	7.670541	1.188868	364.270078	0.000515	0.000554
RS	55	8.322861	1.188868	225.919700	0.000319	0.000347
RS	56	9.029941	1.188868	133.705802	0.000189	0.000208
RS	57	9.796379	1.188868	75.215985	0.000106	0.000118
RS	58	10.627158	1.157138	40.774603	0.000058	0.000065
RS	59	11.527679	1.157138	20.021273	0.000028	0.000032
RS	60	12.503797	1.157138	9.199883	0.000013	0.000015
RS	61	13.561858	1.157138	3.934198	0.000006	0.000006
RS	62	14.708740	1.157138	1.556355	0.000002	0.000003
RS	63	15.951901	1.157138	0.829931	0.000001	0.000001
PA	4+25*2+4+6 0.202733936 0.038566093 15.951900702 0.769481918 2.998970993 2.375948620 1.810612222 1.681567730 1.619147265 1.482853133 1.282914443 1.090375125 0.957639254 0.888160590 0.868594480 0.881445059 0.911055557 0.947911055 0.986853515 1.024404596 1.057818550 1.085861993 1.109359729 1.129818667 1.148392154 1.165956496 1.181952542 1.193604056 1.197659361 1.188868246 1.157138210
//
IT	3846
RD	13
LK	-7759392.233410
QD	-367.497433 -> -362.603416
RI	0.0066754225
TR	0.202598	0.038447
MT	15.985917
MM	C_pi: 1.074149, n_recomb: 705664.842202
RS	0	0.000000	0.765053	7548.860887	0.010698	0.007946
RS	1	0.008398	0.765053	8091.147125	0.011466	0.007531
RS	2	0.017502	0.765053	8664.185711	0.012278	0.006479
RS	3	0.027370	0.765053	9268.295444	0.013134	0.007117
RS	4	0.038068	3.088690	2467.052859	0.003496	0.002219
RS	5	0.049663	3.088690	2664.423989	0.003776	0.002701
RS	6	0.062232	2.386143	3721.261024	0.005273	0.003966
RS	7	0.075857	2.386143	4010.952888	0.005684	0.004694
RS	8	0.090627	1.790230	5753.090083	0.008153	0.007224
RS	9	0.106636	1.790230	6180.398218	0.008758	0.008212
RS	10	0.123990	1.669446	7111.729947	0.010078	0.009743
RS	11	0.142802	1.669446	7621.888017	0.010801	0.010537
RS	12	0.163194	1.622026	8397.809760	0.011901	0.011766
RS	13	0.185298	1.622026	8978.716925	0.012724	0.012645
RS	14	0.209258	1.494149	10402.256859	0.014741	0.014818
RS	15	0.235231	1.494149	11079.240627	0.015700	0.015875
RS	16	0.263385	1.293250	13591.755326	0.019261	0.019618
RS	17	0.293904	1.293250	14384.181753	0.020384	0.020926
RS	18	0.326985	1.095505	17889.863954	0.025352	0.026147
RS	19	0.362845	1.095505	18755.556667	0.026579	0.027599
RS	20	0.401717	0.958626	22346.826842	0.031668	0.032930
RS	21	0.443854	0.958626	23158.859775	0.032818	0.034240
RS	22	0.489529	0.887058	25785.727923	0.036541	0.038101
RS	23	0.539040	0.887058	26398.554434	0.037409	0.039008
RS	24	0.592709	0.867022	27497.471622	0.038967	0.040551
RS	25	0.650886	0.867022	27826.897143	0.039434	0.040936
RS	26	0.713948	0.880270	27593.015161	0.039102	0.040488
RS	27	0.782307	0.880270	27623.860079	0.039146	0.040410
RS	28	0.856407	0.910453	26599.622088	0.037694	0.038830
RS	29	0.936730	0.910453	26344.188341	0.037332	0.038367
RS	30	1.023799	0.947775	24924.437843	0.035321	0.036248
RS	31	1.118180	0.947775	24401.605353	0.034580	0.035430
RS	32	1.220488	0.987078	22795.273107	0.032303	0.033066
RS	33	1.331388	0.987078	22029.472415	0.031218	0.031918
RS	34	1.451602	1.024938	20354.807819	0.028845	0.029471
RS	35	1.581912	1.024938	19377.810970	0.027460	0.028032
RS	36	1.723166	1.058638	17707.873300	0.025094	0.025605
RS	37	1.876283	1.058638	16560.988644	0.023469	0.023934
RS	38	2.042260	1.087014	14930.466325	0.021158	0.021576
RS	39	2.222175	1.087014	13670.370235	0.019372	0.019751
RS	40	2.417201	1.111050	12098.115291	0.017144	0.017485
RS	41	2.628607	1.111050	10801.790692	0.015307	0.015611
RS	42	2.857766	1.132390	9328.683968	0.013220	0.013493
RS	43	3.106172	1.132390	8086.477268	0.011459	0.011700
RS	44	3.375440	1.152229	6775.294319	0.009601	0.009818
RS	45	3.667322	1.152229	5673.912637	0.008041	0.008229
RS	46	3.983717	1.171427	4584.162955	0.006496	0.006665
RS	47	4.326685	1.171427	3688.130564	0.005226	0.005371
RS	48	4.698457	1.189246	2857.481835	0.004049	0.004177
RS	49	5.101451	1.189246	2193.813895	0.003109	0.003217
RS	50	5.538291	1.202515	1621.488432	0.002298	0.002392
RS	51	6.011818	1.202515	1177.337897	0.001668	0.001746
RS	52	6.525114	1.207551	823.858220	0.001167	0.001232
RS	53	7.081519	1.207551	558.811874	0.000792	0.000842
RS	54	7.684653	1.198689	366.435114	0.000519	0.000558
RS	55	8.338441	1.198689	228.036404	0.000323	0.000351
RS	56	9.047137	1.198689	135.453412	0.000192	0.000211
RS	57	9.815352	1.198689	76.499957	0.000108	0.000120
RS	58	10.648084	1.165067	41.687371	0.000059	0.000066
RS	59	11.550754	1.165067	20.542748	0.000029	0.000033
RS	60	12.529233	1.165067	9.475817	0.000013	0.000015
RS	61	13.589889	1.165067	4.068946	0.000006	0.000007
RS	62	14.739623	1.165067	1.616809	0.000002	0.000003
RS	63	15.985917	1.165067	0.868297	0.000001	0.000001
PA	4+25*2+4+6 0.202597751 0.038447075 15.985916786 0.765053223 3.088690499 2.386142819 1.790229850 1.669445604 1.622025541 1.494149435 1.293250424 1.095504768 0.958625592 0.887057776 0.867022260 0.880269884 0.910452575 0.947775455 0.987077505 1.024938010 1.058637707 1.087013534 1.111050362 1.132389532 1.152228612 1.171427255 1.189245512 1.202514743 1.207550613 1.198689162 1.165067025
//
IT	3689
RD	14
LK	-7759382.838351
QD	-366.130852 -> -361.961418
RI	0.0067522556
TR	0.202486	0.038339
MT	16.015356
MM	C_pi: 1.074633, n_recomb: 704033.712616
RS	0	0.000000	0.761252	7571.987594	0.010755	0.007941
RS	1	0.008402	0.761252	8115.667641	0.011527	0.007535
RS	2	0.017509	0.761252	8690.108033	0.012343	0.006498
RS	3	0.027382	0.761252	9295.610743	0.013203	0.007153
RS	4	0.038084	3.179172	2392.062510	0.003398	0.002158
RS	5	0.049685	3.179172	2583.790467	0.003670	0.002628
RS	6	0.062261	2.396503	3698.656416	0.005254	0.003950
RS	7	0.075893	2.396503	3986.791042	0.005663	0.004668
RS	8	0.090671	1.770438	5807.390075	0.008249	0.007292
RS	9	0.106690	1.770438	6238.221691	0.008861	0.008288
RS	10	0.124055	1.656923	7152.022595	0.010159	0.009800
RS	11	0.142880	1.656923	7664.545665	0.010887	0.010609
RS	12	0.163285	1.623627	8373.027470	0.011893	0.011750
RS	13	0.185405	1.623627	8952.503629	0.012716	0.012639
RS	14	0.209384	1.504130	10314.068502	0.014650	0.014734
RS	15	0.235377	1.504130	10986.783051	0.015605	0.015790
RS	16	0.263554	1.302678	13472.295840	0.019136	0.019508
RS	17	0.294098	1.302678	14260.393934	0.020255	0.020811
RS	18	0.327209	1.100168	17792.394120	0.025272	0.026087
RS	19	0.363101	1.100168	18656.004590	0.026499	0.027531
RS	20	0.402009	0.959490	22304.641299	0.031681	0.032961
RS	21	0.444185	0.959490	23115.703761	0.032833	0.034263
RS	22	0.489905	0.886045	25789.447491	0.036631	0.038202
RS	23	0.539466	0.886045	26399.748640	0.037498	0.039101
RS	24	0.593192	0.865643	27507.542882	0.039071	0.040661
RS	25	0.651431	0.865643	27832.628598	0.039533	0.041037
RS	26	0.714562	0.879309	27580.573080	0.039175	0.040562
RS	27	0.782998	0.879309	27607.147522	0.039213	0.040479
RS	28	0.857184	0.910024	26563.254982	0.037730	0.038867
RS	29	0.937603	0.910024	26304.823596	0.037363	0.038402
RS	30	1.024777	0.947726	24873.805844	0.035330	0.036262
RS	31	1.119276	0.947726	24349.360434	0.034586	0.035445
RS	32	1.221715	0.987269	22738.406641	0.032297	0.033068
RS	33	1.332759	0.987269	21972.196656	0.031209	0.031921
RS	34	1.453134	1.025307	20296.345582	0.028829	0.029465
RS	35	1.583621	1.025307	19320.049346	0.027442	0.028026
RS	36	1.725072	1.059160	17650.744732	0.025071	0.025592
RS	37	1.878406	1.059160	16505.637118	0.023444	0.023921
RS	38	2.044623	1.087743	14876.173657	0.021130	0.021557
RS	39	2.224805	1.087743	13619.071510	0.019344	0.019732
RS	40	2.420125	1.112213	12047.025265	0.017111	0.017458
RS	41	2.631855	1.112213	10755.362758	0.015277	0.015586
RS	42	2.861374	1.134353	9282.055697	0.013184	0.013461
RS	43	3.110176	1.134353	8046.477686	0.011429	0.011672
RS	44	3.379881	1.155409	6736.036114	0.009568	0.009785
RS	45	3.672245	1.155409	5642.784672	0.008015	0.008203
RS	46	3.989173	1.176224	4555.268048	0.006470	0.006638
RS	47	4.332727	1.176224	3667.595738	0.005209	0.005352
RS	48	4.705146	1.195879	2840.277090	0.004034	0.004160
RS	49	5.108853	1.195879	2183.547697	0.003101	0.003208
RS	50	5.546479	1.210801	1614.506412	0.002293	0.002385
RS	51	6.020871	1.210801	1174.695927	0.001669	0.001745
RS	52	6.535120	1.216863	823.310041	0.001169	0.001232
RS	53	7.092574	1.216863	559.990927	0.000795	0.000845
RS	54	7.696863	1.207981	368.299514	0.000523	0.000561
RS	55	8.351922	1.207981	229.946113	0.000327	0.000354
RS	56	9.062015	1.207981	137.069033	0.000195	0.000213
RS	57	9.831768	1.207981	77.706301	0.000110	0.000122
RS	58	10.666192	1.172516	42.557936	0.000060	0.000068
RS	59	11.570721	1.172516	21.044236	0.000030	0.000034
RS	60	12.551244	1.172516	9.743227	0.000014	0.000016
RS	61	13.614147	1.172516	4.200499	0.000006	0.000007
RS	62	14.766349	1.172516	1.676259	0.000002	0.000003
RS	63	16.015356	1.172516	0.906444	0.000001	0.000001
PA	4+25*2+4+6 0.202486448 0.038339112 16.015355573 0.761252403 3.179171746 2.396502502 1.770438445 1.656922883 1.623626566 1.504129658 1.302678073 1.100168031 0.959489527 0.886044522 0.865643062 0.879308667 0.910023647 0.947725855 0.987269070 1.025306633 1.059159668 1.087743340 1.112212721 1.134353116 1.155408687 1.176223782 1.195878888 1.210801430 1.216862532 1.207980759 1.172515872
//
IT	3021
RD	15
LK	-7759374.805225
QD	-365.306983 -> -361.704233
RI	0.0068203996
TR	0.202397	0.038241
MT	16.040771
MM	C_pi: 1.075001, n_recomb: 702504.276863
RS	0	0.000000	0.757870	7591.842541	0.010807	0.007937
RS	1	0.008404	0.757870	8136.699629	0.011582	0.007540
RS	2	0.017515	0.757870	8712.319189	0.012402	0.006515
RS	3	0.027391	0.757870	9318.987938	0.013265	0.007186
RS	4	0.038097	3.270433	2320.896995	0.003304	0.002099
RS	5	0.049704	3.270433	2507.244357	0.003569	0.002558
RS	6	0.062285	2.407389	3675.745652	0.005232	0.003933
RS	7	0.075924	2.407389	3962.287189	0.005640	0.004642
RS	8	0.090709	1.751569	5860.294303	0.008342	0.007357
RS	9	0.106737	1.751569	6294.532662	0.008960	0.008362
RS	10	0.124112	1.644394	7193.505635	0.010240	0.009857
RS	11	0.142946	1.644394	7708.439479	0.010973	0.010679
RS	12	0.163364	1.624297	8353.618897	0.011891	0.011739
RS	13	0.185498	1.624297	8931.939442	0.012714	0.012636
RS	14	0.209492	1.513010	10234.888889	0.014569	0.014657
RS	15	0.235503	1.513010	10903.719549	0.015521	0.015714
RS	16	0.263699	1.311299	13362.849969	0.019022	0.019407
RS	17	0.294266	1.311299	14146.902680	0.020138	0.020704
RS	18	0.327401	1.104399	17702.141258	0.025199	0.026030
RS	19	0.363321	1.104399	18563.734748	0.026425	0.027467
RS	20	0.402260	0.960218	22264.486886	0.031693	0.032989
RS	21	0.444471	0.960218	23074.552093	0.032846	0.034284
RS	22	0.490230	0.885082	25790.242318	0.036712	0.038294
RS	23	0.539834	0.885082	26398.143794	0.037577	0.039185
RS	24	0.593608	0.864408	27512.061530	0.039163	0.040758
RS	25	0.651901	0.864408	27833.232290	0.039620	0.041127
RS	26	0.715092	0.878515	27562.919301	0.039235	0.040625
RS	27	0.783595	0.878515	27585.884766	0.039268	0.040537
RS	28	0.857855	0.909734	26524.195405	0.037757	0.038896
RS	29	0.938356	0.909734	26263.465145	0.037385	0.038430
RS	30	1.025622	0.947747	24823.869050	0.035336	0.036273
RS	31	1.120222	0.947747	24298.335896	0.034588	0.035456
RS	32	1.222773	0.987437	22685.369766	0.032292	0.033070
RS	33	1.333943	0.987437	21918.950320	0.031201	0.031923
RS	34	1.454455	1.025543	20243.945668	0.028817	0.029462
RS	35	1.585096	1.025543	19268.149838	0.027428	0.028023
RS	36	1.726716	1.059438	17600.740289	0.025054	0.025585
RS	37	1.880238	1.059438	16456.815488	0.023426	0.023913
RS	38	2.046663	1.088125	14828.904263	0.021109	0.021543
RS	39	2.227074	1.088125	13573.892717	0.019322	0.019717
RS	40	2.422648	1.112935	12001.929449	0.017084	0.017437
RS	41	2.634658	1.112935	10713.864475	0.015251	0.015565
RS	42	2.864487	1.135803	9239.841463	0.013153	0.013433
RS	43	3.113630	1.135803	8009.843800	0.011402	0.011647
RS	44	3.383713	1.158025	6699.483395	0.009537	0.009755
RS	45	3.676494	1.158025	5613.490557	0.007991	0.008179
RS	46	3.993881	1.180435	4527.611982	0.006445	0.006611
RS	47	4.337942	1.180435	3647.703454	0.005192	0.005334
RS	48	4.710919	1.201936	2823.310931	0.004019	0.004143
RS	49	5.115242	1.201936	2173.213861	0.003094	0.003198
RS	50	5.553545	1.218538	1607.278152	0.002288	0.002378
RS	51	6.028684	1.218538	1171.726179	0.001668	0.001742
RS	52	6.543756	1.225661	822.414304	0.001171	0.001232
RS	53	7.102116	1.225661	560.867142	0.000798	0.000847
RS	54	7.707401	1.216798	369.916208	0.000527	0.000564
RS	55	8.363557	1.216798	231.682377	0.000330	0.000357
RS	56	9.074858	1.216798	138.572647	0.000197	0.000215
RS	57	9.845938	1.216798	78.846140	0.000112	0.000124
RS	58	10.681823	1.179539	43.392021	0.000062	0.000069
RS	59	11.587957	1.179539	21.528477	0.000031	0.000034
RS	60	12.570245	1.179539	10.003326	0.000014	0.000016
RS	61	13.635088	1.179539	4.329353	0.000006	0.000007
RS	62	14.789422	1.179539	1.734889	0.000002	0.000003
RS	63	16.040771	1.179539	0.944461	0.000001	0.000002
PA	4+25*2+4+6 0.202396835 0.038240995 16.040770566 0.757870393 3.270433285 2.407389400 1.751568644 1.644393756 1.624297027 1.513010337 1.311298605 1.104399463 0.960217899 0.885082069 0.864408052 0.878515376 0.909733779 0.947746643 0.987436663 1.025543263 1.059438454 1.088125086 1.112935050 1.135802733 1.158024558 1.180434773 1.201935972 1.218537989 1.225661371 1.216798322 1.179539346
//
IT	3637
RD	16
LK	-7759367.844965
QD	-364.863863 -> -361.713642
RI	0.0068828803
TR	0.202322	0.038151
MT	16.063235
MM	C_pi: 1.075290, n_recomb: 701066.304365
RS	0	0.000000	0.754759	7609.835449	0.010855	0.007934
RS	1	0.008407	0.754759	8155.744618	0.011633	0.007544
RS	2	0.017520	0.754759	8732.415211	0.012456	0.006530
RS	3	0.027400	0.754759	9340.119693	0.013323	0.007216
RS	4	0.038110	3.362418	2253.319906	0.003214	0.002044
RS	5	0.049720	3.362418	2434.536956	0.003473	0.002491
RS	6	0.062307	2.418964	3652.294881	0.005210	0.003917
RS	7	0.075951	2.418964	3937.194471	0.005616	0.004614
RS	8	0.090743	1.733805	5911.043140	0.008432	0.007420
RS	9	0.106778	1.733805	6348.529215	0.009056	0.008432
RS	10	0.124161	1.632107	7235.138318	0.010320	0.009913
RS	11	0.143005	1.632107	7752.473492	0.011058	0.010749
RS	12	0.163434	1.624298	8338.288090	0.011894	0.011731
RS	13	0.185580	1.624298	8915.666118	0.012717	0.012637
RS	14	0.209588	1.520981	10163.286300	0.014497	0.014587
RS	15	0.235614	1.520981	10828.566634	0.015446	0.015646
RS	16	0.263828	1.319225	13262.188655	0.018917	0.019313
RS	17	0.294414	1.319225	14042.459007	0.020030	0.020606
RS	18	0.327571	1.108248	17618.632332	0.025131	0.025978
RS	19	0.363515	1.108248	18478.288420	0.026357	0.027410
RS	20	0.402482	0.960820	22226.794937	0.031704	0.033015
RS	21	0.444723	0.960820	23035.850131	0.032858	0.034305
RS	22	0.490517	0.884163	25789.075055	0.036786	0.038380
RS	23	0.540159	0.884163	26394.684957	0.037649	0.039264
RS	24	0.593975	0.863301	27512.232350	0.039243	0.040845
RS	25	0.652316	0.863301	27829.849050	0.039696	0.041207
RS	26	0.715560	0.877874	27541.090439	0.039285	0.040677
RS	27	0.784122	0.877874	27561.008984	0.039313	0.040585
RS	28	0.858447	0.909578	26482.935208	0.037775	0.038918
RS	29	0.939021	0.909578	26220.507387	0.037401	0.038451
RS	30	1.026368	0.947849	24774.473092	0.035338	0.036280
RS	31	1.121058	0.947849	24248.317937	0.034588	0.035463
RS	32	1.223708	0.987611	22635.474914	0.032287	0.033072
RS	33	1.334988	0.987611	21869.044932	0.031194	0.031925
RS	34	1.455622	1.025703	20196.501374	0.028808	0.029461
RS	35	1.586398	1.025703	19221.084594	0.027417	0.028021
RS	36	1.728168	1.059551	17556.618219	0.025043	0.025581
RS	37	1.881856	1.059551	16413.427263	0.023412	0.023907
RS	38	2.048464	1.088254	14787.508428	0.021093	0.021535
RS	39	2.229079	1.088254	13533.872001	0.019305	0.019706
RS	40	2.424877	1.113325	11961.943853	0.017063	0.017420
RS	41	2.637135	1.113325	10676.605155	0.015229	0.015548
RS	42	2.867237	1.136853	9201.477065	0.013125	0.013408
RS	43	3.116683	1.136853	7976.179775	0.011377	0.011624
RS	44	3.387098	1.160196	6665.354183	0.009507	0.009727
RS	45	3.680247	1.160196	5585.875023	0.007968	0.008156
RS	46	3.998040	1.184178	4501.140000	0.006420	0.006586
RS	47	4.342549	1.184178	3628.467620	0.005176	0.005316
RS	48	4.716019	1.207527	2806.652429	0.004003	0.004126
RS	49	5.120886	1.207527	2162.899137	0.003085	0.003188
RS	50	5.559789	1.225838	1599.889780	0.002282	0.002370
RS	51	6.035589	1.225838	1168.510578	0.001667	0.001740
RS	52	6.551387	1.234059	821.243243	0.001171	0.001232
RS	53	7.110548	1.234059	561.497314	0.000801	0.000849
RS	54	7.716715	1.225251	371.327512	0.000530	0.000566
RS	55	8.373840	1.225251	233.273802	0.000333	0.000359
RS	56	9.086208	1.225251	139.982370	0.000200	0.000218
RS	57	9.858462	1.225251	79.930199	0.000114	0.000126
RS	58	10.695637	1.186239	44.195659	0.000063	0.000070
RS	59	11.603190	1.186239	21.998482	0.000031	0.000035
RS	60	12.587039	1.186239	10.257511	0.000015	0.000017
RS	61	13.653597	1.186239	4.456107	0.000006	0.000007
RS	62	14.809816	1.186239	1.792936	0.000003	0.000003
RS	63	16.063235	1.186239	0.982475	0.000001	0.000002
PA	4+25*2+4+6 0.202321822 0.038150861 16.063235196 0.754758904 3.362418275 2.418964006 1.733805334 1.632106783 1.624297802 1.520981022 1.319224602 1.108247992 0.960820453 0.884163288 0.863300932 0.877874027 0.909577613 0.947849229 0.987610876 1.025702683 1.059550604 1.088253763 1.113324576 1.136852882 1.160195766 1.184177611 1.207527406 1.225838228 1.234058618 1.225250889 1.186239158
//
IT	3530
RD	17
LK	-7759361.743988
QD	-364.689503 -> -361.907533
RI	0.0069409650
TR	0.202260	0.038068
MT	16.083089
MM	C_pi: 1.075510, n_recomb: 699712.525345
RS	0	0.000000	0.751844	7626.624094	0.010900	0.007930
RS	1	0.008409	0.751844	8173.501715	0.011681	0.007549
RS	2	0.017525	0.751844	8751.137584	0.012507	0.006546
RS	3	0.027407	0.751844	9359.790636	0.013377	0.007246
RS	4	0.038120	3.455046	2189.119469	0.003129	0.001991
RS	5	0.049735	3.455046	2365.443809	0.003381	0.002428
RS	6	0.062326	2.431306	3628.185642	0.005185	0.003899
RS	7	0.075975	2.431306	3911.386926	0.005590	0.004586
RS	8	0.090772	1.717203	5959.245556	0.008517	0.007479
RS	9	0.106814	1.717203	6399.798058	0.009146	0.008498
RS	10	0.124205	1.620218	7276.171937	0.010399	0.009968
RS	11	0.143058	1.620218	7795.856801	0.011142	0.010816
RS	12	0.163496	1.623836	8325.943901	0.011899	0.011725
RS	13	0.185653	1.623836	8902.535496	0.012723	0.012641
RS	14	0.209672	1.528186	10098.093830	0.014432	0.014522
RS	15	0.235712	1.528186	10760.109609	0.015378	0.015583
RS	16	0.263941	1.326537	13169.294373	0.018821	0.019226
RS	17	0.294544	1.326537	13946.022137	0.019931	0.020515
RS	18	0.327721	1.111744	17541.424427	0.025069	0.025930
RS	19	0.363687	1.111744	18399.226873	0.026295	0.027357
RS	20	0.402677	0.961299	22191.795898	0.031716	0.033041
RS	21	0.444946	0.961299	22999.834921	0.032870	0.034325
RS	22	0.490770	0.883264	25786.938633	0.036854	0.038459
RS	23	0.540446	0.883264	26390.338698	0.037716	0.039337
RS	24	0.594300	0.862290	27509.258430	0.039315	0.040924
RS	25	0.652682	0.862290	27823.613212	0.039764	0.041280
RS	26	0.715974	0.877353	27516.100255	0.039325	0.040721
RS	27	0.784587	0.877353	27533.437055	0.039350	0.040626
RS	28	0.858970	0.909527	26440.133159	0.037787	0.038933
RS	29	0.939608	0.909527	26176.502809	0.037410	0.038465
RS	30	1.027026	0.948017	24725.715614	0.035337	0.036284
RS	31	1.121795	0.948017	24199.327627	0.034585	0.035467
RS	32	1.224533	0.987794	22588.247434	0.032282	0.033074
RS	33	1.335911	0.987794	21821.992142	0.031187	0.031926
RS	34	1.456653	1.025802	20153.231722	0.028802	0.029462
RS	35	1.587549	1.025802	19178.117099	0.027409	0.028021
RS	36	1.729451	1.059530	17517.453037	0.025035	0.025581
RS	37	1.883286	1.059530	16374.649148	0.023402	0.023905
RS	38	2.050056	1.088174	14751.158494	0.021082	0.021530
RS	39	2.230849	1.088174	13498.309584	0.019291	0.019699
RS	40	2.426845	1.113437	11926.390848	0.017045	0.017407
RS	41	2.639322	1.113437	10643.051989	0.015211	0.015533
RS	42	2.869666	1.137564	9166.527977	0.013100	0.013386
RS	43	3.119379	1.137564	7945.179083	0.011355	0.011604
RS	44	3.390089	1.161982	6633.452422	0.009480	0.009700
RS	45	3.683563	1.161982	5559.830969	0.007946	0.008134
RS	46	4.001715	1.187511	4475.808467	0.006397	0.006562
RS	47	4.346619	1.187511	3609.897632	0.005159	0.005298
RS	48	4.720526	1.212710	2790.347401	0.003988	0.004109
RS	49	5.125873	1.212710	2152.667871	0.003077	0.003178
RS	50	5.565306	1.232746	1592.424570	0.002276	0.002363
RS	51	6.041689	1.232746	1165.121506	0.001665	0.001737
RS	52	6.558130	1.242091	819.859010	0.001172	0.001231
RS	53	7.117998	1.242091	561.927297	0.000803	0.000850
RS	54	7.724944	1.233371	372.566448	0.000532	0.000569
RS	55	8.382926	1.233371	234.741311	0.000335	0.000362
RS	56	9.096237	1.233371	141.310617	0.000202	0.000220
RS	57	9.869528	1.233371	80.965338	0.000116	0.000127
RS	58	10.707844	1.192629	44.972799	0.000064	0.000071
RS	59	11.616652	1.192629	22.455841	0.000032	0.000036
RS	60	12.601880	1.192629	10.506327	0.000015	0.000017
RS	61	13.669954	1.192629	4.580901	0.000007	0.000007
RS	62	14.827839	1.192629	1.850416	0.000003	0.000003
RS	63	16.083089	1.192629	1.020461	0.000001	0.000002
PA	4+25*2+4+6 0.202259572 0.038067906 16.083088743 0.751844458 3.455045624 2.431305941 1.717202685 1.620218249 1.623836185 1.528185758 1.326536741 1.111744243 0.961298767 0.883264433 0.862289910 0.877353285 0.909527302 0.948017362 0.987793597 1.025802458 1.059530394 1.088173849 1.113437121 1.137564108 1.161981574 1.187511363 1.212709552 1.232745563 1.242091480 1.233371312 1.192628731
//
IT	3573
RD	18
LK	-7759356.345644
QD	-364.703897 -> -362.226386
RI	0.0069955107
TR	0.202206	0.037991
MT	16.100942
MM	C_pi: 1.075682, n_recomb: 698436.647517
RS	0	0.000000	0.749083	7642.620328	0.010942	0.007928
RS	1	0.008411	0.749083	8190.411596	0.011727	0.007553
RS	2	0.017529	0.749083	8768.956818	0.012555	0.006560
RS	3	0.027414	0.749083	9378.501950	0.013428	0.007274
RS	4	0.038130	3.548267	2128.092092	0.003047	0.001941
RS	5	0.049748	3.548267	2299.749507	0.003293	0.002368
RS	6	0.062343	2.444362	3603.529302	0.005159	0.003881
RS	7	0.075997	2.444362	3884.985950	0.005562	0.004558
RS	8	0.090799	1.701769	6004.704685	0.008597	0.007536
RS	9	0.106847	1.701769	6448.134428	0.009232	0.008561
RS	10	0.124244	1.608827	7316.134345	0.010475	0.010021
RS	11	0.143104	1.608827	7838.093894	0.011222	0.010881
RS	12	0.163551	1.623045	8315.946769	0.011907	0.011722
RS	13	0.185718	1.623045	8891.877665	0.012731	0.012645
RS	14	0.209748	1.534750	10038.395990	0.014373	0.014463
RS	15	0.235800	1.534750	10697.398284	0.015316	0.015526
RS	16	0.264043	1.333310	13083.348254	0.018732	0.019145
RS	17	0.294662	1.333310	13856.757910	0.019840	0.020431
RS	18	0.327856	1.114931	17470.004194	0.025013	0.025885
RS	19	0.363841	1.114931	18326.042425	0.026239	0.027308
RS	20	0.402853	0.961666	22159.586843	0.031727	0.033066
RS	21	0.445147	0.961666	22966.615069	0.032883	0.034345
RS	22	0.490997	0.882383	25784.393935	0.036917	0.038534
RS	23	0.540704	0.882383	26385.658869	0.037778	0.039406
RS	24	0.594592	0.861362	27504.009806	0.039379	0.040995
RS	25	0.653012	0.861362	27815.351712	0.039825	0.041345
RS	26	0.716345	0.876938	27488.775858	0.039358	0.040758
RS	27	0.785005	0.876938	27503.923545	0.039379	0.040660
RS	28	0.859440	0.909574	26396.255539	0.037793	0.038943
RS	29	0.940136	0.909574	26131.844225	0.037415	0.038475
RS	30	1.027618	0.948252	24677.654355	0.035333	0.036285
RS	31	1.122458	0.948252	24151.369269	0.034579	0.035468
RS	32	1.225276	0.987998	22543.344432	0.032277	0.033075
RS	33	1.336740	0.987998	21777.437060	0.031180	0.031927
RS	34	1.457580	1.025870	20113.532964	0.028798	0.029465
RS	35	1.588583	1.025870	19138.677580	0.027402	0.028022
RS	36	1.730604	1.059419	17482.526771	0.025031	0.025583
RS	37	1.884570	1.059419	16339.839663	0.023395	0.023904
RS	38	2.051486	1.087943	14719.096874	0.021074	0.021528
RS	39	2.232441	1.087943	13466.570708	0.019281	0.019694
RS	40	2.428615	1.113336	11894.714924	0.017030	0.017397
RS	41	2.641289	1.113336	10612.767728	0.015195	0.015522
RS	42	2.871850	1.138009	9134.603601	0.013079	0.013367
RS	43	3.121803	1.138009	7916.565769	0.011335	0.011586
RS	44	3.392778	1.163457	6603.587363	0.009455	0.009676
RS	45	3.686544	1.163457	5535.251660	0.007925	0.008114
RS	46	4.005019	1.190508	4451.580548	0.006374	0.006538
RS	47	4.350278	1.190508	3592.001613	0.005143	0.005282
RS	48	4.724577	1.217553	2774.433049	0.003972	0.004092
RS	49	5.130357	1.217553	2142.573462	0.003068	0.003168
RS	50	5.570265	1.239332	1584.939386	0.002269	0.002355
RS	51	6.047173	1.239332	1161.614811	0.001663	0.001734
RS	52	6.564192	1.249825	818.314340	0.001172	0.001230
RS	53	7.124696	1.249825	562.198175	0.000805	0.000851
RS	54	7.732342	1.241221	373.664019	0.000535	0.000571
RS	55	8.391096	1.241221	236.105482	0.000338	0.000364
RS	56	9.105254	1.241221	142.570198	0.000204	0.000222
RS	57	9.879479	1.241221	81.959011	0.000117	0.000129
RS	58	10.718821	1.198787	45.727010	0.000065	0.000073
RS	59	11.628757	1.198787	22.902615	0.000033	0.000037
RS	60	12.615226	1.198787	10.750870	0.000015	0.000017
RS	61	13.684662	1.198787	4.704274	0.000007	0.000008
RS	62	14.844046	1.198787	1.907572	0.000003	0.000003
RS	63	16.100942	1.198787	1.058576	0.000002	0.000002
PA	4+25*2+4+6 0.202206238 0.037991014 16.100942208 0.749083234 3.548267432 2.444362395 1.701769451 1.608827325 1.623044845 1.534749849 1.333310001 1.114931330 0.961666390 0.882383338 0.861362306 0.876938277 0.909574141 0.948251524 0.987998489 1.025869959 1.059418740 1.087943466 1.113336245 1.138008903 1.163456525 1.190507956 1.217553099 1.239331779 1.249825412 1.241220913 1.198786859
//
IT	3310
RD	19
LK	-7759351.529355
QD	-364.848542 -> -362.626366
RI	0.0070478207
TR	0.202160	0.037919
MT	16.117157
MM	C_pi: 1.075817, n_recomb: 697233.249057
RS	0	0.000000	0.746431	7658.231098	0.010984	0.007925
RS	1	0.008412	0.746431	8206.907721	0.011771	0.007557
RS	2	0.017532	0.746431	8786.333617	0.012602	0.006574
RS	3	0.027420	0.746431	9396.742140	0.013477	0.007302
RS	4	0.038139	3.641852	2070.146547	0.002969	0.001893
RS	5	0.049760	3.641852	2237.358710	0.003209	0.002310
RS	6	0.062358	2.458069	3578.436423	0.005132	0.003862
RS	7	0.076016	2.458069	3858.111129	0.005533	0.004529
RS	8	0.090823	1.687474	6047.343998	0.008673	0.007590
RS	9	0.106876	1.687474	6493.460104	0.009313	0.008619
RS	10	0.124280	1.597983	7354.723974	0.010548	0.010073
RS	11	0.143147	1.597983	7878.868219	0.011300	0.010943
RS	12	0.163601	1.622042	8307.685596	0.011915	0.011720
RS	13	0.185777	1.622042	8883.050480	0.012740	0.012651
RS	14	0.209817	1.540774	9983.416340	0.014319	0.014408
RS	15	0.235880	1.540774	10639.624461	0.015260	0.015473
RS	16	0.264136	1.339617	13003.508695	0.018650	0.019069
RS	17	0.294768	1.339617	13773.803753	0.019755	0.020353
RS	18	0.327978	1.117845	17403.861839	0.024961	0.025844
RS	19	0.363981	1.117845	18258.225530	0.026187	0.027264
RS	20	0.403013	0.961938	22130.057622	0.031740	0.033091
RS	21	0.445329	0.961938	22936.088341	0.032896	0.034366
RS	22	0.491204	0.881517	25781.830467	0.036977	0.038604
RS	23	0.540938	0.881517	26381.028381	0.037837	0.039471
RS	24	0.594857	0.860507	27497.108771	0.039437	0.041060
RS	25	0.653311	0.860507	27805.653982	0.039880	0.041406
RS	26	0.716682	0.876615	27459.748201	0.039384	0.040789
RS	27	0.785385	0.876615	27473.042047	0.039403	0.040688
RS	28	0.859867	0.909706	26351.719792	0.037795	0.038949
RS	29	0.940615	0.909706	26086.884920	0.037415	0.038480
RS	30	1.028155	0.948547	24630.366071	0.035326	0.036283
RS	31	1.123060	0.948547	24104.472524	0.034572	0.035467
RS	32	1.225949	0.988228	22500.578905	0.032271	0.033075
RS	33	1.337493	0.988228	21735.169673	0.031173	0.031927
RS	34	1.458421	1.025921	20076.933376	0.028795	0.029468
RS	35	1.589522	1.025921	19102.318066	0.027397	0.028024
RS	36	1.731651	1.059243	17451.255636	0.025029	0.025587
RS	37	1.885737	1.059243	16308.477176	0.023390	0.023906
RS	38	2.052785	1.087597	14690.794544	0.021070	0.021528
RS	39	2.233886	1.087597	13438.204765	0.019274	0.019692
RS	40	2.430222	1.113069	11866.430035	0.017019	0.017389
RS	41	2.643074	1.113069	10585.369549	0.015182	0.015512
RS	42	2.873832	1.138235	9105.413897	0.013059	0.013350
RS	43	3.124003	1.138235	7890.132163	0.011316	0.011570
RS	44	3.395219	1.164670	6575.606906	0.009431	0.009653
RS	45	3.689251	1.164670	5512.048698	0.007906	0.008095
RS	46	4.008018	1.193218	4428.410630	0.006351	0.006516
RS	47	4.353601	1.193218	3574.774024	0.005127	0.005265
RS	48	4.728256	1.222104	2758.937879	0.003957	0.004076
RS	49	5.134428	1.222104	2132.656473	0.003059	0.003158
RS	50	5.574769	1.245638	1577.482040	0.002262	0.002347
RS	51	6.052153	1.245638	1158.034627	0.001661	0.001731
RS	52	6.569697	1.257306	816.644603	0.001171	0.001229
RS	53	7.130779	1.257306	562.338876	0.000807	0.000852
RS	54	7.739061	1.248841	374.643213	0.000537	0.000573
RS	55	8.398514	1.248841	237.381884	0.000340	0.000366
RS	56	9.113444	1.248841	143.770984	0.000206	0.000224
RS	57	9.888515	1.248841	82.917060	0.000119	0.000130
RS	58	10.728789	1.204741	46.461837	0.000067	0.000074
RS	59	11.639751	1.204741	23.340420	0.000033	0.000037
RS	60	12.627345	1.204741	10.991811	0.000016	0.000018
RS	61	13.698021	1.204741	4.826478	0.000007	0.000008
RS	62	14.858766	1.204741	1.964487	0.000003	0.000003
RS	63	16.117157	1.204741	1.096850	0.000002	0.000002
PA	4+25*2+4+6 0.202159692 0.037919439 16.117157146 0.746431450 3.641852336 2.458069414 1.687474245 1.597982912 1.622041834 1.540774239 1.339616857 1.117844721 0.961937856 0.881516587 0.860506756 0.876614623 0.909705991 0.948546785 0.988227922 1.025920833 1.059242941 1.087596926 1.113068681 1.138234644 1.164670382 1.193218052 1.222103643 1.245638499 1.257305942 1.248840818 1.204740845
//
IT	3432
RD	20
LK	-7759347.202785
QD	-365.084643 -> -363.079193
RI	0.0070981667
TR	0.202119	0.037853
MT	16.131882
MM	C_pi: 1.075921, n_recomb: 696098.033741
RS	0	0.000000	0.743872	7673.594547	0.011024	0.007923
RS	1	0.008414	0.743872	8223.137216	0.011813	0.007561
RS	2	0.017536	0.743872	8803.424321	0.012647	0.006588
RS	3	0.027425	0.743872	9414.676926	0.013525	0.007328
RS	4	0.038147	3.735634	2015.148869	0.002895	0.001847
RS	5	0.049770	3.735634	2178.129357	0.003129	0.002256
RS	6	0.062372	2.472368	3553.005082	0.005104	0.003843
RS	7	0.076034	2.472368	3830.867953	0.005503	0.004500
RS	8	0.090845	1.674264	6087.172028	0.008745	0.007641
RS	9	0.106903	1.674264	6535.786156	0.009389	0.008675
RS	10	0.124312	1.587718	7391.694719	0.010619	0.010122
RS	11	0.143185	1.587718	7917.920790	0.011375	0.011003
RS	12	0.163647	1.620903	8300.749684	0.011925	0.011719
RS	13	0.185830	1.620903	8875.621589	0.012751	0.012658
RS	14	0.209880	1.546340	9932.511959	0.014269	0.014357
RS	15	0.235953	1.546340	10586.117377	0.015208	0.015424
RS	16	0.264220	1.345509	12929.131799	0.018574	0.018998
RS	17	0.294865	1.345509	13696.498365	0.019676	0.020280
RS	18	0.328089	1.120512	17342.549787	0.024914	0.025807
RS	19	0.364108	1.120512	18195.326520	0.026139	0.027223
RS	20	0.403158	0.962118	22103.215572	0.031753	0.033116
RS	21	0.445494	0.962118	22908.265725	0.032910	0.034387
RS	22	0.491391	0.880657	25779.586526	0.037034	0.038671
RS	23	0.541151	0.880657	26376.777569	0.037892	0.039534
RS	24	0.595097	0.859707	27489.161565	0.039490	0.041120
RS	25	0.653582	0.859707	27795.091823	0.039930	0.041461
RS	26	0.716988	0.876365	27429.590944	0.039405	0.040815
RS	27	0.785729	0.876365	27441.312584	0.039422	0.040711
RS	28	0.860254	0.909906	26306.944213	0.037792	0.038951
RS	29	0.941050	0.909906	26041.980689	0.037411	0.038482
RS	30	1.028643	0.948891	24583.989594	0.035317	0.036279
RS	31	1.123607	0.948891	24058.725474	0.034562	0.035464
RS	32	1.226560	0.988479	22459.768078	0.032265	0.033075
RS	33	1.338177	0.988479	21694.989448	0.031167	0.031926
RS	34	1.459184	1.025959	20043.094983	0.028793	0.029472
RS	35	1.590374	1.025959	19068.709023	0.027394	0.028026
RS	36	1.732601	1.059016	17423.188986	0.025030	0.025593
RS	37	1.886795	1.059016	16280.152666	0.023388	0.023909
RS	38	2.053964	1.087156	14665.782415	0.021069	0.021531
RS	39	2.235197	1.087156	13412.811639	0.019269	0.019691
RS	40	2.431680	1.112660	11841.175162	0.017011	0.017384
RS	41	2.644695	1.112660	10560.567055	0.015171	0.015504
RS	42	2.875632	1.138274	9078.685648	0.013042	0.013335
RS	43	3.126001	1.138274	7865.679640	0.011300	0.011555
RS	44	3.397435	1.165657	6549.368208	0.009409	0.009631
RS	45	3.691708	1.165657	5490.135966	0.007887	0.008077
RS	46	4.010741	1.195673	4406.261639	0.006330	0.006494
RS	47	4.356617	1.195673	3558.209445	0.005112	0.005250
RS	48	4.731596	1.226391	2743.876078	0.003942	0.004060
RS	49	5.138124	1.226391	2122.945110	0.003050	0.003149
RS	50	5.578858	1.251695	1570.087443	0.002256	0.002340
RS	51	6.056675	1.251695	1154.416316	0.001658	0.001728
RS	52	6.574695	1.264555	814.885378	0.001171	0.001228
RS	53	7.136302	1.264555	562.376877	0.000808	0.000853
RS	54	7.745162	1.256251	375.524399	0.000539	0.000575
RS	55	8.405251	1.256251	238.584093	0.000343	0.000368
RS	56	9.120879	1.256251	144.921464	0.000208	0.000226
RS	57	9.896721	1.256251	83.844452	0.000120	0.000132
RS	58	10.737841	1.210505	47.180127	0.000068	0.000075
RS	59	11.649733	1.210505	23.770609	0.000034	0.000038
RS	60	12.638351	1.210505	11.229744	0.000016	0.000018
RS	61	13.710151	1.210505	4.947750	0.000007	0.000008
RS	62	14.872132	1.210505	2.021248	0.000003	0.000003
RS	63	16.131882	1.210505	1.135326	0.000002	0.000002
PA	4+25*2+4+6 0.202119265 0.037852773 16.131882103 0.743871628 3.735634090 2.472367847 1.674264299 1.587717550 1.620903316 1.546340314 1.345508955 1.120512003 0.962117662 0.880657412 0.859707450 0.876364658 0.909905531 0.948890535 0.988478613 1.025958501 1.059015652 1.087156111 1.112660002 1.138273722 1.165656698 1.195672592 1.226391476 1.251694583 1.264554712 1.256251142 1.210505100
//
IT	3449
RD	21
LK	-7759343.293520
QD	-365.381835 -> -363.562277
RI	0.0071468774
TR	0.202083	0.037790
MT	16.145421
MM	C_pi: 1.076003, n_recomb: 695025.373464
RS	0	0.000000	0.741394	7688.769278	0.011063	0.007921
RS	1	0.008415	0.741394	8239.163978	0.011854	0.007565
RS	2	0.017539	0.741394	8820.298363	0.012691	0.006601
RS	3	0.027430	0.741394	9432.381482	0.013571	0.007355
RS	4	0.038154	3.829458	1962.963522	0.002824	0.001804
RS	5	0.049780	3.829458	2121.917783	0.003053	0.002204
RS	6	0.062385	2.487156	3527.393852	0.005075	0.003823
RS	7	0.076050	2.487156	3803.427326	0.005472	0.004470
RS	8	0.090866	1.662046	6124.370937	0.008812	0.007689
RS	9	0.106928	1.662046	6575.308955	0.009461	0.008726
RS	10	0.124342	1.578010	7427.052902	0.010686	0.010170
RS	11	0.143221	1.578010	7955.260679	0.011446	0.011060
RS	12	0.163689	1.619673	8294.899007	0.011935	0.011719
RS	13	0.185879	1.619673	8869.339409	0.012761	0.012665
RS	14	0.209937	1.551508	9885.205915	0.014223	0.014310
RS	15	0.236020	1.551508	10536.380421	0.015160	0.015379
RS	16	0.264297	1.351032	12859.660195	0.018502	0.018931
RS	17	0.294954	1.351032	13624.269626	0.019603	0.020211
RS	18	0.328191	1.122961	17285.618892	0.024870	0.025772
RS	19	0.364225	1.122961	18136.893150	0.026095	0.027186
RS	20	0.403291	0.962217	22078.909256	0.031767	0.033140
RS	21	0.445645	0.962217	22882.998738	0.032924	0.034409
RS	22	0.491563	0.879805	25777.825368	0.037089	0.038736
RS	23	0.541346	0.879805	26373.063530	0.037945	0.039594
RS	24	0.595318	0.858958	27480.485506	0.039539	0.041175
RS	25	0.653831	0.858958	27783.959079	0.039975	0.041512
RS	26	0.717269	0.876178	27398.679663	0.039421	0.040836
RS	27	0.786046	0.876178	27409.066816	0.039436	0.040731
RS	28	0.860610	0.910166	26262.103698	0.037786	0.038949
RS	29	0.941449	0.910166	25997.262963	0.037405	0.038481
RS	30	1.029091	0.949279	24538.524723	0.035306	0.036273
RS	31	1.124109	0.949279	24014.090367	0.034551	0.035459
RS	32	1.227122	0.988754	22420.673695	0.032259	0.033074
RS	33	1.338805	0.988754	21656.645392	0.031160	0.031925
RS	34	1.459886	1.025995	20011.610090	0.028793	0.029477
RS	35	1.591157	1.025995	19037.460207	0.027391	0.028029
RS	36	1.733474	1.058757	17397.842325	0.025032	0.025600
RS	37	1.887768	1.058757	16254.427546	0.023387	0.023913
RS	38	2.055047	1.086648	14643.599528	0.021069	0.021536
RS	39	2.236403	1.086648	13389.994040	0.019265	0.019692
RS	40	2.433020	1.112144	11818.557192	0.017004	0.017381
RS	41	2.646184	1.112144	10538.042003	0.015162	0.015498
RS	42	2.877287	1.138163	9054.154209	0.013027	0.013322
RS	43	3.127837	1.138163	7843.009694	0.011284	0.011541
RS	44	3.399472	1.166455	6524.716910	0.009388	0.009611
RS	45	3.693967	1.166455	5469.412248	0.007869	0.008060
RS	46	4.013244	1.197912	4385.068835	0.006309	0.006474
RS	47	4.359390	1.197912	3542.278551	0.005097	0.005234
RS	48	4.734666	1.230455	2729.246361	0.003927	0.004045
RS	49	5.141522	1.230455	2113.452932	0.003041	0.003139
RS	50	5.582617	1.257535	1562.778926	0.002249	0.002332
RS	51	6.060832	1.257535	1150.784555	0.001656	0.001725
RS	52	6.579290	1.271604	813.061086	0.001170	0.001227
RS	53	7.141379	1.271604	562.331625	0.000809	0.000854
RS	54	7.750770	1.263481	376.322532	0.000541	0.000576
RS	55	8.411443	1.263481	239.722035	0.000345	0.000370
RS	56	9.127715	1.263481	146.027769	0.000210	0.000228
RS	57	9.904264	1.263481	84.744698	0.000122	0.000133
RS	58	10.746163	1.216127	47.883231	0.000069	0.000076
RS	59	11.658911	1.216127	24.194113	0.000035	0.000039
RS	60	12.648470	1.216127	11.465233	0.000016	0.000019
RS	61	13.721304	1.216127	5.068398	0.000007	0.000008
RS	62	14.884422	1.216127	2.078008	0.000003	0.000003
RS	63	16.145421	1.216127	1.174116	0.000002	0.000002
PA	4+25*2+4+6 0.202083160 0.037790394 16.145420517 0.741394364 3.829458152 2.487156180 1.662046328 1.578010235 1.619672848 1.551507680 1.351031750 1.122961242 0.962216757 0.879804954 0.858958079 0.876178282 0.910165857 0.949278751 0.988753878 1.025994703 1.058757103 1.086648082 1.112144300 1.138162997 1.166454867 1.197912106 1.230454590 1.257535401 1.271603626 1.263481400 1.216127235
//
IT	3755
RD	22
LK	-7759339.742393
QD	-365.720930 -> -364.062368
RI	0.0071936220
TR	0.202050	0.037732
MT	16.158016
MM	C_pi: 1.076071, n_recomb: 694012.396736
RS	0	0.000000	0.739012	7703.610625	0.011100	0.007919
RS	1	0.008417	0.739012	8254.836558	0.011894	0.007569
RS	2	0.017542	0.739012	8836.797560	0.012733	0.006614
RS	3	0.027435	0.739012	9449.691015	0.013616	0.007380
RS	4	0.038161	3.923170	1913.467754	0.002757	0.001763
RS	5	0.049790	3.923170	2068.593773	0.002981	0.002155
RS	6	0.062397	2.502313	3501.796678	0.005046	0.003804
RS	7	0.076065	2.502313	3775.997995	0.005441	0.004441
RS	8	0.090884	1.650729	6159.164389	0.008875	0.007734
RS	9	0.106951	1.650729	6612.268774	0.009528	0.008775
RS	10	0.124369	1.568866	7460.714810	0.010750	0.010216
RS	11	0.143254	1.568866	7990.801766	0.011514	0.011114
RS	12	0.163728	1.618409	8289.851217	0.011945	0.011719
RS	13	0.185925	1.618409	8863.907973	0.012772	0.012672
RS	14	0.209990	1.556334	9841.095373	0.014180	0.014266
RS	15	0.236082	1.556334	10489.994733	0.015115	0.015336
RS	16	0.264369	1.356234	12794.583043	0.018436	0.018868
RS	17	0.295037	1.356234	13556.594084	0.019534	0.020147
RS	18	0.328286	1.125219	17232.735433	0.024831	0.025740
RS	19	0.364333	1.125219	18082.592552	0.026055	0.027152
RS	20	0.403415	0.962250	22056.999368	0.031782	0.033165
RS	21	0.445786	0.962250	22860.156134	0.032939	0.034431
RS	22	0.491724	0.878962	25776.713346	0.037142	0.038797
RS	23	0.541527	0.878962	26370.055369	0.037997	0.039652
RS	24	0.595523	0.858254	27471.506012	0.039584	0.041227
RS	25	0.654063	0.858254	27772.664137	0.040018	0.041560
RS	26	0.717531	0.876048	27367.469904	0.039434	0.040853
RS	27	0.786340	0.876048	27376.726317	0.039447	0.040747
RS	28	0.860941	0.910478	26217.589369	0.037777	0.038945
RS	29	0.941821	0.910478	25953.077190	0.037396	0.038477
RS	30	1.029508	0.949708	24494.118635	0.035293	0.036266
RS	31	1.124576	0.949708	23970.680181	0.034539	0.035453
RS	32	1.227645	0.989054	22383.286908	0.032252	0.033073
RS	33	1.339389	0.989054	21620.105438	0.031152	0.031924
RS	34	1.460539	1.026038	19982.272100	0.028792	0.029482
RS	35	1.591885	1.026038	19008.370462	0.027389	0.028033
RS	36	1.734286	1.058482	17374.925982	0.025035	0.025608
RS	37	1.888673	1.058482	16231.040029	0.023387	0.023917
RS	38	2.056055	1.086095	14623.940104	0.021072	0.021542
RS	39	2.237524	1.086095	13369.492050	0.019264	0.019694
RS	40	2.434267	1.111548	11798.321523	0.017000	0.017380
RS	41	2.647570	1.111548	10517.591750	0.015155	0.015494
RS	42	2.878825	1.137933	9031.640197	0.013014	0.013310
RS	43	3.129545	1.137933	7821.992584	0.011271	0.011529
RS	44	3.401367	1.167096	6501.563002	0.009368	0.009593
RS	45	3.696068	1.167096	5449.823342	0.007853	0.008044
RS	46	4.015573	1.199968	4364.799622	0.006289	0.006454
RS	47	4.361969	1.199968	3526.972793	0.005082	0.005220
RS	48	4.737521	1.234325	2715.054827	0.003912	0.004030
RS	49	5.144682	1.234325	2104.197207	0.003032	0.003130
RS	50	5.586113	1.263188	1555.583380	0.002241	0.002324
RS	51	6.064698	1.263188	1147.164775	0.001653	0.001721
RS	52	6.583564	1.278482	811.192148	0.001169	0.001225
RS	53	7.146102	1.278482	562.220181	0.000810	0.000855
RS	54	7.755987	1.270559	377.051165	0.000543	0.000578
RS	55	8.417204	1.270559	240.805082	0.000347	0.000372
RS	56	9.134074	1.270559	147.095941	0.000212	0.000230
RS	57	9.911282	1.270559	85.621423	0.000123	0.000135
RS	58	10.753904	1.221604	48.573971	0.000070	0.000077
RS	59	11.667448	1.221604	24.611910	0.000035	0.000039
RS	60	12.657883	1.221604	11.698507	0.000017	0.000019
RS	61	13.731679	1.221604	5.188410	0.000007	0.000008
RS	62	14.895855	1.221604	2.134711	0.000003	0.000003
RS	63	16.158016	1.221604	1.213143	0.000002	0.000002
PA	4+25*2+4+6 0.202049951 0.037731795 16.158015650 0.739012317 3.923169906 2.502312858 1.650729065 1.568866415 1.618409332 1.556334243 1.356234488 1.125218782 0.962249792 0.878962446 0.858253596 0.876047930 0.910478338 0.949707865 0.989053735 1.026037756 1.058482462 1.086094694 1.111548229 1.137932884 1.167095620 1.199968459 1.234324638 1.263187604 1.278482036 1.270559200 1.221603688
//
IT	4248
RD	23
LK	-7759336.502327
QD	-366.083712 -> -364.565768
RI	0.0072402247
TR	0.202019	0.037677
MT	16.169788
MM	C_pi: 1.076127, n_recomb: 693053.632888
RS	0	0.000000	0.736680	7718.541660	0.011137	0.007917
RS	1	0.008418	0.736680	8270.603261	0.011934	0.007572
RS	2	0.017545	0.736680	8853.395881	0.012774	0.006627
RS	3	0.027439	0.736680	9467.105370	0.013660	0.007405
RS	4	0.038167	4.016290	1866.675260	0.002693	0.001724
RS	5	0.049798	4.016290	2018.173694	0.002912	0.002108
RS	6	0.062408	2.517793	3476.255464	0.005016	0.003784
RS	7	0.076080	2.517793	3748.625110	0.005409	0.004412
RS	8	0.090902	1.640256	6191.604238	0.008934	0.007777
RS	9	0.106972	1.640256	6646.721842	0.009590	0.008820
RS	10	0.124395	1.560245	7492.745821	0.010811	0.010259
RS	11	0.143284	1.560245	8024.613901	0.011579	0.011166
RS	12	0.163764	1.617142	8285.382402	0.011955	0.011720
RS	13	0.185968	1.617142	8859.090824	0.012783	0.012679
RS	14	0.210040	1.560869	9799.736571	0.014140	0.014224
RS	15	0.236139	1.560869	10446.495513	0.015073	0.015296
RS	16	0.264436	1.361147	12733.440133	0.018373	0.018809
RS	17	0.295114	1.361147	13492.995743	0.019469	0.020086
RS	18	0.328374	1.127312	17183.334404	0.024794	0.025711
RS	19	0.364435	1.127312	18031.849307	0.026018	0.027120
RS	20	0.403531	0.962223	22037.250874	0.031797	0.033190
RS	21	0.445918	0.962223	22839.499862	0.032955	0.034453
RS	22	0.491873	0.878126	25776.265128	0.037192	0.038857
RS	23	0.541697	0.878126	26367.758331	0.038046	0.039707
RS	24	0.595715	0.857588	27462.287421	0.039625	0.041275
RS	25	0.654280	0.857588	27761.253741	0.040056	0.041605
RS	26	0.717775	0.875966	27336.037222	0.039443	0.040868
RS	27	0.786615	0.875966	27344.339911	0.039455	0.040760
RS	28	0.861250	0.910835	26173.421841	0.037765	0.038938
RS	29	0.942168	0.910835	25909.413185	0.037384	0.038472
RS	30	1.029897	0.950172	24450.682760	0.035280	0.036257
RS	31	1.125012	0.950172	23928.380383	0.034526	0.035445
RS	32	1.228133	0.989377	22347.350562	0.032245	0.033071
RS	33	1.339935	0.989377	21585.106659	0.031145	0.031922
RS	34	1.461148	1.026090	19954.769502	0.028793	0.029487
RS	35	1.592566	1.026090	18981.135372	0.027388	0.028036
RS	36	1.735045	1.058199	17354.076684	0.025040	0.025617
RS	37	1.889519	1.058199	16209.653570	0.023389	0.023923
RS	38	2.056996	1.085508	14606.439032	0.021075	0.021550
RS	39	2.238572	1.085508	13350.984431	0.019264	0.019698
RS	40	2.435432	1.110888	11780.158839	0.016997	0.017380
RS	41	2.648864	1.110888	10498.958069	0.015149	0.015490
RS	42	2.880263	1.137603	9010.915062	0.013002	0.013300
RS	43	3.131141	1.137603	7802.449634	0.011258	0.011518
RS	44	3.403138	1.167602	6479.754476	0.009350	0.009575
RS	45	3.698031	1.167602	5431.262248	0.007837	0.008029
RS	46	4.017748	1.201862	4345.389541	0.006270	0.006435
RS	47	4.364380	1.201862	3512.254389	0.005068	0.005205
RS	48	4.740190	1.238020	2701.286944	0.003898	0.004015
RS	49	5.147636	1.238020	2095.175602	0.003023	0.003121
RS	50	5.589381	1.268673	1548.501618	0.002234	0.002317
RS	51	6.068312	1.268673	1143.564275	0.001650	0.001718
RS	52	6.587559	1.285205	809.291616	0.001168	0.001224
RS	53	7.150516	1.285205	562.053494	0.000811	0.000855
RS	54	7.760863	1.277502	377.718095	0.000545	0.000579
RS	55	8.422588	1.277502	241.838969	0.000349	0.000374
RS	56	9.140018	1.277502	148.129851	0.000214	0.000231
RS	57	9.917840	1.277502	86.477037	0.000125	0.000136
RS	58	10.761140	1.226966	49.253345	0.000071	0.000078
RS	59	11.675428	1.226966	25.024765	0.000036	0.000040
RS	60	12.666681	1.226966	11.930060	0.000017	0.000019
RS	61	13.741377	1.226966	5.308068	0.000008	0.000009
RS	62	14.906541	1.226966	2.191501	0.000003	0.000004
RS	63	16.169788	1.226966	1.252517	0.000002	0.000002
PA	4+25*2+4+6 0.202019073 0.037676668 16.169788496 0.736679505 4.016290267 2.517793379 1.640255921 1.560244634 1.617142172 1.560868584 1.361146844 1.127312385 0.962223180 0.878126297 0.857588160 0.875966107 0.910835155 0.950171589 0.989377265 1.026089616 1.058198807 1.085508442 1.110888345 1.137602978 1.167602049 1.201862406 1.238019545 1.268672540 1.285205011 1.277502315 1.226966311
//
IT	3972
RD	24
LK	-7759333.534569
QD	-366.466498 -> -365.072231
RI	0.0072842928
TR	0.201990	0.037625
MT	16.180876
MM	C_pi: 1.076179, n_recomb: 692148.972130
RS	0	0.000000	0.734455	7732.959684	0.011172	0.007915
RS	1	0.008419	0.734455	8285.827232	0.011971	0.007576
RS	2	0.017547	0.734455	8869.421867	0.012814	0.006639
RS	3	0.027444	0.734455	9483.918337	0.013702	0.007430
RS	4	0.038173	4.109166	1822.240325	0.002633	0.001686
RS	5	0.049806	4.109166	1970.286499	0.002847	0.002064
RS	6	0.062419	2.533451	3451.004430	0.004986	0.003764
RS	7	0.076093	2.533451	3721.560445	0.005377	0.004383
RS	8	0.090918	1.630544	6221.954537	0.008989	0.007817
RS	9	0.106992	1.630544	6678.950894	0.009650	0.008863
RS	10	0.124419	1.552123	7523.241506	0.010869	0.010301
RS	11	0.143313	1.552123	8056.800441	0.011640	0.011215
RS	12	0.163798	1.615881	8281.503024	0.011965	0.011722
RS	13	0.186008	1.615881	8854.900624	0.012793	0.012686
RS	14	0.210087	1.565150	9760.908949	0.014102	0.014185
RS	15	0.236194	1.565150	10405.654452	0.015034	0.015259
RS	16	0.264499	1.365815	12675.834017	0.018314	0.018753
RS	17	0.295186	1.365815	13433.068138	0.019408	0.020029
RS	18	0.328458	1.129254	17137.371682	0.024760	0.025683
RS	19	0.364530	1.129254	17984.625524	0.025984	0.027091
RS	20	0.403640	0.962146	22019.696611	0.031814	0.033214
RS	21	0.446042	0.962146	22821.072260	0.032971	0.034476
RS	22	0.492014	0.877301	25776.643517	0.037241	0.038914
RS	23	0.541856	0.877301	26366.343751	0.038093	0.039762
RS	24	0.595895	0.856958	27453.263822	0.039664	0.041320
RS	25	0.654484	0.856958	27750.153205	0.040093	0.041647
RS	26	0.718005	0.875926	27304.882984	0.039449	0.040879
RS	27	0.786874	0.875926	27312.383681	0.039460	0.040771
RS	28	0.861541	0.911230	26130.003532	0.037752	0.038929
RS	29	0.942495	0.911230	25866.642899	0.037371	0.038464
RS	30	1.030264	0.950666	24408.482636	0.035265	0.036247
RS	31	1.125423	0.950666	23887.428435	0.034512	0.035436
RS	32	1.228593	0.989722	22313.037901	0.032237	0.033068
RS	33	1.340449	0.989722	21551.795735	0.031138	0.031919
RS	34	1.461723	1.026153	19929.110254	0.028793	0.029492
RS	35	1.593206	1.026153	18955.755418	0.027387	0.028039
RS	36	1.735760	1.057915	17335.195849	0.025045	0.025626
RS	37	1.890315	1.057915	16190.182130	0.023391	0.023929
RS	38	2.057883	1.084903	14590.973179	0.021081	0.021558
RS	39	2.239558	1.084903	13334.371952	0.019265	0.019702
RS	40	2.436529	1.110181	11763.972195	0.016996	0.017381
RS	41	2.650083	1.110181	10482.069602	0.015144	0.015488
RS	42	2.881617	1.137194	8991.897494	0.012991	0.013291
RS	43	3.132644	1.137194	7784.329895	0.011247	0.011508
RS	44	3.404805	1.167995	6459.262442	0.009332	0.009559
RS	45	3.699880	1.167995	5413.720941	0.007822	0.008015
RS	46	4.019797	1.203616	4326.839153	0.006251	0.006416
RS	47	4.366649	1.203616	3498.137805	0.005054	0.005192
RS	48	4.742703	1.241562	2687.962960	0.003884	0.004000
RS	49	5.150417	1.241562	2086.414145	0.003014	0.003111
RS	50	5.592458	1.274007	1541.565454	0.002227	0.002309
RS	51	6.071714	1.274007	1140.011019	0.001647	0.001715
RS	52	6.591320	1.291793	807.380573	0.001166	0.001222
RS	53	7.154672	1.291793	561.848875	0.000812	0.000856
RS	54	7.765454	1.284321	378.338819	0.000547	0.000581
RS	55	8.427658	1.284321	242.833530	0.000351	0.000376
RS	56	9.145615	1.284321	149.135339	0.000215	0.000233
RS	57	9.924017	1.284321	87.314764	0.000126	0.000138
RS	58	10.767954	1.232209	49.923457	0.000072	0.000079
RS	59	11.682943	1.232209	25.433398	0.000037	0.000041
RS	60	12.674967	1.232209	12.160052	0.000018	0.000020
RS	61	13.750510	1.232209	5.427352	0.000008	0.000009
RS	62	14.916606	1.232209	2.248331	0.000003	0.000004
RS	63	16.180876	1.232209	1.292176	0.000002	0.000002
PA	4+25*2+4+6 0.201989824 0.037624676 16.180875988 0.734454522 4.109165753 2.533451310 1.630544151 1.552123320 1.615880630 1.565150056 1.365814779 1.129253995 0.962146097 0.877301412 0.856958408 0.875926217 0.911230440 0.950666123 0.989721658 1.026153222 1.057915229 1.084902837 1.110180649 1.137193970 1.167995118 1.203616070 1.241561547 1.274007218 1.291792971 1.284321334 1.232208550
//
IT	3622
RD	25
LK	-7759330.806402
QD	-366.849455 -> -365.564719
RI	0.0073276593
TR	0.201962	0.037576
MT	16.191323
MM	C_pi: 1.076224, n_recomb: 691293.039555
RS	0	0.000000	0.732293	7747.262819	0.011207	0.007914
RS	1	0.008420	0.732293	8300.929724	0.012008	0.007580
RS	2	0.017550	0.732293	8885.320219	0.012853	0.006651
RS	3	0.027447	0.732293	9500.598175	0.013743	0.007454
RS	4	0.038179	4.201387	1780.154715	0.002575	0.001651
RS	5	0.049814	4.201387	1924.924447	0.002785	0.002022
RS	6	0.062429	2.549278	3426.021638	0.004956	0.003744
RS	7	0.076106	2.549278	3694.780478	0.005345	0.004355
RS	8	0.090934	1.621528	6250.325745	0.009041	0.007855
RS	9	0.107011	1.621528	6709.073696	0.009705	0.008903
RS	10	0.124442	1.544482	7552.171951	0.010925	0.010341
RS	11	0.143341	1.544482	8087.329762	0.011699	0.011262
RS	12	0.163831	1.614649	8278.003427	0.011975	0.011723
RS	13	0.186046	1.614649	8851.115382	0.012804	0.012693
RS	14	0.210131	1.569203	9724.330527	0.014067	0.014148
RS	15	0.236245	1.569203	10367.175188	0.014997	0.015223
RS	16	0.264558	1.370250	12621.476914	0.018258	0.018700
RS	17	0.295255	1.370250	13376.512015	0.019350	0.019974
RS	18	0.328536	1.131068	17094.309921	0.024728	0.025658
RS	19	0.364620	1.131068	17940.371776	0.025952	0.027063
RS	20	0.403742	0.962027	22003.995496	0.031830	0.033239
RS	21	0.446159	0.962027	22804.528204	0.032988	0.034499
RS	22	0.492147	0.876485	25777.773801	0.037289	0.038970
RS	23	0.542007	0.876485	26365.728644	0.038140	0.039814
RS	24	0.596065	0.856357	27444.467917	0.039700	0.041363
RS	25	0.654676	0.856357	27739.377623	0.040127	0.041687
RS	26	0.718221	0.875920	27274.038287	0.039454	0.040888
RS	27	0.787118	0.875920	27280.864388	0.039464	0.040779
RS	28	0.861815	0.911655	26087.320130	0.037737	0.038919
RS	29	0.942803	0.911655	25824.724825	0.037357	0.038455
RS	30	1.030609	0.951183	24367.434864	0.035249	0.036237
RS	31	1.125809	0.951183	23847.715617	0.034497	0.035427
RS	32	1.229026	0.990082	22280.129640	0.032230	0.033065
RS	33	1.340933	0.990082	21519.943923	0.031130	0.031917
RS	34	1.462263	1.026228	19904.995458	0.028794	0.029497
RS	35	1.593810	1.026228	18931.938712	0.027386	0.028043
RS	36	1.736433	1.057632	17317.986897	0.025052	0.025636
RS	37	1.891065	1.057632	16172.344359	0.023394	0.023936
RS	38	2.058718	1.084283	14577.234021	0.021087	0.021567
RS	39	2.240487	1.084283	13319.376764	0.019267	0.019707
RS	40	2.437562	1.109436	11749.463393	0.016996	0.017383
RS	41	2.651232	1.109436	10466.674835	0.015141	0.015487
RS	42	2.882892	1.136716	8974.389894	0.012982	0.013284
RS	43	3.134059	1.136716	7767.472786	0.011236	0.011500
RS	44	3.406375	1.168286	6439.951383	0.009316	0.009543
RS	45	3.701621	1.168286	5397.097069	0.007807	0.008001
RS	46	4.021727	1.205240	4309.076746	0.006233	0.006398
RS	47	4.368787	1.205240	3484.573531	0.005041	0.005178
RS	48	4.745070	1.244962	2675.048133	0.003870	0.003986
RS	49	5.153037	1.244962	2077.892976	0.003006	0.003103
RS	50	5.595357	1.279201	1534.765992	0.002220	0.002302
RS	51	6.074920	1.279201	1136.502568	0.001644	0.001711
RS	52	6.594864	1.298251	805.462423	0.001165	0.001220
RS	53	7.158588	1.298251	561.609690	0.000812	0.000856
RS	54	7.769780	1.291026	378.914999	0.000548	0.000582
RS	55	8.432435	1.291026	243.790452	0.000353	0.000378
RS	56	9.150888	1.291026	150.113744	0.000217	0.000235
RS	57	9.929836	1.291026	88.135517	0.000127	0.000139
RS	58	10.774374	1.237357	50.584373	0.000073	0.000080
RS	59	11.690024	1.237357	25.838143	0.000037	0.000041
RS	60	12.682774	1.237357	12.388796	0.000018	0.000020
RS	61	13.759116	1.237357	5.546477	0.000008	0.000009
RS	62	14.926088	1.237357	2.305322	0.000003	0.000004
RS	63	16.191323	1.237357	1.332223	0.000002	0.000002
PA	4+25*2+4+6 0.201962109 0.037575625 16.191322969 0.732293344 4.201387011 2.549277891 1.621528214 1.544481683 1.614649352 1.569202583 1.370249936 1.131067563 0.962026813 0.876484832 0.856357313 0.875919952 0.911655390 0.951182900 0.990082218 1.026227597 1.057632230 1.084282568 1.109435818 1.136715699 1.168286400 1.205239714 1.244961534 1.279201291 1.298250852 1.291026022 1.237357289
//
