# Supplementary material for: Introgression and disruption of migration routes have shaped the genetic integrity of wildebeest populations
Source: Nat Commun. 2024 Apr 12;15:2921. doi: 10.1038/s41467-024-47015-y (PMC11014984; doi:10.1038/s41467-024-47015-y)
Supplement: Supplementary file 10 — Source Data [file 41467_2024_47015_MOESM10_ESM.zip › source_data/Fig2a.psmc/CTauTzN_3172.psmc]

CC
CC	Brief Description of the file format:
CC	  CC  comments
CC	  MM  useful-messages
CC	  RD  round-of-iterations
CC	  LL  \log[P(sequence)]
CC	  QD  Q-before-opt Q-after-opt
CC	  TR  \theta_0 \rho_0
CC	  RS  k t_k \lambda_k \pi_k \sum_{l\not=k}A_{kl} A_{kk}
CC	  DC  begin end best-k t_k+\Delta_k max-prob
CC
MM	Version: 0.6.5-r67
MM	pattern:4+25*2+4+6, n:63, n_free_lambdas:28
MM	n_iterations:25, skip:1, max_t:15, theta/rho:5
MM	is_decoding:0
MM	n_seqs:28, sum_L:17068213, sum_n:2272261
RD	0
LK	0.000000
QD	0.000000 -> 0.000000
RI	inf
TR	0.142864	0.028573
MT	15.000000
MM	C_pi: 1.000000, n_recomb: 480818.198543
RS	0	0.000000	1.000000	3913.660438	0.008140	0.000000
RS	1	0.008290	1.000000	4202.178317	0.008740	0.000000
RS	2	0.017266	1.000000	4508.784432	0.009377	0.000000
RS	3	0.026987	1.000000	4834.067750	0.010054	0.000000
RS	4	0.037514	1.000000	5178.533176	0.010770	0.000000
RS	5	0.048914	1.000000	5542.577647	0.011527	0.000000
RS	6	0.061258	1.000000	5926.462732	0.012326	0.000000
RS	7	0.074626	1.000000	6330.283521	0.013166	0.000000
RS	8	0.089102	1.000000	6753.933613	0.014047	0.000000
RS	9	0.104778	1.000000	7197.066096	0.014968	0.000000
RS	10	0.121753	1.000000	7659.050544	0.015929	0.000000
RS	11	0.140135	1.000000	8138.926173	0.016927	0.000000
RS	12	0.160042	1.000000	8635.351525	0.017960	0.000000
RS	13	0.181598	1.000000	9146.551284	0.019023	0.000000
RS	14	0.204942	1.000000	9670.261143	0.020112	0.000000
RS	15	0.230221	1.000000	10203.672032	0.021221	0.000000
RS	16	0.257595	1.000000	10743.375471	0.022344	0.000000
RS	17	0.287238	1.000000	11285.312318	0.023471	0.000000
RS	18	0.319339	1.000000	11824.727827	0.024593	0.000000
RS	19	0.354100	1.000000	12356.136529	0.025698	0.000000
RS	20	0.391744	1.000000	12873.301186	0.026774	0.000000
RS	21	0.432507	1.000000	13369.230725	0.027805	0.000000
RS	22	0.476650	1.000000	13836.202701	0.028776	0.000000
RS	23	0.524453	1.000000	14265.816358	0.029670	0.000000
RS	24	0.576218	1.000000	14649.082608	0.030467	0.000000
RS	25	0.632274	1.000000	14976.557236	0.031148	0.000000
RS	26	0.692977	1.000000	15238.523056	0.031693	0.000000
RS	27	0.758711	1.000000	15425.225616	0.032081	0.000000
RS	28	0.829896	1.000000	15527.165040	0.032293	0.000000
RS	29	0.906981	1.000000	15535.443718	0.032310	0.000000
RS	30	0.990456	1.000000	15442.165522	0.032116	0.000000
RS	31	1.080851	1.000000	15240.877220	0.031698	0.000000
RS	32	1.178739	1.000000	14927.036600	0.031045	0.000000
RS	33	1.284742	1.000000	14498.485001	0.030154	0.000000
RS	34	1.399532	1.000000	13955.894762	0.029025	0.000000
RS	35	1.523838	1.000000	13303.155334	0.027668	0.000000
RS	36	1.658449	1.000000	12547.656463	0.026096	0.000000
RS	37	1.804218	1.000000	11700.424111	0.024334	0.000000
RS	38	1.962071	1.000000	10776.066042	0.022412	0.000000
RS	39	2.133009	1.000000	9792.490617	0.020366	0.000000
RS	40	2.318118	1.000000	8770.375326	0.018241	0.000000
RS	41	2.518571	1.000000	7732.381395	0.016082	0.000000
RS	42	2.735641	1.000000	6702.136789	0.013939	0.000000
RS	43	2.970706	1.000000	5703.040238	0.011861	0.000000
RS	44	3.225257	1.000000	4756.969960	0.009893	0.000000
RS	45	3.500909	1.000000	3883.007745	0.008076	0.000000
RS	46	3.799411	1.000000	3096.306177	0.006440	0.000000
RS	47	4.122659	1.000000	2407.228283	0.005007	0.000000
RS	48	4.472702	1.000000	1820.870730	0.003787	0.000000
RS	49	4.851763	1.000000	1337.042627	0.002781	0.000000
RS	50	5.262247	1.000000	950.715414	0.001977	0.000000
RS	51	5.706758	1.000000	652.893269	0.001358	0.000000
RS	52	6.188118	1.000000	431.790119	0.000898	0.000000
RS	53	6.709380	1.000000	274.152413	0.000570	0.000000
RS	54	7.273854	1.000000	166.548042	0.000346	0.000000
RS	55	7.885120	1.000000	96.457169	0.000201	0.000000
RS	56	8.547059	1.000000	53.047749	0.000110	0.000000
RS	57	9.263869	1.000000	27.585882	0.000057	0.000000
RS	58	10.040101	1.000000	13.501840	0.000028	0.000000
RS	59	10.880679	1.000000	6.188999	0.000013	0.000000
RS	60	11.790939	1.000000	2.642579	0.000005	0.000000
RS	61	12.776655	1.000000	1.044921	0.000002	0.000000
RS	62	13.844085	1.000000	0.380232	0.000001	0.000000
RS	63	15.000000	1.000000	0.178159	0.000000	0.000000
PA	4+25*2+4+6 0.142864215 0.028572843 15.000000000 1.000000000 1.000000000 1.000000000 1.000000000 1.000000000 1.000000000 1.000000000 1.000000000 1.000000000 1.000000000 1.000000000 1.000000000 1.000000000 1.000000000 1.000000000 1.000000000 1.000000000 1.000000000 1.000000000 1.000000000 1.000000000 1.000000000 1.000000000 1.000000000 1.000000000 1.000000000 1.000000000 1.000000000
//
IT	4153
RD	1
LK	-5691727.472216
QD	-11357.326961 -> -5012.012748
RI	0.0683332766
TR	0.140362	0.027015
MT	16.189435
MM	C_pi: 1.085682, n_recomb: 493370.439936
RS	0	0.000000	0.260832	15446.766541	0.031309	0.110093
RS	1	0.008420	0.260832	16195.413960	0.032826	0.056842
RS	2	0.017549	0.260832	16932.507060	0.034320	0.024156
RS	3	0.027447	0.260832	17649.081281	0.035772	0.015651
RS	4	0.038178	0.726626	6675.920879	0.013531	0.012180
RS	5	0.049813	0.726626	7119.443403	0.014430	0.010113
RS	6	0.062427	1.040640	5309.056001	0.010761	0.008783
RS	7	0.076103	1.040640	5678.884658	0.011510	0.007964
RS	8	0.090931	1.291893	4894.856087	0.009921	0.007475
RS	9	0.107008	1.291893	5239.818021	0.010620	0.007204
RS	10	0.124438	1.445473	5011.641111	0.010158	0.007108
RS	11	0.143336	1.445473	5361.526981	0.010867	0.007251
RS	12	0.163825	1.498878	5526.760853	0.011202	0.007628
RS	13	0.186039	1.498878	5902.132648	0.011963	0.008208
RS	14	0.210123	1.484846	6353.942664	0.012879	0.008965
RS	15	0.236236	1.484846	6766.341510	0.013715	0.009876
RS	16	0.264547	1.437344	7429.864276	0.015059	0.010936
RS	17	0.295242	1.437344	7881.589055	0.015975	0.012146
RS	18	0.328522	1.377674	8702.174434	0.017638	0.013504
RS	19	0.364604	1.377674	9185.563436	0.018618	0.015003
RS	20	0.403724	1.318386	10102.044947	0.020476	0.016624
RS	21	0.446138	1.318386	10597.902306	0.021481	0.018331
RS	22	0.492123	1.267166	11526.723590	0.023363	0.020074
RS	23	0.541980	1.267166	12003.723376	0.024330	0.021798
RS	24	0.596035	1.227701	12849.118543	0.026044	0.023445
RS	25	0.654641	1.227701	13266.013948	0.026889	0.024965
RS	26	0.718182	1.200250	13943.254158	0.028261	0.026313
RS	27	0.787074	1.200250	14253.571943	0.028890	0.027453
RS	28	0.861766	1.183076	14702.155801	0.029799	0.028359
RS	29	0.942747	1.183076	14859.870448	0.030119	0.029012
RS	30	1.030547	1.173605	15046.498667	0.030497	0.029402
RS	31	1.125740	1.173605	15011.679083	0.030427	0.029529
RS	32	1.228947	1.169092	14927.171007	0.030256	0.029396
RS	33	1.340846	1.169092	14671.322233	0.029737	0.029013
RS	34	1.462166	1.167068	14324.676855	0.029034	0.028392
RS	35	1.593701	1.167068	13836.063570	0.028044	0.027545
RS	36	1.736311	1.165745	13248.837924	0.026854	0.026485
RS	37	1.890930	1.165745	12538.209525	0.025413	0.025226
RS	38	2.058567	1.164145	11745.595384	0.023807	0.023782
RS	39	2.240319	1.164145	10851.234025	0.021994	0.022175
RS	40	2.437376	1.161854	9908.635931	0.020084	0.020430
RS	41	2.651024	1.161854	8897.453562	0.018034	0.018577
RS	42	2.882662	1.158730	7882.751567	0.015977	0.016654
RS	43	3.133803	1.158730	6844.057250	0.013872	0.014699
RS	44	3.406091	1.154795	5849.659005	0.011857	0.012755
RS	45	3.701306	1.154795	4880.471190	0.009892	0.010863
RS	46	4.021378	1.150307	3996.433379	0.008100	0.009063
RS	47	4.368401	1.150307	3180.772348	0.006447	0.007393
RS	48	4.744642	1.145763	2474.771062	0.005016	0.005883
RS	49	5.152564	1.145763	1863.101789	0.003776	0.004556
RS	50	5.594833	1.141727	1364.127362	0.002765	0.003426
RS	51	6.074341	1.141727	961.923190	0.001950	0.002494
RS	52	6.594223	1.138551	655.632767	0.001329	0.001754
RS	53	7.157881	1.138551	428.163966	0.000868	0.001188
RS	54	7.768998	1.135477	268.490911	0.000544	0.000773
RS	55	8.431572	1.135477	160.189129	0.000325	0.000481
RS	56	9.149935	1.135477	90.898132	0.000184	0.000285
RS	57	9.928784	1.135477	48.850878	0.000099	0.000161
RS	58	10.773213	1.129461	24.837503	0.000050	0.000086
RS	59	11.688744	1.129461	11.754567	0.000024	0.000043
RS	60	12.681362	1.129461	5.189340	0.000011	0.000020
RS	61	13.757560	1.129461	2.124730	0.000004	0.000008
RS	62	14.924374	1.129461	0.801774	0.000002	0.000003
RS	63	16.189435	1.129461	0.396411	0.000001	0.000002
PA	4+25*2+4+6 0.140361505 0.027015007 16.189434528 0.260832310 0.726625919 1.040639877 1.291893005 1.445472717 1.498878479 1.484846115 1.437343597 1.377674103 1.318386078 1.267166138 1.227701187 1.200249910 1.183076382 1.173604727 1.169092298 1.167068481 1.165744781 1.164144516 1.161853790 1.158729553 1.154794693 1.150306702 1.145763397 1.141727448 1.138551116 1.135477066 1.129461348
//
IT	4365
RD	2
LK	-5682954.175299
QD	-3458.815673 -> -2439.263257
RI	0.0454895065
TR	0.137002	0.026150
MT	17.114381
MM	C_pi: 1.090294, n_recomb: 479790.700639
RS	0	0.000000	0.170081	23101.410266	0.048149	0.108590
RS	1	0.008515	0.170081	23796.795352	0.049598	0.057897
RS	2	0.017755	0.170081	24404.723348	0.050865	0.029873
RS	3	0.027782	0.170081	24908.121913	0.051915	0.024699
RS	4	0.038663	0.696351	6339.874527	0.013214	0.008819
RS	5	0.050471	0.696351	6760.274261	0.014090	0.009159
RS	6	0.063283	1.110764	4529.183929	0.009440	0.006690
RS	7	0.077187	1.110764	4852.050950	0.010113	0.007023
RS	8	0.092275	1.499389	3853.812058	0.008032	0.005959
RS	9	0.108647	1.499389	4135.555681	0.008619	0.006276
RS	10	0.126414	1.762628	3775.151469	0.007868	0.005910
RS	11	0.145694	1.762628	4051.226116	0.008444	0.006346
RS	12	0.166615	1.849206	4141.261102	0.008631	0.006690
RS	13	0.189317	1.849206	4438.116152	0.009250	0.007394
RS	14	0.213953	1.806804	4861.872229	0.010133	0.008286
RS	15	0.240687	1.806804	5197.002143	0.010832	0.009197
RS	16	0.269697	1.703186	5882.540172	0.012261	0.010531
RS	17	0.301177	1.703186	6264.307183	0.013056	0.011660
RS	18	0.335338	1.581785	7165.353125	0.014934	0.013444
RS	19	0.372407	1.581785	7591.662128	0.015823	0.014815
RS	20	0.412633	1.467594	8642.291387	0.018013	0.016990
RS	21	0.456285	1.467594	9097.277334	0.018961	0.018536
RS	22	0.503653	1.375025	10182.527479	0.021223	0.020877
RS	23	0.555055	1.375025	10634.721585	0.022165	0.022391
RS	24	0.610834	1.309567	11611.555801	0.024201	0.024539
RS	25	0.671362	1.309567	12017.517400	0.025047	0.025789
RS	26	0.737045	1.269573	12767.006413	0.026610	0.027442
RS	27	0.808321	1.269573	13079.368922	0.027261	0.028266
RS	28	0.885665	1.250035	13535.383168	0.028211	0.029258
RS	29	0.969596	1.250035	13710.848311	0.028577	0.029581
RS	30	1.060674	1.244976	13861.339003	0.028890	0.029891
RS	31	1.159507	1.244976	13865.864021	0.028900	0.029717
RS	32	1.266756	1.248529	13737.222436	0.028632	0.029428
RS	33	1.383137	1.248529	13548.363849	0.028238	0.028809
RS	34	1.509428	1.255592	13183.289172	0.027477	0.028042
RS	35	1.646473	1.255592	12791.601368	0.026661	0.027042
RS	36	1.795188	1.262604	12229.921835	0.025490	0.025899
RS	37	1.956566	1.262604	11641.910995	0.024265	0.024565
RS	38	2.131685	1.267707	10918.412781	0.022757	0.023116
RS	39	2.321716	1.267707	10161.046372	0.021178	0.021503
RS	40	2.527929	1.270178	9316.802993	0.019418	0.019818
RS	41	2.751701	1.270178	8440.413265	0.017592	0.018008
RS	42	2.994527	1.269821	7531.814871	0.015698	0.016186
RS	43	3.258030	1.269821	6607.873008	0.013772	0.014297
RS	44	3.543971	1.266798	5705.348746	0.011891	0.012466
RS	45	3.854261	1.266798	4817.289783	0.010040	0.010639
RS	46	4.190972	1.261783	3995.205930	0.008327	0.008935
RS	47	4.556354	1.261783	3222.671200	0.006717	0.007312
RS	48	4.952849	1.255945	2544.641142	0.005304	0.005863
RS	49	5.383106	1.255945	1944.231757	0.004052	0.004561
RS	50	5.850000	1.250529	1446.893960	0.003016	0.003458
RS	51	6.356651	1.250529	1036.957993	0.002161	0.002532
RS	52	6.906444	1.246313	719.308385	0.001499	0.001797
RS	53	7.503053	1.246313	478.174457	0.000997	0.001225
RS	54	8.150464	1.242119	305.677476	0.000637	0.000805
RS	55	8.853002	1.242119	185.943441	0.000388	0.000505
RS	56	9.615363	1.242119	107.683405	0.000224	0.000303
RS	57	10.442640	1.242119	59.123420	0.000123	0.000172
RS	58	11.340361	1.231984	30.802787	0.000064	0.000093
RS	59	12.314523	1.231984	14.892009	0.000031	0.000047
RS	60	13.371638	1.231984	6.722482	0.000014	0.000022
RS	61	14.518767	1.231984	2.817106	0.000006	0.000010
RS	62	15.763575	1.231984	1.089050	0.000002	0.000004
RS	63	17.114381	1.231984	0.558238	0.000001	0.000002
PA	4+25*2+4+6 0.137002493 0.026149739 17.114380974 0.170080936 0.696350994 1.110764096 1.499389126 1.762627939 1.849206102 1.806804259 1.703185599 1.581785016 1.467593682 1.375025157 1.309566588 1.269573198 1.250034667 1.244976212 1.248529065 1.255592307 1.262603814 1.267707288 1.270178139 1.269821397 1.266797805 1.261783198 1.255945394 1.250529399 1.246313113 1.242118627 1.231984245
//
IT	5309
RD	3
LK	-5681429.384805
QD	-2209.395698 -> -1919.980558
RI	0.0406744740
TR	0.134029	0.025588
MT	17.838862
MM	C_pi: 1.097848, n_recomb: 472833.109005
RS	0	0.000000	0.145685	26688.397565	0.056444	0.106603
RS	1	0.008586	0.145685	27256.079295	0.057644	0.058553
RS	2	0.017910	0.145685	27689.715834	0.058561	0.032327
RS	3	0.028033	0.145685	27969.955065	0.059154	0.028777
RS	4	0.039027	0.721312	5857.950422	0.012389	0.007580
RS	5	0.050964	0.721312	6253.087115	0.013225	0.008533
RS	6	0.063926	1.177356	4098.814786	0.008669	0.005980
RS	7	0.078001	1.177356	4396.428271	0.009298	0.006619
RS	8	0.093284	1.649613	3368.868047	0.007125	0.005387
RS	9	0.109880	1.649613	3620.746670	0.007658	0.005863
RS	10	0.127900	1.995190	3217.899293	0.006806	0.005375
RS	11	0.147468	1.995190	3459.538943	0.007317	0.005868
RS	12	0.168716	2.105699	3522.183016	0.007449	0.006187
RS	13	0.191789	2.105699	3782.311225	0.007999	0.006890
RS	14	0.216842	2.034680	4198.463068	0.008879	0.007853
RS	15	0.244047	2.034680	4497.452190	0.009512	0.008711
RS	16	0.273588	1.880260	5203.962375	0.011006	0.010210
RS	17	0.305664	1.880260	5553.511465	0.011745	0.011250
RS	18	0.340495	1.705219	6518.456318	0.013786	0.013310
RS	19	0.378317	1.705219	6919.787324	0.014635	0.014579
RS	20	0.419386	1.545084	8080.517925	0.017090	0.017139
RS	21	0.463982	1.545084	8519.225873	0.018017	0.018591
RS	22	0.512406	1.419790	9735.101421	0.020589	0.021362
RS	23	0.564988	1.419790	10177.640428	0.021525	0.022793
RS	24	0.622085	1.335740	11257.705302	0.023809	0.025288
RS	25	0.684085	1.335740	11656.381436	0.024652	0.026454
RS	26	0.751408	1.288977	12443.813882	0.026318	0.028269
RS	27	0.824511	1.288977	12748.797319	0.026963	0.029004
RS	28	0.903891	1.271362	13170.238078	0.027854	0.029951
RS	29	0.990087	1.271362	13340.356245	0.028214	0.030186
RS	30	1.083684	1.273990	13405.630207	0.028352	0.030299
RS	31	1.185317	1.273990	13413.078092	0.028367	0.030052
RS	32	1.295676	1.288326	13185.112039	0.027885	0.029505
RS	33	1.415511	1.288326	13014.781357	0.027525	0.028842
RS	34	1.545636	1.306933	12570.141764	0.026585	0.027839
RS	35	1.686933	1.306933	12217.545977	0.025839	0.026829
RS	36	1.840362	1.324625	11615.008242	0.024565	0.025517
RS	37	2.006965	1.324625	11087.077206	0.023448	0.024208
RS	38	2.187873	1.338722	10364.395134	0.021920	0.022669
RS	39	2.384313	1.338722	9683.390027	0.020480	0.021107
RS	40	2.597621	1.348175	8873.772822	0.018767	0.019403
RS	41	2.829243	1.348175	8080.786495	0.017090	0.017661
RS	42	3.080753	1.352680	7226.595288	0.015284	0.015870
RS	43	3.353858	1.352680	6381.243729	0.013496	0.014053
RS	44	3.650412	1.352483	5536.407823	0.011709	0.012277
RS	45	3.972429	1.352483	4711.012408	0.009963	0.010512
RS	46	4.322094	1.348659	3935.336896	0.008323	0.008862
RS	47	4.701783	1.348659	3203.051093	0.006774	0.007283
RS	48	5.114072	1.343039	2552.330127	0.005398	0.005871
RS	49	5.561762	1.343039	1970.145962	0.004167	0.004590
RS	50	6.047890	1.337543	1481.849499	0.003134	0.003502
RS	51	6.575759	1.337543	1074.318725	0.002272	0.002580
RS	52	7.148951	1.333352	754.210366	0.001595	0.001844
RS	53	7.771358	1.333352	507.923461	0.001074	0.001266
RS	54	8.447206	1.328984	329.149859	0.000696	0.000839
RS	55	9.181084	1.328984	203.147031	0.000430	0.000531
RS	56	9.977974	1.328984	119.456950	0.000253	0.000321
RS	57	10.843286	1.328984	66.650243	0.000141	0.000185
RS	58	11.782895	1.315607	35.362716	0.000075	0.000101
RS	59	12.803181	1.315607	17.378436	0.000037	0.000051
RS	60	13.911070	1.315607	7.980282	0.000017	0.000024
RS	61	15.114085	1.315607	3.404543	0.000007	0.000011
RS	62	16.420392	1.315607	1.340945	0.000003	0.000004
RS	63	17.838862	1.315607	0.707063	0.000001	0.000002
PA	4+25*2+4+6 0.134029021 0.025587928 17.838861739 0.145685377 0.721312223 1.177355854 1.649613167 1.995190342 2.105698940 2.034680298 1.880260207 1.705218662 1.545083590 1.419789899 1.335739786 1.288976827 1.271361800 1.273990307 1.288326096 1.306933150 1.324624656 1.338722162 1.348174567 1.352679563 1.352483186 1.348658827 1.343038925 1.337543121 1.333351999 1.328983632 1.315606898
//
IT	4306
RD	4
LK	-5680949.046120
QD	-1852.853940 -> -1715.418254
RI	0.0388304103
TR	0.131629	0.025213
MT	18.405832
MM	C_pi: 1.110019, n_recomb: 471096.217244
RS	0	0.000000	0.136972	28401.824342	0.060289	0.104991
RS	1	0.008640	0.136972	28894.819559	0.061335	0.059114
RS	2	0.018026	0.136972	29230.165618	0.062047	0.033557
RS	3	0.028223	0.136972	29387.833499	0.062382	0.030778
RS	4	0.039302	0.757546	5499.402337	0.011674	0.006943
RS	5	0.051337	0.757546	5877.277132	0.012476	0.008100
RS	6	0.064412	1.222491	3900.581750	0.008280	0.005708
RS	7	0.078617	1.222491	4187.314092	0.008888	0.006460
RS	8	0.094049	1.747588	3147.701264	0.006682	0.005151
RS	9	0.110815	1.747588	3386.351598	0.007188	0.005682
RS	10	0.129029	2.162771	2944.442959	0.006250	0.005104
RS	11	0.148817	2.162771	3169.276469	0.006727	0.005598
RS	12	0.170314	2.299744	3206.558462	0.006807	0.005884
RS	13	0.193668	2.299744	3447.947517	0.007319	0.006558
RS	14	0.219041	2.208871	3855.657140	0.008184	0.007551
RS	15	0.246605	2.208871	4136.101306	0.008780	0.008352
RS	16	0.276552	2.014166	4857.085698	0.010310	0.009942
RS	17	0.309085	2.014166	5190.782257	0.011019	0.010901
RS	18	0.344429	1.794943	6208.893139	0.013180	0.013140
RS	19	0.382827	1.794943	6599.803661	0.014009	0.014320
RS	20	0.424542	1.596296	7861.174429	0.016687	0.017160
RS	21	0.469862	1.596296	8296.097858	0.017610	0.018540
RS	22	0.519097	1.443565	9640.141327	0.020463	0.021649
RS	23	0.572586	1.443565	10083.071490	0.021403	0.023035
RS	24	0.630696	1.344138	11271.292288	0.023926	0.025813
RS	25	0.693827	1.344138	11669.392643	0.024771	0.026955
RS	26	0.762412	1.291971	12503.330361	0.026541	0.028897
RS	27	0.836923	1.291971	12803.173912	0.027177	0.029616
RS	28	0.917871	1.276309	13197.988054	0.028015	0.030506
RS	29	1.005813	1.276309	13359.512040	0.028358	0.030729
RS	30	1.101353	1.285899	13344.427103	0.028326	0.030649
RS	31	1.205148	1.285899	13345.163611	0.028328	0.030399
RS	32	1.317911	1.310049	13017.772433	0.027633	0.029605
RS	33	1.440415	1.310049	12849.152469	0.027275	0.028953
RS	34	1.573504	1.339337	12317.635852	0.026147	0.027723
RS	35	1.718092	1.339337	11979.865219	0.025430	0.026741
RS	36	1.875172	1.367134	11320.228870	0.024030	0.025262
RS	37	2.045823	1.367134	10821.593839	0.022971	0.023996
RS	38	2.231218	1.390014	10074.785163	0.021386	0.022357
RS	39	2.432631	1.390014	9435.378048	0.020029	0.020851
RS	40	2.651446	1.406590	8629.649257	0.018318	0.019106
RS	41	2.889166	1.406590	7885.217916	0.016738	0.017428
RS	42	3.147425	1.416382	7053.760166	0.014973	0.015640
RS	43	3.427996	1.416382	6256.383871	0.013280	0.013887
RS	44	3.732809	1.419633	5441.732223	0.011551	0.012139
RS	45	4.063956	1.419633	4656.028059	0.009883	0.010428
RS	46	4.423714	1.417729	3907.037692	0.008294	0.008812
RS	47	4.814555	1.417729	3200.970485	0.006795	0.007269
RS	48	5.239164	1.413086	2566.510178	0.005448	0.005882
RS	49	5.700458	1.413086	1996.310589	0.004238	0.004619
RS	50	6.201606	1.408235	1512.918814	0.003211	0.003542
RS	51	6.746054	1.408235	1106.578718	0.002349	0.002623
RS	52	7.337540	1.404700	783.768115	0.001664	0.001885
RS	53	7.980130	1.404700	533.232456	0.001132	0.001304
RS	54	8.678239	1.400721	349.176819	0.000741	0.000870
RS	55	9.436662	1.400721	218.031847	0.000463	0.000555
RS	56	10.260613	1.400721	129.796148	0.000276	0.000338
RS	57	11.155751	1.400721	73.365001	0.000156	0.000196
RS	58	12.128227	1.384527	39.503727	0.000084	0.000108
RS	59	13.184723	1.384527	19.674917	0.000042	0.000056
RS	60	14.332499	1.384527	9.162696	0.000019	0.000027
RS	61	15.579440	1.384527	3.967057	0.000008	0.000012
RS	62	16.934115	1.384527	1.586847	0.000003	0.000005
RS	63	18.405832	1.384527	0.856837	0.000002	0.000003
PA	4+25*2+4+6 0.131628681 0.025213111 18.405831882 0.136971772 0.757546334 1.222490733 1.747588131 2.162770854 2.299744060 2.208871042 2.014165915 1.794943497 1.596296415 1.443564748 1.344138350 1.291971314 1.276308658 1.285899461 1.310048513 1.339336760 1.367134003 1.390013783 1.406589945 1.416381831 1.419632947 1.417728531 1.413085784 1.408235475 1.404700234 1.400721366 1.384526576
//
IT	4258
RD	5
LK	-5680706.453117
QD	-1679.521660 -> -1596.501897
RI	0.0376745720
TR	0.129731	0.024963
MT	18.851542
MM	C_pi: 1.122686, n_recomb: 471742.338981
RS	0	0.000000	0.133317	29329.206125	0.062172	0.103776
RS	1	0.008681	0.133317	29785.850050	0.063140	0.059555
RS	2	0.018115	0.133317	30072.189436	0.063747	0.034253
RS	3	0.028369	0.133317	30167.819941	0.063950	0.031874
RS	4	0.039512	0.792702	5247.402905	0.011123	0.006551
RS	5	0.051623	0.792702	5613.627343	0.011900	0.007781
RS	6	0.064785	1.244748	3831.740434	0.008123	0.005622
RS	7	0.079090	1.244748	4115.502070	0.008724	0.006429
RS	8	0.094637	1.802250	3056.194824	0.006479	0.005064
RS	9	0.111533	1.802250	3289.891576	0.006974	0.005623
RS	10	0.129896	2.279451	2800.974044	0.005938	0.004954
RS	11	0.149853	2.279451	3017.225182	0.006396	0.005442
RS	12	0.171542	2.448356	3024.698878	0.006412	0.005682
RS	13	0.195114	2.448356	3255.410398	0.006901	0.006331
RS	14	0.220733	2.348238	3649.131592	0.007735	0.007322
RS	15	0.248575	2.348238	3918.566573	0.008307	0.008078
RS	16	0.278834	2.124060	4643.733140	0.009844	0.009710
RS	17	0.311721	2.124060	4968.101742	0.010531	0.010604
RS	18	0.347461	1.869218	6024.041321	0.012770	0.012953
RS	19	0.386305	1.869218	6409.798708	0.013587	0.014062
RS	20	0.428520	1.637854	7755.995758	0.016441	0.017107
RS	21	0.474401	1.637854	8191.386859	0.017364	0.018426
RS	22	0.524263	1.461167	9654.051314	0.020465	0.021810
RS	23	0.578455	1.461167	10101.019299	0.021412	0.023162
RS	24	0.637351	1.347988	11397.512019	0.024160	0.026189
RS	25	0.701359	1.347988	11798.094189	0.025010	0.027320
RS	26	0.770924	1.290543	12686.863151	0.026894	0.029385
RS	27	0.846528	1.290543	12983.591594	0.027523	0.030104
RS	28	0.928695	1.275889	13364.674069	0.028330	0.030958
RS	29	1.017994	1.275889	13517.926877	0.028655	0.031189
RS	30	1.115046	1.290864	13436.679501	0.028483	0.030950
RS	31	1.220522	1.290864	13428.496268	0.028466	0.030713
RS	32	1.335155	1.323026	13014.160322	0.027587	0.029710
RS	33	1.459739	1.323026	12841.584339	0.027222	0.029081
RS	34	1.595138	1.361276	12231.210879	0.025928	0.027659
RS	35	1.742290	1.361276	11898.428373	0.025222	0.026710
RS	36	1.902217	1.397739	11183.077832	0.023706	0.025086
RS	37	2.076027	1.397739	10699.728819	0.022681	0.023863
RS	38	2.264925	1.428349	9922.960942	0.021035	0.022133
RS	39	2.470221	1.428349	9307.988859	0.019731	0.020676
RS	40	2.693338	1.451422	8494.416333	0.018006	0.018888
RS	41	2.935824	1.451422	7780.221496	0.016493	0.017262
RS	42	3.199360	1.466260	6956.760328	0.014747	0.015469
RS	43	3.485773	1.466260	6190.386642	0.013122	0.013766
RS	44	3.797049	1.473029	5391.581294	0.011429	0.012034
RS	45	4.135347	1.473029	4632.183035	0.009819	0.010367
RS	46	4.503011	1.473338	3898.715876	0.008265	0.008773
RS	47	4.902593	1.473338	3210.260818	0.006805	0.007261
RS	48	5.336861	1.470095	2585.338010	0.005480	0.005891
RS	49	5.808828	1.470095	2023.044298	0.004288	0.004645
RS	50	6.321765	1.466353	1541.818813	0.003268	0.003574
RS	51	6.879230	1.466353	1135.728626	0.002408	0.002660
RS	52	7.485087	1.463904	809.932321	0.001717	0.001921
RS	53	8.143538	1.463904	555.650011	0.001178	0.001336
RS	54	8.859149	1.460718	366.907605	0.000778	0.000897
RS	55	9.636881	1.460718	231.346769	0.000490	0.000576
RS	56	10.482126	1.460718	139.151783	0.000295	0.000354
RS	57	11.400746	1.460718	79.517637	0.000169	0.000207
RS	58	12.399111	1.442093	43.352030	0.000092	0.000115
RS	59	13.484142	1.442093	21.840014	0.000046	0.000060
RS	60	14.663363	1.442093	10.294490	0.000022	0.000029
RS	61	15.944950	1.442093	4.514145	0.000010	0.000013
RS	62	17.337791	1.442093	1.830048	0.000004	0.000005
RS	63	18.851542	1.442093	1.009014	0.000002	0.000003
PA	4+25*2+4+6 0.129731250 0.024963307 18.851541953 0.133316713 0.792702317 1.244748128 1.802250259 2.279450949 2.448355756 2.348237859 2.124060139 1.869218130 1.637854202 1.461167114 1.347987806 1.290543287 1.275888730 1.290863642 1.323025611 1.361275511 1.397739418 1.428349401 1.451421834 1.466260252 1.473029480 1.473337724 1.470094980 1.466353042 1.463904359 1.460717589 1.442092910
//
IT	4314
RD	6
LK	-5680556.014969
QD	-1573.312132 -> -1517.768257
RI	0.0368291820
TR	0.128220	0.024798
MT	19.206360
MM	C_pi: 1.134348, n_recomb: 473462.310467
RS	0	0.000000	0.131658	29899.588585	0.063151	0.102858
RS	1	0.008713	0.131658	30340.078072	0.064081	0.059888
RS	2	0.018185	0.131658	30602.845743	0.064636	0.034685
RS	3	0.028482	0.131658	30667.171882	0.064772	0.032526
RS	4	0.039677	0.824464	5064.055435	0.010696	0.006278
RS	5	0.051847	0.824464	5421.988575	0.011452	0.007529
RS	6	0.065077	1.249197	3837.669274	0.008106	0.005631
RS	7	0.079460	1.249197	4122.982442	0.008708	0.006473
RS	8	0.095096	1.824763	3035.727659	0.006412	0.005054
RS	9	0.112094	1.824763	3269.019758	0.006904	0.005634
RS	10	0.130574	2.357262	2726.154688	0.005758	0.004870
RS	11	0.150663	2.357262	2938.203535	0.006206	0.005356
RS	12	0.172503	2.562216	2912.414891	0.006151	0.005539
RS	13	0.196246	2.562216	3136.662858	0.006625	0.006171
RS	14	0.222058	2.461890	3512.194292	0.007418	0.007142
RS	15	0.250118	2.461890	3774.430072	0.007972	0.007866
RS	16	0.280623	2.217698	4495.031175	0.009494	0.009509
RS	17	0.313786	2.217698	4813.075588	0.010166	0.010352
RS	18	0.349839	1.934534	5892.567678	0.012446	0.012766
RS	19	0.389033	1.934534	6275.145968	0.013254	0.013816
RS	20	0.431642	1.675161	7689.186927	0.016240	0.017012
RS	21	0.477963	1.675161	8126.253131	0.017163	0.018281
RS	22	0.528320	1.477174	9694.160971	0.020475	0.021891
RS	23	0.583065	1.477174	10146.228530	0.021430	0.023213
RS	24	0.642580	1.351378	11546.196410	0.024387	0.026462
RS	25	0.707280	1.351378	11950.581498	0.025241	0.027582
RS	26	0.777617	1.288636	12898.376491	0.027243	0.029770
RS	27	0.854082	1.288636	13193.480865	0.027866	0.030491
RS	28	0.937210	1.274104	13571.656689	0.028665	0.031331
RS	29	1.027581	1.274104	13717.826420	0.028973	0.031568
RS	30	1.125826	1.293030	13584.439788	0.028692	0.031207
RS	31	1.232630	1.293030	13567.504175	0.028656	0.030983
RS	32	1.348741	1.331517	13080.249943	0.027627	0.029812
RS	33	1.474968	1.331517	12902.022192	0.027250	0.029204
RS	34	1.612193	1.377031	12224.003470	0.025818	0.027625
RS	35	1.761374	1.377031	11891.947863	0.025117	0.026705
RS	36	1.923553	1.420643	11127.194670	0.023502	0.024963
RS	37	2.099862	1.420643	10652.089695	0.022498	0.023775
RS	38	2.291533	1.457774	9846.018268	0.020796	0.021969
RS	39	2.499904	1.457774	9246.143693	0.019529	0.020552
RS	40	2.726431	1.486505	8420.482706	0.017785	0.018725
RS	41	2.972694	1.486505	7726.049827	0.016318	0.017141
RS	42	3.240414	1.505924	6903.318485	0.014581	0.015338
RS	43	3.531460	1.505924	6157.900727	0.013006	0.013676
RS	44	3.847864	1.516065	5367.005113	0.011336	0.011953
RS	45	4.191836	1.516065	4625.792293	0.009770	0.010321
RS	46	4.565778	1.518687	3901.286247	0.008240	0.008742
RS	47	4.972302	1.518687	3225.157958	0.006812	0.007256
RS	48	5.414245	1.517102	2605.710090	0.005504	0.005898
RS	49	5.894694	1.517102	2048.864567	0.004327	0.004666
RS	50	6.417003	1.514799	1568.193336	0.003312	0.003601
RS	51	6.984821	1.514799	1161.920744	0.002454	0.002691
RS	52	7.602113	1.513767	833.107416	0.001760	0.001951
RS	53	8.273188	1.513767	575.584001	0.001216	0.001364
RS	54	9.002732	1.511698	382.686744	0.000808	0.000920
RS	55	9.795842	1.511698	243.328365	0.000514	0.000595
RS	56	10.658053	1.511698	147.668693	0.000312	0.000368
RS	57	11.595389	1.511698	85.187152	0.000180	0.000217
RS	58	12.614392	1.490945	46.945734	0.000099	0.000122
RS	59	13.722181	1.490945	23.889062	0.000050	0.000064
RS	60	14.926489	1.490945	11.380666	0.000024	0.000031
RS	61	16.235728	1.490945	5.046900	0.000011	0.000014
RS	62	17.659038	1.490945	2.070525	0.000004	0.000006
RS	63	19.206360	1.490945	1.163258	0.000002	0.000003
PA	4+25*2+4+6 0.128220458 0.024798016 19.206360328 0.131658162 0.824464054 1.249197320 1.824762575 2.357261873 2.562216478 2.461890156 2.217698372 1.934533522 1.675160520 1.477173991 1.351377778 1.288635613 1.274103710 1.293030313 1.331517092 1.377030630 1.420642821 1.457773854 1.486505354 1.505924017 1.516065233 1.518686822 1.517102364 1.514798618 1.513767037 1.511697604 1.490944565
//
IT	3692
RD	7
LK	-5680453.795214
QD	-1501.980088 -> -1462.382453
RI	0.0361752707
TR	0.126995	0.024690
MT	19.493858
MM	C_pi: 1.144790, n_recomb: 475709.696492
RS	0	0.000000	0.130934	30285.613448	0.063664	0.102154
RS	1	0.008738	0.130934	30720.775311	0.064579	0.060140
RS	2	0.018240	0.130934	30973.586415	0.065110	0.034969
RS	3	0.028573	0.130934	31023.029917	0.065214	0.032933
RS	4	0.039808	0.853466	4921.829137	0.010346	0.006068
RS	5	0.052025	0.853466	5273.391868	0.011085	0.007316
RS	6	0.065309	1.241896	3888.130367	0.008173	0.005691
RS	7	0.079755	1.241896	4177.654936	0.008782	0.006560
RS	8	0.095462	1.825401	3057.386534	0.006427	0.005090
RS	9	0.112542	1.825401	3292.969366	0.006922	0.005689
RS	10	0.131115	2.406530	2691.590640	0.005658	0.004825
RS	11	0.151311	2.406530	2902.024130	0.006100	0.005313
RS	12	0.173271	2.649128	2841.554448	0.005973	0.005434
RS	13	0.197151	2.649128	3061.868733	0.006436	0.006058
RS	14	0.223117	2.555099	3417.289811	0.007184	0.006998
RS	15	0.251352	2.555099	3674.630543	0.007725	0.007701
RS	16	0.282055	2.298524	4384.947787	0.009218	0.009333
RS	17	0.315440	2.298524	4698.404613	0.009877	0.010141
RS	18	0.351743	1.993191	5790.391867	0.012172	0.012587
RS	19	0.391218	1.993191	6170.706512	0.012972	0.013591
RS	20	0.434142	1.709794	7637.696838	0.016055	0.016896
RS	21	0.480818	1.709794	8076.692096	0.016978	0.018122
RS	22	0.531572	1.492743	9736.246117	0.020467	0.021919
RS	23	0.586761	1.492743	10193.591465	0.021428	0.023214
RS	24	0.646773	1.355337	11689.841276	0.024573	0.026660
RS	25	0.712029	1.355337	12098.655419	0.025433	0.027768
RS	26	0.782987	1.287376	13106.499676	0.027551	0.030076
RS	27	0.860146	1.287376	13401.135567	0.028171	0.030795
RS	28	0.944047	1.272356	13784.105149	0.028976	0.031638
RS	29	1.035280	1.272356	13924.537591	0.029271	0.031879
RS	30	1.134485	1.294145	13750.573488	0.028905	0.031425
RS	31	1.242359	1.294145	13725.807682	0.028853	0.031211
RS	32	1.359659	1.337597	13178.025985	0.027702	0.029906
RS	33	1.487210	1.337597	12993.921068	0.027315	0.029315
RS	34	1.625906	1.388940	12258.821224	0.025770	0.027610
RS	35	1.776722	1.388940	11925.518899	0.025069	0.026714
RS	36	1.940717	1.438357	11118.268730	0.023372	0.024876
RS	37	2.119043	1.438357	10647.449982	0.022382	0.023717
RS	38	2.312951	1.480883	9814.619188	0.020632	0.021849
RS	39	2.523804	1.480883	9224.164283	0.019390	0.020464
RS	40	2.753082	1.514444	8385.034672	0.017626	0.018603
RS	41	3.002395	1.514444	7703.715666	0.016194	0.017052
RS	42	3.273494	1.537930	6877.735107	0.014458	0.015238
RS	43	3.568283	1.537930	6146.710961	0.012921	0.013609
RS	44	3.888831	1.551224	5358.822564	0.011265	0.011890
RS	45	4.237391	1.551224	4630.380125	0.009734	0.010285
RS	46	4.616408	1.556171	3910.558151	0.008220	0.008718
RS	47	5.028546	1.556171	3243.183851	0.006818	0.007252
RS	48	5.476698	1.556416	2626.482529	0.005521	0.005904
RS	49	5.964011	1.556416	2073.434206	0.004359	0.004684
RS	50	6.493907	1.555803	1592.237987	0.003347	0.003623
RS	51	7.070108	1.555803	1185.553392	0.002492	0.002718
RS	52	7.696659	1.556453	853.761173	0.001795	0.001976
RS	53	8.377961	1.556453	593.437028	0.001247	0.001388
RS	54	9.118797	1.555775	396.827188	0.000834	0.000941
RS	55	9.924370	1.555775	254.185383	0.000534	0.000611
RS	56	10.800338	1.555775	155.472961	0.000327	0.000380
RS	57	11.752851	1.555775	90.442091	0.000190	0.000226
RS	58	12.788598	1.533168	50.317270	0.000106	0.000128
RS	59	13.914852	1.533168	25.835679	0.000054	0.000067
RS	60	15.139523	1.533168	12.426014	0.000026	0.000033
RS	61	16.471211	1.533168	5.566588	0.000012	0.000015
RS	62	17.919266	1.533168	2.308426	0.000005	0.000006
RS	63	19.493858	1.533168	1.319381	0.000003	0.000004
PA	4+25*2+4+6 0.126994671 0.024690104 19.493857878 0.130934314 0.853466416 1.241895674 1.825401239 2.406530358 2.649127599 2.555099460 2.298523759 1.993190748 1.709793970 1.492743417 1.355336893 1.287375950 1.272356425 1.294145063 1.337597055 1.388940393 1.438357231 1.480882796 1.514444242 1.537930303 1.551223542 1.556171118 1.556415761 1.555802841 1.556452607 1.555775137 1.533168492
//
IT	3850
RD	8
LK	-5680380.039239
QD	-1451.157651 -> -1421.489842
RI	0.0356491242
TR	0.125977	0.024621
MT	19.731523
MM	C_pi: 1.154133, n_recomb: 478219.689552
RS	0	0.000000	0.130701	30565.952891	0.063916	0.101603
RS	1	0.008759	0.130701	31001.859617	0.064828	0.060334
RS	2	0.018286	0.130701	31252.409424	0.065352	0.035165
RS	3	0.028646	0.130701	31296.300467	0.065443	0.033196
RS	4	0.039915	0.880891	4802.914706	0.010043	0.005893
RS	5	0.052170	0.880891	5149.120646	0.010767	0.007126
RS	6	0.065499	1.227722	3965.007913	0.008291	0.005781
RS	7	0.079996	1.227722	4260.286028	0.008909	0.006672
RS	8	0.095762	1.812261	3104.755816	0.006492	0.005151
RS	9	0.112909	1.812261	3344.260609	0.006993	0.005769
RS	10	0.131558	2.435595	2681.898057	0.005608	0.004805
RS	11	0.151841	2.435595	2892.320487	0.006048	0.005297
RS	12	0.173900	2.715309	2797.277481	0.005849	0.005357
RS	13	0.197891	2.715309	3015.296395	0.006305	0.005977
RS	14	0.223984	2.631652	3350.458038	0.007006	0.006882
RS	15	0.252362	2.631652	3604.458878	0.007537	0.007573
RS	16	0.283226	2.368520	4301.361504	0.008995	0.009182
RS	17	0.316794	2.368520	4611.419078	0.009643	0.009963
RS	18	0.353302	2.046145	5708.023325	0.011936	0.012420
RS	19	0.393007	2.046145	6086.628567	0.012728	0.013387
RS	20	0.436191	1.742151	7594.532534	0.015881	0.016772
RS	21	0.483157	1.742151	8035.430068	0.016803	0.017960
RS	22	0.534237	1.508007	9774.244635	0.020439	0.021913
RS	23	0.589791	1.508007	10236.735038	0.021406	0.023183
RS	24	0.650211	1.359941	11821.302378	0.024719	0.026803
RS	25	0.715923	1.359941	12234.834050	0.025584	0.027899
RS	26	0.787391	1.286963	13301.539908	0.027815	0.030322
RS	27	0.865120	1.286963	13596.592084	0.028432	0.031037
RS	28	0.949656	1.271087	13989.387429	0.029253	0.031894
RS	29	1.041598	1.271087	14125.325236	0.029537	0.032136
RS	30	1.141592	1.294962	13919.670132	0.029107	0.031611
RS	31	1.250346	1.294962	13888.167422	0.029041	0.031403
RS	32	1.368625	1.342345	13289.970512	0.027791	0.029991
RS	33	1.497265	1.342345	13100.327817	0.027394	0.029413
RS	34	1.637173	1.398372	12317.165466	0.025756	0.027606
RS	35	1.789335	1.398372	11981.700978	0.025055	0.026729
RS	36	1.954825	1.452475	11138.248053	0.023291	0.024816
RS	37	2.134811	1.452475	10669.332250	0.022311	0.023680
RS	38	2.330563	1.499423	9812.664494	0.020519	0.021761
RS	39	2.543460	1.499423	9227.938587	0.019296	0.020401
RS	40	2.775006	1.537066	8375.185525	0.017513	0.018511
RS	41	3.026833	1.537066	7702.493437	0.016107	0.016987
RS	42	3.300719	1.564133	6870.945435	0.014368	0.015161
RS	43	3.598594	1.564133	6149.784998	0.012860	0.013558
RS	44	3.922561	1.580340	5361.695521	0.011212	0.011840
RS	45	4.274905	1.580340	4642.220625	0.009707	0.010259
RS	46	4.658111	1.587582	3924.138230	0.008206	0.008698
RS	47	5.074883	1.587582	3262.981160	0.006823	0.007250
RS	48	5.528161	1.589772	2647.098354	0.005535	0.005908
RS	49	6.021142	1.589772	2096.681849	0.004384	0.004700
RS	50	6.557305	1.591047	1614.199501	0.003375	0.003641
RS	51	7.140431	1.591047	1206.980296	0.002524	0.002740
RS	52	7.774634	1.593603	872.269650	0.001824	0.001998
RS	53	8.464389	1.593603	609.526000	0.001275	0.001409
RS	54	9.214560	1.594556	409.573287	0.000856	0.000958
RS	55	10.030440	1.594556	264.081268	0.000552	0.000626
RS	56	10.917785	1.594556	162.664036	0.000340	0.000392
RS	57	11.882853	1.594556	95.337136	0.000199	0.000234
RS	58	12.932454	1.570370	53.492404	0.000112	0.000134
RS	59	14.073992	1.570370	27.691161	0.000058	0.000071
RS	60	15.315519	1.570370	13.434792	0.000028	0.000035
RS	61	16.665794	1.570370	6.074512	0.000013	0.000016
RS	62	18.134342	1.570370	2.544024	0.000005	0.000007
RS	63	19.731523	1.570370	1.477351	0.000003	0.000004
PA	4+25*2+4+6 0.125977296 0.024621278 19.731522558 0.130700810 0.880890940 1.227722390 1.812261392 2.435594823 2.715309303 2.631651856 2.368520079 2.046144761 1.742151330 1.508007161 1.359940956 1.286963431 1.271087195 1.294962098 1.342344957 1.398371522 1.452475018 1.499423206 1.537066103 1.564133357 1.580339606 1.587582422 1.589772001 1.591047345 1.593602891 1.594556160 1.570369898
//
IT	4346
RD	9
LK	-5680324.228249
QD	-1413.084220 -> -1389.945804
RI	0.0352074540
TR	0.125114	0.024579
MT	19.932041
MM	C_pi: 1.162562, n_recomb: 480850.968764
RS	0	0.000000	0.130742	30781.310477	0.064014	0.101160
RS	1	0.008777	0.130742	31221.454764	0.064930	0.060486
RS	2	0.018323	0.130742	31474.236300	0.065455	0.035305
RS	3	0.028708	0.130742	31518.080324	0.065546	0.033369
RS	4	0.040004	0.907826	4696.106199	0.009766	0.005738
RS	5	0.052292	0.907826	5037.395440	0.010476	0.006947
RS	6	0.065658	1.210167	4056.634086	0.008436	0.005887
RS	7	0.080197	1.210167	4358.488704	0.009064	0.006796
RS	8	0.096012	1.791283	3167.492321	0.006587	0.005228
RS	9	0.113215	1.791283	3411.874084	0.007095	0.005863
RS	10	0.131928	2.450939	2687.766548	0.005590	0.004799
RS	11	0.152283	2.450939	2899.179718	0.006029	0.005299
RS	12	0.174425	2.765789	2770.729742	0.005762	0.005299
RS	13	0.198510	2.765789	2987.553520	0.006213	0.005919
RS	14	0.224709	2.694566	3303.495528	0.006870	0.006788
RS	15	0.253207	2.694566	3555.272753	0.007394	0.007472
RS	16	0.284207	2.429164	4237.413848	0.008812	0.009053
RS	17	0.317927	2.429164	4544.967529	0.009452	0.009815
RS	18	0.354607	2.093961	5640.840749	0.011731	0.012267
RS	19	0.394505	2.093961	6018.153177	0.012516	0.013205
RS	20	0.437906	1.772330	7557.586043	0.015717	0.016646
RS	21	0.485116	1.772330	8000.297977	0.016638	0.017804
RS	22	0.536469	1.522855	9807.621778	0.020396	0.021886
RS	23	0.592329	1.522855	10275.023053	0.021368	0.023133
RS	24	0.653091	1.365028	11940.034099	0.024831	0.026907
RS	25	0.719187	1.365028	12358.387241	0.025701	0.027990
RS	26	0.791083	1.287314	13481.477754	0.028037	0.030521
RS	27	0.869290	1.287314	13777.609725	0.028653	0.031229
RS	28	0.954360	1.270394	14183.172621	0.029496	0.032107
RS	29	1.046897	1.270394	14315.686848	0.029772	0.032347
RS	30	1.147555	1.295817	14084.995267	0.029292	0.031769
RS	31	1.257047	1.295817	14047.817330	0.029214	0.031565
RS	32	1.376149	1.346354	13407.288482	0.027882	0.030066
RS	33	1.505704	1.346354	13212.654711	0.027478	0.029498
RS	34	1.646630	1.406168	12388.866224	0.025764	0.027610
RS	35	1.799924	1.406168	12050.861316	0.025062	0.026748
RS	36	1.966672	1.464050	11176.640643	0.023243	0.024775
RS	37	2.148055	1.464050	10708.137183	0.022269	0.023656
RS	38	2.345357	1.514601	9830.485309	0.020444	0.021697
RS	39	2.559975	1.514601	9248.980201	0.019235	0.020358
RS	40	2.793429	1.555677	8382.986463	0.017434	0.018443
RS	41	3.047373	1.555677	7715.767401	0.016046	0.016940
RS	42	3.323604	1.585883	6877.284229	0.014302	0.015102
RS	43	3.624078	1.585883	6162.736104	0.012816	0.013520
RS	44	3.950924	1.604771	5372.256603	0.011172	0.011801
RS	45	4.306456	1.604771	4658.982436	0.009689	0.010239
RS	46	4.693191	1.614256	3940.540324	0.008195	0.008682
RS	47	5.113869	1.614256	3283.738509	0.006829	0.007249
RS	48	5.571467	1.618471	2667.264838	0.005547	0.005912
RS	49	6.069227	1.618471	2118.632076	0.004406	0.004713
RS	50	6.610672	1.621793	1634.308460	0.003399	0.003656
RS	51	7.199639	1.621793	1226.496389	0.002551	0.002759
RS	52	7.840296	1.626437	888.941278	0.001849	0.002016
RS	53	8.537181	1.626437	624.105852	0.001298	0.001427
RS	54	9.295228	1.629240	421.118730	0.000876	0.000974
RS	55	10.119806	1.629240	273.146127	0.000568	0.000640
RS	56	11.016753	1.629240	169.321737	0.000352	0.000402
RS	57	11.992422	1.629240	99.916714	0.000208	0.000241
RS	58	13.053720	1.603708	56.493291	0.000117	0.000139
RS	59	14.208164	1.603708	29.465008	0.000061	0.000074
RS	60	15.463929	1.603708	14.410445	0.000030	0.000037
RS	61	16.829907	1.603708	6.571632	0.000014	0.000017
RS	62	18.315770	1.603708	2.777457	0.000006	0.000007
RS	63	19.932041	1.603708	1.637044	0.000003	0.000004
PA	4+25*2+4+6 0.125113510 0.024579178 19.932041266 0.130741819 0.907825683 1.210166706 1.791283199 2.450939004 2.765789421 2.694565987 2.429164254 2.093960782 1.772329817 1.522854597 1.365027558 1.287314451 1.270393814 1.295816699 1.346354418 1.406167695 1.464049650 1.514600816 1.555676942 1.585883453 1.604770925 1.614255962 1.618470631 1.621793415 1.626436938 1.629239995 1.603708355
//
IT	4734
RD	10
LK	-5680280.352142
QD	-1383.262121 -> -1364.631292
RI	0.0348231058
TR	0.124365	0.024555
MT	20.104564
MM	C_pi: 1.170230, n_recomb: 483515.490431
RS	0	0.000000	0.130936	30955.572362	0.064022	0.100795
RS	1	0.008791	0.130936	31401.879794	0.064945	0.060611
RS	2	0.018356	0.130936	31659.442803	0.065478	0.035411
RS	3	0.028761	0.130936	31706.426852	0.065575	0.033488
RS	4	0.040081	0.935044	4594.787650	0.009503	0.005592
RS	5	0.052396	0.935044	4931.257132	0.010199	0.006774
RS	6	0.065793	1.191490	4155.270161	0.008594	0.005999
RS	7	0.080369	1.191490	4464.049375	0.009232	0.006924
RS	8	0.096226	1.766404	3238.919718	0.006699	0.005313
RS	9	0.113476	1.766404	3488.695037	0.007215	0.005965
RS	10	0.132244	2.457312	2703.206537	0.005591	0.004804
RS	11	0.152661	2.457312	2916.219566	0.006031	0.005311
RS	12	0.174874	2.804553	2756.136489	0.005700	0.005254
RS	13	0.199039	2.804553	2972.507969	0.006148	0.005878
RS	14	0.225328	2.746369	3270.931758	0.006765	0.006712
RS	15	0.253929	2.746369	3521.302997	0.007283	0.007392
RS	16	0.285045	2.481715	4188.479811	0.008663	0.008942
RS	17	0.318895	2.481715	4494.226464	0.009295	0.009690
RS	18	0.355722	2.137115	5585.815963	0.011553	0.012128
RS	19	0.395786	2.137115	5962.172897	0.012331	0.013044
RS	20	0.439372	1.800399	7525.867710	0.015565	0.016522
RS	21	0.486791	1.800399	7970.297436	0.016484	0.017655
RS	22	0.538378	1.537154	9837.040333	0.020345	0.021844
RS	23	0.594500	1.537154	10309.082805	0.021321	0.023071
RS	24	0.655556	1.370411	12047.072127	0.024916	0.026981
RS	25	0.721979	1.370411	12470.230404	0.025791	0.028052
RS	26	0.794243	1.288281	13646.544391	0.028224	0.030682
RS	27	0.872859	1.288281	13944.234998	0.028839	0.031384
RS	28	0.958386	1.270249	14364.011864	0.029707	0.032286
RS	29	1.051433	1.270249	14493.993182	0.029976	0.032523
RS	30	1.152660	1.296850	14243.208144	0.029458	0.031903
RS	31	1.262786	1.296850	14201.316010	0.029371	0.031701
RS	32	1.382593	1.349967	13524.855342	0.027972	0.030131
RS	33	1.512933	1.349967	13325.843737	0.027560	0.029571
RS	34	1.654732	1.412866	12467.569449	0.025785	0.027618
RS	35	1.808997	1.412866	12126.943056	0.025081	0.026768
RS	36	1.976824	1.473792	11226.613717	0.023219	0.024747
RS	37	2.159405	1.473792	10757.583462	0.022249	0.023643
RS	38	2.358038	1.527269	9861.554591	0.020396	0.021652
RS	39	2.574133	1.527269	9281.538124	0.019196	0.020329
RS	40	2.809226	1.571224	8402.969763	0.017379	0.018393
RS	41	3.064987	1.571224	7738.965741	0.016006	0.016907
RS	42	3.343232	1.604180	6892.773404	0.014256	0.015058
RS	43	3.645939	1.604180	6182.465845	0.012786	0.013493
RS	44	3.975259	1.625530	5388.105668	0.011144	0.011771
RS	45	4.333530	1.625530	4678.989119	0.009677	0.010224
RS	46	4.723298	1.637193	3958.676630	0.008187	0.008669
RS	47	5.147332	1.637193	3304.850767	0.006835	0.007249
RS	48	5.608644	1.643484	2686.757903	0.005557	0.005914
RS	49	6.110512	1.643484	2139.291965	0.004424	0.004724
RS	50	6.656500	1.648981	1652.728746	0.003418	0.003668
RS	51	7.250489	1.648981	1244.314539	0.002573	0.002776
RS	52	7.896698	1.655871	903.998723	0.001870	0.002032
RS	53	8.599717	1.655871	637.363980	0.001318	0.001443
RS	54	9.364541	1.660712	431.611625	0.000893	0.000988
RS	55	10.196604	1.660712	281.479443	0.000582	0.000652
RS	56	11.101816	1.660712	175.507131	0.000363	0.000412
RS	57	12.086609	1.660712	104.214814	0.000216	0.000249
RS	58	13.157978	1.634029	59.337080	0.000123	0.000144
RS	59	14.323536	1.634029	31.164385	0.000064	0.000077
RS	60	15.591562	1.634029	15.355427	0.000032	0.000039
RS	61	16.971065	1.634029	7.058524	0.000015	0.000018
RS	62	18.471845	1.634029	3.008724	0.000006	0.000008
RS	63	20.104564	1.634029	1.798264	0.000004	0.000005
PA	4+25*2+4+6 0.124364606 0.024555374 20.104564007 0.130935517 0.935043761 1.191490403 1.766403507 2.457311918 2.804552506 2.746369343 2.481714725 2.137115014 1.800398546 1.537154015 1.370411117 1.288280634 1.270249035 1.296850435 1.349966906 1.412866120 1.473791821 1.527269241 1.571224424 1.604179909 1.625529662 1.637193169 1.643483721 1.648981039 1.655870637 1.660712269 1.634028921
//
IT	4445
RD	11
LK	-5680244.799724
QD	-1358.994937 -> -1343.613911
RI	0.0344794661
TR	0.123703	0.024544
MT	20.255726
MM	C_pi: 1.177252, n_recomb: 486154.037058
RS	0	0.000000	0.131205	31104.183676	0.063980	0.100488
RS	1	0.008804	0.131205	31557.548911	0.064913	0.060716
RS	2	0.018384	0.131205	31821.163619	0.065455	0.035494
RS	3	0.028806	0.131205	31872.947525	0.065561	0.033575
RS	4	0.040147	0.963054	4495.198859	0.009246	0.005452
RS	5	0.052486	0.963054	4826.748255	0.009928	0.006603
RS	6	0.065911	1.173057	4255.735379	0.008754	0.006113
RS	7	0.080518	1.173057	4571.472699	0.009403	0.007051
RS	8	0.096411	1.740253	3314.330901	0.006817	0.005401
RS	9	0.113704	1.740253	3569.707405	0.007343	0.006068
RS	10	0.132519	2.458200	2724.088378	0.005603	0.004814
RS	11	0.152990	2.458200	2939.036452	0.006045	0.005329
RS	12	0.175264	2.834650	2749.590246	0.005656	0.005220
RS	13	0.199499	2.834650	2966.006365	0.006101	0.005847
RS	14	0.225868	2.789156	3248.909725	0.006683	0.006651
RS	15	0.254558	2.789156	3498.476650	0.007196	0.007330
RS	16	0.285774	2.527312	4151.108714	0.008539	0.008847
RS	17	0.319739	2.527312	4455.591208	0.009165	0.009585
RS	18	0.356693	2.176057	5540.630750	0.011397	0.012003
RS	19	0.396902	2.176057	5916.307728	0.012170	0.012900
RS	20	0.440650	1.826455	7498.598241	0.015424	0.016405
RS	21	0.488250	1.826455	7944.649330	0.016342	0.017515
RS	22	0.540041	1.550830	9863.090892	0.020288	0.021794
RS	23	0.596392	1.550830	10339.491977	0.021268	0.023004
RS	24	0.657704	1.375938	12143.661130	0.024979	0.027034
RS	25	0.724414	1.375938	12571.525208	0.025859	0.028094
RS	26	0.796998	1.289725	13797.515589	0.028381	0.030814
RS	27	0.875971	1.289725	14097.097664	0.028997	0.031509
RS	28	0.961898	1.270580	14531.656712	0.029891	0.032436
RS	29	1.055390	1.270580	14659.827275	0.030155	0.032670
RS	30	1.157114	1.298113	14392.553310	0.029605	0.032017
RS	31	1.267793	1.298113	14346.790947	0.029511	0.031815
RS	32	1.388217	1.353377	13639.516796	0.028056	0.030188
RS	33	1.519243	1.353377	13436.738869	0.027639	0.029634
RS	34	1.661805	1.418815	12549.058401	0.025813	0.027628
RS	35	1.816919	1.418815	12205.898770	0.025107	0.026788
RS	36	1.985689	1.482195	11283.426446	0.023210	0.024730
RS	37	2.169318	1.482195	10813.294556	0.022243	0.023638
RS	38	2.369114	1.538038	9901.268122	0.020367	0.021622
RS	39	2.586501	1.538038	9321.537250	0.019174	0.020310
RS	40	2.823027	1.584402	8431.203529	0.017343	0.018357
RS	41	3.080377	1.584402	7768.783238	0.015980	0.016884
RS	42	3.360385	1.619764	6914.510341	0.014223	0.015025
RS	43	3.665045	1.619764	6206.695970	0.012767	0.013474
RS	44	3.996529	1.643374	5407.452411	0.011123	0.011748
RS	45	4.357197	1.643374	4700.974192	0.009670	0.010214
RS	46	4.749620	1.657147	3977.709552	0.008182	0.008659
RS	47	5.176592	1.657147	3325.836863	0.006841	0.007250
RS	48	5.641155	1.665547	2705.376295	0.005565	0.005916
RS	49	6.146621	1.665547	2158.639711	0.004440	0.004733
RS	50	6.696588	1.673318	1669.567777	0.003434	0.003678
RS	51	7.294976	1.673318	1260.583579	0.002593	0.002790
RS	52	7.946047	1.682586	917.606310	0.001887	0.002045
RS	53	8.654441	1.682586	649.439190	0.001336	0.001458
RS	54	9.425203	1.689636	441.161809	0.000907	0.001000
RS	55	10.263824	1.689636	289.155424	0.000595	0.000663
RS	56	11.176280	1.689636	181.265977	0.000373	0.000421
RS	57	12.169071	1.689636	108.256967	0.000223	0.000255
RS	58	13.249269	1.662041	62.034655	0.000128	0.000149
RS	59	14.424571	1.662041	32.794680	0.000067	0.000080
RS	60	15.703349	1.662041	16.272138	0.000033	0.000040
RS	61	17.094714	1.662041	7.536148	0.000016	0.000019
RS	62	18.608578	1.662041	3.238173	0.000007	0.000008
RS	63	20.255726	1.662041	1.961200	0.000004	0.000005
PA	4+25*2+4+6 0.123703141 0.024544040 20.255725566 0.131205173 0.963053805 1.173057445 1.740253028 2.458200095 2.834650114 2.789155646 2.527312484 2.176057214 1.826454786 1.550829810 1.375938107 1.289725468 1.270579748 1.298113180 1.353377305 1.418814953 1.482194707 1.538038003 1.584402423 1.619764072 1.643374312 1.657147210 1.665547282 1.673317669 1.682586098 1.689636026 1.662041389
//
IT	3886
RD	12
LK	-5680215.302677
QD	-1338.611024 -> -1325.662144
RI	0.0341631222
TR	0.123110	0.024541
MT	20.390253
MM	C_pi: 1.183731, n_recomb: 488735.929090
RS	0	0.000000	0.131509	31236.154945	0.063912	0.100222
RS	1	0.008816	0.131509	31696.904141	0.064855	0.060806
RS	2	0.018408	0.131509	31967.126578	0.065408	0.035565
RS	3	0.028847	0.131509	32024.510038	0.065525	0.033644
RS	4	0.040205	0.992196	4395.436600	0.008993	0.005315
RS	5	0.052565	0.992196	4721.868859	0.009661	0.006434
RS	6	0.066015	1.155603	4354.865587	0.008910	0.006225
RS	7	0.080650	1.155603	4677.407931	0.009570	0.007173
RS	8	0.096576	1.714409	3390.705238	0.006938	0.005489
RS	9	0.113905	1.714409	3651.695035	0.007472	0.006171
RS	10	0.132762	2.455996	2747.727502	0.005622	0.004826
RS	11	0.153282	2.455996	2964.767709	0.006066	0.005350
RS	12	0.175610	2.858464	2748.405559	0.005623	0.005193
RS	13	0.199907	2.858464	2965.192843	0.006067	0.005824
RS	14	0.226345	2.824670	3234.715310	0.006619	0.006600
RS	15	0.255115	2.824670	3483.925921	0.007128	0.007280
RS	16	0.286420	2.566908	4122.908464	0.008436	0.008766
RS	17	0.320485	2.566908	4426.563701	0.009057	0.009497
RS	18	0.357554	2.211224	5503.589078	0.011261	0.011891
RS	19	0.397890	2.211224	5878.820600	0.012029	0.012773
RS	20	0.441782	1.850612	7475.356493	0.015295	0.016293
RS	21	0.489543	1.850612	7922.949645	0.016211	0.017386
RS	22	0.541515	1.563835	9886.626513	0.020229	0.021739
RS	23	0.598069	1.563835	10367.119098	0.021212	0.022934
RS	24	0.659608	1.381497	12231.323147	0.025026	0.027070
RS	25	0.726572	1.381497	12663.753027	0.025911	0.028120
RS	26	0.799439	1.291524	13935.901703	0.028514	0.030922
RS	27	0.878731	1.291524	14237.601274	0.029131	0.031611
RS	28	0.965012	1.271309	14686.824438	0.030051	0.032563
RS	29	1.058899	1.271309	14813.771799	0.030310	0.032793
RS	30	1.161063	1.299611	14532.654779	0.029735	0.032114
RS	31	1.272234	1.299611	14483.754597	0.029635	0.031913
RS	32	1.393204	1.356697	13749.783996	0.028133	0.030237
RS	33	1.524840	1.356697	13543.816499	0.027712	0.029688
RS	34	1.668079	1.424244	12630.931680	0.025844	0.027639
RS	35	1.823946	1.424244	12285.415904	0.025137	0.026808
RS	36	1.993554	1.489599	11344.193510	0.023211	0.024720
RS	37	2.178114	1.489599	10872.611698	0.022246	0.023638
RS	38	2.378944	1.547346	9946.700182	0.020352	0.021602
RS	39	2.597478	1.547346	9366.403305	0.019165	0.020301
RS	40	2.835277	1.595718	8465.165716	0.017321	0.018333
RS	41	3.094040	1.595718	7803.120023	0.015966	0.016871
RS	42	3.375614	1.633188	6940.629057	0.014201	0.015002
RS	43	3.682011	1.633188	6233.987868	0.012755	0.013461
RS	44	4.015418	1.658875	5429.175904	0.011109	0.011730
RS	45	4.378218	1.658875	4724.176799	0.009666	0.010207
RS	46	4.773000	1.674683	3997.175216	0.008179	0.008651
RS	47	5.202586	1.674683	3346.471934	0.006847	0.007251
RS	48	5.670041	1.685208	2723.088082	0.005572	0.005917
RS	49	6.178706	1.685208	2176.753189	0.004454	0.004741
RS	50	6.732212	1.695330	1684.979178	0.003448	0.003687
RS	51	7.334514	1.695330	1275.471642	0.002610	0.002802
RS	52	7.989912	1.707092	929.929937	0.001903	0.002056
RS	53	8.703088	1.707092	660.467247	0.001351	0.001470
RS	54	9.479135	1.716501	449.875703	0.000920	0.001011
RS	55	10.323594	1.716501	296.245678	0.000606	0.000672
RS	56	11.242498	1.716501	186.642654	0.000382	0.000429
RS	57	12.242410	1.716501	112.068310	0.000229	0.000261
RS	58	13.330469	1.688154	64.600387	0.000132	0.000153
RS	59	14.514448	1.688154	34.361516	0.000070	0.000083
RS	60	15.802801	1.688154	17.162250	0.000035	0.000042
RS	61	17.204731	1.688154	8.004709	0.000016	0.000020
RS	62	18.730250	1.688154	3.465635	0.000007	0.000009
RS	63	20.390253	1.688154	2.125528	0.000004	0.000005
PA	4+25*2+4+6 0.123109894 0.024541207 20.390252905 0.131508794 0.992195896 1.155602768 1.714409197 2.455996432 2.858463775 2.824669916 2.566907792 2.211224399 1.850612407 1.563834538 1.381496573 1.291523696 1.271309203 1.299610514 1.356696856 1.424243540 1.489598782 1.547345502 1.595718331 1.633187753 1.658875137 1.674683093 1.685208370 1.695329936 1.707092147 1.716500661 1.688154233
//
IT	4646
RD	13
LK	-5680190.373545
QD	-1321.032083 -> -1309.960939
RI	0.0338683114
TR	0.122570	0.024544
MT	20.511866
MM	C_pi: 1.189743, n_recomb: 491235.588753
RS	0	0.000000	0.131816	31358.025658	0.063835	0.099988
RS	1	0.008826	0.131816	31826.065372	0.064788	0.060887
RS	2	0.018431	0.131816	32102.923323	0.065351	0.035628
RS	3	0.028883	0.131816	32166.068795	0.065480	0.033703
RS	4	0.040258	1.022630	4294.797114	0.008743	0.005178
RS	5	0.052637	1.022630	4615.883697	0.009396	0.006265
RS	6	0.066109	1.139495	4450.549600	0.009060	0.006332
RS	7	0.080769	1.139495	4779.622535	0.009730	0.007289
RS	8	0.096723	1.689754	3466.012643	0.007056	0.005575
RS	9	0.114086	1.689754	3732.498258	0.007598	0.006269
RS	10	0.132981	2.452282	2772.296121	0.005644	0.004840
RS	11	0.153543	2.452282	2991.464051	0.006090	0.005371
RS	12	0.175921	2.877726	2750.690984	0.005600	0.005172
RS	13	0.200273	2.877726	2968.054688	0.006042	0.005807
RS	14	0.226775	2.854292	3226.326937	0.006568	0.006559
RS	15	0.255615	2.854292	3475.512183	0.007075	0.007240
RS	16	0.287001	2.601385	4101.858198	0.008350	0.008697
RS	17	0.321157	2.601385	4405.027446	0.008967	0.009423
RS	18	0.358328	2.243029	5473.178376	0.011142	0.011790
RS	19	0.398779	2.243029	5848.154862	0.011905	0.012661
RS	20	0.442801	1.873023	7455.475423	0.015177	0.016189
RS	21	0.490707	1.873023	7904.532811	0.016091	0.017266
RS	22	0.542842	1.576168	9907.985671	0.020170	0.021682
RS	23	0.599579	1.576168	10392.310144	0.021155	0.022864
RS	24	0.661322	1.387015	12311.044724	0.025061	0.027094
RS	25	0.728515	1.387015	12747.867009	0.025951	0.028135
RS	26	0.801639	1.293588	14062.712397	0.028627	0.031012
RS	27	0.881216	1.293588	14366.670350	0.029246	0.031695
RS	28	0.967816	1.272376	14830.018423	0.030189	0.032670
RS	29	1.062060	1.272376	14956.217895	0.030446	0.032897
RS	30	1.164622	1.301333	14663.261292	0.029850	0.032196
RS	31	1.276235	1.301333	14611.852872	0.029745	0.031995
RS	32	1.397699	1.359999	13854.490961	0.028203	0.030280
RS	33	1.529884	1.359999	13645.870972	0.027779	0.029734
RS	34	1.673735	1.429314	12711.326670	0.025876	0.027651
RS	35	1.830282	1.429314	12363.684926	0.025169	0.026827
RS	36	2.000645	1.496261	11406.598940	0.023220	0.024716
RS	37	2.186045	1.496261	10933.388530	0.022257	0.023643
RS	38	2.387808	1.555524	9995.524648	0.020348	0.021591
RS	39	2.607377	1.555524	9414.071896	0.019164	0.020298
RS	40	2.846326	1.605569	8502.795151	0.017309	0.018318
RS	41	3.106364	1.605569	7840.241514	0.015960	0.016864
RS	42	3.389353	1.644886	6969.579051	0.014188	0.014986
RS	43	3.697317	1.644886	6263.124937	0.012750	0.013454
RS	44	4.032462	1.672484	5452.314568	0.011099	0.011718
RS	45	4.397187	1.672484	4747.920070	0.009665	0.010203
RS	46	4.794101	1.690253	4016.628175	0.008177	0.008645
RS	47	5.226047	1.690253	3366.508072	0.006853	0.007252
RS	48	5.696115	1.702909	2739.803960	0.005577	0.005918
RS	49	6.207671	1.702909	2193.642745	0.004466	0.004748
RS	50	6.764376	1.715444	1699.045731	0.003459	0.003693
RS	51	7.370214	1.715444	1289.083605	0.002624	0.002812
RS	52	8.029523	1.729798	941.083620	0.001916	0.002066
RS	53	8.747022	1.729798	670.543902	0.001365	0.001481
RS	54	9.527846	1.741696	457.831245	0.000932	0.001021
RS	55	10.377584	1.741696	302.802656	0.000616	0.000681
RS	56	11.302318	1.741696	191.669529	0.000390	0.000437
RS	57	12.308669	1.741696	115.666973	0.000235	0.000267
RS	58	13.403838	1.712762	67.042791	0.000136	0.000157
RS	59	14.595664	1.712762	35.868726	0.000073	0.000085
RS	60	15.892680	1.712762	18.027240	0.000037	0.000044
RS	61	17.304168	1.712762	8.464664	0.000017	0.000021
RS	62	18.840232	1.712762	3.691202	0.000008	0.000009
RS	63	20.511866	1.712762	2.291232	0.000005	0.000006
PA	4+25*2+4+6 0.122570072 0.024543910 20.511866066 0.131815688 1.022630494 1.139494932 1.689753578 2.452282256 2.877725998 2.854292454 2.601385340 2.243029138 1.873022872 1.576168324 1.387014583 1.293588013 1.272375522 1.301332667 1.359998754 1.429313601 1.496261359 1.555524368 1.605568914 1.644886355 1.672483730 1.690253243 1.702909208 1.715444453 1.729798002 1.741695870 1.712762409
//
IT	4004
RD	14
LK	-5680168.990881
QD	-1305.552756 -> -1295.969402
RI	0.0335889621
TR	0.122074	0.024550
MT	20.622878
MM	C_pi: 1.195343, n_recomb: 493642.304379
RS	0	0.000000	0.132110	31473.584803	0.063758	0.099778
RS	1	0.008835	0.132110	31948.603281	0.064720	0.060961
RS	2	0.018451	0.132110	32231.844632	0.065294	0.035687
RS	3	0.028916	0.132110	32300.572455	0.065433	0.033759
RS	4	0.040306	1.054484	4193.060116	0.008494	0.005043
RS	5	0.052702	1.054484	4508.567505	0.009133	0.006098
RS	6	0.066194	1.124872	4541.579889	0.009200	0.006434
RS	7	0.080877	1.124872	4876.842902	0.009879	0.007398
RS	8	0.096858	1.666742	3538.987185	0.007169	0.005658
RS	9	0.114250	1.666742	3810.771993	0.007720	0.006364
RS	10	0.133180	2.448064	2796.650440	0.005665	0.004854
RS	11	0.153781	2.448064	3017.905673	0.006114	0.005392
RS	12	0.176203	2.893786	2755.086768	0.005581	0.005154
RS	13	0.200606	2.893786	2973.143894	0.006023	0.005793
RS	14	0.227165	2.879139	3222.281016	0.006528	0.006526
RS	15	0.256070	2.879139	3471.685846	0.007033	0.007209
RS	16	0.287530	2.631454	4086.521321	0.008278	0.008638
RS	17	0.321768	2.631454	4389.477396	0.008892	0.009361
RS	18	0.359032	2.271847	5448.231847	0.011037	0.011700
RS	19	0.399588	2.271847	5823.109670	0.011796	0.012561
RS	20	0.443727	1.893822	7438.509851	0.015069	0.016091
RS	21	0.491766	1.893822	7888.961218	0.015981	0.017155
RS	22	0.544049	1.587842	9927.559591	0.020111	0.021625
RS	23	0.600952	1.587842	10415.473727	0.021099	0.022796
RS	24	0.662882	1.392430	12383.913581	0.025087	0.027109
RS	25	0.730283	1.392430	12824.941457	0.025980	0.028143
RS	26	0.803640	1.295833	14179.226115	0.028724	0.031087
RS	27	0.883477	1.295833	14485.521871	0.029344	0.031765
RS	28	0.970369	1.273702	14962.261068	0.030310	0.032762
RS	29	1.064937	1.273702	15088.091191	0.030565	0.032986
RS	30	1.167860	1.303246	14784.721033	0.029950	0.032266
RS	31	1.279877	1.303246	14731.343625	0.029842	0.032066
RS	32	1.401791	1.363302	13953.331551	0.028266	0.030315
RS	33	1.534476	1.363302	13742.540318	0.027839	0.029774
RS	34	1.678884	1.434116	12789.285304	0.025908	0.027662
RS	35	1.836051	1.434116	12439.766140	0.025200	0.026844
RS	36	2.007103	1.502337	11469.338875	0.023234	0.024717
RS	37	2.193268	1.502337	10994.415432	0.022272	0.023650
RS	38	2.395881	1.562799	10046.275521	0.020351	0.021587
RS	39	2.616395	1.562799	9463.254629	0.019170	0.020301
RS	40	2.856392	1.614227	8542.787361	0.017306	0.018310
RS	41	3.117592	1.614227	7879.066728	0.015961	0.016863
RS	42	3.401870	1.655161	7000.398765	0.014181	0.014976
RS	43	3.711265	1.655161	6293.373185	0.012749	0.013451
RS	44	4.047994	1.684516	5476.296741	0.011094	0.011709
RS	45	4.414474	1.684516	4771.827194	0.009667	0.010202
RS	46	4.813334	1.704172	4035.852678	0.008176	0.008640
RS	47	5.247432	1.704172	3385.859412	0.006859	0.007254
RS	48	5.719884	1.718955	2755.543361	0.005582	0.005919
RS	49	6.234078	1.718955	2209.386606	0.004476	0.004755
RS	50	6.793701	1.733949	1711.890634	0.003468	0.003698
RS	51	7.402768	1.733949	1301.544742	0.002637	0.002822
RS	52	8.065646	1.750976	951.188577	0.001927	0.002074
RS	53	8.787090	1.750976	679.766499	0.001377	0.001491
RS	54	9.572275	1.765488	465.102972	0.000942	0.001029
RS	55	10.426832	1.765488	308.877030	0.000626	0.000690
RS	56	11.356890	1.765488	196.378474	0.000398	0.000443
RS	57	12.369119	1.765488	119.071380	0.000241	0.000272
RS	58	13.470781	1.736123	69.371476	0.000141	0.000161
RS	59	14.669775	1.736123	37.320775	0.000076	0.000088
RS	60	15.974702	1.736123	18.868948	0.000038	0.000045
RS	61	17.394921	1.736123	8.916668	0.000018	0.000022
RS	62	18.940618	1.736123	3.915069	0.000008	0.000010
RS	63	20.622878	1.736123	2.458374	0.000005	0.000006
PA	4+25*2+4+6 0.122074473 0.024550371 20.622878372 0.132109596 1.054484320 1.124872202 1.666741721 2.448063864 2.893786305 2.879139467 2.631453537 2.271847353 1.893822012 1.587841703 1.392429963 1.295833278 1.273701803 1.303246362 1.363302202 1.434115801 1.502337295 1.562799181 1.614227027 1.655161444 1.684516446 1.704172340 1.718954736 1.733948969 1.750976387 1.765488186 1.736123444
//
IT	3843
RD	15
LK	-5680150.436338
QD	-1291.693595 -> -1283.314143
RI	0.0333230554
TR	0.121614	0.024559
MT	20.725543
MM	C_pi: 1.200588, n_recomb: 495947.690289
RS	0	0.000000	0.132382	31585.068863	0.063686	0.099586
RS	1	0.008844	0.132382	32066.638838	0.064657	0.061029
RS	2	0.018469	0.132382	32355.856992	0.065240	0.035743
RS	3	0.028946	0.132382	32429.792971	0.065390	0.033815
RS	4	0.040350	1.087742	4090.701995	0.008248	0.004909
RS	5	0.052762	1.087742	4400.435410	0.008873	0.005932
RS	6	0.066272	1.111690	4627.507293	0.009331	0.006530
RS	7	0.080976	1.111690	4968.600802	0.010018	0.007500
RS	8	0.096981	1.645560	3608.854774	0.007277	0.005737
RS	9	0.114402	1.645560	3885.696716	0.007835	0.006453
RS	10	0.133363	2.444027	2819.995632	0.005686	0.004867
RS	11	0.154000	2.444027	3043.246063	0.006136	0.005411
RS	12	0.176463	2.907566	2760.701883	0.005567	0.005139
RS	13	0.200913	2.907566	2979.512682	0.006008	0.005782
RS	14	0.227524	2.900128	3221.458450	0.006496	0.006499
RS	15	0.256490	2.900128	3471.262228	0.006999	0.007184
RS	16	0.288016	2.657742	4075.739430	0.008218	0.008588
RS	17	0.322331	2.657742	4378.699556	0.008829	0.009308
RS	18	0.359681	2.298016	5427.805241	0.010944	0.011620
RS	19	0.400333	2.298016	5802.713361	0.011700	0.012472
RS	20	0.444581	1.913169	7423.968613	0.014969	0.016001
RS	21	0.492742	1.913169	7875.747359	0.015880	0.017053
RS	22	0.545162	1.598890	9945.582303	0.020054	0.021569
RS	23	0.602218	1.598890	10436.860420	0.021044	0.022730
RS	24	0.664319	1.397720	12450.694162	0.025105	0.027117
RS	25	0.731913	1.397720	12895.735319	0.026002	0.028145
RS	26	0.805485	1.298208	14286.462309	0.028806	0.031150
RS	27	0.885562	1.298208	14595.129117	0.029429	0.031824
RS	28	0.972722	1.275244	15084.357026	0.030415	0.032841
RS	29	1.067590	1.275244	15210.122034	0.030669	0.033063
RS	30	1.170848	1.305332	14897.421041	0.030038	0.032326
RS	31	1.283237	1.305332	14842.533523	0.029928	0.032125
RS	32	1.405566	1.366636	14046.084170	0.028322	0.030345
RS	33	1.538713	1.366636	13833.556229	0.027893	0.029808
RS	34	1.683635	1.438733	12864.086098	0.025938	0.027673
RS	35	1.841373	1.438733	12512.946159	0.025230	0.026861
RS	36	2.013062	1.507971	11531.340978	0.023251	0.024721
RS	37	2.199934	1.507971	11054.698075	0.022290	0.023660
RS	38	2.403332	1.569364	10097.803490	0.020361	0.021588
RS	39	2.624718	1.569364	9512.935885	0.019181	0.020307
RS	40	2.865682	1.621932	8584.084314	0.017308	0.018308
RS	41	3.127957	1.621932	7918.712909	0.015967	0.016866
RS	42	3.413427	1.664285	7032.270779	0.014179	0.014971
RS	43	3.724142	1.664285	6324.102057	0.012752	0.013451
RS	44	4.062336	1.695260	5500.622978	0.011091	0.011704
RS	45	4.430438	1.695260	4795.560434	0.009669	0.010202
RS	46	4.831095	1.716732	4054.636192	0.008176	0.008636
RS	47	5.267184	1.716732	3404.426610	0.006864	0.007257
RS	48	5.741839	1.733626	2770.304791	0.005586	0.005919
RS	49	6.258471	1.733626	2224.034650	0.004484	0.004760
RS	50	6.820792	1.751116	1723.599524	0.003475	0.003703
RS	51	7.432843	1.751116	1312.947702	0.002647	0.002829
RS	52	8.099022	1.770885	960.339974	0.001936	0.002081
RS	53	8.824115	1.770885	688.212330	0.001388	0.001500
RS	54	9.613333	1.788120	471.752850	0.000951	0.001037
RS	55	10.472347	1.788120	314.510176	0.000634	0.000697
RS	56	11.407329	1.788120	200.794955	0.000405	0.000450
RS	57	12.424997	1.788120	122.295813	0.000247	0.000278
RS	58	13.532665	1.758456	71.593990	0.000144	0.000165
RS	59	14.738290	1.758456	38.720693	0.000078	0.000090
RS	60	16.050537	1.758456	19.688306	0.000040	0.000047
RS	61	17.478835	1.758456	9.360848	0.000019	0.000022
RS	62	19.033447	1.758456	4.137148	0.000008	0.000010
RS	63	20.725543	1.758456	2.626777	0.000005	0.000006
PA	4+25*2+4+6 0.121614354 0.024558952 20.725542771 0.132381608 1.087741662 1.111690106 1.645560455 2.444027245 2.907565635 2.900128067 2.657742324 2.298015578 1.913168841 1.598889918 1.397720415 1.298208491 1.275244468 1.305331825 1.366635777 1.438733429 1.507970831 1.569364399 1.621932343 1.664285087 1.695260485 1.716732081 1.733625857 1.751116259 1.770884786 1.788120386 1.758456201
//
IT	4105
RD	16
LK	-5680134.178469
QD	-1279.122219 -> -1271.734626
RI	0.0330682801
TR	0.121184	0.024569
MT	20.821207
MM	C_pi: 1.205516, n_recomb: 498149.531593
RS	0	0.000000	0.132627	31693.827037	0.063623	0.099409
RS	1	0.008852	0.132627	32181.465906	0.064602	0.061094
RS	2	0.018487	0.132627	32476.176671	0.065194	0.035798
RS	3	0.028975	0.132627	32554.845914	0.065352	0.033872
RS	4	0.040391	1.122418	3988.088537	0.008006	0.004776
RS	5	0.052818	1.122418	4291.884353	0.008616	0.005769
RS	6	0.066344	1.099833	4708.280084	0.009452	0.006620
RS	7	0.081069	1.099833	5054.847546	0.010147	0.007595
RS	8	0.097096	1.626211	3675.245771	0.007378	0.005812
RS	9	0.114542	1.626211	3956.882753	0.007943	0.006537
RS	10	0.133532	2.440580	2841.849968	0.005705	0.004878
RS	11	0.154204	2.440580	3066.972131	0.006157	0.005427
RS	12	0.176705	2.919716	2766.929892	0.005554	0.005126
RS	13	0.201197	2.919716	2986.515547	0.005995	0.005772
RS	14	0.227858	2.917948	3223.060862	0.006470	0.006477
RS	15	0.256879	2.917948	3473.395453	0.006973	0.007165
RS	16	0.288468	2.680825	4068.535740	0.008167	0.008545
RS	17	0.322854	2.680825	4371.667912	0.008776	0.009264
RS	18	0.360283	2.321858	5411.058593	0.010862	0.011547
RS	19	0.401025	2.321858	5786.098532	0.011615	0.012393
RS	20	0.445374	1.931192	7411.486778	0.014878	0.015916
RS	21	0.493648	1.931192	7864.530423	0.015787	0.016959
RS	22	0.546195	1.609347	9962.240240	0.019998	0.021514
RS	23	0.603393	1.609347	10456.672887	0.020991	0.022666
RS	24	0.665655	1.402860	12512.121420	0.025117	0.027121
RS	25	0.733427	1.402860	12960.983630	0.026018	0.028143
RS	26	0.807199	1.300665	14385.389886	0.028878	0.031204
RS	27	0.887500	1.300665	14696.427742	0.029502	0.031873
RS	28	0.974909	1.276952	15197.214967	0.030507	0.032909
RS	29	1.070056	1.276952	15323.155728	0.030760	0.033128
RS	30	1.173624	1.307556	15001.914011	0.030115	0.032377
RS	31	1.286360	1.307556	14945.906007	0.030003	0.032177
RS	32	1.409075	1.369996	14132.874386	0.028371	0.030371
RS	33	1.542652	1.369996	13918.991967	0.027941	0.029836
RS	34	1.688052	1.443206	12935.405149	0.025967	0.027683
RS	35	1.846323	1.443206	12582.892838	0.025259	0.026876
RS	36	2.018603	1.513247	11591.975976	0.023270	0.024727
RS	37	2.206133	1.513247	11113.652020	0.022310	0.023671
RS	38	2.410262	1.575347	10149.361796	0.020374	0.021594
RS	39	2.632459	1.575347	9562.461161	0.019196	0.020317
RS	40	2.874325	1.628845	8625.995824	0.017316	0.018311
RS	41	3.137599	1.628845	7958.611667	0.015976	0.016873
RS	42	3.424178	1.672442	7064.663241	0.014182	0.014970
RS	43	3.736123	1.672442	6354.911234	0.012757	0.013455
RS	44	4.075680	1.704914	5524.979605	0.011091	0.011701
RS	45	4.445294	1.704914	4818.920769	0.009674	0.010204
RS	46	4.847624	1.728128	4072.879205	0.008176	0.008634
RS	47	5.285566	1.728128	3422.184364	0.006870	0.007259
RS	48	5.762274	1.747114	2784.121640	0.005589	0.005919
RS	49	6.281177	1.747114	2237.653552	0.004492	0.004765
RS	50	6.846012	1.767128	1734.263672	0.003481	0.003706
RS	51	7.460843	1.767128	1323.383264	0.002657	0.002836
RS	52	8.130097	1.789696	968.624613	0.001944	0.002087
RS	53	8.858590	1.789696	695.951375	0.001397	0.001507
RS	54	9.651566	1.809756	477.836114	0.000959	0.001043
RS	55	10.514733	1.809756	319.739514	0.000642	0.000704
RS	56	11.454304	1.809756	204.942467	0.000411	0.000456
RS	57	12.477041	1.809756	125.353837	0.000252	0.000282
RS	58	13.590307	1.779917	73.717442	0.000148	0.000168
RS	59	14.802115	1.779917	40.071731	0.000080	0.000093
RS	60	16.121186	1.779917	20.486610	0.000041	0.000048
RS	61	17.557017	1.779917	9.797637	0.000020	0.000023
RS	62	19.119940	1.779917	4.357547	0.000009	0.000011
RS	63	20.821207	1.779917	2.796454	0.000006	0.000007
PA	4+25*2+4+6 0.121184444 0.024568753 20.821207394 0.132627225 1.122417981 1.099833468 1.626210632 2.440579983 2.919716355 2.917947973 2.680825114 2.321857542 1.931191647 1.609346754 1.402860348 1.300665127 1.276951968 1.307556392 1.369996076 1.443206077 1.513247268 1.575347308 1.628844971 1.672442429 1.704913554 1.728127835 1.747113597 1.767128167 1.789696012 1.809756183 1.779917433
//
IT	4223
RD	17
LK	-5680119.819832
QD	-1267.604770 -> -1261.046553
RI	0.0328246365
TR	0.120780	0.024579
MT	20.910999
MM	C_pi: 1.210155, n_recomb: 500245.141188
RS	0	0.000000	0.132844	31800.667645	0.063570	0.099243
RS	1	0.008859	0.132844	32293.862006	0.064556	0.061155
RS	2	0.018503	0.132844	32593.535780	0.065155	0.035853
RS	3	0.029001	0.132844	32676.402627	0.065321	0.033931
RS	4	0.040429	1.158399	3885.988434	0.007768	0.004645
RS	5	0.052870	1.158399	4183.740385	0.008363	0.005608
RS	6	0.066412	1.089196	4783.870768	0.009563	0.006705
RS	7	0.081155	1.089196	5135.559289	0.010266	0.007683
RS	8	0.097203	1.608590	3738.029248	0.007472	0.005882
RS	9	0.114673	1.608590	4024.194288	0.008044	0.006615
RS	10	0.133691	2.437864	2862.017672	0.005721	0.004889
RS	11	0.154394	2.437864	3088.876162	0.006175	0.005442
RS	12	0.176931	2.930751	2773.289098	0.005544	0.005114
RS	13	0.201464	2.930751	2993.639521	0.005984	0.005763
RS	14	0.228170	2.933156	3226.451803	0.006450	0.006459
RS	15	0.257243	2.933156	3477.410718	0.006951	0.007149
RS	16	0.288891	2.701084	4064.257520	0.008125	0.008509
RS	17	0.323343	2.701084	4367.697238	0.008731	0.009227
RS	18	0.360846	2.343624	5397.332137	0.010789	0.011482
RS	19	0.401673	2.343624	5772.583001	0.011540	0.012322
RS	20	0.446116	1.948020	7400.636782	0.014794	0.015837
RS	21	0.494496	1.948020	7854.880555	0.015702	0.016872
RS	22	0.547162	1.619252	9977.556987	0.019945	0.021460
RS	23	0.604494	1.619252	10474.944862	0.020940	0.022606
RS	24	0.666905	1.407839	12568.653837	0.025125	0.027120
RS	25	0.734845	1.407839	13021.144253	0.026030	0.028138
RS	26	0.808804	1.303167	14476.715501	0.028939	0.031249
RS	27	0.889314	1.303167	14790.096287	0.029566	0.031916
RS	28	0.976957	1.278786	15301.486165	0.030588	0.032968
RS	29	1.072365	1.278786	15427.792023	0.030840	0.033186
RS	30	1.176224	1.309893	15098.604180	0.030182	0.032420
RS	31	1.289285	1.309893	15041.806473	0.030069	0.032221
RS	32	1.412361	1.373383	14213.728536	0.028414	0.030392
RS	33	1.546341	1.373383	13998.833025	0.027984	0.029861
RS	34	1.692190	1.447562	13002.961345	0.025993	0.027692
RS	35	1.850959	1.447562	12649.313812	0.025286	0.026890
RS	36	2.023794	1.518233	11650.698422	0.023290	0.024735
RS	37	2.211940	1.518233	11170.765845	0.022331	0.023683
RS	38	2.416755	1.580853	10200.280112	0.020391	0.021602
RS	39	2.639713	1.580853	9611.238839	0.019213	0.020330
RS	40	2.882424	1.635099	8667.900624	0.017327	0.018318
RS	41	3.146636	1.635099	7998.246331	0.015989	0.016883
RS	42	3.434254	1.679787	7097.103444	0.014187	0.014973
RS	43	3.747353	1.679787	6385.438317	0.012765	0.013460
RS	44	4.088189	1.713638	5549.085004	0.011093	0.011700
RS	45	4.459220	1.713638	4841.721349	0.009679	0.010207
RS	46	4.863120	1.738527	4090.465032	0.008177	0.008632
RS	47	5.302801	1.738527	3439.084119	0.006875	0.007262
RS	48	5.781434	1.759583	2796.999144	0.005591	0.005919
RS	49	6.302468	1.759583	2250.282186	0.004498	0.004769
RS	50	6.869661	1.782137	1743.952263	0.003486	0.003708
RS	51	7.487102	1.782137	1332.921699	0.002665	0.002842
RS	52	8.159241	1.807559	976.109243	0.001951	0.002092
RS	53	8.890925	1.807559	703.038653	0.001405	0.001514
RS	54	9.687429	1.830531	483.398527	0.000966	0.001049
RS	55	10.554494	1.830531	324.595879	0.000649	0.000710
RS	56	11.498373	1.830531	208.840222	0.000417	0.000462
RS	57	12.525870	1.830531	128.256411	0.000256	0.000287
RS	58	13.644392	1.800625	75.747826	0.000151	0.000172
RS	59	14.862004	1.800625	41.376369	0.000083	0.000095
RS	60	16.187484	1.800625	21.264671	0.000043	0.000050
RS	61	17.630388	1.800625	10.227182	0.000020	0.000024
RS	62	19.201118	1.800625	4.576224	0.000009	0.000011
RS	63	20.910999	1.800625	2.967287	0.000006	0.000007
PA	4+25*2+4+6 0.120780366 0.024579063 20.910999168 0.132843891 1.158399120 1.089196484 1.608589587 2.437863769 2.930751164 2.933155822 2.701083883 2.343624071 1.948019515 1.619252306 1.407838903 1.303167036 1.278785969 1.309893238 1.373382602 1.447562220 1.518233334 1.580853487 1.635099298 1.679787244 1.713638306 1.738527164 1.759583268 1.782137135 1.807559246 1.830531058 1.800624661
//
IT	3946
RD	18
LK	-5680107.056869
QD	-1256.977295 -> -1251.121273
RI	0.0325889689
TR	0.120398	0.024589
MT	20.995874
MM	C_pi: 1.214554, n_recomb: 502243.504664
RS	0	0.000000	0.133036	31905.464635	0.063526	0.099087
RS	1	0.008866	0.133036	32403.773428	0.064518	0.061213
RS	2	0.018518	0.133036	32707.957436	0.065124	0.035908
RS	3	0.029026	0.133036	32794.566213	0.065296	0.033992
RS	4	0.040465	1.195752	3784.609255	0.007535	0.004516
RS	5	0.052919	1.195752	4076.235016	0.008116	0.005450
RS	6	0.066476	1.079631	4854.703947	0.009666	0.006784
RS	7	0.081236	1.079631	5211.192933	0.010376	0.007766
RS	8	0.097304	1.592644	3797.140012	0.007560	0.005948
RS	9	0.114797	1.592644	4087.567002	0.008139	0.006689
RS	10	0.133841	2.436098	2880.323327	0.005735	0.004897
RS	11	0.154573	2.436098	3108.773027	0.006190	0.005454
RS	12	0.177143	2.941083	2779.507276	0.005534	0.005104
RS	13	0.201715	2.941083	3000.596265	0.005974	0.005755
RS	14	0.228464	2.946311	3231.140872	0.006433	0.006445
RS	15	0.257586	2.946311	3482.789460	0.006934	0.007137
RS	16	0.289289	2.718971	4062.348632	0.008088	0.008478
RS	17	0.323803	2.718971	4366.205490	0.008693	0.009196
RS	18	0.361378	2.363588	5386.178249	0.010724	0.011423
RS	19	0.402283	2.363588	5761.709456	0.011472	0.012258
RS	20	0.446815	1.963796	7391.255210	0.014716	0.015764
RS	21	0.495295	1.963796	7846.647479	0.015623	0.016792
RS	22	0.548074	1.628654	9991.903859	0.019895	0.021409
RS	23	0.605532	1.628654	10492.077225	0.020890	0.022548
RS	24	0.668084	1.412656	12621.156994	0.025130	0.027117
RS	25	0.736182	1.412656	13077.103847	0.026037	0.028131
RS	26	0.810317	1.305696	14561.568451	0.028993	0.031288
RS	27	0.891025	1.305696	14877.259566	0.029622	0.031952
RS	28	0.978889	1.280718	15398.393838	0.030659	0.033020
RS	29	1.074542	1.280718	15525.217982	0.030912	0.033236
RS	30	1.178677	1.312320	15188.531485	0.030241	0.032457
RS	31	1.292043	1.312320	15131.221869	0.030127	0.032259
RS	32	1.415461	1.376792	14289.359499	0.028451	0.030409
RS	33	1.549821	1.376792	14073.743447	0.028022	0.029882
RS	34	1.696093	1.451827	13067.107048	0.026017	0.027700
RS	35	1.855333	1.451827	12712.536332	0.025311	0.026902
RS	36	2.028692	1.522984	11707.592521	0.023311	0.024744
RS	37	2.217421	1.522984	11226.128548	0.022352	0.023696
RS	38	2.422882	1.585966	10250.496067	0.020409	0.021614
RS	39	2.646559	1.585966	9659.238038	0.019232	0.020344
RS	40	2.890067	1.640805	8709.680437	0.017342	0.018328
RS	41	3.155165	1.640805	8037.551625	0.016003	0.016894
RS	42	3.443766	1.686451	7129.500075	0.014195	0.014978
RS	43	3.757954	1.686451	6415.653951	0.012774	0.013468
RS	44	4.099998	1.721576	5572.936009	0.011096	0.011701
RS	45	4.472367	1.721576	4864.010140	0.009685	0.010211
RS	46	4.877750	1.748071	4107.481020	0.008178	0.008632
RS	47	5.319075	1.748071	3455.239451	0.006880	0.007265
RS	48	5.799526	1.771170	2809.070822	0.005593	0.005918
RS	49	6.322575	1.771170	2262.054897	0.004504	0.004772
RS	50	6.891996	1.796278	1752.792000	0.003490	0.003710
RS	51	7.511903	1.796278	1341.676037	0.002671	0.002847
RS	52	8.186769	1.824598	982.895216	0.001957	0.002096
RS	53	8.921469	1.824598	709.552464	0.001413	0.001520
RS	54	9.721307	1.850562	488.499314	0.000973	0.001055
RS	55	10.592058	1.850562	329.119269	0.000655	0.000716
RS	56	11.540010	1.850562	212.513505	0.000423	0.000467
RS	57	12.572006	1.850562	131.018388	0.000261	0.000291
RS	58	13.695498	1.820696	77.693054	0.000155	0.000175
RS	59	14.918599	1.820696	42.638503	0.000085	0.000097
RS	60	16.250139	1.820696	22.024233	0.000044	0.000051
RS	61	17.699732	1.820696	10.650186	0.000021	0.000025
RS	62	19.277846	1.820696	4.793430	0.000010	0.000011
RS	63	20.995874	1.820696	3.139401	0.000006	0.000008
PA	4+25*2+4+6 0.120398434 0.024589318 20.995873524 0.133036016 1.195751884 1.079631258 1.592644457 2.436097986 2.941082815 2.946311408 2.718971309 2.363587574 1.963795750 1.628654407 1.412656223 1.305695507 1.280717729 1.312320456 1.376791907 1.451826594 1.522983894 1.585965825 1.640804968 1.686450638 1.721575872 1.748070547 1.771170337 1.796278477 1.824597511 1.850561569 1.820695513
//
IT	4382
RD	19
LK	-5680095.645227
QD	-1247.095858 -> -1241.840986
RI	0.0323631056
TR	0.120036	0.024599
MT	21.076507
MM	C_pi: 1.218722, n_recomb: 504140.496526
RS	0	0.000000	0.133202	32008.599483	0.063491	0.098938
RS	1	0.008873	0.133202	32511.557876	0.064489	0.061269
RS	2	0.018532	0.133202	32819.766962	0.065100	0.035962
RS	3	0.029049	0.133202	32909.620675	0.065279	0.034055
RS	4	0.040499	1.234349	3684.573640	0.007309	0.004390
RS	5	0.052965	1.234349	3970.039538	0.007875	0.005296
RS	6	0.066537	1.070964	4921.181896	0.009762	0.006858
RS	7	0.081313	1.070964	5282.177131	0.010478	0.007843
RS	8	0.097400	1.578160	3852.755872	0.007642	0.006010
RS	9	0.114914	1.578160	4147.192332	0.008226	0.006758
RS	10	0.133982	2.435236	2896.759489	0.005746	0.004904
RS	11	0.154743	2.435236	3126.655386	0.006202	0.005463
RS	12	0.177345	2.950908	2785.370949	0.005525	0.005094
RS	13	0.201952	2.950908	3007.158297	0.005965	0.005747
RS	14	0.228743	2.957681	3236.795909	0.006420	0.006433
RS	15	0.257911	2.957681	3489.179004	0.006921	0.007128
RS	16	0.289667	2.734781	4062.291330	0.008058	0.008453
RS	17	0.324240	2.734781	4366.646574	0.008662	0.009169
RS	18	0.361881	2.381922	5377.091969	0.010666	0.011370
RS	19	0.402861	2.381922	5752.952378	0.011411	0.012201
RS	20	0.447478	1.978609	7382.955394	0.014645	0.015696
RS	21	0.496053	1.978609	7839.436356	0.015550	0.016717
RS	22	0.548938	1.637588	10005.111209	0.019846	0.021359
RS	23	0.606515	1.637588	10507.900208	0.020843	0.022493
RS	24	0.669201	1.417312	12669.710237	0.025131	0.027112
RS	25	0.737448	1.417312	13128.937155	0.026042	0.028122
RS	26	0.811751	1.308225	14640.266702	0.029040	0.031322
RS	27	0.892647	1.308225	14958.212145	0.029671	0.031984
RS	28	0.980720	1.282718	15488.226246	0.030722	0.033065
RS	29	1.076607	1.282718	15615.683044	0.030975	0.033280
RS	30	1.181002	1.314813	15271.859082	0.030293	0.032489
RS	31	1.294659	1.314813	15214.269238	0.030179	0.032292
RS	32	1.418400	1.380216	14359.667932	0.028483	0.030424
RS	33	1.553121	1.380216	14143.591882	0.028055	0.029899
RS	34	1.699795	1.456012	13127.512332	0.026039	0.027708
RS	35	1.859482	1.456012	12772.223648	0.025335	0.026914
RS	36	2.033338	1.527534	11762.180374	0.023331	0.024754
RS	37	2.222619	1.527534	11279.284360	0.022373	0.023710
RS	38	2.428694	1.590745	10299.454135	0.020430	0.021628
RS	39	2.653053	1.590745	9705.956877	0.019252	0.020360
RS	40	2.897319	1.646047	8750.797098	0.017358	0.018340
RS	41	3.163257	1.646047	8076.067653	0.016019	0.016908
RS	42	3.452790	1.692527	7161.451634	0.014205	0.014985
RS	43	3.768013	1.692527	6445.234739	0.012785	0.013477
RS	44	4.111203	1.728831	5596.259679	0.011101	0.011704
RS	45	4.484844	1.728831	4885.587228	0.009691	0.010216
RS	46	4.891635	1.756870	4123.777970	0.008180	0.008631
RS	47	5.334520	1.756870	3470.559378	0.006884	0.007268
RS	48	5.816699	1.781984	2820.295996	0.005594	0.005918
RS	49	6.341660	1.781984	2272.963160	0.004509	0.004775
RS	50	6.913199	1.809646	1760.809030	0.003493	0.003711
RS	51	7.535447	1.809646	1349.677251	0.002677	0.002852
RS	52	8.212904	1.840905	989.014512	0.001962	0.002100
RS	53	8.950469	1.840905	715.520486	0.001419	0.001526
RS	54	9.753475	1.869937	493.162045	0.000978	0.001060
RS	55	10.627728	1.869937	333.325920	0.000661	0.000722
RS	56	11.579549	1.869937	215.972523	0.000428	0.000472
RS	57	12.615821	1.869937	133.645555	0.000265	0.000295
RS	58	13.744036	1.840197	79.556583	0.000158	0.000178
RS	59	14.972352	1.840197	43.859294	0.000087	0.000099
RS	60	16.309652	1.840197	22.765463	0.000045	0.000052
RS	61	17.765603	1.840197	11.066502	0.000022	0.000026
RS	62	19.350734	1.840197	5.008995	0.000010	0.000012
RS	63	21.076507	1.840197	3.312591	0.000007	0.000008
PA	4+25*2+4+6 0.120035973 0.024599167 21.076507052 0.133201902 1.234349006 1.070964461 1.578159810 2.435236062 2.950908152 2.957681351 2.734780910 2.381922364 1.978608832 1.637587670 1.417312195 1.308224525 1.282718362 1.314812558 1.380215583 1.456012148 1.527534359 1.590745309 1.646047026 1.692526889 1.728830676 1.756869656 1.781983975 1.809646377 1.840904593 1.869937229 1.840196574
//
IT	3679
RD	20
LK	-5680085.395427
QD	-1237.881243 -> -1233.145644
RI	0.0321447368
TR	0.119690	0.024608
MT	21.153611
MM	C_pi: 1.222701, n_recomb: 505945.987194
RS	0	0.000000	0.133348	32109.415460	0.063464	0.098796
RS	1	0.008879	0.133348	32616.658779	0.064467	0.061323
RS	2	0.018546	0.133348	32928.520777	0.065083	0.036017
RS	3	0.029071	0.133348	33021.247053	0.065266	0.034119
RS	4	0.040531	1.274189	3586.196574	0.007088	0.004266
RS	5	0.053009	1.274189	3865.500469	0.007640	0.005146
RS	6	0.066594	1.063092	4983.710329	0.009850	0.006929
RS	7	0.081386	1.063092	5348.947582	0.010572	0.007916
RS	8	0.097491	1.565009	3905.090516	0.007718	0.006069
RS	9	0.115026	1.565009	4203.302211	0.008308	0.006822
RS	10	0.134117	2.435292	2911.402534	0.005754	0.004908
RS	11	0.154904	2.435292	3142.607088	0.006211	0.005471
RS	12	0.177537	2.960431	2790.805934	0.005516	0.005084
RS	13	0.202179	2.960431	3013.248557	0.005956	0.005738
RS	14	0.229009	2.967630	3243.154561	0.006410	0.006424
RS	15	0.258221	2.967630	3496.302851	0.006910	0.007121
RS	16	0.290026	2.748823	4063.779684	0.008032	0.008431
RS	17	0.324656	2.748823	4368.701588	0.008635	0.009147
RS	18	0.362361	2.398868	5369.734538	0.010613	0.011322
RS	19	0.403413	2.398868	5745.965470	0.011357	0.012149
RS	20	0.448110	1.992576	7375.659002	0.014578	0.015631
RS	21	0.496775	1.992576	7833.181387	0.015482	0.016647
RS	22	0.549762	1.646102	10017.463757	0.019799	0.021311
RS	23	0.607453	1.646102	10522.724503	0.020798	0.022440
RS	24	0.670267	1.421816	12715.011143	0.025131	0.027106
RS	25	0.738657	1.421816	13177.363812	0.026045	0.028113
RS	26	0.813120	1.310745	14713.772496	0.029082	0.031352
RS	27	0.894194	1.310745	15033.918060	0.029714	0.032012
RS	28	0.982467	1.284771	15572.031021	0.030778	0.033105
RS	29	1.078577	1.284771	15700.211494	0.031031	0.033319
RS	30	1.183221	1.317360	15349.470404	0.030338	0.032517
RS	31	1.297155	1.317360	15291.797934	0.030224	0.032320
RS	32	1.421206	1.383651	14425.369284	0.028512	0.030435
RS	33	1.556271	1.383651	14209.053695	0.028084	0.029913
RS	34	1.703328	1.460136	13184.612663	0.026059	0.027714
RS	35	1.863442	1.460136	12828.786507	0.025356	0.026924
RS	36	2.037773	1.531923	11814.686695	0.023352	0.024765
RS	37	2.227582	1.531923	11330.452471	0.022395	0.023724
RS	38	2.434243	1.595251	10347.244584	0.020451	0.021643
RS	39	2.659254	1.595251	9751.498865	0.019274	0.020377
RS	40	2.904243	1.650902	8791.289242	0.017376	0.018354
RS	41	3.170984	1.650902	8113.857876	0.016037	0.016923
RS	42	3.461409	1.698112	7192.972703	0.014217	0.014995
RS	43	3.777620	1.698112	6474.230866	0.012796	0.013487
RS	44	4.121906	1.735506	5619.116961	0.011106	0.011707
RS	45	4.496761	1.735506	4906.540996	0.009698	0.010221
RS	46	4.904899	1.765026	4139.466323	0.008182	0.008632
RS	47	5.349275	1.765026	3485.163973	0.006888	0.007271
RS	48	5.833106	1.792123	2830.799978	0.005595	0.005917
RS	49	6.359895	1.792123	2283.126425	0.004513	0.004778
RS	50	6.933457	1.822345	1768.107384	0.003495	0.003711
RS	51	7.557944	1.822345	1357.017719	0.002682	0.002855
RS	52	8.237879	1.856568	994.552671	0.001966	0.002102
RS	53	8.978184	1.856568	721.007830	0.001425	0.001531
RS	54	9.784219	1.888740	497.435618	0.000983	0.001064
RS	55	10.661820	1.888740	337.248480	0.000667	0.000727
RS	56	11.617342	1.888740	219.237667	0.000433	0.000477
RS	57	12.657702	1.888740	136.149717	0.000269	0.000299
RS	58	13.790435	1.859231	81.343979	0.000161	0.000181
RS	59	15.023741	1.859231	45.041676	0.000089	0.000102
RS	60	16.366549	1.859231	23.489787	0.000046	0.000054
RS	61	17.828583	1.859231	11.476771	0.000023	0.000027
RS	62	19.420429	1.859231	5.223186	0.000010	0.000012
RS	63	21.153611	1.859231	3.487037	0.000007	0.000008
PA	4+25*2+4+6 0.119690258 0.024608246 21.153611126 0.133348115 1.274189044 1.063091885 1.565008678 2.435291800 2.960431423 2.967630188 2.748822869 2.398868337 1.992576025 1.646102197 1.421815907 1.310744717 1.284771052 1.317360489 1.383651064 1.460136175 1.531922880 1.595250956 1.650901610 1.698111742 1.735505606 1.765025900 1.792122789 1.822344911 1.856568266 1.888739570 1.859230633
//
IT	3988
RD	21
LK	-5680076.148662
QD	-1229.245597 -> -1224.962236
RI	0.0319345936
TR	0.119360	0.024617
MT	21.227366
MM	C_pi: 1.226494, n_recomb: 507661.391572
RS	0	0.000000	0.133474	32208.138003	0.063444	0.098660
RS	1	0.008885	0.133474	32719.299728	0.064451	0.061376
RS	2	0.018559	0.133474	33034.437764	0.065072	0.036070
RS	3	0.029093	0.133474	33129.656453	0.065259	0.034184
RS	4	0.040562	1.315190	3489.831220	0.006874	0.004146
RS	5	0.053051	1.315190	3763.002519	0.007412	0.005000
RS	6	0.066649	1.055879	5042.705030	0.009933	0.006995
RS	7	0.081456	1.055879	5411.945854	0.010661	0.007984
RS	8	0.097578	1.553059	3954.255255	0.007789	0.006124
RS	9	0.115132	1.553059	4256.016365	0.008384	0.006882
RS	10	0.134246	2.436244	2924.256313	0.005760	0.004912
RS	11	0.155059	2.436244	3156.632285	0.006218	0.005476
RS	12	0.177720	2.969802	2795.673394	0.005507	0.005075
RS	13	0.202395	2.969802	3018.718713	0.005946	0.005730
RS	14	0.229262	2.976361	3249.995611	0.006402	0.006417
RS	15	0.258516	2.976361	3503.925657	0.006902	0.007116
RS	16	0.290370	2.761314	4066.478781	0.008010	0.008412
RS	17	0.325053	2.761314	4372.016802	0.008612	0.009129
RS	18	0.362818	2.414569	5363.756273	0.010566	0.011278
RS	19	0.403939	2.414569	5740.384388	0.011308	0.012102
RS	20	0.448713	2.005771	7369.106774	0.014516	0.015571
RS	21	0.497465	2.005771	7827.618717	0.015419	0.016582
RS	22	0.550548	1.654225	10028.895802	0.019755	0.021265
RS	23	0.608348	1.654225	10536.488215	0.020755	0.022391
RS	24	0.671284	1.426161	12757.258970	0.025129	0.027098
RS	25	0.739811	1.426161	13222.584678	0.026046	0.028103
RS	26	0.814426	1.313237	14782.426424	0.029119	0.031378
RS	27	0.895671	1.313237	15104.707721	0.029754	0.032037
RS	28	0.984135	1.286849	15650.210592	0.030828	0.033140
RS	29	1.080458	1.286849	15779.180320	0.031082	0.033354
RS	30	1.185339	1.319936	15421.719274	0.030378	0.032540
RS	31	1.299539	1.319936	15364.126052	0.030265	0.032345
RS	32	1.423885	1.387079	14486.635139	0.028536	0.030444
RS	33	1.559279	1.387079	14270.270934	0.028110	0.029926
RS	34	1.706703	1.464189	13238.427226	0.026077	0.027719
RS	35	1.867225	1.464189	12882.225982	0.025376	0.026933
RS	36	2.042009	1.536159	11864.960640	0.023372	0.024776
RS	37	2.232322	1.536159	11379.488257	0.022416	0.023738
RS	38	2.439544	1.599508	10393.641561	0.020474	0.021659
RS	39	2.665178	1.599508	9795.664797	0.019296	0.020394
RS	40	2.910858	1.655407	8830.936093	0.017395	0.018370
RS	41	3.178367	1.655407	8150.740284	0.016055	0.016940
RS	42	3.469643	1.703251	7223.897200	0.014230	0.015005
RS	43	3.786799	1.703251	6502.517531	0.012809	0.013498
RS	44	4.132133	1.741656	5641.396834	0.011113	0.011712
RS	45	4.508150	1.741656	4926.801872	0.009705	0.010228
RS	46	4.917575	1.772599	4154.503732	0.008184	0.008632
RS	47	5.363376	1.772599	3499.042433	0.006892	0.007274
RS	48	5.848786	1.801642	2840.601276	0.005595	0.005916
RS	49	6.377324	1.801642	2292.576840	0.004516	0.004780
RS	50	6.952821	1.834420	1774.734651	0.003496	0.003711
RS	51	7.579450	1.834420	1363.742497	0.002686	0.002858
RS	52	8.261754	1.871636	999.549443	0.001969	0.002105
RS	53	9.004679	1.871636	726.047538	0.001430	0.001535
RS	54	9.813612	1.907012	501.347188	0.000988	0.001068
RS	55	10.694416	1.907012	340.906041	0.000672	0.000731
RS	56	11.653479	1.907012	222.321440	0.000438	0.000481
RS	57	12.697752	1.907012	138.538462	0.000273	0.000303
RS	58	13.834806	1.877822	83.059998	0.000164	0.000184
RS	59	15.072886	1.877822	46.187760	0.000091	0.000104
RS	60	16.420966	1.877822	24.198002	0.000048	0.000055
RS	61	17.888821	1.877822	11.881223	0.000023	0.000027
RS	62	19.487092	1.877822	5.436037	0.000011	0.000013
RS	63	21.227366	1.877822	3.662709	0.000007	0.000009
PA	4+25*2+4+6 0.119360427 0.024616577 21.227366011 0.133474459 1.315190411 1.055878832 1.553059468 2.436244015 2.969801914 2.976361209 2.761313901 2.414569091 2.005771015 1.654224577 1.426161046 1.313236952 1.286849081 1.319935971 1.387079261 1.464189378 1.536158738 1.599508453 1.655406820 1.703251053 1.741655984 1.772598886 1.801642377 1.834420004 1.871635744 1.907011598 1.877821924
//
IT	3463
RD	22
LK	-5680067.778858
QD	-1221.137670 -> -1217.250734
RI	0.0317329843
TR	0.119044	0.024624
MT	21.298301
MM	C_pi: 1.230119, n_recomb: 509288.876639
RS	0	0.000000	0.133583	32304.658930	0.063431	0.098528
RS	1	0.008891	0.133583	32819.401188	0.064442	0.061427
RS	2	0.018571	0.133583	33137.468720	0.065066	0.036123
RS	3	0.029113	0.133583	33234.831120	0.065257	0.034249
RS	4	0.040592	1.357337	3395.622643	0.006667	0.004029
RS	5	0.053091	1.357337	3662.709816	0.007192	0.004858
RS	6	0.066702	1.049219	5098.558380	0.010011	0.007058
RS	7	0.081523	1.049219	5471.590277	0.010744	0.008049
RS	8	0.097661	1.542135	4000.562626	0.007855	0.006175
RS	9	0.115234	1.542135	4305.669786	0.008454	0.006939
RS	10	0.134370	2.438038	2935.402962	0.005764	0.004913
RS	11	0.155206	2.438038	3168.819854	0.006222	0.005480
RS	12	0.177896	2.979092	2799.939560	0.005498	0.005065
RS	13	0.202602	2.979092	3023.533765	0.005937	0.005722
RS	14	0.229505	2.984071	3257.145071	0.006395	0.006411
RS	15	0.258800	2.984071	3511.863414	0.006896	0.007112
RS	16	0.290699	2.772437	4070.160047	0.007992	0.008397
RS	17	0.325434	2.772437	4376.352364	0.008593	0.009114
RS	18	0.363258	2.429150	5358.925519	0.010522	0.011238
RS	19	0.404444	2.429150	5735.970152	0.011263	0.012060
RS	20	0.449292	2.018281	7363.085338	0.014458	0.015515
RS	21	0.498127	2.018281	7822.534037	0.015360	0.016521
RS	22	0.551303	1.661993	10039.393826	0.019713	0.021221
RS	23	0.609208	1.661993	10549.185880	0.020714	0.022343
RS	24	0.672260	1.430361	12796.633489	0.025126	0.027090
RS	25	0.740918	1.430361	13264.786849	0.026046	0.028093
RS	26	0.815680	1.315697	14846.604920	0.029152	0.031402
RS	27	0.897089	1.315697	15170.952897	0.029789	0.032060
RS	28	0.985736	1.288942	15723.189652	0.030873	0.033172
RS	29	1.082263	1.288942	15852.995314	0.031128	0.033385
RS	30	1.187373	1.322532	15488.951178	0.030413	0.032561
RS	31	1.301827	1.322532	15431.573217	0.030300	0.032367
RS	32	1.426458	1.390500	14543.674362	0.028557	0.030451
RS	33	1.562168	1.390500	14327.428784	0.028132	0.029936
RS	34	1.709943	1.468183	13289.015326	0.026093	0.027724
RS	35	1.870857	1.468183	12932.588228	0.025393	0.026941
RS	36	2.046077	1.540264	11912.962816	0.023391	0.024787
RS	37	2.236875	1.540264	11426.350319	0.022436	0.023752
RS	38	2.444636	1.603557	10438.508087	0.020496	0.021677
RS	39	2.670867	1.603557	9838.334732	0.019318	0.020413
RS	40	2.917213	1.659617	8869.568419	0.017416	0.018387
RS	41	3.185459	1.659617	8186.577666	0.016075	0.016957
RS	42	3.477554	1.708014	7254.073038	0.014244	0.015017
RS	43	3.795618	1.708014	6529.983347	0.012822	0.013510
RS	44	4.141959	1.747353	5663.022696	0.011119	0.011718
RS	45	4.519092	1.747353	4946.325318	0.009712	0.010234
RS	46	4.929754	1.779660	4168.873867	0.008186	0.008633
RS	47	5.376927	1.779660	3512.198632	0.006896	0.007277
RS	48	5.863855	1.810616	2849.715841	0.005595	0.005915
RS	49	6.394074	1.810616	2301.340868	0.004519	0.004782
RS	50	6.971432	1.845944	1780.724819	0.003496	0.003711
RS	51	7.600121	1.845944	1369.885551	0.002690	0.002861
RS	52	8.284703	1.886173	1004.039196	0.001971	0.002106
RS	53	9.030148	1.886173	730.667107	0.001435	0.001539
RS	54	9.841867	1.924813	504.919446	0.000991	0.001071
RS	55	10.725753	1.924813	344.313568	0.000676	0.000735
RS	56	11.688221	1.924813	225.232886	0.000442	0.000485
RS	57	12.736257	1.924813	140.816699	0.000276	0.000307
RS	58	13.877470	1.896020	84.707186	0.000166	0.000187
RS	59	15.120142	1.896020	47.298362	0.000093	0.000105
RS	60	16.473295	1.896020	24.890178	0.000049	0.000056
RS	61	17.946750	1.896020	12.279703	0.000024	0.000028
RS	62	19.551203	1.896020	5.647387	0.000011	0.000013
RS	63	21.298301	1.896020	3.839414	0.000008	0.000009
PA	4+25*2+4+6 0.119044425 0.024623925 21.298300965 0.133582784 1.357337421 1.049218769 1.542134779 2.438037667 2.979091608 2.984070518 2.772437358 2.429149867 2.018281069 1.661992637 1.430361014 1.315696666 1.288942437 1.322531594 1.390500078 1.468182967 1.540263654 1.603556511 1.659617264 1.708013637 1.747353120 1.779660029 1.810616432 1.845943560 1.886173114 1.924812607 1.896020232
//
IT	3591
RD	23
LK	-5680060.178347
QD	-1213.510803 -> -1209.973365
RI	0.0315386923
TR	0.118741	0.024630
MT	21.366709
MM	C_pi: 1.233596, n_recomb: 510835.500853
RS	0	0.000000	0.133677	32398.517121	0.063423	0.098401
RS	1	0.008896	0.133677	32916.567340	0.064437	0.061476
RS	2	0.018584	0.133677	33237.292582	0.065065	0.036176
RS	3	0.029133	0.133677	33336.533562	0.065259	0.034314
RS	4	0.040620	1.400592	3303.780238	0.006467	0.003916
RS	5	0.053130	1.400592	3564.854980	0.006978	0.004721
RS	6	0.066753	1.043035	5151.625951	0.010085	0.007118
RS	7	0.081587	1.043035	5528.260375	0.010822	0.008111
RS	8	0.097741	1.532138	4044.207631	0.007917	0.006224
RS	9	0.115332	1.532138	4352.472417	0.008520	0.006992
RS	10	0.134488	2.440605	2944.985628	0.005765	0.004914
RS	11	0.155349	2.440605	3179.323914	0.006224	0.005481
RS	12	0.178065	2.988362	2803.618035	0.005488	0.005056
RS	13	0.202801	2.988362	3027.709354	0.005927	0.005713
RS	14	0.229739	2.990949	3264.478407	0.006390	0.006407
RS	15	0.259073	2.990949	3519.984828	0.006891	0.007110
RS	16	0.291016	2.782389	4074.634748	0.007976	0.008384
RS	17	0.325801	2.782389	4381.510727	0.008577	0.009102
RS	18	0.363680	2.442735	5355.092163	0.010483	0.011201
RS	19	0.404930	2.442735	5732.569927	0.011222	0.012020
RS	20	0.449848	2.030180	7357.529581	0.014403	0.015461
RS	21	0.498763	2.030180	7817.868287	0.015304	0.016463
RS	22	0.552030	1.669442	10049.077805	0.019672	0.021179
RS	23	0.610035	1.669442	10560.952122	0.020674	0.022298
RS	24	0.673200	1.434421	12833.542963	0.025123	0.027081
RS	25	0.741984	1.434421	13304.392408	0.026044	0.028083
RS	26	0.816887	1.318116	14906.899765	0.029181	0.031423
RS	27	0.898454	1.318116	15233.246825	0.029820	0.032080
RS	28	0.987277	1.291038	15791.620912	0.030913	0.033200
RS	29	1.084002	1.291038	15922.295081	0.031169	0.033414
RS	30	1.189331	1.325136	15551.752084	0.030444	0.032578
RS	31	1.304031	1.325136	15494.701919	0.030332	0.032386
RS	32	1.428934	1.393905	14596.965526	0.028575	0.030456
RS	33	1.564949	1.393905	14380.978532	0.028152	0.029944
RS	34	1.713064	1.472120	13336.678290	0.026108	0.027728
RS	35	1.874355	1.472120	12980.156773	0.025410	0.026949
RS	36	2.049995	1.544257	11958.834015	0.023410	0.024799
RS	37	2.241260	1.544257	11471.178010	0.022456	0.023766
RS	38	2.449539	1.607423	10481.930354	0.020519	0.021695
RS	39	2.676348	1.607423	9879.600104	0.019340	0.020432
RS	40	2.923333	1.663573	8907.224754	0.017437	0.018405
RS	41	3.192291	1.663573	8221.423536	0.016094	0.016974
RS	42	3.485175	1.712444	7283.549992	0.014258	0.015030
RS	43	3.804114	1.712444	6556.691800	0.012835	0.013523
RS	44	4.151426	1.752651	5684.043840	0.011127	0.011724
RS	45	4.529635	1.752651	4965.175508	0.009720	0.010241
RS	46	4.941490	1.786266	4182.645688	0.008188	0.008635
RS	47	5.389984	1.786266	3524.709029	0.006900	0.007280
RS	48	5.878376	1.819100	2858.224186	0.005595	0.005913
RS	49	6.410216	1.819100	2309.496639	0.004521	0.004783
RS	50	6.989368	1.856967	1786.152576	0.003497	0.003710
RS	51	7.620042	1.856967	1375.511844	0.002693	0.002863
RS	52	8.306821	1.900229	1008.077622	0.001973	0.002107
RS	53	9.054697	1.900229	734.910119	0.001439	0.001542
RS	54	9.869104	1.942187	508.186079	0.000995	0.001074
RS	55	10.755961	1.942187	347.494281	0.000680	0.000739
RS	56	11.721713	1.942187	227.987033	0.000446	0.000489
RS	57	12.773380	1.942187	142.993504	0.000280	0.000310
RS	58	13.918603	1.913874	86.290471	0.000169	0.000189
RS	59	15.165705	1.913874	48.376042	0.000095	0.000107
RS	60	16.523751	1.913874	25.567538	0.000050	0.000057
RS	61	18.002609	1.913874	12.672747	0.000025	0.000029
RS	62	19.613027	1.913874	5.857453	0.000011	0.000013
RS	63	21.366709	1.913874	4.017292	0.000008	0.000009
PA	4+25*2+4+6 0.118741046 0.024630217 21.366709308 0.133677438 1.400591892 1.043034981 1.532138470 2.440604571 2.988362063 2.990948893 2.782389383 2.442734514 2.030180076 1.669442136 1.434420571 1.318115895 1.291038276 1.325136105 1.393905463 1.472120241 1.544256518 1.607422507 1.663572517 1.712444215 1.752650624 1.786265594 1.819099897 1.856967367 1.900228897 1.942186981 1.913874372
//
IT	4319
RD	24
LK	-5680053.256905
QD	-1206.320320 -> -1203.092546
RI	0.0313521969
TR	0.118450	0.024636
MT	21.432674
MM	C_pi: 1.236928, n_recomb: 512303.773596
RS	0	0.000000	0.133760	32489.618778	0.063419	0.098278
RS	1	0.008901	0.133760	33010.722914	0.064436	0.061524
RS	2	0.018595	0.133760	33333.854995	0.065067	0.036228
RS	3	0.029152	0.133760	33434.732521	0.065263	0.034379
RS	4	0.040648	1.444872	3214.508313	0.006275	0.003806
RS	5	0.053167	1.444872	3469.664124	0.006773	0.004588
RS	6	0.066801	1.037229	5202.309375	0.010155	0.007176
RS	7	0.081649	1.037229	5582.382058	0.010897	0.008170
RS	8	0.097818	1.522945	4085.413137	0.007975	0.006270
RS	9	0.115427	1.522945	4396.662223	0.008582	0.007042
RS	10	0.134603	2.443872	2953.097613	0.005764	0.004912
RS	11	0.155486	2.443872	3188.244320	0.006223	0.005481
RS	12	0.178227	2.997678	2806.662894	0.005479	0.005046
RS	13	0.202993	2.997678	3031.196487	0.005917	0.005704
RS	14	0.229964	2.997076	3271.925383	0.006387	0.006403
RS	15	0.259335	2.997076	3528.215354	0.006887	0.007108
RS	16	0.291321	2.791298	4079.729570	0.007963	0.008374
RS	17	0.326154	2.791298	4387.308866	0.008564	0.009091
RS	18	0.364087	2.455435	5352.021172	0.010447	0.011167
RS	19	0.405397	2.455435	5729.938571	0.011185	0.011985
RS	20	0.450384	2.041516	7352.307044	0.014351	0.015410
RS	21	0.499376	2.041516	7813.487576	0.015252	0.016409
RS	22	0.552729	1.676587	10057.961974	0.019633	0.021138
RS	23	0.610830	1.676587	10571.805714	0.020636	0.022255
RS	24	0.674104	1.438343	12868.092862	0.025118	0.027072
RS	25	0.743010	1.438343	13341.510981	0.026042	0.028073
RS	26	0.818049	1.320483	14963.583684	0.029208	0.031442
RS	27	0.899768	1.320483	15291.857818	0.029849	0.032099
RS	28	0.988761	1.293122	15855.812506	0.030950	0.033227
RS	29	1.085675	1.293122	15987.373748	0.031207	0.033440
RS	30	1.191216	1.327729	15610.450453	0.030471	0.032593
RS	31	1.306152	1.327729	15553.815098	0.030361	0.032403
RS	32	1.431319	1.397282	14646.696670	0.028590	0.030460
RS	33	1.567627	1.397282	14431.087440	0.028169	0.029951
RS	34	1.716069	1.475992	13381.511344	0.026120	0.027731
RS	35	1.877723	1.475992	13025.011016	0.025424	0.026956
RS	36	2.053768	1.548135	12002.584578	0.023429	0.024810
RS	37	2.245482	1.548135	11513.974618	0.022475	0.023780
RS	38	2.454262	1.611117	10523.827261	0.020542	0.021713
RS	39	2.681626	1.611117	9919.389437	0.019362	0.020451
RS	40	2.929229	1.667291	8943.808360	0.017458	0.018424
RS	41	3.198871	1.667291	8255.199399	0.016114	0.016993
RS	42	3.492515	1.716571	7312.234790	0.014273	0.015044
RS	43	3.812298	1.716571	6582.575276	0.012849	0.013536
RS	44	4.160546	1.757578	5704.414572	0.011135	0.011731
RS	45	4.539792	1.757578	4983.327486	0.009727	0.010248
RS	46	4.952797	1.792446	4195.810583	0.008190	0.008636
RS	47	5.402565	1.792446	3536.579235	0.006903	0.007283
RS	48	5.892368	1.827120	2866.146492	0.005595	0.005912
RS	49	6.425770	1.827120	2317.069157	0.004523	0.004785
RS	50	7.006652	1.867516	1791.047818	0.003496	0.003709
RS	51	7.639241	1.867516	1380.649167	0.002695	0.002865
RS	52	8.328138	1.913828	1011.689000	0.001975	0.002108
RS	53	9.078357	1.913828	738.796606	0.001442	0.001545
RS	54	9.895356	1.959150	511.165089	0.000998	0.001076
RS	55	10.785078	1.959150	350.460074	0.000684	0.000743
RS	56	11.753998	1.959150	230.591098	0.000450	0.000493
RS	57	12.809165	1.959150	145.072820	0.000283	0.000313
RS	58	13.958257	1.931382	87.812255	0.000171	0.000192
RS	59	15.209633	1.931382	49.421489	0.000096	0.000109
RS	60	16.572398	1.931382	26.230059	0.000051	0.000059
RS	61	18.056468	1.931382	13.060136	0.000025	0.000030
RS	62	19.672641	1.931382	6.066034	0.000012	0.000014
RS	63	21.432674	1.931382	4.196110	0.000008	0.000010
PA	4+25*2+4+6 0.118449806 0.024635544 21.432674369 0.133759698 1.444872299 1.037229323 1.522944844 2.443872440 2.997677752 2.997075829 2.791298487 2.455434764 2.041515637 1.676586902 1.438343396 1.320483398 1.293121518 1.327729159 1.397281965 1.475992261 1.548134921 1.611116934 1.667291288 1.716571094 1.757578291 1.792446268 1.827120445 1.867515540 1.913828095 1.959149902 1.931382383
//
IT	3383
RD	25
LK	-5680046.939599
QD	-1199.539994 -> -1196.587688
RI	0.0311729631
TR	0.118169	0.024640
MT	21.496774
MM	C_pi: 1.240143, n_recomb: 513698.750879
RS	0	0.000000	0.133832	32577.915606	0.063418	0.098158
RS	1	0.008906	0.133832	33101.858628	0.064438	0.061571
RS	2	0.018606	0.133832	33427.187986	0.065072	0.036278
RS	3	0.029170	0.133832	33529.502904	0.065271	0.034443
RS	4	0.040674	1.490233	3127.710359	0.006089	0.003700
RS	5	0.053204	1.490233	3377.042925	0.006574	0.004460
RS	6	0.066849	1.031765	5250.808546	0.010222	0.007232
RS	7	0.081709	1.031765	5634.170468	0.010968	0.008227
RS	8	0.097893	1.514486	4124.339928	0.008029	0.006313
RS	9	0.115518	1.514486	4438.413109	0.008640	0.007090
RS	10	0.134713	2.447788	2959.864703	0.005762	0.004910
RS	11	0.155618	2.447788	3195.717125	0.006221	0.005479
RS	12	0.178385	3.007078	2809.103883	0.005468	0.005036
RS	13	0.203179	3.007078	3034.028519	0.005906	0.005694
RS	14	0.230182	3.002609	3279.391859	0.006384	0.006401
RS	15	0.259589	3.002609	3536.456501	0.006884	0.007108
RS	16	0.291616	2.799306	4085.336671	0.007953	0.008365
RS	17	0.326496	2.799306	4393.635243	0.008553	0.009083
RS	18	0.364481	2.467363	5349.591447	0.010414	0.011136
RS	19	0.405850	2.467363	5727.953477	0.011150	0.011952
RS	20	0.450904	2.052356	7347.366857	0.014303	0.015362
RS	21	0.499970	2.052356	7809.346799	0.015202	0.016358
RS	22	0.553406	1.683475	10066.070644	0.019595	0.021099
RS	23	0.611602	1.683475	10581.782704	0.020599	0.022213
RS	24	0.674981	1.442149	12900.540053	0.025113	0.027063
RS	25	0.744005	1.442149	13376.412294	0.026039	0.028063
RS	26	0.819176	1.322811	15017.020037	0.029233	0.031460
RS	27	0.901042	1.322811	15347.155386	0.029876	0.032116
RS	28	0.990200	1.295198	15916.199828	0.030984	0.033250
RS	29	1.087299	1.295198	16048.661291	0.031241	0.033464
RS	30	1.193045	1.330322	15665.398949	0.030495	0.032607
RS	31	1.308210	1.330322	15609.257232	0.030386	0.032418
RS	32	1.433633	1.400643	14693.181279	0.028603	0.030462
RS	33	1.570226	1.400643	14478.055547	0.028184	0.029956
RS	34	1.718984	1.479821	13423.715704	0.026131	0.027734
RS	35	1.880992	1.479821	13067.344128	0.025438	0.026961
RS	36	2.057429	1.551932	12044.313870	0.023446	0.024822
RS	37	2.249580	1.551932	11554.841128	0.022493	0.023793
RS	38	2.458846	1.614682	10564.253980	0.020565	0.021732
RS	39	2.686749	1.614682	9957.764873	0.019384	0.020470
RS	40	2.934951	1.670828	8979.332507	0.017480	0.018443
RS	41	3.205259	1.670828	8287.934282	0.016134	0.017011
RS	42	3.499641	1.720454	7340.152721	0.014289	0.015058
RS	43	3.820243	1.720454	6607.673571	0.012863	0.013549
RS	44	4.169400	1.762204	5724.164473	0.011143	0.011739
RS	45	4.549654	1.762204	5000.825429	0.009735	0.010256
RS	46	4.963775	1.798275	4208.414444	0.008192	0.008638
RS	47	5.414780	1.798275	3547.864252	0.006907	0.007286
RS	48	5.905954	1.834756	2873.536739	0.005594	0.005911
RS	49	6.440874	1.834756	2324.115294	0.004524	0.004785
RS	50	7.023437	1.877664	1795.468348	0.003495	0.003707
RS	51	7.657886	1.877664	1385.349691	0.002697	0.002866
RS	52	8.348842	1.927040	1014.921172	0.001976	0.002108
RS	53	9.101337	1.927040	742.364118	0.001445	0.001548
RS	54	9.920854	1.975779	513.883235	0.001000	0.001078
RS	55	10.813362	1.975779	353.230412	0.000688	0.000746
RS	56	11.785360	1.975779	233.058372	0.000454	0.000496
RS	57	12.843929	1.975779	147.063140	0.000286	0.000316
RS	58	13.996780	1.948626	89.277455	0.000174	0.000194
RS	59	15.252309	1.948626	50.437459	0.000098	0.000111
RS	60	16.619662	1.948626	26.879178	0.000052	0.000060
RS	61	18.108799	1.948626	13.442569	0.000026	0.000030
RS	62	19.730565	1.948626	6.273448	0.000012	0.000014
RS	63	21.496774	1.948626	4.376099	0.000009	0.000010
PA	4+25*2+4+6 0.118168557 0.024639608 21.496773554 0.133831899 1.490232627 1.031765098 1.514486105 2.447787946 3.007077514 3.002609371 2.799305752 2.467363308 2.052356204 1.683475040 1.442148523 1.322810605 1.295198255 1.330322380 1.400642661 1.479820977 1.551932264 1.614681570 1.670827566 1.720454176 1.762204485 1.798275250 1.834755765 1.877663688 1.927040149 1.975779049 1.948626228
//
