# Supplementary material for: Introgression and disruption of migration routes have shaped the genetic integrity of wildebeest populations
Source: Nat Commun. 2024 Apr 12;15:2921. doi: 10.1038/s41467-024-47015-y (PMC11014984; doi:10.1038/s41467-024-47015-y)
Supplement: Supplementary file 10 — Source Data [file 41467_2024_47015_MOESM10_ESM.zip › source_data/Fig2a.psmc/CTauBwC__761.psmc]

CC
CC	Brief Description of the file format:
CC	  CC  comments
CC	  MM  useful-messages
CC	  RD  round-of-iterations
CC	  LL  \log[P(sequence)]
CC	  QD  Q-before-opt Q-after-opt
CC	  TR  \theta_0 \rho_0
CC	  RS  k t_k \lambda_k \pi_k \sum_{l\not=k}A_{kl} A_{kk}
CC	  DC  begin end best-k t_k+\Delta_k max-prob
CC
MM	Version: 0.6.5-r67
MM	pattern:4+25*2+4+6, n:63, n_free_lambdas:28
MM	n_iterations:25, skip:1, max_t:15, theta/rho:5
MM	is_decoding:0
MM	n_seqs:28, sum_L:17214624, sum_n:3077523
RD	0
LK	0.000000
QD	0.000000 -> 0.000000
RI	inf
TR	0.196957	0.039391
MT	15.000000
MM	C_pi: 1.000000, n_recomb: 665009.094244
RS	0	0.000000	1.000000	5384.304239	0.008097	0.000000
RS	1	0.008290	1.000000	5781.508920	0.008694	0.000000
RS	2	0.017266	1.000000	6203.662193	0.009329	0.000000
RS	3	0.026987	1.000000	6651.585227	0.010002	0.000000
RS	4	0.037514	1.000000	7125.985070	0.010716	0.000000
RS	5	0.048914	1.000000	7627.421906	0.011470	0.000000
RS	6	0.061258	1.000000	8156.271521	0.012265	0.000000
RS	7	0.074626	1.000000	8712.682637	0.013102	0.000000
RS	8	0.089102	1.000000	9296.528877	0.013980	0.000000
RS	9	0.104778	1.000000	9907.355200	0.014898	0.000000
RS	10	0.121753	1.000000	10544.318799	0.015856	0.000000
RS	11	0.140135	1.000000	11206.124688	0.016851	0.000000
RS	12	0.160042	1.000000	11890.956421	0.017881	0.000000
RS	13	0.181598	1.000000	12596.402786	0.018942	0.000000
RS	14	0.204942	1.000000	13319.381692	0.020029	0.000000
RS	15	0.230221	1.000000	14056.063032	0.021137	0.000000
RS	16	0.257595	1.000000	14801.792896	0.022258	0.000000
RS	17	0.287238	1.000000	15551.022256	0.023385	0.000000
RS	18	0.319339	1.000000	16297.244044	0.024507	0.000000
RS	19	0.354100	1.000000	17032.943466	0.025613	0.000000
RS	20	0.391744	1.000000	17749.567326	0.026691	0.000000
RS	21	0.432507	1.000000	18437.519109	0.027725	0.000000
RS	22	0.476650	1.000000	19086.187432	0.028701	0.000000
RS	23	0.524453	1.000000	19684.016213	0.029600	0.000000
RS	24	0.576218	1.000000	20218.625302	0.030404	0.000000
RS	25	0.632274	1.000000	20676.990313	0.031093	0.000000
RS	26	0.692977	1.000000	21045.689670	0.031647	0.000000
RS	27	0.758711	1.000000	21311.225361	0.032047	0.000000
RS	28	0.829896	1.000000	21460.421238	0.032271	0.000000
RS	29	0.906981	1.000000	21480.898759	0.032302	0.000000
RS	30	0.990456	1.000000	21361.624667	0.032122	0.000000
RS	31	1.080851	1.000000	21093.518204	0.031719	0.000000
RS	32	1.178739	1.000000	20670.097083	0.031082	0.000000
RS	33	1.284742	1.000000	20088.132021	0.030207	0.000000
RS	34	1.399532	1.000000	19348.269714	0.029095	0.000000
RS	35	1.523838	1.000000	18455.574685	0.027752	0.000000
RS	36	1.658449	1.000000	17419.932844	0.026195	0.000000
RS	37	1.804218	1.000000	16256.255494	0.024445	0.000000
RS	38	1.962071	1.000000	14984.423825	0.022533	0.000000
RS	39	2.133009	1.000000	13628.922502	0.020494	0.000000
RS	40	2.318118	1.000000	12218.128299	0.018373	0.000000
RS	41	2.518571	1.000000	10783.246516	0.016215	0.000000
RS	42	2.735641	1.000000	9356.923371	0.014070	0.000000
RS	43	2.970706	1.000000	7971.604249	0.011987	0.000000
RS	44	3.225257	1.000000	6657.750833	0.010012	0.000000
RS	45	3.500909	1.000000	5442.068174	0.008183	0.000000
RS	46	3.799411	1.000000	4345.917663	0.006535	0.000000
RS	47	4.122659	1.000000	3384.095685	0.005089	0.000000
RS	48	4.472702	1.000000	2564.134509	0.003856	0.000000
RS	49	4.851763	1.000000	1886.229744	0.002836	0.000000
RS	50	5.262247	1.000000	1343.821624	0.002021	0.000000
RS	51	5.706758	1.000000	924.766238	0.001391	0.000000
RS	52	6.188118	1.000000	612.944177	0.000922	0.000000
RS	53	6.709380	1.000000	390.086869	0.000587	0.000000
RS	54	7.273854	1.000000	237.571964	0.000357	0.000000
RS	55	7.885120	1.000000	137.957284	0.000207	0.000000
RS	56	8.547059	1.000000	76.085557	0.000114	0.000000
RS	57	9.263869	1.000000	39.684453	0.000060	0.000000
RS	58	10.040101	1.000000	19.484988	0.000029	0.000000
RS	59	10.880679	1.000000	8.961459	0.000013	0.000000
RS	60	11.790939	1.000000	3.839871	0.000006	0.000000
RS	61	12.776655	1.000000	1.523993	0.000002	0.000000
RS	62	13.844085	1.000000	0.556725	0.000001	0.000000
RS	63	15.000000	1.000000	0.262367	0.000000	0.000000
PA	4+25*2+4+6 0.196956637 0.039391327 15.000000000 1.000000000 1.000000000 1.000000000 1.000000000 1.000000000 1.000000000 1.000000000 1.000000000 1.000000000 1.000000000 1.000000000 1.000000000 1.000000000 1.000000000 1.000000000 1.000000000 1.000000000 1.000000000 1.000000000 1.000000000 1.000000000 1.000000000 1.000000000 1.000000000 1.000000000 1.000000000 1.000000000 1.000000000
//
IT	4266
RD	1
LK	-7475518.884833
QD	-1910.974211 -> -1198.688112
RI	0.0081214268
TR	0.199297	0.039763
MT	14.709005
MM	C_pi: 1.029111, n_recomb: 690305.103337
RS	0	0.000000	1.154378	4821.263330	0.006984	0.009156
RS	1	0.008256	1.154378	5181.478277	0.007506	0.008123
RS	2	0.017194	1.154378	5565.262033	0.008062	0.005145
RS	3	0.026870	1.154378	5973.585981	0.008654	0.004297
RS	4	0.037344	1.523489	4860.753884	0.007041	0.004298
RS	5	0.048684	1.523489	5222.669120	0.007566	0.004739
RS	6	0.060960	1.462065	5842.586633	0.008464	0.005501
RS	7	0.074249	1.462065	6267.107016	0.009079	0.006467
RS	8	0.088635	1.365930	7187.455753	0.010412	0.007485
RS	9	0.104209	1.365930	7691.515696	0.011142	0.008622
RS	10	0.121069	1.273205	8817.670880	0.012774	0.009940
RS	11	0.139321	1.273205	9407.801251	0.013628	0.011429
RS	12	0.159080	1.189591	10723.726082	0.015535	0.013097
RS	13	0.180470	1.189591	11398.812960	0.016513	0.014925
RS	14	0.203626	1.118042	12863.694870	0.018635	0.016884
RS	15	0.228694	1.118042	13611.467317	0.019718	0.018962
RS	16	0.255832	1.058968	15166.458357	0.021971	0.021149
RS	17	0.285210	1.058968	15960.857273	0.023121	0.023415
RS	18	0.317014	1.013027	17504.815545	0.025358	0.025705
RS	19	0.351443	1.013027	18304.235976	0.026516	0.027943
RS	20	0.388715	0.981008	19695.670260	0.028532	0.030045
RS	21	0.429065	0.981008	20445.050182	0.029617	0.031941
RS	22	0.472745	0.962019	21556.782197	0.031228	0.033576
RS	23	0.520032	0.962019	22194.033454	0.032151	0.034919
RS	24	0.571223	0.953579	22951.228428	0.033248	0.035953
RS	25	0.626641	0.953579	23414.230953	0.033919	0.036669
RS	26	0.686634	0.952738	23790.092361	0.034463	0.037066
RS	27	0.751580	0.952738	24022.108475	0.034799	0.037160
RS	28	0.821888	0.956534	24025.431672	0.034804	0.036970
RS	29	0.898001	0.956534	23979.005721	0.034737	0.036520
RS	30	0.980398	0.962534	23631.236381	0.034233	0.035830
RS	31	1.069598	0.962534	23272.438292	0.033713	0.034913
RS	32	1.166162	0.969184	22592.992736	0.032729	0.033781
RS	33	1.270699	0.969184	21907.912619	0.031737	0.032447
RS	34	1.383867	0.975582	20921.811380	0.030308	0.030922
RS	35	1.506378	0.975582	19924.148314	0.028863	0.029222
RS	36	1.639004	0.981211	18674.353375	0.027052	0.027365
RS	37	1.782579	0.981211	17411.557478	0.025223	0.025375
RS	38	1.938009	0.985807	15966.705955	0.023130	0.023279
RS	39	2.106271	0.985807	14521.780056	0.021037	0.021107
RS	40	2.288425	0.989294	12977.643499	0.018800	0.018896
RS	41	2.485619	0.989294	11463.485285	0.016606	0.016681
RS	42	2.699093	0.991728	9935.747859	0.014393	0.014503
RS	43	2.930191	0.991728	8480.070117	0.012285	0.012402
RS	44	3.180370	0.993251	7087.585741	0.010267	0.010414
RS	45	3.451204	0.993251	5809.555337	0.008416	0.008573
RS	46	3.744399	0.994067	4650.689002	0.006737	0.006906
RS	47	4.061800	0.994067	3635.155474	0.005266	0.005434
RS	48	4.405407	0.994331	2765.442600	0.004006	0.004168
RS	49	4.777382	0.994331	2044.164953	0.002961	0.003110
RS	50	5.180069	0.994062	1464.514590	0.002122	0.002251
RS	51	5.616002	0.994062	1013.751427	0.001469	0.001578
RS	52	6.087927	0.993178	676.782946	0.000980	0.001067
RS	53	6.598815	0.993178	433.643240	0.000628	0.000694
RS	54	7.151883	0.991052	266.511537	0.000386	0.000433
RS	55	7.750613	0.991052	155.855036	0.000226	0.000257
RS	56	8.398775	0.991052	86.633475	0.000126	0.000145
RS	57	9.100451	0.991052	45.582621	0.000066	0.000078
RS	58	9.860059	0.986599	22.664938	0.000033	0.000039
RS	59	10.682382	0.986599	10.496692	0.000015	0.000018
RS	60	11.572598	0.986599	4.533065	0.000007	0.000008
RS	61	12.536311	0.986599	1.815029	0.000003	0.000003
RS	62	13.579591	0.986599	0.669631	0.000001	0.000001
RS	63	14.709005	0.986599	0.320719	0.000000	0.000001
PA	4+25*2+4+6 0.199297218 0.039762822 14.709005356 1.154377937 1.523488998 1.462064743 1.365930080 1.273204803 1.189590693 1.118041992 1.058967710 1.013027191 0.981007576 0.962018967 0.953579426 0.952738285 0.956533909 0.962533951 0.969183922 0.975582123 0.981210709 0.985807419 0.989294052 0.991727829 0.993251324 0.994066954 0.994331360 0.994062066 0.993177652 0.991052389 0.986598909
//
IT	3827
RD	2
LK	-7474453.700658
QD	-938.045340 -> -722.580037
RI	0.0053939942
TR	0.199014	0.039620
MT	14.754904
MM	C_pi: 1.037798, n_recomb: 693557.367249
RS	0	0.000000	1.070582	5224.509155	0.007533	0.009225
RS	1	0.008262	1.070582	5611.823100	0.008091	0.008284
RS	2	0.017206	1.070582	6023.934870	0.008686	0.005456
RS	3	0.026889	1.070582	6461.763637	0.009317	0.004768
RS	4	0.037371	1.847169	4023.192947	0.005801	0.003754
RS	5	0.048720	1.847169	4328.806265	0.006241	0.004198
RS	6	0.061007	1.761679	4880.319488	0.007037	0.005071
RS	7	0.074309	1.761679	5243.568200	0.007560	0.005881
RS	8	0.088709	1.602575	6186.588446	0.008920	0.007123
RS	9	0.104299	1.602575	6632.321340	0.009563	0.007990
RS	10	0.121178	1.447956	7858.274235	0.011330	0.009619
RS	11	0.139450	1.447956	8399.588297	0.012111	0.010767
RS	12	0.159233	1.307668	9923.047307	0.014307	0.012869
RS	13	0.180649	1.307668	10565.854216	0.015234	0.014307
RS	14	0.203835	1.188606	12348.416990	0.017804	0.016818
RS	15	0.228936	1.188606	13084.591202	0.018866	0.018476
RS	16	0.256111	1.091419	15055.960549	0.021708	0.021323
RS	17	0.285532	1.091419	15858.293204	0.022865	0.023185
RS	18	0.317383	1.016977	17864.886454	0.025758	0.026186
RS	19	0.351865	1.016977	18683.184566	0.026938	0.028072
RS	20	0.389196	0.966381	20482.087911	0.029532	0.030802
RS	21	0.429611	0.966381	21247.102928	0.030635	0.032418
RS	22	0.473364	0.937663	22618.878369	0.032613	0.034465
RS	23	0.520733	0.937663	23255.571777	0.033531	0.035605
RS	24	0.572015	0.926336	24090.934766	0.034735	0.036791
RS	25	0.627534	0.926336	24531.595629	0.035371	0.037369
RS	26	0.687639	0.927405	24826.608059	0.035796	0.037696
RS	27	0.752710	0.927405	25017.841420	0.036072	0.037711
RS	28	0.823157	0.935943	24842.223256	0.035819	0.037319
RS	29	0.899424	0.935943	24745.986573	0.035680	0.036837
RS	30	0.981991	0.947907	24186.555985	0.034873	0.035907
RS	31	1.071380	0.947907	23780.043514	0.034287	0.034993
RS	32	1.168154	0.960729	22902.072247	0.033021	0.033643
RS	33	1.272923	0.960729	22181.111606	0.031982	0.032339
RS	34	1.386347	0.972934	21035.637644	0.030330	0.030647
RS	35	1.509142	0.972934	20020.217389	0.028866	0.028996
RS	36	1.642082	0.983673	18661.007810	0.026906	0.027034
RS	37	1.786004	0.983673	17400.095738	0.025088	0.025107
RS	38	1.941817	0.992509	15894.622993	0.022918	0.022964
RS	39	2.110502	0.992509	14467.731021	0.020860	0.020861
RS	40	2.293123	0.999323	12901.607935	0.018602	0.018647
RS	41	2.490831	0.999323	11414.372093	0.016458	0.016499
RS	42	2.704873	1.004226	9888.528442	0.014258	0.014345
RS	43	2.936598	1.004226	8460.071044	0.012198	0.012300
RS	44	3.187468	1.007485	7078.636163	0.010206	0.010342
RS	45	3.459062	1.007485	5821.117819	0.008393	0.008542
RS	46	3.753095	1.009470	4671.716283	0.006736	0.006900
RS	47	4.071419	1.009470	3666.744816	0.005287	0.005450
RS	48	4.416042	1.010463	2800.282803	0.004038	0.004197
RS	49	4.789136	1.010463	2080.455685	0.003000	0.003146
RS	50	5.193053	1.010466	1498.365566	0.002160	0.002290
RS	51	5.630339	1.010466	1043.444404	0.001504	0.001613
RS	52	6.103753	1.009281	701.291802	0.001011	0.001098
RS	53	6.616277	1.009281	452.433539	0.000652	0.000719
RS	54	7.171144	1.005808	280.387180	0.000404	0.000452
RS	55	7.771851	1.005808	165.147290	0.000238	0.000271
RS	56	8.422185	1.005808	92.508918	0.000133	0.000154
RS	57	9.126247	1.005808	49.079646	0.000071	0.000083
RS	58	9.888476	0.998131	24.673204	0.000036	0.000042
RS	59	10.713676	0.998131	11.506795	0.000017	0.000020
RS	60	11.607050	0.998131	5.006696	0.000007	0.000009
RS	61	12.574230	0.998131	2.020893	0.000003	0.000004
RS	62	13.621314	0.998131	0.752067	0.000001	0.000001
RS	63	14.754904	0.998131	0.365063	0.000001	0.000001
PA	4+25*2+4+6 0.199014081 0.039619596 14.754903665 1.070581788 1.847168807 1.761679146 1.602575132 1.447955737 1.307667588 1.188606280 1.091419157 1.016976600 0.966381004 0.937663348 0.926336404 0.927404643 0.935943238 0.947906515 0.960729479 0.972934240 0.983672681 0.992508731 0.999323078 1.004226383 1.007484526 1.009470320 1.010463300 1.010465508 1.009281403 1.005807934 0.998130565
//
IT	4395
RD	3
LK	-7474096.075382
QD	-645.547921 -> -544.099662
RI	0.0048457656
TR	0.198094	0.039345
MT	14.889300
MM	C_pi: 1.043081, n_recomb: 692275.611594
RS	0	0.000000	0.969886	5764.920610	0.008327	0.009218
RS	1	0.008277	0.969886	6187.906479	0.008939	0.008413
RS	2	0.017239	0.969886	6637.137372	0.009587	0.005775
RS	3	0.026943	0.969886	7113.422296	0.010275	0.005319
RS	4	0.037450	2.059219	3598.923757	0.005199	0.003356
RS	5	0.048827	2.059219	3875.354070	0.005598	0.003862
RS	6	0.061145	1.954286	4394.311355	0.006348	0.004758
RS	7	0.074483	1.954286	4725.621600	0.006826	0.005534
RS	8	0.088925	1.757041	5646.674189	0.008157	0.006849
RS	9	0.104562	1.757041	6059.585471	0.008753	0.007608
RS	10	0.121494	1.566882	7281.860941	0.010519	0.009341
RS	11	0.139827	1.566882	7792.018393	0.011256	0.010328
RS	12	0.159678	1.391054	9374.536190	0.013542	0.012611
RS	13	0.181171	1.391054	9992.845143	0.014435	0.013850
RS	14	0.204444	1.240518	11916.014228	0.017213	0.016635
RS	15	0.229642	1.240518	12638.765738	0.018257	0.018071
RS	16	0.256927	1.116941	14843.609620	0.021442	0.021295
RS	17	0.286470	1.116941	15645.044796	0.022599	0.022949
RS	18	0.318458	1.022231	17951.728487	0.025931	0.026406
RS	19	0.353094	1.022231	18777.076902	0.027124	0.028124
RS	20	0.390596	0.958456	20859.979792	0.030132	0.031281
RS	21	0.431203	0.958456	21629.805686	0.031245	0.032780
RS	22	0.475171	0.923053	23183.058058	0.033488	0.035104
RS	23	0.522777	0.923053	23812.680475	0.034398	0.036171
RS	24	0.574325	0.910069	24689.815511	0.035665	0.037431
RS	25	0.630139	0.910069	25108.376154	0.036269	0.037970
RS	26	0.690572	0.913034	25322.286457	0.036578	0.038196
RS	27	0.756008	0.913034	25480.910952	0.036807	0.038197
RS	28	0.826860	0.925582	25154.149155	0.036335	0.037606
RS	29	0.903576	0.925582	25023.684122	0.036147	0.037131
RS	30	0.986642	0.942446	24298.410744	0.035099	0.035981
RS	31	1.076583	0.942446	23865.107383	0.034473	0.035091
RS	32	1.173969	0.960312	22841.922409	0.032995	0.033546
RS	33	1.279415	0.960312	22108.498015	0.031936	0.032278
RS	34	1.393589	0.977282	20855.604200	0.030126	0.030438
RS	35	1.517214	0.977282	19845.589074	0.028667	0.028833
RS	36	1.651071	0.992269	18421.653707	0.026610	0.026777
RS	37	1.796007	0.992269	17183.583067	0.024822	0.024902
RS	38	1.952939	1.004707	15652.329469	0.022610	0.022713
RS	39	2.122861	1.004707	14261.396852	0.020601	0.020666
RS	40	2.306847	1.014433	12698.687278	0.018343	0.018443
RS	41	2.506062	1.014433	11253.389964	0.016256	0.016349
RS	42	2.721765	1.021598	9747.424039	0.014080	0.014208
RS	43	2.955323	1.021598	8358.902762	0.012075	0.012209
RS	44	3.208212	1.026555	7001.593290	0.010114	0.010273
RS	45	3.482033	1.026555	5775.501234	0.008343	0.008507
RS	46	3.778517	1.029808	4645.568356	0.006711	0.006884
RS	47	4.099542	1.029808	3660.352293	0.005287	0.005455
RS	48	4.447138	1.031718	2804.930498	0.004052	0.004213
RS	49	4.823505	1.031718	2093.776112	0.003024	0.003170
RS	50	5.231024	1.032230	1514.982196	0.002188	0.002316
RS	51	5.672272	1.032230	1060.942920	0.001533	0.001640
RS	52	6.150043	1.030991	717.349360	0.001036	0.001122
RS	53	6.667359	1.030991	465.755781	0.000673	0.000738
RS	54	7.227494	1.026470	290.821703	0.000420	0.000467
RS	55	7.833990	1.026470	172.448484	0.000249	0.000282
RS	56	8.490687	1.026470	97.293636	0.000141	0.000161
RS	57	9.201738	1.026470	52.014107	0.000075	0.000088
RS	58	9.971642	1.016010	26.406799	0.000038	0.000045
RS	59	10.805272	1.016010	12.396463	0.000018	0.000021
RS	60	11.707902	1.016010	5.431499	0.000008	0.000010
RS	61	12.685241	1.016010	2.208604	0.000003	0.000004
RS	62	13.743476	1.016010	0.828377	0.000001	0.000001
RS	63	14.889300	1.016010	0.406920	0.000001	0.000001
PA	4+25*2+4+6 0.198093624 0.039344562 14.889300225 0.969885988 2.059219338 1.954285519 1.757040868 1.566882491 1.391054194 1.240518099 1.116941006 1.022231326 0.958456056 0.923053492 0.910069048 0.913034230 0.925581832 0.942446390 0.960311682 0.977282087 0.992269461 1.004706664 1.014433349 1.021598192 1.026554725 1.029808204 1.031717628 1.032230379 1.030991171 1.026470105 1.016010478
//
IT	4684
RD	4
LK	-7473919.985549
QD	-515.838676 -> -459.187243
RI	0.0049362884
TR	0.197117	0.039061
MT	15.035449
MM	C_pi: 1.047533, n_recomb: 690267.554039
RS	0	0.000000	0.895458	6236.617345	0.009035	0.009191
RS	1	0.008294	0.895458	6690.159926	0.009692	0.008503
RS	2	0.017275	0.895458	7171.046977	0.010389	0.006026
RS	3	0.027002	0.895458	7679.960644	0.011126	0.005779
RS	4	0.037535	2.217156	3331.431234	0.004826	0.003073
RS	5	0.048941	2.217156	3589.283074	0.005200	0.003625
RS	6	0.061294	2.080097	4119.326633	0.005968	0.004548
RS	7	0.074671	2.080097	4432.397047	0.006421	0.005323
RS	8	0.089158	1.857660	5335.082659	0.007729	0.006668
RS	9	0.104846	1.857660	5728.791304	0.008299	0.007380
RS	10	0.121835	1.649866	6917.141642	0.010021	0.009135
RS	11	0.140234	1.649866	7407.103133	0.010731	0.010039
RS	12	0.160158	1.453343	8987.992318	0.013021	0.012389
RS	13	0.181735	1.453343	9588.294425	0.013891	0.013516
RS	14	0.205101	1.282115	11566.891208	0.016757	0.016436
RS	15	0.230405	1.282115	12277.690247	0.017787	0.017742
RS	16	0.257808	1.139448	14618.419921	0.021178	0.021197
RS	17	0.287483	1.139448	15416.528323	0.022334	0.022725
RS	18	0.319620	1.029126	17932.319402	0.025979	0.026504
RS	19	0.354422	1.029126	18760.861203	0.027179	0.028125
RS	20	0.392110	0.954913	21060.366599	0.030510	0.031609
RS	21	0.432924	0.954913	21832.330280	0.031629	0.033045
RS	22	0.477123	0.914144	23530.384136	0.034089	0.035590
RS	23	0.524987	0.914144	24153.286097	0.034991	0.036622
RS	24	0.576822	0.899772	25064.920966	0.036312	0.037939
RS	25	0.632955	0.899772	25465.571938	0.036892	0.038463
RS	26	0.693744	0.904198	25614.618387	0.037108	0.038599
RS	27	0.759575	0.904198	25748.373780	0.037302	0.038600
RS	28	0.830865	0.919915	25302.212986	0.036656	0.037841
RS	29	0.908068	0.919915	25147.439718	0.036431	0.037378
RS	30	0.991674	0.940655	24295.162574	0.035197	0.036046
RS	31	1.082214	0.940655	23845.087169	0.034545	0.035177
RS	32	1.180263	0.962521	22714.465591	0.032907	0.033475
RS	33	1.286444	0.962521	21976.632208	0.031838	0.032237
RS	34	1.401431	0.983304	20647.385957	0.029912	0.030278
RS	35	1.525955	0.983304	19647.425810	0.028463	0.028709
RS	36	1.660806	1.001753	18180.124590	0.026338	0.026576
RS	37	1.806842	1.001753	16965.747094	0.024579	0.024742
RS	38	1.964989	1.017192	15420.428541	0.022340	0.022513
RS	39	2.136253	1.017192	14063.164650	0.020373	0.020509
RS	40	2.321720	1.029436	12507.788878	0.018120	0.018275
RS	41	2.522570	1.029436	11100.473020	0.016081	0.016223
RS	42	2.740078	1.038650	9613.701207	0.013927	0.014090
RS	43	2.975624	1.038650	8261.147605	0.011968	0.012129
RS	44	3.230707	1.045246	6925.674839	0.010033	0.010209
RS	45	3.506945	1.045246	5728.272893	0.008299	0.008472
RS	46	3.806093	1.049822	4615.990569	0.006687	0.006863
RS	47	4.130052	1.049822	3649.457420	0.005287	0.005453
RS	48	4.480879	1.052778	2804.487172	0.004063	0.004220
RS	49	4.860802	1.052778	2102.262280	0.003046	0.003186
RS	50	5.272235	1.053964	1527.172087	0.002212	0.002335
RS	51	5.717791	1.053964	1074.880319	0.001557	0.001660
RS	52	6.200300	1.052833	730.614328	0.001058	0.001141
RS	53	6.722826	1.052833	477.122956	0.000691	0.000754
RS	54	7.288689	1.047452	299.927039	0.000435	0.000480
RS	55	7.901483	1.047452	178.946429	0.000259	0.000291
RS	56	8.565101	1.047452	101.623426	0.000147	0.000168
RS	57	9.283756	1.047452	54.708839	0.000079	0.000091
RS	58	10.062014	1.034422	28.023518	0.000041	0.000047
RS	59	10.904819	1.034422	13.235259	0.000019	0.000023
RS	60	11.817523	1.034422	5.836220	0.000008	0.000010
RS	61	12.805924	1.034422	2.389262	0.000003	0.000004
RS	62	13.876300	1.034422	0.902551	0.000001	0.000002
RS	63	15.035449	1.034422	0.448187	0.000001	0.000001
PA	4+25*2+4+6 0.197117184 0.039061394 15.035449023 0.895458299 2.217155636 2.080097160 1.857659984 1.649865955 1.453342804 1.282114738 1.139448106 1.029125647 0.954913179 0.914144218 0.899772062 0.904198423 0.919914875 0.940655220 0.962520880 0.983304495 1.001752588 1.017191647 1.029435910 1.038649839 1.045246016 1.049822453 1.052778245 1.053963788 1.052832638 1.047451993 1.034421911
//
IT	4384
RD	5
LK	-7473819.668535
QD	-447.516603 -> -413.314353
RI	0.0052080908
TR	0.196241	0.038806
MT	15.170063
MM	C_pi: 1.051518, n_recomb: 688397.868756
RS	0	0.000000	0.845219	6600.005924	0.009587	0.009162
RS	1	0.008309	0.845219	7076.768434	0.010280	0.008565
RS	2	0.017308	0.845219	7581.624462	0.011013	0.006209
RS	3	0.027055	0.845219	8115.139448	0.011788	0.006125
RS	4	0.037612	2.347179	3138.363942	0.004559	0.002865
RS	5	0.049046	2.347179	3382.706011	0.004914	0.003443
RS	6	0.061430	2.162218	3955.407002	0.005746	0.004413
RS	7	0.074843	2.162218	4257.620590	0.006185	0.005193
RS	8	0.089371	1.921041	5153.283650	0.007486	0.006560
RS	9	0.105105	1.921041	5535.810942	0.008042	0.007253
RS	10	0.122147	1.707423	6682.160669	0.009707	0.008994
RS	11	0.140605	1.707423	7159.010293	0.010400	0.009854
RS	12	0.160597	1.500647	8711.244202	0.012654	0.012213
RS	13	0.182250	1.500647	9298.385831	0.013507	0.013274
RS	14	0.205702	1.316402	11287.177306	0.016396	0.016252
RS	15	0.231102	1.316402	11987.938975	0.017414	0.017474
RS	16	0.258613	1.159710	14407.039518	0.020928	0.021072
RS	17	0.288410	1.159710	15201.235178	0.022082	0.022517
RS	18	0.320683	1.036857	17868.923497	0.025957	0.026535
RS	19	0.355637	1.036857	18699.139315	0.027163	0.028092
RS	20	0.393495	0.953928	21172.158500	0.030756	0.031840
RS	21	0.434499	0.953928	21945.641740	0.031879	0.033236
RS	22	0.478910	0.908548	23766.839147	0.034525	0.035968
RS	23	0.527011	0.908548	24384.505744	0.035422	0.036977
RS	24	0.579109	0.892853	25330.034533	0.036796	0.038348
RS	25	0.635535	0.892853	25716.652413	0.037357	0.038862
RS	26	0.696650	0.898332	25816.661280	0.037503	0.038930
RS	27	0.762843	0.898332	25931.224374	0.037669	0.038930
RS	28	0.834536	0.916517	25391.576879	0.036885	0.038035
RS	29	0.912185	0.916517	25218.660526	0.036634	0.037581
RS	30	0.996287	0.940301	24268.291419	0.035253	0.036103
RS	31	1.087376	0.940301	23806.500086	0.034582	0.035252
RS	32	1.186034	0.965309	22594.752583	0.032822	0.033425
RS	33	1.292889	0.965309	21855.055329	0.031748	0.032209
RS	34	1.408623	0.989116	20469.144932	0.029734	0.030156
RS	35	1.533973	0.989116	19478.531298	0.028295	0.028614
RS	36	1.669738	1.010355	17979.558325	0.026118	0.026419
RS	37	1.816784	1.010355	16784.988511	0.024383	0.024615
RS	38	1.976048	1.028289	15229.705873	0.022123	0.022353
RS	39	2.148544	1.028289	13899.962089	0.020192	0.020382
RS	40	2.335374	1.042709	12350.510165	0.017941	0.018138
RS	41	2.537726	1.042709	10974.189839	0.015942	0.016119
RS	42	2.756892	1.053787	9502.324922	0.013804	0.013991
RS	43	2.994269	1.053787	8179.412645	0.011882	0.012059
RS	44	3.251368	1.061972	6861.059203	0.009967	0.010151
RS	45	3.529830	1.061972	5687.760122	0.008262	0.008438
RS	46	3.831429	1.067922	4589.611415	0.006667	0.006841
RS	47	4.158088	1.067922	3639.255358	0.005287	0.005448
RS	48	4.511888	1.072039	2802.943859	0.004072	0.004222
RS	49	4.895085	1.072039	2108.860757	0.003063	0.003197
RS	50	5.310121	1.074036	1537.070971	0.002233	0.002349
RS	51	5.759643	1.074036	1086.713319	0.001579	0.001676
RS	52	6.246515	1.073151	742.056165	0.001078	0.001156
RS	53	6.773840	1.073151	487.133529	0.000708	0.000768
RS	54	7.344980	1.067047	308.064782	0.000448	0.000491
RS	55	7.963576	1.067047	184.836337	0.000269	0.000299
RS	56	8.633571	1.067047	105.597222	0.000153	0.000173
RS	57	9.359234	1.067047	57.210592	0.000083	0.000095
RS	58	10.145193	1.051628	29.543766	0.000043	0.000050
RS	59	10.996455	1.051628	14.031326	0.000020	0.000024
RS	60	11.918448	1.051628	6.223865	0.000009	0.000011
RS	61	12.917049	1.051628	2.563897	0.000004	0.000004
RS	62	13.998623	1.051628	0.974921	0.000001	0.000002
RS	63	15.170063	1.051628	0.489015	0.000001	0.000001
PA	4+25*2+4+6 0.196240795 0.038805807 15.170062819 0.845218862 2.347179164 2.162217847 1.921040839 1.707422987 1.500646827 1.316402249 1.159709945 1.036856534 0.953927827 0.908548269 0.892853072 0.898332015 0.916517095 0.940300874 0.965308637 0.989115511 1.010355477 1.028288758 1.042709123 1.053787174 1.061972229 1.067921818 1.072039190 1.074036398 1.073150597 1.067047028 1.051627547
//
IT	4191
RD	6
LK	-7473758.373563
QD	-408.296410 -> -386.598229
RI	0.0054951993
TR	0.195495	0.038585
MT	15.287143
MM	C_pi: 1.055042, n_recomb: 686811.072759
RS	0	0.000000	0.811724	6866.220355	0.009997	0.009135
RS	1	0.008322	0.811724	7359.862182	0.010716	0.008607
RS	2	0.017337	0.811724	7882.096617	0.011476	0.006340
RS	3	0.027101	0.811724	8433.393066	0.012279	0.006377
RS	4	0.037679	2.461252	2986.898288	0.004349	0.002707
RS	5	0.049137	2.461252	3220.559495	0.004689	0.003294
RS	6	0.061548	2.214570	3856.646941	0.005615	0.004328
RS	7	0.074992	2.214570	4152.386356	0.006046	0.005114
RS	8	0.089555	1.958078	5051.542762	0.007355	0.006504
RS	9	0.105329	1.958078	5427.927396	0.007903	0.007191
RS	10	0.122417	1.746306	6531.504386	0.009510	0.008902
RS	11	0.140927	1.746306	6999.978231	0.010192	0.009740
RS	12	0.160977	1.536590	8511.163438	0.012392	0.012076
RS	13	0.182695	1.536590	9088.691106	0.013233	0.013097
RS	14	0.206221	1.344923	11062.318425	0.016107	0.016088
RS	15	0.231705	1.344923	11754.764683	0.017115	0.017254
RS	16	0.259309	1.177940	14216.071069	0.020699	0.020938
RS	17	0.289211	1.177940	15006.333114	0.021849	0.022325
RS	18	0.321602	1.044800	17787.131688	0.025898	0.026525
RS	19	0.356687	1.044800	18618.262780	0.027108	0.028035
RS	20	0.394693	0.954391	21234.168204	0.030917	0.032004
RS	21	0.435862	0.954391	22009.023443	0.032045	0.033369
RS	22	0.480456	0.904939	23937.818316	0.034854	0.036266
RS	23	0.528762	0.904939	24551.609746	0.035747	0.037259
RS	24	0.581088	0.887959	25531.160858	0.037173	0.038683
RS	25	0.637768	0.887959	25906.746623	0.037720	0.039189
RS	26	0.699165	0.894178	25970.180891	0.037813	0.039203
RS	27	0.765672	0.894178	26069.616436	0.037957	0.039202
RS	28	0.837714	0.914294	25456.169577	0.037064	0.038197
RS	29	0.915750	0.914294	25269.160831	0.036792	0.037749
RS	30	1.000281	0.940466	24242.197338	0.035297	0.036155
RS	31	1.091847	0.940466	23771.511615	0.034611	0.035316
RS	32	1.191033	0.967928	22497.580164	0.032757	0.033391
RS	33	1.298473	0.967928	21756.643670	0.031678	0.032191
RS	34	1.414855	0.994109	20327.673528	0.029597	0.030065
RS	35	1.540921	0.994109	19344.402473	0.028166	0.028543
RS	36	1.677479	1.017585	17821.089944	0.025948	0.026298
RS	37	1.825402	1.017585	16641.911569	0.024231	0.024517
RS	38	1.985634	1.037584	15078.286768	0.021954	0.022227
RS	39	2.159201	1.037584	13770.053315	0.020049	0.020281
RS	40	2.347213	1.053888	12224.166759	0.017798	0.018026
RS	41	2.550871	1.053888	10872.403742	0.015830	0.016033
RS	42	2.771477	1.066672	9411.136538	0.013703	0.013905
RS	43	3.010442	1.066672	8112.192266	0.011811	0.011999
RS	44	3.269294	1.076400	6806.625505	0.009910	0.010098
RS	45	3.549688	1.076400	5653.347316	0.008231	0.008406
RS	46	3.853416	1.083765	4566.176355	0.006648	0.006817
RS	47	4.182420	1.083765	3629.752044	0.005285	0.005439
RS	48	4.538805	1.089142	2800.491624	0.004078	0.004220
RS	49	4.924847	1.089142	2113.814417	0.003078	0.003203
RS	50	5.343017	1.092072	1544.942458	0.002249	0.002359
RS	51	5.795986	1.092072	1096.657109	0.001597	0.001688
RS	52	6.286652	1.091551	751.845499	0.001095	0.001169
RS	53	6.818151	1.091551	495.898249	0.000722	0.000779
RS	54	7.393882	1.084848	315.302780	0.000459	0.000501
RS	55	8.017525	1.084848	190.153029	0.000277	0.000306
RS	56	8.693068	1.084848	109.230665	0.000159	0.000178
RS	57	9.424830	1.084848	59.525066	0.000087	0.000098
RS	58	10.217489	1.067154	30.969476	0.000045	0.000052
RS	59	11.076114	1.067154	14.784244	0.000022	0.000025
RS	60	12.006193	1.067154	6.593642	0.000010	0.000011
RS	61	13.013675	1.067154	2.731931	0.000004	0.000005
RS	62	14.104999	1.067154	1.045175	0.000002	0.000002
RS	63	15.287143	1.067154	0.529185	0.000001	0.000001
PA	4+25*2+4+6 0.195495261 0.038585220 15.287143055 0.811723698 2.461251974 2.214570245 1.958077508 1.746305770 1.536590331 1.344923486 1.177939905 1.044799506 0.954391338 0.904938600 0.887958701 0.894177798 0.914293926 0.940465875 0.967927716 0.994109310 1.017584993 1.037584364 1.053888223 1.066672143 1.076400231 1.083765329 1.089142266 1.092072448 1.091551467 1.084847919 1.067153788
//
IT	4177
RD	7
LK	-7473719.114952
QD	-384.603957 -> -370.258435
RI	0.0057405550
TR	0.194873	0.038398
MT	15.386746
MM	C_pi: 1.058110, n_recomb: 685486.697936
RS	0	0.000000	0.789271	7056.522754	0.010294	0.009111
RS	1	0.008333	0.789271	7562.204068	0.011032	0.008636
RS	2	0.017361	0.789271	8096.812776	0.011812	0.006433
RS	3	0.027140	0.789271	8660.743997	0.012634	0.006558
RS	4	0.037735	2.565583	2861.273789	0.004174	0.002581
RS	5	0.049213	2.565583	3086.003988	0.004502	0.003167
RS	6	0.061647	2.246579	3798.181617	0.005541	0.004278
RS	7	0.075117	2.246579	4090.170848	0.005967	0.005068
RS	8	0.089710	1.976565	5001.415669	0.007296	0.006486
RS	9	0.105519	1.976565	5374.934509	0.007841	0.007173
RS	10	0.122645	1.771406	6437.551063	0.009391	0.008848
RS	11	0.141198	1.771406	6900.884620	0.010067	0.009675
RS	12	0.161298	1.563752	8365.733122	0.012204	0.011971
RS	13	0.183072	1.563752	8936.244976	0.013036	0.012968
RS	14	0.206660	1.368764	10880.082556	0.015872	0.015943
RS	15	0.232215	1.368764	11565.635067	0.016872	0.017071
RS	16	0.259899	1.194307	14045.635112	0.020490	0.020804
RS	17	0.289890	1.194307	14832.126215	0.021637	0.022148
RS	18	0.322380	1.052596	17698.548795	0.025819	0.026490
RS	19	0.357577	1.052596	18530.136086	0.027032	0.027964
RS	20	0.395707	0.955665	21265.834400	0.031023	0.032119
RS	21	0.437015	0.955665	22041.996070	0.032155	0.033462
RS	22	0.481766	0.902567	24065.983068	0.035108	0.036504
RS	23	0.530245	0.902567	24676.946196	0.035999	0.037483
RS	24	0.582764	0.884355	25689.994526	0.037477	0.038959
RS	25	0.639659	0.884355	26056.809064	0.038012	0.039456
RS	26	0.701296	0.891094	26092.833684	0.038065	0.039430
RS	27	0.768069	0.891094	26180.130726	0.038192	0.039426
RS	28	0.840407	0.912738	25507.668425	0.037211	0.038333
RS	29	0.918772	0.912738	25309.423821	0.036922	0.037888
RS	30	1.003667	0.940789	24222.084775	0.035336	0.036202
RS	31	1.095637	0.940789	23744.290159	0.034639	0.035371
RS	32	1.195271	0.970157	22422.318194	0.032710	0.033370
RS	33	1.303208	0.970157	21680.154942	0.031627	0.032182
RS	34	1.420139	0.998186	20218.110829	0.029495	0.029998
RS	35	1.546814	0.998186	19240.146156	0.028068	0.028491
RS	36	1.684045	1.023436	17697.665407	0.025818	0.026205
RS	37	1.832712	1.023436	16530.011301	0.024114	0.024442
RS	38	1.993767	1.045139	14958.895702	0.021822	0.022127
RS	39	2.168243	1.045139	13667.135217	0.019938	0.020200
RS	40	2.357259	1.063076	12122.644427	0.017685	0.017934
RS	41	2.562025	1.063076	10790.155551	0.015741	0.015961
RS	42	2.783855	1.077424	9335.925968	0.013619	0.013833
RS	43	3.024171	1.077424	8056.336474	0.011753	0.011946
RS	44	3.284512	1.088649	6760.045282	0.009862	0.010050
RS	45	3.566547	1.088649	5623.485325	0.008204	0.008375
RS	46	3.872085	1.097461	4544.754033	0.006630	0.006794
RS	47	4.203084	1.097461	3620.458133	0.005282	0.005429
RS	48	4.561665	1.104179	2796.971655	0.004080	0.004216
RS	49	4.950128	1.104179	2117.132415	0.003089	0.003207
RS	50	5.370961	1.108149	1550.899272	0.002262	0.002366
RS	51	5.826863	1.108149	1104.840147	0.001612	0.001698
RS	52	6.320756	1.108095	760.107660	0.001109	0.001179
RS	53	6.855806	1.108095	503.508792	0.000735	0.000789
RS	54	7.435442	1.100901	321.703717	0.000469	0.000509
RS	55	8.063380	1.100901	194.932489	0.000284	0.000312
RS	56	8.743645	1.100901	112.542360	0.000164	0.000182
RS	57	9.480597	1.100901	61.660705	0.000090	0.000101
RS	58	10.278960	1.081070	32.302931	0.000047	0.000054
RS	59	11.143851	1.081070	15.494931	0.000023	0.000026
RS	60	12.080816	1.081070	6.945873	0.000010	0.000012
RS	61	13.095858	1.081070	2.893462	0.000004	0.000005
RS	62	14.195486	1.081070	1.113337	0.000002	0.000002
RS	63	15.386746	1.081070	0.568709	0.000001	0.000001
PA	4+25*2+4+6 0.194872765 0.038397662 15.386746481 0.789271121 2.565582951 2.246579395 1.976565387 1.771405951 1.563751645 1.368763525 1.194307421 1.052596323 0.955664678 0.902567462 0.884355468 0.891093812 0.912738388 0.940788758 0.970156973 0.998185953 1.023436289 1.045138835 1.063075533 1.077423541 1.088648850 1.097461021 1.104179338 1.108148756 1.108094795 1.100900642 1.081070498
//
IT	4261
RD	8
LK	-7473692.928535
QD	-369.749416 -> -359.887725
RI	0.0059354522
TR	0.194356	0.038239
MT	15.470828
MM	C_pi: 1.060744, n_recomb: 684369.347464
RS	0	0.000000	0.773938	7192.068034	0.010509	0.009091
RS	1	0.008342	0.773938	7706.341813	0.011261	0.008657
RS	2	0.017381	0.773938	8249.772784	0.012055	0.006500
RS	3	0.027173	0.773938	8822.700049	0.012892	0.006688
RS	4	0.037783	2.664010	2752.614114	0.004022	0.002476
RS	5	0.049277	2.664010	2969.554478	0.004339	0.003056
RS	6	0.061730	2.264778	3765.297005	0.005502	0.004251
RS	7	0.075223	2.264778	4055.265344	0.005926	0.005043
RS	8	0.089840	1.982224	4985.179760	0.007284	0.006493
RS	9	0.105678	1.982224	5357.987710	0.007829	0.007183
RS	10	0.122836	1.786451	6382.211935	0.009326	0.008819
RS	11	0.141426	1.786451	6842.624100	0.009998	0.009644
RS	12	0.161567	1.584129	8259.568619	0.012069	0.011891
RS	13	0.183388	1.584129	8824.960127	0.012895	0.012875
RS	14	0.207030	1.388751	10730.932714	0.015680	0.015815
RS	15	0.232643	1.388751	11410.732543	0.016673	0.016918
RS	16	0.260394	1.208983	13893.757262	0.020302	0.020674
RS	17	0.290460	1.208983	14676.686310	0.021446	0.021987
RS	18	0.323034	1.060055	17608.622945	0.025730	0.026438
RS	19	0.358325	1.060055	18440.339311	0.026945	0.027885
RS	20	0.396560	0.957369	21277.788044	0.031091	0.032200
RS	21	0.437986	0.957369	22055.168333	0.032227	0.033524
RS	22	0.482867	0.900997	24163.707129	0.035308	0.036697
RS	23	0.531492	0.900997	24772.598715	0.036198	0.037663
RS	24	0.584174	0.881622	25817.851237	0.037725	0.039188
RS	25	0.641250	0.881622	26177.601672	0.038251	0.039677
RS	26	0.703089	0.888731	26192.730792	0.038273	0.039620
RS	27	0.770086	0.888731	26270.161542	0.038386	0.039613
RS	28	0.842672	0.911606	25549.824483	0.037333	0.038447
RS	29	0.921314	0.911606	25342.494511	0.037030	0.038004
RS	30	1.006517	0.941140	24207.219317	0.035372	0.036244
RS	31	1.098827	0.941140	23723.606829	0.034665	0.035419
RS	32	1.198839	0.971980	22364.499077	0.032679	0.033357
RS	33	1.307193	0.971980	21621.004086	0.031593	0.032179
RS	34	1.424587	1.001426	20133.618692	0.029419	0.029949
RS	35	1.551775	1.001426	19159.256931	0.027995	0.028453
RS	36	1.689574	1.028070	17601.578629	0.025719	0.026136
RS	37	1.838868	1.028070	16442.337271	0.024026	0.024384
RS	38	2.000616	1.051169	14864.390296	0.021720	0.022049
RS	39	2.175859	1.051169	13585.097007	0.019851	0.020136
RS	40	2.365721	1.070520	12040.330199	0.017593	0.017859
RS	41	2.571422	1.070520	10722.930847	0.015668	0.015902
RS	42	2.794284	1.086303	9272.977086	0.013550	0.013770
RS	43	3.035738	1.086303	8009.091705	0.011703	0.011900
RS	44	3.297335	1.098982	6719.323215	0.009818	0.010006
RS	45	3.580755	1.098982	5596.875685	0.008178	0.008347
RS	46	3.887820	1.109262	4524.606412	0.006611	0.006770
RS	47	4.220501	1.109262	3611.023388	0.005276	0.005418
RS	48	4.580936	1.117386	2792.326804	0.004080	0.004209
RS	49	4.971440	1.117386	2118.897049	0.003096	0.003208
RS	50	5.394522	1.122484	1555.109721	0.002272	0.002370
RS	51	5.852899	1.122484	1111.431909	0.001624	0.001705
RS	52	6.349516	1.122988	766.995243	0.001121	0.001187
RS	53	6.887563	1.122988	510.079114	0.000745	0.000797
RS	54	7.470496	1.115402	327.347387	0.000478	0.000517
RS	55	8.102060	1.115402	199.223696	0.000291	0.000318
RS	56	8.786311	1.115402	115.560049	0.000169	0.000187
RS	57	9.527646	1.115402	63.631894	0.000093	0.000104
RS	58	10.330826	1.093539	33.551170	0.000049	0.000055
RS	59	11.201012	1.093539	16.166140	0.000024	0.000027
RS	60	12.143791	1.093539	7.281475	0.000011	0.000012
RS	61	13.165222	1.093539	3.048727	0.000004	0.000005
RS	62	14.271864	1.093539	1.179440	0.000002	0.000002
RS	63	15.470828	1.093539	0.607559	0.000001	0.000001
PA	4+25*2+4+6 0.194355697 0.038238626 15.470828185 0.773937714 2.664010028 2.264777833 1.982224156 1.786451252 1.584128901 1.388751115 1.208983183 1.060054811 0.957368983 0.900996583 0.881622050 0.888731331 0.911605926 0.941140463 0.971979644 1.001426371 1.028070455 1.051169004 1.070520071 1.086303357 1.098981699 1.109261666 1.117386408 1.122484160 1.122988329 1.115401870 1.093539345
//
IT	4021
RD	9
LK	-7473674.771752
QD	-360.155924 -> -353.115141
RI	0.0060835067
TR	0.193924	0.038103
MT	15.541973
MM	C_pi: 1.062999, n_recomb: 683412.220426
RS	0	0.000000	0.763303	7288.534515	0.010665	0.009074
RS	1	0.008350	0.763303	7808.959543	0.011426	0.008671
RS	2	0.017398	0.763303	8358.703152	0.012231	0.006549
RS	3	0.027201	0.763303	8938.062789	0.013079	0.006784
RS	4	0.037822	2.759043	2655.663493	0.003886	0.002386
RS	5	0.049331	2.759043	2865.596583	0.004193	0.002955
RS	6	0.061801	2.273843	3748.685115	0.005485	0.004238
RS	7	0.075311	2.273843	4037.728656	0.005908	0.005031
RS	8	0.089950	1.979262	4991.287781	0.007303	0.006517
RS	9	0.105812	1.979262	5364.800902	0.007850	0.007213
RS	10	0.122998	1.794288	6353.368096	0.009297	0.008809
RS	11	0.141619	1.794288	6812.385124	0.009968	0.009636
RS	12	0.161794	1.599282	8182.028645	0.011972	0.011830
RS	13	0.183655	1.599282	8743.697494	0.012794	0.012808
RS	14	0.207341	1.405573	10607.702059	0.015522	0.015704
RS	15	0.233005	1.405573	11282.669551	0.016509	0.016790
RS	16	0.260812	1.222147	13758.308481	0.020132	0.020550
RS	17	0.290940	1.222147	14537.903269	0.021273	0.021839
RS	18	0.323585	1.067081	17520.490071	0.025637	0.026377
RS	19	0.358955	1.067081	18352.101732	0.026854	0.027803
RS	20	0.397279	0.959281	21276.838959	0.031133	0.032256
RS	21	0.438804	0.959281	22055.334175	0.032272	0.033564
RS	22	0.483795	0.899953	24239.277929	0.035468	0.036854
RS	23	0.532544	0.899953	24846.636502	0.036357	0.037809
RS	24	0.585363	0.879502	25922.122389	0.037930	0.039381
RS	25	0.642593	0.879502	26276.111803	0.038448	0.039862
RS	26	0.704601	0.886890	26274.769300	0.038446	0.039780
RS	27	0.771788	0.886890	26344.107543	0.038548	0.039768
RS	28	0.844584	0.910776	25584.312469	0.037436	0.038543
RS	29	0.923460	0.910776	25369.586968	0.037122	0.038100
RS	30	1.008921	0.941493	24195.944906	0.035405	0.036280
RS	31	1.101519	0.941493	23707.540335	0.034690	0.035460
RS	32	1.201849	0.973459	22319.840354	0.032659	0.033352
RS	33	1.310558	0.973459	21574.946228	0.031569	0.032180
RS	34	1.428343	1.003978	20068.308837	0.029365	0.029915
RS	35	1.555964	1.003978	19096.235930	0.027942	0.028427
RS	36	1.694241	1.031700	17526.610073	0.025646	0.026084
RS	37	1.844066	1.031700	16373.352871	0.023958	0.024341
RS	38	2.006400	1.055935	14789.206889	0.021640	0.021988
RS	39	2.182291	1.055935	13519.239452	0.019782	0.020085
RS	40	2.372868	1.076511	11972.972837	0.017519	0.017798
RS	41	2.579360	1.076511	10667.367961	0.015609	0.015853
RS	42	2.803093	1.093613	9219.575963	0.013491	0.013717
RS	43	3.045510	1.093613	7968.506495	0.011660	0.011860
RS	44	3.308169	1.107698	6683.131573	0.009779	0.009966
RS	45	3.592760	1.107698	5572.718272	0.008154	0.008321
RS	46	3.901116	1.119456	4505.357289	0.006592	0.006747
RS	47	4.235220	1.119456	3601.349589	0.005270	0.005406
RS	48	4.597223	1.129040	2786.660680	0.004078	0.004201
RS	49	4.989454	1.129040	2119.296968	0.003101	0.003208
RS	50	5.414437	1.135341	1557.807598	0.002279	0.002373
RS	51	5.874908	1.135341	1116.644851	0.001634	0.001711
RS	52	6.373829	1.136480	772.690545	0.001131	0.001194
RS	53	6.914412	1.136480	515.742442	0.000755	0.000804
RS	54	7.500135	1.128587	332.326735	0.000486	0.000523
RS	55	8.134767	1.128587	203.083829	0.000297	0.000323
RS	56	8.822393	1.128587	118.316427	0.000173	0.000190
RS	57	9.567438	1.128587	65.455902	0.000096	0.000106
RS	58	10.374695	1.104784	34.722474	0.000051	0.000057
RS	59	11.249361	1.104784	16.801495	0.000025	0.000028
RS	60	12.197064	1.104784	7.601884	0.000011	0.000013
RS	61	13.223903	1.104784	3.198232	0.000005	0.000005
RS	62	14.336486	1.104784	1.243639	0.000002	0.000002
RS	63	15.541973	1.104784	0.645784	0.000001	0.000001
PA	4+25*2+4+6 0.193924186 0.038103041 15.541972607 0.763303346 2.759043000 2.273843308 1.979261905 1.794288238 1.599281654 1.405572609 1.222146712 1.067080893 0.959280843 0.899953445 0.879501812 0.886890430 0.910775564 0.941493196 0.973459060 1.003978224 1.031699938 1.055934760 1.076510873 1.093613488 1.107697978 1.119456402 1.129040059 1.135340677 1.136480348 1.128586805 1.104783616
//
IT	3759
RD	10
LK	-7473661.698608
QD	-353.787524 -> -348.576313
RI	0.0061951629
TR	0.193562	0.037987
MT	15.602417
MM	C_pi: 1.064928, n_recomb: 682578.452801
RS	0	0.000000	0.755736	7358.121540	0.010780	0.009060
RS	1	0.008357	0.755736	7883.020584	0.011549	0.008682
RS	2	0.017412	0.755736	8437.354819	0.012361	0.006586
RS	3	0.027224	0.755736	9021.390524	0.013217	0.006855
RS	4	0.037856	2.852381	2567.135962	0.003761	0.002305
RS	5	0.049377	2.852381	2770.620624	0.004059	0.002862
RS	6	0.061860	2.277071	3742.240664	0.005483	0.004234
RS	7	0.075387	2.277071	4031.037685	0.005906	0.005028
RS	8	0.090043	1.970761	5011.809489	0.007342	0.006551
RS	9	0.105925	1.970761	5386.931737	0.007892	0.007254
RS	10	0.123134	1.797059	6342.617796	0.009292	0.008812
RS	11	0.141781	1.797059	6801.278148	0.009964	0.009644
RS	12	0.161987	1.610461	8125.307301	0.011904	0.011783
RS	13	0.183881	1.610461	8684.274869	0.012723	0.012761
RS	14	0.207604	1.419806	10504.757507	0.015390	0.015606
RS	15	0.233311	1.419806	11175.626849	0.016373	0.016681
RS	16	0.261165	1.233973	13637.103090	0.019979	0.020433
RS	17	0.291347	1.233973	14413.585507	0.021116	0.021704
RS	18	0.324052	1.073640	17435.703273	0.025544	0.026312
RS	19	0.359490	1.073640	18267.036661	0.026762	0.027720
RS	20	0.397889	0.961262	21267.371623	0.031157	0.032294
RS	21	0.439497	0.961262	22046.865310	0.032299	0.033589
RS	22	0.484582	0.899263	24298.205252	0.035598	0.036984
RS	23	0.533435	0.899263	24904.410089	0.036486	0.037929
RS	24	0.586371	0.877825	26007.843169	0.038102	0.039544
RS	25	0.643730	0.877825	26357.075440	0.038614	0.040018
RS	26	0.705883	0.885440	26342.206433	0.038592	0.039916
RS	27	0.773230	0.885440	26404.860796	0.038684	0.039899
RS	28	0.846205	0.910178	25611.909916	0.037522	0.038623
RS	29	0.925278	0.910178	25391.163023	0.037199	0.038179
RS	30	1.010960	0.941846	24186.663669	0.035434	0.036312
RS	31	1.103802	0.941846	23694.329080	0.034713	0.035495
RS	32	1.204402	0.974666	22284.827675	0.032648	0.033350
RS	33	1.313410	0.974666	21538.539932	0.031555	0.032183
RS	34	1.431527	1.005976	20017.602009	0.029326	0.029892
RS	35	1.559516	1.005976	19046.831919	0.027904	0.028409
RS	36	1.698200	1.034516	17467.935932	0.025591	0.026046
RS	37	1.848474	1.034516	16318.791945	0.023908	0.024310
RS	38	2.011306	1.059668	14729.091316	0.021579	0.021941
RS	39	2.187746	1.059668	13465.995939	0.019728	0.020046
RS	40	2.378931	1.081303	11917.386011	0.017459	0.017748
RS	41	2.586093	1.081303	10620.973613	0.015560	0.015812
RS	42	2.810567	1.099619	9173.748049	0.013440	0.013671
RS	43	3.053801	1.099619	7933.190141	0.011622	0.011825
RS	44	3.317361	1.115059	6650.563194	0.009743	0.009930
RS	45	3.602947	1.115059	5550.502893	0.008132	0.008296
RS	46	3.912399	1.128299	4486.813841	0.006573	0.006725
RS	47	4.247712	1.128299	3591.447708	0.005262	0.005394
RS	48	4.611046	1.139381	2780.134850	0.004073	0.004192
RS	49	5.004744	1.139381	2118.545390	0.003104	0.003206
RS	50	5.431343	1.146947	1559.229221	0.002284	0.002373
RS	51	5.893592	1.146947	1120.686599	0.001642	0.001716
RS	52	6.394471	1.148791	777.366287	0.001139	0.001200
RS	53	6.937208	1.148791	520.625365	0.000763	0.000810
RS	54	7.525301	1.140664	336.730625	0.000493	0.000529
RS	55	8.162541	1.140664	206.568354	0.000303	0.000328
RS	56	8.853034	1.140664	120.843818	0.000177	0.000194
RS	57	9.601231	1.140664	67.150222	0.000098	0.000109
RS	58	10.411954	1.115019	35.825178	0.000052	0.000059
RS	59	11.290428	1.115019	17.405011	0.000025	0.000029
RS	60	12.242316	1.115019	7.908888	0.000012	0.000013
RS	61	13.273752	1.115019	3.342711	0.000005	0.000006
RS	62	14.391385	1.115019	1.306210	0.000002	0.000002
RS	63	15.602417	1.115019	0.683522	0.000001	0.000001
PA	4+25*2+4+6 0.193562049 0.037986687 15.602416642 0.755736017 2.852380566 2.277071129 1.970761228 1.797058617 1.610460562 1.419805597 1.233973344 1.073639632 0.961262161 0.899263402 0.877825135 0.885440087 0.910177978 0.941846062 0.974665932 1.005976460 1.034516368 1.059667775 1.081303232 1.099618800 1.115059384 1.128298772 1.139381036 1.146946623 1.148790513 1.140664015 1.115019443
//
IT	3376
RD	11
LK	-7473651.945274
QD	-349.459043 -> -345.470904
RI	0.0062787414
TR	0.193255	0.037886
MT	15.654198
MM	C_pi: 1.066584, n_recomb: 681841.027711
RS	0	0.000000	0.750215	7409.110407	0.010866	0.009048
RS	1	0.008363	0.750215	7937.321326	0.011641	0.008691
RS	2	0.017424	0.750215	8495.053949	0.012459	0.006614
RS	3	0.027244	0.750215	9082.550949	0.013321	0.006909
RS	4	0.037885	2.945255	2484.894003	0.003644	0.002232
RS	5	0.049416	2.945255	2682.344695	0.003934	0.002775
RS	6	0.061911	2.276793	3741.863154	0.005488	0.004236
RS	7	0.075451	2.276793	4030.811462	0.005912	0.005030
RS	8	0.090123	1.958892	5041.374239	0.007394	0.006593
RS	9	0.106022	1.958892	5418.662903	0.007947	0.007302
RS	10	0.123251	1.796329	6344.208025	0.009305	0.008824
RS	11	0.141920	1.796329	6803.215117	0.009978	0.009663
RS	12	0.162151	1.618581	8084.107749	0.011856	0.011748
RS	13	0.184074	1.618581	8641.139296	0.012673	0.012728
RS	14	0.207830	1.431905	10417.995520	0.015279	0.015520
RS	15	0.233572	1.431905	11085.364771	0.016258	0.016588
RS	16	0.261467	1.244616	13528.370771	0.019841	0.020323
RS	17	0.291695	1.244616	14301.958153	0.020976	0.021581
RS	18	0.324451	1.079726	17355.188240	0.025453	0.026245
RS	19	0.359946	1.079726	18186.120049	0.026672	0.027640
RS	20	0.398409	0.963224	21252.578610	0.031169	0.032320
RS	21	0.440089	0.963224	22032.952539	0.032314	0.033604
RS	22	0.485254	0.898807	24344.655374	0.035704	0.037093
RS	23	0.534197	0.898807	24949.968008	0.036592	0.038030
RS	24	0.587232	0.876478	26078.797758	0.038248	0.039684
RS	25	0.644702	0.876478	26424.051734	0.038754	0.040150
RS	26	0.706978	0.884296	26397.434095	0.038715	0.040030
RS	27	0.774463	0.884296	26454.543292	0.038799	0.040009
RS	28	0.847590	0.909772	25633.247877	0.037594	0.038689
RS	29	0.926833	0.909772	25407.614674	0.037263	0.038245
RS	30	1.012703	0.942213	24178.137901	0.035460	0.036339
RS	31	1.105753	0.942213	23682.621421	0.034733	0.035524
RS	32	1.206585	0.975672	22256.741504	0.032642	0.033352
RS	33	1.315850	0.975672	21509.138734	0.031546	0.032188
RS	34	1.434251	1.007548	19977.923073	0.029300	0.029878
RS	35	1.562554	1.007548	19007.748807	0.027877	0.028398
RS	36	1.701586	1.036690	17421.887576	0.025551	0.026019
RS	37	1.852245	1.036690	16275.426278	0.023870	0.024287
RS	38	2.015503	1.062572	14680.831122	0.021531	0.021905
RS	39	2.192413	1.062572	13422.688523	0.019686	0.020015
RS	40	2.384118	1.085123	11871.173239	0.017410	0.017707
RS	41	2.591854	1.085123	10581.889103	0.015520	0.015778
RS	42	2.816963	1.104554	9134.034111	0.013396	0.013631
RS	43	3.060896	1.104554	7902.133583	0.011589	0.011794
RS	44	3.325228	1.121302	6620.963809	0.009710	0.009897
RS	45	3.611665	1.121302	5529.885660	0.008110	0.008273
RS	46	3.922056	1.136016	4468.885918	0.006554	0.006703
RS	47	4.258403	1.136016	3581.380793	0.005253	0.005381
RS	48	4.622878	1.148630	2772.915852	0.004067	0.004182
RS	49	5.017832	1.148630	2116.847146	0.003105	0.003203
RS	50	5.445814	1.157511	1559.596355	0.002287	0.002373
RS	51	5.909587	1.157511	1123.750103	0.001648	0.001719
RS	52	6.412143	1.160117	781.184091	0.001146	0.001204
RS	53	6.956726	1.160117	524.845869	0.000770	0.000816
RS	54	7.546849	1.151823	340.641534	0.000500	0.000534
RS	55	8.186323	1.151823	209.729095	0.000308	0.000332
RS	56	8.879272	1.151823	123.172695	0.000181	0.000197
RS	57	9.630171	1.151823	68.731538	0.000101	0.000111
RS	58	10.443863	1.124403	36.868246	0.000054	0.000060
RS	59	11.325601	1.124403	17.980543	0.000026	0.000030
RS	60	12.281076	1.124403	8.203976	0.000012	0.000014
RS	61	13.316452	1.124403	3.482669	0.000005	0.000006
RS	62	14.438412	1.124403	1.367297	0.000002	0.000002
RS	63	15.654198	1.124403	0.720806	0.000001	0.000001
PA	4+25*2+4+6 0.193255056 0.037885904 15.654197734 0.750215256 2.945255072 2.276793166 1.958892410 1.796328535 1.618580627 1.431905228 1.244616402 1.079725708 0.963223965 0.898807156 0.876477727 0.884296318 0.909771748 0.942212534 0.975671666 1.007547914 1.036690323 1.062572176 1.085122838 1.104553814 1.121301562 1.136015989 1.148630162 1.157510674 1.160116537 1.151822893 1.124402645
//
IT	3682
RD	12
LK	-7473644.426891
QD	-346.450848 -> -343.304957
RI	0.0063415597
TR	0.192993	0.037798
MT	15.698865
MM	C_pi: 1.068011, n_recomb: 681180.991758
RS	0	0.000000	0.746061	7447.379023	0.010933	0.009037
RS	1	0.008367	0.746061	7978.102223	0.011712	0.008698
RS	2	0.017435	0.746061	8538.413065	0.012535	0.006637
RS	3	0.027261	0.746061	9128.535944	0.013401	0.006952
RS	4	0.037910	3.038568	2407.514833	0.003534	0.002164
RS	5	0.049449	3.038568	2599.250294	0.003816	0.002693
RS	6	0.061954	2.274551	3744.896735	0.005498	0.004242
RS	7	0.075506	2.274551	4034.212501	0.005922	0.005034
RS	8	0.090191	1.945165	5076.262400	0.007452	0.006638
RS	9	0.106105	1.945165	5456.034524	0.008010	0.007354
RS	10	0.123351	1.793279	6353.952151	0.009328	0.008841
RS	11	0.142040	1.793279	6813.763854	0.010003	0.009688
RS	12	0.162293	1.624394	8054.337739	0.011824	0.011722
RS	13	0.184240	1.624394	8609.996613	0.012640	0.012706
RS	14	0.208023	1.442251	10344.200105	0.015186	0.015444
RS	15	0.233797	1.442251	11008.556424	0.016161	0.016508
RS	16	0.261727	1.254218	13430.518315	0.019717	0.020221
RS	17	0.291995	1.254218	14201.417195	0.020848	0.021469
RS	18	0.324794	1.085350	17279.415297	0.025367	0.026179
RS	19	0.360339	1.085350	18109.861180	0.026586	0.027563
RS	20	0.398857	0.965111	21234.694417	0.031173	0.032337
RS	21	0.440599	0.965111	22015.835468	0.032320	0.033613
RS	22	0.485833	0.898501	24381.764059	0.035793	0.037186
RS	23	0.534853	0.898501	24986.362258	0.036681	0.038115
RS	24	0.587974	0.875376	26137.958240	0.038372	0.039805
RS	25	0.645539	0.875376	26479.842443	0.038873	0.040263
RS	26	0.707922	0.883392	26442.537827	0.038819	0.040128
RS	27	0.775524	0.883392	26495.023176	0.038896	0.040102
RS	28	0.848783	0.909524	25648.993140	0.037654	0.038744
RS	29	0.928172	0.909524	25419.418784	0.037317	0.038299
RS	30	1.014204	0.942601	24169.597226	0.035482	0.036361
RS	31	1.107434	0.942601	23671.552207	0.034751	0.035547
RS	32	1.208466	0.976529	22233.664279	0.032640	0.033355
RS	33	1.317951	0.976529	21484.872436	0.031541	0.032194
RS	34	1.436597	1.008788	19946.696393	0.029283	0.029870
RS	35	1.565171	1.008788	18976.611685	0.027858	0.028393
RS	36	1.704503	1.038355	17385.728546	0.025523	0.026002
RS	37	1.855494	1.038355	16240.855514	0.023842	0.024272
RS	38	2.019119	1.064810	14642.021666	0.021495	0.021879
RS	39	2.196435	1.064810	13387.322302	0.019653	0.019992
RS	40	2.388588	1.088149	11832.556580	0.017371	0.017674
RS	41	2.596819	1.088149	10548.746266	0.015486	0.015750
RS	42	2.822474	1.108606	9099.357843	0.013358	0.013596
RS	43	3.067010	1.108606	7874.606476	0.011560	0.011767
RS	44	3.332008	1.126612	6593.882456	0.009680	0.009867
RS	45	3.619179	1.126612	5510.649844	0.008090	0.008252
RS	46	3.930379	1.142792	4451.538052	0.006535	0.006681
RS	47	4.267619	1.142792	3571.231571	0.005243	0.005369
RS	48	4.633077	1.156959	2765.179123	0.004059	0.004172
RS	49	5.029114	1.156959	2114.397077	0.003104	0.003200
RS	50	5.458290	1.167198	1559.104250	0.002289	0.002372
RS	51	5.923377	1.167198	1126.004200	0.001653	0.001722
RS	52	6.427379	1.170618	784.283082	0.001151	0.001208
RS	53	6.973554	1.170618	528.506773	0.000776	0.000820
RS	54	7.565429	1.162214	344.132757	0.000505	0.000539
RS	55	8.206830	1.162214	212.612642	0.000312	0.000336
RS	56	8.901899	1.162214	125.330837	0.000184	0.000200
RS	57	9.655128	1.162214	70.215325	0.000103	0.000113
RS	58	10.471382	1.133076	37.859742	0.000056	0.000062
RS	59	11.355937	1.133076	18.531904	0.000027	0.000030
RS	60	12.314506	1.133076	8.488813	0.000012	0.000014
RS	61	13.353282	1.133076	3.618772	0.000005	0.000006
RS	62	14.478978	1.133076	1.427145	0.000002	0.000002
RS	63	15.698865	1.133076	0.757749	0.000001	0.000001
PA	4+25*2+4+6 0.192992713 0.037797907 15.698865321 0.746060931 3.038567739 2.274551279 1.945165278 1.793279194 1.624393820 1.442250625 1.254217711 1.085349966 0.965110831 0.898501147 0.875376044 0.883392267 0.909523607 0.942600714 0.976528806 1.008787560 1.038355358 1.064809648 1.088148751 1.108606448 1.126611987 1.142791506 1.156958702 1.167198259 1.170618233 1.162214361 1.133075721
//
IT	4048
RD	13
LK	-7473638.457683
QD	-344.315554 -> -341.766567
RI	0.0063897567
TR	0.192765	0.037720
MT	15.737911
MM	C_pi: 1.069255, n_recomb: 680582.878149
RS	0	0.000000	0.742812	7477.100263	0.010986	0.009028
RS	1	0.008372	0.742812	8009.794452	0.011769	0.008703
RS	2	0.017444	0.742812	8572.128236	0.012595	0.006656
RS	3	0.027276	0.742812	9164.311391	0.013465	0.006988
RS	4	0.037931	3.132768	2334.203979	0.003430	0.002101
RS	5	0.049479	3.132768	2520.492102	0.003703	0.002616
RS	6	0.061993	2.271396	3749.554268	0.005509	0.004249
RS	7	0.075554	2.271396	4039.332747	0.005935	0.005039
RS	8	0.090251	1.930592	5113.956726	0.007514	0.006684
RS	9	0.106178	1.930592	5496.368826	0.008076	0.007408
RS	10	0.123439	1.788742	6368.977811	0.009358	0.008862
RS	11	0.142144	1.788742	6829.885167	0.010035	0.009717
RS	12	0.162416	1.628464	8033.076862	0.011803	0.011703
RS	13	0.184384	1.628464	8587.783237	0.012618	0.012692
RS	14	0.208192	1.451144	10280.952420	0.015106	0.015377
RS	15	0.233993	1.451144	10942.700137	0.016078	0.016439
RS	16	0.261954	1.262906	13342.168159	0.019604	0.020127
RS	17	0.292256	1.262906	14110.574024	0.020733	0.021367
RS	18	0.325094	1.090540	17208.499050	0.025285	0.026115
RS	19	0.360682	1.090540	18038.405339	0.026504	0.027490
RS	20	0.399249	0.966897	21215.192932	0.031172	0.032348
RS	21	0.441044	0.966897	21996.997693	0.032321	0.033616
RS	22	0.486339	0.898294	24411.790447	0.035869	0.037267
RS	23	0.535425	0.898294	25015.794211	0.036756	0.038188
RS	24	0.588621	0.874466	26187.561933	0.038478	0.039910
RS	25	0.646270	0.874466	26526.556567	0.038976	0.040362
RS	26	0.708745	0.882686	26479.077473	0.038906	0.040211
RS	27	0.776451	0.882686	26527.695416	0.038978	0.040181
RS	28	0.849825	0.909418	25659.618625	0.037702	0.038789
RS	29	0.929341	0.909418	25426.904855	0.037360	0.038343
RS	30	1.015514	0.943028	24160.386308	0.035500	0.036379
RS	31	1.108902	0.943028	23660.399526	0.034765	0.035566
RS	32	1.210107	0.977291	22214.040261	0.032640	0.033359
RS	33	1.319785	0.977291	21464.232356	0.031538	0.032200
RS	34	1.438645	1.009784	19921.869854	0.029272	0.029866
RS	35	1.567456	1.009784	18951.534063	0.027846	0.028391
RS	36	1.707050	1.039631	17357.299086	0.025504	0.025991
RS	37	1.858331	1.039631	16213.188282	0.023823	0.024262
RS	38	2.022276	1.066526	14610.735668	0.021468	0.021859
RS	39	2.199947	1.066526	13358.302565	0.019628	0.019975
RS	40	2.392491	1.090543	11800.110300	0.017338	0.017647
RS	41	2.601155	1.090543	10520.451531	0.015458	0.015727
RS	42	2.827287	1.111946	9068.866267	0.013325	0.013565
RS	43	3.072350	1.111946	7850.033205	0.011534	0.011742
RS	44	3.337929	1.131162	6568.960771	0.009652	0.009839
RS	45	3.625742	1.131162	5492.626910	0.008070	0.008231
RS	46	3.937650	1.148791	4434.755596	0.006516	0.006661
RS	47	4.275669	1.148791	3561.077598	0.005232	0.005356
RS	48	4.641986	1.164526	2757.068415	0.004051	0.004161
RS	49	5.038971	1.164526	2111.356221	0.003102	0.003196
RS	50	5.469189	1.176160	1557.918982	0.002289	0.002370
RS	51	5.935425	1.176160	1127.591356	0.001657	0.001724
RS	52	6.440692	1.180439	786.781641	0.001156	0.001211
RS	53	6.988258	1.180439	531.694480	0.000781	0.000825
RS	54	7.581665	1.171976	347.264675	0.000510	0.000543
RS	55	8.224750	1.171976	215.257185	0.000316	0.000340
RS	56	8.921672	1.171976	127.340874	0.000187	0.000203
RS	57	9.676938	1.171976	71.614079	0.000105	0.000115
RS	58	10.495433	1.141185	38.805739	0.000057	0.000063
RS	59	11.382450	1.141185	19.062123	0.000028	0.000031
RS	60	12.343724	1.141185	8.764799	0.000013	0.000014
RS	61	13.385474	1.141185	3.751620	0.000006	0.000006
RS	62	14.514436	1.141185	1.485988	0.000002	0.000002
RS	63	15.737911	1.141185	0.794476	0.000001	0.000001
PA	4+25*2+4+6 0.192765017 0.037720127 15.737911266 0.742812404 3.132768103 2.271396205 1.930591973 1.788742022 1.628463805 1.451143516 1.262906292 1.090539809 0.966896870 0.898294211 0.874465669 0.882686279 0.909417786 0.943028157 0.977291300 1.009783768 1.039631299 1.066526320 1.090543075 1.111946299 1.131161622 1.148791135 1.164525557 1.176160045 1.180438544 1.171976365 1.141185446
//
IT	4261
RD	14
LK	-7473633.593004
QD	-342.772332 -> -340.657997
RI	0.0064269531
TR	0.192566	0.037651
MT	15.772236
MM	C_pi: 1.070344, n_recomb: 680038.144707
RS	0	0.000000	0.740177	7501.005197	0.011030	0.009021
RS	1	0.008375	0.740177	8035.297054	0.011816	0.008709
RS	2	0.017452	0.740177	8599.270571	0.012645	0.006673
RS	3	0.027289	0.740177	9193.123440	0.013519	0.007018
RS	4	0.037950	3.228380	2264.264634	0.003330	0.002040
RS	5	0.049504	3.228380	2445.326991	0.003596	0.002542
RS	6	0.062026	2.268016	3754.669044	0.005521	0.004257
RS	7	0.075596	2.268016	4044.926201	0.005948	0.005044
RS	8	0.090303	1.915922	5152.530741	0.007577	0.006731
RS	9	0.106242	1.915922	5537.615949	0.008143	0.007461
RS	10	0.123515	1.783361	6387.079301	0.009392	0.008886
RS	11	0.142236	1.783361	6849.243910	0.010072	0.009749
RS	12	0.162524	1.631223	8018.167502	0.011791	0.011689
RS	13	0.184512	1.631223	8572.233892	0.012606	0.012684
RS	14	0.208341	1.458835	10226.329532	0.015038	0.015317
RS	15	0.234165	1.458835	10885.804083	0.016008	0.016379
RS	16	0.262153	1.270797	13262.122409	0.019502	0.020040
RS	17	0.292485	1.270797	14028.217270	0.020629	0.021274
RS	18	0.325357	1.095323	17142.447454	0.025208	0.026054
RS	19	0.360983	1.095323	17971.785507	0.026428	0.027421
RS	20	0.399592	0.968562	21195.257456	0.031168	0.032356
RS	21	0.441435	0.968562	21977.635400	0.032318	0.033617
RS	22	0.486782	0.898144	24436.634853	0.035934	0.037338
RS	23	0.535927	0.898144	25040.124083	0.036822	0.038253
RS	24	0.589189	0.873696	26229.685190	0.038571	0.040002
RS	25	0.646911	0.873696	26566.165626	0.039066	0.040448
RS	26	0.709468	0.882138	26508.569293	0.038981	0.040282
RS	27	0.777265	0.882138	26553.942094	0.039048	0.040248
RS	28	0.850739	0.909428	25665.917854	0.037742	0.038825
RS	29	0.930368	0.909428	25430.733693	0.037396	0.038379
RS	30	1.016665	0.943492	24150.411036	0.035513	0.036392
RS	31	1.110190	0.943492	23648.988960	0.034776	0.035581
RS	32	1.211549	0.977983	22197.042402	0.032641	0.033364
RS	33	1.321396	0.977983	21446.393009	0.031537	0.032206
RS	34	1.440444	1.010591	19902.076697	0.029266	0.029867
RS	35	1.569463	1.010591	18931.256763	0.027839	0.028391
RS	36	1.709287	1.040596	17335.120294	0.025491	0.025986
RS	37	1.860822	1.040596	16191.130156	0.023809	0.024257
RS	38	2.025049	1.067818	14585.651004	0.021448	0.021846
RS	39	2.203031	1.067818	13334.536927	0.019609	0.019962
RS	40	2.395919	1.092415	11772.837869	0.017312	0.017625
RS	41	2.604963	1.092415	10496.244565	0.015435	0.015708
RS	42	2.831515	1.114689	9041.964432	0.013296	0.013539
RS	43	3.077041	1.114689	7828.018386	0.011511	0.011721
RS	44	3.343132	1.135067	6545.954414	0.009626	0.009813
RS	45	3.631508	1.135067	5475.711370	0.008052	0.008213
RS	46	3.944037	1.154127	4418.547865	0.006498	0.006641
RS	47	4.282742	1.154127	3550.994222	0.005222	0.005344
RS	48	4.649815	1.171441	2748.696805	0.004042	0.004150
RS	49	5.047631	1.171441	2107.853730	0.003100	0.003191
RS	50	5.478767	1.184499	1556.176801	0.002288	0.002367
RS	51	5.946011	1.184499	1128.629262	0.001660	0.001725
RS	52	6.452390	1.189671	788.779417	0.001160	0.001214
RS	53	7.001179	1.189671	534.481889	0.000786	0.000828
RS	54	7.595933	1.181202	350.087814	0.000515	0.000547
RS	55	8.240499	1.181202	217.695168	0.000320	0.000343
RS	56	8.939050	1.181202	129.222361	0.000190	0.000206
RS	57	9.696107	1.181202	72.938822	0.000107	0.000117
RS	58	10.516572	1.148811	39.712240	0.000058	0.000064
RS	59	11.405754	1.148811	19.573972	0.000029	0.000032
RS	60	12.369408	1.148811	9.033114	0.000013	0.000015
RS	61	13.413772	1.148811	3.881669	0.000006	0.000006
RS	62	14.545607	1.148811	1.543987	0.000002	0.000003
RS	63	15.772236	1.148811	0.831060	0.000001	0.000001
PA	4+25*2+4+6 0.192566154 0.037650969 15.772236487 0.740176798 3.228380067 2.268015893 1.915922102 1.783360832 1.631223141 1.458834988 1.270797228 1.095322600 0.968562191 0.898144078 0.873695928 0.882138059 0.909428410 0.943492442 0.977982857 1.010590766 1.040595751 1.067818315 1.092415117 1.114688583 1.135067272 1.154126573 1.171441404 1.184498566 1.189671415 1.181201727 1.148810551
//
IT	3660
RD	15
LK	-7473629.538464
QD	-341.631380 -> -339.841278
RI	0.0064572590
TR	0.192390	0.037589
MT	15.802801
MM	C_pi: 1.071307, n_recomb: 679536.095505
RS	0	0.000000	0.737930	7521.228909	0.011068	0.009014
RS	1	0.008379	0.737930	8056.877315	0.011856	0.008713
RS	2	0.017459	0.737930	8622.242720	0.012688	0.006688
RS	3	0.027301	0.737930	9217.512353	0.013564	0.007045
RS	4	0.037967	3.325428	2197.448961	0.003234	0.001983
RS	5	0.049527	3.325428	2373.493930	0.003493	0.002471
RS	6	0.062056	2.264802	3759.553691	0.005533	0.004264
RS	7	0.075634	2.264802	4050.260146	0.005960	0.005049
RS	8	0.090350	1.901530	5190.954701	0.007639	0.006777
RS	9	0.106299	1.901530	5578.682354	0.008210	0.007512
RS	10	0.123584	1.777510	6406.949581	0.009428	0.008909
RS	11	0.142317	1.777510	6870.458145	0.010111	0.009781
RS	12	0.162620	1.633015	8007.894518	0.011784	0.011680
RS	13	0.184625	1.633015	8561.547805	0.012599	0.012681
RS	14	0.208472	1.465535	10178.722440	0.014979	0.015264
RS	15	0.234318	1.465535	10836.200022	0.015946	0.016327
RS	16	0.262330	1.277985	13189.344505	0.019409	0.019959
RS	17	0.292689	1.277985	13953.295660	0.020534	0.021189
RS	18	0.325591	1.099728	17081.051411	0.025136	0.025996
RS	19	0.361250	1.099728	17909.806975	0.026356	0.027357
RS	20	0.399897	0.970100	21175.536185	0.031162	0.032361
RS	21	0.441782	0.970100	21958.403493	0.032314	0.033617
RS	22	0.487176	0.898025	24457.517014	0.035991	0.037401
RS	23	0.536374	0.898025	25060.537889	0.036879	0.038310
RS	24	0.589694	0.873039	26265.557986	0.038652	0.040084
RS	25	0.647482	0.873039	26599.823544	0.039144	0.040525
RS	26	0.710111	0.881719	26532.076926	0.039044	0.040343
RS	27	0.777988	0.881719	26574.711517	0.039107	0.040305
RS	28	0.851552	0.909545	25668.187783	0.037773	0.038854
RS	29	0.931280	0.909545	25431.106358	0.037424	0.038407
RS	30	1.017688	0.944001	24139.310100	0.035523	0.036402
RS	31	1.111336	0.944001	23636.905533	0.034784	0.035592
RS	32	1.212831	0.978636	22181.680922	0.032642	0.033368
RS	33	1.322829	0.978636	21430.389380	0.031537	0.032211
RS	34	1.442044	1.011261	19886.051041	0.029264	0.029870
RS	35	1.571248	1.011261	18914.606114	0.027835	0.028395
RS	36	1.711277	1.041324	17317.790703	0.025485	0.025985
RS	37	1.863039	1.041324	16173.447319	0.023801	0.024256
RS	38	2.027517	1.068779	14565.505366	0.021434	0.021838
RS	39	2.205775	1.068779	13314.973262	0.019594	0.019954
RS	40	2.398970	1.093872	11749.774184	0.017291	0.017608
RS	41	2.608352	1.093872	10475.377412	0.015415	0.015693
RS	42	2.835277	1.116949	9018.041091	0.013271	0.013516
RS	43	3.081216	1.116949	7808.141306	0.011490	0.011702
RS	44	3.347761	1.138444	6524.604148	0.009602	0.009789
RS	45	3.636639	1.138444	5459.772047	0.008035	0.008195
RS	46	3.949722	1.158916	4402.867019	0.006479	0.006621
RS	47	4.289037	1.158916	3541.008559	0.005211	0.005332
RS	48	4.656782	1.177812	2740.161222	0.004032	0.004138
RS	49	5.055339	1.177812	2103.998221	0.003096	0.003186
RS	50	5.487291	1.192316	1553.987624	0.002287	0.002364
RS	51	5.955435	1.192316	1129.214069	0.001662	0.001726
RS	52	6.462803	1.198418	790.355496	0.001163	0.001216
RS	53	7.012682	1.198418	536.928739	0.000790	0.000832
RS	54	7.608633	1.189976	352.647855	0.000519	0.000551
RS	55	8.254518	1.189976	219.955150	0.000324	0.000346
RS	56	8.954520	1.189976	130.992026	0.000193	0.000208
RS	57	9.713173	1.189976	74.198675	0.000109	0.000119
RS	58	10.535392	1.156035	40.583804	0.000060	0.000066
RS	59	11.426502	1.156035	20.069558	0.000030	0.000033
RS	60	12.392275	1.156035	9.294648	0.000014	0.000015
RS	61	13.438968	1.156035	4.009262	0.000006	0.000007
RS	62	14.573361	1.156035	1.601262	0.000002	0.000003
RS	63	15.802801	1.156035	0.867549	0.000001	0.000001
PA	4+25*2+4+6 0.192389843 0.037588797 15.802800971 0.737929604 3.325427652 2.264801752 1.901529518 1.777510268 1.633015256 1.465535264 1.277985165 1.099728121 0.970100140 0.898025019 0.873038517 0.881718685 0.909544628 0.944001045 0.978635731 1.011260589 1.041324165 1.068779129 1.093871565 1.116948627 1.138443541 1.158915549 1.177811807 1.192315860 1.198417731 1.189976457 1.156034673
//
IT	3712
RD	16
LK	-7473626.090488
QD	-340.776863 -> -339.234258
RI	0.0064831761
TR	0.192232	0.037533
MT	15.830230
MM	C_pi: 1.072164, n_recomb: 679070.386108
RS	0	0.000000	0.735924	7539.196899	0.011102	0.009008
RS	1	0.008382	0.735924	8076.048773	0.011893	0.008717
RS	2	0.017466	0.735924	8642.648316	0.012727	0.006702
RS	3	0.027312	0.735924	9239.173301	0.013606	0.007070
RS	4	0.037982	3.424083	2133.450913	0.003142	0.001928
RS	5	0.049548	3.424083	2304.667893	0.003394	0.002403
RS	6	0.062082	2.261972	3763.820005	0.005543	0.004271
RS	7	0.075667	2.261972	4054.921053	0.005971	0.005053
RS	8	0.090391	1.887697	5228.408830	0.007699	0.006822
RS	9	0.106349	1.887697	5618.697345	0.008274	0.007562
RS	10	0.123645	1.771509	6427.468949	0.009465	0.008934
RS	11	0.142390	1.771509	6892.343299	0.010150	0.009812
RS	12	0.162707	1.634068	8001.152907	0.011783	0.011673
RS	13	0.184726	1.634068	8554.564942	0.012597	0.012681
RS	14	0.208591	1.471401	10136.963751	0.014928	0.015217
RS	15	0.234456	1.471401	10792.677219	0.015893	0.016281
RS	16	0.262489	1.284557	13122.909404	0.019325	0.019885
RS	17	0.292871	1.284557	13884.868612	0.020447	0.021110
RS	18	0.325801	1.103789	17024.016513	0.025070	0.025941
RS	19	0.361490	1.103789	17852.186133	0.026289	0.027297
RS	20	0.400171	0.971511	21156.463461	0.031155	0.032364
RS	21	0.442093	0.971511	21939.745846	0.032309	0.033615
RS	22	0.487530	0.897919	24475.404718	0.036043	0.037458
RS	23	0.536775	0.897919	25077.983185	0.036930	0.038362
RS	24	0.590147	0.872467	26296.365997	0.038724	0.040157
RS	25	0.647993	0.872467	26628.653620	0.039213	0.040593
RS	26	0.710688	0.881407	26550.476137	0.039098	0.040395
RS	27	0.778637	0.881407	26590.798050	0.039158	0.040354
RS	28	0.852282	0.909749	25666.984318	0.037797	0.038877
RS	29	0.932099	0.909749	25428.486969	0.037446	0.038429
RS	30	1.018606	0.944552	24127.049722	0.035530	0.036408
RS	31	1.112364	0.944552	23624.058439	0.034789	0.035600
RS	32	1.213981	0.979264	22167.452056	0.032644	0.033372
RS	33	1.324114	0.979264	21415.712023	0.031537	0.032216
RS	34	1.443479	1.011828	19872.917929	0.029265	0.029875
RS	35	1.572849	1.011828	18900.772018	0.027833	0.028399
RS	36	1.713062	1.041868	17304.346786	0.025482	0.025987
RS	37	1.865027	1.041868	16159.292590	0.023796	0.024257
RS	38	2.029729	1.069473	14549.421357	0.021425	0.021834
RS	39	2.208237	1.069473	13298.882524	0.019584	0.019948
RS	40	2.401706	1.094987	11730.241753	0.017274	0.017595
RS	41	2.611391	1.094987	10457.328528	0.015399	0.015680
RS	42	2.838651	1.118806	8996.680824	0.013249	0.013496
RS	43	3.084960	1.118806	7790.120190	0.011472	0.011685
RS	44	3.351913	1.141373	6504.724370	0.009579	0.009767
RS	45	3.641241	1.141373	5444.719879	0.008018	0.008178
RS	46	3.954821	1.163235	4387.711942	0.006461	0.006603
RS	47	4.294683	1.163235	3531.163695	0.005200	0.005320
RS	48	4.663032	1.183715	2731.526823	0.004022	0.004127
RS	49	5.062254	1.183715	2099.868980	0.003092	0.003180
RS	50	5.494938	1.199686	1551.435776	0.002285	0.002360
RS	51	5.963888	1.199686	1129.421428	0.001663	0.001726
RS	52	6.472144	1.206744	791.577213	0.001166	0.001217
RS	53	7.023001	1.206744	539.084840	0.000794	0.000835
RS	54	7.620028	1.198367	354.979365	0.000523	0.000554
RS	55	8.267097	1.198367	222.059706	0.000327	0.000349
RS	56	8.968401	1.198367	132.663694	0.000195	0.000211
RS	57	9.728486	1.198367	75.401552	0.000111	0.000121
RS	58	10.552278	1.162924	41.424590	0.000061	0.000067
RS	59	11.445119	1.162924	20.550959	0.000030	0.000033
RS	60	12.412795	1.162924	9.550369	0.000014	0.000016
RS	61	13.461578	1.162924	4.134818	0.000006	0.000007
RS	62	14.598267	1.162924	1.657979	0.000002	0.000003
RS	63	15.830230	1.162924	0.904034	0.000001	0.000002
PA	4+25*2+4+6 0.192232121 0.037532516 15.830229691 0.735923933 3.424082783 2.261972305 1.887696599 1.771509381 1.634068035 1.471401261 1.284556760 1.103789006 0.971510545 0.897918823 0.872466524 0.881406616 0.909749282 0.944552010 0.979264308 1.011828146 1.041867568 1.069473250 1.094987264 1.118806279 1.141372772 1.163234780 1.183714550 1.199686419 1.206743616 1.198367466 1.162924281
//
IT	3239
RD	17
LK	-7473623.108143
QD	-340.126905 -> -338.776984
RI	0.0065051749
TR	0.192089	0.037481
MT	15.855124
MM	C_pi: 1.072937, n_recomb: 678638.528700
RS	0	0.000000	0.734103	7555.491126	0.011133	0.009003
RS	1	0.008384	0.734103	8093.432182	0.011926	0.008722
RS	2	0.017472	0.734103	8661.148129	0.012763	0.006715
RS	3	0.027321	0.734103	9258.808051	0.013643	0.007094
RS	4	0.037996	3.524447	2072.067927	0.003053	0.001876
RS	5	0.049566	3.524447	2238.634723	0.003299	0.002337
RS	6	0.062106	2.259655	3767.267839	0.005551	0.004278
RS	7	0.075698	2.259655	4058.696897	0.005981	0.005056
RS	8	0.090429	1.874592	5264.400734	0.007757	0.006864
RS	9	0.106395	1.874592	5657.139724	0.008336	0.007610
RS	10	0.123700	1.765559	6447.977552	0.009501	0.008957
RS	11	0.142456	1.765559	6914.203273	0.010188	0.009843
RS	12	0.162785	1.634597	7996.978386	0.011784	0.011670
RS	13	0.184818	1.634597	8550.274052	0.012599	0.012683
RS	14	0.208698	1.476577	10100.107622	0.014883	0.015175
RS	15	0.234580	1.476577	10754.256564	0.015847	0.016240
RS	16	0.262632	1.290591	13062.113427	0.019248	0.019816
RS	17	0.293037	1.290591	13822.224668	0.020368	0.021038
RS	18	0.325991	1.107543	16971.106070	0.025008	0.025889
RS	19	0.361707	1.107543	17798.701178	0.026227	0.027241
RS	20	0.400419	0.972800	21138.467664	0.031148	0.032367
RS	21	0.442376	0.972800	21922.107684	0.032303	0.033614
RS	22	0.487850	0.897816	24491.219731	0.036089	0.037511
RS	23	0.537138	0.897816	25093.374490	0.036976	0.038410
RS	24	0.590558	0.871963	26323.238950	0.038788	0.040224
RS	25	0.648457	0.871963	26653.742757	0.039275	0.040655
RS	26	0.711210	0.881184	26564.801149	0.039144	0.040440
RS	27	0.779225	0.881184	26603.164361	0.039201	0.040397
RS	28	0.852943	0.910033	25662.950629	0.037815	0.038894
RS	29	0.932841	0.910033	25423.445686	0.037462	0.038446
RS	30	1.019438	0.945147	24113.820550	0.035533	0.036412
RS	31	1.113296	0.945147	23610.587277	0.034791	0.035604
RS	32	1.215023	0.979884	22154.123969	0.032645	0.033375
RS	33	1.325280	0.979884	21402.120615	0.031537	0.032220
RS	34	1.444780	1.012324	19862.171487	0.029268	0.029881
RS	35	1.574301	1.012324	18889.287296	0.027834	0.028405
RS	36	1.714680	1.042271	17294.157192	0.025484	0.025993
RS	37	1.866830	1.042271	16148.117566	0.023795	0.024261
RS	38	2.031736	1.069959	14536.783650	0.021421	0.021833
RS	39	2.210469	1.069959	13285.763950	0.019577	0.019946
RS	40	2.404187	1.095829	11713.777046	0.017261	0.017585
RS	41	2.614148	1.095829	10441.752336	0.015386	0.015670
RS	42	2.841712	1.120332	8977.617659	0.013229	0.013478
RS	43	3.088356	1.120332	7773.787265	0.011455	0.011669
RS	44	3.355680	1.143930	6486.204646	0.009558	0.009746
RS	45	3.645417	1.143930	5430.517877	0.008002	0.008162
RS	46	3.959446	1.167159	4373.098033	0.006444	0.006585
RS	47	4.299806	1.167159	3521.512772	0.005189	0.005308
RS	48	4.668702	1.189220	2722.874043	0.004012	0.004116
RS	49	5.068527	1.189220	2095.552035	0.003088	0.003175
RS	50	5.501876	1.206676	1548.608600	0.002282	0.002356
RS	51	5.971558	1.206676	1129.325919	0.001664	0.001726
RS	52	6.480620	1.214715	792.503935	0.001168	0.001219
RS	53	7.032364	1.214715	540.995136	0.000797	0.000837
RS	54	7.630368	1.206438	357.115165	0.000526	0.000557
RS	55	8.278511	1.206438	224.030286	0.000330	0.000352
RS	56	8.980996	1.206438	134.250534	0.000198	0.000213
RS	57	9.742381	1.206438	76.555020	0.000113	0.000123
RS	58	10.567603	1.169511	42.239331	0.000062	0.000068
RS	59	11.462015	1.169511	21.020117	0.000031	0.000034
RS	60	12.431417	1.169511	9.800966	0.000014	0.000016
RS	61	13.482098	1.169511	4.258532	0.000006	0.000007
RS	62	14.620872	1.169511	1.714173	0.000003	0.000003
RS	63	15.855124	1.169511	0.940498	0.000001	0.000002
PA	4+25*2+4+6 0.192089161 0.037481116 15.855124452 0.734102679 3.524446690 2.259655488 1.874591695 1.765559163 1.634597101 1.476577102 1.290591350 1.107542775 0.972800240 0.897816064 0.871963135 0.881184494 0.910032555 0.945146704 0.979884417 1.012323892 1.042270971 1.069959055 1.095828938 1.120332055 1.143929653 1.167158541 1.189220089 1.206675645 1.214715488 1.206437718 1.169511420
//
IT	3853
RD	18
LK	-7473620.489337
QD	-339.617402 -> -338.420315
RI	0.0065251004
TR	0.191959	0.037434
MT	15.877789
MM	C_pi: 1.073636, n_recomb: 678235.533088
RS	0	0.000000	0.732392	7570.818633	0.011163	0.008998
RS	1	0.008387	0.732392	8109.777821	0.011957	0.008726
RS	2	0.017477	0.732392	8678.536591	0.012796	0.006727
RS	3	0.027330	0.732392	9277.255786	0.013679	0.007116
RS	4	0.038008	3.626324	2013.264043	0.002968	0.001826
RS	5	0.049583	3.626324	2175.358548	0.003207	0.002275
RS	6	0.062128	2.257875	3769.827897	0.005558	0.004284
RS	7	0.075726	2.257875	4061.514404	0.005988	0.005058
RS	8	0.090463	1.862267	5298.679308	0.007812	0.006905
RS	9	0.106437	1.862267	5693.743557	0.008395	0.007655
RS	10	0.123751	1.759794	6467.953241	0.009536	0.008980
RS	11	0.142516	1.759794	6935.485610	0.010226	0.009873
RS	12	0.162856	1.634725	7994.751672	0.011788	0.011668
RS	13	0.184901	1.634725	8548.023937	0.012603	0.012687
RS	14	0.208795	1.481166	10067.356175	0.014843	0.015137
RS	15	0.234693	1.481166	10720.107794	0.015806	0.016204
RS	16	0.262763	1.296152	13006.220433	0.019177	0.019752
RS	17	0.293188	1.296152	13764.610290	0.020295	0.020972
RS	18	0.326163	1.111015	16921.964601	0.024950	0.025841
RS	19	0.361905	1.111015	17748.998125	0.026169	0.027189
RS	20	0.400644	0.973971	21121.662630	0.031142	0.032370
RS	21	0.442632	0.973971	21905.606523	0.032298	0.033613
RS	22	0.488142	0.897705	24505.458775	0.036131	0.037559
RS	23	0.537468	0.897705	25107.194738	0.037018	0.038455
RS	24	0.590931	0.871509	26346.875414	0.038846	0.040284
RS	25	0.648879	0.871509	26675.747339	0.039331	0.040711
RS	26	0.711686	0.881033	26575.642902	0.039184	0.040479
RS	27	0.779760	0.881033	26612.340722	0.039238	0.040433
RS	28	0.853544	0.910380	25656.407544	0.037828	0.038906
RS	29	0.933516	0.910380	25416.241214	0.037474	0.038458
RS	30	1.020195	0.945778	24099.616960	0.035533	0.036412
RS	31	1.114144	0.945778	23596.441120	0.034791	0.035606
RS	32	1.215972	0.980497	22141.403205	0.032646	0.033378
RS	33	1.326340	0.980497	21389.306038	0.031537	0.032223
RS	34	1.445964	1.012763	19853.248453	0.029272	0.029889
RS	35	1.575622	1.012763	18879.621523	0.027836	0.028412
RS	36	1.716153	1.042560	17286.573508	0.025488	0.026001
RS	37	1.868470	1.042560	16139.344451	0.023796	0.024266
RS	38	2.033562	1.070271	14526.992600	0.021419	0.021835
RS	39	2.212500	1.070271	13275.111066	0.019573	0.019946
RS	40	2.406445	1.096440	11699.890550	0.017250	0.017578
RS	41	2.616656	1.096440	10428.264094	0.015376	0.015662
RS	42	2.844497	1.121576	8960.517550	0.013212	0.013462
RS	43	3.091447	1.121576	7758.907766	0.011440	0.011656
RS	44	3.359107	1.146162	6468.904123	0.009538	0.009727
RS	45	3.649216	1.146162	5417.089997	0.007987	0.008148
RS	46	3.963656	1.170734	4358.997963	0.006427	0.006567
RS	47	4.304467	1.170734	3512.065254	0.005178	0.005296
RS	48	4.673862	1.194371	2714.242211	0.004002	0.004104
RS	49	5.074237	1.194371	2091.096268	0.003083	0.003169
RS	50	5.508191	1.213325	1545.557805	0.002279	0.002352
RS	51	5.978539	1.213325	1128.974889	0.001665	0.001725
RS	52	6.488335	1.222371	793.177393	0.001169	0.001220
RS	53	7.040887	1.222371	542.691366	0.000800	0.000840
RS	54	7.639780	1.214219	359.079359	0.000529	0.000560
RS	55	8.288901	1.214219	225.882201	0.000333	0.000355
RS	56	8.992462	1.214219	135.761652	0.000200	0.000215
RS	57	9.755030	1.214219	77.664121	0.000115	0.000124
RS	58	10.581553	1.175859	43.029818	0.000063	0.000069
RS	59	11.477395	1.175859	21.478309	0.000032	0.000035
RS	60	12.448370	1.175859	10.047226	0.000015	0.000016
RS	61	13.500779	1.175859	4.380834	0.000006	0.000007
RS	62	14.641451	1.175859	1.770054	0.000003	0.000003
RS	63	15.877789	1.175859	0.977092	0.000001	0.000002
PA	4+25*2+4+6 0.191959118 0.037434023 15.877789324 0.732392391 3.626323883 2.257875478 1.862267059 1.759794045 1.634724831 1.481166340 1.296152122 1.111014620 0.973971273 0.897705183 0.871509098 0.881033229 0.910379705 0.945777657 0.980497443 1.012762679 1.042560345 1.070271295 1.096439778 1.121575710 1.146161709 1.170733783 1.194371231 1.213324826 1.222371275 1.214218878 1.175859129
//
IT	3879
RD	19
LK	-7473618.161031
QD	-339.213493 -> -338.139602
RI	0.0065437804
TR	0.191839	0.037390
MT	15.898686
MM	C_pi: 1.074276, n_recomb: 677857.328130
RS	0	0.000000	0.730752	7585.594236	0.011191	0.008993
RS	1	0.008389	0.730752	8125.527948	0.011987	0.008729
RS	2	0.017482	0.730752	8695.284181	0.012828	0.006739
RS	3	0.027338	0.730752	9295.015801	0.013712	0.007138
RS	4	0.038020	3.729711	1956.899472	0.002887	0.001778
RS	5	0.049599	3.729711	2114.691818	0.003120	0.002215
RS	6	0.062148	2.256631	3771.499323	0.005564	0.004289
RS	7	0.075751	2.256631	4063.374283	0.005994	0.005059
RS	8	0.090495	1.850739	5331.125723	0.007865	0.006944
RS	9	0.106476	1.850739	5728.384927	0.008451	0.007698
RS	10	0.123797	1.754289	6487.121774	0.009570	0.009002
RS	11	0.142572	1.754289	6955.902139	0.010262	0.009901
RS	12	0.162921	1.634566	7993.944890	0.011793	0.011667
RS	13	0.184978	1.634566	8547.261241	0.012609	0.012692
RS	14	0.208885	1.485251	10038.144817	0.014809	0.015104
RS	15	0.234797	1.485251	10689.645929	0.015770	0.016172
RS	16	0.262884	1.301296	12954.669222	0.019111	0.019692
RS	17	0.293326	1.301296	13711.454113	0.020228	0.020910
RS	18	0.326323	1.114234	16876.286588	0.024897	0.025796
RS	19	0.362087	1.114234	17702.776240	0.026116	0.027141
RS	20	0.400852	0.975036	21106.067434	0.031136	0.032372
RS	21	0.442869	0.975036	21890.269981	0.032293	0.033613
RS	22	0.488410	0.897582	24518.580435	0.036171	0.037604
RS	23	0.537772	0.897582	25119.895214	0.037058	0.038497
RS	24	0.591275	0.871097	26367.817127	0.038899	0.040339
RS	25	0.649267	0.871097	26695.182192	0.039382	0.040762
RS	26	0.712124	0.880942	26583.557404	0.039217	0.040513
RS	27	0.780253	0.880942	26618.833806	0.039269	0.040465
RS	28	0.854098	0.910784	25647.688410	0.037836	0.038914
RS	29	0.934138	0.910784	25407.153973	0.037482	0.038466
RS	30	1.020892	0.946445	24084.479285	0.035530	0.036411
RS	31	1.114925	0.946445	23581.621232	0.034788	0.035605
RS	32	1.216846	0.981115	22129.008883	0.032646	0.033380
RS	33	1.327317	0.981115	21376.982924	0.031536	0.032226
RS	34	1.447055	1.013165	19845.698997	0.029277	0.029897
RS	35	1.576839	1.013165	18871.352009	0.027840	0.028419
RS	36	1.717510	1.042767	17281.058455	0.025494	0.026010
RS	37	1.869982	1.042767	16132.496179	0.023799	0.024274
RS	38	2.035245	1.070452	14519.517765	0.021420	0.021839
RS	39	2.214372	1.070452	13266.479985	0.019571	0.019947
RS	40	2.408526	1.096867	11688.178485	0.017243	0.017572
RS	41	2.618968	1.096867	10416.547720	0.015367	0.015656
RS	42	2.847064	1.122588	8945.128654	0.013196	0.013449
RS	43	3.094295	1.122588	7745.303730	0.011426	0.011644
RS	44	3.362266	1.148124	6452.684560	0.009519	0.009709
RS	45	3.652718	1.148124	5404.358042	0.007973	0.008134
RS	46	3.967536	1.174014	4345.382470	0.006410	0.006551
RS	47	4.308764	1.174014	3502.824360	0.005167	0.005285
RS	48	4.678618	1.199223	2705.652528	0.003991	0.004093
RS	49	5.079499	1.199223	2086.536292	0.003078	0.003163
RS	50	5.514011	1.219684	1542.327262	0.002275	0.002348
RS	51	5.984974	1.219684	1128.408809	0.001665	0.001725
RS	52	6.495446	1.229757	793.634099	0.001171	0.001220
RS	53	7.048742	1.229757	544.201000	0.000803	0.000842
RS	54	7.648455	1.221757	360.891346	0.000532	0.000562
RS	55	8.298478	1.221757	227.628163	0.000336	0.000358
RS	56	9.003032	1.221757	137.204827	0.000202	0.000217
RS	57	9.766691	1.221757	78.733281	0.000116	0.000126
RS	58	10.594414	1.181993	43.798809	0.000065	0.000071
RS	59	11.491575	1.181993	21.926616	0.000032	0.000036
RS	60	12.463999	1.181993	10.289499	0.000015	0.000017
RS	61	13.518001	1.181993	4.501805	0.000007	0.000007
RS	62	14.660424	1.181993	1.825624	0.000003	0.000003
RS	63	15.898686	1.181993	1.013790	0.000001	0.000002
PA	4+25*2+4+6 0.191839095 0.037390469 15.898685615 0.730751700 3.729710717 2.256630884 1.850739067 1.754289318 1.634565813 1.485251436 1.301295563 1.114233521 0.975035737 0.897581902 0.871096855 0.880942485 0.910784072 0.946445110 0.981114826 1.013165436 1.042767152 1.070451957 1.096867382 1.122587569 1.148123760 1.174014056 1.199222549 1.219684412 1.229757211 1.221757187 1.181993464
//
IT	3414
RD	20
LK	-7473616.067256
QD	-338.887517 -> -337.914523
RI	0.0065611735
TR	0.191727	0.037350
MT	15.918093
MM	C_pi: 1.074868, n_recomb: 677503.303519
RS	0	0.000000	0.729174	7599.900853	0.011218	0.008989
RS	1	0.008391	0.729174	8140.772549	0.012016	0.008733
RS	2	0.017486	0.729174	8711.488325	0.012858	0.006751
RS	3	0.027345	0.729174	9312.193309	0.013745	0.007159
RS	4	0.038031	3.834640	1902.833745	0.002809	0.001732
RS	5	0.049613	3.834640	2056.485623	0.003035	0.002157
RS	6	0.062167	2.255875	3772.372896	0.005568	0.004293
RS	7	0.075775	2.255875	4064.374813	0.005999	0.005059
RS	8	0.090524	1.840006	5361.693104	0.007914	0.006981
RS	9	0.106512	1.840006	5761.015940	0.008503	0.007738
RS	10	0.123840	1.749108	6505.268525	0.009602	0.009023
RS	11	0.142623	1.749108	6975.227293	0.010295	0.009927
RS	12	0.162982	1.634210	7994.171599	0.011799	0.011668
RS	13	0.185049	1.634210	8547.580984	0.012616	0.012698
RS	14	0.208968	1.488929	10011.859078	0.014778	0.015073
RS	15	0.234894	1.488929	10662.232847	0.015738	0.016143
RS	16	0.262995	1.306076	12906.975089	0.019051	0.019637
RS	17	0.293455	1.306076	13662.263054	0.020166	0.020853
RS	18	0.326470	1.117230	16833.788207	0.024847	0.025753
RS	19	0.362256	1.117230	17659.757678	0.026066	0.027096
RS	20	0.401045	0.976004	21091.788632	0.031132	0.032375
RS	21	0.443088	0.976004	21876.216292	0.032289	0.033613
RS	22	0.488659	0.897447	24530.970441	0.036208	0.037647
RS	23	0.538055	0.897447	25131.864653	0.037095	0.038536
RS	24	0.591595	0.870719	26386.678145	0.038947	0.040390
RS	25	0.649628	0.870719	26712.643385	0.039428	0.040810
RS	26	0.712530	0.880902	26589.196740	0.039246	0.040543
RS	27	0.780711	0.880902	26623.256889	0.039296	0.040493
RS	28	0.854612	0.911237	25637.286608	0.037841	0.038919
RS	29	0.934715	0.911237	25396.631660	0.037486	0.038471
RS	30	1.021540	0.947146	24068.647379	0.035526	0.036407
RS	31	1.115650	0.947146	23566.331761	0.034784	0.035603
RS	32	1.217657	0.981740	22116.970103	0.032645	0.033381
RS	33	1.328223	0.981740	21365.161321	0.031535	0.032228
RS	34	1.448068	1.013543	19839.371227	0.029283	0.029906
RS	35	1.577968	1.013543	18864.333209	0.027844	0.028426
RS	36	1.718769	1.042911	17277.344669	0.025501	0.026021
RS	37	1.871385	1.042911	16127.339836	0.023804	0.024282
RS	38	2.036807	1.070528	14514.089116	0.021423	0.021845
RS	39	2.216109	1.070528	13259.650415	0.019571	0.019951
RS	40	2.410458	1.097146	11678.401692	0.017237	0.017569
RS	41	2.621114	1.097146	10406.425653	0.015360	0.015652
RS	42	2.849447	1.123407	8931.294103	0.013183	0.013437
RS	43	3.096939	1.123407	7732.876836	0.011414	0.011633
RS	44	3.365199	1.149854	6437.496915	0.009502	0.009692
RS	45	3.655969	1.149854	5392.310728	0.007959	0.008121
RS	46	3.971138	1.177038	4332.263480	0.006394	0.006534
RS	47	4.312753	1.177038	3493.822913	0.005157	0.005274
RS	48	4.683034	1.203811	2697.152306	0.003981	0.004082
RS	49	5.084386	1.203811	2081.922928	0.003073	0.003157
RS	50	5.519415	1.225790	1538.966769	0.002272	0.002343
RS	51	5.990949	1.225790	1127.671590	0.001664	0.001724
RS	52	6.502049	1.236907	793.911411	0.001172	0.001221
RS	53	7.056037	1.236907	545.552301	0.000805	0.000844
RS	54	7.656511	1.229085	362.571511	0.000535	0.000565
RS	55	8.307371	1.229085	229.281633	0.000338	0.000360
RS	56	9.012847	1.229085	138.588406	0.000205	0.000219
RS	57	9.777519	1.229085	79.767345	0.000118	0.000127
RS	58	10.606357	1.187938	44.549122	0.000066	0.000072
RS	59	11.504743	1.187938	22.366332	0.000033	0.000036
RS	60	12.478514	1.187938	10.528331	0.000016	0.000017
RS	61	13.533996	1.187938	4.621651	0.000007	0.000008
RS	62	14.678045	1.187938	1.880952	0.000003	0.000003
RS	63	15.918093	1.187938	1.050619	0.000002	0.000002
PA	4+25*2+4+6 0.191727369 0.037349961 15.918093190 0.729173920 3.834640132 2.255875500 1.840006088 1.749107973 1.634210397 1.488928530 1.306075942 1.117230098 0.976003728 0.897446654 0.870719282 0.880902159 0.911237477 0.947146431 0.981739850 1.013543232 1.042911348 1.070527501 1.097145633 1.123406565 1.149854307 1.177038449 1.203810944 1.225789953 1.236906526 1.229085014 1.187937877
//
IT	4180
RD	21
LK	-7473614.165794
QD	-338.614898 -> -337.725775
RI	0.0065773669
TR	0.191623	0.037312
MT	15.936158
MM	C_pi: 1.075418, n_recomb: 677171.569067
RS	0	0.000000	0.727657	7613.751877	0.011243	0.008985
RS	1	0.008393	0.727657	8155.526776	0.012044	0.008737
RS	2	0.017491	0.727657	8727.166056	0.012888	0.006762
RS	3	0.027352	0.727657	9328.807344	0.013776	0.007179
RS	4	0.038040	3.940843	1851.072422	0.002734	0.001687
RS	5	0.049626	3.940843	2000.747870	0.002955	0.002102
RS	6	0.062185	2.255586	3772.485387	0.005571	0.004296
RS	7	0.075797	2.255586	4064.555856	0.006002	0.005058
RS	8	0.090552	1.830035	5390.407096	0.007960	0.007015
RS	9	0.106545	1.830035	5791.665073	0.008553	0.007775
RS	10	0.123880	1.744272	6522.292906	0.009632	0.009042
RS	11	0.142671	1.744272	6993.355374	0.010327	0.009952
RS	12	0.163038	1.633702	7995.225827	0.011807	0.011669
RS	13	0.185115	1.633702	8548.766963	0.012624	0.012705
RS	14	0.209045	1.492246	9988.154806	0.014750	0.015045
RS	15	0.234984	1.492246	10637.510658	0.015709	0.016117
RS	16	0.263099	1.310535	12862.691017	0.018995	0.019585
RS	17	0.293575	1.310535	13616.579115	0.020108	0.020800
RS	18	0.326608	1.120023	16794.231700	0.024801	0.025713
RS	19	0.362413	1.120023	17619.705790	0.026020	0.027054
RS	20	0.401224	0.976879	21078.875549	0.031128	0.032378
RS	21	0.443292	0.976879	21863.499002	0.032286	0.033614
RS	22	0.488891	0.897295	24542.897158	0.036243	0.037688
RS	23	0.538317	0.897295	25143.367388	0.037130	0.038574
RS	24	0.591892	0.870366	26403.902615	0.038991	0.040438
RS	25	0.649963	0.870366	26728.553159	0.039471	0.040855
RS	26	0.712908	0.880901	26592.964865	0.039271	0.040569
RS	27	0.781136	0.880901	26625.980052	0.039319	0.040517
RS	28	0.855091	0.911729	25625.507224	0.037842	0.038920
RS	29	0.935252	0.911729	25384.938665	0.037487	0.038473
RS	30	1.022142	0.947873	24052.283785	0.035519	0.036401
RS	31	1.116324	0.947873	23550.695902	0.034778	0.035599
RS	32	1.218411	0.982371	22105.190859	0.032643	0.033382
RS	33	1.329067	0.982371	21353.731468	0.031534	0.032229
RS	34	1.449010	1.013901	19834.034912	0.029290	0.029914
RS	35	1.579019	1.013901	18858.343007	0.027849	0.028434
RS	36	1.719941	1.043005	17275.118297	0.025511	0.026033
RS	37	1.872690	1.043005	16123.594309	0.023810	0.024291
RS	38	2.038260	1.070516	14510.387937	0.021428	0.021852
RS	39	2.217726	1.070516	13254.354201	0.019573	0.019955
RS	40	2.412255	1.097297	11670.306362	0.017234	0.017568
RS	41	2.623111	1.097297	10397.699004	0.015355	0.015649
RS	42	2.851664	1.124058	8918.847700	0.013171	0.013426
RS	43	3.099400	1.124058	7721.510487	0.011403	0.011623
RS	44	3.367928	1.151382	6423.248111	0.009485	0.009676
RS	45	3.658994	1.151382	5380.897042	0.007946	0.008108
RS	46	3.974490	1.179833	4319.628511	0.006379	0.006519
RS	47	4.316466	1.179833	3485.069490	0.005147	0.005264
RS	48	4.687143	1.208160	2688.767548	0.003971	0.004071
RS	49	5.088933	1.208160	2077.287438	0.003068	0.003151
RS	50	5.524444	1.231663	1535.509040	0.002268	0.002339
RS	51	5.996509	1.231663	1126.793090	0.001664	0.001723
RS	52	6.508194	1.243838	794.036179	0.001173	0.001221
RS	53	7.062826	1.243838	546.765499	0.000807	0.000846
RS	54	7.664008	1.236221	364.134154	0.000538	0.000567
RS	55	8.315649	1.236221	230.852036	0.000341	0.000362
RS	56	9.021981	1.236221	139.918201	0.000207	0.000221
RS	57	9.787597	1.236221	80.769654	0.000119	0.000129
RS	58	10.617472	1.193713	45.282468	0.000067	0.000073
RS	59	11.516999	1.193713	22.798340	0.000034	0.000037
RS	60	12.492024	1.193713	10.764143	0.000016	0.000018
RS	61	13.548884	1.193713	4.740561	0.000007	0.000008
RS	62	14.694447	1.193713	1.936119	0.000003	0.000003
RS	63	15.936158	1.193713	1.087628	0.000002	0.000002
PA	4+25*2+4+6 0.191623124 0.037312222 15.936158195 0.727656569 3.940843005 2.255586141 1.830034627 1.744272211 1.633702325 1.492245540 1.310535086 1.120022704 0.976878670 0.897295165 0.870365954 0.880901319 0.911729344 0.947872659 0.982371357 1.013900870 1.043004841 1.070516271 1.097297088 1.124057954 1.151382126 1.179833221 1.208159733 1.231663469 1.243837891 1.236221336 1.193713360
//
IT	3751
RD	22
LK	-7473612.425764
QD	-338.380832 -> -337.562328
RI	0.0065941718
TR	0.191524	0.037277
MT	15.953180
MM	C_pi: 1.075933, n_recomb: 676858.517438
RS	0	0.000000	0.726145	7627.696454	0.011269	0.008982
RS	1	0.008395	0.726145	8170.373670	0.012071	0.008741
RS	2	0.017495	0.726145	8742.935029	0.012917	0.006773
RS	3	0.027358	0.726145	9345.510628	0.013807	0.007199
RS	4	0.038050	4.048334	1801.469298	0.002662	0.001645
RS	5	0.049639	4.048334	1947.323072	0.002877	0.002049
RS	6	0.062201	2.255649	3772.014935	0.005573	0.004299
RS	7	0.075818	2.255649	4064.109094	0.006004	0.005057
RS	8	0.090577	1.820793	5417.276020	0.008004	0.007048
RS	9	0.106576	1.820793	5820.342858	0.008599	0.007811
RS	10	0.123918	1.739784	6538.148501	0.009660	0.009060
RS	11	0.142716	1.739784	7010.238658	0.010357	0.009975
RS	12	0.163092	1.633111	7996.751785	0.011815	0.011672
RS	13	0.185178	1.633111	8550.445489	0.012633	0.012712
RS	14	0.209118	1.495258	9966.620961	0.014725	0.015020
RS	15	0.235068	1.495258	10615.051639	0.015683	0.016094
RS	16	0.263197	1.314713	12821.380062	0.018942	0.019536
RS	17	0.293687	1.314713	13573.954096	0.020054	0.020750
RS	18	0.326737	1.122641	16757.187749	0.024757	0.025676
RS	19	0.362561	1.122641	17582.187968	0.025976	0.027014
RS	20	0.401393	0.977678	21067.047172	0.031125	0.032381
RS	21	0.443484	0.977678	21851.841336	0.032284	0.033615
RS	22	0.489109	0.897132	24554.375463	0.036277	0.037727
RS	23	0.538565	0.897132	25154.418512	0.037163	0.038611
RS	24	0.592172	0.870035	26419.697434	0.039033	0.040482
RS	25	0.650279	0.870035	26743.104514	0.039511	0.040896
RS	26	0.713264	0.880937	26595.060725	0.039292	0.040591
RS	27	0.781537	0.880937	26627.178528	0.039339	0.040538
RS	28	0.855541	0.912257	25612.483362	0.037840	0.038919
RS	29	0.935758	0.912257	25372.178763	0.037485	0.038473
RS	30	1.022709	0.948627	24035.326415	0.035510	0.036393
RS	31	1.116959	0.948627	23534.634762	0.034770	0.035593
RS	32	1.219122	0.983014	22093.537392	0.032641	0.033381
RS	33	1.329861	0.983014	21342.548218	0.031532	0.032229
RS	34	1.449897	1.014250	19829.414272	0.029296	0.029924
RS	35	1.580009	1.014250	18853.117787	0.027854	0.028442
RS	36	1.721045	1.043065	17274.051705	0.025521	0.026046
RS	37	1.873920	1.043065	16120.962927	0.023817	0.024301
RS	38	2.039629	1.070442	14508.078677	0.021434	0.021861
RS	39	2.219249	1.070442	13250.304337	0.019576	0.019961
RS	40	2.413948	1.097350	11663.615704	0.017232	0.017568
RS	41	2.624991	1.097350	10390.144927	0.015351	0.015647
RS	42	2.853752	1.124574	8907.594449	0.013160	0.013417
RS	43	3.101717	1.124574	7711.060411	0.011392	0.011614
RS	44	3.370498	1.152741	6409.831852	0.009470	0.009662
RS	45	3.661844	1.152741	5370.048897	0.007934	0.008096
RS	46	3.977647	1.182434	4307.432810	0.006364	0.006504
RS	47	4.319962	1.182434	3476.545454	0.005136	0.005253
RS	48	4.691014	1.212304	2680.498068	0.003960	0.004060
RS	49	5.093216	1.212304	2072.641160	0.003062	0.003146
RS	50	5.529182	1.237337	1531.974047	0.002263	0.002334
RS	51	6.001747	1.237337	1125.793342	0.001663	0.001722
RS	52	6.513983	1.250588	794.024124	0.001173	0.001221
RS	53	7.069222	1.250588	547.854456	0.000809	0.000847
RS	54	7.671072	1.243192	365.592647	0.000540	0.000569
RS	55	8.323447	1.243192	232.347789	0.000343	0.000365
RS	56	9.030588	1.243192	141.199133	0.000209	0.000223
RS	57	9.797093	1.243192	81.742856	0.000121	0.000130
RS	58	10.627945	1.199352	45.999942	0.000068	0.000074
RS	59	11.528547	1.199352	23.223210	0.000034	0.000038
RS	60	12.504753	1.199352	10.997213	0.000016	0.000018
RS	61	13.562912	1.199352	4.858659	0.000007	0.000008
RS	62	14.709901	1.199352	1.991174	0.000003	0.000003
RS	63	15.953180	1.199352	1.124847	0.000002	0.000002
PA	4+25*2+4+6 0.191524464 0.037276763 15.953179849 0.726145499 4.048333593 2.255648522 1.820793491 1.739784175 1.633111056 1.495258277 1.314712622 1.122640708 0.977678003 0.897132149 0.870034766 0.880937023 0.912257126 0.948626563 0.983014045 1.014249933 1.043065019 1.070442254 1.097350457 1.124574115 1.152740955 1.182434067 1.212304164 1.237337402 1.250588054 1.243192483 1.199352422
//
IT	3079
RD	23
LK	-7473610.821091
QD	-338.181328 -> -337.423087
RI	0.0066099983
TR	0.191431	0.037243
MT	15.969246
MM	C_pi: 1.076419, n_recomb: 676564.090884
RS	0	0.000000	0.724685	7641.278905	0.011294	0.008978
RS	1	0.008397	0.724685	8184.831760	0.012098	0.008744
RS	2	0.017498	0.724685	8758.287650	0.012945	0.006784
RS	3	0.027364	0.724685	9361.769337	0.013837	0.007219
RS	4	0.038059	4.157098	1753.917225	0.002592	0.001604
RS	5	0.049651	4.157098	1896.097283	0.002803	0.001999
RS	6	0.062216	2.255993	3771.097798	0.005574	0.004302
RS	7	0.075837	2.255993	4063.180836	0.006006	0.005056
RS	8	0.090602	1.812209	5442.487975	0.008044	0.007079
RS	9	0.106606	1.812209	5847.250634	0.008643	0.007844
RS	10	0.123954	1.735645	6552.844086	0.009685	0.009077
RS	11	0.142758	1.735645	7025.887437	0.010385	0.009996
RS	12	0.163142	1.632462	7998.666380	0.011822	0.011674
RS	13	0.185237	1.632462	8552.530033	0.012641	0.012719
RS	14	0.209187	1.498009	9947.005687	0.014702	0.014997
RS	15	0.235148	1.498009	10594.594403	0.015659	0.016073
RS	16	0.263289	1.318633	12782.833487	0.018894	0.019490
RS	17	0.293794	1.318633	13534.176175	0.020004	0.020703
RS	18	0.326859	1.125099	16722.532321	0.024717	0.025641
RS	19	0.362701	1.125099	17547.083883	0.025936	0.026977
RS	20	0.401552	0.978405	21056.402799	0.031123	0.032385
RS	21	0.443666	0.978405	21841.349223	0.032283	0.033617
RS	22	0.489315	0.896956	24565.665373	0.036309	0.037764
RS	23	0.538798	0.896956	25165.279353	0.037196	0.038646
RS	24	0.592435	0.869720	26434.450959	0.039072	0.040524
RS	25	0.650577	0.869720	26756.674907	0.039548	0.040935
RS	26	0.713600	0.880999	26595.965697	0.039310	0.040611
RS	27	0.781915	0.880999	26627.304880	0.039357	0.040557
RS	28	0.855966	0.912812	25598.574617	0.037836	0.038916
RS	29	0.936235	0.912812	25358.679403	0.037482	0.038471
RS	30	1.023244	0.949401	24018.012463	0.035500	0.036385
RS	31	1.117559	0.949401	23518.354204	0.034761	0.035586
RS	32	1.219792	0.983666	22082.066302	0.032639	0.033381
RS	33	1.330611	0.983666	21331.651766	0.031529	0.032229
RS	34	1.450734	1.014592	19825.452356	0.029303	0.029933
RS	35	1.580943	1.014592	18848.599072	0.027859	0.028450
RS	36	1.722086	1.043099	17274.003131	0.025532	0.026059
RS	37	1.875080	1.043099	16119.321205	0.023825	0.024312
RS	38	2.040920	1.070316	14507.024862	0.021442	0.021871
RS	39	2.220685	1.070316	13247.388122	0.019580	0.019967
RS	40	2.415545	1.097319	11658.212864	0.017231	0.017570
RS	41	2.626766	1.097319	10383.674921	0.015348	0.015646
RS	42	2.855723	1.124971	8897.453685	0.013151	0.013409
RS	43	3.103904	1.124971	7701.473904	0.011383	0.011606
RS	44	3.372924	1.153947	6397.216064	0.009455	0.009648
RS	45	3.664533	1.153947	5359.754037	0.007922	0.008085
RS	46	3.980627	1.184859	4295.670521	0.006349	0.006489
RS	47	4.323262	1.184859	3468.259540	0.005126	0.005243
RS	48	4.694667	1.216262	2672.361652	0.003950	0.004050
RS	49	5.097258	1.216262	2068.006989	0.003057	0.003140
RS	50	5.533653	1.242828	1528.386605	0.002259	0.002329
RS	51	6.006690	1.242828	1124.695536	0.001662	0.001720
RS	52	6.519447	1.257167	793.898426	0.001173	0.001221
RS	53	7.075257	1.257167	548.835995	0.000811	0.000849
RS	54	7.677738	1.250013	366.957415	0.000542	0.000571
RS	55	8.330806	1.250013	233.776028	0.000346	0.000367
RS	56	9.038710	1.250013	142.435763	0.000211	0.000225
RS	57	9.806054	1.250013	82.689669	0.000122	0.000132
RS	58	10.637829	1.204861	46.703261	0.000069	0.000075
RS	59	11.539446	1.204861	23.641698	0.000035	0.000038
RS	60	12.516767	1.204861	11.227840	0.000017	0.000018
RS	61	13.576151	1.204861	4.976050	0.000007	0.000008
RS	62	14.724488	1.204861	2.046149	0.000003	0.000003
RS	63	15.969246	1.204861	1.162286	0.000002	0.000002
PA	4+25*2+4+6 0.191430946 0.037243381 15.969245978 0.724685003 4.157097888 2.255992707 1.812208512 1.735644503 1.632461597 1.498009011 1.318633278 1.125098882 0.978405265 0.896955901 0.869719884 0.880999192 0.912812184 0.949400970 0.983665590 1.014592344 1.043099338 1.070315668 1.097319062 1.124970932 1.153946930 1.184859094 1.216261643 1.242828021 1.257166732 1.250013244 1.204860851
//
IT	3726
RD	24
LK	-7473609.332408
QD	-338.002710 -> -337.296492
RI	0.0066262976
TR	0.191342	0.037212
MT	15.984437
MM	C_pi: 1.076878, n_recomb: 676286.162538
RS	0	0.000000	0.723237	7654.878439	0.011319	0.008975
RS	1	0.008398	0.723237	8199.302682	0.012124	0.008747
RS	2	0.017502	0.723237	8773.648356	0.012973	0.006794
RS	3	0.027370	0.723237	9378.030897	0.013867	0.007238
RS	4	0.038067	4.266923	1708.379657	0.002526	0.001565
RS	5	0.049662	4.266923	1847.032460	0.002731	0.001950
RS	6	0.062231	2.256607	3769.738238	0.005574	0.004304
RS	7	0.075856	2.256607	4061.775813	0.006006	0.005054
RS	8	0.090624	1.804241	5466.085436	0.008083	0.007108
RS	9	0.106634	1.804241	5872.434143	0.008683	0.007875
RS	10	0.123987	1.731834	6566.406805	0.009710	0.009093
RS	11	0.142798	1.731834	7040.330735	0.010410	0.010016
RS	12	0.163189	1.631791	8000.753819	0.011830	0.011677
RS	13	0.185292	1.631791	8554.793063	0.012650	0.012726
RS	14	0.209252	1.500528	9929.055899	0.014682	0.014976
RS	15	0.235224	1.500528	10575.874422	0.015638	0.016054
RS	16	0.263377	1.322333	12746.628398	0.018848	0.019447
RS	17	0.293894	1.322333	13496.809029	0.019957	0.020659
RS	18	0.326974	1.127414	16689.966076	0.024679	0.025608
RS	19	0.362833	1.127414	17514.090113	0.025897	0.026943
RS	20	0.401703	0.979068	21046.781812	0.031121	0.032389
RS	21	0.443837	0.979068	21831.862786	0.032282	0.033620
RS	22	0.489510	0.896766	24576.795756	0.036341	0.037800
RS	23	0.539018	0.896766	25175.976335	0.037227	0.038680
RS	24	0.592685	0.869418	26448.277019	0.039108	0.040563
RS	25	0.650858	0.869418	26769.368511	0.039583	0.040973
RS	26	0.713917	0.881083	26595.796527	0.039326	0.040629
RS	27	0.782272	0.881083	26626.460207	0.039372	0.040573
RS	28	0.856368	0.913388	25583.897837	0.037830	0.038911
RS	29	0.936686	0.913388	25344.534749	0.037476	0.038467
RS	30	1.023749	0.950191	24000.365392	0.035488	0.036375
RS	31	1.118125	0.950191	23501.858458	0.034751	0.035577
RS	32	1.220426	0.984324	22070.702510	0.032635	0.033379
RS	33	1.331319	0.984324	21320.957024	0.031527	0.032228
RS	34	1.451525	1.014931	19821.971181	0.029310	0.029942
RS	35	1.581826	1.014931	18844.616208	0.027865	0.028458
RS	36	1.723070	1.043113	17274.774858	0.025544	0.026073
RS	37	1.876176	1.043113	16118.488662	0.023834	0.024322
RS	38	2.042141	1.070147	14507.010689	0.021451	0.021882
RS	39	2.222043	1.070147	13245.421347	0.019586	0.019975
RS	40	2.417054	1.097218	11653.901567	0.017232	0.017572
RS	41	2.628443	1.097218	10378.134032	0.015346	0.015646
RS	42	2.857585	1.125265	8888.301536	0.013143	0.013402
RS	43	3.105971	1.125265	7692.662296	0.011375	0.011599
RS	44	3.375217	1.155018	6385.335575	0.009442	0.009635
RS	45	3.667074	1.155018	5349.974676	0.007911	0.008075
RS	46	3.983443	1.187125	4284.328323	0.006335	0.006475
RS	47	4.326381	1.187125	3460.212918	0.005116	0.005234
RS	48	4.698120	1.220048	2664.369489	0.003940	0.004039
RS	49	5.101079	1.220048	2063.401552	0.003051	0.003134
RS	50	5.537879	1.248149	1524.766383	0.002255	0.002324
RS	51	6.011363	1.248149	1123.518302	0.001661	0.001719
RS	52	6.524611	1.263586	793.676239	0.001174	0.001221
RS	53	7.080963	1.263586	549.723352	0.000813	0.000850
RS	54	7.684040	1.256689	368.239460	0.000545	0.000573
RS	55	8.337764	1.256689	235.143427	0.000348	0.000369
RS	56	9.046389	1.256689	143.631832	0.000212	0.000227
RS	57	9.814527	1.256689	83.612000	0.000124	0.000133
RS	58	10.647174	1.210246	47.393198	0.000070	0.000076
RS	59	11.549750	1.210246	24.054131	0.000036	0.000039
RS	60	12.528127	1.210246	11.456142	0.000017	0.000019
RS	61	13.588670	1.210246	5.092769	0.000008	0.000008
RS	62	14.738280	1.210246	2.101052	0.000003	0.000003
RS	63	15.984437	1.210246	1.199943	0.000002	0.000002
PA	4+25*2+4+6 0.191342152 0.037211912 15.984437364 0.723237120 4.266922952 2.256606955 1.804241248 1.731834141 1.631791379 1.500527834 1.322332981 1.127414369 0.979067752 0.896765787 0.869417557 0.881083211 0.913388472 0.950191401 0.984324134 1.014930880 1.043113265 1.070146737 1.097218076 1.125264894 1.155017844 1.187124683 1.220047613 1.248149215 1.263585641 1.256689035 1.210246496
//
IT	3830
RD	25
LK	-7473607.944652
QD	-337.843710 -> -337.182888
RI	0.0066415640
TR	0.191257	0.037182
MT	15.998950
MM	C_pi: 1.077318, n_recomb: 676024.855726
RS	0	0.000000	0.721849	7668.020564	0.011343	0.008972
RS	1	0.008400	0.721849	8213.285997	0.012149	0.008751
RS	2	0.017505	0.721849	8788.490539	0.013000	0.006805
RS	3	0.027375	0.721849	9393.742548	0.013896	0.007257
RS	4	0.038075	4.377751	1664.771422	0.002463	0.001527
RS	5	0.049673	4.377751	1800.038292	0.002663	0.001903
RS	6	0.062245	2.257330	3768.233493	0.005574	0.004306
RS	7	0.075873	2.257330	4060.213138	0.006006	0.005052
RS	8	0.090646	1.796828	5488.254956	0.008118	0.007136
RS	9	0.106660	1.796828	5896.093565	0.008722	0.007904
RS	10	0.124019	1.728362	6578.830094	0.009732	0.009107
RS	11	0.142836	1.728362	7053.563283	0.010434	0.010033
RS	12	0.163234	1.631091	8003.117074	0.011838	0.011681
RS	13	0.185345	1.631091	8557.345048	0.012658	0.012733
RS	14	0.209314	1.502852	9912.584431	0.014663	0.014957
RS	15	0.235296	1.502852	10558.698682	0.015619	0.016036
RS	16	0.263460	1.325835	12712.613147	0.018805	0.019407
RS	17	0.293990	1.325835	13461.700354	0.019913	0.020618
RS	18	0.327084	1.129605	16659.368655	0.024643	0.025576
RS	19	0.362959	1.129605	17483.090695	0.025862	0.026910
RS	20	0.401846	0.979675	21038.206207	0.031120	0.032394
RS	21	0.444000	0.979675	21823.412163	0.032282	0.033623
RS	22	0.489695	0.896566	24587.935292	0.036371	0.037835
RS	23	0.539229	0.896566	25186.683386	0.037257	0.038713
RS	24	0.592923	0.869127	26461.479673	0.039143	0.040601
RS	25	0.651127	0.869127	26781.484183	0.039616	0.041008
RS	26	0.714220	0.881187	26594.901683	0.039340	0.040644
RS	27	0.782613	0.881187	26624.976091	0.039385	0.040588
RS	28	0.856751	0.913984	25568.736597	0.037822	0.038905
RS	29	0.937116	0.913984	25330.006704	0.037469	0.038461
RS	30	1.024232	0.950997	23982.596898	0.035476	0.036363
RS	31	1.118665	0.950997	23485.335031	0.034740	0.035568
RS	32	1.221031	0.984993	22059.511924	0.032631	0.033377
RS	33	1.331995	0.984993	21310.516691	0.031523	0.032227
RS	34	1.452280	1.015271	19818.968484	0.029317	0.029951
RS	35	1.582669	1.015271	18841.160059	0.027871	0.028466
RS	36	1.724010	1.043117	17276.274991	0.025556	0.026087
RS	37	1.877223	1.043117	16118.382966	0.023843	0.024334
RS	38	2.043306	1.069950	14507.920492	0.021461	0.021894
RS	39	2.223340	1.069950	13244.307811	0.019591	0.019983
RS	40	2.418496	1.097064	11650.584834	0.017234	0.017575
RS	41	2.630045	1.097064	10373.447058	0.015345	0.015646
RS	42	2.859364	1.125476	8880.057424	0.013136	0.013396
RS	43	3.107945	1.125476	7684.570144	0.011367	0.011593
RS	44	3.377406	1.155976	6374.144371	0.009429	0.009623
RS	45	3.669502	1.155976	5340.686312	0.007900	0.008064
RS	46	3.986133	1.189252	4273.401493	0.006321	0.006462
RS	47	4.329360	1.189252	3452.411190	0.005107	0.005224
RS	48	4.701418	1.223683	2656.533441	0.003930	0.004029
RS	49	5.104729	1.223683	2058.840287	0.003046	0.003128
RS	50	5.541916	1.253322	1521.128926	0.002250	0.002320
RS	51	6.015826	1.253322	1122.276767	0.001660	0.001717
RS	52	6.529544	1.269871	793.368173	0.001174	0.001220
RS	53	7.086414	1.269871	550.526426	0.000814	0.000852
RS	54	7.690059	1.263247	369.446883	0.000546	0.000575
RS	55	8.344409	1.263247	236.456122	0.000350	0.000371
RS	56	9.053724	1.263247	144.791615	0.000214	0.000229
RS	57	9.822620	1.263247	84.512608	0.000125	0.000135
RS	58	10.656101	1.215529	48.071595	0.000071	0.000077
RS	59	11.559594	1.215529	24.461416	0.000036	0.000040
RS	60	12.538978	1.215529	11.682536	0.000017	0.000019
RS	61	13.600628	1.215529	5.208992	0.000008	0.000009
RS	62	14.751455	1.215529	2.155952	0.000003	0.000004
RS	63	15.998950	1.215529	1.237855	0.000002	0.000002
PA	4+25*2+4+6 0.191256821 0.037182049 15.998949602 0.721848689 4.377751142 2.257330050 1.796827791 1.728362466 1.631091090 1.502851802 1.325834986 1.129604523 0.979674664 0.896565665 0.869127357 0.881186564 0.913984069 0.950996536 0.984992506 1.015270618 1.043116995 1.069949511 1.097063995 1.125476302 1.155976434 1.189252239 1.223683057 1.253322380 1.269871479 1.263247074 1.215528821
//
