# Supplementary material for: Introgression and disruption of migration routes have shaped the genetic integrity of wildebeest populations
Source: Nat Commun. 2024 Apr 12;15:2921. doi: 10.1038/s41467-024-47015-y (PMC11014984; doi:10.1038/s41467-024-47015-y)
Supplement: Supplementary file 10 — Source Data [file 41467_2024_47015_MOESM10_ESM.zip › source_data/Fig2a.psmc/CTauTzN__741.psmc]

CC
CC	Brief Description of the file format:
CC	  CC  comments
CC	  MM  useful-messages
CC	  RD  round-of-iterations
CC	  LL  \log[P(sequence)]
CC	  QD  Q-before-opt Q-after-opt
CC	  TR  \theta_0 \rho_0
CC	  RS  k t_k \lambda_k \pi_k \sum_{l\not=k}A_{kl} A_{kk}
CC	  DC  begin end best-k t_k+\Delta_k max-prob
CC
MM	Version: 0.6.5-r67
MM	pattern:4+25*2+4+6, n:63, n_free_lambdas:28
MM	n_iterations:25, skip:1, max_t:15, theta/rho:5
MM	is_decoding:0
MM	n_seqs:28, sum_L:17124543, sum_n:2660074
RD	0
LK	0.000000
QD	0.000000 -> 0.000000
RI	inf
TR	0.168817	0.033763
MT	15.000000
MM	C_pi: 1.000000, n_recomb: 568585.682515
RS	0	0.000000	1.000000	4616.288997	0.008119	0.000000
RS	1	0.008290	1.000000	4956.716179	0.008718	0.000000
RS	2	0.017266	1.000000	5318.505061	0.009354	0.000000
RS	3	0.026987	1.000000	5702.354826	0.010029	0.000000
RS	4	0.037514	1.000000	6108.866133	0.010744	0.000000
RS	5	0.048914	1.000000	6538.512977	0.011500	0.000000
RS	6	0.061258	1.000000	6991.610439	0.012296	0.000000
RS	7	0.074626	1.000000	7468.278044	0.013135	0.000000
RS	8	0.089102	1.000000	7968.398519	0.014014	0.000000
RS	9	0.104778	1.000000	8491.571815	0.014935	0.000000
RS	10	0.121753	1.000000	9037.064408	0.015894	0.000000
RS	11	0.140135	1.000000	9603.754060	0.016891	0.000000
RS	12	0.160042	1.000000	10190.070449	0.017922	0.000000
RS	13	0.181598	1.000000	10793.932372	0.018984	0.000000
RS	14	0.204942	1.000000	11412.682613	0.020072	0.000000
RS	15	0.230221	1.000000	12043.021990	0.021181	0.000000
RS	16	0.257595	1.000000	12680.944643	0.022303	0.000000
RS	17	0.287238	1.000000	13321.677258	0.023429	0.000000
RS	18	0.319339	1.000000	13959.625599	0.024551	0.000000
RS	19	0.354100	1.000000	14588.332526	0.025657	0.000000
RS	20	0.391744	1.000000	15200.452458	0.026734	0.000000
RS	21	0.432507	1.000000	15787.748088	0.027767	0.000000
RS	22	0.476650	1.000000	16341.115866	0.028740	0.000000
RS	23	0.524453	1.000000	16850.647421	0.029636	0.000000
RS	24	0.576218	1.000000	17305.734398	0.030436	0.000000
RS	25	0.632274	1.000000	17695.224163	0.031121	0.000000
RS	26	0.692977	1.000000	18007.633204	0.031671	0.000000
RS	27	0.758711	1.000000	18231.423696	0.032065	0.000000
RS	28	0.829896	1.000000	18355.346426	0.032282	0.000000
RS	29	0.906981	1.000000	18368.849827	0.032306	0.000000
RS	30	0.990456	1.000000	18262.550238	0.032119	0.000000
RS	31	1.080851	1.000000	18028.752528	0.031708	0.000000
RS	32	1.178739	1.000000	17662.003064	0.031063	0.000000
RS	33	1.284742	1.000000	17159.648906	0.030180	0.000000
RS	34	1.399532	1.000000	16522.368622	0.029059	0.000000
RS	35	1.523838	1.000000	15754.632100	0.027708	0.000000
RS	36	1.658449	1.000000	14865.040317	0.026144	0.000000
RS	37	1.804218	1.000000	13866.492659	0.024388	0.000000
RS	38	1.962071	1.000000	12776.130700	0.022470	0.000000
RS	39	2.133009	1.000000	11615.014927	0.020428	0.000000
RS	40	2.318118	1.000000	10407.506012	0.018304	0.000000
RS	41	2.518571	1.000000	9180.345375	0.016146	0.000000
RS	42	2.735641	1.000000	7961.460361	0.014002	0.000000
RS	43	2.970706	1.000000	6778.555043	0.011922	0.000000
RS	44	3.225257	1.000000	5657.584499	0.009950	0.000000
RS	45	3.500909	1.000000	4621.242607	0.008128	0.000000
RS	46	3.799411	1.000000	3687.614136	0.006486	0.000000
RS	47	4.122659	1.000000	2869.144427	0.005046	0.000000
RS	48	4.472702	1.000000	2172.059242	0.003820	0.000000
RS	49	4.851763	1.000000	1596.321920	0.002808	0.000000
RS	50	5.262247	1.000000	1136.148537	0.001998	0.000000
RS	51	5.706758	1.000000	781.023785	0.001374	0.000000
RS	52	6.188118	1.000000	517.084910	0.000909	0.000000
RS	53	6.709380	1.000000	328.684645	0.000578	0.000000
RS	54	7.273854	1.000000	199.920626	0.000352	0.000000
RS	55	7.885120	1.000000	115.935733	0.000204	0.000000
RS	56	8.547059	1.000000	63.848382	0.000112	0.000000
RS	57	9.263869	1.000000	33.251152	0.000058	0.000000
RS	58	10.040101	1.000000	16.300004	0.000029	0.000000
RS	59	10.880679	1.000000	7.483924	0.000013	0.000000
RS	60	11.790939	1.000000	3.201042	0.000006	0.000000
RS	61	12.776655	1.000000	1.268068	0.000002	0.000000
RS	62	13.844085	1.000000	0.462322	0.000001	0.000000
RS	63	15.000000	1.000000	0.217245	0.000000	0.000000
PA	4+25*2+4+6 0.168817469 0.033763494 15.000000000 1.000000000 1.000000000 1.000000000 1.000000000 1.000000000 1.000000000 1.000000000 1.000000000 1.000000000 1.000000000 1.000000000 1.000000000 1.000000000 1.000000000 1.000000000 1.000000000 1.000000000 1.000000000 1.000000000 1.000000000 1.000000000 1.000000000 1.000000000 1.000000000 1.000000000 1.000000000 1.000000000 1.000000000
//
IT	5996
RD	1
LK	-6625531.087092
QD	-4330.609465 -> -2554.957161
RI	0.0089457268
TR	0.166821	0.033014
MT	15.564408
MM	C_pi: 1.010230, n_recomb: 561772.983520
RS	0	0.000000	0.386046	11827.902473	0.021055	0.010581
RS	1	0.008353	0.386046	12532.056989	0.022308	0.023338
RS	2	0.017403	0.386046	13253.322977	0.023592	0.021301
RS	3	0.027210	0.386046	13987.727920	0.024899	0.018899
RS	4	0.037835	0.632744	9039.457125	0.016091	0.016514
RS	5	0.049348	0.632744	9612.514817	0.017111	0.014273
RS	6	0.061823	0.889736	7280.380290	0.012960	0.012557
RS	7	0.075339	0.889736	7766.444964	0.013825	0.011350
RS	8	0.089985	1.101913	6692.408307	0.011913	0.010597
RS	9	0.105854	1.101913	7145.385648	0.012719	0.010272
RS	10	0.123048	1.221987	6876.623745	0.012241	0.010336
RS	11	0.141679	1.221987	7335.957663	0.013059	0.010696
RS	12	0.161866	1.261199	7574.912015	0.013484	0.011304
RS	13	0.183739	1.261199	8063.706835	0.014354	0.012145
RS	14	0.207439	1.249591	8650.170529	0.015398	0.013188
RS	15	0.233118	1.249591	9178.236557	0.016338	0.014415
RS	16	0.260943	1.212420	10015.859945	0.017829	0.015838
RS	17	0.291092	1.212420	10580.439311	0.018834	0.017461
RS	18	0.323758	1.166560	11585.011449	0.020622	0.019261
RS	19	0.359154	1.166560	12169.545800	0.021663	0.021193
RS	20	0.397506	1.123733	13227.527287	0.023546	0.023192
RS	21	0.439061	1.123733	13800.664639	0.024566	0.025181
RS	22	0.484087	1.090355	14782.867247	0.026315	0.027082
RS	23	0.532875	1.090355	15301.077792	0.027237	0.028827
RS	24	0.585737	1.068078	16097.362467	0.028655	0.030362
RS	25	0.643015	1.068078	16510.644781	0.029390	0.031642
RS	26	0.705077	1.055902	17045.373418	0.030342	0.032637
RS	27	0.772323	1.055902	17303.784680	0.030802	0.033327
RS	28	0.845186	1.051633	17539.042117	0.031221	0.033706
RS	29	0.924135	1.051633	17598.609715	0.031327	0.033781
RS	30	1.009678	1.052542	17530.954093	0.031206	0.033566
RS	31	1.102367	1.052542	17358.291543	0.030899	0.033080
RS	32	1.202798	1.056026	17005.058082	0.030270	0.032344
RS	33	1.311617	1.056026	16581.522490	0.029516	0.031378
RS	34	1.429526	1.060173	15967.815501	0.028424	0.030197
RS	35	1.557283	1.060173	15294.627864	0.027226	0.028819
RS	36	1.695712	1.063873	14452.824608	0.025727	0.027259
RS	37	1.845703	1.063873	13556.685921	0.024132	0.025538
RS	38	2.008222	1.066555	12534.852761	0.022313	0.023679
RS	39	2.184317	1.066555	11471.288322	0.020420	0.021709
RS	40	2.375120	1.068016	10338.159541	0.018403	0.019658
RS	41	2.581860	1.068016	9189.644810	0.016358	0.017562
RS	42	2.805869	1.068358	8032.538628	0.014299	0.015456
RS	43	3.048588	1.068358	6899.024830	0.012281	0.013381
RS	44	3.311582	1.067964	5813.540442	0.010349	0.011377
RS	45	3.596543	1.067964	4794.963368	0.008535	0.009483
RS	46	3.905305	1.067338	3867.746071	0.006885	0.007735
RS	47	4.239858	1.067338	3041.716962	0.005414	0.006162
RS	48	4.602355	1.066852	2329.866595	0.004147	0.004786
RS	49	4.995131	1.066852	1732.703531	0.003084	0.003616
RS	50	5.420714	1.066601	1249.008257	0.002223	0.002653
RS	51	5.881845	1.066601	869.980319	0.001549	0.001885
RS	52	6.381493	1.066409	584.131670	0.001040	0.001294
RS	53	6.922875	1.066409	376.770465	0.000671	0.000856
RS	54	7.509478	1.065478	232.884409	0.000415	0.000543
RS	55	8.145078	1.065478	137.199096	0.000244	0.000330
RS	56	8.833768	1.065478	76.826371	0.000137	0.000191
RS	57	9.579982	1.065478	40.717913	0.000072	0.000105
RS	58	10.388526	1.061591	20.380478	0.000036	0.000054
RS	59	11.264606	1.061591	9.511774	0.000017	0.000026
RS	60	12.213862	1.061591	4.138661	0.000007	0.000012
RS	61	13.242407	1.061591	1.669112	0.000003	0.000005
RS	62	14.356864	1.061591	0.620022	0.000001	0.000002
RS	63	15.564408	1.061591	0.299508	0.000001	0.000001
PA	4+25*2+4+6 0.166821269 0.033014456 15.564408302 0.386046410 0.632744074 0.889736176 1.101913452 1.221987247 1.261198521 1.249591351 1.212419987 1.166559696 1.123733044 1.090355277 1.068077564 1.055901527 1.051633358 1.052542210 1.056025505 1.060172617 1.063872814 1.066554546 1.068015635 1.068358064 1.067963600 1.067338467 1.066852093 1.066600680 1.066409111 1.065477729 1.061591208
//
IT	3985
RD	2
LK	-6622903.312177
QD	-2218.182914 -> -1786.373805
RI	0.0208269204
TR	0.164996	0.032600
MT	15.952622
MM	C_pi: 1.001843, n_recomb: 550307.522801
RS	0	0.000000	0.271775	16470.748698	0.029930	0.010619
RS	1	0.008395	0.271775	17290.554730	0.031420	0.024061
RS	2	0.017494	0.271775	18102.426482	0.032895	0.024437
RS	3	0.027358	0.271775	18897.265073	0.034339	0.024987
RS	4	0.038049	0.529614	10195.851064	0.018528	0.015394
RS	5	0.049638	0.529614	10804.804117	0.019634	0.015254
RS	6	0.062200	0.873654	6963.015169	0.012653	0.010769
RS	7	0.075817	0.873654	7427.697046	0.013497	0.010821
RS	8	0.090576	1.203026	5760.736395	0.010468	0.008921
RS	9	0.106575	1.203026	6160.089991	0.011194	0.009298
RS	10	0.123917	1.401131	5655.558313	0.010277	0.008925
RS	11	0.142714	1.401131	6047.167498	0.010989	0.009627
RS	12	0.163090	1.460043	6199.853532	0.011266	0.010144
RS	13	0.185176	1.460043	6617.712590	0.012025	0.011105
RS	14	0.209116	1.427201	7215.483665	0.013112	0.012288
RS	15	0.235066	1.427201	7677.818830	0.013952	0.013471
RS	16	0.263194	1.349490	8621.539040	0.015667	0.015234
RS	17	0.293684	1.349490	9132.607144	0.016595	0.016728
RS	18	0.326733	1.259276	10337.206950	0.018784	0.019069
RS	19	0.362556	1.259276	10884.380868	0.019779	0.020837
RS	20	0.401387	1.179085	12196.374354	0.022163	0.023490
RS	21	0.443478	1.179085	12746.690316	0.023163	0.025299
RS	22	0.489102	1.119909	13967.509663	0.025381	0.027813
RS	23	0.538556	1.119909	14471.452308	0.026297	0.029364
RS	24	0.592162	1.083118	15430.718032	0.028040	0.031324
RS	25	0.650268	1.083118	15832.560776	0.028770	0.032401
RS	26	0.713252	1.065587	16427.788006	0.029852	0.033572
RS	27	0.781524	1.065587	16676.491610	0.030304	0.034062
RS	28	0.855526	1.062631	16881.108409	0.030676	0.034391
RS	29	0.935741	1.062631	16937.530631	0.030778	0.034290
RS	30	1.022690	1.068916	16789.328609	0.030509	0.033892
RS	31	1.116939	1.068916	16628.332237	0.030216	0.033275
RS	32	1.219099	1.079489	16192.612011	0.029425	0.032326
RS	33	1.329835	1.079489	15802.881445	0.028716	0.031282
RS	34	1.449868	1.090755	15138.594688	0.027509	0.029929
RS	35	1.579977	1.090755	14524.281783	0.026393	0.028524
RS	36	1.721009	1.100654	13677.296310	0.024854	0.026863
RS	37	1.873880	1.100654	12862.058821	0.023372	0.025158
RS	38	2.039584	1.108142	11877.685652	0.021584	0.023269
RS	39	2.219199	1.108142	10908.155439	0.019822	0.021344
RS	40	2.413892	1.112884	9841.168243	0.017883	0.019318
RS	41	2.624930	1.112884	8787.094404	0.015968	0.017279
RS	42	2.853684	1.115142	7705.363814	0.014002	0.015227
RS	43	3.101641	1.115142	6653.847073	0.012091	0.013208
RS	44	3.370414	1.115725	5634.711520	0.010239	0.011259
RS	45	3.661750	1.115725	4676.858534	0.008499	0.009408
RS	46	3.977544	1.115670	3796.047172	0.006898	0.007701
RS	47	4.319848	1.115670	3007.084527	0.005464	0.006156
RS	48	4.690888	1.115712	2320.194418	0.004216	0.004801
RS	49	5.093076	1.115712	1739.982747	0.003162	0.003643
RS	50	5.529027	1.116024	1264.893947	0.002299	0.002686
RS	51	6.001575	1.116024	889.563394	0.001616	0.001919
RS	52	6.513794	1.116232	603.237311	0.001096	0.001325
RS	53	7.069012	1.116232	393.402486	0.000715	0.000882
RS	54	7.670840	1.114820	246.093371	0.000447	0.000565
RS	55	8.323191	1.114820	146.754057	0.000267	0.000346
RS	56	9.030306	1.114820	83.241962	0.000151	0.000201
RS	57	9.796781	1.114820	44.724025	0.000081	0.000111
RS	58	10.627602	1.107462	22.755348	0.000041	0.000058
RS	59	11.528168	1.107462	10.757486	0.000020	0.000028
RS	60	12.504336	1.107462	4.744430	0.000009	0.000013
RS	61	13.562452	1.107462	1.940844	0.000004	0.000005
RS	62	14.709395	1.107462	0.731830	0.000001	0.000002
RS	63	15.952622	1.107462	0.361561	0.000001	0.000001
PA	4+25*2+4+6 0.164996490 0.032600317 15.952621970 0.271775198 0.529613963 0.873654204 1.203025731 1.401131462 1.460043299 1.427201005 1.349490406 1.259275836 1.179085075 1.119908678 1.083118184 1.065586720 1.062631332 1.068915909 1.079488520 1.090755142 1.100653665 1.108142073 1.112884319 1.115141827 1.115724645 1.115669567 1.115712107 1.116023638 1.116231774 1.114819947 1.107461773
//
IT	4445
RD	3
LK	-6622219.235502
QD	-1751.601529 -> -1587.042318
RI	0.0301388479
TR	0.163366	0.032318
MT	16.258385
MM	C_pi: 1.000670, n_recomb: 544983.644786
RS	0	0.000000	0.237310	18712.492996	0.034336	0.010544
RS	1	0.008427	0.237310	19555.256871	0.035882	0.024190
RS	2	0.017565	0.237310	20372.616165	0.037382	0.025653
RS	3	0.027472	0.237310	21152.801579	0.038814	0.027661
RS	4	0.038215	0.487928	10777.191958	0.019775	0.015157
RS	5	0.049863	0.487928	11400.579278	0.020919	0.015873
RS	6	0.062492	0.879467	6718.689913	0.012328	0.010043
RS	7	0.076186	0.879467	7169.303885	0.013155	0.010559
RS	8	0.091034	1.289724	5224.777702	0.009587	0.008136
RS	9	0.107133	1.289724	5593.389244	0.010263	0.008748
RS	10	0.124588	1.544727	5000.185672	0.009175	0.008190
RS	11	0.143515	1.544727	5354.488661	0.009825	0.008986
RS	12	0.164037	1.614911	5480.663291	0.010057	0.009481
RS	13	0.186288	1.614911	5860.012558	0.010753	0.010440
RS	14	0.210415	1.560685	6473.862248	0.011879	0.011725
RS	15	0.236574	1.560685	6900.926502	0.012663	0.012825
RS	16	0.264939	1.446743	7918.012127	0.014529	0.014818
RS	17	0.295693	1.446743	8401.541321	0.015416	0.016187
RS	18	0.329039	1.318313	9753.410285	0.017897	0.018916
RS	19	0.365196	1.318313	10283.652051	0.018870	0.020549
RS	20	0.404400	1.207365	11793.819052	0.021641	0.023696
RS	21	0.446907	1.207365	12335.912017	0.022635	0.025382
RS	22	0.492997	1.128248	13746.115493	0.025223	0.028361
RS	23	0.542970	1.128248	14244.269138	0.026137	0.029805
RS	24	0.597156	1.081284	15325.695698	0.028121	0.032071
RS	25	0.655907	1.081284	15718.150684	0.028842	0.033053
RS	26	0.719610	1.061117	16340.397484	0.029983	0.034307
RS	27	0.788681	1.061117	16574.960077	0.030414	0.034715
RS	28	0.863573	1.060925	16721.651025	0.030683	0.034930
RS	29	0.944776	1.060925	16764.058042	0.030761	0.034766
RS	30	1.032823	1.073248	16512.650620	0.030299	0.034145
RS	31	1.128290	1.073248	16345.820221	0.029993	0.033492
RS	32	1.231802	1.091188	15806.384936	0.029003	0.032307
RS	33	1.344037	1.091188	15426.061431	0.028306	0.031257
RS	34	1.465731	1.109724	14687.258514	0.026950	0.029717
RS	35	1.597680	1.109724	14100.964895	0.025874	0.028333
RS	36	1.740749	1.125978	13219.639081	0.024257	0.026554
RS	37	1.895875	1.125978	12449.829768	0.022844	0.024892
RS	38	2.064073	1.138499	11469.016828	0.021045	0.022952
RS	39	2.246447	1.138499	10556.758250	0.019371	0.021083
RS	40	2.444190	1.146830	9520.608145	0.017470	0.019058
RS	41	2.658597	1.146830	8527.045983	0.015646	0.017079
RS	42	2.891073	1.151392	7488.579098	0.013741	0.015056
RS	43	3.143140	1.151392	6491.657797	0.011912	0.013090
RS	44	3.416450	1.153410	5513.923524	0.010118	0.011176
RS	45	3.712792	1.153410	4597.930924	0.008437	0.009365
RS	46	4.034109	1.154421	3747.447586	0.006876	0.007685
RS	47	4.382503	1.154421	2984.994984	0.005477	0.006163
RS	48	4.760259	1.155489	2314.948643	0.004248	0.004823
RS	49	5.169848	1.155489	1747.419224	0.003206	0.003675
RS	50	5.613955	1.156811	1278.242464	0.002345	0.002721
RS	51	6.095489	1.156811	905.924519	0.001662	0.001954
RS	52	6.617603	1.157775	619.085340	0.001136	0.001357
RS	53	7.183717	1.157775	407.405771	0.000748	0.000909
RS	54	7.797539	1.156184	257.336211	0.000472	0.000586
RS	55	8.463090	1.156184	155.025117	0.000284	0.000361
RS	56	9.184730	1.156184	88.887038	0.000163	0.000212
RS	57	9.967184	1.156184	48.306978	0.000089	0.000118
RS	58	10.815578	1.145670	24.920342	0.000046	0.000062
RS	59	11.735469	1.145670	11.910057	0.000022	0.000031
RS	60	12.732882	1.145670	5.313561	0.000010	0.000014
RS	61	13.814351	1.145670	2.200234	0.000004	0.000006
RS	62	14.986958	1.145670	0.840341	0.000002	0.000002
RS	63	16.258385	1.145670	0.423344	0.000001	0.000001
PA	4+25*2+4+6 0.163365862 0.032317646 16.258385020 0.237310069 0.487927754 0.879466895 1.289724500 1.544727340 1.614910848 1.560685327 1.446743196 1.318312797 1.207365323 1.128247842 1.081283679 1.061117373 1.060924759 1.073248349 1.091187536 1.109723648 1.125977886 1.138498844 1.146829871 1.151392210 1.153409676 1.154420979 1.155488590 1.156810893 1.157774729 1.156183839 1.145669537
//
IT	3838
RD	4
LK	-6621937.442704
QD	-1578.667413 -> -1489.571879
RI	0.0349909517
TR	0.161949	0.032110
MT	16.511562
MM	C_pi: 1.004563, n_recomb: 543617.623332
RS	0	0.000000	0.225301	19703.251862	0.036245	0.010449
RS	1	0.008454	0.225301	20552.469376	0.037807	0.024146
RS	2	0.017622	0.225301	21367.822107	0.039307	0.026086
RS	3	0.027566	0.225301	22136.341792	0.040720	0.028754
RS	4	0.038350	0.464272	11233.785951	0.020665	0.015299
RS	5	0.050046	0.464272	11870.107714	0.021835	0.016423
RS	6	0.062730	0.885384	6608.706195	0.012157	0.009736
RS	7	0.076487	0.885384	7053.887139	0.012976	0.010462
RS	8	0.091407	1.356237	4924.080349	0.009058	0.007713
RS	9	0.107588	1.356237	5275.784530	0.009705	0.008421
RS	10	0.125137	1.656427	4629.313909	0.008516	0.007756
RS	11	0.144169	1.656427	4962.478375	0.009129	0.008577
RS	12	0.164811	1.736075	5072.135578	0.009330	0.009058
RS	13	0.187197	1.736075	5429.518135	0.009988	0.009989
RS	14	0.211476	1.665069	6051.293813	0.011132	0.011334
RS	15	0.237807	1.665069	6458.415725	0.011880	0.012357
RS	16	0.266365	1.521775	7525.187177	0.013843	0.014498
RS	17	0.297336	1.521775	7994.194170	0.014706	0.015761
RS	18	0.330926	1.361685	9461.010124	0.017404	0.018769
RS	19	0.367356	1.361685	9984.759367	0.018367	0.020294
RS	20	0.406865	1.225416	11662.017555	0.021453	0.023821
RS	21	0.449714	1.225416	12204.032190	0.022450	0.025418
RS	22	0.496186	1.130273	13780.822800	0.025350	0.028771
RS	23	0.546586	1.130273	14279.228500	0.026267	0.030148
RS	24	0.601246	1.075441	15469.661144	0.028457	0.032658
RS	25	0.660528	1.075441	15856.578743	0.029169	0.033591
RS	26	0.724821	1.053568	16500.641281	0.030353	0.034898
RS	27	0.794550	1.053568	16722.507571	0.030762	0.035270
RS	28	0.870173	1.056101	16811.667741	0.030926	0.035366
RS	29	0.952189	1.056101	16838.695091	0.030975	0.035180
RS	30	1.041138	1.073890	16487.534354	0.030329	0.034349
RS	31	1.137607	1.073890	16309.900492	0.030003	0.033692
RS	32	1.242232	1.098420	15669.870747	0.028825	0.032292
RS	33	1.355701	1.098420	15289.387769	0.028125	0.031258
RS	34	1.478762	1.123465	14475.043899	0.026627	0.029548
RS	35	1.612227	1.123465	13902.070956	0.025573	0.028198
RS	36	1.756975	1.145446	12978.739849	0.023875	0.026310
RS	37	1.913959	1.145446	12235.042346	0.022507	0.024694
RS	38	2.084214	1.162555	11243.390568	0.020683	0.022704
RS	39	2.268862	1.162555	10366.201537	0.019069	0.020888
RS	40	2.469120	1.174231	9341.876916	0.017185	0.018856
RS	41	2.686307	1.174231	8386.368045	0.015427	0.016929
RS	42	2.921855	1.181037	7371.041037	0.013559	0.014923
RS	43	3.177316	1.181037	6408.763740	0.011789	0.013002
RS	44	3.454372	1.184588	5454.617834	0.010034	0.011113
RS	45	3.754850	1.184588	4565.078239	0.008398	0.009336
RS	46	4.080730	1.186882	3731.665201	0.006865	0.007674
RS	47	4.434158	1.186882	2985.569408	0.005492	0.006174
RS	48	4.817465	1.189254	2324.173883	0.004275	0.004843
RS	49	5.233176	1.189254	1763.796476	0.003245	0.003704
RS	50	5.684030	1.191879	1296.461735	0.002385	0.002752
RS	51	6.172998	1.191879	924.813417	0.001701	0.001985
RS	52	6.703302	1.193846	635.960616	0.001170	0.001385
RS	53	7.278437	1.193846	421.759646	0.000776	0.000933
RS	54	7.902192	1.192295	268.590200	0.000494	0.000605
RS	55	8.578678	1.192295	163.236577	0.000300	0.000375
RS	56	9.312353	1.192295	94.476569	0.000174	0.000222
RS	57	10.108050	1.192295	51.859038	0.000095	0.000125
RS	58	10.971014	1.178886	27.077289	0.000050	0.000067
RS	59	11.906931	1.178886	13.065574	0.000024	0.000033
RS	60	12.921968	1.178886	5.888550	0.000011	0.000015
RS	61	14.022814	1.178886	2.464657	0.000005	0.000006
RS	62	15.216723	1.178886	0.952088	0.000002	0.000003
RS	63	16.511562	1.178886	0.488080	0.000001	0.000001
PA	4+25*2+4+6 0.161948949 0.032110409 16.511561747 0.225301375 0.464272069 0.885384100 1.356236743 1.656427265 1.736075057 1.665068780 1.521775229 1.361685099 1.225416343 1.130273376 1.075440943 1.053568149 1.056100608 1.073889590 1.098420487 1.123464809 1.145445636 1.162554878 1.174230666 1.181037450 1.184587980 1.186881693 1.189253740 1.191878974 1.193845879 1.192294737 1.178885878
//
IT	4586
RD	5
LK	-6621778.375462
QD	-1482.126150 -> -1425.637744
RI	0.0371632945
TR	0.160748	0.031959
MT	16.722677
MM	C_pi: 1.010384, n_recomb: 544172.942145
RS	0	0.000000	0.221586	20098.035432	0.036933	0.010359
RS	1	0.008476	0.221586	20952.500092	0.038503	0.024042
RS	2	0.017669	0.221586	21769.905148	0.040005	0.026172
RS	3	0.027642	0.221586	22536.779917	0.041415	0.029106
RS	4	0.038461	0.446822	11678.166182	0.021460	0.015617
RS	5	0.050196	0.446822	12328.315287	0.022655	0.016963
RS	6	0.062926	0.886692	6593.420986	0.012116	0.009620
RS	7	0.076735	0.886692	7038.708053	0.012935	0.010461
RS	8	0.091714	1.404198	4754.379443	0.008737	0.007463
RS	9	0.107962	1.404198	5096.885048	0.009366	0.008219
RS	10	0.125588	1.741652	4406.771200	0.008098	0.007474
RS	11	0.144708	1.741652	4727.383374	0.008687	0.008303
RS	12	0.165448	1.831067	4820.647150	0.008859	0.008766
RS	13	0.187946	1.831067	5164.609330	0.009491	0.009670
RS	14	0.212351	1.748882	5785.068184	0.010631	0.011040
RS	15	0.238825	1.748882	6179.864906	0.011356	0.012003
RS	16	0.267542	1.583070	7276.817239	0.013372	0.014232
RS	17	0.298693	1.583070	7737.319946	0.014218	0.015412
RS	18	0.332484	1.397021	9292.527746	0.017076	0.018619
RS	19	0.369139	1.397021	9814.163307	0.018035	0.020060
RS	20	0.408901	1.239559	11632.611555	0.021377	0.023886
RS	21	0.452033	1.239559	12177.837999	0.022379	0.025415
RS	22	0.498821	1.131029	13902.762576	0.025548	0.029076
RS	23	0.549574	1.131029	14404.189006	0.026470	0.030407
RS	24	0.604628	1.069637	15695.367878	0.028843	0.033125
RS	25	0.664349	1.069637	16079.214894	0.029548	0.034028
RS	26	0.729131	1.046321	16745.969966	0.030773	0.035380
RS	27	0.799404	1.046321	16957.181874	0.031161	0.035733
RS	28	0.875634	1.051128	16996.187894	0.031233	0.035725
RS	29	0.958323	1.051128	17008.995374	0.031257	0.035532
RS	30	1.048022	1.073534	16568.864606	0.030448	0.034517
RS	31	1.145322	1.073534	16379.863532	0.030100	0.033867
RS	32	1.250869	1.103664	15649.923252	0.028759	0.032281
RS	33	1.365362	1.103664	15265.995352	0.028054	0.031268
RS	34	1.489559	1.134254	14383.282098	0.026431	0.029413
RS	35	1.624282	1.134254	13816.973601	0.025391	0.028097
RS	36	1.770424	1.161137	12853.171005	0.023620	0.026117
RS	37	1.928952	1.161137	12125.669023	0.022283	0.024543
RS	38	2.100916	1.182202	11118.882828	0.020433	0.022509
RS	39	2.287454	1.182202	10264.558849	0.018863	0.020738
RS	40	2.489803	1.196802	9243.384894	0.016986	0.018698
RS	41	2.709302	1.196802	8313.065151	0.015277	0.016814
RS	42	2.947404	1.205639	7310.250097	0.013434	0.014820
RS	43	3.205687	1.205639	6370.906595	0.011708	0.012936
RS	44	3.485861	1.210684	5430.290856	0.009979	0.011064
RS	45	3.789780	1.210684	4558.060265	0.008376	0.009314
RS	46	4.119459	1.214356	3733.992975	0.006862	0.007667
RS	47	4.477079	1.214356	2998.260665	0.005510	0.006184
RS	48	4.865009	1.218213	2340.724430	0.004301	0.004860
RS	49	5.285819	1.218213	1784.348492	0.003279	0.003729
RS	50	5.742294	1.222349	1316.573074	0.002419	0.002777
RS	51	6.237458	1.222349	944.396062	0.001735	0.002012
RS	52	6.774589	1.225510	652.804231	0.001200	0.001409
RS	53	7.357245	1.225510	435.863509	0.000801	0.000954
RS	54	7.989284	1.224175	279.534186	0.000514	0.000622
RS	55	8.674892	1.224175	171.218100	0.000315	0.000388
RS	56	9.418608	1.224175	99.923158	0.000184	0.000231
RS	57	10.225358	1.224175	55.336616	0.000102	0.000131
RS	58	11.100483	1.208038	29.205674	0.000054	0.000071
RS	59	12.049781	1.208038	14.213870	0.000026	0.000035
RS	60	13.079535	1.208038	6.464600	0.000012	0.000016
RS	61	14.196567	1.208038	2.731990	0.000005	0.000007
RS	62	15.408273	1.208038	1.066208	0.000002	0.000003
RS	63	16.722677	1.208038	0.555313	0.000001	0.000001
PA	4+25*2+4+6 0.160748117 0.031958575 16.722677116 0.221586334 0.446822283 0.886692448 1.404197611 1.741651656 1.831067262 1.748882283 1.583069953 1.397021415 1.239559176 1.131028993 1.069636957 1.046321311 1.051127739 1.073534086 1.103664449 1.134254272 1.161136613 1.182201643 1.196802033 1.205638642 1.210684095 1.214356409 1.218213471 1.222348541 1.225509962 1.224174513 1.208037790
//
IT	4255
RD	6
LK	-6621675.619086
QD	-1418.904507 -> -1380.480864
RI	0.0379158828
TR	0.159743	0.031850
MT	16.898296
MM	C_pi: 1.016616, n_recomb: 545650.062669
RS	0	0.000000	0.221493	20201.750013	0.037023	0.010282
RS	1	0.008493	0.221493	21061.895967	0.038600	0.023919
RS	2	0.017708	0.221493	21884.540995	0.040107	0.026092
RS	3	0.027706	0.221493	22656.054424	0.041521	0.029095
RS	4	0.038552	0.432200	12127.322641	0.022225	0.016020
RS	5	0.050320	0.432200	12791.703044	0.023443	0.017493
RS	6	0.063087	0.883943	6635.225492	0.012160	0.009597
RS	7	0.076939	0.883943	7083.778051	0.012982	0.010511
RS	8	0.091967	1.437790	4659.596101	0.008540	0.007304
RS	9	0.108271	1.437790	4997.298046	0.009158	0.008092
RS	10	0.125961	1.806077	4268.204667	0.007822	0.007280
RS	11	0.145152	1.806077	4581.165878	0.008396	0.008113
RS	12	0.165974	1.905630	4657.461598	0.008536	0.008553
RS	13	0.188564	1.905630	4992.848582	0.009150	0.009439
RS	14	0.213073	1.817218	5605.185016	0.010272	0.010811
RS	15	0.239664	1.817218	5991.839152	0.010981	0.011729
RS	16	0.268512	1.634818	7104.042869	0.013019	0.014004
RS	17	0.299812	1.634818	7559.041150	0.013853	0.015120
RS	18	0.333769	1.427497	9181.151193	0.016826	0.018468
RS	19	0.370611	1.427497	9702.462584	0.017781	0.019843
RS	20	0.410582	1.252026	11639.628305	0.021332	0.023906
RS	21	0.453947	1.252026	12189.202134	0.022339	0.025382
RS	22	0.500996	1.131998	14045.657081	0.025741	0.029303
RS	23	0.552041	1.131998	14551.280779	0.026668	0.030599
RS	24	0.607421	1.064896	15935.911591	0.029205	0.033499
RS	25	0.667506	1.064896	16318.269273	0.029906	0.034380
RS	26	0.732693	1.040192	17009.609550	0.031173	0.035777
RS	27	0.803417	1.040192	17212.075781	0.031544	0.036117
RS	28	0.880147	1.046785	17209.423402	0.031539	0.036023
RS	29	0.963395	1.046785	17209.784358	0.031540	0.035826
RS	30	1.053713	1.073006	16692.591905	0.030592	0.034656
RS	31	1.151702	1.073006	16493.073709	0.030226	0.034015
RS	32	1.258014	1.107809	15685.116315	0.028746	0.032273
RS	33	1.373356	1.107809	15296.807450	0.028034	0.031280
RS	34	1.498493	1.143029	14354.734143	0.026308	0.029306
RS	35	1.634260	1.143029	13791.799937	0.025276	0.028019
RS	36	1.781557	1.174005	12791.929781	0.023443	0.025964
RS	37	1.941365	1.174005	12074.985418	0.022130	0.024425
RS	38	2.114746	1.198389	11052.647866	0.020256	0.022355
RS	39	2.302853	1.198389	10213.844166	0.018719	0.020621
RS	40	2.506936	1.215469	9191.733051	0.016845	0.018573
RS	41	2.728353	1.215469	8278.649273	0.015172	0.016724
RS	42	2.968576	1.226083	7282.355079	0.013346	0.014739
RS	43	3.229202	1.226083	6358.637131	0.011653	0.012884
RS	44	3.511964	1.232538	5425.540469	0.009943	0.011025
RS	45	3.818742	1.232538	4564.951335	0.008366	0.009298
RS	46	4.151576	1.237637	3745.544205	0.006864	0.007660
RS	47	4.512679	1.237637	3016.582640	0.005528	0.006192
RS	48	4.904452	1.243106	2360.090103	0.004325	0.004873
RS	49	5.329499	1.243106	1805.989875	0.003310	0.003750
RS	50	5.790647	1.248912	1336.574667	0.002450	0.002799
RS	51	6.290963	1.248912	963.391289	0.001766	0.002035
RS	52	6.833772	1.253425	668.836670	0.001226	0.001430
RS	53	7.422684	1.253425	449.247291	0.000823	0.000973
RS	54	8.061614	1.252457	289.895051	0.000531	0.000638
RS	55	8.754811	1.252457	178.812236	0.000328	0.000400
RS	56	9.506885	1.252457	105.138286	0.000193	0.000240
RS	57	10.322834	1.252457	58.691249	0.000108	0.000137
RS	58	11.208086	1.233782	31.278692	0.000057	0.000074
RS	59	12.168525	1.233782	15.341930	0.000028	0.000037
RS	60	13.210538	1.233782	7.035764	0.000013	0.000017
RS	61	14.341053	1.233782	2.999707	0.000005	0.000008
RS	62	15.567588	1.233782	1.181716	0.000002	0.000003
RS	63	16.898296	1.233782	0.624554	0.000001	0.000002
PA	4+25*2+4+6 0.159743159 0.031850256 16.898296356 0.221493142 0.432200328 0.883943351 1.437790118 1.806077301 1.905630042 1.817218011 1.634817661 1.427496524 1.252025980 1.131997606 1.064895601 1.040191520 1.046784696 1.073005804 1.107809338 1.143029096 1.174005082 1.198389360 1.215468965 1.226082854 1.232538188 1.237636545 1.243105746 1.248911857 1.253425108 1.252457345 1.233781545
//
IT	4045
RD	7
LK	-6621604.940306
QD	-1374.905942 -> -1347.604658
RI	0.0379187395
TR	0.158902	0.031776
MT	17.044544
MM	C_pi: 1.022657, n_recomb: 547577.277179
RS	0	0.000000	0.223158	20157.852571	0.036813	0.010217
RS	1	0.008508	0.223158	21023.745150	0.038394	0.023793
RS	2	0.017740	0.223158	21853.108308	0.039909	0.025933
RS	3	0.027758	0.223158	22632.331511	0.041332	0.028899
RS	4	0.038627	0.419428	12575.148693	0.022965	0.016455
RS	5	0.050422	0.419428	13253.497986	0.024204	0.018006
RS	6	0.063220	0.878716	6708.478462	0.012251	0.009620
RS	7	0.077107	0.878716	7161.952569	0.013079	0.010587
RS	8	0.092176	1.461109	4609.044598	0.008417	0.007197
RS	9	0.108526	1.461109	4944.521796	0.009030	0.008010
RS	10	0.126268	1.854608	4180.738990	0.007635	0.007141
RS	11	0.145519	1.854608	4489.045652	0.008198	0.007980
RS	12	0.166408	1.964091	4548.886820	0.008307	0.008395
RS	13	0.189075	1.964091	4878.712969	0.008910	0.009269
RS	14	0.213670	1.873342	5478.686289	0.010005	0.010628
RS	15	0.240357	1.873342	5859.769015	0.010701	0.011514
RS	16	0.269315	1.679245	6976.462767	0.012741	0.013805
RS	17	0.300737	1.679245	7427.650249	0.013565	0.014874
RS	18	0.334832	1.454499	9099.766724	0.016618	0.018320
RS	19	0.371828	1.454499	9621.496697	0.017571	0.019643
RS	20	0.411972	1.263552	11658.446303	0.021291	0.023895
RS	21	0.455531	1.263552	12212.627285	0.022303	0.025330
RS	22	0.502797	1.133477	14185.758310	0.025906	0.029471
RS	23	0.554084	1.133477	14696.039109	0.026838	0.030740
RS	24	0.609734	1.061294	16167.165332	0.029525	0.033801
RS	25	0.670119	1.061294	16549.105053	0.030222	0.034665
RS	26	0.735642	1.035219	17266.434016	0.031532	0.036107
RS	27	0.806740	1.035219	17461.795581	0.031889	0.036436
RS	28	0.883886	1.043189	17425.124833	0.031822	0.036272
RS	29	0.967597	1.043189	17414.815408	0.031803	0.036072
RS	30	1.058429	1.072557	16831.376492	0.030738	0.034772
RS	31	1.156990	1.072557	16622.557195	0.030357	0.034138
RS	32	1.263936	1.111244	15747.557632	0.028759	0.032267
RS	33	1.379982	1.111244	15354.797089	0.028041	0.031292
RS	34	1.505901	1.150298	14361.955665	0.026228	0.029220
RS	35	1.642533	1.150298	13800.584017	0.025203	0.027957
RS	36	1.790790	1.184652	12769.473151	0.023320	0.025843
RS	37	1.951662	1.184652	12059.529210	0.022023	0.024332
RS	38	2.126220	1.211776	11022.606105	0.020130	0.022234
RS	39	2.315630	1.211776	10194.474995	0.018617	0.020529
RS	40	2.521155	1.230924	9169.357062	0.016745	0.018475
RS	41	2.744166	1.230924	8268.175158	0.015100	0.016654
RS	42	2.986152	1.243072	7274.713984	0.013285	0.014675
RS	43	3.248726	1.243072	6361.705521	0.011618	0.012844
RS	44	3.533640	1.250844	5432.228878	0.009920	0.010994
RS	45	3.842795	1.250844	4579.516345	0.008363	0.009286
RS	46	4.178254	1.257390	3761.725694	0.006870	0.007654
RS	47	4.542254	1.257390	3037.237701	0.005547	0.006199
RS	48	4.937223	1.264570	2380.021668	0.004346	0.004883
RS	49	5.365797	1.264570	1827.220471	0.003337	0.003767
RS	50	5.830835	1.272181	1355.526679	0.002475	0.002816
RS	51	6.335439	1.272181	981.217320	0.001792	0.002055
RS	52	6.882975	1.278179	683.719862	0.001249	0.001448
RS	53	7.477096	1.278179	461.712317	0.000843	0.000990
RS	54	8.121766	1.277715	299.559274	0.000547	0.000651
RS	55	8.821285	1.277715	185.952517	0.000340	0.000411
RS	56	9.580320	1.277715	110.083001	0.000201	0.000248
RS	57	10.403935	1.277715	61.900170	0.000113	0.000142
RS	58	11.297625	1.256653	33.283105	0.000061	0.000078
RS	59	12.267351	1.256653	16.442435	0.000030	0.000039
RS	60	13.319582	1.256653	7.598252	0.000014	0.000018
RS	61	14.461339	1.256653	3.265995	0.000006	0.000008
RS	62	15.700238	1.256653	1.297823	0.000002	0.000003
RS	63	17.044544	1.256653	0.695352	0.000001	0.000002
PA	4+25*2+4+6 0.158902217 0.031775762 17.044544257 0.223158075 0.419427951 0.878715523 1.461109150 1.854607912 1.964090570 1.873342322 1.679245308 1.454499234 1.263551904 1.133476599 1.061294412 1.035218604 1.043188849 1.072556576 1.111243985 1.150297733 1.184651535 1.211775833 1.230924355 1.243071962 1.250844270 1.257390083 1.264570439 1.272180907 1.278179207 1.277715195 1.256653017
//
IT	3924
RD	8
LK	-6621554.283144
QD	-1343.068801 -> -1322.995500
RI	0.0375252840
TR	0.158195	0.031727
MT	17.166668
MM	C_pi: 1.028283, n_recomb: 549717.057617
RS	0	0.000000	0.225713	20038.785581	0.036453	0.010164
RS	1	0.008520	0.225713	20910.091773	0.038038	0.023672
RS	2	0.017767	0.225713	21746.539240	0.039560	0.025738
RS	3	0.027801	0.225713	22534.635613	0.040993	0.028613
RS	4	0.038690	0.408199	13011.748733	0.023670	0.016895
RS	5	0.050507	0.408199	13703.341019	0.024928	0.018493
RS	6	0.063331	0.872398	6796.548674	0.012364	0.009665
RS	7	0.077247	0.872398	7255.667548	0.013199	0.010671
RS	8	0.092349	1.477452	4584.873116	0.008340	0.007123
RS	9	0.108738	1.477452	4919.644923	0.008949	0.007955
RS	10	0.126523	1.891177	4125.940630	0.007506	0.007040
RS	11	0.145824	1.891177	4431.510613	0.008061	0.007885
RS	12	0.166769	2.009768	4476.499171	0.008143	0.008276
RS	13	0.189498	2.009768	4802.772037	0.008737	0.009144
RS	14	0.214165	1.919536	5388.118049	0.009802	0.010481
RS	15	0.240933	1.919536	5765.357202	0.010488	0.011345
RS	16	0.269981	1.717691	6879.023979	0.012514	0.013632
RS	17	0.301505	1.717691	7327.478449	0.013330	0.014664
RS	18	0.335715	1.478700	9036.553532	0.016439	0.018178
RS	19	0.372839	1.478700	9559.014493	0.017389	0.019460
RS	20	0.413127	1.274342	11680.123307	0.021248	0.023865
RS	21	0.456847	1.274342	12238.818514	0.022264	0.025266
RS	22	0.504293	1.135399	14315.496773	0.026042	0.029595
RS	23	0.555781	1.135399	14830.551073	0.026979	0.030841
RS	24	0.611656	1.058649	16381.516702	0.029800	0.034046
RS	25	0.672291	1.058649	16763.778993	0.030495	0.034895
RS	26	0.738093	1.031229	17507.724237	0.031849	0.036382
RS	27	0.809502	1.031229	17697.335975	0.032194	0.036702
RS	28	0.886995	1.040262	17632.905046	0.032076	0.036481
RS	29	0.971090	1.040262	17613.511016	0.032041	0.036279
RS	30	1.062351	1.072242	16973.044361	0.030876	0.034869
RS	31	1.161388	1.072242	16756.137118	0.030481	0.034241
RS	32	1.268863	1.114167	15823.520059	0.028785	0.032262
RS	33	1.385495	1.114167	15426.554938	0.028063	0.031302
RS	34	1.512064	1.156391	14390.448840	0.026178	0.029151
RS	35	1.649418	1.156391	13829.564762	0.025158	0.027909
RS	36	1.798475	1.193512	12771.697006	0.023233	0.025746
RS	37	1.960232	1.193512	12066.351825	0.021950	0.024259
RS	38	2.135771	1.222873	11016.243859	0.020040	0.022139
RS	39	2.326267	1.222873	10195.396257	0.018547	0.020458
RS	40	2.532994	1.243726	9166.235277	0.016674	0.018399
RS	41	2.757335	1.243726	8273.176183	0.015050	0.016601
RS	42	3.000790	1.257186	7280.139921	0.013243	0.014625
RS	43	3.264989	1.257186	6374.355326	0.011596	0.012814
RS	44	3.551698	1.266183	5445.832728	0.009907	0.010969
RS	45	3.862836	1.266183	4598.358418	0.008365	0.009276
RS	46	4.200484	1.274184	3780.094261	0.006876	0.007649
RS	47	4.566901	1.274184	3058.532182	0.005564	0.006205
RS	48	4.964538	1.283151	2399.429008	0.004365	0.004890
RS	49	5.396055	1.283151	1847.356786	0.003361	0.003782
RS	50	5.864339	1.292677	1373.043913	0.002498	0.002831
RS	51	6.372523	1.292677	997.660744	0.001815	0.002072
RS	52	6.924005	1.300274	697.352067	0.001269	0.001463
RS	53	7.522476	1.300274	473.207583	0.000861	0.001004
RS	54	8.171939	1.300434	308.502866	0.000561	0.000664
RS	55	8.876738	1.300434	192.624683	0.000350	0.000421
RS	56	9.641589	1.300434	114.747598	0.000209	0.000255
RS	57	10.471608	1.300434	64.956286	0.000118	0.000147
RS	58	11.372348	1.277141	35.213124	0.000064	0.000081
RS	59	12.349834	1.277141	17.511965	0.000032	0.000041
RS	60	13.410605	1.277141	8.150183	0.000015	0.000019
RS	61	14.561758	1.277141	3.529912	0.000006	0.000009
RS	62	15.810993	1.277141	1.414105	0.000003	0.000003
RS	63	17.166668	1.277141	0.767457	0.000001	0.000002
PA	4+25*2+4+6 0.158195060 0.031727412 17.166667652 0.225713087 0.408199217 0.872397987 1.477451903 1.891176502 2.009768054 1.919535578 1.717691393 1.478700292 1.274342228 1.135398829 1.058648706 1.031229081 1.040261964 1.072241532 1.114167346 1.156390523 1.193512335 1.222873439 1.243725745 1.257186060 1.266183150 1.274184047 1.283151403 1.292677489 1.300273587 1.300434426 1.277141134
//
IT	4063
RD	9
LK	-6621516.763052
QD	-1319.211638 -> -1304.017019
RI	0.0369307005
TR	0.157594	0.031699
MT	17.269390
MM	C_pi: 1.033440, n_recomb: 551938.791895
RS	0	0.000000	0.228701	19883.879527	0.036026	0.010119
RS	1	0.008531	0.228701	20760.064363	0.037613	0.023559
RS	2	0.017789	0.228701	21603.366655	0.039141	0.025531
RS	3	0.027837	0.228701	22400.464192	0.040585	0.028288
RS	4	0.038742	0.398346	13429.609053	0.024332	0.017322
RS	5	0.050578	0.398346	14133.482769	0.025607	0.018946
RS	6	0.063423	0.866013	6888.384959	0.012480	0.009717
RS	7	0.077364	0.866013	7353.276487	0.013323	0.010754
RS	8	0.092494	1.489238	4576.255285	0.008291	0.007068
RS	9	0.108915	1.489238	4911.198265	0.008898	0.007916
RS	10	0.126736	1.918775	4092.787524	0.007415	0.006965
RS	11	0.146078	1.918775	4396.889614	0.007966	0.007817
RS	12	0.167070	2.045283	4429.188222	0.008025	0.008188
RS	13	0.189853	2.045283	4753.304796	0.008612	0.009052
RS	14	0.214579	1.957510	5323.199927	0.009645	0.010363
RS	15	0.241415	1.957510	5697.832377	0.010323	0.011211
RS	16	0.270539	1.751084	6803.275043	0.012326	0.013482
RS	17	0.302148	1.751084	7249.749783	0.013135	0.014485
RS	18	0.336454	1.500497	8985.739006	0.016280	0.018044
RS	19	0.373686	1.500497	9509.060368	0.017228	0.019292
RS	20	0.414094	1.284458	11701.428149	0.021201	0.023822
RS	21	0.457949	1.284458	12264.405786	0.022221	0.025194
RS	22	0.505546	1.137633	14433.150019	0.026150	0.029686
RS	23	0.557202	1.137633	14952.918937	0.027092	0.030912
RS	24	0.613266	1.056759	16577.317147	0.030035	0.034247
RS	25	0.674111	1.056759	16960.417568	0.030729	0.035082
RS	26	0.740147	1.028044	17730.896672	0.032125	0.036613
RS	27	0.811817	1.028044	17915.866550	0.032460	0.036924
RS	28	0.889600	1.037905	17828.644861	0.032302	0.036657
RS	29	0.974019	1.037905	17801.534828	0.032253	0.036452
RS	30	1.065639	1.072078	17111.678534	0.031003	0.034950
RS	31	1.165075	1.072078	16887.798906	0.030597	0.034327
RS	32	1.272993	1.116722	15905.492670	0.028817	0.032258
RS	33	1.390117	1.116722	15504.696312	0.028091	0.031310
RS	34	1.517233	1.161566	14431.739403	0.026147	0.029095
RS	35	1.655193	1.161566	13870.689363	0.025131	0.027870
RS	36	1.804921	1.200944	12790.049176	0.023173	0.025669
RS	37	1.967422	1.200944	12087.618684	0.021900	0.024202
RS	38	2.143785	1.232114	11025.808836	0.019977	0.022064
RS	39	2.335193	1.232114	10209.794708	0.018498	0.020403
RS	40	2.542929	1.254356	9176.100504	0.016625	0.018340
RS	41	2.768386	1.254356	8288.405994	0.015017	0.016560
RS	42	3.013076	1.268935	7294.178192	0.013216	0.014587
RS	43	3.278639	1.268935	6393.072020	0.011583	0.012791
RS	44	3.566857	1.279070	5463.624079	0.009899	0.010950
RS	45	3.879661	1.279070	4619.483462	0.008370	0.009270
RS	46	4.219150	1.288528	3799.262998	0.006883	0.007644
RS	47	4.587598	1.288528	3079.555936	0.005580	0.006210
RS	48	4.987478	1.299339	2417.784287	0.004381	0.004896
RS	49	5.421469	1.299339	1866.110094	0.003381	0.003793
RS	50	5.892483	1.310874	1389.008559	0.002517	0.002842
RS	51	6.403677	1.310874	1012.686439	0.001835	0.002086
RS	52	6.958478	1.320165	709.745810	0.001286	0.001476
RS	53	7.560607	1.320165	483.755315	0.000876	0.001017
RS	54	8.214102	1.321059	316.747751	0.000574	0.000675
RS	55	8.923343	1.321059	198.842629	0.000360	0.000430
RS	56	9.693087	1.321059	119.139124	0.000216	0.000262
RS	57	10.528495	1.321059	67.862108	0.000123	0.000152
RS	58	11.435167	1.295655	37.068974	0.000067	0.000084
RS	59	12.419184	1.295655	18.549756	0.000034	0.000043
RS	60	13.487143	1.295655	8.690745	0.000016	0.000020
RS	61	14.646206	1.295655	3.790894	0.000007	0.000009
RS	62	15.904143	1.295655	1.530252	0.000003	0.000004
RS	63	17.269390	1.295655	0.840648	0.000002	0.000002
PA	4+25*2+4+6 0.157594291 0.031698774 17.269390064 0.228700636 0.398345725 0.866012930 1.489238255 1.918774676 2.045282882 1.957509788 1.751084431 1.500497025 1.284458447 1.137632647 1.056759228 1.028043664 1.037905299 1.072077921 1.116721723 1.161566057 1.200943502 1.232114007 1.254356250 1.268934532 1.279070475 1.288527756 1.299338620 1.310873518 1.320165029 1.321058801 1.295655065
//
IT	4581
RD	10
LK	-6621488.180375
QD	-1300.720161 -> -1288.921958
RI	0.0362505017
TR	0.157077	0.031685
MT	17.356760
MM	C_pi: 1.038136, n_recomb: 554163.267133
RS	0	0.000000	0.231849	19716.160847	0.035578	0.010082
RS	1	0.008539	0.231849	20596.633261	0.037167	0.023456
RS	2	0.017808	0.231849	21446.276647	0.038700	0.025326
RS	3	0.027867	0.231849	22251.962583	0.040154	0.027956
RS	4	0.038786	0.389743	13823.172535	0.024944	0.017726
RS	5	0.050638	0.389743	14538.262103	0.026235	0.019364
RS	6	0.063501	0.860141	6977.400374	0.012591	0.009769
RS	7	0.077463	0.860141	7447.848349	0.013440	0.010830
RS	8	0.092617	1.498176	4576.355930	0.008258	0.007026
RS	9	0.109065	1.498176	4911.940923	0.008864	0.007887
RS	10	0.126917	1.939664	4074.238459	0.007352	0.006909
RS	11	0.146294	1.939664	4377.724014	0.007900	0.007768
RS	12	0.167326	2.072643	4399.886418	0.007940	0.008122
RS	13	0.190153	2.072643	4722.852658	0.008522	0.008987
RS	14	0.214930	1.988648	5277.194727	0.009523	0.010268
RS	15	0.241823	1.988648	5650.135275	0.010196	0.011106
RS	16	0.271012	1.780160	6743.773074	0.012169	0.013351
RS	17	0.302693	1.780160	7188.821229	0.012972	0.014332
RS	18	0.337080	1.520174	8944.038727	0.016140	0.017918
RS	19	0.374403	1.520174	9468.264351	0.017086	0.019140
RS	20	0.414914	1.293926	11721.196064	0.021151	0.023770
RS	21	0.458883	1.293926	12288.171162	0.022174	0.025119
RS	22	0.506608	1.140061	14538.912668	0.026236	0.029752
RS	23	0.558407	1.140061	15063.239361	0.027182	0.030961
RS	24	0.614630	1.055452	16755.080367	0.030235	0.034412
RS	25	0.675654	1.055452	17139.365640	0.030928	0.035236
RS	26	0.741889	1.025506	17935.709145	0.032365	0.036808
RS	27	0.813780	1.025506	18116.931583	0.032692	0.037111
RS	28	0.891810	1.036030	18010.724236	0.032501	0.036807
RS	29	0.976502	1.036030	17977.063335	0.032440	0.036598
RS	30	1.068427	1.072072	17244.068818	0.031117	0.035018
RS	31	1.168202	1.072072	17014.216059	0.030703	0.034399
RS	32	1.276497	1.119017	15988.848445	0.028852	0.032255
RS	33	1.394039	1.119017	15584.647100	0.028123	0.031317
RS	34	1.521618	1.166035	14480.277457	0.026130	0.029049
RS	35	1.660092	1.166035	13918.685242	0.025117	0.027838
RS	36	1.810390	1.207243	12818.764393	0.023132	0.025608
RS	37	1.973523	1.207243	12118.064333	0.021867	0.024157
RS	38	2.150586	1.239863	11046.015073	0.019933	0.022006
RS	39	2.342768	1.239863	10233.048122	0.018466	0.020361
RS	40	2.551362	1.263228	9194.682752	0.016592	0.018295
RS	41	2.777768	1.263228	8310.317026	0.014996	0.016529
RS	42	3.023507	1.278754	7313.824214	0.013198	0.014558
RS	43	3.290230	1.278754	6415.514703	0.011577	0.012775
RS	44	3.579729	1.289950	5483.808856	0.009896	0.010935
RS	45	3.893950	1.289950	4641.611568	0.008376	0.009265
RS	46	4.235002	1.300855	3818.388810	0.006890	0.007640
RS	47	4.605178	1.300855	3099.786162	0.005594	0.006214
RS	48	5.006964	1.313558	2434.810800	0.004394	0.004900
RS	49	5.443059	1.313558	1883.359959	0.003399	0.003803
RS	50	5.916393	1.327177	1403.413125	0.002532	0.002851
RS	51	6.430147	1.327177	1026.328377	0.001852	0.002098
RS	52	6.987771	1.338253	720.953342	0.001301	0.001488
RS	53	7.593012	1.338253	493.402355	0.000890	0.001028
RS	54	8.249936	1.339966	324.332988	0.000585	0.000684
RS	55	8.962955	1.339966	204.630173	0.000369	0.000438
RS	56	9.736862	1.339966	123.270256	0.000222	0.000268
RS	57	10.576854	1.339966	70.623272	0.000127	0.000156
RS	58	11.488575	1.312570	38.852063	0.000070	0.000087
RS	59	12.478149	1.312570	19.555946	0.000035	0.000045
RS	60	13.552226	1.312570	9.219696	0.000017	0.000021
RS	61	14.718021	1.312570	4.048691	0.000007	0.000010
RS	62	15.983365	1.312570	1.646104	0.000003	0.000004
RS	63	17.356760	1.312570	0.914805	0.000002	0.000002
PA	4+25*2+4+6 0.157076858 0.031684656 17.356760092 0.231849104 0.389742879 0.860140821 1.498175877 1.939663741 2.072643019 1.988648460 1.780160179 1.520173790 1.293925512 1.140060723 1.055451603 1.025506340 1.036030078 1.072071787 1.119017306 1.166035298 1.207242701 1.239863366 1.263227620 1.278753692 1.289950020 1.300855437 1.313557896 1.327176678 1.338252875 1.339966148 1.312569722
//
IT	3638
RD	11
LK	-6621465.858879
QD	-1285.917560 -> -1276.547328
RI	0.0355482064
TR	0.156625	0.031681
MT	17.431959
MM	C_pi: 1.042414, n_recomb: 556348.760483
RS	0	0.000000	0.235001	19548.606250	0.035137	0.010051
RS	1	0.008547	0.235001	20432.809721	0.036727	0.023363
RS	2	0.017824	0.235001	21288.191587	0.038264	0.025131
RS	3	0.027894	0.235001	22101.823932	0.039727	0.027633
RS	4	0.038824	0.382266	14189.422259	0.025505	0.018104
RS	5	0.050689	0.382266	14914.664826	0.026808	0.019747
RS	6	0.063568	0.855124	7059.563372	0.012689	0.009815
RS	7	0.077547	0.855124	7535.150929	0.013544	0.010895
RS	8	0.092722	1.505430	4580.918788	0.008234	0.006991
RS	9	0.109193	1.505430	4917.365688	0.008839	0.007864
RS	10	0.127072	1.955576	4065.634058	0.007308	0.006868
RS	11	0.146479	1.955576	4369.077469	0.007853	0.007733
RS	12	0.167545	2.093506	4383.756194	0.007880	0.008074
RS	13	0.190411	2.093506	4706.308684	0.008459	0.008940
RS	14	0.215231	2.014078	5245.581370	0.009429	0.010194
RS	15	0.242173	2.014078	5617.529791	0.010097	0.011023
RS	16	0.271417	1.805530	6696.891787	0.012037	0.013237
RS	17	0.303161	1.805530	7140.940737	0.012835	0.014200
RS	18	0.337617	1.537991	8909.383763	0.016014	0.017802
RS	19	0.375019	1.537991	9434.521228	0.016958	0.019001
RS	20	0.415617	1.302772	11739.283353	0.021101	0.023715
RS	21	0.459685	1.302772	12309.969743	0.022126	0.025043
RS	22	0.507519	1.142590	14634.020396	0.026304	0.029800
RS	23	0.559441	1.142590	15162.706281	0.027254	0.030994
RS	24	0.615801	1.054592	16916.396600	0.030406	0.034549
RS	25	0.676978	1.054592	17302.101779	0.031099	0.035362
RS	26	0.743384	1.023494	18123.273791	0.032575	0.036975
RS	27	0.815465	1.023494	18301.477660	0.032896	0.037270
RS	28	0.893706	1.034560	18179.220016	0.032676	0.036934
RS	29	0.978635	1.034560	18139.997256	0.032605	0.036722
RS	30	1.070821	1.072219	17368.981806	0.031220	0.035074
RS	31	1.170887	1.072219	17134.035261	0.030797	0.034458
RS	32	1.279505	1.121132	16071.138474	0.028887	0.032250
RS	33	1.397407	1.121132	15663.961186	0.028155	0.031321
RS	34	1.525384	1.169958	14532.772875	0.026122	0.029011
RS	35	1.664300	1.169958	13970.429997	0.025111	0.027813
RS	36	1.815088	1.212644	12854.242555	0.023105	0.025560
RS	37	1.978764	1.212644	12154.421896	0.021847	0.024122
RS	38	2.156428	1.246413	11073.502473	0.019904	0.021961
RS	39	2.349277	1.246413	10262.249028	0.018446	0.020329
RS	40	2.558608	1.270670	9219.275593	0.016571	0.018261
RS	41	2.785829	1.270670	8336.697100	0.014985	0.016507
RS	42	3.032470	1.286999	7337.200065	0.013188	0.014536
RS	43	3.300191	1.286999	6440.262406	0.011576	0.012763
RS	44	3.590793	1.299183	5505.338225	0.009895	0.010924
RS	45	3.906231	1.299183	4664.039108	0.008383	0.009262
RS	46	4.248629	1.311525	3837.049526	0.006897	0.007636
RS	47	4.620291	1.311525	3119.009075	0.005606	0.006217
RS	48	5.023717	1.326153	2450.461044	0.004405	0.004902
RS	49	5.461622	1.326153	1899.142576	0.003414	0.003811
RS	50	5.936953	1.341919	1416.348378	0.002546	0.002859
RS	51	6.452910	1.341919	1038.685066	0.001867	0.002109
RS	52	7.012963	1.354856	731.071038	0.001314	0.001497
RS	53	7.620881	1.354856	502.222810	0.000903	0.001038
RS	54	8.280757	1.357482	331.309259	0.000596	0.000693
RS	55	8.997029	1.357482	210.020290	0.000377	0.000445
RS	56	9.774519	1.357482	127.160589	0.000229	0.000274
RS	57	10.618458	1.357482	73.250334	0.000132	0.000160
RS	58	11.534525	1.328200	40.567303	0.000073	0.000090
RS	59	12.528885	1.328200	20.532680	0.000037	0.000046
RS	60	13.608230	1.328200	9.737866	0.000018	0.000022
RS	61	14.779822	1.328200	4.303585	0.000008	0.000010
RS	62	16.051546	1.328200	1.761744	0.000003	0.000004
RS	63	17.431959	1.328200	0.989961	0.000002	0.000002
PA	4+25*2+4+6 0.156625061 0.031681128 17.431958992 0.235000895 0.382266287 0.855123697 1.505430466 1.955575785 2.093506064 2.014077988 1.805529655 1.537991226 1.302771940 1.142589659 1.054592003 1.023493618 1.034559882 1.072219013 1.121132453 1.169958497 1.212643526 1.246412823 1.270670304 1.286998830 1.299182920 1.311524532 1.326153389 1.341919485 1.354855707 1.357481884 1.328200108
//
IT	3587
RD	12
LK	-6621448.035966
QD	-1273.688938 -> -1266.094495
RI	0.0348633108
TR	0.156227	0.031686
MT	17.497127
MM	C_pi: 1.046300, n_recomb: 558466.281882
RS	0	0.000000	0.238052	19388.972785	0.034718	0.010024
RS	1	0.008553	0.238052	20276.411054	0.036307	0.023278
RS	2	0.017838	0.238052	21136.918543	0.037848	0.024948
RS	3	0.027916	0.238052	21957.763802	0.039318	0.027330
RS	4	0.038857	0.375775	14527.479357	0.026013	0.018452
RS	5	0.050733	0.375775	15261.862403	0.027328	0.020094
RS	6	0.063626	0.851097	7132.698861	0.012772	0.009853
RS	7	0.077621	0.851097	7612.902477	0.013632	0.010949
RS	8	0.092813	1.511759	4587.213904	0.008214	0.006961
RS	9	0.109304	1.511759	4924.580228	0.008818	0.007843
RS	10	0.127206	1.967750	4063.827261	0.007277	0.006837
RS	11	0.146639	1.967750	4367.613264	0.007821	0.007708
RS	12	0.167734	2.109135	4377.410117	0.007838	0.008041
RS	13	0.190633	2.109135	4700.092951	0.008416	0.008910
RS	14	0.215491	2.034722	5225.007232	0.009356	0.010135
RS	15	0.242475	2.034722	5596.498570	0.010021	0.010960
RS	16	0.271767	1.827694	6659.890646	0.011925	0.013137
RS	17	0.303564	1.827694	7103.268475	0.012719	0.014087
RS	18	0.338081	1.554137	8880.313385	0.015901	0.017694
RS	19	0.375551	1.554137	9406.345370	0.016843	0.018875
RS	20	0.416225	1.311012	11755.664968	0.021050	0.023657
RS	21	0.460377	1.311012	12329.778435	0.022078	0.024969
RS	22	0.508307	1.145143	14719.508329	0.026357	0.029833
RS	23	0.560335	1.145143	15252.323998	0.027311	0.031015
RS	24	0.616814	1.054065	17062.726106	0.030553	0.034664
RS	25	0.678123	1.054065	17449.993354	0.031246	0.035467
RS	26	0.744676	1.021891	18294.788819	0.032759	0.037117
RS	27	0.816922	1.021891	18470.556275	0.033074	0.037405
RS	28	0.895346	1.033417	18334.447855	0.032830	0.037043
RS	29	0.980478	1.033417	18290.497830	0.032751	0.036828
RS	30	1.072892	1.072495	17485.711938	0.031310	0.035121
RS	31	1.173210	1.072495	17246.437157	0.030882	0.034507
RS	32	1.282108	1.123106	16150.659408	0.028920	0.032246
RS	33	1.400320	1.123106	15740.919192	0.028186	0.031324
RS	34	1.528642	1.173439	14586.828961	0.026119	0.028979
RS	35	1.667941	1.173439	14023.640055	0.025111	0.027792
RS	36	1.819153	1.217309	12893.805099	0.023088	0.025522
RS	37	1.983299	1.217309	12194.255997	0.021835	0.024095
RS	38	2.161484	1.251974	11105.731777	0.019886	0.021927
RS	39	2.354909	1.251974	10295.198799	0.018435	0.020306
RS	40	2.564878	1.276928	9247.828150	0.016559	0.018237
RS	41	2.792806	1.276928	8365.869847	0.014980	0.016492
RS	42	3.040228	1.293931	7362.899858	0.013184	0.014521
RS	43	3.308812	1.293931	6466.251716	0.011579	0.012756
RS	44	3.600369	1.307034	5527.431101	0.009898	0.010916
RS	45	3.916863	1.307034	4686.244621	0.008391	0.009261
RS	46	4.260426	1.320795	3854.942684	0.006903	0.007633
RS	47	4.633374	1.320795	3137.077178	0.005617	0.006220
RS	48	5.038221	1.337375	2464.712418	0.004413	0.004903
RS	49	5.477694	1.337375	1913.497207	0.003426	0.003817
RS	50	5.954756	1.355342	1427.895636	0.002557	0.002864
RS	51	6.472621	1.355342	1049.841256	0.001880	0.002117
RS	52	7.034779	1.370201	740.181124	0.001325	0.001506
RS	53	7.645018	1.370201	510.279364	0.000914	0.001047
RS	54	8.307451	1.373815	337.723791	0.000605	0.000701
RS	55	9.026543	1.373815	215.041551	0.000385	0.000452
RS	56	9.807138	1.373815	130.825796	0.000234	0.000279
RS	57	10.654499	1.373815	75.750916	0.000136	0.000164
RS	58	11.574334	1.342740	42.217805	0.000076	0.000093
RS	59	12.572842	1.342740	21.480898	0.000038	0.000048
RS	60	13.656754	1.342740	10.245369	0.000018	0.000023
RS	61	14.833372	1.342740	4.555470	0.000008	0.000010
RS	62	16.110628	1.342740	1.877068	0.000003	0.000004
RS	63	17.497127	1.342740	1.066019	0.000002	0.000002
PA	4+25*2+4+6 0.156227178 0.031685600 17.497126685 0.238052436 0.375774975 0.851096711 1.511758989 1.967750390 2.109134846 2.034722471 1.827693788 1.554137130 1.311011671 1.145143273 1.054064997 1.021890896 1.033417361 1.072494590 1.123106188 1.173439108 1.217308714 1.251974024 1.276928069 1.293930752 1.307034446 1.320795375 1.337375236 1.355341546 1.370200581 1.373814826 1.342739662
//
IT	3807
RD	13
LK	-6621433.525942
QD	-1263.314246 -> -1257.044168
RI	0.0342183825
TR	0.155871	0.031696
MT	17.554462
MM	C_pi: 1.049838, n_recomb: 560497.152915
RS	0	0.000000	0.240940	19241.598055	0.034330	0.010001
RS	1	0.008559	0.240940	20131.858004	0.035918	0.023202
RS	2	0.017850	0.240940	20996.925727	0.037461	0.024782
RS	3	0.027936	0.240940	21824.255461	0.038937	0.027051
RS	4	0.038886	0.370141	14837.621108	0.026472	0.018770
RS	5	0.050772	0.370141	15580.212664	0.027797	0.020408
RS	6	0.063676	0.848061	7196.074828	0.012839	0.009882
RS	7	0.077685	0.848061	7680.341668	0.013703	0.010990
RS	8	0.092892	1.517615	4593.668443	0.008196	0.006934
RS	9	0.109401	1.517615	4931.921226	0.008799	0.007822
RS	10	0.127323	1.977111	4066.657447	0.007255	0.006814
RS	11	0.146779	1.977111	4371.042179	0.007799	0.007690
RS	12	0.167900	2.120554	4378.392412	0.007812	0.008020
RS	13	0.190828	2.120554	4701.610901	0.008388	0.008891
RS	14	0.215719	2.051364	5212.992104	0.009301	0.010090
RS	15	0.242740	2.051364	5584.440431	0.009963	0.010911
RS	16	0.272074	1.847083	6630.749952	0.011830	0.013051
RS	17	0.303919	1.847083	7073.714732	0.012620	0.013990
RS	18	0.338489	1.568816	8855.606367	0.015800	0.017595
RS	19	0.376017	1.568816	9382.499694	0.016740	0.018760
RS	20	0.416758	1.318698	11770.258044	0.021000	0.023599
RS	21	0.460985	1.318698	12347.526563	0.022030	0.024896
RS	22	0.508998	1.147682	14796.371665	0.026399	0.029855
RS	23	0.561120	1.147682	15333.076829	0.027356	0.031026
RS	24	0.617703	1.053796	17195.499215	0.030679	0.034760
RS	25	0.679128	1.053796	17584.404913	0.031373	0.035555
RS	26	0.745811	1.020628	18451.416275	0.032920	0.037240
RS	27	0.818201	1.020628	18625.220398	0.033230	0.037521
RS	28	0.896786	1.032557	18476.948590	0.032965	0.037136
RS	29	0.982097	1.032557	18428.981794	0.032880	0.036918
RS	30	1.074710	1.072898	17593.926320	0.031390	0.035160
RS	31	1.175249	1.072898	17350.999275	0.030956	0.034548
RS	32	1.284393	1.124991	16226.251810	0.028950	0.032240
RS	33	1.402878	1.124991	15814.350323	0.028215	0.031326
RS	34	1.531504	1.176585	14640.708792	0.026121	0.028953
RS	35	1.671138	1.176585	14076.669121	0.025115	0.027775
RS	36	1.822724	1.221397	12935.467516	0.023079	0.025491
RS	37	1.987282	1.221397	12235.774649	0.021830	0.024074
RS	38	2.165925	1.256746	11140.832908	0.019877	0.021902
RS	39	2.359857	1.256746	10330.289700	0.018431	0.020290
RS	40	2.570387	1.282233	9278.806428	0.016555	0.018220
RS	41	2.798936	1.282233	8396.595743	0.014981	0.016482
RS	42	3.047045	1.299798	7389.882968	0.013185	0.014511
RS	43	3.316389	1.299798	6492.711280	0.011584	0.012752
RS	44	3.608785	1.313759	5549.531782	0.009901	0.010910
RS	45	3.926207	1.313759	4707.874856	0.008399	0.009260
RS	46	4.270795	1.328922	3871.876940	0.006908	0.007630
RS	47	4.644875	1.328922	3153.919790	0.005627	0.006222
RS	48	5.050971	1.347469	2477.592420	0.004420	0.004903
RS	49	5.491824	1.347469	1926.494277	0.003437	0.003823
RS	50	5.970407	1.367678	1438.155183	0.002566	0.002869
RS	51	6.489951	1.367678	1059.891954	0.001891	0.002125
RS	52	7.053961	1.384514	748.369182	0.001335	0.001513
RS	53	7.666242	1.384514	517.636633	0.000924	0.001055
RS	54	8.330926	1.389188	343.622553	0.000613	0.000708
RS	55	9.052498	1.389188	219.723149	0.000392	0.000459
RS	56	9.835826	1.389188	134.282927	0.000240	0.000284
RS	57	10.686197	1.389188	78.134084	0.000139	0.000168
RS	58	11.609348	1.356404	43.807756	0.000078	0.000095
RS	59	12.611507	1.356404	22.402379	0.000040	0.000050
RS	60	13.699438	1.356404	10.742863	0.000019	0.000024
RS	61	14.880481	1.356404	4.804552	0.000009	0.000011
RS	62	16.162605	1.356404	1.992124	0.000004	0.000005
RS	63	17.554462	1.356404	1.142987	0.000002	0.000003
PA	4+25*2+4+6 0.155871465 0.031695542 17.554461706 0.240940074 0.370140551 0.848061068 1.517615279 1.977110836 2.120553721 2.051363878 1.847083194 1.568816252 1.318698381 1.147681845 1.053795594 1.020627877 1.032556981 1.072897577 1.124991284 1.176584839 1.221397460 1.256746344 1.282232690 1.299798368 1.313759234 1.328922370 1.347468913 1.367677686 1.384514448 1.389188383 1.356404186
//
IT	3695
RD	14
LK	-6621421.495799
QD	-1254.299326 -> -1249.035333
RI	0.0336218124
TR	0.155550	0.031709
MT	17.605422
MM	C_pi: 1.053073, n_recomb: 562436.552069
RS	0	0.000000	0.243636	19108.041457	0.033974	0.009981
RS	1	0.008564	0.243636	20000.789949	0.035561	0.023134
RS	2	0.017861	0.243636	20869.924240	0.037106	0.024630
RS	3	0.027954	0.243636	21703.070467	0.038588	0.026798
RS	4	0.038911	0.365243	15121.265779	0.026885	0.019059
RS	5	0.050807	0.365243	15871.233854	0.028219	0.020692
RS	6	0.063721	0.845988	7249.542041	0.012890	0.009903
RS	7	0.077742	0.845988	7737.319487	0.013757	0.011020
RS	8	0.092963	1.523332	4599.254398	0.008177	0.006908
RS	9	0.109487	1.523332	4938.302361	0.008780	0.007802
RS	10	0.127427	1.984344	4072.667042	0.007241	0.006797
RS	11	0.146903	1.984344	4377.820160	0.007784	0.007679
RS	12	0.168047	2.128578	4384.957559	0.007796	0.008008
RS	13	0.191001	2.128578	4709.018072	0.008373	0.008883
RS	14	0.215921	2.064645	5207.748543	0.009259	0.010055
RS	15	0.242976	2.064645	5579.480755	0.009920	0.010875
RS	16	0.272347	1.864092	6607.909855	0.011749	0.012975
RS	17	0.304233	1.864092	7050.666270	0.012536	0.013905
RS	18	0.338850	1.582196	8834.504698	0.015708	0.017503
RS	19	0.376431	1.582196	9362.224981	0.016646	0.018655
RS	20	0.417231	1.325867	11783.353396	0.020951	0.023542
RS	21	0.461525	1.325867	12363.530354	0.021982	0.024826
RS	22	0.509611	1.150177	14865.720071	0.026431	0.029869
RS	23	0.561816	1.150177	15406.081656	0.027392	0.031031
RS	24	0.618491	1.053723	17316.311739	0.030788	0.034841
RS	25	0.680020	1.053723	17706.891917	0.031482	0.035629
RS	26	0.746818	1.019639	18594.725948	0.033061	0.037346
RS	27	0.819336	1.019639	18766.951108	0.033367	0.037621
RS	28	0.898064	1.031931	18607.805792	0.033084	0.037216
RS	29	0.983534	1.031931	18556.423673	0.032993	0.036995
RS	30	1.076324	1.073415	17693.954971	0.031459	0.035191
RS	31	1.177059	1.073415	17447.967239	0.031022	0.034582
RS	32	1.286421	1.126813	16297.592280	0.028977	0.032234
RS	33	1.405149	1.126813	15883.897963	0.028241	0.031325
RS	34	1.534044	1.179465	14693.543720	0.026125	0.028930
RS	35	1.673977	1.179465	14128.695136	0.025121	0.027760
RS	36	1.825893	1.225020	12978.103374	0.023075	0.025468
RS	37	1.990819	1.225020	12277.974329	0.021830	0.024059
RS	38	2.169868	1.260874	11177.686031	0.019874	0.021885
RS	39	2.364250	1.260874	10366.581041	0.018432	0.020279
RS	40	2.575279	1.286754	9311.301490	0.016555	0.018209
RS	41	2.804379	1.286754	8428.167192	0.014985	0.016477
RS	42	3.053098	1.304784	7417.570467	0.013188	0.014505
RS	43	3.323117	1.304784	6519.243238	0.011591	0.012751
RS	44	3.616259	1.319548	5571.369279	0.009906	0.010906
RS	45	3.934504	1.319548	4728.795719	0.008408	0.009261
RS	46	4.280003	1.336089	3887.840396	0.006912	0.007627
RS	47	4.655089	1.336089	3169.593065	0.005635	0.006224
RS	48	5.062296	1.356612	2489.209282	0.004426	0.004903
RS	49	5.504374	1.356612	1938.256975	0.003446	0.003827
RS	50	5.984310	1.379097	1447.257753	0.002573	0.002872
RS	51	6.505346	1.379097	1068.950807	0.001901	0.002132
RS	52	7.071001	1.397960	755.731104	0.001344	0.001519
RS	53	7.685097	1.397960	524.365629	0.000932	0.001063
RS	54	8.351781	1.403754	349.057153	0.000621	0.000715
RS	55	9.075558	1.403754	224.097336	0.000398	0.000465
RS	56	9.861316	1.403754	137.550666	0.000245	0.000289
RS	57	10.714362	1.403754	80.409772	0.000143	0.000171
RS	58	11.640461	1.369357	45.341424	0.000081	0.000098
RS	59	12.645867	1.369357	23.299163	0.000041	0.000051
RS	60	13.737372	1.369357	11.231247	0.000020	0.000025
RS	61	14.922348	1.369357	5.051197	0.000009	0.000011
RS	62	16.208802	1.369357	2.107055	0.000004	0.000005
RS	63	17.605422	1.369357	1.220955	0.000002	0.000003
PA	4+25*2+4+6 0.155550278 0.031709355 17.605422039 0.243636063 0.365242765 0.845988180 1.523332157 1.984343690 2.128578277 2.064645423 1.864092390 1.582196229 1.325866751 1.150177339 1.053723235 1.019638957 1.031930820 1.073415314 1.126813026 1.179465495 1.225020036 1.260874070 1.286753501 1.304783976 1.319547624 1.336089286 1.356612019 1.379096999 1.397959835 1.403753601 1.369356761
//
IT	3464
RD	15
LK	-6621411.356337
QD	-1246.293750 -> -1241.807167
RI	0.0330772308
TR	0.155258	0.031726
MT	17.651090
MM	C_pi: 1.056035, n_recomb: 564281.326167
RS	0	0.000000	0.246126	18988.787187	0.033651	0.009963
RS	1	0.008568	0.246126	19883.757800	0.035237	0.023074
RS	2	0.017870	0.246126	20756.532682	0.036784	0.024494
RS	3	0.027969	0.246126	21594.894595	0.038270	0.026570
RS	4	0.038934	0.360974	15380.186974	0.027256	0.019321
RS	5	0.050838	0.360974	16136.791796	0.028597	0.020949
RS	6	0.063762	0.844809	7293.415813	0.012925	0.009915
RS	7	0.077793	0.844809	7784.172365	0.013795	0.011040
RS	8	0.093026	1.529085	4603.441171	0.008158	0.006884
RS	9	0.109565	1.529085	4943.163798	0.008760	0.007781
RS	10	0.127520	1.989949	4080.820174	0.007232	0.006785
RS	11	0.147014	1.989949	4386.849598	0.007774	0.007671
RS	12	0.168178	2.133864	4395.758436	0.007790	0.008004
RS	13	0.191156	2.133864	4720.889873	0.008366	0.008882
RS	14	0.216102	2.075120	5207.817826	0.009229	0.010031
RS	15	0.243186	2.075120	5580.087619	0.009889	0.010850
RS	16	0.272590	1.879040	6590.162009	0.011679	0.012909
RS	17	0.304514	1.879040	7032.872111	0.012463	0.013832
RS	18	0.339173	1.594430	8816.304193	0.015624	0.017418
RS	19	0.376802	1.594430	9344.811954	0.016561	0.018559
RS	20	0.417654	1.332561	11795.037736	0.020903	0.023485
RS	21	0.462007	1.332561	12377.895474	0.021936	0.024759
RS	22	0.510160	1.152608	14928.451889	0.026456	0.029876
RS	23	0.562439	1.152608	15472.243710	0.027419	0.031030
RS	24	0.619197	1.053798	17426.502066	0.030883	0.034910
RS	25	0.680818	1.053798	17818.759289	0.031578	0.035692
RS	26	0.747718	1.018870	18726.036686	0.033186	0.037439
RS	27	0.820351	1.018870	18896.993510	0.033489	0.037709
RS	28	0.899207	1.031498	18727.950385	0.033189	0.037285
RS	29	0.984820	1.031498	18673.663571	0.033093	0.037061
RS	30	1.077767	1.074027	17786.225154	0.031520	0.035216
RS	31	1.178679	1.074027	17537.685467	0.031080	0.034609
RS	32	1.288237	1.128587	16364.460364	0.029001	0.032227
RS	33	1.407181	1.128587	15949.311900	0.028265	0.031324
RS	34	1.536317	1.182131	14744.683429	0.026130	0.028911
RS	35	1.676517	1.182131	14179.100104	0.025128	0.027748
RS	36	1.828730	1.228258	13020.853873	0.023075	0.025450
RS	37	1.993984	1.228258	12320.088125	0.021833	0.024048
RS	38	2.173398	1.264469	11215.403392	0.019876	0.021873
RS	39	2.368183	1.264469	10403.327234	0.018436	0.020273
RS	40	2.579658	1.290621	9344.606261	0.016560	0.018203
RS	41	2.809252	1.290621	8460.033414	0.014993	0.016476
RS	42	3.058518	1.309030	7445.503670	0.013195	0.014503
RS	43	3.329141	1.309030	6545.532523	0.011600	0.012752
RS	44	3.622951	1.324542	5592.755800	0.009911	0.010904
RS	45	3.941935	1.324542	4748.918234	0.008416	0.009263
RS	46	4.288249	1.342441	3902.813846	0.006916	0.007624
RS	47	4.664236	1.342441	3184.135191	0.005643	0.006226
RS	48	5.072438	1.364943	2499.649240	0.004430	0.004902
RS	49	5.515614	1.364943	1948.883855	0.003454	0.003830
RS	50	5.996762	1.389730	1455.308851	0.002579	0.002874
RS	51	6.519135	1.389730	1077.109756	0.001909	0.002137
RS	52	7.086265	1.410664	762.344238	0.001351	0.001524
RS	53	7.701986	1.410664	530.524051	0.000940	0.001069
RS	54	8.370463	1.417635	354.068708	0.000627	0.000721
RS	55	9.096216	1.417635	228.190499	0.000404	0.000470
RS	56	9.884151	1.417635	140.644753	0.000249	0.000293
RS	57	10.739597	1.417635	82.586644	0.000146	0.000175
RS	58	11.668337	1.381672	46.824068	0.000083	0.000100
RS	59	12.676653	1.381672	24.173159	0.000043	0.000053
RS	60	13.771361	1.381672	11.711028	0.000021	0.000026
RS	61	14.959865	1.381672	5.295438	0.000009	0.000012
RS	62	16.250199	1.381672	2.221790	0.000004	0.000005
RS	63	17.651090	1.381672	1.299818	0.000002	0.000003
PA	4+25*2+4+6 0.155258002 0.031725867 17.651090400 0.246125630 0.360974420 0.844808643 1.529084734 1.989949031 2.133864320 2.075120500 1.879039603 1.594430390 1.332560723 1.152607783 1.053797598 1.018869786 1.031497805 1.074027480 1.128587212 1.182131333 1.228258481 1.264469435 1.290621152 1.309030282 1.324541974 1.342441143 1.364942578 1.389730467 1.410663883 1.417634660 1.381672488
//
IT	4094
RD	16
LK	-6621402.685656
QD	-1239.063532 -> -1235.187333
RI	0.0325831319
TR	0.154990	0.031744
MT	17.692400
MM	C_pi: 1.058757, n_recomb: 566032.041452
RS	0	0.000000	0.248411	18883.181804	0.033361	0.009947
RS	1	0.008572	0.248411	19780.162809	0.034945	0.023019
RS	2	0.017879	0.248411	20656.217635	0.036493	0.024372
RS	3	0.027984	0.248411	21499.270459	0.037982	0.026367
RS	4	0.038954	0.357241	15616.499040	0.027589	0.019558
RS	5	0.050866	0.357241	16379.092116	0.028937	0.021181
RS	6	0.063798	0.844416	7328.516539	0.012947	0.009920
RS	7	0.077839	0.844416	7821.766885	0.013819	0.011050
RS	8	0.093083	1.534968	4606.000421	0.008137	0.006859
RS	9	0.109634	1.534968	4946.266576	0.008738	0.007760
RS	10	0.127604	1.994305	4090.392532	0.007226	0.006777
RS	11	0.147114	1.994305	4397.363810	0.007769	0.007666
RS	12	0.168297	2.136921	4409.830738	0.007791	0.008005
RS	13	0.191296	2.136921	4736.207158	0.008367	0.008887
RS	14	0.216266	2.083242	5212.109713	0.009208	0.010013
RS	15	0.243376	2.083242	5585.116610	0.009867	0.010833
RS	16	0.272810	1.892214	6576.523963	0.011619	0.012851
RS	17	0.304768	1.892214	7019.315529	0.012401	0.013768
RS	18	0.339465	1.605646	8800.527450	0.015548	0.017339
RS	19	0.377136	1.605646	9329.784385	0.016483	0.018471
RS	20	0.418036	1.338818	11805.491703	0.020857	0.023430
RS	21	0.462443	1.338818	12390.824190	0.021891	0.024695
RS	22	0.510655	1.154961	14985.400259	0.026474	0.029879
RS	23	0.563001	1.154961	15532.408173	0.027441	0.031026
RS	24	0.619834	1.053983	17527.290911	0.030965	0.034970
RS	25	0.681538	1.053983	17921.205895	0.031661	0.035746
RS	26	0.748532	1.018279	18846.596779	0.033296	0.037520
RS	27	0.821269	1.018279	19016.537730	0.033596	0.037785
RS	28	0.900240	1.031224	18838.372975	0.033281	0.037345
RS	29	0.985981	1.031224	18781.612777	0.033181	0.037119
RS	30	1.079072	1.074722	17871.219628	0.031573	0.035237
RS	31	1.180142	1.074722	17620.570700	0.031130	0.034631
RS	32	1.289877	1.130324	16426.900237	0.029021	0.032219
RS	33	1.409017	1.130324	16010.599740	0.028286	0.031321
RS	34	1.538371	1.184623	14793.764927	0.026136	0.028894
RS	35	1.678813	1.184623	14227.537130	0.025136	0.027737
RS	36	1.831294	1.231184	13063.117473	0.023078	0.025436
RS	37	1.996845	1.231184	12361.585936	0.021839	0.024040
RS	38	2.176587	1.267625	11253.380407	0.019881	0.021866
RS	39	2.371737	1.267625	10440.027383	0.018444	0.020270
RS	40	2.583616	1.293947	9378.213034	0.016568	0.018202
RS	41	2.813656	1.293947	8491.808371	0.015002	0.016477
RS	42	3.063416	1.312659	7473.364032	0.013203	0.014503
RS	43	3.334586	1.312659	6571.371773	0.011610	0.012754
RS	44	3.629000	1.328870	5613.557737	0.009917	0.010903
RS	45	3.948651	1.328870	4768.192945	0.008424	0.009265
RS	46	4.295703	1.348100	3916.826770	0.006920	0.007622
RS	47	4.672505	1.348100	3197.613925	0.005649	0.006227
RS	48	5.081606	1.372580	2509.008359	0.004433	0.004900
RS	49	5.525776	1.372580	1958.476412	0.003460	0.003833
RS	50	6.008019	1.399693	1462.410348	0.002584	0.002875
RS	51	6.531602	1.399693	1084.456654	0.001916	0.002142
RS	52	7.100065	1.422733	768.284344	0.001357	0.001529
RS	53	7.717258	1.422733	536.167422	0.000947	0.001075
RS	54	8.387357	1.430928	358.697576	0.000634	0.000727
RS	55	9.114896	1.430928	232.027675	0.000410	0.000475
RS	56	9.904801	1.430928	143.579576	0.000254	0.000298
RS	57	10.762417	1.430928	84.672269	0.000150	0.000178
RS	58	11.693548	1.393451	48.259040	0.000085	0.000103
RS	59	12.704496	1.393451	25.025840	0.000044	0.000054
RS	60	13.802103	1.393451	12.182779	0.000022	0.000027
RS	61	14.993797	1.393451	5.537467	0.000010	0.000012
RS	62	16.287644	1.393451	2.336384	0.000004	0.000005
RS	63	17.692400	1.393451	1.379596	0.000002	0.000003
PA	4+25*2+4+6 0.154989856 0.031744117 17.692399543 0.248410723 0.357241437 0.844415878 1.534968039 1.994304872 2.136920908 2.083242395 1.892214327 1.605646094 1.338818205 1.154960578 1.053982766 1.018279497 1.031224333 1.074721936 1.130324367 1.184622817 1.231183656 1.267624652 1.293946861 1.312658880 1.328870265 1.348100495 1.372579715 1.399692960 1.422732694 1.430927993 1.393451430
//
IT	3717
RD	17
LK	-6621395.173570
QD	-1232.442755 -> -1229.053414
RI	0.0321373766
TR	0.154742	0.031763
MT	17.730195
MM	C_pi: 1.061273, n_recomb: 567691.757486
RS	0	0.000000	0.250497	18790.464339	0.033100	0.009933
RS	1	0.008576	0.250497	19689.292358	0.034683	0.022970
RS	2	0.017887	0.250497	20568.326235	0.036232	0.024264
RS	3	0.027996	0.250497	21415.616711	0.037724	0.026187
RS	4	0.038973	0.353965	15832.293935	0.027889	0.019774
RS	5	0.050891	0.353965	16600.309042	0.029242	0.021391
RS	6	0.063831	0.844720	7355.628462	0.012957	0.009917
RS	7	0.077881	0.844720	7850.931412	0.013830	0.011052
RS	8	0.093135	1.541027	4606.881810	0.008115	0.006835
RS	9	0.109698	1.541027	4947.560651	0.008715	0.007737
RS	10	0.127681	1.997723	4100.821184	0.007224	0.006772
RS	11	0.147206	1.997723	4408.767426	0.007766	0.007664
RS	12	0.168406	2.138199	4426.364262	0.007797	0.008012
RS	13	0.191423	2.138199	4754.113723	0.008374	0.008897
RS	14	0.216415	2.089419	5219.709035	0.009195	0.010003
RS	15	0.243550	2.089419	5593.607019	0.009853	0.010823
RS	16	0.273011	1.903877	6566.188698	0.011566	0.012800
RS	17	0.305000	1.903877	7009.161694	0.012347	0.013712
RS	18	0.339731	1.615985	8786.660642	0.015478	0.017266
RS	19	0.377441	1.615985	9316.626857	0.016411	0.018390
RS	20	0.418385	1.344693	11814.775640	0.020812	0.023377
RS	21	0.462841	1.344693	12402.397411	0.021847	0.024634
RS	22	0.511108	1.157236	15037.267613	0.026488	0.029878
RS	23	0.563515	1.157236	15587.294139	0.027457	0.031019
RS	24	0.620416	1.054254	17619.803827	0.031038	0.035021
RS	25	0.682197	1.054254	18015.344422	0.031734	0.035792
RS	26	0.749275	1.017837	18957.617360	0.033394	0.037592
RS	27	0.822107	1.017837	19126.747199	0.033692	0.037853
RS	28	0.901184	1.031089	18940.002846	0.033363	0.037397
RS	29	0.987042	1.031089	18881.139068	0.033259	0.037169
RS	30	1.080264	1.075491	17949.513488	0.031618	0.035253
RS	31	1.181480	1.075491	17697.139534	0.031174	0.034649
RS	32	1.291376	1.132039	16485.048612	0.029039	0.032210
RS	33	1.410696	1.132039	16067.870693	0.028304	0.031317
RS	34	1.540248	1.186978	14840.606749	0.026142	0.028879
RS	35	1.680911	1.186978	14273.836296	0.025144	0.027728
RS	36	1.833637	1.233857	13104.528721	0.023084	0.025425
RS	37	1.999460	1.233857	12402.153507	0.021847	0.024034
RS	38	2.179503	1.270421	11291.216680	0.019890	0.021862
RS	39	2.374986	1.270421	10476.360459	0.018454	0.020271
RS	40	2.587234	1.296828	9411.787300	0.016579	0.018203
RS	41	2.817683	1.296828	8523.250335	0.015014	0.016481
RS	42	3.067895	1.315776	7500.954828	0.013213	0.014506
RS	43	3.339564	1.315776	6596.648537	0.011620	0.012759
RS	44	3.634530	1.332642	5633.724801	0.009924	0.010904
RS	45	3.954792	1.332642	4786.628124	0.008432	0.009267
RS	46	4.302519	1.353179	3929.926183	0.006923	0.007619
RS	47	4.680066	1.353179	3210.106783	0.005655	0.006228
RS	48	5.089990	1.379630	2517.389457	0.004434	0.004897
RS	49	5.535068	1.379630	1967.137901	0.003465	0.003834
RS	50	6.018315	1.409086	1468.663800	0.002587	0.002876
RS	51	6.543003	1.409086	1091.077105	0.001922	0.002146
RS	52	7.112687	1.434266	773.621159	0.001363	0.001532
RS	53	7.731225	1.434266	541.347557	0.000954	0.001080
RS	54	8.402808	1.443729	362.981076	0.000639	0.000732
RS	55	9.131983	1.443729	235.632865	0.000415	0.000480
RS	56	9.923690	1.443729	146.369540	0.000258	0.000302
RS	57	10.783292	1.443729	86.674661	0.000153	0.000181
RS	58	11.716610	1.404802	49.649994	0.000087	0.000105
RS	59	12.729967	1.404802	25.859118	0.000046	0.000055
RS	60	13.830226	1.404802	12.647437	0.000022	0.000027
RS	61	15.024841	1.404802	5.777717	0.000010	0.000013
RS	62	16.321902	1.404802	2.451028	0.000004	0.000005
RS	63	17.730195	1.404802	1.460422	0.000003	0.000003
PA	4+25*2+4+6 0.154741516 0.031763280 17.730194586 0.250496891 0.353964661 0.844720280 1.541026954 1.997722617 2.138198688 2.089419153 1.903877174 1.615985185 1.344692746 1.157236187 1.054254158 1.017836672 1.031088616 1.075490637 1.132039404 1.186978334 1.233857192 1.270420840 1.296827643 1.315775984 1.332641778 1.353178808 1.379629957 1.409085640 1.434265695 1.443728992 1.404802136
//
IT	3406
RD	18
LK	-6621388.586652
QD	-1226.309711 -> -1223.314876
RI	0.0317374373
TR	0.154511	0.031783
MT	17.764832
MM	C_pi: 1.063597, n_recomb: 569262.401857
RS	0	0.000000	0.252392	18709.665067	0.032867	0.009920
RS	1	0.008579	0.252392	19610.206712	0.034448	0.022926
RS	2	0.017894	0.252392	20491.960533	0.035997	0.024167
RS	3	0.028008	0.252392	21343.089799	0.037493	0.026026
RS	4	0.038990	0.351072	16029.676810	0.028159	0.019969
RS	5	0.050914	0.351072	16802.613779	0.029516	0.021582
RS	6	0.063861	0.845628	7375.566344	0.012956	0.009909
RS	7	0.077919	0.845628	7872.522491	0.013829	0.011047
RS	8	0.093183	1.547282	4606.066979	0.008091	0.006811
RS	9	0.109756	1.547282	4947.027755	0.008690	0.007713
RS	10	0.127751	2.000408	4111.717959	0.007223	0.006770
RS	11	0.147290	2.000408	4420.648904	0.007766	0.007664
RS	12	0.168505	2.138044	4444.714950	0.007808	0.008023
RS	13	0.191540	2.138044	4773.927312	0.008386	0.008912
RS	14	0.216551	2.093951	5229.922497	0.009187	0.009997
RS	15	0.243708	2.093951	5604.829237	0.009846	0.010818
RS	16	0.273195	1.914228	6558.495119	0.011521	0.012754
RS	17	0.305212	1.914228	7001.723895	0.012300	0.013663
RS	18	0.339975	1.625542	8774.318740	0.015413	0.017198
RS	19	0.377721	1.625542	9304.950797	0.016346	0.018315
RS	20	0.418705	1.350210	11822.966037	0.020769	0.023325
RS	21	0.463205	1.350210	12412.704447	0.021805	0.024576
RS	22	0.511522	1.159422	15084.614513	0.026499	0.029875
RS	23	0.563985	1.159422	15637.470036	0.027470	0.031011
RS	24	0.620949	1.054582	17704.903741	0.031101	0.035066
RS	25	0.682799	1.054582	18102.021823	0.031799	0.035833
RS	26	0.749956	1.017507	19060.013007	0.033482	0.037656
RS	27	0.822874	1.017507	19228.493702	0.033778	0.037913
RS	28	0.902048	1.031057	19033.632281	0.033436	0.037443
RS	29	0.988014	1.031057	18972.972591	0.033329	0.037213
RS	30	1.081355	1.076312	18021.558331	0.031658	0.035265
RS	31	1.182704	1.076312	17767.788381	0.031212	0.034663
RS	32	1.292748	1.133727	16539.013887	0.029053	0.032200
RS	33	1.412232	1.133727	16121.201834	0.028319	0.031312
RS	34	1.541967	1.189208	14885.068923	0.026148	0.028865
RS	35	1.682832	1.189208	14317.856029	0.025152	0.027720
RS	36	1.835782	1.236307	13144.783868	0.023091	0.025418
RS	37	2.001854	1.236307	12441.519106	0.021856	0.024031
RS	38	2.182173	1.272906	11328.522411	0.019900	0.021862
RS	39	2.377962	1.272906	10512.004035	0.018466	0.020274
RS	40	2.590547	1.299321	9445.023898	0.016592	0.018208
RS	41	2.821370	1.299321	8554.128062	0.015027	0.016488
RS	42	3.071996	1.318449	7528.069407	0.013224	0.014511
RS	43	3.344123	1.318449	6621.229894	0.011631	0.012765
RS	44	3.639596	1.335925	5653.186658	0.009931	0.010905
RS	45	3.960417	1.335925	4804.204780	0.008439	0.009270
RS	46	4.308762	1.357741	3942.141735	0.006925	0.007617
RS	47	4.686992	1.357741	3221.666648	0.005659	0.006229
RS	48	5.097670	1.386156	2524.862298	0.004435	0.004894
RS	49	5.543581	1.386156	1974.941035	0.003469	0.003836
RS	50	6.027746	1.417967	1474.142932	0.002590	0.002876
RS	51	6.553448	1.417967	1097.034396	0.001927	0.002149
RS	52	7.124250	1.445313	778.410154	0.001367	0.001536
RS	53	7.744022	1.445313	546.104909	0.000959	0.001085
RS	54	8.416964	1.456086	366.947534	0.000645	0.000736
RS	55	9.147638	1.456086	239.024046	0.000420	0.000485
RS	56	9.940997	1.456086	149.025253	0.000262	0.000306
RS	57	10.802419	1.456086	88.599588	0.000156	0.000184
RS	58	11.737742	1.415760	50.999967	0.000090	0.000107
RS	59	12.753307	1.415760	26.674235	0.000047	0.000057
RS	60	13.855998	1.415760	13.105433	0.000023	0.000028
RS	61	15.053289	1.415760	6.016303	0.000011	0.000013
RS	62	16.353297	1.415760	2.565738	0.000005	0.000006
RS	63	17.764832	1.415760	1.542289	0.000003	0.000003
PA	4+25*2+4+6 0.154511192 0.031783060 17.764832327 0.252391965 0.351071881 0.845627775 1.547281732 2.000407964 2.138043713 2.093951380 1.914228358 1.625541692 1.350209626 1.159421919 1.054581924 1.017506639 1.031057150 1.076312197 1.133726814 1.189208356 1.236307077 1.272906220 1.299320933 1.318448754 1.335924529 1.357740697 1.386155916 1.417966872 1.445312912 1.456086196 1.415760323
//
IT	4148
RD	19
LK	-6621382.754358
QD	-1220.588639 -> -1217.918072
RI	0.0313777945
TR	0.154296	0.031803
MT	17.796802
MM	C_pi: 1.065752, n_recomb: 570749.200784
RS	0	0.000000	0.254113	18639.343904	0.032658	0.009909
RS	1	0.008582	0.254113	19541.491018	0.034238	0.022887
RS	2	0.017901	0.254113	20425.746549	0.035788	0.024080
RS	3	0.028019	0.254113	21280.373712	0.037285	0.025884
RS	4	0.039006	0.348503	16210.769545	0.028403	0.020147
RS	5	0.050936	0.348503	16988.195007	0.029765	0.021756
RS	6	0.063889	0.847053	7389.209929	0.012947	0.009896
RS	7	0.077954	0.847053	7887.467056	0.013819	0.011035
RS	8	0.093227	1.553723	4603.688720	0.008066	0.006786
RS	9	0.109809	1.553723	4944.811350	0.008664	0.007689
RS	10	0.127816	2.002527	4122.830035	0.007224	0.006769
RS	11	0.147367	2.002527	4432.741628	0.007767	0.007665
RS	12	0.168596	2.136736	4464.433335	0.007822	0.008037
RS	13	0.191648	2.136736	4795.173232	0.008402	0.008929
RS	14	0.216677	2.097108	5242.218631	0.009185	0.009996
RS	15	0.243855	2.097108	5618.225593	0.009844	0.010819
RS	16	0.273365	1.923444	6552.976570	0.011481	0.012714
RS	17	0.305408	1.923444	6996.520277	0.012258	0.013620
RS	18	0.340200	1.634409	8763.242947	0.015354	0.017134
RS	19	0.377979	1.634409	9294.500267	0.016285	0.018245
RS	20	0.418999	1.355403	11830.199429	0.020727	0.023276
RS	21	0.463541	1.355403	12421.900169	0.021764	0.024520
RS	22	0.511904	1.161520	15127.997387	0.026506	0.029869
RS	23	0.564419	1.161520	15683.508509	0.027479	0.031001
RS	24	0.621440	1.054951	17783.463785	0.031158	0.035105
RS	25	0.683355	1.054951	18182.107118	0.031857	0.035868
RS	26	0.750583	1.017267	19154.781044	0.033561	0.037713
RS	27	0.823581	1.017267	19322.742569	0.033855	0.037967
RS	28	0.902844	1.031111	19120.111041	0.033500	0.037483
RS	29	0.988910	1.031111	19057.915917	0.033391	0.037252
RS	30	1.082361	1.077176	18087.948096	0.031692	0.035274
RS	31	1.183833	1.077176	17833.064110	0.031245	0.034674
RS	32	1.294013	1.135389	16589.100551	0.029065	0.032190
RS	33	1.413649	1.135389	16170.866246	0.028333	0.031307
RS	34	1.543552	1.191337	14927.139414	0.026154	0.028853
RS	35	1.684604	1.191337	14359.589363	0.025159	0.027713
RS	36	1.837761	1.238571	13183.748857	0.023099	0.025412
RS	37	2.004062	1.238571	12479.577284	0.021865	0.024030
RS	38	2.184636	1.275133	11365.120571	0.019913	0.021865
RS	39	2.380706	1.275133	10546.828879	0.018479	0.020279
RS	40	2.593603	1.301489	9477.776564	0.016606	0.018215
RS	41	2.824772	1.301489	8584.351600	0.015040	0.016495
RS	42	3.075779	1.320743	7554.655119	0.013236	0.014518
RS	43	3.348328	1.320743	6645.108812	0.011643	0.012771
RS	44	3.644268	1.338792	5671.949290	0.009938	0.010907
RS	45	3.965606	1.338792	4820.965714	0.008447	0.009274
RS	46	4.314522	1.361858	3953.546003	0.006927	0.007615
RS	47	4.693381	1.361858	3232.380283	0.005663	0.006230
RS	48	5.104755	1.392226	2531.524902	0.004435	0.004891
RS	49	5.551434	1.392226	1981.978915	0.003473	0.003836
RS	50	6.036447	1.426397	1478.938994	0.002591	0.002875
RS	51	6.563085	1.426397	1102.402669	0.001932	0.002152
RS	52	7.134919	1.455932	782.710204	0.001371	0.001538
RS	53	7.755829	1.455932	550.482286	0.000964	0.001090
RS	54	8.430026	1.468054	370.627297	0.000649	0.000741
RS	55	9.162084	1.468054	242.220385	0.000424	0.000489
RS	56	9.956967	1.468054	151.557992	0.000266	0.000310
RS	57	10.820069	1.468054	90.453172	0.000158	0.000187
RS	58	11.757243	1.426372	52.312097	0.000092	0.000110
RS	59	12.774847	1.426372	27.472507	0.000048	0.000058
RS	60	13.879782	1.426372	13.557241	0.000024	0.000029
RS	61	15.079545	1.426372	6.253363	0.000011	0.000014
RS	62	16.382272	1.426372	2.680540	0.000005	0.000006
RS	63	17.796802	1.426372	1.625195	0.000003	0.000004
PA	4+25*2+4+6 0.154296406 0.031803035 17.796801625 0.254113449 0.348502897 0.847052778 1.553723477 2.002527461 2.136735696 2.097107555 1.923443737 1.634409050 1.355403404 1.161520005 1.054951026 1.017266958 1.031111231 1.077176469 1.135389168 1.191336527 1.238571412 1.275132582 1.301489409 1.320743456 1.338791749 1.361858296 1.392226271 1.426396977 1.455932470 1.468054121 1.426371933
//
IT	3658
RD	20
LK	-6621377.544400
QD	-1215.215831 -> -1212.815605
RI	0.0310542557
TR	0.154095	0.031823
MT	17.826537
MM	C_pi: 1.067759, n_recomb: 572156.464422
RS	0	0.000000	0.255677	18578.235946	0.032471	0.009898
RS	1	0.008585	0.255677	19481.899423	0.034050	0.022851
RS	2	0.017907	0.255677	20368.470866	0.035599	0.024003
RS	3	0.028029	0.255677	21226.302157	0.037099	0.025758
RS	4	0.039021	0.346209	16377.384531	0.028624	0.020309
RS	5	0.050955	0.346209	17158.920024	0.029990	0.021916
RS	6	0.063915	0.848906	7397.476065	0.012929	0.009878
RS	7	0.077987	0.848906	7896.730252	0.013802	0.011019
RS	8	0.093267	1.560338	4599.879856	0.008040	0.006762
RS	9	0.109859	1.560338	4941.054608	0.008636	0.007664
RS	10	0.127876	2.004208	4133.970362	0.007225	0.006769
RS	11	0.147439	2.004208	4444.848595	0.007769	0.007667
RS	12	0.168681	2.134502	4485.156038	0.007839	0.008054
RS	13	0.191748	2.134502	4817.467745	0.008420	0.008949
RS	14	0.216794	2.099120	5256.141133	0.009187	0.009999
RS	15	0.243991	2.099120	5633.317022	0.009846	0.010823
RS	16	0.273522	1.931698	6549.157479	0.011446	0.012678
RS	17	0.305589	1.931698	6993.058116	0.012222	0.013582
RS	18	0.340409	1.642673	8753.182218	0.015299	0.017074
RS	19	0.378218	1.642673	9285.025301	0.016228	0.018180
RS	20	0.419273	1.360305	11836.578053	0.020688	0.023228
RS	21	0.463852	1.360305	12430.102176	0.021725	0.024467
RS	22	0.512259	1.163534	15167.871671	0.026510	0.029862
RS	23	0.564821	1.163534	15725.878966	0.027485	0.030990
RS	24	0.621896	1.055348	17856.246343	0.031209	0.035140
RS	25	0.683871	1.055348	18256.358017	0.031908	0.035900
RS	26	0.751166	1.017100	19242.746507	0.033632	0.037765
RS	27	0.824239	1.017100	19410.292186	0.033925	0.038016
RS	28	0.903585	1.031237	19200.130887	0.033557	0.037518
RS	29	0.989742	1.031237	19136.622486	0.033446	0.037286
RS	30	1.083296	1.078076	18149.171122	0.031721	0.035280
RS	31	1.184882	1.078076	17893.416269	0.031274	0.034682
RS	32	1.295189	1.137034	16635.501822	0.029075	0.032179
RS	33	1.414966	1.137034	16217.039102	0.028344	0.031300
RS	34	1.545026	1.193378	14966.882979	0.026159	0.028842
RS	35	1.686251	1.193378	14399.094231	0.025166	0.027706
RS	36	1.839600	1.240682	13221.314612	0.023108	0.025409
RS	37	2.006115	1.240682	12516.241207	0.021876	0.024030
RS	38	2.186924	1.277139	11400.897196	0.019926	0.021869
RS	39	2.383257	1.277139	10580.751419	0.018493	0.020285
RS	40	2.596444	1.303385	9509.916184	0.016621	0.018224
RS	41	2.827933	1.303385	8613.836748	0.015055	0.016504
RS	42	3.079296	1.322718	7580.638574	0.013249	0.014525
RS	43	3.352238	1.322718	6668.254905	0.011655	0.012779
RS	44	3.648612	1.341302	5690.019955	0.009945	0.010910
RS	45	3.970430	1.341302	4836.944450	0.008454	0.009277
RS	46	4.319876	1.365592	3964.186434	0.006929	0.007613
RS	47	4.699322	1.365592	3242.308298	0.005667	0.006230
RS	48	5.111343	1.397901	2537.445721	0.004435	0.004888
RS	49	5.558736	1.397901	1988.319117	0.003475	0.003837
RS	50	6.044538	1.434441	1483.111060	0.002592	0.002874
RS	51	6.572045	1.434441	1107.234742	0.001935	0.002154
RS	52	7.144840	1.466188	786.566694	0.001375	0.001540
RS	53	7.766808	1.466188	554.514939	0.000969	0.001094
RS	54	8.442173	1.479689	374.047886	0.000654	0.000745
RS	55	9.175517	1.479689	245.239975	0.000429	0.000493
RS	56	9.971819	1.479689	153.978906	0.000269	0.000313
RS	57	10.836483	1.479689	92.241820	0.000161	0.000190
RS	58	11.775379	1.436691	53.589765	0.000094	0.000112
RS	59	12.794879	1.436691	28.255606	0.000049	0.000060
RS	60	13.901903	1.436691	14.003629	0.000024	0.000030
RS	61	15.103964	1.436691	6.489227	0.000011	0.000014
RS	62	16.409223	1.436691	2.795568	0.000005	0.000006
RS	63	17.826537	1.436691	1.709226	0.000003	0.000004
PA	4+25*2+4+6 0.154094950 0.031822841 17.826537187 0.255677279 0.346208960 0.848905900 1.560337991 2.004208049 2.134502322 2.099119513 1.931698262 1.642673245 1.360304994 1.163533825 1.055347924 1.017100215 1.031237099 1.078076363 1.137033929 1.193378183 1.240682205 1.277139235 1.303384717 1.322718445 1.341301882 1.365592258 1.397900991 1.434440538 1.466187823 1.479688586 1.436691040
//
IT	3361
RD	21
LK	-6621372.853573
QD	-1210.147207 -> -1207.975375
RI	0.0307633173
TR	0.153905	0.031842
MT	17.854308
MM	C_pi: 1.069633, n_recomb: 573488.428000
RS	0	0.000000	0.257097	18525.317565	0.032303	0.009888
RS	1	0.008588	0.257097	19430.422471	0.033881	0.022818
RS	2	0.017913	0.257097	20319.149068	0.035431	0.023933
RS	3	0.028039	0.257097	21179.927720	0.036932	0.025645
RS	4	0.039034	0.344150	16531.090968	0.028826	0.020458
RS	5	0.050974	0.344150	17316.402244	0.030195	0.022063
RS	6	0.063939	0.851126	7401.022721	0.012905	0.009857
RS	7	0.078018	0.851126	7901.004465	0.013777	0.010998
RS	8	0.093305	1.567112	4594.755056	0.008012	0.006738
RS	9	0.109906	1.567112	4935.880743	0.008607	0.007638
RS	10	0.127932	2.005552	4144.988569	0.007228	0.006770
RS	11	0.147506	2.005552	4456.811169	0.007771	0.007669
RS	12	0.168761	2.131547	4506.548782	0.007858	0.008073
RS	13	0.191841	2.131547	4840.457287	0.008440	0.008971
RS	14	0.216903	2.100201	5271.261356	0.009192	0.010004
RS	15	0.244118	2.100201	5649.652658	0.009851	0.010830
RS	16	0.273669	1.939121	6546.704711	0.011416	0.012646
RS	17	0.305759	1.939121	6990.992503	0.012190	0.013548
RS	18	0.340604	1.650411	8743.899697	0.015247	0.017018
RS	19	0.378441	1.650411	9276.288427	0.016175	0.018119
RS	20	0.419528	1.364949	11842.100342	0.020649	0.023182
RS	21	0.464143	1.364949	12437.320347	0.021687	0.024417
RS	22	0.512590	1.165463	15204.648561	0.026513	0.029854
RS	23	0.565197	1.165463	15765.004566	0.027490	0.030978
RS	24	0.622322	1.055760	17923.905378	0.031254	0.035171
RS	25	0.684353	1.055760	18325.425284	0.031954	0.035929
RS	26	0.751710	1.016989	19324.655799	0.033697	0.037812
RS	27	0.824852	1.016989	19491.865123	0.033988	0.038060
RS	28	0.904275	1.031417	19274.374598	0.033609	0.037549
RS	29	0.990519	1.031417	19209.736249	0.033496	0.037316
RS	30	1.084169	1.079002	18205.685718	0.031746	0.035284
RS	31	1.185861	1.079002	17949.267563	0.031298	0.034688
RS	32	1.296287	1.138656	16678.512567	0.029083	0.032168
RS	33	1.416195	1.138656	16259.984516	0.028353	0.031293
RS	34	1.546400	1.195341	15004.367446	0.026163	0.028831
RS	35	1.687788	1.195341	14436.430907	0.025173	0.027700
RS	36	1.841317	1.242658	13257.430432	0.023117	0.025407
RS	37	2.008030	1.242658	12551.471341	0.021886	0.024031
RS	38	2.189061	1.278958	11435.725101	0.019941	0.021875
RS	39	2.385637	1.278958	10613.676624	0.018507	0.020293
RS	40	2.599095	1.305045	9541.338453	0.016637	0.018234
RS	41	2.830884	1.305045	8642.516953	0.015070	0.016514
RS	42	3.082578	1.324418	7605.963567	0.013263	0.014534
RS	43	3.355887	1.324418	6690.647896	0.011667	0.012787
RS	44	3.652667	1.343500	5707.405241	0.009952	0.010914
RS	45	3.974933	1.343500	4852.171357	0.008461	0.009281
RS	46	4.324874	1.368987	3974.112033	0.006930	0.007611
RS	47	4.704867	1.368987	3251.509213	0.005670	0.006231
RS	48	5.117493	1.403220	2542.694717	0.004434	0.004884
RS	49	5.565553	1.403220	1994.026549	0.003477	0.003836
RS	50	6.052091	1.442130	1486.723403	0.002592	0.002872
RS	51	6.580411	1.442130	1111.581640	0.001938	0.002156
RS	52	7.154102	1.476107	790.020564	0.001378	0.001542
RS	53	7.777059	1.476107	558.231562	0.000973	0.001097
RS	54	8.453514	1.491017	377.228540	0.000658	0.000748
RS	55	9.188060	1.491017	248.094500	0.000433	0.000497
RS	56	9.985687	1.491017	156.294487	0.000273	0.000317
RS	57	10.851811	1.491017	93.968755	0.000164	0.000193
RS	58	11.792315	1.446760	54.833858	0.000096	0.000114
RS	59	12.813586	1.446760	29.023970	0.000051	0.000061
RS	60	13.922560	1.446760	14.444806	0.000025	0.000031
RS	61	15.126769	1.446760	6.723991	0.000012	0.000014
RS	62	16.434391	1.446760	2.910869	0.000005	0.000006
RS	63	17.854308	1.446760	1.794431	0.000003	0.000004
PA	4+25*2+4+6 0.153905441 0.031842294 17.854307848 0.257096630 0.344149521 0.851126173 1.567112358 2.005551736 2.131546602 2.100200526 1.939120530 1.650410561 1.364949285 1.165463476 1.055760069 1.016988667 1.031417073 1.079001683 1.138656131 1.195341396 1.242658161 1.278957671 1.305045371 1.324417608 1.343500127 1.368987433 1.403220228 1.442130005 1.476107120 1.491017226 1.446760251
//
IT	3155
RD	22
LK	-6621368.603752
QD	-1205.350702 -> -1203.374144
RI	0.0305001340
TR	0.153727	0.031861
MT	17.880325
MM	C_pi: 1.071388, n_recomb: 574750.254891
RS	0	0.000000	0.258391	18479.216807	0.032152	0.009879
RS	1	0.008590	0.258391	19385.694635	0.033729	0.022789
RS	2	0.017918	0.258391	20276.435283	0.035279	0.023871
RS	3	0.028048	0.258391	21139.938995	0.036781	0.025545
RS	4	0.039047	0.342285	16673.647273	0.029010	0.020594
RS	5	0.050991	0.342285	17462.444460	0.030383	0.022199
RS	6	0.063962	0.853646	7400.594180	0.012876	0.009833
RS	7	0.078046	0.853646	7901.072940	0.013747	0.010974
RS	8	0.093341	1.574014	4588.498547	0.007983	0.006713
RS	9	0.109949	1.574014	4929.486880	0.008577	0.007612
RS	10	0.127984	2.006623	4155.820591	0.007231	0.006772
RS	11	0.147568	2.006623	4468.562491	0.007775	0.007673
RS	12	0.168835	2.127983	4528.467622	0.007879	0.008093
RS	13	0.191928	2.127983	4863.990354	0.008463	0.008994
RS	14	0.217005	2.100481	5287.363620	0.009199	0.010013
RS	15	0.244236	2.100481	5667.006574	0.009860	0.010841
RS	16	0.273807	1.945819	6545.364873	0.011388	0.012617
RS	17	0.305917	1.945819	6990.061657	0.012162	0.013517
RS	18	0.340786	1.657672	8735.293959	0.015198	0.016965
RS	19	0.378650	1.657672	9268.191712	0.016126	0.018062
RS	20	0.419767	1.369352	11846.916673	0.020612	0.023137
RS	21	0.464416	1.369352	12443.718023	0.021651	0.024369
RS	22	0.512900	1.167312	15238.671551	0.026514	0.029844
RS	23	0.565549	1.167312	15801.240737	0.027492	0.030966
RS	24	0.622721	1.056179	17987.004103	0.031295	0.035200
RS	25	0.684804	1.056179	18389.871941	0.031996	0.035954
RS	26	0.752219	1.016921	19401.130719	0.033756	0.037855
RS	27	0.825426	1.016921	19568.067922	0.034046	0.038101
RS	28	0.904922	1.031640	19343.408806	0.033655	0.037577
RS	29	0.991246	1.031640	19277.797920	0.033541	0.037343
RS	30	1.084986	1.079945	18257.931731	0.031767	0.035286
RS	31	1.186778	1.079945	18001.029483	0.031320	0.034692
RS	32	1.297314	1.140256	16718.395218	0.029088	0.032156
RS	33	1.417345	1.140256	16299.945757	0.028360	0.031285
RS	34	1.547688	1.197237	15039.676470	0.026167	0.028821
RS	35	1.689226	1.197237	14471.682772	0.025179	0.027694
RS	36	1.842924	1.244518	13292.108509	0.023127	0.025406
RS	37	2.009824	1.244518	12585.290862	0.021897	0.024033
RS	38	2.191061	1.280615	11469.567433	0.019956	0.021883
RS	39	2.387866	1.280615	10645.591756	0.018522	0.020301
RS	40	2.601578	1.306503	9572.031201	0.016654	0.018246
RS	41	2.833647	1.306503	8670.404325	0.015086	0.016525
RS	42	3.085652	1.325876	7630.645964	0.013276	0.014544
RS	43	3.359305	1.325876	6712.325261	0.011679	0.012796
RS	44	3.656464	1.345425	5724.149667	0.009959	0.010918
RS	45	3.979150	1.345425	4866.705912	0.008468	0.009285
RS	46	4.329555	1.372080	3983.397233	0.006931	0.007609
RS	47	4.710061	1.372080	3260.058851	0.005672	0.006231
RS	48	5.123252	1.408224	2547.339137	0.004432	0.004880
RS	49	5.571937	1.408224	1999.165759	0.003478	0.003836
RS	50	6.059165	1.449505	1489.835158	0.002592	0.002870
RS	51	6.588247	1.449505	1115.494050	0.001941	0.002157
RS	52	7.162777	1.485725	793.115666	0.001380	0.001544
RS	53	7.786661	1.485725	561.664924	0.000977	0.001100
RS	54	8.464137	1.502074	380.192695	0.000661	0.000752
RS	55	9.199809	1.502074	250.799539	0.000436	0.000501
RS	56	9.998677	1.502074	158.514469	0.000276	0.000320
RS	57	10.866169	1.502074	95.639671	0.000166	0.000195
RS	58	11.808179	1.456581	56.048262	0.000098	0.000116
RS	59	12.831110	1.456581	29.779134	0.000052	0.000062
RS	60	13.941912	1.456581	14.881255	0.000026	0.000031
RS	61	15.148133	1.456581	6.957745	0.000012	0.000015
RS	62	16.457971	1.456581	3.026423	0.000005	0.000007
RS	63	17.880325	1.456581	1.880749	0.000003	0.000004
PA	4+25*2+4+6 0.153726797 0.031861275 17.880325401 0.258390770 0.342284959 0.853646442 1.574014121 2.006623294 2.127982720 2.100481058 1.945818657 1.657672490 1.369351855 1.167311855 1.056178919 1.016920775 1.031640358 1.079945034 1.140255672 1.197237160 1.244517569 1.280615256 1.306502706 1.325876130 1.345424582 1.372079834 1.408223814 1.449504827 1.485724524 1.502074003 1.456581140
//
IT	4077
RD	23
LK	-6621364.731455
QD	-1200.800317 -> -1198.992513
RI	0.0302614190
TR	0.153558	0.031880
MT	17.904744
MM	C_pi: 1.073034, n_recomb: 575945.776963
RS	0	0.000000	0.259573	18438.989626	0.032015	0.009870
RS	1	0.008592	0.259573	19346.777500	0.033591	0.022762
RS	2	0.017923	0.259573	20239.405993	0.035141	0.023815
RS	3	0.028056	0.259573	21105.437703	0.036645	0.025455
RS	4	0.039059	0.340588	16806.265965	0.029180	0.020721
RS	5	0.051008	0.340588	17598.290923	0.030555	0.022325
RS	6	0.063983	0.856414	7396.778252	0.012843	0.009806
RS	7	0.078073	0.856414	7897.553986	0.013712	0.010947
RS	8	0.093374	1.580990	4581.331557	0.007954	0.006688
RS	9	0.109990	1.580990	4922.109081	0.008546	0.007585
RS	10	0.128033	2.007488	4166.379037	0.007234	0.006775
RS	11	0.147627	2.007488	4480.010476	0.007779	0.007676
RS	12	0.168904	2.123960	4550.665746	0.007901	0.008115
RS	13	0.192010	2.123960	4887.805768	0.008487	0.009019
RS	14	0.217101	2.100110	5304.160421	0.009209	0.010023
RS	15	0.244347	2.100110	5685.076292	0.009871	0.010853
RS	16	0.273935	1.951894	6544.884347	0.011364	0.012590
RS	17	0.306066	1.951894	6990.002548	0.012137	0.013489
RS	18	0.340957	1.664518	8727.190567	0.015153	0.016914
RS	19	0.378846	1.664518	9260.560109	0.016079	0.018008
RS	20	0.419991	1.373534	11851.073516	0.020577	0.023094
RS	21	0.464671	1.373534	12449.351190	0.021615	0.024322
RS	22	0.513191	1.169080	15270.239377	0.026513	0.029835
RS	23	0.565879	1.169080	15834.896118	0.027494	0.030954
RS	24	0.623094	1.056595	18046.050188	0.031333	0.035225
RS	25	0.685226	1.056595	18450.204070	0.032035	0.035978
RS	26	0.752697	1.016882	19472.774077	0.033810	0.037895
RS	27	0.825965	1.016882	19639.484713	0.034100	0.038138
RS	28	0.905528	1.031892	19407.789300	0.033697	0.037602
RS	29	0.991928	1.031892	19341.332728	0.033582	0.037367
RS	30	1.085752	1.080896	18306.314660	0.031785	0.035287
RS	31	1.187637	1.080896	18049.076751	0.031338	0.034694
RS	32	1.298278	1.141830	16755.353858	0.029092	0.032144
RS	33	1.418424	1.141830	16337.109039	0.028366	0.031276
RS	34	1.548895	1.199066	15072.933674	0.026171	0.028812
RS	35	1.690576	1.199066	14504.960083	0.025185	0.027688
RS	36	1.844431	1.246272	13325.337822	0.023136	0.025406
RS	37	2.011506	1.246272	12617.694939	0.021908	0.024036
RS	38	2.192937	1.282127	11502.396792	0.019971	0.021892
RS	39	2.389957	1.282127	10676.480704	0.018537	0.020311
RS	40	2.603907	1.307780	9601.939466	0.016672	0.018258
RS	41	2.836240	1.307780	8697.466177	0.015101	0.016537
RS	42	3.088536	1.327123	7654.645550	0.013291	0.014555
RS	43	3.362510	1.327123	6733.272226	0.011691	0.012805
RS	44	3.660026	1.347105	5740.256647	0.009967	0.010922
RS	45	3.983106	1.347105	4880.568857	0.008474	0.009289
RS	46	4.333947	1.374902	3992.070148	0.006931	0.007607
RS	47	4.714933	1.374902	3267.995366	0.005674	0.006230
RS	48	5.128656	1.412937	2551.434682	0.004430	0.004875
RS	49	5.577928	1.412937	2003.787090	0.003479	0.003835
RS	50	6.065803	1.456587	1492.492744	0.002591	0.002868
RS	51	6.595599	1.456587	1119.009344	0.001943	0.002158
RS	52	7.170918	1.495063	795.880320	0.001382	0.001545
RS	53	7.795671	1.495063	564.835986	0.000981	0.001103
RS	54	8.474105	1.512876	382.956333	0.000665	0.000755
RS	55	9.210834	1.512876	253.364954	0.000440	0.000504
RS	56	10.010867	1.512876	160.644445	0.000279	0.000323
RS	57	10.879642	1.512876	97.257425	0.000169	0.000198
RS	58	11.823067	1.466180	57.233953	0.000099	0.000118
RS	59	12.847555	1.466180	30.521552	0.000053	0.000064
RS	60	13.960073	1.466180	15.313168	0.000027	0.000032
RS	61	15.168183	1.466180	7.190565	0.000012	0.000015
RS	62	16.480100	1.466180	3.142261	0.000005	0.000007
RS	63	17.904744	1.466180	1.968211	0.000003	0.000004
PA	4+25*2+4+6 0.153558201 0.031879719 17.904743875 0.259572973 0.340587532 0.856413570 1.580989718 2.007488271 2.123960444 2.100109970 1.951894144 1.664517699 1.373534050 1.169080229 1.056594913 1.016881983 1.031892224 1.080895646 1.141830275 1.199066282 1.246271754 1.282127213 1.307779833 1.327122961 1.347105439 1.374901979 1.412936523 1.456586635 1.495063294 1.512876226 1.466180109
//
IT	3824
RD	24
LK	-6621361.187137
QD	-1196.479342 -> -1194.818775
RI	0.0300439727
TR	0.153399	0.031898
MT	17.927693
MM	C_pi: 1.074580, n_recomb: 577079.835403
RS	0	0.000000	0.260656	18403.779070	0.031891	0.009862
RS	1	0.008595	0.260656	19312.819187	0.033466	0.022737
RS	2	0.017928	0.260656	20207.222906	0.035016	0.023764
RS	3	0.028064	0.260656	21075.608674	0.036521	0.025375
RS	4	0.039070	0.339031	16930.198844	0.029338	0.020838
RS	5	0.051023	0.339031	17725.223764	0.030715	0.022443
RS	6	0.064003	0.859378	7390.133997	0.012806	0.009778
RS	7	0.078098	0.859378	7891.035945	0.013674	0.010918
RS	8	0.093405	1.588067	4573.241959	0.007925	0.006664
RS	9	0.110028	1.588067	4913.735485	0.008515	0.007558
RS	10	0.128079	2.008193	4176.624176	0.007238	0.006778
RS	11	0.147682	2.008193	4491.113777	0.007782	0.007680
RS	12	0.168969	2.119589	4572.983926	0.007924	0.008138
RS	13	0.192086	2.119589	4911.735411	0.008511	0.009044
RS	14	0.217190	2.099197	5321.468204	0.009221	0.010035
RS	15	0.244452	2.099197	5703.669225	0.009884	0.010867
RS	16	0.274056	1.957430	6545.081922	0.011342	0.012566
RS	17	0.306205	1.957430	6990.627951	0.012114	0.013464
RS	18	0.341118	1.670988	8719.512551	0.015110	0.016866
RS	19	0.379030	1.670988	9253.319274	0.016035	0.017957
RS	20	0.420201	1.377519	11854.604293	0.020542	0.023053
RS	21	0.464911	1.377519	12454.262508	0.021582	0.024278
RS	22	0.513463	1.170773	15299.615581	0.026512	0.029825
RS	23	0.566189	1.170773	15866.244977	0.027494	0.030942
RS	24	0.623445	1.057002	18101.503544	0.031367	0.035249
RS	25	0.685623	1.057002	18506.882978	0.032070	0.036000
RS	26	0.753145	1.016864	19540.104420	0.033860	0.037932
RS	27	0.826470	1.016864	19706.623205	0.034149	0.038173
RS	28	0.906097	1.032164	19468.004974	0.033735	0.037625
RS	29	0.992568	1.032164	19400.809267	0.033619	0.037389
RS	30	1.086471	1.081848	18351.210863	0.031800	0.035286
RS	31	1.188445	1.081848	18093.764736	0.031354	0.034695
RS	32	1.299183	1.143377	16789.672540	0.029094	0.032131
RS	33	1.419438	1.143377	16371.738217	0.028370	0.031268
RS	34	1.550029	1.200834	15104.265346	0.026174	0.028803
RS	35	1.691844	1.200834	14536.384037	0.025190	0.027683
RS	36	1.845847	1.247931	13357.182982	0.023146	0.025407
RS	37	2.013086	1.247931	12648.750551	0.021919	0.024039
RS	38	2.194699	1.283513	11534.205206	0.019987	0.021901
RS	39	2.391922	1.283513	10706.353098	0.018553	0.020321
RS	40	2.606094	1.308900	9631.069598	0.016689	0.018271
RS	41	2.838675	1.308900	8723.727098	0.015117	0.016549
RS	42	3.091245	1.328181	7678.005855	0.013305	0.014566
RS	43	3.365522	1.328181	6753.542693	0.011703	0.012814
RS	44	3.663373	1.348567	5755.780695	0.009974	0.010927
RS	45	3.986823	1.348567	4893.820905	0.008480	0.009293
RS	46	4.338073	1.377477	4000.197799	0.006932	0.007605
RS	47	4.719511	1.377477	3275.383563	0.005676	0.006230
RS	48	5.133733	1.417385	2555.036864	0.004428	0.004871
RS	49	5.583556	1.417385	2007.942249	0.003479	0.003834
RS	50	6.072039	1.463402	1494.742129	0.002590	0.002865
RS	51	6.602507	1.463402	1122.166529	0.001945	0.002159
RS	52	7.178566	1.504145	798.348162	0.001383	0.001545
RS	53	7.804136	1.504145	567.769717	0.000984	0.001106
RS	54	8.483472	1.523445	385.537352	0.000668	0.000758
RS	55	9.221194	1.523445	255.802489	0.000443	0.000507
RS	56	10.022322	1.523445	162.691631	0.000282	0.000326
RS	57	10.892304	1.523445	98.826148	0.000171	0.000200
RS	58	11.837058	1.475565	58.393440	0.000101	0.000120
RS	59	12.863010	1.475565	31.252266	0.000054	0.000065
RS	60	13.977140	1.475565	15.740910	0.000027	0.000033
RS	61	15.187026	1.475565	7.422547	0.000013	0.000016
RS	62	16.500898	1.475565	3.258392	0.000006	0.000007
RS	63	17.927693	1.475565	2.056799	0.000004	0.000004
PA	4+25*2+4+6 0.153398970 0.031897596 17.927693071 0.260656243 0.339031044 0.859378335 1.588067093 2.008192803 2.119589272 2.099196684 1.957430160 1.670987973 1.377518778 1.170772681 1.057002003 1.016863557 1.032163832 1.081847868 1.143376561 1.200834162 1.247931027 1.283513256 1.308899815 1.328180880 1.348567427 1.377477192 1.417384559 1.463401605 1.504145128 1.523444672 1.475564608
//
IT	4221
RD	25
LK	-6621357.929069
QD	-1192.370166 -> -1190.839148
RI	0.0298476553
TR	0.153247	0.031915
MT	17.949509
MM	C_pi: 1.076037, n_recomb: 578152.568775
RS	0	0.000000	0.261646	18373.203825	0.031779	0.009855
RS	1	0.008597	0.261646	19283.445702	0.033354	0.022714
RS	2	0.017933	0.261646	20179.523277	0.034903	0.023718
RS	3	0.028071	0.261646	21050.104666	0.036409	0.025302
RS	4	0.039081	0.337591	17046.543140	0.029485	0.020947
RS	5	0.051037	0.337591	17844.361812	0.030864	0.022554
RS	6	0.064022	0.862510	7380.987106	0.012767	0.009748
RS	7	0.078122	0.862510	7881.862040	0.013633	0.010887
RS	8	0.093435	1.595191	4564.415336	0.007895	0.006640
RS	9	0.110064	1.595191	4904.564523	0.008483	0.007531
RS	10	0.128123	2.008783	4186.474316	0.007241	0.006782
RS	11	0.147734	2.008783	4501.786550	0.007787	0.007683
RS	12	0.169031	2.114944	4595.287537	0.007948	0.008161
RS	13	0.192159	2.114944	4935.637405	0.008537	0.009070
RS	14	0.217276	2.097847	5339.056567	0.009235	0.010048
RS	15	0.244551	2.097847	5722.543126	0.009898	0.010882
RS	16	0.274171	1.962500	6545.748870	0.011322	0.012544
RS	17	0.306338	1.962500	6991.721052	0.012093	0.013441
RS	18	0.341270	1.677131	8712.070618	0.015069	0.016821
RS	19	0.379205	1.677131	9246.276577	0.015993	0.017909
RS	20	0.420401	1.381324	11857.472853	0.020509	0.023013
RS	21	0.465139	1.381324	12458.419593	0.021549	0.024236
RS	22	0.513722	1.172394	15326.905026	0.026510	0.029815
RS	23	0.566483	1.172394	15895.395613	0.027493	0.030930
RS	24	0.623779	1.057403	18153.493682	0.031399	0.035271
RS	25	0.686000	1.057403	18560.037488	0.032102	0.036020
RS	26	0.753571	1.016865	19603.314832	0.033907	0.037966
RS	27	0.826951	1.016865	19769.666782	0.034195	0.038206
RS	28	0.906638	1.032454	19524.227495	0.033770	0.037645
RS	29	0.993177	1.032454	19456.383356	0.033653	0.037409
RS	30	1.087155	1.082803	18392.718699	0.031813	0.035283
RS	31	1.189212	1.082803	18135.175766	0.031367	0.034695
RS	32	1.300042	1.144902	16821.335757	0.029095	0.032118
RS	33	1.420401	1.144902	16403.810439	0.028373	0.031258
RS	34	1.551106	1.202555	15133.563865	0.026176	0.028794
RS	35	1.693048	1.202555	14565.851837	0.025194	0.027677
RS	36	1.847192	1.249515	13387.504941	0.023156	0.025408
RS	37	2.014588	1.249515	12678.331741	0.021929	0.024042
RS	38	2.196374	1.284799	11564.840335	0.020003	0.021911
RS	39	2.393788	1.284799	10735.078429	0.018568	0.020331
RS	40	2.608173	1.309893	9659.282533	0.016707	0.018285
RS	41	2.840989	1.309893	8749.075766	0.015133	0.016562
RS	42	3.093819	1.329087	7700.614982	0.013319	0.014577
RS	43	3.368384	1.329087	6773.055949	0.011715	0.012824
RS	44	3.666553	1.349850	5770.662103	0.009981	0.010932
RS	45	3.990355	1.349850	4906.427068	0.008486	0.009297
RS	46	4.341993	1.379846	4007.764459	0.006932	0.007603
RS	47	4.723861	1.379846	3282.222619	0.005677	0.006230
RS	48	5.138558	1.421607	2558.158074	0.004425	0.004866
RS	49	5.588904	1.421607	2011.648267	0.003479	0.003832
RS	50	6.077967	1.469983	1496.608016	0.002589	0.002862
RS	51	6.609072	1.469983	1124.986237	0.001946	0.002159
RS	52	7.185836	1.513011	800.532976	0.001385	0.001546
RS	53	7.812182	1.513011	570.477402	0.000987	0.001109
RS	54	8.492374	1.533814	387.945665	0.000671	0.000760
RS	55	9.231041	1.533814	258.118396	0.000446	0.000511
RS	56	10.033209	1.533814	164.659610	0.000285	0.000329
RS	57	10.904338	1.533814	100.347655	0.000174	0.000203
RS	58	11.850356	1.484776	59.527243	0.000103	0.000122
RS	59	12.877701	1.484776	31.971515	0.000055	0.000066
RS	60	13.993364	1.484776	16.164577	0.000028	0.000034
RS	61	15.204938	1.484776	7.653726	0.000013	0.000016
RS	62	16.520668	1.484776	3.374829	0.000006	0.000007
RS	63	17.949509	1.484776	2.146532	0.000004	0.000005
PA	4+25*2+4+6 0.153247356 0.031914646 17.949509073 0.261645658 0.337590631 0.862509696 1.595190539 2.008782673 2.114944099 2.097847369 1.962500255 1.677131218 1.381323923 1.172393891 1.057403201 1.016864527 1.032454215 1.082803251 1.144902043 1.202555405 1.249515076 1.284798818 1.309893434 1.329086536 1.349849663 1.379845730 1.421607342 1.469983295 1.513010657 1.533814169 1.484776279
//
