# Supplementary material for: Introgression and disruption of migration routes have shaped the genetic integrity of wildebeest populations
Source: Nat Commun. 2024 Apr 12;15:2921. doi: 10.1038/s41467-024-47015-y (PMC11014984; doi:10.1038/s41467-024-47015-y)
Supplement: Supplementary file 10 — Source Data [file 41467_2024_47015_MOESM10_ESM.zip › source_data/Fig2a.psmc/CTauZmC_3745.psmc]

CC
CC	Brief Description of the file format:
CC	  CC  comments
CC	  MM  useful-messages
CC	  RD  round-of-iterations
CC	  LL  \log[P(sequence)]
CC	  QD  Q-before-opt Q-after-opt
CC	  TR  \theta_0 \rho_0
CC	  RS  k t_k \lambda_k \pi_k \sum_{l\not=k}A_{kl} A_{kk}
CC	  DC  begin end best-k t_k+\Delta_k max-prob
CC
MM	Version: 0.6.5-r67
MM	pattern:4+25*2+4+6, n:63, n_free_lambdas:28
MM	n_iterations:25, skip:1, max_t:15, theta/rho:5
MM	is_decoding:0
MM	n_seqs:28, sum_L:17441499, sum_n:2853616
RD	0
LK	0.000000
QD	0.000000 -> 0.000000
RI	inf
TR	0.178661	0.035732
MT	15.000000
MM	C_pi: 1.000000, n_recomb: 612284.387159
RS	0	0.000000	1.000000	4966.287085	0.008111	0.000000
RS	1	0.008290	1.000000	5332.570095	0.008709	0.000000
RS	2	0.017266	1.000000	5721.845034	0.009345	0.000000
RS	3	0.026987	1.000000	6134.865921	0.010020	0.000000
RS	4	0.037514	1.000000	6572.281040	0.010734	0.000000
RS	5	0.048914	1.000000	7034.602690	0.011489	0.000000
RS	6	0.061258	1.000000	7522.172513	0.012285	0.000000
RS	7	0.074626	1.000000	8035.122100	0.013123	0.000000
RS	8	0.089102	1.000000	8573.328645	0.014002	0.000000
RS	9	0.104778	1.000000	9136.365500	0.014922	0.000000
RS	10	0.121753	1.000000	9723.447641	0.015881	0.000000
RS	11	0.140135	1.000000	10333.372249	0.016877	0.000000
RS	12	0.160042	1.000000	10964.454825	0.017907	0.000000
RS	13	0.181598	1.000000	11614.461614	0.018969	0.000000
RS	14	0.204942	1.000000	12280.539488	0.020057	0.000000
RS	15	0.230221	1.000000	12959.144923	0.021165	0.000000
RS	16	0.257595	1.000000	13645.974282	0.022287	0.000000
RS	17	0.287238	1.000000	14335.898292	0.023414	0.000000
RS	18	0.319339	1.000000	15022.904345	0.024536	0.000000
RS	19	0.354100	1.000000	15700.051096	0.025642	0.000000
RS	20	0.391744	1.000000	16359.440709	0.026719	0.000000
RS	21	0.432507	1.000000	16992.214964	0.027752	0.000000
RS	22	0.476650	1.000000	17588.582271	0.028726	0.000000
RS	23	0.524453	1.000000	18137.883266	0.029623	0.000000
RS	24	0.576218	1.000000	18628.703074	0.030425	0.000000
RS	25	0.632274	1.000000	19049.038234	0.031111	0.000000
RS	26	0.692977	1.000000	19386.525689	0.031663	0.000000
RS	27	0.758711	1.000000	19628.739730	0.032058	0.000000
RS	28	0.829896	1.000000	19763.560376	0.032278	0.000000
RS	29	0.906981	1.000000	19779.612988	0.032305	0.000000
RS	30	0.990456	1.000000	19666.773921	0.032120	0.000000
RS	31	1.080851	1.000000	19416.730611	0.031712	0.000000
RS	32	1.178739	1.000000	19023.576793	0.031070	0.000000
RS	33	1.284742	1.000000	18484.414837	0.030189	0.000000
RS	34	1.399532	1.000000	17799.928045	0.029071	0.000000
RS	35	1.523838	1.000000	16974.877121	0.027724	0.000000
RS	36	1.658449	1.000000	16018.468037	0.026162	0.000000
RS	37	1.804218	1.000000	14944.534895	0.024408	0.000000
RS	38	1.962071	1.000000	13771.482694	0.022492	0.000000
RS	39	2.133009	1.000000	12521.942981	0.020451	0.000000
RS	40	2.318118	1.000000	11222.111532	0.018328	0.000000
RS	41	2.518571	1.000000	9900.762054	0.016170	0.000000
RS	42	2.735641	1.000000	8587.962710	0.014026	0.000000
RS	43	2.970706	1.000000	7313.560685	0.011945	0.000000
RS	44	3.225257	1.000000	6105.539726	0.009972	0.000000
RS	45	3.500909	1.000000	4988.390328	0.008147	0.000000
RS	46	3.799411	1.000000	3981.654836	0.006503	0.000000
RS	47	4.122659	1.000000	3098.812681	0.005061	0.000000
RS	48	4.472702	1.000000	2346.649004	0.003833	0.000000
RS	49	4.851763	1.000000	1725.201276	0.002818	0.000000
RS	50	5.262247	1.000000	1228.307203	0.002006	0.000000
RS	51	5.706758	1.000000	844.693216	0.001380	0.000000
RS	52	6.188118	1.000000	559.461551	0.000914	0.000000
RS	53	6.709380	1.000000	355.772768	0.000581	0.000000
RS	54	7.273854	1.000000	216.494845	0.000354	0.000000
RS	55	7.885120	1.000000	125.607674	0.000205	0.000000
RS	56	8.547059	1.000000	69.210240	0.000113	0.000000
RS	57	9.263869	1.000000	36.063002	0.000059	0.000000
RS	58	10.040101	1.000000	17.688504	0.000029	0.000000
RS	59	10.880679	1.000000	8.126337	0.000013	0.000000
RS	60	11.790939	1.000000	3.478028	0.000006	0.000000
RS	61	12.776655	1.000000	1.378716	0.000002	0.000000
RS	62	13.844085	1.000000	0.503017	0.000001	0.000000
RS	63	15.000000	1.000000	0.236613	0.000000	0.000000
PA	4+25*2+4+6 0.178661114 0.035732223 15.000000000 1.000000000 1.000000000 1.000000000 1.000000000 1.000000000 1.000000000 1.000000000 1.000000000 1.000000000 1.000000000 1.000000000 1.000000000 1.000000000 1.000000000 1.000000000 1.000000000 1.000000000 1.000000000 1.000000000 1.000000000 1.000000000 1.000000000 1.000000000 1.000000000 1.000000000 1.000000000 1.000000000 1.000000000
//
IT	4029
RD	1
LK	-6858017.498196
QD	-4933.953760 -> -2727.825832
RI	0.0280920602
TR	0.176224	0.034494
MT	15.744667
MM	C_pi: 1.061082, n_recomb: 626903.685729
RS	0	0.000000	0.423926	12040.243717	0.019206	0.055288
RS	1	0.008372	0.423926	12784.517724	0.020393	0.029037
RS	2	0.017446	0.423926	13551.610505	0.021617	0.016075
RS	3	0.027279	0.423926	14338.139878	0.022871	0.011284
RS	4	0.037935	1.010021	6404.781425	0.010217	0.008449
RS	5	0.049484	1.010021	6860.250392	0.010943	0.007171
RS	6	0.061999	1.233149	6019.933797	0.009603	0.006842
RS	7	0.075562	1.233149	6451.190267	0.010291	0.007070
RS	8	0.090261	1.292198	6593.171888	0.010517	0.007686
RS	9	0.106191	1.292198	7056.021088	0.011255	0.008534
RS	10	0.123454	1.285378	7583.165906	0.012096	0.009468
RS	11	0.142162	1.285378	8097.107482	0.012916	0.010445
RS	12	0.162437	1.260518	8803.973667	0.014044	0.011491
RS	13	0.184410	1.260518	9373.076737	0.014951	0.012616
RS	14	0.208221	1.230022	10208.592291	0.016284	0.013823
RS	15	0.234027	1.230022	10829.133678	0.017274	0.015105
RS	16	0.261993	1.196880	11780.357110	0.018791	0.016469
RS	17	0.292301	1.196880	12441.044902	0.019845	0.017940
RS	18	0.325146	1.162109	13496.691796	0.021529	0.019535
RS	19	0.360741	1.162109	14176.396715	0.022613	0.021239
RS	20	0.399316	1.129742	15269.078857	0.024356	0.023004
RS	21	0.441121	1.129742	15933.684139	0.025416	0.024760
RS	22	0.486426	1.104462	16945.693686	0.027031	0.026437
RS	23	0.535524	1.104462	17548.876822	0.027993	0.027973
RS	24	0.588733	1.088132	18369.110222	0.029301	0.029323
RS	25	0.646396	1.088132	18857.423796	0.030080	0.030451
RS	26	0.708888	1.080009	19411.570409	0.030964	0.031335
RS	27	0.776611	1.080009	19730.579608	0.031473	0.031965
RS	28	0.850005	1.077997	19983.381413	0.031876	0.032338
RS	29	0.929543	1.077997	20083.066302	0.032035	0.032460
RS	30	1.015741	1.079701	20025.916987	0.031944	0.032339
RS	31	1.109156	1.079701	19865.596553	0.031688	0.031982
RS	32	1.210391	1.083115	19502.630387	0.031109	0.031398
RS	33	1.320103	1.083115	19056.709262	0.030398	0.030597
RS	34	1.439000	1.086811	18401.176259	0.029352	0.029588
RS	35	1.567851	1.086811	17666.114587	0.028180	0.028383
RS	36	1.707491	1.089940	16744.350768	0.026710	0.026990
RS	37	1.858821	1.089940	15745.878754	0.025117	0.025427
RS	38	2.022822	1.092077	14605.789290	0.023298	0.023711
RS	39	2.200554	1.092077	13403.614730	0.021381	0.021866
RS	40	2.393166	1.093035	12120.748328	0.019334	0.019922
RS	41	2.601904	1.093035	10807.079042	0.017239	0.017912
RS	42	2.828119	1.092824	9481.366448	0.015124	0.015872
RS	43	3.073274	1.092824	8170.626569	0.013033	0.013841
RS	44	3.338954	1.091688	6913.634045	0.011028	0.011858
RS	45	3.626877	1.091688	5722.883037	0.009129	0.009965
RS	46	3.938907	1.090017	4637.690316	0.007398	0.008198
RS	47	4.277061	1.090017	3661.005192	0.005840	0.006589
RS	48	4.643528	1.088161	2818.389115	0.004496	0.005164
RS	49	5.040676	1.088161	2103.952085	0.003356	0.003938
RS	50	5.471075	1.086225	1524.586530	0.002432	0.002915
RS	51	5.937509	1.086225	1065.705673	0.001700	0.002089
RS	52	6.442994	1.084001	719.258865	0.001147	0.001445
RS	53	6.990801	1.084001	465.301599	0.000742	0.000963
RS	54	7.584473	1.080338	289.022854	0.000461	0.000614
RS	55	8.227850	1.080338	170.554020	0.000272	0.000374
RS	56	8.925092	1.080338	95.661431	0.000153	0.000217
RS	57	9.680711	1.080338	50.783148	0.000081	0.000119
RS	58	10.499594	1.074039	25.494943	0.000041	0.000061
RS	59	11.387036	1.074039	11.894998	0.000019	0.000029
RS	60	12.348780	1.074039	5.172842	0.000008	0.000013
RS	61	13.391044	1.074039	2.084539	0.000003	0.000005
RS	62	14.520571	1.074039	0.773498	0.000001	0.000002
RS	63	15.744667	1.074039	0.372821	0.000001	0.000001
PA	4+25*2+4+6 0.176224147 0.034494039 15.744667053 0.423926353 1.010021210 1.233148575 1.292198181 1.285377502 1.260518074 1.230022430 1.196880341 1.162109375 1.129741669 1.104461670 1.088131905 1.080009460 1.077997208 1.079700947 1.083114624 1.086811066 1.089940071 1.092077255 1.093034744 1.092823982 1.091688156 1.090017319 1.088161469 1.086225271 1.084001303 1.080337524 1.074039042
//
IT	4323
RD	2
LK	-6854853.947075
QD	-2141.201430 -> -1668.489324
RI	0.0216090179
TR	0.173192	0.033617
MT	16.373064
MM	C_pi: 1.078085, n_recomb: 620871.043873
RS	0	0.000000	0.301490	16834.666079	0.027115	0.054922
RS	1	0.008439	0.301490	17733.246664	0.028562	0.029929
RS	2	0.017591	0.301490	18634.107452	0.030013	0.018907
RS	3	0.027515	0.301490	19528.811840	0.031454	0.015793
RS	4	0.038276	1.101172	5666.162380	0.009126	0.006072
RS	5	0.049946	1.101172	6078.107040	0.009790	0.006127
RS	6	0.062600	1.429968	5023.432027	0.008091	0.005426
RS	7	0.076323	1.429968	5394.466337	0.008689	0.006128
RS	8	0.091203	1.491935	5549.023123	0.008937	0.006759
RS	9	0.107340	1.491935	5951.561520	0.009586	0.007806
RS	10	0.124838	1.458102	6524.400274	0.010508	0.008891
RS	11	0.143812	1.458102	6982.033038	0.011246	0.009899
RS	12	0.164389	1.407781	7728.101393	0.012447	0.011128
RS	13	0.186701	1.407781	8246.238042	0.013282	0.012193
RS	14	0.210897	1.354026	9132.625265	0.014709	0.013626
RS	15	0.237135	1.354026	9709.834609	0.015639	0.014790
RS	16	0.265587	1.297279	10751.841706	0.017317	0.016439
RS	17	0.296440	1.297279	11379.950987	0.018329	0.017754
RS	18	0.329897	1.236808	12599.250638	0.020293	0.019744
RS	19	0.366177	1.236808	13259.630483	0.021356	0.021297
RS	20	0.405519	1.180572	14570.563057	0.023468	0.023547
RS	21	0.448182	1.180572	15227.651820	0.024526	0.025153
RS	22	0.494445	1.138326	16440.776376	0.026480	0.027266
RS	23	0.544612	1.138326	17042.994248	0.027450	0.028639
RS	24	0.599013	1.113483	17982.607472	0.028964	0.030255
RS	25	0.658006	1.113483	18471.931532	0.029752	0.031206
RS	26	0.721976	1.104213	19041.678850	0.030669	0.032148
RS	27	0.791346	1.104213	19363.787626	0.031188	0.032599
RS	28	0.866569	1.106260	19549.964008	0.031488	0.032862
RS	29	0.948142	1.106260	19660.093421	0.031665	0.032825
RS	30	1.036598	1.114957	19498.722434	0.031405	0.032509
RS	31	1.132519	1.114957	19363.873447	0.031188	0.032028
RS	32	1.236536	1.126452	18902.565325	0.030445	0.031242
RS	33	1.349331	1.126452	18503.560113	0.029803	0.030362
RS	34	1.471645	1.138014	17785.219535	0.028646	0.029197
RS	35	1.604281	1.138014	17120.523167	0.027575	0.027959
RS	36	1.748112	1.148023	16183.083161	0.026065	0.026478
RS	37	1.904080	1.148023	15274.332082	0.024601	0.024925
RS	38	2.073212	1.155675	14161.722421	0.022809	0.023190
RS	39	2.256616	1.155675	13058.516793	0.021033	0.021389
RS	40	2.455500	1.160602	11831.804442	0.019057	0.019481
RS	41	2.671167	1.160602	10612.220532	0.017092	0.017533
RS	42	2.905035	1.162848	9350.973700	0.015061	0.015561
RS	43	3.158641	1.162848	8115.394697	0.013071	0.013594
RS	44	3.433649	1.162925	6911.596469	0.011132	0.011685
RS	45	3.731866	1.162925	5768.102981	0.009290	0.009845
RS	46	4.055250	1.161633	4713.129248	0.007591	0.008136
RS	47	4.405926	1.161633	3755.100517	0.006048	0.006562
RS	48	4.786197	1.159672	2919.150661	0.004702	0.005172
RS	49	5.198560	1.159672	2201.762384	0.003546	0.003961
RS	50	5.645724	1.157237	1613.342145	0.002599	0.002952
RS	51	6.130626	1.157237	1140.618383	0.001837	0.002127
RS	52	6.656450	1.153914	779.582560	0.001256	0.001483
RS	53	7.226650	1.153914	510.511320	0.000822	0.000993
RS	54	7.844971	1.147681	321.680458	0.000518	0.000640
RS	55	8.515475	1.147681	192.170578	0.000310	0.000392
RS	56	9.242565	1.147681	109.179568	0.000176	0.000229
RS	57	10.031016	1.147681	58.743039	0.000095	0.000126
RS	58	10.886008	1.136396	29.986528	0.000048	0.000066
RS	59	11.813156	1.136396	14.149869	0.000023	0.000032
RS	60	12.818548	1.136396	6.225526	0.000010	0.000014
RS	61	13.908789	1.136396	2.538924	0.000004	0.000006
RS	62	15.091040	1.136396	0.953705	0.000002	0.000002
RS	63	16.373064	1.136396	0.467849	0.000001	0.000001
PA	4+25*2+4+6 0.173191979 0.033617399 16.373064221 0.301489852 1.101172268 1.429967638 1.491935235 1.458102219 1.407780633 1.354026040 1.297278596 1.236808142 1.180571511 1.138326213 1.113483488 1.104212897 1.106260071 1.114956587 1.126452467 1.138014450 1.148023378 1.155674558 1.160602016 1.162848235 1.162924625 1.161633335 1.159671507 1.157237087 1.153914061 1.147680508 1.136396458
//
IT	4566
RD	3
LK	-6854108.893355
QD	-1552.363651 -> -1376.993617
RI	0.0206345305
TR	0.170619	0.032990
MT	16.866422
MM	C_pi: 1.088507, n_recomb: 615281.441722
RS	0	0.000000	0.259355	19467.395794	0.031640	0.054336
RS	1	0.008490	0.259355	20414.771746	0.033180	0.030369
RS	2	0.017701	0.259355	21346.608924	0.034694	0.020272
RS	3	0.027694	0.259355	22251.263947	0.036164	0.018206
RS	4	0.038536	1.231329	4956.381279	0.008055	0.004962
RS	5	0.050297	1.231329	5324.986451	0.008655	0.005376
RS	6	0.063058	1.611741	4372.872209	0.007107	0.004713
RS	7	0.076902	1.611741	4702.966723	0.007644	0.005518
RS	8	0.091921	1.641570	4962.853090	0.008066	0.006263
RS	9	0.108215	1.641570	5330.275496	0.008663	0.007346
RS	10	0.125893	1.571417	5973.811170	0.009709	0.008578
RS	11	0.145072	1.571417	6401.175036	0.010404	0.009566
RS	12	0.165879	1.499946	7175.934073	0.011663	0.010908
RS	13	0.188452	1.499946	7666.976108	0.012461	0.011914
RS	14	0.212942	1.431385	8569.220424	0.013927	0.013453
RS	15	0.239512	1.431385	9122.770651	0.014827	0.014535
RS	16	0.268337	1.359553	10202.958606	0.016583	0.016323
RS	17	0.299609	1.359553	10812.765069	0.017574	0.017539
RS	18	0.333537	1.280110	12135.805331	0.019724	0.019769
RS	19	0.370345	1.280110	12785.478330	0.020780	0.021235
RS	20	0.410278	1.204890	14260.259978	0.023177	0.023825
RS	21	0.453601	1.204890	14912.977672	0.024238	0.025371
RS	22	0.500602	1.149141	16284.639882	0.026467	0.027808
RS	23	0.551594	1.149141	16883.497634	0.027440	0.029137
RS	24	0.606916	1.117958	17910.514367	0.029109	0.030937
RS	25	0.666934	1.117958	18392.700348	0.029893	0.031849
RS	26	0.732048	1.108644	18952.986593	0.030804	0.032788
RS	27	0.802690	1.108644	19264.308188	0.031310	0.033203
RS	28	0.879330	1.115143	19363.369917	0.031471	0.033313
RS	29	0.962476	1.115143	19464.507017	0.031635	0.033247
RS	30	1.052682	1.130894	19180.684670	0.031174	0.032703
RS	31	1.150547	1.130894	19046.565119	0.030956	0.032206
RS	32	1.256720	1.150487	18467.885499	0.030015	0.031189
RS	33	1.371908	1.150487	18086.387593	0.029395	0.030312
RS	34	1.496875	1.170042	17282.753357	0.028089	0.028958
RS	35	1.632452	1.170042	16656.009225	0.027071	0.027743
RS	36	1.779540	1.187255	15676.206857	0.025478	0.026136
RS	37	1.939116	1.187255	14824.885467	0.024094	0.024623
RS	38	2.112240	1.200943	13711.437731	0.022285	0.022825
RS	39	2.300062	1.200943	12679.284573	0.020607	0.021079
RS	40	2.503831	1.210526	11483.475359	0.018664	0.019163
RS	41	2.724901	1.210526	10338.736492	0.016803	0.017277
RS	42	2.964739	1.216029	9124.774202	0.014830	0.015331
RS	43	3.224940	1.216029	7956.551623	0.012932	0.013423
RS	44	3.507233	1.218181	6799.864643	0.011052	0.011554
RS	45	3.813492	1.218181	5707.122822	0.009276	0.009762
RS	46	4.145754	1.218144	4686.918718	0.007618	0.008089
RS	47	4.506225	1.218144	3759.082525	0.006110	0.006547
RS	48	4.897300	1.216898	2941.153140	0.004780	0.005180
RS	49	5.321579	1.216898	2235.362700	0.003633	0.003984
RS	50	5.781879	1.214669	1650.867565	0.002683	0.002983
RS	51	6.281260	1.214669	1177.263189	0.001913	0.002160
RS	52	6.823038	1.210793	812.194508	0.001320	0.001516
RS	53	7.410815	1.210793	536.921092	0.000873	0.001021
RS	54	8.048494	1.202510	342.080954	0.000556	0.000663
RS	55	8.740314	1.202510	206.343933	0.000335	0.000409
RS	56	9.490870	1.202510	118.427245	0.000192	0.000240
RS	57	10.305150	1.202510	64.399557	0.000105	0.000133
RS	58	11.188563	1.186827	33.313340	0.000054	0.000070
RS	59	12.146979	1.186827	15.862545	0.000026	0.000034
RS	60	13.186767	1.186827	7.044560	0.000011	0.000015
RS	61	14.314833	1.186827	2.900740	0.000005	0.000006
RS	62	15.538675	1.186827	1.100454	0.000002	0.000002
RS	63	16.866422	1.186827	0.547673	0.000001	0.000001
PA	4+25*2+4+6 0.170619063 0.032990385 16.866422201 0.259354632 1.231329062 1.611741058 1.641569691 1.571417126 1.499946325 1.431384586 1.359552734 1.280110392 1.204889972 1.149141428 1.117958338 1.108643644 1.115142743 1.130893941 1.150487082 1.170042053 1.187254794 1.200942637 1.210526422 1.216028744 1.218181445 1.218143781 1.216897729 1.214668747 1.210792894 1.202509611 1.186827169
//
IT	4485
RD	4
LK	-6853811.153782
QD	-1331.816197 -> -1241.589583
RI	0.0205067835
TR	0.168580	0.032534
MT	17.251113
MM	C_pi: 1.097540, n_recomb: 611865.679259
RS	0	0.000000	0.240620	20935.433326	0.034216	0.053826
RS	1	0.008529	0.240620	21899.975875	0.035792	0.030656
RS	2	0.017785	0.240620	22837.181816	0.037324	0.021037
RS	3	0.027831	0.240620	23733.533790	0.038789	0.019614
RS	4	0.038733	1.375705	4385.823082	0.007168	0.004289
RS	5	0.050565	1.375705	4718.334394	0.007711	0.004812
RS	6	0.063406	1.774318	3937.215080	0.006435	0.004285
RS	7	0.077343	1.774318	4239.162389	0.006928	0.005096
RS	8	0.092468	1.753282	4615.638924	0.007544	0.005981
RS	9	0.108883	1.753282	4962.016199	0.008110	0.007054
RS	10	0.126699	1.646372	5674.163991	0.009274	0.008423
RS	11	0.146033	1.646372	6085.153200	0.009945	0.009379
RS	12	0.167017	1.560787	6874.163881	0.011235	0.010789
RS	13	0.189790	1.560787	7350.648898	0.012014	0.011745
RS	14	0.214506	1.485606	8243.921848	0.013473	0.013319
RS	15	0.241329	1.485606	8784.169933	0.014356	0.014337
RS	16	0.270440	1.405799	9869.755829	0.016131	0.016181
RS	17	0.302034	1.405799	10469.063757	0.017110	0.017322
RS	18	0.336323	1.312408	11860.644655	0.019384	0.019702
RS	19	0.373536	1.312408	12505.143369	0.020438	0.021102
RS	20	0.413922	1.221280	14116.042473	0.023070	0.023955
RS	21	0.457754	1.221280	14768.315301	0.024137	0.025463
RS	22	0.505323	1.153670	16285.092691	0.026615	0.028175
RS	23	0.556950	1.153670	16883.200489	0.027593	0.029488
RS	24	0.612980	1.116635	17997.744037	0.029415	0.031455
RS	25	0.673788	1.116635	18473.805622	0.030193	0.032363
RS	26	0.739783	1.106846	19034.112206	0.031108	0.033306
RS	27	0.811406	1.106846	19333.475619	0.031598	0.033722
RS	28	0.889137	1.116783	19359.685588	0.031640	0.033699
RS	29	0.973499	1.116783	19447.652671	0.031784	0.033638
RS	30	1.065055	1.138323	19056.218015	0.031144	0.032894
RS	31	1.164420	1.138323	18914.596429	0.030913	0.032409
RS	32	1.272259	1.164755	18229.699462	0.029794	0.031187
RS	33	1.389296	1.164755	17852.499082	0.029177	0.030331
RS	34	1.516314	1.191235	16967.239310	0.027730	0.028808
RS	35	1.654166	1.191235	16360.095239	0.026738	0.027623
RS	36	1.803775	1.214863	15332.516705	0.025059	0.025897
RS	37	1.966144	1.214863	14516.203630	0.023724	0.024426
RS	38	2.142360	1.234119	13388.330306	0.021881	0.022560
RS	39	2.333606	1.234119	12403.153937	0.020271	0.020863
RS	40	2.541163	1.248193	11219.827388	0.018337	0.018924
RS	41	2.766421	1.248193	10127.472543	0.016552	0.017089
RS	42	3.010892	1.257043	8942.083743	0.014614	0.015153
RS	43	3.276212	1.257043	7823.522696	0.012786	0.013294
RS	44	3.564162	1.261559	6699.098773	0.010949	0.011448
RS	45	3.876670	1.261559	5646.080221	0.009228	0.009697
RS	46	4.215831	1.263187	4651.949895	0.007603	0.008048
RS	47	4.583918	1.263187	3749.880069	0.006129	0.006534
RS	48	4.983399	1.263120	2947.208171	0.004817	0.005183
RS	49	5.416950	1.263120	2253.365126	0.003683	0.004002
RS	50	5.887478	1.261531	1673.913768	0.002736	0.003008
RS	51	6.398136	1.261531	1201.975539	0.001964	0.002188
RS	52	6.952347	1.257461	835.353587	0.001365	0.001543
RS	53	7.553825	1.257461	556.512043	0.000910	0.001045
RS	54	8.206603	1.247464	357.770339	0.000585	0.000683
RS	55	8.915053	1.247464	217.542706	0.000356	0.000423
RS	56	9.683927	1.247464	125.911172	0.000206	0.000250
RS	57	10.518375	1.247464	69.078775	0.000113	0.000140
RS	58	11.423992	1.227770	36.135453	0.000059	0.000074
RS	59	12.406847	1.227770	17.337682	0.000028	0.000036
RS	60	13.473527	1.227770	7.760719	0.000013	0.000016
RS	61	14.631181	1.227770	3.221905	0.000005	0.000007
RS	62	15.887570	1.227770	1.232694	0.000002	0.000003
RS	63	17.251113	1.227770	0.621206	0.000001	0.000001
PA	4+25*2+4+6 0.168580000 0.032533996 17.251112823 0.240619627 1.375705288 1.774317592 1.753282270 1.646372111 1.560786662 1.485606036 1.405798812 1.312408099 1.221280343 1.153670262 1.116635223 1.106846260 1.116782634 1.138322680 1.164754941 1.191234626 1.214863119 1.234118778 1.248193173 1.257042531 1.261558805 1.263186857 1.263120244 1.261530596 1.257460756 1.247464270 1.227769951
//
IT	4668
RD	5
LK	-6853652.605156
QD	-1215.191176 -> -1161.997630
RI	0.0204765833
TR	0.166975	0.032195
MT	17.554240
MM	C_pi: 1.105379, n_recomb: 609845.334813
RS	0	0.000000	0.230596	21832.621828	0.035800	0.053421
RS	1	0.008559	0.230596	22804.906770	0.037395	0.030864
RS	2	0.017850	0.230596	23742.051335	0.038931	0.021522
RS	3	0.027936	0.230596	24629.363013	0.040386	0.020525
RS	4	0.038886	1.522917	3938.474998	0.006458	0.003820
RS	5	0.050772	1.522917	4241.742714	0.006955	0.004371
RS	6	0.063676	1.915050	3633.875292	0.005959	0.004000
RS	7	0.077685	1.915050	3915.828643	0.006421	0.004790
RS	8	0.092892	1.833755	4403.099654	0.007220	0.005815
RS	9	0.109401	1.833755	4736.592307	0.007767	0.006868
RS	10	0.127323	1.693532	5510.518470	0.009036	0.008358
RS	11	0.146778	1.693532	5912.836373	0.009696	0.009289
RS	12	0.167899	1.600822	6702.651206	0.010991	0.010733
RS	13	0.190828	1.600822	7171.196209	0.011759	0.011653
RS	14	0.215718	1.525905	8035.848039	0.013177	0.013214
RS	15	0.242739	1.525905	8567.881923	0.014049	0.014187
RS	16	0.272073	1.443844	9633.771942	0.015797	0.016028
RS	17	0.303917	1.443844	10225.976667	0.016768	0.017113
RS	18	0.338487	1.340417	11658.022525	0.019116	0.019584
RS	19	0.376016	1.340417	12299.402441	0.020168	0.020931
RS	20	0.416756	1.235611	14022.822462	0.022994	0.023992
RS	21	0.460983	1.235611	14676.195523	0.024065	0.025469
RS	22	0.508995	1.157195	16326.411925	0.026771	0.028424
RS	23	0.561117	1.157195	16925.427600	0.027754	0.029726
RS	24	0.617699	1.114452	18129.374721	0.029728	0.031856
RS	25	0.679124	1.114452	18601.083324	0.030501	0.032765
RS	26	0.745807	1.103610	19173.666315	0.031440	0.033730
RS	27	0.818196	1.103610	19462.468192	0.031914	0.034151
RS	28	0.896781	1.115905	19434.147443	0.031867	0.034029
RS	29	0.982091	1.115905	19509.122946	0.031990	0.033977
RS	30	1.074703	1.141898	19030.071180	0.031205	0.033072
RS	31	1.175241	1.141898	18878.801709	0.030957	0.032602
RS	32	1.284384	1.173788	18105.041403	0.029688	0.031212
RS	33	1.402868	1.173788	17726.615221	0.029067	0.030377
RS	34	1.531493	1.205930	16770.990930	0.027500	0.028712
RS	35	1.671126	1.205930	16174.005876	0.026521	0.027555
RS	36	1.822710	1.234939	15102.035265	0.024764	0.025728
RS	37	1.987267	1.234939	14307.724448	0.023461	0.024290
RS	38	2.165908	1.259016	13161.225949	0.021581	0.022364
RS	39	2.359838	1.259016	12207.812180	0.020018	0.020705
RS	40	2.570366	1.277132	11027.373204	0.018082	0.018741
RS	41	2.798912	1.277132	9972.085462	0.016352	0.016947
RS	42	3.047019	1.289153	8803.496176	0.014436	0.015011
RS	43	3.316360	1.289153	7721.457779	0.012661	0.013192
RS	44	3.608753	1.296083	6618.595692	0.010853	0.011361
RS	45	3.926170	1.296083	5596.029854	0.009176	0.009642
RS	46	4.270755	1.299587	4620.589980	0.007577	0.008011
RS	47	4.644830	1.299587	3739.368528	0.006132	0.006520
RS	48	5.050922	1.300995	2948.450360	0.004835	0.005183
RS	49	5.491769	1.300995	2265.202550	0.003714	0.004014
RS	50	5.970347	1.300352	1690.264233	0.002772	0.003027
RS	51	6.489884	1.300352	1220.679592	0.002002	0.002211
RS	52	7.053887	1.296357	853.413602	0.001399	0.001566
RS	53	7.666160	1.296357	572.259139	0.000938	0.001065
RS	54	8.330835	1.284915	370.692769	0.000608	0.000701
RS	55	9.052397	1.284915	226.948157	0.000372	0.000436
RS	56	9.835715	1.284915	132.307863	0.000217	0.000259
RS	57	10.686074	1.284915	73.144174	0.000120	0.000145
RS	58	11.609212	1.261503	38.635651	0.000063	0.000078
RS	59	12.611358	1.261503	18.659834	0.000031	0.000038
RS	60	13.699273	1.261503	8.410209	0.000014	0.000017
RS	61	14.880299	1.261503	3.516682	0.000006	0.000007
RS	62	16.162404	1.261503	1.355562	0.000002	0.000003
RS	63	17.554240	1.261503	0.690799	0.000001	0.000001
PA	4+25*2+4+6 0.166975441 0.032194702 17.554239877 0.230596372 1.522917389 1.915050459 1.833755292 1.693531719 1.600821622 1.525905049 1.443843794 1.340417251 1.235610858 1.157195385 1.114452165 1.103609880 1.115905035 1.141897525 1.173788496 1.205929999 1.234939059 1.259016365 1.277132252 1.289152635 1.296083428 1.299587131 1.300994842 1.300351882 1.296357143 1.284914633 1.261503442
//
IT	4375
RD	6
LK	-6853557.587093
QD	-1144.741758 -> -1111.157615
RI	0.0204571844
TR	0.165697	0.031937
MT	17.797117
MM	C_pi: 1.112043, n_recomb: 608627.529761
RS	0	0.000000	0.224457	22434.864712	0.036861	0.053104
RS	1	0.008582	0.224457	23411.585041	0.038466	0.031020
RS	2	0.017901	0.224457	24347.708444	0.040004	0.021858
RS	3	0.028019	0.224457	25227.739177	0.041450	0.021164
RS	4	0.039006	1.668883	3582.617190	0.005886	0.003466
RS	5	0.050936	1.668883	3861.957960	0.006345	0.004015
RS	6	0.063889	2.035125	3414.350763	0.005610	0.003795
RS	7	0.077955	2.035125	3681.612109	0.006049	0.004559
RS	8	0.093227	1.889318	4272.258310	0.007019	0.005717
RS	9	0.109810	1.889318	4597.909707	0.007555	0.006753
RS	10	0.127816	1.720197	5427.989164	0.008918	0.008349
RS	11	0.147368	1.720197	5826.274642	0.009573	0.009265
RS	12	0.168597	1.625963	6607.124758	0.010856	0.010717
RS	13	0.191649	1.625963	7071.581614	0.011619	0.011616
RS	14	0.216678	1.556473	7893.892033	0.012970	0.013132
RS	15	0.243856	1.556473	8420.496323	0.013835	0.014076
RS	16	0.273367	1.476577	9448.587001	0.015524	0.015875
RS	17	0.305409	1.476577	10035.255971	0.016488	0.016919
RS	18	0.340202	1.366211	11485.707497	0.018871	0.019436
RS	19	0.377981	1.366211	12124.549817	0.019921	0.020742
RS	20	0.419002	1.249483	13939.657796	0.022903	0.023971
RS	21	0.463544	1.249483	14594.466789	0.023979	0.025420
RS	22	0.511908	1.161115	16365.595824	0.026889	0.028592
RS	23	0.564423	1.161115	16966.331728	0.027876	0.029883
RS	24	0.621445	1.112826	18258.670307	0.030000	0.032171
RS	25	0.683360	1.112826	18727.511287	0.030770	0.033078
RS	26	0.750589	1.100520	19321.439084	0.031746	0.034080
RS	27	0.823588	1.100520	19601.500692	0.032206	0.034504
RS	28	0.902852	1.114341	19534.171734	0.032095	0.034311
RS	29	0.988919	1.114341	19597.592429	0.032200	0.034265
RS	30	1.082371	1.143697	19048.921950	0.031298	0.033233
RS	31	1.183844	1.143697	18888.091620	0.031034	0.032774
RS	32	1.294026	1.179862	18042.047013	0.029644	0.031250
RS	33	1.413663	1.179862	17660.199009	0.029016	0.030432
RS	34	1.543568	1.216527	16646.286786	0.027351	0.028653
RS	35	1.684622	1.216527	16054.429778	0.026378	0.027518
RS	36	1.837781	1.249931	14944.001244	0.024554	0.025607
RS	37	2.004084	1.249931	14163.922975	0.023272	0.024195
RS	38	2.184660	1.278067	12998.653641	0.021357	0.022216
RS	39	2.380733	1.278067	12067.308206	0.019827	0.020588
RS	40	2.593633	1.299714	10884.923979	0.017884	0.018598
RS	41	2.824805	1.299714	9856.486400	0.016195	0.016838
RS	42	3.075816	1.314641	8697.475626	0.014290	0.014898
RS	43	3.348370	1.314641	7642.830038	0.012557	0.013110
RS	44	3.644314	1.323936	6554.351968	0.010769	0.011287
RS	45	3.965657	1.323936	5555.494799	0.009128	0.009596
RS	46	4.314578	1.329427	4593.423193	0.007547	0.007977
RS	47	4.693444	1.329427	3729.222404	0.006127	0.006507
RS	48	5.104825	1.332516	2947.279295	0.004843	0.005179
RS	49	5.551511	1.332516	2273.344676	0.003735	0.004022
RS	50	6.036533	1.333056	1702.276060	0.002797	0.003040
RS	51	6.563180	1.333056	1235.330957	0.002030	0.002228
RS	52	7.135024	1.329354	867.919540	0.001426	0.001584
RS	53	7.755945	1.329354	585.268514	0.000962	0.001083
RS	54	8.430155	1.316694	381.599166	0.000627	0.000716
RS	55	9.162226	1.316694	235.028208	0.000386	0.000448
RS	56	9.957125	1.316694	137.890246	0.000227	0.000267
RS	57	10.820243	1.316694	76.744047	0.000126	0.000151
RS	58	11.757435	1.289817	40.888333	0.000067	0.000081
RS	59	12.775059	1.289817	19.863420	0.000033	0.000040
RS	60	13.880016	1.289817	9.007663	0.000015	0.000018
RS	61	15.079803	1.289817	3.790746	0.000006	0.000008
RS	62	16.382558	1.289817	1.471050	0.000002	0.000003
RS	63	17.797117	1.289817	0.757309	0.000001	0.000002
PA	4+25*2+4+6 0.165697011 0.031936733 17.797116614 0.224457230 1.668883379 2.035124643 1.889318334 1.720196652 1.625962700 1.556473144 1.476576810 1.366211223 1.249482560 1.161115190 1.112826044 1.100519522 1.114340646 1.143696550 1.179862426 1.216526837 1.249931484 1.278066537 1.299713535 1.314641214 1.323936387 1.329426513 1.332516401 1.333056121 1.329354057 1.316693746 1.289816713
//
IT	4236
RD	7
LK	-6853496.878215
QD	-1099.463793 -> -1077.124712
RI	0.0204389045
TR	0.164662	0.031737
MT	17.994814
MM	C_pi: 1.117682, n_recomb: 607898.391753
RS	0	0.000000	0.220347	22867.756309	0.037618	0.052852
RS	1	0.008601	0.220347	23847.509604	0.039229	0.031142
RS	2	0.017942	0.220347	24782.658942	0.040768	0.022105
RS	3	0.028086	0.220347	25657.123613	0.042206	0.021638
RS	4	0.039103	1.812846	3292.555233	0.005416	0.003184
RS	5	0.051067	1.812846	3551.925201	0.005843	0.003719
RS	6	0.064061	2.137658	3249.556290	0.005346	0.003641
RS	7	0.078172	2.137658	3505.658053	0.005767	0.004379
RS	8	0.093497	1.925947	4193.481966	0.006898	0.005663
RS	9	0.110140	1.925947	4514.548488	0.007426	0.006684
RS	10	0.128214	1.732038	5397.182329	0.008878	0.008375
RS	11	0.147843	1.732038	5794.406909	0.009532	0.009284
RS	12	0.169160	1.640186	6560.298472	0.010792	0.010729
RS	13	0.192311	1.640186	7023.130820	0.011553	0.011619
RS	14	0.217452	1.579681	7794.496363	0.012822	0.013068
RS	15	0.244757	1.579681	8317.430411	0.013682	0.013994
RS	16	0.274410	1.505220	9295.759053	0.015292	0.015727
RS	17	0.306613	1.505220	9877.789125	0.016249	0.016742
RS	18	0.341586	1.390346	11330.454166	0.018639	0.019275
RS	19	0.379567	1.390346	11966.881697	0.019686	0.020548
RS	20	0.420815	1.263144	13856.169091	0.022794	0.023911
RS	21	0.465611	1.263144	14512.320104	0.023873	0.025337
RS	22	0.514260	1.165585	16391.964619	0.026965	0.028703
RS	23	0.567093	1.165585	16994.794669	0.027957	0.029982
RS	24	0.624470	1.111982	18372.127922	0.030222	0.032420
RS	25	0.686783	1.111982	18839.236770	0.030991	0.033323
RS	26	0.754455	1.097991	19459.936719	0.032012	0.034372
RS	27	0.827947	1.097991	19732.952780	0.032461	0.034795
RS	28	0.907761	1.112762	19638.251798	0.032305	0.034552
RS	29	0.994439	1.112762	19691.791703	0.032393	0.034509
RS	30	1.088573	1.144663	19087.998981	0.031400	0.033377
RS	31	1.190803	1.144663	18918.456763	0.031121	0.032926
RS	32	1.301826	1.184165	18014.076311	0.029633	0.031294
RS	33	1.422399	1.184165	17628.051684	0.028998	0.030489
RS	34	1.553341	1.224406	16566.622618	0.027252	0.028618
RS	35	1.695547	1.224406	15977.044842	0.026282	0.027500
RS	36	1.849983	1.261350	14834.273074	0.024403	0.025520
RS	37	2.017703	1.261350	14063.479578	0.023135	0.024129
RS	38	2.199849	1.292850	12880.768144	0.021189	0.022105
RS	39	2.397661	1.292850	11964.977310	0.019683	0.020500
RS	40	2.612487	1.317538	10778.165941	0.017730	0.018488
RS	41	2.845791	1.317538	9769.472184	0.016071	0.016752
RS	42	3.099161	1.335090	8615.406081	0.014172	0.014806
RS	43	3.374324	1.335090	7581.617190	0.012472	0.013044
RS	44	3.673153	1.346654	6502.554913	0.010697	0.011225
RS	45	3.997686	1.346654	5522.430586	0.009084	0.009556
RS	46	4.350132	1.354187	4569.838711	0.007517	0.007945
RS	47	4.732892	1.354187	3719.725144	0.006119	0.006493
RS	48	5.148573	1.359106	2944.622430	0.004844	0.005172
RS	49	5.600008	1.359106	2278.927168	0.003749	0.004027
RS	50	6.090270	1.361018	1711.144524	0.002815	0.003050
RS	51	6.622701	1.361018	1246.975652	0.002051	0.002242
RS	52	7.200927	1.357792	879.732999	0.001447	0.001600
RS	53	7.828886	1.357792	596.174318	0.000981	0.001097
RS	54	8.510857	1.344106	390.932154	0.000643	0.000729
RS	55	9.251485	1.344106	242.062418	0.000398	0.000458
RS	56	10.055815	1.344106	142.823087	0.000235	0.000274
RS	57	10.929326	1.344106	79.968560	0.000132	0.000156
RS	58	11.877968	1.313984	42.938749	0.000071	0.000085
RS	59	12.908204	1.313984	20.969392	0.000034	0.000042
RS	60	14.027052	1.313984	9.561960	0.000016	0.000019
RS	61	15.242133	1.313984	4.047513	0.000007	0.000008
RS	62	16.561724	1.313984	1.580336	0.000003	0.000003
RS	63	17.994814	1.313984	0.821216	0.000001	0.000002
PA	4+25*2+4+6 0.164661894 0.031736857 17.994814076 0.220346814 1.812845770 2.137657602 1.925947012 1.732037834 1.640185935 1.579680503 1.505219761 1.390345871 1.263144247 1.165584911 1.111982331 1.097991187 1.112761979 1.144662923 1.184165208 1.224405554 1.261349916 1.292850081 1.317537594 1.335090019 1.346654423 1.354187427 1.359106341 1.361018395 1.357792058 1.344106240 1.313984493
//
IT	3735
RD	8
LK	-6853456.072210
QD	-1068.966496 -> -1053.383108
RI	0.0204184292
TR	0.163806	0.031579
MT	18.158875
MM	C_pi: 1.122510, n_recomb: 607487.046743
RS	0	0.000000	0.217432	23193.905722	0.038180	0.052649
RS	1	0.008617	0.217432	24176.019649	0.039797	0.031238
RS	2	0.017976	0.217432	25110.481814	0.041335	0.022295
RS	3	0.028141	0.217432	25980.766221	0.042768	0.022004
RS	4	0.039183	1.955389	3050.098455	0.005021	0.002951
RS	5	0.051176	1.955389	3292.438716	0.005420	0.003467
RS	6	0.064202	2.226278	3121.291178	0.005138	0.003519
RS	7	0.078351	2.226278	3368.626801	0.005545	0.004234
RS	8	0.093719	1.948895	4148.505061	0.006829	0.005636
RS	9	0.110411	1.948895	4467.118855	0.007353	0.006646
RS	10	0.128541	1.733556	5400.299966	0.008890	0.008425
RS	11	0.148234	1.733556	5798.414225	0.009545	0.009332
RS	12	0.169623	1.646537	6546.094898	0.010776	0.010760
RS	13	0.192855	1.646537	7008.952701	0.011538	0.011649
RS	14	0.218090	1.597203	7724.801730	0.012716	0.013018
RS	15	0.245499	1.597203	8245.294737	0.013573	0.013937
RS	16	0.275269	1.530471	9166.763468	0.015090	0.015586
RS	17	0.307605	1.530471	9744.800289	0.016041	0.016582
RS	18	0.342726	1.412987	11188.298980	0.018417	0.019109
RS	19	0.380875	1.412987	11822.344506	0.019461	0.020356
RS	20	0.422310	1.276516	13771.762310	0.022670	0.023829
RS	21	0.467316	1.276516	14429.056146	0.023752	0.025235
RS	22	0.516199	1.170458	16405.737196	0.027006	0.028773
RS	23	0.569295	1.170458	17010.818965	0.028002	0.030041
RS	24	0.626966	1.111834	18468.258540	0.030401	0.032620
RS	25	0.689606	1.111834	18934.483591	0.031169	0.033517
RS	26	0.757643	1.096084	19584.482750	0.032239	0.034616
RS	27	0.831544	1.096084	19851.897254	0.032679	0.035036
RS	28	0.911811	1.111431	19738.030282	0.032491	0.034757
RS	29	0.998996	1.111431	19783.277496	0.032566	0.034714
RS	30	1.093692	1.145285	19135.518268	0.031499	0.033503
RS	31	1.196549	1.145285	18958.338112	0.031208	0.033057
RS	32	1.308268	1.187404	18006.837123	0.029642	0.031339
RS	33	1.429613	1.187404	17616.552498	0.028999	0.030543
RS	34	1.561415	1.230461	16516.632777	0.027188	0.028599
RS	35	1.704573	1.230461	15927.674060	0.026219	0.027494
RS	36	1.860067	1.270232	14758.089116	0.024294	0.025459
RS	37	2.028959	1.270232	13993.294477	0.023035	0.024084
RS	38	2.212404	1.304500	12794.935831	0.021062	0.022022
RS	39	2.411656	1.304500	11890.151134	0.019573	0.020435
RS	40	2.628076	1.331785	10697.676084	0.017610	0.018401
RS	41	2.863145	1.331785	9703.608180	0.015973	0.016685
RS	42	3.118469	1.351691	8551.395654	0.014077	0.014732
RS	43	3.395793	1.351691	7533.641035	0.012401	0.012990
RS	44	3.697014	1.365414	6460.429474	0.010635	0.011172
RS	45	4.024189	1.365414	5495.278724	0.009046	0.009522
RS	46	4.379556	1.375009	4549.268987	0.007489	0.007915
RS	47	4.765544	1.375009	3710.951649	0.006109	0.006479
RS	48	5.184791	1.381869	2941.009197	0.004841	0.005164
RS	49	5.640163	1.381869	2282.662915	0.003758	0.004030
RS	50	6.134773	1.385306	1717.659499	0.002827	0.003056
RS	51	6.672002	1.385306	1256.322378	0.002068	0.002253
RS	52	7.255522	1.382713	889.450097	0.001464	0.001612
RS	53	7.889321	1.382713	605.422432	0.000997	0.001110
RS	54	8.577733	1.368173	399.006292	0.000657	0.000740
RS	55	9.325463	1.368173	248.252913	0.000409	0.000467
RS	56	10.137623	1.368173	147.227553	0.000242	0.000281
RS	57	11.019763	1.368173	82.885170	0.000136	0.000160
RS	58	11.977915	1.335022	44.820971	0.000074	0.000088
RS	59	13.018626	1.335022	21.994051	0.000036	0.000044
RS	60	14.149013	1.335022	10.080269	0.000017	0.000020
RS	61	15.376801	1.335022	4.289856	0.000007	0.000009
RS	62	16.710383	1.335022	1.684466	0.000003	0.000003
RS	63	18.158875	1.335022	0.882996	0.000001	0.000002
PA	4+25*2+4+6 0.163805776 0.031578593 18.158875072 0.217432394 1.955388915 2.226277831 1.948895069 1.733555838 1.646536600 1.597203366 1.530471455 1.412986911 1.276515620 1.170458114 1.111833865 1.096084371 1.111431218 1.145285155 1.187404063 1.230461164 1.270232255 1.304500454 1.331785068 1.351690536 1.365414072 1.375009213 1.381869074 1.385305977 1.382712567 1.368173419 1.335021837
//
IT	3373
RD	9
LK	-6853427.323193
QD	-1047.474529 -> -1036.122895
RI	0.0203917237
TR	0.163086	0.031451
MT	18.297001
MM	C_pi: 1.126689, n_recomb: 607293.971052
RS	0	0.000000	0.215286	23447.794640	0.038610	0.052482
RS	1	0.008630	0.215286	24431.910055	0.040231	0.031316
RS	2	0.018004	0.215286	25365.998368	0.041769	0.022446
RS	3	0.028187	0.215286	26233.184112	0.043197	0.022294
RS	4	0.039249	2.097567	2842.695027	0.004681	0.002753
RS	5	0.051266	2.097567	3070.215757	0.005056	0.003248
RS	6	0.064320	2.304314	3017.843592	0.004969	0.003420
RS	7	0.078500	2.304314	3258.053714	0.005365	0.004113
RS	8	0.093904	1.962314	4125.594122	0.006793	0.005628
RS	9	0.110637	1.962314	4443.149643	0.007316	0.006628
RS	10	0.128815	1.728173	5425.729329	0.008934	0.008489
RS	11	0.148560	1.728173	5826.006081	0.009593	0.009399
RS	12	0.170010	1.647303	6554.196991	0.010792	0.010803
RS	13	0.193311	1.647303	7018.201882	0.011557	0.011697
RS	14	0.218623	1.610291	7676.789179	0.012641	0.012981
RS	15	0.246119	1.610291	8195.743825	0.013496	0.013898
RS	16	0.275988	1.552822	9056.653726	0.014913	0.015455
RS	17	0.308434	1.552822	9631.220438	0.015859	0.016438
RS	18	0.343681	1.434175	11057.990181	0.018209	0.018944
RS	19	0.381969	1.434175	11689.698823	0.019249	0.020171
RS	20	0.423561	1.289442	13688.226889	0.022540	0.023735
RS	21	0.468742	1.289442	14346.462627	0.023624	0.025123
RS	22	0.517823	1.175521	16409.971957	0.027021	0.028815
RS	23	0.571139	1.175521	17017.341368	0.028022	0.030072
RS	24	0.629056	1.112191	18549.446588	0.030544	0.032783
RS	25	0.691971	1.112191	19015.395821	0.031312	0.033672
RS	26	0.760315	1.094708	19695.187529	0.032431	0.034823
RS	27	0.834557	1.094708	19958.167881	0.032864	0.035237
RS	28	0.915206	1.110400	19830.694412	0.032654	0.034934
RS	29	1.002815	1.110400	19869.032675	0.032717	0.034889
RS	30	1.097984	1.145784	19185.718591	0.031592	0.033614
RS	31	1.201366	1.145784	19001.967737	0.031290	0.033170
RS	32	1.313669	1.189970	18012.246245	0.029660	0.031384
RS	33	1.435663	1.189970	17617.917028	0.029011	0.030594
RS	34	1.568186	1.235242	16486.891750	0.027148	0.028592
RS	35	1.712144	1.235242	15897.564933	0.026178	0.027496
RS	36	1.868526	1.277253	14705.943066	0.024216	0.025417
RS	37	2.038403	1.277253	13944.888052	0.022962	0.024053
RS	38	2.222939	1.313781	12732.764534	0.020966	0.021960
RS	39	2.423401	1.313781	11835.703321	0.019489	0.020386
RS	40	2.641161	1.343272	10637.012064	0.017515	0.018334
RS	41	2.877714	1.343272	9653.775044	0.015896	0.016633
RS	42	3.134680	1.365277	8501.306312	0.013999	0.014671
RS	43	3.413822	1.365277	7495.933373	0.012343	0.012945
RS	44	3.717052	1.381040	6425.971829	0.010581	0.011126
RS	45	4.046450	1.381040	5472.881324	0.009012	0.009492
RS	46	4.404274	1.392697	4531.228157	0.007461	0.007888
RS	47	4.792977	1.392697	3702.888183	0.006097	0.006465
RS	48	5.215224	1.401576	2936.780694	0.004836	0.005154
RS	49	5.673909	1.401576	2285.035338	0.003763	0.004030
RS	50	6.172177	1.406663	1722.370280	0.002836	0.003060
RS	51	6.713443	1.406663	1263.872730	0.002081	0.002262
RS	52	7.301419	1.404834	897.502814	0.001478	0.001622
RS	53	7.940136	1.404834	613.338855	0.001010	0.001120
RS	54	8.633971	1.389590	406.055850	0.000669	0.000750
RS	55	9.387682	1.389590	253.750697	0.000418	0.000475
RS	56	10.206435	1.389590	151.194510	0.000249	0.000287
RS	57	11.095844	1.389590	85.544682	0.000141	0.000164
RS	58	12.062006	1.353592	46.561352	0.000077	0.000090
RS	59	13.111544	1.353592	22.949715	0.000038	0.000045
RS	60	14.251653	1.353592	10.567857	0.000017	0.000021
RS	61	15.490150	1.353592	4.519818	0.000007	0.000009
RS	62	16.835525	1.353592	1.784147	0.000003	0.000004
RS	63	18.297001	1.353592	0.942937	0.000002	0.000002
PA	4+25*2+4+6 0.163085945 0.031451294 18.297000670 0.215286429 2.097567181 2.304313988 1.962314242 1.728172864 1.647302886 1.610290802 1.552821871 1.434175462 1.289441763 1.175521360 1.112191196 1.094707701 1.110399893 1.145784304 1.189970074 1.235241837 1.277253459 1.313781206 1.343271755 1.365277361 1.381039996 1.392697487 1.401576249 1.406663377 1.404834365 1.389590273 1.353591985
//
IT	3994
RD	10
LK	-6853406.199468
QD	-1031.674563 -> -1023.084047
RI	0.0203588372
TR	0.162468	0.031347
MT	18.415465
MM	C_pi: 1.130364, n_recomb: 607250.601436
RS	0	0.000000	0.213658	23650.982894	0.038948	0.052342
RS	1	0.008641	0.213658	24636.894523	0.040571	0.031382
RS	2	0.018028	0.213658	25570.886635	0.042109	0.022569
RS	3	0.028227	0.213658	26435.801993	0.043534	0.022531
RS	4	0.039306	2.240345	2661.902842	0.004384	0.002581
RS	5	0.051343	2.240345	2876.312657	0.004737	0.003055
RS	6	0.064420	2.374454	2931.607793	0.004828	0.003336
RS	7	0.078627	2.374454	3165.837092	0.005213	0.004009
RS	8	0.094062	1.969392	4116.823683	0.006779	0.005630
RS	9	0.110831	1.969392	4434.211604	0.007302	0.006622
RS	10	0.129048	1.718429	5465.499745	0.009000	0.008561
RS	11	0.148839	1.718429	5868.744316	0.009664	0.009477
RS	12	0.170341	1.644247	6577.387167	0.010831	0.010855
RS	13	0.193700	1.644247	7043.289699	0.011599	0.011757
RS	14	0.219078	1.619944	7644.841555	0.012589	0.012953
RS	15	0.246648	1.619944	8162.932744	0.013442	0.013874
RS	16	0.276601	1.572678	8961.986298	0.014758	0.015333
RS	17	0.309142	1.572678	9533.529977	0.015699	0.016308
RS	18	0.344495	1.453978	10938.656984	0.018013	0.018784
RS	19	0.382903	1.453978	11568.102920	0.019050	0.019996
RS	20	0.424629	1.301820	13607.225480	0.022408	0.023634
RS	21	0.469961	1.301820	14266.231170	0.023493	0.025008
RS	22	0.519209	1.180613	16407.683702	0.027020	0.028838
RS	23	0.572713	1.180613	17017.306037	0.028024	0.030085
RS	24	0.630841	1.112904	18618.436398	0.030660	0.032916
RS	25	0.693991	1.112904	19084.534221	0.031428	0.033798
RS	26	0.762597	1.093772	19793.264542	0.032595	0.034998
RS	27	0.837132	1.093772	20052.739322	0.033022	0.035406
RS	28	0.918106	1.109684	19915.174011	0.032796	0.035085
RS	29	1.006078	1.109684	19947.788460	0.032849	0.035036
RS	30	1.101651	1.146302	19235.218647	0.031676	0.033711
RS	31	1.205482	1.146302	19045.901787	0.031364	0.033267
RS	32	1.318285	1.192140	18024.992618	0.029683	0.031426
RS	33	1.440835	1.192140	17626.997222	0.029028	0.030640
RS	34	1.573975	1.239149	16470.942783	0.027124	0.028593
RS	35	1.718618	1.239149	15880.694734	0.026152	0.027504
RS	36	1.875759	1.282925	14671.116363	0.024160	0.025389
RS	37	2.046479	1.282925	13912.242794	0.022910	0.024034
RS	38	2.231950	1.321284	12688.197309	0.020894	0.021915
RS	39	2.433447	1.321284	11796.463081	0.019426	0.020351
RS	40	2.652355	1.352641	10591.419699	0.017442	0.018281
RS	41	2.890179	1.352641	9616.164301	0.015836	0.016593
RS	42	3.148551	1.376515	8462.016935	0.013935	0.014621
RS	43	3.429249	1.376515	7466.220987	0.012295	0.012908
RS	44	3.734202	1.394203	6397.564376	0.010535	0.011086
RS	45	4.065504	1.394203	5454.261684	0.008982	0.009466
RS	46	4.425434	1.407904	4515.269741	0.007436	0.007863
RS	47	4.816463	1.407904	3695.450626	0.006086	0.006452
RS	48	5.241281	1.418862	2932.115435	0.004829	0.005144
RS	49	5.702806	1.418862	2286.351122	0.003765	0.004029
RS	50	6.204210	1.425699	1725.655978	0.002842	0.003061
RS	51	6.748938	1.425699	1269.982225	0.002091	0.002269
RS	52	7.340736	1.424746	904.204002	0.001489	0.001630
RS	53	7.983668	1.424746	620.162903	0.001021	0.001129
RS	54	8.682155	1.408932	412.253661	0.000679	0.000759
RS	55	9.440996	1.408932	258.668875	0.000426	0.000482
RS	56	10.265406	1.408932	154.792996	0.000255	0.000292
RS	57	11.161051	1.408932	87.986230	0.000145	0.000168
RS	58	12.134087	1.370243	48.180508	0.000079	0.000093
RS	59	13.191199	1.370243	23.846129	0.000039	0.000047
RS	60	14.339654	1.370243	11.028937	0.000018	0.000022
RS	61	15.587343	1.370243	4.739050	0.000008	0.000009
RS	62	16.942841	1.370243	1.879958	0.000003	0.000004
RS	63	18.415465	1.370243	1.001278	0.000002	0.000002
PA	4+25*2+4+6 0.162468255 0.031346760 18.415464509 0.213657680 2.240344691 2.374453672 1.969391910 1.718429213 1.644247310 1.619944168 1.572677595 1.453977549 1.301819845 1.180613165 1.112903965 1.093772282 1.109684037 1.146302246 1.192139753 1.239149471 1.282924857 1.321283687 1.352641309 1.376515019 1.394202882 1.407903818 1.418861771 1.425699244 1.424745795 1.408932305 1.370243042
//
IT	4004
RD	11
LK	-6853390.092410
QD	-1019.598783 -> -1012.884868
RI	0.0203207865
TR	0.161931	0.031260
MT	18.518380
MM	C_pi: 1.133628, n_recomb: 607311.198558
RS	0	0.000000	0.212386	23817.849931	0.039219	0.052223
RS	1	0.008650	0.212386	24805.419431	0.040845	0.031437
RS	2	0.018049	0.212386	25739.528216	0.042383	0.022671
RS	3	0.028260	0.212386	26602.786326	0.043804	0.022729
RS	4	0.039355	2.384463	2501.968719	0.004120	0.002429
RS	5	0.051410	2.384463	2704.628021	0.004453	0.002882
RS	6	0.064507	2.438805	2857.490079	0.004705	0.003264
RS	7	0.078738	2.438805	3086.545000	0.005082	0.003917
RS	8	0.094199	1.972412	4116.865749	0.006779	0.005640
RS	9	0.110998	1.972412	4434.633229	0.007302	0.006624
RS	10	0.129249	1.706179	5513.890707	0.009079	0.008638
RS	11	0.149080	1.706179	5920.568742	0.009749	0.009560
RS	12	0.170626	1.638665	6610.545106	0.010885	0.010912
RS	13	0.194036	1.638665	7078.827743	0.011656	0.011825
RS	14	0.219471	1.626953	7624.802923	0.012555	0.012934
RS	15	0.247106	1.626953	8142.530307	0.013408	0.013860
RS	16	0.277132	1.590387	8880.015602	0.014622	0.015221
RS	17	0.309755	1.590387	9448.915466	0.015559	0.016192
RS	18	0.345200	1.472456	10829.478875	0.017832	0.018631
RS	19	0.383711	1.472456	11456.756273	0.018865	0.019831
RS	20	0.425553	1.313581	13529.859942	0.022278	0.023531
RS	21	0.471015	1.313581	14189.492211	0.023364	0.024893
RS	22	0.520409	1.185605	16401.279264	0.027006	0.028847
RS	23	0.574076	1.185605	17013.075008	0.028014	0.030085
RS	24	0.632386	1.113838	18677.748517	0.030755	0.033028
RS	25	0.695739	1.113838	19144.277127	0.031523	0.033902
RS	26	0.764572	1.093177	19880.306634	0.032735	0.035149
RS	27	0.839360	1.093177	20137.001853	0.033158	0.035550
RS	28	0.920618	1.109247	19991.494437	0.032918	0.035215
RS	29	1.008904	1.109247	20019.376018	0.032964	0.035162
RS	30	1.104827	1.146890	19282.269682	0.031750	0.033794
RS	31	1.209048	1.146890	19088.287192	0.031431	0.033350
RS	32	1.322284	1.194065	18041.755654	0.029708	0.031464
RS	33	1.445316	1.194065	17640.532711	0.029047	0.030681
RS	34	1.578990	1.242436	16464.413110	0.027110	0.028598
RS	35	1.724227	1.242436	15872.960852	0.026136	0.027514
RS	36	1.882027	1.287584	14648.926501	0.024121	0.025372
RS	37	2.053478	1.287584	13891.145737	0.022873	0.024023
RS	38	2.239760	1.327414	12656.897211	0.020841	0.021882
RS	39	2.442156	1.327414	11768.713446	0.019378	0.020326
RS	40	2.662059	1.360345	10557.435405	0.017384	0.018241
RS	41	2.900985	1.360345	9587.988978	0.015788	0.016562
RS	42	3.160578	1.385880	8431.190595	0.013883	0.014581
RS	43	3.442627	1.385880	7442.793313	0.012255	0.012879
RS	44	3.749074	1.405377	6374.016489	0.010495	0.011052
RS	45	4.082029	1.405377	5438.696142	0.008955	0.009443
RS	46	4.443786	1.421094	4501.042918	0.007411	0.007839
RS	47	4.836836	1.421094	3688.564526	0.006074	0.006439
RS	48	5.263886	1.434171	2927.152596	0.004820	0.005133
RS	49	5.727877	1.434171	2286.846291	0.003766	0.004026
RS	50	6.232004	1.442840	1727.807534	0.002845	0.003062
RS	51	6.779740	1.442840	1274.926207	0.002099	0.002274
RS	52	7.374856	1.442858	909.798525	0.001498	0.001637
RS	53	8.021451	1.442858	626.083940	0.001031	0.001137
RS	54	8.723979	1.426592	417.740073	0.000688	0.000767
RS	55	9.487278	1.426592	263.099633	0.000433	0.000488
RS	56	10.316603	1.426592	158.079614	0.000260	0.000297
RS	57	11.217668	1.426592	90.242164	0.000149	0.000171
RS	58	12.196677	1.385350	49.695618	0.000082	0.000095
RS	59	13.260373	1.385350	24.691558	0.000041	0.000048
RS	60	14.416082	1.385350	11.467164	0.000019	0.000022
RS	61	15.671763	1.385350	4.949024	0.000008	0.000010
RS	62	17.036064	1.385350	1.972437	0.000003	0.000004
RS	63	18.518380	1.385350	1.058262	0.000002	0.000002
PA	4+25*2+4+6 0.161930626 0.031259670 18.518379912 0.212386015 2.384462552 2.438804968 1.972411989 1.706179020 1.638664958 1.626953376 1.590387496 1.472455661 1.313580689 1.185605496 1.113837951 1.093176670 1.109246968 1.146890387 1.194064547 1.242435904 1.287583917 1.327413949 1.360345388 1.385880156 1.405376971 1.421093651 1.434171107 1.442840386 1.442857591 1.426592230 1.385349987
//
IT	4031
RD	12
LK	-6853377.426299
QD	-1010.057016 -> -1004.667872
RI	0.0202789423
TR	0.161455	0.031186
MT	18.609155
MM	C_pi: 1.136565, n_recomb: 607442.942000
RS	0	0.000000	0.211366	23958.246589	0.039441	0.052120
RS	1	0.008659	0.211366	24947.372907	0.041069	0.031485
RS	2	0.018067	0.211366	25881.755390	0.042608	0.022759
RS	3	0.028290	0.211366	26743.807363	0.044027	0.022898
RS	4	0.039398	2.530679	2358.674512	0.003883	0.002294
RS	5	0.051468	2.530679	2550.683695	0.004199	0.002726
RS	6	0.064583	2.498969	2792.067973	0.004596	0.003199
RS	7	0.078834	2.498969	3016.526530	0.004966	0.003835
RS	8	0.094319	1.973010	4122.072606	0.006786	0.005653
RS	9	0.111144	1.973010	4440.531641	0.007310	0.006630
RS	10	0.129426	1.692690	5566.990318	0.009165	0.008716
RS	11	0.149292	1.692690	5977.337337	0.009840	0.009645
RS	12	0.170877	1.631528	6649.931908	0.010947	0.010972
RS	13	0.194331	1.631528	7120.882579	0.011723	0.011896
RS	14	0.219817	1.631957	7613.555204	0.012534	0.012921
RS	15	0.247508	1.631957	8131.286789	0.013386	0.013855
RS	16	0.277598	1.606261	8808.571212	0.014501	0.015119
RS	17	0.310293	1.606261	9375.152780	0.015434	0.016088
RS	18	0.345819	1.489705	10729.559020	0.017663	0.018486
RS	19	0.384421	1.489705	11354.775944	0.018693	0.019676
RS	20	0.426365	1.324697	13456.833856	0.022153	0.023430
RS	21	0.471941	1.324697	14116.980872	0.023240	0.024781
RS	22	0.521464	1.190419	16392.604973	0.026986	0.028849
RS	23	0.575274	1.190419	17006.472924	0.027997	0.030078
RS	24	0.633744	1.114900	18729.510452	0.030833	0.033123
RS	25	0.697276	1.114900	19196.649202	0.031602	0.033989
RS	26	0.766310	1.092847	19957.842161	0.032856	0.035280
RS	27	0.841320	1.092847	20212.325178	0.033274	0.035674
RS	28	0.922826	1.109059	20060.058604	0.033024	0.035326
RS	29	1.011389	1.109059	20084.035250	0.033063	0.035270
RS	30	1.107621	1.147585	19325.887719	0.031815	0.033865
RS	31	1.212185	1.147585	19128.041394	0.031489	0.033421
RS	32	1.325802	1.195857	18060.314749	0.029732	0.031498
RS	33	1.449258	1.195857	17656.325548	0.029067	0.030718
RS	34	1.583402	1.245290	16464.250704	0.027104	0.028606
RS	35	1.729163	1.245290	15871.486658	0.026128	0.027526
RS	36	1.887544	1.291491	14635.987010	0.024094	0.025363
RS	37	2.059638	1.291491	13878.540807	0.022847	0.024018
RS	38	2.246634	1.332490	12635.669517	0.020801	0.021860
RS	39	2.449821	1.332490	11749.706725	0.019343	0.020309
RS	40	2.670602	1.366744	10532.456244	0.017339	0.018211
RS	41	2.910499	1.366744	9567.144283	0.015750	0.016538
RS	42	3.171167	1.393752	8407.061603	0.013840	0.014549
RS	43	3.454407	1.393752	7424.344873	0.012222	0.012854
RS	44	3.762171	1.414951	6354.366375	0.010461	0.011023
RS	45	4.096583	1.414951	5425.584228	0.008932	0.009423
RS	46	4.459951	1.432647	4488.242748	0.007389	0.007817
RS	47	4.854782	1.432647	3682.140896	0.006062	0.006427
RS	48	5.283800	1.447870	2921.969842	0.004810	0.005122
RS	49	5.749965	1.447870	2286.679793	0.003764	0.004023
RS	50	6.256493	1.458440	1729.030759	0.002846	0.003061
RS	51	6.806881	1.458440	1278.904995	0.002105	0.002278
RS	52	7.404924	1.459510	914.468402	0.001505	0.001642
RS	53	8.054750	1.459510	631.244454	0.001039	0.001144
RS	54	8.760842	1.442894	422.622367	0.000696	0.000774
RS	55	9.528073	1.442894	267.113724	0.000440	0.000494
RS	56	10.361735	1.442894	161.097927	0.000265	0.000302
RS	57	11.267581	1.442894	92.337414	0.000152	0.000175
RS	58	12.251861	1.399218	51.119989	0.000084	0.000098
RS	59	13.321367	1.399218	25.492337	0.000042	0.000049
RS	60	14.483478	1.399218	11.885299	0.000020	0.000023
RS	61	15.746212	1.399218	5.150831	0.000008	0.000010
RS	62	17.118282	1.399218	2.061968	0.000003	0.000004
RS	63	18.609155	1.399218	1.114050	0.000002	0.000002
PA	4+25*2+4+6 0.161455090 0.031185797 18.609154899 0.211366393 2.530678523 2.498969426 1.973010159 1.692690037 1.631527866 1.631957233 1.606261400 1.489705383 1.324697399 1.190418808 1.114900190 1.092847229 1.109058669 1.147584924 1.195856938 1.245290278 1.291491208 1.332490290 1.366743802 1.393752072 1.414950533 1.432647247 1.447870312 1.458440096 1.459510140 1.442893793 1.399218254
//
IT	4203
RD	13
LK	-6853367.205471
QD	-1002.295268 -> -997.874004
RI	0.0202350247
TR	0.161030	0.031122
MT	18.690090
MM	C_pi: 1.139227, n_recomb: 607622.988951
RS	0	0.000000	0.210527	24079.081082	0.039628	0.052030
RS	1	0.008666	0.210527	25069.677734	0.041259	0.031528
RS	2	0.018083	0.210527	26004.438642	0.042797	0.022835
RS	3	0.028316	0.210527	26865.607341	0.044214	0.023045
RS	4	0.039436	2.679344	2229.203087	0.003669	0.002171
RS	5	0.051520	2.679344	2411.489761	0.003969	0.002584
RS	6	0.064651	2.556022	2733.125927	0.004498	0.003140
RS	7	0.078920	2.556022	2953.417577	0.004861	0.003759
RS	8	0.094425	1.972342	4129.893151	0.006797	0.005667
RS	9	0.111274	1.972342	4449.189912	0.007322	0.006638
RS	10	0.129584	1.678853	5621.926713	0.009252	0.008793
RS	11	0.149480	1.678853	6036.008981	0.009934	0.009730
RS	12	0.171100	1.623508	6692.931893	0.011015	0.011032
RS	13	0.194594	1.623508	7166.701519	0.011795	0.011969
RS	14	0.220123	1.635433	7608.815471	0.012522	0.012913
RS	15	0.247866	1.635433	8126.820155	0.013375	0.013856
RS	16	0.278012	1.620569	8745.818908	0.014393	0.015025
RS	17	0.310771	1.620569	9310.356177	0.015323	0.015994
RS	18	0.346369	1.505803	10638.102327	0.017508	0.018350
RS	19	0.385052	1.505803	11261.373771	0.018533	0.019532
RS	20	0.427087	1.335166	13388.415452	0.022034	0.023332
RS	21	0.472765	1.335166	14048.988273	0.023121	0.024675
RS	22	0.522401	1.195001	16382.903501	0.026962	0.028845
RS	23	0.576339	1.195001	16998.730383	0.027976	0.030067
RS	24	0.634951	1.116018	18775.365331	0.030900	0.033204
RS	25	0.698643	1.116018	19243.217806	0.031670	0.034064
RS	26	0.767854	1.092715	20027.263841	0.032960	0.035394
RS	27	0.843064	1.092715	20279.972977	0.033376	0.035782
RS	28	0.924790	1.109079	20121.450826	0.033115	0.035423
RS	29	1.013600	1.109079	20142.211009	0.033149	0.035362
RS	30	1.110106	1.148389	19365.650259	0.031871	0.033926
RS	31	1.214975	1.148389	19164.641547	0.031540	0.033481
RS	32	1.328932	1.197578	18079.246592	0.029754	0.031528
RS	33	1.452765	1.197578	17672.943786	0.029085	0.030750
RS	34	1.587329	1.247834	16468.316551	0.027103	0.028616
RS	35	1.733554	1.247834	15874.244920	0.026125	0.027539
RS	36	1.892452	1.294826	14629.828800	0.024077	0.025359
RS	37	2.065120	1.294826	13872.194980	0.022830	0.024018
RS	38	2.252752	1.336741	12622.133546	0.020773	0.021846
RS	39	2.456644	1.336741	11737.394166	0.019317	0.020299
RS	40	2.678205	1.372094	10514.562536	0.017304	0.018188
RS	41	2.918968	1.372094	9552.075520	0.015720	0.016521
RS	42	3.180595	1.400411	8388.283840	0.013805	0.014522
RS	43	3.464895	1.400411	7409.881429	0.012195	0.012834
RS	44	3.773832	1.423206	6337.904949	0.010431	0.010997
RS	45	4.109543	1.423206	5414.486603	0.008911	0.009405
RS	46	4.474346	1.442842	4476.646950	0.007367	0.007797
RS	47	4.870764	1.442842	3676.121831	0.006050	0.006415
RS	48	5.301535	1.460227	2916.634532	0.004800	0.005110
RS	49	5.769638	1.460227	2285.982694	0.003762	0.004019
RS	50	6.278307	1.472750	1729.498918	0.002846	0.003059
RS	51	6.831058	1.472750	1282.084789	0.002110	0.002281
RS	52	7.431711	1.474943	918.364486	0.001511	0.001647
RS	53	8.084418	1.474943	635.762108	0.001046	0.001150
RS	54	8.793688	1.458066	426.988610	0.000703	0.000780
RS	55	9.564425	1.458066	270.769572	0.000446	0.000500
RS	56	10.401954	1.458066	163.884178	0.000270	0.000306
RS	57	11.312064	1.458066	94.292916	0.000155	0.000178
RS	58	12.301046	1.412096	52.464123	0.000086	0.000100
RS	59	13.375734	1.412096	26.253998	0.000043	0.000050
RS	60	14.543556	1.412096	12.286038	0.000020	0.000024
RS	61	15.812582	1.412096	5.345683	0.000009	0.000010
RS	62	17.191583	1.412096	2.149052	0.000004	0.000004
RS	63	18.690090	1.412096	1.168923	0.000002	0.000002
PA	4+25*2+4+6 0.161029666 0.031122300 18.690090426 0.210527036 2.679344205 2.556022114 1.972342188 1.678853279 1.623507742 1.635432575 1.620568882 1.505803264 1.335165666 1.195000765 1.116018199 1.092714998 1.109078699 1.148389462 1.197577889 1.247834046 1.294826395 1.336740988 1.372094376 1.400411292 1.423206174 1.442842420 1.460227062 1.472750480 1.474943497 1.458066129 1.412095617
//
IT	4585
RD	14
LK	-6853358.786155
QD	-995.831096 -> -992.137736
RI	0.0201905959
TR	0.160645	0.031067
MT	18.763045
MM	C_pi: 1.141660, n_recomb: 607834.092624
RS	0	0.000000	0.209819	24185.214659	0.039789	0.051949
RS	1	0.008673	0.209819	25177.202998	0.041421	0.031566
RS	2	0.018098	0.209819	26112.406800	0.042960	0.022903
RS	3	0.028340	0.209819	26972.920224	0.044375	0.023176
RS	4	0.039471	2.830749	2111.407949	0.003474	0.002059
RS	5	0.051567	2.830749	2284.766655	0.003759	0.002454
RS	6	0.064712	2.610721	2679.165668	0.004408	0.003086
RS	7	0.078997	2.610721	2895.619705	0.004764	0.003690
RS	8	0.094521	1.971118	4138.760277	0.006809	0.005681
RS	9	0.111391	1.971118	4458.940048	0.007336	0.006646
RS	10	0.129725	1.665200	5676.892351	0.009340	0.008867
RS	11	0.149649	1.665200	6094.671694	0.010027	0.009811
RS	12	0.171300	1.615085	6737.642135	0.011085	0.011092
RS	13	0.194829	1.615085	7214.282982	0.011869	0.012042
RS	14	0.220399	1.637755	7608.834541	0.012518	0.012909
RS	15	0.248187	1.637755	8127.304790	0.013371	0.013862
RS	16	0.278384	1.633515	8690.399004	0.014297	0.014938
RS	17	0.311201	1.633515	9253.128009	0.015223	0.015908
RS	18	0.346863	1.520851	10554.177267	0.017364	0.018222
RS	19	0.385619	1.520851	11175.615319	0.018386	0.019398
RS	20	0.427736	1.344992	13324.709601	0.021922	0.023238
RS	21	0.473505	1.344992	13985.638914	0.023009	0.024573
RS	22	0.523244	1.199320	16373.048974	0.026937	0.028837
RS	23	0.577297	1.199320	16990.716249	0.027953	0.030054
RS	24	0.636037	1.117142	18816.565602	0.030957	0.033276
RS	25	0.699872	1.117142	19285.179954	0.031728	0.034130
RS	26	0.769243	1.092730	20089.680688	0.033051	0.035494
RS	27	0.844631	1.092730	20340.955105	0.033465	0.035877
RS	28	0.926557	1.109274	20176.242229	0.033194	0.035506
RS	29	1.015588	1.109274	20194.359861	0.033223	0.035442
RS	30	1.112341	1.149305	19401.339114	0.031919	0.033977
RS	31	1.217484	1.149305	19197.783650	0.031584	0.033532
RS	32	1.331747	1.199268	18097.596991	0.029774	0.031554
RS	33	1.455920	1.199268	17689.410342	0.029102	0.030777
RS	34	1.590861	1.250158	16475.040149	0.027105	0.028627
RS	35	1.737506	1.250158	15879.738992	0.026125	0.027552
RS	36	1.896869	1.297725	14628.607043	0.024067	0.025360
RS	37	2.070053	1.297725	13870.431656	0.022819	0.024022
RS	38	2.258258	1.340342	12614.475425	0.020753	0.021838
RS	39	2.462784	1.340342	11730.206558	0.019298	0.020294
RS	40	2.685049	1.376604	10502.224157	0.017278	0.018173
RS	41	2.926591	1.376604	9541.537786	0.015698	0.016508
RS	42	3.189081	1.406079	8373.802703	0.013776	0.014501
RS	43	3.474336	1.406079	7398.615648	0.012172	0.012818
RS	44	3.784331	1.430373	6324.040883	0.010404	0.010975
RS	45	4.121210	1.430373	5405.026840	0.008892	0.009389
RS	46	4.487307	1.451904	4466.054336	0.007347	0.007778
RS	47	4.885155	1.451904	3670.439130	0.006039	0.006404
RS	48	5.317507	1.471459	2911.179758	0.004789	0.005099
RS	49	5.787356	1.471459	2284.843053	0.003759	0.004015
RS	50	6.297954	1.485980	1729.334715	0.002845	0.003056
RS	51	6.852835	1.485980	1284.588205	0.002113	0.002283
RS	52	7.455840	1.489356	921.601358	0.001516	0.001650
RS	53	8.111142	1.489356	639.727881	0.001052	0.001155
RS	54	8.823278	1.472294	430.909063	0.000709	0.000785
RS	55	9.597175	1.472294	274.113836	0.000451	0.000505
RS	56	10.438191	1.472294	166.467324	0.000274	0.000310
RS	57	11.352146	1.472294	96.125385	0.000158	0.000181
RS	58	12.345367	1.424074	53.739043	0.000088	0.000102
RS	59	13.424727	1.424074	26.980690	0.000044	0.000052
RS	60	14.597699	1.424074	12.670600	0.000021	0.000024
RS	61	15.872399	1.424074	5.533759	0.000009	0.000011
RS	62	17.257652	1.424074	2.233604	0.000004	0.000004
RS	63	18.763045	1.424074	1.222695	0.000002	0.000002
PA	4+25*2+4+6 0.160644800 0.031066968 18.763045119 0.209818604 2.830748600 2.610720922 1.971117675 1.665199675 1.615084809 1.637755314 1.633515203 1.520850871 1.344991824 1.199320291 1.117142118 1.092730434 1.109274373 1.149304698 1.199268481 1.250157574 1.297725188 1.340341705 1.376604065 1.406078974 1.430372587 1.451903994 1.471458925 1.485979695 1.489356122 1.472294019 1.424073740
//
IT	4403
RD	15
LK	-6853351.730565
QD	-990.341331 -> -987.208802
RI	0.0201463832
TR	0.160293	0.031018
MT	18.829503
MM	C_pi: 1.143902, n_recomb: 608065.125011
RS	0	0.000000	0.209207	24280.140198	0.039930	0.051876
RS	1	0.008679	0.209207	25273.449433	0.041564	0.031600
RS	2	0.018111	0.209207	26209.133843	0.043103	0.022964
RS	3	0.028362	0.209207	27069.153919	0.044517	0.023294
RS	4	0.039502	2.985339	2003.484675	0.003295	0.001957
RS	5	0.051609	2.985339	2168.594877	0.003566	0.002335
RS	6	0.064767	2.663659	2629.107346	0.004324	0.003035
RS	7	0.079067	2.663659	2841.980884	0.004674	0.003625
RS	8	0.094608	1.969817	4147.628555	0.006821	0.005695
RS	9	0.111498	1.969817	4468.670073	0.007349	0.006653
RS	10	0.129853	1.652097	5730.573241	0.009424	0.008939
RS	11	0.149802	1.652097	6151.937342	0.010117	0.009889
RS	12	0.171482	1.606594	6782.734364	0.011155	0.011151
RS	13	0.195043	1.606594	7262.231588	0.011943	0.012113
RS	14	0.220650	1.639213	7612.342658	0.012519	0.012909
RS	15	0.248479	1.639213	8131.416397	0.013373	0.013871
RS	16	0.278722	1.645295	8641.140674	0.014211	0.014859
RS	17	0.311591	1.645295	9202.263820	0.015134	0.015831
RS	18	0.347313	1.534937	10477.049319	0.017230	0.018102
RS	19	0.386134	1.534937	11096.765973	0.018249	0.019272
RS	20	0.428325	1.354209	13265.588824	0.021816	0.023149
RS	21	0.474178	1.354209	13926.823155	0.022904	0.024477
RS	22	0.524010	1.203369	16363.644348	0.026911	0.028829
RS	23	0.578167	1.203369	16983.038142	0.027930	0.030039
RS	24	0.637024	1.118241	18854.162917	0.031007	0.033341
RS	25	0.700989	1.118241	19323.552278	0.031779	0.034189
RS	26	0.770506	1.092857	20146.155006	0.033132	0.035584
RS	27	0.846056	1.092857	20396.258559	0.033543	0.035960
RS	28	0.928163	1.109620	20225.105039	0.033261	0.035578
RS	29	1.017396	1.109620	20241.062074	0.033288	0.035511
RS	30	1.114373	1.150327	19433.054375	0.031959	0.034020
RS	31	1.219766	1.150327	19227.490030	0.031621	0.033575
RS	32	1.334307	1.200958	18114.845322	0.029791	0.031575
RS	33	1.458789	1.200958	17705.175576	0.029117	0.030801
RS	34	1.594074	1.252325	16483.432483	0.027108	0.028638
RS	35	1.741100	1.252325	15887.017725	0.026127	0.027565
RS	36	1.900886	1.300291	14631.038709	0.024062	0.025365
RS	37	2.074540	1.300291	13872.084366	0.022813	0.024028
RS	38	2.263266	1.343430	12611.384720	0.020740	0.021835
RS	39	2.468370	1.343430	11727.013093	0.019286	0.020293
RS	40	2.691275	1.380439	10494.304774	0.017259	0.018162
RS	41	2.933526	1.380439	9534.612014	0.015680	0.016500
RS	42	3.196802	1.410937	8362.818768	0.013753	0.014485
RS	43	3.482926	1.410937	7389.958423	0.012153	0.012805
RS	44	3.793883	1.436636	6312.348099	0.010381	0.010956
RS	45	4.131828	1.436636	5396.943272	0.008876	0.009376
RS	46	4.499102	1.460019	4456.325078	0.007329	0.007761
RS	47	4.898252	1.460019	3665.058727	0.006027	0.006393
RS	48	5.332043	1.481742	2905.660072	0.004779	0.005087
RS	49	5.803482	1.481742	2283.353607	0.003755	0.004010
RS	50	6.315837	1.498293	1728.656724	0.002843	0.003052
RS	51	6.872659	1.498293	1286.528035	0.002116	0.002284
RS	52	7.477806	1.502907	924.280329	0.001520	0.001653
RS	53	8.135473	1.502907	643.221394	0.001058	0.001160
RS	54	8.850218	1.485728	434.444211	0.000714	0.000790
RS	55	9.626995	1.485728	277.186833	0.000456	0.000509
RS	56	10.471187	1.485728	168.872499	0.000278	0.000313
RS	57	11.388645	1.485728	97.849413	0.000161	0.000183
RS	58	12.385728	1.435373	54.950691	0.000090	0.000104
RS	59	13.469347	1.435373	27.676425	0.000046	0.000053
RS	60	14.647011	1.435373	13.041367	0.000021	0.000025
RS	61	15.926883	1.435373	5.716323	0.000009	0.000011
RS	62	17.317834	1.435373	2.316229	0.000004	0.000005
RS	63	18.829503	1.435373	1.275778	0.000002	0.000003
PA	4+25*2+4+6 0.160292951 0.031018052 18.829502819 0.209207002 2.985339195 2.663658571 1.969816850 1.652096607 1.606594099 1.639213334 1.645295211 1.534937121 1.354209193 1.203369205 1.118240535 1.092856529 1.109620038 1.150327324 1.200957743 1.252325072 1.300290748 1.343429716 1.380438847 1.410937205 1.436635896 1.460019390 1.481742253 1.498293230 1.502907073 1.485727640 1.435373069
//
IT	4256
RD	16
LK	-6853345.729142
QD	-985.594622 -> -982.903144
RI	0.0201033108
TR	0.159968	0.030974
MT	18.890620
MM	C_pi: 1.145986, n_recomb: 608307.657836
RS	0	0.000000	0.208669	24366.279251	0.040056	0.051810
RS	1	0.008684	0.208669	25360.844158	0.041691	0.031631
RS	2	0.018123	0.208669	26297.028132	0.043230	0.023020
RS	3	0.028381	0.208669	27156.670354	0.044643	0.023401
RS	4	0.039531	3.143029	1904.323974	0.003131	0.001862
RS	5	0.051648	3.143029	2061.797870	0.003389	0.002224
RS	6	0.064818	2.715221	2582.227052	0.004245	0.002988
RS	7	0.079131	2.715221	2791.729309	0.004589	0.003564
RS	8	0.094688	1.968727	4155.861193	0.006832	0.005707
RS	9	0.111595	1.968727	4477.703309	0.007361	0.006660
RS	10	0.129971	1.639744	5782.161457	0.009505	0.009006
RS	11	0.149943	1.639744	6206.954003	0.010204	0.009963
RS	12	0.171649	1.598259	6827.280029	0.011223	0.011208
RS	13	0.195240	1.598259	7309.572699	0.012016	0.012181
RS	14	0.220880	1.640026	7618.374437	0.012524	0.012911
RS	15	0.248746	1.640026	8138.147775	0.013378	0.013882
RS	16	0.279033	1.656064	8597.119059	0.014133	0.014787
RS	17	0.311949	1.656064	9156.811272	0.015053	0.015760
RS	18	0.347725	1.548157	10405.945218	0.017106	0.017989
RS	19	0.386607	1.548157	11024.046079	0.018122	0.019156
RS	20	0.428866	1.362863	13210.744418	0.021717	0.023065
RS	21	0.474795	1.362863	13872.244262	0.022805	0.024388
RS	22	0.524713	1.207147	16355.083170	0.026886	0.028820
RS	23	0.578965	1.207147	16976.095313	0.027907	0.030025
RS	24	0.637930	1.119295	18888.908920	0.031052	0.033399
RS	25	0.702014	1.119295	19359.063006	0.031824	0.034242
RS	26	0.771665	1.093066	20197.528482	0.033203	0.035663
RS	27	0.847364	1.093066	20446.667628	0.033612	0.036035
RS	28	0.929637	1.110091	20268.685010	0.033320	0.035641
RS	29	1.019055	1.110091	20282.884114	0.033343	0.035570
RS	30	1.116238	1.151449	19460.996604	0.031992	0.034056
RS	31	1.221861	1.151449	19253.889469	0.031652	0.033610
RS	32	1.336657	1.202664	18130.649516	0.029805	0.031594
RS	33	1.461423	1.202664	17719.867219	0.029130	0.030820
RS	34	1.597023	1.254386	16492.732130	0.027112	0.028649
RS	35	1.744400	1.254386	15895.347721	0.026130	0.027578
RS	36	1.904575	1.302603	14636.130252	0.024060	0.025372
RS	37	2.078661	1.302603	13876.249094	0.022811	0.024036
RS	38	2.267865	1.346110	12611.861157	0.020733	0.021837
RS	39	2.473500	1.346110	11726.948173	0.019278	0.020295
RS	40	2.696994	1.383723	10489.951358	0.017244	0.018156
RS	41	2.939897	1.383723	9530.603694	0.015667	0.016495
RS	42	3.203894	1.415126	8354.709699	0.013734	0.014472
RS	43	3.490818	1.415126	7383.446456	0.012138	0.012795
RS	44	3.802660	1.442145	6302.465014	0.010361	0.010939
RS	45	4.141583	1.442145	5390.007997	0.008861	0.009363
RS	46	4.509940	1.467333	4447.345379	0.007311	0.007744
RS	47	4.910286	1.467333	3659.947843	0.006017	0.006383
RS	48	5.345401	1.491220	2900.098723	0.004767	0.005076
RS	49	5.818302	1.491220	2281.574159	0.003751	0.004005
RS	50	6.332272	1.509828	1727.548409	0.002840	0.003048
RS	51	6.890877	1.509828	1287.988160	0.002117	0.002284
RS	52	7.497995	1.515728	926.479379	0.001523	0.001655
RS	53	8.157836	1.515728	646.305630	0.001062	0.001164
RS	54	8.874981	1.498491	437.643234	0.000719	0.000795
RS	55	9.654406	1.498491	280.021936	0.000460	0.000514
RS	56	10.501520	1.498491	171.120882	0.000281	0.000317
RS	57	11.422200	1.498491	99.477523	0.000164	0.000186
RS	58	12.422836	1.446101	56.106191	0.000092	0.000106
RS	59	13.510372	1.446101	28.344626	0.000047	0.000054
RS	60	14.692354	1.446101	13.399850	0.000022	0.000026
RS	61	15.976984	1.446101	5.893983	0.000010	0.000011
RS	62	17.373176	1.446101	2.397148	0.000004	0.000005
RS	63	18.890620	1.446101	1.328271	0.000002	0.000003
PA	4+25*2+4+6 0.159968290 0.030974220 18.890620194 0.208668860 3.143028984 2.715221460 1.968727283 1.639744200 1.598259107 1.640026237 1.656063778 1.548156971 1.362863041 1.207147177 1.119294709 1.093066017 1.110091208 1.151448771 1.202664274 1.254385556 1.302602828 1.346109974 1.383723487 1.415125810 1.442144828 1.467333230 1.491220264 1.509827537 1.515728155 1.498490724 1.446101055
//
IT	3877
RD	17
LK	-6853340.559718
QD	-981.432222 -> -979.093399
RI	0.0200621574
TR	0.159667	0.030935
MT	18.947252
MM	C_pi: 1.147932, n_recomb: 608555.121882
RS	0	0.000000	0.208186	24445.500431	0.040170	0.051749
RS	1	0.008690	0.208186	25441.257836	0.041806	0.031660
RS	2	0.018134	0.208186	26377.943346	0.043345	0.023071
RS	3	0.028400	0.208186	27237.284642	0.044757	0.023501
RS	4	0.039557	3.304046	1812.799438	0.002979	0.001775
RS	5	0.051684	3.304046	1963.176257	0.003226	0.002122
RS	6	0.064864	2.765502	2538.169468	0.004171	0.002943
RS	7	0.079190	2.765502	2744.487781	0.004510	0.003506
RS	8	0.094761	1.967984	4163.142356	0.006841	0.005718
RS	9	0.111685	1.967984	4485.704834	0.007371	0.006664
RS	10	0.130080	1.628250	5831.131914	0.009582	0.009070
RS	11	0.150073	1.628250	6259.168878	0.010285	0.010032
RS	12	0.171803	1.590233	6870.595220	0.011290	0.011263
RS	13	0.195421	1.590233	7355.588696	0.012087	0.012247
RS	14	0.221092	1.640352	7626.229109	0.012532	0.012915
RS	15	0.248993	1.640352	8146.767447	0.013387	0.013896
RS	16	0.279319	1.665962	8557.498099	0.014062	0.014720
RS	17	0.312281	1.665962	9115.907048	0.014980	0.015696
RS	18	0.348106	1.560583	10340.243182	0.016991	0.017884
RS	19	0.387044	1.560583	10956.827773	0.018005	0.019047
RS	20	0.429366	1.370984	13159.936062	0.021625	0.022985
RS	21	0.475366	1.370984	13821.670839	0.022712	0.024304
RS	22	0.525363	1.210666	16347.464312	0.026863	0.028811
RS	23	0.579704	1.210666	16969.992536	0.027886	0.030012
RS	24	0.638767	1.120287	18921.420190	0.031092	0.033453
RS	25	0.702963	1.120287	19392.308726	0.031866	0.034291
RS	26	0.772737	1.093334	20244.498071	0.033266	0.035735
RS	27	0.848574	1.093334	20492.830841	0.033675	0.036102
RS	28	0.931000	1.110666	20307.499797	0.033370	0.035695
RS	29	1.020590	1.110666	20320.278938	0.033391	0.035621
RS	30	1.117964	1.152659	19485.340196	0.032019	0.034086
RS	31	1.223800	1.152659	19277.096664	0.031677	0.033639
RS	32	1.338832	1.204393	18144.833890	0.029816	0.031608
RS	33	1.463860	1.204393	17733.271976	0.029140	0.030836
RS	34	1.599753	1.256368	16502.403940	0.027117	0.028659
RS	35	1.747453	1.256368	15904.202154	0.026134	0.027590
RS	36	1.907989	1.304716	14643.117782	0.024062	0.025381
RS	37	2.082474	1.304716	13882.223029	0.022812	0.024046
RS	38	2.272122	1.348464	12615.052716	0.020730	0.021841
RS	39	2.478248	1.348464	11729.272666	0.019274	0.020300
RS	40	2.702287	1.386556	10488.442070	0.017235	0.018154
RS	41	2.945793	1.386556	9528.922811	0.015658	0.016494
RS	42	3.210459	1.418755	8348.951704	0.013719	0.014462
RS	43	3.498123	1.418755	7378.687053	0.012125	0.012788
RS	44	3.810784	1.447014	6294.094442	0.010343	0.010924
RS	45	4.150614	1.447014	5384.030596	0.008847	0.009353
RS	46	4.519973	1.473958	4439.012471	0.007294	0.007728
RS	47	4.921429	1.473958	3655.071117	0.006006	0.006373
RS	48	5.357768	1.500002	2894.512211	0.004756	0.005064
RS	49	5.832024	1.500002	2279.550302	0.003746	0.004000
RS	50	6.347491	1.520690	1726.070738	0.002836	0.003044
RS	51	6.907749	1.520690	1289.032544	0.002118	0.002285
RS	52	7.516691	1.527915	928.263775	0.001525	0.001657
RS	53	8.178548	1.527915	649.032146	0.001067	0.001167
RS	54	8.897917	1.510678	440.544380	0.000724	0.000799
RS	55	9.679796	1.510678	282.645260	0.000464	0.000518
RS	56	10.529617	1.510678	173.229131	0.000285	0.000320
RS	57	11.453284	1.510678	101.019607	0.000166	0.000189
RS	58	12.457213	1.456330	57.211432	0.000094	0.000108
RS	59	13.548379	1.456330	28.987989	0.000048	0.000055
RS	60	14.734362	1.456330	13.747167	0.000023	0.000026
RS	61	16.023403	1.456330	6.067151	0.000010	0.000012
RS	62	17.424455	1.456330	2.476491	0.000004	0.000005
RS	63	18.947252	1.456330	1.380214	0.000002	0.000003
PA	4+25*2+4+6 0.159666521 0.030934520 18.947251916 0.208186279 3.304046214 2.765501853 1.967983783 1.628249621 1.590232572 1.640351560 1.665961536 1.560582669 1.370984388 1.210666473 1.120286896 1.093333921 1.110666064 1.152658885 1.204393301 1.256367784 1.304715910 1.348464373 1.386556055 1.418754801 1.447014207 1.473958490 1.500001969 1.520690020 1.527914536 1.510677851 1.456329995
//
IT	3830
RD	18
LK	-6853336.057944
QD	-977.738996 -> -975.686121
RI	0.0200229601
TR	0.159384	0.030898
MT	19.000105
MM	C_pi: 1.149760, n_recomb: 608802.985729
RS	0	0.000000	0.207749	24518.933819	0.040274	0.051692
RS	1	0.008694	0.207749	25515.825015	0.041911	0.031687
RS	2	0.018145	0.207749	26453.006985	0.043451	0.023118
RS	3	0.028416	0.207749	27312.104070	0.044862	0.023593
RS	4	0.039581	3.468367	1728.111131	0.002839	0.001695
RS	5	0.051717	3.468367	1871.879453	0.003075	0.002027
RS	6	0.064908	2.814634	2496.596722	0.004101	0.002901
RS	7	0.079246	2.814634	2699.896985	0.004435	0.003451
RS	8	0.094830	1.967688	4169.248349	0.006848	0.005728
RS	9	0.111769	1.967688	4492.437857	0.007379	0.006668
RS	10	0.130181	1.617649	5877.228697	0.009654	0.009129
RS	11	0.150194	1.617649	6308.314550	0.010362	0.010097
RS	12	0.171946	1.582582	6912.366513	0.011354	0.011315
RS	13	0.195590	1.582582	7399.952683	0.012155	0.012310
RS	14	0.221290	1.640319	7635.351929	0.012542	0.012921
RS	15	0.249224	1.640319	8156.696797	0.013398	0.013910
RS	16	0.279586	1.675102	8521.641636	0.013997	0.014658
RS	17	0.312589	1.675102	9078.894939	0.014913	0.015637
RS	18	0.348461	1.572287	10279.372401	0.016885	0.017785
RS	19	0.387452	1.572287	10894.534035	0.017895	0.018945
RS	20	0.429832	1.378605	13112.943840	0.021539	0.022911
RS	21	0.475898	1.378605	13774.891870	0.022626	0.024225
RS	22	0.525968	1.213934	16340.968793	0.026841	0.028803
RS	23	0.580392	1.213934	16964.917614	0.027866	0.030001
RS	24	0.639547	1.121215	18952.067126	0.031130	0.033503
RS	25	0.703846	1.121215	19423.652462	0.031905	0.034336
RS	26	0.773735	1.093645	20287.646033	0.033324	0.035801
RS	27	0.849701	1.093645	20535.296690	0.033731	0.036163
RS	28	0.932271	1.111327	20342.078545	0.033413	0.035742
RS	29	1.022020	1.111327	20353.722232	0.033432	0.035666
RS	30	1.119572	1.153944	19506.419883	0.032041	0.034110
RS	31	1.225606	1.153944	19297.385916	0.031697	0.033664
RS	32	1.340859	1.206148	18157.352458	0.029825	0.031620
RS	33	1.466132	1.206148	17745.308238	0.029148	0.030849
RS	34	1.602296	1.258295	16512.080780	0.027122	0.028669
RS	35	1.750300	1.258295	15913.217416	0.026139	0.027601
RS	36	1.911171	1.306673	14651.451569	0.024066	0.025392
RS	37	2.086029	1.306673	13889.499984	0.022814	0.024056
RS	38	2.276090	1.350552	12620.379312	0.020730	0.021849
RS	39	2.482675	1.350552	11733.479080	0.019273	0.020307
RS	40	2.707221	1.389016	10489.218221	0.017229	0.018155
RS	41	2.951291	1.389016	9529.112659	0.015652	0.016494
RS	42	3.216580	1.421915	8345.128354	0.013707	0.014455
RS	43	3.504935	1.421915	7375.368499	0.012115	0.012782
RS	44	3.818360	1.451338	6287.002206	0.010327	0.010911
RS	45	4.159035	1.451338	5378.861580	0.008835	0.009343
RS	46	4.529330	1.479996	4431.226843	0.007279	0.007714
RS	47	4.931820	1.479996	3650.391229	0.005996	0.006364
RS	48	5.369303	1.508183	2888.913537	0.004745	0.005053
RS	49	5.844823	1.508183	2277.321590	0.003741	0.003994
RS	50	6.361686	1.530968	1724.284311	0.002832	0.003039
RS	51	6.923487	1.530968	1289.721078	0.002118	0.002284
RS	52	7.534132	1.539546	929.690696	0.001527	0.001658
RS	53	8.197869	1.539546	651.446119	0.001070	0.001170
RS	54	8.919314	1.522364	443.182206	0.000728	0.000803
RS	55	9.703484	1.522364	285.079963	0.000468	0.000521
RS	56	10.555831	1.522364	175.211754	0.000288	0.000323
RS	57	11.482285	1.522364	102.484124	0.000168	0.000191
RS	58	12.489288	1.466117	58.271350	0.000096	0.000109
RS	59	13.583843	1.466117	29.608720	0.000049	0.000056
RS	60	14.773563	1.466117	14.084197	0.000023	0.000027
RS	61	16.066720	1.466117	6.236130	0.000010	0.000012
RS	62	17.472309	1.466117	2.554342	0.000004	0.000005
RS	63	19.000105	1.466117	1.431616	0.000002	0.000003
PA	4+25*2+4+6 0.159384136 0.030898144 19.000105226 0.207748594 3.468366879 2.814633755 1.967688185 1.617648520 1.582581507 1.640319490 1.675101815 1.572287307 1.378604992 1.213933939 1.121214792 1.093644641 1.111327013 1.153943921 1.206147786 1.258295034 1.306673154 1.350552187 1.389015575 1.421914803 1.451338375 1.479995519 1.508183075 1.530967892 1.539546099 1.522364046 1.466116890
//
IT	3640
RD	19
LK	-6853332.099641
QD	-974.428425 -> -972.610214
RI	0.0199861330
TR	0.159119	0.030865
MT	19.049618
MM	C_pi: 1.151481, n_recomb: 609048.251934
RS	0	0.000000	0.207346	24587.631875	0.040371	0.051638
RS	1	0.008699	0.207346	25585.598903	0.042009	0.031712
RS	2	0.018154	0.207346	26523.262353	0.043549	0.023163
RS	3	0.028432	0.207346	27382.149988	0.044959	0.023680
RS	4	0.039604	3.636085	1649.508654	0.002708	0.001620
RS	5	0.051748	3.636085	1787.107593	0.002934	0.001939
RS	6	0.064949	2.862698	2457.252027	0.004035	0.002860
RS	7	0.079297	2.862698	2657.683729	0.004364	0.003400
RS	8	0.094894	1.967816	4174.216253	0.006854	0.005736
RS	9	0.111847	1.967816	4497.943136	0.007385	0.006669
RS	10	0.130275	1.607939	5920.314582	0.009721	0.009185
RS	11	0.150307	1.607939	6354.248205	0.010433	0.010156
RS	12	0.172080	1.575352	6952.332784	0.011415	0.011365
RS	13	0.195748	1.575352	7442.391578	0.012220	0.012370
RS	14	0.221475	1.640022	7645.327540	0.012553	0.012928
RS	15	0.249439	1.640022	8167.501753	0.013410	0.013926
RS	16	0.279836	1.683575	8489.014901	0.013938	0.014602
RS	17	0.312877	1.683575	9045.221723	0.014851	0.015582
RS	18	0.348793	1.583342	10222.750364	0.016785	0.017692
RS	19	0.387832	1.583342	10836.572006	0.017793	0.018849
RS	20	0.430268	1.385773	13069.325758	0.021459	0.022841
RS	21	0.476395	1.385773	13731.467685	0.022546	0.024151
RS	22	0.526534	1.216962	16335.610011	0.026822	0.028796
RS	23	0.581035	1.216962	16960.890316	0.027848	0.029990
RS	24	0.640277	1.122070	18981.219289	0.031165	0.033550
RS	25	0.704672	1.122070	19453.455591	0.031941	0.034379
RS	26	0.774669	1.093978	20327.529148	0.033376	0.035860
RS	27	0.850755	1.093978	20574.589795	0.033782	0.036219
RS	28	0.933459	1.112052	20372.925314	0.033450	0.035783
RS	29	1.023358	1.112052	20383.668646	0.033468	0.035705
RS	30	1.121077	1.155291	19524.465001	0.032057	0.034129
RS	31	1.227296	1.155291	19314.942417	0.031713	0.033683
RS	32	1.342755	1.207924	18168.200717	0.029830	0.031629
RS	33	1.468257	1.207924	17755.940364	0.029154	0.030860
RS	34	1.604676	1.260177	16521.528906	0.027127	0.028678
RS	35	1.752963	1.260177	15922.155083	0.026143	0.027612
RS	36	1.914149	1.308500	14660.736802	0.024072	0.025403
RS	37	2.089355	1.308500	13897.712872	0.022819	0.024068
RS	38	2.279803	1.352417	12627.358661	0.020733	0.021858
RS	39	2.486817	1.352417	11739.148166	0.019275	0.020315
RS	40	2.711840	1.391157	10491.860671	0.017227	0.018158
RS	41	2.956436	1.391157	9530.830497	0.015649	0.016497
RS	42	3.222309	1.424673	8342.906296	0.013698	0.014451
RS	43	3.511311	1.424673	7373.242918	0.012106	0.012778
RS	44	3.825451	1.455189	6280.998338	0.010313	0.010900
RS	45	4.166919	1.455189	5374.382244	0.008824	0.009334
RS	46	4.538090	1.485515	4423.928546	0.007264	0.007700
RS	47	4.941548	1.485515	3645.893102	0.005986	0.006355
RS	48	5.380102	1.515826	2883.330570	0.004734	0.005042
RS	49	5.856806	1.515826	2274.930745	0.003735	0.003988
RS	50	6.374976	1.540721	1722.239186	0.002828	0.003034
RS	51	6.938222	1.540721	1290.102967	0.002118	0.002283
RS	52	7.550463	1.550687	930.801992	0.001528	0.001659
RS	53	8.215962	1.550687	653.583040	0.001073	0.001173
RS	54	8.939351	1.533595	445.588603	0.000732	0.000806
RS	55	9.725666	1.533595	287.346968	0.000472	0.000525
RS	56	10.580382	1.533595	177.081598	0.000291	0.000326
RS	57	11.509447	1.533595	103.878409	0.000171	0.000193
RS	58	12.519330	1.475507	59.289760	0.000097	0.000111
RS	59	13.617061	1.475507	30.208656	0.000050	0.000057
RS	60	14.810281	1.475507	14.411749	0.000024	0.000027
RS	61	16.107297	1.475507	6.401242	0.000011	0.000012
RS	62	17.517138	1.475507	2.630818	0.000004	0.000005
RS	63	19.049618	1.475507	1.482527	0.000002	0.000003
PA	4+25*2+4+6 0.159118953 0.030864611 19.049617886 0.207346005 3.636085077 2.862697827 1.967815789 1.607938705 1.575352116 1.640022268 1.683574963 1.583342003 1.385772955 1.216961897 1.122070211 1.093978395 1.112052476 1.155291467 1.207924381 1.260177240 1.308499996 1.352417192 1.391156571 1.424672996 1.455188953 1.485514577 1.515825565 1.540720991 1.550686994 1.533595476 1.475507275
//
IT	4866
RD	20
LK	-6853328.588253
QD	-971.436044 -> -969.812511
RI	0.0199513209
TR	0.158868	0.030833
MT	19.096344
MM	C_pi: 1.153115, n_recomb: 609290.127594
RS	0	0.000000	0.206975	24652.038538	0.040460	0.051588
RS	1	0.008703	0.206975	25651.033240	0.042100	0.031736
RS	2	0.018163	0.206975	26589.168999	0.043640	0.023204
RS	3	0.028447	0.206975	27447.882989	0.045049	0.023761
RS	4	0.039626	3.806785	1576.575276	0.002588	0.001550
RS	5	0.051778	3.806785	1708.419413	0.002804	0.001856
RS	6	0.064987	2.909719	2419.973676	0.003972	0.002822
RS	7	0.079346	2.909719	2617.677079	0.004296	0.003351
RS	8	0.094954	1.968403	4177.993938	0.006857	0.005742
RS	9	0.111921	1.968403	4502.166884	0.007389	0.006670
RS	10	0.130365	1.599091	5960.419336	0.009783	0.009236
RS	11	0.150413	1.599091	6397.005163	0.010499	0.010212
RS	12	0.172207	1.568568	6990.392286	0.011473	0.011412
RS	13	0.195897	1.568568	7482.801882	0.012281	0.012426
RS	14	0.221649	1.639544	7655.849150	0.012565	0.012936
RS	15	0.249642	1.639544	8178.863868	0.013424	0.013942
RS	16	0.280071	1.691474	8459.171335	0.013884	0.014549
RS	17	0.313149	1.691474	9014.427597	0.014795	0.015532
RS	18	0.349105	1.593811	10169.970241	0.016692	0.017605
RS	19	0.388191	1.593811	10782.531790	0.017697	0.018760
RS	20	0.430678	1.392526	13028.871071	0.021384	0.022776
RS	21	0.476863	1.392526	13691.196235	0.022471	0.024082
RS	22	0.527068	1.219768	16331.465252	0.026804	0.028790
RS	23	0.581641	1.219768	16957.999105	0.027832	0.029982
RS	24	0.640965	1.122857	19009.214148	0.031199	0.033594
RS	25	0.705451	1.122857	19482.056502	0.031975	0.034420
RS	26	0.775549	1.094332	20364.600938	0.033423	0.035915
RS	27	0.851749	1.094332	20611.148775	0.033828	0.036271
RS	28	0.934579	1.112835	20400.525499	0.033482	0.035819
RS	29	1.024619	1.112835	20410.570690	0.033499	0.035739
RS	30	1.122494	1.156695	19539.860335	0.032070	0.034144
RS	31	1.228888	1.156695	19330.108692	0.031726	0.033698
RS	32	1.344542	1.209726	18177.524590	0.029834	0.031635
RS	33	1.470260	1.209726	17765.283243	0.029157	0.030868
RS	34	1.606920	1.262030	16530.664750	0.027131	0.028687
RS	35	1.755473	1.262030	15930.923840	0.026147	0.027621
RS	36	1.916955	1.310227	14670.729009	0.024078	0.025416
RS	37	2.092491	1.310227	13906.637341	0.022824	0.024080
RS	38	2.283304	1.354104	12635.677219	0.020738	0.021869
RS	39	2.490723	1.354104	11746.011140	0.019278	0.020325
RS	40	2.716194	1.393039	10496.049317	0.017227	0.018163
RS	41	2.961287	1.393039	9533.822384	0.015647	0.016501
RS	42	3.227712	1.427093	8342.081330	0.013691	0.014448
RS	43	3.517323	1.427093	7372.164117	0.012100	0.012775
RS	44	3.832138	1.458638	6275.955288	0.010300	0.010890
RS	45	4.174353	1.458638	5370.519279	0.008814	0.009327
RS	46	4.546350	1.490584	4417.093521	0.007250	0.007687
RS	47	4.950722	1.490584	3641.583138	0.005977	0.006346
RS	48	5.390287	1.523005	2877.777579	0.004723	0.005031
RS	49	5.868107	1.523005	2272.411061	0.003730	0.003983
RS	50	6.387512	1.550020	1719.982124	0.002823	0.003029
RS	51	6.952121	1.550020	1290.225021	0.002118	0.002282
RS	52	7.565868	1.561395	931.646315	0.001529	0.001659
RS	53	8.233029	1.561395	655.480122	0.001076	0.001175
RS	54	8.958253	1.544437	447.788720	0.000735	0.000810
RS	55	9.746593	1.544437	289.463947	0.000475	0.000528
RS	56	10.603543	1.544437	178.850257	0.000294	0.000329
RS	57	11.535074	1.544437	105.209546	0.000173	0.000195
RS	58	12.547675	1.484551	60.271037	0.000099	0.000113
RS	59	13.648403	1.484551	30.789866	0.000051	0.000058
RS	60	14.844928	1.484551	14.730716	0.000024	0.000028
RS	61	16.145586	1.484551	6.562833	0.000011	0.000013
RS	62	17.559441	1.484551	2.706034	0.000004	0.000005
RS	63	19.096344	1.484551	1.532988	0.000003	0.000003
PA	4+25*2+4+6 0.158868246 0.030833337 19.096343748 0.206975142 3.806784904 2.909719384 1.968403182 1.599090699 1.568568151 1.639543669 1.691474427 1.593810781 1.392526209 1.219768192 1.122856727 1.094332073 1.112835152 1.156695124 1.209726057 1.262030413 1.310227066 1.354104206 1.393039173 1.427092794 1.458637577 1.490584228 1.523004614 1.550019747 1.561394610 1.544437364 1.484550962
//
IT	3410
RD	21
LK	-6853325.449017
QD	-968.708045 -> -967.247555
RI	0.0199201907
TR	0.158630	0.030804
MT	19.140643
MM	C_pi: 1.154664, n_recomb: 609522.903345
RS	0	0.000000	0.206625	24713.225486	0.040545	0.051541
RS	1	0.008707	0.206625	25713.191936	0.042186	0.031758
RS	2	0.018172	0.206625	26651.771048	0.043726	0.023243
RS	3	0.028461	0.206625	27510.313975	0.045134	0.023838
RS	4	0.039646	3.980597	1508.675043	0.002475	0.001484
RS	5	0.051805	3.980597	1635.135160	0.002683	0.001779
RS	6	0.065023	2.955674	2384.616859	0.003912	0.002786
RS	7	0.079392	2.955674	2579.723379	0.004232	0.003305
RS	8	0.095011	1.969372	4180.702443	0.006859	0.005747
RS	9	0.111991	1.969372	4505.238938	0.007391	0.006669
RS	10	0.130449	1.591050	5997.569080	0.009840	0.009284
RS	11	0.150514	1.591050	6436.614536	0.010560	0.010262
RS	12	0.172326	1.562231	7026.405967	0.011528	0.011457
RS	13	0.196038	1.562231	7521.037846	0.012339	0.012479
RS	14	0.221814	1.638912	7666.713918	0.012578	0.012945
RS	15	0.249834	1.638912	8190.570152	0.013438	0.013958
RS	16	0.280294	1.698850	8431.723999	0.013833	0.014500
RS	17	0.313406	1.698850	8986.109916	0.014743	0.015485
RS	18	0.349401	1.603745	10120.503696	0.016604	0.017523
RS	19	0.388530	1.603745	10731.870441	0.017607	0.018675
RS	20	0.431067	1.398901	12991.104335	0.021314	0.022714
RS	21	0.477307	1.398901	13653.595720	0.022400	0.024018
RS	22	0.527573	1.222374	16328.196153	0.026788	0.028785
RS	23	0.582215	1.222374	16955.904456	0.027818	0.029975
RS	24	0.641616	1.123574	19036.021902	0.031231	0.033637
RS	25	0.706188	1.123574	19509.417154	0.032008	0.034460
RS	26	0.776383	1.094695	20398.992285	0.033467	0.035966
RS	27	0.852689	1.094695	20645.081273	0.033871	0.036318
RS	28	0.935640	1.113663	20424.984084	0.033510	0.035850
RS	29	1.025813	1.113663	20434.500497	0.033525	0.035769
RS	30	1.123837	1.158145	19552.608740	0.032079	0.034155
RS	31	1.230396	1.158145	19342.852727	0.031734	0.033710
RS	32	1.346234	1.211549	18185.161877	0.029835	0.031639
RS	33	1.472157	1.211549	17773.150749	0.029159	0.030874
RS	34	1.609045	1.263860	16539.169254	0.027135	0.028695
RS	35	1.757851	1.263860	15939.201148	0.026150	0.027630
RS	36	1.919614	1.311874	14680.966675	0.024086	0.025428
RS	37	2.095461	1.311874	13915.840181	0.022831	0.024092
RS	38	2.286620	1.355644	12644.856892	0.020745	0.021882
RS	39	2.494422	1.355644	11753.639768	0.019283	0.020336
RS	40	2.720318	1.394702	10501.359497	0.017229	0.018171
RS	41	2.965883	1.394702	9537.726225	0.015648	0.016507
RS	42	3.232829	1.429225	8342.298324	0.013687	0.014448
RS	43	3.523018	1.429225	7371.850492	0.012094	0.012774
RS	44	3.838474	1.461737	6271.652986	0.010289	0.010882
RS	45	4.181396	1.461737	5367.113192	0.008805	0.009320
RS	46	4.554177	1.495261	4410.602763	0.007236	0.007675
RS	47	4.959415	1.495261	3637.389165	0.005968	0.006338
RS	48	5.399938	1.529770	2872.228488	0.004712	0.005020
RS	49	5.878816	1.529770	2269.757513	0.003724	0.003977
RS	50	6.399391	1.558910	1717.525169	0.002818	0.003023
RS	51	6.965292	1.558910	1290.104399	0.002117	0.002281
RS	52	7.580466	1.571722	932.238330	0.001529	0.001659
RS	53	8.249203	1.571722	657.152737	0.001078	0.001177
RS	54	8.976167	1.554930	449.798943	0.000738	0.000812
RS	55	9.766428	1.554930	291.442145	0.000478	0.000531
RS	56	10.625496	1.554930	180.524887	0.000296	0.000332
RS	57	11.559364	1.554930	106.481742	0.000175	0.000197
RS	58	12.574543	1.493306	61.216890	0.000100	0.000114
RS	59	13.678113	1.493306	31.353480	0.000051	0.000059
RS	60	14.877772	1.493306	15.041760	0.000025	0.000029
RS	61	16.181884	1.493306	6.721254	0.000011	0.000013
RS	62	17.599546	1.493306	2.780160	0.000005	0.000005
RS	63	19.140643	1.493306	1.583118	0.000003	0.000003
PA	4+25*2+4+6 0.158630217 0.030803944 19.140642552 0.206625274 3.980597329 2.955673523 1.969371826 1.591050075 1.562231412 1.638911978 1.698849592 1.603745347 1.398900688 1.222373898 1.123574190 1.094695128 1.113662952 1.158144611 1.211548879 1.263859833 1.311873946 1.355643524 1.394702462 1.429224772 1.461736870 1.495261068 1.529770128 1.558909727 1.571722000 1.554930418 1.493306222
//
IT	3250
RD	22
LK	-6853322.621454
QD	-966.213111 -> -964.890447
RI	0.0198906296
TR	0.158403	0.030776
MT	19.182882
MM	C_pi: 1.156148, n_recomb: 609749.441588
RS	0	0.000000	0.206300	24770.951420	0.040625	0.051496
RS	1	0.008711	0.206300	25771.849516	0.042266	0.031779
RS	2	0.018180	0.206300	26710.862583	0.043806	0.023280
RS	3	0.028475	0.206300	27569.260451	0.045214	0.023911
RS	4	0.039666	4.157530	1445.345211	0.002370	0.001424
RS	5	0.051832	4.157530	1566.761012	0.002570	0.001708
RS	6	0.065058	3.000559	2351.091957	0.003856	0.002751
RS	7	0.079435	3.000559	2543.728508	0.004172	0.003261
RS	8	0.095066	1.970694	4182.467509	0.006859	0.005751
RS	9	0.112057	1.970694	4507.295267	0.007392	0.006667
RS	10	0.130529	1.583770	6031.938796	0.009892	0.009328
RS	11	0.150610	1.583770	6473.265283	0.010616	0.010309
RS	12	0.172440	1.556341	7060.440475	0.011579	0.011499
RS	13	0.196172	1.556341	7557.173650	0.012394	0.012529
RS	14	0.221970	1.638185	7677.786570	0.012592	0.012955
RS	15	0.250017	1.638185	8202.482475	0.013452	0.013975
RS	16	0.280506	1.705764	8406.461071	0.013787	0.014455
RS	17	0.313651	1.705764	8960.053583	0.014695	0.015442
RS	18	0.349683	1.613197	10074.129427	0.016522	0.017446
RS	19	0.388854	1.613197	10684.369145	0.017523	0.018595
RS	20	0.431437	1.404931	12955.940333	0.021248	0.022656
RS	21	0.477729	1.404931	13618.592777	0.022335	0.023957
RS	22	0.528053	1.224799	16325.937680	0.026775	0.028782
RS	23	0.582762	1.224799	16954.757045	0.027806	0.029969
RS	24	0.642235	1.124230	19062.012261	0.031262	0.033678
RS	25	0.706890	1.124230	19535.916615	0.032039	0.034498
RS	26	0.777176	1.095067	20431.236434	0.033508	0.036014
RS	27	0.853585	1.095067	20676.915001	0.033911	0.036363
RS	28	0.936650	1.114530	20446.908211	0.033533	0.035878
RS	29	1.026950	1.114530	20456.040933	0.033548	0.035795
RS	30	1.125116	1.159636	19563.209907	0.032084	0.034162
RS	31	1.231833	1.159636	19353.643149	0.031740	0.033719
RS	32	1.347846	1.213393	18191.462649	0.029834	0.031641
RS	33	1.473964	1.213393	17779.863395	0.029159	0.030877
RS	34	1.611069	1.265675	16547.200318	0.027138	0.028701
RS	35	1.760116	1.265675	15947.130301	0.026154	0.027638
RS	36	1.922146	1.313458	14691.494790	0.024094	0.025441
RS	37	2.098291	1.313458	13925.364399	0.022838	0.024105
RS	38	2.289779	1.357063	12654.848332	0.020754	0.021896
RS	39	2.497947	1.357063	11762.000690	0.019290	0.020348
RS	40	2.724248	1.396186	10507.700018	0.017233	0.018179
RS	41	2.970262	1.396186	9542.482273	0.015650	0.016513
RS	42	3.237705	1.431113	8343.504159	0.013683	0.014448
RS	43	3.528445	1.431113	7372.278904	0.012091	0.012774
RS	44	3.844510	1.464536	6268.070773	0.010280	0.010875
RS	45	4.188108	1.464536	5364.170923	0.008797	0.009314
RS	46	4.561635	1.499596	4404.476123	0.007223	0.007663
RS	47	4.967699	1.499596	3633.348571	0.005959	0.006330
RS	48	5.409135	1.536174	2866.728269	0.004701	0.005009
RS	49	5.889023	1.536174	2267.021127	0.003718	0.003971
RS	50	6.410713	1.567442	1714.920003	0.002812	0.003017
RS	51	6.977846	1.567442	1289.789070	0.002115	0.002279
RS	52	7.594381	1.581710	932.624125	0.001530	0.001659
RS	53	8.264620	1.581710	658.635954	0.001080	0.001179
RS	54	8.993243	1.565121	451.643510	0.000741	0.000815
RS	55	9.785335	1.565121	293.298441	0.000481	0.000534
RS	56	10.646424	1.565121	182.116525	0.000299	0.000334
RS	57	11.582520	1.565121	107.701751	0.000177	0.000199
RS	58	12.600157	1.501808	62.131451	0.000102	0.000116
RS	59	13.706439	1.501808	31.901513	0.000052	0.000060
RS	60	14.909086	1.501808	15.345788	0.000025	0.000029
RS	61	16.216493	1.501808	6.876876	0.000011	0.000013
RS	62	17.637785	1.501808	2.853333	0.000005	0.000005
RS	63	19.182882	1.501808	1.632980	0.000003	0.000003
PA	4+25*2+4+6 0.158403077 0.030776036 19.182882167 0.206299939 4.157530313 3.000559297 1.970694036 1.583769860 1.556340506 1.638185189 1.705764389 1.613197353 1.404930801 1.224798651 1.124229962 1.095066786 1.114529603 1.159635677 1.213392934 1.265675031 1.313457839 1.357063065 1.396185514 1.431112548 1.464536064 1.499596440 1.536173981 1.567441667 1.581710180 1.565120887 1.501808176
//
IT	4342
RD	23
LK	-6853320.057620
QD	-963.909722 -> -962.704558
RI	0.0198628720
TR	0.158186	0.030749
MT	19.223267
MM	C_pi: 1.157572, n_recomb: 609969.224840
RS	0	0.000000	0.205996	24825.621320	0.040700	0.051453
RS	1	0.008714	0.205996	25827.412991	0.042342	0.031798
RS	2	0.018188	0.205996	26766.848733	0.043882	0.023315
RS	3	0.028488	0.205996	27625.121206	0.045289	0.023980
RS	4	0.039684	4.337582	1386.162586	0.002273	0.001367
RS	5	0.051857	4.337582	1502.844575	0.002464	0.001640
RS	6	0.065090	3.044290	2319.350757	0.003802	0.002718
RS	7	0.079477	3.044290	2509.642237	0.004114	0.003219
RS	8	0.095117	1.972328	4183.382991	0.006858	0.005754
RS	9	0.112121	1.972328	4508.436696	0.007391	0.006664
RS	10	0.130606	1.577195	6063.657395	0.009941	0.009368
RS	11	0.150701	1.577195	6507.095562	0.010668	0.010352
RS	12	0.172549	1.550879	7092.526082	0.011628	0.011539
RS	13	0.196299	1.550879	7591.242643	0.012445	0.012576
RS	14	0.222120	1.637398	7688.915829	0.012605	0.012965
RS	15	0.250191	1.637398	8214.442991	0.013467	0.013992
RS	16	0.280708	1.712284	8383.033571	0.013743	0.014413
RS	17	0.313884	1.712284	8935.896401	0.014650	0.015401
RS	18	0.349952	1.622219	10030.471427	0.016444	0.017372
RS	19	0.389162	1.622219	10639.643648	0.017443	0.018520
RS	20	0.431790	1.410645	12923.135796	0.021187	0.022602
RS	21	0.478132	1.410645	13585.945440	0.022273	0.023900
RS	22	0.528512	1.227052	16324.671088	0.026763	0.028779
RS	23	0.583283	1.227052	16954.543014	0.027796	0.029965
RS	24	0.642827	1.124824	19087.339820	0.031292	0.033717
RS	25	0.707560	1.124824	19561.708990	0.032070	0.034535
RS	26	0.777934	1.095441	20461.588500	0.033545	0.036058
RS	27	0.854440	1.095441	20706.894193	0.033947	0.036405
RS	28	0.937614	1.115425	20466.597267	0.033553	0.035902
RS	29	1.028036	1.115425	20475.467797	0.033568	0.035819
RS	30	1.126337	1.161156	19571.930193	0.032087	0.034167
RS	31	1.233205	1.161156	19362.713739	0.031744	0.033726
RS	32	1.349385	1.215251	18196.537635	0.029832	0.031641
RS	33	1.475690	1.215251	17785.506184	0.029158	0.030880
RS	34	1.613002	1.267475	16554.739770	0.027140	0.028708
RS	35	1.762279	1.267475	15954.678590	0.026157	0.027645
RS	36	1.924565	1.314986	14702.177154	0.024103	0.025455
RS	37	2.100993	1.314986	13935.077689	0.022846	0.024117
RS	38	2.292796	1.358380	12665.445204	0.020764	0.021911
RS	39	2.501314	1.358380	11770.911128	0.019298	0.020361
RS	40	2.728002	1.397512	10514.875229	0.017238	0.018189
RS	41	2.974445	1.397512	9547.927504	0.015653	0.016521
RS	42	3.242364	1.432789	8345.522882	0.013682	0.014450
RS	43	3.533630	1.432789	7373.315853	0.012088	0.012775
RS	44	3.850278	1.467070	6265.105444	0.010271	0.010868
RS	45	4.194520	1.467070	5361.624601	0.008790	0.009309
RS	46	4.568761	1.503624	4398.677169	0.007211	0.007652
RS	47	4.975615	1.503624	3629.447015	0.005950	0.006322
RS	48	5.417923	1.542250	2861.276286	0.004691	0.004999
RS	49	5.898776	1.542250	2264.213436	0.003712	0.003965
RS	50	6.421532	1.575647	1712.186959	0.002807	0.003012
RS	51	6.989843	1.575647	1289.301056	0.002114	0.002277
RS	52	7.607679	1.591391	932.824181	0.001529	0.001658
RS	53	8.279356	1.591391	659.947582	0.001082	0.001181
RS	54	9.009564	1.575032	453.338679	0.000743	0.000817
RS	55	9.803406	1.575032	295.043686	0.000484	0.000536
RS	56	10.666427	1.575032	183.631932	0.000301	0.000337
RS	57	11.604654	1.575032	108.873481	0.000178	0.000201
RS	58	12.624642	1.510070	63.017035	0.000103	0.000117
RS	59	13.733516	1.510070	32.434937	0.000053	0.000061
RS	60	14.939021	1.510070	15.643145	0.000026	0.000030
RS	61	16.249579	1.510070	7.029795	0.000012	0.000013
RS	62	17.674343	1.510070	2.925566	0.000005	0.000006
RS	63	19.223267	1.510070	1.682554	0.000003	0.000003
PA	4+25*2+4+6 0.158185789 0.030749445 19.223266662 0.205995676 4.337581744 3.044289601 1.972328174 1.577195086 1.550878681 1.637397792 1.712284378 1.622218911 1.410645246 1.227052421 1.124823933 1.095441181 1.115425094 1.161156448 1.215251368 1.267474731 1.314986025 1.358379909 1.397511694 1.432788541 1.467069835 1.503623677 1.542250108 1.575646783 1.591391136 1.575031855 1.510069760
//
IT	3316
RD	24
LK	-6853317.718521
QD	-961.773489 -> -960.669333
RI	0.0198375275
TR	0.157977	0.030724
MT	19.262059
MM	C_pi: 1.158942, n_recomb: 610179.966986
RS	0	0.000000	0.205708	24877.681090	0.040771	0.051412
RS	1	0.008718	0.205708	25880.327578	0.042414	0.031817
RS	2	0.018196	0.205708	26820.169122	0.043955	0.023348
RS	3	0.028500	0.205708	27678.324708	0.045361	0.024045
RS	4	0.039702	4.520549	1330.808283	0.002181	0.001313
RS	5	0.051881	4.520549	1443.045442	0.002365	0.001577
RS	6	0.065122	3.086857	2289.281348	0.003752	0.002687
RS	7	0.079517	3.086857	2477.345682	0.004060	0.003180
RS	8	0.095167	1.974226	4183.544514	0.006856	0.005756
RS	9	0.112181	1.974226	4508.766001	0.007389	0.006661
RS	10	0.130679	1.571275	6092.833761	0.009985	0.009406
RS	11	0.150789	1.571275	6538.222149	0.010715	0.010392
RS	12	0.172653	1.545832	7122.663211	0.011673	0.011576
RS	13	0.196422	1.545832	7623.246550	0.012493	0.012620
RS	14	0.222264	1.636567	7700.007527	0.012619	0.012976
RS	15	0.250358	1.636567	8226.353536	0.013482	0.014008
RS	16	0.280902	1.718441	8361.243594	0.013703	0.014373
RS	17	0.314108	1.718441	8913.433230	0.014608	0.015364
RS	18	0.350210	1.630845	9989.233518	0.016371	0.017303
RS	19	0.389458	1.630845	10597.390652	0.017368	0.018449
RS	20	0.432128	1.416075	12892.378975	0.021129	0.022550
RS	21	0.478518	1.416075	13555.339558	0.022215	0.023847
RS	22	0.528953	1.229154	16324.188372	0.026753	0.028778
RS	23	0.583784	1.229154	16955.056989	0.027787	0.029962
RS	24	0.643395	1.125365	19111.941488	0.031322	0.033756
RS	25	0.708203	1.125365	19586.733086	0.032100	0.034572
RS	26	0.778661	1.095815	20490.189739	0.033581	0.036100
RS	27	0.855261	1.095815	20735.149597	0.033982	0.036444
RS	28	0.938539	1.116343	20484.224003	0.033571	0.035922
RS	29	1.029077	1.116343	20492.933319	0.033585	0.035839
RS	30	1.127509	1.162702	19578.864911	0.032087	0.034170
RS	31	1.234521	1.162702	19370.137770	0.031745	0.033730
RS	32	1.350862	1.217122	18200.398151	0.029828	0.031640
RS	33	1.477346	1.217122	17790.070972	0.029155	0.030880
RS	34	1.614857	1.269263	16561.678927	0.027142	0.028713
RS	35	1.764355	1.269263	15961.730850	0.026159	0.027652
RS	36	1.926887	1.316472	14712.799257	0.024112	0.025468
RS	37	2.103587	1.316472	13944.779014	0.022854	0.024130
RS	38	2.295693	1.359614	12676.411553	0.020775	0.021926
RS	39	2.504545	1.359614	11780.161464	0.019306	0.020374
RS	40	2.731605	1.398709	10522.661475	0.017245	0.018200
RS	41	2.978460	1.398709	9553.874747	0.015657	0.016530
RS	42	3.246835	1.434283	8348.192775	0.013682	0.014453
RS	43	3.538607	1.434283	7374.834239	0.012086	0.012776
RS	44	3.855815	1.469373	6262.646490	0.010264	0.010863
RS	45	4.200677	1.469373	5359.396317	0.008783	0.009304
RS	46	4.575603	1.507381	4393.145693	0.007200	0.007642
RS	47	4.983215	1.507381	3625.650621	0.005942	0.006315
RS	48	5.426361	1.548033	2855.863516	0.004680	0.004988
RS	49	5.908141	1.548033	2261.337219	0.003706	0.003959
RS	50	6.431921	1.583560	1709.335778	0.002801	0.003006
RS	51	7.001363	1.583560	1288.653810	0.002112	0.002275
RS	52	7.620449	1.600792	932.856488	0.001529	0.001658
RS	53	8.293505	1.600792	661.101800	0.001083	0.001182
RS	54	9.025237	1.584690	454.894857	0.000746	0.000820
RS	55	9.820761	1.584690	296.684872	0.000486	0.000539
RS	56	10.685637	1.584690	185.075435	0.000303	0.000339
RS	57	11.625912	1.584690	109.999379	0.000180	0.000203
RS	58	12.648158	1.518123	63.874681	0.000105	0.000119
RS	59	13.759522	1.518123	32.954304	0.000054	0.000062
RS	60	14.967773	1.518123	15.934101	0.000026	0.000030
RS	61	16.281358	1.518123	7.180127	0.000012	0.000014
RS	62	17.709459	1.518123	2.996904	0.000005	0.000006
RS	63	19.262059	1.518123	1.731866	0.000003	0.000003
PA	4+25*2+4+6 0.157977059 0.030723903 19.262058731 0.205708266 4.520549481 3.086857211 1.974226062 1.571274829 1.545832220 1.636567051 1.718440643 1.630845365 1.416074861 1.229154115 1.125364582 1.095815181 1.116343112 1.162702329 1.217121919 1.269263088 1.316472096 1.359614475 1.398708523 1.434283056 1.469372765 1.507381029 1.548033311 1.583559758 1.600791577 1.584690148 1.518122792
//
IT	4112
RD	25
LK	-6853315.573536
QD	-959.787437 -> -958.770752
RI	0.0198126361
TR	0.157777	0.030699
MT	19.299317
MM	C_pi: 1.160266, n_recomb: 610384.994483
RS	0	0.000000	0.205442	24926.758797	0.040838	0.051372
RS	1	0.008721	0.205442	25930.232241	0.042482	0.031835
RS	2	0.018203	0.205442	26870.478619	0.044022	0.023379
RS	3	0.028512	0.205442	27728.547179	0.045428	0.024108
RS	4	0.039719	4.706395	1278.962746	0.002095	0.001263
RS	5	0.051904	4.706395	1387.021657	0.002272	0.001518
RS	6	0.065152	3.128260	2260.810436	0.003704	0.002658
RS	7	0.079555	3.128260	2446.761189	0.004009	0.003142
RS	8	0.095215	1.976333	4183.120656	0.006853	0.005757
RS	9	0.112240	1.976333	4508.463845	0.007386	0.006657
RS	10	0.130749	1.565943	6119.730596	0.010026	0.009440
RS	11	0.150873	1.565943	6566.925007	0.010759	0.010428
RS	12	0.172753	1.541177	7151.000196	0.011716	0.011611
RS	13	0.196540	1.541177	7653.343652	0.012539	0.012661
RS	14	0.222401	1.635707	7711.079615	0.012633	0.012987
RS	15	0.250519	1.635707	8238.234750	0.013497	0.014025
RS	16	0.281088	1.724275	8340.953080	0.013665	0.014336
RS	17	0.314323	1.724275	8892.522913	0.014569	0.015328
RS	18	0.350457	1.639119	9950.218012	0.016302	0.017237
RS	19	0.389742	1.639119	10557.411272	0.017296	0.018381
RS	20	0.432453	1.421245	12863.575902	0.021075	0.022502
RS	21	0.478889	1.421245	13526.687912	0.022161	0.023796
RS	22	0.529375	1.231115	16324.591467	0.026745	0.028778
RS	23	0.584264	1.231115	16956.411983	0.027780	0.029960
RS	24	0.643940	1.125850	19136.153876	0.031351	0.033793
RS	25	0.708820	1.125850	19611.330756	0.032129	0.034607
RS	26	0.779358	1.096184	20517.455945	0.033614	0.036139
RS	27	0.856048	1.096184	20762.093173	0.034015	0.036482
RS	28	0.939427	1.117275	20500.243167	0.033586	0.035941
RS	29	1.030077	1.117275	20508.876850	0.033600	0.035857
RS	30	1.128633	1.164264	19584.426718	0.032085	0.034171
RS	31	1.235784	1.164264	19376.305267	0.031744	0.033732
RS	32	1.352280	1.218996	18203.378807	0.029823	0.031637
RS	33	1.478935	1.218996	17793.867081	0.029152	0.030880
RS	34	1.616637	1.271035	16568.236140	0.027144	0.028718
RS	35	1.766347	1.271035	15968.485872	0.026161	0.027658
RS	36	1.929114	1.317915	14723.493893	0.024122	0.025481
RS	37	2.106077	1.317915	13954.587966	0.022862	0.024143
RS	38	2.298472	1.360772	12687.789937	0.020787	0.021942
RS	39	2.507647	1.360772	11789.794416	0.019315	0.020388
RS	40	2.735064	1.399788	10531.058663	0.017253	0.018212
RS	41	2.982314	1.399788	9560.333904	0.015663	0.016539
RS	42	3.251128	1.435613	8351.504931	0.013682	0.014457
RS	43	3.543385	1.435613	7376.840316	0.012086	0.012778
RS	44	3.861130	1.471464	6260.702902	0.010257	0.010859
RS	45	4.206586	1.471464	5357.507796	0.008777	0.009300
RS	46	4.582171	1.510886	4387.913468	0.007189	0.007632
RS	47	4.990510	1.510886	3621.996431	0.005934	0.006307
RS	48	5.434462	1.553541	2850.526485	0.004670	0.004978
RS	49	5.917131	1.553541	2258.429917	0.003700	0.003953
RS	50	6.441894	1.591198	1706.401085	0.002796	0.003000
RS	51	7.012423	1.591198	1287.878985	0.002110	0.002273
RS	52	7.632709	1.609927	932.749289	0.001528	0.001657
RS	53	8.307091	1.609927	662.120949	0.001085	0.001183
RS	54	9.040286	1.594111	456.328734	0.000748	0.000822
RS	55	9.837425	1.594111	298.233710	0.000489	0.000541
RS	56	10.704084	1.594111	186.454762	0.000305	0.000341
RS	57	11.646325	1.594111	111.084225	0.000182	0.000205
RS	58	12.670741	1.525979	64.707266	0.000106	0.000120
RS	59	13.784497	1.525979	33.461085	0.000055	0.000063
RS	60	14.995386	1.525979	16.219355	0.000027	0.000031
RS	61	16.311879	1.525979	7.328182	0.000012	0.000014
RS	62	17.743185	1.525979	3.067473	0.000005	0.000006
RS	63	19.299317	1.525979	1.780985	0.000003	0.000003
PA	4+25*2+4+6 0.157776598 0.030699349 19.299317137 0.205441904 4.706394834 3.128259608 1.976332880 1.565943221 1.541176631 1.635707076 1.724274888 1.639118758 1.421245489 1.231114641 1.125850219 1.096183562 1.117275194 1.164264130 1.218995931 1.271035207 1.317914649 1.360772284 1.399787658 1.435612937 1.471463859 1.510886137 1.553541367 1.591198351 1.609926572 1.594111457 1.525978979
//
