# Supplementary material for: Introgression and disruption of migration routes have shaped the genetic integrity of wildebeest populations
Source: Nat Commun. 2024 Apr 12;15:2921. doi: 10.1038/s41467-024-47015-y (PMC11014984; doi:10.1038/s41467-024-47015-y)
Supplement: Supplementary file 10 — Source Data [file 41467_2024_47015_MOESM10_ESM.zip › source_data/Fig2a.psmc/CTauNaN_2489.psmc]

CC
CC	Brief Description of the file format:
CC	  CC  comments
CC	  MM  useful-messages
CC	  RD  round-of-iterations
CC	  LL  \log[P(sequence)]
CC	  QD  Q-before-opt Q-after-opt
CC	  TR  \theta_0 \rho_0
CC	  RS  k t_k \lambda_k \pi_k \sum_{l\not=k}A_{kl} A_{kk}
CC	  DC  begin end best-k t_k+\Delta_k max-prob
CC
MM	Version: 0.6.5-r67
MM	pattern:4+25*2+4+6, n:63, n_free_lambdas:28
MM	n_iterations:25, skip:1, max_t:15, theta/rho:5
MM	is_decoding:0
MM	n_seqs:28, sum_L:17432554, sum_n:3131649
RD	0
LK	0.000000
QD	0.000000 -> 0.000000
RI	inf
TR	0.198017	0.039603
MT	15.000000
MM	C_pi: 1.000000, n_recomb: 676981.505744
RS	0	0.000000	1.000000	5480.672632	0.008096	0.000000
RS	1	0.008290	1.000000	5884.991875	0.008693	0.000000
RS	2	0.017266	1.000000	6314.707501	0.009328	0.000000
RS	3	0.026987	1.000000	6770.655596	0.010001	0.000000
RS	4	0.037514	1.000000	7253.556110	0.010715	0.000000
RS	5	0.048914	1.000000	7763.979534	0.011469	0.000000
RS	6	0.061258	1.000000	8302.308697	0.012264	0.000000
RS	7	0.074626	1.000000	8868.695341	0.013100	0.000000
RS	8	0.089102	1.000000	9463.011225	0.013978	0.000000
RS	9	0.104778	1.000000	10084.793607	0.014897	0.000000
RS	10	0.121753	1.000000	10733.185086	0.015854	0.000000
RS	11	0.140135	1.000000	11406.868032	0.016850	0.000000
RS	12	0.160042	1.000000	12103.994069	0.017879	0.000000
RS	13	0.181598	1.000000	12822.109451	0.018940	0.000000
RS	14	0.204942	1.000000	13558.077584	0.020027	0.000000
RS	15	0.230221	1.000000	14308.000498	0.021135	0.000000
RS	16	0.257595	1.000000	15067.141694	0.022256	0.000000
RS	17	0.287238	1.000000	15829.853533	0.023383	0.000000
RS	18	0.319339	1.000000	16589.513170	0.024505	0.000000
RS	19	0.354100	1.000000	17338.471946	0.025611	0.000000
RS	20	0.391744	1.000000	18068.024138	0.026689	0.000000
RS	21	0.432507	1.000000	18768.401901	0.027724	0.000000
RS	22	0.476650	1.000000	19428.804188	0.028699	0.000000
RS	23	0.524453	1.000000	20037.468115	0.029598	0.000000
RS	24	0.576218	1.000000	20581.791688	0.030402	0.000000
RS	25	0.632274	1.000000	21048.516786	0.031092	0.000000
RS	26	0.692977	1.000000	21423.980556	0.031646	0.000000
RS	27	0.758711	1.000000	21694.441843	0.032046	0.000000
RS	28	0.829896	1.000000	21846.486548	0.032270	0.000000
RS	29	0.906981	1.000000	21867.511833	0.032301	0.000000
RS	30	0.990456	1.000000	21746.283580	0.032122	0.000000
RS	31	1.080851	1.000000	21473.554462	0.031720	0.000000
RS	32	1.178739	1.000000	21042.721520	0.031083	0.000000
RS	33	1.284742	1.000000	20450.492498	0.030208	0.000000
RS	34	1.399532	1.000000	19697.520117	0.029096	0.000000
RS	35	1.523838	1.000000	18788.953831	0.027754	0.000000
RS	36	1.658449	1.000000	17734.850888	0.026197	0.000000
RS	37	1.804218	1.000000	16550.384333	0.024447	0.000000
RS	38	1.962071	1.000000	15255.786885	0.022535	0.000000
RS	39	2.133009	1.000000	13875.978381	0.020497	0.000000
RS	40	2.318118	1.000000	12439.842074	0.018375	0.000000
RS	41	2.518571	1.000000	10979.142346	0.016218	0.000000
RS	42	2.735641	1.000000	9527.112501	0.014073	0.000000
RS	43	2.970706	1.000000	8116.783700	0.011990	0.000000
RS	44	3.225257	1.000000	6779.170055	0.010014	0.000000
RS	45	3.500909	1.000000	5541.463616	0.008186	0.000000
RS	46	3.799411	1.000000	4425.418371	0.006537	0.000000
RS	47	4.122659	1.000000	3446.106286	0.005090	0.000000
RS	48	4.472702	1.000000	2611.204821	0.003857	0.000000
RS	49	4.851763	1.000000	1920.922226	0.002837	0.000000
RS	50	5.262247	1.000000	1368.588475	0.002022	0.000000
RS	51	5.706758	1.000000	941.846941	0.001391	0.000000
RS	52	6.188118	1.000000	624.291611	0.000922	0.000000
RS	53	6.709380	1.000000	397.326253	0.000587	0.000000
RS	54	7.273854	1.000000	241.992363	0.000357	0.000000
RS	55	7.885120	1.000000	140.531241	0.000208	0.000000
RS	56	8.547059	1.000000	77.509246	0.000114	0.000000
RS	57	9.263869	1.000000	40.429282	0.000060	0.000000
RS	58	10.040101	1.000000	19.851871	0.000029	0.000000
RS	59	10.880679	1.000000	9.130763	0.000013	0.000000
RS	60	11.790939	1.000000	3.912671	0.000006	0.000000
RS	61	12.776655	1.000000	1.552993	0.000002	0.000000
RS	62	13.844085	1.000000	0.567359	0.000001	0.000000
RS	63	15.000000	1.000000	0.267407	0.000000	0.000000
PA	4+25*2+4+6 0.198016556 0.039603311 15.000000000 1.000000000 1.000000000 1.000000000 1.000000000 1.000000000 1.000000000 1.000000000 1.000000000 1.000000000 1.000000000 1.000000000 1.000000000 1.000000000 1.000000000 1.000000000 1.000000000 1.000000000 1.000000000 1.000000000 1.000000000 1.000000000 1.000000000 1.000000000 1.000000000 1.000000000 1.000000000 1.000000000 1.000000000
//
IT	3743
RD	1
LK	-7437479.228230
QD	-2197.357944 -> -1298.478892
RI	0.0338953385
TR	0.199839	0.039445
MT	14.941063
MM	C_pi: 1.064007, n_recomb: 716601.669770
RS	0	0.000000	1.067773	5423.944075	0.007569	0.046931
RS	1	0.008283	1.067773	5826.943451	0.008131	0.008191
RS	2	0.017252	1.067773	6255.786795	0.008730	0.004996
RS	3	0.026964	1.067773	6711.429742	0.009366	0.004499
RS	4	0.037480	1.532547	5020.896841	0.007007	0.004402
RS	5	0.048867	1.532547	5396.128793	0.007530	0.004796
RS	6	0.061198	1.487422	5970.841218	0.008332	0.005365
RS	7	0.074550	1.487422	6407.000262	0.008941	0.006226
RS	8	0.089008	1.392525	7335.389760	0.010236	0.007308
RS	9	0.104663	1.392525	7853.046461	0.010959	0.008465
RS	10	0.121615	1.311939	8911.635893	0.012436	0.009626
RS	11	0.139972	1.311939	9513.780202	0.013276	0.010824
RS	12	0.159848	1.243946	10694.397912	0.014924	0.012109
RS	13	0.181371	1.243946	11378.448383	0.015878	0.013533
RS	14	0.204677	1.180276	12733.813342	0.017770	0.015123
RS	15	0.229913	1.180276	13491.909919	0.018828	0.016885
RS	16	0.257240	1.121773	15003.824726	0.020937	0.018805
RS	17	0.286830	1.121773	15815.988055	0.022071	0.020848
RS	18	0.318870	1.072617	17385.157042	0.024261	0.022957
RS	19	0.353565	1.072617	18214.600435	0.025418	0.025073
RS	20	0.391133	1.035652	19697.594200	0.027488	0.027129
RS	21	0.431814	1.035652	20491.421747	0.028595	0.029050
RS	22	0.475863	1.011516	21741.727958	0.030340	0.030768
RS	23	0.523562	1.011516	22436.463210	0.031310	0.032236
RS	24	0.575211	0.998523	23353.059955	0.032589	0.033428
RS	25	0.631138	0.998523	23882.165457	0.033327	0.034332
RS	26	0.691698	0.993836	24418.766215	0.034076	0.034945
RS	27	0.757273	0.993836	24718.978257	0.034495	0.035270
RS	28	0.828281	0.994518	24867.270039	0.034702	0.035321
RS	29	0.905170	0.994518	24883.579158	0.034724	0.035113
RS	30	0.988427	0.997992	24655.420974	0.034406	0.034663
RS	31	1.078581	0.997992	24345.994651	0.033974	0.033983
RS	32	1.176202	1.002439	23757.224984	0.033153	0.033083
RS	33	1.281908	1.002439	23100.206345	0.032236	0.031972
RS	34	1.396371	1.006814	22171.150387	0.030939	0.030658
RS	35	1.520314	1.006814	21173.336999	0.029547	0.029152
RS	36	1.654523	1.010593	19941.584598	0.027828	0.027470
RS	37	1.799849	1.010593	18646.377354	0.026021	0.025632
RS	38	1.957212	1.013554	17178.531087	0.023972	0.023663
RS	39	2.127610	1.013554	15669.413050	0.021866	0.021591
RS	40	2.312121	1.015638	14065.144148	0.019628	0.019451
RS	41	2.511915	1.015638	12460.821454	0.017389	0.017282
RS	42	2.728258	1.016912	10845.482289	0.015135	0.015124
RS	43	2.962520	1.016912	9284.363240	0.012956	0.013017
RS	44	3.216187	1.017530	7790.701293	0.010872	0.011003
RS	45	3.490864	1.017530	6405.553839	0.008939	0.009119
RS	46	3.788292	1.017650	5147.483489	0.007183	0.007398
RS	47	4.110357	1.017650	4036.229918	0.005632	0.005864
RS	48	4.459097	1.017380	3082.121949	0.004301	0.004532
RS	49	4.836724	1.017380	2285.719804	0.003190	0.003408
RS	50	5.245629	1.016792	1643.588189	0.002294	0.002488
RS	51	5.688404	1.016792	1141.622271	0.001593	0.001758
RS	52	6.167853	1.015851	764.903169	0.001067	0.001200
RS	53	6.687014	1.015851	491.924988	0.000686	0.000788
RS	54	7.249178	1.013814	303.467721	0.000423	0.000497
RS	55	7.857904	1.013814	178.193287	0.000249	0.000299
RS	56	8.517052	1.013814	99.470752	0.000139	0.000171
RS	57	9.230795	1.013814	52.566929	0.000073	0.000093
RS	58	10.003658	1.008907	26.262419	0.000037	0.000047
RS	59	10.840537	1.008907	12.216314	0.000017	0.000023
RS	60	11.746733	1.008907	5.299509	0.000007	0.000010
RS	61	12.727989	1.008907	2.131707	0.000003	0.000004
RS	62	13.790522	1.008907	0.790166	0.000001	0.000002
RS	63	14.941063	1.008907	0.380991	0.000001	0.000001
PA	4+25*2+4+6 0.199839460 0.039444966 14.941062927 1.067773342 1.532546520 1.487421989 1.392525196 1.311939240 1.243945599 1.180275917 1.121772766 1.072616577 1.035652161 1.011516094 0.998522758 0.993836403 0.994518280 0.997991562 1.002438545 1.006814003 1.010593414 1.013554096 1.015638351 1.016912460 1.017530441 1.017649651 1.017379761 1.016792297 1.015851021 1.013814449 1.008907378
//
IT	4934
RD	2
LK	-7436201.051016
QD	-1016.610090 -> -791.249063
RI	0.0301978793
TR	0.198783	0.038919
MT	15.157418
MM	C_pi: 1.085838, n_recomb: 721454.035071
RS	0	0.000000	0.951970	6139.241580	0.008510	0.047018
RS	1	0.008307	0.951970	6590.208461	0.009135	0.008344
RS	2	0.017305	0.951970	7069.061447	0.009798	0.005406
RS	3	0.027050	0.951970	7576.625162	0.010502	0.005211
RS	4	0.037605	1.852972	4180.544374	0.005795	0.003758
RS	5	0.049036	1.852972	4499.884156	0.006237	0.004242
RS	6	0.061417	1.785139	5024.393939	0.006964	0.004920
RS	7	0.074827	1.785139	5400.851918	0.007486	0.005665
RS	8	0.089351	1.616749	6403.223407	0.008875	0.007022
RS	9	0.105081	1.616749	6867.434470	0.009519	0.007992
RS	10	0.122118	1.485925	8003.212885	0.011093	0.009433
RS	11	0.140571	1.485925	8559.888078	0.011865	0.010365
RS	12	0.160556	1.379864	9843.207024	0.013644	0.011946
RS	13	0.182202	1.379864	10492.765539	0.014544	0.013054
RS	14	0.205646	1.277222	12059.224766	0.016715	0.015051
RS	15	0.231037	1.277222	12799.971654	0.017742	0.016472
RS	16	0.258538	1.180609	14659.445422	0.020319	0.018950
RS	17	0.288323	1.180609	15474.859512	0.021450	0.020655
RS	18	0.320583	1.099847	17478.901575	0.024227	0.023418
RS	19	0.355523	1.099847	18327.841659	0.025404	0.025216
RS	20	0.393365	1.040711	20234.177024	0.028046	0.027900
RS	21	0.434351	1.040711	21051.942031	0.029180	0.029538
RS	22	0.478743	1.004117	22606.433110	0.031335	0.031712
RS	23	0.526821	1.004117	23316.197861	0.032318	0.032935
RS	24	0.578895	0.986682	24362.015972	0.033768	0.034338
RS	25	0.635294	0.986682	24889.510119	0.034499	0.035039
RS	26	0.696378	0.983230	25391.313383	0.035195	0.035640
RS	27	0.762537	0.983230	25674.069893	0.035587	0.035809
RS	28	0.834192	0.988615	25677.031735	0.035591	0.035704
RS	29	0.911799	0.988615	25667.533248	0.035578	0.035389
RS	30	0.995854	0.998359	25250.160873	0.034999	0.034732
RS	31	1.086892	0.998359	24916.392013	0.034536	0.033990
RS	32	1.185493	1.009322	24146.404758	0.033469	0.032900
RS	33	1.292285	1.009322	23474.806689	0.032538	0.031766
RS	34	1.407949	1.019737	22400.962096	0.031050	0.030311
RS	35	1.533221	1.019737	21402.918361	0.029666	0.028816
RS	36	1.668901	1.028745	20072.653295	0.027822	0.027054
RS	37	1.815852	1.028745	18791.452722	0.026047	0.025252
RS	38	1.975011	1.036009	17268.353319	0.023935	0.023258
RS	39	2.147392	1.036009	15782.853320	0.021876	0.021240
RS	40	2.334093	1.041463	14155.729664	0.019621	0.019119
RS	41	2.536305	1.041463	12576.928528	0.017433	0.017011
RS	42	2.755315	1.045262	10956.348529	0.015186	0.014894
RS	43	2.992520	1.045262	9414.616396	0.013050	0.012846
RS	44	3.249430	1.047717	7919.597520	0.010977	0.010878
RS	45	3.527683	1.047717	6542.363517	0.009068	0.009042
RS	46	3.829052	1.049131	5278.380712	0.007316	0.007358
RS	47	4.155457	1.049131	4162.734879	0.005770	0.005853
RS	48	4.508978	1.049709	3196.101055	0.004430	0.004544
RS	49	4.891867	1.049709	2386.516240	0.003308	0.003433
RS	50	5.306566	1.049575	1728.012418	0.002395	0.002520
RS	51	5.755715	1.049575	1209.880559	0.001677	0.001791
RS	52	6.242177	1.048645	817.544988	0.001133	0.001231
RS	53	6.769051	1.048645	530.590817	0.000735	0.000814
RS	54	7.339696	1.045653	330.724184	0.000458	0.000518
RS	55	7.957747	1.045653	196.121989	0.000272	0.000314
RS	56	8.627142	1.045653	110.634730	0.000153	0.000181
RS	57	9.352147	1.045653	59.124419	0.000082	0.000099
RS	58	10.137382	1.037311	29.954137	0.000042	0.000051
RS	59	10.987850	1.037311	14.074726	0.000020	0.000025
RS	60	11.908970	1.037311	6.171277	0.000009	0.000011
RS	61	12.906612	1.037311	2.510626	0.000003	0.000005
RS	62	13.987133	1.037311	0.941842	0.000001	0.000002
RS	63	15.157418	1.037311	0.462468	0.000001	0.000001
PA	4+25*2+4+6 0.198782553 0.038919165 15.157418346 0.951970337 1.852972413 1.785138740 1.616749328 1.485924681 1.379863942 1.277222056 1.180609415 1.099846891 1.040711031 1.004117176 0.986682289 0.983229615 0.988615149 0.998358941 1.009321744 1.019736967 1.028745190 1.036009193 1.041462850 1.045261508 1.047716931 1.049131178 1.049709426 1.049574563 1.048645082 1.045653264 1.037310668
//
IT	4135
RD	3
LK	-7435821.825353
QD	-722.168990 -> -606.720092
RI	0.0284490809
TR	0.197321	0.038386
MT	15.402579
MM	C_pi: 1.096842, n_recomb: 718842.017543
RS	0	0.000000	0.852294	6851.865207	0.009532	0.046946
RS	1	0.008335	0.852294	7348.956216	0.010223	0.008500
RS	2	0.017364	0.852294	7875.530760	0.010956	0.005764
RS	3	0.027147	0.852294	8432.203919	0.011730	0.005873
RS	4	0.037744	2.078868	3712.462554	0.005165	0.003297
RS	5	0.049225	2.078868	3999.739234	0.005564	0.003868
RS	6	0.061663	1.977492	4527.324395	0.006298	0.004595
RS	7	0.075137	1.977492	4871.293941	0.006777	0.005311
RS	8	0.089735	1.748975	5919.761292	0.008235	0.006802
RS	9	0.105549	1.748975	6355.054275	0.008841	0.007709
RS	10	0.122681	1.590716	7491.472073	0.010422	0.009251
RS	11	0.141241	1.590716	8020.808579	0.011158	0.010070
RS	12	0.161348	1.468315	9288.991934	0.012922	0.011729
RS	13	0.183131	1.468315	9913.216253	0.013791	0.012684
RS	14	0.206730	1.343286	11540.294054	0.016054	0.014840
RS	15	0.232296	1.343286	12263.014809	0.017059	0.016088
RS	16	0.259992	1.220386	14304.181165	0.019899	0.018865
RS	17	0.289997	1.220386	15113.654074	0.021025	0.020402
RS	18	0.322503	1.116503	17395.131029	0.024199	0.023577
RS	19	0.357718	1.116503	18248.785169	0.025386	0.025235
RS	20	0.395868	1.041084	20449.007373	0.028447	0.028345
RS	21	0.437198	1.041084	21273.629117	0.029594	0.029880
RS	22	0.481973	0.995686	23038.252522	0.032049	0.032361
RS	23	0.530480	0.995686	23746.670996	0.033035	0.033512
RS	24	0.583030	0.975645	24861.814898	0.034586	0.035023
RS	25	0.639959	0.975645	25374.774905	0.035300	0.035676
RS	26	0.701634	0.973964	25812.880040	0.035909	0.036199
RS	27	0.768449	0.973964	26070.894151	0.036268	0.036339
RS	28	0.840834	0.983818	25926.210287	0.036067	0.036042
RS	29	0.919251	0.983818	25890.273025	0.036017	0.035715
RS	30	1.004204	0.999235	25301.284134	0.035197	0.034833
RS	31	1.096239	0.999235	24948.913738	0.034707	0.034097
RS	32	1.195944	1.016032	24026.871956	0.033424	0.032805
RS	33	1.303959	1.016032	23351.795417	0.032485	0.031692
RS	34	1.420977	1.031885	22166.574881	0.030837	0.030082
RS	35	1.547749	1.031885	21183.754000	0.029469	0.028621
RS	36	1.685087	1.045694	19787.892810	0.027527	0.026759
RS	37	1.833872	1.045694	18539.961643	0.025791	0.025003
RS	38	1.995058	1.057038	16992.460632	0.023639	0.022958
RS	39	2.169679	1.057038	15553.495845	0.021637	0.020993
RS	40	2.358854	1.065842	13932.702615	0.019382	0.018861
RS	41	2.563796	1.065842	12405.778952	0.017258	0.016808
RS	42	2.785820	1.072326	10808.542335	0.015036	0.014707
RS	43	3.026350	1.072326	9315.074181	0.012958	0.012709
RS	44	3.286928	1.076921	7847.027028	0.010916	0.010768
RS	45	3.569224	1.076921	6507.101558	0.009052	0.008972
RS	46	3.875050	1.080022	5264.207518	0.007323	0.007313
RS	47	4.206366	1.080022	4171.262815	0.005803	0.005836
RS	48	4.565296	1.081878	3215.647602	0.004473	0.004543
RS	49	4.954143	1.081878	2414.967369	0.003360	0.003446
RS	50	5.375400	1.082620	1758.176943	0.002446	0.002540
RS	51	5.831768	1.082620	1239.449458	0.001724	0.001814
RS	52	6.326174	1.082082	843.382597	0.001173	0.001254
RS	53	6.861788	1.082082	551.713860	0.000768	0.000834
RS	54	7.442045	1.078517	346.914162	0.000483	0.000534
RS	55	8.070665	1.078517	207.520394	0.000289	0.000326
RS	56	8.751681	1.078517	118.150652	0.000164	0.000190
RS	57	9.489458	1.078517	63.762659	0.000089	0.000105
RS	58	10.288728	1.067204	32.696122	0.000045	0.000055
RS	59	11.154616	1.067204	15.501838	0.000022	0.000026
RS	60	12.092675	1.067204	6.861762	0.000010	0.000012
RS	61	13.108920	1.067204	2.819570	0.000004	0.000005
RS	62	14.209868	1.067204	1.068934	0.000001	0.000002
RS	63	15.402579	1.067204	0.533311	0.000001	0.000001
PA	4+25*2+4+6 0.197321046 0.038386306 15.402579226 0.852293511 2.078868457 1.977491587 1.748975498 1.590715520 1.468314903 1.343285644 1.220386088 1.116503355 1.041083715 0.995686459 0.975644669 0.973964391 0.983818096 0.999234881 1.016032261 1.031885399 1.045693973 1.057038112 1.065842339 1.072326436 1.076920985 1.080022024 1.081878160 1.082620253 1.082081784 1.078516906 1.067204332
//
IT	3911
RD	4
LK	-7435617.714892
QD	-582.315438 -> -512.309133
RI	0.0274766408
TR	0.196020	0.037924
MT	15.619625
MM	C_pi: 1.104114, n_recomb: 714971.423667
RS	0	0.000000	0.786208	7406.683669	0.010359	0.046851
RS	1	0.008359	0.786208	7938.705751	0.011104	0.008621
RS	2	0.017416	0.786208	8501.187020	0.011890	0.006025
RS	3	0.027231	0.786208	9094.530666	0.012720	0.006378
RS	4	0.037866	2.266299	3387.753396	0.004738	0.002969
RS	5	0.049390	2.266299	3652.364861	0.005108	0.003587
RS	6	0.061877	2.110460	4225.683847	0.005910	0.004374
RS	7	0.075408	2.110460	4549.633379	0.006363	0.005077
RS	8	0.090070	1.827525	5650.461243	0.007903	0.006668
RS	9	0.105957	1.827525	6069.473072	0.008489	0.007554
RS	10	0.123173	1.655919	7186.140643	0.010051	0.009132
RS	11	0.141828	1.655919	7698.797337	0.010768	0.009898
RS	12	0.162041	1.531367	8905.614753	0.012456	0.011541
RS	13	0.183945	1.531367	9511.401238	0.013303	0.012412
RS	14	0.207679	1.394889	11129.706680	0.015567	0.014612
RS	15	0.233398	1.394889	11836.589874	0.016555	0.015757
RS	16	0.261266	1.253040	13974.462249	0.019545	0.018707
RS	17	0.291463	1.253040	14775.936603	0.020666	0.020141
RS	18	0.324185	1.130793	17250.677966	0.024128	0.023609
RS	19	0.359641	1.130793	18104.590839	0.025322	0.025185
RS	20	0.398062	1.041997	20532.906205	0.028718	0.028628
RS	21	0.439694	1.041997	21359.772684	0.029875	0.030112
RS	22	0.484806	0.989248	23296.151338	0.032583	0.032844
RS	23	0.533688	0.989248	24000.141050	0.033568	0.033968
RS	24	0.586657	0.966923	25173.041806	0.035208	0.035566
RS	25	0.644053	0.966923	25670.835439	0.035905	0.036205
RS	26	0.706247	0.966555	26055.581723	0.036443	0.036658
RS	27	0.773640	0.966555	26290.751137	0.036772	0.036796
RS	28	0.846665	0.979956	26024.201243	0.036399	0.036332
RS	29	0.925795	0.979956	25965.358147	0.036317	0.036012
RS	30	1.011539	0.999934	25238.045033	0.035299	0.034937
RS	31	1.104451	0.999934	24870.628943	0.034785	0.034217
RS	32	1.205128	1.021448	23829.640928	0.033330	0.032753
RS	33	1.314221	1.021448	23152.995944	0.032383	0.031664
RS	34	1.432433	1.041743	21883.323644	0.030607	0.029923
RS	35	1.560526	1.041743	20914.997492	0.029253	0.028493
RS	36	1.699326	1.059554	19471.464124	0.027234	0.026542
RS	37	1.849728	1.059554	18253.514071	0.025530	0.024822
RS	38	2.012701	1.074416	16690.700730	0.023345	0.022729
RS	39	2.189298	1.074416	15293.573033	0.021390	0.020805
RS	40	2.380656	1.086243	13681.850789	0.019136	0.018657
RS	41	2.588008	1.086243	12202.469081	0.017067	0.016647
RS	42	2.812693	1.095296	10628.407332	0.014865	0.014550
RS	43	3.056159	1.095296	9180.896086	0.012841	0.012594
RS	44	3.319976	1.102084	7739.756178	0.010825	0.010669
RS	45	3.605845	1.102084	6437.705764	0.009004	0.008908
RS	46	3.915609	1.107046	5217.588302	0.007298	0.007266
RS	47	4.251266	1.107046	4150.452550	0.005805	0.005815
RS	48	4.614979	1.110420	3209.275481	0.004489	0.004535
RS	49	5.009094	1.110420	2421.899968	0.003387	0.003452
RS	50	5.436153	1.112294	1770.891917	0.002477	0.002552
RS	51	5.898908	1.112294	1255.788837	0.001756	0.001831
RS	52	6.400345	1.112372	859.489279	0.001202	0.001271
RS	53	6.943695	1.112372	566.165842	0.000792	0.000850
RS	54	7.532463	1.108445	358.703785	0.000502	0.000548
RS	55	8.170445	1.108445	216.236765	0.000302	0.000336
RS	56	8.861754	1.108445	124.127602	0.000174	0.000197
RS	57	9.610849	1.108445	67.574495	0.000095	0.000109
RS	58	10.422559	1.094363	35.025094	0.000049	0.000058
RS	59	11.302118	1.094363	16.740490	0.000023	0.000028
RS	60	12.255197	1.094363	7.473406	0.000010	0.000013
RS	61	13.287943	1.094363	3.098622	0.000004	0.000005
RS	62	14.407013	1.094363	1.185915	0.000002	0.000002
RS	63	15.619625	1.094363	0.600288	0.000001	0.000001
PA	4+25*2+4+6 0.196020181 0.037923837 15.619624543 0.786208365 2.266299015 2.110459535 1.827525243 1.655918752 1.531367351 1.394889182 1.253040251 1.130792710 1.041997141 0.989248438 0.966922657 0.966554996 0.979956292 0.999934343 1.021447800 1.041742954 1.059553775 1.074415728 1.086243330 1.095295670 1.102084293 1.107045853 1.110419721 1.112294391 1.112371944 1.108444995 1.094363337
//
IT	4768
RD	5
LK	-7435492.115302
QD	-502.831119 -> -457.803441
RI	0.0269050743
TR	0.194959	0.037535
MT	15.800917
MM	C_pi: 1.109606, n_recomb: 711237.292619
RS	0	0.000000	0.743508	7807.898347	0.010978	0.046767
RS	1	0.008379	0.743508	8364.689929	0.011761	0.008710
RS	2	0.017459	0.743508	8952.500091	0.012587	0.006208
RS	3	0.027300	0.743508	9571.551172	0.013458	0.006744
RS	4	0.037966	2.435090	3137.890702	0.004412	0.002727
RS	5	0.049526	2.435090	3384.785627	0.004759	0.003363
RS	6	0.062054	2.205201	4028.964843	0.005665	0.004225
RS	7	0.075632	2.205201	4339.761940	0.006102	0.004916
RS	8	0.090347	1.870982	5503.170443	0.007737	0.006603
RS	9	0.106295	1.870982	5913.363018	0.008314	0.007484
RS	10	0.123580	1.694870	7005.704969	0.009850	0.009071
RS	11	0.142312	1.694870	7508.495344	0.010557	0.009815
RS	12	0.162614	1.577592	8633.383052	0.012139	0.011393
RS	13	0.184618	1.577592	9225.714281	0.012971	0.012218
RS	14	0.208464	1.437385	10798.941677	0.015183	0.014400
RS	15	0.234309	1.437385	11492.326928	0.016158	0.015479
RS	16	0.262319	1.281762	13676.737106	0.019229	0.018527
RS	17	0.292676	1.281762	14469.953713	0.020345	0.019892
RS	18	0.325577	1.144366	17084.264365	0.024020	0.023579
RS	19	0.361234	1.144366	17936.768992	0.025219	0.025097
RS	20	0.399878	1.044059	20550.257922	0.028894	0.028816
RS	21	0.441761	1.044059	21377.975106	0.030057	0.030265
RS	22	0.487152	0.984804	23463.341491	0.032989	0.033217
RS	23	0.536347	0.984804	24162.995353	0.033973	0.034323
RS	24	0.589663	0.960258	25391.732197	0.035701	0.036005
RS	25	0.647447	0.960258	25876.342711	0.036382	0.036638
RS	26	0.710072	0.960707	26222.748373	0.036869	0.037039
RS	27	0.777944	0.960707	26438.531336	0.037173	0.037177
RS	28	0.851502	0.976818	26075.824449	0.036663	0.036577
RS	29	0.931224	0.976818	25997.862155	0.036553	0.036265
RS	30	1.017625	1.000353	25161.920854	0.035378	0.035033
RS	31	1.111266	1.000353	24781.999985	0.034844	0.034328
RS	32	1.212752	1.025555	23649.346913	0.033251	0.032726
RS	33	1.322741	1.025555	22971.008074	0.032297	0.031657
RS	34	1.441946	1.049349	21637.246495	0.030422	0.029810
RS	35	1.571138	1.049349	20679.884342	0.029076	0.028404
RS	36	1.711155	1.070377	19200.235574	0.026996	0.026381
RS	37	1.862903	1.070377	18005.549233	0.025316	0.024688
RS	38	2.027365	1.088171	16430.753469	0.023102	0.022552
RS	39	2.205606	1.088171	15066.704153	0.021184	0.020659
RS	40	2.398782	1.102644	13461.471774	0.018927	0.018492
RS	41	2.608143	1.102644	12020.576712	0.016901	0.016516
RS	42	2.835045	1.114082	10464.313577	0.014713	0.014419
RS	43	3.080958	1.114082	9055.184642	0.012732	0.012496
RS	44	3.347476	1.123045	7635.668792	0.010736	0.010580
RS	45	3.636323	1.123045	6366.591729	0.008951	0.008849
RS	46	3.949371	1.129967	5165.866321	0.007263	0.007220
RS	47	4.288649	1.129967	4122.539385	0.005796	0.005791
RS	48	4.656352	1.135030	3194.747769	0.004492	0.004522
RS	49	5.054864	1.135030	2420.888600	0.003404	0.003453
RS	50	5.486766	1.138229	1776.292208	0.002497	0.002559
RS	51	5.954854	1.138229	1266.086530	0.001780	0.001843
RS	52	6.462161	1.139096	870.804239	0.001224	0.001284
RS	53	7.011973	1.139096	577.154058	0.000811	0.000863
RS	54	7.607851	1.134969	368.094111	0.000518	0.000559
RS	55	8.253654	1.134969	223.441421	0.000314	0.000345
RS	56	8.953567	1.134969	129.213339	0.000182	0.000203
RS	57	9.712121	1.134969	70.897671	0.000100	0.000114
RS	58	10.534232	1.118252	37.107073	0.000052	0.000061
RS	59	11.425223	1.118252	17.865707	0.000025	0.000030
RS	60	12.390866	1.118252	8.037701	0.000011	0.000014
RS	61	13.437415	1.118252	3.359999	0.000005	0.000006
RS	62	14.571650	1.118252	1.297141	0.000002	0.000002
RS	63	15.800917	1.118252	0.665396	0.000001	0.000001
PA	4+25*2+4+6 0.194959335 0.037534952 15.800916734 0.743508386 2.435089852 2.205200928 1.870981811 1.694870292 1.577591650 1.437385322 1.281761892 1.144365553 1.044059123 0.984803510 0.960258428 0.960707232 0.976818043 1.000352978 1.025554726 1.049348567 1.070376910 1.088170531 1.102644052 1.114081998 1.123044974 1.129967484 1.135030387 1.138228808 1.139095579 1.134969371 1.118251617
//
IT	4430
RD	6
LK	-7435410.462194
QD	-454.717052 -> -424.362631
RI	0.0265511247
TR	0.194112	0.037208
MT	15.950257
MM	C_pi: 1.113961, n_recomb: 707881.858177
RS	0	0.000000	0.715333	8091.555461	0.011431	0.046697
RS	1	0.008395	0.715333	8665.632928	0.012242	0.008775
RS	2	0.017494	0.715333	9271.046574	0.013097	0.006338
RS	3	0.027357	0.715333	9907.875094	0.013997	0.007006
RS	4	0.038048	2.593137	2934.551338	0.004146	0.002539
RS	5	0.049637	2.593137	3166.828822	0.004474	0.003176
RS	6	0.062198	2.273613	3894.885402	0.005502	0.004124
RS	7	0.075814	2.273613	4196.690098	0.005929	0.004802
RS	8	0.090573	1.890470	5431.736252	0.007673	0.006587
RS	9	0.106571	1.890470	5837.831249	0.008247	0.007471
RS	10	0.123912	1.715290	6906.633259	0.009757	0.009055
RS	11	0.142708	1.715290	7404.118967	0.010460	0.009792
RS	12	0.163082	1.611419	8437.749277	0.011920	0.011282
RS	13	0.185167	1.611419	9020.242638	0.012743	0.012080
RS	14	0.209106	1.473008	10528.839545	0.014874	0.014209
RS	15	0.235054	1.473008	11210.759399	0.015837	0.015245
RS	16	0.263180	1.307488	13410.320303	0.018944	0.018346
RS	17	0.293668	1.307488	14195.540440	0.020054	0.019660
RS	18	0.326715	1.157373	16912.071459	0.023891	0.023514
RS	19	0.362536	1.157373	17762.381317	0.025092	0.024989
RS	20	0.401364	1.046968	20528.987656	0.029001	0.028940
RS	21	0.443451	1.046968	21357.005835	0.030170	0.030362
RS	22	0.489072	0.981858	23573.621610	0.033302	0.033510
RS	23	0.538522	0.981858	24269.622744	0.034285	0.034601
RS	24	0.592124	0.955163	25552.748831	0.036097	0.036366
RS	25	0.650225	0.955163	26026.371248	0.036767	0.036991
RS	26	0.713203	0.956072	26346.459763	0.037219	0.037357
RS	27	0.781468	0.956072	26546.119795	0.037501	0.037493
RS	28	0.855464	0.974251	26107.913523	0.036882	0.036785
RS	29	0.935671	0.974251	26014.123953	0.036749	0.036477
RS	30	1.022612	1.000546	25093.093101	0.035448	0.035121
RS	31	1.116850	1.000546	24702.684475	0.034897	0.034426
RS	32	1.219000	1.028593	23499.654636	0.033197	0.032715
RS	33	1.329725	1.028593	22819.251376	0.032236	0.031661
RS	34	1.449745	1.055085	21436.999571	0.030283	0.029730
RS	35	1.579839	1.055085	20487.291566	0.028942	0.028342
RS	36	1.720855	1.078646	18979.963471	0.026812	0.026260
RS	37	1.873709	1.078646	17802.504057	0.025149	0.024588
RS	38	2.039394	1.098841	16217.555280	0.022910	0.022415
RS	39	2.218987	1.098841	14878.743175	0.021019	0.020545
RS	40	2.413657	1.115601	13277.056623	0.018756	0.018360
RS	41	2.624669	1.115601	11866.399889	0.016763	0.016409
RS	42	2.853394	1.129232	10322.669833	0.014582	0.014308
RS	43	3.101319	1.129232	8944.724029	0.012636	0.012412
RS	44	3.370057	1.140322	7541.546837	0.010654	0.010501
RS	45	3.661355	1.140322	6300.345503	0.008900	0.008794
RS	46	3.977105	1.149268	5115.250264	0.007226	0.007175
RS	47	4.319362	1.149268	4093.056486	0.005782	0.005766
RS	48	4.690350	1.156151	3176.888103	0.004488	0.004506
RS	49	5.092481	1.156151	2415.869664	0.003413	0.003449
RS	50	5.528369	1.160831	1777.506271	0.002511	0.002562
RS	51	6.000848	1.160831	1272.667773	0.001798	0.001852
RS	52	6.512990	1.162638	878.994159	0.001242	0.001294
RS	53	7.068124	1.162638	585.796179	0.000828	0.000874
RS	54	7.669859	1.158455	375.801590	0.000531	0.000569
RS	55	8.322108	1.158455	229.560895	0.000324	0.000353
RS	56	9.029110	1.158455	133.646640	0.000189	0.000209
RS	57	9.795462	1.158455	73.857186	0.000104	0.000118
RS	58	10.626147	1.139220	39.002684	0.000055	0.000063
RS	59	11.526564	1.139220	18.904753	0.000027	0.000031
RS	60	12.502568	1.139220	8.565954	0.000012	0.000014
RS	61	13.560503	1.139220	3.607997	0.000005	0.000006
RS	62	14.707248	1.139220	1.404100	0.000002	0.000002
RS	63	15.950257	1.139220	0.729282	0.000001	0.000001
PA	4+25*2+4+6 0.194111714 0.037208151 15.950257350 0.715333340 2.593136862 2.273612933 1.890470016 1.715289695 1.611418646 1.473007551 1.307487561 1.157372832 1.046968287 0.981858001 0.955163063 0.956072167 0.974250646 1.000545688 1.028593023 1.055085291 1.078645828 1.098840783 1.115601416 1.129232309 1.140322387 1.149268484 1.156151139 1.160831080 1.162638440 1.158454824 1.139220048
//
IT	3903
RD	7
LK	-7435354.846097
QD	-424.417558 -> -403.008027
RI	0.0263197127
TR	0.193434	0.036931
MT	16.073530
MM	C_pi: 1.117480, n_recomb: 704888.034500
RS	0	0.000000	0.696172	8291.396748	0.011763	0.046640
RS	1	0.008408	0.696172	8877.552706	0.012594	0.008825
RS	2	0.017522	0.696172	9495.225110	0.013471	0.006431
RS	3	0.027403	0.696172	10144.381788	0.014391	0.007198
RS	4	0.038115	2.744688	2762.709121	0.003919	0.002387
RS	5	0.049728	2.744688	2982.482275	0.004231	0.003015
RS	6	0.062316	2.323768	3799.903664	0.005391	0.004054
RS	7	0.075964	2.323768	4095.332679	0.005810	0.004717
RS	8	0.090758	1.893758	5409.038649	0.007674	0.006604
RS	9	0.106797	1.893758	5814.089727	0.008248	0.007494
RS	10	0.124184	1.722597	6862.129315	0.009735	0.009072
RS	11	0.143032	1.722597	7357.408584	0.010438	0.009812
RS	12	0.163466	1.635799	8296.472343	0.011770	0.011198
RS	13	0.185618	1.635799	8871.775407	0.012586	0.011985
RS	14	0.209632	1.503081	10305.552294	0.014620	0.014040
RS	15	0.235665	1.503081	10977.692092	0.015574	0.015047
RS	16	0.263887	1.330619	13172.487068	0.018687	0.018170
RS	17	0.294482	1.330619	13950.140735	0.019791	0.019448
RS	18	0.327649	1.169711	16742.024250	0.023751	0.023431
RS	19	0.363604	1.169711	17589.711433	0.024954	0.024872
RS	20	0.402583	1.050353	20484.364142	0.029060	0.029021
RS	21	0.444839	1.050353	21312.370743	0.030235	0.030420
RS	22	0.490648	0.979959	23644.824822	0.033544	0.033744
RS	23	0.540308	0.979959	24337.825351	0.034527	0.034821
RS	24	0.594144	0.951233	25672.543859	0.036421	0.036666
RS	25	0.652506	0.951233	26137.066733	0.037080	0.037282
RS	26	0.715775	0.952376	26439.273673	0.037508	0.037624
RS	27	0.784363	0.952376	26625.561889	0.037773	0.037755
RS	28	0.858718	0.972159	26127.453368	0.037066	0.036961
RS	29	0.939325	0.972159	26020.592246	0.036915	0.036654
RS	30	1.026709	1.000607	25032.641873	0.035513	0.035198
RS	31	1.121440	1.000607	24633.453760	0.034947	0.034511
RS	32	1.224136	1.030833	23376.588566	0.033164	0.032714
RS	33	1.335466	1.030833	22693.909670	0.032195	0.031671
RS	34	1.456157	1.059372	21275.296265	0.030183	0.029676
RS	35	1.586995	1.059372	20330.693439	0.028842	0.028300
RS	36	1.728834	1.084888	18802.320461	0.026674	0.026171
RS	37	1.882598	1.084888	17637.354213	0.025021	0.024513
RS	38	2.049290	1.107025	16043.712279	0.022761	0.022308
RS	39	2.229997	1.107025	14723.926446	0.020888	0.020455
RS	40	2.425898	1.125751	13123.465852	0.018618	0.018252
RS	41	2.638269	1.125751	11736.433935	0.016650	0.016321
RS	42	2.868497	1.141389	10201.039088	0.014472	0.014213
RS	43	3.118081	1.141389	8848.387902	0.012553	0.012338
RS	44	3.388649	1.154545	7457.223170	0.010579	0.010430
RS	45	3.681967	1.154545	6239.589675	0.008852	0.008744
RS	46	3.999946	1.165551	5066.919978	0.007188	0.007132
RS	47	4.344660	1.165551	4063.442544	0.005765	0.005740
RS	48	4.718356	1.174356	3157.250263	0.004479	0.004488
RS	49	5.123472	1.174356	2408.284754	0.003417	0.003444
RS	50	5.562650	1.180648	1775.812265	0.002519	0.002561
RS	51	6.038752	1.180648	1276.549329	0.001811	0.001857
RS	52	6.554884	1.183529	884.834393	0.001255	0.001302
RS	53	7.114411	1.183529	592.632672	0.000841	0.000883
RS	54	7.720982	1.179412	382.185138	0.000542	0.000577
RS	55	8.378552	1.179412	234.812861	0.000333	0.000360
RS	56	9.091408	1.179412	137.550762	0.000195	0.000214
RS	57	9.864201	1.179412	76.517785	0.000109	0.000121
RS	58	10.701967	1.157817	40.741832	0.000058	0.000066
RS	59	11.610171	1.157817	19.871504	0.000028	0.000032
RS	60	12.594735	1.157817	9.064099	0.000013	0.000015
RS	61	13.662079	1.157817	3.844947	0.000005	0.000006
RS	62	14.819162	1.157817	1.507629	0.000002	0.000003
RS	63	16.073530	1.157817	0.792336	0.000001	0.000001
PA	4+25*2+4+6 0.193433575 0.036930875 16.073530137 0.696171846 2.744687739 2.323767562 1.893758492 1.722596937 1.635799480 1.503080855 1.330619124 1.169710625 1.050353089 0.979959037 0.951233378 0.952375805 0.972159202 1.000606757 1.030832516 1.059371736 1.084887839 1.107025165 1.125751216 1.141388580 1.154544662 1.165551073 1.174355892 1.180648329 1.183528796 1.179411559 1.157816657
//
IT	4212
RD	8
LK	-7435315.224276
QD	-404.711663 -> -388.954187
RI	0.0261604682
TR	0.192887	0.036693
MT	16.176004
MM	C_pi: 1.120342, n_recomb: 702193.478378
RS	0	0.000000	0.682678	8433.437865	0.012010	0.046593
RS	1	0.008419	0.682678	9028.131725	0.012857	0.008863
RS	2	0.017546	0.682678	9654.443148	0.013749	0.006499
RS	3	0.027442	0.682678	10312.254641	0.014686	0.007340
RS	4	0.038171	2.892662	2613.214082	0.003722	0.002258
RS	5	0.049803	2.892662	2821.990520	0.004019	0.002872
RS	6	0.062414	2.361521	3729.634055	0.005311	0.004003
RS	7	0.076087	2.361521	4020.344254	0.005725	0.004652
RS	8	0.090911	1.886485	5417.714187	0.007715	0.006642
RS	9	0.106983	1.886485	5823.682076	0.008294	0.007541
RS	10	0.124409	1.720824	6854.465271	0.009762	0.009111
RS	11	0.143301	1.720824	7349.633943	0.010467	0.009859
RS	12	0.163783	1.652985	8194.183383	0.011669	0.011137
RS	13	0.185990	1.652985	8764.230822	0.012481	0.011920
RS	14	0.210067	1.528589	10118.713516	0.014410	0.013889
RS	15	0.236170	1.528589	10782.448228	0.015355	0.014879
RS	16	0.264471	1.351427	12960.027141	0.018456	0.018003
RS	17	0.295154	1.351427	13730.592980	0.019554	0.019254
RS	18	0.328421	1.181273	16578.313192	0.023609	0.023338
RS	19	0.364488	1.181273	17423.136296	0.024812	0.024753
RS	20	0.403592	1.053929	20425.721316	0.029088	0.029072
RS	21	0.445987	1.053929	21253.479938	0.030267	0.030452
RS	22	0.491952	0.978767	23688.073357	0.033734	0.033934
RS	23	0.541786	0.978767	24378.573307	0.034718	0.034998
RS	24	0.595816	0.948161	25761.109743	0.036687	0.036916
RS	25	0.654394	0.948161	26218.045223	0.037337	0.037523
RS	26	0.717904	0.949411	26507.722498	0.037750	0.037848
RS	27	0.786760	0.949411	26682.890618	0.037999	0.037974
RS	28	0.861413	0.970474	26136.423343	0.037221	0.037109
RS	29	0.942351	0.970474	26018.787242	0.037054	0.036802
RS	30	1.030103	1.000618	24977.863931	0.035571	0.035266
RS	31	1.125242	1.000618	24571.392407	0.034992	0.034583
RS	32	1.228391	1.032498	23273.675087	0.033144	0.032720
RS	33	1.340223	1.032498	22588.712639	0.032169	0.031684
RS	34	1.461470	1.062560	21143.340615	0.030110	0.029639
RS	35	1.592925	1.062560	20202.003256	0.028770	0.028272
RS	36	1.735446	1.089555	18657.979225	0.026571	0.026106
RS	37	1.889965	1.089555	17501.937316	0.024925	0.024458
RS	38	2.057493	1.113243	15900.975678	0.022645	0.022226
RS	39	2.239125	1.113243	14595.447813	0.020786	0.020385
RS	40	2.436047	1.133650	12994.607796	0.018506	0.018165
RS	41	2.649548	1.133650	11626.047323	0.016557	0.016248
RS	42	2.881022	1.151121	10095.800041	0.014378	0.014132
RS	43	3.131983	1.151121	8763.788199	0.012481	0.012274
RS	44	3.404072	1.166273	7381.275375	0.010512	0.010365
RS	45	3.699067	1.166273	6183.726550	0.008806	0.008697
RS	46	4.018897	1.179356	5020.913711	0.007150	0.007090
RS	47	4.365652	1.179356	4034.122596	0.005745	0.005714
RS	48	4.741599	1.190162	3136.516098	0.004467	0.004468
RS	49	5.149195	1.190162	2398.868859	0.003416	0.003436
RS	50	5.591106	1.198179	1771.928566	0.002523	0.002558
RS	51	6.070219	1.198179	1278.338976	0.001820	0.001861
RS	52	6.589667	1.202247	888.815098	0.001266	0.001307
RS	53	7.152846	1.202247	598.016627	0.000852	0.000890
RS	54	7.763437	1.198297	387.488729	0.000552	0.000584
RS	55	8.425431	1.198297	239.347579	0.000341	0.000366
RS	56	9.143155	1.198297	141.011866	0.000201	0.000219
RS	57	9.921303	1.198297	78.925159	0.000112	0.000125
RS	58	10.764960	1.174436	42.347685	0.000060	0.000068
RS	59	11.679641	1.174436	20.775574	0.000030	0.000034
RS	60	12.671326	1.174436	9.535643	0.000014	0.000016
RS	61	13.746497	1.174436	4.071922	0.000006	0.000007
RS	62	14.912183	1.174436	1.607975	0.000002	0.000003
RS	63	16.176004	1.174436	0.854554	0.000001	0.000001
PA	4+25*2+4+6 0.192886937 0.036692823 16.176003919 0.682678311 2.892662409 2.361521339 1.886484711 1.720824360 1.652984660 1.528589091 1.351426545 1.181273021 1.053929139 0.978767471 0.948160804 0.949410802 0.970473692 1.000617731 1.032497851 1.062559723 1.089554536 1.113243482 1.133649692 1.151120975 1.166273149 1.179356045 1.190161509 1.198179433 1.202247173 1.198296523 1.174435602
//
IT	4063
RD	9
LK	-7435285.791452
QD	-391.542914 -> -379.493127
RI	0.0260444392
TR	0.192442	0.036486
MT	16.262015
MM	C_pi: 1.122690, n_recomb: 699748.243781
RS	0	0.000000	0.672890	8535.289981	0.012198	0.046555
RS	1	0.008428	0.672890	9136.082674	0.013056	0.008893
RS	2	0.017566	0.672890	9768.546898	0.013960	0.006551
RS	3	0.027474	0.672890	10432.499184	0.014909	0.007448
RS	4	0.038217	3.039229	2480.246319	0.003544	0.002146
RS	5	0.049865	3.039229	2679.146994	0.003829	0.002744
RS	6	0.062496	2.391192	3674.888137	0.005252	0.003965
RS	7	0.076190	2.391192	3961.916635	0.005662	0.004598
RS	8	0.091039	1.872741	5446.154249	0.007783	0.006693
RS	9	0.107139	1.872741	5854.260959	0.008366	0.007602
RS	10	0.124596	1.712993	6871.560482	0.009820	0.009164
RS	11	0.143525	1.712993	7368.019598	0.010530	0.009925
RS	12	0.164048	1.664799	8119.889317	0.011604	0.011091
RS	13	0.186301	1.664799	8686.088117	0.012413	0.011878
RS	14	0.210430	1.550355	9960.550071	0.014234	0.013755
RS	15	0.236592	1.550355	10617.004916	0.015173	0.014735
RS	16	0.264959	1.370156	12770.027896	0.018249	0.017846
RS	17	0.295717	1.370156	13534.001858	0.019341	0.019077
RS	18	0.329067	1.192014	16423.358798	0.023470	0.023242
RS	19	0.365227	1.192014	17265.210574	0.024673	0.024636
RS	20	0.404435	1.057511	20359.513951	0.029095	0.029104
RS	21	0.446947	1.057511	21186.845577	0.030278	0.030467
RS	22	0.493043	0.978039	23711.727237	0.033886	0.034090
RS	23	0.543022	0.978039	24400.094369	0.034870	0.035142
RS	24	0.597214	0.945724	25825.961289	0.036908	0.037128
RS	25	0.655974	0.945724	26276.507878	0.037551	0.037725
RS	26	0.719685	0.947025	26556.768782	0.037952	0.038038
RS	27	0.788766	0.947025	26722.655980	0.038189	0.038158
RS	28	0.863668	0.969143	26136.272267	0.037351	0.037234
RS	29	0.944883	0.969143	26009.785219	0.037170	0.036925
RS	30	1.032943	1.000639	24926.695526	0.035622	0.035324
RS	31	1.128424	1.000639	24514.253332	0.035033	0.034644
RS	32	1.231952	1.033768	23185.832195	0.033135	0.032730
RS	33	1.344205	1.033768	22498.733456	0.032153	0.031699
RS	34	1.465918	1.064929	21034.337175	0.030060	0.029617
RS	35	1.597889	1.064929	20094.958927	0.028717	0.028254
RS	36	1.740982	1.093011	18539.715532	0.026495	0.026060
RS	37	1.896135	1.093011	17389.910021	0.024852	0.024418
RS	38	2.064363	1.117922	15782.902018	0.022555	0.022164
RS	39	2.246769	1.117922	14487.963043	0.020705	0.020330
RS	40	2.444548	1.139758	12885.670453	0.018415	0.018094
RS	41	2.658995	1.139758	11531.548439	0.016480	0.016188
RS	42	2.891515	1.158900	10004.077638	0.014297	0.014063
RS	43	3.143631	1.158900	8688.991453	0.012417	0.012219
RS	44	3.416995	1.175975	7312.503431	0.010450	0.010307
RS	45	3.713397	1.175975	6132.201016	0.008763	0.008654
RS	46	4.034779	1.191136	4977.173019	0.007113	0.007049
RS	47	4.383246	1.191136	4005.356875	0.005724	0.005688
RS	48	4.761080	1.204003	3115.160261	0.004452	0.004448
RS	49	5.170758	1.204003	2388.158156	0.003413	0.003426
RS	50	5.614962	1.213839	1766.401286	0.002524	0.002553
RS	51	6.096602	1.213839	1278.505182	0.001827	0.001862
RS	52	6.618833	1.219185	891.323911	0.001274	0.001311
RS	53	7.185077	1.219185	602.228409	0.000861	0.000896
RS	54	7.799041	1.215513	391.899746	0.000560	0.000590
RS	55	8.464749	1.215513	243.284449	0.000348	0.000371
RS	56	9.186561	1.215513	144.100901	0.000206	0.000223
RS	57	9.969205	1.215513	81.118452	0.000116	0.000128
RS	58	10.817808	1.189479	43.839883	0.000063	0.000070
RS	59	11.737929	1.189479	21.626268	0.000031	0.000035
RS	60	12.735595	1.189479	9.984641	0.000014	0.000016
RS	61	13.817341	1.189479	4.290540	0.000006	0.000007
RS	62	14.990253	1.189479	1.705728	0.000002	0.000003
RS	63	16.262015	1.189479	0.916213	0.000001	0.000002
PA	4+25*2+4+6 0.192441544 0.036485962 16.262015148 0.672890384 3.039228521 2.391191924 1.872741447 1.712993002 1.664799057 1.550355147 1.370155688 1.192013546 1.057510832 0.978038933 0.945723886 0.947024997 0.969143263 1.000639440 1.033767578 1.064928903 1.093010516 1.117922269 1.139758361 1.158900495 1.175974704 1.191135816 1.204002589 1.213839195 1.219185190 1.215512859 1.189478502
//
IT	4415
RD	10
LK	-7435263.102373
QD	-382.529928 -> -373.006460
RI	0.0259557357
TR	0.192073	0.036304
MT	16.335162
MM	C_pi: 1.124635, n_recomb: 697507.982630
RS	0	0.000000	0.665527	8609.845157	0.012344	0.046524
RS	1	0.008435	0.665527	9215.086464	0.013211	0.008917
RS	2	0.017582	0.665527	9852.024722	0.014125	0.006591
RS	3	0.027501	0.665527	10520.424438	0.015083	0.007533
RS	4	0.038256	3.186030	2359.935690	0.003383	0.002047
RS	5	0.049918	3.186030	2549.823801	0.003656	0.002628
RS	6	0.062565	2.415890	3629.639217	0.005204	0.003934
RS	7	0.076278	2.415890	3913.613948	0.005611	0.004552
RS	8	0.091147	1.855396	5486.413655	0.007866	0.006752
RS	9	0.107271	1.855396	5897.373804	0.008455	0.007670
RS	10	0.124755	1.701317	6904.925290	0.009899	0.009227
RS	11	0.143714	1.701317	7403.583068	0.010614	0.010003
RS	12	0.164273	1.672604	8065.955358	0.011564	0.011059
RS	13	0.186565	1.672604	8629.338361	0.012372	0.011852
RS	14	0.210738	1.569050	9825.126940	0.014086	0.013636
RS	15	0.236950	1.569050	10475.223482	0.015018	0.014611
RS	16	0.265373	1.387047	12599.590171	0.018064	0.017701
RS	17	0.296193	1.387047	13357.451954	0.019150	0.018918
RS	18	0.329614	1.201935	16278.122573	0.023338	0.023148
RS	19	0.365853	1.201935	17116.980600	0.024540	0.024524
RS	20	0.405150	1.060972	20290.116803	0.029089	0.029122
RS	21	0.447761	1.060972	21116.878614	0.030275	0.030472
RS	22	0.493967	0.977610	23721.511354	0.034009	0.034220
RS	23	0.544070	0.977610	24408.004942	0.034993	0.035262
RS	24	0.598400	0.943764	25872.502049	0.037093	0.037309
RS	25	0.657313	0.943764	26317.599396	0.037731	0.037896
RS	26	0.721195	0.945106	26589.987651	0.038121	0.038200
RS	27	0.790466	0.945106	26748.092184	0.038348	0.038312
RS	28	0.865580	0.968124	26128.026884	0.037459	0.037338
RS	29	0.947031	0.968124	25994.293186	0.037267	0.037028
RS	30	1.035352	1.000721	24877.236055	0.035666	0.035373
RS	31	1.131123	1.000721	24459.988964	0.035068	0.034695
RS	32	1.234973	1.034782	23108.877350	0.033131	0.032742
RS	33	1.347583	1.034782	22419.905458	0.032143	0.031713
RS	34	1.469692	1.066706	20942.699822	0.030025	0.029604
RS	35	1.602102	1.066706	20004.400269	0.028680	0.028245
RS	36	1.745681	1.095554	18441.648155	0.026439	0.026029
RS	37	1.901371	1.095554	17296.086301	0.024797	0.024390
RS	38	2.070194	1.121410	15684.292648	0.022486	0.022117
RS	39	2.253258	1.121410	14397.126271	0.020641	0.020288
RS	40	2.451765	1.144457	12792.720557	0.018341	0.018036
RS	41	2.667016	1.144457	11449.878839	0.016415	0.016138
RS	42	2.900424	1.165123	9923.411606	0.014227	0.014003
RS	43	3.153521	1.165123	8622.296276	0.012362	0.012169
RS	44	3.427968	1.184043	7249.805224	0.010394	0.010253
RS	45	3.725566	1.184043	6084.441214	0.008723	0.008614
RS	46	4.048267	1.201275	4935.536358	0.007076	0.007011
RS	47	4.398189	1.201275	3977.261163	0.005702	0.005663
RS	48	4.777629	1.216245	3093.500136	0.004435	0.004427
RS	49	5.189075	1.216245	2376.535381	0.003407	0.003416
RS	50	5.635229	1.227974	1759.639799	0.002523	0.002547
RS	51	6.119018	1.227974	1277.404703	0.001831	0.001862
RS	52	6.643616	1.234690	892.649012	0.001280	0.001314
RS	53	7.212465	1.234690	605.484095	0.000868	0.000900
RS	54	7.829300	1.231383	395.575678	0.000567	0.000595
RS	55	8.498167	1.231383	246.722963	0.000354	0.000376
RS	56	9.223455	1.231383	146.876493	0.000211	0.000227
RS	57	10.009924	1.231383	83.129706	0.000119	0.000131
RS	58	10.862735	1.203279	45.233983	0.000065	0.000072
RS	59	11.787483	1.203279	22.431008	0.000032	0.000036
RS	60	12.790238	1.203279	10.414355	0.000015	0.000017
RS	61	13.877579	1.203279	4.502115	0.000006	0.000007
RS	62	15.056641	1.203279	1.801370	0.000003	0.000003
RS	63	16.335162	1.203279	0.977547	0.000001	0.000002
PA	4+25*2+4+6 0.192073035 0.036303885 16.335161772 0.665527308 3.186029865 2.415889994 1.855395956 1.701316579 1.672604073 1.569049729 1.387047170 1.201934904 1.060972075 0.977609877 0.943764030 0.945105570 0.968124049 1.000720793 1.034781800 1.066706195 1.095553914 1.121409593 1.144457282 1.165123124 1.184043313 1.201274504 1.216244979 1.227973579 1.234689869 1.231383223 1.203279097
//
IT	3583
RD	11
LK	-7435245.043848
QD	-376.240872 -> -368.504342
RI	0.0258849309
TR	0.191764	0.036142
MT	16.398099
MM	C_pi: 1.126258, n_recomb: 695439.828550
RS	0	0.000000	0.659764	8666.062404	0.012461	0.046497
RS	1	0.008442	0.659764	9274.642503	0.013336	0.008937
RS	2	0.017597	0.659764	9914.927211	0.014257	0.006624
RS	3	0.027524	0.659764	10586.638842	0.015223	0.007602
RS	4	0.038290	3.334087	2249.815147	0.003235	0.001957
RS	5	0.049964	3.334087	2431.390751	0.003496	0.002520
RS	6	0.062624	2.437729	3590.044307	0.005162	0.003908
RS	7	0.076352	2.437729	3871.331238	0.005567	0.004510
RS	8	0.091240	1.836390	5533.058453	0.007956	0.006814
RS	9	0.107384	1.836390	5947.239627	0.008552	0.007741
RS	10	0.124892	1.687376	6948.579530	0.009992	0.009296
RS	11	0.143877	1.687376	7449.995319	0.010713	0.010087
RS	12	0.164465	1.677474	8026.723278	0.011542	0.011035
RS	13	0.186791	1.677474	8588.039573	0.012349	0.011838
RS	14	0.211002	1.585233	9707.827956	0.013959	0.013529
RS	15	0.237257	1.585233	10352.319922	0.014886	0.014502
RS	16	0.265728	1.402317	12446.162421	0.017897	0.017567
RS	17	0.296602	1.402317	13198.363629	0.018978	0.018773
RS	18	0.330083	1.211059	16142.912723	0.023213	0.023056
RS	19	0.366391	1.211059	16978.812881	0.024414	0.024419
RS	20	0.405763	1.064242	20220.298221	0.029076	0.029131
RS	21	0.448460	1.064242	21046.377947	0.030263	0.030470
RS	22	0.494760	0.977364	23721.654472	0.034110	0.034332
RS	23	0.544970	0.977364	24406.453472	0.035095	0.035363
RS	24	0.599418	0.942162	25904.917249	0.037250	0.037465
RS	25	0.658462	0.942162	26345.302353	0.037883	0.038044
RS	26	0.722492	0.943563	26610.296931	0.038264	0.038337
RS	27	0.791926	0.943563	26761.843942	0.038482	0.038444
RS	28	0.867222	0.967378	26112.623129	0.037548	0.037425
RS	29	0.948875	0.967378	25972.994075	0.037348	0.037112
RS	30	1.037420	1.000885	24828.392421	0.035702	0.035414
RS	31	1.133441	1.000885	24407.363097	0.035096	0.034736
RS	32	1.237567	1.035634	23039.896993	0.033130	0.032754
RS	33	1.350484	1.035634	22349.374886	0.032137	0.031728
RS	34	1.472933	1.068053	20864.394048	0.030002	0.029599
RS	35	1.605720	1.068053	19926.587195	0.028653	0.028241
RS	36	1.749716	1.097405	18359.421310	0.026400	0.026009
RS	37	1.905868	1.097405	17216.617037	0.024756	0.024372
RS	38	2.075203	1.123971	15601.212720	0.022434	0.022082
RS	39	2.258833	1.123971	14319.643781	0.020591	0.020256
RS	40	2.457965	1.148039	12712.763869	0.018280	0.017989
RS	41	2.673907	1.148039	11378.706069	0.016362	0.016097
RS	42	2.908079	1.170094	9851.929517	0.014166	0.013951
RS	43	3.162020	1.170094	8562.404223	0.012312	0.012126
RS	44	3.437399	1.190785	7192.329564	0.010342	0.010205
RS	45	3.736024	1.190785	6040.003261	0.008685	0.008577
RS	46	4.059860	1.210067	4895.885625	0.007040	0.006973
RS	47	4.411034	1.210067	3949.929409	0.005680	0.005638
RS	48	4.791854	1.227170	3071.782063	0.004417	0.004405
RS	49	5.204822	1.227170	2364.300165	0.003400	0.003405
RS	50	5.652653	1.240856	1751.957748	0.002519	0.002540
RS	51	6.138290	1.240856	1275.317875	0.001834	0.001861
RS	52	6.664924	1.249016	893.032429	0.001284	0.001316
RS	53	7.236016	1.249016	607.963332	0.000874	0.000904
RS	54	7.855319	1.246154	398.643782	0.000573	0.000600
RS	55	8.526904	1.246154	249.744463	0.000359	0.000381
RS	56	9.255184	1.246154	149.387180	0.000215	0.000231
RS	57	10.044945	1.246154	84.985826	0.000122	0.000133
RS	58	10.901378	1.216053	46.544289	0.000067	0.000074
RS	59	11.830110	1.216053	23.196152	0.000033	0.000037
RS	60	12.837245	1.216053	10.827337	0.000016	0.000018
RS	61	13.929402	1.216053	4.707557	0.000007	0.000008
RS	62	15.113759	1.216053	1.895183	0.000003	0.000003
RS	63	16.398099	1.216053	1.038643	0.000001	0.000002
PA	4+25*2+4+6 0.191763927 0.036141888 16.398098606 0.659763631 3.334086718 2.437729347 1.836390364 1.687376042 1.677473973 1.585232889 1.402317473 1.211059090 1.064242283 0.977363744 0.942161952 0.943562506 0.967378043 1.000884943 1.035634434 1.068053087 1.097405302 1.123970948 1.148039386 1.170094401 1.190784587 1.210067173 1.227170092 1.240855535 1.249016267 1.246154347 1.216052826
//
IT	4419
RD	12
LK	-7435230.287833
QD	-371.791730 -> -365.363284
RI	0.0258254686
TR	0.191500	0.035996
MT	16.453001
MM	C_pi: 1.127633, n_recomb: 693521.714104
RS	0	0.000000	0.655108	8709.520229	0.012558	0.046474
RS	1	0.008448	0.655108	9320.667474	0.013440	0.008955
RS	2	0.017609	0.655108	9963.515777	0.014367	0.006651
RS	3	0.027544	0.655108	10637.752419	0.015339	0.007660
RS	4	0.038319	3.484298	2148.085499	0.003097	0.001875
RS	5	0.050003	3.484298	2321.929482	0.003348	0.002420
RS	6	0.062675	2.458121	3553.702810	0.005124	0.003884
RS	7	0.076418	2.458121	3832.505231	0.005526	0.004470
RS	8	0.091321	1.817000	5582.454004	0.008049	0.006877
RS	9	0.107483	1.817000	5999.994624	0.008651	0.007812
RS	10	0.125010	1.672291	6998.332377	0.010091	0.009367
RS	11	0.144019	1.672291	7502.823593	0.010818	0.010174
RS	12	0.164633	1.680234	7998.139903	0.011533	0.011019
RS	13	0.186988	1.680234	8557.935370	0.012340	0.011831
RS	14	0.211232	1.599349	9605.293690	0.013850	0.013433
RS	15	0.237523	1.599349	10244.813052	0.014772	0.014407
RS	16	0.266036	1.416151	12307.768653	0.017747	0.017443
RS	17	0.296958	1.416151	13054.741075	0.018824	0.018641
RS	18	0.330492	1.219432	16017.692483	0.023096	0.022969
RS	19	0.366858	1.219432	16850.718422	0.024297	0.024321
RS	20	0.406297	1.067283	20152.115368	0.029058	0.029136
RS	21	0.449067	1.067283	20977.436479	0.030248	0.030464
RS	22	0.495451	0.977223	23715.482778	0.034196	0.034429
RS	23	0.545753	0.977223	24398.716606	0.035181	0.035451
RS	24	0.600304	0.940831	25926.717984	0.037384	0.037602
RS	25	0.659463	0.940831	26362.974440	0.038013	0.038171
RS	26	0.723620	0.942327	26620.369114	0.038384	0.038455
RS	27	0.793197	0.942327	26766.363203	0.038595	0.038555
RS	28	0.868651	0.966874	26091.218951	0.037621	0.037498
RS	29	0.950480	0.966874	25946.833315	0.037413	0.037182
RS	30	1.039221	1.001153	24779.598211	0.035730	0.035448
RS	31	1.135459	1.001153	24355.692354	0.035119	0.034770
RS	32	1.239826	1.036397	22976.995512	0.033131	0.032765
RS	33	1.353011	1.036397	22285.270326	0.032133	0.031740
RS	34	1.475756	1.069097	20796.559874	0.029987	0.029599
RS	35	1.608871	1.069097	19858.870127	0.028635	0.028242
RS	36	1.753231	1.098739	18289.905214	0.026373	0.025999
RS	37	1.909786	1.098739	17148.739676	0.024727	0.024361
RS	38	2.079566	1.125819	15530.786339	0.022394	0.022058
RS	39	2.263689	1.125819	14253.113626	0.020552	0.020232
RS	40	2.463366	1.150744	12643.564756	0.018231	0.017952
RS	41	2.679911	1.150744	11316.296999	0.016317	0.016062
RS	42	2.914749	1.174063	9788.258940	0.014114	0.013906
RS	43	3.169425	1.174063	8508.372529	0.012268	0.012088
RS	44	3.445616	1.196447	7139.469324	0.010295	0.010160
RS	45	3.745138	1.196447	5998.583462	0.008649	0.008543
RS	46	4.069963	1.217756	4858.148491	0.007005	0.006938
RS	47	4.422228	1.217756	3923.451645	0.005657	0.005614
RS	48	4.804252	1.237011	3050.208731	0.004398	0.004384
RS	49	5.218547	1.237011	2351.697549	0.003391	0.003393
RS	50	5.667841	1.252705	1743.618809	0.002514	0.002532
RS	51	6.155090	1.252705	1272.477220	0.001835	0.001860
RS	52	6.683500	1.262372	892.671311	0.001287	0.001316
RS	53	7.256548	1.262372	609.812811	0.000879	0.000908
RS	54	7.878006	1.260035	401.206448	0.000579	0.000604
RS	55	8.551962	1.260035	252.415442	0.000364	0.000385
RS	56	9.282852	1.260035	151.673286	0.000219	0.000234
RS	57	10.075486	1.260035	86.709550	0.000125	0.000136
RS	58	10.935078	1.227995	47.782827	0.000069	0.000076
RS	59	11.867286	1.227995	23.927342	0.000035	0.000038
RS	60	12.878244	1.227995	11.226011	0.000016	0.000018
RS	61	13.974605	1.227995	4.907812	0.000007	0.000008
RS	62	15.163583	1.227995	1.987499	0.000003	0.000003
RS	63	16.453001	1.227995	1.099647	0.000002	0.000002
PA	4+25*2+4+6 0.191500167 0.035996228 16.453001278 0.655108498 3.484298139 2.458120748 1.817000205 1.672290529 1.680233965 1.599349283 1.416151064 1.219432232 1.067283045 0.977222999 0.940831475 0.942327010 0.966874323 1.001152686 1.036397029 1.069097126 1.098738629 1.125818506 1.150743954 1.174062502 1.196446508 1.217756342 1.237011025 1.252704639 1.262372387 1.260035155 1.227995243
//
IT	3806
RD	13
LK	-7435217.969348
QD	-368.608112 -> -363.166791
RI	0.0257742648
TR	0.191271	0.035864
MT	16.501580
MM	C_pi: 1.128814, n_recomb: 691733.251136
RS	0	0.000000	0.651191	8744.619167	0.012642	0.046453
RS	1	0.008453	0.651191	9357.825035	0.013528	0.008970
RS	2	0.017620	0.651191	10002.721429	0.014460	0.006676
RS	3	0.027562	0.651191	10678.965498	0.015438	0.007710
RS	4	0.038344	3.636958	2053.661924	0.002969	0.001799
RS	5	0.050038	3.636958	2220.285793	0.003210	0.002327
RS	6	0.062721	2.477993	3519.072598	0.005087	0.003861
RS	7	0.076475	2.477993	3795.489544	0.005487	0.004431
RS	8	0.091392	1.798049	5632.062660	0.008142	0.006939
RS	9	0.107570	1.798049	6052.942691	0.008750	0.007881
RS	10	0.125115	1.656789	7051.333821	0.010194	0.009440
RS	11	0.144143	1.656789	7559.054453	0.010928	0.010261
RS	12	0.164780	1.681490	7977.247836	0.011532	0.011008
RS	13	0.187161	1.681490	8535.918088	0.012340	0.011831
RS	14	0.211434	1.611789	9514.651626	0.013755	0.013347
RS	15	0.237759	1.611789	10149.718348	0.014673	0.014322
RS	16	0.266309	1.428738	12182.351686	0.017611	0.017330
RS	17	0.297272	1.428738	12924.488414	0.018684	0.018522
RS	18	0.330852	1.227108	15902.009004	0.022989	0.022887
RS	19	0.367271	1.227108	16732.269630	0.024189	0.024230
RS	20	0.406768	1.070082	20086.653804	0.029038	0.029137
RS	21	0.449604	1.070082	20911.162940	0.030230	0.030458
RS	22	0.496060	0.977135	23705.245350	0.034269	0.034515
RS	23	0.546444	0.977135	24387.003856	0.035255	0.035529
RS	24	0.601086	0.939711	25940.354339	0.037501	0.037722
RS	25	0.660347	0.939711	26372.946969	0.038126	0.038284
RS	26	0.724617	0.941346	26622.163621	0.038486	0.038557
RS	27	0.794319	0.941346	26763.431589	0.038690	0.038651
RS	28	0.869914	0.966585	26064.669761	0.037680	0.037557
RS	29	0.951898	0.966585	25916.489780	0.037466	0.037239
RS	30	1.040812	1.001529	24730.532943	0.035752	0.035474
RS	31	1.137241	1.001529	24304.534437	0.035136	0.034797
RS	32	1.241822	1.037122	22918.579319	0.033132	0.032776
RS	33	1.355243	1.037122	22226.013002	0.032131	0.031752
RS	34	1.478250	1.069933	20736.899474	0.029978	0.029603
RS	35	1.611655	1.069933	19799.105001	0.028622	0.028245
RS	36	1.756337	1.099688	18230.536306	0.026355	0.025995
RS	37	1.913248	1.099688	17090.177091	0.024706	0.024355
RS	38	2.083422	1.127118	15470.643310	0.022365	0.022042
RS	39	2.267981	1.127118	14195.539238	0.020522	0.020215
RS	40	2.468140	1.152756	12583.292806	0.018191	0.017922
RS	41	2.685218	1.152756	11261.210126	0.016280	0.016034
RS	42	2.920644	1.177229	9731.176985	0.014068	0.013866
RS	43	3.175971	1.177229	8459.336750	0.012229	0.012054
RS	44	3.452880	1.201234	7090.628699	0.010251	0.010119
RS	45	3.753195	1.201234	5959.850014	0.008616	0.008510
RS	46	4.078895	1.224540	4822.208012	0.006971	0.006904
RS	47	4.432126	1.224540	3897.853728	0.005635	0.005591
RS	48	4.815214	1.245958	3028.907353	0.004379	0.004363
RS	49	5.230683	1.245958	2338.899264	0.003381	0.003381
RS	50	5.681271	1.263705	1734.812155	0.002508	0.002523
RS	51	6.169946	1.263705	1269.057607	0.001835	0.001857
RS	52	6.699928	1.274940	891.715347	0.001289	0.001316
RS	53	7.274707	1.274940	611.148931	0.000884	0.000910
RS	54	7.898070	1.273185	403.353927	0.000583	0.000607
RS	55	8.574125	1.273185	254.793886	0.000368	0.000388
RS	56	9.307325	1.273185	153.769623	0.000222	0.000237
RS	57	10.102500	1.273185	88.320304	0.000128	0.000138
RS	58	10.964890	1.239282	48.959043	0.000071	0.000078
RS	59	11.900174	1.239282	24.629320	0.000036	0.000040
RS	60	12.914516	1.239282	11.612584	0.000017	0.000019
RS	61	14.014597	1.239282	5.103830	0.000007	0.000008
RS	62	15.207665	1.239282	2.078697	0.000003	0.000003
RS	63	16.501580	1.239282	1.160770	0.000002	0.000002
PA	4+25*2+4+6 0.191270945 0.035863960 16.501580010 0.651191251 3.636958152 2.477992927 1.798049149 1.656788874 1.681490244 1.611789290 1.428738161 1.227108225 1.070081852 0.977135395 0.939711487 0.941345659 0.966585481 1.001528866 1.037122257 1.069932664 1.099687971 1.127118176 1.152756375 1.177228938 1.201233944 1.224539746 1.245957986 1.263705330 1.274940419 1.273184955 1.239281865
//
IT	4118
RD	14
LK	-7435207.499194
QD	-366.318647 -> -361.642580
RI	0.0257285434
TR	0.191069	0.035743
MT	16.544952
MM	C_pi: 1.129841, n_recomb: 690062.491193
RS	0	0.000000	0.647792	8774.031447	0.012715	0.046436
RS	1	0.008457	0.647792	9388.947468	0.013606	0.008984
RS	2	0.017630	0.647792	10035.539045	0.014543	0.006697
RS	3	0.027578	0.647792	10713.436706	0.015525	0.007756
RS	4	0.038367	3.792523	1965.578450	0.002848	0.001728
RS	5	0.050069	3.792523	2125.429668	0.003080	0.002240
RS	6	0.062761	2.497847	3485.355110	0.005051	0.003839
RS	7	0.076526	2.497847	3759.432377	0.005448	0.004393
RS	8	0.091455	1.780025	5680.266476	0.008232	0.006999
RS	9	0.107647	1.780025	6104.366261	0.008846	0.007947
RS	10	0.125208	1.641399	7105.446093	0.010297	0.009512
RS	11	0.144255	1.641399	7616.428221	0.011037	0.010348
RS	12	0.164912	1.681704	7961.880131	0.011538	0.011001
RS	13	0.187316	1.681704	8519.709699	0.012346	0.011835
RS	14	0.211615	1.622872	9433.689573	0.013671	0.013269
RS	15	0.237969	1.622872	10064.735104	0.014585	0.014246
RS	16	0.266552	1.440230	12068.340641	0.017489	0.017225
RS	17	0.297552	1.440230	12806.004708	0.018558	0.018413
RS	18	0.331174	1.234145	15795.325642	0.022890	0.022810
RS	19	0.367639	1.234145	16622.948002	0.024089	0.024146
RS	20	0.407188	1.072634	20024.731959	0.029019	0.029137
RS	21	0.450082	1.072634	20848.399731	0.030212	0.030451
RS	22	0.496604	0.977065	23692.703949	0.034334	0.034592
RS	23	0.547060	0.977065	24373.055960	0.035320	0.035599
RS	24	0.601783	0.938752	25947.952905	0.037602	0.037829
RS	25	0.661134	0.938752	26377.258528	0.038224	0.038384
RS	26	0.725505	0.940570	26617.558638	0.038573	0.038645
RS	27	0.795320	0.940570	26754.783793	0.038772	0.038733
RS	28	0.871039	0.966478	26034.113494	0.037727	0.037606
RS	29	0.953162	0.966478	25882.943868	0.037508	0.037286
RS	30	1.042230	1.002008	24681.265167	0.035767	0.035494
RS	31	1.138831	1.002008	24253.852341	0.035147	0.034817
RS	32	1.243602	1.037835	22863.835364	0.033133	0.032786
RS	33	1.357233	1.037835	22170.769707	0.032129	0.031762
RS	34	1.480474	1.070618	20683.958664	0.029974	0.029610
RS	35	1.614138	1.070618	19745.927837	0.028615	0.028251
RS	36	1.759107	1.100347	18179.527333	0.026345	0.025996
RS	37	1.916335	1.100347	17039.348308	0.024692	0.024355
RS	38	2.086861	1.127988	15419.126188	0.022345	0.022032
RS	39	2.271809	1.127988	14145.533132	0.020499	0.020203
RS	40	2.472398	1.154214	12530.626678	0.018159	0.017899
RS	41	2.689951	1.154214	11212.419380	0.016248	0.016011
RS	42	2.925903	1.179738	9679.866753	0.014028	0.013832
RS	43	3.181810	1.179738	8414.734636	0.012194	0.012024
RS	44	3.459360	1.205293	7045.433431	0.010210	0.010081
RS	45	3.760383	1.205293	5923.615085	0.008584	0.008481
RS	46	4.086864	1.230560	4788.017821	0.006939	0.006872
RS	47	4.440956	1.230560	3873.192153	0.005613	0.005568
RS	48	4.824994	1.254146	3008.006634	0.004359	0.004342
RS	49	5.241512	1.254146	2326.063037	0.003371	0.003369
RS	50	5.693255	1.273981	1725.712138	0.002501	0.002514
RS	51	6.183203	1.273981	1265.213482	0.001833	0.001854
RS	52	6.714587	1.286832	890.298266	0.001290	0.001316
RS	53	7.290912	1.286832	612.071297	0.000887	0.000912
RS	54	7.915977	1.285724	405.154027	0.000587	0.000611
RS	55	8.593905	1.285724	256.924974	0.000372	0.000392
RS	56	9.329168	1.285724	155.704320	0.000226	0.000240
RS	57	10.126613	1.285724	89.834404	0.000130	0.000141
RS	58	10.991500	1.250038	50.081473	0.000073	0.000079
RS	59	11.929532	1.250038	25.306449	0.000037	0.000041
RS	60	12.946895	1.250038	11.989136	0.000017	0.000019
RS	61	14.050299	1.250038	5.296535	0.000008	0.000009
RS	62	15.247021	1.250038	2.169158	0.000003	0.000004
RS	63	16.544952	1.250038	1.222239	0.000002	0.000002
PA	4+25*2+4+6 0.191069428 0.035743088 16.544951548 0.647792074 3.792522660 2.497847336 1.780025377 1.641399313 1.681704324 1.622871940 1.440229915 1.234145008 1.072633636 0.977064573 0.938752128 0.940570014 0.966477629 1.002008343 1.037835381 1.070618351 1.100347107 1.127987773 1.154214118 1.179737595 1.205292755 1.230559525 1.254146135 1.273980553 1.286831705 1.285724038 1.250037706
//
IT	3692
RD	15
LK	-7435198.472611
QD	-364.667002 -> -360.597617
RI	0.0256873434
TR	0.190889	0.035632
MT	16.584193
MM	C_pi: 1.130743, n_recomb: 688493.999833
RS	0	0.000000	0.644738	8799.873968	0.012781	0.046420
RS	1	0.008461	0.644738	9416.278167	0.013677	0.008996
RS	2	0.017638	0.644738	10064.340239	0.014618	0.006717
RS	3	0.027592	0.644738	10743.666425	0.015605	0.007798
RS	4	0.038388	3.950933	1883.273764	0.002735	0.001661
RS	5	0.050097	3.950933	2036.765081	0.002958	0.002158
RS	6	0.062798	2.518061	3451.960101	0.005014	0.003817
RS	7	0.076572	2.518061	3723.704519	0.005408	0.004356
RS	8	0.091513	1.763124	5726.248410	0.008317	0.007055
RS	9	0.107717	1.763124	6153.400827	0.008937	0.008008
RS	10	0.125293	1.626398	7159.426622	0.010399	0.009582
RS	11	0.144355	1.626398	7673.633826	0.011146	0.010432
RS	12	0.165031	1.681194	7950.498865	0.011548	0.010996
RS	13	0.187456	1.681194	8507.693584	0.012357	0.011841
RS	14	0.211778	1.632786	9360.982528	0.013596	0.013197
RS	15	0.238158	1.632786	9988.382135	0.014508	0.014178
RS	16	0.266771	1.450762	11964.238694	0.017377	0.017129
RS	17	0.297804	1.450762	12697.756645	0.018443	0.018313
RS	18	0.331464	1.240604	15696.837246	0.022799	0.022740
RS	19	0.367971	1.240604	16521.949980	0.023997	0.024069
RS	20	0.407567	1.074950	19966.507988	0.029000	0.029137
RS	21	0.450514	1.074950	20789.315635	0.030195	0.030444
RS	22	0.497095	0.976990	23678.849747	0.034392	0.034662
RS	23	0.547616	0.976990	24357.842442	0.035378	0.035664
RS	24	0.602413	0.937916	25950.937915	0.037692	0.037925
RS	25	0.661846	0.937916	26377.254046	0.038312	0.038473
RS	26	0.726308	0.939965	26607.730786	0.038646	0.038721
RS	27	0.796224	0.939965	26741.476014	0.038841	0.038805
RS	28	0.872056	0.966529	26000.083907	0.037764	0.037646
RS	29	0.954304	0.966529	25846.605129	0.037541	0.037323
RS	30	1.043512	1.002591	24631.527678	0.035776	0.035509
RS	31	1.140267	1.002591	24203.295772	0.035154	0.034832
RS	32	1.245210	1.038561	22811.812185	0.033133	0.032793
RS	33	1.359031	1.038561	22118.576608	0.032126	0.031770
RS	34	1.482484	1.071210	20636.224318	0.029973	0.029618
RS	35	1.616382	1.071210	19697.916289	0.028610	0.028258
RS	36	1.761610	1.100794	18135.239583	0.026340	0.026002
RS	37	1.919126	1.100794	16994.780387	0.024684	0.024357
RS	38	2.089969	1.128531	15374.639761	0.022331	0.022028
RS	39	2.275269	1.128531	14101.736679	0.020482	0.020196
RS	40	2.476247	1.155237	12484.291046	0.018133	0.017881
RS	41	2.694230	1.155237	11168.904824	0.016222	0.015992
RS	42	2.930657	1.181718	9633.468508	0.013992	0.013802
RS	43	3.187089	1.181718	8373.939319	0.012163	0.011997
RS	44	3.465219	1.208754	7003.437143	0.010172	0.010047
RS	45	3.766881	1.208754	5889.606172	0.008554	0.008453
RS	46	4.094069	1.235945	4755.439349	0.006907	0.006841
RS	47	4.448940	1.235945	3849.432069	0.005591	0.005546
RS	48	4.833838	1.261699	2987.548992	0.004339	0.004321
RS	49	5.251304	1.261699	2313.269913	0.003360	0.003356
RS	50	5.704092	1.283648	1716.421149	0.002493	0.002505
RS	51	6.195192	1.283648	1261.044235	0.001832	0.001851
RS	52	6.727845	1.298164	888.507251	0.001291	0.001315
RS	53	7.305567	1.298164	612.649685	0.000890	0.000914
RS	54	7.932172	1.297753	406.662914	0.000591	0.000613
RS	55	8.611796	1.297753	258.845041	0.000376	0.000395
RS	56	9.348925	1.297753	157.499275	0.000229	0.000243
RS	57	10.148424	1.297753	91.264075	0.000133	0.000143
RS	58	11.015571	1.260305	51.157840	0.000074	0.000081
RS	59	11.956089	1.260305	25.961518	0.000038	0.000042
RS	60	12.976188	1.260305	12.356398	0.000018	0.000020
RS	61	14.082599	1.260305	5.485964	0.000008	0.000009
RS	62	15.282627	1.260305	2.258775	0.000003	0.000004
RS	63	16.584193	1.260305	1.283885	0.000002	0.000002
PA	4+25*2+4+6 0.190888986 0.035631742 16.584192666 0.644738066 3.950932644 2.518060925 1.763124425 1.626398465 1.681194316 1.632786450 1.450761992 1.240604159 1.074949579 0.976990029 0.937915951 0.939964989 0.966529245 1.002591253 1.038560873 1.071209522 1.100794140 1.128530749 1.155236779 1.181717886 1.208754344 1.235945180 1.261699172 1.283648313 1.298164070 1.297752840 1.260304693
//
IT	3566
RD	16
LK	-7435190.594891
QD	-363.485780 -> -359.906806
RI	0.0256493887
TR	0.190725	0.035529
MT	16.620063
MM	C_pi: 1.131551, n_recomb: 687020.617385
RS	0	0.000000	0.641949	8823.151209	0.012843	0.046405
RS	1	0.008465	0.641949	9440.884160	0.013742	0.009008
RS	2	0.017646	0.641949	10090.255753	0.014687	0.006735
RS	3	0.027605	0.641949	10770.849742	0.015678	0.007837
RS	4	0.038407	4.111950	1806.348017	0.002629	0.001599
RS	5	0.050123	4.111950	1953.868218	0.002844	0.002081
RS	6	0.062831	2.538729	3418.760544	0.004976	0.003794
RS	7	0.076615	2.538729	3688.172482	0.005368	0.004318
RS	8	0.091565	1.747500	5769.349520	0.008398	0.007109
RS	9	0.107781	1.747500	6199.349891	0.009024	0.008066
RS	10	0.125369	1.612014	7212.245368	0.010498	0.009651
RS	11	0.144447	1.612014	7729.585602	0.011251	0.010514
RS	12	0.165139	1.680220	7941.940863	0.011560	0.010994
RS	13	0.187583	1.680220	8498.647710	0.012370	0.011849
RS	14	0.211927	1.641769	9295.025413	0.013529	0.013132
RS	15	0.238331	1.641769	9919.091900	0.014438	0.014116
RS	16	0.266971	1.460458	11868.874275	0.017276	0.017040
RS	17	0.298035	1.460458	12598.546454	0.018338	0.018222
RS	18	0.331729	1.246539	15606.018709	0.022716	0.022674
RS	19	0.368274	1.246539	16428.759826	0.023913	0.023998
RS	20	0.407914	1.077043	19912.254656	0.028983	0.029137
RS	21	0.450908	1.077043	20734.202729	0.030180	0.030439
RS	22	0.497542	0.976897	23664.726262	0.034445	0.034728
RS	23	0.548124	0.976897	24342.400616	0.035432	0.035724
RS	24	0.602988	0.937177	25950.666812	0.037773	0.038012
RS	25	0.662495	0.937177	26374.241240	0.038389	0.038555
RS	26	0.727040	0.939502	26593.982628	0.038709	0.038788
RS	27	0.797049	0.939502	26724.719956	0.038899	0.038867
RS	28	0.872984	0.966719	25963.468952	0.037791	0.037677
RS	29	0.955347	0.966719	25808.255685	0.037565	0.037353
RS	30	1.044682	1.003269	24581.651732	0.035780	0.035518
RS	31	1.141579	1.003269	24153.105723	0.035156	0.034842
RS	32	1.246678	1.039312	22762.172666	0.033132	0.032800
RS	33	1.360674	1.039312	22069.066771	0.032123	0.031776
RS	34	1.484319	1.071740	20592.930028	0.029974	0.029628
RS	35	1.618431	1.071740	19654.340915	0.028608	0.028267
RS	36	1.763896	1.101087	18096.636284	0.026341	0.026012
RS	37	1.921674	1.101087	16955.550641	0.024680	0.024363
RS	38	2.092808	1.128821	15336.185900	0.022323	0.022028
RS	39	2.278429	1.128821	14063.309213	0.020470	0.020193
RS	40	2.479762	1.155913	12443.466321	0.018112	0.017867
RS	41	2.698138	1.155913	11130.024040	0.016200	0.015977
RS	42	2.934999	1.183267	9591.429275	0.013961	0.013776
RS	43	3.191911	1.183267	8336.563617	0.012134	0.011973
RS	44	3.470570	1.211718	6964.376441	0.010137	0.010014
RS	45	3.772818	1.211718	5857.682055	0.008526	0.008426
RS	46	4.100651	1.240796	4724.415169	0.006877	0.006812
RS	47	4.456234	1.240796	3826.589909	0.005570	0.005525
RS	48	4.841918	1.268711	2967.604288	0.004320	0.004301
RS	49	5.260250	1.268711	2300.613775	0.003349	0.003344
RS	50	5.713993	1.292800	1707.040931	0.002485	0.002496
RS	51	6.206146	1.292800	1256.646112	0.001829	0.001847
RS	52	6.739959	1.309019	886.431105	0.001290	0.001313
RS	53	7.318960	1.309019	612.952155	0.000892	0.000916
RS	54	7.946972	1.309351	407.930137	0.000594	0.000616
RS	55	8.628146	1.309351	260.586958	0.000379	0.000398
RS	56	9.366980	1.309351	159.174863	0.000232	0.000246
RS	57	10.168357	1.309351	92.621066	0.000135	0.000145
RS	58	11.037570	1.270194	52.193500	0.000076	0.000083
RS	59	11.980362	1.270194	26.597665	0.000039	0.000043
RS	60	13.002961	1.270194	12.716067	0.000019	0.000021
RS	61	14.112122	1.270194	5.672965	0.000008	0.000009
RS	62	15.315174	1.270194	2.347935	0.000003	0.000004
RS	63	16.620063	1.270194	1.345972	0.000002	0.000002
PA	4+25*2+4+6 0.190725134 0.035528575 16.620063170 0.641948861 4.111950211 2.538728660 1.747500425 1.612013986 1.680219502 1.641769239 1.460457942 1.246539342 1.077042939 0.976896856 0.937177122 0.939502436 0.966719126 1.003268682 1.039311633 1.071739725 1.101086509 1.128821337 1.155912684 1.183267476 1.211717797 1.240796075 1.268711112 1.292800301 1.309018770 1.309350704 1.270194167
//
IT	3896
RD	17
LK	-7435183.650725
QD	-362.646959 -> -359.470987
RI	0.0256141716
TR	0.190574	0.035432
MT	16.653237
MM	C_pi: 1.132287, n_recomb: 685634.759088
RS	0	0.000000	0.639355	8844.734971	0.012900	0.046391
RS	1	0.008468	0.639355	9463.691076	0.013803	0.009019
RS	2	0.017654	0.639355	10114.265924	0.014752	0.006752
RS	3	0.027617	0.639355	10796.022093	0.015746	0.007874
RS	4	0.038424	4.275524	1734.345520	0.002530	0.001541
RS	5	0.050147	4.275524	1876.253833	0.002737	0.002009
RS	6	0.062862	2.559878	3385.721992	0.004938	0.003772
RS	7	0.076653	2.559878	3652.801629	0.005328	0.004281
RS	8	0.091613	1.733175	5809.314979	0.008473	0.007159
RS	9	0.107840	1.733175	6241.946807	0.009104	0.008120
RS	10	0.125440	1.598344	7263.367415	0.010594	0.009717
RS	11	0.144531	1.598344	7783.722000	0.011353	0.010593
RS	12	0.165239	1.678959	7935.384606	0.011574	0.010994
RS	13	0.187701	1.678959	8491.709304	0.012385	0.011858
RS	14	0.212064	1.649970	9234.830155	0.013469	0.013072
RS	15	0.238491	1.649970	9855.835935	0.014375	0.014059
RS	16	0.267156	1.469426	11781.184796	0.017183	0.016958
RS	17	0.298248	1.469426	12507.284209	0.018242	0.018138
RS	18	0.331973	1.252014	15522.114974	0.022639	0.022613
RS	19	0.368554	1.252014	16342.620828	0.023836	0.023933
RS	20	0.408233	1.078933	19861.947257	0.028969	0.029137
RS	21	0.451272	1.078933	20683.048837	0.030166	0.030436
RS	22	0.497956	0.976781	23650.903923	0.034495	0.034789
RS	23	0.548593	0.976781	24327.297828	0.035481	0.035780
RS	24	0.603519	0.936518	25948.079502	0.037845	0.038092
RS	25	0.663095	0.936518	26369.121006	0.038459	0.038629
RS	26	0.727717	0.939161	26577.274465	0.038763	0.038846
RS	27	0.797812	0.939161	26705.401012	0.038950	0.038922
RS	28	0.873842	0.967030	25924.945797	0.037812	0.037702
RS	29	0.956310	0.967030	25768.481359	0.037583	0.037377
RS	30	1.045763	1.004037	24531.769190	0.035780	0.035524
RS	31	1.142790	1.004037	24103.345989	0.035155	0.034848
RS	32	1.248034	1.040099	22714.580323	0.033129	0.032805
RS	33	1.362191	1.040099	22021.877635	0.032119	0.031781
RS	34	1.486015	1.072239	20553.359169	0.029977	0.029639
RS	35	1.620325	1.072239	19614.519612	0.028608	0.028276
RS	36	1.766008	1.101271	18062.825608	0.026345	0.026023
RS	37	1.924029	1.101271	16920.858226	0.024679	0.024371
RS	38	2.095431	1.128924	15302.864613	0.022319	0.022032
RS	39	2.281349	1.128924	14029.487474	0.020462	0.020192
RS	40	2.483011	1.156319	12407.402903	0.018096	0.017857
RS	41	2.701750	1.156319	11095.183554	0.016182	0.015965
RS	42	2.939013	1.184469	9553.258382	0.013933	0.013753
RS	43	3.196368	1.184469	8302.255488	0.012109	0.011951
RS	44	3.475517	1.214272	6927.982522	0.010104	0.009985
RS	45	3.778305	1.214272	5827.685888	0.008500	0.008402
RS	46	4.106735	1.245199	4694.874361	0.006847	0.006784
RS	47	4.462977	1.245199	3804.660654	0.005549	0.005504
RS	48	4.849387	1.275265	2948.213736	0.004300	0.004281
RS	49	5.268520	1.275265	2288.160704	0.003337	0.003332
RS	50	5.723147	1.301513	1697.653007	0.002476	0.002486
RS	51	6.216273	1.301513	1252.096040	0.001826	0.001843
RS	52	6.751159	1.319470	884.137443	0.001290	0.001312
RS	53	7.331341	1.319470	613.032001	0.000894	0.000917
RS	54	7.960655	1.320588	408.995999	0.000597	0.000618
RS	55	8.643262	1.320588	262.177685	0.000382	0.000400
RS	56	9.383675	1.320588	160.747899	0.000234	0.000248
RS	57	10.186789	1.320588	93.915126	0.000137	0.000147
RS	58	11.057913	1.279741	53.194598	0.000078	0.000084
RS	59	12.002808	1.279741	27.217387	0.000040	0.000044
RS	60	13.027719	1.279741	13.068993	0.000019	0.000021
RS	61	14.139424	1.279741	5.857748	0.000009	0.000010
RS	62	15.345273	1.279741	2.436654	0.000004	0.000004
RS	63	16.653237	1.279741	1.408446	0.000002	0.000002
PA	4+25*2+4+6 0.190573870 0.035432416 16.653237486 0.639355233 4.275524165 2.559878357 1.733174793 1.598343991 1.678959229 1.649969662 1.469426189 1.252014326 1.078933406 0.976781332 0.936518420 0.939161068 0.967029588 1.004036507 1.040098618 1.072238505 1.101271322 1.128923607 1.156319181 1.184469277 1.214271638 1.245199044 1.275265342 1.301513279 1.319469953 1.320587703 1.279740753
//
IT	3398
RD	18
LK	-7435177.476696
QD	-362.060676 -> -359.220667
RI	0.0255810554
TR	0.190434	0.035343
MT	16.683985
MM	C_pi: 1.132961, n_recomb: 684330.196858
RS	0	0.000000	0.636915	8865.121951	0.012954	0.046379
RS	1	0.008472	0.636915	9485.225018	0.013861	0.009029
RS	2	0.017661	0.636915	10136.926584	0.014813	0.006769
RS	3	0.027628	0.636915	10819.769071	0.015811	0.007909
RS	4	0.038441	4.441652	1666.835037	0.002436	0.001486
RS	5	0.050169	4.441652	1803.461423	0.002635	0.001941
RS	6	0.062890	2.581533	3352.809573	0.004899	0.003749
RS	7	0.076689	2.581533	3617.555473	0.005286	0.004243
RS	8	0.091658	1.720107	5846.081631	0.008543	0.007205
RS	9	0.107894	1.720107	6281.126814	0.009179	0.008169
RS	10	0.125506	1.585430	7312.453949	0.010686	0.009781
RS	11	0.144610	1.585430	7835.686804	0.011450	0.010668
RS	12	0.165332	1.677544	7930.192602	0.011588	0.010994
RS	13	0.187810	1.677544	8486.206864	0.012401	0.011868
RS	14	0.212192	1.657515	9179.521229	0.013414	0.013016
RS	15	0.238639	1.657515	9797.699474	0.014317	0.014007
RS	16	0.267327	1.477742	11700.344327	0.017098	0.016881
RS	17	0.298445	1.477742	12423.119798	0.018154	0.018060
RS	18	0.332200	1.257071	15444.527598	0.022569	0.022557
RS	19	0.368813	1.257071	16262.929532	0.023765	0.023873
RS	20	0.408529	1.080635	19815.444758	0.028956	0.029138
RS	21	0.451609	1.080635	20635.718981	0.030155	0.030433
RS	22	0.498339	0.976636	23637.776219	0.034541	0.034846
RS	23	0.549028	0.976636	24312.922851	0.035528	0.035833
RS	24	0.604010	0.935918	25943.956745	0.037911	0.038165
RS	25	0.663651	0.935918	26362.638181	0.038523	0.038698
RS	26	0.728344	0.938916	26558.404100	0.038809	0.038897
RS	27	0.798517	0.938916	26684.252418	0.038993	0.038970
RS	28	0.874636	0.967436	25885.120733	0.037825	0.037721
RS	29	0.957202	0.967436	25727.807873	0.037596	0.037395
RS	30	1.046763	1.004875	24482.163199	0.035775	0.035525
RS	31	1.143912	1.004875	24054.223582	0.035150	0.034851
RS	32	1.249290	1.040916	22668.856123	0.033126	0.032808
RS	33	1.363596	1.040916	21976.794276	0.032114	0.031785
RS	34	1.487585	1.072713	20517.022604	0.029981	0.029651
RS	35	1.622078	1.072713	19577.973540	0.028609	0.028285
RS	36	1.767964	1.101370	18033.133962	0.026352	0.026037
RS	37	1.926210	1.101370	16890.090018	0.024681	0.024381
RS	38	2.097861	1.128872	15273.977870	0.022320	0.022039
RS	39	2.284053	1.128872	13999.672416	0.020457	0.020195
RS	40	2.486019	1.156498	12375.535443	0.018084	0.017851
RS	41	2.705095	1.156498	11063.926669	0.016168	0.015955
RS	42	2.942730	1.185373	9518.538696	0.013909	0.013733
RS	43	3.200496	1.185373	8270.708460	0.012086	0.011932
RS	44	3.480098	1.216467	6894.028835	0.010074	0.009957
RS	45	3.783388	1.216467	5799.477706	0.008475	0.008379
RS	46	4.112370	1.249203	4666.744661	0.006819	0.006757
RS	47	4.469223	1.249203	3783.625007	0.005529	0.005485
RS	48	4.856306	1.281408	2929.394855	0.004281	0.004262
RS	49	5.276182	1.281408	2275.950956	0.003326	0.003320
RS	50	5.731627	1.309828	1688.312203	0.002467	0.002476
RS	51	6.225655	1.309828	1247.448243	0.001823	0.001839
RS	52	6.761536	1.329554	881.676456	0.001288	0.001310
RS	53	7.342813	1.329554	612.929145	0.000896	0.000917
RS	54	7.973334	1.331499	409.890486	0.000599	0.000620
RS	55	8.657269	1.331499	263.637555	0.000385	0.000403
RS	56	9.399145	1.331499	162.231222	0.000237	0.000251
RS	57	10.203868	1.331499	95.153780	0.000139	0.000149
RS	58	11.076764	1.289014	54.164230	0.000079	0.000086
RS	59	12.023608	1.289014	27.822773	0.000041	0.000045
RS	60	13.050664	1.289014	13.416435	0.000020	0.000022
RS	61	14.164728	1.289014	6.041000	0.000009	0.000010
RS	62	15.373169	1.289014	2.525272	0.000004	0.000004
RS	63	16.683985	1.289014	1.471565	0.000002	0.000002
PA	4+25*2+4+6 0.190433846 0.035342634 16.683984583 0.636915067 4.441652020 2.581532601 1.720107090 1.585430125 1.677543785 1.657514756 1.477741824 1.257070975 1.080635291 0.976636014 0.935918234 0.938915659 0.967436292 1.004875298 1.040915832 1.072712976 1.101370046 1.128871929 1.156497826 1.185372955 1.216467243 1.249203342 1.281408306 1.309828211 1.329554327 1.331499236 1.289013853
//
IT	4030
RD	19
LK	-7435171.947415
QD	-361.662704 -> -359.106186
RI	0.0255499459
TR	0.190301	0.035258
MT	16.713015
MM	C_pi: 1.133595, n_recomb: 683099.298353
RS	0	0.000000	0.634603	8884.620902	0.013006	0.046367
RS	1	0.008475	0.634603	9505.817213	0.013916	0.009039
RS	2	0.017667	0.634603	10158.592075	0.014871	0.006784
RS	3	0.027639	0.634603	10842.468585	0.015872	0.007943
RS	4	0.038456	4.609944	1603.576004	0.002348	0.001434
RS	5	0.050189	4.609944	1735.236228	0.002540	0.001877
RS	6	0.062917	2.603588	3320.171295	0.004860	0.003726
RS	7	0.076723	2.603588	3582.595163	0.005245	0.004207
RS	8	0.091700	1.708233	5879.721230	0.008607	0.007249
RS	9	0.107945	1.708233	6316.971042	0.009248	0.008214
RS	10	0.125568	1.573286	7359.334864	0.010773	0.009842
RS	11	0.144684	1.573286	7885.305438	0.011543	0.010739
RS	12	0.165419	1.676055	7926.008902	0.011603	0.010995
RS	13	0.187912	1.676055	8481.768995	0.012417	0.011877
RS	14	0.212311	1.664513	9128.430428	0.013363	0.012965
RS	15	0.238778	1.664513	9743.987792	0.014264	0.013959
RS	16	0.267488	1.485501	11625.488726	0.017019	0.016811
RS	17	0.298631	1.485501	12345.165702	0.018072	0.017988
RS	18	0.332413	1.261761	15372.682966	0.022504	0.022505
RS	19	0.369058	1.261761	16189.110750	0.023699	0.023818
RS	20	0.408808	1.082173	19772.579625	0.028945	0.029141
RS	21	0.451927	1.082173	20592.054728	0.030145	0.030433
RS	22	0.498700	0.976468	23625.564971	0.034586	0.034901
RS	23	0.549437	0.976468	24299.498730	0.035572	0.035884
RS	24	0.604474	0.935372	25938.831400	0.037972	0.038233
RS	25	0.664175	0.935372	26355.301341	0.038582	0.038762
RS	26	0.728935	0.938759	26537.946049	0.038849	0.038943
RS	27	0.799183	0.938759	26661.798071	0.039031	0.039012
RS	28	0.875384	0.967935	25844.368776	0.037834	0.037734
RS	29	0.958044	0.967935	25686.548697	0.037603	0.037409
RS	30	1.047708	1.005791	24432.804594	0.035768	0.035524
RS	31	1.144970	1.005791	24005.667761	0.035142	0.034850
RS	32	1.250475	1.041778	22624.704556	0.033121	0.032810
RS	33	1.364922	1.041778	21933.502392	0.032109	0.031787
RS	34	1.489067	1.073192	20483.359451	0.029986	0.029663
RS	35	1.623732	1.073192	19544.165127	0.028611	0.028295
RS	36	1.769810	1.101425	18006.866687	0.026361	0.026053
RS	37	1.928267	1.101425	16862.616403	0.024685	0.024392
RS	38	2.100153	1.128720	15248.835928	0.022323	0.022048
RS	39	2.286605	1.128720	13973.269505	0.020456	0.020199
RS	40	2.488859	1.156516	12347.245860	0.018075	0.017847
RS	41	2.708252	1.156516	11035.754428	0.016155	0.015948
RS	42	2.946237	1.186052	9486.840903	0.013888	0.013716
RS	43	3.204391	1.186052	8241.602772	0.012065	0.011915
RS	44	3.484422	1.218381	6862.274545	0.010046	0.009931
RS	45	3.788184	1.218381	5772.901366	0.008451	0.008357
RS	46	4.117689	1.252887	4639.929977	0.006792	0.006731
RS	47	4.475118	1.252887	3763.441757	0.005509	0.005466
RS	48	4.862837	1.287214	2911.149484	0.004262	0.004243
RS	49	5.283413	1.287214	2264.008994	0.003314	0.003308
RS	50	5.739631	1.317820	1679.052393	0.002458	0.002466
RS	51	6.234511	1.317820	1242.741220	0.001819	0.001834
RS	52	6.771330	1.339344	879.086479	0.001287	0.001307
RS	53	7.353642	1.339344	612.675386	0.000897	0.000918
RS	54	7.985302	1.342156	410.638436	0.000601	0.000621
RS	55	8.670492	1.342156	264.983596	0.000388	0.000405
RS	56	9.413748	1.342156	163.635632	0.000240	0.000253
RS	57	10.219992	1.342156	96.343349	0.000141	0.000151
RS	58	11.094561	1.298067	55.106179	0.000081	0.000087
RS	59	12.043246	1.298067	28.415448	0.000042	0.000045
RS	60	13.072326	1.298067	13.758999	0.000020	0.000022
RS	61	14.188617	1.298067	6.222907	0.000009	0.000010
RS	62	15.399508	1.298067	2.613829	0.000004	0.000004
RS	63	16.713015	1.298067	1.535322	0.000002	0.000003
PA	4+25*2+4+6 0.190300736 0.035258065 16.713015357 0.634602886 4.609943908 2.603587903 1.708232895 1.573285870 1.676055043 1.664512644 1.485501344 1.261760823 1.082172907 0.976468421 0.935372433 0.938758513 0.967934506 1.005791455 1.041778484 1.073191749 1.101424730 1.128720267 1.156516025 1.186052361 1.218381430 1.252886944 1.287214248 1.317820347 1.339344260 1.342155537 1.298067106
//
IT	4075
RD	20
LK	-7435166.961819
QD	-361.405336 -> -359.090819
RI	0.0255204579
TR	0.190174	0.035178
MT	16.740430
MM	C_pi: 1.134195, n_recomb: 681939.520425
RS	0	0.000000	0.632406	8903.373514	0.013056	0.046356
RS	1	0.008477	0.632406	9525.618049	0.013968	0.009048
RS	2	0.017673	0.632406	10179.421632	0.014927	0.006799
RS	3	0.027649	0.632406	10864.288787	0.015931	0.007975
RS	4	0.038470	4.780365	1544.212531	0.002264	0.001386
RS	5	0.050209	4.780365	1671.197470	0.002451	0.001817
RS	6	0.062942	2.625951	3287.927044	0.004821	0.003703
RS	7	0.076755	2.625951	3548.049807	0.005203	0.004170
RS	8	0.091739	1.697462	5910.400065	0.008667	0.007289
RS	9	0.107994	1.697462	6349.658030	0.009311	0.008256
RS	10	0.125626	1.561895	7403.952083	0.010857	0.009900
RS	11	0.144753	1.561895	7932.518352	0.011632	0.010807
RS	12	0.165502	1.674569	7922.466921	0.011618	0.010996
RS	13	0.188009	1.674569	8478.009327	0.012432	0.011887
RS	14	0.212425	1.671053	9080.970052	0.013316	0.012917
RS	15	0.238910	1.671053	9694.086050	0.014215	0.013913
RS	16	0.267640	1.492766	11555.994118	0.016946	0.016745
RS	17	0.298806	1.492766	12272.778363	0.017997	0.017921
RS	18	0.332614	1.266126	15306.014965	0.022445	0.022457
RS	19	0.369288	1.266126	16120.591510	0.023639	0.023767
RS	20	0.409072	1.083566	19733.094511	0.028937	0.029144
RS	21	0.452227	1.083566	20551.804784	0.030137	0.030433
RS	22	0.499041	0.976278	23614.466544	0.034628	0.034953
RS	23	0.549824	0.976278	24287.224899	0.035615	0.035934
RS	24	0.604911	0.934869	25933.224323	0.038029	0.038297
RS	25	0.664669	0.934869	26347.614827	0.038636	0.038821
RS	26	0.729492	0.938671	26516.565934	0.038884	0.038983
RS	27	0.799811	0.938671	26638.661007	0.039063	0.039050
RS	28	0.876091	0.968506	25803.235141	0.037838	0.037744
RS	29	0.958837	0.968506	25645.194107	0.037606	0.037418
RS	30	1.048598	1.006767	24384.081951	0.035757	0.035519
RS	31	1.145969	1.006767	23958.006478	0.035132	0.034847
RS	32	1.251593	1.042677	22582.195566	0.033115	0.032811
RS	33	1.366172	1.042677	21892.034694	0.032103	0.031788
RS	34	1.490464	1.073675	20452.177946	0.029991	0.029674
RS	35	1.625293	1.073675	19512.899734	0.028614	0.028304
RS	36	1.771552	1.101445	17983.690554	0.026371	0.026070
RS	37	1.930209	1.101445	16838.133846	0.024692	0.024404
RS	38	2.102316	1.128487	15227.054814	0.022329	0.022059
RS	39	2.289014	1.128487	13949.953262	0.020456	0.020205
RS	40	2.491538	1.156398	12322.217973	0.018069	0.017845
RS	41	2.711231	1.156398	11010.416942	0.016146	0.015943
RS	42	2.949548	1.186535	9457.947972	0.013869	0.013700
RS	43	3.208068	1.186535	8214.784362	0.012046	0.011899
RS	44	3.488503	1.220044	6832.603756	0.010019	0.009907
RS	45	3.792712	1.220044	5747.892029	0.008429	0.008337
RS	46	4.122710	1.256278	4614.402235	0.006767	0.006706
RS	47	4.480682	1.256278	3744.114418	0.005490	0.005448
RS	48	4.869001	1.292713	2893.493952	0.004243	0.004224
RS	49	5.290239	1.292713	2252.368314	0.003303	0.003297
RS	50	5.747187	1.325512	1669.921440	0.002449	0.002457
RS	51	6.242871	1.325512	1238.020339	0.001815	0.001830
RS	52	6.780577	1.348860	876.407359	0.001285	0.001305
RS	53	7.363865	1.348860	612.302644	0.000898	0.000919
RS	54	7.996601	1.352574	411.264574	0.000603	0.000623
RS	55	8.682975	1.352574	266.232509	0.000390	0.000407
RS	56	9.427536	1.352574	164.971654	0.000242	0.000255
RS	57	10.235216	1.352574	97.490001	0.000143	0.000153
RS	58	11.111365	1.306916	56.023817	0.000082	0.000089
RS	59	12.061788	1.306916	28.997068	0.000043	0.000046
RS	60	13.092781	1.306916	14.097440	0.000021	0.000023
RS	61	14.211175	1.306916	6.403788	0.000009	0.000010
RS	62	15.424379	1.306916	2.702452	0.000004	0.000004
RS	63	16.740430	1.306916	1.599792	0.000002	0.000003
PA	4+25*2+4+6 0.190174241 0.035178391 16.740430047 0.632405692 4.780365380 2.625950816 1.697462115 1.561894815 1.674568521 1.671052745 1.492766102 1.266126427 1.083566162 0.976278450 0.934869322 0.938671224 0.968505901 1.006766959 1.042676624 1.073674829 1.101444688 1.128487488 1.156398010 1.186535344 1.220043875 1.256278216 1.292713206 1.325511789 1.348860132 1.352573608 1.306915930
//
IT	3745
RD	21
LK	-7435162.443153
QD	-361.251321 -> -359.145313
RI	0.0254927880
TR	0.190051	0.035103
MT	16.766716
MM	C_pi: 1.134775, n_recomb: 680843.835288
RS	0	0.000000	0.630301	8921.649005	0.013104	0.046346
RS	1	0.008480	0.630301	9544.914917	0.014019	0.009056
RS	2	0.017679	0.630301	10199.721166	0.014981	0.006814
RS	3	0.027658	0.630301	10885.554280	0.015988	0.008006
RS	4	0.038484	4.952503	1488.536800	0.002186	0.001340
RS	5	0.050227	4.952503	1611.124275	0.002366	0.001760
RS	6	0.062966	2.648527	3256.183855	0.004783	0.003681
RS	7	0.076786	2.648527	3514.035872	0.005161	0.004135
RS	8	0.091777	1.687714	5938.270904	0.008722	0.007326
RS	9	0.108040	1.687714	6379.353518	0.009370	0.008294
RS	10	0.125682	1.551230	7446.303656	0.010937	0.009955
RS	11	0.144820	1.551230	7977.327306	0.011717	0.010872
RS	12	0.165581	1.673121	7919.382193	0.011632	0.010998
RS	13	0.188102	1.673121	8474.735607	0.012447	0.011896
RS	14	0.212533	1.677203	9036.688884	0.013273	0.012872
RS	15	0.239036	1.677203	9647.524132	0.014170	0.013871
RS	16	0.267786	1.499602	11491.230489	0.016878	0.016683
RS	17	0.298974	1.499602	12205.308553	0.017927	0.017858
RS	18	0.332807	1.270213	15243.954975	0.022390	0.022412
RS	19	0.369509	1.270213	16056.795854	0.023584	0.023720
RS	20	0.409324	1.084837	19696.705540	0.028930	0.029148
RS	21	0.452514	1.084837	20514.688246	0.030131	0.030435
RS	22	0.499368	0.976073	23604.510393	0.034669	0.035004
RS	23	0.550194	0.976073	24276.130001	0.035656	0.035981
RS	24	0.605330	0.934409	25927.321915	0.038081	0.038356
RS	25	0.665142	0.934409	26339.751189	0.038687	0.038878
RS	26	0.730027	0.938650	26494.540819	0.038914	0.039019
RS	27	0.800413	0.938650	26615.085228	0.039091	0.039084
RS	28	0.876768	0.969146	25761.942680	0.037838	0.037750
RS	29	0.959598	0.969146	25603.920624	0.037606	0.037424
RS	30	1.049452	1.007802	24335.980376	0.035744	0.035513
RS	31	1.146925	1.007802	23911.187158	0.035120	0.034842
RS	32	1.252665	1.043618	22541.084597	0.033108	0.032810
RS	33	1.367371	1.043618	21852.129283	0.032096	0.031788
RS	34	1.491804	1.074178	20423.069284	0.029997	0.029686
RS	35	1.626789	1.074178	19483.776895	0.028617	0.028314
RS	36	1.773220	1.101456	17963.072474	0.026384	0.026087
RS	37	1.932070	1.101456	16816.152005	0.024699	0.024417
RS	38	2.104389	1.128208	15208.109316	0.022337	0.022072
RS	39	2.291321	1.128208	13929.262001	0.020459	0.020212
RS	40	2.494106	1.156187	12299.978340	0.018066	0.017846
RS	41	2.714086	1.156187	10987.521213	0.016138	0.015940
RS	42	2.952720	1.186873	9431.493804	0.013853	0.013687
RS	43	3.211591	1.186873	8189.970523	0.012029	0.011885
RS	44	3.492414	1.221509	6804.787456	0.009995	0.009885
RS	45	3.797051	1.221509	5724.290226	0.008408	0.008318
RS	46	4.127521	1.259433	4590.053923	0.006742	0.006683
RS	47	4.486015	1.259433	3725.582214	0.005472	0.005430
RS	48	4.874909	1.297957	2876.406999	0.004225	0.004206
RS	49	5.296782	1.297957	2241.028770	0.003292	0.003285
RS	50	5.754429	1.332955	1660.929690	0.002440	0.002447
RS	51	6.250885	1.332955	1233.303318	0.001811	0.001825
RS	52	6.789440	1.358155	873.658813	0.001283	0.001302
RS	53	7.373665	1.358155	611.829075	0.000899	0.000919
RS	54	8.007432	1.362803	411.784656	0.000605	0.000624
RS	55	8.694943	1.362803	267.395327	0.000393	0.000409
RS	56	9.440754	1.362803	166.246379	0.000244	0.000257
RS	57	10.249810	1.362803	98.597913	0.000145	0.000154
RS	58	11.127475	1.315606	56.919422	0.000084	0.000090
RS	59	12.079565	1.315606	29.568712	0.000043	0.000047
RS	60	13.112392	1.315606	14.432221	0.000021	0.000023
RS	61	14.232804	1.315606	6.583823	0.000010	0.000011
RS	62	15.448226	1.315606	2.791203	0.000004	0.000005
RS	63	16.766716	1.315606	1.665006	0.000002	0.000003
PA	4+25*2+4+6 0.190051446 0.035102789 16.766716285 0.630300539 4.952503047 2.648527097 1.687713545 1.551229716 1.673120847 1.677203399 1.499602290 1.270212514 1.084836690 0.976072687 0.934409276 0.938649739 0.969145522 1.007802457 1.043618296 1.074178094 1.101456242 1.128207674 1.156186819 1.186872552 1.221509334 1.259432762 1.297957038 1.332955480 1.358154822 1.362802632 1.315606182
//
IT	3504
RD	22
LK	-7435158.325999
QD	-361.176762 -> -359.252060
RI	0.0254665329
TR	0.189933	0.035031
MT	16.791781
MM	C_pi: 1.135332, n_recomb: 679809.713700
RS	0	0.000000	0.628289	8939.372647	0.013150	0.046335
RS	1	0.008483	0.628289	9563.628033	0.014068	0.009065
RS	2	0.017685	0.628289	10219.405711	0.015033	0.006827
RS	3	0.027667	0.628289	10906.174828	0.016043	0.008036
RS	4	0.038497	5.126076	1436.305718	0.002113	0.001297
RS	5	0.050245	5.126076	1554.756437	0.002287	0.001707
RS	6	0.062989	2.671222	3225.038551	0.004744	0.003658
RS	7	0.076815	2.671222	3480.657147	0.005120	0.004100
RS	8	0.091814	1.678887	5963.562775	0.008772	0.007359
RS	9	0.108084	1.678887	6406.301334	0.009424	0.008328
RS	10	0.125735	1.541254	7486.421839	0.011013	0.010008
RS	11	0.144883	1.541254	8019.766811	0.011797	0.010933
RS	12	0.165656	1.671746	7916.550277	0.011645	0.011000
RS	13	0.188190	1.671746	8471.731074	0.012462	0.011905
RS	14	0.212636	1.683019	8995.185533	0.013232	0.012830
RS	15	0.239156	1.683019	9603.880301	0.014127	0.013832
RS	16	0.267925	1.506049	11430.737429	0.016815	0.016625
RS	17	0.299134	1.506049	12142.278734	0.017861	0.017800
RS	18	0.332991	1.274043	15186.101220	0.022339	0.022370
RS	19	0.369720	1.274043	15997.313952	0.023532	0.023676
RS	20	0.409564	1.085992	19663.229059	0.028925	0.029152
RS	21	0.452788	1.085992	20480.521784	0.030127	0.030438
RS	22	0.499678	0.975847	23595.786434	0.034709	0.035052
RS	23	0.550546	0.975847	24266.302567	0.035696	0.036027
RS	24	0.605729	0.933977	25921.516158	0.038131	0.038412
RS	25	0.665593	0.933977	26332.083819	0.038734	0.038931
RS	26	0.730535	0.938675	26472.330200	0.038941	0.039052
RS	27	0.800986	0.938675	26591.494338	0.039116	0.039115
RS	28	0.877413	0.969835	25720.826743	0.037835	0.037753
RS	29	0.960322	0.969835	25563.022782	0.037603	0.037428
RS	30	1.050265	1.008879	24288.738577	0.035729	0.035504
RS	31	1.147837	1.008879	23865.403693	0.035106	0.034835
RS	32	1.253685	1.044588	22501.431156	0.033100	0.032809
RS	33	1.368512	1.044588	21813.812135	0.032088	0.031788
RS	34	1.493080	1.074691	20395.917247	0.030002	0.029698
RS	35	1.628214	1.074691	19456.668837	0.028621	0.028324
RS	36	1.774811	1.101454	17944.799865	0.026397	0.026106
RS	37	1.933842	1.101454	16796.467416	0.024708	0.024431
RS	38	2.106364	1.127883	15191.721095	0.022347	0.022086
RS	39	2.293521	1.127883	13910.951857	0.020463	0.020221
RS	40	2.496552	1.155888	12280.284801	0.018064	0.017848
RS	41	2.716807	1.155888	10966.867878	0.016132	0.015938
RS	42	2.955744	1.187072	9407.301485	0.013838	0.013676
RS	43	3.214949	1.187072	8167.026937	0.012014	0.011873
RS	44	3.496142	1.222788	6778.713562	0.009971	0.009864
RS	45	3.801187	1.222788	5702.022303	0.008388	0.008300
RS	46	4.132107	1.262360	4566.837754	0.006718	0.006660
RS	47	4.491098	1.262360	3707.824861	0.005454	0.005413
RS	48	4.880541	1.302954	2859.885878	0.004207	0.004189
RS	49	5.303018	1.302954	2230.001910	0.003280	0.003274
RS	50	5.761333	1.340158	1652.095722	0.002430	0.002438
RS	51	6.258524	1.340158	1228.612560	0.001807	0.001821
RS	52	6.797889	1.367229	870.865612	0.001281	0.001300
RS	53	7.383007	1.367229	611.275098	0.000899	0.000919
RS	54	8.017758	1.372838	412.215587	0.000606	0.000625
RS	55	8.706351	1.372838	268.483308	0.000395	0.000411
RS	56	9.453356	1.372838	167.466773	0.000246	0.000259
RS	57	10.263725	1.372838	99.671066	0.000147	0.000156
RS	58	11.142834	1.324121	57.795447	0.000085	0.000091
RS	59	12.096514	1.324121	30.131339	0.000044	0.000048
RS	60	13.131091	1.324121	14.763642	0.000022	0.000024
RS	61	14.253426	1.324121	6.763067	0.000010	0.000011
RS	62	15.470964	1.324121	2.880070	0.000004	0.000005
RS	63	16.791781	1.324121	1.730929	0.000003	0.000003
PA	4+25*2+4+6 0.189933262 0.035031216 16.791780589 0.628288954 5.126076052 2.671221700 1.678886887 1.541253598 1.671746227 1.683019202 1.506049326 1.274042863 1.085992316 0.975846955 0.933977082 0.938674804 0.969835011 1.008878906 1.044587691 1.074691326 1.101454141 1.127882739 1.155888007 1.187071764 1.222787545 1.262359815 1.302953532 1.340158130 1.367229255 1.372838033 1.324120539
//
IT	3437
RD	23
LK	-7435154.560266
QD	-361.161779 -> -359.395861
RI	0.0254415660
TR	0.189818	0.034963
MT	16.815865
MM	C_pi: 1.135875, n_recomb: 678833.660021
RS	0	0.000000	0.626372	8956.505006	0.013194	0.046325
RS	1	0.008485	0.626372	9581.717630	0.014115	0.009073
RS	2	0.017690	0.626372	10238.435352	0.015082	0.006841
RS	3	0.027676	0.626372	10926.110575	0.016095	0.008066
RS	4	0.038509	5.300902	1387.269860	0.002044	0.001256
RS	5	0.050262	5.300902	1501.827068	0.002212	0.001657
RS	6	0.063012	2.693930	3194.604842	0.004706	0.003636
RS	7	0.076843	2.693930	3448.036657	0.005079	0.004066
RS	8	0.091848	1.670907	5986.463172	0.008819	0.007391
RS	9	0.108127	1.670907	6430.702846	0.009473	0.008360
RS	10	0.125786	1.531917	7524.450818	0.011084	0.010059
RS	11	0.144944	1.531917	8059.991915	0.011873	0.010992
RS	12	0.165728	1.670458	7913.908378	0.011658	0.011002
RS	13	0.188275	1.670458	8468.930777	0.012476	0.011913
RS	14	0.212735	1.688547	8956.164115	0.013193	0.012790
RS	15	0.239271	1.688547	9562.845927	0.014087	0.013794
RS	16	0.268058	1.512156	11374.073415	0.016755	0.016571
RS	17	0.299288	1.512156	12083.233429	0.017800	0.017745
RS	18	0.333167	1.277648	15132.081745	0.022291	0.022331
RS	19	0.369921	1.277648	15941.769305	0.023484	0.023635
RS	20	0.409794	1.087050	19632.442866	0.028921	0.029158
RS	21	0.453050	1.087050	20449.086529	0.030124	0.030441
RS	22	0.499977	0.975609	23588.267434	0.034748	0.035099
RS	23	0.550885	0.975609	24257.719369	0.035734	0.036072
RS	24	0.606113	0.933573	25915.981803	0.038177	0.038466
RS	25	0.666026	0.933573	26324.781340	0.038779	0.038981
RS	26	0.731024	0.938743	26450.190841	0.038964	0.039081
RS	27	0.801536	0.938743	26568.125447	0.039138	0.039142
RS	28	0.878032	0.970568	25680.175693	0.037830	0.037754
RS	29	0.961018	0.970568	25522.754094	0.037598	0.037429
RS	30	1.051045	1.009993	24242.472727	0.035712	0.035494
RS	31	1.148712	1.009993	23820.742389	0.035091	0.034827
RS	32	1.254665	1.045586	22463.196837	0.033091	0.032806
RS	33	1.369609	1.045586	21777.026083	0.032080	0.031786
RS	34	1.494305	1.075221	20370.547034	0.030008	0.029709
RS	35	1.629582	1.075221	19431.400339	0.028625	0.028333
RS	36	1.776338	1.101452	17928.599973	0.026411	0.026125
RS	37	1.935545	1.101452	16778.830007	0.024717	0.024445
RS	38	2.108261	1.127532	15177.601834	0.022358	0.022102
RS	39	2.295633	1.127532	13894.773027	0.020469	0.020230
RS	40	2.498902	1.155527	12262.872163	0.018065	0.017852
RS	41	2.719420	1.155527	10948.241975	0.016128	0.015937
RS	42	2.958648	1.187163	9385.171326	0.013825	0.013666
RS	43	3.218175	1.187163	8145.805014	0.012000	0.011862
RS	44	3.499722	1.223911	6754.268524	0.009950	0.009845
RS	45	3.805159	1.223911	5681.014880	0.008369	0.008283
RS	46	4.136512	1.265093	4544.704152	0.006695	0.006638
RS	47	4.495981	1.265093	3690.821257	0.005437	0.005397
RS	48	4.885951	1.307736	2843.926858	0.004189	0.004171
RS	49	5.309009	1.307736	2219.298914	0.003269	0.003263
RS	50	5.767965	1.347146	1643.444480	0.002421	0.002428
RS	51	6.265862	1.347146	1223.972960	0.001803	0.001816
RS	52	6.806006	1.376109	868.050227	0.001279	0.001297
RS	53	7.391982	1.376109	610.659086	0.000900	0.000919
RS	54	8.027678	1.382707	412.570819	0.000608	0.000626
RS	55	8.717312	1.382707	269.505990	0.000397	0.000413
RS	56	9.465463	1.382707	168.639065	0.000248	0.000261
RS	57	10.277093	1.382707	100.713207	0.000148	0.000158
RS	58	11.157591	1.332497	58.653635	0.000086	0.000093
RS	59	12.112799	1.332497	30.686003	0.000045	0.000049
RS	60	13.149057	1.332497	15.092292	0.000022	0.000024
RS	61	14.273242	1.332497	6.941823	0.000010	0.000011
RS	62	15.492813	1.332497	2.969201	0.000004	0.000005
RS	63	16.815865	1.332497	1.797672	0.000003	0.000003
PA	4+25*2+4+6 0.189818355 0.034963196 16.815865479 0.626371568 5.300902418 2.693929897 1.670906949 1.531917086 1.670458031 1.688547001 1.512155673 1.277647833 1.087050267 0.975608769 0.933572700 0.938742838 0.970567538 1.009993066 1.045585817 1.075221202 1.101452041 1.127532083 1.155527197 1.187163392 1.223910538 1.265092924 1.307736196 1.347146481 1.376109081 1.382707414 1.332496794
//
IT	4776
RD	24
LK	-7435151.102617
QD	-361.189224 -> -359.563358
RI	0.0254179727
TR	0.189705	0.034898
MT	16.839207
MM	C_pi: 1.136410, n_recomb: 677911.363163
RS	0	0.000000	0.624537	8973.160801	0.013236	0.046316
RS	1	0.008487	0.624537	9599.306267	0.014160	0.009080
RS	2	0.017695	0.624537	10256.940633	0.015130	0.006853
RS	3	0.027684	0.624537	10945.500112	0.016146	0.008094
RS	4	0.038521	5.476922	1341.167347	0.001978	0.001217
RS	5	0.050278	5.476922	1452.055464	0.002142	0.001609
RS	6	0.063033	2.716554	3164.972302	0.004669	0.003615
RS	7	0.076870	2.716554	3416.271470	0.005039	0.004033
RS	8	0.091882	1.663679	6007.231222	0.008861	0.007420
RS	9	0.108168	1.663679	6452.835253	0.009519	0.008389
RS	10	0.125836	1.523185	7560.458037	0.011153	0.010107
RS	11	0.145003	1.523185	8098.076071	0.011946	0.011047
RS	12	0.165798	1.669270	7911.373457	0.011670	0.011004
RS	13	0.188357	1.669270	8466.248062	0.012489	0.011921
RS	14	0.212831	1.693818	8919.400622	0.013157	0.012752
RS	15	0.239382	1.693818	9524.187235	0.014049	0.013758
RS	16	0.268187	1.517962	11320.844281	0.016700	0.016520
RS	17	0.299436	1.517962	12027.765178	0.017742	0.017693
RS	18	0.333338	1.281059	15081.476495	0.022247	0.022295
RS	19	0.370117	1.281059	15889.734399	0.023439	0.023597
RS	20	0.410018	1.088027	19604.073592	0.028918	0.029163
RS	21	0.453305	1.088027	20420.109813	0.030122	0.030446
RS	22	0.500266	0.975361	23581.952926	0.034786	0.035145
RS	23	0.551213	0.975361	24250.378996	0.035772	0.036116
RS	24	0.606484	0.933197	25910.785607	0.038221	0.038516
RS	25	0.666446	0.933197	26317.903718	0.038822	0.039030
RS	26	0.731497	0.938849	26428.325489	0.038985	0.039107
RS	27	0.802069	0.938849	26545.158282	0.039157	0.039168
RS	28	0.878631	0.971339	25640.095373	0.037822	0.037753
RS	29	0.961692	0.971339	25483.194933	0.037591	0.037429
RS	30	1.051802	1.011143	24197.187391	0.035694	0.035482
RS	31	1.149559	1.011143	23777.184169	0.035074	0.034817
RS	32	1.255614	1.046613	22426.295654	0.033081	0.032803
RS	33	1.370671	1.046613	21741.666775	0.032072	0.031783
RS	34	1.495492	1.075773	20346.742598	0.030014	0.029720
RS	35	1.630908	1.075773	19407.755312	0.028629	0.028342
RS	36	1.777817	1.101460	17914.192899	0.026426	0.026144
RS	37	1.937194	1.101460	16762.976843	0.024727	0.024460
RS	38	2.110099	1.127173	15165.432647	0.022371	0.022118
RS	39	2.297679	1.127173	13880.444296	0.020475	0.020241
RS	40	2.501179	1.155125	12247.472149	0.018066	0.017857
RS	41	2.721951	1.155125	10931.417361	0.016125	0.015937
RS	42	2.961461	1.187173	9364.887198	0.013814	0.013658
RS	43	3.221299	1.187173	8126.134492	0.011987	0.011852
RS	44	3.503191	1.224907	6731.307131	0.009929	0.009826
RS	45	3.809007	1.224907	5661.163669	0.008351	0.008267
RS	46	4.140780	1.267660	4523.581384	0.006673	0.006618
RS	47	4.500711	1.267660	3674.527298	0.005420	0.005381
RS	48	4.891192	1.312333	2828.504602	0.004172	0.004155
RS	49	5.314814	1.312333	2208.910592	0.003258	0.003252
RS	50	5.774390	1.353950	1634.974662	0.002412	0.002419
RS	51	6.272972	1.353950	1219.390706	0.001799	0.001812
RS	52	6.813871	1.384822	865.223066	0.001276	0.001294
RS	53	7.400678	1.384822	609.991324	0.000900	0.000919
RS	54	8.037290	1.392439	412.858956	0.000609	0.000627
RS	55	8.727933	1.392439	270.469889	0.000399	0.000415
RS	56	9.477194	1.392439	169.767717	0.000250	0.000263
RS	57	10.290048	1.392439	101.727119	0.000150	0.000159
RS	58	11.171892	1.340748	59.495990	0.000088	0.000094
RS	59	12.128581	1.340748	31.233501	0.000046	0.000050
RS	60	13.166468	1.340748	15.418420	0.000023	0.000025
RS	61	14.292445	1.340748	7.120137	0.000011	0.000012
RS	62	15.513987	1.340748	3.058582	0.000005	0.000005
RS	63	16.839207	1.340748	1.865204	0.000003	0.000003
PA	4+25*2+4+6 0.189705406 0.034898302 16.839207128 0.624537391 5.476921582 2.716553671 1.663678828 1.523184988 1.669269599 1.693817592 1.517961583 1.281058911 1.088027349 0.975361279 0.933196538 0.938848702 0.971339492 1.011143133 1.046612880 1.075773386 1.101460444 1.127172933 1.155124968 1.187172732 1.224906827 1.267660327 1.312333207 1.353950137 1.384821838 1.392439070 1.340747969
//
IT	4020
RD	25
LK	-7435147.916436
QD	-361.248558 -> -359.747003
RI	0.0253955177
TR	0.189594	0.034836
MT	16.861883
MM	C_pi: 1.136942, n_recomb: 677040.555181
RS	0	0.000000	0.622787	8989.298093	0.013277	0.046307
RS	1	0.008490	0.622787	9616.350241	0.014204	0.009088
RS	2	0.017700	0.622787	10274.876136	0.015176	0.006865
RS	3	0.027693	0.622787	10964.296381	0.016194	0.008120
RS	4	0.038533	5.653732	1297.843372	0.001917	0.001181
RS	5	0.050294	5.653732	1405.276081	0.002076	0.001564
RS	6	0.063054	2.739093	3136.114999	0.004632	0.003594
RS	7	0.076897	2.739093	3385.334208	0.005000	0.004000
RS	8	0.091915	1.657156	6025.972677	0.008900	0.007446
RS	9	0.108207	1.657156	6472.811885	0.009560	0.008415
RS	10	0.125884	1.515007	7594.608878	0.011217	0.010152
RS	11	0.145060	1.515007	8134.195457	0.012014	0.011100
RS	12	0.165865	1.668187	7908.904007	0.011682	0.011005
RS	13	0.188436	1.668187	8463.639392	0.012501	0.011928
RS	14	0.212924	1.698875	8884.614771	0.013123	0.012716
RS	15	0.239490	1.698875	9487.610542	0.014013	0.013725
RS	16	0.268312	1.523505	11270.700296	0.016647	0.016471
RS	17	0.299580	1.523505	11975.511922	0.017688	0.017643
RS	18	0.333503	1.284300	15033.979644	0.022205	0.022260
RS	19	0.370307	1.284300	15840.898257	0.023397	0.023561
RS	20	0.410234	1.088938	19577.898859	0.028917	0.029170
RS	21	0.453551	1.088938	20393.371094	0.030121	0.030451
RS	22	0.500546	0.975110	23576.786152	0.034823	0.035189
RS	23	0.551531	0.975110	24244.228878	0.035809	0.036158
RS	24	0.606844	0.932844	25906.143943	0.038264	0.038565
RS	25	0.666853	0.932844	26311.659469	0.038863	0.039076
RS	26	0.731956	0.938988	26406.918509	0.039003	0.039132
RS	27	0.802587	0.938988	26522.764802	0.039175	0.039191
RS	28	0.879213	0.972143	25600.841673	0.037813	0.037749
RS	29	0.962346	0.972143	25444.574350	0.037582	0.037427
RS	30	1.052535	1.012321	24153.072490	0.035674	0.035469
RS	31	1.150382	1.012321	23734.888304	0.035057	0.034806
RS	32	1.256536	1.047664	22390.770387	0.033072	0.032799
RS	33	1.371702	1.047664	21707.756162	0.032063	0.031780
RS	34	1.496644	1.076347	20324.432420	0.030020	0.029731
RS	35	1.632195	1.076347	19385.654945	0.028633	0.028351
RS	36	1.779253	1.101483	17901.433488	0.026441	0.026163
RS	37	1.938795	1.101483	16748.770478	0.024738	0.024474
RS	38	2.111883	1.126812	15155.048273	0.022384	0.022135
RS	39	2.299665	1.126812	13867.818747	0.020483	0.020252
RS	40	2.503389	1.154693	12233.913361	0.018070	0.017863
RS	41	2.724409	1.154693	10916.252758	0.016123	0.015938
RS	42	2.964192	1.187114	9346.317285	0.013805	0.013651
RS	43	3.224333	1.187114	8107.914797	0.011976	0.011843
RS	44	3.506559	1.225791	6709.751051	0.009910	0.009809
RS	45	3.812744	1.225791	5642.415334	0.008334	0.008252
RS	46	4.144924	1.270080	4503.422623	0.006652	0.006598
RS	47	4.505305	1.270080	3658.918663	0.005404	0.005366
RS	48	4.896281	1.316756	2813.620115	0.004156	0.004139
RS	49	5.320450	1.316756	2198.844779	0.003248	0.003242
RS	50	5.780630	1.360583	1626.694183	0.002403	0.002410
RS	51	6.279877	1.360583	1214.877075	0.001794	0.001807
RS	52	6.821509	1.393381	862.395790	0.001274	0.001291
RS	53	7.409124	1.393381	609.282584	0.000900	0.000919
RS	54	8.046626	1.402039	413.090593	0.000610	0.000628
RS	55	8.738249	1.402039	271.381923	0.000401	0.000417
RS	56	9.488589	1.402039	170.856861	0.000252	0.000265
RS	57	10.302631	1.402039	102.715028	0.000152	0.000161
RS	58	11.185782	1.348903	60.322836	0.000089	0.000096
RS	59	12.143910	1.348903	31.774266	0.000047	0.000051
RS	60	13.183381	1.348903	15.742378	0.000023	0.000025
RS	61	14.311099	1.348903	7.298241	0.000011	0.000012
RS	62	15.534557	1.348903	3.148348	0.000005	0.000005
RS	63	16.861883	1.348903	1.933647	0.000003	0.000003
PA	4+25*2+4+6 0.189594131 0.034836298 16.861882604 0.622787205 5.653732106 2.739092826 1.657156283 1.515006724 1.668187080 1.698875253 1.523504601 1.284299505 1.088937864 0.975110131 0.932844112 0.938988378 0.972142630 1.012320544 1.047663909 1.076346885 1.101482503 1.126811748 1.154692585 1.187113859 1.225791126 1.270080011 1.316756144 1.360582527 1.393380764 1.402038700 1.348903036
//
