# Supplementary material for: Introgression and disruption of migration routes have shaped the genetic integrity of wildebeest populations
Source: Nat Commun. 2024 Apr 12;15:2921. doi: 10.1038/s41467-024-47015-y (PMC11014984; doi:10.1038/s41467-024-47015-y)
Supplement: Supplementary file 10 — Source Data [file 41467_2024_47015_MOESM10_ESM.zip › source_data/Fig2a.psmc/CTauTzN_2165.psmc]

CC
CC	Brief Description of the file format:
CC	  CC  comments
CC	  MM  useful-messages
CC	  RD  round-of-iterations
CC	  LL  \log[P(sequence)]
CC	  QD  Q-before-opt Q-after-opt
CC	  TR  \theta_0 \rho_0
CC	  RS  k t_k \lambda_k \pi_k \sum_{l\not=k}A_{kl} A_{kk}
CC	  DC  begin end best-k t_k+\Delta_k max-prob
CC
MM	Version: 0.6.5-r67
MM	pattern:4+25*2+4+6, n:63, n_free_lambdas:28
MM	n_iterations:25, skip:1, max_t:15, theta/rho:5
MM	is_decoding:0
MM	n_seqs:28, sum_L:17157161, sum_n:2309721
RD	0
LK	0.000000
QD	0.000000 -> 0.000000
RI	inf
TR	0.144588	0.028918
MT	15.000000
MM	C_pi: 1.000000, n_recomb: 489073.109619
RS	0	0.000000	1.000000	3980.178323	0.008138	0.000000
RS	1	0.008290	1.000000	4273.606307	0.008738	0.000000
RS	2	0.017266	1.000000	4585.431452	0.009376	0.000000
RS	3	0.026987	1.000000	4916.252992	0.010052	0.000000
RS	4	0.037514	1.000000	5266.584706	0.010769	0.000000
RS	5	0.048914	1.000000	5636.830609	0.011526	0.000000
RS	6	0.061258	1.000000	6027.257091	0.012324	0.000000
RS	7	0.074626	1.000000	6437.961281	0.013164	0.000000
RS	8	0.089102	1.000000	6868.835439	0.014045	0.000000
RS	9	0.104778	1.000000	7319.527283	0.014966	0.000000
RS	10	0.121753	1.000000	7789.396247	0.015927	0.000000
RS	11	0.140135	1.000000	8277.465851	0.016925	0.000000
RS	12	0.160042	1.000000	8782.372523	0.017957	0.000000
RS	13	0.181598	1.000000	9302.311507	0.019020	0.000000
RS	14	0.204942	1.000000	9834.980791	0.020109	0.000000
RS	15	0.230221	1.000000	10377.524376	0.021219	0.000000
RS	16	0.257595	1.000000	10926.476682	0.022341	0.000000
RS	17	0.287238	1.000000	11477.710413	0.023468	0.000000
RS	18	0.319339	1.000000	12026.390818	0.024590	0.000000
RS	19	0.354100	1.000000	12566.939949	0.025695	0.000000
RS	20	0.391744	1.000000	13093.015213	0.026771	0.000000
RS	21	0.432507	1.000000	13597.507223	0.027803	0.000000
RS	22	0.476650	1.000000	14072.562587	0.028774	0.000000
RS	23	0.524453	1.000000	14509.637799	0.029668	0.000000
RS	24	0.576218	1.000000	14899.590680	0.030465	0.000000
RS	25	0.632274	1.000000	15232.815759	0.031146	0.000000
RS	26	0.692977	1.000000	15499.429447	0.031691	0.000000
RS	27	0.758711	1.000000	15689.509661	0.032080	0.000000
RS	28	0.829896	1.000000	15793.392555	0.032292	0.000000
RS	29	0.906981	1.000000	15802.026051	0.032310	0.000000
RS	30	0.990456	1.000000	15707.375813	0.032117	0.000000
RS	31	1.080851	1.000000	15502.874154	0.031698	0.000000
RS	32	1.178739	1.000000	15183.896165	0.031046	0.000000
RS	33	1.284742	1.000000	14748.240386	0.030155	0.000000
RS	34	1.399532	1.000000	14196.584024	0.029028	0.000000
RS	35	1.523838	1.000000	13532.875887	0.027670	0.000000
RS	36	1.658449	1.000000	12764.624708	0.026100	0.000000
RS	37	1.804218	1.000000	11903.037774	0.024338	0.000000
RS	38	1.962071	1.000000	10962.966042	0.022416	0.000000
RS	39	2.133009	1.000000	9962.618642	0.020370	0.000000
RS	40	2.318118	1.000000	8923.022840	0.018245	0.000000
RS	41	2.518571	1.000000	7867.225694	0.016086	0.000000
RS	42	2.735641	1.000000	6819.260043	0.013943	0.000000
RS	43	2.970706	1.000000	5802.928298	0.011865	0.000000
RS	44	3.225257	1.000000	4840.489060	0.009897	0.000000
RS	45	3.500909	1.000000	3951.359109	0.008079	0.000000
RS	46	3.799411	1.000000	3150.960697	0.006443	0.000000
RS	47	4.122659	1.000000	2449.845690	0.005009	0.000000
RS	48	4.472702	1.000000	1853.209640	0.003789	0.000000
RS	49	4.851763	1.000000	1360.869208	0.002783	0.000000
RS	50	5.262247	1.000000	967.718810	0.001979	0.000000
RS	51	5.706758	1.000000	664.615201	0.001359	0.000000
RS	52	6.188118	1.000000	439.574238	0.000899	0.000000
RS	53	6.709380	1.000000	279.116291	0.000571	0.000000
RS	54	7.273854	1.000000	169.577590	0.000347	0.000000
RS	55	7.885120	1.000000	98.220377	0.000201	0.000000
RS	56	8.547059	1.000000	54.022496	0.000110	0.000000
RS	57	9.263869	1.000000	28.095560	0.000057	0.000000
RS	58	10.040101	1.000000	13.752750	0.000028	0.000000
RS	59	10.880679	1.000000	6.304716	0.000013	0.000000
RS	60	11.790939	1.000000	2.692306	0.000006	0.000000
RS	61	12.776655	1.000000	1.064717	0.000002	0.000000
RS	62	13.844085	1.000000	0.387486	0.000001	0.000000
RS	63	15.000000	1.000000	0.181594	0.000000	0.000000
PA	4+25*2+4+6 0.144588178 0.028917636 15.000000000 1.000000000 1.000000000 1.000000000 1.000000000 1.000000000 1.000000000 1.000000000 1.000000000 1.000000000 1.000000000 1.000000000 1.000000000 1.000000000 1.000000000 1.000000000 1.000000000 1.000000000 1.000000000 1.000000000 1.000000000 1.000000000 1.000000000 1.000000000 1.000000000 1.000000000 1.000000000 1.000000000 1.000000000
//
IT	4805
RD	1
LK	-5774731.148308
QD	-10914.313899 -> -4868.880042
RI	0.0713611803
TR	0.142468	0.027450
MT	16.089313
MM	C_pi: 1.086235, n_recomb: 504061.490763
RS	0	0.000000	0.271817	15131.122292	0.030018	0.115441
RS	1	0.008409	0.271817	15885.189598	0.031514	0.049067
RS	2	0.017526	0.271817	16631.873099	0.032996	0.022365
RS	3	0.027409	0.271817	17362.764200	0.034446	0.014806
RS	4	0.038124	0.742846	6701.190223	0.013294	0.011815
RS	5	0.049739	0.742846	7148.510937	0.014182	0.009851
RS	6	0.062331	1.052387	5389.947422	0.010693	0.008596
RS	7	0.075983	1.052387	5765.891806	0.011439	0.007858
RS	8	0.090782	1.295153	5013.438494	0.009946	0.007447
RS	9	0.106825	1.295153	5366.569524	0.010647	0.007271
RS	10	0.124218	1.440240	5164.148103	0.010245	0.007296
RS	11	0.143074	1.440240	5524.060084	0.010959	0.007495
RS	12	0.163515	1.492005	5699.146676	0.011306	0.007854
RS	13	0.185675	1.492005	6085.458355	0.012073	0.008391
RS	14	0.209699	1.478048	6550.420414	0.012995	0.009115
RS	15	0.235743	1.478048	6974.679057	0.013837	0.010022
RS	16	0.263977	1.429285	7665.477972	0.015207	0.011105
RS	17	0.294585	1.429285	8130.280680	0.016130	0.012350
RS	18	0.327768	1.368450	8985.056923	0.017825	0.013742
RS	19	0.363741	1.368450	9482.348579	0.018812	0.015272
RS	20	0.402739	1.308526	10434.472350	0.020701	0.016921
RS	21	0.445016	1.308526	10944.100358	0.021712	0.018656
RS	22	0.490849	1.257021	11906.565713	0.023621	0.020425
RS	23	0.540536	1.257021	12395.849560	0.024592	0.022170
RS	24	0.594402	1.217650	13267.355594	0.026321	0.023829
RS	25	0.652797	1.217650	13693.505898	0.027166	0.025349
RS	26	0.716103	1.190597	14385.780161	0.028540	0.026684
RS	27	0.784733	1.190597	14700.961765	0.029165	0.027802
RS	28	0.859134	1.173864	15154.460874	0.030065	0.028676
RS	29	0.939792	1.173864	15311.615120	0.030376	0.029294
RS	30	1.027233	1.164697	15495.255970	0.030741	0.029649
RS	31	1.122027	1.164697	15453.713855	0.030658	0.029741
RS	32	1.224792	1.160318	15359.591459	0.030472	0.029575
RS	33	1.336200	1.160318	15090.465255	0.029938	0.029162
RS	34	1.456976	1.158332	14727.714419	0.029218	0.028513
RS	35	1.587909	1.158332	14219.444774	0.028210	0.027638
RS	36	1.729853	1.157016	13610.117087	0.027001	0.026552
RS	37	1.883734	1.157016	12874.375733	0.025541	0.025267
RS	38	2.050555	1.155315	12056.043271	0.023918	0.023801
RS	39	2.231404	1.155315	11132.569127	0.022086	0.022175
RS	40	2.427462	1.152638	10163.603390	0.020163	0.020418
RS	41	2.640008	1.152638	9121.000879	0.018095	0.018557
RS	42	2.870427	1.148789	8080.563428	0.016031	0.016629
RS	43	3.120224	1.148789	7010.302436	0.013908	0.014670
RS	44	3.391027	1.144028	5990.785460	0.011885	0.012719
RS	45	3.684603	1.144028	4992.935838	0.009905	0.010820
RS	46	4.002867	1.138929	4085.986996	0.008106	0.009012
RS	47	4.347895	1.138929	3247.663135	0.006443	0.007335
RS	48	4.721938	1.134046	2523.929609	0.005007	0.005822
RS	49	5.127437	1.134046	1897.017000	0.003763	0.004497
RS	50	5.567035	1.129701	1386.915084	0.002751	0.003371
RS	51	6.043601	1.129701	976.081321	0.001936	0.002447
RS	52	6.560244	1.125934	664.191755	0.001318	0.001716
RS	53	7.120333	1.125934	432.681795	0.000858	0.001158
RS	54	7.727523	1.121742	270.817463	0.000537	0.000750
RS	55	8.385774	1.121742	161.028302	0.000319	0.000464
RS	56	9.099381	1.121742	91.044408	0.000181	0.000273
RS	57	9.872998	1.121742	48.741783	0.000097	0.000153
RS	58	10.711671	1.115415	24.686337	0.000049	0.000080
RS	59	11.620873	1.115415	11.628836	0.000023	0.000040
RS	60	12.606533	1.115415	5.108521	0.000010	0.000018
RS	61	13.675082	1.115415	2.080679	0.000004	0.000008
RS	62	14.833490	1.115415	0.780781	0.000002	0.000003
RS	63	16.089313	1.115415	0.382747	0.000001	0.000002
PA	4+25*2+4+6 0.142467550 0.027449934 16.089313030 0.271817207 0.742846489 1.052387238 1.295152664 1.440239906 1.492005348 1.478048325 1.429285049 1.368450165 1.308526039 1.257020950 1.217650414 1.190596581 1.173864365 1.164697170 1.160318375 1.158331871 1.157015800 1.155314922 1.152638435 1.148788691 1.144027710 1.138928890 1.134046078 1.129701138 1.125934124 1.121742249 1.115415037
//
IT	5088
RD	2
LK	-5766389.255476
QD	-3370.476382 -> -2408.798451
RI	0.0506465584
TR	0.139325	0.026619
MT	16.948330
MM	C_pi: 1.092422, n_recomb: 491770.023674
RS	0	0.000000	0.178455	22543.916190	0.045842	0.114239
RS	1	0.008498	0.178455	23278.249036	0.047336	0.050372
RS	2	0.017719	0.178455	23935.611911	0.048672	0.027514
RS	3	0.027723	0.178455	24499.482382	0.049819	0.023242
RS	4	0.038578	0.712532	6404.870590	0.013024	0.008652
RS	5	0.050355	0.712532	6831.600638	0.013892	0.008962
RS	6	0.063133	1.123431	4631.311065	0.009418	0.006598
RS	7	0.076996	1.123431	4961.628413	0.010089	0.006953
RS	8	0.092038	1.498016	3989.274418	0.008112	0.005988
RS	9	0.108359	1.498016	4280.391417	0.008704	0.006383
RS	10	0.126066	1.744510	3943.646338	0.008019	0.006162
RS	11	0.145278	1.744510	4231.080878	0.008604	0.006648
RS	12	0.166123	1.831323	4321.479571	0.008788	0.006951
RS	13	0.188739	1.831323	4630.214126	0.009415	0.007589
RS	14	0.213278	1.792534	5062.154649	0.010294	0.008431
RS	15	0.239901	1.792534	5409.972354	0.011001	0.009328
RS	16	0.268788	1.687895	6128.924177	0.012463	0.010695
RS	17	0.300129	1.687895	6525.145352	0.013269	0.011854
RS	18	0.334134	1.565250	7472.894877	0.015196	0.013686
RS	19	0.371028	1.565250	7915.230426	0.016095	0.015078
RS	20	0.411058	1.450760	9017.063834	0.018336	0.017298
RS	21	0.454490	1.450760	9488.497402	0.019295	0.018864
RS	22	0.501613	1.358391	10623.165478	0.021602	0.021245
RS	23	0.552741	1.358391	11090.392135	0.022552	0.022771
RS	24	0.608214	1.293665	12104.395093	0.024614	0.024937
RS	25	0.668401	1.293665	12521.860774	0.025463	0.026176
RS	26	0.733703	1.254760	13290.211422	0.027025	0.027810
RS	27	0.804555	1.254760	13608.886857	0.027673	0.028601
RS	28	0.881428	1.236149	14068.658159	0.028608	0.029553
RS	29	0.964834	1.236149	14244.211758	0.028965	0.029837
RS	30	1.055329	1.231570	14388.661178	0.029259	0.030107
RS	31	1.153514	1.231570	14386.384200	0.029254	0.029900
RS	32	1.260043	1.235173	14244.838695	0.028966	0.029581
RS	33	1.375626	1.235173	14041.896845	0.028554	0.028937
RS	34	1.501031	1.242086	13657.217031	0.027772	0.028146
RS	35	1.637094	1.242086	13244.317015	0.026932	0.027122
RS	36	1.784720	1.248902	12656.922721	0.025737	0.025958
RS	37	1.944892	1.248902	12041.438414	0.024486	0.024603
RS	38	2.118676	1.253586	11289.487470	0.022957	0.023138
RS	39	2.307229	1.253586	10499.580159	0.021351	0.021511
RS	40	2.511806	1.255036	9627.789398	0.019578	0.019823
RS	41	2.733768	1.255036	8714.962126	0.017722	0.018006
RS	42	2.974595	1.252986	7779.656367	0.015820	0.016189
RS	43	3.235888	1.252986	6817.323442	0.013863	0.014292
RS	44	3.519386	1.248152	5886.681809	0.011970	0.012458
RS	45	3.826978	1.248152	4962.172491	0.010090	0.010616
RS	46	4.160710	1.241845	4112.080145	0.008362	0.008902
RS	47	4.522804	1.241845	3309.753094	0.006730	0.007266
RS	48	4.915671	1.235288	2608.839532	0.005305	0.005811
RS	49	5.341925	1.235288	1987.974742	0.004042	0.004505
RS	50	5.804404	1.229194	1476.017581	0.003001	0.003405
RS	51	6.306187	1.229194	1054.387079	0.002144	0.002484
RS	52	6.850613	1.223735	729.481560	0.001483	0.001756
RS	53	7.441307	1.223735	482.901143	0.000982	0.001192
RS	54	8.082201	1.217326	307.749060	0.000626	0.000779
RS	55	8.777561	1.217326	186.107715	0.000378	0.000485
RS	56	9.532016	1.217326	107.106152	0.000218	0.000288
RS	57	10.350587	1.217326	58.415574	0.000119	0.000162
RS	58	11.238725	1.206705	30.229071	0.000061	0.000087
RS	59	12.202341	1.206705	14.496719	0.000029	0.000043
RS	60	13.247848	1.206705	6.487763	0.000013	0.000020
RS	61	14.382208	1.206705	2.693830	0.000005	0.000009
RS	62	15.612971	1.206705	1.031226	0.000002	0.000003
RS	63	16.948330	1.206705	0.520606	0.000001	0.000002
PA	4+25*2+4+6 0.139325390 0.026619205 16.948329545 0.178454505 0.712531552 1.123430522 1.498015565 1.744509569 1.831322677 1.792534054 1.687894650 1.565249966 1.450760060 1.358390514 1.293665310 1.254759805 1.236149112 1.231570490 1.235173127 1.242085844 1.248901685 1.253586148 1.255035545 1.252986188 1.248152052 1.241845408 1.235287909 1.229193552 1.223734575 1.217325733 1.206704834
//
IT	4263
RD	3
LK	-5764953.610355
QD	-2185.509642 -> -1915.061575
RI	0.0462630960
TR	0.136507	0.026076
MT	17.621494
MM	C_pi: 1.099909, n_recomb: 485126.388533
RS	0	0.000000	0.152979	26043.379612	0.053684	0.112500
RS	1	0.008565	0.152979	26674.199521	0.054984	0.051147
RS	2	0.017864	0.152979	27184.396830	0.056036	0.029714
RS	3	0.027959	0.152979	27554.778591	0.056799	0.027049
RS	4	0.038919	0.736267	5948.328522	0.012261	0.007470
RS	5	0.050818	0.736267	6350.930425	0.013091	0.008372
RS	6	0.063736	1.189608	4205.934408	0.008670	0.005905
RS	7	0.077760	1.189608	4511.251151	0.009299	0.006555
RS	8	0.092985	1.642202	3508.234515	0.007232	0.005430
RS	9	0.109515	1.642202	3769.799927	0.007771	0.005978
RS	10	0.127460	1.961598	3391.572196	0.006991	0.005649
RS	11	0.146942	1.961598	3645.092862	0.007514	0.006202
RS	12	0.168093	2.075867	3699.907580	0.007627	0.006465
RS	13	0.191056	2.075867	3971.981459	0.008188	0.007097
RS	14	0.215985	2.014091	4389.750636	0.009049	0.007993
RS	15	0.243050	2.014091	4701.152809	0.009691	0.008832
RS	16	0.272433	1.859527	5443.180628	0.011220	0.010365
RS	17	0.304332	1.859527	5807.143239	0.011970	0.011433
RS	18	0.338964	1.683411	6826.181152	0.014071	0.013551
RS	19	0.376562	1.683411	7243.953479	0.014932	0.014838
RS	20	0.417380	1.523535	8465.775006	0.017451	0.017455
RS	21	0.461694	1.523535	8921.683298	0.018390	0.018924
RS	22	0.509804	1.399055	10197.184583	0.021020	0.021745
RS	23	0.562035	1.399055	10655.490731	0.021964	0.023184
RS	24	0.618740	1.316417	11778.535657	0.024279	0.025698
RS	25	0.680301	1.316417	12189.045602	0.025126	0.026850
RS	26	0.747135	1.271388	12994.542495	0.026786	0.028635
RS	27	0.819693	1.271388	13305.733194	0.027427	0.029334
RS	28	0.898466	1.255103	13726.246576	0.028294	0.030229
RS	29	0.983987	1.255103	13896.201447	0.028644	0.030425
RS	30	1.076832	1.258288	13950.337654	0.028756	0.030492
RS	31	1.177629	1.258288	13950.878779	0.028757	0.030213
RS	32	1.287061	1.272491	13706.127641	0.028253	0.029636
RS	33	1.405864	1.272491	13521.900411	0.027873	0.028949
RS	34	1.534844	1.290676	13054.785099	0.026910	0.027926
RS	35	1.674871	1.290676	12681.515500	0.026141	0.026895
RS	36	1.826892	1.307901	12051.430026	0.024842	0.025566
RS	37	1.991933	1.307901	11496.852350	0.023699	0.024237
RS	38	2.171111	1.321178	10745.894416	0.022151	0.022689
RS	39	2.365635	1.321178	10033.050551	0.020681	0.021115
RS	40	2.576821	1.328857	9198.370713	0.018961	0.019417
RS	41	2.806095	1.328857	8368.748576	0.017251	0.017668
RS	42	3.055006	1.330571	7490.944449	0.015441	0.015892
RS	43	3.325238	1.330571	6605.491561	0.013616	0.014063
RS	44	3.618615	1.327476	5733.747080	0.011819	0.012289
RS	45	3.937120	1.327476	4868.930116	0.010036	0.010504
RS	46	4.282906	1.321614	4064.064717	0.008377	0.008843
RS	47	4.658309	1.321614	3298.746774	0.006800	0.007245
RS	48	5.065866	1.314845	2623.057820	0.005407	0.005824
RS	49	5.508330	1.314845	2017.828990	0.004159	0.004536
RS	50	5.988693	1.308238	1513.368327	0.003120	0.003449
RS	51	6.510199	1.308238	1092.526336	0.002252	0.002529
RS	52	7.076374	1.302091	764.482625	0.001576	0.001800
RS	53	7.691041	1.302091	511.986889	0.001055	0.001229
RS	54	8.358357	1.294401	330.473727	0.000681	0.000810
RS	55	9.082829	1.294401	202.370403	0.000417	0.000508
RS	56	9.869353	1.294401	118.007524	0.000243	0.000303
RS	57	10.723244	1.294401	65.255201	0.000135	0.000172
RS	58	11.650272	1.280335	34.310442	0.000071	0.000093
RS	59	12.656702	1.280335	16.677666	0.000034	0.000047
RS	60	13.749334	1.280335	7.569411	0.000016	0.000022
RS	61	14.935552	1.280335	3.189158	0.000007	0.000009
RS	62	16.223371	1.280335	1.239463	0.000003	0.000004
RS	63	17.621494	1.280335	0.640008	0.000001	0.000002
PA	4+25*2+4+6 0.136507344 0.026075740 17.621493940 0.152979141 0.736266612 1.189607944 1.642201791 1.961598340 2.075867310 2.014091274 1.859527492 1.683410682 1.523534927 1.399055071 1.316416624 1.271388206 1.255103204 1.258288406 1.272490674 1.290675895 1.307901313 1.321178057 1.328857346 1.330571300 1.327475681 1.321613832 1.314844816 1.308238391 1.302091092 1.294400899 1.280335466
//
IT	4760
RD	4
LK	-5764505.814476
QD	-1849.602572 -> -1722.435011
RI	0.0445539389
TR	0.134227	0.025712
MT	18.146874
MM	C_pi: 1.111299, n_recomb: 483333.913327
RS	0	0.000000	0.143780	27717.094868	0.057346	0.111112
RS	1	0.008616	0.143780	28285.032674	0.058521	0.051708
RS	2	0.017973	0.143780	28710.014416	0.059400	0.030810
RS	3	0.028137	0.143780	28971.911148	0.059942	0.028908
RS	4	0.039177	0.771231	5601.379414	0.011589	0.006862
RS	5	0.051168	0.771231	5987.069510	0.012387	0.007964
RS	6	0.064192	1.234963	4004.563733	0.008285	0.005632
RS	7	0.078338	1.234963	4298.736762	0.008894	0.006388
RS	8	0.093702	1.735230	3287.213620	0.006801	0.005199
RS	9	0.110391	1.735230	3535.577976	0.007315	0.005798
RS	10	0.128517	2.113795	3122.200118	0.006460	0.005391
RS	11	0.148205	2.113795	3359.294212	0.006950	0.005956
RS	12	0.169589	2.258250	3381.620500	0.006996	0.006175
RS	13	0.192816	2.258250	3634.902660	0.007520	0.006777
RS	14	0.218043	2.183255	4036.901101	0.008352	0.007687
RS	15	0.245444	2.183255	4329.264359	0.008957	0.008465
RS	16	0.275206	1.989269	5086.302428	0.010523	0.010088
RS	17	0.307532	1.989269	5434.017292	0.011243	0.011075
RS	18	0.342643	1.768989	6511.386447	0.013472	0.013379
RS	19	0.380779	1.768989	6918.659145	0.014314	0.014578
RS	20	0.422201	1.571104	8248.519154	0.017066	0.017483
RS	21	0.467191	1.571104	8700.788883	0.018002	0.018879
RS	22	0.516058	1.419779	10112.379479	0.020922	0.022046
RS	23	0.569134	1.419779	10571.133473	0.021871	0.023440
RS	24	0.626784	1.322404	11806.312384	0.024427	0.026238
RS	25	0.689400	1.322404	12215.882414	0.025274	0.027363
RS	26	0.757411	1.272595	13065.414252	0.027032	0.029265
RS	27	0.831281	1.272595	13370.751937	0.027664	0.029946
RS	28	0.911516	1.258649	13758.902070	0.028467	0.030772
RS	29	0.998663	1.258649	13919.590466	0.028799	0.030955
RS	30	1.093319	1.268879	13887.928420	0.028734	0.030823
RS	31	1.196129	1.268879	13881.463041	0.028720	0.030541
RS	32	1.307797	1.292744	13533.471978	0.028000	0.029717
RS	33	1.429087	1.292744	13351.201193	0.027623	0.029042
RS	34	1.560825	1.321385	12794.637467	0.026472	0.027794
RS	35	1.703914	1.321385	12437.064197	0.025732	0.026792
RS	36	1.859330	1.348494	11748.519994	0.024307	0.025298
RS	37	2.028137	1.348494	11224.700879	0.023223	0.024014
RS	38	2.211487	1.370188	10450.429096	0.021622	0.022371
RS	39	2.410634	1.370188	9780.851031	0.020236	0.020854
RS	40	2.626938	1.384238	8953.421838	0.018524	0.019125
RS	41	2.861878	1.384238	8173.443577	0.016911	0.017440
RS	42	3.117059	1.390112	7322.528664	0.015150	0.015676
RS	43	3.394225	1.390112	6484.892406	0.013417	0.013908
RS	44	3.695271	1.389340	5645.807365	0.011681	0.012167
RS	45	4.022253	1.389340	4819.343570	0.009971	0.010431
RS	46	4.377406	1.384629	4041.311847	0.008361	0.008805
RS	47	4.763158	1.384629	3300.427385	0.006828	0.007239
RS	48	5.182144	1.378382	2640.081940	0.005462	0.005840
RS	49	5.637228	1.378382	2045.314600	0.004232	0.004567
RS	50	6.131520	1.371951	1545.024992	0.003197	0.003489
RS	51	6.668398	1.371951	1124.390066	0.002326	0.002571
RS	52	7.251531	1.365706	793.407550	0.001642	0.001840
RS	53	7.884903	1.365706	536.196217	0.001109	0.001263
RS	54	8.572844	1.357289	349.498841	0.000723	0.000838
RS	55	9.320055	1.357289	216.166705	0.000447	0.000529
RS	56	10.131641	1.357289	127.383198	0.000264	0.000318
RS	57	11.013150	1.357289	71.222027	0.000147	0.000182
RS	58	11.970606	1.340274	37.929051	0.000078	0.000099
RS	59	13.010551	1.340274	18.639824	0.000039	0.000050
RS	60	14.140093	1.340274	8.557401	0.000018	0.000023
RS	61	15.366951	1.340274	3.648752	0.000008	0.000010
RS	62	16.699509	1.340274	1.435843	0.000003	0.000004
RS	63	18.146874	1.340274	0.755476	0.000002	0.000002
PA	4+25*2+4+6 0.134226870 0.025711757 18.146873850 0.143779575 0.771230773 1.234963210 1.735230048 2.113794524 2.258249770 2.183254996 1.989269124 1.768989496 1.571103985 1.419778531 1.322403940 1.272594634 1.258648598 1.268878982 1.292744078 1.321384923 1.348493754 1.370187879 1.384237597 1.390111637 1.389340299 1.384629431 1.378381638 1.371951284 1.365706236 1.357289286 1.340274038
//
IT	3930
RD	5
LK	-5764281.919378
QD	-1687.291561 -> -1611.245363
RI	0.0434641383
TR	0.132426	0.025469
MT	18.558139
MM	C_pi: 1.123047, n_recomb: 483818.877301
RS	0	0.000000	0.139883	28617.046296	0.059148	0.110076
RS	1	0.008654	0.139883	29154.272983	0.060259	0.052117
RS	2	0.018057	0.139883	29536.596017	0.061049	0.031425
RS	3	0.028273	0.139883	29743.381582	0.061476	0.029918
RS	4	0.039374	0.805247	5354.773947	0.011068	0.006489
RS	5	0.051435	0.805247	5728.888780	0.011841	0.007664
RS	6	0.064541	1.258323	3929.476096	0.008122	0.005539
RS	7	0.078780	1.258323	4220.224003	0.008723	0.006344
RS	8	0.094251	1.786634	3195.305406	0.006604	0.005114
RS	9	0.111062	1.786634	3438.681476	0.007107	0.005737
RS	10	0.129327	2.216197	2984.043597	0.006168	0.005253
RS	11	0.149173	2.216197	3212.978938	0.006641	0.005821
RS	12	0.170736	2.395927	3198.718138	0.006611	0.005984
RS	13	0.194166	2.395927	3441.327347	0.007113	0.006561
RS	14	0.219623	2.318705	3821.633956	0.007899	0.007453
RS	15	0.247283	2.318705	4102.506204	0.008479	0.008184
RS	16	0.277336	2.095931	4863.397397	0.010052	0.009848
RS	17	0.309991	2.095931	5201.332794	0.010751	0.010769
RS	18	0.345471	1.839727	6320.682655	0.013064	0.013192
RS	19	0.384022	1.839727	6722.610628	0.013895	0.014319
RS	20	0.425909	1.609497	8143.438323	0.016832	0.017437
RS	21	0.471421	1.609497	8596.168073	0.017767	0.018773
RS	22	0.520871	1.434758	10133.274284	0.020944	0.022223
RS	23	0.574601	1.434758	10595.951774	0.021901	0.023582
RS	24	0.632981	1.324240	11942.786529	0.024684	0.026630
RS	25	0.696413	1.324240	12354.299590	0.025535	0.027742
RS	26	0.765334	1.269760	13255.867362	0.027398	0.029758
RS	27	0.840220	1.269760	13557.226876	0.028021	0.030438
RS	28	0.921586	1.257211	13925.920716	0.028783	0.031216
RS	29	1.009993	1.257211	14077.563368	0.029097	0.031405
RS	30	1.106052	1.272947	13974.523133	0.028884	0.031108
RS	31	1.210423	1.272947	13958.781600	0.028851	0.030838
RS	32	1.323826	1.304737	13520.378390	0.027945	0.029806
RS	33	1.447043	1.304737	13334.351508	0.027561	0.029153
RS	34	1.580924	1.342190	12696.634956	0.026243	0.027714
RS	35	1.726390	1.342190	12344.885862	0.025516	0.026745
RS	36	1.884445	1.377832	11599.351821	0.023975	0.025108
RS	37	2.056178	1.377832	11092.288413	0.022927	0.023868
RS	38	2.242772	1.406977	10288.850114	0.021266	0.022139
RS	39	2.445515	1.406977	9645.471639	0.019936	0.020672
RS	40	2.665802	1.426824	8813.587647	0.018217	0.018908
RS	41	2.905154	1.426824	8065.159572	0.016670	0.017275
RS	42	3.165218	1.436643	7226.507950	0.014936	0.015515
RS	43	3.447789	1.436643	6420.088817	0.013270	0.013795
RS	44	3.754813	1.438280	5599.548296	0.011574	0.012076
RS	45	4.088406	1.438280	4798.538519	0.009918	0.010380
RS	46	4.450869	1.435018	4036.525561	0.008343	0.008776
RS	47	4.844699	1.435018	3311.957286	0.006845	0.007237
RS	48	5.272611	1.429705	2660.606479	0.005499	0.005854
RS	49	5.737554	1.429705	2072.596564	0.004284	0.004594
RS	50	6.242733	1.423890	1574.015715	0.003253	0.003522
RS	51	6.791630	1.423890	1152.861270	0.002383	0.002606
RS	52	7.388029	1.417951	818.798074	0.001692	0.001874
RS	53	8.036039	1.417951	557.454804	0.001152	0.001293
RS	54	8.740128	1.409195	366.211744	0.000757	0.000862
RS	55	9.505149	1.409195	228.387913	0.000472	0.000547
RS	56	10.336373	1.409195	135.767437	0.000281	0.000331
RS	57	11.239532	1.409195	76.613851	0.000158	0.000191
RS	58	12.220850	1.389586	41.239807	0.000085	0.000105
RS	59	13.287090	1.389586	20.455806	0.000042	0.000053
RS	60	14.445603	1.389586	9.483000	0.000020	0.000025
RS	61	15.704372	1.389586	4.084900	0.000008	0.000011
RS	62	17.072075	1.389586	1.624750	0.000003	0.000004
RS	63	18.558139	1.389586	0.868969	0.000002	0.000002
PA	4+25*2+4+6 0.132426396 0.025468684 18.558138566 0.139882862 0.805246683 1.258322757 1.786634477 2.216196767 2.395927336 2.318704854 2.095930613 1.839727076 1.609496601 1.434757903 1.324240163 1.269759569 1.257210590 1.272947329 1.304737309 1.342190344 1.377831816 1.406976750 1.426824405 1.436642864 1.438279692 1.435018498 1.429704722 1.423889647 1.417950970 1.409195204 1.389586492
//
IT	3998
RD	6
LK	-5764144.502160
QD	-1588.299068 -> -1537.973516
RI	0.0426606271
TR	0.130997	0.025308
MT	18.883778
MM	C_pi: 1.133809, n_recomb: 485347.760940
RS	0	0.000000	0.138092	29164.082144	0.060089	0.109299
RS	1	0.008684	0.138092	29687.919335	0.061168	0.052418
RS	2	0.018122	0.138092	30049.920522	0.061914	0.031801
RS	3	0.028379	0.138092	30229.079708	0.062283	0.030512
RS	4	0.039527	0.835949	5174.285172	0.010661	0.006229
RS	5	0.051644	0.835949	5540.095891	0.011415	0.007428
RS	6	0.064812	1.264539	3927.575020	0.008092	0.005537
RS	7	0.079124	1.264539	4219.324814	0.008693	0.006373
RS	8	0.094679	1.807435	3174.410857	0.006540	0.005104
RS	9	0.111584	1.807435	3417.327102	0.007041	0.005745
RS	10	0.129958	2.281192	2915.738623	0.006008	0.005181
RS	11	0.149927	2.281192	3140.950780	0.006472	0.005754
RS	12	0.171630	2.499738	3086.757763	0.006360	0.005850
RS	13	0.195218	2.499738	3322.971107	0.006847	0.006412
RS	14	0.220854	2.429429	3677.150134	0.007576	0.007268
RS	15	0.248716	2.429429	3950.379300	0.008139	0.007966
RS	16	0.278998	2.187046	4705.977121	0.009696	0.009637
RS	17	0.311909	2.187046	5037.141117	0.010378	0.010510
RS	18	0.347679	1.901921	6183.454980	0.012740	0.013003
RS	19	0.386554	1.901921	6581.981717	0.013561	0.014072
RS	20	0.428806	1.643916	8075.893660	0.016639	0.017349
RS	21	0.474726	1.643916	8530.244268	0.017576	0.018635
RS	22	0.524634	1.448353	10178.865844	0.020972	0.022319
RS	23	0.578876	1.448353	10646.491913	0.021936	0.023648
RS	24	0.637828	1.325794	12099.979840	0.024931	0.026918
RS	25	0.701900	1.325794	12514.733724	0.025785	0.028020
RS	26	0.771535	1.266592	13472.707918	0.027759	0.030150
RS	27	0.847217	1.266592	13771.567356	0.028375	0.030830
RS	28	0.929472	1.254561	14131.850859	0.029117	0.031583
RS	29	1.018869	1.254561	14275.637268	0.029413	0.031778
RS	30	1.116030	1.274397	14115.678875	0.029084	0.031351
RS	31	1.221627	1.274397	14090.817454	0.029032	0.031095
RS	32	1.336394	1.312474	13576.427283	0.027973	0.029893
RS	33	1.461128	1.312474	13384.898451	0.027578	0.029262
RS	34	1.596693	1.357115	12677.429274	0.026120	0.027666
RS	35	1.744031	1.357115	12327.155021	0.025399	0.026726
RS	36	1.904163	1.399860	11530.919820	0.023758	0.024971
RS	37	2.078200	1.399860	11033.469269	0.022733	0.023768
RS	38	2.267350	1.435337	10201.382613	0.021019	0.021965
RS	39	2.472926	1.435337	9574.789289	0.019728	0.020540
RS	40	2.696354	1.460219	8734.049163	0.017995	0.018745
RS	41	2.939184	1.460219	8006.685248	0.016497	0.017154
RS	42	3.203100	1.473566	7172.923277	0.014779	0.015392
RS	43	3.489935	1.473566	6387.758886	0.013161	0.013712
RS	44	3.801678	1.477501	5577.799037	0.011492	0.012007
RS	45	4.140491	1.477501	4794.301992	0.009878	0.010342
RS	46	4.508727	1.475812	4041.832321	0.008328	0.008754
RS	47	4.908940	1.475812	3328.511632	0.006858	0.007237
RS	48	5.343906	1.471694	2682.238311	0.005526	0.005866
RS	49	5.816643	1.471694	2098.707765	0.004324	0.004617
RS	50	6.330433	1.466811	1600.347672	0.003297	0.003549
RS	51	6.888839	1.466811	1178.340240	0.002428	0.002636
RS	52	7.495735	1.461483	841.227314	0.001733	0.001902
RS	53	8.155333	1.461483	576.280157	0.001187	0.001319
RS	54	8.872210	1.452703	381.027528	0.000785	0.000884
RS	55	9.651338	1.452703	239.316483	0.000493	0.000564
RS	56	10.498125	1.452703	143.335211	0.000295	0.000343
RS	57	11.418444	1.452703	81.529347	0.000168	0.000199
RS	58	12.418683	1.430782	44.293333	0.000091	0.000110
RS	59	13.505780	1.430782	22.148549	0.000046	0.000056
RS	60	14.687278	1.430782	10.355478	0.000021	0.000027
RS	61	15.971376	1.430782	4.500880	0.000009	0.000012
RS	62	17.366981	1.430782	1.807161	0.000004	0.000005
RS	63	18.883778	1.430782	0.980748	0.000002	0.000003
PA	4+25*2+4+6 0.130997413 0.025307801 18.883778434 0.138091781 0.835948663 1.264538913 1.807434865 2.281192039 2.499737616 2.429428530 2.187045517 1.901920609 1.643915996 1.448353250 1.325793523 1.266591758 1.254560868 1.274396818 1.312474332 1.357115290 1.399860088 1.435336984 1.460219337 1.473566088 1.477501350 1.475811947 1.471694226 1.466811003 1.461483034 1.452702717 1.430781979
//
IT	3952
RD	7
LK	-5764052.165479
QD	-1522.087912 -> -1486.621806
RI	0.0420384785
TR	0.129844	0.025203
MT	19.145845
MM	C_pi: 1.143387, n_recomb: 487392.314898
RS	0	0.000000	0.137287	29529.187650	0.060586	0.108705
RS	1	0.008707	0.137287	30048.947196	0.061652	0.052642
RS	2	0.018173	0.137287	30402.607287	0.062378	0.032046
RS	3	0.028463	0.137287	30568.848392	0.062719	0.030880
RS	4	0.039649	0.863901	5033.869525	0.010328	0.006030
RS	5	0.051809	0.863901	5393.271105	0.011066	0.007230
RS	6	0.065027	1.259351	3969.192613	0.008144	0.005584
RS	7	0.079397	1.259351	4264.544745	0.008750	0.006442
RS	8	0.095018	1.807548	3195.533775	0.006556	0.005137
RS	9	0.111999	1.807548	3440.663632	0.007059	0.005796
RS	10	0.130459	2.319111	2888.536563	0.005927	0.005148
RS	11	0.150526	2.319111	3112.649932	0.006386	0.005729
RS	12	0.172340	2.577521	3017.122060	0.006190	0.005754
RS	13	0.196054	2.577521	3249.510670	0.006667	0.006309
RS	14	0.221833	2.520587	3575.517466	0.007336	0.007119
RS	15	0.249856	2.520587	3843.434785	0.007886	0.007794
RS	16	0.280320	2.265979	4587.767069	0.009413	0.009454
RS	17	0.313436	2.265979	4913.900842	0.010082	0.010290
RS	18	0.349436	1.957793	6075.633826	0.012466	0.012823
RS	19	0.388570	1.957793	6471.656857	0.013278	0.013846
RS	20	0.431112	1.675859	8023.059693	0.016461	0.017240
RS	21	0.477359	1.675859	8479.258499	0.017397	0.018482
RS	22	0.527632	1.461649	10225.212538	0.020979	0.022361
RS	23	0.582283	1.461649	10697.955436	0.021949	0.023663
RS	24	0.641692	1.328006	12250.847372	0.025135	0.027132
RS	25	0.706275	1.328006	12669.479654	0.025994	0.028223
RS	26	0.776480	1.264140	13685.032245	0.028078	0.030465
RS	27	0.852800	1.264140	13982.571848	0.028689	0.031142
RS	28	0.935764	1.252000	14342.575909	0.029427	0.031887
RS	29	1.025953	1.252000	14479.873206	0.029709	0.032085
RS	30	1.123995	1.274857	14274.995330	0.029289	0.031559
RS	31	1.230573	1.274857	14241.933443	0.029221	0.031313
RS	32	1.346432	1.317897	13664.315152	0.028036	0.029974
RS	33	1.472380	1.317897	13467.010966	0.027631	0.029360
RS	34	1.609294	1.368349	12700.501004	0.026058	0.027637
RS	35	1.758130	1.368349	12349.639759	0.025338	0.026722
RS	36	1.919926	1.416928	11509.570240	0.023615	0.024871
RS	37	2.095810	1.416928	11017.667483	0.022605	0.023697
RS	38	2.287009	1.457694	10159.315291	0.020844	0.021835
RS	39	2.494857	1.457694	9543.736356	0.019581	0.020443
RS	40	2.720803	1.486856	8692.597148	0.017835	0.018620
RS	41	2.966423	1.486856	7979.599439	0.016372	0.017064
RS	42	3.233430	1.503280	7146.605928	0.014663	0.015299
RS	43	3.523687	1.503280	6376.157460	0.013082	0.013649
RS	44	3.839217	1.509341	5571.806792	0.011432	0.011953
RS	45	4.182223	1.509341	4800.507772	0.009849	0.010314
RS	46	4.555095	1.509266	4053.328822	0.008316	0.008737
RS	47	4.960436	1.509266	3347.825108	0.006869	0.007238
RS	48	5.401071	1.506524	2703.990578	0.005548	0.005875
RS	49	5.880074	1.506524	2123.414314	0.004357	0.004637
RS	50	6.400786	1.502814	1624.284510	0.003333	0.003572
RS	51	6.966839	1.502814	1201.264307	0.002465	0.002661
RS	52	7.582180	1.498346	861.181139	0.001767	0.001926
RS	53	8.251102	1.498346	593.085975	0.001217	0.001341
RS	54	8.978271	1.489801	394.267977	0.000809	0.000902
RS	55	9.768757	1.489801	249.168669	0.000511	0.000578
RS	56	10.628074	1.489801	150.219574	0.000308	0.000354
RS	57	11.562216	1.489801	86.043270	0.000177	0.000206
RS	58	12.577698	1.465837	47.126958	0.000097	0.000115
RS	59	13.681602	1.465837	23.735381	0.000049	0.000059
RS	60	14.881629	1.465837	11.182043	0.000023	0.000028
RS	61	16.186147	1.465837	4.899335	0.000010	0.000013
RS	62	17.604255	1.465837	1.983910	0.000004	0.000005
RS	63	19.145845	1.465837	1.091074	0.000002	0.000003
PA	4+25*2+4+6 0.129843680 0.025203041 19.145845031 0.137286930 0.863901286 1.259350881 1.807547767 2.319111253 2.577520666 2.520587474 2.265978893 1.957793299 1.675859115 1.461649233 1.328006180 1.264139688 1.252000481 1.274857439 1.317896580 1.368349345 1.416928198 1.457694313 1.486856486 1.503280499 1.509341063 1.509266186 1.506523904 1.502813812 1.498345696 1.489801099 1.465837264
//
IT	3665
RD	8
LK	-5763986.314855
QD	-1475.098492 -> -1448.830667
RI	0.0415372155
TR	0.128891	0.025136
MT	19.361081
MM	C_pi: 1.151922, n_recomb: 489700.713151
RS	0	0.000000	0.137004	29789.814140	0.060833	0.108243
RS	1	0.008727	0.137004	30310.761348	0.061897	0.052812
RS	2	0.018215	0.137004	30662.903481	0.062616	0.032212
RS	3	0.028531	0.137004	30824.642447	0.062946	0.031113
RS	4	0.039747	0.890251	4916.419504	0.010040	0.005864
RS	5	0.051943	0.890251	5270.430569	0.010763	0.007052
RS	6	0.065202	1.247461	4036.431502	0.008243	0.005660
RS	7	0.079619	1.247461	4336.885965	0.008856	0.006535
RS	8	0.095294	1.794757	3242.147173	0.006621	0.005196
RS	9	0.112336	1.794757	3491.098022	0.007129	0.005872
RS	10	0.130866	2.338132	2886.865447	0.005895	0.005140
RS	11	0.151013	2.338132	3111.514728	0.006354	0.005731
RS	12	0.172918	2.635395	2974.807040	0.006075	0.005685
RS	13	0.196734	2.635395	3205.046369	0.006545	0.006238
RS	14	0.222629	2.595865	3502.614854	0.007153	0.006997
RS	15	0.250784	2.595865	3766.801471	0.007692	0.007659
RS	16	0.281396	2.334641	4496.652836	0.009182	0.009295
RS	17	0.314679	2.334641	4818.959694	0.009841	0.010104
RS	18	0.350866	2.008265	5987.919422	0.012228	0.012654
RS	19	0.390212	2.008265	6381.992732	0.013032	0.013640
RS	20	0.432991	1.705708	7978.279812	0.016292	0.017121
RS	21	0.479503	1.705708	8436.292705	0.017227	0.018327
RS	22	0.530074	1.474758	10266.740610	0.020965	0.022369
RS	23	0.585058	1.474758	10744.478124	0.021941	0.023646
RS	24	0.644841	1.330944	12388.695260	0.025299	0.027292
RS	25	0.709841	1.330944	12811.528862	0.026162	0.028369
RS	26	0.780513	1.262582	13883.720427	0.028351	0.030719
RS	27	0.857352	1.262582	14180.868290	0.028958	0.031391
RS	28	0.940896	1.249952	14545.965014	0.029704	0.032141
RS	29	1.031732	1.249952	14678.053127	0.029974	0.032339
RS	30	1.130494	1.275052	14437.579599	0.029482	0.031737
RS	31	1.237875	1.275052	14397.415495	0.029400	0.031496
RS	32	1.354626	1.322037	13767.015082	0.028113	0.030048
RS	33	1.481566	1.322037	13564.231284	0.027699	0.029447
RS	34	1.619584	1.377197	12747.804720	0.026032	0.027622
RS	35	1.769646	1.377197	12395.357403	0.025312	0.026726
RS	36	1.932804	1.430552	11517.680708	0.023520	0.024798
RS	37	2.110199	1.430552	11028.838879	0.022522	0.023648
RS	38	2.303075	1.475704	10146.994274	0.020721	0.021737
RS	39	2.512783	1.475704	9538.638448	0.019479	0.020371
RS	40	2.740791	1.508472	8676.741919	0.017718	0.018525
RS	41	2.988697	1.508472	7973.559740	0.016283	0.016996
RS	42	3.258237	1.527549	7138.870286	0.014578	0.015227
RS	43	3.551298	1.527549	6378.596364	0.013025	0.013603
RS	44	3.869934	1.535547	5576.550678	0.011388	0.011912
RS	45	4.216376	1.535547	4813.697066	0.009830	0.010293
RS	46	4.593051	1.537092	4068.843893	0.008309	0.008725
RS	47	5.002596	1.537092	3368.712301	0.006879	0.007241
RS	48	5.447882	1.535853	2725.436283	0.005566	0.005883
RS	49	5.932026	1.535853	2146.736194	0.004384	0.004653
RS	50	6.458419	1.533510	1646.131331	0.003362	0.003591
RS	51	7.030749	1.533510	1222.025449	0.002495	0.002683
RS	52	7.653024	1.530105	879.063943	0.001795	0.001947
RS	53	8.329603	1.530105	608.206551	0.001242	0.001360
RS	54	9.065225	1.522023	406.187775	0.000829	0.000919
RS	55	9.865041	1.522023	258.115745	0.000527	0.000591
RS	56	10.734655	1.522023	156.526422	0.000320	0.000364
RS	57	11.680156	1.522023	90.215611	0.000184	0.000213
RS	58	12.708169	1.496259	49.771277	0.000102	0.000119
RS	59	13.825892	1.496259	25.230543	0.000052	0.000062
RS	60	15.041155	1.496259	11.968638	0.000024	0.000030
RS	61	16.362470	1.496259	5.282445	0.000011	0.000013
RS	62	17.799091	1.496259	2.155682	0.000004	0.000006
RS	63	19.361081	1.496259	1.200149	0.000002	0.000003
PA	4+25*2+4+6 0.128890602 0.025136487 19.361080952 0.137003996 0.890250631 1.247460876 1.794757083 2.338131674 2.635394531 2.595865486 2.334640533 2.008264671 1.705707543 1.474757819 1.330944426 1.262582082 1.249951576 1.275051967 1.322036625 1.377196971 1.430551884 1.475703909 1.508472125 1.527549157 1.535547140 1.537091669 1.535853375 1.533509981 1.530104822 1.522023083 1.496258959
//
IT	4792
RD	9
LK	-5763937.054670
QD	-1440.002508 -> -1419.741138
RI	0.0411175181
TR	0.128085	0.025096
MT	19.541420
MM	C_pi: 1.159583, n_recomb: 492130.958914
RS	0	0.000000	0.137011	29986.824960	0.060933	0.107875
RS	1	0.008743	0.137011	30511.945094	0.062000	0.052945
RS	2	0.018249	0.137011	30866.504688	0.062720	0.032329
RS	3	0.028587	0.137011	31028.652632	0.063050	0.031265
RS	4	0.039829	0.916004	4811.190905	0.009776	0.005717
RS	5	0.052054	0.916004	5160.275849	0.010486	0.006886
RS	6	0.065347	1.232213	4117.742637	0.008367	0.005750
RS	7	0.079803	1.232213	4424.087904	0.008990	0.006640
RS	8	0.095522	1.774671	3303.829803	0.006713	0.005269
RS	9	0.112616	1.774671	3557.530447	0.007229	0.005962
RS	10	0.131204	2.344519	2901.153695	0.005895	0.005148
RS	11	0.151417	2.344519	3127.356300	0.006355	0.005750
RS	12	0.173398	2.678264	2950.721222	0.005996	0.005634
RS	13	0.197300	2.678264	3179.935824	0.006462	0.006190
RS	14	0.223291	2.658164	3450.015188	0.007010	0.006897
RS	15	0.251555	2.658164	3711.603007	0.007542	0.007551
RS	16	0.282290	2.394455	4425.575305	0.008993	0.009157
RS	17	0.315712	2.394455	4744.957864	0.009642	0.009947
RS	18	0.352056	2.053876	5915.593503	0.012020	0.012499
RS	19	0.391577	2.053876	6308.129735	0.012818	0.013456
RS	20	0.434554	1.733546	7939.434156	0.016133	0.017000
RS	21	0.481287	1.733546	8399.161629	0.017067	0.018175
RS	22	0.532107	1.487560	10302.912067	0.020935	0.022353
RS	23	0.587369	1.487560	10785.413879	0.021916	0.023608
RS	24	0.647463	1.334438	12512.937108	0.025426	0.027411
RS	25	0.712810	1.334438	12940.105039	0.026294	0.028476
RS	26	0.783871	1.261827	14066.656297	0.028583	0.030927
RS	27	0.861144	1.261827	14364.116916	0.029188	0.031592
RS	28	0.945172	1.248496	14737.600539	0.029947	0.032353
RS	29	1.036547	1.248496	14865.584137	0.030207	0.032549
RS	30	1.135911	1.275293	14596.566127	0.029660	0.031887
RS	31	1.243961	1.275293	14550.365391	0.029566	0.031650
RS	32	1.361458	1.325457	13875.549832	0.028195	0.030114
RS	33	1.489227	1.325457	13667.796796	0.027773	0.029523
RS	34	1.628166	1.384451	12809.042928	0.026028	0.027614
RS	35	1.779252	1.384451	12454.554633	0.025307	0.026734
RS	36	1.943546	1.441719	11544.644519	0.023458	0.024744
RS	37	2.122205	1.441719	11057.281661	0.022468	0.023613
RS	38	2.316482	1.490501	10154.620447	0.020634	0.021662
RS	39	2.527745	1.490501	9550.902614	0.019407	0.020317
RS	40	2.757477	1.526291	8678.476874	0.017634	0.018453
RS	41	3.007294	1.526291	7981.907702	0.016219	0.016945
RS	42	3.278951	1.547641	7144.019321	0.014517	0.015172
RS	43	3.574358	1.547641	6390.666524	0.012986	0.013568
RS	44	3.895591	1.557397	5588.654187	0.011356	0.011881
RS	45	4.244909	1.557397	4831.529407	0.009818	0.010279
RS	46	4.624765	1.560543	4086.892548	0.008304	0.008715
RS	47	5.037831	1.560543	3390.355069	0.006889	0.007243
RS	48	5.487009	1.560905	2746.269246	0.005580	0.005889
RS	49	5.975457	1.560905	2168.680421	0.004407	0.004667
RS	50	6.506607	1.560084	1666.102134	0.003385	0.003606
RS	51	7.084194	1.560084	1240.901285	0.002521	0.002702
RS	52	7.712277	1.557914	895.163723	0.001819	0.001965
RS	53	8.395270	1.557914	621.883109	0.001264	0.001377
RS	54	9.137975	1.550490	416.974782	0.000847	0.000933
RS	55	9.945610	1.550490	266.284917	0.000541	0.000603
RS	56	10.823854	1.550490	162.335038	0.000330	0.000372
RS	57	11.778879	1.550490	94.091692	0.000191	0.000219
RS	58	12.817398	1.523152	52.249509	0.000106	0.000123
RS	59	13.946710	1.523152	26.645020	0.000054	0.000064
RS	60	15.174753	1.523152	12.719937	0.000026	0.000031
RS	61	16.510158	1.523152	5.651975	0.000011	0.000014
RS	62	17.962311	1.523152	2.323051	0.000005	0.000006
RS	63	19.541420	1.523152	1.308166	0.000003	0.000003
PA	4+25*2+4+6 0.128085455 0.025096142 19.541420458 0.137011378 0.916003626 1.232213452 1.774671296 2.344518982 2.678264027 2.658164218 2.394455098 2.053875883 1.733545893 1.487559927 1.334437505 1.261827116 1.248495788 1.275292732 1.325456524 1.384450865 1.441719203 1.490500691 1.526290515 1.547641128 1.557397264 1.560542895 1.560905304 1.560083776 1.557914304 1.550490182 1.523151586
//
IT	4657
RD	10
LK	-5763898.748541
QD	-1412.583256 -> -1396.436840
RI	0.0407535840
TR	0.127391	0.025074
MT	19.695513
MM	C_pi: 1.166513, n_recomb: 494594.575513
RS	0	0.000000	0.137178	30144.264053	0.060947	0.107573
RS	1	0.008756	0.137178	30675.152352	0.062021	0.053053
RS	2	0.018279	0.137178	31034.306742	0.062747	0.032416
RS	3	0.028635	0.137178	31199.643857	0.063081	0.031367
RS	4	0.039899	0.941930	4711.518321	0.009526	0.005580
RS	5	0.052148	0.941930	5055.792768	0.010222	0.006725
RS	6	0.065471	1.215774	4205.562647	0.008503	0.005847
RS	7	0.079959	1.215774	4518.123259	0.009135	0.006748
RS	8	0.095717	1.751054	3373.755136	0.006821	0.005350
RS	9	0.112854	1.751054	3632.688543	0.007345	0.006058
RS	10	0.131491	2.342861	2925.160734	0.005914	0.005165
RS	11	0.151761	2.342861	3153.526931	0.006376	0.005780
RS	12	0.173805	2.709983	2938.938627	0.005942	0.005596
RS	13	0.197779	2.709983	3167.887961	0.006405	0.006157
RS	14	0.223853	2.709865	3412.154246	0.006899	0.006815
RS	15	0.252210	2.709865	3671.973525	0.007424	0.007465
RS	16	0.283050	2.446576	4369.880950	0.008835	0.009038
RS	17	0.316590	2.446576	4687.044739	0.009477	0.009814
RS	18	0.353066	2.095049	5855.666904	0.011839	0.012358
RS	19	0.392737	2.095049	6247.002408	0.012631	0.013292
RS	20	0.435882	1.759434	7905.555804	0.015984	0.016881
RS	21	0.482804	1.759434	8366.887896	0.016917	0.018030
RS	22	0.533834	1.499919	10334.441666	0.020895	0.022323
RS	23	0.589333	1.499919	10821.437298	0.021879	0.023558
RS	24	0.649691	1.338294	12624.659138	0.025525	0.027500
RS	25	0.715335	1.338294	13056.168335	0.026398	0.028553
RS	26	0.786726	1.261725	14234.029491	0.028779	0.031097
RS	27	0.864368	1.261725	14532.319594	0.029382	0.031756
RS	28	0.948809	1.247598	14916.015087	0.030158	0.032532
RS	29	1.040643	1.247598	15040.812832	0.030410	0.032725
RS	30	1.140518	1.275714	14748.498557	0.029819	0.032016
RS	31	1.249139	1.275714	14697.227200	0.029716	0.031781
RS	32	1.367270	1.328478	13984.707288	0.028275	0.030172
RS	33	1.495745	1.328478	13772.562055	0.027846	0.029588
RS	34	1.635470	1.390623	12877.721648	0.026037	0.027612
RS	35	1.787428	1.390623	12521.045368	0.025316	0.026744
RS	36	1.952692	1.451107	11583.497583	0.023420	0.024704
RS	37	2.132427	1.451107	11096.600103	0.022436	0.023589
RS	38	2.327900	1.502891	10175.589318	0.020574	0.021606
RS	39	2.540488	1.502891	9574.715388	0.019359	0.020279
RS	40	2.771691	1.541206	8692.281977	0.017575	0.018399
RS	41	3.023137	1.541206	8000.034067	0.016175	0.016908
RS	42	3.296601	1.564498	7158.058864	0.014473	0.015132
RS	43	3.594009	1.564498	6409.260825	0.012959	0.013543
RS	44	3.917458	1.575842	5605.728664	0.011334	0.011857
RS	45	4.269229	1.575842	4852.336212	0.009811	0.010269
RS	46	4.651801	1.580562	4106.389872	0.008303	0.008708
RS	47	5.067872	1.580562	3412.146145	0.006899	0.007247
RS	48	5.520373	1.582590	2766.265385	0.005593	0.005895
RS	49	6.012496	1.582590	2189.247212	0.004426	0.004680
RS	50	6.547710	1.583415	1684.350558	0.003406	0.003619
RS	51	7.129787	1.583415	1258.092168	0.002544	0.002718
RS	52	7.762831	1.582626	909.692555	0.001839	0.001980
RS	53	8.451304	1.582626	634.292979	0.001282	0.001391
RS	54	9.200061	1.576034	426.766542	0.000863	0.000946
RS	55	10.014380	1.576034	273.769779	0.000554	0.000613
RS	56	10.900000	1.576034	167.704029	0.000339	0.000380
RS	57	11.863166	1.576034	97.705152	0.000198	0.000225
RS	58	12.910667	1.547281	54.580129	0.000110	0.000127
RS	59	14.049888	1.547281	27.986904	0.000057	0.000066
RS	60	15.288860	1.547281	13.439011	0.000027	0.000032
RS	61	16.636317	1.547281	6.008868	0.000012	0.000015
RS	62	18.101758	1.547281	2.486210	0.000005	0.000006
RS	63	19.695513	1.547281	1.415056	0.000003	0.000004
PA	4+25*2+4+6 0.127390770 0.025073776 19.695513471 0.137178041 0.941930285 1.215774261 1.751053885 2.342861057 2.709983256 2.709865377 2.446575536 2.095049340 1.759433950 1.499919186 1.338293540 1.261725431 1.247598032 1.275714150 1.328478245 1.390623338 1.451106542 1.502890780 1.541205885 1.564497902 1.575841838 1.580561713 1.582590416 1.583414897 1.582625922 1.576034080 1.547280659
//
IT	4204
RD	11
LK	-5763868.024627
QD	-1390.315913 -> -1377.112444
RI	0.0404262159
TR	0.126780	0.025064
MT	19.829662
MM	C_pi: 1.172847, n_recomb: 497043.647700
RS	0	0.000000	0.137431	30276.307523	0.060913	0.107321
RS	1	0.008768	0.137431	30813.765359	0.061994	0.053143
RS	2	0.018304	0.137431	31178.678966	0.062728	0.032484
RS	3	0.028677	0.137431	31348.750075	0.063070	0.031441
RS	4	0.039959	0.968524	4613.845439	0.009283	0.005448
RS	5	0.052230	0.968524	4953.241491	0.009965	0.006567
RS	6	0.065577	1.199478	4294.986942	0.008641	0.005945
RS	7	0.080094	1.199478	4613.791910	0.009282	0.006855
RS	8	0.095884	1.726349	3447.396159	0.006936	0.005434
RS	9	0.113059	1.726349	3711.751987	0.007468	0.006155
RS	10	0.131739	2.336395	2954.801908	0.005945	0.005188
RS	11	0.152058	2.336395	3185.674815	0.006409	0.005814
RS	12	0.174157	2.733580	2935.468728	0.005906	0.005569
RS	13	0.198195	2.733580	3164.663918	0.006367	0.006135
RS	14	0.224340	2.753024	3385.150729	0.006811	0.006747
RS	15	0.252777	2.753024	3643.818253	0.007331	0.007395
RS	16	0.283707	2.492102	4326.193038	0.008704	0.008935
RS	17	0.317350	2.492102	4641.699399	0.009339	0.009702
RS	18	0.353942	2.132262	5805.903798	0.011681	0.012231
RS	19	0.393742	2.132262	6196.323894	0.012466	0.013147
RS	20	0.437032	1.783460	7876.246636	0.015846	0.016766
RS	21	0.484117	1.783460	8339.094008	0.016777	0.017894
RS	22	0.535331	1.511762	10362.403541	0.020848	0.022284
RS	23	0.591035	1.511762	10853.628470	0.021836	0.023501
RS	24	0.651623	1.342366	12725.645486	0.025603	0.027566
RS	25	0.717523	1.342366	13161.436833	0.026479	0.028608
RS	26	0.789201	1.262138	14387.304180	0.028946	0.031238
RS	27	0.867164	1.262138	14686.803808	0.029548	0.031889
RS	28	0.951962	1.247197	15081.486295	0.030342	0.032683
RS	29	1.044195	1.247197	15203.861190	0.030589	0.032872
RS	30	1.144515	1.276367	14892.222282	0.029962	0.032125
RS	31	1.253630	1.276367	14836.730276	0.029850	0.031891
RS	32	1.372312	1.331298	14091.841146	0.028351	0.030222
RS	33	1.501401	1.331298	13875.881642	0.027917	0.029645
RS	34	1.641807	1.396055	12950.110310	0.026054	0.027614
RS	35	1.794523	1.396055	12591.266457	0.025332	0.026756
RS	36	1.960630	1.459187	11629.987400	0.023398	0.024675
RS	37	2.141300	1.459187	11142.894549	0.022418	0.023573
RS	38	2.337811	1.513453	10205.758616	0.020533	0.021564
RS	39	2.551551	1.513453	9606.444060	0.019327	0.020251
RS	40	2.784031	1.553873	8714.642170	0.017533	0.018358
RS	41	3.036895	1.553873	8025.023304	0.016146	0.016882
RS	42	3.311929	1.578818	7178.438060	0.014442	0.015101
RS	43	3.611077	1.578818	6432.420197	0.012941	0.013526
RS	44	3.936454	1.591601	5626.250959	0.011319	0.011841
RS	45	4.290358	1.591601	4875.086618	0.009808	0.010263
RS	46	4.675292	1.597859	4126.710634	0.008303	0.008703
RS	47	5.093976	1.597859	3433.779525	0.006908	0.007251
RS	48	5.549369	1.601603	2785.364402	0.005604	0.005899
RS	49	6.044690	1.601603	2208.523646	0.004443	0.004690
RS	50	6.583438	1.604174	1701.062524	0.003422	0.003630
RS	51	7.169423	1.604174	1273.804414	0.002563	0.002731
RS	52	7.806785	1.604888	922.854003	0.001857	0.001993
RS	53	8.500030	1.604888	645.602821	0.001299	0.001404
RS	54	9.254056	1.599278	435.693150	0.000877	0.000957
RS	55	10.074192	1.599278	280.658326	0.000565	0.000623
RS	56	10.966237	1.599278	172.688586	0.000347	0.000388
RS	57	11.936492	1.599278	101.087953	0.000203	0.000230
RS	58	12.991818	1.569309	56.778713	0.000114	0.000131
RS	59	14.139671	1.569309	29.264394	0.000059	0.000068
RS	60	15.388164	1.569309	14.129824	0.000028	0.000034
RS	61	16.746122	1.569309	6.354881	0.000013	0.000015
RS	62	18.223142	1.569309	2.645870	0.000005	0.000006
RS	63	19.829662	1.569309	1.521210	0.000003	0.000004
PA	4+25*2+4+6 0.126779839 0.025063661 19.829662409 0.137431118 0.968523851 1.199478153 1.726348865 2.336394916 2.733580498 2.753023672 2.492101642 2.132261992 1.783460186 1.511761753 1.342366201 1.262138155 1.247197069 1.276367473 1.331297810 1.396055461 1.459187035 1.513452534 1.553872694 1.578818324 1.591600617 1.597858830 1.601602953 1.604173721 1.604888240 1.599278334 1.569308904
//
IT	3961
RD	12
LK	-5763842.767562
QD	-1371.625305 -> -1360.606862
RI	0.0401265810
TR	0.126234	0.025062
MT	19.948235
MM	C_pi: 1.178656, n_recomb: 499436.822532
RS	0	0.000000	0.137717	30393.039523	0.060855	0.107104
RS	1	0.008778	0.137717	30937.265268	0.061944	0.053221
RS	2	0.018326	0.137717	31308.338857	0.062687	0.032541
RS	3	0.028713	0.137717	31483.762500	0.063039	0.031499
RS	4	0.040011	0.996062	4516.284363	0.009043	0.005319
RS	5	0.052302	0.996062	4850.635066	0.009712	0.006410
RS	6	0.065671	1.184017	4382.900059	0.008776	0.006041
RS	7	0.080213	1.184017	4707.791432	0.009426	0.006958
RS	8	0.096032	1.702020	3521.625154	0.007051	0.005517
RS	9	0.113240	1.702020	3791.390235	0.007591	0.006251
RS	10	0.131958	2.327282	2987.257456	0.005981	0.005213
RS	11	0.152319	2.327282	3220.793442	0.006449	0.005851
RS	12	0.174467	2.751250	2937.512991	0.005882	0.005548
RS	13	0.198560	2.751250	3167.287097	0.006342	0.006120
RS	14	0.224767	2.789206	3366.190775	0.006740	0.006690
RS	15	0.253275	2.789206	3624.162961	0.007256	0.007338
RS	16	0.284286	2.531901	4291.919585	0.008594	0.008847
RS	17	0.318018	2.531901	4606.211231	0.009223	0.009606
RS	18	0.354712	2.165871	5764.475999	0.011542	0.012117
RS	19	0.394626	2.165871	6154.214572	0.012322	0.013018
RS	20	0.438044	1.805721	7850.788044	0.015719	0.016658
RS	21	0.485273	1.805721	8315.058701	0.016649	0.017767
RS	22	0.536648	1.523030	10387.276770	0.020798	0.022239
RS	23	0.592533	1.523030	10882.458137	0.021789	0.023441
RS	24	0.653323	1.346534	12816.957411	0.025663	0.027616
RS	25	0.719450	1.346534	13256.907347	0.026544	0.028647
RS	26	0.791381	1.262942	14527.336283	0.029087	0.031355
RS	27	0.869626	1.262942	14828.304337	0.029690	0.032000
RS	28	0.954739	1.247210	15234.118056	0.030503	0.032811
RS	29	1.047323	1.247210	15354.687915	0.030744	0.032996
RS	30	1.148035	1.277251	15026.719966	0.030087	0.032218
RS	31	1.257587	1.277251	14967.744107	0.029969	0.031984
RS	32	1.376755	1.334015	14194.839120	0.028422	0.030266
RS	33	1.506384	1.334015	13975.615173	0.027983	0.029694
RS	34	1.647392	1.400958	13023.232423	0.026076	0.027618
RS	35	1.800777	1.400958	12662.343731	0.025353	0.026768
RS	36	1.967626	1.466280	11680.667936	0.023388	0.024655
RS	37	2.149122	1.466280	11192.973018	0.022411	0.023563
RS	38	2.346549	1.522595	10241.725300	0.020507	0.021534
RS	39	2.561306	1.522595	9643.069288	0.019308	0.020232
RS	40	2.794914	1.564765	8742.626097	0.017505	0.018329
RS	41	3.049028	1.564765	8054.404864	0.016127	0.016864
RS	42	3.325448	1.591114	7202.977512	0.014422	0.015080
RS	43	3.626133	1.591114	6458.427829	0.012931	0.013515
RS	44	3.953211	1.605198	5648.872005	0.011310	0.011829
RS	45	4.309000	1.605198	4898.819785	0.009809	0.010261
RS	46	4.696020	1.612952	4147.221128	0.008304	0.008699
RS	47	5.117013	1.612952	3454.884867	0.006918	0.007255
RS	48	5.574960	1.618447	2803.408098	0.005613	0.005903
RS	49	6.073105	1.618447	2226.484447	0.004458	0.004700
RS	50	6.614977	1.622843	1716.311824	0.003436	0.003639
RS	51	7.204415	1.622843	1288.143258	0.002579	0.002743
RS	52	7.845593	1.625166	934.765806	0.001872	0.002004
RS	53	8.543054	1.625166	655.913393	0.001313	0.001416
RS	54	9.301737	1.620665	443.837287	0.000889	0.000967
RS	55	10.127018	1.620665	287.006685	0.000575	0.000631
RS	56	11.024741	1.620665	177.323830	0.000355	0.000394
RS	57	12.001266	1.620665	104.260245	0.000209	0.000235
RS	58	13.063509	1.589615	58.856852	0.000118	0.000134
RS	59	14.218996	1.589615	30.482253	0.000061	0.000071
RS	60	15.475911	1.589615	14.793979	0.000030	0.000035
RS	61	16.843158	1.589615	6.690376	0.000013	0.000016
RS	62	18.330421	1.589615	2.802016	0.000006	0.000007
RS	63	19.948235	1.589615	1.626468	0.000003	0.000004
PA	4+25*2+4+6 0.126234398 0.025061988 19.948234628 0.137717363 0.996061740 1.184017045 1.702020387 2.327281742 2.751250375 2.789205521 2.531901079 2.165871407 1.805720783 1.523030301 1.346534467 1.262942205 1.247210152 1.277251188 1.334014806 1.400957610 1.466279965 1.522594655 1.564764574 1.591113695 1.605197684 1.612952434 1.618447204 1.622842594 1.625166374 1.620664557 1.589614996
//
IT	3738
RD	13
LK	-5763821.605395
QD	-1355.529932 -> -1346.184889
RI	0.0398467254
TR	0.125740	0.025066
MT	20.054694
MM	C_pi: 1.184024, n_recomb: 501754.903878
RS	0	0.000000	0.138009	30500.310709	0.060787	0.106914
RS	1	0.008787	0.138009	31051.195320	0.061885	0.053290
RS	2	0.018346	0.138009	31428.429494	0.062637	0.032591
RS	3	0.028746	0.138009	31609.329176	0.062998	0.031549
RS	4	0.040059	1.024690	4418.187608	0.008805	0.005192
RS	5	0.052366	1.024690	4747.299382	0.009461	0.006254
RS	6	0.065754	1.169792	4467.277410	0.008903	0.006133
RS	7	0.080319	1.169792	4797.981374	0.009562	0.007055
RS	8	0.096164	1.678929	3594.430121	0.007164	0.005598
RS	9	0.113401	1.678929	3869.464782	0.007712	0.006343
RS	10	0.132153	2.317028	3020.632262	0.006020	0.005240
RS	11	0.152552	2.317028	3256.863793	0.006491	0.005887
RS	12	0.174744	2.764687	2943.146646	0.005866	0.005533
RS	13	0.198886	2.764687	3173.710912	0.006325	0.006111
RS	14	0.225150	2.819774	3353.221938	0.006683	0.006643
RS	15	0.253721	2.819774	3610.838275	0.007196	0.007292
RS	16	0.284803	2.566802	4265.109655	0.008500	0.008771
RS	17	0.318616	2.566802	4578.540862	0.009125	0.009524
RS	18	0.355400	2.196276	5729.963384	0.011420	0.012015
RS	19	0.395417	2.196276	6119.218731	0.012196	0.012903
RS	20	0.438949	1.826351	7828.743996	0.015603	0.016557
RS	21	0.486307	1.826351	8294.359888	0.016531	0.017650
RS	22	0.537827	1.533715	10409.732236	0.020747	0.022191
RS	23	0.593873	1.533715	10908.615797	0.021741	0.023380
RS	24	0.654845	1.350720	12899.977077	0.025710	0.027652
RS	25	0.721174	1.350720	13343.936101	0.026595	0.028675
RS	26	0.793331	1.264048	14655.526073	0.029209	0.031453
RS	27	0.871829	1.264048	14958.140958	0.029812	0.032092
RS	28	0.957224	1.247572	15374.824515	0.030642	0.032920
RS	29	1.050124	1.247572	15494.094104	0.030880	0.033101
RS	30	1.151186	1.278360	15152.028640	0.030198	0.032298
RS	31	1.261129	1.278360	15090.207404	0.030075	0.032064
RS	32	1.380733	1.336700	14292.843913	0.028486	0.030304
RS	33	1.510847	1.336700	14070.864521	0.028043	0.029735
RS	34	1.652393	1.405490	13095.475363	0.026099	0.027622
RS	35	1.806378	1.405490	12732.719642	0.025376	0.026780
RS	36	1.973893	1.472628	11733.515461	0.023385	0.024641
RS	37	2.156128	1.472628	11244.972160	0.022411	0.023558
RS	38	2.354377	1.530634	10281.400963	0.020491	0.021512
RS	39	2.570045	1.530634	9682.757898	0.019298	0.020220
RS	40	2.804665	1.574254	8774.406136	0.017487	0.018308
RS	41	3.059900	1.574254	8086.664047	0.016117	0.016853
RS	42	3.337564	1.601792	7230.325597	0.014410	0.015065
RS	43	3.639626	1.601792	6486.249743	0.012927	0.013509
RS	44	3.968231	1.617052	5672.801041	0.011306	0.011821
RS	45	4.325710	1.617052	4923.007870	0.009812	0.010260
RS	46	4.714602	1.626263	4167.601845	0.008306	0.008697
RS	47	5.137666	1.626263	3475.318682	0.006926	0.007259
RS	48	5.597905	1.633530	2820.396937	0.005621	0.005906
RS	49	6.098586	1.633530	2243.208098	0.004471	0.004708
RS	50	6.643261	1.639813	1730.230500	0.003448	0.003647
RS	51	7.235799	1.639813	1301.248167	0.002593	0.002754
RS	52	7.880403	1.643832	945.566280	0.001885	0.002014
RS	53	8.581649	1.643832	665.335876	0.001326	0.001426
RS	54	9.344514	1.640554	451.284168	0.000899	0.000976
RS	55	10.174413	1.640554	292.872692	0.000584	0.000639
RS	56	11.077235	1.640554	181.646251	0.000362	0.000401
RS	57	12.059390	1.640554	107.243326	0.000214	0.000239
RS	58	13.127848	1.608568	60.825462	0.000121	0.000138
RS	59	14.290192	1.608568	31.646022	0.000063	0.000073
RS	60	15.554673	1.608568	15.434053	0.000031	0.000036
RS	61	16.930265	1.608568	7.016443	0.000014	0.000016
RS	62	18.426731	1.608568	2.955064	0.000006	0.000007
RS	63	20.054694	1.608568	1.731036	0.000003	0.000004
PA	4+25*2+4+6 0.125740279 0.025065872 20.054693599 0.138008801 1.024690384 1.169791804 1.678929127 2.317027796 2.764686511 2.819774169 2.566801838 2.196276096 1.826351176 1.533714707 1.350719530 1.264047877 1.247571740 1.278359643 1.336700454 1.405489517 1.472628490 1.530633982 1.574253956 1.601791669 1.617052477 1.626262558 1.633529621 1.639813496 1.643832347 1.640553933 1.608567810
//
IT	3751
RD	14
LK	-5763803.598290
QD	-1341.364935 -> -1333.335553
RI	0.0395818937
TR	0.125287	0.025073
MT	20.151551
MM	C_pi: 1.189012, n_recomb: 503984.848446
RS	0	0.000000	0.138288	30601.911701	0.060720	0.106745
RS	1	0.008795	0.138288	31159.152668	0.061826	0.053353
RS	2	0.018364	0.138288	31542.293524	0.062586	0.032638
RS	3	0.028775	0.138288	31728.475552	0.062955	0.031596
RS	4	0.040101	1.054498	4319.372689	0.008570	0.005065
RS	5	0.052424	1.054498	4643.050344	0.009213	0.006099
RS	6	0.065830	1.156913	4547.119954	0.009022	0.006220
RS	7	0.080415	1.156913	4883.308942	0.009689	0.007146
RS	8	0.096283	1.657483	3664.585323	0.007271	0.005675
RS	9	0.113547	1.657483	3944.674799	0.007827	0.006431
RS	10	0.132330	2.306594	3053.662424	0.006059	0.005266
RS	11	0.152764	2.306594	3292.539577	0.006533	0.005923
RS	12	0.174995	2.775122	2951.010268	0.005855	0.005522
RS	13	0.199182	2.775122	3182.489209	0.006315	0.006106
RS	14	0.225496	2.845810	3344.716773	0.006637	0.006604
RS	15	0.254125	2.845810	3602.228125	0.007147	0.007254
RS	16	0.285272	2.597479	4244.274063	0.008421	0.008705
RS	17	0.319158	2.597479	4557.129519	0.009042	0.009454
RS	18	0.356024	2.223840	5701.151360	0.011312	0.011923
RS	19	0.396133	2.223840	6090.087215	0.012084	0.012801
RS	20	0.439770	1.845489	7809.632140	0.015496	0.016462
RS	21	0.487245	1.845489	8276.522035	0.016422	0.017542
RS	22	0.538896	1.543828	10430.157811	0.020695	0.022142
RS	23	0.595089	1.543828	10932.504772	0.021692	0.023320
RS	24	0.656225	1.354873	12975.701522	0.025746	0.027679
RS	25	0.722737	1.354873	13423.504203	0.026635	0.028694
RS	26	0.795100	1.265379	14773.099475	0.029313	0.031536
RS	27	0.873828	1.265379	15077.474597	0.029917	0.032169
RS	28	0.959480	1.248221	15504.474044	0.030764	0.033013
RS	29	1.052665	1.248221	15622.853986	0.030999	0.033192
RS	30	1.154046	1.279669	15268.415842	0.030295	0.032366
RS	31	1.264344	1.279669	15204.294975	0.030168	0.032132
RS	32	1.384343	1.339390	14385.377756	0.028543	0.030336
RS	33	1.514897	1.339390	14161.104122	0.028098	0.029771
RS	34	1.656933	1.409755	13165.740003	0.026123	0.027627
RS	35	1.811462	1.409755	12801.321148	0.025400	0.026792
RS	36	1.979583	1.478403	11787.060189	0.023388	0.024632
RS	37	2.162490	1.478403	11297.532488	0.022416	0.023556
RS	38	2.361484	1.537801	10323.228949	0.020483	0.021498
RS	39	2.577981	1.537801	9724.138904	0.019295	0.020214
RS	40	2.813520	1.582619	8808.589314	0.017478	0.018295
RS	41	3.069775	1.582619	8120.642956	0.016113	0.016847
RS	42	3.348568	1.611160	7259.444883	0.014404	0.015057
RS	43	3.651883	1.611160	6515.089036	0.012927	0.013507
RS	44	3.981875	1.627484	5697.422519	0.011305	0.011817
RS	45	4.340892	1.627484	4947.237259	0.009816	0.010262
RS	46	4.731485	1.638108	4187.602637	0.008309	0.008696
RS	47	5.156433	1.638108	3494.966587	0.006935	0.007264
RS	48	5.618756	1.647158	2836.329835	0.005628	0.005909
RS	49	6.121742	1.647158	2258.754329	0.004482	0.004715
RS	50	6.668968	1.655383	1742.920618	0.003458	0.003653
RS	51	7.264324	1.655383	1313.227833	0.002606	0.002763
RS	52	7.912044	1.661171	955.362820	0.001896	0.002022
RS	53	8.616734	1.661171	673.957856	0.001337	0.001435
RS	54	9.383404	1.659216	458.103388	0.000909	0.000984
RS	55	10.217505	1.659216	298.303472	0.000592	0.000646
RS	56	11.124969	1.659216	185.685541	0.000368	0.000407
RS	57	12.112247	1.659216	110.054509	0.000218	0.000244
RS	58	13.186361	1.626412	62.694181	0.000124	0.000141
RS	59	14.354946	1.626412	32.760142	0.000065	0.000074
RS	60	15.626314	1.626412	16.051868	0.000032	0.000037
RS	61	17.009503	1.626412	7.333727	0.000015	0.000017
RS	62	18.514348	1.626412	3.105201	0.000006	0.000007
RS	63	20.151551	1.626412	1.834946	0.000004	0.000004
PA	4+25*2+4+6 0.125287314 0.025073306 20.151550652 0.138287661 1.054497576 1.156913313 1.657483302 2.306593641 2.775122215 2.845810482 2.597478833 2.223840138 1.845489026 1.543827568 1.354872514 1.265378738 1.248221358 1.279668998 1.339390233 1.409754603 1.478403415 1.537801238 1.582619342 1.611159600 1.627483521 1.638107746 1.647157739 1.655383167 1.661170503 1.659215544 1.626411782
//
IT	4588
RD	15
LK	-5763788.084412
QD	-1328.686780 -> -1321.714467
RI	0.0393299764
TR	0.124868	0.025083
MT	20.240809
MM	C_pi: 1.193668, n_recomb: 506117.817257
RS	0	0.000000	0.138543	30700.319055	0.060658	0.106591
RS	1	0.008803	0.138543	31263.496646	0.061771	0.053411
RS	2	0.018381	0.138543	31652.132385	0.062539	0.032684
RS	3	0.028802	0.138543	31843.203055	0.062917	0.031644
RS	4	0.040140	1.085483	4220.126122	0.008338	0.004940
RS	5	0.052477	1.085483	4538.200843	0.008967	0.005945
RS	6	0.065899	1.145349	4622.023514	0.009132	0.006301
RS	7	0.080503	1.145349	4963.352015	0.009807	0.007230
RS	8	0.096393	1.637842	3731.346567	0.007372	0.005748
RS	9	0.113681	1.637842	4016.232609	0.007935	0.006513
RS	10	0.132492	2.296544	3085.557984	0.006097	0.005291
RS	11	0.152958	2.296544	3326.980175	0.006574	0.005957
RS	12	0.175226	2.783460	2960.132491	0.005849	0.005514
RS	13	0.199454	2.783460	3192.588626	0.006308	0.006103
RS	14	0.225815	2.868119	3339.590999	0.006598	0.006570
RS	15	0.254496	2.868119	3597.185210	0.007107	0.007223
RS	16	0.285702	2.624533	4228.189562	0.008354	0.008648
RS	17	0.319656	2.624533	4540.694926	0.008972	0.009395
RS	18	0.356598	2.248886	5677.032420	0.011217	0.011841
RS	19	0.396792	2.248886	6065.782100	0.011985	0.012710
RS	20	0.440524	1.863268	7792.985708	0.015398	0.016374
RS	21	0.488107	1.863268	8261.081703	0.016322	0.017442
RS	22	0.539877	1.553396	10448.767791	0.020645	0.022094
RS	23	0.596206	1.553396	10954.352628	0.021644	0.023261
RS	24	0.657493	1.358960	13044.925589	0.025774	0.027698
RS	25	0.724174	1.358960	13496.395893	0.026667	0.028706
RS	26	0.796726	1.266883	14881.001344	0.029402	0.031607
RS	27	0.875665	1.266883	15187.201844	0.030007	0.032235
RS	28	0.961552	1.249113	15623.810071	0.030870	0.033094
RS	29	1.055001	1.249113	15741.635345	0.031103	0.033269
RS	30	1.156675	1.281160	15376.160461	0.030381	0.032424
RS	31	1.267300	1.281160	15310.209757	0.030250	0.032190
RS	32	1.387663	1.342108	14472.152614	0.028594	0.030363
RS	33	1.518621	1.342108	14246.002182	0.028148	0.029802
RS	34	1.661108	1.413827	13233.269928	0.026147	0.027633
RS	35	1.816138	1.413827	12867.400836	0.025424	0.026803
RS	36	1.984815	1.483739	11840.176355	0.023394	0.024626
RS	37	2.168341	1.483739	11349.611968	0.022425	0.023558
RS	38	2.368022	1.544281	10366.000106	0.020481	0.021489
RS	39	2.585282	1.544281	9766.147480	0.019296	0.020212
RS	40	2.821666	1.590081	8844.107307	0.017474	0.018287
RS	41	3.078860	1.590081	8155.452287	0.016114	0.016845
RS	42	3.358694	1.619461	7289.537751	0.014403	0.015052
RS	43	3.663162	1.619461	6544.331436	0.012930	0.013508
RS	44	3.994432	1.636749	5722.244004	0.011306	0.011815
RS	45	4.354864	1.636749	4971.175872	0.009822	0.010265
RS	46	4.747024	1.648742	4207.033370	0.008312	0.008696
RS	47	5.173707	1.648742	3513.742208	0.006943	0.007268
RS	48	5.637950	1.659586	2851.195207	0.005633	0.005911
RS	49	6.143060	1.659586	2273.164398	0.004491	0.004721
RS	50	6.692635	1.669790	1754.467749	0.003467	0.003658
RS	51	7.290589	1.669790	1324.171708	0.002616	0.002771
RS	52	7.941180	1.677413	964.241303	0.001905	0.002029
RS	53	8.649043	1.677413	681.849962	0.001347	0.001444
RS	54	9.419219	1.676870	464.351544	0.000917	0.000991
RS	55	10.257194	1.676870	303.337649	0.000599	0.000653
RS	56	11.168935	1.676870	189.466225	0.000374	0.000412
RS	57	12.160936	1.676870	112.708214	0.000223	0.000248
RS	58	13.240263	1.643376	64.470346	0.000127	0.000143
RS	59	14.414603	1.643376	33.828423	0.000067	0.000076
RS	60	15.692319	1.643376	16.649243	0.000033	0.000038
RS	61	17.082513	1.643376	7.643025	0.000015	0.000018
RS	62	18.595085	1.643376	3.252746	0.000006	0.000008
RS	63	20.240809	1.643376	1.938371	0.000004	0.000005
PA	4+25*2+4+6 0.124867510 0.025082793 20.240808729 0.138542852 1.085482574 1.145348604 1.637842324 2.296544132 2.783460211 2.868118689 2.624533014 2.248885953 1.863267620 1.553396470 1.358959772 1.266882662 1.249112668 1.281160006 1.342108417 1.413826597 1.483738888 1.544280507 1.590080961 1.619461041 1.636749106 1.648741786 1.659585535 1.669789561 1.677413070 1.676869837 1.643376094
//
IT	3718
RD	16
LK	-5763774.580178
QD	-1317.190078 -> -1311.082649
RI	0.0390876119
TR	0.124477	0.025094
MT	20.323503
MM	C_pi: 1.198028, n_recomb: 508154.845834
RS	0	0.000000	0.138773	30796.293838	0.060604	0.106449
RS	1	0.008810	0.138773	31364.979071	0.061723	0.053466
RS	2	0.018396	0.138773	31758.677201	0.062498	0.032729
RS	3	0.028827	0.138773	31954.209707	0.062883	0.031694
RS	4	0.040176	1.117619	4120.920613	0.008110	0.004816
RS	5	0.052526	1.117619	4433.261120	0.008724	0.005794
RS	6	0.065963	1.135009	4691.969834	0.009233	0.006377
RS	7	0.080585	1.135009	5038.096625	0.009914	0.007309
RS	8	0.096494	1.620011	3794.384737	0.007467	0.005817
RS	9	0.113805	1.620011	4083.791844	0.008037	0.006590
RS	10	0.132642	2.287223	3115.854227	0.006132	0.005315
RS	11	0.153137	2.287223	3359.691310	0.006612	0.005988
RS	12	0.175439	2.790335	2969.892530	0.005844	0.005507
RS	13	0.199705	2.790335	3203.348622	0.006304	0.006101
RS	14	0.226109	2.887372	3337.037408	0.006567	0.006542
RS	15	0.254839	2.887372	3594.854696	0.007074	0.007197
RS	16	0.286100	2.648454	4215.979842	0.008297	0.008599
RS	17	0.320115	2.648454	4528.318443	0.008911	0.009343
RS	18	0.357127	2.271676	5656.908930	0.011132	0.011766
RS	19	0.397400	2.271676	6045.586631	0.011897	0.012629
RS	20	0.441221	1.879807	7778.503261	0.015307	0.016292
RS	21	0.488903	1.879807	8247.745526	0.016231	0.017349
RS	22	0.540785	1.562445	10465.894071	0.020596	0.022046
RS	23	0.597238	1.562445	10974.512141	0.021597	0.023204
RS	24	0.658664	1.362945	13108.600774	0.025796	0.027712
RS	25	0.725502	1.362945	13563.565285	0.026692	0.028714
RS	26	0.798229	1.268503	14980.425483	0.029480	0.031667
RS	27	0.877363	1.268503	15288.483652	0.030086	0.032291
RS	28	0.963468	1.250185	15733.986929	0.030963	0.033163
RS	29	1.057160	1.250185	15851.525892	0.031194	0.033336
RS	30	1.159105	1.282791	15476.031301	0.030455	0.032474
RS	31	1.270032	1.282791	15408.647306	0.030323	0.032240
RS	32	1.390732	1.344844	14553.464690	0.028640	0.030386
RS	33	1.522065	1.344844	14325.800560	0.028192	0.029829
RS	34	1.664968	1.417737	13297.880538	0.026169	0.027638
RS	35	1.820462	1.417737	12930.765751	0.025447	0.026814
RS	36	1.989654	1.488698	11892.447091	0.023403	0.024624
RS	37	2.173752	1.488698	11400.823851	0.022436	0.023561
RS	38	2.374069	1.550176	10409.130763	0.020484	0.021484
RS	39	2.592035	1.550176	9808.279795	0.019302	0.020213
RS	40	2.829202	1.596773	8880.401489	0.017476	0.018284
RS	41	3.087264	1.596773	8190.643476	0.016118	0.016847
RS	42	3.368062	1.626853	7320.176338	0.014405	0.015052
RS	43	3.673597	1.626853	6573.669566	0.012936	0.013511
RS	44	4.006051	1.645017	5747.031014	0.011310	0.011816
RS	45	4.367793	1.645017	4994.693591	0.009829	0.010269
RS	46	4.761405	1.658336	4225.839197	0.008316	0.008697
RS	47	5.189693	1.658336	3531.660812	0.006950	0.007273
RS	48	5.655714	1.670965	2865.084919	0.005638	0.005912
RS	49	6.162792	1.670965	2286.547008	0.004500	0.004727
RS	50	6.714542	1.683184	1764.985212	0.003473	0.003662
RS	51	7.314902	1.683184	1334.186097	0.002626	0.002778
RS	52	7.968154	1.692692	972.303559	0.001913	0.002036
RS	53	8.678957	1.692692	689.090481	0.001356	0.001451
RS	54	9.452381	1.693641	470.087516	0.000925	0.000998
RS	55	10.293944	1.693641	308.014370	0.000606	0.000659
RS	56	11.209648	1.693641	193.012676	0.000380	0.000417
RS	57	12.206026	1.693641	115.218563	0.000227	0.000252
RS	58	13.290185	1.659534	66.162711	0.000130	0.000146
RS	59	14.469858	1.659534	34.854467	0.000069	0.000078
RS	60	15.753459	1.659534	17.227398	0.000034	0.000039
RS	61	17.150146	1.659534	7.944616	0.000016	0.000018
RS	62	18.669880	1.659534	3.397686	0.000007	0.000008
RS	63	20.323503	1.659534	2.041182	0.000004	0.000005
PA	4+25*2+4+6 0.124476650 0.025093606 20.323503378 0.138772749 1.117619225 1.135008991 1.620010895 2.287222832 2.790335404 2.887372122 2.648453704 2.271675586 1.879807475 1.562445071 1.362944987 1.268502849 1.250184790 1.282791122 1.344843636 1.417736754 1.488698475 1.550175888 1.596772920 1.626852723 1.645017329 1.658336343 1.670965177 1.683183535 1.692691860 1.693640518 1.659534494
//
IT	3245
RD	17
LK	-5763762.731310
QD	-1306.660698 -> -1301.271506
RI	0.0388550917
TR	0.124109	0.025105
MT	20.401031
MM	C_pi: 1.202132, n_recomb: 510093.394048
RS	0	0.000000	0.138975	30890.732955	0.060559	0.106316
RS	1	0.008817	0.138975	31464.474490	0.061684	0.053518
RS	2	0.018410	0.138975	31862.764735	0.062465	0.032774
RS	3	0.028850	0.138975	32062.277922	0.062856	0.031745
RS	4	0.040210	1.150858	4022.227377	0.007885	0.004694
RS	5	0.052572	1.150858	4328.741446	0.008486	0.005645
RS	6	0.066023	1.125769	4757.121653	0.009326	0.006448
RS	7	0.080661	1.125769	5107.721077	0.010013	0.007381
RS	8	0.096589	1.603919	3853.535274	0.007555	0.005881
RS	9	0.113921	1.603919	4147.182123	0.008130	0.006661
RS	10	0.132782	2.278829	3144.239099	0.006164	0.005337
RS	11	0.153305	2.278829	3390.342422	0.006647	0.006017
RS	12	0.175637	2.796211	2979.829843	0.005842	0.005502
RS	13	0.199939	2.796211	3214.280095	0.006301	0.006101
RS	14	0.226383	2.904136	3336.388213	0.006541	0.006519
RS	15	0.255159	2.904136	3594.529773	0.007047	0.007175
RS	16	0.286472	2.669675	4206.889366	0.008247	0.008556
RS	17	0.320545	2.669675	4519.207788	0.008860	0.009299
RS	18	0.357622	2.292491	5640.045839	0.011057	0.011700
RS	19	0.397969	2.292491	6028.742143	0.011819	0.012556
RS	20	0.441872	1.895239	7765.796818	0.015224	0.016215
RS	21	0.489647	1.895239	8236.127425	0.016146	0.017264
RS	22	0.541633	1.571011	10481.671076	0.020549	0.021999
RS	23	0.598203	1.571011	10993.132027	0.021551	0.023150
RS	24	0.659760	1.366829	13167.217152	0.025813	0.027721
RS	25	0.726744	1.366829	13625.504764	0.026712	0.028719
RS	26	0.799635	1.270211	15072.163835	0.029548	0.031719
RS	27	0.878951	1.270211	15382.084167	0.030155	0.032340
RS	28	0.965261	1.251412	15835.690676	0.031045	0.033224
RS	29	1.059180	1.251412	15953.161885	0.031275	0.033394
RS	30	1.161379	1.284550	15568.438846	0.030521	0.032517
RS	31	1.272589	1.284550	15499.962629	0.030387	0.032283
RS	32	1.393603	1.347609	14629.361502	0.028680	0.030406
RS	33	1.525287	1.347609	14400.507106	0.028231	0.029851
RS	34	1.668581	1.421531	13359.274302	0.026190	0.027643
RS	35	1.824509	1.421531	12991.112453	0.025468	0.026823
RS	36	1.994183	1.493370	11943.283142	0.023414	0.024623
RS	37	2.178817	1.493370	11450.623494	0.022448	0.023566
RS	38	2.379730	1.555609	10451.953284	0.020490	0.021483
RS	39	2.598356	1.555609	9849.950690	0.019310	0.020217
RS	40	2.836257	1.602847	8916.840682	0.017481	0.018285
RS	41	3.095133	1.602847	8225.696869	0.016126	0.016852
RS	42	3.376833	1.633505	7350.887334	0.014411	0.015055
RS	43	3.683369	1.633505	6602.745921	0.012944	0.013517
RS	44	4.016930	1.652463	5771.521410	0.011315	0.011818
RS	45	4.379900	1.652463	5017.621756	0.009837	0.010275
RS	46	4.774872	1.667066	4243.928745	0.008320	0.008699
RS	47	5.204666	1.667066	3548.692431	0.006957	0.007277
RS	48	5.672354	1.681476	2878.006598	0.005642	0.005914
RS	49	6.181275	1.681476	2298.942850	0.004507	0.004731
RS	50	6.735065	1.695733	1774.542793	0.003479	0.003665
RS	51	7.337680	1.695733	1343.340960	0.002634	0.002784
RS	52	7.993425	1.707174	979.614291	0.001920	0.002041
RS	53	8.706984	1.707174	695.732753	0.001364	0.001457
RS	54	9.483453	1.709679	475.355787	0.000932	0.001003
RS	55	10.328381	1.709679	312.363583	0.000612	0.000665
RS	56	11.247802	1.709679	196.343689	0.000385	0.000422
RS	57	12.248284	1.709679	117.596477	0.000231	0.000255
RS	58	13.336973	1.675051	67.776638	0.000133	0.000149
RS	59	14.521647	1.675051	35.841067	0.000070	0.000080
RS	60	15.810768	1.675051	17.787669	0.000035	0.000040
RS	61	17.213545	1.675051	8.239080	0.000016	0.000019
RS	62	18.739998	1.675051	3.540254	0.000007	0.000008
RS	63	20.401031	1.675051	2.143503	0.000004	0.000005
PA	4+25*2+4+6 0.124109242 0.025104781 20.401031391 0.138974573 1.150857593 1.125769378 1.603918563 2.278829322 2.796211049 2.904136116 2.669675159 2.292490729 1.895239020 1.571011447 1.366828807 1.270211000 1.251411635 1.284550320 1.347608799 1.421530632 1.493370109 1.555608871 1.602847374 1.633505115 1.652462905 1.667066294 1.681476277 1.695733058 1.707173536 1.709679270 1.675050749
//
IT	4127
RD	18
LK	-5763752.258977
QD	-1296.939120 -> -1292.154381
RI	0.0386308918
TR	0.123763	0.025116
MT	20.473952
MM	C_pi: 1.206002, n_recomb: 511937.095171
RS	0	0.000000	0.139150	30983.748017	0.060523	0.106192
RS	1	0.008823	0.139150	31562.118301	0.061652	0.053568
RS	2	0.018424	0.139150	31964.553476	0.062438	0.032818
RS	3	0.028872	0.139150	32167.587935	0.062835	0.031799
RS	4	0.040242	1.185127	3924.564300	0.007666	0.004574
RS	5	0.052615	1.185127	4225.200995	0.008253	0.005500
RS	6	0.066079	1.117492	4817.817960	0.009411	0.006515
RS	7	0.080732	1.117492	5172.588456	0.010104	0.007448
RS	8	0.096677	1.589433	3908.853806	0.007635	0.005941
RS	9	0.114030	1.589433	4206.465860	0.008217	0.006727
RS	10	0.132913	2.271432	3170.598987	0.006193	0.005357
RS	11	0.153462	2.271432	3418.813546	0.006678	0.006042
RS	12	0.175824	2.801398	2989.662747	0.005840	0.005498
RS	13	0.200159	2.801398	3225.083520	0.006300	0.006100
RS	14	0.226641	2.918854	3337.156494	0.006519	0.006499
RS	15	0.255459	2.918854	3595.694258	0.007024	0.007157
RS	16	0.286820	2.688556	4200.340651	0.008205	0.008519
RS	17	0.320948	2.688556	4512.756412	0.008815	0.009261
RS	18	0.358087	2.311538	5625.947256	0.010990	0.011640
RS	19	0.398502	2.311538	6014.737436	0.011749	0.012491
RS	20	0.442484	1.909662	7754.613653	0.015148	0.016144
RS	21	0.490345	1.909662	8225.978585	0.016068	0.017185
RS	22	0.542429	1.579127	10496.245846	0.020503	0.021954
RS	23	0.599108	1.579127	11010.374771	0.021507	0.023098
RS	24	0.660788	1.370593	13221.409032	0.025826	0.027727
RS	25	0.727910	1.370593	13682.854642	0.026728	0.028720
RS	26	0.800954	1.271972	15157.064110	0.029607	0.031765
RS	27	0.880442	1.271972	15468.833063	0.030216	0.032382
RS	28	0.966943	1.252753	15929.785071	0.031117	0.033276
RS	29	1.061076	1.252753	16047.364363	0.031346	0.033446
RS	30	1.163513	1.286404	15654.060085	0.030578	0.032553
RS	31	1.274989	1.286404	15584.778833	0.030443	0.032321
RS	32	1.396299	1.350388	14700.199268	0.028715	0.030422
RS	33	1.528313	1.350388	14470.434839	0.028266	0.029871
RS	34	1.671973	1.425218	13417.484895	0.026209	0.027648
RS	35	1.828308	1.425218	13048.458950	0.025488	0.026833
RS	36	1.998437	1.497791	11992.493912	0.023426	0.024625
RS	37	2.183574	1.497791	11498.837233	0.022461	0.023572
RS	38	2.385046	1.560641	10494.172425	0.020499	0.021485
RS	39	2.604294	1.560641	9890.911046	0.019321	0.020223
RS	40	2.842884	1.608387	8953.127348	0.017489	0.018289
RS	41	3.102525	1.608387	8260.381455	0.016136	0.016859
RS	42	3.385073	1.639515	7381.452997	0.014419	0.015060
RS	43	3.692549	1.639515	6631.414165	0.012954	0.013525
RS	44	4.027152	1.659189	5795.613888	0.011321	0.011823
RS	45	4.391277	1.659189	5039.919054	0.009845	0.010281
RS	46	4.787527	1.675038	4261.301657	0.008324	0.008700
RS	47	5.218736	1.675038	3564.876378	0.006964	0.007282
RS	48	5.687990	1.691217	2890.037884	0.005645	0.005915
RS	49	6.198645	1.691217	2310.439363	0.004513	0.004736
RS	50	6.754353	1.707529	1783.235310	0.003483	0.003667
RS	51	7.359089	1.707529	1351.721595	0.002640	0.002789
RS	52	8.017179	1.720941	986.250043	0.001927	0.002046
RS	53	8.733330	1.720941	701.836030	0.001371	0.001463
RS	54	9.512664	1.725067	480.200484	0.000938	0.001009
RS	55	10.360757	1.725067	316.415407	0.000618	0.000670
RS	56	11.283673	1.725067	199.478574	0.000390	0.000426
RS	57	12.288016	1.725067	119.853531	0.000234	0.000259
RS	58	13.380968	1.689986	69.319056	0.000135	0.000151
RS	59	14.570348	1.689986	36.791503	0.000072	0.000081
RS	60	15.864662	1.689986	18.331456	0.000036	0.000041
RS	61	17.273170	1.689986	8.526950	0.000017	0.000019
RS	62	18.805945	1.689986	3.680621	0.000007	0.000008
RS	63	20.473952	1.689986	2.245388	0.000004	0.000005
PA	4+25*2+4+6 0.123762988 0.025116034 20.473952253 0.139149787 1.185127286 1.117491788 1.589433100 2.271431541 2.801397731 2.918853770 2.688556300 2.311537683 1.909662397 1.579127377 1.370593342 1.271972329 1.252752985 1.286403810 1.350388241 1.425218074 1.497790523 1.560641053 1.608387000 1.639514841 1.659188895 1.675037743 1.691216827 1.707528950 1.720940848 1.725067306 1.689986434
//
IT	3624
RD	19
LK	-5763742.949850
QD	-1287.911301 -> -1283.640856
RI	0.0384150207
TR	0.123435	0.025127
MT	20.543063
MM	C_pi: 1.209668, n_recomb: 513688.301224
RS	0	0.000000	0.139300	31075.317103	0.060495	0.106073
RS	1	0.008828	0.139300	31657.919060	0.061629	0.053616
RS	2	0.018436	0.139300	32064.082709	0.062419	0.032863
RS	3	0.028892	0.139300	32270.209253	0.062821	0.031855
RS	4	0.040272	1.220381	3828.297481	0.007453	0.004457
RS	5	0.052655	1.220381	4123.038829	0.008026	0.005357
RS	6	0.066133	1.110036	4874.483321	0.009489	0.006577
RS	7	0.080799	1.110036	5233.152970	0.010187	0.007511
RS	8	0.096761	1.576399	3960.507611	0.007710	0.005997
RS	9	0.114132	1.576399	4261.824821	0.008297	0.006788
RS	10	0.133037	2.265028	3194.923513	0.006220	0.005375
RS	11	0.153610	2.265028	3445.095559	0.006707	0.006066
RS	12	0.176000	2.806169	2999.150880	0.005838	0.005494
RS	13	0.200367	2.806169	3235.503939	0.006299	0.006100
RS	14	0.226884	2.931864	3338.994465	0.006500	0.006482
RS	15	0.255743	2.931864	3597.980412	0.007004	0.007142
RS	16	0.287150	2.705427	4195.839010	0.008168	0.008487
RS	17	0.321329	2.705427	4508.445154	0.008777	0.009229
RS	18	0.358526	2.329034	5614.128824	0.010929	0.011585
RS	19	0.399007	2.329034	6003.072645	0.011686	0.012432
RS	20	0.443061	1.923190	7744.674007	0.015077	0.016077
RS	21	0.491005	1.923190	8217.021548	0.015996	0.017112
RS	22	0.543182	1.586834	10509.710718	0.020459	0.021910
RS	23	0.599965	1.586834	11026.347217	0.021465	0.023049
RS	24	0.661761	1.374240	13271.643189	0.025836	0.027731
RS	25	0.729013	1.374240	13736.089831	0.026740	0.028720
RS	26	0.802202	1.273770	15235.813097	0.029660	0.031804
RS	27	0.881852	1.273770	15549.404645	0.030270	0.032419
RS	28	0.968534	1.254184	16017.014684	0.031180	0.033323
RS	29	1.062869	1.254184	16134.841282	0.031410	0.033491
RS	30	1.165533	1.288335	15733.446092	0.030628	0.032585
RS	31	1.277260	1.288335	15663.602869	0.030492	0.032353
RS	32	1.398850	1.353184	14766.233759	0.028746	0.030436
RS	33	1.531176	1.353184	14535.807145	0.028297	0.029887
RS	34	1.675183	1.428820	13472.536909	0.026227	0.027652
RS	35	1.831904	1.428820	13102.815540	0.025507	0.026841
RS	36	2.002462	1.502004	12039.909218	0.023438	0.024628
RS	37	2.188076	1.502004	11545.307779	0.022475	0.023579
RS	38	2.390078	1.565342	10535.506496	0.020510	0.021490
RS	39	2.609913	1.565342	9930.920169	0.019333	0.020231
RS	40	2.849157	1.613479	8988.984695	0.017499	0.018295
RS	41	3.109522	1.613479	8294.477338	0.016147	0.016868
RS	42	3.392873	1.644983	7411.662821	0.014428	0.015067
RS	43	3.701239	1.644983	6659.525250	0.012964	0.013533
RS	44	4.036830	1.665308	5819.180558	0.011328	0.011828
RS	45	4.402048	1.665308	5061.515748	0.009853	0.010288
RS	46	4.799509	1.682360	4277.942514	0.008328	0.008702
RS	47	5.232060	1.682360	3580.231104	0.006970	0.007286
RS	48	5.702798	1.700298	2901.218580	0.005648	0.005915
RS	49	6.215095	1.700298	2321.091410	0.004518	0.004739
RS	50	6.772620	1.718679	1791.127707	0.003487	0.003669
RS	51	7.379366	1.718679	1359.390138	0.002646	0.002793
RS	52	8.039678	1.734094	992.270040	0.001932	0.002049
RS	53	8.758285	1.734094	707.447126	0.001377	0.001469
RS	54	9.540335	1.739897	484.658517	0.000943	0.001013
RS	55	10.391427	1.739897	320.194671	0.000623	0.000675
RS	56	11.317657	1.739897	202.432963	0.000394	0.000430
RS	57	12.325660	1.739897	121.998879	0.000237	0.000262
RS	58	13.422653	1.704445	70.794511	0.000138	0.000154
RS	59	14.616494	1.704445	37.708195	0.000073	0.000083
RS	60	15.915732	1.704445	18.859952	0.000037	0.000042
RS	61	17.329673	1.704445	8.808766	0.000017	0.000020
RS	62	18.868443	1.704445	3.819014	0.000007	0.000009
RS	63	20.543063	1.704445	2.346974	0.000005	0.000005
PA	4+25*2+4+6 0.123434747 0.025126885 20.543062698 0.139300405 1.220380713 1.110035988 1.576398722 2.265028237 2.806169246 2.931864484 2.705427466 2.329034435 1.923190241 1.586834195 1.374240150 1.273770065 1.254184258 1.288335423 1.353184121 1.428819938 1.502004316 1.565341986 1.613479473 1.644982621 1.665307749 1.682360410 1.700298092 1.718678786 1.734093562 1.739896710 1.704445065
//
IT	3399
RD	20
LK	-5763734.631710
QD	-1279.488844 -> -1275.660251
RI	0.0382073263
TR	0.123122	0.025137
MT	20.608890
MM	C_pi: 1.213147, n_recomb: 515349.340209
RS	0	0.000000	0.139428	31165.386713	0.060474	0.105961
RS	1	0.008834	0.139428	31751.848593	0.061612	0.053662
RS	2	0.018448	0.139428	32161.350623	0.062407	0.032908
RS	3	0.028912	0.139428	32370.166949	0.062812	0.031912
RS	4	0.040300	1.256556	3733.763058	0.007245	0.004342
RS	5	0.052694	1.256556	4022.621660	0.007806	0.005219
RS	6	0.066183	1.103273	4927.538815	0.009562	0.006635
RS	7	0.080863	1.103273	5289.863790	0.010265	0.007570
RS	8	0.096841	1.564660	4008.695350	0.007779	0.006049
RS	9	0.114230	1.564660	4313.473152	0.008370	0.006845
RS	10	0.133155	2.259604	3217.214181	0.006243	0.005391
RS	11	0.153751	2.259604	3469.191367	0.006732	0.006086
RS	12	0.176168	2.810687	3008.158077	0.005837	0.005491
RS	13	0.200564	2.810687	3245.397067	0.006297	0.006100
RS	14	0.227116	2.943437	3341.625028	0.006484	0.006467
RS	15	0.256013	2.943437	3601.094834	0.006988	0.007129
RS	16	0.287463	2.720516	4193.045910	0.008136	0.008459
RS	17	0.321691	2.720516	4505.918773	0.008743	0.009201
RS	18	0.358943	2.345149	5604.210972	0.010875	0.011536
RS	19	0.399486	2.345149	5993.355442	0.011630	0.012379
RS	20	0.443611	1.935912	7735.738132	0.015011	0.016015
RS	21	0.491633	1.935912	8209.017086	0.015929	0.017044
RS	22	0.543897	1.594165	10522.109777	0.020417	0.021868
RS	23	0.600779	1.594165	11041.103910	0.021425	0.023002
RS	24	0.662685	1.377771	13318.251969	0.025843	0.027732
RS	25	0.730061	1.377771	13785.548923	0.026750	0.028719
RS	26	0.803388	1.275585	15308.989525	0.029706	0.031839
RS	27	0.883193	1.275585	15624.365217	0.030318	0.032452
RS	28	0.970047	1.255687	16097.919897	0.031237	0.033364
RS	29	1.064575	1.255687	16216.106473	0.031466	0.033530
RS	30	1.167453	1.290328	15807.044371	0.030672	0.032612
RS	31	1.279419	1.290328	15736.845865	0.030536	0.032381
RS	32	1.401276	1.355988	14827.738702	0.028772	0.030447
RS	33	1.533898	1.355988	14596.863413	0.028324	0.029901
RS	34	1.678236	1.432346	13524.458420	0.026243	0.027656
RS	35	1.835324	1.432346	13154.196544	0.025525	0.026849
RS	36	2.006290	1.506041	12085.392658	0.023451	0.024632
RS	37	2.192359	1.506041	11589.907941	0.022489	0.023586
RS	38	2.394865	1.569761	10575.728608	0.020521	0.021496
RS	39	2.615260	1.569761	9969.783218	0.019346	0.020240
RS	40	2.855124	1.618191	9024.174434	0.017511	0.018303
RS	41	3.116179	1.618191	8327.794935	0.016160	0.016878
RS	42	3.400294	1.649988	7441.327755	0.014439	0.015076
RS	43	3.709508	1.649988	6686.945456	0.012976	0.013543
RS	44	4.046039	1.670902	5842.130179	0.011336	0.011834
RS	45	4.412298	1.670902	5082.365235	0.009862	0.010295
RS	46	4.810912	1.689121	4293.833458	0.008332	0.008705
RS	47	5.244739	1.689121	3594.770059	0.006975	0.007291
RS	48	5.716891	1.708801	2911.592223	0.005650	0.005916
RS	49	6.230752	1.708801	2330.952197	0.004523	0.004742
RS	50	6.790008	1.729257	1798.282339	0.003489	0.003670
RS	51	7.398667	1.729257	1366.403315	0.002651	0.002797
RS	52	8.061096	1.746702	997.725173	0.001936	0.002053
RS	53	8.782043	1.746702	712.605932	0.001383	0.001473
RS	54	9.566678	1.754232	488.761109	0.000948	0.001018
RS	55	10.420628	1.754232	323.722304	0.000628	0.000679
RS	56	11.350015	1.754232	205.219984	0.000398	0.000434
RS	57	12.361504	1.754232	124.040175	0.000241	0.000265
RS	58	13.462347	1.718472	72.207598	0.000140	0.000156
RS	59	14.660438	1.718472	38.593111	0.000075	0.000084
RS	60	15.964368	1.718472	19.373866	0.000038	0.000043
RS	61	17.383486	1.718472	9.084716	0.000018	0.000020
RS	62	18.927968	1.718472	3.955448	0.000008	0.000009
RS	63	20.608890	1.718472	2.448203	0.000005	0.000006
PA	4+25*2+4+6 0.123122372 0.025137069 20.608889773 0.139428204 1.256555949 1.103272511 1.564660402 2.259604227 2.810686624 2.943437310 2.720515872 2.345148808 1.935911539 1.594164732 1.377770846 1.275584919 1.255686539 1.290328297 1.355987726 1.432346421 1.506040884 1.569760752 1.618191076 1.649987806 1.670902046 1.689120651 1.708801196 1.729257278 1.746702452 1.754232187 1.718472091
//
IT	3584
RD	21
LK	-5763727.167494
QD	-1271.605318 -> -1268.159417
RI	0.0380071707
TR	0.122824	0.025146
MT	20.671862
MM	C_pi: 1.216462, n_recomb: 516925.594975
RS	0	0.000000	0.139537	31253.615283	0.060461	0.105852
RS	1	0.008839	0.139537	31843.615288	0.061602	0.053707
RS	2	0.018460	0.139537	32256.122159	0.062400	0.032953
RS	3	0.028931	0.139537	32467.288583	0.062808	0.031970
RS	4	0.040327	1.293591	3641.268892	0.007044	0.004231
RS	5	0.052731	1.293591	3924.286528	0.007592	0.005084
RS	6	0.066231	1.097089	4977.425795	0.009629	0.006691
RS	7	0.080924	1.097089	5343.191665	0.010336	0.007625
RS	8	0.096917	1.554083	4053.647006	0.007842	0.006097
RS	9	0.114323	1.554083	4361.658373	0.008438	0.006898
RS	10	0.133267	2.255144	3237.509950	0.006263	0.005405
RS	11	0.153886	2.255144	3491.143991	0.006754	0.006104
RS	12	0.176327	2.815061	3016.627641	0.005836	0.005488
RS	13	0.200752	2.815061	3254.703627	0.006296	0.006100
RS	14	0.227337	2.953795	3344.858438	0.006471	0.006455
RS	15	0.256270	2.953795	3604.837214	0.006974	0.007118
RS	16	0.287762	2.734071	4191.640248	0.008109	0.008435
RS	17	0.322037	2.734071	4504.840323	0.008715	0.009176
RS	18	0.359342	2.360026	5595.935059	0.010825	0.011491
RS	19	0.399944	2.360026	5985.320428	0.011579	0.012331
RS	20	0.444135	1.947909	7727.662235	0.014949	0.015957
RS	21	0.492232	1.947909	8201.826018	0.015867	0.016980
RS	22	0.544580	1.601151	10533.574041	0.020377	0.021827
RS	23	0.601556	1.601151	11054.790397	0.021386	0.022957
RS	24	0.663568	1.381188	13361.654366	0.025848	0.027732
RS	25	0.731061	1.381188	13831.662039	0.026758	0.028716
RS	26	0.804521	1.277406	15377.200768	0.029747	0.031871
RS	27	0.884473	1.277406	15694.318402	0.030361	0.032482
RS	28	0.971492	1.257239	16173.223385	0.031287	0.033400
RS	29	1.066204	1.257239	16291.856630	0.031517	0.033566
RS	30	1.169287	1.292368	15875.421479	0.030711	0.032635
RS	31	1.281481	1.292368	15805.042587	0.030575	0.032405
RS	32	1.403593	1.358794	14885.095069	0.028795	0.030457
RS	33	1.536499	1.358794	14653.956073	0.028348	0.029913
RS	34	1.681152	1.435805	13573.444139	0.026258	0.027660
RS	35	1.838592	1.435805	13202.779945	0.025541	0.026856
RS	36	2.009948	1.509926	12128.965451	0.023464	0.024636
RS	37	2.196450	1.509926	11632.662840	0.022504	0.023594
RS	38	2.399438	1.573936	10614.793754	0.020534	0.021504
RS	39	2.620368	1.573936	10007.472017	0.019360	0.020250
RS	40	2.860827	1.622574	9058.622785	0.017524	0.018313
RS	41	3.122540	1.622574	8360.289047	0.016173	0.016890
RS	42	3.407386	1.654592	7470.394252	0.014452	0.015086
RS	43	3.717411	1.654592	6713.653556	0.012988	0.013554
RS	44	4.054840	1.676039	5864.452171	0.011345	0.011842
RS	45	4.422094	1.676039	5102.485094	0.009871	0.010303
RS	46	4.821811	1.695387	4309.012396	0.008336	0.008708
RS	47	5.256859	1.695387	3608.546882	0.006981	0.007295
RS	48	5.730363	1.716792	2921.225375	0.005651	0.005916
RS	49	6.245720	1.716792	2340.089868	0.004527	0.004745
RS	50	6.806630	1.739327	1804.767652	0.003491	0.003671
RS	51	7.417121	1.739327	1372.821259	0.002656	0.002800
RS	52	8.081574	1.758827	1002.667276	0.001940	0.002055
RS	53	8.804759	1.758827	717.352761	0.001388	0.001478
RS	54	9.591868	1.768126	492.539969	0.000953	0.001022
RS	55	10.448552	1.768126	327.019440	0.000633	0.000683
RS	56	11.380959	1.768126	207.852851	0.000402	0.000438
RS	57	12.395783	1.768126	125.985114	0.000244	0.000268
RS	58	13.500310	1.732117	73.562499	0.000142	0.000158
RS	59	14.702468	1.732117	39.448258	0.000076	0.000086
RS	60	16.010887	1.732117	19.874066	0.000038	0.000044
RS	61	17.434960	1.732117	9.355133	0.000018	0.000021
RS	62	18.984909	1.732117	4.090031	0.000008	0.000009
RS	63	20.671862	1.732117	2.549112	0.000005	0.000006
PA	4+25*2+4+6 0.122824128 0.025146418 20.671861730 0.139536973 1.293590805 1.097088951 1.554082550 2.255143530 2.815061167 2.953795437 2.734070765 2.360026061 1.947909259 1.601150574 1.381188416 1.277406008 1.257238519 1.292367938 1.358793906 1.435805113 1.509926001 1.573935998 1.622573842 1.654592016 1.676039479 1.695386939 1.716792134 1.739326977 1.758827495 1.768126171 1.732117159
//
IT	3680
RD	22
LK	-5763720.443882
QD	-1264.204265 -> -1261.092154
RI	0.0378133867
TR	0.122538	0.025155
MT	20.732404
MM	C_pi: 1.219641, n_recomb: 518424.699663
RS	0	0.000000	0.139632	31339.491729	0.060451	0.105748
RS	1	0.008844	0.139632	31932.775538	0.061596	0.053751
RS	2	0.018471	0.139632	32348.031215	0.062397	0.032997
RS	3	0.028948	0.139632	32561.295028	0.062808	0.032028
RS	4	0.040353	1.331457	3550.999837	0.006850	0.004122
RS	5	0.052766	1.331457	3828.239629	0.007384	0.004954
RS	6	0.066277	1.091407	5024.513219	0.009692	0.006743
RS	7	0.080983	1.091407	5393.531106	0.010404	0.007677
RS	8	0.096990	1.544542	4095.631900	0.007900	0.006142
RS	9	0.114412	1.544542	4406.670119	0.008500	0.006947
RS	10	0.133375	2.251548	3256.002863	0.006281	0.005418
RS	11	0.154015	2.251548	3511.160244	0.006773	0.006120
RS	12	0.176481	2.819440	3024.487610	0.005834	0.005485
RS	13	0.200933	2.819440	3263.348241	0.006295	0.006099
RS	14	0.227548	2.963221	3348.469520	0.006459	0.006444
RS	15	0.256517	2.963221	3608.969594	0.006961	0.007109
RS	16	0.288049	2.746302	4191.408575	0.008085	0.008415
RS	17	0.322369	2.746302	4504.987155	0.008690	0.009155
RS	18	0.359724	2.373836	5589.044123	0.010781	0.011451
RS	19	0.400383	2.373836	5978.704233	0.011532	0.012288
RS	20	0.444638	1.959269	7720.365191	0.014892	0.015902
RS	21	0.492807	1.959269	8195.375129	0.015808	0.016921
RS	22	0.545236	1.607833	10544.260439	0.020339	0.021788
RS	23	0.602302	1.607833	11067.581693	0.021348	0.022915
RS	24	0.664415	1.384503	13402.321619	0.025852	0.027731
RS	25	0.732022	1.384503	13874.917032	0.026764	0.028713
RS	26	0.805608	1.279228	15441.130309	0.029785	0.031899
RS	27	0.885702	1.279228	15759.950129	0.030400	0.032508
RS	28	0.972879	1.258832	16243.652546	0.031333	0.033433
RS	29	1.067767	1.258832	16362.805788	0.031563	0.033598
RS	30	1.171047	1.294442	15939.302279	0.030746	0.032656
RS	31	1.283461	1.294442	15868.887457	0.030610	0.032427
RS	32	1.405818	1.361601	14938.825901	0.028816	0.030464
RS	33	1.538996	1.361601	14707.580785	0.028370	0.029924
RS	34	1.683952	1.439206	13619.827651	0.026272	0.027663
RS	35	1.841729	1.439206	13248.881916	0.025556	0.026863
RS	36	2.013460	1.513680	12170.841129	0.023477	0.024642
RS	37	2.200379	1.513680	11673.776894	0.022518	0.023603
RS	38	2.403829	1.577906	10652.780763	0.020548	0.021512
RS	39	2.625274	1.577906	10044.075195	0.019374	0.020261
RS	40	2.866303	1.626679	9092.364381	0.017538	0.018325
RS	41	3.128649	1.626679	8392.014097	0.016188	0.016902
RS	42	3.414198	1.658852	7498.912770	0.014465	0.015097
RS	43	3.725002	1.658852	6739.718398	0.013000	0.013566
RS	44	4.063294	1.680784	5886.210963	0.011354	0.011849
RS	45	4.431505	1.680784	5121.955254	0.009880	0.010311
RS	46	4.832281	1.701221	4323.574194	0.008340	0.008710
RS	47	5.268503	1.701221	3621.658754	0.006986	0.007299
RS	48	5.743305	1.724333	2930.210907	0.005652	0.005915
RS	49	6.260100	1.724333	2348.592116	0.004530	0.004747
RS	50	6.822602	1.748949	1810.663755	0.003493	0.003671
RS	51	7.434852	1.748949	1378.712793	0.002659	0.002803
RS	52	8.101252	1.770525	1007.155473	0.001943	0.002058
RS	53	8.826589	1.770525	721.732790	0.001392	0.001481
RS	54	9.616076	1.781636	496.028109	0.000957	0.001025
RS	55	10.475388	1.781636	330.108779	0.000637	0.000687
RS	56	11.410699	1.781636	210.346281	0.000406	0.000441
RS	57	12.428731	1.781636	127.842652	0.000247	0.000271
RS	58	13.536800	1.745434	74.864383	0.000144	0.000160
RS	59	14.742869	1.745434	40.276298	0.000078	0.000087
RS	60	16.055605	1.745434	20.361819	0.000039	0.000044
RS	61	17.484443	1.745434	9.620571	0.000019	0.000021
RS	62	19.039651	1.745434	4.222986	0.000008	0.000009
RS	63	20.732404	1.745434	2.649820	0.000005	0.000006
PA	4+25*2+4+6 0.122538306 0.025154740 20.732404110 0.139631854 1.331456898 1.091406683 1.544542345 2.251547605 2.819439833 2.963220982 2.746302139 2.373836333 1.959268917 1.607832622 1.384502501 1.279228479 1.258831985 1.294442233 1.361600711 1.439206430 1.513680023 1.577906202 1.626679113 1.658852460 1.680783517 1.701220523 1.724333357 1.748949395 1.770525324 1.781636138 1.745434477
//
IT	3881
RD	23
LK	-5763714.366267
QD	-1257.235315 -> -1254.416145
RI	0.0376284003
TR	0.122264	0.025162
MT	20.790692
MM	C_pi: 1.222671, n_recomb: 519842.022069
RS	0	0.000000	0.139708	31423.805895	0.060449	0.105647
RS	1	0.008849	0.139708	32020.064067	0.061596	0.053793
RS	2	0.018481	0.139708	32437.744078	0.062399	0.033040
RS	3	0.028966	0.139708	32652.770748	0.062813	0.032087
RS	4	0.040378	1.370058	3463.118217	0.006662	0.004017
RS	5	0.052800	1.370058	3734.660714	0.007184	0.004827
RS	6	0.066321	1.086119	5069.093357	0.009751	0.006793
RS	7	0.081039	1.086119	5441.190993	0.010467	0.007727
RS	8	0.097059	1.535900	4134.799926	0.007954	0.006184
RS	9	0.114497	1.535900	4448.667779	0.008558	0.006992
RS	10	0.133478	2.248803	3272.611793	0.006295	0.005428
RS	11	0.154139	2.248803	3529.153024	0.006789	0.006133
RS	12	0.176628	2.823828	3031.670770	0.005832	0.005482
RS	13	0.201107	2.823828	3271.258679	0.006293	0.006098
RS	14	0.227752	2.971755	3352.341089	0.006449	0.006435
RS	15	0.256755	2.971755	3613.366771	0.006951	0.007101
RS	16	0.288324	2.757336	4192.057599	0.008064	0.008396
RS	17	0.322687	2.757336	4506.048093	0.008668	0.009137
RS	18	0.360091	2.386681	5583.162908	0.010740	0.011413
RS	19	0.400805	2.386681	5973.112569	0.011490	0.012248
RS	20	0.445121	1.970039	7713.503147	0.014838	0.015850
RS	21	0.493359	1.970039	8189.307413	0.015753	0.016865
RS	22	0.545866	1.614225	10553.919976	0.020302	0.021751
RS	23	0.603019	1.614225	11079.220419	0.021313	0.022874
RS	24	0.665229	1.387710	13440.099328	0.025854	0.027729
RS	25	0.732945	1.387710	13915.149891	0.026768	0.028709
RS	26	0.806652	1.281037	15500.721634	0.029818	0.031924
RS	27	0.886883	1.281037	15821.186792	0.030435	0.032533
RS	28	0.974212	1.260448	16309.151505	0.031373	0.033462
RS	29	1.069270	1.260448	16428.874297	0.031604	0.033627
RS	30	1.172739	1.296536	15998.539161	0.030776	0.032673
RS	31	1.285365	1.296536	15928.211016	0.030640	0.032446
RS	32	1.407956	1.364395	14988.724527	0.028833	0.030470
RS	33	1.541396	1.364395	14757.512484	0.028388	0.029932
RS	34	1.686644	1.442546	13663.301302	0.026284	0.027666
RS	35	1.844745	1.442546	13292.190126	0.025570	0.026869
RS	36	2.016837	1.517312	12210.617156	0.023489	0.024648
RS	37	2.204157	1.517312	11712.864254	0.022532	0.023612
RS	38	2.408053	1.581687	10689.298642	0.020563	0.021522
RS	39	2.629991	1.581687	10079.229746	0.019389	0.020273
RS	40	2.871570	1.630531	9125.036767	0.017553	0.018337
RS	41	3.134525	1.630531	8422.647094	0.016202	0.016915
RS	42	3.420750	1.662807	7526.550041	0.014479	0.015110
RS	43	3.732303	1.662807	6764.861476	0.013013	0.013578
RS	44	4.071426	1.685172	5907.185258	0.011363	0.011858
RS	45	4.440557	1.685172	5140.601043	0.009889	0.010319
RS	46	4.842354	1.706665	4337.375391	0.008344	0.008713
RS	47	5.279705	1.706665	3634.003396	0.006991	0.007303
RS	48	5.755758	1.731464	2938.489678	0.005653	0.005915
RS	49	6.273937	1.731464	2356.422698	0.004533	0.004749
RS	50	6.837970	1.758163	1815.952869	0.003493	0.003671
RS	51	7.451914	1.758163	1384.071351	0.002662	0.002805
RS	52	8.120187	1.781830	1011.192986	0.001945	0.002059
RS	53	8.847596	1.781830	725.750996	0.001396	0.001485
RS	54	9.639373	1.794791	499.232112	0.000960	0.001028
RS	55	10.501215	1.794791	332.994984	0.000641	0.000690
RS	56	11.439322	1.794791	212.703237	0.000409	0.000445
RS	57	12.460442	1.794791	129.614458	0.000249	0.000273
RS	58	13.571922	1.758443	76.114316	0.000146	0.000162
RS	59	14.781758	1.758443	41.077521	0.000079	0.000088
RS	60	16.098652	1.758443	20.837107	0.000040	0.000045
RS	61	17.532079	1.758443	9.880934	0.000019	0.000022
RS	62	19.092351	1.758443	4.354229	0.000008	0.000010
RS	63	20.790692	1.758443	2.750238	0.000005	0.000006
PA	4+25*2+4+6 0.122264083 0.025162056 20.790691852 0.139708290 1.370058096 1.086119248 1.535900311 2.248803428 2.823828000 2.971755344 2.757336314 2.386680664 1.970038977 1.614225153 1.387709667 1.281036623 1.260447879 1.296535904 1.364395133 1.442545806 1.517312014 1.581687222 1.630531045 1.662807472 1.685172313 1.706665332 1.731463702 1.758163030 1.781829862 1.794791000 1.758442619
//
IT	4111
RD	24
LK	-5763708.856996
QD	-1250.675499 -> -1248.114708
RI	0.0374500951
TR	0.122001	0.025168
MT	20.846923
MM	C_pi: 1.225577, n_recomb: 521187.300126
RS	0	0.000000	0.139774	31505.541614	0.060450	0.105549
RS	1	0.008854	0.139774	32104.560822	0.061599	0.053835
RS	2	0.018491	0.139774	32524.455094	0.062405	0.033083
RS	3	0.028982	0.139774	32741.042382	0.062820	0.032145
RS	4	0.040402	1.409371	3377.741921	0.006481	0.003915
RS	5	0.052833	1.409371	3643.684051	0.006991	0.004705
RS	6	0.066364	1.081135	5111.691249	0.009808	0.006841
RS	7	0.081093	1.081135	5486.730542	0.010527	0.007775
RS	8	0.097127	1.528051	4171.461208	0.008004	0.006223
RS	9	0.114580	1.528051	4487.983851	0.008611	0.007034
RS	10	0.133578	2.246766	3287.631116	0.006308	0.005437
RS	11	0.154258	2.246766	3545.438166	0.006803	0.006144
RS	12	0.176769	2.828255	3038.246430	0.005829	0.005479
RS	13	0.201274	2.828255	3278.510320	0.006290	0.006097
RS	14	0.227948	2.979549	3356.414950	0.006440	0.006426
RS	15	0.256983	2.979549	3617.968448	0.006942	0.007094
RS	16	0.288589	2.767343	4193.463150	0.008046	0.008381
RS	17	0.322994	2.767343	4507.894435	0.008649	0.009122
RS	18	0.360444	2.398655	5578.244069	0.010703	0.011379
RS	19	0.401211	2.398655	5968.501242	0.011452	0.012212
RS	20	0.445586	1.980288	7707.085843	0.014788	0.015801
RS	21	0.493891	1.980288	8183.642805	0.015702	0.016812
RS	22	0.546472	1.620358	10562.786048	0.020267	0.021714
RS	23	0.603709	1.620358	11089.959367	0.021278	0.022835
RS	24	0.666013	1.390816	13475.497160	0.025855	0.027726
RS	25	0.733834	1.390816	13952.888704	0.026771	0.028705
RS	26	0.807659	1.282825	15556.675408	0.029849	0.031947
RS	27	0.888020	1.282825	15878.735436	0.030466	0.032555
RS	28	0.975496	1.262075	16370.503831	0.031410	0.033488
RS	29	1.070718	1.262075	16490.835542	0.031641	0.033653
RS	30	1.174369	1.298639	16053.857603	0.030802	0.032689
RS	31	1.287198	1.298639	15983.718039	0.030668	0.032463
RS	32	1.410017	1.367170	15035.405741	0.028848	0.030474
RS	33	1.543709	1.367170	14804.340738	0.028405	0.029940
RS	34	1.689238	1.445825	13704.316464	0.026294	0.027668
RS	35	1.847651	1.445825	13333.136581	0.025582	0.026874
RS	36	2.020091	1.520831	12248.632672	0.023501	0.024654
RS	37	2.207797	1.520831	11750.249437	0.022545	0.023620
RS	38	2.412122	1.585300	10724.571747	0.020577	0.021533
RS	39	2.634538	1.585300	10113.156459	0.019404	0.020285
RS	40	2.876646	1.634162	9156.795017	0.017569	0.018350
RS	41	3.140189	1.634162	8452.348511	0.016217	0.016929
RS	42	3.427065	1.666488	7553.473857	0.014493	0.015122
RS	43	3.739341	1.666488	6789.247704	0.013027	0.013590
RS	44	4.079264	1.689245	5927.509158	0.011373	0.011867
RS	45	4.449284	1.689245	5158.556455	0.009898	0.010328
RS	46	4.852063	1.711757	4350.552200	0.008347	0.008716
RS	47	5.290504	1.711757	3645.707241	0.006995	0.007307
RS	48	5.767763	1.738223	2946.169315	0.005653	0.005914
RS	49	6.287277	1.738223	2363.678721	0.004535	0.004751
RS	50	6.852787	1.767000	1820.726227	0.003493	0.003670
RS	51	7.468365	1.767000	1388.971080	0.002665	0.002807
RS	52	8.138445	1.792775	1014.837279	0.001947	0.002061
RS	53	8.867852	1.792775	729.451003	0.001400	0.001488
RS	54	9.661839	1.807616	502.185700	0.000964	0.001031
RS	55	10.526122	1.807616	335.700431	0.000644	0.000694
RS	56	11.466927	1.807616	214.937739	0.000412	0.000448
RS	57	12.491027	1.807616	131.308775	0.000252	0.000276
RS	58	13.605798	1.771167	77.316824	0.000148	0.000164
RS	59	14.819268	1.771167	41.854195	0.000080	0.000090
RS	60	16.140175	1.771167	21.300975	0.000041	0.000046
RS	61	17.578030	1.771167	10.136660	0.000019	0.000022
RS	62	19.143189	1.771167	4.483925	0.000009	0.000010
RS	63	20.846923	1.771167	2.850446	0.000005	0.000006
PA	4+25*2+4+6 0.122000603 0.025168343 20.846922781 0.139773975 1.409370752 1.081135477 1.528051455 2.246766034 2.828255312 2.979549082 2.767343260 2.398655310 1.980287698 1.620358302 1.390815741 1.282825180 1.262075464 1.298639222 1.367170487 1.445825348 1.520831080 1.585299969 1.634161766 1.666488060 1.689244718 1.711757287 1.738223208 1.767000156 1.792775065 1.807616364 1.771167450
//
IT	3983
RD	25
LK	-5763703.849751
QD	-1244.489405 -> -1242.157524
RI	0.0372783154
TR	0.121747	0.025174
MT	20.901318
MM	C_pi: 1.228373, n_recomb: 522464.606750
RS	0	0.000000	0.139831	31584.615498	0.060453	0.105454
RS	1	0.008858	0.139831	32186.208353	0.061605	0.053875
RS	2	0.018501	0.139831	32608.135548	0.062412	0.033125
RS	3	0.028998	0.139831	32826.112434	0.062829	0.032203
RS	4	0.040425	1.449381	3294.866864	0.006306	0.003817
RS	5	0.052864	1.449381	3555.312478	0.006805	0.004587
RS	6	0.066405	1.076422	5152.474242	0.009862	0.006887
RS	7	0.081145	1.076422	5530.328739	0.010585	0.007821
RS	8	0.097192	1.520928	4205.760939	0.008050	0.006260
RS	9	0.114659	1.520928	4524.774366	0.008660	0.007074
RS	10	0.133674	2.245401	3301.135178	0.006318	0.005444
RS	11	0.154373	2.245401	3560.095874	0.006814	0.006154
RS	12	0.176906	2.832765	3044.210240	0.005827	0.005475
RS	13	0.201435	2.832765	3285.099261	0.006288	0.006095
RS	14	0.228137	2.986744	3360.579079	0.006432	0.006419
RS	15	0.257204	2.986744	3622.656182	0.006934	0.007088
RS	16	0.288845	2.776438	4195.507294	0.008030	0.008367
RS	17	0.323290	2.776438	4510.402857	0.008633	0.009108
RS	18	0.360786	2.409855	5574.138489	0.010669	0.011348
RS	19	0.401603	2.409855	5964.716785	0.011416	0.012178
RS	20	0.446036	1.990063	7701.052186	0.014740	0.015755
RS	21	0.494405	1.990063	8178.323487	0.015653	0.016763
RS	22	0.547058	1.626255	10570.920045	0.020233	0.021680
RS	23	0.604376	1.626255	11099.868856	0.021245	0.022798
RS	24	0.666770	1.393824	13508.767898	0.025856	0.027723
RS	25	0.734692	1.393824	13988.394244	0.026774	0.028701
RS	26	0.808631	1.284591	15609.348763	0.029876	0.031968
RS	27	0.889119	1.284591	15932.953343	0.030496	0.032575
RS	28	0.976737	1.263705	16428.141032	0.031444	0.033513
RS	29	1.072116	1.263705	16549.108540	0.031675	0.033678
RS	30	1.175944	1.300742	16105.654659	0.030826	0.032702
RS	31	1.288970	1.300742	16035.784986	0.030693	0.032477
RS	32	1.412007	1.369924	15079.126160	0.028862	0.030478
RS	33	1.545943	1.369924	14848.306061	0.028420	0.029946
RS	34	1.691744	1.449047	13743.043929	0.026304	0.027670
RS	35	1.850460	1.449047	13371.879264	0.025594	0.026879
RS	36	2.023235	1.524249	12284.952922	0.023513	0.024660
RS	37	2.211315	1.524249	11785.995811	0.022558	0.023629
RS	38	2.416055	1.588765	10758.605386	0.020592	0.021544
RS	39	2.638932	1.588765	10145.868370	0.019419	0.020297
RS	40	2.881551	1.637597	9187.638663	0.017585	0.018364
RS	41	3.145662	1.637597	8481.128317	0.016233	0.016942
RS	42	3.433169	1.669929	7579.667301	0.014508	0.015136
RS	43	3.746143	1.669929	6812.877832	0.013040	0.013603
RS	44	4.086841	1.693035	5947.199906	0.011383	0.011876
RS	45	4.457719	1.693035	5175.849857	0.009907	0.010336
RS	46	4.861450	1.716535	4363.131536	0.008351	0.008719
RS	47	5.300944	1.716535	3656.806041	0.006999	0.007310
RS	48	5.779369	1.744646	2953.298214	0.005653	0.005913
RS	49	6.300174	1.744646	2370.406566	0.004537	0.004752
RS	50	6.867112	1.775496	1825.025783	0.003493	0.003669
RS	51	7.484271	1.775496	1393.448886	0.002667	0.002809
RS	52	8.156100	1.803389	1018.122818	0.001949	0.002062
RS	53	8.887440	1.803389	732.858703	0.001403	0.001490
RS	54	9.683563	1.820146	504.906454	0.000966	0.001034
RS	55	10.550208	1.820146	338.237410	0.000647	0.000697
RS	56	11.493622	1.820146	217.057850	0.000415	0.000451
RS	57	12.520606	1.820146	132.930549	0.000254	0.000278
RS	58	13.638562	1.783643	78.474679	0.000150	0.000166
RS	59	14.855548	1.783643	42.607790	0.000082	0.000091
RS	60	16.180336	1.783643	21.754141	0.000042	0.000047
RS	61	17.622477	1.783643	10.388074	0.000020	0.000023
RS	62	19.192366	1.783643	4.612212	0.000009	0.000010
RS	63	20.901318	1.783643	2.950525	0.000006	0.000007
PA	4+25*2+4+6 0.121746919 0.025173552 20.901317675 0.139830760 1.449381346 1.076421511 1.520928351 2.245401145 2.832765088 2.986743810 2.776437751 2.409855087 1.990062830 1.626255144 1.393823982 1.284590543 1.263705151 1.300742159 1.369924188 1.449047023 1.524248895 1.588765152 1.637596607 1.669928866 1.693035376 1.716535495 1.744645962 1.775495592 1.803388708 1.820145504 1.783643373
//
