# Supplementary material for: Introgression and disruption of migration routes have shaped the genetic integrity of wildebeest populations
Source: Nat Commun. 2024 Apr 12;15:2921. doi: 10.1038/s41467-024-47015-y (PMC11014984; doi:10.1038/s41467-024-47015-y)
Supplement: Supplementary file 10 — Source Data [file 41467_2024_47015_MOESM10_ESM.zip › source_data/Fig2a.psmc/CTauKeS__710.psmc]

CC
CC	Brief Description of the file format:
CC	  CC  comments
CC	  MM  useful-messages
CC	  RD  round-of-iterations
CC	  LL  \log[P(sequence)]
CC	  QD  Q-before-opt Q-after-opt
CC	  TR  \theta_0 \rho_0
CC	  RS  k t_k \lambda_k \pi_k \sum_{l\not=k}A_{kl} A_{kk}
CC	  DC  begin end best-k t_k+\Delta_k max-prob
CC
MM	Version: 0.6.5-r67
MM	pattern:4+25*2+4+6, n:63, n_free_lambdas:28
MM	n_iterations:25, skip:1, max_t:15, theta/rho:5
MM	is_decoding:0
MM	n_seqs:28, sum_L:17387022, sum_n:2166744
RD	0
LK	0.000000
QD	0.000000 -> 0.000000
RI	inf
TR	0.133095	0.026619
MT	15.000000
MM	C_pi: 1.000000, n_recomb: 456747.594443
RS	0	0.000000	1.000000	3721.304739	0.008147	0.000000
RS	1	0.008290	1.000000	3995.608331	0.008748	0.000000
RS	2	0.017266	1.000000	4287.103224	0.009386	0.000000
RS	3	0.026987	1.000000	4596.348079	0.010063	0.000000
RS	4	0.037514	1.000000	4923.821435	0.010780	0.000000
RS	5	0.048914	1.000000	5269.898960	0.011538	0.000000
RS	6	0.061258	1.000000	5634.827381	0.012337	0.000000
RS	7	0.074626	1.000000	6018.694880	0.013177	0.000000
RS	8	0.089102	1.000000	6421.397787	0.014059	0.000000
RS	9	0.104778	1.000000	6842.603466	0.014981	0.000000
RS	10	0.121753	1.000000	7281.709417	0.015943	0.000000
RS	11	0.140135	1.000000	7737.798730	0.016941	0.000000
RS	12	0.160042	1.000000	8209.592246	0.017974	0.000000
RS	13	0.181598	1.000000	8695.398010	0.019038	0.000000
RS	14	0.204942	1.000000	9193.058875	0.020127	0.000000
RS	15	0.230221	1.000000	9699.899529	0.021237	0.000000
RS	16	0.257595	1.000000	10212.674598	0.022360	0.000000
RS	17	0.287238	1.000000	10727.520027	0.023487	0.000000
RS	18	0.319339	1.000000	11239.910473	0.024609	0.000000
RS	19	0.354100	1.000000	11744.626088	0.025714	0.000000
RS	20	0.391744	1.000000	12235.732720	0.026789	0.000000
RS	21	0.432507	1.000000	12706.580208	0.027820	0.000000
RS	22	0.476650	1.000000	13149.824051	0.028790	0.000000
RS	23	0.524453	1.000000	13557.476206	0.029683	0.000000
RS	24	0.576218	1.000000	13920.991049	0.030479	0.000000
RS	25	0.632274	1.000000	14231.392452	0.031158	0.000000
RS	26	0.692977	1.000000	14479.447435	0.031701	0.000000
RS	27	0.758711	1.000000	14655.890725	0.032088	0.000000
RS	28	0.829896	1.000000	14751.702657	0.032297	0.000000
RS	29	0.906981	1.000000	14758.440091	0.032312	0.000000
RS	30	0.990456	1.000000	14668.616212	0.032115	0.000000
RS	31	1.080851	1.000000	14476.120249	0.031694	0.000000
RS	32	1.178739	1.000000	14176.662350	0.031038	0.000000
RS	33	1.284742	1.000000	13768.222340	0.030144	0.000000
RS	34	1.399532	1.000000	13251.474246	0.029013	0.000000
RS	35	1.523838	1.000000	12630.152110	0.027652	0.000000
RS	36	1.658449	1.000000	11911.317512	0.026079	0.000000
RS	37	1.804218	1.000000	11105.486680	0.024314	0.000000
RS	38	1.962071	1.000000	10226.576341	0.022390	0.000000
RS	39	2.133009	1.000000	9291.633778	0.020343	0.000000
RS	40	2.318118	1.000000	8320.329018	0.018216	0.000000
RS	41	2.518571	1.000000	7334.205918	0.016057	0.000000
RS	42	2.735641	1.000000	6355.713718	0.013915	0.000000
RS	43	2.970706	1.000000	5407.069392	0.011838	0.000000
RS	44	3.225257	1.000000	4509.030631	0.009872	0.000000
RS	45	3.500909	1.000000	3679.684835	0.008056	0.000000
RS	46	3.799411	1.000000	2933.375573	0.006422	0.000000
RS	47	4.122659	1.000000	2279.889224	0.004992	0.000000
RS	48	4.472702	1.000000	1724.006999	0.003775	0.000000
RS	49	4.851763	1.000000	1265.490192	0.002771	0.000000
RS	50	5.262247	1.000000	899.512663	0.001969	0.000000
RS	51	5.706758	1.000000	617.491739	0.001352	0.000000
RS	52	6.188118	1.000000	408.208704	0.000894	0.000000
RS	53	6.709380	1.000000	259.065752	0.000567	0.000000
RS	54	7.273854	1.000000	157.308784	0.000344	0.000000
RS	55	7.885120	1.000000	91.060491	0.000199	0.000000
RS	56	8.547059	1.000000	50.053030	0.000110	0.000000
RS	57	9.263869	1.000000	26.013783	0.000057	0.000000
RS	58	10.040101	1.000000	12.724699	0.000028	0.000000
RS	59	10.880679	1.000000	5.829041	0.000013	0.000000
RS	60	11.790939	1.000000	2.487198	0.000005	0.000000
RS	61	12.776655	1.000000	0.982776	0.000002	0.000000
RS	62	13.844085	1.000000	0.357348	0.000001	0.000000
RS	63	15.000000	1.000000	0.167248	0.000000	0.000000
PA	4+25*2+4+6 0.133095448 0.026619090 15.000000000 1.000000000 1.000000000 1.000000000 1.000000000 1.000000000 1.000000000 1.000000000 1.000000000 1.000000000 1.000000000 1.000000000 1.000000000 1.000000000 1.000000000 1.000000000 1.000000000 1.000000000 1.000000000 1.000000000 1.000000000 1.000000000 1.000000000 1.000000000 1.000000000 1.000000000 1.000000000 1.000000000 1.000000000
//
IT	4609
RD	1
LK	-5308929.579266
QD	-21612.241995 -> -8348.730605
RI	0.1173891166
TR	0.129530	0.024128
MT	16.881924
MM	C_pi: 1.134153, n_recomb: 469372.381571
RS	0	0.000000	0.195417	19691.036969	0.041952	0.168847
RS	1	0.008492	0.195417	20419.465152	0.043504	0.075070
RS	2	0.017705	0.195417	21093.786121	0.044940	0.028527
RS	3	0.027700	0.195417	21699.902075	0.046232	0.017636
RS	4	0.038544	0.669394	6626.424086	0.014118	0.012413
RS	5	0.050308	0.669394	7059.665642	0.015041	0.009938
RS	6	0.063072	1.012619	4981.643901	0.010613	0.008328
RS	7	0.076920	1.012619	5329.104966	0.011354	0.007316
RS	8	0.091943	1.314735	4393.651999	0.009361	0.006707
RS	9	0.108243	1.314735	4706.509425	0.010027	0.006357
RS	10	0.125926	1.526503	4341.928021	0.009250	0.006187
RS	11	0.145111	1.526503	4650.443635	0.009908	0.006164
RS	12	0.165925	1.637629	4640.144800	0.009886	0.006288
RS	13	0.188507	1.637629	4963.739012	0.010575	0.006560
RS	14	0.213006	1.666996	5210.859689	0.011102	0.006974
RS	15	0.239586	1.666996	5562.024066	0.011850	0.007516
RS	16	0.268422	1.643785	6011.570027	0.012808	0.008181
RS	17	0.299708	1.643785	6396.453141	0.013628	0.008982
RS	18	0.333650	1.591627	7014.850137	0.014945	0.009928
RS	19	0.370474	1.591627	7432.626480	0.015835	0.011016
RS	20	0.410425	1.528548	8179.244597	0.017426	0.012234
RS	21	0.453769	1.528548	8620.052073	0.018365	0.013565
RS	22	0.500794	1.466640	9438.174005	0.020108	0.014984
RS	23	0.551812	1.466640	9881.356649	0.021052	0.016465
RS	24	0.607162	1.412515	10700.994642	0.022799	0.017972
RS	25	0.667212	1.412515	11114.876301	0.023680	0.019466
RS	26	0.732362	1.369244	11856.343484	0.025260	0.020901
RS	27	0.803043	1.369244	12200.211456	0.025993	0.022230
RS	28	0.879727	1.337348	12786.677743	0.027242	0.023413
RS	29	0.962923	1.337348	13015.209075	0.027729	0.024416
RS	30	1.053184	1.315351	13388.521185	0.028524	0.025214
RS	31	1.151109	1.315351	13457.637518	0.028672	0.025791
RS	32	1.257350	1.300692	13584.577407	0.028942	0.026137
RS	33	1.372612	1.300692	13457.575048	0.028671	0.026248
RS	34	1.497662	1.290636	13327.038633	0.028393	0.026124
RS	35	1.633331	1.290636	12980.778816	0.027656	0.025767
RS	36	1.780521	1.282854	12599.690399	0.026844	0.025184
RS	37	1.940210	1.282854	12030.975876	0.025632	0.024382
RS	38	2.113459	1.275725	11423.043172	0.024337	0.023370
RS	39	2.301420	1.275725	10654.682203	0.022700	0.022161
RS	40	2.505342	1.268314	9863.828998	0.021015	0.020774
RS	41	2.726580	1.268314	8948.162833	0.019064	0.019231
RS	42	2.966606	1.260186	8041.609111	0.017133	0.017562
RS	43	3.227013	1.260186	7058.091400	0.015037	0.015800
RS	44	3.509534	1.251366	6122.309033	0.013044	0.013983
RS	45	3.816046	1.251366	5166.605301	0.011007	0.012152
RS	46	4.148586	1.242270	4295.090372	0.009151	0.010351
RS	47	4.509364	1.242270	3459.534206	0.007371	0.008624
RS	48	4.900779	1.233482	2733.241527	0.005823	0.007014
RS	49	5.325431	1.233482	2083.335179	0.004439	0.005555
RS	50	5.786144	1.225595	1549.173398	0.003301	0.004274
RS	51	6.285979	1.225595	1106.400631	0.002357	0.003186
RS	52	6.828259	1.218914	765.920557	0.001632	0.002296
RS	53	7.416587	1.218914	506.680290	0.001079	0.001594
RS	54	8.054875	1.210974	322.989828	0.000688	0.001063
RS	55	8.747365	1.210974	195.041825	0.000416	0.000679
RS	56	9.498659	1.210974	112.078239	0.000239	0.000413
RS	57	10.313751	1.210974	61.031111	0.000130	0.000238
RS	58	11.198058	1.196911	31.590831	0.000067	0.000129
RS	59	12.157458	1.196911	15.087557	0.000032	0.000066
RS	60	13.198328	1.196911	6.722690	0.000014	0.000031
RS	61	14.327585	1.196911	2.778415	0.000006	0.000013
RS	62	15.552736	1.196911	1.058359	0.000002	0.000005
RS	63	16.881924	1.196911	0.530252	0.000001	0.000003
PA	4+25*2+4+6 0.129530080 0.024128069 16.881923676 0.195417404 0.669393539 1.012619019 1.314735413 1.526502609 1.637628555 1.666996479 1.643785477 1.591627121 1.528548241 1.466640472 1.412514687 1.369243622 1.337347984 1.315351486 1.300691605 1.290636063 1.282854080 1.275725365 1.268314362 1.260186195 1.251365662 1.242270470 1.233482361 1.225595474 1.218914032 1.210973740 1.196910918
//
IT	3765
RD	2
LK	-5290971.759005
QD	-5131.972713 -> -3310.949189
RI	0.0755553451
TR	0.125168	0.022937
MT	18.272726
MM	C_pi: 1.139907, n_recomb: 448726.150302
RS	0	0.000000	0.124518	29651.803905	0.066080	0.165236
RS	1	0.008627	0.124518	29968.299481	0.066785	0.076285
RS	2	0.017999	0.124518	30100.362755	0.067080	0.036177
RS	3	0.028179	0.124518	30029.438664	0.066922	0.029168
RS	4	0.039238	0.651398	5908.840538	0.013168	0.008196
RS	5	0.051250	0.651398	6297.245376	0.014034	0.008636
RS	6	0.064299	1.087857	4029.478951	0.008980	0.005941
RS	7	0.078474	1.087857	4318.762699	0.009624	0.006239
RS	8	0.093872	1.532338	3289.658670	0.007331	0.005112
RS	9	0.110598	1.532338	3533.721305	0.007875	0.005473
RS	10	0.128767	1.879772	3094.993978	0.006897	0.005043
RS	11	0.148503	1.879772	3326.176096	0.007412	0.005396
RS	12	0.169942	2.072046	3241.785107	0.007224	0.005414
RS	13	0.193231	2.072046	3481.390611	0.007758	0.005886
RS	14	0.218530	2.114388	3660.703555	0.008158	0.006334
RS	15	0.246010	2.114388	3924.268416	0.008745	0.006953
RS	16	0.275862	2.054796	4322.916982	0.009634	0.007749
RS	17	0.308289	2.054796	4620.995126	0.010298	0.008547
RS	18	0.343513	1.938944	5224.617914	0.011643	0.009770
RS	19	0.381777	1.938944	5562.279066	0.012396	0.010821
RS	20	0.423342	1.807358	6336.526521	0.014121	0.012452
RS	21	0.468492	1.807358	6709.782334	0.014953	0.013700
RS	22	0.517538	1.686717	7588.499978	0.016911	0.015615
RS	23	0.570815	1.686717	7981.118984	0.017786	0.016956
RS	24	0.628689	1.589354	8873.402046	0.019775	0.018964
RS	25	0.691556	1.589354	9256.331232	0.020628	0.020246
RS	26	0.759846	1.519376	10054.543148	0.022407	0.022081
RS	27	0.834028	1.519376	10388.961965	0.023152	0.023108
RS	28	0.914611	1.475522	10996.616161	0.024506	0.024507
RS	29	1.002145	1.475522	11240.443227	0.025050	0.025134
RS	30	1.097231	1.452595	11603.617066	0.025859	0.025963
RS	31	1.200520	1.452595	11718.295628	0.026115	0.026146
RS	32	1.312721	1.443820	11828.409898	0.026360	0.026405
RS	33	1.434602	1.443820	11783.340969	0.026260	0.026158
RS	34	1.566998	1.442718	11659.587909	0.025984	0.025914
RS	35	1.710816	1.442718	11434.738066	0.025483	0.025277
RS	36	1.867041	1.444096	11105.802593	0.024750	0.024611
RS	37	2.036745	1.444096	10694.397185	0.023833	0.023624
RS	38	2.221090	1.444515	10189.018125	0.022707	0.022604
RS	39	2.421339	1.444515	9601.572101	0.021397	0.021305
RS	40	2.638864	1.442106	8951.522577	0.019949	0.019989
RS	41	2.875156	1.442106	8220.146978	0.018319	0.018436
RS	42	3.131834	1.436130	7468.041607	0.016643	0.016899
RS	43	3.410656	1.436130	6648.199974	0.014816	0.015178
RS	44	3.713534	1.426892	5851.165146	0.013040	0.013516
RS	45	4.042541	1.426892	5017.936133	0.011183	0.011746
RS	46	4.399934	1.415521	4246.017357	0.009462	0.010088
RS	47	4.788160	1.415521	3481.937091	0.007760	0.008419
RS	48	5.209879	1.403439	2807.299360	0.006256	0.006913
RS	49	5.667982	1.403439	2182.346166	0.004863	0.005492
RS	50	6.165607	1.392063	1659.340266	0.003698	0.004270
RS	51	6.706164	1.392063	1210.712274	0.002698	0.003198
RS	52	7.293357	1.382083	858.465154	0.001913	0.002329
RS	53	7.931210	1.382083	581.154396	0.001295	0.001627
RS	54	8.624092	1.369204	380.394509	0.000848	0.001099
RS	55	9.376751	1.369204	235.301000	0.000524	0.000706
RS	56	10.194346	1.369204	138.666467	0.000309	0.000433
RS	57	11.082477	1.369204	77.530476	0.000173	0.000252
RS	58	12.047231	1.344537	41.437914	0.000092	0.000139
RS	59	13.095217	1.344537	20.270761	0.000045	0.000071
RS	60	14.233617	1.344537	9.259105	0.000021	0.000034
RS	61	15.470231	1.344537	3.925977	0.000009	0.000015
RS	62	16.813533	1.344537	1.535477	0.000003	0.000006
RS	63	18.272726	1.344537	0.799805	0.000002	0.000003
PA	4+25*2+4+6 0.125168021 0.022936511 18.272725924 0.124517617 0.651398468 1.087857387 1.532337504 1.879772273 2.072045788 2.114388449 2.054796119 1.938943825 1.807357973 1.686717108 1.589353827 1.519376147 1.475521666 1.452594734 1.443819953 1.442718375 1.444095988 1.444515261 1.442106194 1.436129569 1.426892330 1.415520579 1.403438852 1.392063341 1.382083231 1.369204257 1.344537424
//
IT	5455
RD	3
LK	-5288331.651761
QD	-2851.785471 -> -2426.674908
RI	0.0652866798
TR	0.121453	0.022210
MT	19.338035
MM	C_pi: 1.152887, n_recomb: 439582.214982
RS	0	0.000000	0.107590	33808.110606	0.076910	0.161035
RS	1	0.008725	0.107590	33780.058633	0.076846	0.077561
RS	2	0.018210	0.107590	33504.337418	0.076219	0.039418
RS	3	0.028524	0.107590	32965.835623	0.074994	0.034002
RS	4	0.039737	0.692573	5237.321459	0.011914	0.006839
RS	5	0.051928	0.692573	5591.404523	0.012720	0.007870
RS	6	0.065184	1.160665	3571.229157	0.008124	0.005257
RS	7	0.079595	1.160665	3833.458539	0.008721	0.005839
RS	8	0.095264	1.676494	2852.087507	0.006488	0.004625
RS	9	0.112300	1.676494	3068.816685	0.006981	0.005151
RS	10	0.130823	2.109793	2624.711615	0.005971	0.004633
RS	11	0.150961	2.109793	2826.081195	0.006429	0.005070
RS	12	0.172856	2.362444	2716.808304	0.006180	0.005028
RS	13	0.196662	2.362444	2923.745272	0.006651	0.005527
RS	14	0.222544	2.414448	3076.319487	0.006998	0.005977
RS	15	0.250685	2.414448	3305.356852	0.007519	0.006586
RS	16	0.281281	2.323493	3685.668018	0.008384	0.007444
RS	17	0.314546	2.323493	3949.321870	0.008984	0.008191
RS	18	0.350714	2.150954	4562.403701	0.010379	0.009578
RS	19	0.390037	2.150954	4868.931668	0.011076	0.010571
RS	20	0.432790	1.959426	5688.702206	0.012941	0.012479
RS	21	0.479274	1.959426	6037.028519	0.013734	0.013665
RS	22	0.529813	1.790030	6988.928803	0.015899	0.015933
RS	23	0.584762	1.790030	7363.818325	0.016752	0.017214
RS	24	0.644505	1.659571	8334.030095	0.018959	0.019579
RS	25	0.709460	1.659571	8705.073871	0.019803	0.020798
RS	26	0.780082	1.572243	9551.978874	0.021730	0.022891
RS	27	0.856866	1.572243	9878.174988	0.022472	0.023840
RS	28	0.940348	1.524667	10479.020781	0.023839	0.025308
RS	29	1.031115	1.524667	10718.383133	0.024383	0.025836
RS	30	1.129800	1.507993	11021.313687	0.025072	0.026550
RS	31	1.237095	1.507993	11139.394657	0.025341	0.026629
RS	32	1.353751	1.511540	11162.121057	0.025393	0.026660
RS	33	1.480585	1.511540	11135.084041	0.025331	0.026327
RS	34	1.618485	1.525361	10929.976839	0.024864	0.025829
RS	35	1.768416	1.525361	10744.050336	0.024442	0.025139
RS	36	1.931428	1.541534	10365.204221	0.023580	0.024266
RS	37	2.108662	1.541534	10016.346463	0.022786	0.023265
RS	38	2.301358	1.554814	9503.801010	0.021620	0.022116
RS	39	2.510867	1.554814	8999.853895	0.020474	0.020842
RS	40	2.738655	1.562324	8383.234408	0.019071	0.019481
RS	41	2.986316	1.562324	7747.791197	0.017625	0.017984
RS	42	3.255585	1.562950	7057.220440	0.016054	0.016470
RS	43	3.548346	1.562950	6332.760101	0.014406	0.014821
RS	44	3.866650	1.557250	5606.623874	0.012754	0.013222
RS	45	4.212724	1.557250	4854.283180	0.011043	0.011525
RS	46	4.588992	1.547043	4144.033778	0.009427	0.009938
RS	47	4.998088	1.547043	3436.142443	0.007817	0.008327
RS	48	5.442876	1.534588	2801.891436	0.006374	0.006877
RS	49	5.926469	1.534588	2205.718217	0.005018	0.005491
RS	50	6.452255	1.522133	1699.607494	0.003866	0.004300
RS	51	7.023912	1.522133	1257.692366	0.002861	0.003240
RS	52	7.645445	1.510719	905.396535	0.002060	0.002380
RS	53	8.321204	1.510719	622.556848	0.001416	0.001675
RS	54	9.055921	1.494526	414.703456	0.000943	0.001143
RS	55	9.854738	1.494526	260.822138	0.000593	0.000740
RS	56	10.723249	1.494526	156.409377	0.000356	0.000457
RS	57	11.667534	1.494526	89.063053	0.000203	0.000269
RS	58	12.694204	1.461066	48.671556	0.000111	0.000151
RS	59	13.810447	1.461066	24.213385	0.000055	0.000078
RS	60	15.024078	1.461066	11.254422	0.000026	0.000037
RS	61	16.343593	1.461066	4.858748	0.000011	0.000016
RS	62	17.778231	1.461066	1.935915	0.000004	0.000007
RS	63	19.338035	1.461066	1.036686	0.000002	0.000004
PA	4+25*2+4+6 0.121452563 0.022210224 19.338034893 0.107589703 0.692572596 1.160665149 1.676493927 2.109793181 2.362444138 2.414447524 2.323493413 2.150953861 1.959426169 1.790030494 1.659570588 1.572243272 1.524666713 1.507992712 1.511540321 1.525360557 1.541534071 1.554813951 1.562324487 1.562950238 1.557249942 1.547043250 1.534587634 1.522132507 1.510719031 1.494526170 1.461066053
//
IT	4640
RD	4
LK	-5287647.049928
QD	-2309.439761 -> -2133.226454
RI	0.0607340221
TR	0.118562	0.021746
MT	20.152036
MM	C_pi: 1.171981, n_recomb: 437550.775127
RS	0	0.000000	0.102115	35657.127596	0.081493	0.157833
RS	1	0.008795	0.102115	35462.807505	0.081048	0.078709
RS	2	0.018364	0.102115	34992.375678	0.079973	0.041073
RS	3	0.028775	0.102115	34233.110085	0.078238	0.036302
RS	4	0.040101	0.745264	4786.303476	0.010939	0.006149
RS	5	0.052424	0.745264	5118.890724	0.011699	0.007346
RS	6	0.065830	1.209656	3380.439899	0.007726	0.005026
RS	7	0.080416	1.209656	3632.363803	0.008302	0.005693
RS	8	0.096284	1.758594	2687.775321	0.006143	0.004469
RS	9	0.113548	1.758594	2894.929231	0.006616	0.005046
RS	10	0.132330	2.252512	2435.284381	0.005566	0.004473
RS	11	0.152765	2.252512	2625.113058	0.006000	0.004929
RS	12	0.174997	2.561089	2488.378296	0.005687	0.004831
RS	13	0.199184	2.561089	2681.417236	0.006128	0.005320
RS	14	0.225498	2.631389	2810.286714	0.006423	0.005748
RS	15	0.254127	2.631389	3023.914711	0.006911	0.006329
RS	16	0.285274	2.522329	3390.233990	0.007748	0.007204
RS	17	0.319161	2.522329	3638.447969	0.008315	0.007894
RS	18	0.356028	2.304769	4265.115305	0.009748	0.009370
RS	19	0.396137	2.304769	4558.782710	0.010419	0.010299
RS	20	0.439774	2.062370	5430.344062	0.012411	0.012393
RS	21	0.487250	2.062370	5770.791814	0.013189	0.013522
RS	22	0.538901	1.851205	6807.483746	0.015558	0.016054
RS	23	0.595095	1.851205	7179.802114	0.016409	0.017296
RS	24	0.656231	1.692497	8246.161222	0.018846	0.019947
RS	25	0.722745	1.692497	8617.369709	0.019695	0.021151
RS	26	0.795109	1.590506	9534.756996	0.021791	0.023456
RS	27	0.873838	1.590506	9859.842904	0.022534	0.024400
RS	28	0.959491	1.540123	10472.709798	0.023935	0.025918
RS	29	1.052677	1.540123	10707.858113	0.024472	0.026440
RS	30	1.154060	1.529478	10961.752387	0.025053	0.027032
RS	31	1.264360	1.529478	11075.077098	0.025312	0.027105
RS	32	1.384361	1.544678	11012.158680	0.025168	0.026907
RS	33	1.514917	1.544678	10985.465921	0.025107	0.026574
RS	34	1.656956	1.572859	10690.151399	0.024432	0.025826
RS	35	1.811488	1.572859	10515.432512	0.024032	0.025150
RS	36	1.979611	1.603676	10066.343469	0.023006	0.024063
RS	37	2.162522	1.603676	9742.992455	0.022267	0.023094
RS	38	2.361520	1.630185	9191.654171	0.021007	0.021798
RS	39	2.578021	1.630185	8727.401186	0.019946	0.020573
RS	40	2.813564	1.648467	8104.096001	0.018521	0.019137
RS	41	3.069824	1.648467	7518.539662	0.017183	0.017701
RS	42	3.348624	1.656922	6846.320367	0.015647	0.016173
RS	43	3.651945	1.656922	6174.672192	0.014112	0.014591
RS	44	3.981944	1.656225	5479.927722	0.012524	0.013017
RS	45	4.340968	1.656225	4774.665674	0.010912	0.011381
RS	46	4.731570	1.648753	4095.977217	0.009361	0.009834
RS	47	5.156527	1.648753	3422.198867	0.007821	0.008272
RS	48	5.618860	1.637463	2810.141716	0.006422	0.006858
RS	49	6.121858	1.637463	2231.991180	0.005101	0.005502
RS	50	6.669097	1.625311	1735.134003	0.003966	0.004331
RS	51	7.264467	1.625311	1297.211864	0.002965	0.003282
RS	52	7.912203	1.613585	943.820166	0.002157	0.002427
RS	53	8.616910	1.613585	656.562246	0.001501	0.001719
RS	54	9.383599	1.595099	443.022365	0.001013	0.001183
RS	55	10.217721	1.595099	282.177120	0.000645	0.000771
RS	56	11.125208	1.595099	171.480722	0.000392	0.000481
RS	57	12.112512	1.595099	99.019570	0.000226	0.000285
RS	58	13.186654	1.553966	55.048115	0.000126	0.000162
RS	59	14.355271	1.553966	27.744910	0.000063	0.000084
RS	60	15.626673	1.553966	13.071903	0.000030	0.000040
RS	61	17.009900	1.553966	5.723392	0.000013	0.000018
RS	62	18.514787	1.553966	2.313934	0.000005	0.000007
RS	63	20.152036	1.553966	1.266776	0.000003	0.000004
PA	4+25*2+4+6 0.118562489 0.021746120 20.152036152 0.102115287 0.745264402 1.209656390 1.758593807 2.252512306 2.561089098 2.631388964 2.522328819 2.304769249 2.062370340 1.851204641 1.692496867 1.590506061 1.540123110 1.529478433 1.544677918 1.572859329 1.603676105 1.630185452 1.648467270 1.656921679 1.656225050 1.648752680 1.637462862 1.625310659 1.613584553 1.595098994 1.553966172
//
IT	4517
RD	5
LK	-5287340.408328
QD	-2078.964876 -> -1978.298469
RI	0.0579091444
TR	0.116348	0.021446
MT	20.778049
MM	C_pi: 1.190540, n_recomb: 438337.304653
RS	0	0.000000	0.100019	36645.135442	0.083600	0.155501
RS	1	0.008848	0.100019	36373.659304	0.082981	0.079600
RS	2	0.018479	0.100019	35811.008978	0.081697	0.042047
RS	3	0.028962	0.100019	34945.573025	0.079723	0.037570
RS	4	0.040372	0.797177	4471.024003	0.010200	0.005709
RS	5	0.052793	0.797177	4788.758162	0.010925	0.006945
RS	6	0.066312	1.234607	3317.886505	0.007569	0.004968
RS	7	0.081027	1.234607	3567.373724	0.008138	0.005666
RS	8	0.097044	1.794239	2642.207235	0.006028	0.004444
RS	9	0.114479	1.794239	2847.512478	0.006496	0.005045
RS	10	0.133456	2.334067	2360.077495	0.005384	0.004415
RS	11	0.154112	2.334067	2545.855730	0.005808	0.004881
RS	12	0.176596	2.698398	2375.249945	0.005419	0.004718
RS	13	0.201069	2.698398	2561.743857	0.005844	0.005196
RS	14	0.227708	2.797201	2663.626849	0.006077	0.005583
RS	15	0.256703	2.797201	2869.021374	0.006545	0.006142
RS	16	0.288264	2.683621	3217.218137	0.007340	0.007002
RS	17	0.322618	2.683621	3456.706663	0.007886	0.007647
RS	18	0.360011	2.432258	4089.947901	0.009331	0.009162
RS	19	0.400713	2.432258	4376.703684	0.009985	0.010035
RS	20	0.445016	2.146618	5291.837756	0.012073	0.012252
RS	21	0.493239	2.146618	5629.553794	0.012843	0.013329
RS	22	0.545729	1.898579	6745.828562	0.015390	0.016065
RS	23	0.602863	1.898579	7120.119350	0.016243	0.017271
RS	24	0.665053	1.714242	8284.867034	0.018901	0.020166
RS	25	0.732745	1.714242	8660.232739	0.019757	0.021359
RS	26	0.806426	1.598230	9658.723660	0.022035	0.023863
RS	27	0.886627	1.598230	9985.671363	0.022781	0.024814
RS	28	0.973923	1.544098	10626.079397	0.024242	0.026396
RS	29	1.068944	1.544098	10858.119807	0.024771	0.026932
RS	30	1.172372	1.537489	11079.100111	0.025275	0.027433
RS	31	1.284952	1.537489	11186.008170	0.025519	0.027522
RS	32	1.407493	1.561880	11051.275253	0.025212	0.027136
RS	33	1.540876	1.561880	11019.589334	0.025140	0.026824
RS	34	1.686060	1.601993	10643.377932	0.024281	0.025862
RS	35	1.844091	1.601993	10470.034516	0.023886	0.025214
RS	36	2.016104	1.645416	9953.399062	0.022707	0.023943
RS	37	2.203337	1.645416	9640.914025	0.021994	0.023011
RS	38	2.407137	1.683703	9045.753039	0.020637	0.021584
RS	39	2.628968	1.683703	8602.401741	0.019625	0.020405
RS	40	2.870428	1.711952	7960.263486	0.018160	0.018896
RS	41	3.133251	1.711952	7403.493076	0.016890	0.017512
RS	42	3.419330	1.728035	6732.877470	0.015360	0.015959
RS	43	3.730720	1.728035	6093.406638	0.013901	0.014431
RS	44	4.069662	1.732648	5412.436989	0.012348	0.012865
RS	45	4.438594	1.732648	4737.037900	0.010807	0.011280
RS	46	4.840169	1.728566	4075.191657	0.009297	0.009756
RS	47	5.277276	1.728566	3423.788305	0.007811	0.008234
RS	48	5.753058	1.719281	2824.422218	0.006443	0.006843
RS	49	6.270936	1.719281	2258.382838	0.005152	0.005513
RS	50	6.834637	1.708299	1766.611048	0.004030	0.004356
RS	51	7.448214	1.708299	1331.227477	0.003037	0.003318
RS	52	8.116081	1.697016	976.245805	0.002227	0.002466
RS	53	8.843040	1.697016	685.376239	0.001564	0.001757
RS	54	9.634321	1.676972	467.122075	0.001066	0.001218
RS	55	10.495614	1.676972	300.569100	0.000686	0.000799
RS	56	11.433114	1.676972	184.630087	0.000421	0.000502
RS	57	12.453565	1.676972	107.827695	0.000246	0.000300
RS	58	13.564305	1.628998	60.791316	0.000139	0.000172
RS	59	14.773323	1.628998	30.968674	0.000071	0.000090
RS	60	16.089316	1.628998	14.754682	0.000034	0.000044
RS	61	17.521747	1.628998	6.535978	0.000015	0.000020
RS	62	19.080920	1.628998	2.674791	0.000006	0.000008
RS	63	20.778049	1.628998	1.491970	0.000003	0.000005
PA	4+25*2+4+6 0.116347801 0.021446104 20.778049288 0.100018545 0.797176817 1.234607422 1.794239437 2.334067320 2.698398465 2.797200879 2.683621078 2.432257601 2.146617521 1.898578628 1.714241899 1.598230492 1.544097618 1.537489198 1.561879537 1.601992993 1.645416072 1.683703275 1.711951849 1.728035364 1.732648333 1.728566338 1.719280880 1.708299346 1.697016293 1.676971765 1.628998421
//
IT	4501
RD	6
LK	-5287158.824568
QD	-1945.399787 -> -1879.196390
RI	0.0559398737
TR	0.114624	0.021251
MT	21.268423
MM	C_pi: 1.206862, n_recomb: 440274.574264
RS	0	0.000000	0.099145	37275.991729	0.084665	0.153778
RS	1	0.008888	0.099145	36967.121807	0.083964	0.080267
RS	2	0.018566	0.099145	36357.718221	0.082580	0.042685
RS	3	0.029105	0.099145	35436.610522	0.080488	0.038354
RS	4	0.040580	0.846323	4232.966264	0.009614	0.005385
RS	5	0.053074	0.846323	4539.306222	0.010310	0.006614
RS	6	0.066680	1.241871	3322.095048	0.007546	0.004990
RS	7	0.081495	1.241871	3573.166745	0.008116	0.005703
RS	8	0.097626	1.798644	2656.440730	0.006034	0.004484
RS	9	0.115191	1.798644	2863.754467	0.006504	0.005102
RS	10	0.134318	2.373758	2340.465020	0.005316	0.004407
RS	11	0.155144	2.373758	2525.826163	0.005737	0.004884
RS	12	0.177822	2.792410	2317.156792	0.005263	0.004649
RS	13	0.202515	2.792410	2500.597678	0.005680	0.005123
RS	14	0.229403	2.926947	2573.090146	0.005844	0.005458
RS	15	0.258680	2.926947	2773.571240	0.006300	0.006003
RS	16	0.290560	2.819904	3099.673190	0.007040	0.006829
RS	17	0.325274	2.819904	3333.341431	0.007571	0.007441
RS	18	0.363073	2.544428	3965.191012	0.009006	0.008964
RS	19	0.404231	2.544428	4247.228834	0.009647	0.009793
RS	20	0.449048	2.222048	5194.540522	0.011798	0.012091
RS	21	0.497848	2.222048	5530.971491	0.012563	0.013121
RS	22	0.550986	1.941139	6715.424420	0.015253	0.016015
RS	23	0.608846	1.941139	7092.729718	0.016110	0.017187
RS	24	0.671849	1.733200	8349.672913	0.018965	0.020292
RS	25	0.740452	1.733200	8730.298224	0.019829	0.021470
RS	26	0.815152	1.603580	9812.136278	0.022286	0.024162
RS	27	0.896492	1.603580	10142.211364	0.023036	0.025117
RS	28	0.985062	1.544803	10819.773334	0.024575	0.026777
RS	29	1.081503	1.544803	11049.765726	0.025097	0.027324
RS	30	1.186517	1.540401	11251.426256	0.025555	0.027770
RS	31	1.300864	1.540401	11352.154702	0.025784	0.027874
RS	32	1.425375	1.571627	11160.041755	0.025348	0.027341
RS	33	1.560952	1.571627	11122.020427	0.025262	0.027049
RS	34	1.708579	1.621185	10677.483495	0.024252	0.025915
RS	35	1.869328	1.621185	10501.823933	0.023853	0.025294
RS	36	2.044364	1.674924	9926.037617	0.022545	0.023872
RS	37	2.234958	1.674924	9617.894265	0.021845	0.022974
RS	38	2.442492	1.723125	8981.769287	0.020400	0.021437
RS	39	2.668472	1.723125	8550.083357	0.019420	0.020297
RS	40	2.914537	1.760036	7886.394181	0.017912	0.018722
RS	41	3.182473	1.760036	7347.353818	0.016688	0.017381
RS	42	3.474223	1.783030	6671.453579	0.015153	0.015801
RS	43	3.791904	1.783030	6052.834051	0.013748	0.014317
RS	44	4.137822	1.792765	5376.925286	0.012213	0.012750
RS	45	4.514485	1.792765	4721.593438	0.010724	0.011206
RS	46	4.924626	1.792300	4068.596291	0.009241	0.009695
RS	47	5.371221	1.792300	3432.717572	0.007797	0.008206
RS	48	5.857510	1.785502	2840.607439	0.006452	0.006831
RS	49	6.387020	1.785502	2283.218916	0.005186	0.005522
RS	50	6.963595	1.776283	1794.126322	0.004075	0.004376
RS	51	7.591416	1.776283	1360.555728	0.003090	0.003347
RS	52	8.275038	1.766009	1003.829047	0.002280	0.002498
RS	53	9.019422	1.766009	710.061863	0.001613	0.001790
RS	54	9.829968	1.744985	487.876664	0.001108	0.001248
RS	55	10.712556	1.744985	316.603602	0.000719	0.000824
RS	56	11.673589	1.744985	196.239026	0.000446	0.000520
RS	57	12.720040	1.744985	115.705799	0.000263	0.000313
RS	58	13.859501	1.690870	66.012645	0.000150	0.000182
RS	59	15.100239	1.690870	33.935807	0.000077	0.000095
RS	60	16.451255	1.690870	16.323592	0.000037	0.000047
RS	61	17.922351	1.690870	7.303864	0.000017	0.000021
RS	62	19.524200	1.690870	3.020641	0.000007	0.000009
RS	63	21.268423	1.690870	1.712746	0.000004	0.000005
PA	4+25*2+4+6 0.114623612 0.021250761 21.268423267 0.099144722 0.846323368 1.241870885 1.798643860 2.373758057 2.792409669 2.926947181 2.819903830 2.544427783 2.222048077 1.941139195 1.733200187 1.603580403 1.544802977 1.540401198 1.571626984 1.621184769 1.674924024 1.723124928 1.760036495 1.783030203 1.792765303 1.792300232 1.785502419 1.776282614 1.766008924 1.744984554 1.690870339
//
IT	4384
RD	7
LK	-5287037.049677
QD	-1857.003572 -> -1809.879152
RI	0.0544881083
TR	0.113244	0.021123
MT	21.662241
MM	C_pi: 1.221039, n_recomb: 442733.841886
RS	0	0.000000	0.098800	37734.273508	0.085230	0.152471
RS	1	0.008920	0.098800	37407.228774	0.084491	0.080771
RS	2	0.018635	0.098800	36773.143329	0.083059	0.043136
RS	3	0.029217	0.098800	35820.948555	0.080909	0.038874
RS	4	0.040743	0.893518	4039.483228	0.009124	0.005122
RS	5	0.053296	0.893518	4336.297512	0.009794	0.006324
RS	6	0.066970	1.238001	3363.071330	0.007596	0.005052
RS	7	0.081863	1.238001	3617.900893	0.008172	0.005774
RS	8	0.098085	1.783992	2703.780837	0.006107	0.004557
RS	9	0.115753	1.783992	2915.209073	0.006585	0.005190
RS	10	0.134998	2.385961	2351.511115	0.005311	0.004428
RS	11	0.155959	2.385961	2538.448998	0.005734	0.004917
RS	12	0.178790	2.855315	2289.939944	0.005172	0.004608
RS	13	0.203657	2.855315	2472.285579	0.005584	0.005084
RS	14	0.230742	3.029115	2514.769310	0.005680	0.005361
RS	15	0.260243	3.029115	2712.236123	0.006126	0.005900
RS	16	0.292376	2.936519	3014.250512	0.006808	0.006682
RS	17	0.327375	2.936519	3243.742334	0.007327	0.007271
RS	18	0.365495	2.644907	3868.394067	0.008738	0.008783
RS	19	0.407016	2.644907	4146.810661	0.009366	0.009577
RS	20	0.452240	2.291462	5116.302017	0.011556	0.011926
RS	21	0.501498	2.291462	5451.885265	0.012314	0.012917
RS	22	0.555150	1.981266	6692.603677	0.015117	0.015933
RS	23	0.613588	1.981266	7072.968507	0.015976	0.017072
RS	24	0.677238	1.751650	8412.895346	0.019002	0.020357
RS	25	0.746565	1.751650	8798.960290	0.019874	0.021517
RS	26	0.822076	1.609012	9961.782642	0.022501	0.024385
RS	27	0.904322	1.609012	10295.628229	0.023255	0.025337
RS	28	0.993904	1.545112	11015.304277	0.024880	0.027084
RS	29	1.091477	1.545112	11244.224814	0.025397	0.027637
RS	30	1.197753	1.541626	11436.545670	0.025832	0.028053
RS	31	1.313509	1.541626	11531.946576	0.026047	0.028166
RS	32	1.439590	1.577870	11294.560375	0.025511	0.027522
RS	33	1.576916	1.577870	11250.296256	0.025411	0.027245
RS	34	1.726492	1.634820	10748.981322	0.024279	0.025975
RS	35	1.889410	1.634820	10569.676031	0.023874	0.025375
RS	36	2.066859	1.696857	9943.553096	0.022459	0.023832
RS	37	2.260136	1.696857	9636.537747	0.021766	0.022960
RS	38	2.470653	1.753214	8964.184862	0.020247	0.021335
RS	39	2.699947	1.753214	8539.029325	0.019287	0.020225
RS	40	2.949694	1.797452	7854.211554	0.017740	0.018596
RS	41	3.221717	1.797452	7326.341634	0.016548	0.017288
RS	42	3.518004	1.826507	6642.140217	0.015003	0.015683
RS	43	3.840719	1.826507	6037.352732	0.013637	0.014233
RS	44	4.192219	1.840993	5361.622663	0.012110	0.012663
RS	45	4.575072	1.840993	4720.075891	0.010661	0.011150
RS	46	4.992074	1.844168	4070.998608	0.009195	0.009648
RS	47	5.446271	1.844168	3446.116516	0.007784	0.008185
RS	48	5.940982	1.840153	2857.700390	0.006455	0.006821
RS	49	6.479819	1.840153	2306.615681	0.005210	0.005530
RS	50	7.066718	1.833121	1818.556411	0.004108	0.004391
RS	51	7.705967	1.833121	1386.302414	0.003131	0.003372
RS	52	8.402236	1.824296	1027.718470	0.002321	0.002525
RS	53	9.160609	1.824296	731.582615	0.001652	0.001817
RS	54	9.986627	1.802777	506.035156	0.001143	0.001274
RS	55	10.886323	1.802777	330.792742	0.000747	0.000846
RS	56	11.866269	1.802777	206.629823	0.000467	0.000537
RS	57	12.933624	1.802777	122.839844	0.000277	0.000325
RS	58	14.096183	1.743117	70.809147	0.000160	0.000191
RS	59	15.362439	1.743117	36.691896	0.000083	0.000101
RS	60	16.741641	1.743117	17.797835	0.000040	0.000050
RS	61	18.243863	1.743117	8.034161	0.000018	0.000023
RS	62	19.880079	1.743117	3.353725	0.000008	0.000010
RS	63	21.662241	1.743117	1.929752	0.000004	0.000006
PA	4+25*2+4+6 0.113244000 0.021122870 21.662240888 0.098799608 0.893517509 1.238001053 1.783992451 2.385961028 2.855314890 3.029114937 2.936518639 2.644906590 2.291461651 1.981266122 1.751649952 1.609012454 1.545112357 1.541626378 1.577869571 1.634819668 1.696856990 1.753213750 1.797451974 1.826506800 1.840992922 1.844168051 1.840153393 1.833121232 1.824295626 1.802777050 1.743116521
//
IT	5092
RD	8
LK	-5286949.189162
QD	-1793.812980 -> -1758.365503
RI	0.0533673456
TR	0.112106	0.021039
MT	21.987327
MM	C_pi: 1.233508, n_recomb: 445439.036520
RS	0	0.000000	0.098717	38096.466992	0.085526	0.151449
RS	1	0.008945	0.098717	37761.534192	0.084774	0.081161
RS	2	0.018691	0.098717	37114.683418	0.083322	0.043471
RS	3	0.029308	0.098717	36144.765228	0.081144	0.039240
RS	4	0.040875	0.940095	3871.956543	0.008692	0.004894
RS	5	0.053477	0.940095	4160.234498	0.009340	0.006060
RS	6	0.067206	1.228047	3423.984390	0.007687	0.005134
RS	7	0.082163	1.228047	3683.715612	0.008270	0.005862
RS	8	0.098458	1.759013	2769.772231	0.006218	0.004648
RS	9	0.116211	1.759013	2986.472393	0.006705	0.005295
RS	10	0.135552	2.381030	2380.419681	0.005344	0.004465
RS	11	0.156623	2.381030	2570.085849	0.005770	0.004967
RS	12	0.179578	2.896060	2281.675752	0.005122	0.004584
RS	13	0.204588	2.896060	2464.130811	0.005532	0.005066
RS	14	0.231834	3.109527	2477.418965	0.005562	0.005286
RS	15	0.261517	3.109527	2673.119897	0.006001	0.005824
RS	16	0.293856	3.036546	2950.652475	0.006624	0.006557
RS	17	0.329088	3.036546	3177.096266	0.007133	0.007132
RS	18	0.367472	2.735127	3791.057707	0.008511	0.008621
RS	19	0.409288	2.735127	4066.601905	0.009129	0.009388
RS	20	0.454846	2.355565	5050.677282	0.011339	0.011767
RS	21	0.504479	2.355565	5385.614270	0.012091	0.012726
RS	22	0.558551	2.019386	6672.100338	0.014979	0.015836
RS	23	0.617461	2.019386	7055.330962	0.015839	0.016945
RS	24	0.681640	1.769984	8468.581449	0.019012	0.020382
RS	25	0.751561	1.769984	8859.965764	0.019890	0.021523
RS	26	0.827735	1.615095	10099.108047	0.022672	0.024551
RS	27	0.910724	1.615095	10437.079524	0.023431	0.025496
RS	28	1.001137	1.545945	11200.661347	0.025145	0.027334
RS	29	1.099637	1.545945	11429.348230	0.025659	0.027887
RS	30	1.206949	1.542558	11619.125202	0.026085	0.028290
RS	31	1.323860	1.542558	11710.183417	0.026289	0.028408
RS	32	1.451229	1.582516	11436.926286	0.025676	0.027680
RS	33	1.589991	1.582516	11387.023993	0.025564	0.027413
RS	34	1.741167	1.645280	10838.524365	0.024332	0.026035
RS	35	1.905865	1.645280	10655.239846	0.023921	0.025451
RS	36	2.085297	1.713974	9986.585490	0.022420	0.023812
RS	37	2.280779	1.713974	9679.026411	0.021729	0.022961
RS	38	2.493747	1.776984	8975.216677	0.020149	0.021264
RS	39	2.725766	1.776984	8553.500857	0.019202	0.020179
RS	40	2.978540	1.827340	7849.017577	0.017621	0.018504
RS	41	3.253926	1.827340	7328.108580	0.016451	0.017223
RS	42	3.553946	1.861633	6634.304888	0.014894	0.015596
RS	43	3.880803	1.861633	6038.667443	0.013557	0.014172
RS	44	4.236899	1.880448	5360.161603	0.012033	0.012596
RS	45	4.624849	1.880448	4728.083331	0.010614	0.011109
RS	46	5.047503	1.887193	4079.643890	0.009159	0.009610
RS	47	5.507964	1.887193	3462.563331	0.007773	0.008169
RS	48	6.009615	1.886143	2875.341297	0.006455	0.006812
RS	49	6.556140	1.886143	2328.855559	0.005228	0.005537
RS	50	7.151554	1.881619	1840.614328	0.004132	0.004403
RS	51	7.800229	1.881619	1409.297635	0.003164	0.003392
RS	52	8.506931	1.874602	1048.744770	0.002354	0.002547
RS	53	9.276849	1.874602	750.633836	0.001685	0.001841
RS	54	10.115640	1.853007	522.140166	0.001172	0.001296
RS	55	11.029462	1.853007	343.510892	0.000771	0.000865
RS	56	12.025029	1.853007	216.040884	0.000485	0.000552
RS	57	13.109653	1.853007	129.369405	0.000290	0.000336
RS	58	14.291301	1.788321	75.254715	0.000169	0.000199
RS	59	15.578650	1.788321	39.272501	0.000088	0.000105
RS	60	16.981157	1.788321	19.192838	0.000043	0.000052
RS	61	18.509123	1.788321	8.732809	0.000020	0.000024
RS	62	20.173771	1.788321	3.676023	0.000008	0.000010
RS	63	21.987327	1.788321	2.143656	0.000005	0.000006
PA	4+25*2+4+6 0.112105958 0.021038768 21.987326550 0.098717163 0.940095497 1.228046994 1.759013263 2.381030172 2.896059745 3.109527271 3.036546269 2.735127059 2.355565479 2.019386434 1.769983728 1.615095108 1.545944536 1.542558491 1.582516312 1.645280353 1.713973613 1.776983666 1.827340483 1.861632936 1.880448063 1.887192882 1.886143364 1.881618940 1.874602347 1.853007013 1.788321121
//
IT	4239
RD	9
LK	-5286882.425950
QD	-1745.957775 -> -1718.180045
RI	0.0524624337
TR	0.111139	0.020983
MT	22.263087
MM	C_pi: 1.244661, n_recomb: 448243.691037
RS	0	0.000000	0.098773	38400.162500	0.085668	0.150625
RS	1	0.008967	0.098773	38063.111130	0.084916	0.081473
RS	2	0.018738	0.098773	37410.267654	0.083460	0.043732
RS	3	0.029385	0.098773	36430.301911	0.081273	0.039510
RS	4	0.040986	0.987271	3719.488757	0.008298	0.004687
RS	5	0.053628	0.987271	3999.702273	0.008923	0.005812
RS	6	0.067404	1.215404	3494.544345	0.007796	0.005225
RS	7	0.082414	1.215404	3759.693373	0.008388	0.005957
RS	8	0.098771	1.729489	2845.547901	0.006348	0.004746
RS	9	0.116594	1.729489	3068.095213	0.006845	0.005407
RS	10	0.136016	2.366370	2419.407592	0.005398	0.004509
RS	11	0.157179	2.366370	2612.437406	0.005828	0.005026
RS	12	0.180240	2.921562	2285.246563	0.005098	0.004573
RS	13	0.205368	2.921562	2468.561569	0.005507	0.005062
RS	14	0.232750	3.172903	2454.422363	0.005476	0.005227
RS	15	0.262587	3.172903	2649.221780	0.005910	0.005768
RS	16	0.295099	3.122345	2903.047040	0.006476	0.006452
RS	17	0.330527	3.122345	3127.289271	0.006977	0.007017
RS	18	0.369132	2.816015	3728.754739	0.008319	0.008478
RS	19	0.411198	2.816015	4002.023837	0.008928	0.009224
RS	20	0.457036	2.414621	4995.206013	0.011144	0.011618
RS	21	0.506984	2.414621	5329.653665	0.011890	0.012550
RS	22	0.561411	2.055475	6653.240535	0.014843	0.015732
RS	23	0.620718	2.055475	7039.113041	0.015704	0.016815
RS	24	0.685344	1.788099	8516.652138	0.019000	0.020380
RS	25	0.755764	1.788099	8913.129947	0.019885	0.021503
RS	26	0.832498	1.621813	10222.982690	0.022807	0.024675
RS	27	0.916113	1.621813	10565.259269	0.023570	0.025612
RS	28	1.007226	1.547519	11372.469007	0.025371	0.027537
RS	29	1.106509	1.547519	11601.599344	0.025882	0.028088
RS	30	1.214694	1.543757	11793.197846	0.026310	0.028490
RS	31	1.332580	1.543757	11880.849192	0.026505	0.028610
RS	32	1.461036	1.586522	11578.830366	0.025832	0.027816
RS	33	1.601011	1.586522	11524.050023	0.025709	0.027556
RS	34	1.753537	1.653912	10936.117945	0.024398	0.026092
RS	35	1.919740	1.653912	10748.968526	0.023980	0.025521
RS	36	2.100846	1.727964	10044.367621	0.022408	0.023804
RS	37	2.298191	1.727964	9735.396921	0.021719	0.022970
RS	38	2.513231	1.796388	9004.461304	0.020088	0.021216
RS	39	2.747554	1.796388	8584.242645	0.019151	0.020150
RS	40	3.002889	1.851824	7861.864075	0.017539	0.018438
RS	41	3.281118	1.851824	7345.091639	0.016386	0.017178
RS	42	3.584296	1.890609	6641.247037	0.014816	0.015531
RS	43	3.914659	1.890609	6051.506265	0.013500	0.014129
RS	44	4.274645	1.913340	5368.371731	0.011976	0.012545
RS	45	4.666910	1.913340	4742.690361	0.010581	0.011079
RS	46	5.094349	1.923537	4092.633439	0.009130	0.009580
RS	47	5.560115	1.923537	3481.033157	0.007766	0.008157
RS	48	6.067646	1.925562	2893.205259	0.006455	0.006804
RS	49	6.620686	1.925562	2350.056016	0.005243	0.005542
RS	50	7.223315	1.923794	1860.720184	0.004151	0.004413
RS	51	7.879982	1.923794	1430.060694	0.003190	0.003410
RS	52	8.595530	1.918882	1067.450707	0.002381	0.002566
RS	53	9.375240	1.918882	767.677093	0.001713	0.001862
RS	54	10.224864	1.897573	536.558013	0.001197	0.001316
RS	55	11.150673	1.897573	355.013173	0.000792	0.000882
RS	56	12.159497	1.897573	224.636036	0.000501	0.000566
RS	57	13.258781	1.897573	135.391071	0.000302	0.000346
RS	58	14.456634	1.828331	79.400348	0.000177	0.000206
RS	59	15.761897	1.828331	41.702339	0.000093	0.000110
RS	60	17.184200	1.828331	20.519379	0.000046	0.000055
RS	61	18.734038	1.828331	9.403960	0.000021	0.000025
RS	62	20.422846	1.828331	3.988911	0.000009	0.000011
RS	63	22.263087	1.828331	2.354898	0.000005	0.000007
PA	4+25*2+4+6 0.111139382 0.020983230 22.263086563 0.098773367 0.987271243 1.215404356 1.729488809 2.366370356 2.921561728 3.172902835 3.122345289 2.816015481 2.414621077 2.055474693 1.788099216 1.621813401 1.547519117 1.543757436 1.586521742 1.653911761 1.727963920 1.796387565 1.851823502 1.890609101 1.913339620 1.923537385 1.925561533 1.923794162 1.918881589 1.897573152 1.828331480
//
IT	3674
RD	10
LK	-5286829.699831
QD	-1707.991609 -> -1685.546610
RI	0.0517011515
TR	0.110299	0.020947
MT	22.502283
MM	C_pi: 1.254760, n_recomb: 451058.226203
RS	0	0.000000	0.098900	38666.378452	0.085724	0.149937
RS	1	0.008985	0.098900	38330.369012	0.084979	0.081732
RS	2	0.018778	0.098900	37675.334141	0.083527	0.043946
RS	3	0.029450	0.098900	36689.712608	0.081341	0.039722
RS	4	0.041081	1.035842	3576.257649	0.007929	0.004493
RS	5	0.053758	1.035842	3848.605734	0.008532	0.005576
RS	6	0.067573	1.202138	3568.283253	0.007911	0.005318
RS	7	0.082630	1.202138	3838.971804	0.008511	0.006052
RS	8	0.099040	1.698979	2925.334892	0.006485	0.004847
RS	9	0.116924	1.698979	3153.925380	0.006992	0.005520
RS	10	0.136415	2.346872	2463.499266	0.005462	0.004558
RS	11	0.157657	2.346872	2660.194829	0.005898	0.005088
RS	12	0.180808	2.936764	2296.164596	0.005091	0.004569
RS	13	0.206039	2.936764	2480.798817	0.005500	0.005067
RS	14	0.233538	3.223012	2441.429229	0.005413	0.005182
RS	15	0.263507	3.223012	2635.932407	0.005844	0.005727
RS	16	0.296169	3.196015	2867.417252	0.006357	0.006364
RS	17	0.331765	3.196015	3090.103297	0.006851	0.006923
RS	18	0.370560	2.888429	3678.392013	0.008155	0.008352
RS	19	0.412841	2.888429	3949.876263	0.008757	0.009082
RS	20	0.458920	2.468837	4948.341080	0.010971	0.011481
RS	21	0.509140	2.468837	5282.442186	0.011711	0.012391
RS	22	0.563873	2.089442	6636.138913	0.014712	0.015627
RS	23	0.623523	2.089442	7024.442327	0.015573	0.016687
RS	24	0.688533	1.805797	8558.183122	0.018974	0.020361
RS	25	0.759384	1.805797	8959.482611	0.019863	0.021467
RS	26	0.836602	1.628987	10334.198323	0.022911	0.024767
RS	27	0.920757	1.628987	10680.831188	0.023679	0.025695
RS	28	1.012474	1.549786	11530.169189	0.025562	0.027704
RS	29	1.112432	1.549786	11760.260758	0.026073	0.028250
RS	30	1.221371	1.545392	11956.356526	0.026507	0.028658
RS	31	1.340099	1.545392	12041.420787	0.026696	0.028778
RS	32	1.469495	1.590332	11716.000282	0.025974	0.027934
RS	33	1.610517	1.590332	11657.106774	0.025844	0.027678
RS	34	1.764210	1.661458	11035.966484	0.024467	0.026146
RS	35	1.931713	1.661458	10845.268198	0.024044	0.025583
RS	36	2.114267	1.739849	10110.230413	0.022414	0.023806
RS	37	2.313223	1.739849	9799.429638	0.021725	0.022984
RS	38	2.530055	1.812672	9045.194832	0.020053	0.021185
RS	39	2.766371	1.812672	8625.227303	0.019122	0.020134
RS	40	3.023920	1.872306	7886.776283	0.017485	0.018392
RS	41	3.304610	1.872306	7372.194387	0.016344	0.017148
RS	42	3.610521	1.914928	6658.349508	0.014762	0.015483
RS	43	3.943918	1.914928	6072.188184	0.013462	0.014098
RS	44	4.307272	1.941185	5383.275801	0.011935	0.012506
RS	45	4.703274	1.941185	4761.758172	0.010557	0.011057
RS	46	5.134857	1.954697	4108.516207	0.009109	0.009556
RS	47	5.605220	1.954697	3500.685199	0.007761	0.008148
RS	48	6.117845	1.959859	2910.940555	0.006454	0.006796
RS	49	6.676530	1.959859	2370.195775	0.005255	0.005547
RS	50	7.285414	1.961038	1879.095694	0.004166	0.004420
RS	51	7.949008	1.961038	1448.901720	0.003212	0.003424
RS	52	8.672227	1.958473	1084.182583	0.002404	0.002581
RS	53	9.460428	1.958473	783.014584	0.001736	0.001879
RS	54	10.319451	1.937765	549.536396	0.001218	0.001333
RS	55	11.255659	1.937765	365.473347	0.000810	0.000897
RS	56	12.275987	1.937765	232.527487	0.000516	0.000578
RS	57	13.387993	1.937765	140.971227	0.000313	0.000356
RS	58	14.599915	1.864368	83.281789	0.000185	0.000213
RS	59	15.920731	1.864368	43.998228	0.000098	0.000114
RS	60	17.360224	1.864368	21.784469	0.000048	0.000057
RS	61	18.929059	1.864368	10.050118	0.000022	0.000027
RS	62	20.638857	1.864368	4.293101	0.000010	0.000012
RS	63	22.502283	1.864368	2.563558	0.000006	0.000007
PA	4+25*2+4+6 0.110299034 0.020946760 22.502283277 0.098900346 1.035842221 1.202138457 1.698978780 2.346872065 2.936764032 3.223012003 3.196015088 2.888428965 2.468837308 2.089441964 1.805796555 1.628986911 1.549785622 1.545391625 1.590331540 1.661457531 1.739848785 1.812672090 1.872305773 1.914928307 1.941184814 1.954696982 1.959859202 1.961038255 1.958473267 1.937764834 1.864368337
//
IT	4148
RD	11
LK	-5286786.850191
QD	-1676.743889 -> -1658.180423
RI	0.0510382639
TR	0.109553	0.020923
MT	22.714006
MM	C_pi: 1.264001, n_recomb: 453827.432025
RS	0	0.000000	0.099059	38907.825448	0.085733	0.149349
RS	1	0.009001	0.099059	38574.442760	0.084998	0.081953
RS	2	0.018813	0.099059	37919.215905	0.083554	0.044130
RS	3	0.029508	0.099059	36930.332424	0.081375	0.039899
RS	4	0.041165	1.086367	3439.098294	0.007578	0.004309
RS	5	0.053872	1.086367	3703.639882	0.008161	0.005348
RS	6	0.067722	1.189422	3641.179667	0.008023	0.005408
RS	7	0.082819	1.189422	3917.287764	0.008632	0.006142
RS	8	0.099276	1.669535	3005.363394	0.006622	0.004946
RS	9	0.117213	1.669535	3239.948822	0.007139	0.005630
RS	10	0.136765	2.325692	2509.412526	0.005529	0.004607
RS	11	0.158077	2.325692	2709.856257	0.005971	0.005150
RS	12	0.181307	2.945351	2311.357079	0.005093	0.004570
RS	13	0.206629	2.945351	2497.567952	0.005503	0.005077
RS	14	0.234230	3.262878	2435.448360	0.005366	0.005146
RS	15	0.264315	3.262878	2630.079117	0.005795	0.005697
RS	16	0.297108	3.259388	2840.907181	0.006260	0.006289
RS	17	0.332853	3.259388	3062.535658	0.006748	0.006845
RS	18	0.371815	2.953212	3637.652659	0.008015	0.008241
RS	19	0.414285	2.953212	3907.759500	0.008611	0.008960
RS	20	0.460577	2.518493	4908.857542	0.010817	0.011356
RS	21	0.511037	2.518493	5242.746392	0.011552	0.012248
RS	22	0.566038	2.121280	6620.932421	0.014589	0.015525
RS	23	0.625990	2.121280	7011.480692	0.015450	0.016566
RS	24	0.691339	1.822932	8594.346517	0.018937	0.020330
RS	25	0.762570	1.822932	9000.183113	0.019832	0.021421
RS	26	0.840213	1.636445	10434.069026	0.022991	0.024836
RS	27	0.924844	1.636445	10785.023362	0.023765	0.025755
RS	28	1.017094	1.552635	11674.334250	0.025724	0.027841
RS	29	1.117647	1.552635	11905.771667	0.026234	0.028383
RS	30	1.227251	1.547492	12107.877902	0.026679	0.028801
RS	31	1.346721	1.547492	12191.051566	0.026863	0.028919
RS	32	1.476945	1.594172	11846.267254	0.026103	0.028035
RS	33	1.618891	1.594172	11783.976622	0.025966	0.027782
RS	34	1.773614	1.668366	11134.642189	0.024535	0.026194
RS	35	1.942264	1.668366	10940.798199	0.024108	0.025639
RS	36	2.126095	1.750294	10179.939977	0.022431	0.023813
RS	37	2.326473	1.750294	9867.154379	0.021742	0.023002
RS	38	2.544888	1.826694	9092.952682	0.020036	0.021166
RS	39	2.782963	1.826694	8672.437345	0.019110	0.020127
RS	40	3.042468	1.889783	7919.682251	0.017451	0.018361
RS	41	3.325331	1.889783	7405.929474	0.016319	0.017130
RS	42	3.633657	1.935674	6682.390471	0.014725	0.015450
RS	43	3.969735	1.935674	6098.131734	0.013437	0.014078
RS	44	4.336065	1.965099	5402.755805	0.011905	0.012478
RS	45	4.735370	1.965099	4783.753790	0.010541	0.011041
RS	46	5.170617	1.981779	4126.235117	0.009092	0.009537
RS	47	5.645042	1.981779	3520.897383	0.007758	0.008142
RS	48	6.162172	1.990110	2928.281469	0.006452	0.006790
RS	49	6.725850	1.990110	2389.248764	0.005265	0.005551
RS	50	7.340267	1.994382	1895.893593	0.004178	0.004425
RS	51	8.009990	1.994382	1466.042030	0.003230	0.003436
RS	52	8.739996	1.994366	1099.194733	0.002422	0.002594
RS	53	9.535713	1.994366	796.870169	0.001756	0.001895
RS	54	10.403054	1.974536	561.259922	0.001237	0.001348
RS	55	11.348468	1.974536	375.022454	0.000826	0.000910
RS	56	12.378982	1.974536	239.800903	0.000528	0.000589
RS	57	13.502256	1.974536	146.161240	0.000322	0.000364
RS	58	14.726639	1.897341	86.926838	0.000192	0.000219
RS	59	16.061232	1.897341	46.173625	0.000102	0.000118
RS	60	17.515957	1.897341	22.993933	0.000051	0.000060
RS	61	19.101626	1.897341	10.673487	0.000024	0.000028
RS	62	20.830027	1.897341	4.589290	0.000010	0.000012
RS	63	22.714006	1.897341	2.769805	0.000006	0.000007
PA	4+25*2+4+6 0.109553478 0.020922968 22.714006153 0.099058707 1.086367110 1.189422050 1.669535190 2.325692437 2.945351029 3.262877941 3.259388221 2.953212130 2.518493012 2.121280480 1.822931866 1.636445375 1.552635188 1.547491790 1.594171718 1.668365905 1.750293758 1.826693566 1.889782931 1.935674142 1.965099366 1.981779271 1.990110058 1.994381905 1.994365735 1.974536269 1.897341017
//
IT	3825
RD	12
LK	-5286751.254911
QD	-1650.251006 -> -1634.619146
RI	0.0504438000
TR	0.108880	0.020907
MT	22.904944
MM	C_pi: 1.272544, n_recomb: 456518.962250
RS	0	0.000000	0.099227	39132.037024	0.085718	0.148832
RS	1	0.009016	0.099227	38801.961358	0.084995	0.082147
RS	2	0.018844	0.099227	38147.497658	0.083562	0.044292
RS	3	0.029559	0.099227	37156.579113	0.081391	0.040054
RS	4	0.041240	1.139225	3306.449545	0.007243	0.004133
RS	5	0.053974	1.139225	3563.187856	0.007805	0.005129
RS	6	0.067855	1.177807	3711.019298	0.008129	0.005494
RS	7	0.082989	1.177807	3992.298586	0.008745	0.006227
RS	8	0.099487	1.642243	3083.231969	0.006754	0.005041
RS	9	0.117472	1.642243	3323.612772	0.007280	0.005734
RS	10	0.137079	2.304793	2554.998597	0.005597	0.004654
RS	11	0.158453	2.304793	2759.130596	0.006044	0.005209
RS	12	0.181754	2.949882	2328.805953	0.005101	0.004574
RS	13	0.207157	2.949882	2516.718319	0.005513	0.005090
RS	14	0.234849	3.294944	2434.351589	0.005332	0.005119
RS	15	0.265038	3.294944	2629.402921	0.005760	0.005675
RS	16	0.297949	3.314102	2821.400601	0.006180	0.006226
RS	17	0.333827	3.314102	3042.358741	0.006664	0.006780
RS	18	0.372940	3.011219	3604.720287	0.007896	0.008144
RS	19	0.415579	3.011219	3873.789426	0.008485	0.008854
RS	20	0.462062	2.563956	4875.682097	0.010680	0.011243
RS	21	0.512736	2.563956	5209.483585	0.011411	0.012120
RS	22	0.567979	2.151056	6607.707824	0.014474	0.015427
RS	23	0.628203	2.151056	7000.344076	0.015334	0.016451
RS	24	0.693855	1.839427	8626.217565	0.018896	0.020293
RS	25	0.765427	1.839427	9036.314900	0.019794	0.021370
RS	26	0.843452	1.644053	10524.077464	0.023053	0.024886
RS	27	0.928511	1.644053	10879.265240	0.023831	0.025798
RS	28	1.021239	1.555959	11806.056485	0.025861	0.027955
RS	29	1.122327	1.555959	12039.120763	0.026372	0.028493
RS	30	1.232529	1.550036	12247.971120	0.026829	0.028922
RS	31	1.352667	1.550036	12329.837737	0.027008	0.029039
RS	32	1.483635	1.598158	11968.728341	0.026217	0.028122
RS	33	1.626412	1.598158	11903.688332	0.026075	0.027871
RS	34	1.782061	1.674916	11230.224340	0.024600	0.026238
RS	35	1.951743	1.674916	11033.663276	0.024169	0.025689
RS	36	2.136722	1.759748	10250.854811	0.022454	0.023823
RS	37	2.338380	1.759748	9936.083945	0.021765	0.023021
RS	38	2.558218	1.839053	9144.818767	0.020032	0.021156
RS	39	2.797876	1.839053	8723.243651	0.019108	0.020128
RS	40	3.059141	1.904982	7957.809269	0.017431	0.018341
RS	41	3.343961	1.904982	7443.922455	0.016306	0.017121
RS	42	3.654460	1.953651	6711.145335	0.014701	0.015428
RS	43	3.992952	1.953651	6127.556144	0.013422	0.014066
RS	44	4.361962	1.985921	5425.337870	0.011884	0.012457
RS	45	4.764241	1.985921	4807.614255	0.010531	0.011032
RS	46	5.202789	2.005625	4145.051101	0.009080	0.009522
RS	47	5.680875	2.005625	3541.242013	0.007757	0.008138
RS	48	6.202064	2.017128	2945.060691	0.006451	0.006784
RS	49	6.770242	2.017128	2407.218555	0.005273	0.005555
RS	50	7.389645	2.024606	1911.246606	0.004187	0.004429
RS	51	8.064893	2.024606	1481.661943	0.003246	0.003446
RS	52	8.801018	2.027315	1112.687513	0.002437	0.002605
RS	53	9.603512	2.027315	809.420961	0.001773	0.001908
RS	54	10.478355	2.008597	571.880300	0.001253	0.001361
RS	55	11.432073	2.008597	383.767056	0.000841	0.000923
RS	56	12.471775	2.008597	246.525381	0.000540	0.000600
RS	57	13.605214	2.008597	151.002224	0.000331	0.000372
RS	58	14.840841	1.927923	90.357526	0.000198	0.000225
RS	59	16.187869	1.927923	48.239022	0.000106	0.000122
RS	60	17.656342	1.927923	24.152204	0.000053	0.000062
RS	61	19.257208	1.927923	11.275668	0.000025	0.000029
RS	62	21.002405	1.927923	4.877939	0.000011	0.000013
RS	63	22.904944	1.927923	2.973688	0.000007	0.000008
PA	4+25*2+4+6 0.108880128 0.020907394 22.904943774 0.099226627 1.139224855 1.177807167 1.642242616 2.304792664 2.949881794 3.294944246 3.314102187 3.011218758 2.563955901 2.151055658 1.839427030 1.644053475 1.555959378 1.550036075 1.598157999 1.674916372 1.759748164 1.839052687 1.904982100 1.953651440 1.985921397 2.005625047 2.017127853 2.024606441 2.027314606 2.008596669 1.927922793
//
IT	4138
RD	13
LK	-5286721.175755
QD	-1627.247594 -> -1613.896450
RI	0.0498988302
TR	0.108263	0.020897
MT	23.079793
MM	C_pi: 1.280501, n_recomb: 459111.716475
RS	0	0.000000	0.099391	39343.794186	0.085695	0.148369
RS	1	0.009029	0.099391	39017.136829	0.084984	0.082322
RS	2	0.018873	0.099391	38363.731085	0.083561	0.044441
RS	3	0.029606	0.099391	37371.263314	0.081399	0.040196
RS	4	0.041308	1.194612	3177.752390	0.006922	0.003963
RS	5	0.054066	1.194612	3426.688876	0.007464	0.004918
RS	6	0.067977	1.167512	3776.582658	0.008226	0.005574
RS	7	0.083143	1.167512	4062.716655	0.008849	0.006304
RS	8	0.099679	1.617522	3157.548556	0.006878	0.005131
RS	9	0.117707	1.617522	3403.440466	0.007413	0.005831
RS	10	0.137364	2.285226	2598.947352	0.005661	0.004699
RS	11	0.158795	2.285226	2806.621915	0.006113	0.005264
RS	12	0.182161	2.952078	2347.159100	0.005112	0.004580
RS	13	0.207637	2.952078	2536.808423	0.005525	0.005103
RS	14	0.235413	3.321000	2436.665777	0.005307	0.005098
RS	15	0.265697	3.321000	2632.338858	0.005734	0.005659
RS	16	0.298715	3.361561	2807.262709	0.006115	0.006173
RS	17	0.334715	3.361561	3027.848215	0.006595	0.006727
RS	18	0.373964	3.063254	3578.087704	0.007794	0.008060
RS	19	0.416758	3.063254	3846.397219	0.008378	0.008762
RS	20	0.463415	2.605592	4847.837618	0.010559	0.011142
RS	21	0.514285	2.605592	5181.661345	0.011286	0.012006
RS	22	0.569748	2.178889	6596.296090	0.014368	0.015335
RS	23	0.630218	2.178889	6990.881293	0.015227	0.016345
RS	24	0.696149	1.855247	8654.529044	0.018851	0.020251
RS	25	0.768032	1.855247	9068.620832	0.019753	0.021317
RS	26	0.846405	1.651713	10605.391364	0.023100	0.024923
RS	27	0.931854	1.651713	10964.688152	0.023882	0.025828
RS	28	1.025019	1.559654	11926.403940	0.025977	0.028050
RS	29	1.126595	1.559654	12161.292137	0.026489	0.028584
RS	30	1.237342	1.552975	12377.087305	0.026959	0.029025
RS	31	1.358089	1.552975	12458.131432	0.027135	0.029140
RS	32	1.489738	1.602330	12083.045205	0.026318	0.028196
RS	33	1.633273	1.602330	12015.827726	0.026172	0.027947
RS	34	1.789767	1.681271	11321.541339	0.024660	0.026276
RS	35	1.960392	1.681271	11122.685802	0.024227	0.025733
RS	36	2.146421	1.768505	10321.186750	0.022481	0.023836
RS	37	2.349247	1.768505	10004.522646	0.021791	0.023041
RS	38	2.570386	1.850169	9198.707682	0.020036	0.021154
RS	39	2.811491	1.850169	8775.759913	0.019115	0.020134
RS	40	3.074365	1.918419	7999.163335	0.017423	0.018331
RS	41	3.360974	1.918419	7484.458538	0.016302	0.017119
RS	42	3.673460	1.969440	6742.991684	0.014687	0.015414
RS	43	4.014159	1.969440	6159.155249	0.013415	0.014061
RS	44	4.385621	2.004269	5449.908510	0.011871	0.012444
RS	45	4.790621	2.004269	4832.529967	0.010526	0.011026
RS	46	5.232187	2.026852	4164.403416	0.009071	0.009511
RS	47	5.713622	2.026852	3561.388799	0.007757	0.008135
RS	48	6.238525	2.041517	2961.135669	0.006450	0.006779
RS	49	6.810821	2.041517	2424.095080	0.005280	0.005558
RS	50	7.434789	2.052292	1925.246909	0.004193	0.004431
RS	51	8.115093	2.052292	1495.893456	0.003258	0.003455
RS	52	8.856821	2.057869	1124.816903	0.002450	0.002614
RS	53	9.665519	2.057869	820.804301	0.001788	0.001920
RS	54	10.547233	2.040475	581.511937	0.001267	0.001372
RS	55	11.508555	2.040475	391.789102	0.000853	0.000933
RS	56	12.556674	2.040475	252.755106	0.000551	0.000609
RS	57	13.699426	2.040475	155.527101	0.000339	0.000379
RS	58	14.945355	1.956597	93.592504	0.000204	0.000231
RS	59	16.303777	1.956597	50.203300	0.000109	0.000125
RS	60	17.784849	1.956597	25.263027	0.000055	0.000064
RS	61	19.399645	1.956597	11.858014	0.000026	0.000030
RS	62	21.160238	1.956597	5.159435	0.000011	0.000013
RS	63	23.079793	1.956597	3.175234	0.000007	0.000008
PA	4+25*2+4+6 0.108263335 0.020897066 23.079792924 0.099390715 1.194612050 1.167511509 1.617522274 2.285225876 2.952077517 3.321000228 3.361561368 3.063254360 2.605592408 2.178889142 1.855246535 1.651713410 1.559654236 1.552974795 1.602329522 1.681270530 1.768505151 1.850168635 1.918418654 1.969439633 2.004268769 2.026852337 2.041516787 2.052291675 2.057869059 2.040475204 1.956596958
//
IT	3789
RD	14
LK	-5286695.410594
QD	-1606.899635 -> -1595.365375
RI	0.0493912369
TR	0.107693	0.020890
MT	23.241615
MM	C_pi: 1.287945, n_recomb: 461594.463576
RS	0	0.000000	0.099543	39546.222335	0.085673	0.147945
RS	1	0.009041	0.099543	39222.743803	0.084972	0.082482
RS	2	0.018899	0.099543	38570.280990	0.083559	0.044580
RS	3	0.029649	0.099543	37576.287408	0.081405	0.040331
RS	4	0.041370	1.252646	3052.862545	0.006614	0.003799
RS	5	0.054151	1.252646	3294.018220	0.007136	0.004714
RS	6	0.068088	1.158523	3837.441831	0.008313	0.005648
RS	7	0.083284	1.158523	4128.093061	0.008943	0.006376
RS	8	0.099855	1.595469	3227.504798	0.006992	0.005214
RS	9	0.117924	1.595469	3478.576446	0.007536	0.005922
RS	10	0.137626	2.267593	2640.387217	0.005720	0.004741
RS	11	0.159109	2.267593	2851.401808	0.006177	0.005315
RS	12	0.182535	2.953136	2365.474340	0.005125	0.004587
RS	13	0.208079	2.953136	2556.833143	0.005539	0.005117
RS	14	0.235932	3.342483	2441.273689	0.005289	0.005081
RS	15	0.266303	3.342483	2637.698428	0.005714	0.005648
RS	16	0.299420	3.402923	2797.258285	0.006060	0.006128
RS	17	0.335531	3.402923	3017.699168	0.006538	0.006683
RS	18	0.374907	3.110068	3556.509782	0.007705	0.007985
RS	19	0.417843	3.110068	3824.283060	0.008285	0.008682
RS	20	0.464661	2.643780	4824.425038	0.010452	0.011050
RS	21	0.515711	2.643780	5158.361231	0.011175	0.011904
RS	22	0.571377	2.204907	6586.491074	0.014269	0.015249
RS	23	0.632075	2.204907	6982.899799	0.015128	0.016246
RS	24	0.698261	1.870382	8679.804245	0.018804	0.020207
RS	25	0.770431	1.870382	9097.636890	0.019709	0.021263
RS	26	0.849126	1.659341	10679.060326	0.023135	0.024949
RS	27	0.934935	1.659341	11042.318545	0.023922	0.025848
RS	28	1.028503	1.563618	12036.462315	0.026076	0.028130
RS	29	1.130529	1.563618	12273.305346	0.026589	0.028660
RS	30	1.241780	1.556234	12495.928720	0.027071	0.029113
RS	31	1.363089	1.556234	12576.547071	0.027246	0.029226
RS	32	1.495365	1.606677	12189.287558	0.026407	0.028260
RS	33	1.639600	1.606677	12120.390899	0.026258	0.028013
RS	34	1.796876	1.687504	11408.019568	0.024714	0.026311
RS	35	1.968370	1.687504	11207.265960	0.024279	0.025772
RS	36	2.155369	1.776743	10389.821530	0.022509	0.023850
RS	37	2.359275	1.776743	10071.406524	0.021819	0.023062
RS	38	2.581615	1.860313	9253.245041	0.020046	0.021157
RS	39	2.824057	1.860313	8828.740090	0.019127	0.020144
RS	40	3.088417	1.930447	8042.363172	0.017423	0.018328
RS	41	3.376679	1.930447	7526.351669	0.016305	0.017122
RS	42	3.691001	1.983452	6776.770941	0.014681	0.015407
RS	43	4.033741	1.983452	6192.001630	0.013414	0.014061
RS	44	4.407468	2.020578	5475.698596	0.011863	0.012435
RS	45	4.814984	2.020578	4857.948568	0.010524	0.011024
RS	46	5.259342	2.045904	4183.907238	0.009064	0.009503
RS	47	5.743874	2.045904	3581.121458	0.007758	0.008135
RS	48	6.272212	2.063706	2976.433011	0.006448	0.006775
RS	49	6.848316	2.063706	2439.899230	0.005286	0.005561
RS	50	7.476506	2.077842	1937.992922	0.004198	0.004433
RS	51	8.161489	2.077842	1508.858794	0.003269	0.003462
RS	52	8.908401	2.086411	1135.718313	0.002460	0.002621
RS	53	9.722841	2.086411	831.137528	0.001801	0.001930
RS	54	10.610913	2.070530	590.253780	0.001279	0.001382
RS	55	11.579274	2.070530	399.158519	0.000865	0.000943
RS	56	12.635185	2.070530	258.535866	0.000560	0.000618
RS	57	13.786558	2.070530	159.763490	0.000346	0.000386
RS	58	15.042027	1.983697	96.647013	0.000209	0.000236
RS	59	16.411000	1.983697	52.073806	0.000113	0.000129
RS	60	17.903741	1.983697	26.329561	0.000057	0.000066
RS	61	19.531439	1.983697	12.421701	0.000027	0.000031
RS	62	21.306296	1.983697	5.434134	0.000012	0.000014
RS	63	23.241615	1.983697	3.374507	0.000007	0.000009
PA	4+25*2+4+6 0.107692890 0.020890146 23.241614898 0.099542942 1.252645937 1.158522544 1.595469415 2.267593209 2.953136077 3.342483024 3.402923048 3.110068216 2.643780144 2.204907161 1.870382462 1.659340512 1.563618163 1.556234177 1.606676968 1.687504489 1.776742819 1.860313388 1.930446551 1.983451974 2.020577957 2.045904045 2.063705600 2.077842176 2.086411214 2.070530383 1.983696824
//
IT	4012
RD	15
LK	-5286673.100585
QD	-1588.640048 -> -1578.581284
RI	0.0489134905
TR	0.107160	0.020885
MT	23.393134
MM	C_pi: 1.294959, n_recomb: 463963.706023
RS	0	0.000000	0.099682	39740.401234	0.085654	0.147552
RS	1	0.009052	0.099682	39419.785945	0.084963	0.082630
RS	2	0.018924	0.099682	38768.048400	0.083558	0.044712
RS	3	0.029689	0.099682	37772.423936	0.081412	0.040461
RS	4	0.041428	1.313349	2931.992778	0.006319	0.003642
RS	5	0.054230	1.313349	3165.430984	0.006823	0.004518
RS	6	0.068191	1.150721	3893.703307	0.008392	0.005716
RS	7	0.083416	1.150721	4188.547548	0.009028	0.006441
RS	8	0.100019	1.575939	3292.891283	0.007097	0.005292
RS	9	0.118125	1.575939	3548.804776	0.007649	0.006005
RS	10	0.137870	2.252092	2678.952418	0.005774	0.004778
RS	11	0.159402	2.252092	2893.083497	0.006236	0.005360
RS	12	0.182884	2.953750	2383.259161	0.005137	0.004593
RS	13	0.208490	2.953750	2576.268916	0.005553	0.005130
RS	14	0.236415	3.360439	2447.451469	0.005275	0.005068
RS	15	0.266868	3.360439	2644.712968	0.005700	0.005640
RS	16	0.300077	3.439140	2790.507678	0.006014	0.006090
RS	17	0.336292	3.439140	3010.983477	0.006490	0.006646
RS	18	0.375786	3.152277	3539.116313	0.007628	0.007920
RS	19	0.418855	3.152277	3806.540903	0.008204	0.008612
RS	20	0.465822	2.678859	4804.806955	0.010356	0.010967
RS	21	0.517040	2.678859	5138.936440	0.011076	0.011813
RS	22	0.572896	2.229266	6578.140620	0.014178	0.015168
RS	23	0.633807	2.229266	6976.264530	0.015036	0.016155
RS	24	0.700231	1.884857	8702.571940	0.018757	0.020162
RS	25	0.772669	1.884857	9123.913189	0.019665	0.021209
RS	26	0.851664	1.666892	10746.091387	0.023161	0.024968
RS	27	0.937809	1.666892	11113.156619	0.023953	0.025861
RS	28	1.031753	1.567788	12137.346565	0.026160	0.028197
RS	29	1.134200	1.567788	12376.230212	0.026675	0.028724
RS	30	1.245921	1.559766	12605.373605	0.027169	0.029188
RS	31	1.367755	1.559766	12685.892857	0.027342	0.029300
RS	32	1.500617	1.611199	12287.844307	0.026484	0.028315
RS	33	1.645506	1.611199	12217.701591	0.026333	0.028069
RS	34	1.803511	1.693686	11489.495003	0.024764	0.026341
RS	35	1.975819	1.693686	11287.210415	0.024328	0.025807
RS	36	2.163724	1.784604	10456.170093	0.022537	0.023865
RS	37	2.368638	1.784604	10136.169463	0.021847	0.023082
RS	38	2.592101	1.869711	9307.566224	0.020061	0.021164
RS	39	2.835793	1.869711	8881.405515	0.019142	0.020156
RS	40	3.101543	1.941361	8086.486189	0.017429	0.018331
RS	41	3.391349	1.941361	7568.818605	0.016313	0.017131
RS	42	3.707390	1.996033	6811.705170	0.014682	0.015407
RS	43	4.052038	1.996033	6225.482813	0.013418	0.014065
RS	44	4.427884	2.035225	5502.175680	0.011859	0.012431
RS	45	4.837752	2.035225	4883.500553	0.010526	0.011025
RS	46	5.284721	2.063161	4203.320657	0.009060	0.009497
RS	47	5.772151	2.063161	3600.321648	0.007760	0.008135
RS	48	6.303703	2.084068	2990.934655	0.006446	0.006771
RS	49	6.883372	2.084068	2454.681280	0.005291	0.005563
RS	50	7.515513	2.101617	1949.587061	0.004202	0.004433
RS	51	8.204876	2.101617	1520.676123	0.003278	0.003468
RS	52	8.956641	2.113281	1145.518275	0.002469	0.002627
RS	53	9.776456	2.113281	840.529055	0.001812	0.001938
RS	54	10.670481	2.099075	598.198176	0.001289	0.001391
RS	55	11.645435	2.099075	405.940090	0.000875	0.000952
RS	56	12.708642	2.099075	263.909897	0.000569	0.000625
RS	57	13.868091	2.099075	163.736810	0.000353	0.000392
RS	58	15.132495	2.009498	99.535653	0.000215	0.000241
RS	59	16.511354	2.009498	53.857293	0.000116	0.000132
RS	60	18.015028	2.009498	27.354529	0.000059	0.000068
RS	61	19.654816	2.009498	12.967626	0.000028	0.000032
RS	62	21.443040	2.009498	5.702236	0.000012	0.000014
RS	63	23.393134	2.009498	3.571426	0.000008	0.000009
PA	4+25*2+4+6 0.107159946 0.020885085 23.393134368 0.099682159 1.313349167 1.150721176 1.575939455 2.252092084 2.953750037 3.360439002 3.439140376 3.152277250 2.678859064 2.229265572 1.884857478 1.666892061 1.567788255 1.559765689 1.611198627 1.693685924 1.784604146 1.869710971 1.941361022 1.996032787 2.035224881 2.063160780 2.084067594 2.101617229 2.113280890 2.099075369 2.009497793
//
IT	4082
RD	16
LK	-5286653.607219
QD	-1572.067495 -> -1563.226426
RI	0.0484613368
TR	0.106659	0.020881
MT	23.536026
MM	C_pi: 1.301577, n_recomb: 466213.360474
RS	0	0.000000	0.099804	39928.204084	0.085644	0.147183
RS	1	0.009063	0.099804	39609.927997	0.084961	0.082770
RS	2	0.018946	0.099804	38958.454602	0.083564	0.044838
RS	3	0.029726	0.099804	37960.819610	0.081424	0.040588
RS	4	0.041483	1.376801	2815.087994	0.006038	0.003491
RS	5	0.054305	1.376801	3040.891921	0.006523	0.004330
RS	6	0.068289	1.143955	3945.538090	0.008463	0.005780
RS	7	0.083540	1.143955	4244.264389	0.009104	0.006501
RS	8	0.100173	1.558744	3353.550753	0.007193	0.005363
RS	9	0.118314	1.558744	3613.962043	0.007752	0.006081
RS	10	0.138099	2.238748	2714.390413	0.005822	0.004812
RS	11	0.159677	2.238748	2931.398945	0.006288	0.005401
RS	12	0.183211	2.954550	2399.972680	0.005148	0.004599
RS	13	0.208877	2.954550	2594.538020	0.005565	0.005141
RS	14	0.236869	3.375721	2454.549016	0.005265	0.005059
RS	15	0.267398	3.375721	2652.689664	0.005690	0.005635
RS	16	0.300694	3.471073	2786.179308	0.005976	0.006058
RS	17	0.337007	3.471073	3006.819679	0.006449	0.006614
RS	18	0.376611	3.190535	3524.958125	0.007561	0.007863
RS	19	0.419804	3.190535	3792.174318	0.008134	0.008551
RS	20	0.466912	2.711196	4788.177389	0.010270	0.010893
RS	21	0.518289	2.711196	5122.554918	0.010988	0.011730
RS	22	0.574322	2.252104	6570.888827	0.014094	0.015092
RS	23	0.635433	2.252104	6970.620553	0.014952	0.016070
RS	24	0.702082	1.898698	8722.968657	0.018710	0.020117
RS	25	0.774772	1.898698	9147.593212	0.019621	0.021157
RS	26	0.854048	1.674329	10807.032822	0.023180	0.024980
RS	27	0.940510	1.674329	11177.738195	0.023976	0.025868
RS	28	1.034807	1.572097	12229.756326	0.026232	0.028255
RS	29	1.137650	1.572097	12470.722994	0.026749	0.028779
RS	30	1.249813	1.563504	12705.992832	0.027254	0.029253
RS	31	1.372141	1.563504	12786.673619	0.027427	0.029365
RS	32	1.505555	1.615860	12378.917176	0.026552	0.028362
RS	33	1.651060	1.615860	12307.898345	0.026400	0.028118
RS	34	1.809751	1.699830	11565.732766	0.024808	0.026368
RS	35	1.982824	1.699830	11362.250363	0.024371	0.025837
RS	36	2.171581	1.792168	10519.618421	0.022564	0.023880
RS	37	2.377445	1.792168	10198.212667	0.021875	0.023102
RS	38	2.601966	1.878503	9360.840919	0.020078	0.021175
RS	39	2.846834	1.878503	8932.994608	0.019161	0.020172
RS	40	3.113893	1.951359	8130.672170	0.017440	0.018338
RS	41	3.405155	1.951359	7611.111663	0.016325	0.017142
RS	42	3.722812	2.007423	6847.044522	0.014687	0.015411
RS	43	4.069258	2.007423	6258.989023	0.013425	0.014073
RS	44	4.447100	2.048470	5528.820573	0.011859	0.012430
RS	45	4.859185	2.048470	4908.802505	0.010529	0.011029
RS	46	5.308616	2.078893	4222.361928	0.009057	0.009493
RS	47	5.798776	2.078893	3618.818072	0.007762	0.008136
RS	48	6.333358	2.102862	3004.568435	0.006445	0.006767
RS	49	6.916386	2.102862	2468.432835	0.005295	0.005565
RS	50	7.552252	2.123864	1960.073664	0.004204	0.004433
RS	51	8.245744	2.123864	1531.410302	0.003285	0.003473
RS	52	9.002084	2.138708	1154.296635	0.002476	0.002632
RS	53	9.826968	2.138708	849.049999	0.001821	0.001946
RS	54	10.726608	2.126330	605.405780	0.001299	0.001399
RS	55	11.707778	2.126330	412.177901	0.000884	0.000960
RS	56	12.777868	2.126330	268.906843	0.000577	0.000633
RS	57	13.944936	2.126330	167.465421	0.000359	0.000398
RS	58	15.217770	2.034212	102.268568	0.000219	0.000246
RS	59	16.605956	2.034212	55.558961	0.000119	0.000135
RS	60	18.119947	2.034212	28.340351	0.000061	0.000070
RS	61	19.771145	2.034212	13.496800	0.000029	0.000033
RS	62	21.571984	2.034212	5.964114	0.000013	0.000015
RS	63	23.536026	2.034212	3.766150	0.000008	0.000010
PA	4+25*2+4+6 0.106658958 0.020881022 23.536026276 0.099803699 1.376801191 1.143954526 1.558744399 2.238748036 2.954550041 3.375720920 3.471072702 3.190534735 2.711195927 2.252104055 1.898697638 1.674328547 1.572097304 1.563503798 1.615859778 1.699830239 1.792167528 1.878503414 1.951358723 2.007422770 2.048470352 2.078892593 2.102862469 2.123863745 2.138707953 2.126330342 2.034212130
//
IT	3726
RD	17
LK	-5286636.444331
QD	-1556.895041 -> -1549.072836
RI	0.0480294776
TR	0.106185	0.020877
MT	23.671767
MM	C_pi: 1.307870, n_recomb: 468353.605271
RS	0	0.000000	0.099913	40108.858708	0.085638	0.146835
RS	1	0.009072	0.099913	39792.601169	0.084963	0.082902
RS	2	0.018968	0.099913	39141.144066	0.083572	0.044961
RS	3	0.029761	0.099913	38141.336967	0.081437	0.040713
RS	4	0.041534	1.442958	2702.518298	0.005770	0.003345
RS	5	0.054375	1.442958	2920.821035	0.006236	0.004150
RS	6	0.068380	1.138079	3993.436398	0.008527	0.005838
RS	7	0.083657	1.138079	4295.770224	0.009172	0.006556
RS	8	0.100319	1.543622	3409.804960	0.007280	0.005429
RS	9	0.118493	1.543622	3674.397524	0.007845	0.006150
RS	10	0.138316	2.227485	2746.780537	0.005865	0.004842
RS	11	0.159937	2.227485	2966.436791	0.006334	0.005437
RS	12	0.183520	2.955677	2415.629091	0.005158	0.004605
RS	13	0.209242	2.955677	2611.658663	0.005576	0.005151
RS	14	0.237298	3.388933	2462.272629	0.005257	0.005051
RS	15	0.267899	3.388933	2661.318148	0.005682	0.005631
RS	16	0.301277	3.499356	2783.857718	0.005944	0.006031
RS	17	0.337683	3.499356	3004.771051	0.006416	0.006588
RS	18	0.377392	3.225268	3513.639770	0.007502	0.007812
RS	19	0.420703	3.225268	3780.775048	0.008072	0.008497
RS	20	0.467944	2.741065	4774.250725	0.010194	0.010825
RS	21	0.519470	2.741065	5108.933774	0.010908	0.011657
RS	22	0.575672	2.273573	6564.762553	0.014017	0.015022
RS	23	0.636972	2.273573	6966.017828	0.014873	0.015992
RS	24	0.703834	1.911942	8741.588160	0.018665	0.020073
RS	25	0.776762	1.911942	9169.303385	0.019578	0.021106
RS	26	0.856306	1.681626	10862.992367	0.023194	0.024987
RS	27	0.943067	1.681626	11237.185216	0.023993	0.025872
RS	28	1.037699	1.576498	12315.020016	0.026294	0.028304
RS	29	1.140917	1.576498	12558.092466	0.026813	0.028826
RS	30	1.253499	1.567408	12798.993811	0.027328	0.029310
RS	31	1.376295	1.567408	12880.052142	0.027501	0.029421
RS	32	1.510232	1.620642	12463.429165	0.026611	0.028403
RS	33	1.656320	1.620642	12391.850816	0.026458	0.028161
RS	34	1.815662	1.705955	11637.281477	0.024847	0.026392
RS	35	1.989460	1.705955	11432.893778	0.024411	0.025865
RS	36	2.179027	1.799499	10580.355313	0.022591	0.023896
RS	37	2.385791	1.799499	10257.714485	0.021902	0.023122
RS	38	2.611315	1.886810	9413.001100	0.020098	0.021188
RS	39	2.857299	1.886810	8983.465773	0.019181	0.020188
RS	40	3.125600	1.960606	8174.739569	0.017454	0.018350
RS	41	3.418242	1.960606	7653.106642	0.016340	0.017156
RS	42	3.737434	2.017822	6882.623851	0.014695	0.015418
RS	43	4.085586	2.017822	6292.427559	0.013435	0.014083
RS	44	4.465323	2.060539	5555.546370	0.011862	0.012433
RS	45	4.879512	2.060539	4933.840797	0.010534	0.011034
RS	46	5.331278	2.093326	4241.071963	0.009055	0.009491
RS	47	5.824030	2.093326	3636.700276	0.007765	0.008138
RS	48	6.361488	2.120314	3017.457580	0.006443	0.006763
RS	49	6.947706	2.120314	2481.296422	0.005298	0.005567
RS	50	7.587109	2.144790	1969.611655	0.004205	0.004432
RS	51	8.284522	2.144790	1541.209048	0.003291	0.003477
RS	52	9.045208	2.162894	1162.186344	0.002481	0.002635
RS	53	9.874907	2.162894	856.808774	0.001829	0.001953
RS	54	10.779880	2.152475	611.965746	0.001307	0.001405
RS	55	11.766957	2.152475	417.933853	0.000892	0.000968
RS	56	12.843586	2.152475	273.567008	0.000584	0.000639
RS	57	14.017893	2.152475	170.973772	0.000365	0.000404
RS	58	15.298739	2.057988	104.860240	0.000224	0.000250
RS	59	16.695789	2.057988	57.185692	0.000122	0.000138
RS	60	18.219587	2.057988	29.289934	0.000063	0.000071
RS	61	19.881631	2.057988	14.010274	0.000030	0.000034
RS	62	21.694464	2.057988	6.220066	0.000013	0.000015
RS	63	23.671767	2.057988	3.958690	0.000008	0.000010
PA	4+25*2+4+6 0.106185111 0.020877246 23.671766669 0.099913251 1.442957864 1.138079297 1.543622255 2.227484651 2.955677113 3.388933085 3.499355674 3.225267510 2.741064754 2.273572933 1.911941837 1.681625559 1.576497658 1.567408174 1.620641514 1.705955304 1.799499436 1.886809837 1.960605837 2.017821940 2.060539286 2.093325823 2.120313609 2.144789933 2.162893768 2.152474604 2.057988352
//
IT	4158
RD	18
LK	-5286621.238484
QD	-1542.903913 -> -1535.943946
RI	0.0476170185
TR	0.105735	0.020873
MT	23.801348
MM	C_pi: 1.313862, n_recomb: 470383.617408
RS	0	0.000000	0.100010	40283.066618	0.085639	0.146503
RS	1	0.009082	0.100010	39968.449582	0.084970	0.083027
RS	2	0.018989	0.100010	39316.689718	0.083584	0.045079
RS	3	0.029795	0.100010	38314.464786	0.081454	0.040835
RS	4	0.041583	1.511849	2594.265696	0.005515	0.003207
RS	5	0.054441	1.511849	2805.219649	0.005964	0.003978
RS	6	0.068468	1.132908	4037.889364	0.008584	0.005893
RS	7	0.083768	1.132908	4343.588282	0.009234	0.006607
RS	8	0.100457	1.530329	3461.835912	0.007360	0.005490
RS	9	0.118663	1.530329	3730.308140	0.007930	0.006214
RS	10	0.138521	2.218155	2776.160551	0.005902	0.004869
RS	11	0.160184	2.218155	2998.238833	0.006374	0.005469
RS	12	0.183813	2.957364	2430.027818	0.005166	0.004609
RS	13	0.209589	2.957364	2627.416990	0.005586	0.005160
RS	14	0.237706	3.400529	2470.300392	0.005252	0.005046
RS	15	0.268376	3.400529	2670.255494	0.005677	0.005629
RS	16	0.301831	3.524549	2783.056444	0.005917	0.006008
RS	17	0.338325	3.524549	3004.321647	0.006387	0.006567
RS	18	0.378134	3.256953	3504.548947	0.007450	0.007768
RS	19	0.421557	3.256953	3771.699482	0.008018	0.008450
RS	20	0.468925	2.768752	4762.474711	0.010125	0.010764
RS	21	0.520594	2.768752	5097.502084	0.010837	0.011590
RS	22	0.576956	2.293805	6559.458488	0.013945	0.014956
RS	23	0.638436	2.293805	6962.152817	0.014801	0.015920
RS	24	0.705500	1.924629	8758.487356	0.018620	0.020029
RS	25	0.778655	1.924629	9189.108791	0.019535	0.021057
RS	26	0.858454	1.688772	10914.340572	0.023203	0.024991
RS	27	0.945500	1.688772	11291.866309	0.024006	0.025873
RS	28	1.040451	1.580948	12393.714235	0.026348	0.028346
RS	29	1.144026	1.580948	12638.890016	0.026869	0.028867
RS	30	1.257007	1.571431	12884.936664	0.027392	0.029359
RS	31	1.380249	1.571431	12966.542373	0.027566	0.029469
RS	32	1.514684	1.625512	12541.710829	0.026663	0.028438
RS	33	1.661328	1.625512	12469.840932	0.026510	0.028197
RS	34	1.821291	1.712056	11704.188337	0.024882	0.026412
RS	35	1.995780	1.712056	11499.153861	0.024446	0.025889
RS	36	2.186117	1.806635	10638.146209	0.022616	0.023911
RS	37	2.393740	1.806635	10314.437734	0.021928	0.023141
RS	38	2.620220	1.894709	9463.630278	0.020119	0.021202
RS	39	2.867268	1.894709	9032.435826	0.019202	0.020206
RS	40	3.136752	1.969219	8218.217310	0.017471	0.018364
RS	41	3.430711	1.969219	7694.395777	0.016358	0.017173
RS	42	3.751367	2.027378	6918.017880	0.014707	0.015429
RS	43	4.101145	2.027378	6325.455620	0.013447	0.014095
RS	44	4.482689	2.071595	5582.058358	0.011867	0.012437
RS	45	4.898885	2.071595	4958.401771	0.010541	0.011041
RS	46	5.352879	2.106635	4259.287855	0.009055	0.009490
RS	47	5.848105	2.106635	3653.874757	0.007768	0.008140
RS	48	6.388306	2.136591	3029.569130	0.006441	0.006760
RS	49	6.977569	2.136591	2493.279751	0.005301	0.005568
RS	50	7.620347	2.164556	1978.243653	0.004206	0.004431
RS	51	8.321502	2.164556	1550.126851	0.003295	0.003480
RS	52	9.086335	2.185986	1169.251426	0.002486	0.002638
RS	53	9.920630	2.185986	863.861456	0.001837	0.001959
RS	54	10.830695	2.177642	617.927179	0.001314	0.001411
RS	55	11.823411	2.177642	423.243008	0.000900	0.000974
RS	56	12.906284	2.177642	277.913648	0.000591	0.000646
RS	57	14.087503	2.177642	174.276102	0.000370	0.000409
RS	58	15.376000	2.080945	107.318855	0.000228	0.000254
RS	59	16.781516	2.080945	58.741401	0.000125	0.000141
RS	60	18.314680	2.080945	30.204932	0.000064	0.000073
RS	61	19.987085	2.080945	14.508637	0.000031	0.000035
RS	62	21.811376	2.080945	6.470250	0.000014	0.000016
RS	63	23.801348	2.080945	4.149036	0.000009	0.000010
PA	4+25*2+4+6 0.105735098 0.020873334 23.801348064 0.100009775 1.511848776 1.132907571 1.530329076 2.218154748 2.957364137 3.400529280 3.524548541 3.256953428 2.768751815 2.293804856 1.924628845 1.688771750 1.580947915 1.571430672 1.625511586 1.712056276 1.806635131 1.894708538 1.969218976 2.027378237 2.071594845 2.106635495 2.136591422 2.164556468 2.185985653 2.177641952 2.080945109
//
IT	4508
RD	19
LK	-5286607.693315
QD	-1529.938341 -> -1523.715337
RI	0.0472227346
TR	0.105306	0.020869
MT	23.925805
MM	C_pi: 1.319590, n_recomb: 472306.150344
RS	0	0.000000	0.100094	40450.996234	0.085646	0.146184
RS	1	0.009091	0.100094	40137.671702	0.084982	0.083148
RS	2	0.019008	0.100094	39485.315185	0.083601	0.045193
RS	3	0.029827	0.100094	38480.445892	0.081474	0.040954
RS	4	0.041630	1.583421	2490.450175	0.005273	0.003074
RS	5	0.054505	1.583421	2694.236051	0.005704	0.003814
RS	6	0.068551	1.128300	4079.334912	0.008637	0.005944
RS	7	0.083874	1.128300	4388.186257	0.009291	0.006654
RS	8	0.100590	1.518630	3509.937876	0.007431	0.005545
RS	9	0.118825	1.518630	3782.010843	0.008008	0.006273
RS	10	0.138718	2.210582	2802.676872	0.005934	0.004892
RS	11	0.160420	2.210582	3026.963548	0.006409	0.005497
RS	12	0.184094	2.959699	2443.124333	0.005173	0.004613
RS	13	0.209921	2.959699	2641.766756	0.005593	0.005167
RS	14	0.238096	3.410886	2478.406571	0.005247	0.005041
RS	15	0.268832	3.410886	2679.262005	0.005673	0.005628
RS	16	0.302362	3.547143	2783.407877	0.005893	0.005989
RS	17	0.338940	3.547143	3005.082354	0.006363	0.006548
RS	18	0.378844	3.285989	3497.253679	0.007405	0.007728
RS	19	0.422375	3.285989	3764.494993	0.007970	0.008408
RS	20	0.469863	2.794530	4752.424397	0.010062	0.010708
RS	21	0.521669	2.794530	5087.822459	0.010772	0.011529
RS	22	0.578184	2.312933	6554.776307	0.013878	0.014894
RS	23	0.639838	2.312933	6958.829771	0.014734	0.015852
RS	24	0.707096	1.936808	8773.788791	0.018576	0.019987
RS	25	0.780468	1.936808	9207.145250	0.019494	0.021010
RS	26	0.860510	1.695761	10961.558572	0.023209	0.024991
RS	27	0.947829	1.695761	11342.266609	0.024015	0.025871
RS	28	1.043086	1.585427	12466.440132	0.026395	0.028383
RS	29	1.147003	1.585427	12713.701900	0.026918	0.028903
RS	30	1.260367	1.575545	12964.419841	0.027449	0.029402
RS	31	1.384037	1.575545	13046.709037	0.027623	0.029513
RS	32	1.518949	1.630454	12614.201098	0.026708	0.028468
RS	33	1.666126	1.630454	12542.267390	0.026555	0.028230
RS	34	1.826683	1.718143	11766.626526	0.024913	0.026431
RS	35	2.001836	1.718143	11561.176452	0.024478	0.025911
RS	36	2.192912	1.813618	10692.925611	0.022640	0.023925
RS	37	2.401358	1.813618	10368.313587	0.021953	0.023159
RS	38	2.628755	1.902276	9512.519442	0.020141	0.021218
RS	39	2.876823	1.902276	9079.717214	0.019224	0.020225
RS	40	3.147443	1.977309	8260.824329	0.017490	0.018380
RS	41	3.442665	1.977309	7734.744440	0.016377	0.017191
RS	42	3.764725	2.036231	6952.963811	0.014721	0.015442
RS	43	4.116064	2.036231	6357.872159	0.013461	0.014110
RS	44	4.499342	2.081793	5608.178614	0.011874	0.012444
RS	45	4.917464	2.081793	4982.369455	0.010549	0.011049
RS	46	5.373597	2.118984	4276.937263	0.009055	0.009490
RS	47	5.871196	2.118984	3670.317484	0.007771	0.008143
RS	48	6.414032	2.151856	3040.919328	0.006438	0.006757
RS	49	7.006216	2.151856	2504.424947	0.005303	0.005569
RS	50	7.652235	2.183316	1986.032907	0.004205	0.004429
RS	51	8.356984	2.183316	1558.230870	0.003299	0.003483
RS	52	9.125800	2.208125	1175.561906	0.002489	0.002640
RS	53	9.964508	2.208125	870.267097	0.001843	0.001964
RS	54	10.879463	2.201961	623.340260	0.001320	0.001417
RS	55	11.877595	2.201961	428.140720	0.000906	0.000980
RS	56	12.966467	2.201961	281.969979	0.000597	0.000651
RS	57	14.154327	2.201961	177.386512	0.000376	0.000414
RS	58	15.450174	2.103213	109.651930	0.000232	0.000258
RS	59	16.863825	2.103213	60.229916	0.000128	0.000143
RS	60	18.405991	2.103213	31.087105	0.000066	0.000075
RS	61	20.088352	2.103213	14.992609	0.000032	0.000036
RS	62	21.923656	2.103213	6.714921	0.000014	0.000016
RS	63	23.925805	2.103213	4.337278	0.000009	0.000011
PA	4+25*2+4+6 0.105305570 0.020868855 23.925805225 0.100094422 1.583421012 1.128299559 1.518629511 2.210581890 2.959699397 3.410885792 3.547143007 3.285989385 2.794529574 2.312932730 1.936808100 1.695761486 1.585427320 1.575545169 1.630453651 1.718143146 1.813618213 1.902275981 1.977309372 2.036231060 2.081793277 2.118984085 2.151855686 2.183316146 2.208125362 2.201961345 2.103212808
//
IT	4026
RD	20
LK	-5286595.569570
QD	-1517.872900 -> -1512.285188
RI	0.0468442098
TR	0.104895	0.020864
MT	24.045574
MM	C_pi: 1.325081, n_recomb: 474129.914791
RS	0	0.000000	0.100171	40612.141073	0.085656	0.145877
RS	1	0.009100	0.100171	40299.897171	0.084998	0.083264
RS	2	0.019027	0.100171	39646.795848	0.083620	0.045304
RS	3	0.029858	0.100171	38639.207772	0.081495	0.041071
RS	4	0.041674	1.657686	2391.068063	0.005043	0.002948
RS	5	0.054566	1.657686	2587.884261	0.005458	0.003658
RS	6	0.068631	1.124115	4118.329968	0.008686	0.005992
RS	7	0.083975	1.124115	4430.157867	0.009344	0.006700
RS	8	0.100716	1.508258	3554.607374	0.007497	0.005597
RS	9	0.118980	1.508258	3830.037252	0.008078	0.006327
RS	10	0.138907	2.204612	2826.520452	0.005961	0.004912
RS	11	0.160646	2.204612	3052.816591	0.006439	0.005521
RS	12	0.184363	2.962677	2454.992705	0.005178	0.004616
RS	13	0.210239	2.962677	2654.788386	0.005599	0.005173
RS	14	0.238469	3.420254	2486.493887	0.005244	0.005038
RS	15	0.269269	3.420254	2688.235019	0.005670	0.005628
RS	16	0.302870	3.567486	2784.711985	0.005873	0.005972
RS	17	0.339529	3.567486	3006.842227	0.006342	0.006533
RS	18	0.379524	3.312702	3491.469206	0.007364	0.007692
RS	19	0.423159	3.312702	3758.864176	0.007928	0.008370
RS	20	0.470764	2.818583	4743.903329	0.010005	0.010657
RS	21	0.522700	2.818583	5079.696646	0.010714	0.011474
RS	22	0.579363	2.331053	6550.692538	0.013816	0.014837
RS	23	0.641182	2.331053	6956.036410	0.014671	0.015789
RS	24	0.708626	1.948508	8787.785802	0.018535	0.019946
RS	25	0.782207	1.948508	9223.725407	0.019454	0.020965
RS	26	0.862483	1.702588	11005.226594	0.023211	0.024990
RS	27	0.950065	1.702588	11388.978575	0.024021	0.025868
RS	28	1.045616	1.589900	12534.039296	0.026436	0.028415
RS	29	1.149861	1.589900	12783.359640	0.026962	0.028934
RS	30	1.263592	1.579711	13038.289973	0.027499	0.029440
RS	31	1.387673	1.579711	13121.368430	0.027675	0.029551
RS	32	1.523044	1.635436	12681.587114	0.026747	0.028495
RS	33	1.670733	1.635436	12609.779210	0.026596	0.028258
RS	34	1.831861	1.724199	11825.069988	0.024941	0.026446
RS	35	2.007651	1.724199	11619.401551	0.024507	0.025930
RS	36	2.199437	1.820452	10744.965190	0.022662	0.023939
RS	37	2.408674	1.820452	10419.592289	0.021976	0.023177
RS	38	2.636951	1.909548	9559.738172	0.020163	0.021235
RS	39	2.886001	1.909548	9125.382927	0.019247	0.020244
RS	40	3.157712	1.984939	8302.537759	0.017511	0.018398
RS	41	3.454148	1.984939	7774.151790	0.016397	0.017210
RS	42	3.777558	2.044463	6987.422587	0.014737	0.015458
RS	43	4.130397	2.044463	6389.670625	0.013477	0.014125
RS	44	4.515343	2.091236	5633.885908	0.011883	0.012453
RS	45	4.935317	2.091236	5005.760078	0.010558	0.011059
RS	46	5.393506	2.130466	4294.077470	0.009057	0.009491
RS	47	5.893389	2.130466	3686.105290	0.007774	0.008147
RS	48	6.438758	2.166205	3051.591222	0.006436	0.006754
RS	49	7.033753	2.166205	2514.823862	0.005304	0.005570
RS	50	7.682890	2.201158	1993.079211	0.004204	0.004427
RS	51	8.391095	2.201158	1565.613534	0.003302	0.003485
RS	52	9.163744	2.229394	1181.202757	0.002491	0.002641
RS	53	10.006699	2.229394	876.094919	0.001848	0.001968
RS	54	10.926360	2.225508	628.260526	0.001325	0.001421
RS	55	11.929705	2.225508	432.666589	0.000913	0.000986
RS	56	13.024350	2.225508	285.762559	0.000603	0.000657
RS	57	14.218602	2.225508	180.321673	0.000380	0.000418
RS	58	15.521526	2.124836	111.870244	0.000236	0.000262
RS	59	16.943008	2.124836	61.656404	0.000130	0.000146
RS	60	18.493840	2.124836	31.938665	0.000067	0.000076
RS	61	20.185789	2.124836	15.463005	0.000033	0.000037
RS	62	22.031697	2.124836	6.954318	0.000015	0.000017
RS	63	24.045574	2.124836	4.523434	0.000010	0.000011
PA	4+25*2+4+6 0.104894917 0.020863735 24.045573893 0.100170883 1.657686154 1.124115415 1.508258392 2.204612329 2.962677228 3.420254070 3.567485590 3.312701586 2.818583173 2.331053250 1.948507531 1.702587805 1.589899761 1.579711009 1.635435621 1.724199223 1.820451867 1.909547555 1.984938951 2.044462780 2.091235615 2.130466389 2.166204711 2.201158282 2.229394401 2.225508391 2.124836245
//
IT	4439
RD	21
LK	-5286584.674824
QD	-1506.610348 -> -1501.574217
RI	0.0464816071
TR	0.104501	0.020858
MT	24.161425
MM	C_pi: 1.330362, n_recomb: 475857.994049
RS	0	0.000000	0.100240	40766.744304	0.085670	0.145581
RS	1	0.009108	0.100240	40455.387218	0.085016	0.083375
RS	2	0.019045	0.100240	39801.406336	0.083641	0.045412
RS	3	0.029888	0.100240	38791.033025	0.081518	0.041185
RS	4	0.041717	1.734657	2296.027955	0.004825	0.002827
RS	5	0.054625	1.734657	2486.082690	0.005224	0.003508
RS	6	0.068708	1.120245	4155.271585	0.008732	0.006038
RS	7	0.084073	1.120245	4469.926630	0.009393	0.006743
RS	8	0.100838	1.499062	3596.069598	0.007557	0.005645
RS	9	0.119130	1.499062	3874.629729	0.008142	0.006377
RS	10	0.139088	2.200057	2847.897179	0.005985	0.004930
RS	11	0.160864	2.200057	3076.019490	0.006464	0.005542
RS	12	0.184623	2.966321	2465.640081	0.005181	0.004618
RS	13	0.210546	2.966321	2666.490634	0.005604	0.005177
RS	14	0.238830	3.428870	2494.431130	0.005242	0.005036
RS	15	0.269690	3.428870	2697.035452	0.005668	0.005629
RS	16	0.303360	3.585912	2786.736970	0.005856	0.005958
RS	17	0.340097	3.585912	3009.355992	0.006324	0.006520
RS	18	0.380181	3.337369	3486.918704	0.007328	0.007660
RS	19	0.423915	3.337369	3754.517007	0.007890	0.008337
RS	20	0.471632	2.841113	4736.623185	0.009954	0.010610
RS	21	0.523695	2.841113	5072.827814	0.010660	0.011424
RS	22	0.580500	2.348282	6547.023360	0.013758	0.014782
RS	23	0.642478	2.348282	6953.590941	0.014613	0.015731
RS	24	0.710102	1.959776	8800.524388	0.018494	0.019905
RS	25	0.783884	1.959776	9238.905351	0.019415	0.020922
RS	26	0.864387	1.709263	11045.618305	0.023212	0.024987
RS	27	0.952221	1.709263	11432.282005	0.024025	0.025864
RS	28	1.048055	1.594359	12596.930031	0.026472	0.028443
RS	29	1.152618	1.594359	12848.274267	0.027000	0.028962
RS	30	1.266704	1.583916	13106.991377	0.027544	0.029474
RS	31	1.391181	1.583916	13190.943181	0.027720	0.029585
RS	32	1.526994	1.640448	12744.235878	0.026782	0.028518
RS	33	1.675178	1.640448	12672.713748	0.026631	0.028283
RS	34	1.836858	1.730232	11879.696873	0.024965	0.026460
RS	35	2.013263	1.730232	11673.985752	0.024532	0.025947
RS	36	2.205735	1.827169	10794.257896	0.022684	0.023953
RS	37	2.415736	1.827169	10468.263195	0.021999	0.023194
RS	38	2.644865	1.916577	9605.184265	0.020185	0.021253
RS	39	2.894862	1.916577	9169.342323	0.019269	0.020264
RS	40	3.167628	1.992189	8343.184812	0.017533	0.018418
RS	41	3.465237	1.992189	7812.476293	0.016418	0.017230
RS	42	3.789952	2.052174	7021.233168	0.014755	0.015475
RS	43	4.144241	2.052174	6420.730899	0.013493	0.014142
RS	44	4.530798	2.100031	5659.083937	0.011892	0.012462
RS	45	4.952562	2.100031	5028.514946	0.010567	0.011069
RS	46	5.412739	2.141209	4310.651674	0.009059	0.009493
RS	47	5.914829	2.141209	3701.219315	0.007778	0.008150
RS	48	6.462648	2.179760	3061.602233	0.006434	0.006751
RS	49	7.060361	2.179760	2524.512487	0.005305	0.005571
RS	50	7.712512	2.218205	1999.429714	0.004202	0.004424
RS	51	8.424061	2.218205	1572.326654	0.003304	0.003486
RS	52	9.200415	2.249903	1186.230709	0.002493	0.002642
RS	53	10.047479	2.249903	881.393164	0.001852	0.001972
RS	54	10.971691	2.248385	632.729014	0.001330	0.001425
RS	55	11.980079	2.248385	436.850133	0.000918	0.000991
RS	56	13.080309	2.248385	289.311247	0.000608	0.000662
RS	57	14.280746	2.248385	183.094008	0.000385	0.000423
RS	58	15.590516	2.145913	113.980985	0.000240	0.000266
RS	59	17.019577	2.145913	63.024579	0.000132	0.000148
RS	60	18.578795	2.145913	32.761354	0.000069	0.000078
RS	61	20.280023	2.145913	15.920557	0.000033	0.000038
RS	62	22.136196	2.145913	7.188711	0.000015	0.000017
RS	63	24.161425	2.145913	4.707612	0.000010	0.000011
PA	4+25*2+4+6 0.104500664 0.020857696 24.161424570 0.100239904 1.734656658 1.120244815 1.499062063 2.200057301 2.966320619 3.428870137 3.585912011 3.337368920 2.841112732 2.348282009 1.959775908 1.709262895 1.594359042 1.583915733 1.640447630 1.730232249 1.827168908 1.916576948 1.992188848 2.052174048 2.100030733 2.141209124 2.179760069 2.218204739 2.249902918 2.248384789 2.145912723
//
IT	4124
RD	22
LK	-5286574.847137
QD	-1496.067375 -> -1491.513179
RI	0.0461340631
TR	0.104121	0.020851
MT	24.273779
MM	C_pi: 1.335446, n_recomb: 477492.322448
RS	0	0.000000	0.100301	40915.172277	0.085688	0.145294
RS	1	0.009116	0.100301	40604.494875	0.085037	0.083483
RS	2	0.019063	0.100301	39949.480683	0.083665	0.045516
RS	3	0.029916	0.100301	38936.231072	0.081543	0.041296
RS	4	0.041759	1.814365	2205.175475	0.004618	0.002712
RS	5	0.054681	1.814365	2388.679935	0.005003	0.003366
RS	6	0.068782	1.116600	4190.464091	0.008776	0.006082
RS	7	0.084168	1.116600	4507.816416	0.009441	0.006784
RS	8	0.100956	1.490876	3634.585123	0.007612	0.005689
RS	9	0.119275	1.490876	3916.067041	0.008201	0.006423
RS	10	0.139264	2.196772	2866.949742	0.006004	0.004944
RS	11	0.161074	2.196772	3096.725364	0.006485	0.005559
RS	12	0.184873	2.970652	2475.053413	0.005183	0.004618
RS	13	0.210842	2.970652	2676.859929	0.005606	0.005180
RS	14	0.239178	3.436908	2502.107840	0.005240	0.005034
RS	15	0.270096	3.436908	2705.545688	0.005666	0.005629
RS	16	0.303834	3.602717	2789.261651	0.005841	0.005946
RS	17	0.340646	3.602717	3012.388678	0.006309	0.006509
RS	18	0.380815	3.360278	3483.295026	0.007295	0.007632
RS	19	0.424645	3.360278	3751.129737	0.007856	0.008307
RS	20	0.472471	2.862296	4730.297745	0.009907	0.010566
RS	21	0.524656	2.862296	5066.919156	0.010612	0.011377
RS	22	0.581598	2.364711	6543.583296	0.013704	0.014731
RS	23	0.643732	2.364711	6951.306957	0.014558	0.015676
RS	24	0.711529	1.970653	8811.980904	0.018455	0.019867
RS	25	0.785506	1.970653	9252.667232	0.019378	0.020880
RS	26	0.866227	1.715780	11082.989637	0.023211	0.024983
RS	27	0.954307	1.715780	11472.434577	0.024026	0.025859
RS	28	1.050415	1.598787	12655.464364	0.026504	0.028469
RS	29	1.155285	1.598787	12908.787560	0.027035	0.028988
RS	30	1.269714	1.588136	13170.886644	0.027583	0.029504
RS	31	1.394575	1.588136	13255.773367	0.027761	0.029617
RS	32	1.530817	1.645473	12802.404374	0.026812	0.028538
RS	33	1.679479	1.645473	12731.302584	0.026663	0.028305
RS	34	1.841693	1.736234	11930.645833	0.024986	0.026473
RS	35	2.018694	1.736234	11725.045447	0.024555	0.025962
RS	36	2.211830	1.833775	10840.813109	0.022704	0.023966
RS	37	2.422572	1.833775	10514.324341	0.022020	0.023210
RS	38	2.652525	1.923393	9648.739093	0.020207	0.021271
RS	39	2.903440	1.923393	9211.485148	0.019291	0.020284
RS	40	3.177227	1.999104	8382.609413	0.017555	0.018438
RS	41	3.475973	1.999104	7849.583044	0.016439	0.017251
RS	42	3.801952	2.059431	7054.224483	0.014773	0.015493
RS	43	4.157646	2.059431	6450.917206	0.013510	0.014159
RS	44	4.545765	2.108258	5683.643439	0.011903	0.012473
RS	45	4.969264	2.108258	5050.543496	0.010577	0.011079
RS	46	5.431368	2.151293	4326.603907	0.009061	0.009496
RS	47	5.935597	2.151293	3715.632487	0.007782	0.008154
RS	48	6.485790	2.192599	3070.952887	0.006431	0.006749
RS	49	7.086138	2.192599	2533.506862	0.005306	0.005571
RS	50	7.741213	2.234523	2005.117764	0.004199	0.004421
RS	51	8.456002	2.234523	1578.405108	0.003306	0.003487
RS	52	9.235951	2.269724	1190.677459	0.002494	0.002642
RS	53	10.086998	2.269724	886.190571	0.001856	0.001975
RS	54	11.015625	2.270653	636.772723	0.001334	0.001428
RS	55	12.028904	2.270653	440.710757	0.000923	0.000995
RS	56	13.134551	2.270653	292.628994	0.000613	0.000666
RS	57	14.340987	2.270653	185.711486	0.000389	0.000427
RS	58	15.657400	2.166497	115.988768	0.000243	0.000269
RS	59	17.093814	2.166497	64.336618	0.000135	0.000151
RS	60	18.661168	2.166497	33.556065	0.000070	0.000079
RS	61	20.371400	2.166497	16.365559	0.000034	0.000039
RS	62	22.237533	2.166497	7.418161	0.000016	0.000018
RS	63	24.273779	2.166497	4.889772	0.000010	0.000012
PA	4+25*2+4+6 0.104121316 0.020850655 24.273779437 0.100301372 1.814364951 1.116599609 1.490876076 2.196771879 2.970651671 3.436907860 3.602716869 3.360278448 2.862295574 2.364710953 1.970653417 1.715779955 1.598786736 1.588136181 1.645472652 1.736233583 1.833774817 1.923392778 1.999104244 2.059430995 2.108258011 2.151292600 2.192598622 2.234523281 2.269723587 2.270652585 2.166496566
//
IT	3553
RD	23
LK	-5286565.953636
QD	-1486.180540 -> -1482.049633
RI	0.0458002224
TR	0.103756	0.020843
MT	24.382859
MM	C_pi: 1.340349, n_recomb: 479040.304355
RS	0	0.000000	0.100358	41057.161421	0.085707	0.145014
RS	1	0.009124	0.100358	40747.050682	0.085060	0.083588
RS	2	0.019079	0.100358	40090.950072	0.083690	0.045618
RS	3	0.029944	0.100358	39074.838000	0.081569	0.041403
RS	4	0.041799	1.896846	2118.393831	0.004422	0.002603
RS	5	0.054736	1.896846	2295.563659	0.004792	0.003231
RS	6	0.068854	1.113107	4224.259863	0.008818	0.006125
RS	7	0.084259	1.113107	4544.202918	0.009486	0.006824
RS	8	0.101070	1.483528	3670.545931	0.007662	0.005730
RS	9	0.119415	1.483528	3954.768209	0.008256	0.006466
RS	10	0.139433	2.194593	2883.917181	0.006020	0.004957
RS	11	0.161278	2.194593	3115.190643	0.006503	0.005574
RS	12	0.185116	2.975570	2483.372129	0.005184	0.004618
RS	13	0.211129	2.975570	2686.046324	0.005607	0.005181
RS	14	0.239514	3.444447	2509.528579	0.005239	0.005032
RS	15	0.270490	3.444447	2713.771487	0.005665	0.005630
RS	16	0.304292	3.618096	2792.196525	0.005829	0.005936
RS	17	0.341178	3.618096	3015.846137	0.006296	0.006499
RS	18	0.381429	3.381608	3480.475695	0.007266	0.007606
RS	19	0.425352	3.381608	3748.574983	0.007825	0.008280
RS	20	0.473283	2.882288	4724.765078	0.009863	0.010526
RS	21	0.525587	2.882288	5061.805242	0.010567	0.011335
RS	22	0.582662	2.380416	6540.340675	0.013653	0.014682
RS	23	0.644945	2.380416	6949.159436	0.014506	0.015624
RS	24	0.712910	1.981163	8822.342962	0.018417	0.019829
RS	25	0.787077	1.981163	9265.212217	0.019341	0.020840
RS	26	0.868009	1.722142	11117.697767	0.023208	0.024977
RS	27	0.956326	1.722142	11509.804122	0.024027	0.025853
RS	28	1.052701	1.603166	12710.185506	0.026533	0.028492
RS	29	1.157868	1.603166	12965.440003	0.027065	0.029011
RS	30	1.272630	1.592347	13230.577527	0.027619	0.029532
RS	31	1.397862	1.592347	13316.442028	0.027798	0.029645
RS	32	1.534520	1.650488	12856.608536	0.026838	0.028555
RS	33	1.683646	1.650488	12786.035748	0.026691	0.028325
RS	34	1.846378	1.742188	11978.302115	0.025005	0.026483
RS	35	2.023957	1.742188	11772.940545	0.024576	0.025976
RS	36	2.217737	1.840273	10884.835087	0.022722	0.023978
RS	37	2.429196	1.840273	10557.968334	0.022040	0.023225
RS	38	2.659948	1.930011	9690.519424	0.020229	0.021289
RS	39	2.911753	1.930011	9251.924771	0.019313	0.020304
RS	40	3.186532	2.005720	8420.847124	0.017579	0.018460
RS	41	3.486380	2.005720	7885.517699	0.016461	0.017273
RS	42	3.813585	2.066278	7086.424456	0.014793	0.015512
RS	43	4.170642	2.066278	6480.270847	0.013528	0.014178
RS	44	4.560276	2.115971	5707.595708	0.011915	0.012485
RS	45	4.985458	2.115971	5071.891828	0.010588	0.011090
RS	46	5.449432	2.160775	4341.981898	0.009064	0.009499
RS	47	5.955737	2.160775	3729.403757	0.007785	0.008158
RS	48	6.508234	2.204781	3079.705392	0.006429	0.006746
RS	49	7.111139	2.204781	2541.873593	0.005306	0.005571
RS	50	7.769050	2.250173	2010.210368	0.004196	0.004417
RS	51	8.486986	2.250173	1583.912248	0.003306	0.003487
RS	52	9.270423	2.288900	1194.607082	0.002494	0.002641
RS	53	10.125338	2.288900	890.538319	0.001859	0.001977
RS	54	11.058251	2.292351	640.432202	0.001337	0.001431
RS	55	12.076278	2.292351	444.277069	0.000927	0.001000
RS	56	13.187186	2.292351	295.734798	0.000617	0.000671
RS	57	14.399447	2.292351	188.185909	0.000393	0.000431
RS	58	15.722310	2.186612	117.900966	0.000246	0.000272
RS	59	17.165865	2.186612	65.596077	0.000137	0.000153
RS	60	18.741123	2.186612	34.324320	0.000072	0.000081
RS	61	20.460101	2.186612	16.798568	0.000035	0.000040
RS	62	22.335910	2.186612	7.642824	0.000016	0.000018
RS	63	24.382859	2.186612	5.069910	0.000011	0.000012
PA	4+25*2+4+6 0.103755950 0.020842661 24.382858844 0.100357808 1.896845523 1.113106827 1.483528161 2.194593074 2.975569818 3.444446548 3.618095593 3.381608341 2.882287880 2.380415916 1.981162807 1.722141871 1.603165737 1.592346671 1.650487959 1.742187845 1.840273447 1.930010897 2.005719780 2.066277592 2.115970640 2.160775245 2.204780934 2.250173400 2.288899575 2.292350525 2.186611525
//
IT	3901
RD	24
LK	-5286557.881098
QD	-1476.893564 -> -1473.136200
RI	0.0454804179
TR	0.103402	0.020833
MT	24.489405
MM	C_pi: 1.345097, n_recomb: 480503.605675
RS	0	0.000000	0.100410	41192.949872	0.085729	0.144742
RS	1	0.009131	0.100410	40883.298961	0.085084	0.083689
RS	2	0.019096	0.100410	40226.059886	0.083716	0.045716
RS	3	0.029971	0.100410	39207.094650	0.081596	0.041507
RS	4	0.041838	1.982036	2035.621610	0.004236	0.002499
RS	5	0.054790	1.982036	2206.680242	0.004592	0.003102
RS	6	0.068924	1.109727	4256.826572	0.008859	0.006167
RS	7	0.084348	1.109727	4579.266002	0.009530	0.006863
RS	8	0.101181	1.476922	3704.129588	0.007709	0.005769
RS	9	0.119551	1.476922	3990.924268	0.008306	0.006506
RS	10	0.139598	2.193410	2898.942576	0.006033	0.004967
RS	11	0.161476	2.193410	3131.569519	0.006517	0.005586
RS	12	0.185352	2.981075	2490.620823	0.005183	0.004617
RS	13	0.211407	2.981075	2694.077210	0.005607	0.005181
RS	14	0.239842	3.451632	2516.618184	0.005237	0.005031
RS	15	0.270873	3.451632	2721.633572	0.005664	0.005631
RS	16	0.304738	3.632275	2795.398501	0.005818	0.005927
RS	17	0.341695	3.632275	3019.577192	0.006284	0.006491
RS	18	0.382026	3.401564	3478.279676	0.007239	0.007582
RS	19	0.426041	3.401564	3746.663092	0.007797	0.008255
RS	20	0.474074	2.901227	4719.854616	0.009823	0.010489
RS	21	0.526493	2.901227	5057.310815	0.010525	0.011295
RS	22	0.583698	2.395481	6537.178795	0.013605	0.014636
RS	23	0.646127	2.395481	6947.033280	0.014458	0.015575
RS	24	0.714256	1.991354	8831.586465	0.018380	0.019792
RS	25	0.788607	1.991354	9276.522750	0.019306	0.020801
RS	26	0.869746	1.728373	11149.856222	0.023205	0.024971
RS	27	0.958294	1.728373	11544.509971	0.024026	0.025847
RS	28	1.054927	1.607502	12761.348007	0.026558	0.028513
RS	29	1.160385	1.607502	13018.482452	0.027093	0.029032
RS	30	1.275471	1.596553	13286.304036	0.027651	0.029557
RS	31	1.401066	1.596553	13373.178401	0.027832	0.029671
RS	32	1.538129	1.655499	12907.066662	0.026862	0.028571
RS	33	1.687708	1.655499	12837.113804	0.026716	0.028343
RS	34	1.850945	1.748114	12022.751132	0.025021	0.026492
RS	35	2.029087	1.748114	11817.745500	0.024594	0.025989
RS	36	2.223495	1.846692	10926.343493	0.022739	0.023990
RS	37	2.435655	1.846692	10599.207980	0.022059	0.023240
RS	38	2.667187	1.936478	9730.448090	0.020251	0.021307
RS	39	2.919860	1.936478	9290.591183	0.019335	0.020323
RS	40	3.195606	2.012100	8457.775262	0.017602	0.018482
RS	41	3.496530	2.012100	7920.177068	0.016483	0.017294
RS	42	3.824931	2.072795	7117.705032	0.014813	0.015532
RS	43	4.183319	2.072795	6508.692498	0.013546	0.014196
RS	44	4.574431	2.123263	5730.841545	0.011927	0.012498
RS	45	5.001257	2.123263	5092.492528	0.010598	0.011102
RS	46	5.467055	2.169758	4356.738989	0.009067	0.009502
RS	47	5.975387	2.169758	3742.511967	0.007789	0.008162
RS	48	6.530134	2.216407	3087.860443	0.006426	0.006744
RS	49	7.135536	2.216407	2549.627496	0.005306	0.005571
RS	50	7.796217	2.265251	2014.736040	0.004193	0.004414
RS	51	8.517225	2.265251	1588.878887	0.003307	0.003487
RS	52	9.304070	2.307529	1198.049142	0.002493	0.002640
RS	53	10.162761	2.307529	894.463128	0.001862	0.001979
RS	54	11.099860	2.313568	643.732331	0.001340	0.001434
RS	55	12.122526	2.313568	447.567126	0.000931	0.001003
RS	56	13.238573	2.313568	298.640842	0.000622	0.000675
RS	57	14.456526	2.313568	190.524867	0.000397	0.000434
RS	58	15.785691	2.206345	119.721845	0.000249	0.000275
RS	59	17.236224	2.206345	66.805106	0.000139	0.000155
RS	60	18.819205	2.206345	35.067082	0.000073	0.000082
RS	61	20.546729	2.206345	17.219954	0.000036	0.000041
RS	62	22.431995	2.206345	7.862815	0.000016	0.000019
RS	63	24.489405	2.206345	5.248033	0.000011	0.000013
PA	4+25*2+4+6 0.103402305 0.020833428 24.489405493 0.100409587 1.982036386 1.109726880 1.476922447 2.193409524 2.981075004 3.451632224 3.632275361 3.401564350 2.901226864 2.395480575 1.991354145 1.728372994 1.607501692 1.596553138 1.655498877 1.748114343 1.846692438 1.936477852 2.012099936 2.072795205 2.123263500 2.169757731 2.216407498 2.265250722 2.307529235 2.313567987 2.206344733
//
IT	3972
RD	25
LK	-5286550.533238
QD	-1468.155529 -> -1464.729079
RI	0.0451719398
TR	0.103061	0.020823
MT	24.593218
MM	C_pi: 1.349698, n_recomb: 481891.254792
RS	0	0.000000	0.100459	41322.345438	0.085750	0.144476
RS	1	0.009138	0.100459	41013.137230	0.085109	0.083788
RS	2	0.019112	0.100459	40354.805254	0.083743	0.045811
RS	3	0.029997	0.100459	39333.099585	0.081622	0.041608
RS	4	0.041876	2.070184	1956.508495	0.004060	0.002400
RS	5	0.054841	2.070184	2121.662887	0.004403	0.002980
RS	6	0.068991	1.106400	4288.494590	0.008899	0.006207
RS	7	0.084434	1.106400	4613.357181	0.009573	0.006902
RS	8	0.101289	1.470942	3735.648726	0.007752	0.005805
RS	9	0.119683	1.470942	4024.868888	0.008352	0.006543
RS	10	0.139759	2.193094	2912.243770	0.006043	0.004975
RS	11	0.161669	2.193094	3146.095148	0.006529	0.005596
RS	12	0.185581	2.987112	2496.906260	0.005181	0.004615
RS	13	0.211678	2.987112	2701.067140	0.005605	0.005180
RS	14	0.240161	3.458491	2523.420536	0.005236	0.005031
RS	15	0.271246	3.458491	2729.179267	0.005663	0.005632
RS	16	0.305171	3.645368	2798.846704	0.005808	0.005919
RS	17	0.342197	3.645368	3023.560262	0.006274	0.006485
RS	18	0.382607	3.420292	3476.627599	0.007215	0.007561
RS	19	0.426709	3.420292	3745.311377	0.007772	0.008232
RS	20	0.474842	2.919211	4715.505355	0.009785	0.010455
RS	21	0.527373	2.919211	5053.375120	0.010487	0.011259
RS	22	0.584705	2.409964	6534.100560	0.013559	0.014593
RS	23	0.647276	2.409964	6944.937910	0.014412	0.015528
RS	24	0.715564	2.001239	8839.917909	0.018344	0.019757
RS	25	0.790093	2.001239	9286.818786	0.019272	0.020764
RS	26	0.871433	1.734459	11179.893625	0.023200	0.024965
RS	27	0.960206	1.734459	11576.991359	0.024024	0.025840
RS	28	1.057092	1.611774	12809.475474	0.026582	0.028532
RS	29	1.162831	1.611774	13068.439984	0.027119	0.029052
RS	30	1.278233	1.600728	13338.648693	0.027680	0.029580
RS	31	1.404181	1.600728	13426.553704	0.027862	0.029695
RS	32	1.541639	1.660477	12954.319093	0.026882	0.028584
RS	33	1.691657	1.660477	12885.057797	0.026739	0.028359
RS	34	1.855386	1.753984	12064.459324	0.025036	0.026501
RS	35	2.034076	1.753984	11859.903133	0.024611	0.026000
RS	36	2.229095	1.853009	10965.692458	0.022756	0.024002
RS	37	2.441936	1.853009	10638.376757	0.022076	0.023254
RS	38	2.674228	1.942781	9768.768365	0.020272	0.021326
RS	39	2.927747	1.942781	9327.714833	0.019356	0.020343
RS	40	3.204433	2.018242	8493.560458	0.017625	0.018504
RS	41	3.506404	2.018242	7953.722532	0.016505	0.017316
RS	42	3.835970	2.078989	7148.193769	0.014834	0.015553
RS	43	4.195653	2.078989	6536.308426	0.013564	0.014215
RS	44	4.588206	2.130144	5753.496251	0.011939	0.012511
RS	45	5.016631	2.130144	5112.458420	0.010609	0.011114
RS	46	5.484207	2.178249	4370.979031	0.009070	0.009506
RS	47	5.994512	2.178249	3755.056550	0.007792	0.008167
RS	48	6.551450	2.227490	3095.505668	0.006424	0.006741
RS	49	7.159284	2.227490	2556.850818	0.005306	0.005571
RS	50	7.822663	2.279762	2018.772244	0.004189	0.004410
RS	51	8.546664	2.279762	1593.372466	0.003306	0.003487
RS	52	9.336828	2.325608	1201.064716	0.002492	0.002639
RS	53	10.199199	2.325608	898.012755	0.001864	0.001981
RS	54	11.140377	2.334296	646.710237	0.001342	0.001436
RS	55	12.167563	2.334296	450.606920	0.000935	0.001007
RS	56	13.288617	2.334296	301.364324	0.000625	0.000678
RS	57	14.512117	2.334296	192.739046	0.000400	0.000438
RS	58	15.847425	2.225671	121.458356	0.000252	0.000278
RS	59	17.304758	2.225671	67.966986	0.000141	0.000157
RS	60	18.895268	2.225671	35.785713	0.000074	0.000083
RS	61	20.631124	2.225671	17.630184	0.000037	0.000041
RS	62	22.525609	2.225671	8.078245	0.000017	0.000019
RS	63	24.593218	2.225671	5.424101	0.000011	0.000013
PA	4+25*2+4+6 0.103060639 0.020823216 24.593218099 0.100459022 2.070183830 1.106400057 1.470941943 2.193093662 2.987112061 3.458490549 3.645367578 3.420291873 2.919211230 2.409964358 2.001238978 1.734458536 1.611774255 1.600728085 1.660476855 1.753984314 1.853008778 1.942780875 2.018242296 2.078988925 2.130144116 2.178248867 2.227489789 2.279761534 2.325607971 2.334296473 2.225670812
//
