# Supplementary material for: Introgression and disruption of migration routes have shaped the genetic integrity of wildebeest populations
Source: Nat Commun. 2024 Apr 12;15:2921. doi: 10.1038/s41467-024-47015-y (PMC11014984; doi:10.1038/s41467-024-47015-y)
Supplement: Supplementary file 10 — Source Data [file 41467_2024_47015_MOESM10_ESM.zip › source_data/Fig2a.psmc/CGnoZa_58016.psmc]

CC
CC	Brief Description of the file format:
CC	  CC  comments
CC	  MM  useful-messages
CC	  RD  round-of-iterations
CC	  LL  \log[P(sequence)]
CC	  QD  Q-before-opt Q-after-opt
CC	  TR  \theta_0 \rho_0
CC	  RS  k t_k \lambda_k \pi_k \sum_{l\not=k}A_{kl} A_{kk}
CC	  DC  begin end best-k t_k+\Delta_k max-prob
CC
MM	Version: 0.6.5-r67
MM	pattern:4+25*2+4+6, n:63, n_free_lambdas:28
MM	n_iterations:25, skip:1, max_t:15, theta/rho:5
MM	is_decoding:0
MM	n_seqs:28, sum_L:17282457, sum_n:2318435
RD	0
LK	0.000000
QD	0.000000 -> 0.000000
RI	inf
TR	0.144043	0.028809
MT	15.000000
MM	C_pi: 1.000000, n_recomb: 490814.082484
RS	0	0.000000	1.000000	3994.560430	0.008139	0.000000
RS	1	0.008290	1.000000	4289.046679	0.008739	0.000000
RS	2	0.017266	1.000000	4601.996093	0.009376	0.000000
RS	3	0.026987	1.000000	4934.009989	0.010053	0.000000
RS	4	0.037514	1.000000	5285.603910	0.010769	0.000000
RS	5	0.048914	1.000000	5657.183226	0.011526	0.000000
RS	6	0.061258	1.000000	6049.015171	0.012324	0.000000
RS	7	0.074626	1.000000	6461.197091	0.013164	0.000000
RS	8	0.089102	1.000000	6893.620706	0.014045	0.000000
RS	9	0.104778	1.000000	7345.932295	0.014967	0.000000
RS	10	0.121753	1.000000	7817.488796	0.015928	0.000000
RS	11	0.140135	1.000000	8307.309998	0.016926	0.000000
RS	12	0.160042	1.000000	8814.027184	0.017958	0.000000
RS	13	0.181598	1.000000	9335.828846	0.019021	0.000000
RS	14	0.204942	1.000000	9870.404404	0.020110	0.000000
RS	15	0.230221	1.000000	10414.887282	0.021220	0.000000
RS	16	0.257595	1.000000	10965.799112	0.022342	0.000000
RS	17	0.287238	1.000000	11518.997420	0.023469	0.000000
RS	18	0.319339	1.000000	12069.629728	0.024591	0.000000
RS	19	0.354100	1.000000	12612.097694	0.025696	0.000000
RS	20	0.391744	1.000000	13140.035599	0.026772	0.000000
RS	21	0.432507	1.000000	13646.308203	0.027803	0.000000
RS	22	0.476650	1.000000	14123.033641	0.028775	0.000000
RS	23	0.524453	1.000000	14561.637524	0.029668	0.000000
RS	24	0.576218	1.000000	14952.944739	0.030466	0.000000
RS	25	0.632274	1.000000	15287.315339	0.031147	0.000000
RS	26	0.692977	1.000000	15554.830417	0.031692	0.000000
RS	27	0.758711	1.000000	15745.532620	0.032080	0.000000
RS	28	0.829896	1.000000	15849.723981	0.032293	0.000000
RS	29	0.906981	1.000000	15858.320738	0.032310	0.000000
RS	30	0.990456	1.000000	15763.260796	0.032117	0.000000
RS	31	1.080851	1.000000	15557.954249	0.031698	0.000000
RS	32	1.178739	1.000000	15237.761222	0.031046	0.000000
RS	33	1.284742	1.000000	14800.474237	0.030155	0.000000
RS	34	1.399532	1.000000	14246.775029	0.029027	0.000000
RS	35	1.523838	1.000000	13580.628818	0.027670	0.000000
RS	36	1.658449	1.000000	12809.573565	0.026099	0.000000
RS	37	1.804218	1.000000	11944.858983	0.024337	0.000000
RS	38	1.962071	1.000000	11001.391305	0.022415	0.000000
RS	39	2.133009	1.000000	9997.446604	0.020369	0.000000
RS	40	2.318118	1.000000	8954.128654	0.018243	0.000000
RS	41	2.518571	1.000000	7894.567577	0.016085	0.000000
RS	42	2.735641	1.000000	6842.882014	0.013942	0.000000
RS	43	2.970706	1.000000	5822.958482	0.011864	0.000000
RS	44	3.225257	1.000000	4857.133303	0.009896	0.000000
RS	45	3.500909	1.000000	3964.890037	0.008078	0.000000
RS	46	3.799411	1.000000	3161.702812	0.006442	0.000000
RS	47	4.122659	1.000000	2458.157591	0.005008	0.000000
RS	48	4.472702	1.000000	1859.464810	0.003789	0.000000
RS	49	4.851763	1.000000	1365.437043	0.002782	0.000000
RS	50	5.262247	1.000000	970.947578	0.001978	0.000000
RS	51	5.706758	1.000000	666.818394	0.001359	0.000000
RS	52	6.188118	1.000000	441.021331	0.000899	0.000000
RS	53	6.709380	1.000000	280.028311	0.000571	0.000000
RS	54	7.273854	1.000000	170.127258	0.000347	0.000000
RS	55	7.885120	1.000000	98.536013	0.000201	0.000000
RS	56	8.547059	1.000000	54.194499	0.000110	0.000000
RS	57	9.263869	1.000000	28.184130	0.000057	0.000000
RS	58	10.040101	1.000000	13.795646	0.000028	0.000000
RS	59	10.880679	1.000000	6.324158	0.000013	0.000000
RS	60	11.790939	1.000000	2.700507	0.000006	0.000000
RS	61	12.776655	1.000000	1.067918	0.000002	0.000000
RS	62	13.844085	1.000000	0.388635	0.000001	0.000000
RS	63	15.000000	1.000000	0.182121	0.000000	0.000000
PA	4+25*2+4+6 0.144043154 0.028808631 15.000000000 1.000000000 1.000000000 1.000000000 1.000000000 1.000000000 1.000000000 1.000000000 1.000000000 1.000000000 1.000000000 1.000000000 1.000000000 1.000000000 1.000000000 1.000000000 1.000000000 1.000000000 1.000000000 1.000000000 1.000000000 1.000000000 1.000000000 1.000000000 1.000000000 1.000000000 1.000000000 1.000000000 1.000000000
//
IT	5299
RD	1
LK	-5494146.712563
QD	-20970.884842 -> -7157.529893
RI	0.1275581890
TR	0.142087	0.026211
MT	16.588211
MM	C_pi: 1.171800, n_recomb: 522794.699054
RS	0	0.000000	0.247179	17328.821890	0.033147	0.176363
RS	1	0.008462	0.247179	18138.571193	0.034695	0.059971
RS	2	0.017639	0.247179	18929.134838	0.036208	0.030587
RS	3	0.027594	0.247179	19689.814786	0.037663	0.017381
RS	4	0.038390	0.805132	6368.731620	0.012182	0.011172
RS	5	0.050100	0.805132	6804.803574	0.013016	0.008070
RS	6	0.062801	1.206478	4859.680987	0.009296	0.006380
RS	7	0.076577	1.206478	5209.517676	0.009965	0.005729
RS	8	0.091519	1.379333	4883.956828	0.009342	0.005723
RS	9	0.107724	1.379333	5233.909608	0.010011	0.006116
RS	10	0.125301	1.418823	5448.326257	0.010422	0.006718
RS	11	0.144365	1.418823	5828.684209	0.011149	0.007390
RS	12	0.165043	1.420410	6221.444666	0.011900	0.008066
RS	13	0.187470	1.420410	6639.781908	0.012701	0.008764
RS	14	0.211795	1.411707	7119.792907	0.013619	0.009537
RS	15	0.238178	1.411707	7576.017705	0.014491	0.010401
RS	16	0.266793	1.403310	8096.076462	0.015486	0.011325
RS	17	0.297830	1.403310	8584.682125	0.016421	0.012254
RS	18	0.331493	1.403506	9084.109749	0.017376	0.013135
RS	19	0.368005	1.403506	9594.014696	0.018351	0.013941
RS	20	0.407606	1.411957	10050.161190	0.019224	0.014668
RS	21	0.450558	1.411957	10566.599535	0.020212	0.015332
RS	22	0.497145	1.421774	11005.206027	0.021051	0.015962
RS	23	0.547673	1.421774	11510.352035	0.022017	0.016588
RS	24	0.602477	1.425344	11972.275448	0.022901	0.017242
RS	25	0.661919	1.425344	12443.147793	0.023801	0.017944
RS	26	0.726390	1.418468	12946.893417	0.024765	0.018707
RS	27	0.796316	1.418468	13351.948343	0.025540	0.019531
RS	28	0.872160	1.401050	13876.567201	0.026543	0.020407
RS	29	0.954421	1.401050	14173.366857	0.027111	0.021314
RS	30	1.043643	1.375592	14660.428449	0.028042	0.022223
RS	31	1.140414	1.375592	14796.503958	0.028303	0.023096
RS	32	1.245374	1.345689	15159.255956	0.028997	0.023889
RS	33	1.359215	1.345689	15078.056603	0.028841	0.024550
RS	34	1.482690	1.314899	15218.989419	0.029111	0.025027
RS	35	1.616612	1.314899	14871.950709	0.028447	0.025272
RS	36	1.761866	1.285954	14709.967999	0.028137	0.025243
RS	37	1.919411	1.285954	14073.061747	0.026919	0.024910
RS	38	2.090288	1.260410	13572.207965	0.025961	0.024260
RS	39	2.275623	1.260410	12661.910617	0.024220	0.023294
RS	40	2.476641	1.238786	11849.320810	0.022665	0.022030
RS	41	2.694668	1.238786	10731.115083	0.020526	0.020502
RS	42	2.931144	1.220892	9697.419165	0.018549	0.018757
RS	43	3.187629	1.220892	8480.717007	0.016222	0.016851
RS	44	3.465818	1.206259	7360.656954	0.014079	0.014848
RS	45	3.767547	1.206259	6178.223506	0.011818	0.012813
RS	46	4.094806	1.194490	5117.517622	0.009789	0.010811
RS	47	4.449758	1.194490	4093.406163	0.007830	0.008903
RS	48	4.834744	1.185298	3211.698614	0.006143	0.007142
RS	49	5.252306	1.185298	2427.975985	0.004644	0.005570
RS	50	5.705201	1.178438	1788.721483	0.003421	0.004213
RS	51	6.196419	1.178438	1265.791580	0.002421	0.003083
RS	52	6.729202	1.173650	866.738368	0.001658	0.002178
RS	53	7.307068	1.173650	567.758415	0.001086	0.001480
RS	54	7.933831	1.169800	357.275705	0.000683	0.000966
RS	55	8.613628	1.169800	213.742290	0.000409	0.000603
RS	56	9.350948	1.169800	121.611424	0.000233	0.000359
RS	57	10.150657	1.169800	65.527183	0.000125	0.000203
RS	58	11.018035	1.164827	33.376995	0.000064	0.000108
RS	59	11.958809	1.164827	15.847374	0.000030	0.000054
RS	60	12.979187	1.164827	7.018276	0.000013	0.000025
RS	61	14.085906	1.164827	2.882237	0.000006	0.000011
RS	62	15.286273	1.164827	1.090705	0.000002	0.000004
RS	63	16.588211	1.164827	0.541155	0.000001	0.000002
PA	4+25*2+4+6 0.142086538 0.026211454 16.588211060 0.247179031 0.805131912 1.206478119 1.379333496 1.418823242 1.420410156 1.411706924 1.403309822 1.403506279 1.411956549 1.421773911 1.425344467 1.418468475 1.401050091 1.375592232 1.345688820 1.314899445 1.285954475 1.260410309 1.238786459 1.220891953 1.206258774 1.194490433 1.185297966 1.178438187 1.173650026 1.169799805 1.164827287
//
IT	4966
RD	2
LK	-5475571.722130
QD	-3741.380033 -> -1974.719704
RI	0.0859121262
TR	0.139240	0.025097
MT	17.595391
MM	C_pi: 1.197065, n_recomb: 511534.501813
RS	0	0.000000	0.158881	26442.850051	0.051693	0.173775
RS	1	0.008563	0.158881	27141.816327	0.053060	0.061620
RS	2	0.017858	0.158881	27725.886719	0.054201	0.036391
RS	3	0.027950	0.158881	28175.366493	0.055080	0.026138
RS	4	0.038906	0.865438	5387.743882	0.010533	0.006750
RS	5	0.050800	0.865438	5766.751252	0.011273	0.006376
RS	6	0.063713	1.439884	3717.379632	0.007267	0.004202
RS	7	0.077731	1.439884	3995.655150	0.007811	0.004526
RS	8	0.092949	1.637405	3776.067089	0.007382	0.004539
RS	9	0.109471	1.637405	4057.368399	0.007932	0.005360
RS	10	0.127407	1.630656	4373.702415	0.008550	0.006135
RS	11	0.146879	1.630656	4690.643518	0.009170	0.007062
RS	12	0.168018	1.592955	5143.381406	0.010055	0.007920
RS	13	0.190967	1.592955	5502.184461	0.010756	0.008765
RS	14	0.215882	1.555926	6017.294049	0.011763	0.009745
RS	15	0.242929	1.555926	6417.455550	0.012545	0.010777
RS	16	0.272293	1.531358	6942.316852	0.013572	0.011947
RS	17	0.304171	1.531358	7378.003797	0.014423	0.013032
RS	18	0.338779	1.535841	7804.187265	0.015256	0.014010
RS	19	0.376350	1.535841	8263.108761	0.016154	0.014845
RS	20	0.417138	1.566813	8560.147248	0.016734	0.015445
RS	21	0.461419	1.566813	9028.485910	0.017650	0.016025
RS	22	0.509491	1.605482	9273.837592	0.018129	0.016427
RS	23	0.561679	1.605482	9739.033485	0.019039	0.016923
RS	24	0.618336	1.631179	10040.870144	0.019629	0.017394
RS	25	0.679844	1.631179	10488.785499	0.020505	0.017952
RS	26	0.746620	1.632749	10910.338640	0.021329	0.018651
RS	27	0.819112	1.632749	11319.430255	0.022128	0.019315
RS	28	0.897813	1.610328	11856.951540	0.023179	0.020259
RS	29	0.983251	1.610328	12193.066096	0.023836	0.020974
RS	30	1.076006	1.570771	12784.988208	0.024993	0.022063
RS	31	1.176703	1.570771	12999.426675	0.025413	0.022701
RS	32	1.286022	1.523008	13539.870334	0.026469	0.023744
RS	33	1.404702	1.523008	13573.296977	0.026534	0.024126
RS	34	1.533544	1.474952	13934.062733	0.027240	0.024875
RS	35	1.673418	1.474952	13728.272550	0.026837	0.024815
RS	36	1.825269	1.431769	13795.362885	0.026969	0.025036
RS	37	1.990123	1.431769	13311.389765	0.026022	0.024409
RS	38	2.169092	1.395634	13022.300142	0.025457	0.023971
RS	39	2.363386	1.395634	12258.910771	0.023965	0.022762
RS	40	2.574317	1.366563	11623.090260	0.022722	0.021676
RS	41	2.803308	1.366563	10628.144368	0.020777	0.019981
RS	42	3.051907	1.343430	9725.561309	0.019013	0.018391
RS	43	3.321793	1.343430	8594.317873	0.016801	0.016397
RS	44	3.614788	1.324944	7554.204273	0.014768	0.014526
RS	45	3.932872	1.324944	6412.771643	0.012536	0.012464
RS	46	4.278191	1.310280	5381.991837	0.010521	0.010570
RS	47	4.653079	1.310280	4358.281424	0.008520	0.008672
RS	48	5.060067	1.299015	3466.969458	0.006778	0.006991
RS	49	5.501904	1.299015	2656.434958	0.005193	0.005441
RS	50	5.981574	1.290904	1985.725109	0.003882	0.004135
RS	51	6.502316	1.290904	1426.108245	0.002788	0.003025
RS	52	7.067648	1.285610	991.838199	0.001939	0.002148
RS	53	7.681386	1.285610	660.405069	0.001291	0.001463
RS	54	8.347677	1.281496	422.743047	0.000826	0.000960
RS	55	9.071019	1.281496	257.519006	0.000503	0.000602
RS	56	9.856299	1.281496	149.317623	0.000292	0.000360
RS	57	10.708819	1.281496	82.064881	0.000160	0.000205
RS	58	11.634337	1.274193	42.716961	0.000084	0.000111
RS	59	12.639104	1.274193	20.702332	0.000040	0.000056
RS	60	13.729905	1.274193	9.366142	0.000018	0.000026
RS	61	14.914108	1.274193	3.932670	0.000008	0.000011
RS	62	16.199709	1.274193	1.522821	0.000003	0.000005
RS	63	17.595391	1.274193	0.781786	0.000002	0.000002
PA	4+25*2+4+6 0.139240101 0.025097304 17.595391317 0.158880649 0.865437565 1.439883936 1.637405386 1.630655722 1.592954792 1.555925525 1.531358417 1.535841238 1.566813458 1.605481989 1.631178822 1.632749235 1.610327886 1.570771145 1.523007849 1.474951926 1.431768813 1.395634058 1.366563012 1.343429882 1.324944424 1.310279827 1.299015022 1.290903727 1.285610474 1.281495596 1.274193073
//
IT	4454
RD	3
LK	-5473104.274164
QD	-1522.312387 -> -1218.565151
RI	0.0731762697
TR	0.136884	0.024485
MT	18.259789
MM	C_pi: 1.205981, n_recomb: 502904.676677
RS	0	0.000000	0.135195	30635.050520	0.060916	0.170948
RS	1	0.008626	0.135195	31139.281744	0.061919	0.062819
RS	2	0.017996	0.135195	31471.080128	0.062579	0.038864
RS	3	0.028175	0.135195	31609.197439	0.062853	0.030175
RS	4	0.039232	1.005221	4405.921197	0.008761	0.005106
RS	5	0.051242	1.005221	4727.433449	0.009400	0.005315
RS	6	0.064288	1.702881	2999.729059	0.005965	0.003381
RS	7	0.078460	1.702881	3230.910999	0.006424	0.003838
RS	8	0.093854	1.852511	3197.754128	0.006359	0.004019
RS	9	0.110576	1.852511	3441.779100	0.006844	0.004873
RS	10	0.128741	1.757885	3899.618601	0.007754	0.005861
RS	11	0.148473	1.757885	4187.753744	0.008327	0.006815
RS	12	0.169906	1.665726	4739.572917	0.009424	0.007872
RS	13	0.193189	1.665726	5075.407568	0.010092	0.008728
RS	14	0.218480	1.593856	5671.018148	0.011277	0.009893
RS	15	0.245952	1.593856	6052.568139	0.012035	0.010974
RS	16	0.275795	1.548124	6638.518552	0.013200	0.012337
RS	17	0.308211	1.548124	7058.298554	0.014035	0.013517
RS	18	0.343424	1.552697	7468.974911	0.014852	0.014548
RS	19	0.381675	1.552697	7911.307066	0.015731	0.015460
RS	20	0.423225	1.604062	8097.632662	0.016102	0.015895
RS	21	0.468359	1.604062	8546.668651	0.016995	0.016513
RS	22	0.517386	1.672529	8635.723554	0.017172	0.016650
RS	23	0.570643	1.672529	9080.387230	0.018056	0.017162
RS	24	0.628494	1.723770	9243.291156	0.018380	0.017410
RS	25	0.691335	1.723770	9673.763824	0.019236	0.017969
RS	26	0.759596	1.738440	10008.477463	0.019901	0.018555
RS	27	0.833747	1.738440	10408.596108	0.020697	0.019202
RS	28	0.914293	1.716416	10919.007762	0.021712	0.020146
RS	29	1.001787	1.716416	11259.316430	0.022389	0.020821
RS	30	1.096829	1.669072	11876.039315	0.023615	0.021995
RS	31	1.200070	1.669072	12110.453229	0.024081	0.022566
RS	32	1.312216	1.610814	12709.994747	0.025273	0.023734
RS	33	1.434036	1.610814	12779.120923	0.025411	0.024025
RS	34	1.566364	1.553667	13211.311388	0.026270	0.024889
RS	35	1.710107	1.553667	13054.934648	0.025959	0.024720
RS	36	1.866250	1.504681	13189.078553	0.026226	0.025014
RS	37	2.035862	1.504681	12765.570343	0.025384	0.024279
RS	38	2.220104	1.466054	12534.165013	0.024924	0.023872
RS	39	2.420240	1.466054	11839.199608	0.023542	0.022576
RS	40	2.637640	1.436860	11255.340836	0.022381	0.021501
RS	41	2.873793	1.436860	10332.057004	0.020545	0.019757
RS	42	3.130317	1.414807	9479.694023	0.018850	0.018182
RS	43	3.408969	1.414807	8416.062738	0.016735	0.016176
RS	44	3.711658	1.397726	7422.552643	0.014759	0.014335
RS	45	4.040458	1.397726	6336.218667	0.012599	0.012289
RS	46	4.397620	1.384412	5341.843323	0.010622	0.010432
RS	47	4.785592	1.384412	4354.598881	0.008659	0.008561
RS	48	5.207030	1.374430	3484.273767	0.006928	0.006914
RS	49	5.664823	1.374430	2690.774489	0.005350	0.005390
RS	50	6.162106	1.367654	2025.955861	0.004029	0.004108
RS	51	6.702285	1.367654	1468.567021	0.002920	0.003015
RS	52	7.289060	1.363752	1030.393841	0.002049	0.002149
RS	53	7.926452	1.363752	693.604619	0.001379	0.001471
RS	54	8.618826	1.360845	448.770979	0.000892	0.000971
RS	55	9.370926	1.360845	276.877451	0.000551	0.000613
RS	56	10.187903	1.360845	162.709021	0.000324	0.000369
RS	57	11.075353	1.360845	90.695040	0.000180	0.000212
RS	58	12.039356	1.352051	47.940301	0.000095	0.000115
RS	59	13.086516	1.352051	23.585992	0.000047	0.000059
RS	60	14.224005	1.352051	10.840364	0.000022	0.000028
RS	61	15.459616	1.352051	4.627432	0.000009	0.000012
RS	62	16.801813	1.352051	1.823048	0.000004	0.000005
RS	63	18.259789	1.352051	0.960766	0.000002	0.000003
PA	4+25*2+4+6 0.136884005 0.024485269 18.259789437 0.135194905 1.005220568 1.702880925 1.852510662 1.757885080 1.665725598 1.593855602 1.548124007 1.552696918 1.604061524 1.672529162 1.723770484 1.738439702 1.716416000 1.669072421 1.610814471 1.553667207 1.504680725 1.466053567 1.436860073 1.414807153 1.397725795 1.384411642 1.374429859 1.367653686 1.363752316 1.360844794 1.352050607
//
IT	4457
RD	4
LK	-5472651.514490
QD	-1131.546192 -> -1047.665357
RI	0.0673354794
TR	0.135116	0.024116
MT	18.711436
MM	C_pi: 1.214141, n_recomb: 498724.290340
RS	0	0.000000	0.126268	32612.159965	0.065391	0.168954
RS	1	0.008668	0.126268	32994.268368	0.066157	0.063702
RS	2	0.018087	0.126268	33174.780351	0.066519	0.040187
RS	3	0.028323	0.126268	33132.588577	0.066435	0.032347
RS	4	0.039447	1.180788	3664.782691	0.007348	0.004183
RS	5	0.051534	1.180788	3940.742843	0.007902	0.004561
RS	6	0.064669	1.980467	2530.313525	0.005074	0.002918
RS	7	0.078943	1.980467	2729.534849	0.005473	0.003361
RS	8	0.094453	2.046069	2848.610365	0.005712	0.003711
RS	9	0.111309	2.046069	3069.689334	0.006155	0.004518
RS	10	0.129625	1.851706	3650.625003	0.007320	0.005708
RS	11	0.149529	1.851706	3923.805773	0.007868	0.006625
RS	12	0.171159	1.707225	4567.551983	0.009158	0.007862
RS	13	0.194663	1.707225	4894.134093	0.009813	0.008680
RS	14	0.220204	1.603219	5574.529685	0.011178	0.010007
RS	15	0.247960	1.603219	5951.381301	0.011933	0.011078
RS	16	0.278121	1.535905	6619.040997	0.013272	0.012616
RS	17	0.310897	1.535905	7037.322542	0.014111	0.013838
RS	18	0.346514	1.536859	7463.305582	0.014965	0.014924
RS	19	0.385218	1.536859	7903.771710	0.015848	0.015900
RS	20	0.427277	1.603217	8010.774562	0.016063	0.016187
RS	21	0.472982	1.603217	8454.925492	0.016953	0.016861
RS	22	0.522648	1.696761	8418.208443	0.016879	0.016751
RS	23	0.576620	1.696761	8855.327492	0.017756	0.017309
RS	24	0.635269	1.770687	8908.065008	0.017862	0.017351
RS	25	0.699003	1.770687	9330.938024	0.018710	0.017945
RS	26	0.768261	1.797282	9601.632366	0.019252	0.018425
RS	27	0.843523	1.797282	9997.357383	0.020046	0.019094
RS	28	0.925308	1.775839	10493.022216	0.021040	0.020032
RS	29	1.014182	1.775839	10834.608044	0.021725	0.020715
RS	30	1.110760	1.722110	11474.898870	0.023009	0.021955
RS	31	1.215709	1.722110	11716.921940	0.023494	0.022520
RS	32	1.329756	1.655776	12358.779475	0.024781	0.023781
RS	33	1.453688	1.655776	12440.719105	0.024945	0.024049
RS	34	1.588363	1.592602	12911.585175	0.025889	0.024982
RS	35	1.734711	1.592602	12771.830888	0.025609	0.024776
RS	36	1.893745	1.541108	12926.760644	0.025920	0.025087
RS	37	2.066565	1.541108	12523.917378	0.025112	0.024308
RS	38	2.254364	1.503192	12296.459545	0.024656	0.023871
RS	39	2.458442	1.503192	11628.042069	0.023316	0.022539
RS	40	2.680209	1.476810	11042.990904	0.022142	0.021417
RS	41	2.921199	1.476810	10153.215583	0.020358	0.019658
RS	42	3.183079	1.458411	9306.064794	0.018660	0.018047
RS	43	3.467658	1.458411	8280.644106	0.016604	0.016050
RS	44	3.776905	1.444925	7301.779591	0.014641	0.014199
RS	45	4.112958	1.444925	6252.699068	0.012537	0.012177
RS	46	4.478140	1.434788	5277.174788	0.010581	0.010331
RS	47	4.874976	1.434788	4319.855743	0.008662	0.008490
RS	48	5.306210	1.427576	3465.243219	0.006948	0.006860
RS	49	5.774824	1.427576	2690.485341	0.005395	0.005361
RS	50	6.284057	1.423310	2034.006459	0.004078	0.004093
RS	51	6.837432	1.423310	1484.418486	0.002976	0.003015
RS	52	7.438773	1.421672	1047.592021	0.002101	0.002156
RS	53	8.092239	1.421672	711.117729	0.001426	0.001484
RS	54	8.802347	1.420601	463.723428	0.000930	0.000984
RS	55	9.574009	1.420601	289.029775	0.000580	0.000625
RS	56	10.412558	1.420601	171.692039	0.000344	0.000380
RS	57	11.323793	1.420601	96.801455	0.000194	0.000219
RS	58	12.314015	1.410566	51.812776	0.000104	0.000121
RS	59	13.390070	1.410566	25.809045	0.000052	0.000062
RS	60	14.559398	1.410566	12.018390	0.000024	0.000030
RS	61	15.830085	1.410566	5.201676	0.000010	0.000013
RS	62	17.210915	1.410566	2.079370	0.000004	0.000005
RS	63	18.711436	1.410566	1.120897	0.000002	0.000003
PA	4+25*2+4+6 0.135116122 0.024115577 18.711436146 0.126267660 1.180788286 1.980466938 2.046069420 1.851705920 1.707225132 1.603218920 1.535905270 1.536858632 1.603217101 1.696761132 1.770687014 1.797282077 1.775838812 1.722109581 1.655775750 1.592601642 1.541107574 1.503192297 1.476809699 1.458410684 1.444925113 1.434788163 1.427575872 1.423310287 1.421671823 1.420600823 1.410566478
//
IT	4533
RD	5
LK	-5472513.594368
QD	-1017.144711 -> -978.199848
RI	0.0638220207
TR	0.133785	0.023876
MT	19.033746
MM	C_pi: 1.221119, n_recomb: 496643.571480
RS	0	0.000000	0.121870	33718.420476	0.067893	0.167594
RS	1	0.008697	0.121870	34025.803791	0.068512	0.064339
RS	2	0.018151	0.121870	34114.876855	0.068691	0.041015
RS	3	0.028427	0.121870	33964.851790	0.068389	0.033729
RS	4	0.039597	1.373961	3113.588651	0.006269	0.003556
RS	5	0.051738	1.373961	3353.833964	0.006753	0.003990
RS	6	0.064936	2.259015	2199.994774	0.004430	0.002603
RS	7	0.079281	2.259015	2375.968057	0.004784	0.003006
RS	8	0.094873	2.220631	2608.738973	0.005253	0.003497
RS	9	0.111822	2.220631	2813.730832	0.005665	0.004248
RS	10	0.130245	1.927457	3491.692478	0.007031	0.005608
RS	11	0.150270	1.927457	3755.391395	0.007562	0.006476
RS	12	0.172037	1.738635	4470.557991	0.009002	0.007858
RS	13	0.195697	1.738635	4792.277848	0.009649	0.008626
RS	14	0.221415	1.607928	5544.416406	0.011164	0.010085
RS	15	0.249370	1.607928	5920.356278	0.011921	0.011127
RS	16	0.279756	1.520522	6670.925591	0.013432	0.012824
RS	17	0.312785	1.520522	7091.541820	0.014279	0.014061
RS	18	0.348686	1.515926	7546.624386	0.015195	0.015212
RS	19	0.387710	1.515926	7989.469990	0.016087	0.016231
RS	20	0.430128	1.593169	8035.667736	0.016180	0.016397
RS	21	0.476235	1.593169	8479.619989	0.017074	0.017118
RS	22	0.526353	1.707434	8337.276270	0.016787	0.016793
RS	23	0.580829	1.707434	8771.629134	0.017662	0.017394
RS	24	0.640043	1.800686	8734.374834	0.017587	0.017258
RS	25	0.704408	1.800686	9153.803016	0.018431	0.017887
RS	26	0.774370	1.837015	9377.743600	0.018882	0.018281
RS	27	0.850417	1.837015	9771.689888	0.019675	0.018975
RS	28	0.933079	1.814984	10264.960177	0.020669	0.019918
RS	29	1.022929	1.814984	10607.903747	0.021359	0.020618
RS	30	1.120595	1.754611	11278.525151	0.022709	0.021926
RS	31	1.226754	1.754611	11524.710694	0.023205	0.022499
RS	32	1.342147	1.680670	12209.482714	0.024584	0.023851
RS	33	1.467576	1.680670	12296.450499	0.024759	0.024115
RS	34	1.603914	1.612359	12799.767228	0.025773	0.025111
RS	35	1.752110	1.612359	12664.272186	0.025500	0.024888
RS	36	1.913194	1.559388	12827.095421	0.025828	0.025204
RS	37	2.088289	1.559388	12428.718712	0.025025	0.024401
RS	38	2.278613	1.523202	12187.411542	0.024540	0.023918
RS	39	2.485490	1.523202	11527.263952	0.023210	0.022566
RS	40	2.710360	1.500576	10921.390219	0.021990	0.021379
RS	41	2.954787	1.500576	10047.087409	0.020230	0.019615
RS	42	3.220473	1.486696	9186.754981	0.018498	0.017952
RS	43	3.509267	1.486696	8184.065430	0.016479	0.015968
RS	44	3.823179	1.477598	7205.044220	0.014507	0.014092
RS	45	4.164392	1.477598	6182.055626	0.012448	0.012095
RS	46	4.535282	1.471346	5215.597053	0.010502	0.010247
RS	47	4.938430	1.471346	4282.029573	0.008622	0.008435
RS	48	5.376641	1.467530	3438.440596	0.006923	0.006815
RS	49	5.852965	1.467530	2680.601625	0.005397	0.005339
RS	50	6.370717	1.466315	2031.702577	0.004091	0.004081
RS	51	6.933499	1.466315	1490.817265	0.003002	0.003018
RS	52	7.545229	1.467362	1056.634837	0.002128	0.002164
RS	53	8.210163	1.467362	722.292115	0.001454	0.001497
RS	54	8.932928	1.468434	473.996811	0.000954	0.000998
RS	55	9.718556	1.468434	298.025644	0.000600	0.000638
RS	56	10.572512	1.468434	178.690881	0.000360	0.000390
RS	57	11.500740	1.468434	101.750544	0.000205	0.000227
RS	58	12.509700	1.457232	55.061675	0.000111	0.000126
RS	59	13.606413	1.457232	27.726734	0.000056	0.000065
RS	60	14.798511	1.457232	13.061211	0.000026	0.000031
RS	61	16.094290	1.457232	5.722733	0.000012	0.000014
RS	62	17.502767	1.457232	2.317634	0.000005	0.000006
RS	63	19.033746	1.457232	1.275249	0.000003	0.000003
PA	4+25*2+4+6 0.133785144 0.023876278 19.033745601 0.121870287 1.373961270 2.259015431 2.220631273 1.927457012 1.738635146 1.607928082 1.520522429 1.515926039 1.593168862 1.707433690 1.800686036 1.837014815 1.814984032 1.754611325 1.680669801 1.612359254 1.559387886 1.523201870 1.500575668 1.486696376 1.477597897 1.471345585 1.467530464 1.466315304 1.467362176 1.468434412 1.457232111
//
IT	4339
RD	6
LK	-5472444.394279
QD	-961.582559 -> -936.687490
RI	0.0613987387
TR	0.132744	0.023710
MT	19.277963
MM	C_pi: 1.226779, n_recomb: 495492.677152
RS	0	0.000000	0.119179	34456.995229	0.069541	0.166615
RS	1	0.008719	0.119179	34712.809324	0.070057	0.064813
RS	2	0.018199	0.119179	34739.072684	0.070110	0.041600
RS	3	0.028505	0.119179	34515.297864	0.069659	0.034726
RS	4	0.039709	1.576461	2695.531396	0.005440	0.003091
RS	5	0.051891	1.576461	2907.463629	0.005868	0.003543
RS	6	0.065135	2.529818	1956.253403	0.003948	0.002368
RS	7	0.079533	2.529818	2114.605795	0.004268	0.002733
RS	8	0.095187	2.375398	2432.616002	0.004909	0.003336
RS	9	0.112206	2.375398	2625.574213	0.005299	0.004039
RS	10	0.130709	1.989457	3378.667374	0.006819	0.005537
RS	11	0.150825	1.989457	3635.610723	0.007337	0.006363
RS	12	0.172695	1.765423	4401.252808	0.008883	0.007850
RS	13	0.196472	1.765423	4719.616091	0.009525	0.008574
RS	14	0.222323	1.613623	5526.349623	0.011153	0.010132
RS	15	0.250427	1.613623	5902.045807	0.011911	0.011142
RS	16	0.280981	1.508023	6729.364958	0.013581	0.012982
RS	17	0.314200	1.508023	7152.802125	0.014436	0.014222
RS	18	0.350315	1.497031	7642.920887	0.015425	0.015445
RS	19	0.389579	1.497031	8088.923947	0.016325	0.016494
RS	20	0.432267	1.582486	8086.428759	0.016320	0.016561
RS	21	0.478677	1.582486	8531.434412	0.017218	0.017318
RS	22	0.529133	1.714374	8297.757171	0.016746	0.016808
RS	23	0.583989	1.714374	8730.939240	0.017621	0.017441
RS	24	0.643628	1.824448	8617.656281	0.017392	0.017153
RS	25	0.708466	1.824448	9035.202547	0.018235	0.017807
RS	26	0.778959	1.868758	9223.717574	0.018615	0.018134
RS	27	0.855597	1.868758	9616.971044	0.019409	0.018847
RS	28	0.938918	1.845067	10115.626601	0.020415	0.019805
RS	29	1.029504	1.845067	10460.101272	0.021111	0.020519
RS	30	1.127989	1.777588	11165.774943	0.022535	0.021902
RS	31	1.235060	1.777588	11414.949090	0.023038	0.022483
RS	32	1.351467	1.696022	12144.914584	0.024511	0.023928
RS	33	1.478025	1.696022	12233.956537	0.024690	0.024192
RS	34	1.615617	1.622775	12769.452743	0.025771	0.025252
RS	35	1.765206	1.622775	12633.215797	0.025496	0.025019
RS	36	1.927838	1.568555	12800.890730	0.025835	0.025339
RS	37	2.104650	1.568555	12400.082395	0.025026	0.024519
RS	38	2.296879	1.534283	12139.548697	0.024500	0.023987
RS	39	2.505869	1.534283	11479.491032	0.023168	0.022621
RS	40	2.733082	1.515565	10846.087521	0.021890	0.021365
RS	41	2.980106	1.515565	9978.695223	0.020139	0.019598
RS	42	3.248668	1.506359	9098.178458	0.018362	0.017879
RS	43	3.540647	1.506359	8110.289210	0.016368	0.015907
RS	44	3.858084	1.501826	7124.755652	0.014379	0.014002
RS	45	4.203200	1.501826	6121.530587	0.012354	0.012028
RS	46	4.578407	1.499674	5159.259093	0.010412	0.010175
RS	47	4.986329	1.499674	4245.385075	0.008568	0.008388
RS	48	5.429819	1.499497	3409.990767	0.006882	0.006774
RS	49	5.911979	1.499497	2667.319701	0.005383	0.005321
RS	50	6.436178	1.501583	2025.114204	0.004087	0.004070
RS	51	7.006085	1.501583	1492.877996	0.003013	0.003021
RS	52	7.625682	1.505540	1061.704825	0.002143	0.002171
RS	53	8.299305	1.505540	730.220821	0.001474	0.001509
RS	54	9.031662	1.508931	481.788650	0.000972	0.001010
RS	55	9.827875	1.508931	305.298986	0.000616	0.000650
RS	56	10.693512	1.508931	184.585817	0.000373	0.000400
RS	57	11.634626	1.508931	106.048858	0.000214	0.000235
RS	58	12.657798	1.496596	57.960306	0.000117	0.000131
RS	59	13.770183	1.496596	29.474803	0.000059	0.000068
RS	60	14.979560	1.496596	14.031179	0.000028	0.000033
RS	61	16.294386	1.496596	6.216965	0.000013	0.000015
RS	62	17.723855	1.496596	2.548055	0.000005	0.000006
RS	63	19.277963	1.496596	1.429071	0.000003	0.000004
PA	4+25*2+4+6 0.132744030 0.023710250 19.277962533 0.119179340 1.576461407 2.529818033 2.375398161 1.989457440 1.765423276 1.613623277 1.508022712 1.497030743 1.582486212 1.714373657 1.824447874 1.868757742 1.845067137 1.777587789 1.696021531 1.622774632 1.568554667 1.534282597 1.515564596 1.506359470 1.501826069 1.499673775 1.499496797 1.501582630 1.505540214 1.508931416 1.496596154
//
IT	4314
RD	7
LK	-5472398.368432
QD	-925.916720 -> -907.470860
RI	0.0595998691
TR	0.131890	0.023587
MT	19.474520
MM	C_pi: 1.231523, n_recomb: 494826.811327
RS	0	0.000000	0.117298	35010.386954	0.070753	0.165863
RS	1	0.008737	0.117298	35227.133204	0.071191	0.065181
RS	2	0.018237	0.117298	35205.907228	0.071148	0.042043
RS	3	0.028567	0.117298	34926.486209	0.070583	0.035498
RS	4	0.039799	1.784631	2370.754848	0.004791	0.002730
RS	5	0.052013	1.784631	2559.917676	0.005173	0.003185
RS	6	0.065294	2.788148	1770.779284	0.003579	0.002185
RS	7	0.079735	2.788148	1915.446398	0.003871	0.002518
RS	8	0.095438	2.510198	2299.523669	0.004647	0.003212
RS	9	0.112512	2.510198	2483.259148	0.005018	0.003877
RS	10	0.131079	2.039542	3295.472443	0.006660	0.005487
RS	11	0.151268	2.039542	3547.440072	0.007169	0.006278
RS	12	0.173220	1.788976	4346.131123	0.008783	0.007839
RS	13	0.197090	1.788976	4661.855441	0.009421	0.008525
RS	14	0.223046	1.621048	5507.472448	0.011130	0.010155
RS	15	0.251270	1.621048	5882.854573	0.011889	0.011134
RS	16	0.281959	1.499026	6779.097846	0.013700	0.013102
RS	17	0.315330	1.499026	7205.048060	0.014561	0.014340
RS	18	0.351616	1.481256	7732.976569	0.015628	0.015640
RS	19	0.391072	1.481256	8182.034615	0.016535	0.016710
RS	20	0.433975	1.573144	8139.518667	0.016449	0.016698
RS	21	0.480627	1.573144	8585.862241	0.017351	0.017482
RS	22	0.531354	1.720510	8271.356057	0.016716	0.016807
RS	23	0.586514	1.720510	8703.966094	0.017590	0.017464
RS	24	0.646492	1.845678	8524.522936	0.017227	0.017045
RS	25	0.711711	1.845678	8940.859444	0.018069	0.017717
RS	26	0.782627	1.896808	9101.128229	0.018393	0.017990
RS	27	0.859739	1.896808	9494.183534	0.019187	0.018716
RS	28	0.943589	1.870771	10002.416609	0.020214	0.019697
RS	29	1.034764	1.870771	10348.546505	0.020913	0.020419
RS	30	1.133904	1.795907	11091.415062	0.022415	0.021880
RS	31	1.241707	1.795907	11343.166497	0.022924	0.022466
RS	32	1.358927	1.706698	12119.547988	0.024493	0.024005
RS	33	1.486389	1.706698	12209.514311	0.024674	0.024269
RS	34	1.624986	1.628566	12777.869804	0.025823	0.025395
RS	35	1.775693	1.628566	12638.799545	0.025542	0.025153
RS	36	1.939566	1.573089	12811.212030	0.025890	0.025480
RS	37	2.117756	1.573089	12404.894525	0.025069	0.024645
RS	38	2.311515	1.540636	12124.141103	0.024502	0.024067
RS	39	2.522201	1.540636	11460.270209	0.023160	0.022687
RS	40	2.751294	1.525688	10797.572204	0.021821	0.021364
RS	41	3.000402	1.525688	9932.661584	0.020073	0.019595
RS	42	3.271274	1.521030	9029.557605	0.018248	0.017820
RS	43	3.565812	1.521030	8051.946852	0.016272	0.015859
RS	44	3.886082	1.520987	7057.092155	0.014262	0.013924
RS	45	4.234333	1.520987	6069.603081	0.012266	0.011971
RS	46	4.613009	1.522929	5108.840912	0.010325	0.010109
RS	47	5.024769	1.522929	4211.704112	0.008511	0.008347
RS	48	5.472504	1.526450	3382.578710	0.006836	0.006737
RS	49	5.959355	1.526450	2653.464039	0.005362	0.005304
RS	50	6.488742	1.531957	2017.050855	0.004076	0.004060
RS	51	7.064379	1.531957	1493.024363	0.003017	0.003023
RS	52	7.690307	1.538968	1064.806317	0.002152	0.002177
RS	53	8.370921	1.538968	736.414115	0.001488	0.001520
RS	54	9.110998	1.544798	488.185035	0.000987	0.001022
RS	55	9.915733	1.544798	311.568914	0.000630	0.000661
RS	56	10.790775	1.544798	189.823413	0.000384	0.000410
RS	57	11.742266	1.544798	109.955622	0.000222	0.000242
RS	58	12.776887	1.531371	60.648667	0.000123	0.000136
RS	59	13.901898	1.531371	31.123421	0.000063	0.000072
RS	60	15.125199	1.531371	14.960764	0.000030	0.000035
RS	61	16.455375	1.531371	6.698187	0.000014	0.000016
RS	62	17.901764	1.531371	2.776020	0.000006	0.000007
RS	63	19.474520	1.531371	1.585184	0.000003	0.000004
PA	4+25*2+4+6 0.131890269 0.023586710 19.474520071 0.117297557 1.784630940 2.788147776 2.510198182 2.039542219 1.788976120 1.621047945 1.499025568 1.481255953 1.573144409 1.720510048 1.845678489 1.896808463 1.870771274 1.795906550 1.706698333 1.628566133 1.573089459 1.540635837 1.525687501 1.521029788 1.520986659 1.522928833 1.526450389 1.531956507 1.538968394 1.544797958 1.531370849
//
IT	4483
RD	8
LK	-5472363.599200
QD	-899.942332 -> -885.287752
RI	0.0582007848
TR	0.131162	0.023489
MT	19.640650
MM	C_pi: 1.235703, n_recomb: 494457.031258
RS	0	0.000000	0.115887	35451.502514	0.071698	0.165253
RS	1	0.008751	0.115887	35637.179178	0.072073	0.065479
RS	2	0.018268	0.115887	35578.190280	0.071954	0.042396
RS	3	0.028618	0.115887	35254.541459	0.071300	0.036121
RS	4	0.039874	1.996730	2112.674370	0.004273	0.002442
RS	5	0.052115	1.996730	2283.248725	0.004618	0.002892
RS	6	0.065427	3.031721	1626.310675	0.003289	0.002041
RS	7	0.079904	3.031721	1760.152615	0.003560	0.002346
RS	8	0.095648	2.625890	2197.545501	0.004444	0.003116
RS	9	0.112769	2.625890	2374.147535	0.004802	0.003749
RS	10	0.131389	2.079111	3234.342626	0.006541	0.005453
RS	11	0.151639	2.079111	3482.678262	0.007043	0.006217
RS	12	0.173660	1.809727	4300.872974	0.008698	0.007826
RS	13	0.197609	1.809727	4614.451036	0.009332	0.008481
RS	14	0.223654	1.629902	5485.895538	0.011095	0.010159
RS	15	0.251977	1.629902	5860.786808	0.011853	0.011112
RS	16	0.282780	1.492938	6818.671123	0.013790	0.013194
RS	17	0.316278	1.492938	7246.735182	0.014656	0.014429
RS	18	0.352707	1.468189	7814.008958	0.015803	0.015808
RS	19	0.392325	1.468189	8265.872501	0.016717	0.016896
RS	20	0.435410	1.565222	8190.023647	0.016564	0.016817
RS	21	0.482265	1.565222	8637.754218	0.017469	0.017623
RS	22	0.533220	1.726498	8250.402886	0.016686	0.016800
RS	23	0.588635	1.726498	8682.731997	0.017560	0.017476
RS	24	0.648899	1.865560	8444.193019	0.017078	0.016938
RS	25	0.714437	1.865560	8859.674565	0.017918	0.017624
RS	26	0.785711	1.922784	8996.215502	0.018194	0.017852
RS	27	0.863222	1.922784	9389.328787	0.018989	0.018586
RS	28	0.947516	1.894054	9908.974268	0.020040	0.019592
RS	29	1.039187	1.894054	10256.832637	0.020744	0.020319
RS	30	1.138880	1.811739	11037.181873	0.022322	0.021857
RS	31	1.247298	1.811739	11291.368116	0.022836	0.022446
RS	32	1.365203	1.714968	12114.197920	0.024500	0.024080
RS	33	1.493427	1.714968	12204.659646	0.024683	0.024342
RS	34	1.632872	1.632014	12806.255521	0.025900	0.025535
RS	35	1.784520	1.632014	12663.503500	0.025611	0.025284
RS	36	1.949440	1.575229	12841.265402	0.025970	0.025620
RS	37	2.128791	1.575229	12428.065898	0.025135	0.024770
RS	38	2.323839	1.544421	12127.663918	0.024527	0.024150
RS	39	2.535955	1.544421	11458.046825	0.023173	0.022757
RS	40	2.766635	1.533005	10766.287792	0.021774	0.021371
RS	41	3.017501	1.533005	9901.390234	0.020025	0.019598
RS	42	3.290322	1.532663	8975.254011	0.018152	0.017771
RS	43	3.587018	1.532663	8005.085249	0.016190	0.015819
RS	44	3.909679	1.536928	6999.713958	0.014156	0.013855
RS	45	4.260576	1.536928	6025.139300	0.012185	0.011921
RS	46	4.642182	1.542857	5064.285038	0.010242	0.010050
RS	47	5.057183	1.542857	4181.573591	0.008457	0.008309
RS	48	5.508501	1.550059	3357.268585	0.006790	0.006702
RS	49	5.999316	1.550059	2640.266446	0.005340	0.005288
RS	50	6.533083	1.559040	2008.795439	0.004063	0.004049
RS	51	7.113562	1.559040	1492.407486	0.003018	0.003025
RS	52	7.744839	1.569197	1066.922132	0.002158	0.002182
RS	53	8.431362	1.569197	741.626318	0.001500	0.001530
RS	54	9.177964	1.577566	493.732510	0.000999	0.001032
RS	55	9.989903	1.577566	317.201899	0.000642	0.000672
RS	56	10.872896	1.577566	194.633011	0.000394	0.000419
RS	57	11.833164	1.577566	113.604376	0.000230	0.000249
RS	58	12.877466	1.563083	63.198902	0.000128	0.000141
RS	59	14.013158	1.563083	32.708409	0.000066	0.000075
RS	60	15.248238	1.563083	15.866305	0.000032	0.000037
RS	61	16.591402	1.563083	7.173217	0.000015	0.000017
RS	62	18.052111	1.563083	3.004129	0.000006	0.000007
RS	63	19.640650	1.563083	1.744918	0.000004	0.000004
PA	4+25*2+4+6 0.131161513 0.023489097 19.640649738 0.115886900 1.996730485 3.031721431 2.625889942 2.079110555 1.809727422 1.629901611 1.492938407 1.468189072 1.565222247 1.726498171 1.865559679 1.922783901 1.894053864 1.811738841 1.714968343 1.632014063 1.575228765 1.544420663 1.533004741 1.532662610 1.536927939 1.542856550 1.550058797 1.559040295 1.569196621 1.577565631 1.563082514
//
IT	4025
RD	9
LK	-5472335.691429
QD	-879.759809 -> -867.673431
RI	0.0570748769
TR	0.130520	0.023408
MT	19.786319
MM	C_pi: 1.239559, n_recomb: 494292.628160
RS	0	0.000000	0.114794	35814.462384	0.072456	0.164736
RS	1	0.008764	0.114794	35974.939537	0.072781	0.065729
RS	2	0.018296	0.114794	35885.266294	0.072599	0.042684
RS	3	0.028663	0.114794	35525.640448	0.071872	0.036636
RS	4	0.039939	2.211999	1903.329828	0.003851	0.002207
RS	5	0.052204	2.211999	2058.499435	0.004165	0.002649
RS	6	0.065543	3.260037	1511.446456	0.003058	0.001924
RS	7	0.080051	3.260037	1636.580215	0.003311	0.002206
RS	8	0.095830	2.724220	2118.689836	0.004286	0.003040
RS	9	0.112993	2.724220	2289.747034	0.004632	0.003649
RS	10	0.131659	2.109675	3190.223803	0.006454	0.005431
RS	11	0.151962	2.109675	3435.985900	0.006951	0.006176
RS	12	0.174044	1.828091	4263.306233	0.008625	0.007811
RS	13	0.198061	1.828091	4575.130751	0.009256	0.008442
RS	14	0.224183	1.639862	5462.027025	0.011050	0.010148
RS	15	0.252594	1.639862	5836.279200	0.011807	0.011080
RS	16	0.283495	1.489123	6849.694263	0.013858	0.013264
RS	17	0.317104	1.489123	7279.540509	0.014727	0.014496
RS	18	0.353659	1.457233	7887.349808	0.015957	0.015955
RS	19	0.393418	1.457233	8341.806835	0.016876	0.017058
RS	20	0.436661	1.558398	8238.098984	0.016666	0.016924
RS	21	0.483693	1.558398	8687.235904	0.017575	0.017748
RS	22	0.534848	1.732349	8233.348824	0.016657	0.016790
RS	23	0.590486	1.732349	8665.597742	0.017531	0.017482
RS	24	0.651000	1.884421	8373.169203	0.016940	0.016836
RS	25	0.716817	1.884421	8788.033592	0.017779	0.017532
RS	26	0.788402	1.947293	8903.710766	0.018013	0.017720
RS	27	0.866262	1.947293	9297.037978	0.018809	0.018459
RS	28	0.950944	1.915756	9828.549780	0.019884	0.019491
RS	29	1.043049	1.915756	10178.174505	0.020591	0.020221
RS	30	1.143225	1.826093	10995.121305	0.022244	0.021833
RS	31	1.252181	1.826093	11251.694395	0.022763	0.022424
RS	32	1.370685	1.721934	12120.113506	0.024520	0.024150
RS	33	1.499575	1.721934	12210.944328	0.024704	0.024409
RS	34	1.639761	1.634260	12845.711433	0.025988	0.025669
RS	35	1.792233	1.634260	12698.992039	0.025691	0.025408
RS	36	1.958068	1.576122	12882.797350	0.026063	0.025757
RS	37	2.138436	1.576122	12462.149561	0.025212	0.024892
RS	38	2.334611	1.546782	12143.169251	0.024567	0.024233
RS	39	2.547980	1.546782	11466.843470	0.023198	0.022828
RS	40	2.780047	1.538641	10747.038516	0.021742	0.021382
RS	41	3.032453	1.538641	9880.693238	0.019990	0.019606
RS	42	3.306980	1.542348	8931.956402	0.018070	0.017729
RS	43	3.605566	1.542348	7967.300645	0.016119	0.015786
RS	44	3.930320	1.550698	6950.985308	0.014062	0.013793
RS	45	4.283536	1.550698	5987.203281	0.012113	0.011876
RS	46	4.667707	1.560464	5025.211545	0.010166	0.009996
RS	47	5.085547	1.560464	4155.042427	0.008406	0.008275
RS	48	5.540006	1.571282	3334.425497	0.006746	0.006669
RS	49	6.034293	1.571282	2628.247699	0.005317	0.005272
RS	50	6.571900	1.583753	2000.944958	0.004048	0.004038
RS	51	7.156622	1.583753	1491.591476	0.003018	0.003026
RS	52	7.792589	1.597130	1068.540283	0.002162	0.002186
RS	53	8.484292	1.597130	746.245170	0.001510	0.001539
RS	54	9.236616	1.608131	498.718318	0.001009	0.001041
RS	55	10.054873	1.608131	322.394000	0.000652	0.000682
RS	56	10.944841	1.608131	199.138596	0.000403	0.000428
RS	57	11.912806	1.608131	117.067585	0.000237	0.000256
RS	58	12.965603	1.592647	65.649361	0.000133	0.000146
RS	59	14.110666	1.592647	34.248966	0.000069	0.000078
RS	60	15.356083	1.592647	16.756605	0.000034	0.000039
RS	61	16.710647	1.592647	7.645744	0.000015	0.000018
RS	62	18.183924	1.592647	3.233797	0.000007	0.000008
RS	63	19.786319	1.592647	1.909035	0.000004	0.000005
PA	4+25*2+4+6 0.130520005 0.023408140 19.786319039 0.114794150 2.211998991 3.260036734 2.724220327 2.109675330 1.828090897 1.639862176 1.489122684 1.457232709 1.558398313 1.732349069 1.884421193 1.947293264 1.915755782 1.826092612 1.721934028 1.634259962 1.576121856 1.546781680 1.538641433 1.542347576 1.550698460 1.560463851 1.571282050 1.583752675 1.597129589 1.608130725 1.592646912
//
IT	4236
RD	10
LK	-5472312.532988
QD	-863.425802 -> -853.231591
RI	0.0561447334
TR	0.129941	0.023338
MT	19.917728
MM	C_pi: 1.243214, n_recomb: 494270.459987
RS	0	0.000000	0.113929	36119.595296	0.073077	0.164286
RS	1	0.008775	0.113929	36259.364296	0.073359	0.065945
RS	2	0.018321	0.113929	36144.389227	0.073127	0.042925
RS	3	0.028704	0.113929	35755.026499	0.072339	0.037069
RS	4	0.039998	2.430121	1730.340502	0.003501	0.002012
RS	5	0.052283	2.430121	1872.557343	0.003789	0.002444
RS	6	0.065647	3.473289	1418.469673	0.002870	0.001828
RS	7	0.080183	3.473289	1536.490992	0.003109	0.002090
RS	8	0.095994	2.807097	2057.352430	0.004162	0.002980
RS	9	0.113193	2.807097	2224.090158	0.004500	0.003570
RS	10	0.131902	2.132660	3159.359258	0.006392	0.005420
RS	11	0.152252	2.132660	3403.386189	0.006886	0.006149
RS	12	0.174388	1.844437	4231.833529	0.008562	0.007796
RS	13	0.198466	1.844437	4542.221266	0.009190	0.008407
RS	14	0.224658	1.650711	5436.259576	0.010999	0.010126
RS	15	0.253147	1.650711	5809.749361	0.011754	0.011039
RS	16	0.284137	1.487100	6873.625600	0.013907	0.013316
RS	17	0.317846	1.487100	7304.981796	0.014779	0.014544
RS	18	0.354514	1.447906	7954.434614	0.016093	0.016087
RS	19	0.394399	1.447906	8411.314479	0.017018	0.017202
RS	20	0.437784	1.552352	8284.478162	0.016761	0.017022
RS	21	0.484976	1.552352	8735.035792	0.017673	0.017863
RS	22	0.536310	1.737953	8219.752878	0.016630	0.016781
RS	23	0.592148	1.737953	8652.074237	0.017505	0.017485
RS	24	0.652886	1.902338	8309.769778	0.016812	0.016740
RS	25	0.718955	1.902338	8724.186951	0.017651	0.017444
RS	26	0.790821	1.970592	8820.802881	0.017846	0.017595
RS	27	0.868993	1.970592	9214.435140	0.018642	0.018338
RS	28	0.954025	1.936279	9757.466131	0.019741	0.019394
RS	29	1.046519	1.936279	10108.855754	0.020452	0.020125
RS	30	1.147130	1.839474	10960.849567	0.022176	0.021809
RS	31	1.256570	1.839474	11219.779561	0.022700	0.022400
RS	32	1.375613	1.728164	12132.346294	0.024546	0.024215
RS	33	1.505103	1.728164	12223.543411	0.024730	0.024471
RS	34	1.645956	1.635912	12890.955509	0.026081	0.025797
RS	35	1.799170	1.635912	12740.260260	0.025776	0.025526
RS	36	1.965828	1.576402	12930.644438	0.026161	0.025888
RS	37	2.147111	1.576402	12502.418502	0.025295	0.025009
RS	38	2.344302	1.548363	12166.108426	0.024614	0.024314
RS	39	2.558798	1.548363	11482.658524	0.023232	0.022897
RS	40	2.792116	1.543249	10736.155404	0.021721	0.021396
RS	41	3.045909	1.543249	9867.502380	0.019964	0.019616
RS	42	3.321973	1.550735	8897.018450	0.018000	0.017692
RS	43	3.622262	1.550735	7936.532939	0.016057	0.015756
RS	44	3.948902	1.562933	6909.301625	0.013979	0.013737
RS	45	4.304207	1.562933	5954.683019	0.012047	0.011835
RS	46	4.690690	1.576366	4990.881594	0.010097	0.009946
RS	47	5.111089	1.576366	4131.717923	0.008359	0.008243
RS	48	5.568379	1.590717	3313.899792	0.006705	0.006639
RS	49	6.065798	1.590717	2617.440738	0.005296	0.005258
RS	50	6.606867	1.606677	1993.636039	0.004033	0.004027
RS	51	7.195416	1.606677	1490.763083	0.003016	0.003026
RS	52	7.835612	1.623327	1069.861208	0.002165	0.002189
RS	53	8.531988	1.623327	750.442708	0.001518	0.001548
RS	54	9.289473	1.637052	503.275179	0.001018	0.001050
RS	55	10.113430	1.637052	327.238284	0.000662	0.000691
RS	56	11.009692	1.637052	203.399490	0.000412	0.000436
RS	57	11.984604	1.637052	120.379570	0.000244	0.000262
RS	58	13.045067	1.620621	68.017805	0.000138	0.000151
RS	59	14.198590	1.620621	35.753372	0.000072	0.000081
RS	60	15.453338	1.620621	17.635069	0.000036	0.000041
RS	61	16.818194	1.620621	8.116978	0.000016	0.000019
RS	62	18.302820	1.620621	3.465387	0.000007	0.000008
RS	63	19.917728	1.620621	2.077667	0.000004	0.000005
PA	4+25*2+4+6 0.129941389 0.023338267 19.917727660 0.113928795 2.430120880 3.473288620 2.807097132 2.132659769 1.844437483 1.650710912 1.487100408 1.447906261 1.552352434 1.737952981 1.902338407 1.970592234 1.936279466 1.839474280 1.728163578 1.635912222 1.576401810 1.548362739 1.543248952 1.550734632 1.562932710 1.576366481 1.590717483 1.606677287 1.623327146 1.637051688 1.620621489
//
IT	3632
RD	11
LK	-5472292.916839
QD	-849.829120 -> -841.104027
RI	0.0553581900
TR	0.129413	0.023277
MT	20.037928
MM	C_pi: 1.246717, n_recomb: 494353.836497
RS	0	0.000000	0.113235	36379.724038	0.073590	0.163883
RS	1	0.008786	0.113235	36502.370276	0.073839	0.066135
RS	2	0.018343	0.113235	36366.372632	0.073563	0.043130
RS	3	0.028740	0.113235	35952.215921	0.072726	0.037439
RS	4	0.040051	2.650934	1585.111723	0.003206	0.001848
RS	5	0.052356	2.650934	1716.295826	0.003472	0.002268
RS	6	0.065741	3.672191	1341.993476	0.002715	0.001748
RS	7	0.080302	3.672191	1454.122875	0.002941	0.001992
RS	8	0.096143	2.876519	2009.449193	0.004065	0.002933
RS	9	0.113376	2.876519	2172.819121	0.004395	0.003507
RS	10	0.132122	2.149403	3138.837308	0.006349	0.005418
RS	11	0.152516	2.149403	3381.789599	0.006841	0.006135
RS	12	0.174701	1.859171	4205.082187	0.008506	0.007779
RS	13	0.198835	1.859171	4514.279191	0.009132	0.008375
RS	14	0.225090	1.662313	5408.900184	0.010941	0.010095
RS	15	0.253651	1.662313	5781.521493	0.011695	0.010991
RS	16	0.284722	1.486525	6891.673307	0.013941	0.013352
RS	17	0.318522	1.486525	7324.314532	0.014816	0.014579
RS	18	0.355292	1.439842	8016.559903	0.016216	0.016206
RS	19	0.395292	1.439842	8475.729535	0.017145	0.017333
RS	20	0.438807	1.546824	8329.969754	0.016850	0.017116
RS	21	0.486145	1.546824	8781.967257	0.017765	0.017971
RS	22	0.537642	1.743177	8209.634488	0.016607	0.016773
RS	23	0.593663	1.743177	8642.157347	0.017482	0.017489
RS	24	0.654605	1.919283	8253.200389	0.016695	0.016650
RS	25	0.720903	1.919283	8667.304744	0.017533	0.017361
RS	26	0.793024	1.992745	8746.072094	0.017692	0.017477
RS	27	0.871482	1.992745	9140.066011	0.018489	0.018223
RS	28	0.956834	1.955783	9693.825658	0.019609	0.019301
RS	29	1.049683	1.955783	10046.953370	0.020323	0.020033
RS	30	1.150691	1.852103	10932.129711	0.022114	0.021784
RS	31	1.260572	1.852103	11193.383283	0.022642	0.022374
RS	32	1.380107	1.733912	12148.353070	0.024574	0.024275
RS	33	1.510145	1.733912	12239.958904	0.024760	0.024527
RS	34	1.651607	1.637245	12939.254112	0.026174	0.025917
RS	35	1.805497	1.637245	12784.695275	0.025861	0.025637
RS	36	1.972907	1.576363	12982.036335	0.026261	0.026014
RS	37	2.155026	1.576363	12546.311983	0.025379	0.025120
RS	38	2.353145	1.549479	12193.893833	0.024666	0.024393
RS	39	2.568670	1.549479	11503.190432	0.023269	0.022963
RS	40	2.803130	1.547156	10731.446683	0.021708	0.021411
RS	41	3.058190	1.547156	9859.956635	0.019945	0.019628
RS	42	3.335657	1.558159	8868.764960	0.017940	0.017660
RS	43	3.637503	1.558159	7911.448426	0.016004	0.015730
RS	44	3.965867	1.573966	6873.542276	0.013904	0.013686
RS	45	4.323081	1.573966	5926.772723	0.011989	0.011798
RS	46	4.711678	1.590886	4960.723810	0.010035	0.009900
RS	47	5.134415	1.590886	4111.262276	0.008316	0.008214
RS	48	5.594293	1.608671	3295.520935	0.006666	0.006610
RS	49	6.094575	1.608671	2607.807265	0.005275	0.005244
RS	50	6.638809	1.628104	1986.913673	0.004019	0.004017
RS	51	7.230858	1.628104	1490.009958	0.003014	0.003026
RS	52	7.874923	1.648077	1070.981788	0.002166	0.002191
RS	53	8.575573	1.648077	754.309971	0.001526	0.001555
RS	54	9.337779	1.664607	507.478661	0.001027	0.001058
RS	55	10.166951	1.664607	331.788226	0.000671	0.000699
RS	56	11.068971	1.664607	207.449511	0.000420	0.000444
RS	57	12.050239	1.664607	123.559388	0.000250	0.000268
RS	58	13.117718	1.647296	70.313178	0.000142	0.000155
RS	59	14.278982	1.647296	37.225557	0.000075	0.000084
RS	60	15.542271	1.647296	18.503138	0.000037	0.000042
RS	61	16.916548	1.647296	8.587323	0.000017	0.000020
RS	62	18.411564	1.647296	3.698962	0.000007	0.000009
RS	63	20.037928	1.647296	2.250807	0.000005	0.000005
PA	4+25*2+4+6 0.129413366 0.023276659 20.037928180 0.113234732 2.650934142 3.672190783 2.876518559 2.149402528 1.859170805 1.662313065 1.486524615 1.439842208 1.546824476 1.743177236 1.919283141 1.992745343 1.955783044 1.852103193 1.733912169 1.637244571 1.576362722 1.549479074 1.547156467 1.558158596 1.573965604 1.590885741 1.608670732 1.628104227 1.648076833 1.664607117 1.647296148
//
IT	3946
RD	12
LK	-5472276.082068
QD	-838.284248 -> -830.738545
RI	0.0546820003
TR	0.128926	0.023221
MT	20.149223
MM	C_pi: 1.250099, n_recomb: 494513.972323
RS	0	0.000000	0.112672	36604.179952	0.074021	0.163518
RS	1	0.008795	0.112672	36712.584159	0.074240	0.066306
RS	2	0.018364	0.112672	36558.992888	0.073929	0.043307
RS	3	0.028774	0.112672	36123.993015	0.073049	0.037759
RS	4	0.040100	2.874416	1461.472458	0.002955	0.001707
RS	5	0.052422	2.874416	1583.148185	0.003201	0.002116
RS	6	0.065828	3.857610	1278.200947	0.002585	0.001682
RS	7	0.080413	3.857610	1385.387770	0.002802	0.001910
RS	8	0.096281	2.934362	1971.962776	0.003988	0.002897
RS	9	0.113544	2.934362	2132.710287	0.004313	0.003457
RS	10	0.132325	2.161013	3126.470146	0.006322	0.005422
RS	11	0.152759	2.161013	3368.872285	0.006812	0.006131
RS	12	0.174989	1.872610	4181.995368	0.008457	0.007762
RS	13	0.199175	1.872610	4490.192242	0.009080	0.008346
RS	14	0.225488	1.674590	5380.096349	0.010880	0.010056
RS	15	0.254115	1.674590	5751.751338	0.011631	0.010938
RS	16	0.285261	1.487137	6904.739615	0.013963	0.013377
RS	17	0.319145	1.487137	7338.474696	0.014840	0.014601
RS	18	0.356009	1.432782	8074.607327	0.016328	0.016314
RS	19	0.396116	1.432782	8535.957317	0.017261	0.017452
RS	20	0.439751	1.541641	8375.057863	0.016936	0.017205
RS	21	0.487223	1.541641	8828.513561	0.017853	0.018073
RS	22	0.538870	1.747935	8202.918818	0.016588	0.016768
RS	23	0.595060	1.747935	8635.752544	0.017463	0.017494
RS	24	0.656191	1.935251	8202.745360	0.016587	0.016567
RS	25	0.722700	1.935251	8616.644264	0.017424	0.017283
RS	26	0.795058	2.013808	8678.391731	0.017549	0.017366
RS	27	0.873780	2.013808	9072.779608	0.018347	0.018114
RS	28	0.959425	1.974365	9636.306054	0.019486	0.019213
RS	29	1.052604	1.974365	9991.125431	0.020204	0.019945
RS	30	1.153977	1.864114	10907.465451	0.022057	0.021759
RS	31	1.264267	1.864114	11170.998574	0.022590	0.022348
RS	32	1.384257	1.739336	12166.436258	0.024603	0.024330
RS	33	1.514800	1.739336	12258.508965	0.024789	0.024578
RS	34	1.656824	1.638428	12988.719243	0.026266	0.026030
RS	35	1.811340	1.638428	12830.475745	0.025946	0.025741
RS	36	1.979446	1.576188	13035.032392	0.026359	0.026132
RS	37	2.162337	1.576188	12592.013950	0.025463	0.025225
RS	38	2.361314	1.550335	12224.639002	0.024721	0.024468
RS	39	2.577791	1.550335	11526.734368	0.023309	0.023027
RS	40	2.813307	1.550585	10731.228444	0.021701	0.021427
RS	41	3.069538	1.550585	9856.595233	0.019932	0.019640
RS	42	3.348304	1.564851	8845.829247	0.017888	0.017631
RS	43	3.651589	1.564851	7890.924543	0.015957	0.015708
RS	44	3.981548	1.584032	6842.726245	0.013837	0.013640
RS	45	4.340527	1.584032	5902.728050	0.011936	0.011764
RS	46	4.731080	1.604258	4934.140892	0.009978	0.009858
RS	47	5.155982	1.604258	4093.276719	0.008277	0.008187
RS	48	5.618255	1.625375	3279.023065	0.006631	0.006583
RS	49	6.121186	1.625375	2599.211199	0.005256	0.005230
RS	50	6.668350	1.648257	1980.726987	0.004005	0.004006
RS	51	7.263639	1.648257	1489.337609	0.003012	0.003025
RS	52	7.911284	1.671593	1071.937320	0.002168	0.002193
RS	53	8.615891	1.671593	757.889319	0.001533	0.001561
RS	54	9.382469	1.691006	511.367846	0.001034	0.001065
RS	55	10.216470	1.691006	336.072395	0.000680	0.000707
RS	56	11.123822	1.691006	211.306570	0.000427	0.000451
RS	57	12.110977	1.691006	126.616581	0.000256	0.000274
RS	58	13.184955	1.672896	72.538891	0.000147	0.000160
RS	59	14.353390	1.672896	38.666651	0.000078	0.000087
RS	60	15.624592	1.672896	19.360937	0.000039	0.000044
RS	61	17.007598	1.672896	9.056608	0.000018	0.000021
RS	62	18.512243	1.672896	3.934354	0.000008	0.000009
RS	63	20.149223	1.672896	2.428316	0.000005	0.000006
PA	4+25*2+4+6 0.128926335 0.023221318 20.149222825 0.112672002 2.874415584 3.857609844 2.934361607 2.161012765 1.872610475 1.674589669 1.487137044 1.432781520 1.541640740 1.747935091 1.935251298 2.013807809 1.974364900 1.864114055 1.739335936 1.638428111 1.576188335 1.550334661 1.550585490 1.564851431 1.584032399 1.604258226 1.625374535 1.648257253 1.671593036 1.691005539 1.672896413
//
IT	4440
RD	13
LK	-5472261.491995
QD	-828.326250 -> -821.749303
RI	0.0540919008
TR	0.128474	0.023171
MT	20.253065
MM	C_pi: 1.253368, n_recomb: 494728.816204
RS	0	0.000000	0.112211	36800.099375	0.074384	0.163184
RS	1	0.008804	0.112211	36896.568453	0.074579	0.066461
RS	2	0.018383	0.112211	36728.127618	0.074239	0.043461
RS	3	0.028806	0.112211	36275.443724	0.073324	0.038039
RS	4	0.040146	3.100619	1354.907239	0.002739	0.001586
RS	5	0.052484	3.100619	1468.300744	0.002968	0.001983
RS	6	0.065909	4.030585	1224.287746	0.002475	0.001625
RS	7	0.080515	4.030585	1327.278238	0.002683	0.001839
RS	8	0.096408	2.982283	1942.650036	0.003927	0.002868
RS	9	0.113700	2.982283	2101.364269	0.004248	0.003417
RS	10	0.132514	2.168436	3120.528283	0.006308	0.005431
RS	11	0.152985	2.168436	3362.794603	0.006797	0.006134
RS	12	0.175257	1.885029	4161.688506	0.008412	0.007744
RS	13	0.199491	1.885029	4469.027326	0.009033	0.008318
RS	14	0.225858	1.687484	5349.917727	0.010814	0.010011
RS	15	0.254547	1.687484	5720.510969	0.011563	0.010880
RS	16	0.285761	1.488765	6913.363365	0.013974	0.013392
RS	17	0.319724	1.488765	7348.018582	0.014853	0.014612
RS	18	0.356676	1.426545	8129.098330	0.016431	0.016414
RS	19	0.396882	1.426545	8592.530514	0.017368	0.017562
RS	20	0.440628	1.536682	8419.993550	0.017019	0.017292
RS	21	0.488225	1.536682	8874.920130	0.017939	0.018172
RS	22	0.540012	1.752193	8199.340443	0.016573	0.016765
RS	23	0.596359	1.752193	8632.574393	0.017449	0.017501
RS	24	0.657666	1.950245	8157.771210	0.016489	0.016490
RS	25	0.724371	1.950245	8571.550495	0.017326	0.017211
RS	26	0.796949	2.033816	8616.866776	0.017417	0.017262
RS	27	0.875917	2.033816	9011.663322	0.018215	0.018011
RS	28	0.961837	1.992089	9583.908560	0.019372	0.019129
RS	29	1.055321	1.992089	9940.359442	0.020093	0.019860
RS	30	1.157035	1.875586	10885.815642	0.022004	0.021733
RS	31	1.267705	1.875586	11151.573760	0.022541	0.022321
RS	32	1.388118	1.744520	12185.478099	0.024631	0.024379
RS	33	1.519132	1.744520	12278.077502	0.024818	0.024624
RS	34	1.661681	1.639552	13038.127830	0.026354	0.026136
RS	35	1.816779	1.639552	12876.408806	0.026027	0.025838
RS	36	1.985533	1.575979	13088.318651	0.026456	0.026244
RS	37	2.169143	1.575979	12638.282075	0.025546	0.025324
RS	38	2.368919	1.551044	12257.047663	0.024775	0.024540
RS	39	2.586283	1.551044	11552.102136	0.023350	0.023088
RS	40	2.822784	1.553668	10734.286977	0.021697	0.021443
RS	41	3.080106	1.553668	9856.347709	0.019923	0.019652
RS	42	3.360083	1.570961	8827.149485	0.017842	0.017606
RS	43	3.664709	1.570961	7874.075257	0.015916	0.015687
RS	44	3.996155	1.593286	6816.057857	0.013777	0.013598
RS	45	4.356781	1.593286	5881.932395	0.011889	0.011734
RS	46	4.749157	1.616638	4910.626781	0.009926	0.009820
RS	47	5.176077	1.616638	4077.410601	0.008242	0.008162
RS	48	5.640584	1.640975	3264.168990	0.006598	0.006557
RS	49	6.145985	1.640975	2591.517181	0.005238	0.005218
RS	50	6.695883	1.667279	1975.005107	0.003992	0.003996
RS	51	7.294193	1.667279	1488.725506	0.003009	0.003024
RS	52	7.945179	1.694013	1072.735475	0.002168	0.002194
RS	53	8.653478	1.694013	761.199589	0.001539	0.001567
RS	54	9.424135	1.716389	514.961163	0.001041	0.001071
RS	55	10.262642	1.716389	340.105928	0.000687	0.000715
RS	56	11.174970	1.716389	214.980544	0.000435	0.000458
RS	57	12.167620	1.716389	129.556309	0.000262	0.000280
RS	58	13.247663	1.697552	74.697062	0.000151	0.000164
RS	59	14.422793	1.697552	40.076816	0.000081	0.000090
RS	60	15.701382	1.697552	20.207962	0.000041	0.000046
RS	61	17.092538	1.697552	9.524292	0.000019	0.000022
RS	62	18.606171	1.697552	4.171194	0.000008	0.000010
RS	63	20.253065	1.697552	2.609887	0.000005	0.000006
PA	4+25*2+4+6 0.128474034 0.023170959 20.253064988 0.112210601 3.100618573 4.030584525 2.982282542 2.168436135 1.885029349 1.687483953 1.488765188 1.426545238 1.536681677 1.752192509 1.950244948 2.033815753 1.992088648 1.875585926 1.744519561 1.639551567 1.575979394 1.551044164 1.553667582 1.570961148 1.593286270 1.616638500 1.640975488 1.667279412 1.694012639 1.716388943 1.697551998
//
IT	4469
RD	14
LK	-5472248.754120
QD	-819.633202 -> -813.864645
RI	0.0535706142
TR	0.128052	0.023125
MT	20.350412
MM	C_pi: 1.256520, n_recomb: 494980.020602
RS	0	0.000000	0.111828	36972.945051	0.074696	0.162875
RS	1	0.008812	0.111828	37059.317120	0.074870	0.066602
RS	2	0.018401	0.111828	36878.216465	0.074504	0.043597
RS	3	0.028835	0.111828	36410.372041	0.073559	0.038286
RS	4	0.040188	3.329740	1262.013107	0.002550	0.001480
RS	5	0.052542	3.329740	1368.119919	0.002764	0.001866
RS	6	0.065984	4.192100	1178.193842	0.002380	0.001577
RS	7	0.080611	4.192100	1277.582970	0.002581	0.001777
RS	8	0.096527	3.021716	1919.815720	0.003879	0.002846
RS	9	0.113846	3.021716	2076.965929	0.004196	0.003386
RS	10	0.132690	2.172440	3119.671251	0.006303	0.005444
RS	11	0.153195	2.172440	3362.129166	0.006792	0.006144
RS	12	0.175508	1.896607	4143.530392	0.008371	0.007726
RS	13	0.199786	1.896607	4450.117712	0.008990	0.008292
RS	14	0.226204	1.700909	5318.519532	0.010745	0.009961
RS	15	0.254950	1.700909	5687.961199	0.011491	0.010818
RS	16	0.286229	1.491244	6918.055655	0.013976	0.013397
RS	17	0.320265	1.491244	7353.471795	0.014856	0.014615
RS	18	0.357299	1.420986	8180.403919	0.016527	0.016506
RS	19	0.397598	1.420986	8645.824773	0.017467	0.017663
RS	20	0.441447	1.531875	8464.776018	0.017101	0.017377
RS	21	0.489161	1.531875	8921.174427	0.018023	0.018268
RS	22	0.541079	1.755929	8198.582482	0.016563	0.016766
RS	23	0.597573	1.755929	8632.285875	0.017440	0.017510
RS	24	0.659045	1.964283	8117.618256	0.016400	0.016419
RS	25	0.725934	1.964283	8531.343019	0.017236	0.017145
RS	26	0.798717	2.052801	8560.695324	0.017295	0.017165
RS	27	0.877914	2.052801	8955.899825	0.018093	0.017915
RS	28	0.964091	2.008997	9535.804513	0.019265	0.019048
RS	29	1.057861	2.008997	9893.814908	0.019988	0.019780
RS	30	1.159895	1.886565	10866.373166	0.021953	0.021706
RS	31	1.270920	1.886565	11134.290380	0.022494	0.022294
RS	32	1.391729	1.749504	12204.672475	0.024657	0.024424
RS	33	1.523184	1.749504	12297.850617	0.024845	0.024666
RS	34	1.666223	1.640655	13086.602244	0.026439	0.026235
RS	35	1.821867	1.640655	12921.625657	0.026105	0.025928
RS	36	1.991227	1.575784	13140.934710	0.026548	0.026349
RS	37	2.175511	1.575784	12684.192362	0.025626	0.025417
RS	38	2.376035	1.551671	12290.106553	0.024830	0.024609
RS	39	2.594230	1.551671	11578.350329	0.023392	0.023145
RS	40	2.831652	1.556483	10739.632806	0.021697	0.021460
RS	41	3.089997	1.556483	9858.326945	0.019917	0.019665
RS	42	3.371107	1.576582	8811.833492	0.017802	0.017584
RS	43	3.676990	1.576582	7860.141182	0.015880	0.015669
RS	44	4.009828	1.601834	6792.815755	0.013723	0.013560
RS	45	4.371997	1.601834	5863.815545	0.011847	0.011706
RS	46	4.766080	1.628134	4889.711057	0.009879	0.009784
RS	47	5.194892	1.628134	4063.326154	0.008209	0.008139
RS	48	5.661491	1.655579	3250.712123	0.006567	0.006533
RS	49	6.169208	1.655579	2584.573142	0.005222	0.005206
RS	50	6.721667	1.685272	1969.659840	0.003979	0.003986
RS	51	7.322810	1.685272	1488.134660	0.003006	0.003022
RS	52	7.976927	1.715432	1073.366919	0.002169	0.002194
RS	53	8.688686	1.715432	764.245798	0.001544	0.001572
RS	54	9.463167	1.740846	518.269825	0.001047	0.001077
RS	55	10.305898	1.740846	343.897783	0.000695	0.000722
RS	56	11.222892	1.740846	218.476685	0.000441	0.000464
RS	57	12.220695	1.740846	132.380598	0.000267	0.000285
RS	58	13.306426	1.721353	76.787465	0.000155	0.000168
RS	59	14.487834	1.721353	41.455090	0.000084	0.000092
RS	60	15.773351	1.721353	21.043207	0.000043	0.000048
RS	61	17.172151	1.721353	9.989631	0.000020	0.000023
RS	62	18.694217	1.721353	4.409036	0.000009	0.000010
RS	63	20.350412	1.721353	2.795166	0.000006	0.000007
PA	4+25*2+4+6 0.128052151 0.023124753 20.350411721 0.111827604 3.329740191 4.192099886 3.021716352 2.172439748 1.896606563 1.700908818 1.491244154 1.420986401 1.531874857 1.755928912 1.964283462 2.052800537 2.008996902 1.886564955 1.749504017 1.640655468 1.575784008 1.551671340 1.556482799 1.576582339 1.601834083 1.628133762 1.655578876 1.685271924 1.715431824 1.740846326 1.721353340
//
IT	4033
RD	15
LK	-5472237.565972
QD	-811.971832 -> -806.885743
RI	0.0531055807
TR	0.127657	0.023082
MT	20.442094
MM	C_pi: 1.259563, n_recomb: 495257.766882
RS	0	0.000000	0.111508	37126.509475	0.074964	0.162588
RS	1	0.008820	0.111508	37204.316065	0.075121	0.066733
RS	2	0.018418	0.111508	37012.380337	0.074734	0.043718
RS	3	0.028862	0.111508	36531.478046	0.073763	0.038505
RS	4	0.040228	3.561570	1180.390792	0.002383	0.001386
RS	5	0.052596	3.561570	1280.042886	0.002585	0.001761
RS	6	0.066055	4.343110	1138.390398	0.002299	0.001535
RS	7	0.080701	4.343110	1234.659909	0.002493	0.001724
RS	8	0.096639	3.053923	1902.183551	0.003841	0.002829
RS	9	0.113982	3.053923	2058.148208	0.004156	0.003362
RS	10	0.132855	2.173654	3122.904906	0.006306	0.005461
RS	11	0.153393	2.173654	3365.817595	0.006796	0.006158
RS	12	0.175743	1.907502	4127.061417	0.008333	0.007708
RS	13	0.200063	1.907502	4432.979072	0.008951	0.008268
RS	14	0.226528	1.714820	5286.045376	0.010673	0.009907
RS	15	0.255328	1.714820	5654.253054	0.011417	0.010754
RS	16	0.286668	1.494461	6919.276189	0.013971	0.013395
RS	17	0.320772	1.494461	7355.310477	0.014851	0.014610
RS	18	0.357884	1.416005	8228.881571	0.016615	0.016593
RS	19	0.398269	1.416005	8696.207329	0.017559	0.017757
RS	20	0.442217	1.527179	8509.478011	0.017182	0.017460
RS	21	0.490040	1.527179	8967.346607	0.018106	0.018361
RS	22	0.542082	1.759160	8200.409521	0.016558	0.016770
RS	23	0.598713	1.759160	8634.641611	0.017435	0.017521
RS	24	0.660339	1.977408	8081.823089	0.016318	0.016354
RS	25	0.727401	1.977408	8495.549516	0.017154	0.017084
RS	26	0.800378	2.070812	8509.315292	0.017182	0.017073
RS	27	0.879791	2.070812	8904.923558	0.017980	0.017825
RS	28	0.966208	2.025139	9491.481918	0.019165	0.018972
RS	29	1.060248	2.025139	9850.979848	0.019891	0.019703
RS	30	1.162581	1.897090	10848.745111	0.021905	0.021680
RS	31	1.273941	1.897090	11118.752527	0.022450	0.022266
RS	32	1.395122	1.754326	12223.642540	0.024681	0.024465
RS	33	1.526992	1.754326	12317.447776	0.024871	0.024703
RS	34	1.670492	1.641771	13133.756859	0.026519	0.026327
RS	35	1.826649	1.641771	12965.741692	0.026180	0.026012
RS	36	1.996579	1.575640	13192.419665	0.026637	0.026449
RS	37	2.181497	1.575640	12729.300808	0.025702	0.025505
RS	38	2.382725	1.552263	12323.313993	0.024883	0.024673
RS	39	2.601700	1.552263	11605.009439	0.023432	0.023200
RS	40	2.839990	1.559095	10746.712080	0.021699	0.021476
RS	41	3.099296	1.559095	9862.038307	0.019913	0.019678
RS	42	3.381474	1.581789	8799.368771	0.017767	0.017564
RS	43	3.688539	1.581789	7848.688210	0.015848	0.015653
RS	44	4.022688	1.609759	6772.569873	0.013675	0.013525
RS	45	4.386308	1.609759	5848.041915	0.011808	0.011681
RS	46	4.781999	1.638833	4871.097065	0.009835	0.009751
RS	47	5.212591	1.638833	4050.818231	0.008179	0.008118
RS	48	5.681160	1.669276	3238.500535	0.006539	0.006511
RS	49	6.191058	1.669276	2578.294489	0.005206	0.005194
RS	50	6.745928	1.702319	1964.652989	0.003967	0.003976
RS	51	7.349737	1.702319	1487.558038	0.003004	0.003020
RS	52	8.006803	1.735930	1073.841625	0.002168	0.002194
RS	53	8.721821	1.735930	767.044026	0.001549	0.001577
RS	54	9.499904	1.764459	521.308734	0.001053	0.001082
RS	55	10.346614	1.764459	347.459488	0.000702	0.000728
RS	56	11.268003	1.764459	221.802121	0.000448	0.000470
RS	57	12.270659	1.764459	135.092848	0.000273	0.000290
RS	58	13.361748	1.744392	78.810575	0.000159	0.000172
RS	59	14.549072	1.744392	42.801140	0.000086	0.000095
RS	60	15.841118	1.744392	21.866126	0.000044	0.000049
RS	61	17.247121	1.744392	10.452159	0.000021	0.000024
RS	62	18.777134	1.744392	4.647585	0.000009	0.000011
RS	63	20.442094	1.744392	2.983918	0.000006	0.000007
PA	4+25*2+4+6 0.127656925 0.023082003 20.442093530 0.111508089 3.561569846 4.343110488 3.053922604 2.173653823 1.907502442 1.714820060 1.494461083 1.416004839 1.527179493 1.759160023 1.977407708 2.070812385 2.025138601 1.897090091 1.754325858 1.641771064 1.575639741 1.552263256 1.559095303 1.581789119 1.609759417 1.638833483 1.669275687 1.702318697 1.735929625 1.764459357 1.744392419
//
IT	5152
RD	16
LK	-5472227.690090
QD	-805.165045 -> -800.660005
RI	0.0526867608
TR	0.127286	0.023042
MT	20.528603
MM	C_pi: 1.262497, n_recomb: 495553.157404
RS	0	0.000000	0.111239	37264.108430	0.075197	0.162320
RS	1	0.008827	0.111239	37334.594116	0.075339	0.066854
RS	2	0.018434	0.111239	37133.310358	0.074933	0.043826
RS	3	0.028888	0.111239	36641.067333	0.073940	0.038702
RS	4	0.040265	3.796647	1107.939626	0.002236	0.001303
RS	5	0.052647	3.796647	1201.820385	0.002425	0.001668
RS	6	0.066121	4.484602	1103.679717	0.002227	0.001498
RS	7	0.080785	4.484602	1197.221473	0.002416	0.001676
RS	8	0.096744	3.080073	1888.693508	0.003811	0.002817
RS	9	0.114111	3.080073	2043.774421	0.004124	0.003343
RS	10	0.133011	2.172577	3129.447878	0.006315	0.005481
RS	11	0.153579	2.172577	3373.027065	0.006807	0.006177
RS	12	0.175963	1.917821	4111.940796	0.008298	0.007689
RS	13	0.200323	1.917821	4417.251471	0.008914	0.008244
RS	14	0.226834	1.729178	5252.584904	0.010599	0.009850
RS	15	0.255684	1.729178	5619.479580	0.011340	0.010686
RS	16	0.287081	1.498323	6917.352698	0.013959	0.013387
RS	17	0.321250	1.498323	7353.871864	0.014840	0.014598
RS	18	0.358434	1.411526	8274.716863	0.016698	0.016673
RS	19	0.398901	1.411526	8743.866484	0.017645	0.017844
RS	20	0.442941	1.522558	8554.115215	0.017262	0.017542
RS	21	0.490867	1.522558	9013.446828	0.018189	0.018452
RS	22	0.543025	1.761900	8204.556126	0.016556	0.016777
RS	23	0.599786	1.761900	8639.364414	0.017434	0.017535
RS	24	0.661558	1.989645	8049.960918	0.016244	0.016295
RS	25	0.728782	1.989645	8463.735260	0.017079	0.017029
RS	26	0.801941	2.087887	8462.209562	0.017076	0.016988
RS	27	0.881557	2.087887	8858.212276	0.017875	0.017740
RS	28	0.968202	2.040542	9450.490330	0.019071	0.018899
RS	29	1.062494	2.040542	9811.401857	0.019799	0.019630
RS	30	1.165111	1.907184	10832.569215	0.021860	0.021653
RS	31	1.276785	1.907184	11104.593827	0.022408	0.022238
RS	32	1.398317	1.758993	12242.121700	0.024704	0.024502
RS	33	1.530577	1.758993	12336.591960	0.024895	0.024737
RS	34	1.674512	1.642905	13179.285308	0.026595	0.026413
RS	35	1.831152	1.642905	13008.444008	0.026250	0.026091
RS	36	2.001620	1.575553	13242.433763	0.026723	0.026542
RS	37	2.187135	1.575553	12773.267207	0.025776	0.025587
RS	38	2.389026	1.552840	12356.232323	0.024934	0.024735
RS	39	2.608738	1.552840	11631.661585	0.023472	0.023251
RS	40	2.847845	1.561538	10755.040308	0.021703	0.021492
RS	41	3.108058	1.561538	9867.039230	0.019911	0.019690
RS	42	3.391241	1.586627	8789.273724	0.017736	0.017546
RS	43	3.699422	1.586627	7839.301434	0.015819	0.015639
RS	44	4.034806	1.617118	6754.902425	0.013631	0.013494
RS	45	4.399795	1.617118	5834.279267	0.011773	0.011658
RS	46	4.797003	1.648799	4854.492895	0.009796	0.009721
RS	47	5.229273	1.648799	4039.678125	0.008152	0.008098
RS	48	5.699701	1.682127	3227.377782	0.006513	0.006490
RS	49	6.211654	1.682127	2572.586855	0.005191	0.005183
RS	50	6.768799	1.718480	1959.929298	0.003955	0.003966
RS	51	7.375124	1.718480	1486.974183	0.003001	0.003018
RS	52	8.034972	1.755566	1074.156211	0.002168	0.002194
RS	53	8.753065	1.755566	769.601616	0.001553	0.001581
RS	54	9.534546	1.787280	524.090348	0.001058	0.001086
RS	55	10.385011	1.787280	350.800795	0.000708	0.000734
RS	56	11.310548	1.787280	224.962909	0.000454	0.000476
RS	57	12.317785	1.787280	137.695931	0.000278	0.000295
RS	58	13.413932	1.766718	80.767095	0.000163	0.000176
RS	59	14.606840	1.766718	44.114608	0.000089	0.000097
RS	60	15.905048	1.766718	22.676074	0.000046	0.000051
RS	61	17.317852	1.766718	10.911323	0.000022	0.000025
RS	62	18.855367	1.766718	4.886481	0.000010	0.000011
RS	63	20.528603	1.766718	3.175835	0.000006	0.000007
PA	4+25*2+4+6 0.127285959 0.023042303 20.528603035 0.111239043 3.796646988 4.484602376 3.080073470 2.172576921 1.917820582 1.729177877 1.498323454 1.411525538 1.522557507 1.761899651 1.989644684 2.087887202 2.040542348 1.907183652 1.758992846 1.642905033 1.575553339 1.552839854 1.561538229 1.586626916 1.617118333 1.648798618 1.682127462 1.718480217 1.755566475 1.787279979 1.766718421
//
IT	3627
RD	17
LK	-5472218.932094
QD	-799.074461 -> -795.067574
RI	0.0523073813
TR	0.126937	0.023005
MT	20.610320
MM	C_pi: 1.265316, n_recomb: 495858.631698
RS	0	0.000000	0.111011	37388.221181	0.075401	0.162069
RS	1	0.008834	0.111011	37452.407583	0.075530	0.066967
RS	2	0.018449	0.111011	37243.001454	0.075108	0.043924
RS	3	0.028912	0.111011	36740.837432	0.074095	0.038879
RS	4	0.040301	4.034506	1043.312165	0.002104	0.001228
RS	5	0.052695	4.034506	1132.011062	0.002283	0.001583
RS	6	0.066184	4.617446	1073.143920	0.002164	0.001466
RS	7	0.080865	4.617446	1164.280382	0.002348	0.001634
RS	8	0.096843	3.100944	1878.645612	0.003789	0.002808
RS	9	0.114232	3.100944	2033.093931	0.004100	0.003329
RS	10	0.133157	2.169595	3138.702391	0.006330	0.005503
RS	11	0.153754	2.169595	3383.120071	0.006823	0.006200
RS	12	0.176171	1.927646	4097.882303	0.008264	0.007670
RS	13	0.200568	1.927646	4402.632273	0.008879	0.008221
RS	14	0.227121	1.743907	5218.327317	0.010524	0.009790
RS	15	0.256019	1.743907	5583.838398	0.011261	0.010617
RS	16	0.287470	1.502739	6912.612047	0.013941	0.013373
RS	17	0.321699	1.502739	7349.491859	0.014822	0.014581
RS	18	0.358952	1.407471	8318.122139	0.016775	0.016749
RS	19	0.399497	1.407471	8789.016999	0.017725	0.017926
RS	20	0.443622	1.517998	8598.544902	0.017341	0.017623
RS	21	0.491646	1.517998	9059.323318	0.018270	0.018541
RS	22	0.543913	1.764180	8210.678387	0.016559	0.016786
RS	23	0.600797	1.764180	8646.097332	0.017437	0.017551
RS	24	0.662706	2.001054	8021.505402	0.016177	0.016240
RS	25	0.730083	2.001054	8435.362467	0.017012	0.016978
RS	26	0.803414	2.104065	8418.889293	0.016978	0.016907
RS	27	0.883222	2.104065	8815.272299	0.017778	0.017660
RS	28	0.970080	2.055240	9412.406529	0.018982	0.018829
RS	29	1.064612	2.055240	9774.656607	0.019713	0.019560
RS	30	1.167495	1.916865	10817.532467	0.021816	0.021626
RS	31	1.279466	1.916865	11091.498288	0.022368	0.022211
RS	32	1.401329	1.763512	12259.875952	0.024725	0.024535
RS	33	1.533957	1.763512	12355.041410	0.024916	0.024768
RS	34	1.678302	1.644057	13222.965523	0.026667	0.026493
RS	35	1.835399	1.644057	13049.501800	0.026317	0.026164
RS	36	2.006373	1.575528	13290.698222	0.026803	0.026630
RS	37	2.192452	1.575528	12815.812031	0.025846	0.025664
RS	38	2.394968	1.553413	12388.517365	0.024984	0.024793
RS	39	2.615376	1.553413	11657.975338	0.023511	0.023300
RS	40	2.855254	1.563834	10764.230134	0.021708	0.021508
RS	41	3.116323	1.563834	9872.972777	0.019911	0.019702
RS	42	3.400455	1.591138	8781.111510	0.017709	0.017531
RS	43	3.709688	1.591138	7831.608998	0.015794	0.015627
RS	44	4.046238	1.623956	6739.468220	0.013592	0.013465
RS	45	4.412520	1.623956	5822.253494	0.011742	0.011637
RS	46	4.811159	1.658080	4839.654684	0.009760	0.009694
RS	47	5.245015	1.658080	4029.732471	0.008127	0.008080
RS	48	5.717197	1.694183	3217.219017	0.006488	0.006470
RS	49	6.231092	1.694183	2567.375770	0.005178	0.005173
RS	50	6.790385	1.733802	1955.448121	0.003944	0.003956
RS	51	7.399087	1.733802	1486.368554	0.002998	0.003016
RS	52	8.061561	1.774378	1074.314119	0.002167	0.002193
RS	53	8.782559	1.774378	771.927110	0.001557	0.001584
RS	54	9.567251	1.809344	526.623586	0.001062	0.001090
RS	55	10.421262	1.809344	353.928381	0.000714	0.000739
RS	56	11.350718	1.809344	227.962768	0.000460	0.000481
RS	57	12.362282	1.809344	140.191108	0.000283	0.000300
RS	58	13.463209	1.788367	82.656599	0.000167	0.000179
RS	59	14.661393	1.788367	45.394513	0.000092	0.000100
RS	60	15.965424	1.788367	23.472081	0.000047	0.000052
RS	61	17.384655	1.788367	11.366403	0.000023	0.000026
RS	62	18.929262	1.788367	5.125286	0.000010	0.000012
RS	63	20.610320	1.788367	3.370544	0.000007	0.000008
PA	4+25*2+4+6 0.126937328 0.023005341 20.610319943 0.111010640 4.034505885 4.617445617 3.100943605 2.169595413 1.927645843 1.743907393 1.502738794 1.407470640 1.517998151 1.764179788 2.001054189 2.104065413 2.055239610 1.916864840 1.763512048 1.644057412 1.575527795 1.553412964 1.563834202 1.591137543 1.623956466 1.658080202 1.694183038 1.733801608 1.774378221 1.809343659 1.788367472
//
IT	3801
RD	18
LK	-5472211.137019
QD	-793.597880 -> -790.020315
RI	0.0519616282
TR	0.126609	0.022971
MT	20.687684
MM	C_pi: 1.268026, n_recomb: 496169.635238
RS	0	0.000000	0.110816	37500.754320	0.075581	0.161834
RS	1	0.008841	0.110816	37559.501620	0.075699	0.067073
RS	2	0.018463	0.110816	37343.007965	0.075263	0.044013
RS	3	0.028935	0.110816	36832.124126	0.074233	0.039040
RS	4	0.040334	4.275816	985.151105	0.001986	0.001161
RS	5	0.052740	4.275816	1069.158829	0.002155	0.001506
RS	6	0.066243	4.742176	1046.130127	0.002108	0.001438
RS	7	0.080940	4.742176	1135.134566	0.002288	0.001596
RS	8	0.096936	3.117374	1871.393366	0.003772	0.002802
RS	9	0.114346	3.117374	2025.413155	0.004082	0.003318
RS	10	0.133295	2.165043	3150.194724	0.006349	0.005527
RS	11	0.153920	2.165043	3395.591799	0.006844	0.006225
RS	12	0.176367	1.937021	4084.749505	0.008233	0.007651
RS	13	0.200800	1.937021	4388.978311	0.008846	0.008199
RS	14	0.227392	1.758954	5183.456224	0.010447	0.009728
RS	15	0.256335	1.758954	5547.522865	0.011181	0.010547
RS	16	0.287837	1.507627	6905.414011	0.013917	0.013354
RS	17	0.322124	1.507627	7342.542887	0.014798	0.014558
RS	18	0.359442	1.403793	8359.256694	0.016848	0.016820
RS	19	0.400059	1.403793	8831.822281	0.017800	0.018003
RS	20	0.444266	1.513489	8642.758575	0.017419	0.017703
RS	21	0.492382	1.513489	9104.965158	0.018351	0.018629
RS	22	0.544752	1.766030	8218.562162	0.016564	0.016798
RS	23	0.601751	1.766030	8654.619456	0.017443	0.017569
RS	24	0.663790	2.011680	7996.129564	0.016116	0.016191
RS	25	0.731313	2.011680	8410.099071	0.016950	0.016931
RS	26	0.804805	2.119402	8378.949454	0.016887	0.016832
RS	27	0.884794	2.119402	8775.697862	0.017687	0.017586
RS	28	0.971855	2.069269	9376.921505	0.018899	0.018763
RS	29	1.066612	2.069269	9740.438146	0.019631	0.019493
RS	30	1.169747	1.926155	10803.466846	0.021774	0.021599
RS	31	1.281999	1.926155	11079.298098	0.022330	0.022183
RS	32	1.404175	1.767895	12276.812298	0.024743	0.024565
RS	33	1.537152	1.767895	12372.697517	0.024936	0.024795
RS	34	1.681884	1.645230	13264.746760	0.026734	0.026568
RS	35	1.839412	1.645230	13088.852329	0.026380	0.026233
RS	36	2.010866	1.575568	13337.098227	0.026880	0.026712
RS	37	2.197477	1.575568	12856.813083	0.025912	0.025737
RS	38	2.400586	1.553994	12419.997789	0.025032	0.024847
RS	39	2.621650	1.553994	11683.778149	0.023548	0.023346
RS	40	2.862258	1.566009	10774.017147	0.021714	0.021523
RS	41	3.124137	1.566009	9879.594962	0.019912	0.019714
RS	42	3.409167	1.595353	8774.614959	0.017685	0.017517
RS	43	3.719396	1.595353	7825.376918	0.015772	0.015616
RS	44	4.057050	1.630319	6725.999638	0.013556	0.013439
RS	45	4.424554	1.630319	5811.752036	0.011713	0.011618
RS	46	4.824548	1.666729	4826.387871	0.009727	0.009668
RS	47	5.259903	1.666729	4020.843389	0.008104	0.008064
RS	48	5.733746	1.705499	3207.911614	0.006465	0.006452
RS	49	6.249479	1.705499	2562.595702	0.005165	0.005163
RS	50	6.810805	1.748336	1951.176686	0.003932	0.003947
RS	51	7.421756	1.748336	1485.731811	0.002994	0.003014
RS	52	8.086717	1.792420	1074.316598	0.002165	0.002191
RS	53	8.810465	1.792420	774.029508	0.001560	0.001587
RS	54	9.598196	1.830704	528.919802	0.001066	0.001094
RS	55	10.455566	1.830704	356.851722	0.000719	0.000744
RS	56	11.388732	1.830704	230.808118	0.000465	0.000486
RS	57	12.404395	1.830704	142.581938	0.000287	0.000304
RS	58	13.509847	1.809403	84.480126	0.000170	0.000183
RS	59	14.713027	1.809403	46.641106	0.000094	0.000102
RS	60	16.022574	1.809403	24.254050	0.000049	0.000054
RS	61	17.447892	1.809403	11.817222	0.000024	0.000027
RS	62	18.999216	1.809403	5.363859	0.000011	0.000012
RS	63	20.687684	1.809403	3.567924	0.000007	0.000008
PA	4+25*2+4+6 0.126608916 0.022970786 20.687684120 0.110815843 4.275816105 4.742175867 3.117373570 2.165043421 1.937021409 1.758953637 1.507627178 1.403792824 1.513488641 1.766030487 2.011679904 2.119401804 2.069269499 1.926155065 1.767894861 1.645229903 1.575568364 1.553993692 1.566008646 1.595352955 1.630318631 1.666728950 1.705499393 1.748335612 1.792420232 1.830703928 1.809403464
//
IT	4177
RD	19
LK	-5472204.170758
QD	-788.645614 -> -785.439922
RI	0.0516449982
TR	0.126298	0.022938
MT	20.761235
MM	C_pi: 1.270633, n_recomb: 496480.496939
RS	0	0.000000	0.110648	37603.404830	0.075740	0.161612
RS	1	0.008847	0.110648	37657.419624	0.075849	0.067172
RS	2	0.018476	0.110648	37434.692218	0.075400	0.044094
RS	3	0.028957	0.110648	36916.082841	0.074356	0.039186
RS	4	0.040365	4.520570	932.533142	0.001878	0.001100
RS	5	0.052783	4.520570	1012.273885	0.002039	0.001435
RS	6	0.066299	4.859659	1022.030803	0.002059	0.001413
RS	7	0.081011	4.859659	1109.130048	0.002234	0.001562
RS	8	0.097024	3.129979	1866.467983	0.003759	0.002798
RS	9	0.114454	3.129979	2020.229286	0.004069	0.003311
RS	10	0.133426	2.159196	3163.526106	0.006372	0.005552
RS	11	0.154076	2.159196	3410.017344	0.006868	0.006253
RS	12	0.176553	1.945996	4072.382427	0.008203	0.007632
RS	13	0.201019	1.945996	4376.121308	0.008814	0.008179
RS	14	0.227649	1.774269	5148.104774	0.010369	0.009665
RS	15	0.256635	1.774269	5510.673345	0.011099	0.010475
RS	16	0.288185	1.512935	6895.971898	0.013890	0.013332
RS	17	0.322526	1.512935	7333.244969	0.014770	0.014531
RS	18	0.359905	1.400451	8398.229470	0.016916	0.016887
RS	19	0.400592	1.400451	8872.393085	0.017871	0.018074
RS	20	0.444877	1.509036	8686.615752	0.017496	0.017781
RS	21	0.493080	1.509036	9150.226111	0.018430	0.018715
RS	22	0.545548	1.767496	8227.918250	0.016572	0.016811
RS	23	0.602657	1.767496	8664.632864	0.017452	0.017589
RS	24	0.664818	2.021587	7973.429827	0.016060	0.016145
RS	25	0.732478	2.021587	8387.534293	0.016894	0.016889
RS	26	0.806125	2.133951	8342.006148	0.016802	0.016761
RS	27	0.886286	2.133951	8739.103071	0.017602	0.017516
RS	28	0.973539	2.082677	9343.709040	0.018820	0.018700
RS	29	1.068511	2.082677	9708.421869	0.019554	0.019430
RS	30	1.171884	1.935084	10790.154004	0.021733	0.021573
RS	31	1.284403	1.935084	11067.775093	0.022292	0.022156
RS	32	1.406876	1.772157	12292.801084	0.024760	0.024591
RS	33	1.540183	1.772157	12389.424853	0.024955	0.024820
RS	34	1.685284	1.646432	13304.511523	0.026798	0.026637
RS	35	1.843221	1.646432	13126.369138	0.026439	0.026296
RS	36	2.015130	1.575683	13381.495649	0.026953	0.026790
RS	37	2.202248	1.575683	12896.122807	0.025975	0.025805
RS	38	2.405919	1.554600	12450.441047	0.025077	0.024899
RS	39	2.627608	1.554600	11708.841796	0.023584	0.023390
RS	40	2.868909	1.568089	10784.118681	0.021721	0.021538
RS	41	3.131557	1.568089	9886.641845	0.019913	0.019726
RS	42	3.417440	1.599316	8769.454480	0.017663	0.017505
RS	43	3.728614	1.599316	7820.320800	0.015752	0.015606
RS	44	4.067317	1.636259	6714.201431	0.013524	0.013416
RS	45	4.435983	1.636259	5802.540115	0.011687	0.011600
RS	46	4.837264	1.674804	4814.489549	0.009697	0.009645
RS	47	5.274045	1.674804	4012.864704	0.008083	0.008048
RS	48	5.749466	1.716137	3199.345837	0.006444	0.006435
RS	49	6.266945	1.716137	2558.179128	0.005153	0.005154
RS	50	6.830204	1.762145	1947.072268	0.003922	0.003937
RS	51	7.443293	1.762145	1485.046006	0.002991	0.003011
RS	52	8.110619	1.809748	1074.162947	0.002164	0.002190
RS	53	8.836980	1.809748	775.914261	0.001563	0.001590
RS	54	9.627601	1.851417	530.986000	0.001070	0.001097
RS	55	10.488164	1.851417	359.576688	0.000724	0.000749
RS	56	11.424858	1.851417	233.502667	0.000470	0.000491
RS	57	12.444417	1.851417	144.870096	0.000292	0.000309
RS	58	13.554173	1.829872	86.238190	0.000174	0.000186
RS	59	14.762105	1.829872	47.853893	0.000096	0.000105
RS	60	16.076898	1.829872	25.021236	0.000050	0.000056
RS	61	17.508006	1.829872	12.263148	0.000025	0.000028
RS	62	19.065718	1.829872	5.601785	0.000011	0.000013
RS	63	20.761235	1.829872	3.767582	0.000008	0.000009
PA	4+25*2+4+6 0.126298288 0.022938233 20.761234999 0.110648284 4.520569976 4.859658886 3.129978917 2.159196059 1.945996456 1.774268928 1.512935481 1.400451277 1.509035828 1.767495756 2.021586973 2.133950539 2.082676841 1.935084241 1.772157059 1.646431768 1.575682560 1.554599832 1.568089039 1.599316325 1.636259495 1.674803695 1.716136644 1.762144544 1.809748270 1.851417230 1.829871558
//
IT	4149
RD	20
LK	-5472197.922114
QD	-784.146351 -> -781.264204
RI	0.0513530608
TR	0.126005	0.022908
MT	20.831040
MM	C_pi: 1.273135, n_recomb: 496790.091793
RS	0	0.000000	0.110504	37697.251933	0.075882	0.161402
RS	1	0.008852	0.110504	37747.152617	0.075982	0.067265
RS	2	0.018488	0.110504	37518.941695	0.075523	0.044169
RS	3	0.028977	0.110504	36993.483158	0.074465	0.039320
RS	4	0.040395	4.768780	884.706227	0.001781	0.001045
RS	5	0.052823	4.768780	960.549223	0.001934	0.001371
RS	6	0.066352	4.970561	1000.392332	0.002014	0.001390
RS	7	0.081078	4.970561	1085.778239	0.002186	0.001532
RS	8	0.097108	3.139378	1863.447979	0.003751	0.002797
RS	9	0.114556	3.139378	2017.089543	0.004060	0.003306
RS	10	0.133550	2.152277	3178.397977	0.006398	0.005579
RS	11	0.154225	2.152277	3426.078011	0.006896	0.006283
RS	12	0.176729	1.954587	4060.726704	0.008174	0.007613
RS	13	0.201227	1.954587	4364.004259	0.008784	0.008158
RS	14	0.227892	1.789808	5112.427163	0.010291	0.009600
RS	15	0.256919	1.789808	5473.452142	0.011018	0.010403
RS	16	0.288514	1.518594	6884.618165	0.013858	0.013306
RS	17	0.322907	1.518594	7321.942243	0.014739	0.014501
RS	18	0.360345	1.397401	8435.234253	0.016979	0.016950
RS	19	0.401096	1.397401	8910.928189	0.017937	0.018142
RS	20	0.445455	1.504627	8730.137452	0.017573	0.017859
RS	21	0.493741	1.504627	9195.126365	0.018509	0.018799
RS	22	0.546301	1.768603	8238.574894	0.016584	0.016827
RS	23	0.603514	1.768603	8675.961075	0.017464	0.017610
RS	24	0.665792	2.030814	7953.159091	0.016009	0.016103
RS	25	0.733583	2.030814	8367.417901	0.016843	0.016850
RS	26	0.807375	2.147742	8307.816407	0.016723	0.016695
RS	27	0.887699	2.147742	8705.246083	0.017523	0.017450
RS	28	0.975134	2.095479	9312.608166	0.018746	0.018640
RS	29	1.070309	2.095479	9678.450876	0.019482	0.019370
RS	30	1.173909	1.943657	10777.547598	0.021694	0.021547
RS	31	1.286681	1.943657	11056.884691	0.022257	0.022130
RS	32	1.409435	1.776288	12307.917081	0.024775	0.024615
RS	33	1.543056	1.776288	12405.290896	0.024971	0.024842
RS	34	1.688506	1.647648	13342.357617	0.026857	0.026703
RS	35	1.846831	1.647648	13162.135861	0.026494	0.026356
RS	36	2.019172	1.575855	13423.958477	0.027021	0.026863
RS	37	2.206769	1.575855	12933.792371	0.026035	0.025869
RS	38	2.410973	1.555221	12479.852491	0.025121	0.024947
RS	39	2.633254	1.555221	11733.157690	0.023618	0.023431
RS	40	2.875212	1.570075	10794.450385	0.021728	0.021552
RS	41	3.138590	1.570075	9894.029797	0.019916	0.019737
RS	42	3.425282	1.603034	8765.502878	0.017644	0.017495
RS	43	3.737354	1.603034	7816.328655	0.015734	0.015598
RS	44	4.077051	1.641794	6703.931340	0.013494	0.013395
RS	45	4.446820	1.641794	5794.506744	0.011664	0.011585
RS	46	4.849322	1.682326	4803.846839	0.009670	0.009624
RS	47	5.287455	1.682326	4005.720831	0.008063	0.008034
RS	48	5.764373	1.726118	3191.464874	0.006424	0.006418
RS	49	6.283510	1.726118	2554.098280	0.005141	0.005145
RS	50	6.848603	1.775247	1943.126958	0.003911	0.003928
RS	51	7.463720	1.775247	1484.316630	0.002988	0.003009
RS	52	8.133289	1.826377	1073.865626	0.002162	0.002188
RS	53	8.862132	1.826377	777.595694	0.001565	0.001592
RS	54	9.655494	1.871493	532.836178	0.001073	0.001099
RS	55	10.519088	1.871493	362.113447	0.000729	0.000753
RS	56	11.459131	1.871493	236.052729	0.000475	0.000496
RS	57	12.482389	1.871493	147.058821	0.000296	0.000313
RS	58	13.596231	1.849782	87.931897	0.000177	0.000189
RS	59	14.808674	1.849782	49.032914	0.000099	0.000107
RS	60	16.128447	1.849782	25.773291	0.000052	0.000057
RS	61	17.565052	1.849782	12.703804	0.000026	0.000028
RS	62	19.128830	1.849782	5.838791	0.000012	0.000013
RS	63	20.831040	1.849782	3.969254	0.000008	0.000009
PA	4+25*2+4+6 0.126004863 0.022907634 20.831040458 0.110504166 4.768780211 4.970560916 3.139377501 2.152277248 1.954587171 1.789808096 1.518594330 1.397400992 1.504626698 1.768603416 2.030813591 2.147742370 2.095478864 1.943656772 1.776288201 1.647647856 1.575855369 1.555220848 1.570074618 1.603034065 1.641794052 1.682326189 1.726118074 1.775247076 1.826377201 1.871493322 1.849781748
//
IT	3850
RD	21
LK	-5472192.300630
QD	-780.044129 -> -777.444445
RI	0.0510833876
TR	0.125727	0.022879
MT	20.897512
MM	C_pi: 1.275541, n_recomb: 497095.962159
RS	0	0.000000	0.110379	37783.519200	0.076009	0.161204
RS	1	0.008858	0.110379	37829.821791	0.076102	0.067353
RS	2	0.018500	0.110379	37596.756062	0.075633	0.044237
RS	3	0.028997	0.110379	37065.185144	0.074563	0.039443
RS	4	0.040423	5.020545	841.031280	0.001692	0.000994
RS	5	0.052862	5.020545	913.298698	0.001837	0.001311
RS	6	0.066402	5.075620	980.817952	0.001973	0.001370
RS	7	0.081142	5.075620	1064.651775	0.002142	0.001504
RS	8	0.097187	3.146153	1861.950795	0.003746	0.002797
RS	9	0.114654	3.146153	2015.583222	0.004055	0.003304
RS	10	0.133667	2.144492	3194.532243	0.006426	0.005608
RS	11	0.154365	2.144492	3443.477560	0.006927	0.006315
RS	12	0.176897	1.962804	4049.739354	0.008147	0.007594
RS	13	0.201424	1.962804	4352.582894	0.008756	0.008139
RS	14	0.228123	1.805525	5076.568924	0.010212	0.009535
RS	15	0.257188	1.805525	5436.013361	0.010936	0.010331
RS	16	0.288827	1.524568	6871.528599	0.013823	0.013276
RS	17	0.323269	1.524568	7308.816900	0.014703	0.014467
RS	18	0.360762	1.394622	8470.330257	0.017040	0.017010
RS	19	0.401576	1.394622	8947.488757	0.018000	0.018205
RS	20	0.446004	1.500277	8773.196374	0.017649	0.017936
RS	21	0.494369	1.500277	9239.535547	0.018587	0.018882
RS	22	0.547017	1.769404	8250.285779	0.016597	0.016845
RS	23	0.604329	1.769404	8688.352339	0.017478	0.017632
RS	24	0.666717	2.039421	7935.025308	0.015963	0.016065
RS	25	0.734632	2.039421	8349.454263	0.016796	0.016814
RS	26	0.808563	2.160837	8276.080998	0.016649	0.016632
RS	27	0.889042	2.160837	8673.828270	0.017449	0.017388
RS	28	0.976650	2.107717	9283.410180	0.018675	0.018583
RS	29	1.072018	2.107717	9650.320731	0.019413	0.019312
RS	30	1.175834	1.951896	10765.562203	0.021657	0.021521
RS	31	1.288846	1.951896	11046.543993	0.022222	0.022104
RS	32	1.411868	1.780303	12322.139791	0.024788	0.024637
RS	33	1.545787	1.780303	12420.272834	0.024986	0.024862
RS	34	1.691569	1.648881	13378.331784	0.026913	0.026763
RS	35	1.850263	1.648881	13196.187441	0.026547	0.026411
RS	36	2.023015	1.576092	13464.487648	0.027086	0.026931
RS	37	2.211069	1.576092	12969.811018	0.026091	0.025930
RS	38	2.415780	1.555868	12508.166972	0.025162	0.024993
RS	39	2.638624	1.555868	11756.654633	0.023651	0.023469
RS	40	2.881208	1.571987	10804.869850	0.021736	0.021566
RS	41	3.145279	1.571987	9901.625411	0.019919	0.019748
RS	42	3.432742	1.606539	8762.575603	0.017628	0.017485
RS	43	3.745667	1.606539	7813.242785	0.015718	0.015590
RS	44	4.086311	1.646964	6695.015213	0.013468	0.013376
RS	45	4.457129	1.646964	5787.516387	0.011643	0.011571
RS	46	4.860793	1.689345	4794.333884	0.009645	0.009604
RS	47	5.300213	1.689345	3999.325567	0.008045	0.008021
RS	48	5.778557	1.735492	3184.207799	0.006406	0.006403
RS	49	6.299272	1.735492	2550.320416	0.005130	0.005137
RS	50	6.866110	1.787696	1939.320807	0.003901	0.003920
RS	51	7.483159	1.787696	1483.540914	0.002984	0.003006
RS	52	8.154865	1.842361	1073.429680	0.002159	0.002186
RS	53	8.886069	1.842361	779.084198	0.001567	0.001593
RS	54	9.682043	1.890981	534.482932	0.001075	0.001102
RS	55	10.548523	1.890981	364.472030	0.000733	0.000757
RS	56	11.491755	1.890981	238.465135	0.000480	0.000500
RS	57	12.518537	1.890981	149.152092	0.000300	0.000316
RS	58	13.636270	1.869169	89.563548	0.000180	0.000192
RS	59	14.853010	1.869169	50.178782	0.000101	0.000109
RS	60	16.177527	1.869169	26.510104	0.000053	0.000058
RS	61	17.619368	1.869169	13.138890	0.000026	0.000029
RS	62	19.188925	1.869169	6.074616	0.000012	0.000014
RS	63	20.897512	1.869169	4.172642	0.000008	0.000010
PA	4+25*2+4+6 0.125726765 0.022878699 20.897512189 0.110379391 5.020545370 5.075620103 3.146152795 2.144491845 1.962803857 1.805525176 1.524568338 1.394622384 1.500277444 1.769403742 2.039420924 2.160836811 2.107717092 1.951896093 1.780302982 1.648881342 1.576091692 1.555867512 1.571986721 1.606538776 1.646964115 1.689344598 1.735492101 1.787695655 1.842361415 1.890981500 1.869169200
//
IT	4683
RD	22
LK	-5472187.226080
QD	-776.288191 -> -773.936056
RI	0.0508333870
TR	0.125463	0.022851
MT	20.960848
MM	C_pi: 1.277843, n_recomb: 497392.167143
RS	0	0.000000	0.110269	37863.465768	0.076124	0.161016
RS	1	0.008863	0.110269	37906.549885	0.076211	0.067436
RS	2	0.018512	0.110269	37669.100833	0.075733	0.044300
RS	3	0.029015	0.110269	37131.978156	0.074653	0.039557
RS	4	0.040450	5.276093	800.947204	0.001610	0.000948
RS	5	0.052898	5.276093	869.919124	0.001749	0.001256
RS	6	0.066450	5.175257	963.015965	0.001936	0.001352
RS	7	0.081202	5.175257	1045.436350	0.002102	0.001478
RS	8	0.097263	3.150593	1861.754140	0.003743	0.002798
RS	9	0.114746	3.150593	2015.471462	0.004052	0.003303
RS	10	0.133779	2.135933	3211.760649	0.006457	0.005637
RS	11	0.154499	2.135933	3462.035947	0.006960	0.006348
RS	12	0.177056	1.970684	4039.253825	0.008121	0.007576
RS	13	0.201611	1.970684	4341.680350	0.008729	0.008120
RS	14	0.228343	1.821377	5040.574595	0.010134	0.009469
RS	15	0.257444	1.821377	5398.402920	0.010853	0.010258
RS	16	0.289125	1.530812	6856.804380	0.013786	0.013245
RS	17	0.323613	1.530812	7293.970419	0.014664	0.014431
RS	18	0.361159	1.392091	8503.460744	0.017096	0.017066
RS	19	0.402031	1.392091	8982.012186	0.018058	0.018265
RS	20	0.446527	1.495985	8815.617617	0.017724	0.018012
RS	21	0.494966	1.495985	9283.269474	0.018664	0.018964
RS	22	0.547698	1.769918	8262.784035	0.016612	0.016863
RS	23	0.605104	1.769918	8701.528737	0.017494	0.017656
RS	24	0.667598	2.047444	7918.693725	0.015920	0.016029
RS	25	0.735630	2.047444	8333.298714	0.016754	0.016782
RS	26	0.809693	2.173271	8246.431240	0.016579	0.016573
RS	27	0.890320	2.173271	8644.474289	0.017380	0.017330
RS	28	0.978092	2.119422	9255.770717	0.018609	0.018528
RS	29	1.073644	2.119422	9623.684047	0.019348	0.019258
RS	30	1.177665	1.959813	10753.953897	0.021621	0.021495
RS	31	1.290906	1.959813	11036.505775	0.022189	0.022078
RS	32	1.414182	1.784197	12335.312155	0.024800	0.024657
RS	33	1.548385	1.784197	12434.204827	0.024999	0.024880
RS	34	1.694483	1.650125	13412.262622	0.026965	0.026820
RS	35	1.853529	1.650125	13228.343143	0.026595	0.026463
RS	36	2.026672	1.576383	13502.891284	0.027147	0.026996
RS	37	2.215160	1.576383	13003.979084	0.026144	0.025986
RS	38	2.420354	1.556537	12535.135229	0.025202	0.025037
RS	39	2.643735	1.556537	11779.086042	0.023682	0.023506
RS	40	2.886914	1.573830	10815.091741	0.021744	0.021579
RS	41	3.151647	1.573830	9909.159770	0.019922	0.019759
RS	42	3.439842	1.609847	8760.365158	0.017613	0.017477
RS	43	3.753581	1.609847	7810.792470	0.015703	0.015584
RS	44	4.095126	1.651791	6687.196023	0.013445	0.013359
RS	45	4.466943	1.651791	5781.355664	0.011623	0.011558
RS	46	4.871714	1.695887	4785.753999	0.009622	0.009586
RS	47	5.312361	1.695887	3993.529260	0.008029	0.008009
RS	48	5.792062	1.744291	3177.454946	0.006388	0.006389
RS	49	6.314280	1.744291	2546.764211	0.005120	0.005129
RS	50	6.882782	1.799521	1935.601130	0.003891	0.003911
RS	51	7.501670	1.799521	1482.688619	0.002981	0.003003
RS	52	8.175411	1.857725	1072.842558	0.002157	0.002183
RS	53	8.908867	1.857725	780.374812	0.001569	0.001595
RS	54	9.707329	1.909906	535.925183	0.001077	0.001103
RS	55	10.576559	1.909906	366.652601	0.000737	0.000760
RS	56	11.522830	1.909906	240.739972	0.000484	0.000504
RS	57	12.552969	1.909906	151.149527	0.000304	0.000320
RS	58	13.674410	1.888084	91.131420	0.000183	0.000195
RS	59	14.895245	1.888084	51.290538	0.000103	0.000111
RS	60	16.224284	1.888084	27.231130	0.000055	0.000060
RS	61	17.671116	1.888084	13.568102	0.000027	0.000030
RS	62	19.246183	1.888084	6.309104	0.000013	0.000014
RS	63	20.960848	1.888084	4.377646	0.000009	0.000010
PA	4+25*2+4+6 0.125462980 0.022851294 20.960847888 0.110268809 5.276093436 5.175256719 3.150593395 2.135932905 1.970684453 1.821376831 1.530812291 1.392091365 1.495985116 1.769918410 2.047443816 2.173271284 2.119421763 1.959813171 1.784196953 1.650125186 1.576383290 1.556537444 1.573830317 1.609846612 1.651790775 1.695887213 1.744290582 1.799520699 1.857724735 1.909906175 1.888084254
//
IT	4136
RD	23
LK	-5472182.631354
QD	-772.842714 -> -770.708186
RI	0.0506000470
TR	0.125212	0.022825
MT	21.021262
MM	C_pi: 1.280069, n_recomb: 497686.959590
RS	0	0.000000	0.110175	37936.888243	0.076226	0.160838
RS	1	0.008868	0.110175	37977.215193	0.076307	0.067514
RS	2	0.018522	0.110175	37735.942548	0.075823	0.044359
RS	3	0.029033	0.110175	37193.921825	0.074734	0.039662
RS	4	0.040476	5.535738	764.017098	0.001535	0.000905
RS	5	0.052933	5.535738	829.940956	0.001668	0.001205
RS	6	0.066495	5.269930	946.777685	0.001902	0.001335
RS	7	0.081260	5.269930	1027.907386	0.002065	0.001455
RS	8	0.097334	3.153177	1862.630578	0.003743	0.002801
RS	9	0.114834	3.153177	2016.510394	0.004052	0.003304
RS	10	0.133885	2.126832	3229.876501	0.006490	0.005667
RS	11	0.154626	2.126832	3481.534038	0.006995	0.006382
RS	12	0.177207	1.978240	4029.384706	0.008096	0.007558
RS	13	0.201789	1.978240	4331.421107	0.008703	0.008103
RS	14	0.228552	1.837340	5004.703208	0.010056	0.009404
RS	15	0.257688	1.837340	5360.897741	0.010772	0.010186
RS	16	0.289408	1.537291	6840.876612	0.013745	0.013211
RS	17	0.323941	1.537291	7277.856613	0.014623	0.014392
RS	18	0.361536	1.389784	8535.043003	0.017149	0.017120
RS	19	0.402465	1.389784	9014.936358	0.018114	0.018321
RS	20	0.447024	1.491768	8857.590210	0.017798	0.018086
RS	21	0.495534	1.491768	9326.531710	0.018740	0.019043
RS	22	0.548346	1.770185	8276.196313	0.016629	0.016883
RS	23	0.605842	1.770185	8715.629389	0.017512	0.017680
RS	24	0.668436	2.054942	7904.196262	0.015882	0.015997
RS	25	0.736581	2.054942	8318.995352	0.016715	0.016752
RS	26	0.810769	2.185093	8218.949993	0.016514	0.016517
RS	27	0.891536	2.185093	8617.282703	0.017315	0.017275
RS	28	0.979466	2.130619	9229.907959	0.018546	0.018475
RS	29	1.075193	2.130619	9598.776662	0.019287	0.019205
RS	30	1.179409	1.967428	10743.058054	0.021586	0.021470
RS	31	1.292867	1.967428	11027.119818	0.022157	0.022053
RS	32	1.416387	1.787974	12347.938942	0.024811	0.024674
RS	33	1.550861	1.787974	12447.592601	0.025011	0.024896
RS	34	1.697259	1.651378	13444.729047	0.027014	0.026873
RS	35	1.856640	1.651378	13259.165844	0.026642	0.026512
RS	36	2.030156	1.576726	13539.750067	0.027205	0.027056
RS	37	2.219058	1.576726	13036.843889	0.026195	0.026040
RS	38	2.424713	1.557229	12561.254413	0.025239	0.025077
RS	39	2.648605	1.557229	11800.906639	0.023712	0.023540
RS	40	2.892352	1.575613	10825.466286	0.021752	0.021592
RS	41	3.157714	1.575613	9916.947972	0.019926	0.019769
RS	42	3.446608	1.612973	8759.099677	0.017600	0.017471
RS	43	3.761122	1.612973	7809.182737	0.015691	0.015578
RS	44	4.103527	1.656299	6680.606303	0.013423	0.013344
RS	45	4.476297	1.656299	5776.149991	0.011606	0.011547
RS	46	4.882124	1.701985	4778.199496	0.009601	0.009570
RS	47	5.323939	1.701985	3988.423106	0.008014	0.007998
RS	48	5.804935	1.752547	3171.280589	0.006372	0.006375
RS	49	6.328586	1.752547	2543.502746	0.005111	0.005121
RS	50	6.898674	1.810755	1932.031771	0.003882	0.003903
RS	51	7.519318	1.810755	1481.818179	0.002977	0.003000
RS	52	8.195000	1.872500	1072.152576	0.002154	0.002181
RS	53	8.930602	1.872500	781.507768	0.001570	0.001596
RS	54	9.731438	1.928300	537.193748	0.001079	0.001105
RS	55	10.603291	1.928300	368.677748	0.000741	0.000764
RS	56	11.552461	1.928300	242.892531	0.000488	0.000508
RS	57	12.585803	1.928300	153.060648	0.000308	0.000323
RS	58	13.710783	1.906559	92.640910	0.000186	0.000198
RS	59	14.935525	1.906559	52.370902	0.000105	0.000113
RS	60	16.268878	1.906559	27.937592	0.000056	0.000061
RS	61	17.720473	1.906559	13.991917	0.000028	0.000031
RS	62	19.300796	1.906559	6.542411	0.000013	0.000015
RS	63	21.021262	1.906559	4.584324	0.000009	0.000010
PA	4+25*2+4+6 0.125212454 0.022825279 21.021262128 0.110175005 5.535737919 5.269929660 3.153177385 2.126831659 1.978239606 1.837339864 1.537291311 1.389784325 1.491768198 1.770185102 2.054941779 2.185093354 2.130619422 1.967427573 1.787974378 1.651377837 1.576726055 1.557229188 1.575612661 1.612972804 1.656299199 1.701984524 1.752546770 1.810754660 1.872499530 1.928300212 1.906558927
//
IT	4535
RD	24
LK	-5472178.458574
QD	-769.665364 -> -767.722761
RI	0.0503825984
TR	0.124974	0.022801
MT	21.078964
MM	C_pi: 1.282198, n_recomb: 497969.680911
RS	0	0.000000	0.110091	38005.319113	0.076321	0.160669
RS	1	0.008873	0.110091	38043.156954	0.076397	0.067589
RS	2	0.018533	0.110091	37798.400058	0.075905	0.044413
RS	3	0.029050	0.110091	37251.890404	0.074808	0.039760
RS	4	0.040500	5.799593	729.851088	0.001466	0.000865
RS	5	0.052966	5.799593	792.944677	0.001592	0.001158
RS	6	0.066539	5.360125	931.854192	0.001871	0.001320
RS	7	0.081315	5.360125	1011.796300	0.002032	0.001433
RS	8	0.097403	3.154210	1864.328434	0.003744	0.002804
RS	9	0.114918	3.154210	2018.429141	0.004053	0.003306
RS	10	0.133987	2.117240	3248.707841	0.006524	0.005698
RS	11	0.154748	2.117240	3501.787268	0.007032	0.006417
RS	12	0.177351	1.985465	4019.984299	0.008073	0.007541
RS	13	0.201959	1.985465	4321.647232	0.008679	0.008086
RS	14	0.228751	1.853348	4968.956793	0.009978	0.009338
RS	15	0.257921	1.853348	5323.497660	0.010690	0.010114
RS	16	0.289678	1.543958	6823.722862	0.013703	0.013175
RS	17	0.324253	1.543958	7260.445691	0.014580	0.014351
RS	18	0.361896	1.387674	8564.891314	0.017200	0.017170
RS	19	0.402879	1.387674	9046.061238	0.018166	0.018374
RS	20	0.447498	1.487608	8898.863733	0.017870	0.018160
RS	21	0.496076	1.487608	9369.055320	0.018815	0.019121
RS	22	0.548964	1.770232	8290.065328	0.016648	0.016904
RS	23	0.606545	1.770232	8730.176977	0.017532	0.017705
RS	24	0.669235	2.061952	7891.055642	0.015846	0.015967
RS	25	0.737487	2.061952	8306.048741	0.016680	0.016724
RS	26	0.811795	2.196330	8193.174089	0.016453	0.016464
RS	27	0.892696	2.196330	8591.775712	0.017254	0.017223
RS	28	0.980775	2.141331	9205.352742	0.018486	0.018426
RS	29	1.076670	2.141331	9575.117945	0.019228	0.019156
RS	30	1.181072	1.974746	10732.439354	0.021552	0.021446
RS	31	1.294739	1.974746	11017.940667	0.022126	0.022029
RS	32	1.418490	1.791637	12359.570246	0.024820	0.024690
RS	33	1.553221	1.791637	12459.978389	0.025022	0.024911
RS	34	1.699907	1.652635	13475.276521	0.027060	0.026923
RS	35	1.859608	1.652635	13288.196633	0.026685	0.026557
RS	36	2.033479	1.577113	13574.596368	0.027260	0.027113
RS	37	2.222777	1.577113	13067.940332	0.026242	0.026090
RS	38	2.428871	1.557945	12585.995113	0.025275	0.025116
RS	39	2.653251	1.557945	11821.610887	0.023740	0.023573
RS	40	2.897539	1.577342	10835.486430	0.021759	0.021605
RS	41	3.163503	1.577342	9924.520835	0.019930	0.019779
RS	42	3.453065	1.615933	8758.318381	0.017588	0.017465
RS	43	3.768319	1.615933	7808.004994	0.015680	0.015573
RS	44	4.111544	1.660515	6674.853151	0.013404	0.013330
RS	45	4.485223	1.660515	5771.571188	0.011590	0.011537
RS	46	4.892058	1.707668	4771.389404	0.009582	0.009555
RS	47	5.334990	1.707668	3983.786832	0.008000	0.007988
RS	48	5.817222	1.760296	3165.510431	0.006357	0.006363
RS	49	6.342241	1.760296	2540.410084	0.005102	0.005114
RS	50	6.913844	1.821428	1928.529283	0.003873	0.003894
RS	51	7.536164	1.821428	1480.874237	0.002974	0.002997
RS	52	8.213700	1.886717	1071.325067	0.002151	0.002178
RS	53	8.951353	1.886717	782.462494	0.001571	0.001597
RS	54	9.754455	1.946185	538.279583	0.001081	0.001106
RS	55	10.628814	1.946185	370.541842	0.000744	0.000767
RS	56	11.580753	1.946185	244.918957	0.000492	0.000511
RS	57	12.617155	1.946185	154.882561	0.000311	0.000327
RS	58	13.745514	1.924598	94.090271	0.000189	0.000201
RS	59	14.973990	1.924598	53.418119	0.000107	0.000115
RS	60	16.311465	1.924598	28.628069	0.000057	0.000063
RS	61	17.767610	1.924598	14.409351	0.000029	0.000032
RS	62	19.352955	1.924598	6.773939	0.000014	0.000015
RS	63	21.078964	1.924598	4.792106	0.000010	0.000011
PA	4+25*2+4+6 0.124974175 0.022800518 21.078963666 0.110091027 5.799592927 5.360125118 3.154210326 2.117239806 1.985465270 1.853348181 1.543958288 1.387674285 1.487608338 1.770232371 2.061951787 2.196329567 2.141330672 1.974746492 1.791637030 1.652634589 1.577113253 1.557945001 1.577341615 1.615932783 1.660515467 1.707667945 1.760296025 1.821428445 1.886716816 1.946185463 1.924597763
//
IT	3662
RD	25
LK	-5472174.658859
QD	-766.733378 -> -764.960544
RI	0.0501786553
TR	0.124747	0.022777
MT	21.134266
MM	C_pi: 1.284256, n_recomb: 498246.260282
RS	0	0.000000	0.110019	38068.692164	0.076405	0.160507
RS	1	0.008877	0.110019	38104.364741	0.076477	0.067660
RS	2	0.018543	0.110019	37856.521822	0.075980	0.044464
RS	3	0.029066	0.110019	37305.993068	0.074875	0.039850
RS	4	0.040523	6.067793	698.159057	0.001401	0.000828
RS	5	0.052998	6.067793	758.618453	0.001523	0.001113
RS	6	0.066580	5.446414	918.068463	0.001843	0.001306
RS	7	0.081368	5.446414	996.912408	0.002001	0.001413
RS	8	0.097468	3.153934	1866.753020	0.003747	0.002809
RS	9	0.114998	3.153934	2021.126602	0.004056	0.003309
RS	10	0.134084	2.107273	3268.183439	0.006559	0.005729
RS	11	0.154864	2.107273	3522.720979	0.007070	0.006453
RS	12	0.177489	1.992372	4011.130756	0.008050	0.007524
RS	13	0.202122	1.992372	4312.444174	0.008655	0.008070
RS	14	0.228942	1.869401	4933.474958	0.009902	0.009273
RS	15	0.258143	1.869401	5286.353434	0.010610	0.010043
RS	16	0.289936	1.550799	6805.615776	0.013659	0.013137
RS	17	0.324552	1.550799	7242.025817	0.014535	0.014309
RS	18	0.362240	1.385753	8593.273553	0.017247	0.017218
RS	19	0.403274	1.385753	9075.669381	0.018215	0.018424
RS	20	0.447951	1.483531	8939.520857	0.017942	0.018232
RS	21	0.496594	1.483531	9410.933347	0.018888	0.019198
RS	22	0.549555	1.770097	8304.463922	0.016667	0.016926
RS	23	0.607218	1.770097	8745.253714	0.017552	0.017731
RS	24	0.669999	2.068523	7879.301070	0.015814	0.015940
RS	25	0.738354	2.068523	8294.497556	0.016647	0.016699
RS	26	0.812777	2.207037	8169.106046	0.016396	0.016415
RS	27	0.893806	2.207037	8567.967358	0.017196	0.017174
RS	28	0.982029	2.151599	9182.195921	0.018429	0.018378
RS	29	1.078083	2.151599	9552.813069	0.019173	0.019108
RS	30	1.182664	1.981796	10722.329134	0.021520	0.021422
RS	31	1.296529	1.981796	11009.211813	0.022096	0.022005
RS	32	1.420503	1.795200	12370.551279	0.024828	0.024704
RS	33	1.555481	1.795200	12471.711030	0.025031	0.024924
RS	34	1.702442	1.653900	13504.355804	0.027104	0.026970
RS	35	1.862449	1.653900	13315.872753	0.026725	0.026600
RS	36	2.036661	1.577554	13607.823565	0.027311	0.027167
RS	37	2.226337	1.577554	13097.643248	0.026287	0.026137
RS	38	2.432852	1.558692	12609.731817	0.025308	0.025152
RS	39	2.657699	1.558692	11841.541383	0.023766	0.023603
RS	40	2.902507	1.579031	10845.413662	0.021767	0.021617
RS	41	3.169046	1.579031	9932.113513	0.019934	0.019788
RS	42	3.459247	1.618750	8758.174733	0.017578	0.017460
RS	43	3.775210	1.618750	7807.399958	0.015670	0.015569
RS	44	4.119222	1.664468	6670.036962	0.013387	0.013318
RS	45	4.493772	1.664468	5767.713728	0.011576	0.011528
RS	46	4.901572	1.712974	4765.384463	0.009564	0.009542
RS	47	5.345574	1.712974	3979.683153	0.007987	0.007979
RS	48	5.828991	1.767577	3160.197263	0.006343	0.006351
RS	49	6.355321	1.767577	2537.539409	0.005093	0.005107
RS	50	6.928375	1.831588	1925.134063	0.003864	0.003886
RS	51	7.552301	1.831588	1479.897544	0.002970	0.002993
RS	52	8.231614	1.900414	1070.399868	0.002148	0.002175
RS	53	8.971232	1.900414	783.272037	0.001572	0.001597
RS	54	9.776506	1.963602	539.207468	0.001082	0.001107
RS	55	10.653268	1.963602	372.263241	0.000747	0.000769
RS	56	11.607861	1.963602	246.831784	0.000495	0.000515
RS	57	12.647196	1.963602	156.623122	0.000314	0.000330
RS	58	13.778795	1.942251	95.483618	0.000192	0.000203
RS	59	15.010848	1.942251	54.434421	0.000109	0.000117
RS	60	16.352274	1.942251	29.303656	0.000059	0.000064
RS	61	17.812782	1.942251	14.820885	0.000030	0.000033
RS	62	19.402943	1.942251	7.003876	0.000014	0.000016
RS	63	21.134266	1.942251	5.001100	0.000010	0.000011
PA	4+25*2+4+6 0.124746793 0.022776806 21.134265551 0.110018662 6.067792906 5.446414450 3.153933581 2.107273246 1.992372238 1.869400530 1.550799213 1.385752724 1.483531012 1.770096891 2.068522615 2.207037076 2.151598512 1.981795553 1.795200395 1.653899783 1.577553941 1.558691601 1.579030910 1.618749865 1.664468110 1.712973791 1.767576760 1.831587579 1.900414314 1.963602421 1.942250905
//
