# Supplementary material for: Introgression and disruption of migration routes have shaped the genetic integrity of wildebeest populations
Source: Nat Commun. 2024 Apr 12;15:2921. doi: 10.1038/s41467-024-47015-y (PMC11014984; doi:10.1038/s41467-024-47015-y)
Supplement: Supplementary file 10 — Source Data [file 41467_2024_47015_MOESM10_ESM.zip › source_data/Fig2a.psmc/CTauZw__1278.psmc]

CC
CC	Brief Description of the file format:
CC	  CC  comments
CC	  MM  useful-messages
CC	  RD  round-of-iterations
CC	  LL  \log[P(sequence)]
CC	  QD  Q-before-opt Q-after-opt
CC	  TR  \theta_0 \rho_0
CC	  RS  k t_k \lambda_k \pi_k \sum_{l\not=k}A_{kl} A_{kk}
CC	  DC  begin end best-k t_k+\Delta_k max-prob
CC
MM	Version: 0.6.5-r67
MM	pattern:4+25*2+4+6, n:63, n_free_lambdas:28
MM	n_iterations:25, skip:1, max_t:15, theta/rho:5
MM	is_decoding:0
MM	n_seqs:28, sum_L:17428375, sum_n:2546395
RD	0
LK	0.000000
QD	0.000000 -> 0.000000
RI	inf
TR	0.157949	0.031590
MT	15.000000
MM	C_pi: 1.000000, n_recomb: 541996.521425
RS	0	0.000000	1.000000	4405.102912	0.008128	0.000000
RS	1	0.008290	1.000000	4729.911859	0.008727	0.000000
RS	2	0.017266	1.000000	5075.094844	0.009364	0.000000
RS	3	0.026987	1.000000	5441.317274	0.010039	0.000000
RS	4	0.037514	1.000000	5829.150288	0.010755	0.000000
RS	5	0.048914	1.000000	6239.043881	0.011511	0.000000
RS	6	0.061258	1.000000	6671.296101	0.012309	0.000000
RS	7	0.074626	1.000000	7126.018065	0.013148	0.000000
RS	8	0.089102	1.000000	7603.094572	0.014028	0.000000
RS	9	0.104778	1.000000	8102.140223	0.014949	0.000000
RS	10	0.121753	1.000000	8622.451019	0.015909	0.000000
RS	11	0.140135	1.000000	9162.951654	0.016906	0.000000
RS	12	0.160042	1.000000	9722.138858	0.017938	0.000000
RS	13	0.181598	1.000000	10298.021510	0.019000	0.000000
RS	14	0.204942	1.000000	10888.058518	0.020089	0.000000
RS	15	0.230221	1.000000	11489.095954	0.021198	0.000000
RS	16	0.257595	1.000000	12097.305401	0.022320	0.000000
RS	17	0.287238	1.000000	12708.126092	0.023447	0.000000
RS	18	0.319339	1.000000	13316.214064	0.024569	0.000000
RS	19	0.354100	1.000000	13915.402325	0.025674	0.000000
RS	20	0.391744	1.000000	14498.676767	0.026750	0.000000
RS	21	0.432507	1.000000	15058.173369	0.027783	0.000000
RS	22	0.476650	1.000000	15585.202925	0.028755	0.000000
RS	23	0.524453	1.000000	16070.310115	0.029650	0.000000
RS	24	0.576218	1.000000	16503.374068	0.030449	0.000000
RS	25	0.632274	1.000000	16873.757506	0.031133	0.000000
RS	26	0.692977	1.000000	17170.510967	0.031680	0.000000
RS	27	0.758711	1.000000	17382.637301	0.032071	0.000000
RS	28	0.829896	1.000000	17499.419430	0.032287	0.000000
RS	29	0.906981	1.000000	17510.811097	0.032308	0.000000
RS	30	0.990456	1.000000	17407.885868	0.032118	0.000000
RS	31	1.080851	1.000000	17183.333953	0.031704	0.000000
RS	32	1.178739	1.000000	16831.989554	0.031056	0.000000
RS	33	1.284742	1.000000	16351.363751	0.030169	0.000000
RS	34	1.399532	1.000000	15742.149816	0.029045	0.000000
RS	35	1.523838	1.000000	15008.660243	0.027691	0.000000
RS	36	1.658449	1.000000	14159.148675	0.026124	0.000000
RS	37	1.804218	1.000000	13205.966775	0.024365	0.000000
RS	38	1.962071	1.000000	12165.507393	0.022446	0.000000
RS	39	2.133009	1.000000	11057.892718	0.020402	0.000000
RS	40	2.318118	1.000000	9906.380597	0.018278	0.000000
RS	41	2.518571	1.000000	8736.484379	0.016119	0.000000
RS	42	2.735641	1.000000	7574.830851	0.013976	0.000000
RS	43	2.970706	1.000000	6447.814912	0.011896	0.000000
RS	44	3.225257	1.000000	5380.144698	0.009927	0.000000
RS	45	3.500909	1.000000	4393.401440	0.008106	0.000000
RS	46	3.799411	1.000000	3504.757920	0.006466	0.000000
RS	47	4.122659	1.000000	2726.001488	0.005030	0.000000
RS	48	4.472702	1.000000	2062.987536	0.003806	0.000000
RS	49	4.851763	1.000000	1515.605750	0.002796	0.000000
RS	50	5.262247	1.000000	1078.277896	0.001989	0.000000
RS	51	5.706758	1.000000	740.931532	0.001367	0.000000
RS	52	6.188118	1.000000	490.322393	0.000905	0.000000
RS	53	6.709380	1.000000	311.524748	0.000575	0.000000
RS	54	7.273854	1.000000	189.387216	0.000349	0.000000
RS	55	7.885120	1.000000	109.768154	0.000203	0.000000
RS	56	8.547059	1.000000	60.417182	0.000111	0.000000
RS	57	9.263869	1.000000	31.445158	0.000058	0.000000
RS	58	10.040101	1.000000	15.404792	0.000028	0.000000
RS	59	10.880679	1.000000	7.068098	0.000013	0.000000
RS	60	11.790939	1.000000	3.021018	0.000006	0.000000
RS	61	12.776655	1.000000	1.195849	0.000002	0.000000
RS	62	13.844085	1.000000	0.435646	0.000001	0.000000
RS	63	15.000000	1.000000	0.204469	0.000000	0.000000
PA	4+25*2+4+6 0.157948540 0.031589708 15.000000000 1.000000000 1.000000000 1.000000000 1.000000000 1.000000000 1.000000000 1.000000000 1.000000000 1.000000000 1.000000000 1.000000000 1.000000000 1.000000000 1.000000000 1.000000000 1.000000000 1.000000000 1.000000000 1.000000000 1.000000000 1.000000000 1.000000000 1.000000000 1.000000000 1.000000000 1.000000000 1.000000000 1.000000000
//
IT	4479
RD	1
LK	-6082837.057100
QD	-11416.099882 -> -4664.913322
RI	0.2062921263
TR	0.157520	0.029917
MT	15.890779
MM	C_pi: 1.220834, n_recomb: 625125.962916
RS	0	0.000000	0.634336	8065.243171	0.012902	0.207249
RS	1	0.008388	0.634336	8623.290676	0.013794	0.018671
RS	2	0.017480	0.634336	9209.403442	0.014732	0.005791
RS	3	0.027335	0.634336	9823.159507	0.015714	0.003463
RS	4	0.038016	1.795212	3719.185162	0.005949	0.002984
RS	5	0.049593	1.795212	4004.885687	0.006407	0.002921
RS	6	0.062141	1.871832	4134.379604	0.006614	0.003077
RS	7	0.075742	1.871832	4448.325837	0.007116	0.003437
RS	8	0.090483	1.790168	5000.384684	0.007999	0.003976
RS	9	0.106461	1.790168	5370.995946	0.008592	0.004654
RS	10	0.123780	1.683619	6127.491402	0.009802	0.005411
RS	11	0.142551	1.683619	6566.694033	0.010505	0.006235
RS	12	0.162896	1.585176	7464.288443	0.011940	0.007134
RS	13	0.184949	1.585176	7976.728038	0.012760	0.008088
RS	14	0.208851	1.497796	9006.661467	0.014408	0.009107
RS	15	0.234758	1.497796	9591.677905	0.015344	0.010221
RS	16	0.262838	1.419504	10756.153726	0.017206	0.011450
RS	17	0.293274	1.419504	11406.260747	0.018246	0.012795
RS	18	0.326262	1.349983	12687.057146	0.020295	0.014245
RS	19	0.362018	1.349983	13384.451926	0.021411	0.015792
RS	20	0.400773	1.290161	14730.860131	0.023565	0.017424
RS	21	0.442779	1.290161	15444.104918	0.024706	0.019113
RS	22	0.488309	1.242275	16756.896508	0.026806	0.020811
RS	23	0.537657	1.242275	17439.586067	0.027898	0.022457
RS	24	0.591145	1.207939	18590.292274	0.029738	0.023990
RS	25	0.649120	1.207939	19184.296071	0.030689	0.025359
RS	26	0.711958	1.186037	20069.659255	0.032105	0.026532
RS	27	0.780067	1.186037	20511.727805	0.032812	0.027488
RS	28	0.853889	1.173502	21075.783738	0.033714	0.028220
RS	29	0.933903	1.173502	21303.952252	0.034079	0.028728
RS	30	1.020629	1.166842	21526.274727	0.034435	0.029014
RS	31	1.114629	1.166842	21485.352176	0.034370	0.029086
RS	32	1.216515	1.163071	21362.570444	0.034173	0.028948
RS	33	1.326947	1.163071	21010.232910	0.033610	0.028603
RS	34	1.446643	1.160172	20544.398909	0.032864	0.028053
RS	35	1.576378	1.160172	19859.577084	0.031769	0.027297
RS	36	1.716996	1.157041	19062.379910	0.030494	0.026337
RS	37	1.869410	1.157041	18055.439515	0.028883	0.025179
RS	38	2.034608	1.153139	16962.345961	0.027134	0.023833
RS	39	2.213664	1.153139	15683.778287	0.025089	0.022315
RS	40	2.407739	1.148357	14363.952069	0.022978	0.020644
RS	41	2.618093	1.148357	12907.398819	0.020648	0.018847
RS	42	2.846093	1.142916	11466.391437	0.018343	0.016958
RS	43	3.093217	1.142916	9961.107803	0.015935	0.015016
RS	44	3.361071	1.137184	8531.997800	0.013648	0.013065
RS	45	3.651393	1.137184	7121.479997	0.011392	0.011151
RS	46	3.966068	1.131514	5840.393898	0.009343	0.009320
RS	47	4.307139	1.131514	4650.201600	0.007439	0.007614
RS	48	4.676819	1.126146	3622.413966	0.005795	0.006067
RS	49	5.077509	1.126146	2728.239639	0.004364	0.004706
RS	50	5.511809	1.121182	2000.177890	0.003200	0.003545
RS	51	5.982540	1.121182	1411.001032	0.002257	0.002586
RS	52	6.492756	1.116578	963.269579	0.001541	0.001823
RS	53	7.045770	1.116578	629.142582	0.001006	0.001237
RS	54	7.645173	1.110880	395.340947	0.000632	0.000806
RS	55	8.294854	1.110880	235.649984	0.000377	0.000502
RS	56	8.999033	1.110880	133.608724	0.000214	0.000297
RS	57	9.762279	1.110880	71.756553	0.000115	0.000167
RS	58	10.589548	1.101631	36.537460	0.000058	0.000088
RS	59	11.486210	1.101631	17.242517	0.000028	0.000044
RS	60	12.458086	1.101631	7.590711	0.000012	0.000020
RS	61	13.511485	1.101631	3.099362	0.000005	0.000009
RS	62	14.653246	1.101631	1.166411	0.000002	0.000003
RS	63	15.890779	1.101631	0.574645	0.000001	0.000002
PA	4+25*2+4+6 0.157520342 0.029916674 15.890779495 0.634335518 1.795211792 1.871831894 1.790167809 1.683618546 1.585175514 1.497796059 1.419504166 1.349983215 1.290161133 1.242275238 1.207939148 1.186037064 1.173502445 1.166842461 1.163071156 1.160172462 1.157040596 1.153139114 1.148357332 1.142915666 1.137184083 1.131513596 1.126146317 1.121181607 1.116578102 1.110879898 1.101631224
//
IT	4397
RD	2
LK	-6073799.295520
QD	-2883.113505 -> -1903.345202
RI	0.1877242339
TR	0.153574	0.028620
MT	16.885802
MM	C_pi: 1.303981, n_recomb: 638503.159119
RS	0	0.000000	0.468122	11268.962881	0.017649	0.206582
RS	1	0.008492	0.468122	11998.451660	0.018792	0.019550
RS	2	0.017705	0.468122	12754.805940	0.019976	0.007072
RS	3	0.027701	0.468122	13535.399995	0.021199	0.005259
RS	4	0.038546	2.427178	2793.217149	0.004375	0.001931
RS	5	0.050311	2.427178	3015.675104	0.004723	0.002166
RS	6	0.063076	2.503044	3156.131862	0.004943	0.002387
RS	7	0.076924	2.503044	3405.165291	0.005333	0.002804
RS	8	0.091949	2.299623	3995.794398	0.006258	0.003488
RS	9	0.108249	2.299623	4304.252826	0.006741	0.004145
RS	10	0.125934	2.084541	5109.616182	0.008002	0.005125
RS	11	0.145121	2.084541	5492.166464	0.008602	0.005854
RS	12	0.165937	1.905055	6451.153886	0.010104	0.007030
RS	13	0.188520	1.905055	6915.362405	0.010831	0.007831
RS	14	0.213022	1.753261	8041.712336	0.012595	0.009138
RS	15	0.239604	1.753261	8591.220709	0.013455	0.010054
RS	16	0.268444	1.618794	9920.346106	0.015537	0.011671
RS	17	0.299732	1.618794	10553.034631	0.016528	0.012817
RS	18	0.333678	1.500510	12079.998927	0.018919	0.014750
RS	19	0.370507	1.500510	12781.810130	0.020018	0.016081
RS	20	0.410462	1.400666	14442.881892	0.022620	0.018268
RS	21	0.453812	1.400666	15181.768707	0.023777	0.019730
RS	22	0.500842	1.324558	16812.675435	0.026331	0.021975
RS	23	0.551866	1.324558	17535.875492	0.027464	0.023357
RS	24	0.607223	1.275595	18912.482485	0.029620	0.025274
RS	25	0.667282	1.275595	19553.435484	0.030624	0.026319
RS	26	0.732440	1.250750	20522.313671	0.032141	0.027640
RS	27	0.803132	1.250750	21013.519522	0.032911	0.028241
RS	28	0.879827	1.243154	21537.545846	0.033731	0.028926
RS	29	0.963035	1.243154	21819.112158	0.034172	0.029096
RS	30	1.053309	1.245512	21936.154944	0.034356	0.029234
RS	31	1.151250	1.245512	21958.435071	0.034390	0.029020
RS	32	1.257507	1.251831	21725.842064	0.034026	0.028724
RS	33	1.372788	1.251831	21450.682272	0.033595	0.028164
RS	34	1.497859	1.258220	20909.184711	0.032747	0.027504
RS	35	1.633551	1.258220	20314.458102	0.031816	0.026605
RS	36	1.780767	1.262635	19488.454016	0.030522	0.025609
RS	37	1.940483	1.262635	18576.467565	0.029094	0.024379
RS	38	2.113764	1.264152	17494.177751	0.027399	0.023073
RS	39	2.301759	1.264152	16300.906322	0.025530	0.021544
RS	40	2.505719	1.262693	15009.978835	0.023508	0.019972
RS	41	2.727000	1.262693	13611.730044	0.021318	0.018208
RS	42	2.967072	1.258841	12190.807885	0.019093	0.016448
RS	43	3.227532	1.258841	10702.942069	0.016763	0.014563
RS	44	3.510110	1.253443	9264.466698	0.014510	0.012741
RS	45	3.816685	1.253443	7826.258216	0.012257	0.010888
RS	46	4.149294	1.247275	6500.033587	0.010180	0.009164
RS	47	4.510149	1.247275	5245.487459	0.008215	0.007506
RS	48	4.901649	1.240882	4145.955996	0.006493	0.006030
RS	49	5.326395	1.240882	3169.377324	0.004964	0.004696
RS	50	5.787211	1.234537	2361.750254	0.003699	0.003570
RS	51	6.287160	1.234537	1693.431276	0.002652	0.002619
RS	52	6.829565	1.228245	1177.012673	0.001843	0.001864
RS	53	7.418032	1.228245	782.393005	0.001225	0.001274
RS	54	8.056472	1.219770	501.499666	0.000785	0.000840
RS	55	8.749129	1.219770	304.483628	0.000477	0.000526
RS	56	9.500608	1.219770	175.994215	0.000276	0.000315
RS	57	10.315903	1.219770	96.442782	0.000151	0.000178
RS	58	11.200433	1.204654	50.288654	0.000079	0.000096
RS	59	12.160080	1.204654	24.180382	0.000038	0.000048
RS	60	13.201220	1.204654	10.852995	0.000017	0.000022
RS	61	14.330776	1.204654	4.520737	0.000007	0.000010
RS	62	15.556254	1.204654	1.736647	0.000003	0.000004
RS	63	16.885802	1.204654	0.881699	0.000001	0.000002
PA	4+25*2+4+6 0.153574187 0.028619623 16.885802078 0.468122015 2.427178129 2.503044264 2.299622713 2.084541194 1.905055412 1.753260694 1.618794333 1.500509918 1.400665852 1.324558012 1.275594965 1.250750292 1.243154308 1.245512099 1.251830845 1.258219569 1.262635381 1.264152464 1.262693015 1.258840988 1.253442832 1.247275179 1.240882482 1.234537309 1.228244724 1.219770020 1.204654316
//
IT	4350
RD	3
LK	-6072320.391140
QD	-1595.699241 -> -1301.567657
RI	0.1788454128
TR	0.150040	0.027702
MT	17.690078
MM	C_pi: 1.344772, n_recomb: 637376.024085
RS	0	0.000000	0.396505	13382.739283	0.020997	0.205229
RS	1	0.008572	0.396505	14207.779997	0.022291	0.020538
RS	2	0.017878	0.396505	15054.731615	0.023620	0.007957
RS	3	0.027983	0.396505	15918.930943	0.024976	0.006454
RS	4	0.038953	3.091347	2182.440903	0.003424	0.001411
RS	5	0.050864	3.091347	2360.419957	0.003703	0.001697
RS	6	0.063796	3.034670	2599.625578	0.004079	0.001982
RS	7	0.077836	3.034670	2809.444909	0.004408	0.002396
RS	8	0.093080	2.659895	3461.293090	0.005431	0.003153
RS	9	0.109630	2.659895	3734.574891	0.005859	0.003783
RS	10	0.127599	2.339948	4575.642182	0.007179	0.004870
RS	11	0.147109	2.339948	4926.237806	0.007729	0.005548
RS	12	0.168291	2.100765	5899.994989	0.009257	0.006836
RS	13	0.191288	2.100765	6335.121560	0.009939	0.007566
RS	14	0.216257	1.907035	7481.357760	0.011738	0.008984
RS	15	0.243365	1.907035	8006.255535	0.012561	0.009798
RS	16	0.272798	1.734326	9401.727520	0.014751	0.011585
RS	17	0.304754	1.734326	10017.986521	0.015718	0.012636
RS	18	0.339448	1.580523	11682.288449	0.018329	0.014826
RS	19	0.377117	1.580523	12379.060116	0.019422	0.016071
RS	20	0.418015	1.450140	14249.096878	0.022356	0.018598
RS	21	0.462418	1.450140	14993.951234	0.023524	0.020003
RS	22	0.510628	1.352530	16849.275015	0.026435	0.022605
RS	23	0.562969	1.352530	17583.349048	0.027587	0.023951
RS	24	0.619798	1.293697	19099.208275	0.029965	0.026095
RS	25	0.681498	1.293697	19747.977925	0.030983	0.027102
RS	26	0.748486	1.269199	20714.821939	0.032500	0.028432
RS	27	0.821217	1.269199	21208.310149	0.033274	0.028986
RS	28	0.900182	1.268903	21609.477849	0.033904	0.029497
RS	29	0.985916	1.268903	21893.003798	0.034349	0.029619
RS	30	1.078999	1.282216	21829.073397	0.034248	0.029493
RS	31	1.180060	1.282216	21862.422910	0.034301	0.029244
RS	32	1.289785	1.300474	21453.378280	0.033659	0.028682
RS	33	1.408914	1.300474	21207.202648	0.033273	0.028105
RS	34	1.538256	1.318095	20532.590709	0.032214	0.027228
RS	35	1.678684	1.318095	19989.635264	0.031362	0.026334
RS	36	1.831150	1.332168	19088.778023	0.029949	0.025192
RS	37	1.996684	1.332168	18250.538002	0.028634	0.023988
RS	38	2.176408	1.341346	17150.314789	0.026908	0.022610
RS	39	2.371538	1.341346	16045.544762	0.025174	0.021125
RS	40	2.583393	1.345542	14779.357498	0.023188	0.019543
RS	41	2.813409	1.345542	13471.921384	0.021137	0.017838
RS	42	3.063141	1.345637	12096.774779	0.018979	0.016110
RS	43	3.334280	1.345637	10687.608339	0.016768	0.014289
RS	44	3.628660	1.342869	9294.289531	0.014582	0.012519
RS	45	3.948274	1.342869	7910.703626	0.012411	0.010725
RS	46	4.295285	1.338336	6613.490706	0.010376	0.009052
RS	47	4.672040	1.338336	5384.140989	0.008447	0.007440
RS	48	5.081091	1.332795	4291.543285	0.006733	0.006003
RS	49	5.525205	1.332795	3313.957848	0.005199	0.004696
RS	50	6.007387	1.326632	2494.896959	0.003914	0.003590
RS	51	6.530901	1.326632	1809.427070	0.002839	0.002648
RS	52	7.099290	1.319877	1272.829419	0.001997	0.001899
RS	53	7.716400	1.319877	856.858317	0.001344	0.001306
RS	54	8.386407	1.309725	556.923981	0.000874	0.000868
RS	55	9.113847	1.309725	342.748199	0.000538	0.000548
RS	56	9.903641	1.309725	200.940873	0.000315	0.000330
RS	57	10.761135	1.309725	111.757542	0.000175	0.000189
RS	58	11.692131	1.289806	59.298635	0.000093	0.000103
RS	59	12.702931	1.289806	28.915227	0.000045	0.000052
RS	60	13.800375	1.289806	13.167697	0.000021	0.000024
RS	61	14.991890	1.289806	5.567596	0.000009	0.000010
RS	62	16.285539	1.289806	2.172004	0.000003	0.000004
RS	63	17.690078	1.289806	1.128083	0.000002	0.000002
PA	4+25*2+4+6 0.150039894 0.027701608 17.690078067 0.396504901 3.091346901 3.034669579 2.659894949 2.339948064 2.100765002 1.907034840 1.734326343 1.580522727 1.450140270 1.352529535 1.293696517 1.269199460 1.268902987 1.282215517 1.300473812 1.318094960 1.332167561 1.341346375 1.345541831 1.345636945 1.342868928 1.338336023 1.332794693 1.326631709 1.319877468 1.309724520 1.289805987
//
IT	4979
RD	4
LK	-6071833.756556
QD	-1204.769448 -> -1071.126957
RI	0.1735551903
TR	0.147365	0.027061
MT	18.297900
MM	C_pi: 1.369958, n_recomb: 634343.021828
RS	0	0.000000	0.362028	14671.092610	0.023128	0.204086
RS	1	0.008630	0.362028	15547.724231	0.024510	0.021313
RS	2	0.018004	0.362028	16441.602984	0.025919	0.008539
RS	3	0.028188	0.362028	17346.604277	0.027346	0.007216
RS	4	0.039250	3.847099	1743.851248	0.002749	0.001098
RS	5	0.051267	3.847099	1888.498606	0.002977	0.001372
RS	6	0.064321	3.521746	2233.106906	0.003520	0.001726
RS	7	0.078501	3.521746	2416.133560	0.003809	0.002116
RS	8	0.093905	2.935293	3133.885525	0.004940	0.002938
RS	9	0.110639	2.935293	3384.945595	0.005336	0.003541
RS	10	0.128816	2.517002	4259.234072	0.006714	0.004704
RS	11	0.148563	2.517002	4590.363517	0.007236	0.005345
RS	12	0.170013	2.236639	5560.355779	0.008766	0.006683
RS	13	0.193314	2.236639	5976.877438	0.009422	0.007369
RS	14	0.218626	2.018338	7108.284985	0.011206	0.008822
RS	15	0.246123	2.018338	7615.707163	0.012006	0.009565
RS	16	0.275993	1.819999	9029.858339	0.014235	0.011423
RS	17	0.308440	1.819999	9632.786892	0.015185	0.012405
RS	18	0.343687	1.638695	11381.844807	0.017943	0.014746
RS	19	0.381976	1.638695	12072.888106	0.019032	0.015931
RS	20	0.423569	1.482295	14107.539730	0.022240	0.018705
RS	21	0.468752	1.482295	14854.872828	0.023418	0.020077
RS	22	0.517833	1.365217	16911.656452	0.026660	0.022974
RS	23	0.571151	1.365217	17651.072803	0.027826	0.024323
RS	24	0.629069	1.296777	19305.015547	0.030433	0.026672
RS	25	0.691986	1.296777	19953.916546	0.031456	0.027696
RS	26	0.760332	1.271640	20930.568709	0.032996	0.029043
RS	27	0.834577	1.271640	21416.090932	0.033761	0.029615
RS	28	0.915228	1.276926	21712.836578	0.034229	0.029973
RS	29	1.002840	1.276926	21985.012353	0.034658	0.030112
RS	30	1.098012	1.299270	21760.391653	0.034304	0.029749
RS	31	1.201397	1.299270	21787.641435	0.034347	0.029520
RS	32	1.313704	1.327708	21219.059578	0.033450	0.028717
RS	33	1.435703	1.327708	20980.078633	0.033074	0.028167
RS	34	1.568230	1.355201	20180.437585	0.031813	0.027088
RS	35	1.712194	1.355201	19663.062879	0.030998	0.026226
RS	36	1.868581	1.378082	18683.958263	0.029454	0.024938
RS	37	2.038464	1.378082	17890.845920	0.028204	0.023773
RS	38	2.223008	1.394607	16759.291223	0.026420	0.022307
RS	39	2.423477	1.394607	15715.822077	0.024775	0.020869
RS	40	2.641247	1.404631	14456.209450	0.022789	0.019249
RS	41	2.877809	1.404631	13218.729602	0.020838	0.017596
RS	42	3.134786	1.409254	11873.590688	0.018718	0.015867
RS	43	3.413939	1.409254	10532.945708	0.016604	0.014098
RS	44	3.717182	1.409979	9177.648642	0.014468	0.012349
RS	45	4.046595	1.409979	7850.977726	0.012377	0.010605
RS	46	4.404435	1.408081	6586.833683	0.010384	0.008961
RS	47	4.793155	1.408081	5395.551106	0.008506	0.007387
RS	48	5.215421	1.404388	4323.043203	0.006815	0.005975
RS	49	5.674128	1.404388	3362.890829	0.005301	0.004693
RS	50	6.172420	1.399290	2549.342218	0.004019	0.003602
RS	51	6.713713	1.399290	1864.830312	0.002940	0.002670
RS	52	7.301718	1.392790	1323.256865	0.002086	0.001925
RS	53	7.940466	1.392790	899.543755	0.001418	0.001332
RS	54	8.634337	1.381581	590.884439	0.000931	0.000892
RS	55	9.388086	1.381581	367.555350	0.000579	0.000567
RS	56	10.206883	1.381581	217.917239	0.000344	0.000344
RS	57	11.096339	1.381581	122.636098	0.000193	0.000198
RS	58	12.062553	1.357381	65.987115	0.000104	0.000109
RS	59	13.112148	1.357381	32.541268	0.000051	0.000055
RS	60	14.252321	1.357381	14.993668	0.000024	0.000026
RS	61	15.490888	1.357381	6.417297	0.000010	0.000011
RS	62	16.836339	1.357381	2.535276	0.000004	0.000005
RS	63	18.297900	1.357381	1.341930	0.000002	0.000002
PA	4+25*2+4+6 0.147365235 0.027060528 18.297899510 0.362027829 3.847099165 3.521746497 2.935292713 2.517002460 2.236638684 2.018338450 1.819999327 1.638694861 1.482294817 1.365217045 1.296776920 1.271639633 1.276926084 1.299270438 1.327708454 1.355201327 1.378082403 1.394606503 1.404631024 1.409253946 1.409979014 1.408080963 1.404388289 1.399290053 1.392789905 1.381581154 1.357381126
//
IT	4487
RD	5
LK	-6071602.770137
QD	-1024.687253 -> -952.168926
RI	0.1701030474
TR	0.145368	0.026600
MT	18.758804
MM	C_pi: 1.387734, n_recomb: 631681.961939
RS	0	0.000000	0.343053	15483.919109	0.024512	0.203229
RS	1	0.008672	0.343053	16390.773143	0.025948	0.021888
RS	2	0.018097	0.343053	17311.290983	0.027405	0.008930
RS	3	0.028339	0.343053	18238.337565	0.028873	0.007722
RS	4	0.039469	4.700981	1421.418301	0.002250	0.000886
RS	5	0.051564	4.700981	1540.806755	0.002439	0.001133
RS	6	0.064708	3.969266	1977.135144	0.003130	0.001550
RS	7	0.078993	3.969266	2140.972043	0.003389	0.001914
RS	8	0.094515	3.144200	2924.218264	0.004629	0.002801
RS	9	0.111385	3.144200	3160.818477	0.005004	0.003379
RS	10	0.129717	2.638083	4067.665472	0.006439	0.004608
RS	11	0.149639	2.638083	4386.949449	0.006945	0.005225
RS	12	0.171288	2.333376	5342.506118	0.008458	0.006583
RS	13	0.194816	2.333376	5746.947086	0.009098	0.007240
RS	14	0.220383	2.105133	6841.805189	0.010831	0.008686
RS	15	0.248168	2.105133	7336.294394	0.011614	0.009378
RS	16	0.278363	1.891600	8736.709093	0.013831	0.011251
RS	17	0.311176	1.891600	9328.347979	0.014767	0.012177
RS	18	0.346835	1.689138	11123.201956	0.017609	0.014607
RS	19	0.385586	1.689138	11808.308753	0.018693	0.015739
RS	20	0.427698	1.510022	13971.781762	0.022118	0.018703
RS	21	0.473462	1.510022	14720.249148	0.023303	0.020042
RS	22	0.523195	1.374693	16960.114346	0.026849	0.023199
RS	23	0.577241	1.374693	17703.596661	0.028026	0.024546
RS	24	0.635974	1.296441	19499.666996	0.030869	0.027098
RS	25	0.699801	1.296441	20147.762245	0.031895	0.028139
RS	26	0.769163	1.269384	21155.286282	0.033490	0.029528
RS	27	0.844540	1.269384	21631.739843	0.034245	0.030121
RS	28	0.926454	1.278290	21854.428413	0.034597	0.030370
RS	29	1.015473	1.278290	22113.033411	0.035007	0.030533
RS	30	1.112211	1.307386	21761.364896	0.034450	0.029982
RS	31	1.217339	1.307386	21777.754936	0.034476	0.029779
RS	32	1.331584	1.343737	21080.253093	0.033372	0.028782
RS	33	1.455736	1.343737	20839.633576	0.032991	0.028261
RS	34	1.590656	1.379090	19936.962659	0.031562	0.027018
RS	35	1.737277	1.379090	19431.334683	0.030761	0.026188
RS	36	1.896613	1.409189	18384.071571	0.029103	0.024778
RS	37	2.069767	1.409189	17617.577185	0.027890	0.023647
RS	38	2.257938	1.431969	16452.854262	0.026046	0.022102
RS	39	2.462428	1.431969	15449.347307	0.024457	0.020701
RS	40	2.684652	1.447244	14185.554841	0.022457	0.019040
RS	41	2.926148	1.447244	12996.987751	0.020575	0.017426
RS	42	3.188588	1.456286	11667.192502	0.018470	0.015684
RS	43	3.473787	1.456286	10377.886466	0.016429	0.013957
RS	44	3.783721	1.460764	9047.480434	0.014323	0.012215
RS	45	4.120532	1.460764	7767.126150	0.012296	0.010509
RS	46	4.486554	1.461998	6528.312875	0.010335	0.008882
RS	47	4.884319	1.461998	5371.835885	0.008504	0.007341
RS	48	5.316579	1.460751	4318.088408	0.006836	0.005946
RS	49	5.786326	1.460751	3377.919036	0.005347	0.004686
RS	50	6.296812	1.457308	2573.243736	0.004074	0.003607
RS	51	6.851570	1.457308	1895.082930	0.003000	0.002686
RS	52	7.454438	1.451559	1353.626377	0.002143	0.001945
RS	53	8.109589	1.451559	927.488538	0.001468	0.001353
RS	54	8.821558	1.439735	614.410510	0.000973	0.000911
RS	55	9.595271	1.439735	385.578685	0.000610	0.000583
RS	56	10.436084	1.439735	230.742694	0.000365	0.000356
RS	57	11.349816	1.439735	131.135966	0.000208	0.000207
RS	58	12.342790	1.411644	71.396532	0.000113	0.000115
RS	59	13.421879	1.411644	35.544522	0.000056	0.000058
RS	60	14.594551	1.411644	16.540890	0.000026	0.000028
RS	61	15.868922	1.411644	7.153392	0.000011	0.000012
RS	62	17.253811	1.411644	2.856887	0.000005	0.000005
RS	63	18.758804	1.411644	1.537384	0.000002	0.000003
PA	4+25*2+4+6 0.145367946 0.026599771 18.758803890 0.343053215 4.700981378 3.969266404 3.144199863 2.638083467 2.333375628 2.105133224 1.891599872 1.689138313 1.510021687 1.374692800 1.296440537 1.269383955 1.278289988 1.307386418 1.343737298 1.379090431 1.409189192 1.431968874 1.447244454 1.456286151 1.460764162 1.461997760 1.460750604 1.457308006 1.451558789 1.439735114 1.411644038
//
IT	4474
RD	6
LK	-6071474.702190
QD	-925.312810 -> -882.255751
RI	0.1677070914
TR	0.143837	0.026255
MT	19.117780
MM	C_pi: 1.401228, n_recomb: 629589.913146
RS	0	0.000000	0.331348	16030.826328	0.025462	0.202585
RS	1	0.008705	0.331348	16957.160050	0.026934	0.022320
RS	2	0.018168	0.331348	17894.469271	0.028422	0.009205
RS	3	0.028454	0.331348	18834.897606	0.029916	0.008077
RS	4	0.039636	5.655570	1178.342010	0.001872	0.000732
RS	5	0.051791	5.655570	1278.259018	0.002030	0.000951
RS	6	0.065004	4.376737	1790.823338	0.002844	0.001423
RS	7	0.079368	4.376737	1940.439475	0.003082	0.001762
RS	8	0.094982	3.296680	2788.838240	0.004430	0.002713
RS	9	0.111955	3.296680	3016.061516	0.004791	0.003272
RS	10	0.130405	2.714627	3956.821881	0.006285	0.004561
RS	11	0.150462	2.714627	4269.397875	0.006781	0.005164
RS	12	0.172265	2.399651	5204.980705	0.008267	0.006525
RS	13	0.195965	2.399651	5601.873074	0.008898	0.007166
RS	14	0.221729	2.173388	6646.875892	0.010557	0.008578
RS	15	0.249735	2.173388	7131.707475	0.011328	0.009235
RS	16	0.280179	1.953483	8496.339660	0.013495	0.011089
RS	17	0.313273	1.953483	9078.213720	0.014419	0.011972
RS	18	0.349249	1.735409	10888.828299	0.017295	0.014447
RS	19	0.388355	1.735409	11567.802241	0.018374	0.015533
RS	20	0.430866	1.536542	13828.162178	0.021964	0.018642
RS	21	0.477078	1.536542	14576.721960	0.023153	0.019947
RS	22	0.527312	1.384182	16978.524245	0.026968	0.023334
RS	23	0.581919	1.384182	17725.461162	0.028154	0.024671
RS	24	0.641280	1.296193	19661.159964	0.031229	0.027421
RS	25	0.705808	1.296193	20308.848001	0.032257	0.028469
RS	26	0.775953	1.266425	21361.143787	0.033929	0.029921
RS	27	0.852204	1.266425	21829.663196	0.034673	0.030527
RS	28	0.935093	1.277522	22002.839112	0.034948	0.030702
RS	29	1.025197	1.277522	22248.900564	0.035339	0.030881
RS	30	1.123144	1.311571	21799.386207	0.034625	0.030187
RS	31	1.229618	1.311571	21804.547640	0.034633	0.030004
RS	32	1.345361	1.353909	21006.218646	0.033365	0.028856
RS	33	1.471178	1.353909	20760.778062	0.032975	0.028359
RS	34	1.607948	1.395288	19777.027258	0.031413	0.026989
RS	35	1.756624	1.395288	19276.142365	0.030617	0.026184
RS	36	1.918242	1.431034	18173.489925	0.028866	0.024677
RS	37	2.093929	1.431034	17422.641635	0.027673	0.023573
RS	38	2.284909	1.458872	16227.844172	0.025775	0.021962
RS	39	2.492514	1.458872	15250.283355	0.024223	0.020589
RS	40	2.718190	1.478627	13977.385759	0.022201	0.018889
RS	41	2.963512	1.478627	12822.609011	0.020367	0.017305
RS	42	3.230189	1.491731	11498.595398	0.018264	0.015545
RS	43	3.520079	1.491731	10246.873003	0.016275	0.013850
RS	44	3.835205	1.499957	8931.089118	0.014186	0.012105
RS	45	4.177762	1.499957	7686.886475	0.012209	0.010431
RS	46	4.550138	1.504569	6465.674501	0.010270	0.008812
RS	47	4.954930	1.504569	5338.562766	0.008479	0.007299
RS	48	5.394958	1.506155	4299.892391	0.006830	0.005917
RS	49	5.873290	1.506155	3378.619069	0.005366	0.004676
RS	50	6.393261	1.504789	2582.775150	0.004102	0.003607
RS	51	6.958495	1.504789	1912.634018	0.003038	0.002696
RS	52	7.572933	1.500176	1373.224978	0.002181	0.001959
RS	53	8.240857	1.500176	947.167146	0.001504	0.001369
RS	54	8.966923	1.488105	631.831803	0.001004	0.000927
RS	55	9.756192	1.488105	399.515306	0.000635	0.000596
RS	56	10.614167	1.488105	241.001741	0.000383	0.000366
RS	57	11.546829	1.488105	138.130626	0.000219	0.000214
RS	58	12.560677	1.456455	75.977520	0.000121	0.000120
RS	59	13.662781	1.456455	38.138633	0.000061	0.000061
RS	60	14.860822	1.456455	17.902881	0.000028	0.000029
RS	61	16.163152	1.456455	7.813420	0.000012	0.000013
RS	62	17.578848	1.456455	3.150553	0.000005	0.000005
RS	63	19.117780	1.456455	1.720768	0.000003	0.000003
PA	4+25*2+4+6 0.143836850 0.026254760 19.117780405 0.331347556 5.655570087 4.376736862 3.296680255 2.714626527 2.399651293 2.173388000 1.953483491 1.735409455 1.536541996 1.384181885 1.296193261 1.266425300 1.277521973 1.311570748 1.353909107 1.395288144 1.431034409 1.458871823 1.478627439 1.491731077 1.499957448 1.504569258 1.506155271 1.504788691 1.500176255 1.488104855 1.456455355
//
IT	4608
RD	7
LK	-6071397.530860
QD	-865.533582 -> -838.266055
RI	0.1659644448
TR	0.142621	0.025986
MT	19.406532
MM	C_pi: 1.412001, n_recomb: 627957.917151
RS	0	0.000000	0.323541	16418.418147	0.026146	0.202087
RS	1	0.008731	0.323541	17358.262865	0.027642	0.022655
RS	2	0.018224	0.323541	18307.046507	0.029153	0.009406
RS	3	0.028545	0.323541	19256.378937	0.030665	0.008336
RS	4	0.039768	6.719889	989.947112	0.001576	0.000614
RS	5	0.051971	6.719889	1074.515821	0.001711	0.000807
RS	6	0.065239	4.748261	1649.612819	0.002627	0.001324
RS	7	0.079665	4.748261	1788.306200	0.002848	0.001642
RS	8	0.095351	3.403689	2701.878196	0.004303	0.002657
RS	9	0.112407	3.403689	2923.122413	0.004655	0.003203
RS	10	0.130951	2.756507	3900.567448	0.006212	0.004548
RS	11	0.151115	2.756507	4210.009015	0.006704	0.005145
RS	12	0.173039	2.441731	5123.639513	0.008159	0.006498
RS	13	0.196877	2.441731	5516.275293	0.008784	0.007132
RS	14	0.222797	2.226361	6504.285411	0.010358	0.008496
RS	15	0.250979	2.226361	6982.004006	0.011119	0.009131
RS	16	0.281622	2.007182	8297.149215	0.013213	0.010942
RS	17	0.314940	2.007182	8870.610011	0.014126	0.011793
RS	18	0.351167	1.778279	10675.260232	0.017000	0.014281
RS	19	0.390557	1.778279	11348.097733	0.018071	0.015330
RS	20	0.433386	1.562362	13678.785565	0.021783	0.018547
RS	21	0.479954	1.562362	14426.639802	0.022974	0.019820
RS	22	0.530588	1.394241	16968.920642	0.027022	0.023408
RS	23	0.585642	1.394241	17718.843156	0.028217	0.024732
RS	24	0.645503	1.296866	19786.560165	0.031509	0.027670
RS	25	0.710591	1.296866	20434.415091	0.032541	0.028718
RS	26	0.781361	1.264031	21538.146090	0.034299	0.030241
RS	27	0.858309	1.264031	22000.284097	0.035035	0.030852
RS	28	0.941976	1.276413	22140.946271	0.035259	0.030980
RS	29	1.032948	1.276413	22376.347459	0.035634	0.031167
RS	30	1.131862	1.314144	21851.280079	0.034797	0.030363
RS	31	1.239411	1.314144	21846.370753	0.034790	0.030195
RS	32	1.356351	1.361005	20969.860781	0.033394	0.028930
RS	33	1.483500	1.361005	20718.855471	0.032994	0.028451
RS	34	1.621750	1.406931	19672.645332	0.031328	0.026984
RS	35	1.772071	1.406931	19172.981532	0.030532	0.026198
RS	36	1.935515	1.446983	18026.933536	0.028707	0.024616
RS	37	2.113229	1.446983	17285.154442	0.027526	0.023532
RS	38	2.306459	1.478794	16064.887846	0.025583	0.021867
RS	39	2.516559	1.478794	15104.136723	0.024053	0.020514
RS	40	2.745002	1.502264	13820.383535	0.022008	0.018780
RS	41	2.993390	1.502264	12688.930411	0.020207	0.017217
RS	42	3.263463	1.519004	11364.781108	0.018098	0.015439
RS	43	3.557116	1.519004	10140.560969	0.016148	0.013766
RS	44	3.876407	1.530855	8832.145270	0.014065	0.012015
RS	45	4.223574	1.530855	7616.069014	0.012128	0.010366
RS	46	4.601051	1.538958	6406.358909	0.010202	0.008750
RS	47	5.011484	1.538958	5303.682957	0.008446	0.007260
RS	48	5.457751	1.543633	4276.568406	0.006810	0.005886
RS	49	5.942980	1.543633	3372.383456	0.005370	0.004664
RS	50	6.470573	1.544661	2584.467332	0.004116	0.003603
RS	51	7.044228	1.544661	1922.767194	0.003062	0.002702
RS	52	7.667967	1.541492	1386.184813	0.002207	0.001969
RS	53	8.346162	1.541492	961.560823	0.001531	0.001382
RS	54	9.083569	1.529488	645.207260	0.001027	0.000940
RS	55	9.885356	1.529488	410.679345	0.000654	0.000608
RS	56	10.757144	1.529488	249.482770	0.000397	0.000375
RS	57	11.705046	1.529488	144.062403	0.000229	0.000221
RS	58	12.735705	1.494594	79.960374	0.000127	0.000125
RS	59	13.856348	1.494594	40.434327	0.000064	0.000064
RS	60	15.074831	1.494594	19.128641	0.000030	0.000031
RS	61	16.399696	1.494594	8.417188	0.000013	0.000014
RS	62	17.840230	1.494594	3.423527	0.000005	0.000006
RS	63	19.406532	1.494594	1.895392	0.000003	0.000003
PA	4+25*2+4+6 0.142620910 0.025985672 19.406531862 0.323541150 6.719889031 4.748261393 3.403688840 2.756506671 2.441731398 2.226360622 2.007182230 1.778279319 1.562361650 1.394240733 1.296865724 1.264030695 1.276413283 1.314143667 1.361005478 1.406931335 1.446983452 1.478794032 1.502264374 1.519003521 1.530855440 1.538957510 1.543632621 1.544660907 1.541492135 1.529487953 1.494593992
//
IT	4456
RD	8
LK	-6071348.034612
QD	-827.469436 -> -809.196488
RI	0.1646490653
TR	0.141620	0.025768
MT	19.646500
MM	C_pi: 1.420977, n_recomb: 626672.354428
RS	0	0.000000	0.318085	16702.339458	0.026652	0.201688
RS	1	0.008752	0.318085	17652.053170	0.028168	0.022923
RS	2	0.018269	0.318085	18609.150329	0.029695	0.009560
RS	3	0.028620	0.318085	19564.835591	0.031220	0.008531
RS	4	0.039877	7.909787	840.067699	0.001341	0.000521
RS	5	0.052118	7.909787	912.263997	0.001456	0.000691
RS	6	0.065431	5.091219	1538.135916	0.002454	0.001246
RS	7	0.079910	5.091219	1668.116910	0.002662	0.001545
RS	8	0.095655	3.476450	2646.668777	0.004223	0.002622
RS	9	0.112778	3.476450	2864.198748	0.004570	0.003157
RS	10	0.131400	2.772945	3881.451896	0.006194	0.004558
RS	11	0.151652	2.772945	4190.233214	0.006686	0.005155
RS	12	0.173676	2.465292	5082.083805	0.008110	0.006494
RS	13	0.197627	2.465292	5472.855493	0.008733	0.007129
RS	14	0.223675	2.266768	6401.123983	0.010214	0.008433
RS	15	0.252002	2.266768	6873.741648	0.010969	0.009057
RS	16	0.282809	2.053705	8131.781506	0.012976	0.010810
RS	17	0.316311	2.053705	8698.071849	0.013880	0.011639
RS	18	0.352746	1.817924	10482.162463	0.016727	0.014118
RS	19	0.392369	1.817924	11149.077353	0.017791	0.015138
RS	20	0.435460	1.587373	13529.139971	0.021589	0.018435
RS	21	0.482322	1.587373	14275.754139	0.022780	0.019680
RS	22	0.533286	1.404733	16938.937386	0.027030	0.023442
RS	23	0.588710	1.404733	17691.465953	0.028231	0.024751
RS	24	0.648984	1.298470	19881.267296	0.031725	0.027864
RS	25	0.714533	1.298470	20529.788030	0.032760	0.028907
RS	26	0.785819	1.262500	21686.602843	0.034606	0.030506
RS	27	0.863344	1.262500	22143.818384	0.035336	0.031116
RS	28	0.947654	1.275643	22262.866527	0.035526	0.031212
RS	29	1.039342	1.275643	22489.561147	0.035887	0.031404
RS	30	1.139055	1.316194	21905.240948	0.034955	0.030514
RS	31	1.247494	1.316194	21891.863987	0.034934	0.030354
RS	32	1.365424	1.366511	20954.630434	0.033438	0.029000
RS	33	1.493674	1.366511	20698.366850	0.033029	0.028534
RS	34	1.633149	1.415841	19604.717686	0.031284	0.026993
RS	35	1.784830	1.415841	19104.550287	0.030486	0.026221
RS	36	1.949787	1.459116	17925.342152	0.028604	0.024582
RS	37	2.129179	1.459116	17188.591371	0.027428	0.023512
RS	38	2.324272	1.493979	15947.617411	0.025448	0.021806
RS	39	2.536439	1.493979	14997.578420	0.023932	0.020467
RS	40	2.767174	1.520478	13702.761901	0.021866	0.018702
RS	41	3.018103	1.520478	12587.298989	0.020086	0.017155
RS	42	3.290992	1.540430	11259.362449	0.017967	0.015356
RS	43	3.587764	1.540430	10055.283644	0.016046	0.013701
RS	44	3.910509	1.555734	8749.161888	0.013961	0.011941
RS	45	4.261499	1.555734	7555.071140	0.012056	0.010311
RS	46	4.643208	1.567360	6352.254056	0.010136	0.008695
RS	47	5.058323	1.567360	5269.957111	0.008409	0.007225
RS	48	5.509768	1.575298	4251.450179	0.006784	0.005856
RS	49	6.000722	1.575298	3362.554986	0.005366	0.004650
RS	50	6.534643	1.578964	2581.510618	0.004119	0.003595
RS	51	7.115292	1.578964	1928.190529	0.003077	0.002704
RS	52	7.746758	1.577493	1394.714579	0.002226	0.001975
RS	53	8.433489	1.577493	972.314310	0.001552	0.001392
RS	54	9.180320	1.565826	655.709516	0.001046	0.000951
RS	55	9.992513	1.565826	419.835495	0.000670	0.000617
RS	56	10.875787	1.565826	256.653462	0.000410	0.000383
RS	57	11.836363	1.565826	149.198249	0.000238	0.000227
RS	58	12.881007	1.527968	83.486613	0.000133	0.000129
RS	59	14.017075	1.527968	42.500237	0.000068	0.000067
RS	60	15.252570	1.527968	20.248732	0.000032	0.000032
RS	61	16.596192	1.527968	8.977088	0.000014	0.000015
RS	62	18.057405	1.527968	3.680340	0.000006	0.000006
RS	63	19.646500	1.527968	2.063292	0.000003	0.000003
PA	4+25*2+4+6 0.141619627 0.025767690 19.646500250 0.318085472 7.909787136 5.091218603 3.476449791 2.772944617 2.465292340 2.266767678 2.053704901 1.817924358 1.587372525 1.404733013 1.298470456 1.262499743 1.275642743 1.316194009 1.366511408 1.415840584 1.459115636 1.493978602 1.520477920 1.540429552 1.555734235 1.567360115 1.575297982 1.578963594 1.577492959 1.565825792 1.527968255
//
IT	4282
RD	9
LK	-6071314.464874
QD	-802.046085 -> -789.147141
RI	0.1636236097
TR	0.140770	0.025586
MT	19.851326
MM	C_pi: 1.428701, n_recomb: 625646.467429
RS	0	0.000000	0.314156	16915.086129	0.027036	0.201358
RS	1	0.008770	0.314156	17872.293756	0.028566	0.023145
RS	2	0.018308	0.314156	18835.689404	0.030106	0.009680
RS	3	0.028683	0.314156	19796.164085	0.031641	0.008681
RS	4	0.039968	9.245769	718.197600	0.001148	0.000446
RS	5	0.052243	9.245769	780.226563	0.001247	0.000595
RS	6	0.065594	5.414270	1446.481200	0.002312	0.001180
RS	7	0.080116	5.414270	1569.236904	0.002508	0.001462
RS	8	0.095911	3.525127	2611.927712	0.004175	0.002601
RS	9	0.113092	3.525127	2827.214425	0.004519	0.003126
RS	10	0.131779	2.771834	3887.217816	0.006213	0.004583
RS	11	0.152106	2.771834	4197.008205	0.006708	0.005182
RS	12	0.174214	2.475275	5068.482008	0.008101	0.006505
RS	13	0.198262	2.475275	5459.094316	0.008726	0.007146
RS	14	0.224418	2.297140	6327.498017	0.010114	0.008386
RS	15	0.252868	2.297140	6796.570969	0.010863	0.009005
RS	16	0.283813	2.093985	7994.215585	0.012778	0.010692
RS	17	0.317472	2.093985	8554.440202	0.013673	0.011508
RS	18	0.354083	1.854481	10308.723421	0.016477	0.013962
RS	19	0.393904	1.854481	10970.063077	0.017534	0.014959
RS	20	0.437217	1.611371	13383.762309	0.021392	0.018314
RS	21	0.484329	1.611371	14128.814197	0.022583	0.019535
RS	22	0.535572	1.415374	16896.066738	0.027006	0.023449
RS	23	0.591309	1.415374	17650.888209	0.028212	0.024744
RS	24	0.651934	1.300782	19952.306970	0.031891	0.028017
RS	25	0.717876	1.300782	20601.859049	0.032929	0.029054
RS	26	0.789600	1.261774	21810.381527	0.034861	0.030726
RS	27	0.867614	1.261774	22263.890851	0.035585	0.031334
RS	28	0.952470	1.275395	22367.955702	0.035752	0.031407
RS	29	1.044767	1.275395	22587.690284	0.036103	0.031600
RS	30	1.145159	1.318195	21955.799457	0.035093	0.030641
RS	31	1.254354	1.318195	21935.567582	0.035061	0.030487
RS	32	1.373125	1.371194	20950.928066	0.033487	0.029064
RS	33	1.502312	1.371194	20690.121308	0.033070	0.028606
RS	34	1.642828	1.423056	19560.886317	0.031265	0.027010
RS	35	1.795667	1.423056	19059.436206	0.030464	0.026248
RS	36	1.961909	1.468692	17855.566397	0.028539	0.024568
RS	37	2.142730	1.468692	17121.294700	0.027366	0.023507
RS	38	2.339409	1.505846	15864.009704	0.025356	0.021768
RS	39	2.553335	1.505846	14920.499375	0.023848	0.020438
RS	40	2.786021	1.534778	13615.178827	0.021762	0.018648
RS	41	3.039114	1.534778	12510.447209	0.019996	0.017111
RS	42	3.314401	1.557547	11176.481644	0.017864	0.015293
RS	43	3.613830	1.557547	9987.084366	0.015963	0.013651
RS	44	3.939517	1.576111	8679.688091	0.013873	0.011878
RS	45	4.293767	1.576111	7502.864424	0.011992	0.010265
RS	46	4.679082	1.591242	6303.486497	0.010075	0.008645
RS	47	5.098188	1.591242	5238.290465	0.008373	0.007192
RS	48	5.554047	1.602559	4226.005876	0.006755	0.005826
RS	49	6.049884	1.602559	3350.790647	0.005356	0.004635
RS	50	6.589204	1.609050	2575.617717	0.004117	0.003586
RS	51	7.175819	1.609050	1930.427327	0.003085	0.002704
RS	52	7.813879	1.609486	1400.113023	0.002238	0.001979
RS	53	8.507893	1.609486	980.419254	0.001567	0.001400
RS	54	9.262770	1.598388	664.064267	0.001061	0.000959
RS	55	10.083847	1.598388	427.464455	0.000683	0.000626
RS	56	10.976928	1.598388	262.811928	0.000420	0.000390
RS	57	11.948330	1.598388	153.710442	0.000246	0.000232
RS	58	13.004919	1.557811	86.648990	0.000138	0.000133
RS	59	14.154166	1.557811	44.381461	0.000071	0.000069
RS	60	15.404198	1.557811	21.283241	0.000034	0.000034
RS	61	16.763852	1.557811	9.501240	0.000015	0.000015
RS	62	18.242743	1.557811	3.923939	0.000006	0.000006
RS	63	19.851326	1.557811	2.225756	0.000004	0.000004
PA	4+25*2+4+6 0.140770342 0.025585671 19.851326167 0.314155574 9.245769145 5.414270275 3.525126506 2.771833933 2.475275051 2.297140379 2.093984762 1.854481320 1.611371373 1.415373915 1.300782396 1.261773723 1.275394568 1.318194830 1.371193830 1.423056324 1.468692084 1.505845503 1.534778221 1.557547133 1.576110874 1.591241753 1.602559103 1.609049818 1.609485839 1.598388427 1.557811294
//
IT	4712
RD	10
LK	-6071290.511361
QD	-784.322764 -> -774.776282
RI	0.1628005986
TR	0.140030	0.025429
MT	20.030600
MM	C_pi: 1.435545, n_recomb: 624820.199259
RS	0	0.000000	0.311276	17076.834344	0.027331	0.201077
RS	1	0.008785	0.311276	18039.913479	0.028872	0.023334
RS	2	0.018342	0.311276	19008.260877	0.030422	0.009777
RS	3	0.028738	0.311276	19972.521297	0.031965	0.008798
RS	4	0.040048	10.753312	617.317932	0.000988	0.000384
RS	5	0.052351	10.753312	670.857387	0.001074	0.000514
RS	6	0.065735	5.725386	1368.332066	0.002190	0.001123
RS	7	0.080295	5.725386	1484.880760	0.002376	0.001390
RS	8	0.096134	3.557975	2590.012055	0.004145	0.002587
RS	9	0.113365	3.557975	2803.978121	0.004488	0.003105
RS	10	0.132109	2.759470	3909.135691	0.006256	0.004617
RS	11	0.152500	2.759470	4221.018371	0.006756	0.005221
RS	12	0.174682	2.475791	5074.160428	0.008121	0.006527
RS	13	0.198813	2.475791	5465.797097	0.008748	0.007177
RS	14	0.225063	2.319716	6275.925631	0.010044	0.008351
RS	15	0.253620	2.319716	6742.644523	0.010791	0.008971
RS	16	0.284686	2.128939	7879.446346	0.012611	0.010588
RS	17	0.318481	2.128939	8434.568176	0.013499	0.011395
RS	18	0.355245	1.888164	10153.592996	0.016250	0.013815
RS	19	0.395238	1.888164	10809.778979	0.017301	0.014794
RS	20	0.438745	1.634255	13245.507386	0.021199	0.018191
RS	21	0.486074	1.634255	13988.839839	0.022389	0.019393
RS	22	0.537560	1.425940	16846.256344	0.026962	0.023439
RS	23	0.593570	1.425940	17603.128000	0.028173	0.024721
RS	24	0.654501	1.303584	20006.117376	0.032019	0.028140
RS	25	0.720784	1.303584	20656.959150	0.033061	0.029170
RS	26	0.792890	1.261718	21914.260940	0.035073	0.030912
RS	27	0.871331	1.261718	22365.038192	0.035794	0.031515
RS	28	0.956663	1.275688	22457.844062	0.035943	0.031572
RS	29	1.049491	1.275688	22672.100668	0.036286	0.031763
RS	30	1.150474	1.320363	22000.920062	0.035212	0.030748
RS	31	1.260328	1.320363	21975.303905	0.035171	0.030598
RS	32	1.379834	1.375490	20953.293617	0.033535	0.029120
RS	33	1.509838	1.375490	20688.794206	0.033112	0.028669
RS	34	1.651262	1.429227	19533.276769	0.031262	0.027032
RS	35	1.805111	1.429227	19030.281703	0.030457	0.026278
RS	36	1.972476	1.476546	17808.674546	0.028502	0.024566
RS	37	2.154544	1.476546	17075.258179	0.027328	0.023512
RS	38	2.352606	1.515368	15805.534959	0.025296	0.021749
RS	39	2.568069	1.515368	14865.625876	0.023792	0.020425
RS	40	2.802460	1.546229	13550.700618	0.021687	0.018613
RS	41	3.057442	1.546229	12452.857363	0.019930	0.017082
RS	42	3.334824	1.571457	11111.512345	0.017784	0.015245
RS	43	3.636574	1.571457	9932.679751	0.015897	0.013612
RS	44	3.964834	1.593082	8621.478504	0.013798	0.011826
RS	45	4.321931	1.593082	7458.252889	0.011937	0.010225
RS	46	4.710399	1.611676	6259.677041	0.010018	0.008599
RS	47	5.132994	1.611676	5208.939985	0.008337	0.007161
RS	48	5.592714	1.626440	4200.987824	0.006724	0.005797
RS	49	6.092821	1.626440	3338.047387	0.005342	0.004619
RS	50	6.636863	1.635903	2567.847585	0.004110	0.003574
RS	51	7.228699	1.635903	1930.455405	0.003090	0.002702
RS	52	7.872527	1.638421	1403.238944	0.002246	0.001981
RS	53	8.572917	1.638421	986.546433	0.001579	0.001405
RS	54	9.334835	1.628093	670.774883	0.001074	0.000966
RS	55	10.163689	1.628093	433.904639	0.000694	0.000633
RS	56	11.065358	1.628093	268.171013	0.000429	0.000397
RS	57	12.046238	1.628093	157.723677	0.000252	0.000237
RS	58	13.113289	1.585009	89.515729	0.000143	0.000136
RS	59	14.274081	1.585009	46.111505	0.000074	0.000071
RS	60	15.536849	1.585009	22.247243	0.000036	0.000035
RS	61	16.910552	1.585009	9.995800	0.000016	0.000016
RS	62	18.404935	1.585009	4.156579	0.000007	0.000007
RS	63	20.030600	1.585009	2.383783	0.000004	0.000004
PA	4+25*2+4+6 0.140030017 0.025429435 20.030599899 0.311276079 10.753312156 5.725386240 3.557974875 2.759469965 2.475790844 2.319715788 2.128938643 1.888164201 1.634254723 1.425939520 1.303584116 1.261717769 1.275687699 1.320363377 1.375490187 1.429227204 1.476545901 1.515368191 1.546228579 1.571457465 1.593082430 1.611676384 1.626440241 1.635902583 1.638421099 1.628093279 1.585008712
//
IT	3922
RD	11
LK	-6071272.607878
QD	-771.454486 -> -764.090058
RI	0.1621219728
TR	0.139371	0.025292
MT	20.190566
MM	C_pi: 1.441728, n_recomb: 624142.736836
RS	0	0.000000	0.309114	17202.621661	0.027562	0.200831
RS	1	0.008799	0.309114	18170.453199	0.029113	0.023499
RS	2	0.018372	0.309114	19142.835547	0.030671	0.009857
RS	3	0.028787	0.309114	20110.215823	0.032221	0.008891
RS	4	0.040118	12.459863	532.735596	0.000854	0.000332
RS	5	0.052447	12.459863	579.105186	0.000928	0.000446
RS	6	0.065860	6.031138	1299.609424	0.002082	0.001072
RS	7	0.080454	6.031138	1410.662373	0.002260	0.001325
RS	8	0.096331	3.581298	2575.596317	0.004127	0.002578
RS	9	0.113606	3.581298	2788.775040	0.004468	0.003089
RS	10	0.132401	2.740504	3940.900428	0.006314	0.004656
RS	11	0.152849	2.740504	4255.526774	0.006818	0.005266
RS	12	0.175096	2.470083	5092.523514	0.008159	0.006556
RS	13	0.199301	2.470083	5485.958536	0.008790	0.007216
RS	14	0.225636	2.336325	6240.617045	0.009999	0.008325
RS	15	0.254287	2.336325	6705.870463	0.010744	0.008950
RS	16	0.285460	2.159426	7782.970989	0.012470	0.010496
RS	17	0.319376	2.159426	8333.790318	0.013352	0.011298
RS	18	0.356275	1.919217	10014.765360	0.016046	0.013677
RS	19	0.396422	1.919217	10666.222974	0.017089	0.014644
RS	20	0.440100	1.655972	13115.551607	0.021014	0.018069
RS	21	0.487622	1.655972	13857.100374	0.022202	0.019254
RS	22	0.539325	1.436264	16793.231931	0.026906	0.023417
RS	23	0.595577	1.436264	17551.946457	0.028122	0.024688
RS	24	0.656779	1.306675	20047.448175	0.032120	0.028241
RS	25	0.723366	1.306675	20699.730026	0.033165	0.029264
RS	26	0.795812	1.262176	22001.998635	0.035252	0.031071
RS	27	0.874631	1.262176	22450.790642	0.035971	0.031668
RS	28	0.960386	1.276461	22534.129088	0.036104	0.031712
RS	29	1.053686	1.276461	22744.126241	0.036441	0.031901
RS	30	1.155196	1.322770	22039.540333	0.035312	0.030838
RS	31	1.265637	1.322770	22009.821439	0.035264	0.030690
RS	32	1.385795	1.379624	20958.088409	0.033579	0.029168
RS	33	1.516526	1.379624	20690.750748	0.033151	0.028722
RS	34	1.658759	1.434737	19516.261142	0.031269	0.027056
RS	35	1.813507	1.434737	19011.749097	0.030461	0.026307
RS	36	1.981871	1.483204	17778.070387	0.028484	0.024575
RS	37	2.165049	1.483204	17044.485060	0.027309	0.023524
RS	38	2.364343	1.523190	15765.683789	0.025260	0.021743
RS	39	2.581174	1.523190	14827.314004	0.023756	0.020422
RS	40	2.817082	1.555545	13503.897968	0.021636	0.018592
RS	41	3.073748	1.555545	12410.098950	0.019883	0.017064
RS	42	3.352996	1.582915	11060.622157	0.017721	0.015209
RS	43	3.656815	1.582915	9889.217642	0.015844	0.013582
RS	44	3.987366	1.607412	8572.405071	0.013735	0.011782
RS	45	4.347001	1.607412	7419.917290	0.011888	0.010191
RS	46	4.738280	1.629398	6220.195640	0.009966	0.008558
RS	47	5.163986	1.629398	5181.779489	0.008302	0.007133
RS	48	5.627148	1.647648	4176.653613	0.006692	0.005768
RS	49	6.131063	1.647648	3324.793056	0.005327	0.004603
RS	50	6.679315	1.660194	2558.801108	0.004100	0.003562
RS	51	7.275807	1.660194	1928.864582	0.003090	0.002699
RS	52	7.924782	1.664939	1404.640381	0.002251	0.001981
RS	53	8.630859	1.664939	991.133435	0.001588	0.001410
RS	54	9.399062	1.655554	676.177362	0.001083	0.000972
RS	55	10.234856	1.655554	439.384454	0.000704	0.000639
RS	56	11.144189	1.655554	272.875680	0.000437	0.000402
RS	57	12.133532	1.655554	161.323483	0.000258	0.000241
RS	58	13.209924	1.610166	92.133274	0.000148	0.000140
RS	59	14.381024	1.610166	47.713527	0.000076	0.000073
RS	60	15.655167	1.610166	23.151324	0.000037	0.000036
RS	61	17.041417	1.610166	10.465165	0.000017	0.000017
RS	62	18.549639	1.610166	4.379904	0.000007	0.000007
RS	63	20.190566	1.610166	2.538133	0.000004	0.000004
PA	4+25*2+4+6 0.139371166 0.025292439 20.190565646 0.309114077 12.459862681 6.031138472 3.581297687 2.740503767 2.470082889 2.336325386 2.159425839 1.919217163 1.655971513 1.436264423 1.306674698 1.262176214 1.276461450 1.322770331 1.379624229 1.434736520 1.483203605 1.523190161 1.555545092 1.582914710 1.607412296 1.629398160 1.647647578 1.660194405 1.664938628 1.655553814 1.610165878
//
IT	4018
RD	12
LK	-6071258.682101
QD	-761.768755 -> -755.882474
RI	0.1615477352
TR	0.138774	0.025170
MT	20.335817
MM	C_pi: 1.447416, n_recomb: 623582.744065
RS	0	0.000000	0.307472	17301.799268	0.027746	0.200612
RS	1	0.008811	0.307472	18273.577217	0.029304	0.023647
RS	2	0.018398	0.307472	19249.343921	0.030869	0.009924
RS	3	0.028830	0.307472	20219.385510	0.032425	0.008968
RS	4	0.040182	14.395778	461.156638	0.000740	0.000288
RS	5	0.052533	14.395778	501.421271	0.000804	0.000388
RS	6	0.065973	6.336752	1237.704457	0.001985	0.001026
RS	7	0.080597	6.336752	1343.775773	0.002155	0.001266
RS	8	0.096509	3.599215	2565.427119	0.004114	0.002571
RS	9	0.113824	3.599215	2778.113802	0.004455	0.003076
RS	10	0.132664	2.718221	3978.134607	0.006379	0.004697
RS	11	0.153164	2.718221	4295.855582	0.006889	0.005313
RS	12	0.175470	2.460472	5119.085166	0.008209	0.006588
RS	13	0.199742	2.460472	5514.813027	0.008844	0.007260
RS	14	0.226152	2.348519	6217.145345	0.009970	0.008307
RS	15	0.254890	2.348519	6681.585549	0.010715	0.008938
RS	16	0.286159	2.186194	7701.334109	0.012350	0.010413
RS	17	0.320184	2.186194	8248.521891	0.013228	0.011214
RS	18	0.357206	1.947909	9890.395262	0.015861	0.013549
RS	19	0.397491	1.947909	10537.542387	0.016898	0.014506
RS	20	0.441325	1.676540	12994.421658	0.020838	0.017951
RS	21	0.489021	1.676540	13734.197260	0.022025	0.019122
RS	22	0.540920	1.446247	16739.818972	0.026845	0.023388
RS	23	0.597391	1.446247	17500.216134	0.028064	0.024650
RS	24	0.658838	1.309917	20080.157042	0.032201	0.028326
RS	25	0.725700	1.309917	20733.966933	0.033250	0.029343
RS	26	0.798452	1.263021	22077.198012	0.035404	0.031208
RS	27	0.877615	1.263021	22524.577468	0.036121	0.031801
RS	28	0.963753	1.277642	22599.031243	0.036241	0.031831
RS	29	1.057481	1.277642	22805.759845	0.036572	0.032018
RS	30	1.159467	1.325432	22071.900284	0.035395	0.030913
RS	31	1.270439	1.325432	22039.169231	0.035343	0.030766
RS	32	1.391188	1.383728	20963.463442	0.033618	0.029210
RS	33	1.522577	1.383728	20694.089929	0.033186	0.028768
RS	34	1.665543	1.439835	19506.395095	0.031281	0.027081
RS	35	1.821105	1.439835	19000.545101	0.030470	0.026336
RS	36	1.990374	1.489030	17759.393470	0.028480	0.024589
RS	37	2.174557	1.489030	17024.997950	0.027302	0.023542
RS	38	2.374969	1.529769	15740.014142	0.025241	0.021747
RS	39	2.593039	1.529769	14801.701513	0.023737	0.020427
RS	40	2.830323	1.563259	13470.881817	0.021602	0.018581
RS	41	3.088515	1.563259	12378.993734	0.019851	0.017055
RS	42	3.369456	1.592487	11021.018754	0.017674	0.015183
RS	43	3.675150	1.592487	9854.615607	0.015803	0.013560
RS	44	4.007779	1.619671	8530.936699	0.013681	0.011744
RS	45	4.369717	1.619671	7386.905397	0.011846	0.010161
RS	46	4.763545	1.644971	6184.532182	0.009918	0.008520
RS	47	5.192073	1.644971	5156.685510	0.008269	0.007106
RS	48	5.658358	1.666721	4153.181419	0.006660	0.005741
RS	49	6.165728	1.666721	3311.371425	0.005310	0.004587
RS	50	6.717803	1.682436	2548.932212	0.004088	0.003549
RS	51	7.318521	1.682436	1926.104935	0.003089	0.002694
RS	52	7.972169	1.689531	1404.734695	0.002253	0.001980
RS	53	8.683409	1.689531	994.519023	0.001595	0.001413
RS	54	9.457317	1.681242	680.535736	0.001091	0.000977
RS	55	10.299415	1.681242	444.086304	0.000712	0.000645
RS	56	11.215710	1.681242	277.043659	0.000444	0.000407
RS	57	12.212739	1.681242	164.580602	0.000264	0.000245
RS	58	13.297617	1.633705	94.542620	0.000152	0.000143
RS	59	14.478084	1.633705	49.207466	0.000079	0.000075
RS	60	15.762563	1.633705	24.004323	0.000038	0.000037
RS	61	17.160216	1.633705	10.912864	0.000018	0.000017
RS	62	18.681018	1.633705	4.595160	0.000007	0.000007
RS	63	20.335817	1.633705	2.689298	0.000004	0.000004
PA	4+25*2+4+6 0.138773963 0.025170026 20.335817428 0.307471926 14.395778244 6.336751524 3.599214831 2.718220819 2.460471965 2.348518767 2.186193777 1.947909073 1.676539763 1.446247004 1.309917004 1.263020613 1.277642259 1.325432080 1.383727936 1.439834785 1.489029903 1.529769110 1.563259206 1.592486989 1.619671375 1.644971498 1.666721428 1.682436389 1.689530617 1.681242346 1.633704786
//
IT	4113
RD	13
LK	-6071247.472761
QD	-754.229186 -> -749.382429
RI	0.1610506265
TR	0.138225	0.025059
MT	20.469557
MM	C_pi: 1.452710, n_recomb: 623110.351892
RS	0	0.000000	0.306188	17382.249845	0.027896	0.200412
RS	1	0.008822	0.306188	18357.404410	0.029461	0.023781
RS	2	0.018423	0.306188	19336.096891	0.031032	0.009982
RS	3	0.028871	0.306188	20308.478713	0.032592	0.009032
RS	4	0.040240	16.597301	400.093290	0.000642	0.000250
RS	5	0.052612	16.597301	435.122308	0.000698	0.000338
RS	6	0.066076	6.646112	1180.920495	0.001895	0.000983
RS	7	0.080728	6.646112	1282.395631	0.002058	0.001211
RS	8	0.096672	3.614805	2557.114423	0.004104	0.002565
RS	9	0.114023	3.614805	2769.427292	0.004445	0.003063
RS	10	0.132905	2.694849	4017.686214	0.006448	0.004738
RS	11	0.153452	2.694849	4338.634971	0.006963	0.005361
RS	12	0.175813	2.448700	5150.359355	0.008266	0.006622
RS	13	0.200146	2.448700	5548.653419	0.008905	0.007306
RS	14	0.226625	2.357469	6202.163208	0.009954	0.008294
RS	15	0.255441	2.357469	6666.257290	0.010698	0.008932
RS	16	0.286799	2.209876	7631.588074	0.012248	0.010340
RS	17	0.320924	2.209876	8175.691564	0.013121	0.011141
RS	18	0.358059	1.974489	9778.558601	0.015693	0.013430
RS	19	0.398470	1.974489	10421.777897	0.016725	0.014380
RS	20	0.442447	1.695996	12881.885862	0.020674	0.017837
RS	21	0.490303	1.695996	13619.932338	0.021858	0.018998
RS	22	0.542381	1.455831	16687.445442	0.026781	0.023356
RS	23	0.599054	1.455831	17449.385944	0.028004	0.024610
RS	24	0.660727	1.313206	20106.724827	0.032268	0.028398
RS	25	0.727840	1.313206	20762.091109	0.033320	0.029410
RS	26	0.800874	1.264142	22142.314284	0.035535	0.031329
RS	27	0.880352	1.264142	22588.704626	0.036252	0.031916
RS	28	0.966842	1.279153	22654.082746	0.036356	0.031934
RS	29	1.060962	1.279153	22858.336963	0.036684	0.032117
RS	30	1.163385	1.328336	22098.040707	0.035464	0.030975
RS	31	1.274844	1.328336	22063.218807	0.035408	0.030829
RS	32	1.396137	1.387864	20968.004993	0.033651	0.029245
RS	33	1.528131	1.387864	20697.320239	0.033216	0.028806
RS	34	1.671769	1.444676	19500.964814	0.031296	0.027105
RS	35	1.828080	1.444676	18994.039048	0.030483	0.026363
RS	36	1.998180	1.494269	17749.152735	0.028485	0.024609
RS	37	2.183288	1.494269	17013.575093	0.027304	0.023563
RS	38	2.384726	1.535426	15724.907083	0.025236	0.021759
RS	39	2.603936	1.535426	14785.601163	0.023729	0.020439
RS	40	2.842485	1.569746	13448.486739	0.021583	0.018580
RS	41	3.102079	1.569746	12356.903984	0.019831	0.017053
RS	42	3.384576	1.600584	10990.326473	0.017638	0.015164
RS	43	3.691995	1.600584	9827.043162	0.015771	0.013543
RS	44	4.026536	1.630279	8495.644894	0.013634	0.011713
RS	45	4.390591	1.630279	7358.254636	0.011809	0.010136
RS	46	4.786764	1.658806	6152.107414	0.009873	0.008486
RS	47	5.217889	1.658806	5133.395514	0.008238	0.007081
RS	48	5.687048	1.684054	4130.559038	0.006629	0.005714
RS	49	6.197598	1.684054	3297.924083	0.005293	0.004571
RS	50	6.753190	1.703002	2538.487259	0.004074	0.003535
RS	51	7.357799	1.703002	1922.447019	0.003085	0.002689
RS	52	8.015747	1.712549	1403.794330	0.002253	0.001978
RS	53	8.731742	1.712549	996.930142	0.001600	0.001415
RS	54	9.510904	1.705492	684.032304	0.001098	0.000981
RS	55	10.358805	1.705492	448.136989	0.000719	0.000649
RS	56	11.281511	1.705492	280.757108	0.000451	0.000412
RS	57	12.285621	1.705492	167.544448	0.000269	0.000249
RS	58	13.378317	1.655942	96.771580	0.000155	0.000146
RS	59	14.567413	1.655942	50.607141	0.000081	0.000077
RS	60	15.861414	1.655942	24.812507	0.000040	0.000038
RS	61	17.269576	1.655942	11.341460	0.000018	0.000018
RS	62	18.801970	1.655942	4.803279	0.000008	0.000008
RS	63	20.469557	1.655942	2.837673	0.000005	0.000005
PA	4+25*2+4+6 0.138224822 0.025058960 20.469556706 0.306188320 16.597300892 6.646111853 3.614805149 2.694848666 2.448699630 2.357468696 2.209876347 1.974488628 1.695996447 1.455830713 1.313206238 1.264142012 1.279153143 1.328335558 1.387863643 1.444675767 1.494269175 1.535426001 1.569745851 1.600584012 1.630279184 1.658806062 1.684054234 1.703002021 1.712549106 1.705491527 1.655941756
//
IT	4160
RD	14
LK	-6071238.189511
QD	-748.183705 -> -744.092749
RI	0.1606109409
TR	0.137714	0.024957
MT	20.594181
MM	C_pi: 1.457689, n_recomb: 622706.024145
RS	0	0.000000	0.305158	17449.322802	0.028022	0.200228
RS	1	0.008833	0.305158	18427.443846	0.029593	0.023904
RS	2	0.018446	0.305158	19408.732589	0.031168	0.010034
RS	3	0.028908	0.305158	20383.224903	0.032733	0.009087
RS	4	0.040294	19.099325	347.804181	0.000559	0.000218
RS	5	0.052685	19.099325	378.329452	0.000608	0.000295
RS	6	0.066172	6.962199	1128.148886	0.001812	0.000944
RS	7	0.080849	6.962199	1225.329523	0.001968	0.001159
RS	8	0.096823	3.630084	2549.145418	0.004094	0.002559
RS	9	0.114208	3.630084	2761.090716	0.004434	0.003051
RS	10	0.133128	2.671778	4057.500462	0.006516	0.004778
RS	11	0.153720	2.671778	4381.669296	0.007036	0.005407
RS	12	0.176130	2.435940	5183.992257	0.008325	0.006657
RS	13	0.200520	2.435940	5584.977326	0.008969	0.007352
RS	14	0.227064	2.364070	6193.237906	0.009946	0.008285
RS	15	0.255953	2.364070	6657.317486	0.010691	0.008931
RS	16	0.287393	2.231019	7571.392585	0.012159	0.010275
RS	17	0.321611	2.231019	8112.857850	0.013028	0.011077
RS	18	0.358850	1.999209	9677.514131	0.015541	0.013321
RS	19	0.399379	1.999209	10317.150135	0.016568	0.014264
RS	20	0.443488	1.714427	12777.346563	0.020519	0.017729
RS	21	0.491493	1.714427	13513.727407	0.021702	0.018880
RS	22	0.543738	1.464997	16637.021319	0.026717	0.023322
RS	23	0.600597	1.464997	17400.389918	0.027943	0.024569
RS	24	0.662479	1.316477	20129.022463	0.032325	0.028462
RS	25	0.729827	1.316477	20785.940178	0.033380	0.029469
RS	26	0.803123	1.265463	22199.385026	0.035650	0.031436
RS	27	0.882893	1.265463	22645.103961	0.036366	0.032018
RS	28	0.969710	1.280929	22700.837565	0.036455	0.032022
RS	29	1.064194	1.280929	22903.255169	0.036780	0.032203
RS	30	1.167024	1.331452	22118.549128	0.035520	0.031026
RS	31	1.278937	1.331452	22082.401035	0.035462	0.030881
RS	32	1.400734	1.392067	20970.997670	0.033677	0.029273
RS	33	1.533290	1.392067	20699.648097	0.033241	0.028838
RS	34	1.677554	1.449363	19498.245200	0.031312	0.027128
RS	35	1.834561	1.449363	18990.543721	0.030497	0.026389
RS	36	2.005435	1.499094	17744.974767	0.028497	0.024631
RS	37	2.191402	1.499094	17008.019850	0.027313	0.023585
RS	38	2.393796	1.540396	15717.808786	0.025241	0.021777
RS	39	2.614066	1.540396	14776.762346	0.023730	0.020455
RS	40	2.853791	1.575288	13434.412659	0.021574	0.018585
RS	41	3.114692	1.575288	12341.915326	0.019820	0.017057
RS	42	3.398637	1.607517	10966.812822	0.017612	0.015152
RS	43	3.707661	1.607517	9805.167872	0.015746	0.013532
RS	44	4.043982	1.639564	8465.448767	0.013595	0.011686
RS	45	4.410008	1.639564	7333.241246	0.011776	0.010114
RS	46	4.808365	1.671224	6122.485965	0.009832	0.008454
RS	47	5.241907	1.671224	5111.719732	0.008209	0.007058
RS	48	5.713743	1.699954	4108.792116	0.006598	0.005688
RS	49	6.227254	1.699954	3284.576063	0.005275	0.004555
RS	50	6.786123	1.722180	2527.677695	0.004059	0.003521
RS	51	7.394355	1.722180	1918.117923	0.003080	0.002683
RS	52	8.056311	1.734264	1402.045551	0.002252	0.001975
RS	53	8.776735	1.734264	998.555052	0.001604	0.001417
RS	54	9.560793	1.728555	686.818672	0.001103	0.000984
RS	55	10.414104	1.728555	451.642263	0.000725	0.000653
RS	56	11.342786	1.728555	284.084813	0.000456	0.000416
RS	57	12.353495	1.728555	170.256582	0.000273	0.000252
RS	58	13.453478	1.677132	98.843117	0.000159	0.000148
RS	59	14.650619	1.677132	51.924332	0.000083	0.000079
RS	60	15.953501	1.677132	25.581423	0.000041	0.000039
RS	61	17.371462	1.677132	11.753333	0.000019	0.000018
RS	62	18.914668	1.677132	5.005185	0.000008	0.000008
RS	63	20.594181	1.677132	2.983715	0.000005	0.000005
PA	4+25*2+4+6 0.137713701 0.024956867 20.594180624 0.305157546 19.099324896 6.962199192 3.630083791 2.671777705 2.435939759 2.364069580 2.231018811 1.999208903 1.714427042 1.464996853 1.316477431 1.265463327 1.280929310 1.331451885 1.392067301 1.449362873 1.499094382 1.540395822 1.575287843 1.607517084 1.639564183 1.671224454 1.699954023 1.722179504 1.734264320 1.728555062 1.677131754
//
IT	3864
RD	15
LK	-6071230.315603
QD	-743.203780 -> -739.678663
RI	0.1602147227
TR	0.137232	0.024862
MT	20.711786
MM	C_pi: 1.462421, n_recomb: 622353.394345
RS	0	0.000000	0.304308	17506.718173	0.028130	0.200056
RS	1	0.008843	0.304308	18487.507238	0.029706	0.024020
RS	2	0.018467	0.304308	19471.152654	0.031286	0.010080
RS	3	0.028942	0.304308	20447.588765	0.032855	0.009135
RS	4	0.040344	21.946530	302.808490	0.000487	0.000190
RS	5	0.052754	21.946530	329.442851	0.000529	0.000258
RS	6	0.066261	7.286906	1078.712608	0.001733	0.000906
RS	7	0.080963	7.286906	1171.850400	0.001883	0.001111
RS	8	0.096965	3.646196	2540.681593	0.004082	0.002552
RS	9	0.114381	3.646196	2752.204628	0.004422	0.003037
RS	10	0.133338	2.649895	4096.170595	0.006582	0.004816
RS	11	0.153971	2.649895	4423.457026	0.007108	0.005451
RS	12	0.176428	2.422968	5218.400944	0.008385	0.006691
RS	13	0.200872	2.422968	5622.103672	0.009034	0.007397
RS	14	0.227476	2.368989	6188.614436	0.009944	0.008279
RS	15	0.256433	2.368989	6652.914043	0.010690	0.008933
RS	16	0.287951	2.250053	7518.983722	0.012082	0.010216
RS	17	0.322256	2.250053	8058.180522	0.012948	0.011020
RS	18	0.359594	2.022296	9585.797022	0.015402	0.013219
RS	19	0.400233	2.022296	10222.160104	0.016425	0.014158
RS	20	0.444467	1.731918	12680.188681	0.020375	0.017626
RS	21	0.492611	1.731918	13414.980718	0.021555	0.018769
RS	22	0.545013	1.473754	16589.023384	0.026655	0.023288
RS	23	0.602048	1.473754	17353.725628	0.027884	0.024529
RS	24	0.664127	1.319694	20148.390400	0.032375	0.028519
RS	25	0.731695	1.319694	20806.833141	0.033433	0.029521
RS	26	0.805238	1.266928	22250.062119	0.035751	0.031531
RS	27	0.885283	1.266928	22695.342530	0.036467	0.032110
RS	28	0.972407	1.282925	22740.545490	0.036540	0.032099
RS	29	1.067235	1.282925	22941.638838	0.036863	0.032278
RS	30	1.170448	1.334765	22133.898865	0.035565	0.031068
RS	31	1.282787	1.334765	22097.064193	0.035506	0.030925
RS	32	1.405060	1.396362	20972.058576	0.033698	0.029297
RS	33	1.538146	1.396362	20700.607674	0.033262	0.028864
RS	34	1.682999	1.453977	19496.956153	0.031328	0.027150
RS	35	1.840661	1.453977	18988.793432	0.030511	0.026413
RS	36	2.012264	1.503639	17745.063979	0.028513	0.024656
RS	37	2.199041	1.503639	17006.655241	0.027326	0.023610
RS	38	2.402334	1.544868	15716.689967	0.025254	0.021799
RS	39	2.623603	1.544868	14773.384708	0.023738	0.020475
RS	40	2.864438	1.580119	13426.766631	0.021574	0.018596
RS	41	3.126569	1.580119	12332.440976	0.019816	0.017065
RS	42	3.411879	1.613545	10949.035448	0.017593	0.015145
RS	43	3.722418	1.613545	9787.865918	0.015727	0.013524
RS	44	4.060415	1.647792	8439.466115	0.013561	0.011663
RS	45	4.428301	1.647792	7311.254766	0.011748	0.010094
RS	46	4.828716	1.682494	6095.258920	0.009794	0.008425
RS	47	5.264539	1.682494	5091.447654	0.008181	0.007036
RS	48	5.738899	1.714679	4087.824975	0.006568	0.005664
RS	49	6.255204	1.714679	3271.375819	0.005256	0.004539
RS	50	6.817164	1.740220	2516.619939	0.004044	0.003507
RS	51	7.428815	1.740220	1913.261275	0.003074	0.002677
RS	52	8.094551	1.754914	1399.642518	0.002249	0.001971
RS	53	8.819156	1.754914	999.527188	0.001606	0.001417
RS	54	9.607833	1.750661	689.004487	0.001107	0.000986
RS	55	10.466249	1.750661	454.680718	0.000731	0.000657
RS	56	11.400571	1.750661	287.079078	0.000461	0.000419
RS	57	12.417511	1.750661	172.749256	0.000278	0.000256
RS	58	13.524374	1.697493	100.775800	0.000162	0.000151
RS	59	14.729111	1.697493	53.168497	0.000085	0.000081
RS	60	16.040377	1.697493	26.315478	0.000042	0.000040
RS	61	17.467592	1.697493	12.150345	0.000020	0.000019
RS	62	19.021008	1.697493	5.201583	0.000008	0.000008
RS	63	20.711786	1.697493	3.127753	0.000005	0.000005
PA	4+25*2+4+6 0.137231967 0.024861759 20.711785789 0.304307765 21.946530031 7.286905641 3.646195555 2.649895431 2.422967607 2.368989013 2.250052905 2.022295852 1.731918326 1.473754063 1.319693998 1.266928431 1.282925387 1.334764718 1.396362018 1.453976724 1.503639232 1.544867568 1.580119277 1.613545028 1.647791900 1.682494142 1.714679405 1.740219608 1.754913553 1.750661366 1.697492693
//
IT	4661
RD	16
LK	-6071223.498640
QD	-738.999140 -> -735.908660
RI	0.1598515577
TR	0.136776	0.024773
MT	20.823347
MM	C_pi: 1.466937, n_recomb: 622042.243506
RS	0	0.000000	0.303586	17557.174973	0.028225	0.199893
RS	1	0.008852	0.303586	18540.408314	0.029806	0.024130
RS	2	0.018487	0.303586	19526.228821	0.031391	0.010122
RS	3	0.028975	0.303586	20504.479644	0.032963	0.009178
RS	4	0.040392	25.185151	263.989679	0.000424	0.000166
RS	5	0.052819	25.185151	287.255496	0.000462	0.000226
RS	6	0.066346	7.621377	1032.178207	0.001659	0.000870
RS	7	0.081071	7.621377	1121.492945	0.001803	0.001065
RS	8	0.097099	3.663839	2531.212133	0.004069	0.002543
RS	9	0.114545	3.663839	2742.220146	0.004408	0.003022
RS	10	0.133536	2.629651	4132.859495	0.006644	0.004851
RS	11	0.154208	2.629651	4463.103939	0.007175	0.005492
RS	12	0.176710	2.410303	5252.435714	0.008444	0.006724
RS	13	0.201204	2.410303	5658.809446	0.009097	0.007441
RS	14	0.227866	2.372710	6186.986411	0.009946	0.008275
RS	15	0.256887	2.372710	6651.665038	0.010693	0.008937
RS	16	0.288478	2.267340	7472.865060	0.012013	0.010163
RS	17	0.322865	2.267340	8010.092409	0.012877	0.010970
RS	18	0.360296	2.043935	9502.119035	0.015276	0.013125
RS	19	0.401041	2.043935	10135.481760	0.016294	0.014061
RS	20	0.445391	1.748538	12589.763146	0.020239	0.017529
RS	21	0.493668	1.748538	13323.044998	0.021418	0.018665
RS	22	0.546218	1.482111	16543.594095	0.026596	0.023254
RS	23	0.603420	1.482111	17309.547593	0.027827	0.024491
RS	24	0.665685	1.322822	20165.747303	0.032419	0.028570
RS	25	0.733461	1.322822	20825.673192	0.033480	0.029570
RS	26	0.807237	1.268482	22295.613492	0.035843	0.031619
RS	27	0.887543	1.268482	22740.624839	0.036558	0.032194
RS	28	0.974958	1.285084	22774.356043	0.036612	0.032167
RS	29	1.070111	1.285084	22974.533704	0.036934	0.032344
RS	30	1.173686	1.338230	22144.750431	0.035600	0.031103
RS	31	1.286430	1.338230	22107.754433	0.035541	0.030960
RS	32	1.409153	1.400734	20971.118908	0.033713	0.029315
RS	33	1.542739	1.400734	20700.051188	0.033278	0.028885
RS	34	1.688151	1.458539	19496.401254	0.031343	0.027170
RS	35	1.846433	1.458539	18988.075155	0.030525	0.026435
RS	36	2.018727	1.507970	17748.210047	0.028532	0.024681
RS	37	2.206271	1.507970	17008.345557	0.027343	0.023635
RS	38	2.410416	1.548946	15720.161630	0.025272	0.021825
RS	39	2.632632	1.548946	14774.233355	0.023751	0.020497
RS	40	2.874518	1.584372	13424.277294	0.021581	0.018612
RS	41	3.137815	1.584372	12327.411367	0.019818	0.017077
RS	42	3.424418	1.618823	10935.973425	0.017581	0.015143
RS	43	3.736391	1.618823	9774.342648	0.015713	0.013520
RS	44	4.075979	1.655129	8417.040000	0.013531	0.011644
RS	45	4.445626	1.655129	7291.845273	0.011722	0.010078
RS	46	4.847993	1.692779	6070.139875	0.009758	0.008398
RS	47	5.285977	1.692779	5072.441127	0.008154	0.007016
RS	48	5.762730	1.728388	4067.632272	0.006539	0.005640
RS	49	6.281685	1.728388	3258.377593	0.005238	0.004524
RS	50	6.846575	1.757264	2505.430451	0.004028	0.003493
RS	51	7.461469	1.757264	1908.007887	0.003067	0.002670
RS	52	8.130791	1.774627	1396.718850	0.002245	0.001967
RS	53	8.859360	1.774627	999.960623	0.001608	0.001417
RS	54	9.652420	1.771932	690.683477	0.001110	0.000988
RS	55	10.515680	1.771932	457.319178	0.000735	0.000660
RS	56	11.455354	1.771932	289.784287	0.000466	0.000423
RS	57	12.478205	1.771932	175.049856	0.000281	0.000258
RS	58	13.591596	1.717117	102.586384	0.000165	0.000153
RS	59	14.803542	1.717117	54.347712	0.000087	0.000082
RS	60	16.122766	1.717117	27.018193	0.000043	0.000041
RS	61	17.558765	1.717117	12.533856	0.000020	0.000019
RS	62	19.121875	1.717117	5.392924	0.000009	0.000008
RS	63	20.823347	1.717117	3.269924	0.000005	0.000005
PA	4+25*2+4+6 0.136775649 0.024772610 20.823346769 0.303586012 25.185150996 7.621377123 3.663839290 2.629650535 2.410302540 2.372709988 2.267339612 2.043934874 1.748537591 1.482111056 1.322821516 1.268482224 1.285083629 1.338229636 1.400733906 1.458538705 1.507969858 1.548945664 1.584371802 1.618823100 1.655129032 1.692779316 1.728387670 1.757263520 1.774627076 1.771931570 1.717116557
//
IT	4272
RD	17
LK	-6071217.501813
QD	-735.376459 -> -732.626952
RI	0.1595145367
TR	0.136340	0.024688
MT	20.930107
MM	C_pi: 1.471283, n_recomb: 621765.489583
RS	0	0.000000	0.302967	17602.053504	0.028310	0.199738
RS	1	0.008861	0.302967	18587.553929	0.029895	0.024234
RS	2	0.018506	0.302967	19575.406755	0.031484	0.010162
RS	3	0.029006	0.302967	20555.372295	0.033060	0.009217
RS	4	0.040437	28.872509	230.387394	0.000371	0.000145
RS	5	0.052881	28.872509	250.728306	0.000403	0.000198
RS	6	0.066427	7.966985	988.180750	0.001589	0.000836
RS	7	0.081173	7.966985	1073.865555	0.001727	0.001022
RS	8	0.097226	3.683319	2520.562085	0.004054	0.002534
RS	9	0.114701	3.683319	2730.950915	0.004392	0.003006
RS	10	0.133725	2.611263	4167.123483	0.006702	0.004884
RS	11	0.154434	2.611263	4500.138813	0.007238	0.005529
RS	12	0.176978	2.398274	5285.400822	0.008501	0.006756
RS	13	0.201520	2.398274	5694.357646	0.009158	0.007482
RS	14	0.228237	2.375604	6187.455530	0.009951	0.008273
RS	15	0.257320	2.375604	6652.623233	0.010700	0.008943
RS	16	0.288981	2.283150	7432.047410	0.011953	0.010116
RS	17	0.323446	2.283150	7967.561831	0.012814	0.010925
RS	18	0.360966	2.064293	9425.523265	0.015159	0.013037
RS	19	0.401810	2.064293	10056.135240	0.016174	0.013970
RS	20	0.446273	1.764373	12505.497793	0.020113	0.017436
RS	21	0.494676	1.764373	13237.354875	0.021290	0.018567
RS	22	0.547368	1.490089	16500.967236	0.026539	0.023221
RS	23	0.604728	1.490089	17268.109991	0.027773	0.024454
RS	24	0.667171	1.325852	20181.894463	0.032459	0.028618
RS	25	0.735146	1.325852	20843.260709	0.033523	0.029615
RS	26	0.809145	1.270096	22337.206880	0.035925	0.031699
RS	27	0.889700	1.270096	22782.075646	0.036641	0.032271
RS	28	0.977393	1.287371	22803.404518	0.036675	0.032226
RS	29	1.072855	1.287371	23002.992771	0.036996	0.032402
RS	30	1.176777	1.341827	22151.799658	0.035627	0.031130
RS	31	1.289906	1.341827	22115.076149	0.035568	0.030989
RS	32	1.413059	1.405185	20968.327848	0.033724	0.029329
RS	33	1.547125	1.405185	20698.055840	0.033289	0.028902
RS	34	1.693069	1.463083	19496.159323	0.031356	0.027189
RS	35	1.851945	1.463083	18987.947464	0.030539	0.026455
RS	36	2.024898	1.512158	17753.555218	0.028553	0.024708
RS	37	2.213175	1.512158	17012.283575	0.027361	0.023660
RS	38	2.418135	1.552736	15727.171642	0.025294	0.021853
RS	39	2.641255	1.552736	14778.373677	0.023768	0.020522
RS	40	2.884145	1.588183	13425.903387	0.021593	0.018631
RS	41	3.148557	1.588183	12325.956151	0.019824	0.017091
RS	42	3.436397	1.623510	10926.798595	0.017574	0.015144
RS	43	3.749741	1.623510	9763.957594	0.015704	0.013519
RS	44	4.090849	1.661744	8397.647377	0.013506	0.011628
RS	45	4.462181	1.661744	7274.657255	0.011700	0.010063
RS	46	4.866415	1.702251	6046.894271	0.009725	0.008373
RS	47	5.306466	1.702251	5054.588464	0.008129	0.006997
RS	48	5.785508	1.741243	4048.198204	0.006511	0.005616
RS	49	6.306997	1.741243	3245.629605	0.005220	0.004508
RS	50	6.874691	1.773469	2494.198754	0.004011	0.003479
RS	51	7.492687	1.773469	1902.463131	0.003060	0.002663
RS	52	8.165440	1.793555	1393.383869	0.002241	0.001962
RS	53	8.897803	1.793555	999.950644	0.001608	0.001417
RS	54	9.695057	1.792497	691.938383	0.001113	0.000989
RS	55	10.562953	1.792497	459.615820	0.000739	0.000663
RS	56	11.507748	1.792497	292.238527	0.000470	0.000426
RS	57	12.536258	1.792497	177.181501	0.000285	0.000261
RS	58	13.655899	1.736135	104.287723	0.000168	0.000156
RS	59	14.874747	1.736135	55.468498	0.000089	0.000084
RS	60	16.201591	1.736135	27.692579	0.000045	0.000042
RS	61	17.646000	1.736135	12.905120	0.000021	0.000020
RS	62	19.218392	1.736135	5.579671	0.000009	0.000009
RS	63	20.930107	1.736135	3.410426	0.000005	0.000005
PA	4+25*2+4+6 0.136339728 0.024688245 20.930107092 0.302967013 28.872508662 7.966985340 3.683318950 2.611263124 2.398273738 2.375604100 2.283150376 2.064292822 1.764372507 1.490088574 1.325851737 1.270095989 1.287370508 1.341826705 1.405185022 1.463083006 1.512157641 1.552736132 1.588183236 1.623510167 1.661744333 1.702250767 1.741242909 1.773469058 1.793555059 1.792497203 1.736134578
//
IT	4000
RD	18
LK	-6071212.149494
QD	-732.189860 -> -729.713224
RI	0.1591988430
TR	0.135921	0.024608
MT	21.032864
MM	C_pi: 1.475481, n_recomb: 621514.853205
RS	0	0.000000	0.302415	17643.269428	0.028388	0.199588
RS	1	0.008869	0.302415	18630.910526	0.029977	0.024335
RS	2	0.018525	0.302415	19620.691390	0.031569	0.010198
RS	3	0.029036	0.302415	20602.295164	0.033149	0.009253
RS	4	0.040481	33.054565	201.339877	0.000324	0.000127
RS	5	0.052940	33.054565	219.145434	0.000353	0.000173
RS	6	0.066504	8.323890	946.548770	0.001523	0.000804
RS	7	0.081271	8.323890	1028.785404	0.001655	0.000981
RS	8	0.097348	3.704718	2508.676382	0.004036	0.002524
RS	9	0.114851	3.704718	2718.338645	0.004374	0.002989
RS	10	0.133906	2.594837	4198.620540	0.006755	0.004914
RS	11	0.154651	2.594837	4534.197552	0.007295	0.005563
RS	12	0.177236	2.387071	5316.782162	0.008555	0.006786
RS	13	0.201824	2.387071	5728.202536	0.009217	0.007521
RS	14	0.228592	2.377933	6189.295508	0.009958	0.008273
RS	15	0.257735	2.377933	6655.020399	0.010708	0.008950
RS	16	0.289462	2.297730	7395.537665	0.011899	0.010072
RS	17	0.324004	2.297730	7929.547209	0.012758	0.010884
RS	18	0.361609	2.083531	9354.960794	0.015052	0.012956
RS	19	0.402548	2.083531	9983.036002	0.016062	0.013886
RS	20	0.447119	1.779510	12426.598206	0.019994	0.017349
RS	21	0.495643	1.779510	13157.105432	0.021169	0.018475
RS	22	0.548470	1.497725	16460.806147	0.026485	0.023189
RS	23	0.605983	1.497725	17229.080358	0.027721	0.024419
RS	24	0.668597	1.328780	20197.132745	0.032497	0.028662
RS	25	0.736763	1.328780	20859.889740	0.033563	0.029657
RS	26	0.810975	1.271748	22375.427912	0.036001	0.031773
RS	27	0.891769	1.271748	22820.245780	0.036717	0.032343
RS	28	0.979729	1.289757	22828.316183	0.036730	0.032279
RS	29	1.075490	1.289757	23027.577017	0.037051	0.032454
RS	30	1.179744	1.345533	22155.421052	0.035647	0.031152
RS	31	1.293244	1.345533	22119.328993	0.035589	0.031013
RS	32	1.416810	1.409709	20963.631962	0.033730	0.029340
RS	33	1.551336	1.409709	20694.511810	0.033297	0.028916
RS	34	1.697792	1.467626	19495.766796	0.031368	0.027206
RS	35	1.857238	1.467626	18987.930172	0.030551	0.026473
RS	36	2.030824	1.516245	17760.335975	0.028576	0.024734
RS	37	2.219806	1.516245	17017.741199	0.027381	0.023686
RS	38	2.425549	1.556308	15736.800973	0.025320	0.021882
RS	39	2.649539	1.556308	14784.977400	0.023789	0.020548
RS	40	2.893395	1.591646	13430.747807	0.021610	0.018652
RS	41	3.158878	1.591646	12327.310597	0.019834	0.017108
RS	42	3.447907	1.627718	10920.760756	0.017571	0.015149
RS	43	3.762570	1.627718	9756.115268	0.015697	0.013520
RS	44	4.105140	1.667760	8380.784733	0.013484	0.011614
RS	45	4.478092	1.667760	7259.330966	0.011680	0.010051
RS	46	4.884122	1.711031	6025.274534	0.009694	0.008349
RS	47	5.326162	1.711031	5037.748457	0.008106	0.006979
RS	48	5.807406	1.753362	4029.466471	0.006483	0.005594
RS	49	6.331332	1.753362	3233.135109	0.005202	0.004494
RS	50	6.901725	1.788944	2482.972429	0.003995	0.003465
RS	51	7.522706	1.788944	1896.692321	0.003052	0.002655
RS	52	8.198761	1.811802	1389.708787	0.002236	0.001957
RS	53	8.934775	1.811802	999.562473	0.001608	0.001416
RS	54	9.736066	1.812458	692.825248	0.001115	0.000990
RS	55	10.608424	1.812458	461.612214	0.000743	0.000665
RS	56	11.558150	1.812458	294.470297	0.000474	0.000429
RS	57	12.592108	1.812458	179.162247	0.000288	0.000264
RS	58	13.717766	1.754626	105.891181	0.000170	0.000158
RS	59	14.943260	1.754626	56.536410	0.000091	0.000085
RS	60	16.277441	1.754626	28.341086	0.000046	0.000043
RS	61	17.729951	1.754626	13.265089	0.000021	0.000020
RS	62	19.311284	1.754626	5.762138	0.000009	0.000009
RS	63	21.032864	1.754626	3.549349	0.000006	0.000006
PA	4+25*2+4+6 0.135921019 0.024607909 21.032863775 0.302414576 33.054564644 8.323889532 3.704718237 2.594837141 2.387071026 2.377933088 2.297730125 2.083530597 1.779509612 1.497725347 1.328780238 1.271748145 1.289757219 1.345532617 1.409709162 1.467626119 1.516244569 1.556307833 1.591645823 1.627718447 1.667760093 1.711030888 1.753361812 1.788944456 1.811802326 1.812458337 1.754625617
//
IT	3891
RD	19
LK	-6071207.315634
QD	-729.344615 -> -727.090070
RI	0.1588999688
TR	0.135517	0.024531
MT	21.132214
MM	C_pi: 1.479554, n_recomb: 621287.636000
RS	0	0.000000	0.301921	17681.255194	0.028459	0.199444
RS	1	0.008877	0.301921	18670.928184	0.030052	0.024432
RS	2	0.018542	0.301921	19662.548198	0.031648	0.010233
RS	3	0.029065	0.301921	20645.726225	0.033231	0.009287
RS	4	0.040522	37.805676	176.128168	0.000283	0.000112
RS	5	0.052997	37.805676	191.727736	0.000309	0.000152
RS	6	0.066578	8.692384	907.125925	0.001460	0.000773
RS	7	0.081366	8.692384	986.085559	0.001587	0.000942
RS	8	0.097466	3.728017	2495.620806	0.004017	0.002512
RS	9	0.114995	3.728017	2704.455169	0.004353	0.002971
RS	10	0.134080	2.580285	4227.393954	0.006804	0.004941
RS	11	0.154859	2.580285	4565.328808	0.007348	0.005594
RS	12	0.177484	2.376763	5346.406446	0.008605	0.006814
RS	13	0.202116	2.376763	5760.162060	0.009271	0.007557
RS	14	0.228935	2.379892	6192.048627	0.009966	0.008273
RS	15	0.258135	2.379892	6658.373741	0.010717	0.008957
RS	16	0.289927	2.311264	7362.692703	0.011851	0.010033
RS	17	0.324541	2.311264	7895.376205	0.012708	0.010847
RS	18	0.362228	2.101775	9289.730993	0.014952	0.012879
RS	19	0.403260	2.101775	9915.463462	0.015960	0.013808
RS	20	0.447935	1.794017	12352.596686	0.019882	0.017266
RS	21	0.496575	1.794017	13081.830273	0.021056	0.018387
RS	22	0.549533	1.505047	16423.111305	0.026434	0.023158
RS	23	0.607193	1.505047	17192.473146	0.027672	0.024385
RS	24	0.669971	1.331606	20211.921383	0.032532	0.028705
RS	25	0.738322	1.331606	20876.024190	0.033601	0.029698
RS	26	0.812740	1.273421	22411.053226	0.036072	0.031842
RS	27	0.893765	1.273421	22855.890027	0.036788	0.032410
RS	28	0.981982	1.292219	22849.915397	0.036778	0.032327
RS	29	1.078031	1.292219	23049.061407	0.037099	0.032501
RS	30	1.182605	1.349322	22156.308270	0.035662	0.031170
RS	31	1.296463	1.349322	22121.138177	0.035605	0.031032
RS	32	1.420428	1.414290	20957.408405	0.033732	0.029347
RS	33	1.555397	1.414290	20689.731371	0.033301	0.028926
RS	34	1.702348	1.472172	19495.184851	0.031379	0.027221
RS	35	1.862344	1.472172	18987.951561	0.030562	0.026490
RS	36	2.036543	1.520258	17768.185557	0.028599	0.024761
RS	37	2.226205	1.520258	17024.364052	0.027402	0.023711
RS	38	2.432704	1.559713	15748.494307	0.025348	0.021913
RS	39	2.657534	1.559713	14793.549495	0.023811	0.020575
RS	40	2.902322	1.594834	13438.216506	0.021630	0.018676
RS	41	3.168841	1.594834	12330.979921	0.019847	0.017126
RS	42	3.459018	1.631531	10917.413043	0.017572	0.015156
RS	43	3.774955	1.631531	9750.470159	0.015694	0.013523
RS	44	4.118937	1.673269	8366.150615	0.013466	0.011603
RS	45	4.493455	1.673269	7245.662275	0.011662	0.010040
RS	46	4.901219	1.719217	6005.131284	0.009666	0.008328
RS	47	5.345181	1.719217	5021.850001	0.008083	0.006962
RS	48	5.828554	1.764841	4011.418896	0.006457	0.005573
RS	49	6.354836	1.764841	3220.921684	0.005184	0.004479
RS	50	6.927836	1.803782	2471.808813	0.003979	0.003450
RS	51	7.551703	1.803782	1890.766028	0.003043	0.002648
RS	52	8.230950	1.829446	1385.773883	0.002230	0.001952
RS	53	8.970494	1.829446	998.864784	0.001608	0.001415
RS	54	9.775688	1.831888	693.400399	0.001116	0.000990
RS	55	10.652360	1.831888	463.348970	0.000746	0.000668
RS	56	11.606855	1.831888	296.506835	0.000477	0.000431
RS	57	12.646081	1.831888	181.009040	0.000291	0.000266
RS	58	13.777560	1.772680	107.405757	0.000173	0.000160
RS	59	15.009481	1.772680	57.556536	0.000093	0.000087
RS	60	16.350760	1.772680	28.966364	0.000047	0.000044
RS	61	17.811106	1.772680	13.615033	0.000022	0.000021
RS	62	19.401088	1.772680	5.940885	0.000010	0.000009
RS	63	21.132214	1.772680	3.687043	0.000006	0.000006
PA	4+25*2+4+6 0.135517142 0.024531017 21.132213535 0.301920970 37.805676005 8.692384473 3.728017230 2.580285082 2.376763087 2.379892445 2.311263508 2.101775320 1.794017038 1.505047029 1.331606146 1.273420642 1.292219388 1.349322227 1.414290216 1.472172141 1.520258313 1.559712613 1.594833817 1.631530928 1.673268690 1.719217459 1.764841026 1.803781511 1.829446463 1.831887916 1.772680029
//
IT	4302
RD	20
LK	-6071202.905091
QD	-726.764921 -> -724.694091
RI	0.1586155082
TR	0.135126	0.024457
MT	21.228727
MM	C_pi: 1.483521, n_recomb: 621078.158770
RS	0	0.000000	0.301466	17717.108613	0.028526	0.199304
RS	1	0.008885	0.301466	18708.734096	0.030123	0.024526
RS	2	0.018559	0.301466	19702.126529	0.031722	0.010266
RS	3	0.029093	0.301466	20686.828163	0.033308	0.009318
RS	4	0.040563	43.195145	154.233059	0.000248	0.000098
RS	5	0.053052	43.195145	167.912587	0.000270	0.000134
RS	6	0.066650	9.073056	869.731037	0.001400	0.000744
RS	7	0.081457	9.073056	945.571751	0.001522	0.000905
RS	8	0.097579	3.753111	2481.489850	0.003995	0.002500
RS	9	0.115134	3.753111	2689.403065	0.004330	0.002952
RS	10	0.134249	2.567517	4253.455843	0.006849	0.004966
RS	11	0.155061	2.567517	4593.547256	0.007396	0.005622
RS	12	0.177723	2.367406	5374.059752	0.008653	0.006840
RS	13	0.202399	2.367406	5790.010036	0.009323	0.007591
RS	14	0.229267	2.381608	6195.361755	0.009975	0.008274
RS	15	0.258522	2.381608	6662.310185	0.010727	0.008965
RS	16	0.290376	2.323920	7332.857105	0.011807	0.009997
RS	17	0.325061	2.323920	7864.360947	0.012662	0.010814
RS	18	0.362827	2.119142	9229.118997	0.014860	0.012808
RS	19	0.403949	2.119142	9852.677745	0.015864	0.013735
RS	20	0.448724	1.807968	12282.859030	0.019777	0.017187
RS	21	0.497478	1.807968	13010.885071	0.020949	0.018304
RS	22	0.550563	1.512086	16387.592088	0.026386	0.023128
RS	23	0.608365	1.512086	17158.000566	0.027626	0.024354
RS	24	0.671303	1.334340	20226.270575	0.032566	0.028745
RS	25	0.739832	1.334340	20891.674586	0.033638	0.029737
RS	26	0.814450	1.275104	22444.434453	0.036138	0.031908
RS	27	0.895698	1.275104	22889.340165	0.036854	0.032474
RS	28	0.984165	1.294739	22868.651472	0.036821	0.032369
RS	29	1.080492	1.294739	23067.852081	0.037142	0.032544
RS	30	1.185378	1.353181	22154.747743	0.035671	0.031183
RS	31	1.299583	1.353181	22120.738992	0.035617	0.031048
RS	32	1.423935	1.418924	20949.668059	0.033731	0.029352
RS	33	1.559335	1.418924	20683.684660	0.033303	0.028934
RS	34	1.706765	1.476728	19494.193634	0.031388	0.027235
RS	35	1.867295	1.476728	18987.769966	0.030572	0.026506
RS	36	2.042087	1.524225	17776.635774	0.028622	0.024787
RS	37	2.232410	1.524225	17031.700748	0.027423	0.023736
RS	38	2.439642	1.562995	15761.665498	0.025378	0.021945
RS	39	2.665287	1.562995	14803.557867	0.023835	0.020602
RS	40	2.910980	1.597807	13447.725579	0.021652	0.018702
RS	41	3.178503	1.597807	12336.462374	0.019863	0.017146
RS	42	3.469795	1.635026	10916.228308	0.017576	0.015165
RS	43	3.786968	1.635026	9746.601823	0.015693	0.013528
RS	44	4.132322	1.678355	8353.394444	0.013450	0.011594
RS	45	4.508360	1.678355	7233.397279	0.011647	0.010030
RS	46	4.917809	1.726898	5986.279562	0.009639	0.008307
RS	47	5.363636	1.726898	5006.782969	0.008061	0.006946
RS	48	5.849076	1.775766	3994.001721	0.006431	0.005552
RS	49	6.377646	1.775766	3208.980389	0.005167	0.004465
RS	50	6.953179	1.818055	2460.737966	0.003962	0.003437
RS	51	7.579847	1.818055	1884.726545	0.003035	0.002640
RS	52	8.262195	1.846562	1381.623954	0.002225	0.001946
RS	53	9.005168	1.846562	997.900020	0.001607	0.001414
RS	54	9.814154	1.850855	693.701829	0.001117	0.000991
RS	55	10.695018	1.850855	464.854346	0.000748	0.000669
RS	56	11.654145	1.850855	298.367502	0.000480	0.000434
RS	57	12.698491	1.850855	182.734095	0.000294	0.000269
RS	58	13.835625	1.790349	108.839219	0.000175	0.000162
RS	59	15.073793	1.790349	58.532520	0.000094	0.000088
RS	60	16.421971	1.790349	29.569919	0.000048	0.000045
RS	61	17.889933	1.790349	13.955474	0.000022	0.000021
RS	62	19.488323	1.790349	6.116045	0.000010	0.000009
RS	63	21.228727	1.790349	3.823490	0.000006	0.000006
PA	4+25*2+4+6 0.135125854 0.024457031 21.228727446 0.301465602 43.195145210 9.073055962 3.753110638 2.567517472 2.367406323 2.381608294 2.323919982 2.119141521 1.807967781 1.512085861 1.334340281 1.275103840 1.294738941 1.353180739 1.418923923 1.476728032 1.524225051 1.562994688 1.597807278 1.635026368 1.678355154 1.726898041 1.775765922 1.818054607 1.846561932 1.850854924 1.790348805
//
IT	4261
RD	21
LK	-6071198.845395
QD	-724.398021 -> -722.481407
RI	0.1583430770
TR	0.134746	0.024386
MT	21.322747
MM	C_pi: 1.487389, n_recomb: 620882.627986
RS	0	0.000000	0.301040	17751.274284	0.028590	0.199167
RS	1	0.008893	0.301040	18744.785257	0.030191	0.024618
RS	2	0.018576	0.301040	19739.892757	0.031793	0.010298
RS	3	0.029120	0.301040	20726.073034	0.033382	0.009348
RS	4	0.040602	49.300976	135.202045	0.000218	0.000086
RS	5	0.053105	49.300976	147.209334	0.000237	0.000118
RS	6	0.066720	9.464623	834.373951	0.001344	0.000716
RS	7	0.081546	9.464623	907.256607	0.001461	0.000869
RS	8	0.097690	3.779803	2466.445281	0.003972	0.002487
RS	9	0.115269	3.779803	2673.357130	0.004306	0.002932
RS	10	0.134412	2.556412	4276.902377	0.006888	0.004988
RS	11	0.155257	2.556412	4618.956996	0.007439	0.005647
RS	12	0.177956	2.358949	5399.787669	0.008697	0.006864
RS	13	0.202673	2.358949	5817.796254	0.009370	0.007622
RS	14	0.229589	2.383198	6198.913590	0.009984	0.008276
RS	15	0.258897	2.383198	6666.489717	0.010737	0.008972
RS	16	0.290812	2.335794	7305.648154	0.011767	0.009963
RS	17	0.325565	2.335794	7836.100206	0.012621	0.010783
RS	18	0.363409	2.135732	9172.508231	0.014773	0.012741
RS	19	0.404618	2.135732	9794.039815	0.015774	0.013667
RS	20	0.449491	1.821417	12216.902382	0.019677	0.017112
RS	21	0.498354	1.821417	12943.779599	0.020847	0.018225
RS	22	0.551563	1.518875	16353.937907	0.026340	0.023100
RS	23	0.609503	1.518875	17125.354649	0.027582	0.024324
RS	24	0.672596	1.336981	20240.345295	0.032599	0.028783
RS	25	0.741299	1.336981	20907.004804	0.033673	0.029775
RS	26	0.816112	1.276787	22475.905055	0.036200	0.031970
RS	27	0.897577	1.276787	22920.914093	0.036917	0.032535
RS	28	0.986287	1.297297	22884.951302	0.036859	0.032409
RS	29	1.082885	1.297297	23084.340490	0.037180	0.032583
RS	30	1.188073	1.357089	22151.085005	0.035677	0.031193
RS	31	1.302615	1.357089	22118.429988	0.035624	0.031060
RS	32	1.427343	1.423592	20940.609661	0.033727	0.029354
RS	33	1.563162	1.423592	20676.520445	0.033302	0.028939
RS	34	1.711059	1.481291	19492.682663	0.031395	0.027247
RS	35	1.872108	1.481291	18987.250450	0.030581	0.026520
RS	36	2.047478	1.528154	17785.393940	0.028645	0.024814
RS	37	2.238442	1.528154	17039.459660	0.027444	0.023761
RS	38	2.446389	1.566180	15775.877292	0.025409	0.021978
RS	39	2.672827	1.566180	14814.602018	0.023861	0.020631
RS	40	2.919401	1.600606	13458.814123	0.021677	0.018729
RS	41	3.187901	1.600606	12343.360580	0.019880	0.017167
RS	42	3.480278	1.638257	10916.804648	0.017583	0.015175
RS	43	3.798655	1.638257	9744.186869	0.015694	0.013534
RS	44	4.145343	1.683080	8342.227329	0.013436	0.011586
RS	45	4.522861	1.683080	7222.325101	0.011632	0.010022
RS	46	4.933949	1.734133	5968.571137	0.009613	0.008288
RS	47	5.381594	1.734133	4992.457263	0.008041	0.006931
RS	48	5.869045	1.786191	3977.175022	0.006406	0.005532
RS	49	6.399843	1.786191	3197.303843	0.005150	0.004451
RS	50	6.977843	1.831823	2449.765410	0.003946	0.003423
RS	51	7.607241	1.831823	1878.597320	0.003026	0.002632
RS	52	8.292608	1.863202	1377.293955	0.002218	0.001941
RS	53	9.038922	1.863202	996.702593	0.001605	0.001412
RS	54	9.851602	1.869403	693.762655	0.001117	0.000991
RS	55	10.736549	1.869403	466.152698	0.000751	0.000671
RS	56	11.700191	1.869403	300.068819	0.000483	0.000436
RS	57	12.749524	1.869403	184.347726	0.000297	0.000271
RS	58	13.892170	1.807661	110.198037	0.000177	0.000164
RS	59	15.136425	1.807661	59.467360	0.000096	0.000089
RS	60	16.491326	1.807661	30.152957	0.000049	0.000046
RS	61	17.966712	1.807661	14.286805	0.000023	0.000022
RS	62	19.573296	1.807661	6.287701	0.000010	0.000010
RS	63	21.322747	1.807661	3.958645	0.000006	0.000006
PA	4+25*2+4+6 0.134745804 0.024385613 21.322746582 0.301039671 49.300975992 9.464622752 3.779802859 2.556411958 2.358948849 2.383198189 2.335793610 2.135731670 1.821416638 1.518874973 1.336981409 1.276786907 1.297297362 1.357088676 1.423592433 1.481290981 1.528154171 1.566180168 1.600606476 1.638257104 1.683080137 1.734132865 1.786191122 1.831822967 1.863201798 1.869402619 1.807661192
//
IT	4458
RD	22
LK	-6071195.082486
QD	-722.208812 -> -720.423388
RI	0.1580807484
TR	0.134375	0.024316
MT	21.414864
MM	C_pi: 1.491188, n_recomb: 620701.789828
RS	0	0.000000	0.300647	17783.622020	0.028651	0.199033
RS	1	0.008900	0.300647	18778.958101	0.030254	0.024708
RS	2	0.018592	0.300647	19775.731681	0.031860	0.010328
RS	3	0.029147	0.300647	20763.355843	0.033451	0.009376
RS	4	0.040640	56.220973	118.623585	0.000191	0.000075
RS	5	0.053157	56.220973	129.171480	0.000208	0.000103
RS	6	0.066788	9.868169	800.851253	0.001290	0.000689
RS	7	0.081632	9.868169	870.921269	0.001403	0.000836
RS	8	0.097797	3.808001	2450.619460	0.003948	0.002473
RS	9	0.115401	3.808001	2656.461157	0.004280	0.002912
RS	10	0.134572	2.546899	4297.832894	0.006924	0.005008
RS	11	0.155449	2.546899	4641.666827	0.007478	0.005669
RS	12	0.178183	2.351374	5423.659722	0.008738	0.006886
RS	13	0.202941	2.351374	5843.597904	0.009415	0.007650
RS	14	0.229903	2.384719	6202.656106	0.009993	0.008277
RS	15	0.259264	2.384719	6670.864755	0.010747	0.008980
RS	16	0.291238	2.347014	7280.723806	0.011730	0.009933
RS	17	0.326058	2.347014	7810.238308	0.012583	0.010755
RS	18	0.363977	2.151641	9119.522439	0.014692	0.012678
RS	19	0.405271	2.151641	9739.165433	0.015691	0.013602
RS	20	0.450240	1.834425	12154.453408	0.019582	0.017040
RS	21	0.499211	1.834425	12880.245391	0.020751	0.018150
RS	22	0.552540	1.525447	16322.160750	0.026296	0.023073
RS	23	0.610616	1.525447	17094.562947	0.027541	0.024295
RS	24	0.673860	1.339549	20254.373285	0.032631	0.028821
RS	25	0.742733	1.339549	20922.257515	0.033707	0.029812
RS	26	0.817735	1.278473	22505.998243	0.036259	0.032029
RS	27	0.899413	1.278473	22951.143701	0.036976	0.032593
RS	28	0.988360	1.299892	22899.446221	0.036893	0.032444
RS	29	1.085224	1.299892	23099.136658	0.037215	0.032619
RS	30	1.190708	1.361041	22145.911521	0.035679	0.031201
RS	31	1.305580	1.361041	22114.765511	0.035629	0.031070
RS	32	1.430675	1.428300	20930.588603	0.033721	0.029355
RS	33	1.566904	1.428300	20668.561658	0.033299	0.028942
RS	34	1.715258	1.485873	19490.829895	0.031401	0.027258
RS	35	1.876814	1.485873	18986.545794	0.030589	0.026533
RS	36	2.052749	1.532072	17794.430638	0.028668	0.024839
RS	37	2.244343	1.532072	17047.608779	0.027465	0.023785
RS	38	2.452987	1.569309	15790.972747	0.025441	0.022011
RS	39	2.680202	1.569309	14826.546099	0.023887	0.020659
RS	40	2.927637	1.603285	13471.262931	0.021703	0.018757
RS	41	3.197095	1.603285	12351.499278	0.019899	0.017189
RS	42	3.490534	1.641285	10918.967188	0.017591	0.015187
RS	43	3.810089	1.641285	9743.097892	0.015697	0.013541
RS	44	4.158084	1.687515	8332.519248	0.013424	0.011580
RS	45	4.537051	1.687515	7212.366181	0.011620	0.010015
RS	46	4.949745	1.740998	5951.949138	0.009589	0.008270
RS	47	5.399169	1.740998	4978.856164	0.008021	0.006916
RS	48	5.888591	1.796199	3960.932905	0.006381	0.005512
RS	49	6.421571	1.796199	3185.915435	0.005133	0.004438
RS	50	7.001987	1.845163	2438.936351	0.003929	0.003409
RS	51	7.634058	1.845163	1872.429971	0.003017	0.002625
RS	52	8.322384	1.879435	1372.838512	0.002212	0.001935
RS	53	9.071970	1.879435	995.319579	0.001604	0.001410
RS	54	9.888269	1.887600	693.620986	0.001117	0.000990
RS	55	10.777218	1.887600	467.272156	0.000753	0.000672
RS	56	11.745283	1.887600	301.630062	0.000486	0.000438
RS	57	12.799504	1.887600	185.862174	0.000299	0.000273
RS	58	13.947551	1.824688	111.489270	0.000180	0.000165
RS	59	15.197773	1.824688	60.364866	0.000097	0.000090
RS	60	16.559264	1.824688	30.717365	0.000049	0.000047
RS	61	18.041927	1.824688	14.609878	0.000024	0.000022
RS	62	19.656545	1.824688	6.456201	0.000010	0.000010
RS	63	21.414864	1.824688	4.092692	0.000007	0.000006
PA	4+25*2+4+6 0.134374702 0.024316264 21.414863932 0.300647214 56.220972536 9.868169168 3.808000632 2.546898943 2.351374214 2.384718689 2.347013963 2.151641056 1.834425318 1.525446872 1.339549349 1.278473337 1.299891769 1.361041226 1.428300062 1.485872974 1.532071558 1.569308567 1.603285409 1.641284770 1.687515057 1.740997781 1.796199285 1.845163209 1.879435444 1.887599672 1.824688458
//
IT	4325
RD	23
LK	-6071191.569740
QD	-720.156616 -> -718.484301
RI	0.1578272057
TR	0.134012	0.024249
MT	21.505092
MM	C_pi: 1.494917, n_recomb: 620532.903868
RS	0	0.000000	0.300278	17814.633848	0.028709	0.198901
RS	1	0.008907	0.300278	18811.744012	0.030315	0.024797
RS	2	0.018608	0.300278	19810.140574	0.031924	0.010357
RS	3	0.029172	0.300278	20799.175628	0.033518	0.009403
RS	4	0.040678	64.049477	104.180228	0.000168	0.000066
RS	5	0.053208	64.049477	113.454539	0.000183	0.000091
RS	6	0.066855	10.283167	769.098471	0.001239	0.000664
RS	7	0.081717	10.283167	836.497083	0.001348	0.000805
RS	8	0.097903	3.837516	2434.150890	0.003923	0.002458
RS	9	0.115530	3.837516	2638.864316	0.004253	0.002891
RS	10	0.134728	2.538739	4316.554691	0.006956	0.005025
RS	11	0.155635	2.538739	4662.005699	0.007513	0.005688
RS	12	0.178405	2.344665	5445.624976	0.008776	0.006907
RS	13	0.203203	2.344665	5867.360471	0.009455	0.007677
RS	14	0.230210	2.386211	6206.432414	0.010002	0.008279
RS	15	0.259622	2.386211	6675.268172	0.010757	0.008987
RS	16	0.291655	2.357649	7257.766073	0.011696	0.009905
RS	17	0.326540	2.357649	7786.439740	0.012548	0.010729
RS	18	0.364532	2.166936	9069.694990	0.014616	0.012618
RS	19	0.405909	2.166936	9687.568252	0.015612	0.013542
RS	20	0.450971	1.847049	12094.974436	0.019491	0.016971
RS	21	0.500047	1.847049	12819.730615	0.020659	0.018078
RS	22	0.553494	1.531830	16291.872140	0.026255	0.023046
RS	23	0.611702	1.531830	17065.234238	0.027501	0.024267
RS	24	0.675095	1.342048	20268.267205	0.032663	0.028857
RS	25	0.744134	1.342048	20937.345486	0.033741	0.029849
RS	26	0.819322	1.280153	22534.856009	0.036315	0.032085
RS	27	0.901207	1.280153	22980.161729	0.037033	0.032649
RS	28	0.990387	1.302504	22912.405310	0.036924	0.032477
RS	29	1.087509	1.302504	23112.485317	0.037246	0.032653
RS	30	1.193282	1.365015	22139.503506	0.035678	0.031206
RS	31	1.308477	1.365015	22109.985284	0.035631	0.031078
RS	32	1.433933	1.433027	20919.725139	0.033713	0.029353
RS	33	1.570562	1.433027	20659.895876	0.033294	0.028944
RS	34	1.719362	1.490459	19488.616108	0.031406	0.027269
RS	35	1.881416	1.490459	18985.613172	0.030596	0.026545
RS	36	2.057904	1.535970	17803.590665	0.028691	0.024864
RS	37	2.250112	1.535970	17055.986989	0.027486	0.023809
RS	38	2.459440	1.572383	15806.696759	0.025473	0.022044
RS	39	2.687414	1.572383	14839.152176	0.023914	0.020687
RS	40	2.935693	1.605854	13484.800890	0.021731	0.018785
RS	41	3.206087	1.605854	12360.640357	0.019919	0.017211
RS	42	3.500566	1.644133	10922.433103	0.017602	0.015201
RS	43	3.821274	1.644133	9743.107396	0.015701	0.013549
RS	44	4.170548	1.691684	8324.089385	0.013414	0.011575
RS	45	4.550933	1.691684	7203.387021	0.011608	0.010009
RS	46	4.965199	1.747521	5936.302032	0.009566	0.008254
RS	47	5.416365	1.747521	4965.911003	0.008003	0.006903
RS	48	5.907716	1.805811	3945.250091	0.006358	0.005494
RS	49	6.442834	1.805811	3174.811548	0.005116	0.004425
RS	50	7.025614	1.858096	2428.257844	0.003913	0.003396
RS	51	7.660304	1.858096	1866.242660	0.003007	0.002617
RS	52	8.351527	1.895277	1368.283496	0.002205	0.001929
RS	53	9.104319	1.895277	993.775783	0.001601	0.001408
RS	54	9.924163	1.905459	693.298720	0.001117	0.000990
RS	55	10.817031	1.905459	468.229488	0.000755	0.000674
RS	56	11.789429	1.905459	303.063004	0.000488	0.000440
RS	57	12.848440	1.905459	187.285028	0.000302	0.000275
RS	58	14.001778	1.841457	112.716863	0.000182	0.000167
RS	59	15.257847	1.841457	61.227415	0.000099	0.000092
RS	60	16.625795	1.841457	31.264455	0.000050	0.000047
RS	61	18.115589	1.841457	14.925358	0.000024	0.000023
RS	62	19.738082	1.841457	6.621853	0.000011	0.000010
RS	63	21.505092	1.841457	4.225846	0.000007	0.000007
PA	4+25*2+4+6 0.134012471 0.024248897 21.505091888 0.300278493 64.049477131 10.283166894 3.837516399 2.538739013 2.344665378 2.386210594 2.357649183 2.166936402 1.847049308 1.531830445 1.342048127 1.280153459 1.302503761 1.365015023 1.433027345 1.490459220 1.535970131 1.572382603 1.605854149 1.644132744 1.691684052 1.747521276 1.805810867 1.858096012 1.895277300 1.905459013 1.841456734
//
IT	4085
RD	24
LK	-6071188.274999
QD	-718.224384 -> -716.650686
RI	0.1575818290
TR	0.133658	0.024183
MT	21.593618
MM	C_pi: 1.498571, n_recomb: 620371.012286
RS	0	0.000000	0.299921	17844.936283	0.028765	0.198772
RS	1	0.008914	0.299921	18843.782224	0.030375	0.024884
RS	2	0.018623	0.299921	19843.766661	0.031987	0.010386
RS	3	0.029197	0.299921	20834.181932	0.033583	0.009428
RS	4	0.040714	72.906508	91.571903	0.000148	0.000058
RS	5	0.053258	72.906508	99.732702	0.000161	0.000080
RS	6	0.066920	10.709154	739.036432	0.001191	0.000640
RS	7	0.081799	10.709154	803.899411	0.001296	0.000775
RS	8	0.098005	3.868083	2417.215706	0.003896	0.002443
RS	9	0.115656	3.868083	2620.756724	0.004224	0.002870
RS	10	0.134880	2.531834	4333.142036	0.006985	0.005041
RS	11	0.155818	2.531834	4680.053351	0.007544	0.005705
RS	12	0.178622	2.338744	5465.770248	0.008810	0.006926
RS	13	0.203459	2.338744	5889.176606	0.009493	0.007701
RS	14	0.230510	2.387713	6210.079395	0.010010	0.008282
RS	15	0.259973	2.387713	6679.526588	0.010767	0.008994
RS	16	0.292061	2.367769	7236.449574	0.011665	0.009878
RS	17	0.327011	2.367769	7764.361276	0.012516	0.010705
RS	18	0.365075	2.181667	9022.641240	0.014544	0.012562
RS	19	0.406533	2.181667	9638.847299	0.015537	0.013484
RS	20	0.451687	1.859322	12038.073182	0.019405	0.016905
RS	21	0.500866	1.859322	12761.831895	0.020571	0.018009
RS	22	0.554428	1.538035	16262.854144	0.026215	0.023020
RS	23	0.612765	1.538035	17037.145690	0.027463	0.024241
RS	24	0.676303	1.344480	20281.887624	0.032693	0.028892
RS	25	0.745504	1.344480	20952.123483	0.033774	0.029884
RS	26	0.820875	1.281818	22562.513263	0.036369	0.032140
RS	27	0.902964	1.281818	23007.987551	0.037087	0.032703
RS	28	0.992370	1.305120	22923.905065	0.036952	0.032508
RS	29	1.089746	1.305120	23124.437214	0.037275	0.032684
RS	30	1.195803	1.368998	22131.844800	0.035675	0.031210
RS	31	1.311314	1.368998	22104.046443	0.035630	0.031084
RS	32	1.437122	1.437759	20907.999569	0.033702	0.029351
RS	33	1.574145	1.437759	20650.469355	0.033287	0.028945
RS	34	1.723382	1.495045	19485.815036	0.031410	0.027278
RS	35	1.885922	1.495045	18984.211998	0.030601	0.026555
RS	36	2.062952	1.539852	17812.548343	0.028713	0.024889
RS	37	2.255762	1.539852	17064.271469	0.027507	0.023832
RS	38	2.465761	1.575415	15822.642157	0.025505	0.022077
RS	39	2.694478	1.575415	14852.040966	0.023941	0.020716
RS	40	2.943585	1.608338	13498.987022	0.021760	0.018814
RS	41	3.214897	1.608338	12370.398209	0.019940	0.017234
RS	42	3.510395	1.646830	10926.861157	0.017613	0.015215
RS	43	3.832233	1.646830	9743.929802	0.015707	0.013558
RS	44	4.182762	1.695624	8316.671837	0.013406	0.011571
RS	45	4.564537	1.695624	7195.181385	0.011598	0.010004
RS	46	4.980345	1.753739	5921.476971	0.009545	0.008238
RS	47	5.433219	1.753739	4953.513945	0.007985	0.006890
RS	48	5.926463	1.815066	3930.044609	0.006335	0.005476
RS	49	6.463676	1.815066	3163.945318	0.005100	0.004412
RS	50	7.048777	1.870649	2417.720235	0.003897	0.003383
RS	51	7.686035	1.870649	1860.037446	0.002998	0.002609
RS	52	8.380101	1.910760	1363.633719	0.002198	0.001923
RS	53	9.136037	1.910760	992.081185	0.001599	0.001406
RS	54	9.959358	1.923006	692.809532	0.001117	0.000989
RS	55	10.856073	1.923006	469.035524	0.000756	0.000675
RS	56	11.832723	1.923006	304.375326	0.000491	0.000442
RS	57	12.896433	1.923006	188.621198	0.000304	0.000276
RS	58	14.054966	1.857951	113.885325	0.000184	0.000169
RS	59	15.316772	1.857951	62.056382	0.000100	0.000093
RS	60	16.691059	1.857951	31.794299	0.000051	0.000048
RS	61	18.187853	1.857951	15.232939	0.000025	0.000023
RS	62	19.818075	1.857951	6.784355	0.000011	0.000010
RS	63	21.593618	1.857951	4.357728	0.000007	0.000007
PA	4+25*2+4+6 0.133658381 0.024183336 21.593618355 0.299920819 72.906508246 10.709154332 3.868082555 2.531833950 2.338744325 2.387712534 2.367769364 2.181666781 1.859321563 1.538034749 1.344479893 1.281818088 1.305119759 1.368998469 1.437758658 1.495044697 1.539851892 1.575414674 1.608338180 1.646829648 1.695623768 1.753739234 1.815065730 1.870648991 1.910760150 1.923005773 1.857950824
//
IT	4253
RD	25
LK	-6071185.172316
QD	-716.399178 -> -714.912372
RI	0.1573432762
TR	0.133311	0.024119
MT	21.680769
MM	C_pi: 1.502177, n_recomb: 620219.465672
RS	0	0.000000	0.299586	17873.969985	0.028819	0.198644
RS	1	0.008921	0.299586	18874.508683	0.030432	0.024969
RS	2	0.018638	0.299586	19876.045880	0.032047	0.010413
RS	3	0.029222	0.299586	20867.816152	0.033646	0.009453
RS	4	0.040750	82.928080	80.548439	0.000130	0.000051
RS	5	0.053307	82.928080	87.734289	0.000141	0.000071
RS	6	0.066984	11.146344	710.558044	0.001146	0.000617
RS	7	0.081880	11.146344	773.013257	0.001246	0.000746
RS	8	0.098106	3.899608	2399.934963	0.003869	0.002428
RS	9	0.115780	3.899608	2602.269711	0.004196	0.002848
RS	10	0.135030	2.526054	4347.849807	0.007010	0.005054
RS	11	0.155997	2.526054	4696.084312	0.007572	0.005720
RS	12	0.178835	2.333565	5484.259684	0.008842	0.006943
RS	13	0.203710	2.333565	5909.223463	0.009528	0.007723
RS	14	0.230805	2.389252	6213.630573	0.010018	0.008284
RS	15	0.260316	2.389252	6683.678132	0.010776	0.009001
RS	16	0.292461	2.377437	7216.675486	0.011636	0.009854
RS	17	0.327473	2.377437	7743.902469	0.012486	0.010682
RS	18	0.365609	2.195911	8978.118369	0.014476	0.012508
RS	19	0.407146	2.195911	9592.755150	0.015467	0.013429
RS	20	0.452390	1.871287	11983.627434	0.019322	0.016841
RS	21	0.501669	1.871287	12706.433562	0.020487	0.017942
RS	22	0.555345	1.544093	16235.099005	0.026176	0.022995
RS	23	0.613809	1.544093	17010.304062	0.027426	0.024215
RS	24	0.677490	1.346862	20295.463691	0.032723	0.028926
RS	25	0.746851	1.346862	20966.837340	0.033806	0.029918
RS	26	0.822400	1.283476	22589.376459	0.036422	0.032193
RS	27	0.904688	1.283476	23035.036909	0.037140	0.032756
RS	28	0.994318	1.307744	22934.446052	0.036978	0.032537
RS	29	1.091944	1.307744	23135.489796	0.037302	0.032714
RS	30	1.198279	1.372992	22123.456308	0.035670	0.031212
RS	31	1.314101	1.372992	22097.454147	0.035628	0.031089
RS	32	1.440255	1.442497	20895.836598	0.033691	0.029347
RS	33	1.577664	1.442497	20640.687745	0.033280	0.028945
RS	34	1.727331	1.499630	19482.829527	0.031413	0.027286
RS	35	1.890350	1.499630	18982.714780	0.030606	0.026565
RS	36	2.067913	1.543732	17821.477078	0.028734	0.024912
RS	37	2.261316	1.543732	17072.627088	0.027527	0.023855
RS	38	2.471973	1.578426	15838.907881	0.025538	0.022110
RS	39	2.701423	1.578426	14865.310530	0.023968	0.020744
RS	40	2.951342	1.610765	13513.868660	0.021789	0.018844
RS	41	3.223558	1.610765	12380.827312	0.019962	0.017257
RS	42	3.520058	1.649411	10932.262307	0.017626	0.015230
RS	43	3.843009	1.649411	9745.592193	0.015713	0.013568
RS	44	4.194771	1.699377	8310.271174	0.013399	0.011569
RS	45	4.577915	1.699377	7187.774148	0.011589	0.009999
RS	46	4.995239	1.759698	5907.496839	0.009525	0.008223
RS	47	5.449794	1.759698	4941.704322	0.007968	0.006877
RS	48	5.944900	1.824008	3915.365266	0.006313	0.005458
RS	49	6.484175	1.824008	3153.370864	0.005084	0.004400
RS	50	7.071560	1.882870	2407.370077	0.003881	0.003370
RS	51	7.711347	1.882870	1853.862270	0.002989	0.002602
RS	52	8.408210	1.925924	1358.937843	0.002191	0.001917
RS	53	9.167241	1.925924	990.276331	0.001597	0.001404
RS	54	9.993987	1.940280	692.185267	0.001116	0.000988
RS	55	10.894488	1.940280	469.713675	0.000757	0.000676
RS	56	11.875325	1.940280	305.583092	0.000493	0.000443
RS	57	12.943663	1.940280	189.880947	0.000306	0.000278
RS	58	14.107310	1.874236	114.999690	0.000185	0.000170
RS	59	15.374767	1.874236	62.855060	0.000101	0.000094
RS	60	16.755296	1.874236	32.308854	0.000052	0.000049
RS	61	18.258985	1.874236	15.533682	0.000025	0.000024
RS	62	19.896820	1.874236	6.944233	0.000011	0.000011
RS	63	21.680769	1.874236	4.488730	0.000007	0.000007
PA	4+25*2+4+6 0.133311178 0.024119290 21.680769113 0.299586168 82.928079945 11.146344168 3.899607817 2.526053529 2.333565336 2.389251854 2.377437337 2.195910566 1.871287031 1.544092567 1.346861572 1.283475712 1.307743501 1.372992234 1.442497364 1.499630024 1.543731714 1.578425549 1.610764701 1.649410829 1.699376994 1.759698337 1.824007981 1.882870214 1.925923944 1.940279936 1.874236284
//
