# Supplementary material for: Introgression and disruption of migration routes have shaped the genetic integrity of wildebeest populations
Source: Nat Commun. 2024 Apr 12;15:2921. doi: 10.1038/s41467-024-47015-y (PMC11014984; doi:10.1038/s41467-024-47015-y)
Supplement: Supplementary file 10 — Source Data [file 41467_2024_47015_MOESM10_ESM.zip › source_data/Fig2a.psmc/CTauBwN_8010.psmc]

CC
CC	Brief Description of the file format:
CC	  CC  comments
CC	  MM  useful-messages
CC	  RD  round-of-iterations
CC	  LL  \log[P(sequence)]
CC	  QD  Q-before-opt Q-after-opt
CC	  TR  \theta_0 \rho_0
CC	  RS  k t_k \lambda_k \pi_k \sum_{l\not=k}A_{kl} A_{kk}
CC	  DC  begin end best-k t_k+\Delta_k max-prob
CC
MM	Version: 0.6.5-r67
MM	pattern:4+25*2+4+6, n:63, n_free_lambdas:28
MM	n_iterations:25, skip:1, max_t:15, theta/rho:5
MM	is_decoding:0
MM	n_seqs:28, sum_L:17443789, sum_n:3119966
RD	0
LK	0.000000
QD	0.000000 -> 0.000000
RI	inf
TR	0.197060	0.039412
MT	15.000000
MM	C_pi: 1.000000, n_recomb: 674207.176238
RS	0	0.000000	1.000000	5458.722449	0.008097	0.000000
RS	1	0.008290	1.000000	5861.417545	0.008694	0.000000
RS	2	0.017266	1.000000	6289.406178	0.009329	0.000000
RS	3	0.026987	1.000000	6743.520886	0.010002	0.000000
RS	4	0.037514	1.000000	7224.478515	0.010716	0.000000
RS	5	0.048914	1.000000	7732.847020	0.011470	0.000000
RS	6	0.061258	1.000000	8269.007408	0.012265	0.000000
RS	7	0.074626	1.000000	8833.110493	0.013101	0.000000
RS	8	0.089102	1.000000	9425.028191	0.013979	0.000000
RS	9	0.104778	1.000000	10044.299213	0.014898	0.000000
RS	10	0.121753	1.000000	10690.069151	0.015856	0.000000
RS	11	0.140135	1.000000	11361.025171	0.016851	0.000000
RS	12	0.160042	1.000000	12055.325781	0.017881	0.000000
RS	13	0.181598	1.000000	12770.526499	0.018942	0.000000
RS	14	0.204942	1.000000	13503.502702	0.020029	0.000000
RS	15	0.230221	1.000000	14250.371411	0.021136	0.000000
RS	16	0.257595	1.000000	15006.414462	0.022258	0.000000
RS	17	0.287238	1.000000	15766.006199	0.023385	0.000000
RS	18	0.319339	1.000000	16522.549687	0.024507	0.000000
RS	19	0.354100	1.000000	17268.426325	0.025613	0.000000
RS	20	0.391744	1.000000	17994.964758	0.026691	0.000000
RS	21	0.432507	1.000000	18692.435874	0.027725	0.000000
RS	22	0.476650	1.000000	19350.081653	0.028700	0.000000
RS	23	0.524453	1.000000	19956.186293	0.029599	0.000000
RS	24	0.576218	1.000000	20498.198512	0.030403	0.000000
RS	25	0.632274	1.000000	20962.913847	0.031093	0.000000
RS	26	0.692977	1.000000	21336.725115	0.031647	0.000000
RS	27	0.758711	1.000000	21605.947596	0.032046	0.000000
RS	28	0.829896	1.000000	21757.222823	0.032271	0.000000
RS	29	0.906981	1.000000	21778.000900	0.032302	0.000000
RS	30	0.990456	1.000000	21657.095750	0.032122	0.000000
RS	31	1.080851	1.000000	21385.300715	0.031719	0.000000
RS	32	1.178739	1.000000	20956.043464	0.031082	0.000000
RS	33	1.284742	1.000000	20366.049582	0.030207	0.000000
RS	34	1.399532	1.000000	19615.974165	0.029095	0.000000
RS	35	1.523838	1.000000	18710.951182	0.027753	0.000000
RS	36	1.658449	1.000000	17661.002638	0.026195	0.000000
RS	37	1.804218	1.000000	16481.245433	0.024445	0.000000
RS	38	1.962071	1.000000	15191.835125	0.022533	0.000000
RS	39	2.133009	1.000000	13817.594493	0.020495	0.000000
RS	40	2.318118	1.000000	12387.292381	0.018373	0.000000
RS	41	2.518571	1.000000	10932.565441	0.016215	0.000000
RS	42	2.735641	1.000000	9486.511374	0.014071	0.000000
RS	43	2.970706	1.000000	8082.024495	0.011987	0.000000
RS	44	3.225257	1.000000	6749.988205	0.010012	0.000000
RS	45	3.500909	1.000000	5517.477529	0.008184	0.000000
RS	46	3.799411	1.000000	4406.150092	0.006535	0.000000
RS	47	4.122659	1.000000	3431.007827	0.005089	0.000000
RS	48	4.472702	1.000000	2599.688111	0.003856	0.000000
RS	49	4.851763	1.000000	1912.390142	0.002837	0.000000
RS	50	5.262247	1.000000	1362.464178	0.002021	0.000000
RS	51	5.706758	1.000000	937.598915	0.001391	0.000000
RS	52	6.188118	1.000000	621.452333	0.000922	0.000000
RS	53	6.709380	1.000000	395.503299	0.000587	0.000000
RS	54	7.273854	1.000000	240.871803	0.000357	0.000000
RS	55	7.885120	1.000000	139.874172	0.000207	0.000000
RS	56	8.547059	1.000000	77.143148	0.000114	0.000000
RS	57	9.263869	1.000000	40.236287	0.000060	0.000000
RS	58	10.040101	1.000000	19.756051	0.000029	0.000000
RS	59	10.880679	1.000000	9.086180	0.000013	0.000000
RS	60	11.790939	1.000000	3.893337	0.000006	0.000000
RS	61	12.776655	1.000000	1.545223	0.000002	0.000000
RS	62	13.844085	1.000000	0.564484	0.000001	0.000000
RS	63	15.000000	1.000000	0.266026	0.000000	0.000000
PA	4+25*2+4+6 0.197059559 0.039411912 15.000000000 1.000000000 1.000000000 1.000000000 1.000000000 1.000000000 1.000000000 1.000000000 1.000000000 1.000000000 1.000000000 1.000000000 1.000000000 1.000000000 1.000000000 1.000000000 1.000000000 1.000000000 1.000000000 1.000000000 1.000000000 1.000000000 1.000000000 1.000000000 1.000000000 1.000000000 1.000000000 1.000000000 1.000000000
//
IT	4057
RD	1
LK	-7391262.152804
QD	-2779.673192 -> -1650.719519
RI	0.0511763011
TR	0.198721	0.039147
MT	14.990773
MM	C_pi: 1.076868, n_recomb: 720183.992160
RS	0	0.000000	1.128336	5162.592889	0.007168	0.062262
RS	1	0.008289	1.128336	5548.832949	0.007705	0.006877
RS	2	0.017264	1.128336	5960.272691	0.008276	0.004440
RS	3	0.026984	1.128336	6397.922823	0.008884	0.003576
RS	4	0.037509	1.665675	4656.409092	0.006466	0.003541
RS	5	0.048906	1.665675	5007.718748	0.006953	0.003905
RS	6	0.061249	1.580062	5672.863862	0.007877	0.004516
RS	7	0.074614	1.580062	6090.846235	0.008457	0.005383
RS	8	0.089087	1.455605	7090.754390	0.009846	0.006483
RS	9	0.104760	1.455605	7595.285113	0.010546	0.007676
RS	10	0.121731	1.355879	8722.176291	0.012111	0.008893
RS	11	0.140110	1.355879	9316.219773	0.012936	0.010150
RS	12	0.160012	1.275106	10563.708019	0.014668	0.011471
RS	13	0.181563	1.275106	11244.641402	0.015614	0.012916
RS	14	0.204900	1.202452	12667.081288	0.017589	0.014519
RS	15	0.230172	1.202452	13426.952892	0.018644	0.016290
RS	16	0.257539	1.136806	15016.984426	0.020852	0.018230
RS	17	0.287174	1.136806	15835.716166	0.021988	0.020322
RS	18	0.319265	1.081742	17496.992832	0.024295	0.022518
RS	19	0.354017	1.081742	18336.850470	0.025461	0.024736
RS	20	0.391648	1.041081	19898.900135	0.027630	0.026881
RS	21	0.432399	1.041081	20704.757681	0.028749	0.028868
RS	22	0.476527	1.015416	22002.116415	0.030551	0.030630
RS	23	0.524313	1.015416	22708.446614	0.031531	0.032121
RS	24	0.576060	1.002317	23640.962731	0.032826	0.033315
RS	25	0.632096	1.002317	24180.275181	0.033575	0.034205
RS	26	0.692777	0.998171	24714.109744	0.034316	0.034797
RS	27	0.758487	0.998171	25022.993768	0.034745	0.035104
RS	28	0.829643	0.999478	25163.307280	0.034940	0.035143
RS	29	0.906697	0.999478	25186.580951	0.034972	0.034930
RS	30	0.990138	1.003556	24948.719960	0.034642	0.034479
RS	31	1.080496	1.003556	24644.249355	0.034219	0.033802
RS	32	1.178342	1.008641	24043.278398	0.033385	0.032908
RS	33	1.284299	1.008641	23389.002373	0.032476	0.031805
RS	34	1.399038	1.013651	22446.514657	0.031168	0.030504
RS	35	1.523287	1.013651	21448.880546	0.029783	0.029017
RS	36	1.657835	1.017890	20205.645382	0.028056	0.027361
RS	37	1.803534	1.017890	18906.976737	0.026253	0.025555
RS	38	1.961311	1.020975	17430.434966	0.024203	0.023623
RS	39	2.132164	1.020975	15912.507604	0.022095	0.021590
RS	40	2.317179	1.022814	14299.395374	0.019855	0.019488
RS	41	2.517530	1.022814	12679.735849	0.017606	0.017352
RS	42	2.734486	1.023564	11051.689168	0.015346	0.015219
RS	43	2.969425	1.023564	9469.352775	0.013149	0.013130
RS	44	3.223837	1.023526	7957.959036	0.011050	0.011124
RS	45	3.499337	1.023526	6548.507189	0.009093	0.009239
RS	46	3.797671	1.023014	5269.752086	0.007317	0.007510
RS	47	4.120734	1.023014	4135.114004	0.005742	0.005963
RS	48	4.470573	1.022216	3161.397636	0.004390	0.004616
RS	49	4.849409	1.022216	2345.937621	0.003257	0.003476
RS	50	5.259646	1.021092	1688.660848	0.002345	0.002540
RS	51	5.703885	1.021092	1173.426422	0.001629	0.001797
RS	52	6.184946	1.019480	786.944846	0.001093	0.001228
RS	53	6.705880	1.019480	506.145511	0.000703	0.000807
RS	54	7.269992	1.016571	312.453808	0.000434	0.000508
RS	55	7.880860	1.016571	183.379170	0.000255	0.000305
RS	56	8.542362	1.016571	102.306997	0.000142	0.000174
RS	57	9.258692	1.016571	54.030101	0.000075	0.000094
RS	58	10.034396	1.011133	26.981768	0.000037	0.000048
RS	59	10.874395	1.011133	12.534515	0.000017	0.000023
RS	60	11.784019	1.011133	5.429581	0.000008	0.000010
RS	61	12.769037	1.011133	2.180448	0.000003	0.000004
RS	62	13.835699	1.011133	0.806753	0.000001	0.000002
RS	63	14.990773	1.011133	0.387828	0.000001	0.000001
PA	4+25*2+4+6 0.198721383 0.039147052 14.990773201 1.128336430 1.665674686 1.580061913 1.455604553 1.355878830 1.275106192 1.202451706 1.136805534 1.081742287 1.041081190 1.015416145 1.002317429 0.998170853 0.999478340 1.003556252 1.008641243 1.013650656 1.017890453 1.020975113 1.022813797 1.023564339 1.023525715 1.023014069 1.022215843 1.021092415 1.019479752 1.016571045 1.011133254
//
IT	3848
RD	2
LK	-7389666.050487
QD	-1292.596295 -> -1016.562026
RI	0.0466034887
TR	0.197317	0.038521
MT	15.265949
MM	C_pi: 1.104033, n_recomb: 726411.320724
RS	0	0.000000	1.011866	5824.753111	0.008019	0.062324
RS	1	0.008320	1.011866	6256.596427	0.008613	0.007052
RS	2	0.017331	1.011866	6715.763234	0.009245	0.004816
RS	3	0.027093	1.011866	7203.175315	0.009916	0.004153
RS	4	0.037667	2.112091	3709.247531	0.005106	0.002925
RS	5	0.049120	2.112091	3996.132097	0.005501	0.003312
RS	6	0.061526	1.960015	4636.008331	0.006382	0.004043
RS	7	0.074965	1.960015	4987.317666	0.006866	0.004776
RS	8	0.089521	1.729063	6075.149054	0.008363	0.006165
RS	9	0.105289	1.729063	6520.433085	0.008976	0.007162
RS	10	0.122368	1.560711	7742.878395	0.010659	0.008694
RS	11	0.140869	1.560711	8287.217248	0.011408	0.009667
RS	12	0.160908	1.431272	9656.285567	0.013293	0.011314
RS	13	0.182615	1.431272	10300.209002	0.014180	0.012419
RS	14	0.206127	1.312576	11955.732802	0.016459	0.014454
RS	15	0.231596	1.312576	12697.788513	0.017480	0.015860
RS	16	0.259184	1.203144	14673.275932	0.020200	0.018394
RS	17	0.289067	1.203144	15497.431348	0.021334	0.020128
RS	18	0.321436	1.111746	17655.241055	0.024305	0.023047
RS	19	0.356498	1.111746	18519.142857	0.025494	0.024936
RS	20	0.394477	1.046379	20560.065725	0.028304	0.027775
RS	21	0.435615	1.046379	21394.747644	0.029453	0.029464
RS	22	0.480177	1.007694	23020.719982	0.031691	0.031708
RS	23	0.528446	1.007694	23745.497420	0.032689	0.032937
RS	24	0.580730	0.990739	24799.277004	0.034139	0.034327
RS	25	0.637365	0.990739	25338.736688	0.034882	0.034999
RS	26	0.698711	0.988846	25812.153417	0.035534	0.035546
RS	27	0.765161	0.988846	26104.613273	0.035936	0.035685
RS	28	0.837139	0.995856	26072.405253	0.035892	0.035538
RS	29	0.915106	0.995856	26071.051998	0.035890	0.035209
RS	30	0.999560	1.007136	25619.807677	0.035269	0.034528
RS	31	1.091039	1.007136	25292.985440	0.034819	0.033784
RS	32	1.190130	1.019696	24489.004826	0.033712	0.032679
RS	33	1.297464	1.019696	23823.643487	0.032796	0.031553
RS	34	1.413728	1.031697	22718.905665	0.031276	0.030095
RS	35	1.539665	1.031697	21726.339635	0.029909	0.028623
RS	36	1.676080	1.041938	20374.831297	0.028049	0.026880
RS	37	1.823844	1.041938	19096.489369	0.026289	0.025118
RS	38	1.983901	1.049738	17563.381499	0.024178	0.023165
RS	39	2.157275	1.049738	16074.465300	0.022129	0.021194
RS	40	2.345072	1.054959	14441.938027	0.019881	0.019122
RS	41	2.548494	1.054959	12850.148301	0.017690	0.017053
RS	42	2.768840	1.057940	11220.037145	0.015446	0.014975
RS	43	3.007517	1.057940	9655.290838	0.013292	0.012948
RS	44	3.266052	1.059288	8142.220735	0.011209	0.010997
RS	45	3.546096	1.059288	6735.257219	0.009272	0.009160
RS	46	3.849439	1.059630	5446.400968	0.007498	0.007474
RS	47	4.178019	1.059630	4300.155979	0.005920	0.005955
RS	48	4.533936	1.059319	3307.858622	0.004554	0.004632
RS	49	4.919463	1.059319	2472.236828	0.003403	0.003503
RS	50	5.337066	1.058254	1793.026507	0.002468	0.002576
RS	51	5.789411	1.058254	1256.120527	0.001729	0.001833
RS	52	6.279390	1.056096	850.020516	0.001170	0.001261
RS	53	6.810134	1.056096	551.633964	0.000759	0.000834
RS	54	7.385034	1.051494	344.174078	0.000474	0.000530
RS	55	8.007763	1.051494	203.863669	0.000281	0.000321
RS	56	8.682301	1.051494	114.849692	0.000158	0.000184
RS	57	9.412959	1.051494	61.283654	0.000084	0.000100
RS	58	10.204405	1.042299	31.009313	0.000043	0.000052
RS	59	11.061697	1.042299	14.531898	0.000020	0.000025
RS	60	11.990312	1.042299	6.352757	0.000009	0.000011
RS	61	12.996185	1.042299	2.575827	0.000004	0.000005
RS	62	14.085743	1.042299	0.962689	0.000001	0.000002
RS	63	15.265949	1.042299	0.469801	0.000001	0.000001
PA	4+25*2+4+6 0.197317073 0.038521043 15.265948680 1.011866331 2.112090803 1.960014773 1.729063465 1.560710958 1.431271970 1.312576143 1.203144198 1.111746209 1.046379050 1.007694313 0.990738801 0.988845747 0.995856268 1.007135678 1.019695573 1.031696873 1.041938010 1.049737553 1.054959134 1.057940332 1.059288440 1.059630147 1.059319053 1.058253931 1.056095721 1.051493570 1.042299225
//
IT	4570
RD	3
LK	-7389203.237165
QD	-925.726172 -> -786.447234
RI	0.0444268808
TR	0.195566	0.037915
MT	15.559117
MM	C_pi: 1.118052, n_recomb: 724102.152439
RS	0	0.000000	0.902603	6531.600678	0.009020	0.062265
RS	1	0.008352	0.902603	7010.396049	0.009682	0.007185
RS	2	0.017402	0.902603	7518.337729	0.010383	0.005173
RS	3	0.027208	0.902603	8056.172469	0.011126	0.004743
RS	4	0.037832	2.450718	3189.207210	0.004404	0.002488
RS	5	0.049344	2.450718	3439.487845	0.004750	0.002923
RS	6	0.061817	2.218268	4095.334666	0.005656	0.003705
RS	7	0.075333	2.218268	4410.484542	0.006091	0.004394
RS	8	0.089977	1.896884	5548.467754	0.007663	0.005920
RS	9	0.105844	1.896884	5961.590521	0.008233	0.006845
RS	10	0.123036	1.687226	7191.997665	0.009932	0.008498
RS	11	0.141665	1.687226	7706.401061	0.010643	0.009350
RS	12	0.161849	1.534610	9064.536243	0.012518	0.011089
RS	13	0.183719	1.534610	9681.062063	0.013370	0.012027
RS	14	0.207416	1.388806	11401.278537	0.015745	0.014229
RS	15	0.233092	1.388806	12124.029521	0.016744	0.015446
RS	16	0.260912	1.248672	14299.685351	0.019748	0.018296
RS	17	0.291056	1.248672	15118.227645	0.020879	0.019848
RS	18	0.323717	1.130038	17599.376040	0.024305	0.023229
RS	19	0.359107	1.130038	18470.150198	0.025508	0.024973
RS	20	0.397452	1.046166	20851.717551	0.028797	0.028292
RS	21	0.439000	1.046166	21695.491307	0.029962	0.029878
RS	22	0.484019	0.998215	23551.601380	0.032525	0.032447
RS	23	0.532797	0.998215	24275.669078	0.033525	0.033606
RS	24	0.585649	0.979158	25388.779848	0.035062	0.035086
RS	25	0.642915	0.979158	25912.803598	0.035786	0.035711
RS	26	0.704965	0.979891	26296.912667	0.036317	0.036145
RS	27	0.772197	0.979891	26563.352638	0.036685	0.036259
RS	28	0.845044	0.992189	26358.147967	0.036401	0.035888
RS	29	0.923976	0.992189	26329.628564	0.036362	0.035553
RS	30	1.009500	1.009927	25685.101059	0.035472	0.034621
RS	31	1.102167	1.009927	25340.167284	0.034995	0.033888
RS	32	1.202574	1.029180	24365.044104	0.033649	0.032558
RS	33	1.311367	1.029180	23698.630384	0.032728	0.031458
RS	34	1.429247	1.047530	22467.354629	0.031028	0.029828
RS	35	1.556972	1.047530	21494.815754	0.029685	0.028395
RS	36	1.695365	1.063345	20069.925673	0.027717	0.026543
RS	37	1.845317	1.063345	18831.493848	0.026007	0.024832
RS	38	2.007793	1.075664	17274.418098	0.023856	0.022830
RS	39	2.183839	1.075664	15838.925845	0.021874	0.020918
RS	40	2.374589	1.084294	14218.201325	0.019636	0.018843
RS	41	2.581270	1.084294	12683.594439	0.017516	0.016834
RS	42	2.805214	1.089717	11082.976411	0.015306	0.014779
RS	43	3.047863	1.089717	9569.035360	0.013215	0.012805
RS	44	3.310777	1.092814	8086.628222	0.011168	0.010887
RS	45	3.595651	1.092814	6716.742710	0.009276	0.009091
RS	46	3.904317	1.094467	5449.438260	0.007526	0.007432
RS	47	4.238764	1.094467	4323.874735	0.005971	0.005941
RS	48	4.601145	1.095143	3341.004888	0.004614	0.004634
RS	49	4.993792	1.095143	2511.699065	0.003469	0.003519
RS	50	5.419234	1.094613	1832.225970	0.002530	0.002598
RS	51	5.880209	1.094613	1292.342775	0.001785	0.001857
RS	52	6.379686	1.092328	880.890124	0.001217	0.001285
RS	53	6.920879	1.092328	576.034308	0.000796	0.000854
RS	54	7.507275	1.086464	362.578852	0.000501	0.000547
RS	55	8.142646	1.086464	216.476068	0.000299	0.000333
RS	56	8.831085	1.086464	122.980216	0.000170	0.000193
RS	57	9.577024	1.086464	66.203889	0.000091	0.000106
RS	58	10.385265	1.074037	33.872577	0.000047	0.000055
RS	59	11.261011	1.074037	15.994768	0.000022	0.000026
RS	60	12.209901	1.074037	7.047923	0.000010	0.000012
RS	61	13.238043	1.074037	2.881407	0.000004	0.000005
RS	62	14.352058	1.074037	1.086201	0.000002	0.000002
RS	63	15.559117	1.074037	0.536883	0.000001	0.000001
PA	4+25*2+4+6 0.195565611 0.037914550 15.559117181 0.902603062 2.450717910 2.218268425 1.896884244 1.687225804 1.534610233 1.388806442 1.248672189 1.130037535 1.046165998 0.998214889 0.979158343 0.979891200 0.992188915 1.009927311 1.029179586 1.047529837 1.063344633 1.075663741 1.084293625 1.089716599 1.092813979 1.094467005 1.095143174 1.094613445 1.092328459 1.086463602 1.074036912
//
IT	4291
RD	4
LK	-7388957.878206
QD	-752.226795 -> -669.197362
RI	0.0431836205
TR	0.194048	0.037400
MT	15.813016
MM	C_pi: 1.127281, n_recomb: 720251.045514
RS	0	0.000000	0.828817	7096.447506	0.009853	0.062191
RS	1	0.008380	0.828817	7611.770800	0.010568	0.007275
RS	2	0.017462	0.828817	8157.423697	0.011326	0.005441
RS	3	0.027305	0.828817	8733.962543	0.012126	0.005209
RS	4	0.037973	2.745046	2834.305596	0.003935	0.002182
RS	5	0.049535	2.745046	3059.053448	0.004247	0.002638
RS	6	0.062066	2.403688	3767.861383	0.005231	0.003475
RS	7	0.075646	2.403688	4060.706902	0.005638	0.004141
RS	8	0.090365	2.000248	5253.002747	0.007293	0.005767
RS	9	0.106318	2.000248	5647.838841	0.007841	0.006664
RS	10	0.123607	1.767552	6862.940253	0.009529	0.008367
RS	11	0.142344	1.767552	7359.024821	0.010217	0.009162
RS	12	0.162652	1.609219	8654.323900	0.012016	0.010891
RS	13	0.184662	1.609219	9250.791206	0.012844	0.011737
RS	14	0.208516	1.449261	10957.367890	0.015213	0.013983
RS	15	0.234370	1.449261	11662.765063	0.016193	0.015086
RS	16	0.262389	1.286743	13941.861470	0.019357	0.018114
RS	17	0.292757	1.286743	14751.884333	0.020482	0.019552
RS	18	0.325669	1.145965	17461.658841	0.024244	0.023264
RS	19	0.361339	1.145965	18333.780766	0.025455	0.024923
RS	20	0.399999	1.046595	20984.913217	0.029136	0.028623
RS	21	0.441898	1.046595	21832.186890	0.030312	0.030159
RS	22	0.487308	0.990786	23879.630341	0.033155	0.032999
RS	23	0.536523	0.990786	24599.100449	0.034154	0.034132
RS	24	0.589863	0.969796	25762.648125	0.035769	0.035686
RS	25	0.647672	0.969796	26270.006866	0.036473	0.036302
RS	26	0.710326	0.972483	26579.788520	0.036904	0.036637
RS	27	0.778230	0.972483	26821.669725	0.037239	0.036753
RS	28	0.851824	0.988928	26474.693836	0.036758	0.036190
RS	29	0.931585	0.988928	26422.094482	0.036685	0.035867
RS	30	1.018030	1.011806	25622.917557	0.035575	0.034722
RS	31	1.111719	1.011806	25262.768894	0.035075	0.034011
RS	32	1.213259	1.036464	24153.797943	0.033535	0.032490
RS	33	1.323308	1.036464	23487.273621	0.032610	0.031420
RS	34	1.442579	1.060044	22159.213998	0.030766	0.029641
RS	35	1.571844	1.060044	21204.702996	0.029441	0.028245
RS	36	1.711942	1.080559	19725.711013	0.027387	0.026295
RS	37	1.863780	1.080559	18522.497745	0.025717	0.024628
RS	38	2.028341	1.096793	16950.748658	0.023535	0.022576
RS	39	2.206692	1.096793	15562.757434	0.021607	0.020711
RS	40	2.399989	1.108488	13956.165651	0.019377	0.018623
RS	41	2.609484	1.108488	12473.722874	0.017319	0.016662
RS	42	2.836534	1.116244	10902.039133	0.015136	0.014618
RS	43	3.082610	1.116244	9436.705629	0.013102	0.012687
RS	44	3.349307	1.121170	7985.072124	0.011087	0.010789
RS	45	3.638353	1.121170	6653.701574	0.009238	0.009028
RS	46	3.951621	1.124349	5410.446000	0.007512	0.007389
RS	47	4.291140	1.124349	4310.018900	0.005984	0.005921
RS	48	4.659110	1.126295	3341.199586	0.004639	0.004628
RS	49	5.057915	1.126295	2524.024080	0.003504	0.003526
RS	50	5.490139	1.126590	1849.553714	0.002568	0.002612
RS	51	5.958583	1.126590	1312.071277	0.001822	0.001875
RS	52	6.466282	1.124430	899.673696	0.001249	0.001303
RS	53	7.016525	1.124430	592.172223	0.000822	0.000870
RS	54	7.612877	1.117543	375.538913	0.000521	0.000560
RS	55	8.259203	1.117543	225.766252	0.000313	0.000343
RS	56	8.959690	1.117543	129.196108	0.000179	0.000200
RS	57	9.718876	1.117543	70.087246	0.000097	0.000110
RS	58	10.541681	1.102162	36.208288	0.000050	0.000058
RS	59	11.433435	1.102162	17.212535	0.000024	0.000028
RS	60	12.399917	1.102162	7.637784	0.000011	0.000013
RS	61	13.447389	1.102162	3.145465	0.000004	0.000005
RS	62	14.582636	1.102162	1.194816	0.000002	0.000002
RS	63	15.813016	1.102162	0.597331	0.000001	0.000001
PA	4+25*2+4+6 0.194048222 0.037399912 15.813015853 0.828816628 2.745045678 2.403688262 2.000248349 1.767551884 1.609218936 1.449260507 1.286742915 1.145964683 1.046595010 0.990785700 0.969796083 0.972482508 0.988928223 1.011806401 1.036464295 1.060044339 1.080558717 1.096792821 1.108487597 1.116243715 1.121170368 1.124348956 1.126295311 1.126590335 1.124430275 1.117543430 1.102162463
//
IT	3937
RD	5
LK	-7388809.502871
QD	-654.543672 -> -602.165051
RI	0.0424334072
TR	0.192825	0.036973
MT	16.022665
MM	C_pi: 1.134154, n_recomb: 716455.572996
RS	0	0.000000	0.780738	7512.274784	0.010485	0.062126
RS	1	0.008402	0.780738	8053.979626	0.011241	0.007335
RS	2	0.017511	0.780738	8626.732414	0.012041	0.005634
RS	3	0.027384	0.780738	9230.919996	0.012884	0.005551
RS	4	0.038088	3.019180	2565.519520	0.003581	0.001957
RS	5	0.049690	3.019180	2770.587861	0.003867	0.002413
RS	6	0.062268	2.540059	3553.782105	0.004960	0.003319
RS	7	0.075902	2.540059	3831.901706	0.005348	0.003968
RS	8	0.090682	2.059918	5088.836317	0.007103	0.005687
RS	9	0.106704	2.059918	5473.578094	0.007640	0.006575
RS	10	0.124072	1.816339	6668.481623	0.009308	0.008299
RS	11	0.142899	1.816339	7153.725011	0.009985	0.009068
RS	12	0.163308	1.664349	8363.112664	0.011673	0.010737
RS	13	0.185432	1.664349	8944.911152	0.012485	0.011531
RS	14	0.209415	1.499650	10596.858211	0.014791	0.013752
RS	15	0.235413	1.499650	11287.245360	0.015754	0.014781
RS	16	0.263596	1.320769	13612.061458	0.018999	0.017907
RS	17	0.294146	1.320769	14412.878840	0.020117	0.019265
RS	18	0.327264	1.161335	17289.498341	0.024132	0.023227
RS	19	0.363164	1.161335	18160.717212	0.025348	0.024824
RS	20	0.402081	1.048397	21033.951034	0.029358	0.028844
RS	21	0.444267	1.048397	21882.891909	0.030543	0.030346
RS	22	0.489999	0.985545	24098.387292	0.033636	0.033427
RS	23	0.539572	0.985545	24813.149694	0.034633	0.034544
RS	24	0.593311	0.962577	26027.751835	0.036328	0.036173
RS	25	0.651566	0.962577	26520.438348	0.037016	0.036783
RS	26	0.714715	0.966566	26775.152679	0.037372	0.037043
RS	27	0.783170	0.966566	26996.050164	0.037680	0.037163
RS	28	0.857377	0.986146	26538.065446	0.037041	0.036446
RS	29	0.937819	0.986146	26465.193088	0.036939	0.036135
RS	30	1.025020	1.012985	25545.741903	0.035656	0.034819
RS	31	1.119548	1.012985	25172.661220	0.035135	0.034127
RS	32	1.222019	1.041864	23960.714736	0.033443	0.032453
RS	33	1.333100	1.041864	23293.325642	0.032512	0.031407
RS	34	1.453514	1.069607	21891.110475	0.030555	0.029509
RS	35	1.584045	1.069607	20950.101872	0.029241	0.028141
RS	36	1.725545	1.093946	19429.575159	0.027119	0.026110
RS	37	1.878933	1.093946	18253.606517	0.025478	0.024475
RS	38	2.045210	1.113451	16670.474220	0.023268	0.022380
RS	39	2.225458	1.113451	15319.920173	0.021383	0.020550
RS	40	2.420851	1.127806	13724.176472	0.019156	0.018449
RS	41	2.632662	1.127806	12283.764083	0.017145	0.016524
RS	42	2.862269	1.137709	10734.804298	0.014983	0.014485
RS	43	3.111169	1.137709	9309.873506	0.012994	0.012588
RS	44	3.380983	1.144460	7883.184673	0.011003	0.010703
RS	45	3.673467	1.144460	6585.318612	0.009192	0.008971
RS	46	3.990527	1.149296	5362.629633	0.007485	0.007345
RS	47	4.334227	1.149296	4285.654455	0.005982	0.005899
RS	48	4.706806	1.152717	3330.130572	0.004648	0.004617
RS	49	5.110691	1.152717	2525.813036	0.003525	0.003528
RS	50	5.548511	1.154057	1857.423643	0.002593	0.002619
RS	51	6.023118	1.154057	1324.124955	0.001848	0.001887
RS	52	6.537604	1.152219	912.441131	0.001274	0.001316
RS	53	7.095318	1.152219	603.997966	0.000843	0.000883
RS	54	7.699894	1.144495	385.525982	0.000538	0.000572
RS	55	8.355268	1.144495	233.184482	0.000325	0.000351
RS	56	9.065709	1.144495	134.303440	0.000187	0.000206
RS	57	9.835843	1.144495	73.356218	0.000102	0.000114
RS	58	10.670687	1.126368	38.225147	0.000053	0.000060
RS	59	11.575678	1.126368	18.280366	0.000026	0.000029
RS	60	12.556709	1.126368	8.162711	0.000011	0.000013
RS	61	13.620169	1.126368	3.383848	0.000005	0.000006
RS	62	14.772985	1.126368	1.294259	0.000002	0.000002
RS	63	16.022665	1.126368	0.653807	0.000001	0.000001
PA	4+25*2+4+6 0.192825492 0.036973295 16.022664506 0.780738472 3.019179554 2.540059317 2.059917623 1.816338512 1.664348914 1.499649930 1.320768878 1.161334906 1.048396849 0.985545357 0.962576551 0.966566421 0.986146032 1.012984585 1.041864194 1.069606540 1.093945956 1.113451149 1.127805703 1.137708958 1.144460366 1.149296220 1.152716623 1.154056572 1.152218901 1.144494684 1.126367747
//
IT	3905
RD	6
LK	-7388714.921363
QD	-596.210438 -> -561.612835
RI	0.0419601591
TR	0.191852	0.036618
MT	16.194477
MM	C_pi: 1.139549, n_recomb: 713016.116880
RS	0	0.000000	0.748843	7810.471097	0.010954	0.062073
RS	1	0.008421	0.748843	8370.857901	0.011740	0.007377
RS	2	0.017550	0.748843	8962.725642	0.012570	0.005772
RS	3	0.027449	0.748843	9586.322733	0.013445	0.005800
RS	4	0.038181	3.283336	2349.864601	0.003296	0.001782
RS	5	0.049816	3.283336	2538.908710	0.003561	0.002229
RS	6	0.062432	2.641533	3406.936679	0.004778	0.003210
RS	7	0.076109	2.641533	3674.900981	0.005154	0.003844
RS	8	0.090939	2.088933	5006.355426	0.007021	0.005658
RS	9	0.107017	2.088933	5386.208301	0.007554	0.006547
RS	10	0.124449	1.842361	6562.203237	0.009203	0.008280
RS	11	0.143349	1.842361	7041.661424	0.009876	0.009040
RS	12	0.163840	1.704765	8154.966945	0.011437	0.010621
RS	13	0.186057	1.704765	8726.092430	0.012238	0.011386
RS	14	0.210145	1.542278	10301.216279	0.014447	0.013544
RS	15	0.236261	1.542278	10978.749479	0.015398	0.014524
RS	16	0.264576	1.351668	13312.981551	0.018671	0.017696
RS	17	0.295275	1.351668	14104.657560	0.019782	0.018996
RS	18	0.328560	1.176259	17104.568117	0.023989	0.023150
RS	19	0.364647	1.176259	17973.752967	0.025208	0.024700
RS	20	0.403773	1.051231	21032.967509	0.029499	0.028993
RS	21	0.446194	1.051231	21882.798080	0.030690	0.030467
RS	22	0.492187	0.981989	24247.585737	0.034007	0.033765
RS	23	0.542052	0.981989	24958.311916	0.035004	0.034867
RS	24	0.596117	0.957051	26224.007163	0.036779	0.036571
RS	25	0.654734	0.957051	26704.400976	0.037453	0.037175
RS	26	0.718287	0.961884	26919.348128	0.037754	0.037382
RS	27	0.787191	0.961884	27122.787270	0.038040	0.037501
RS	28	0.861898	0.983831	26578.350059	0.037276	0.036663
RS	29	0.942896	0.983831	26488.661973	0.037150	0.036359
RS	30	1.030714	1.013700	25476.093282	0.035730	0.034910
RS	31	1.125926	1.013700	25092.021249	0.035191	0.034230
RS	32	1.229156	1.045832	23801.185863	0.033381	0.032437
RS	33	1.341079	1.045832	23132.170695	0.032443	0.031408
RS	34	1.462427	1.076831	21673.089457	0.030396	0.029415
RS	35	1.593992	1.076831	20741.584951	0.029090	0.028069
RS	36	1.736636	1.104228	19188.696602	0.026912	0.025972
RS	37	1.891292	1.104228	18033.020780	0.025291	0.024361
RS	38	2.058970	1.126421	16440.256580	0.023057	0.022229
RS	39	2.240768	1.126421	15118.301673	0.021203	0.020425
RS	40	2.437874	1.143049	13529.879967	0.018976	0.018310
RS	41	2.651578	1.143049	12122.352375	0.017002	0.016412
RS	42	2.883277	1.154902	10590.105511	0.014853	0.014374
RS	43	3.134487	1.154902	9197.749011	0.012900	0.012503
RS	44	3.406850	1.163445	7790.124874	0.010926	0.010627
RS	45	3.702147	1.163445	6520.388438	0.009145	0.008918
RS	46	4.022310	1.170025	5314.238500	0.007453	0.007303
RS	47	4.369433	1.170025	4258.072179	0.005972	0.005876
RS	48	4.745785	1.175079	3314.109834	0.004648	0.004603
RS	49	5.153829	1.175079	2522.193338	0.003537	0.003525
RS	50	5.596232	1.177649	1859.893700	0.002608	0.002622
RS	51	6.075888	1.177649	1331.516068	0.001867	0.001895
RS	52	6.595934	1.176299	921.356329	0.001292	0.001326
RS	53	7.159771	1.176299	612.963198	0.000860	0.000893
RS	54	7.771086	1.167907	393.470176	0.000552	0.000581
RS	55	8.433878	1.167907	239.288234	0.000336	0.000358
RS	56	9.152480	1.167907	138.617353	0.000194	0.000211
RS	57	9.931593	1.167907	76.177994	0.000107	0.000118
RS	58	10.776312	1.147179	40.006751	0.000056	0.000062
RS	59	11.692162	1.147179	19.236078	0.000027	0.000030
RS	60	12.685131	1.147179	8.638502	0.000012	0.000014
RS	61	13.761714	1.147179	3.602606	0.000005	0.000006
RS	62	14.928951	1.147179	1.386640	0.000002	0.000002
RS	63	16.194477	1.147179	0.707223	0.000001	0.000001
PA	4+25*2+4+6 0.191851666 0.036617904 16.194477365 0.748842573 3.283336458 2.641533206 2.088933148 1.842361283 1.704764781 1.542277804 1.351667717 1.176258944 1.051231365 0.981988816 0.957051202 0.961883730 0.983830615 1.013700433 1.045831635 1.076830579 1.104228407 1.126420826 1.143048529 1.154901928 1.163444916 1.170024799 1.175078913 1.177648907 1.176298915 1.167906827 1.147179132
//
IT	4033
RD	7
LK	-7388651.801620
QD	-560.069936 -> -536.146466
RI	0.0416485315
TR	0.191069	0.036318
MT	16.336333
MM	C_pi: 1.143896, n_recomb: 709931.989934
RS	0	0.000000	0.727021	8023.583023	0.011302	0.062031
RS	1	0.008436	0.727021	8597.219439	0.012110	0.007407
RS	2	0.017583	0.727021	9202.600819	0.012963	0.005872
RS	3	0.027501	0.727021	9839.866374	0.013860	0.005982
RS	4	0.038257	3.543724	2169.728386	0.003056	0.001641
RS	5	0.049919	3.543724	2345.217339	0.003303	0.002072
RS	6	0.062566	2.718232	3301.882371	0.004651	0.003132
RS	7	0.076279	2.718232	3562.561259	0.005018	0.003752
RS	8	0.091149	2.096792	4976.564728	0.007010	0.005665
RS	9	0.107273	2.096792	5354.920246	0.007543	0.006559
RS	10	0.124758	1.851991	6515.551393	0.009178	0.008295
RS	11	0.143717	1.851991	6992.699558	0.009850	0.009058
RS	12	0.164276	1.733818	8006.054915	0.011277	0.010537
RS	13	0.186569	1.733818	8569.462588	0.012071	0.011287
RS	14	0.210743	1.578538	10056.325376	0.014165	0.013359
RS	15	0.236956	1.578538	10722.849959	0.015104	0.014306
RS	16	0.265379	1.379799	13043.556032	0.018373	0.017491
RS	17	0.296201	1.379799	13826.448859	0.019476	0.018747
RS	18	0.329623	1.190572	16918.104156	0.023831	0.023052
RS	19	0.365863	1.190572	17784.614971	0.025051	0.024564
RS	20	0.405161	1.054679	21001.023910	0.029582	0.029093
RS	21	0.447774	1.054679	21851.294932	0.030779	0.030543
RS	22	0.493982	0.979631	24348.653209	0.034297	0.034036
RS	23	0.544087	0.979631	25056.039456	0.035294	0.035124
RS	24	0.598419	0.952811	26370.848651	0.037146	0.036902
RS	25	0.657334	0.952811	26841.049897	0.037808	0.037497
RS	26	0.721219	0.958197	27026.864147	0.038070	0.037664
RS	27	0.790493	0.958197	27215.880516	0.038336	0.037781
RS	28	0.865611	0.981962	26603.519019	0.037473	0.036846
RS	29	0.947065	0.981962	26499.976109	0.037327	0.036547
RS	30	1.035390	1.014157	25415.224915	0.035800	0.034991
RS	31	1.131166	1.014157	25021.880314	0.035245	0.034321
RS	32	1.235021	1.048775	23670.806887	0.033342	0.032434
RS	33	1.347637	1.048775	22999.722639	0.032397	0.031418
RS	34	1.469753	1.082294	21497.196782	0.030281	0.029350
RS	35	1.602169	1.082294	20572.187143	0.028978	0.028019
RS	36	1.745756	1.112106	18994.115318	0.026755	0.025869
RS	37	1.901455	1.112106	17853.367874	0.025148	0.024275
RS	38	2.070287	1.136482	16252.376240	0.022893	0.022111
RS	39	2.253362	1.136482	14952.105223	0.021061	0.020328
RS	40	2.451880	1.155036	13368.279082	0.018830	0.018198
RS	41	2.667144	1.155036	11986.357954	0.016884	0.016321
RS	42	2.900567	1.168651	10466.039441	0.014742	0.014281
RS	43	3.153680	1.168651	9099.874265	0.012818	0.012431
RS	44	3.428144	1.178938	7706.493370	0.010855	0.010559
RS	45	3.725761	1.178938	6460.323438	0.009100	0.008870
RS	46	4.048483	1.187321	5267.239923	0.007419	0.007262
RS	47	4.398428	1.187321	4229.434790	0.005958	0.005851
RS	48	4.777894	1.194137	3295.344347	0.004642	0.004585
RS	49	5.189369	1.194137	2515.153561	0.003543	0.003519
RS	50	5.635554	1.198089	1858.694764	0.002618	0.002622
RS	51	6.119376	1.198089	1335.605658	0.001881	0.001900
RS	52	6.644012	1.197370	927.449204	0.001306	0.001333
RS	53	7.212904	1.197370	619.784570	0.000873	0.000901
RS	54	7.829784	1.188455	399.848931	0.000563	0.000589
RS	55	8.498702	1.188455	244.368777	0.000344	0.000365
RS	56	9.224045	1.188455	142.304619	0.000200	0.000215
RS	57	10.010576	1.188455	78.641704	0.000111	0.000121
RS	58	10.863454	1.165282	41.596509	0.000059	0.000065
RS	59	11.788277	1.165282	20.099837	0.000028	0.000032
RS	60	12.791113	1.165282	9.073795	0.000013	0.000014
RS	61	13.878543	1.165282	3.805132	0.000005	0.000006
RS	62	15.057704	1.165282	1.473168	0.000002	0.000002
RS	63	16.336333	1.165282	0.758118	0.000001	0.000001
PA	4+25*2+4+6 0.191069323 0.036317684 16.336332866 0.727020947 3.543723586 2.718231623 2.096792227 1.851991469 1.733817656 1.578538194 1.379798672 1.190571581 1.054678572 0.979630715 0.952811183 0.958197006 0.981961613 1.014157218 1.048775410 1.082293929 1.112106456 1.136482145 1.155035770 1.168650708 1.178937529 1.187320886 1.194137121 1.198089209 1.197370360 1.188454817 1.165281518
//
IT	4180
RD	8
LK	-7388607.702635
QD	-536.984305 -> -519.690345
RI	0.0414337808
TR	0.190433	0.036060
MT	16.454643
MM	C_pi: 1.147453, n_recomb: 707152.816451
RS	0	0.000000	0.711648	8176.334374	0.011562	0.061996
RS	1	0.008448	0.711648	8759.428443	0.012387	0.007428
RS	2	0.017609	0.711648	9374.429841	0.013257	0.005946
RS	3	0.027545	0.711648	10021.392717	0.014171	0.006117
RS	4	0.038320	3.804964	2014.620134	0.002849	0.001523
RS	5	0.050005	3.804964	2178.308420	0.003080	0.001935
RS	6	0.062677	2.777959	3223.080568	0.004558	0.003074
RS	7	0.076420	2.777959	3478.283348	0.004919	0.003680
RS	8	0.091323	2.090698	4980.795927	0.007043	0.005694
RS	9	0.107486	2.090698	5359.845607	0.007579	0.006596
RS	10	0.125014	1.850188	6509.391451	0.009205	0.008336
RS	11	0.144023	1.850188	6986.601474	0.009880	0.009107
RS	12	0.164638	1.754124	7899.942431	0.011171	0.010475
RS	13	0.186994	1.754124	8457.818325	0.011960	0.011223
RS	14	0.211238	1.609489	9851.475021	0.013931	0.013194
RS	15	0.237531	1.609489	10508.537356	0.014860	0.014121
RS	16	0.266046	1.405416	12801.359518	0.018103	0.017295
RS	17	0.296969	1.405416	13575.950445	0.019198	0.018519
RS	18	0.330504	1.204127	16736.399866	0.023667	0.022942
RS	19	0.366872	1.204127	17599.873562	0.024888	0.024425
RS	20	0.406313	1.058407	20950.364041	0.029626	0.029159
RS	21	0.449085	1.058407	21800.761357	0.030829	0.030588
RS	22	0.495471	0.978092	24415.651386	0.034527	0.034258
RS	23	0.545776	0.978092	25120.261308	0.035523	0.035332
RS	24	0.600330	0.949530	26480.660046	0.037447	0.037178
RS	25	0.659493	0.949530	26942.387185	0.038100	0.037764
RS	26	0.723654	0.955302	27106.015983	0.038331	0.037900
RS	27	0.793235	0.955302	27283.124069	0.038582	0.038013
RS	28	0.868694	0.980498	26616.567056	0.037639	0.037000
RS	29	0.950528	0.980498	26501.661372	0.037477	0.036703
RS	30	1.039275	1.014490	25360.782366	0.035863	0.035063
RS	31	1.135519	1.014490	24959.695972	0.035296	0.034399
RS	32	1.239894	1.050999	23562.888785	0.033321	0.032440
RS	33	1.353086	1.050999	22889.579159	0.032369	0.031432
RS	34	1.475841	1.086443	21354.215792	0.030197	0.029306
RS	35	1.608965	1.086443	20433.530135	0.028895	0.027985
RS	36	1.753336	1.118137	18836.074605	0.026636	0.025793
RS	37	1.909903	1.118137	17706.221527	0.025039	0.024212
RS	38	2.079697	1.144267	16098.323530	0.022765	0.022021
RS	39	2.263834	1.144267	14814.438462	0.020949	0.020251
RS	40	2.463527	1.164442	13233.254615	0.018713	0.018108
RS	41	2.680090	1.164442	11871.279062	0.016787	0.016246
RS	42	2.914948	1.179643	10359.250763	0.014649	0.014202
RS	43	3.169647	1.179643	9014.219281	0.012747	0.012369
RS	44	3.445862	1.191615	7631.300636	0.010792	0.010498
RS	45	3.745411	1.191615	6404.982794	0.009057	0.008826
RS	46	4.070265	1.201841	5222.135841	0.007385	0.007223
RS	47	4.422563	1.201841	4200.602780	0.005940	0.005826
RS	48	4.804622	1.210519	3274.923100	0.004631	0.004566
RS	49	5.218958	1.210519	2505.773726	0.003543	0.003511
RS	50	5.668295	1.215978	1854.840173	0.002623	0.002619
RS	51	6.155592	1.215978	1337.226710	0.001891	0.001903
RS	52	6.684055	1.216018	931.374824	0.001317	0.001338
RS	53	7.257162	1.216018	624.931311	0.000884	0.000908
RS	54	7.878684	1.206707	404.982982	0.000573	0.000595
RS	55	8.552711	1.206707	248.626472	0.000352	0.000370
RS	56	9.283680	1.206707	145.482597	0.000206	0.000219
RS	57	10.076399	1.206707	80.811489	0.000114	0.000124
RS	58	10.936086	1.181213	43.027198	0.000061	0.000066
RS	59	11.868398	1.181213	20.886734	0.000030	0.000033
RS	60	12.879470	1.181213	9.474973	0.000013	0.000015
RS	61	13.975957	1.181213	3.993881	0.000006	0.000006
RS	62	15.165072	1.181213	1.554698	0.000002	0.000002
RS	63	16.454643	1.181213	0.806850	0.000001	0.000001
PA	4+25*2+4+6 0.190433098 0.036060430 16.454642928 0.711648185 3.804964277 2.777959040 2.090697773 1.850188293 1.754124257 1.609489451 1.405416196 1.204126763 1.058406643 0.978092475 0.949529970 0.955301834 0.980497908 1.014490047 1.050999333 1.086443196 1.118137486 1.144267323 1.164442268 1.179642584 1.191615389 1.201840592 1.210518732 1.215978121 1.216017894 1.206706930 1.181213032
//
IT	4309
RD	9
LK	-7388575.516275
QD	-521.833235 -> -508.808347
RI	0.0412790317
TR	0.189907	0.035837
MT	16.554713
MM	C_pi: 1.150408, n_recomb: 704626.699543
RS	0	0.000000	0.700499	8286.726263	0.011760	0.061968
RS	1	0.008458	0.700499	8876.644854	0.012598	0.007445
RS	2	0.017632	0.700499	9498.570824	0.013480	0.006003
RS	3	0.027581	0.700499	10152.491964	0.014408	0.006219
RS	4	0.038373	4.070676	1877.976761	0.002665	0.001420
RS	5	0.050076	4.070676	2031.169184	0.002883	0.001813
RS	6	0.062770	2.826545	3160.729995	0.004486	0.003028
RS	7	0.076538	2.826545	3411.588656	0.004842	0.003620
RS	8	0.091470	2.075907	5006.652128	0.007105	0.005738
RS	9	0.107665	2.075907	5387.779487	0.007646	0.006649
RS	10	0.125229	1.840710	6530.600133	0.009268	0.008392
RS	11	0.144280	1.840710	7009.470468	0.009948	0.009177
RS	12	0.164941	1.767833	7824.732162	0.011105	0.010432
RS	13	0.187351	1.767833	8378.679827	0.011891	0.011183
RS	14	0.211656	1.636060	9678.173365	0.013735	0.013048
RS	15	0.238016	1.636060	10327.048113	0.014656	0.013963
RS	16	0.266606	1.428763	12583.575447	0.017858	0.017110
RS	17	0.297615	1.428763	13350.393258	0.018947	0.018310
RS	18	0.331246	1.216847	16562.943668	0.023506	0.022829
RS	19	0.367722	1.216847	17423.197956	0.024727	0.024287
RS	20	0.407283	1.062192	20889.148391	0.029646	0.029202
RS	21	0.450190	1.062192	21739.436008	0.030852	0.030614
RS	22	0.496726	0.977106	24458.465596	0.034711	0.034442
RS	23	0.547198	0.977106	25160.721138	0.035708	0.035502
RS	24	0.601940	0.946968	26562.257848	0.037697	0.037412
RS	25	0.661311	0.946968	27016.880909	0.038342	0.037987
RS	26	0.725705	0.953045	27162.488394	0.038549	0.038099
RS	27	0.795545	0.953045	27329.751681	0.038786	0.038207
RS	28	0.871292	0.979405	26619.106729	0.037778	0.037130
RS	29	0.953446	0.979405	26494.932481	0.037601	0.036832
RS	30	1.042549	1.014799	25310.251864	0.035920	0.035126
RS	31	1.139188	1.014799	24902.791035	0.035342	0.034466
RS	32	1.244002	1.052735	23471.635681	0.033311	0.032451
RS	33	1.357680	1.052735	22796.153332	0.032352	0.031449
RS	34	1.480974	1.089630	21236.397896	0.030139	0.029278
RS	35	1.614697	1.089630	20318.507985	0.028836	0.027964
RS	36	1.759730	1.122770	18706.414264	0.026548	0.025738
RS	37	1.917030	1.122770	17584.449638	0.024956	0.024165
RS	38	2.087635	1.150293	15970.907244	0.022666	0.021952
RS	39	2.272670	1.150293	14699.370175	0.020861	0.020192
RS	40	2.473355	1.171825	13119.501953	0.018619	0.018036
RS	41	2.691016	1.171825	11773.083521	0.016708	0.016185
RS	42	2.927086	1.188450	10266.612522	0.014570	0.014135
RS	43	3.183124	1.188450	8938.727567	0.012686	0.012315
RS	44	3.460818	1.202045	7563.344650	0.010734	0.010444
RS	45	3.762000	1.202045	6353.881920	0.009017	0.008785
RS	46	4.088657	1.214133	5179.006098	0.007350	0.007185
RS	47	4.442943	1.214133	4171.994730	0.005921	0.005802
RS	48	4.827195	1.224752	3253.495336	0.004617	0.004546
RS	49	5.243948	1.224752	2494.750146	0.003541	0.003501
RS	50	5.695951	1.231825	1849.015103	0.002624	0.002613
RS	51	6.186186	1.231825	1336.962817	0.001897	0.001903
RS	52	6.717886	1.232731	933.610922	0.001325	0.001342
RS	53	7.294558	1.232731	628.751648	0.000892	0.000913
RS	54	7.920006	1.223133	409.116098	0.000581	0.000601
RS	55	8.598356	1.223133	252.215057	0.000358	0.000375
RS	56	9.334083	1.223133	148.242166	0.000210	0.000223
RS	57	10.132039	1.223133	82.737460	0.000117	0.000126
RS	58	10.997488	1.195452	44.323893	0.000063	0.000068
RS	59	11.936139	1.195452	21.608840	0.000031	0.000034
RS	60	12.954182	1.195452	9.847401	0.000014	0.000016
RS	61	14.058334	1.195452	4.171044	0.000006	0.000007
RS	62	15.255878	1.195452	1.632043	0.000002	0.000003
RS	63	16.554713	1.195452	0.853807	0.000001	0.000001
PA	4+25*2+4+6 0.189906777 0.035836655 16.554713173 0.700499160 4.070675593 2.826545294 2.075907432 1.840709522 1.767832535 1.636060219 1.428763044 1.216846978 1.062191801 0.977105592 0.946968191 0.953045171 0.979404804 1.014798678 1.052735336 1.089629762 1.122769663 1.150293252 1.171824864 1.188450169 1.202045387 1.214133207 1.224751542 1.231825424 1.232730985 1.223133239 1.195451968
//
IT	4101
RD	10
LK	-7388551.064636
QD	-511.647120 -> -501.478373
RI	0.0411627169
TR	0.189464	0.035639
MT	16.640567
MM	C_pi: 1.152897, n_recomb: 702310.176680
RS	0	0.000000	0.692120	8368.123636	0.011915	0.061945
RS	1	0.008467	0.692120	8963.072307	0.012762	0.007457
RS	2	0.017651	0.692120	9590.089655	0.013655	0.006048
RS	3	0.027613	0.692120	10249.110822	0.014593	0.006299
RS	4	0.038418	4.344014	1755.421662	0.002499	0.001329
RS	5	0.050138	4.344014	1899.120657	0.002704	0.001703
RS	6	0.062850	2.868277	3108.450276	0.004426	0.002989
RS	7	0.076639	2.868277	3355.651417	0.004778	0.003568
RS	8	0.091595	2.056217	5045.481009	0.007184	0.005790
RS	9	0.107817	2.056217	5429.500737	0.007731	0.006710
RS	10	0.125413	1.826357	6569.855875	0.009355	0.008459
RS	11	0.144499	1.826357	7051.427409	0.010040	0.009259
RS	12	0.165201	1.776630	7771.858251	0.011066	0.010402
RS	13	0.187656	1.776630	8323.047999	0.011851	0.011160
RS	14	0.212012	1.659014	9529.920533	0.013569	0.012917
RS	15	0.238430	1.659014	10171.655864	0.014483	0.013825
RS	16	0.267085	1.450090	12387.182809	0.017638	0.016938
RS	17	0.298167	1.450090	13146.751839	0.018719	0.018120
RS	18	0.331880	1.228707	16399.418875	0.023351	0.022716
RS	19	0.368447	1.228707	17256.388533	0.024571	0.024155
RS	20	0.408111	1.065895	20822.626862	0.029649	0.029230
RS	21	0.451133	1.065895	21672.620183	0.030859	0.030626
RS	22	0.497798	0.976481	24484.085468	0.034862	0.034597
RS	23	0.548414	0.976481	25184.289112	0.035859	0.035646
RS	24	0.603316	0.944951	26622.043729	0.037906	0.037612
RS	25	0.662866	0.944951	27070.647819	0.038545	0.038177
RS	26	0.727459	0.951306	27200.543074	0.038730	0.038267
RS	27	0.797520	0.951306	27359.651025	0.038957	0.038369
RS	28	0.873514	0.978645	26612.357900	0.037893	0.037238
RS	29	0.955942	0.978645	26480.675532	0.037705	0.036939
RS	30	1.045350	1.015145	25261.710099	0.035969	0.035181
RS	31	1.142328	1.015145	24849.091178	0.035382	0.034523
RS	32	1.247516	1.054150	23392.548827	0.033308	0.032465
RS	33	1.361612	1.054150	22715.090430	0.032343	0.031467
RS	34	1.485367	1.092116	21137.727173	0.030097	0.029261
RS	35	1.619602	1.092116	20221.583658	0.028793	0.027951
RS	36	1.765202	1.126346	18598.786145	0.026482	0.025699
RS	37	1.923130	1.126346	17482.478382	0.024893	0.024131
RS	38	2.094430	1.154960	15864.521398	0.022589	0.021899
RS	39	2.280234	1.154960	14602.243782	0.020792	0.020146
RS	40	2.481770	1.177619	13022.827336	0.018543	0.017978
RS	41	2.700371	1.177619	11688.546144	0.016643	0.016136
RS	42	2.937480	1.195524	10185.594336	0.014503	0.014078
RS	43	3.194666	1.195524	8871.692807	0.012632	0.012269
RS	44	3.473628	1.210675	7501.577023	0.010681	0.010394
RS	45	3.776210	1.210675	6306.538953	0.008980	0.008748
RS	46	4.104411	1.224630	5137.829446	0.007316	0.007148
RS	47	4.460402	1.224630	4143.865902	0.005900	0.005777
RS	48	4.846535	1.237250	3231.509560	0.004601	0.004525
RS	49	5.265362	1.237250	2482.584154	0.003535	0.003491
RS	50	5.719651	1.246025	1841.734109	0.002622	0.002607
RS	51	6.212406	1.246025	1335.256439	0.001901	0.001903
RS	52	6.746882	1.247885	934.524670	0.001331	0.001344
RS	53	7.326613	1.247885	631.514866	0.000899	0.000917
RS	54	7.955430	1.238096	412.437472	0.000587	0.000605
RS	55	8.637489	1.238096	255.254916	0.000363	0.000379
RS	56	9.377299	1.238096	150.655137	0.000215	0.000226
RS	57	10.179750	1.238096	84.459588	0.000120	0.000128
RS	58	11.050144	1.208329	45.507729	0.000065	0.000070
RS	59	11.994235	1.208329	22.275871	0.000032	0.000035
RS	60	13.018264	1.208329	10.195169	0.000015	0.000016
RS	61	14.128997	1.208329	4.338179	0.000006	0.000007
RS	62	15.333777	1.208329	1.705737	0.000002	0.000003
RS	63	16.640567	1.208329	0.899198	0.000001	0.000001
PA	4+25*2+4+6 0.189463750 0.035639320 16.640567256 0.692120167 4.344014167 2.868277282 2.056216942 1.826357066 1.776629751 1.659014111 1.450090062 1.228707040 1.065894767 0.976481259 0.944950667 0.951305547 0.978644501 1.015145146 1.054149925 1.092116452 1.126345990 1.154959912 1.177619305 1.195523683 1.210675184 1.224630037 1.237249877 1.246024751 1.247884777 1.238096434 1.208329151
//
IT	3945
RD	11
LK	-7388531.833052
QD	-504.659861 -> -496.476183
RI	0.0410711284
TR	0.189083	0.035463
MT	16.715409
MM	C_pi: 1.155030, n_recomb: 700172.647977
RS	0	0.000000	0.685637	8429.172954	0.012039	0.061925
RS	1	0.008475	0.685637	9027.897516	0.012894	0.007468
RS	2	0.017668	0.685637	9658.727303	0.013795	0.006085
RS	3	0.027640	0.685637	10321.554982	0.014741	0.006363
RS	4	0.038457	4.627109	1644.235930	0.002348	0.001248
RS	5	0.050191	4.627109	1779.258090	0.002541	0.001602
RS	6	0.062919	2.906130	3062.214709	0.004374	0.002955
RS	7	0.076726	2.906130	3306.163361	0.004722	0.003520
RS	8	0.091703	2.034168	5091.531988	0.007272	0.005846
RS	9	0.107950	2.034168	5478.881866	0.007825	0.006775
RS	10	0.125573	1.809135	6620.678201	0.009456	0.008533
RS	11	0.144690	1.809135	7105.604010	0.010148	0.009350
RS	12	0.165426	1.781831	7735.174352	0.011048	0.010383
RS	13	0.187921	1.781831	8284.461422	0.011832	0.011151
RS	14	0.212321	1.679007	9401.700016	0.013428	0.012800
RS	15	0.238790	1.679007	10037.161422	0.014335	0.013706
RS	16	0.267501	1.469622	12209.652762	0.017438	0.016777
RS	17	0.298646	1.469622	12962.485826	0.018513	0.017945
RS	18	0.332431	1.239736	16246.443530	0.023203	0.022606
RS	19	0.369078	1.239736	17100.148405	0.024423	0.024030
RS	20	0.408831	1.069428	20754.604453	0.029642	0.029247
RS	21	0.451953	1.069428	21604.169293	0.030855	0.030631
RS	22	0.498730	0.976092	24497.799616	0.034988	0.034731
RS	23	0.549471	0.976092	25196.172275	0.035986	0.035768
RS	24	0.604512	0.943348	26665.224871	0.038084	0.037784
RS	25	0.664218	0.943348	27108.670522	0.038717	0.038340
RS	26	0.728984	0.949990	27223.847377	0.038882	0.038410
RS	27	0.799238	0.949990	27376.186212	0.039099	0.038506
RS	28	0.875446	0.978183	26597.708289	0.037987	0.037329
RS	29	0.958113	0.978183	26459.997370	0.037791	0.037028
RS	30	1.047785	1.015572	25214.074837	0.036011	0.035227
RS	31	1.145057	1.015572	24797.373950	0.035416	0.034571
RS	32	1.250573	1.055365	23322.551396	0.033310	0.032480
RS	33	1.365031	1.055365	22643.393651	0.032340	0.031484
RS	34	1.489189	1.094102	21053.896211	0.030070	0.029252
RS	35	1.623868	1.094102	20138.783574	0.028763	0.027946
RS	36	1.769962	1.129132	18508.527753	0.026434	0.025672
RS	37	1.928437	1.129132	17396.208670	0.024846	0.024108
RS	38	2.100342	1.158583	15774.977766	0.022530	0.021860
RS	39	2.286816	1.158583	14519.575895	0.020737	0.020111
RS	40	2.489093	1.182173	12940.064541	0.018481	0.017931
RS	41	2.708512	1.182173	11615.227037	0.016589	0.016095
RS	42	2.946526	1.201223	10114.278184	0.014445	0.014030
RS	43	3.204712	1.201223	8811.816564	0.012585	0.012228
RS	44	3.484779	1.217865	7445.187108	0.010633	0.010350
RS	45	3.788580	1.217865	6262.575592	0.008944	0.008714
RS	46	4.118128	1.233684	5098.561214	0.007282	0.007113
RS	47	4.475604	1.233684	4116.395540	0.005879	0.005753
RS	48	4.863375	1.248348	3209.313981	0.004584	0.004504
RS	49	5.284009	1.248348	2469.667042	0.003527	0.003479
RS	50	5.740291	1.258899	1833.393620	0.002618	0.002599
RS	51	6.235241	1.258899	1332.454320	0.001903	0.001901
RS	52	6.772138	1.261792	934.405568	0.001335	0.001345
RS	53	7.354535	1.261792	633.437517	0.000905	0.000920
RS	54	7.986288	1.251897	415.102806	0.000593	0.000609
RS	55	8.671582	1.251897	257.846778	0.000368	0.000383
RS	56	9.414952	1.251897	152.782672	0.000218	0.000229
RS	57	10.221321	1.251897	86.012585	0.000123	0.000131
RS	58	11.096028	1.220104	46.597886	0.000067	0.000071
RS	59	12.044864	1.220104	22.896649	0.000033	0.000036
RS	60	13.074112	1.220104	10.521987	0.000015	0.000016
RS	61	14.190586	1.220104	4.496699	0.000006	0.000007
RS	62	15.401679	1.220104	1.776255	0.000003	0.000003
RS	63	16.715409	1.220104	0.943206	0.000001	0.000002
PA	4+25*2+4+6 0.189083359 0.035463023 16.715408674 0.685636755 4.627108608 2.906129780 2.034167893 1.809134644 1.781831332 1.679007065 1.469622335 1.239735893 1.069428179 0.976091998 0.943348378 0.949990055 0.978183447 1.015572086 1.055365352 1.094102117 1.129132380 1.158583150 1.182173334 1.201223244 1.217864814 1.233683584 1.248347741 1.258899407 1.261792001 1.251896932 1.220103672
//
IT	3986
RD	12
LK	-7388516.260362
QD	-499.784760 -> -493.031546
RI	0.0409959945
TR	0.188751	0.035304
MT	16.781596
MM	C_pi: 1.156887, n_recomb: 698189.423260
RS	0	0.000000	0.680433	8476.391644	0.012141	0.061907
RS	1	0.008482	0.680433	9078.038706	0.013002	0.007476
RS	2	0.017682	0.680433	9711.811719	0.013910	0.006115
RS	3	0.027664	0.680433	10377.568122	0.014864	0.006416
RS	4	0.038491	4.921995	1542.423483	0.002209	0.001173
RS	5	0.050238	4.921995	1669.447683	0.002391	0.001509
RS	6	0.062980	2.942209	3019.366491	0.004325	0.002924
RS	7	0.076803	2.942209	3260.280982	0.004670	0.003475
RS	8	0.091799	2.011548	5140.571334	0.007363	0.005903
RS	9	0.108066	2.011548	5531.411965	0.007923	0.006841
RS	10	0.125714	1.790470	6678.358544	0.009565	0.008610
RS	11	0.144858	1.790470	7167.009496	0.010265	0.009444
RS	12	0.165625	1.784453	7710.122966	0.011043	0.010371
RS	13	0.188154	1.784453	8258.124333	0.011828	0.011150
RS	14	0.212594	1.696589	9289.535014	0.013305	0.012695
RS	15	0.239107	1.696589	9919.433932	0.014207	0.013600
RS	16	0.267868	1.487582	12048.530847	0.017257	0.016628
RS	17	0.299069	1.487582	12795.107869	0.018326	0.017786
RS	18	0.332916	1.249972	16104.069539	0.023065	0.022501
RS	19	0.369634	1.249972	16954.585209	0.024284	0.023912
RS	20	0.409466	1.072741	20687.525521	0.029630	0.029259
RS	21	0.452677	1.072741	21536.565316	0.030846	0.030632
RS	22	0.499552	0.975844	24503.492393	0.035096	0.034848
RS	23	0.550403	0.975844	25200.190808	0.036094	0.035875
RS	24	0.605567	0.942064	26695.723881	0.038236	0.037934
RS	25	0.665410	0.942064	27134.694253	0.038864	0.038481
RS	26	0.730329	0.949020	27235.354507	0.039009	0.038531
RS	27	0.800753	0.949020	27382.059619	0.039219	0.038622
RS	28	0.877151	0.977987	26576.349478	0.038065	0.037404
RS	29	0.960028	0.977987	26433.855507	0.037861	0.037102
RS	30	1.049934	1.016098	25166.721615	0.036046	0.035266
RS	31	1.147466	1.016098	24746.878268	0.035444	0.034611
RS	32	1.253271	1.056464	23259.365393	0.033314	0.032495
RS	33	1.368049	1.056464	22578.828458	0.032339	0.031501
RS	34	1.492561	1.095731	20981.627624	0.030051	0.029250
RS	35	1.627635	1.095731	20067.073862	0.028742	0.027945
RS	36	1.774165	1.131325	18432.091273	0.026400	0.025656
RS	37	1.933122	1.131325	17322.508222	0.024811	0.024093
RS	38	2.105562	1.161401	15699.043018	0.022485	0.021832
RS	39	2.292627	1.161401	14448.663787	0.020694	0.020084
RS	40	2.495558	1.185752	12868.741082	0.018432	0.017894
RS	41	2.715701	1.185752	11551.205859	0.016545	0.016061
RS	42	2.954516	1.205827	10051.116513	0.014396	0.013989
RS	43	3.213585	1.205827	8758.034949	0.012544	0.012193
RS	44	3.494627	1.223894	7393.489913	0.010590	0.010309
RS	45	3.799506	1.223894	6221.650896	0.008911	0.008682
RS	46	4.130244	1.241564	5061.140411	0.007249	0.007080
RS	47	4.489033	1.241564	4089.700571	0.005858	0.005730
RS	48	4.878253	1.258303	3187.155575	0.004565	0.004483
RS	49	5.300484	1.258303	2456.288117	0.003518	0.003467
RS	50	5.758528	1.270689	1824.305281	0.002613	0.002590
RS	51	6.255420	1.270689	1328.827828	0.001903	0.001898
RS	52	6.794456	1.274682	933.480825	0.001337	0.001345
RS	53	7.379211	1.274682	634.688988	0.000909	0.000922
RS	54	8.013562	1.264755	417.233535	0.000598	0.000612
RS	55	8.701716	1.264755	260.069074	0.000372	0.000386
RS	56	9.448235	1.264755	154.672304	0.000222	0.000232
RS	57	10.258071	1.264755	87.423365	0.000125	0.000133
RS	58	11.136593	1.231037	47.607371	0.000068	0.000073
RS	59	12.089627	1.231037	23.478147	0.000034	0.000036
RS	60	13.123493	1.231037	10.831314	0.000016	0.000017
RS	61	14.245047	1.231037	4.648182	0.000007	0.000007
RS	62	15.461725	1.231037	1.844262	0.000003	0.000003
RS	63	16.781596	1.231037	0.986214	0.000001	0.000002
PA	4+25*2+4+6 0.188750786 0.035303764 16.781595938 0.680432571 4.921995349 2.942209185 2.011548267 1.790470075 1.784453332 1.696588525 1.487581682 1.249972283 1.072741279 0.975844386 0.942063682 0.949020429 0.977987078 1.016097995 1.056464422 1.095730826 1.131324794 1.161400811 1.185751588 1.205827313 1.223893883 1.241564071 1.258302994 1.270689103 1.274682164 1.264755256 1.231036612
//
IT	4025
RD	13
LK	-7388503.344759
QD	-496.335497 -> -490.647651
RI	0.0409320609
TR	0.188455	0.035158
MT	16.840955
MM	C_pi: 1.158530, n_recomb: 696340.905165
RS	0	0.000000	0.676112	8514.122522	0.012227	0.061892
RS	1	0.008488	0.676112	9118.105458	0.013094	0.007484
RS	2	0.017696	0.676112	9754.224826	0.014008	0.006141
RS	3	0.027685	0.676112	10422.308030	0.014967	0.006461
RS	4	0.038522	5.229905	1448.709768	0.002080	0.001105
RS	5	0.050280	5.229905	1568.328733	0.002252	0.001423
RS	6	0.063035	2.977853	2978.314741	0.004277	0.002893
RS	7	0.076872	2.977853	3216.302203	0.004619	0.003432
RS	8	0.091884	1.989389	5190.007147	0.007453	0.005959
RS	9	0.108171	1.989389	5584.331821	0.008020	0.006905
RS	10	0.125839	1.771315	6739.653438	0.009679	0.008688
RS	11	0.145008	1.771315	7232.207679	0.010386	0.009538
RS	12	0.165803	1.785243	7693.455242	0.011048	0.010364
RS	13	0.188363	1.785243	8240.616909	0.011834	0.011156
RS	14	0.212838	1.712194	9190.402144	0.013198	0.012600
RS	15	0.239390	1.712194	9815.329319	0.014096	0.013506
RS	16	0.268196	1.504157	11901.740804	0.017092	0.016490
RS	17	0.299447	1.504157	12642.506802	0.018156	0.017639
RS	18	0.333351	1.259469	15971.922148	0.022937	0.022402
RS	19	0.370132	1.259469	16819.358750	0.024154	0.023802
RS	20	0.410034	1.075816	20622.814233	0.029616	0.029267
RS	21	0.453324	1.075816	21471.262562	0.030834	0.030631
RS	22	0.500287	0.975679	24503.862051	0.035189	0.034952
RS	23	0.551237	0.975679	25199.000218	0.036188	0.035971
RS	24	0.606511	0.941024	26716.556290	0.038367	0.038066
RS	25	0.666477	0.941024	27151.596761	0.038992	0.038605
RS	26	0.731532	0.948335	27237.437412	0.039115	0.038635
RS	27	0.802109	0.948335	27379.442830	0.039319	0.038720
RS	28	0.878676	0.978023	26549.404063	0.038127	0.037465
RS	29	0.961742	0.978023	26403.172853	0.037917	0.037162
RS	30	1.051858	1.016733	25119.277944	0.036073	0.035298
RS	31	1.149623	1.016733	24697.113401	0.035467	0.034643
RS	32	1.255685	1.057502	23201.413100	0.033319	0.032510
RS	33	1.370750	1.057502	22519.824848	0.032340	0.031517
RS	34	1.495581	1.097109	20918.458604	0.030041	0.029253
RS	35	1.631007	1.097109	20004.164434	0.028728	0.027948
RS	36	1.777927	1.133072	18366.755805	0.026376	0.025647
RS	37	1.937318	1.133072	17258.966060	0.024785	0.024084
RS	38	2.110236	1.163599	15634.170803	0.022452	0.021812
RS	39	2.297832	1.163599	14387.372564	0.020661	0.020065
RS	40	2.501349	1.188563	12806.900335	0.018392	0.017865
RS	41	2.722141	1.188563	11494.955215	0.016508	0.016034
RS	42	2.961672	1.209555	9994.884800	0.014353	0.013953
RS	43	3.221533	1.209555	8709.496860	0.012508	0.012162
RS	44	3.503450	1.228983	7345.926307	0.010549	0.010273
RS	45	3.809296	1.228983	6183.474516	0.008880	0.008652
RS	46	4.141100	1.248485	5025.493998	0.007217	0.007048
RS	47	4.501066	1.248485	4063.851244	0.005836	0.005708
RS	48	4.891584	1.267322	3165.203357	0.004545	0.004462
RS	49	5.315248	1.267322	2442.658216	0.003508	0.003454
RS	50	5.774871	1.281593	1814.695718	0.002606	0.002581
RS	51	6.273505	1.281593	1324.582670	0.001902	0.001895
RS	52	6.814460	1.286744	931.929773	0.001338	0.001344
RS	53	7.401329	1.286744	635.405784	0.000912	0.000924
RS	54	8.038010	1.276848	418.930556	0.000602	0.000615
RS	55	8.728729	1.276848	261.987679	0.000376	0.000389
RS	56	9.478073	1.276848	156.364421	0.000225	0.000235
RS	57	10.291018	1.276848	88.715089	0.000127	0.000135
RS	58	11.172963	1.241273	48.549231	0.000070	0.000074
RS	59	12.129763	1.241273	24.026372	0.000035	0.000037
RS	60	13.167772	1.241273	11.125679	0.000016	0.000017
RS	61	14.293883	1.241273	4.793594	0.000007	0.000008
RS	62	15.515573	1.241273	1.910084	0.000003	0.000003
RS	63	16.840955	1.241273	1.028348	0.000001	0.000002
PA	4+25*2+4+6 0.188454810 0.035158460 16.840955431 0.676111634 5.229905218 2.977853352 1.989389268 1.771315483 1.785242961 1.712194067 1.504157404 1.259469477 1.075815532 0.975679198 0.941024208 0.948335301 0.978022520 1.016732707 1.057502171 1.097108880 1.133072098 1.163599393 1.188562808 1.209554642 1.228982566 1.248484831 1.267322279 1.281593015 1.286743661 1.276848112 1.241273301
//
IT	3885
RD	14
LK	-7388492.421114
QD	-493.871907 -> -489.000717
RI	0.0408759201
TR	0.188187	0.035025
MT	16.894936
MM	C_pi: 1.160009, n_recomb: 694612.622629
RS	0	0.000000	0.672416	8545.285236	0.012302	0.061878
RS	1	0.008493	0.672416	9151.197489	0.013175	0.007490
RS	2	0.017707	0.672416	9789.250090	0.014093	0.006164
RS	3	0.027704	0.672416	10459.244183	0.015058	0.006502
RS	4	0.038550	5.551854	1362.136501	0.001961	0.001042
RS	5	0.050317	5.551854	1474.878273	0.002123	0.001343
RS	6	0.063084	3.013840	2938.191357	0.004230	0.002864
RS	7	0.076935	3.013840	3173.299366	0.004568	0.003388
RS	8	0.091962	1.968361	5238.014153	0.007541	0.006013
RS	9	0.108265	1.968361	5635.700249	0.008113	0.006965
RS	10	0.125953	1.752271	6802.437538	0.009793	0.008766
RS	11	0.145144	1.752271	7298.949344	0.010508	0.009632
RS	12	0.165964	1.784767	7682.782851	0.011061	0.010362
RS	13	0.188552	1.784767	8229.424983	0.011848	0.011165
RS	14	0.213059	1.726162	9102.052353	0.013104	0.012513
RS	15	0.239648	1.726162	9722.507911	0.013997	0.013422
RS	16	0.268494	1.519519	11767.505471	0.016941	0.016361
RS	17	0.299790	1.519519	12502.871222	0.018000	0.017504
RS	18	0.333745	1.268288	15849.449382	0.022818	0.022308
RS	19	0.370583	1.268288	16693.940121	0.024033	0.023700
RS	20	0.410550	1.078647	20561.413025	0.029601	0.029272
RS	21	0.453911	1.078647	21409.230234	0.030822	0.030630
RS	22	0.500955	0.975556	24500.948265	0.035273	0.035047
RS	23	0.551994	0.975556	25194.611750	0.036271	0.036058
RS	24	0.607368	0.940176	26730.123869	0.038482	0.038184
RS	25	0.667445	0.940176	27161.673448	0.039103	0.038715
RS	26	0.732625	0.947889	27232.023933	0.039205	0.038723
RS	27	0.803340	0.947889	27370.105750	0.039403	0.038804
RS	28	0.880061	0.978261	26517.936044	0.038177	0.037515
RS	29	0.963298	0.978261	26368.846134	0.037962	0.037211
RS	30	1.053604	1.017481	25071.603633	0.036094	0.035324
RS	31	1.151581	1.017481	24647.836102	0.035484	0.034670
RS	32	1.257878	1.058520	23147.572690	0.033324	0.032525
RS	33	1.373203	1.058520	22465.258406	0.032342	0.031532
RS	34	1.498323	1.098315	20862.606975	0.030035	0.029259
RS	35	1.634069	1.098315	19948.390386	0.028719	0.027954
RS	36	1.781344	1.134493	18310.412454	0.026361	0.025644
RS	37	1.941128	1.134493	17203.715700	0.024767	0.024080
RS	38	2.114482	1.165323	15578.456128	0.022428	0.021799
RS	39	2.302559	1.165323	14334.101302	0.020636	0.020052
RS	40	2.506609	1.190772	12753.034189	0.018360	0.017843
RS	41	2.727989	1.190772	11445.295369	0.016477	0.016013
RS	42	2.968172	1.212583	9944.599513	0.014317	0.013923
RS	43	3.228753	1.212583	8665.517004	0.012475	0.012135
RS	44	3.511466	1.233310	7302.047126	0.010512	0.010239
RS	45	3.818189	1.233310	6147.811702	0.008851	0.008625
RS	46	4.150962	1.254621	4991.553007	0.007186	0.007018
RS	47	4.511999	1.254621	4038.897720	0.005815	0.005686
RS	48	4.903698	1.275570	3143.601012	0.004526	0.004441
RS	49	5.328664	1.275570	2428.951761	0.003497	0.003441
RS	50	5.789723	1.291766	1804.754133	0.002598	0.002571
RS	51	6.289940	1.291766	1319.887851	0.001900	0.001891
RS	52	6.832640	1.298125	929.896635	0.001339	0.001343
RS	53	7.421432	1.298125	635.697744	0.000915	0.000925
RS	54	8.060231	1.288312	420.276000	0.000605	0.000618
RS	55	8.753283	1.288312	263.655859	0.000380	0.000391
RS	56	9.505196	1.288312	157.891449	0.000227	0.000237
RS	57	10.320970	1.288312	89.906200	0.000129	0.000136
RS	58	11.206028	1.250934	49.433539	0.000071	0.000076
RS	59	12.166254	1.250934	24.546021	0.000035	0.000038
RS	60	13.208032	1.250934	11.407087	0.000016	0.000018
RS	61	14.338289	1.250934	4.933709	0.000007	0.000008
RS	62	15.564539	1.250934	1.973989	0.000003	0.000003
RS	63	16.894936	1.250934	1.069713	0.000002	0.000002
PA	4+25*2+4+6 0.188186672 0.035024712 16.894935735 0.672415736 5.551854001 3.013839529 1.968361325 1.752270682 1.784766569 1.726161684 1.519519211 1.268288127 1.078646717 0.975556374 0.940176136 0.947888526 0.978261295 1.017481263 1.058519760 1.098315246 1.134493063 1.165322749 1.190772003 1.212583212 1.233309771 1.254621430 1.275570381 1.291766183 1.298125333 1.288311513 1.250934126
//
IT	3829
RD	15
LK	-7388483.035405
QD	-492.099449 -> -487.869864
RI	0.0408255008
TR	0.187941	0.034901
MT	16.944433
MM	C_pi: 1.161354, n_recomb: 692992.914290
RS	0	0.000000	0.669140	8572.253458	0.012370	0.061866
RS	1	0.008498	0.669140	9179.831394	0.013247	0.007496
RS	2	0.017718	0.669140	9819.549425	0.014170	0.006186
RS	3	0.027722	0.669140	10491.184983	0.015139	0.006538
RS	4	0.038576	5.888954	1281.887559	0.001850	0.000983
RS	5	0.050352	5.888954	1388.223774	0.002003	0.001269
RS	6	0.063129	3.050733	2898.402151	0.004182	0.002834
RS	7	0.076992	3.050733	3130.636893	0.004518	0.003345
RS	8	0.092033	1.948796	5283.516201	0.007624	0.006065
RS	9	0.108352	1.948796	5684.373584	0.008203	0.007022
RS	10	0.126058	1.733795	6864.904516	0.009906	0.008842
RS	11	0.145268	1.733795	7365.322118	0.010628	0.009725
RS	12	0.166111	1.783442	7676.316498	0.011077	0.010362
RS	13	0.188726	1.783442	8222.662795	0.011865	0.011178
RS	14	0.213262	1.738798	9022.487979	0.013020	0.012434
RS	15	0.239883	1.738798	9638.885093	0.013909	0.013345
RS	16	0.268766	1.533819	11644.198661	0.016803	0.016241
RS	17	0.300104	1.533819	12374.534838	0.017857	0.017380
RS	18	0.334105	1.276491	15735.882473	0.022707	0.022220
RS	19	0.370996	1.276491	16577.567869	0.023922	0.023605
RS	20	0.411021	1.081235	20503.841498	0.029587	0.029278
RS	21	0.454448	1.081235	21351.005803	0.030810	0.030628
RS	22	0.501565	0.975447	24496.149753	0.035348	0.035133
RS	23	0.552687	0.975447	25188.403548	0.036347	0.036138
RS	24	0.608152	0.939475	26738.237205	0.038584	0.038289
RS	25	0.668331	0.939475	27166.652506	0.039202	0.038814
RS	26	0.733625	0.947632	27220.829702	0.039280	0.038799
RS	27	0.804467	0.947632	27355.623950	0.039475	0.038876
RS	28	0.881329	0.978672	26482.858796	0.038215	0.037556
RS	29	0.964722	0.978672	26331.648945	0.037997	0.037250
RS	30	1.055203	1.018329	25023.850641	0.036110	0.035345
RS	31	1.153373	1.018329	24599.086781	0.035497	0.034691
RS	32	1.259885	1.059535	23097.060050	0.033329	0.032538
RS	33	1.375449	1.059535	22414.327258	0.032344	0.031546
RS	34	1.500833	1.099396	20812.761820	0.030033	0.029268
RS	35	1.636873	1.099396	19898.515184	0.028714	0.027962
RS	36	1.784473	1.135660	18261.531160	0.026352	0.025646
RS	37	1.944617	1.135660	17155.387155	0.024756	0.024080
RS	38	2.118370	1.166670	15530.391605	0.022411	0.021793
RS	39	2.306888	1.166670	14287.574759	0.020617	0.020043
RS	40	2.511427	1.192495	12705.932063	0.018335	0.017826
RS	41	2.733347	1.192495	11401.271093	0.016452	0.015995
RS	42	2.974126	1.215037	9899.476505	0.014285	0.013897
RS	43	3.235367	1.215037	8625.539623	0.012447	0.012111
RS	44	3.518808	1.237001	7261.475775	0.010478	0.010208
RS	45	3.826337	1.237001	6114.453883	0.008823	0.008599
RS	46	4.159999	1.260094	4959.245890	0.007156	0.006989
RS	47	4.522016	1.260094	4014.861907	0.005794	0.005664
RS	48	4.914797	1.283164	3122.434260	0.004506	0.004420
RS	49	5.340957	1.283164	2415.286986	0.003485	0.003429
RS	50	5.803333	1.301316	1794.617906	0.002590	0.002561
RS	51	6.305001	1.301316	1314.869723	0.001897	0.001887
RS	52	6.849301	1.308923	927.495369	0.001338	0.001341
RS	53	7.439857	1.308923	635.651389	0.000917	0.000926
RS	54	8.080598	1.299243	421.331680	0.000608	0.000620
RS	55	8.775789	1.299243	265.114959	0.000383	0.000394
RS	56	9.530059	1.299243	159.279336	0.000230	0.000239
RS	57	10.348426	1.299243	91.011927	0.000131	0.000138
RS	58	11.236339	1.260130	50.268227	0.000073	0.000077
RS	59	12.199707	1.260130	25.041334	0.000036	0.000039
RS	60	13.244943	1.260130	11.677643	0.000017	0.000018
RS	61	14.379003	1.260130	5.069492	0.000007	0.000008
RS	62	15.609436	1.260130	2.036385	0.000003	0.000003
RS	63	16.944433	1.260130	1.110550	0.000002	0.000002
PA	4+25*2+4+6 0.187941192 0.034900923 16.944432617 0.669140071 5.888954450 3.050733034 1.948795524 1.733794840 1.783442346 1.738797885 1.533819190 1.276491185 1.081234870 0.975446591 0.939474978 0.947631797 0.978671790 1.018329345 1.059535300 1.099396199 1.135660473 1.166669692 1.192495289 1.215037113 1.237000611 1.260094222 1.283163641 1.301316060 1.308923071 1.299242631 1.260129570
//
IT	3452
RD	16
LK	-7388474.865540
QD	-490.818771 -> -487.103919
RI	0.0407794726
TR	0.187711	0.034785
MT	16.990633
MM	C_pi: 1.162604, n_recomb: 691469.316662
RS	0	0.000000	0.666169	8596.381415	0.012432	0.061854
RS	1	0.008503	0.666169	9205.447669	0.013313	0.007502
RS	2	0.017728	0.666169	9846.651434	0.014240	0.006205
RS	3	0.027739	0.666169	10519.748273	0.015214	0.006572
RS	4	0.038600	6.241693	1207.419323	0.001746	0.000929
RS	5	0.050384	6.241693	1307.785800	0.001891	0.001200
RS	6	0.063171	3.088676	2858.826703	0.004134	0.002804
RS	7	0.077045	3.088676	3088.188928	0.004466	0.003303
RS	8	0.092099	1.930852	5325.886379	0.007702	0.006112
RS	9	0.108433	1.930852	5729.689504	0.008286	0.007075
RS	10	0.126155	1.716098	6926.156111	0.010017	0.008917
RS	11	0.145384	1.716098	7430.380163	0.010746	0.009814
RS	12	0.166249	1.781565	7672.850633	0.011096	0.010365
RS	13	0.188887	1.781565	8219.063216	0.011886	0.011193
RS	14	0.213450	1.750323	8950.338252	0.012944	0.012361
RS	15	0.240102	1.750323	9563.034172	0.013830	0.013276
RS	16	0.269020	1.547192	11530.497870	0.016675	0.016130
RS	17	0.300397	1.547192	12256.144667	0.017725	0.017264
RS	18	0.334441	1.284140	15630.552256	0.022605	0.022138
RS	19	0.371380	1.284140	16469.580704	0.023818	0.023517
RS	20	0.411461	1.083602	20450.213063	0.029575	0.029283
RS	21	0.454949	1.083602	21296.719968	0.030799	0.030628
RS	22	0.502134	0.975340	24490.443422	0.035418	0.035214
RS	23	0.553332	0.975340	25181.339975	0.036417	0.036213
RS	24	0.608883	0.938898	26742.197130	0.038674	0.038385
RS	25	0.669157	0.938898	27167.772793	0.039290	0.038904
RS	26	0.734556	0.947545	27204.946314	0.039344	0.038865
RS	27	0.805516	0.947545	27336.990727	0.039535	0.038938
RS	28	0.882510	0.979241	26444.832738	0.038244	0.037588
RS	29	0.966050	0.979241	26292.128002	0.038024	0.037282
RS	30	1.056693	1.019286	24975.898569	0.036120	0.035360
RS	31	1.155043	1.019286	24550.672459	0.035505	0.034707
RS	32	1.261756	1.060577	23049.192744	0.033334	0.032550
RS	33	1.377542	1.060577	22366.329899	0.032346	0.031558
RS	34	1.503174	1.100409	20767.719339	0.030034	0.029278
RS	35	1.639487	1.100409	19853.403996	0.028712	0.027971
RS	36	1.787391	1.136657	18218.698377	0.026348	0.025652
RS	37	1.947870	1.136657	17112.714411	0.024748	0.024083
RS	38	2.121995	1.167745	15488.633175	0.022400	0.021790
RS	39	2.310924	1.167745	14246.648595	0.020603	0.020038
RS	40	2.515919	1.193854	12664.492927	0.018315	0.017814
RS	41	2.738343	1.193854	11362.003525	0.016432	0.015982
RS	42	2.979679	1.217047	9858.781357	0.014258	0.013875
RS	43	3.241535	1.217047	8589.030312	0.012421	0.012090
RS	44	3.525656	1.240190	7223.818643	0.010447	0.010180
RS	45	3.833936	1.240190	6083.162310	0.008797	0.008576
RS	46	4.168427	1.265038	4928.451984	0.007128	0.006961
RS	47	4.531359	1.265038	3991.716130	0.005773	0.005644
RS	48	4.925150	1.290229	3101.750488	0.004486	0.004400
RS	49	5.352425	1.290229	2401.742962	0.003473	0.003416
RS	50	5.816029	1.310368	1784.380708	0.002581	0.002551
RS	51	6.319052	1.310368	1309.619625	0.001894	0.001882
RS	52	6.864845	1.319261	924.806751	0.001337	0.001339
RS	53	7.457046	1.319261	635.331854	0.000919	0.000927
RS	54	8.099600	1.309762	422.147522	0.000611	0.000622
RS	55	8.796789	1.309762	266.399137	0.000385	0.000396
RS	56	9.553258	1.309762	160.549939	0.000232	0.000241
RS	57	10.374047	1.309762	92.045323	0.000133	0.000140
RS	58	11.264625	1.268962	51.060967	0.000074	0.000078
RS	59	12.230927	1.268962	25.515989	0.000037	0.000039
RS	60	13.279390	1.268962	11.938969	0.000017	0.000019
RS	61	14.417002	1.268962	5.201597	0.000008	0.000008
RS	62	15.651341	1.268962	2.097510	0.000003	0.000003
RS	63	16.990633	1.268962	1.150964	0.000002	0.000002
PA	4+25*2+4+6 0.187711256 0.034785195 16.990632542 0.666168565 6.241693260 3.088676413 1.930851666 1.716097691 1.781564638 1.750322701 1.547191779 1.284139839 1.083602381 0.975339612 0.938898432 0.947545038 0.979241124 1.019285629 1.060577329 1.100408755 1.136657421 1.167744555 1.193854306 1.217046602 1.240190435 1.265037946 1.290229401 1.310367524 1.319261378 1.309762202 1.268961930
//
IT	3872
RD	17
LK	-7388467.672135
QD	-489.892846 -> -486.598623
RI	0.0407365716
TR	0.187494	0.034677
MT	17.034058
MM	C_pi: 1.163781, n_recomb: 690036.670700
RS	0	0.000000	0.663445	8618.320792	0.012490	0.061843
RS	1	0.008507	0.663445	9228.739559	0.013374	0.007507
RS	2	0.017738	0.663445	9871.291873	0.014305	0.006223
RS	3	0.027754	0.663445	10545.712940	0.015283	0.006603
RS	4	0.038622	6.610572	1138.245462	0.001650	0.000878
RS	5	0.050415	6.610572	1233.044725	0.001787	0.001135
RS	6	0.063211	3.127803	2819.375950	0.004086	0.002774
RS	7	0.077095	3.127803	3045.861413	0.004414	0.003260
RS	8	0.092161	1.914555	5364.862531	0.007775	0.006157
RS	9	0.108508	1.914555	5771.372206	0.008364	0.007123
RS	10	0.126246	1.699316	6985.529231	0.010123	0.008988
RS	11	0.145493	1.699316	7493.424532	0.010859	0.009899
RS	12	0.166377	1.779349	7671.510660	0.011118	0.010370
RS	13	0.189038	1.779349	8217.705266	0.011909	0.011209
RS	14	0.213627	1.760936	8884.407634	0.012875	0.012294
RS	15	0.240307	1.760936	9493.706849	0.013758	0.013213
RS	16	0.269258	1.559754	11425.271411	0.016557	0.016026
RS	17	0.300671	1.559754	12146.539025	0.017603	0.017156
RS	18	0.334756	1.291297	15532.737271	0.022510	0.022061
RS	19	0.371741	1.291297	16369.258609	0.023722	0.023435
RS	20	0.411873	1.085767	20400.606743	0.029565	0.029289
RS	21	0.455418	1.085767	21246.468927	0.030790	0.030630
RS	22	0.502668	0.975226	24484.645461	0.035483	0.035290
RS	23	0.553938	0.975226	25174.235671	0.036482	0.036283
RS	24	0.609569	0.938421	26743.281380	0.038756	0.038472
RS	25	0.669932	0.938421	27166.266958	0.039369	0.038985
RS	26	0.735431	0.947599	27185.641647	0.039397	0.038922
RS	27	0.806502	0.947599	27315.389418	0.039585	0.038992
RS	28	0.883619	0.979945	26404.764814	0.038266	0.037613
RS	29	0.967296	0.979945	26251.091336	0.038043	0.037307
RS	30	1.058092	1.020335	24928.170465	0.036126	0.035372
RS	31	1.156612	1.020335	24502.929307	0.035510	0.034720
RS	32	1.263513	1.061650	23003.780765	0.033337	0.032561
RS	33	1.379508	1.061650	22321.043765	0.032348	0.031569
RS	34	1.505371	1.101375	20726.906781	0.030037	0.029290
RS	35	1.641941	1.101375	19812.508200	0.028712	0.027981
RS	36	1.790130	1.137526	18181.113056	0.026348	0.025660
RS	37	1.950924	1.137526	17074.982121	0.024745	0.024089
RS	38	2.125398	1.168607	15452.357099	0.022394	0.021792
RS	39	2.314715	1.168607	14210.630775	0.020594	0.020036
RS	40	2.520137	1.194918	12628.068418	0.018301	0.017806
RS	41	2.743034	1.194918	11326.985384	0.016415	0.015971
RS	42	2.984893	1.218689	9822.070947	0.014234	0.013856
RS	43	3.247328	1.218689	8555.681237	0.012399	0.012071
RS	44	3.532088	1.242959	7188.861832	0.010418	0.010154
RS	45	3.841073	1.242959	6053.826372	0.008773	0.008554
RS	46	4.176343	1.269530	4899.142985	0.007100	0.006935
RS	47	4.540135	1.269530	3969.489571	0.005753	0.005624
RS	48	4.934876	1.296843	3081.614043	0.004466	0.004380
RS	49	5.363197	1.296843	2388.405185	0.003461	0.003403
RS	50	5.827956	1.318989	1774.140632	0.002571	0.002541
RS	51	6.332252	1.318989	1304.227703	0.001890	0.001877
RS	52	6.879449	1.329203	921.910446	0.001336	0.001337
RS	53	7.473197	1.329203	634.800840	0.000920	0.000927
RS	54	8.117455	1.319921	422.771722	0.000613	0.000623
RS	55	8.816521	1.319921	267.539616	0.000388	0.000398
RS	56	9.575057	1.319921	161.722263	0.000234	0.000243
RS	57	10.398123	1.319921	93.017206	0.000135	0.000141
RS	58	11.291207	1.277474	51.817665	0.000075	0.000079
RS	59	12.260267	1.277474	25.972744	0.000038	0.000040
RS	60	13.311765	1.277474	12.192244	0.000018	0.000019
RS	61	14.452715	1.277474	5.330481	0.000008	0.000008
RS	62	15.690727	1.277474	2.157521	0.000003	0.000003
RS	63	17.034058	1.277474	1.191018	0.000002	0.000002
PA	4+25*2+4+6 0.187494021 0.034676550 17.034058002 0.663445000 6.610572322 3.127802703 1.914555243 1.699316012 1.779349099 1.760935715 1.559754331 1.291296777 1.085767362 0.975226133 0.938421182 0.947599257 0.979945267 1.020335461 1.061650472 1.101375282 1.137525841 1.168606518 1.194917710 1.218688945 1.242959224 1.269529500 1.296842963 1.318988955 1.329203246 1.319921023 1.277474387
//
IT	4207
RD	18
LK	-7388461.280595
QD	-489.219518 -> -486.274284
RI	0.0406963979
TR	0.187286	0.034574
MT	17.075288
MM	C_pi: 1.164904, n_recomb: 688686.837179
RS	0	0.000000	0.660908	8638.783899	0.012544	0.061833
RS	1	0.008511	0.660908	9250.463950	0.013432	0.007512
RS	2	0.017747	0.660908	9894.273009	0.014367	0.006240
RS	3	0.027769	0.660908	10569.927055	0.015348	0.006633
RS	4	0.038643	6.995912	1073.950549	0.001559	0.000830
RS	5	0.050443	6.995912	1163.556634	0.001690	0.001075
RS	6	0.063248	3.168114	2780.074082	0.004037	0.002744
RS	7	0.077142	3.168114	3003.682028	0.004361	0.003218
RS	8	0.092219	1.899895	5400.265585	0.007841	0.006197
RS	9	0.108580	1.899895	5809.234519	0.008435	0.007166
RS	10	0.126332	1.683493	7042.675863	0.010226	0.009058
RS	11	0.145596	1.683493	7554.090626	0.010969	0.009981
RS	12	0.166499	1.776956	7671.609707	0.011139	0.010375
RS	13	0.189182	1.776956	8217.865944	0.011933	0.011225
RS	14	0.213795	1.770773	8823.831058	0.012813	0.012232
RS	15	0.240502	1.770773	9430.000128	0.013693	0.013154
RS	16	0.269483	1.571607	11327.513973	0.016448	0.015928
RS	17	0.300931	1.571607	12044.683448	0.017489	0.017056
RS	18	0.335055	1.298012	15441.777849	0.022422	0.021989
RS	19	0.372083	1.298012	16275.938734	0.023633	0.023358
RS	20	0.412263	1.087747	20354.923697	0.029556	0.029295
RS	21	0.455863	1.087747	21200.162151	0.030783	0.030632
RS	22	0.503174	0.975102	24479.193686	0.035545	0.035362
RS	23	0.554512	0.975102	25167.522727	0.036544	0.036351
RS	24	0.610219	0.938028	26742.234799	0.038831	0.038552
RS	25	0.670667	0.938028	27162.842969	0.039442	0.039061
RS	26	0.736260	0.947773	27163.761986	0.039443	0.038971
RS	27	0.807436	0.947773	27291.591949	0.039628	0.039039
RS	28	0.884670	0.980766	26363.211496	0.038280	0.037633
RS	29	0.968477	0.980766	26209.009187	0.038056	0.037326
RS	30	1.059418	1.021472	24880.756615	0.036128	0.035380
RS	31	1.158099	1.021472	24455.880474	0.035511	0.034729
RS	32	1.265178	1.062761	22960.478690	0.033340	0.032571
RS	33	1.381372	1.062761	22278.095841	0.032349	0.031578
RS	34	1.507454	1.102320	20689.625187	0.030042	0.029302
RS	35	1.644269	1.102320	19775.157429	0.028714	0.027991
RS	36	1.792727	1.138305	18147.931801	0.026352	0.025671
RS	37	1.953821	1.138305	17041.423806	0.024745	0.024097
RS	38	2.128627	1.169309	15420.725801	0.022391	0.021797
RS	39	2.318310	1.169309	14178.798345	0.020588	0.020037
RS	40	2.524138	1.195752	12595.931896	0.018290	0.017801
RS	41	2.747484	1.195752	11295.628495	0.016402	0.015963
RS	42	2.989840	1.220037	9788.840618	0.014214	0.013840
RS	43	3.252823	1.220037	8525.117034	0.012379	0.012055
RS	44	3.538190	1.245382	7156.330849	0.010391	0.010130
RS	45	3.847844	1.245382	6026.270287	0.008750	0.008533
RS	46	4.183854	1.273644	4871.214412	0.007073	0.006910
RS	47	4.548463	1.273644	3948.141772	0.005733	0.005605
RS	48	4.944104	1.303076	3062.032706	0.004446	0.004360
RS	49	5.373419	1.303076	2375.308596	0.003449	0.003391
RS	50	5.839274	1.327248	1763.949639	0.002561	0.002530
RS	51	6.344779	1.327248	1298.747507	0.001886	0.001872
RS	52	6.893308	1.338812	918.857852	0.001334	0.001334
RS	53	7.488525	1.338812	634.099609	0.000921	0.000927
RS	54	8.134401	1.329782	423.235267	0.000615	0.000624
RS	55	8.835250	1.329782	268.557801	0.000390	0.000400
RS	56	9.595749	1.329782	162.810111	0.000236	0.000245
RS	57	10.420976	1.329782	93.935865	0.000136	0.000143
RS	58	11.316440	1.285720	52.543196	0.000076	0.000080
RS	59	12.288119	1.285720	26.413952	0.000038	0.000041
RS	60	13.342499	1.285720	12.438515	0.000018	0.000019
RS	61	14.486621	1.285720	5.456567	0.000008	0.000009
RS	62	15.728121	1.285720	2.216574	0.000003	0.000003
RS	63	17.075288	1.285720	1.230785	0.000002	0.000002
PA	4+25*2+4+6 0.187286224 0.034574000 17.075287669 0.660907831 6.995912071 3.168113683 1.899895396 1.683492532 1.776956443 1.770773401 1.571606712 1.298012018 1.087747177 0.975102436 0.938028299 0.947772768 0.980766268 1.021471517 1.062761150 1.102319549 1.138304748 1.169308634 1.195751869 1.220037134 1.245381544 1.273644124 1.303076262 1.327248234 1.338811858 1.329782265 1.285719728
//
IT	3487
RD	19
LK	-7388455.556518
QD	-488.730668 -> -486.078865
RI	0.0406588068
TR	0.187086	0.034477
MT	17.114630
MM	C_pi: 1.165981, n_recomb: 687413.704344
RS	0	0.000000	0.658513	8658.272024	0.012595	0.061823
RS	1	0.008515	0.658513	9271.152570	0.013487	0.007517
RS	2	0.017755	0.658513	9916.157460	0.014425	0.006257
RS	3	0.027782	0.658513	10592.984276	0.015410	0.006662
RS	4	0.038663	7.397482	1014.225848	0.001475	0.000786
RS	5	0.050471	7.397482	1098.991902	0.001599	0.001019
RS	6	0.063284	3.209470	2741.062255	0.003988	0.002714
RS	7	0.077187	3.209470	2961.803517	0.004309	0.003176
RS	8	0.092275	1.886754	5432.229497	0.007902	0.006234
RS	9	0.108648	1.886754	5843.421662	0.008501	0.007206
RS	10	0.126415	1.668654	7097.280130	0.010325	0.009124
RS	11	0.145694	1.668654	7612.046532	0.011073	0.010060
RS	12	0.166615	1.774489	7672.681496	0.011162	0.010381
RS	13	0.189318	1.774489	8219.053638	0.011956	0.011241
RS	14	0.213954	1.779967	8767.780489	0.012755	0.012175
RS	15	0.240688	1.779967	9371.046939	0.013632	0.013099
RS	16	0.269698	1.582838	11236.312646	0.016346	0.015837
RS	17	0.301178	1.582838	11949.635311	0.017383	0.016961
RS	18	0.335339	1.304335	15356.969679	0.022340	0.021922
RS	19	0.372409	1.304335	16188.908196	0.023550	0.023287
RS	20	0.412636	1.089560	20312.925058	0.029550	0.029302
RS	21	0.456287	1.089560	21157.565948	0.030779	0.030636
RS	22	0.503656	0.974965	24474.390422	0.035604	0.035431
RS	23	0.555059	0.974965	25161.499401	0.036603	0.036415
RS	24	0.610838	0.937703	26739.723921	0.038899	0.038627
RS	25	0.671367	0.937703	27158.134337	0.039508	0.039131
RS	26	0.737050	0.948046	27139.971893	0.039481	0.039014
RS	27	0.808326	0.948046	27266.205199	0.039665	0.039080
RS	28	0.885672	0.981685	26320.678250	0.038289	0.037647
RS	29	0.969603	0.981685	26166.314753	0.038065	0.037341
RS	30	1.060682	1.022681	24833.806243	0.036126	0.035385
RS	31	1.159516	1.022681	24409.615879	0.035509	0.034735
RS	32	1.266766	1.063906	22919.100426	0.033341	0.032580
RS	33	1.383148	1.063906	22237.269154	0.032349	0.031587
RS	34	1.509441	1.103251	20655.409296	0.030048	0.029315
RS	35	1.646487	1.103251	19740.897216	0.028718	0.028002
RS	36	1.795203	1.139018	18118.511756	0.026358	0.025684
RS	37	1.956583	1.139018	17011.454944	0.024747	0.024106
RS	38	2.131705	1.169887	15393.076375	0.022393	0.021804
RS	39	2.321738	1.169887	14150.582324	0.020585	0.020041
RS	40	2.527953	1.196402	12567.536228	0.018282	0.017798
RS	41	2.751728	1.196402	11267.491916	0.016391	0.015957
RS	42	2.994557	1.221142	9758.704679	0.014196	0.013827
RS	43	3.258064	1.221142	8497.054244	0.012361	0.012041
RS	44	3.544008	1.247511	7126.013501	0.010366	0.010108
RS	45	3.854302	1.247511	6000.363037	0.008729	0.008514
RS	46	4.191017	1.277434	4844.599927	0.007048	0.006885
RS	47	4.556404	1.277434	3927.655618	0.005714	0.005587
RS	48	4.952905	1.308977	3043.028671	0.004427	0.004341
RS	49	5.383168	1.308977	2362.493959	0.003437	0.003378
RS	50	5.850069	1.335190	1753.858563	0.002551	0.002520
RS	51	6.356727	1.335190	1293.229507	0.001881	0.001867
RS	52	6.906528	1.348127	915.696241	0.001332	0.001331
RS	53	7.503146	1.348127	633.265954	0.000921	0.000927
RS	54	8.150566	1.339382	423.567601	0.000616	0.000626
RS	55	8.853115	1.339382	269.473550	0.000392	0.000402
RS	56	9.615488	1.339382	163.826036	0.000238	0.000247
RS	57	10.442778	1.339382	94.808716	0.000138	0.000144
RS	58	11.340513	1.293741	53.241416	0.000077	0.000082
RS	59	12.314692	1.293741	26.841696	0.000039	0.000042
RS	60	13.371824	1.293741	12.678822	0.000018	0.000020
RS	61	14.518972	1.293741	5.580339	0.000008	0.000009
RS	62	15.763801	1.293741	2.274876	0.000003	0.000004
RS	63	17.114630	1.293741	1.270386	0.000002	0.000002
PA	4+25*2+4+6 0.187086292 0.034476913 17.114630449 0.658513041 7.397482345 3.209469903 1.886753820 1.668654468 1.774489050 1.779966907 1.582837977 1.304335113 1.089560477 0.974964574 0.937702675 0.948045736 0.981684530 1.022681413 1.063906437 1.103250960 1.139017969 1.169887392 1.196401588 1.221142186 1.247511070 1.277433807 1.308976651 1.335189628 1.348127322 1.339381747 1.293741483
//
IT	3914
RD	20
LK	-7388450.396442
QD	-488.379288 -> -485.977099
RI	0.0406231850
TR	0.186892	0.034385
MT	17.152529
MM	C_pi: 1.167029, n_recomb: 686211.833192
RS	0	0.000000	0.656241	8677.002766	0.012645	0.061814
RS	1	0.008519	0.656241	9291.038548	0.013540	0.007521
RS	2	0.017764	0.656241	9937.194329	0.014481	0.006272
RS	3	0.027796	0.656241	10615.150013	0.015469	0.006689
RS	4	0.038683	7.816421	958.597467	0.001397	0.000745
RS	5	0.050497	7.816421	1038.841727	0.001514	0.000967
RS	6	0.063318	3.251834	2702.397648	0.003938	0.002684
RS	7	0.077231	3.251834	2920.288731	0.004256	0.003134
RS	8	0.092329	1.875036	5460.881339	0.007958	0.006268
RS	9	0.108713	1.875036	5874.072240	0.008560	0.007241
RS	10	0.126494	1.654760	7149.361212	0.010419	0.009187
RS	11	0.145789	1.654760	7667.316727	0.011173	0.010134
RS	12	0.166727	1.772039	7674.346735	0.011184	0.010388
RS	13	0.189449	1.772039	8220.869968	0.011980	0.011257
RS	14	0.214108	1.788602	8715.739329	0.012701	0.012121
RS	15	0.240866	1.788602	9316.308565	0.013576	0.013049
RS	16	0.269904	1.593515	11151.027158	0.016250	0.015750
RS	17	0.301416	1.593515	11860.736226	0.017284	0.016873
RS	18	0.335613	1.310313	15277.742964	0.022264	0.021859
RS	19	0.372723	1.310313	16107.592768	0.023473	0.023220
RS	20	0.412994	1.091229	20274.398058	0.029545	0.029310
RS	21	0.456695	1.091229	21118.475028	0.030775	0.030642
RS	22	0.504120	0.974817	24470.437221	0.035660	0.035497
RS	23	0.555585	0.974817	25156.368938	0.036660	0.036478
RS	24	0.611434	0.937438	26736.246811	0.038962	0.038696
RS	25	0.672040	0.937438	27152.618605	0.039569	0.039197
RS	26	0.737810	0.948406	27114.891224	0.039514	0.039052
RS	27	0.809183	0.948406	27239.800119	0.039696	0.039116
RS	28	0.886636	0.982690	26277.577753	0.038294	0.037657
RS	29	0.970687	0.982690	26123.364465	0.038069	0.037351
RS	30	1.061898	1.023959	24787.507803	0.036122	0.035387
RS	31	1.160879	1.023959	24364.269689	0.035505	0.034739
RS	32	1.268293	1.065090	22879.498340	0.033342	0.032587
RS	33	1.384858	1.065090	22198.390209	0.032349	0.031595
RS	34	1.511352	1.104186	20623.853502	0.030055	0.029329
RS	35	1.648622	1.104186	19709.333925	0.028722	0.028014
RS	36	1.797586	1.139693	18092.319423	0.026366	0.025698
RS	37	1.959241	1.139693	16984.589462	0.024751	0.024116
RS	38	2.134667	1.170381	15368.863590	0.022397	0.021813
RS	39	2.325037	1.170381	14125.511757	0.020585	0.020046
RS	40	2.531625	1.196913	12542.416356	0.018278	0.017798
RS	41	2.755812	1.196913	11242.197315	0.016383	0.015954
RS	42	2.999097	1.222056	9731.322188	0.014181	0.013815
RS	43	3.263108	1.222056	8471.237800	0.012345	0.012028
RS	44	3.549609	1.249402	7097.720505	0.010343	0.010087
RS	45	3.860518	1.249402	5975.981293	0.008709	0.008495
RS	46	4.197912	1.280953	4819.221060	0.007023	0.006862
RS	47	4.564050	1.280953	3907.997120	0.005695	0.005569
RS	48	4.961378	1.314597	3024.601282	0.004408	0.004323
RS	49	5.392554	1.314597	2349.980443	0.003425	0.003366
RS	50	5.860463	1.342867	1743.895008	0.002541	0.002510
RS	51	6.368232	1.342867	1287.706121	0.001877	0.001862
RS	52	6.919257	1.357198	912.459956	0.001330	0.001328
RS	53	7.517225	1.357198	632.328161	0.000921	0.000927
RS	54	8.166133	1.348764	423.791191	0.000618	0.000627
RS	55	8.870321	1.348764	270.302206	0.000394	0.000403
RS	56	9.634498	1.348764	164.779808	0.000240	0.000248
RS	57	10.463775	1.348764	95.641544	0.000139	0.000145
RS	58	11.363699	1.301550	53.916440	0.000079	0.000083
RS	59	12.340286	1.301550	27.257488	0.000040	0.000042
RS	60	13.400068	1.301550	12.913585	0.000019	0.000020
RS	61	14.550133	1.301550	5.701833	0.000008	0.000009
RS	62	15.798171	1.301550	2.332374	0.000003	0.000004
RS	63	17.152529	1.301550	1.309733	0.000002	0.000002
PA	4+25*2+4+6 0.186891748 0.034384533 17.152528611 0.656240872 7.816421284 3.251834284 1.875036237 1.654760366 1.772038622 1.788602347 1.593514660 1.310312727 1.091229249 0.974816736 0.937437861 0.948405578 0.982690484 1.023959062 1.065090499 1.104185657 1.139693075 1.170380597 1.196912746 1.222056448 1.249401534 1.280953500 1.314596666 1.342866571 1.357197915 1.348764404 1.301549560
//
IT	3948
RD	21
LK	-7388445.716263
QD	-488.125375 -> -485.937749
RI	0.0405892980
TR	0.186701	0.034296
MT	17.189285
MM	C_pi: 1.168059, n_recomb: 685077.750128
RS	0	0.000000	0.654090	8694.971838	0.012692	0.061805
RS	1	0.008523	0.654090	9310.119735	0.013590	0.007525
RS	2	0.017772	0.654090	9957.383889	0.014535	0.006287
RS	3	0.027809	0.654090	10636.427249	0.015526	0.006716
RS	4	0.038701	8.252726	906.793138	0.001324	0.000707
RS	5	0.050522	8.252726	982.814659	0.001435	0.000918
RS	6	0.063351	3.294966	2664.300332	0.003889	0.002655
RS	7	0.077273	3.294966	2879.375431	0.004203	0.003093
RS	8	0.092381	1.864640	5486.400886	0.008008	0.006299
RS	9	0.108777	1.864640	5901.380296	0.008614	0.007273
RS	10	0.126570	1.641793	7198.848078	0.010508	0.009248
RS	11	0.145880	1.641793	7719.829389	0.011269	0.010205
RS	12	0.166835	1.769646	7676.446574	0.011205	0.010395
RS	13	0.189577	1.769646	8223.148858	0.012003	0.011273
RS	14	0.214256	1.796780	8667.146898	0.012651	0.012070
RS	15	0.241039	1.796780	9265.198600	0.013524	0.013001
RS	16	0.270104	1.603715	11070.975257	0.016160	0.015669
RS	17	0.301647	1.603715	11777.282235	0.017191	0.016789
RS	18	0.335878	1.315991	15203.556463	0.022192	0.021799
RS	19	0.373026	1.315991	16031.446159	0.023401	0.023157
RS	20	0.413340	1.092776	20239.120863	0.029543	0.029319
RS	21	0.457090	1.092776	21082.675414	0.030774	0.030648
RS	22	0.504569	0.974664	24467.494215	0.035715	0.035560
RS	23	0.556094	0.974664	25152.296689	0.036715	0.036538
RS	24	0.612011	0.937227	26732.301193	0.039021	0.038761
RS	25	0.672693	0.937227	27146.777695	0.039626	0.039258
RS	26	0.738546	0.948843	27089.045649	0.039542	0.039085
RS	27	0.810012	0.948843	27212.868276	0.039722	0.039147
RS	28	0.887569	0.983772	26234.424901	0.038294	0.037663
RS	29	0.971736	0.983772	26080.619409	0.038070	0.037359
RS	30	1.063076	1.025299	24742.078824	0.036116	0.035388
RS	31	1.162201	1.025299	24320.016831	0.035500	0.034740
RS	32	1.269773	1.066314	22841.649718	0.033342	0.032594
RS	33	1.386514	1.066314	22161.411834	0.032349	0.031602
RS	34	1.513204	1.105132	20594.752870	0.030062	0.029342
RS	35	1.650691	1.105132	19680.261853	0.028727	0.028026
RS	36	1.799896	1.140348	18069.013967	0.026375	0.025713
RS	37	1.961816	1.140348	16960.516136	0.024757	0.024128
RS	38	2.137537	1.170815	15347.719076	0.022403	0.021824
RS	39	2.328234	1.170815	14103.269553	0.020586	0.020052
RS	40	2.535183	1.197320	12520.232529	0.018276	0.017800
RS	41	2.759770	1.197320	11219.472248	0.016377	0.015952
RS	42	3.003497	1.222819	9706.457624	0.014168	0.013806
RS	43	3.267996	1.222819	8447.495110	0.012331	0.012017
RS	44	3.555038	1.251096	7071.309897	0.010322	0.010069
RS	45	3.866543	1.251096	5953.037661	0.008690	0.008478
RS	46	4.204596	1.284246	4795.030980	0.006999	0.006840
RS	47	4.571461	1.284246	3889.153563	0.005677	0.005552
RS	48	4.969592	1.319981	3006.754655	0.004389	0.004304
RS	49	5.401654	1.319981	2337.790723	0.003412	0.003354
RS	50	5.870539	1.350313	1734.100772	0.002531	0.002499
RS	51	6.379385	1.350313	1282.216367	0.001872	0.001856
RS	52	6.931598	1.366063	909.179770	0.001327	0.001325
RS	53	7.530875	1.366063	631.312261	0.000922	0.000927
RS	54	8.181225	1.357963	423.927903	0.000619	0.000627
RS	55	8.887003	1.357963	271.058698	0.000396	0.000405
RS	56	9.652931	1.357963	165.680965	0.000242	0.000250
RS	57	10.484136	1.357963	96.440033	0.000141	0.000147
RS	58	11.386182	1.309223	54.570134	0.000080	0.000084
RS	59	12.365105	1.309223	27.663033	0.000040	0.000043
RS	60	13.427459	1.309223	13.143989	0.000019	0.000020
RS	61	14.580353	1.309223	5.821751	0.000008	0.000009
RS	62	15.831503	1.309223	2.389435	0.000003	0.000004
RS	63	17.189285	1.309223	1.349102	0.000002	0.000002
PA	4+25*2+4+6 0.186701016 0.034296291 17.189284870 0.654089547 8.252726374 3.294965646 1.864639794 1.641793098 1.769645656 1.796779684 1.603714847 1.315990962 1.092775630 0.974664272 0.937227322 0.948843342 0.983771916 1.025298853 1.066314477 1.105132334 1.140348473 1.170814784 1.197320249 1.222818648 1.251095878 1.284245745 1.319980668 1.350313434 1.366062746 1.357963250 1.309222917
//
IT	3004
RD	22
LK	-7388441.448813
QD	-487.939734 -> -485.938268
RI	0.0405571371
TR	0.186516	0.034212
MT	17.224694
MM	C_pi: 1.169062, n_recomb: 684007.247133
RS	0	0.000000	0.652037	8712.388611	0.012737	0.061796
RS	1	0.008526	0.652037	9328.615148	0.013638	0.007529
RS	2	0.017779	0.652037	9976.954585	0.014586	0.006301
RS	3	0.027821	0.652037	10657.053500	0.015580	0.006741
RS	4	0.038719	8.706385	858.540321	0.001255	0.000670
RS	5	0.050547	8.706385	930.618063	0.001361	0.000872
RS	6	0.063383	3.338757	2626.832116	0.003840	0.002625
RS	7	0.077313	3.338757	2839.129820	0.004151	0.003053
RS	8	0.092431	1.855446	5508.972482	0.008054	0.006326
RS	9	0.108838	1.855446	5925.541719	0.008663	0.007301
RS	10	0.126644	1.629684	7245.815324	0.010593	0.009305
RS	11	0.145968	1.629684	7769.663112	0.011359	0.010272
RS	12	0.166939	1.767337	7678.771372	0.011226	0.010402
RS	13	0.189699	1.767337	8225.666475	0.012026	0.011288
RS	14	0.214399	1.804552	8621.560924	0.012604	0.012023
RS	15	0.241205	1.804552	9217.250162	0.013475	0.012956
RS	16	0.270297	1.613479	10995.593456	0.016075	0.015592
RS	17	0.301869	1.613479	11698.686025	0.017103	0.016709
RS	18	0.336133	1.321393	15133.890354	0.022125	0.021743
RS	19	0.373318	1.321393	15959.934237	0.023333	0.023098
RS	20	0.413674	1.094203	20206.829856	0.029542	0.029328
RS	21	0.457470	1.094203	21049.898313	0.030774	0.030656
RS	22	0.505001	0.974497	24465.618579	0.035768	0.035621
RS	23	0.556584	0.974497	25149.331132	0.036768	0.036597
RS	24	0.612566	0.937052	26728.178394	0.039076	0.038821
RS	25	0.673320	0.937052	27140.878611	0.039679	0.039316
RS	26	0.739255	0.949334	27062.843521	0.039565	0.039114
RS	27	0.810811	0.949334	27185.773053	0.039745	0.039175
RS	28	0.888468	0.984903	26191.506378	0.038291	0.037666
RS	29	0.972746	0.984903	26038.315480	0.038067	0.037363
RS	30	1.064210	1.026676	24697.660734	0.036107	0.035386
RS	31	1.163472	1.026676	24276.949173	0.035492	0.034740
RS	32	1.271197	1.067557	22805.489840	0.033341	0.032600
RS	33	1.388108	1.067557	22126.236379	0.032348	0.031608
RS	34	1.514986	1.106077	20567.846592	0.030070	0.029356
RS	35	1.652682	1.106077	19653.415959	0.028733	0.028037
RS	36	1.802118	1.140975	18048.255109	0.026386	0.025729
RS	37	1.964295	1.140975	16938.913213	0.024764	0.024140
RS	38	2.140300	1.171188	15329.261023	0.022411	0.021837
RS	39	2.331311	1.171188	14083.518214	0.020590	0.020060
RS	40	2.538609	1.197624	12500.675247	0.018276	0.017804
RS	41	2.763580	1.197624	11199.056379	0.016373	0.015951
RS	42	3.007733	1.223432	9683.872545	0.014158	0.013798
RS	43	3.272703	1.223432	8425.640415	0.012318	0.012008
RS	44	3.560264	1.252597	7046.641204	0.010302	0.010051
RS	45	3.872344	1.252597	5931.433794	0.008672	0.008462
RS	46	4.211032	1.287311	4771.966832	0.006976	0.006819
RS	47	4.578596	1.287311	3871.090511	0.005659	0.005535
RS	48	4.977500	1.325124	2989.481111	0.004371	0.004287
RS	49	5.410415	1.325124	2325.929488	0.003400	0.003342
RS	50	5.880241	1.357526	1724.485356	0.002521	0.002489
RS	51	6.390125	1.357526	1276.774859	0.001867	0.001851
RS	52	6.943483	1.374711	905.875121	0.001324	0.001322
RS	53	7.544020	1.374711	630.234119	0.000921	0.000926
RS	54	8.195760	1.366969	423.989401	0.000620	0.000628
RS	55	8.903069	1.366969	271.751376	0.000397	0.000406
RS	56	9.670684	1.366969	166.535055	0.000243	0.000251
RS	57	10.503746	1.366969	97.207605	0.000142	0.000148
RS	58	11.407837	1.316723	55.205288	0.000081	0.000085
RS	59	12.389012	1.316723	28.059299	0.000041	0.000043
RS	60	13.453843	1.316723	13.370264	0.000020	0.000021
RS	61	14.609463	1.316723	5.940085	0.000009	0.000009
RS	62	15.863613	1.316723	2.446006	0.000004	0.000004
RS	63	17.224694	1.316723	1.388419	0.000002	0.000002
PA	4+25*2+4+6 0.186515675 0.034212265 17.224693706 0.652036660 8.706384861 3.338757075 1.855446194 1.629683696 1.767336929 1.804552313 1.613478675 1.321392597 1.094203378 0.974496960 0.937052135 0.949333791 0.984903383 1.026675597 1.067557149 1.106076661 1.140974885 1.171187721 1.197623982 1.223432054 1.252596846 1.287311300 1.325124255 1.357526173 1.374710592 1.366969060 1.316723012
//
IT	3331
RD	23
LK	-7388437.543433
QD	-487.807871 -> -485.969114
RI	0.0405266275
TR	0.186331	0.034131
MT	17.259568
MM	C_pi: 1.170065, n_recomb: 682994.833496
RS	0	0.000000	0.650084	8729.236744	0.012781	0.061787
RS	1	0.008530	0.650084	9346.513732	0.013685	0.007533
RS	2	0.017787	0.650084	9995.901339	0.014635	0.006315
RS	3	0.027834	0.650084	10677.030366	0.015633	0.006766
RS	4	0.038737	9.177521	813.578868	0.001191	0.000637
RS	5	0.050571	9.177521	881.973211	0.001291	0.000829
RS	6	0.063414	3.383053	2590.126729	0.003792	0.002596
RS	7	0.077353	3.383053	2799.698156	0.004099	0.003014
RS	8	0.092480	1.847328	5528.931640	0.008095	0.006351
RS	9	0.108898	1.847328	5946.918738	0.008707	0.007326
RS	10	0.126716	1.618382	7290.416814	0.010674	0.009360
RS	11	0.146054	1.618382	7816.987270	0.011445	0.010336
RS	12	0.167042	1.765140	7681.271705	0.011246	0.010410
RS	13	0.189819	1.765140	8228.375677	0.012047	0.011303
RS	14	0.214540	1.811973	8578.751033	0.012560	0.011978
RS	15	0.241369	1.811973	9172.227246	0.013429	0.012914
RS	16	0.270486	1.622870	10924.446550	0.015995	0.015518
RS	17	0.302087	1.622870	11624.503268	0.017020	0.016634
RS	18	0.336383	1.326563	15068.357243	0.022062	0.021689
RS	19	0.373605	1.326563	15892.670607	0.023269	0.023042
RS	20	0.414002	1.095546	20177.235943	0.029542	0.029338
RS	21	0.457844	1.095546	21019.864415	0.030776	0.030664
RS	22	0.505426	0.974337	24464.721918	0.035820	0.035681
RS	23	0.557067	0.974337	25147.395182	0.036819	0.036654
RS	24	0.613112	0.936927	26723.982956	0.039128	0.038879
RS	25	0.673938	0.936927	27135.026755	0.039729	0.039371
RS	26	0.739951	0.949888	27036.511399	0.039585	0.039139
RS	27	0.811596	0.949888	27158.723774	0.039764	0.039200
RS	28	0.889352	0.986100	26148.907281	0.038286	0.037667
RS	29	0.973739	0.986100	25996.519241	0.038063	0.037365
RS	30	1.065325	1.028108	24654.224801	0.036097	0.035383
RS	31	1.164723	1.028108	24235.020633	0.035483	0.034739
RS	32	1.272599	1.068843	22770.850820	0.033340	0.032605
RS	33	1.389676	1.068843	22092.688951	0.032347	0.031613
RS	34	1.516739	1.107051	20542.833238	0.030078	0.029370
RS	35	1.654641	1.107051	19628.506777	0.028739	0.028049
RS	36	1.804305	1.141614	18029.645124	0.026398	0.025746
RS	37	1.966735	1.141614	16919.419354	0.024772	0.024153
RS	38	2.143019	1.171549	15313.093870	0.022421	0.021850
RS	39	2.334340	1.171549	14065.913234	0.020594	0.020068
RS	40	2.541980	1.197886	12483.344510	0.018277	0.017809
RS	41	2.767330	1.197886	11180.624643	0.016370	0.015952
RS	42	3.011902	1.223964	9663.284569	0.014148	0.013792
RS	43	3.277335	1.223964	8405.459309	0.012307	0.011999
RS	44	3.565409	1.253979	7023.526068	0.010283	0.010035
RS	45	3.878054	1.253979	5911.042534	0.008655	0.008447
RS	46	4.217366	1.290228	4749.940320	0.006955	0.006799
RS	47	4.585621	1.290228	3853.761658	0.005642	0.005520
RS	48	4.985286	1.330103	2972.769883	0.004353	0.004269
RS	49	5.419041	1.330103	2314.403323	0.003389	0.003330
RS	50	5.889793	1.364582	1715.063130	0.002511	0.002479
RS	51	6.400699	1.364582	1271.401249	0.001862	0.001846
RS	52	6.955183	1.383220	902.565421	0.001321	0.001319
RS	53	7.556963	1.383220	629.111641	0.000921	0.000925
RS	54	8.210072	1.375856	423.991534	0.000621	0.000629
RS	55	8.918888	1.375856	272.391388	0.000399	0.000407
RS	56	9.688164	1.375856	167.349335	0.000245	0.000253
RS	57	10.523056	1.375856	97.948629	0.000143	0.000149
RS	58	11.429161	1.324128	55.824151	0.000082	0.000086
RS	59	12.412554	1.324128	28.447511	0.000042	0.000044
RS	60	13.479826	1.324128	13.593022	0.000020	0.000021
RS	61	14.638132	1.324128	6.057114	0.000009	0.000010
RS	62	15.895237	1.324128	2.502202	0.000004	0.000004
RS	63	17.259568	1.324128	1.427751	0.000002	0.000002
PA	4+25*2+4+6 0.186330862 0.034131309 17.259567692 0.650083645 9.177520995 3.383053295 1.847327768 1.618381645 1.765139506 1.811973072 1.622869563 1.326563108 1.095546120 0.974337111 0.936927472 0.949887868 0.986100022 1.028108041 1.068843012 1.107051067 1.141614427 1.171549048 1.197886104 1.223963803 1.253978963 1.290228258 1.330102746 1.364581869 1.383220463 1.375855996 1.324127944
//
IT	4291
RD	24
LK	-7388433.951090
QD	-487.711398 -> -486.016027
RI	0.0404979992
TR	0.186149	0.034054
MT	17.293615
MM	C_pi: 1.171057, n_recomb: 682036.602186
RS	0	0.000000	0.648201	8745.816323	0.012823	0.061779
RS	1	0.008533	0.648201	9364.129476	0.013730	0.007536
RS	2	0.017794	0.648201	10014.551735	0.014683	0.006328
RS	3	0.027845	0.648201	10696.698519	0.015683	0.006789
RS	4	0.038754	9.666608	771.624417	0.001131	0.000605
RS	5	0.050594	9.666608	836.573855	0.001227	0.000789
RS	6	0.063445	3.427715	2554.244026	0.003745	0.002568
RS	7	0.077391	3.427715	2761.144378	0.004048	0.002975
RS	8	0.092528	1.840187	5546.430933	0.008132	0.006373
RS	9	0.108956	1.840187	5965.672569	0.008747	0.007348
RS	10	0.126787	1.607839	7332.655033	0.010751	0.009412
RS	11	0.146138	1.607839	7861.803142	0.011527	0.010397
RS	12	0.167141	1.763055	7683.831978	0.011266	0.010417
RS	13	0.189936	1.763055	8231.151367	0.012068	0.011317
RS	14	0.214677	1.819080	8538.354244	0.012519	0.011936
RS	15	0.241528	1.819080	9129.745164	0.013386	0.012874
RS	16	0.270670	1.631910	10857.109981	0.015919	0.015448
RS	17	0.302300	1.631910	11554.289195	0.016941	0.016562
RS	18	0.336628	1.331522	15006.454954	0.022002	0.021638
RS	19	0.373885	1.331522	15829.136486	0.023209	0.022989
RS	20	0.414322	1.096807	20150.013157	0.029544	0.029349
RS	21	0.458209	1.096807	20992.239950	0.030779	0.030673
RS	22	0.505841	0.974175	24464.749225	0.035870	0.035738
RS	23	0.557537	0.974175	25146.425245	0.036870	0.036709
RS	24	0.613644	0.936838	26719.825821	0.039177	0.038933
RS	25	0.674540	0.936838	27129.315309	0.039777	0.039424
RS	26	0.740631	0.950486	27010.221508	0.039602	0.039162
RS	27	0.812362	0.950486	27131.864305	0.039781	0.039223
RS	28	0.890213	0.987337	26106.855061	0.038278	0.037665
RS	29	0.974708	0.987337	25955.415647	0.038056	0.037366
RS	30	1.066413	1.029570	24611.903859	0.036086	0.035378
RS	31	1.165943	1.029570	24194.320587	0.035474	0.034736
RS	32	1.273965	1.070150	22737.685003	0.033338	0.032610
RS	33	1.391206	1.070150	22060.693723	0.032345	0.031618
RS	34	1.518450	1.108037	20519.540106	0.030086	0.029383
RS	35	1.656552	1.108037	19605.351299	0.028745	0.028061
RS	36	1.806438	1.142252	18012.928198	0.026411	0.025763
RS	37	1.969114	1.142252	16901.789205	0.024781	0.024167
RS	38	2.145672	1.171888	15298.944615	0.022431	0.021864
RS	39	2.337294	1.171888	14050.208066	0.020600	0.020078
RS	40	2.545268	1.198094	12468.036262	0.018281	0.017815
RS	41	2.770989	1.198094	11163.997203	0.016369	0.015954
RS	42	3.015970	1.224406	9644.503302	0.014141	0.013787
RS	43	3.281855	1.224406	8386.797969	0.012297	0.011992
RS	44	3.570428	1.255230	7001.861003	0.010266	0.010020
RS	45	3.883625	1.255230	5891.783972	0.008639	0.008433
RS	46	4.223547	1.292982	4728.893789	0.006933	0.006779
RS	47	4.592475	1.292982	3837.126888	0.005626	0.005504
RS	48	4.992883	1.334908	2956.579039	0.004335	0.004252
RS	49	5.427458	1.334908	2303.190345	0.003377	0.003319
RS	50	5.899115	1.371465	1705.832435	0.002501	0.002469
RS	51	6.411019	1.371465	1266.099248	0.001856	0.001840
RS	52	6.966603	1.391572	899.259065	0.001318	0.001316
RS	53	7.569595	1.391572	627.952352	0.000921	0.000925
RS	54	8.224040	1.384603	423.940714	0.000622	0.000629
RS	55	8.934329	1.384603	272.983204	0.000400	0.000409
RS	56	9.705227	1.384603	168.126672	0.000247	0.000254
RS	57	10.541905	1.384603	98.664793	0.000145	0.000150
RS	58	11.449978	1.331396	56.428212	0.000083	0.000087
RS	59	12.435535	1.331396	28.828071	0.000042	0.000045
RS	60	13.505190	1.331396	13.812267	0.000020	0.000022
RS	61	14.666119	1.331396	6.172750	0.000009	0.000010
RS	62	15.926110	1.331396	2.557948	0.000004	0.000004
RS	63	17.293615	1.331396	1.467018	0.000002	0.000002
PA	4+25*2+4+6 0.186148643 0.034053620 17.293615215 0.648201422 9.666607586 3.427715396 1.840187399 1.607838618 1.763054654 1.819080468 1.631910388 1.331522415 1.096807447 0.974175431 0.936837673 0.950486204 0.987337142 1.029570427 1.070149727 1.108036624 1.142252422 1.171887583 1.198094020 1.224405976 1.255230160 1.292982329 1.334908084 1.371464960 1.391572033 1.384602578 1.331396466
//
IT	3456
RD	25
LK	-7388430.637250
QD	-487.645430 -> -486.077145
RI	0.0404703732
TR	0.185968	0.033979
MT	17.327111
MM	C_pi: 1.172049, n_recomb: 681131.587149
RS	0	0.000000	0.646419	8761.747420	0.012864	0.061770
RS	1	0.008536	0.646419	9381.063617	0.013773	0.007540
RS	2	0.017801	0.646419	10032.488378	0.014729	0.006341
RS	3	0.027857	0.646419	10715.622378	0.015732	0.006812
RS	4	0.038771	10.173498	732.480087	0.001075	0.000576
RS	5	0.050617	10.173498	794.208654	0.001166	0.000751
RS	6	0.063475	3.472782	2519.152309	0.003698	0.002540
RS	7	0.077429	3.472782	2723.435445	0.003998	0.002937
RS	8	0.092575	1.833943	5561.701557	0.008165	0.006393
RS	9	0.109014	1.833943	5982.051642	0.008783	0.007367
RS	10	0.126856	1.597998	7372.737899	0.010824	0.009462
RS	11	0.146221	1.597998	7904.334257	0.011605	0.010455
RS	12	0.167239	1.761109	7686.388788	0.011285	0.010424
RS	13	0.190051	1.761109	8233.928768	0.012089	0.011331
RS	14	0.214811	1.825938	8500.093344	0.012479	0.011896
RS	15	0.241684	1.825938	9089.515231	0.013345	0.012836
RS	16	0.270852	1.640661	10793.189873	0.015846	0.015381
RS	17	0.302509	1.640661	11487.638533	0.016866	0.016493
RS	18	0.336868	1.336301	14947.947787	0.021946	0.021590
RS	19	0.374160	1.336301	15769.097660	0.023151	0.022939
RS	20	0.414636	1.098005	20125.084726	0.029547	0.029359
RS	21	0.458567	1.098005	20966.957648	0.030783	0.030683
RS	22	0.506248	0.974020	24465.835062	0.035919	0.035794
RS	23	0.557999	0.974020	25146.565386	0.036919	0.036763
RS	24	0.614168	0.936783	26716.088035	0.039223	0.038985
RS	25	0.675131	0.936783	27124.120850	0.039822	0.039474
RS	26	0.741299	0.951127	26984.385947	0.039617	0.039182
RS	27	0.813114	0.951127	27105.589824	0.039795	0.039243
RS	28	0.891061	0.988612	26065.731661	0.038268	0.037662
RS	29	0.975660	0.988612	25915.359355	0.038048	0.037364
RS	30	1.067482	1.031065	24570.894547	0.036074	0.035373
RS	31	1.167142	1.031065	24155.025600	0.035463	0.034733
RS	32	1.275309	1.071481	22706.107274	0.033336	0.032614
RS	33	1.392709	1.071481	22030.346919	0.032344	0.031623
RS	34	1.520131	1.109041	20497.975043	0.030094	0.029397
RS	35	1.658431	1.109041	19583.948460	0.028752	0.028073
RS	36	1.808535	1.142902	17998.023172	0.026424	0.025780
RS	37	1.971454	1.142902	16885.946859	0.024791	0.024180
RS	38	2.148279	1.172222	15286.673914	0.022443	0.021880
RS	39	2.340199	1.172222	14036.284800	0.020607	0.020088
RS	40	2.548502	1.198274	12454.591856	0.018285	0.017823
RS	41	2.774586	1.198274	11149.051235	0.016368	0.015957
RS	42	3.019969	1.224784	9627.442649	0.014134	0.013783
RS	43	3.286299	1.224784	8369.595810	0.012288	0.011985
RS	44	3.575363	1.256382	6981.578268	0.010250	0.010006
RS	45	3.889103	1.256382	5873.618920	0.008623	0.008420
RS	46	4.229625	1.295608	4708.799336	0.006913	0.006760
RS	47	4.599215	1.295608	3821.179749	0.005610	0.005489
RS	48	5.000354	1.339567	2940.929365	0.004318	0.004236
RS	49	5.435735	1.339567	2292.313837	0.003365	0.003308
RS	50	5.908282	1.378206	1696.810510	0.002491	0.002459
RS	51	6.421167	1.378206	1260.887660	0.001851	0.001835
RS	52	6.977833	1.399791	895.975854	0.001315	0.001312
RS	53	7.582018	1.399791	626.772078	0.000920	0.000924
RS	54	8.237778	1.393237	423.848202	0.000622	0.000630
RS	55	8.949516	1.393237	273.534849	0.000402	0.000410
RS	56	9.722010	1.393237	168.872372	0.000248	0.000255
RS	57	10.560446	1.393237	99.359348	0.000146	0.000151
RS	58	11.470453	1.338606	57.017902	0.000084	0.000088
RS	59	12.458142	1.338606	29.202023	0.000043	0.000045
RS	60	13.530142	1.338606	14.028922	0.000021	0.000022
RS	61	14.693652	1.338606	6.287605	0.000009	0.000010
RS	62	15.956482	1.338606	2.613587	0.000004	0.000004
RS	63	17.327111	1.338606	1.506500	0.000002	0.000002
PA	4+25*2+4+6 0.185967523 0.033978730 17.327111435 0.646418920 10.173498441 3.472782418 1.833943324 1.597997549 1.761109298 1.825938174 1.640660747 1.336300819 1.098005114 0.974020280 0.936782726 0.951127067 0.988612066 1.031064841 1.071481066 1.109041023 1.142901666 1.172222304 1.198273692 1.224784306 1.256381752 1.295607565 1.339566556 1.378206036 1.399791467 1.393237396 1.338605849
//
