# Supplementary material for: Introgression and disruption of migration routes have shaped the genetic integrity of wildebeest populations
Source: Nat Commun. 2024 Apr 12;15:2921. doi: 10.1038/s41467-024-47015-y (PMC11014984; doi:10.1038/s41467-024-47015-y)
Supplement: Supplementary file 10 — Source Data [file 41467_2024_47015_MOESM10_ESM.zip › source_data/Fig2a.psmc/CTauKeS__706.psmc]

CC
CC	Brief Description of the file format:
CC	  CC  comments
CC	  MM  useful-messages
CC	  RD  round-of-iterations
CC	  LL  \log[P(sequence)]
CC	  QD  Q-before-opt Q-after-opt
CC	  TR  \theta_0 \rho_0
CC	  RS  k t_k \lambda_k \pi_k \sum_{l\not=k}A_{kl} A_{kk}
CC	  DC  begin end best-k t_k+\Delta_k max-prob
CC
MM	Version: 0.6.5-r67
MM	pattern:4+25*2+4+6, n:63, n_free_lambdas:28
MM	n_iterations:25, skip:1, max_t:15, theta/rho:5
MM	is_decoding:0
MM	n_seqs:28, sum_L:17412483, sum_n:2402068
RD	0
LK	0.000000
QD	0.000000 -> 0.000000
RI	inf
TR	0.148443	0.029689
MT	15.000000
MM	C_pi: 1.000000, n_recomb: 509390.928828
RS	0	0.000000	1.000000	4143.960876	0.008135	0.000000
RS	1	0.008290	1.000000	4449.478093	0.008735	0.000000
RS	2	0.017266	1.000000	4774.152978	0.009372	0.000000
RS	3	0.026987	1.000000	5118.610020	0.010048	0.000000
RS	4	0.037514	1.000000	5483.384821	0.010765	0.000000
RS	5	0.048914	1.000000	5868.898793	0.011521	0.000000
RS	6	0.061258	1.000000	6275.430164	0.012319	0.000000
RS	7	0.074626	1.000000	6703.081039	0.013159	0.000000
RS	8	0.089102	1.000000	7151.740343	0.014040	0.000000
RS	9	0.104778	1.000000	7621.042516	0.014961	0.000000
RS	10	0.121753	1.000000	8110.321979	0.015922	0.000000
RS	11	0.140135	1.000000	8618.563541	0.016919	0.000000
RS	12	0.160042	1.000000	9144.349116	0.017952	0.000000
RS	13	0.181598	1.000000	9685.801396	0.019014	0.000000
RS	14	0.204942	1.000000	10240.525456	0.020103	0.000000
RS	15	0.230221	1.000000	10805.549668	0.021213	0.000000
RS	16	0.257595	1.000000	11377.267785	0.022335	0.000000
RS	17	0.287238	1.000000	11951.384618	0.023462	0.000000
RS	18	0.319339	1.000000	12522.868355	0.024584	0.000000
RS	19	0.354100	1.000000	13085.913269	0.025689	0.000000
RS	20	0.391744	1.000000	13633.917300	0.026765	0.000000
RS	21	0.432507	1.000000	14159.479697	0.027797	0.000000
RS	22	0.476650	1.000000	14654.424613	0.028769	0.000000
RS	23	0.524453	1.000000	15109.857062	0.029663	0.000000
RS	24	0.576218	1.000000	15516.257942	0.030460	0.000000
RS	25	0.632274	1.000000	15863.624806	0.031142	0.000000
RS	26	0.692977	1.000000	16141.664454	0.031688	0.000000
RS	27	0.758711	1.000000	16340.042230	0.032078	0.000000
RS	28	0.829896	1.000000	16448.690785	0.032291	0.000000
RS	29	0.906981	1.000000	16458.178012	0.032310	0.000000
RS	30	0.990456	1.000000	16360.129642	0.032117	0.000000
RS	31	1.080851	1.000000	16147.696620	0.031700	0.000000
RS	32	1.178739	1.000000	15816.050931	0.031049	0.000000
RS	33	1.284742	1.000000	15362.886293	0.030159	0.000000
RS	34	1.399532	1.000000	14788.892517	0.029033	0.000000
RS	35	1.523838	1.000000	14098.165191	0.027677	0.000000
RS	36	1.658449	1.000000	13298.506632	0.026107	0.000000
RS	37	1.804218	1.000000	12401.571155	0.024346	0.000000
RS	38	1.962071	1.000000	11422.808994	0.022424	0.000000
RS	39	2.133009	1.000000	10381.170177	0.020380	0.000000
RS	40	2.318118	1.000000	9298.543351	0.018254	0.000000
RS	41	2.518571	1.000000	8198.925519	0.016096	0.000000
RS	42	2.735641	1.000000	7107.346117	0.013953	0.000000
RS	43	2.970706	1.000000	6048.600948	0.011874	0.000000
RS	44	3.225257	1.000000	5045.884411	0.009906	0.000000
RS	45	3.500909	1.000000	4119.437121	0.008087	0.000000
RS	46	3.799411	1.000000	3285.344188	0.006450	0.000000
RS	47	4.122659	1.000000	2554.621259	0.005015	0.000000
RS	48	4.472702	1.000000	1932.706223	0.003794	0.000000
RS	49	4.851763	1.000000	1419.433333	0.002787	0.000000
RS	50	5.262247	1.000000	1009.506570	0.001982	0.000000
RS	51	5.706758	1.000000	693.419186	0.001361	0.000000
RS	52	6.188118	1.000000	458.699140	0.000900	0.000000
RS	53	6.709380	1.000000	291.310216	0.000572	0.000000
RS	54	7.273854	1.000000	177.018551	0.000348	0.000000
RS	55	7.885120	1.000000	102.550291	0.000201	0.000000
RS	56	8.547059	1.000000	56.415746	0.000111	0.000000
RS	57	9.263869	1.000000	29.346710	0.000058	0.000000
RS	58	10.040101	1.000000	14.368557	0.000028	0.000000
RS	59	10.880679	1.000000	6.588660	0.000013	0.000000
RS	60	11.790939	1.000000	2.814298	0.000006	0.000000
RS	61	12.776655	1.000000	1.113269	0.000002	0.000000
RS	62	13.844085	1.000000	0.405275	0.000001	0.000000
RS	63	15.000000	1.000000	0.190013	0.000000	0.000000
PA	4+25*2+4+6 0.148443069 0.029688614 15.000000000 1.000000000 1.000000000 1.000000000 1.000000000 1.000000000 1.000000000 1.000000000 1.000000000 1.000000000 1.000000000 1.000000000 1.000000000 1.000000000 1.000000000 1.000000000 1.000000000 1.000000000 1.000000000 1.000000000 1.000000000 1.000000000 1.000000000 1.000000000 1.000000000 1.000000000 1.000000000 1.000000000 1.000000000
//
IT	4729
RD	1
LK	-5871939.821709
QD	-14334.378056 -> -6025.187866
RI	0.0579280928
TR	0.145172	0.027686
MT	16.415520
MM	C_pi: 1.082431, n_recomb: 514123.385807
RS	0	0.000000	0.227872	18427.133098	0.035842	0.100108
RS	1	0.008444	0.227872	19228.592100	0.037401	0.068570
RS	2	0.017601	0.227872	19999.826136	0.038901	0.028112
RS	3	0.027530	0.227872	20728.835347	0.040319	0.018754
RS	4	0.038299	0.668195	7422.383071	0.014437	0.014680
RS	5	0.049976	0.668195	7905.179420	0.015376	0.011619
RS	6	0.062640	1.011770	5571.228093	0.010836	0.009572
RS	7	0.076373	1.011770	5957.972067	0.011589	0.008279
RS	8	0.091266	1.286544	5013.377785	0.009751	0.007526
RS	9	0.107416	1.286544	5367.285674	0.010440	0.007169
RS	10	0.124929	1.446863	5108.099312	0.009936	0.007123
RS	11	0.143922	1.446863	5465.648840	0.010631	0.007285
RS	12	0.164518	1.512499	5589.977109	0.010873	0.007594
RS	13	0.186854	1.512499	5971.327027	0.011615	0.008049
RS	14	0.211075	1.512283	6371.482638	0.012393	0.008672
RS	15	0.237341	1.512283	6788.104020	0.013203	0.009473
RS	16	0.265826	1.472656	7413.434099	0.014420	0.010446
RS	17	0.296715	1.472656	7869.082340	0.015306	0.011579
RS	18	0.330213	1.416285	8665.268950	0.016854	0.012858
RS	19	0.366539	1.416285	9153.889699	0.017805	0.014273
RS	20	0.405933	1.357769	10058.011738	0.019563	0.015805
RS	21	0.448653	1.357769	10561.962493	0.020544	0.017428
RS	22	0.494980	1.305868	11492.291231	0.022353	0.019098
RS	23	0.545218	1.305868	11981.601317	0.023305	0.020764
RS	24	0.599699	1.265040	12842.806485	0.024980	0.022371
RS	25	0.658780	1.265040	13276.970810	0.025824	0.023872
RS	26	0.722850	1.236179	13980.796910	0.027193	0.025220
RS	27	0.792329	1.236179	14313.201421	0.027840	0.026375
RS	28	0.867676	1.217884	14794.265202	0.028776	0.027310
RS	29	0.949384	1.217884	14977.870480	0.029133	0.028007
RS	30	1.037992	1.207443	15201.276319	0.029567	0.028459
RS	31	1.134081	1.207443	15194.143805	0.029553	0.028666
RS	32	1.238284	1.201859	15149.694346	0.029467	0.028633
RS	33	1.351286	1.201859	14920.156240	0.029021	0.028366
RS	34	1.473830	1.198622	14612.320130	0.028422	0.027870
RS	35	1.606720	1.198622	14144.686981	0.027512	0.027153
RS	36	1.750832	1.196021	13588.983465	0.026431	0.026223
RS	37	1.907112	1.196021	12890.049218	0.025072	0.025089
RS	38	2.076588	1.193076	12117.310287	0.023569	0.023763
RS	39	2.260374	1.193076	11222.138852	0.021828	0.022264
RS	40	2.459679	1.189298	10285.318430	0.020006	0.020613
RS	41	2.675813	1.189298	9259.182059	0.018010	0.018840
RS	42	2.910196	1.184523	8235.165182	0.016018	0.016979
RS	43	3.164371	1.184523	7168.355595	0.013943	0.015066
RS	44	3.440007	1.178917	6150.691354	0.011963	0.013143
RS	45	3.738917	1.178917	5144.518797	0.010006	0.011252
RS	46	4.063067	1.172945	4228.092763	0.008224	0.009435
RS	47	4.414587	1.172945	3373.284601	0.006561	0.007734
RS	48	4.795789	1.167284	2633.126542	0.005122	0.006182
RS	49	5.209178	1.167284	1986.926471	0.003865	0.004808
RS	50	5.657473	1.162657	1458.825392	0.002838	0.003630
RS	51	6.143622	1.162657	1031.082889	0.002006	0.002654
RS	52	6.670819	1.159498	704.414865	0.001370	0.001874
RS	53	7.242532	1.159498	461.169062	0.000897	0.001276
RS	54	7.862519	1.157261	289.764237	0.000564	0.000835
RS	55	8.534857	1.157261	173.416420	0.000337	0.000523
RS	56	9.263965	1.157261	98.717704	0.000192	0.000314
RS	57	10.054637	1.157261	53.227273	0.000104	0.000179
RS	58	10.912072	1.153799	27.112935	0.000053	0.000096
RS	59	11.841907	1.153799	12.900569	0.000025	0.000049
RS	60	12.850255	1.153799	5.727252	0.000011	0.000023
RS	61	13.943746	1.153799	2.358676	0.000005	0.000010
RS	62	15.129569	1.153799	0.895459	0.000002	0.000004
RS	63	16.415520	1.153799	0.446723	0.000001	0.000002
PA	4+25*2+4+6 0.145171692 0.027686356 16.415519714 0.227871895 0.668194830 1.011770248 1.286543846 1.446863174 1.512498856 1.512283325 1.472656250 1.416284561 1.357769012 1.305868149 1.265040398 1.236179352 1.217884064 1.207443237 1.201858521 1.198621750 1.196021080 1.193075657 1.189297616 1.184522629 1.178916931 1.172944546 1.167284012 1.162656784 1.159498215 1.157260597 1.153799117
//
IT	4171
RD	2
LK	-5860498.095952
QD	-4000.455557 -> -2730.419136
RI	0.0343117325
TR	0.141478	0.026645
MT	17.442092
MM	C_pi: 1.080685, n_recomb: 494267.069135
RS	0	0.000000	0.147491	27436.811047	0.055510	0.098130
RS	1	0.008548	0.147491	28039.598988	0.056730	0.069549
RS	2	0.017826	0.147491	28508.410472	0.057678	0.034914
RS	3	0.027897	0.147491	28823.466953	0.058316	0.029669
RS	4	0.038829	0.636953	6916.053940	0.013993	0.010282
RS	5	0.050696	0.636953	7364.012583	0.014899	0.010435
RS	6	0.063577	1.089917	4595.627347	0.009298	0.006974
RS	7	0.077559	1.089917	4923.120807	0.009960	0.007140
RS	8	0.092736	1.504645	3823.920890	0.007737	0.005841
RS	9	0.109210	1.504645	4104.597205	0.008304	0.006186
RS	10	0.127093	1.763353	3759.428909	0.007606	0.005928
RS	11	0.146504	1.763353	4035.286941	0.008164	0.006434
RS	12	0.167574	1.869048	4084.029039	0.008263	0.006679
RS	13	0.190445	1.869048	4378.302200	0.008858	0.007267
RS	14	0.215272	1.853929	4726.750554	0.009563	0.007968
RS	15	0.242220	1.853929	5055.488606	0.010228	0.008800
RS	16	0.271471	1.763125	5675.888437	0.011483	0.010019
RS	17	0.303223	1.763125	6049.096779	0.012239	0.011111
RS	18	0.337689	1.644669	6895.094396	0.013950	0.012783
RS	19	0.375102	1.644669	7312.829062	0.014795	0.014101
RS	20	0.415711	1.528836	8318.561935	0.016830	0.016158
RS	21	0.459793	1.528836	8767.550123	0.017738	0.017652
RS	22	0.507642	1.432688	9824.986806	0.019878	0.019901
RS	23	0.559581	1.432688	10276.616541	0.020792	0.021384
RS	24	0.615959	1.363486	11246.718619	0.022754	0.023485
RS	25	0.677157	1.363486	11659.844649	0.023590	0.024732
RS	26	0.743585	1.320686	12420.424793	0.025129	0.026383
RS	27	0.815691	1.320686	12748.864885	0.025793	0.027225
RS	28	0.893961	1.299650	13227.587926	0.026762	0.028242
RS	29	0.978922	1.299650	13428.157195	0.027168	0.028600
RS	30	1.071144	1.293758	13613.346019	0.027542	0.028969
RS	31	1.171249	1.293758	13650.817777	0.027618	0.028862
RS	32	1.279910	1.296370	13569.812552	0.027454	0.028676
RS	33	1.397860	1.296370	13418.863479	0.027149	0.028155
RS	34	1.525891	1.302214	13108.358215	0.026521	0.027520
RS	35	1.664867	1.302214	12755.415672	0.025807	0.026628
RS	36	1.815721	1.307815	12247.147157	0.024778	0.025620
RS	37	1.979470	1.307815	11694.067104	0.023659	0.024391
RS	38	2.157215	1.311252	11017.435663	0.022290	0.023065
RS	39	2.350153	1.311252	10286.403203	0.020811	0.021542
RS	40	2.559583	1.311609	9478.679885	0.019177	0.019962
RS	41	2.786915	1.311609	8615.770954	0.017431	0.018219
RS	42	3.033677	1.308661	7729.247690	0.015638	0.016473
RS	43	3.301532	1.308661	6803.714780	0.013765	0.014618
RS	44	3.592283	1.302903	5905.738547	0.011948	0.012821
RS	45	3.907885	1.302903	5002.555911	0.010121	0.010990
RS	46	4.250464	1.295471	4169.247795	0.008435	0.009279
RS	47	4.622326	1.295471	3373.317856	0.006825	0.007624
RS	48	5.025973	1.287908	2674.829565	0.005412	0.006142
RS	49	5.464122	1.287908	2049.646024	0.004147	0.004794
RS	50	5.939722	1.281749	1530.534604	0.003097	0.003649
RS	51	6.455975	1.281749	1100.118586	0.002226	0.002681
RS	52	7.016356	1.277827	765.241239	0.001548	0.001910
RS	53	7.624636	1.277827	510.369810	0.001033	0.001308
RS	54	8.284909	1.275247	327.025063	0.000662	0.000864
RS	55	9.001620	1.275247	199.771367	0.000404	0.000546
RS	56	9.779592	1.275247	116.197531	0.000235	0.000330
RS	57	10.624063	1.275247	64.085863	0.000130	0.000190
RS	58	11.540716	1.269577	33.461198	0.000068	0.000103
RS	59	12.535721	1.269577	16.304058	0.000033	0.000053
RS	60	13.615776	1.269577	7.420299	0.000015	0.000025
RS	61	14.788149	1.269577	3.136214	0.000006	0.000011
RS	62	16.060733	1.269577	1.223277	0.000002	0.000005
RS	63	17.442092	1.269577	0.635553	0.000001	0.000002
PA	4+25*2+4+6 0.141478268 0.026644648 17.442092416 0.147491319 0.636952534 1.089916960 1.504645380 1.763353455 1.869047682 1.853928581 1.763124541 1.644669388 1.528835832 1.432688209 1.363485619 1.320686158 1.299650021 1.293757944 1.296370363 1.302213571 1.307815282 1.311251561 1.311608748 1.308660866 1.302903357 1.295471173 1.287907976 1.281749227 1.277827019 1.275246821 1.269576763
//
IT	4643
RD	3
LK	-5858628.117016
QD	-2432.599491 -> -2105.821264
RI	0.0308792817
TR	0.138310	0.025980
MT	18.224892
MM	C_pi: 1.086768, n_recomb: 484789.577359
RS	0	0.000000	0.127033	31373.799561	0.064716	0.095570
RS	1	0.008623	0.127033	31754.385447	0.065501	0.070285
RS	2	0.017989	0.127033	31944.478063	0.065893	0.037743
RS	3	0.028163	0.127033	31923.874070	0.065851	0.034298
RS	4	0.039215	0.661204	6320.051036	0.013037	0.008772
RS	5	0.051219	0.661204	6737.346155	0.013897	0.009713
RS	6	0.064258	1.167052	4081.406882	0.008419	0.006162
RS	7	0.078422	1.167052	4378.414767	0.009032	0.006674
RS	8	0.093807	1.663996	3297.779154	0.006802	0.005259
RS	9	0.110519	1.663996	3545.615536	0.007314	0.005763
RS	10	0.128672	1.985363	3195.258607	0.006591	0.005439
RS	11	0.148390	1.985363	3435.928849	0.007087	0.006016
RS	12	0.169808	2.119625	3458.966313	0.007135	0.006233
RS	13	0.193074	2.119625	3715.627567	0.007664	0.006820
RS	14	0.218345	2.090894	4041.935350	0.008338	0.007551
RS	15	0.245796	2.090894	4332.361742	0.008937	0.008339
RS	16	0.275613	1.954073	4960.409211	0.010232	0.009701
RS	17	0.308002	1.954073	5298.107008	0.010929	0.010718
RS	18	0.343183	1.781107	6193.451306	0.012776	0.012648
RS	19	0.381398	1.781107	6582.021997	0.013577	0.013873
RS	20	0.422909	1.616672	7682.073407	0.015846	0.016302
RS	21	0.467998	1.616672	8110.189426	0.016729	0.017712
RS	22	0.516976	1.484996	9285.035926	0.019153	0.020386
RS	23	0.570177	1.484996	9722.768311	0.020056	0.021793
RS	24	0.627966	1.395228	10787.430224	0.022252	0.024245
RS	25	0.690737	1.395228	11190.006548	0.023082	0.025413
RS	26	0.758922	1.344817	11983.156547	0.024718	0.027231
RS	27	0.832986	1.344817	12302.231988	0.025376	0.027984
RS	28	0.913436	1.325949	12741.528844	0.026283	0.028953
RS	29	1.000823	1.325949	12936.229447	0.026684	0.029219
RS	30	1.095746	1.328500	13033.532543	0.026885	0.029387
RS	31	1.198853	1.328500	13074.951529	0.026970	0.029202
RS	32	1.310852	1.342643	12895.776011	0.026601	0.028759
RS	33	1.432508	1.342643	12765.848403	0.026333	0.028187
RS	34	1.564654	1.360643	12379.254521	0.025535	0.027317
RS	35	1.708195	1.360643	12069.405982	0.024896	0.026407
RS	36	1.864113	1.377411	11524.843465	0.023773	0.025229
RS	37	2.033476	1.377411	11037.551893	0.022768	0.024015
RS	38	2.217443	1.390113	10367.924489	0.021386	0.022600
RS	39	2.417274	1.390113	9720.669875	0.020051	0.021120
RS	40	2.634335	1.397366	8956.072399	0.018474	0.019524
RS	41	2.870113	1.397366	8185.171585	0.016884	0.017844
RS	42	3.126222	1.398820	7363.178333	0.015188	0.016134
RS	43	3.404415	1.398820	6525.045607	0.013460	0.014348
RS	44	3.706597	1.395266	5694.613114	0.011747	0.012611
RS	45	4.034835	1.395266	4862.073014	0.010029	0.010842
RS	46	4.391376	1.388502	4083.195984	0.008423	0.009190
RS	47	4.778662	1.388502	3333.912250	0.006877	0.007579
RS	48	5.199343	1.380930	2668.292847	0.005504	0.006137
RS	49	5.656299	1.380930	2065.846028	0.004261	0.004812
RS	50	6.152657	1.374863	1559.050125	0.003216	0.003684
RS	51	6.691816	1.374863	1133.783505	0.002339	0.002722
RS	52	7.277466	1.371445	798.081679	0.001646	0.001952
RS	53	7.913615	1.371445	539.392169	0.001113	0.001347
RS	54	8.604620	1.369508	350.338050	0.000723	0.000896
RS	55	9.355208	1.369508	217.271683	0.000448	0.000571
RS	56	10.170519	1.369508	128.403874	0.000265	0.000348
RS	57	11.056133	1.369508	72.013822	0.000149	0.000202
RS	58	12.018112	1.362215	38.292083	0.000079	0.000111
RS	59	13.063042	1.362215	18.994446	0.000039	0.000057
RS	60	14.198074	1.362215	8.808263	0.000018	0.000028
RS	61	15.430979	1.362215	3.796613	0.000008	0.000012
RS	62	16.770196	1.362215	1.511571	0.000003	0.000005
RS	63	18.224892	1.362215	0.810316	0.000002	0.000003
PA	4+25*2+4+6 0.138309548 0.025980283 18.224892012 0.127033358 0.661203572 1.167051710 1.663996368 1.985363492 2.119624516 2.090894224 1.954072979 1.781106667 1.616672275 1.484996325 1.395227760 1.344817004 1.325948519 1.328499798 1.342643165 1.360643142 1.377411409 1.390112905 1.397365920 1.398820253 1.395266111 1.388501670 1.380930321 1.374862598 1.371444980 1.369508140 1.362215172
//
IT	4591
RD	4
LK	-5858095.789032
QD	-2021.186868 -> -1878.619491
RI	0.0298929280
TR	0.135805	0.025538
MT	18.825383
MM	C_pi: 1.098599, n_recomb: 481761.662678
RS	0	0.000000	0.119964	33157.657719	0.068826	0.093506
RS	1	0.008678	0.119964	33420.549409	0.069372	0.070998
RS	2	0.018110	0.119964	33466.158837	0.069466	0.039142
RS	3	0.028360	0.119964	33274.744933	0.069069	0.036502
RS	4	0.039500	0.694790	5907.763359	0.012263	0.008038
RS	5	0.051607	0.694790	6305.823809	0.013089	0.009247
RS	6	0.064764	1.221267	3840.131279	0.007971	0.005854
RS	7	0.079063	1.221267	4123.511595	0.008559	0.006479
RS	8	0.094603	1.768145	3061.645621	0.006355	0.005027
RS	9	0.111491	1.768145	3295.096663	0.006840	0.005573
RS	10	0.129845	2.135346	2936.867956	0.006096	0.005211
RS	11	0.149792	2.135346	3161.626045	0.006563	0.005799
RS	12	0.171471	2.299306	3159.521153	0.006558	0.005984
RS	13	0.195030	2.299306	3398.271718	0.007054	0.006545
RS	14	0.220634	2.267784	3702.221299	0.007685	0.007270
RS	15	0.248460	2.267784	3973.807103	0.008248	0.008002
RS	16	0.278702	2.096381	4606.354465	0.009561	0.009437
RS	17	0.311567	2.096381	4927.051437	0.010227	0.010380
RS	18	0.347285	1.878846	5865.861363	0.012176	0.012475
RS	19	0.386102	1.878846	6242.207291	0.012957	0.013617
RS	20	0.428289	1.673618	7432.577635	0.015428	0.016314
RS	21	0.474136	1.673618	7854.809402	0.016304	0.017656
RS	22	0.523962	1.511995	9150.331810	0.018993	0.020664
RS	23	0.578113	1.511995	9586.647580	0.019899	0.022031
RS	24	0.636963	1.405101	10756.347457	0.022327	0.024771
RS	25	0.700920	1.405101	11157.213991	0.023159	0.025917
RS	26	0.770428	1.348574	11996.019414	0.024900	0.027868
RS	27	0.845968	1.348574	12309.505179	0.025551	0.028607
RS	28	0.928063	1.331917	12720.371438	0.026404	0.029518
RS	29	1.017284	1.331917	12906.634355	0.026790	0.029773
RS	30	1.114247	1.342168	12922.248046	0.026823	0.029744
RS	31	1.219625	1.342168	12957.582306	0.026896	0.029556
RS	32	1.334149	1.366861	12679.956849	0.026320	0.028866
RS	33	1.458611	1.366861	12552.579741	0.026056	0.028304
RS	34	1.593875	1.396187	12080.778855	0.025076	0.027206
RS	35	1.740877	1.396187	11786.779364	0.024466	0.026321
RS	36	1.900637	1.423640	11186.262958	0.023219	0.024973
RS	37	2.074262	1.423640	10729.761262	0.022272	0.023799
RS	38	2.262955	1.445546	10037.397883	0.020835	0.022279
RS	39	2.468024	1.445546	9433.982731	0.019582	0.020853
RS	40	2.690890	1.460020	8676.050573	0.018009	0.019214
RS	41	2.933096	1.460020	7956.659240	0.016516	0.017595
RS	42	3.196323	1.466500	7161.475985	0.014865	0.015890
RS	43	3.482394	1.466500	6374.657744	0.013232	0.014165
RS	44	3.793292	1.465985	5578.641104	0.011580	0.012460
RS	45	4.131170	1.465985	4789.141235	0.009941	0.010743
RS	46	4.498372	1.460847	4040.471546	0.008387	0.009127
RS	47	4.897440	1.460847	3320.453491	0.006892	0.007553
RS	48	5.331142	1.454256	2673.633643	0.005550	0.006137
RS	49	5.802483	1.454256	2085.685382	0.004329	0.004832
RS	50	6.314729	1.449209	1585.448147	0.003291	0.003716
RS	51	6.871430	1.449209	1163.197516	0.002414	0.002760
RS	52	7.476445	1.447045	825.809022	0.001714	0.001990
RS	53	8.133965	1.447045	563.923856	0.001171	0.001382
RS	54	8.848548	1.446328	370.033461	0.000768	0.000926
RS	55	9.625147	1.446328	232.265895	0.000482	0.000594
RS	56	10.469142	1.446328	139.022305	0.000289	0.000365
RS	57	11.386383	1.446328	79.023292	0.000164	0.000214
RS	58	12.383227	1.437727	42.638064	0.000089	0.000119
RS	59	13.466581	1.437727	21.459919	0.000045	0.000062
RS	60	14.643955	1.437727	10.105035	0.000021	0.000030
RS	61	15.923506	1.437727	4.426239	0.000009	0.000014
RS	62	17.314103	1.437727	1.792315	0.000004	0.000006
RS	63	18.825383	1.437727	0.986358	0.000002	0.000003
PA	4+25*2+4+6 0.135804856 0.025537730 18.825383447 0.119964255 0.694790090 1.221266710 1.768144517 2.135345554 2.299305515 2.267783817 2.096381051 1.878845986 1.673617876 1.511994816 1.405100759 1.348573818 1.331917384 1.342167721 1.366860849 1.396186638 1.423640343 1.445546351 1.460020279 1.466500371 1.465985075 1.460846500 1.454256225 1.449209280 1.447044901 1.446328092 1.437727137
//
IT	4269
RD	5
LK	-5857847.602350
QD	-1834.789530 -> -1753.491532
RI	0.0292489185
TR	0.133862	0.025239
MT	19.289296
MM	C_pi: 1.110826, n_recomb: 481438.463197
RS	0	0.000000	0.117050	34087.986748	0.070804	0.091953
RS	1	0.008720	0.117050	34293.673928	0.071232	0.071579
RS	2	0.018201	0.117050	34268.086528	0.071179	0.039932
RS	3	0.028508	0.117050	33991.715942	0.070604	0.037693
RS	4	0.039715	0.726047	5630.652145	0.011695	0.007605
RS	5	0.051898	0.726047	6016.366604	0.012497	0.008920
RS	6	0.065144	1.251159	3740.315674	0.007769	0.005747
RS	7	0.079545	1.251159	4018.692118	0.008347	0.006419
RS	8	0.095202	1.827424	2959.488779	0.006147	0.004940
RS	9	0.112224	1.827424	3187.153220	0.006620	0.005502
RS	10	0.130731	2.231205	2811.650588	0.005840	0.005099
RS	11	0.150851	2.231205	3029.004238	0.006292	0.005690
RS	12	0.172726	2.428911	2996.457011	0.006224	0.005828
RS	13	0.196508	2.428911	3225.646655	0.006700	0.006371
RS	14	0.222364	2.406541	3501.429210	0.007273	0.007060
RS	15	0.250475	2.406541	3762.030671	0.007814	0.007749
RS	16	0.281038	2.212258	4389.816547	0.009118	0.009207
RS	17	0.314265	2.212258	4700.450498	0.009763	0.010090
RS	18	0.350390	1.959191	5669.153879	0.011775	0.012285
RS	19	0.389666	1.959191	6039.038430	0.012544	0.013358
RS	20	0.432366	1.719319	7305.500243	0.015174	0.016250
RS	21	0.478790	1.719319	7726.608755	0.016049	0.017534
RS	22	0.529262	1.531464	9134.574606	0.018974	0.020814
RS	23	0.584135	1.531464	9573.592476	0.019885	0.022149
RS	24	0.643793	1.409174	10849.824382	0.022536	0.025142
RS	25	0.708654	1.409174	11252.436872	0.023373	0.026279
RS	26	0.779171	1.346640	12146.580559	0.025230	0.028360
RS	27	0.855837	1.346640	12456.775778	0.025874	0.029102
RS	28	0.939188	1.331120	12853.226226	0.026698	0.029977
RS	29	1.029808	1.331120	13031.489315	0.027068	0.030240
RS	30	1.128331	1.347305	12980.469202	0.026962	0.030049
RS	31	1.235444	1.347305	13007.428317	0.027018	0.029876
RS	32	1.351899	1.380556	12644.494978	0.026264	0.028978
RS	33	1.478508	1.380556	12513.659110	0.025992	0.028439
RS	34	1.616158	1.419326	11964.971462	0.024853	0.027149
RS	35	1.765812	1.419326	11676.326715	0.024253	0.026296
RS	36	1.928515	1.455920	11021.033126	0.022892	0.024800
RS	37	2.105407	1.455920	10580.311949	0.021976	0.023666
RS	38	2.297725	1.485941	9858.617605	0.020477	0.022052
RS	39	2.506813	1.485941	9280.558905	0.019277	0.020672
RS	40	2.734134	1.507022	8516.348683	0.017689	0.018989
RS	41	2.981278	1.507022	7828.598800	0.016261	0.017420
RS	42	3.249973	1.518345	7043.941618	0.014631	0.015709
RS	43	3.542100	1.518345	6289.879607	0.013065	0.014033
RS	44	3.859701	1.521036	5512.316322	0.011450	0.012345
RS	45	4.204997	1.521036	4751.096251	0.009869	0.010670
RS	46	4.580405	1.517939	4020.100660	0.008350	0.009078
RS	47	4.988548	1.517939	3319.771580	0.006896	0.007534
RS	48	5.432283	1.512891	2684.117978	0.005575	0.006136
RS	49	5.914713	1.512891	2106.087891	0.004375	0.004849
RS	50	6.439212	1.509454	1609.262125	0.003343	0.003741
RS	51	7.009449	1.509454	1188.958197	0.002470	0.002792
RS	52	7.629412	1.509052	849.547638	0.001765	0.002021
RS	53	8.303437	1.509052	585.036498	0.001215	0.001412
RS	54	9.036239	1.509955	387.004207	0.000804	0.000951
RS	55	9.832944	1.509955	245.370621	0.000510	0.000615
RS	56	10.699123	1.509955	148.438673	0.000308	0.000381
RS	57	11.640835	1.509955	85.333590	0.000177	0.000225
RS	58	12.664667	1.500248	46.613254	0.000097	0.000126
RS	59	13.777780	1.500248	23.752471	0.000049	0.000066
RS	60	14.987960	1.500248	11.331719	0.000024	0.000033
RS	61	16.303670	1.500248	5.032602	0.000010	0.000015
RS	62	17.734114	1.500248	2.067801	0.000004	0.000006
RS	63	19.289296	1.500248	1.164417	0.000002	0.000004
PA	4+25*2+4+6 0.133861909 0.025239446 19.289296323 0.117049569 0.726047414 1.251159370 1.827424074 2.231205133 2.428910835 2.406541149 2.212258437 1.959190619 1.719319016 1.531463673 1.409174385 1.346639523 1.331119689 1.347304645 1.380555841 1.419325906 1.455919914 1.485940653 1.507021936 1.518344779 1.521035570 1.517938680 1.512891026 1.509453871 1.509051663 1.509955019 1.500247538
//
IT	4042
RD	6
LK	-5857701.892430
QD	-1725.503295 -> -1673.532748
RI	0.0287405600
TR	0.132341	0.025037
MT	19.652979
MM	C_pi: 1.121841, n_recomb: 482299.121482
RS	0	0.000000	0.115727	34646.134943	0.071835	0.090786
RS	1	0.008752	0.115727	34824.036624	0.072204	0.072026
RS	2	0.018271	0.115727	34762.473063	0.072077	0.040427
RS	3	0.028622	0.115727	34441.959010	0.071412	0.038399
RS	4	0.039880	0.753135	5436.657978	0.011272	0.007313
RS	5	0.052122	0.753135	5813.962085	0.012055	0.008671
RS	6	0.065437	1.262273	3718.542002	0.007710	0.005737
RS	7	0.079916	1.262273	3996.630414	0.008287	0.006435
RS	8	0.095663	1.854111	2927.679495	0.006070	0.004925
RS	9	0.112788	1.854111	3154.079575	0.006540	0.005498
RS	10	0.131412	2.287608	2754.652260	0.005712	0.005050
RS	11	0.151666	2.287608	2968.977708	0.006156	0.005645
RS	12	0.173693	2.521562	2902.207556	0.006017	0.005727
RS	13	0.197647	2.521562	3126.055355	0.006482	0.006259
RS	14	0.223698	2.517851	3369.269599	0.006986	0.006896
RS	15	0.252030	2.517851	3622.717267	0.007511	0.007554
RS	16	0.282840	2.310629	4237.815709	0.008787	0.009005
RS	17	0.316348	2.310629	4541.477978	0.009416	0.009843
RS	18	0.352788	2.029675	5526.920874	0.011460	0.012095
RS	19	0.392418	2.029675	5892.452943	0.012217	0.013112
RS	20	0.435516	1.760175	7218.719364	0.014967	0.016146
RS	21	0.482386	1.760175	7640.026291	0.015841	0.017379
RS	22	0.533358	1.548936	9147.265499	0.018966	0.020883
RS	23	0.588792	1.548936	9590.106367	0.019884	0.022189
RS	24	0.649077	1.412488	10968.080005	0.022741	0.025409
RS	25	0.714639	1.412488	11373.772612	0.023582	0.026536
RS	26	0.785939	1.343909	12327.709972	0.025560	0.028748
RS	27	0.863480	1.343909	12636.087175	0.026200	0.029492
RS	28	0.947807	1.328535	13029.285508	0.027015	0.030352
RS	29	1.039514	1.328535	13200.709197	0.027370	0.030624
RS	30	1.139248	1.349059	13097.567832	0.027157	0.030309
RS	31	1.247712	1.349059	13116.289023	0.027195	0.030150
RS	32	1.365668	1.388993	12682.730145	0.026296	0.029085
RS	33	1.493948	1.388993	12546.676345	0.026014	0.028568
RS	34	1.633456	1.435333	11932.905095	0.024742	0.027122
RS	35	1.785174	1.435333	11645.220240	0.024145	0.026297
RS	36	1.950171	1.479407	10941.865151	0.022687	0.024681
RS	37	2.129609	1.479407	10509.636112	0.021791	0.023581
RS	38	2.324752	1.516241	9759.405351	0.020235	0.021888
RS	39	2.536974	1.516241	9196.971557	0.019069	0.020546
RS	40	2.767771	1.543047	8422.094393	0.017462	0.018822
RS	41	3.018768	1.543047	7754.968844	0.016079	0.017293
RS	42	3.291734	1.558747	6973.136580	0.014458	0.015572
RS	43	3.588590	1.558747	6241.161085	0.012940	0.013936
RS	44	3.911428	1.564538	5473.512357	0.011349	0.012256
RS	45	4.262521	1.564538	4731.866119	0.009811	0.010615
RS	46	4.644344	1.563653	4011.397379	0.008317	0.009038
RS	47	5.059585	1.563653	3325.041005	0.006894	0.007520
RS	48	5.511170	1.560494	2696.075902	0.005590	0.006134
RS	49	6.002279	1.560494	2125.290147	0.004407	0.004863
RS	50	6.536371	1.559077	1630.086624	0.003380	0.003761
RS	51	7.117209	1.559077	1211.265593	0.002511	0.002818
RS	52	7.748883	1.560813	869.810338	0.001803	0.002047
RS	53	8.435844	1.560813	603.245856	0.001251	0.001437
RS	54	9.182930	1.563656	401.688026	0.000833	0.000973
RS	55	9.995404	1.563656	256.891468	0.000533	0.000633
RS	56	10.878988	1.563656	156.843847	0.000325	0.000395
RS	57	11.839907	1.563656	91.051499	0.000189	0.000235
RS	58	12.884928	1.553026	50.270325	0.000104	0.000133
RS	59	14.021413	1.553026	25.895012	0.000054	0.000070
RS	60	15.257367	1.553026	12.496784	0.000026	0.000035
RS	61	16.601496	1.553026	5.618183	0.000012	0.000016
RS	62	18.063268	1.553026	2.338484	0.000005	0.000007
RS	63	19.652979	1.553026	1.344352	0.000003	0.000004
PA	4+25*2+4+6 0.132341175 0.025036944 19.652979440 0.115726676 0.753134602 1.262272822 1.854111071 2.287607868 2.521561797 2.517851388 2.310628762 2.029675264 1.760174683 1.548935845 1.412488426 1.343909196 1.328535079 1.349058519 1.388992618 1.435333280 1.479407330 1.516241159 1.543046995 1.558747054 1.564538241 1.563653045 1.560493502 1.559077259 1.560813348 1.563656418 1.553025580
//
IT	4313
RD	7
LK	-5857607.175142
QD	-1654.394363 -> -1618.791755
RI	0.0283270791
TR	0.131126	0.024899
MT	19.943695
MM	C_pi: 1.131495, n_recomb: 483743.688024
RS	0	0.000000	0.115131	35018.256619	0.072390	0.089896
RS	1	0.008778	0.115131	35183.497296	0.072732	0.072366
RS	2	0.018326	0.115131	35104.073374	0.072568	0.040756
RS	3	0.028712	0.115131	34760.400293	0.071857	0.038840
RS	4	0.040009	0.776858	5292.084205	0.010940	0.007097
RS	5	0.052299	0.776858	5663.232694	0.011707	0.008466
RS	6	0.065667	1.260850	3742.080541	0.007736	0.005780
RS	7	0.080209	1.260850	4022.594781	0.008316	0.006494
RS	8	0.096026	1.858961	2936.246133	0.006070	0.004950
RS	9	0.113233	1.858961	3163.973454	0.006541	0.005534
RS	10	0.131949	2.316222	2736.984248	0.005658	0.005037
RS	11	0.152309	2.316222	2950.812321	0.006100	0.005641
RS	12	0.174456	2.586548	2848.174234	0.005888	0.005660
RS	13	0.198546	2.586548	3069.158669	0.006345	0.006190
RS	14	0.224751	2.607791	3277.785747	0.006776	0.006765
RS	15	0.253256	2.607791	3526.347527	0.007290	0.007404
RS	16	0.284264	2.395405	4123.766868	0.008525	0.008830
RS	17	0.317993	2.395405	4422.217652	0.009142	0.009636
RS	18	0.354682	2.092921	5414.362251	0.011193	0.011912
RS	19	0.394592	2.092921	5776.528012	0.011941	0.012886
RS	20	0.438005	1.798019	7148.342378	0.014777	0.016022
RS	21	0.485229	1.798019	7570.154308	0.015649	0.017213
RS	22	0.536598	1.565823	9163.025711	0.018942	0.020902
RS	23	0.592476	1.565823	9609.858314	0.019866	0.022179
RS	24	0.653258	1.416330	11082.056004	0.022909	0.025602
RS	25	0.719376	1.416330	11491.396122	0.023755	0.026718
RS	26	0.791297	1.341809	12505.900713	0.025852	0.029056
RS	27	0.869531	1.341809	12813.540949	0.026488	0.029799
RS	28	0.954633	1.325914	13211.155064	0.027310	0.030663
RS	29	1.047204	1.325914	13377.030316	0.027653	0.030939
RS	30	1.147900	1.349577	13233.530233	0.027356	0.030529
RS	31	1.257436	1.349577	13244.920759	0.027380	0.030380
RS	32	1.376585	1.394702	12753.522986	0.026364	0.029183
RS	33	1.506194	1.394702	12612.041408	0.026072	0.028683
RS	34	1.647178	1.447038	11944.255334	0.024691	0.027112
RS	35	1.800538	1.447038	11655.571060	0.024095	0.026311
RS	36	1.967359	1.497125	10911.494491	0.022556	0.024599
RS	37	2.148823	1.497125	10483.774934	0.021672	0.023526
RS	38	2.346215	1.539552	9707.859654	0.020068	0.021768
RS	39	2.560933	1.539552	9155.264217	0.018926	0.020456
RS	40	2.794498	1.571198	8368.453307	0.017299	0.018697
RS	41	3.048564	1.571198	7715.088212	0.015949	0.017200
RS	42	3.324931	1.590743	6932.006103	0.014330	0.015468
RS	43	3.625557	1.590743	6215.250391	0.012848	0.013862
RS	44	3.952570	1.599427	5452.355730	0.011271	0.012187
RS	45	4.308287	1.599427	4724.537791	0.009767	0.010573
RS	46	4.695227	1.600807	4009.993896	0.008290	0.009006
RS	47	5.116131	1.600807	3333.765847	0.006892	0.007509
RS	48	5.573980	1.599760	2708.501830	0.005599	0.006132
RS	49	6.072018	1.599760	2143.149581	0.004430	0.004874
RS	50	6.613771	1.600670	1648.356924	0.003408	0.003775
RS	51	7.203076	1.600670	1230.742860	0.002544	0.002839
RS	52	7.844108	1.604842	887.266306	0.001834	0.002068
RS	53	8.541408	1.604842	619.114880	0.001280	0.001459
RS	54	9.299913	1.609896	414.518237	0.000857	0.000991
RS	55	10.124996	1.609896	267.120987	0.000552	0.000649
RS	56	11.022502	1.609896	164.418171	0.000340	0.000407
RS	57	11.998786	1.609896	96.278144	0.000199	0.000244
RS	58	13.060765	1.598532	53.659601	0.000111	0.000139
RS	59	14.215960	1.598532	27.910408	0.000058	0.000074
RS	60	15.472552	1.598532	13.609349	0.000028	0.000037
RS	61	16.839443	1.598532	6.186072	0.000013	0.000017
RS	62	18.326313	1.598532	2.605203	0.000005	0.000007
RS	63	19.943695	1.598532	1.526319	0.000003	0.000004
PA	4+25*2+4+6 0.131126227 0.024898719 19.943695005 0.115131253 0.776857520 1.260849933 1.858961294 2.316222165 2.586547727 2.607791117 2.395405173 2.092920665 1.798019473 1.565822970 1.416330224 1.341808569 1.325913677 1.349577004 1.394701845 1.447038235 1.497125071 1.539552129 1.571198019 1.590743277 1.599427078 1.600806685 1.599759727 1.600670455 1.604842101 1.609896135 1.598532059
//
IT	3808
RD	8
LK	-5857541.448540
QD	-1605.030986 -> -1579.283281
RI	0.0279794586
TR	0.130130	0.024804
MT	20.181593
MM	C_pi: 1.140002, n_recomb: 485496.379789
RS	0	0.000000	0.114915	35285.759012	0.072680	0.089203
RS	1	0.008798	0.114915	35446.753625	0.073011	0.072629
RS	2	0.018370	0.114915	35359.604106	0.072832	0.040986
RS	3	0.028784	0.114915	35004.557639	0.072101	0.039126
RS	4	0.040114	0.798461	5176.022699	0.010661	0.006922
RS	5	0.052442	0.798461	5542.261453	0.011416	0.008287
RS	6	0.065853	1.251941	3792.031275	0.007811	0.005851
RS	7	0.080445	1.251941	4076.528761	0.008397	0.006577
RS	8	0.096320	1.850305	2968.650618	0.006115	0.004998
RS	9	0.113593	1.850305	3199.223984	0.006590	0.005594
RS	10	0.132384	2.326056	2743.338335	0.005651	0.005047
RS	11	0.152829	2.326056	2958.215760	0.006093	0.005662
RS	12	0.175073	2.630919	2819.771437	0.005808	0.005617
RS	13	0.199274	2.630919	3039.484612	0.006261	0.006151
RS	14	0.225604	2.680640	3213.244844	0.006618	0.006659
RS	15	0.254250	2.680640	3458.439681	0.007124	0.007287
RS	16	0.285417	2.468789	4035.744646	0.008313	0.008678
RS	17	0.319326	2.468789	4330.194769	0.008919	0.009461
RS	18	0.356218	2.149958	5322.210905	0.010962	0.011743
RS	19	0.396355	2.149958	5681.642308	0.011703	0.012683
RS	20	0.440024	1.833303	7087.625742	0.014599	0.015892
RS	21	0.487535	1.833303	7509.984676	0.015469	0.017047
RS	22	0.539226	1.582303	9176.158123	0.018901	0.020888
RS	23	0.595465	1.582303	9626.859636	0.019829	0.022140
RS	24	0.656652	1.420837	11184.931067	0.023038	0.025743
RS	25	0.723221	1.420837	11598.161286	0.023889	0.026844
RS	26	0.795648	1.340626	12671.630726	0.026100	0.029304
RS	27	0.874447	1.340626	12979.351027	0.026734	0.030042
RS	28	0.960178	1.323828	13386.141579	0.027572	0.030920
RS	29	1.053452	1.323828	13547.661708	0.027905	0.031197
RS	30	1.154932	1.349798	13372.636719	0.027544	0.030714
RS	31	1.265340	1.349798	13377.785170	0.027555	0.030572
RS	32	1.385461	1.398990	12838.885944	0.026445	0.029270
RS	33	1.516151	1.398990	12692.348053	0.026143	0.028783
RS	34	1.658339	1.456080	11979.855613	0.024675	0.027114
RS	35	1.813037	1.456080	11689.310710	0.024077	0.026330
RS	36	1.981345	1.510966	10911.145768	0.022474	0.024542
RS	37	2.164460	1.510966	10485.590712	0.021598	0.023491
RS	38	2.363686	1.557940	9687.167274	0.019953	0.021681
RS	39	2.580440	1.557940	9140.705761	0.018828	0.020393
RS	40	2.816263	1.593629	8341.949778	0.017182	0.018604
RS	41	3.072834	1.593629	7697.762051	0.015855	0.017131
RS	42	3.351978	1.616507	6911.126839	0.014235	0.015389
RS	43	3.655681	1.616507	6204.876454	0.012780	0.013807
RS	44	3.986104	1.627849	5443.378553	0.011212	0.012132
RS	45	4.345597	1.627849	4725.358083	0.009733	0.010541
RS	46	4.736717	1.631486	4013.574025	0.008267	0.008979
RS	47	5.162249	1.631486	3344.725774	0.006889	0.007500
RS	48	5.625218	1.632705	2721.030992	0.005605	0.006128
RS	49	6.128920	1.632705	2159.800255	0.004449	0.004882
RS	50	6.676936	1.636177	1664.533351	0.003429	0.003786
RS	51	7.273167	1.636177	1247.934759	0.002570	0.002856
RS	52	7.921853	1.643028	902.459570	0.001859	0.002085
RS	53	8.627611	1.643028	633.091466	0.001304	0.001477
RS	54	9.395461	1.650530	425.836410	0.000877	0.001007
RS	55	10.230866	1.650530	276.289913	0.000569	0.000663
RS	56	11.139769	1.650530	171.304642	0.000353	0.000418
RS	57	12.128637	1.650530	101.094451	0.000208	0.000252
RS	58	13.204505	1.638629	56.821786	0.000117	0.000145
RS	59	14.375028	1.638629	29.817494	0.000061	0.000078
RS	60	15.648532	1.638629	14.677121	0.000030	0.000039
RS	61	17.034078	1.638629	6.738989	0.000014	0.000018
RS	62	18.541524	1.638629	2.868750	0.000006	0.000008
RS	63	20.181593	1.638629	1.710521	0.000004	0.000005
PA	4+25*2+4+6 0.130129854 0.024803719 20.181593346 0.114914506 0.798460984 1.251941054 1.850304609 2.326056284 2.630919160 2.680639835 2.468789265 2.149957601 1.833303369 1.582302865 1.420837401 1.340626174 1.323828454 1.349798378 1.398990059 1.456080016 1.510965870 1.557940258 1.593629235 1.616507354 1.627848599 1.631486208 1.632704608 1.636176985 1.643027611 1.650529824 1.638629095
//
IT	3561
RD	9
LK	-5857493.400203
QD	-1568.841865 -> -1549.374360
RI	0.0276757936
TR	0.129292	0.024738
MT	20.380835
MM	C_pi: 1.147587, n_recomb: 487406.712005
RS	0	0.000000	0.114907	35490.247690	0.072814	0.088649
RS	1	0.008815	0.114907	35651.829797	0.073146	0.072837
RS	2	0.018407	0.114907	35562.836863	0.072963	0.041153
RS	3	0.028844	0.114907	35203.311316	0.072226	0.039317
RS	4	0.040201	0.818998	5075.600969	0.010413	0.006771
RS	5	0.052560	0.818998	5437.550398	0.011156	0.008121
RS	6	0.066008	1.239127	3856.570317	0.007912	0.005938
RS	7	0.080641	1.239127	4145.882344	0.008506	0.006672
RS	8	0.096564	1.834077	3014.736540	0.006185	0.005059
RS	9	0.113891	1.834077	3249.010224	0.006666	0.005665
RS	10	0.132745	2.323807	2764.473785	0.005672	0.005072
RS	11	0.153261	2.323807	2981.346155	0.006117	0.005698
RS	12	0.175586	2.660265	2808.221701	0.005762	0.005592
RS	13	0.199878	2.660265	3027.715323	0.006212	0.006131
RS	14	0.226312	2.739760	3167.568223	0.006499	0.006574
RS	15	0.255076	2.739760	3410.473878	0.006997	0.007197
RS	16	0.286375	2.532415	3966.935475	0.008139	0.008547
RS	17	0.320433	2.532415	4258.295542	0.008737	0.009313
RS	18	0.357494	2.201413	5245.785414	0.010763	0.011588
RS	19	0.397821	2.201413	5602.970146	0.011495	0.012501
RS	20	0.441703	1.866138	7034.426889	0.014432	0.015762
RS	21	0.489453	1.866138	7457.318392	0.015300	0.016887
RS	22	0.541412	1.598262	9186.213746	0.018847	0.020855
RS	23	0.597952	1.598262	9640.573270	0.019779	0.022084
RS	24	0.659475	1.425846	11276.312183	0.023135	0.025844
RS	25	0.726421	1.425846	11693.502969	0.023991	0.026933
RS	26	0.799269	1.340287	12823.023245	0.026309	0.029506
RS	27	0.878538	1.340287	13131.426276	0.026941	0.030236
RS	28	0.964794	1.322408	13549.989739	0.027800	0.031135
RS	29	1.058654	1.322408	13708.175581	0.028125	0.031410
RS	30	1.160787	1.350118	13508.119332	0.027714	0.030871
RS	31	1.271923	1.350118	13508.074887	0.027714	0.030733
RS	32	1.392856	1.402550	12929.781945	0.026528	0.029346
RS	33	1.524448	1.402550	12778.764850	0.026218	0.028868
RS	34	1.667641	1.463427	12029.206251	0.024680	0.027122
RS	35	1.823455	1.463427	11736.476407	0.024079	0.026352
RS	36	1.993004	1.522139	10929.851962	0.022425	0.024504
RS	37	2.177499	1.522139	10505.029537	0.021553	0.023469
RS	38	2.378256	1.572786	9687.140824	0.019875	0.021618
RS	39	2.596710	1.572786	9144.334248	0.018761	0.020348
RS	40	2.834420	1.611830	8334.157982	0.017099	0.018535
RS	41	3.093084	1.611830	7695.961072	0.015790	0.017082
RS	42	3.374549	1.637581	6904.438066	0.014166	0.015328
RS	43	3.680824	1.637581	6205.340454	0.012731	0.013766
RS	44	4.014097	1.651343	5442.992028	0.011167	0.012090
RS	45	4.376748	1.651343	4731.848439	0.009708	0.010516
RS	46	4.771365	1.657199	4020.580923	0.008249	0.008957
RS	47	5.200767	1.657199	3357.092151	0.006888	0.007492
RS	48	5.668020	1.660787	2733.407570	0.005608	0.006124
RS	49	6.176461	1.660787	2175.327756	0.004463	0.004889
RS	50	6.729720	1.667003	1678.930634	0.003445	0.003794
RS	51	7.331748	1.667003	1263.218308	0.002592	0.002870
RS	52	7.986843	1.676737	915.771747	0.001879	0.002099
RS	53	8.699684	1.676737	645.492626	0.001324	0.001492
RS	54	9.475360	1.686892	435.888484	0.000894	0.001021
RS	55	10.319412	1.686892	284.565073	0.000584	0.000676
RS	56	11.237864	1.686892	177.607083	0.000364	0.000429
RS	57	12.237277	1.686892	105.559373	0.000217	0.000260
RS	58	13.324786	1.674638	59.786900	0.000123	0.000150
RS	59	14.508157	1.674638	31.629917	0.000065	0.000081
RS	60	15.795840	1.674638	15.705507	0.000032	0.000041
RS	61	17.197030	1.674638	7.278721	0.000015	0.000020
RS	62	18.721733	1.674638	3.129572	0.000006	0.000009
RS	63	20.380835	1.674638	1.896987	0.000004	0.000005
PA	4+25*2+4+6 0.129291517 0.024738101 20.380834845 0.114907054 0.818997877 1.239127497 1.834077458 2.323806928 2.660264893 2.739760468 2.532415283 2.201413419 1.866137839 1.598262066 1.425845540 1.340287366 1.322408141 1.350117620 1.402549654 1.463427063 1.522139147 1.572786048 1.611830399 1.637581321 1.651343187 1.657199119 1.660786532 1.667002876 1.676736615 1.686892367 1.674637743
//
IT	3764
RD	10
LK	-5857456.746196
QD	-1541.007259 -> -1525.747322
RI	0.0274023648
TR	0.128569	0.024693
MT	20.551411
MM	C_pi: 1.154426, n_recomb: 489381.165242
RS	0	0.000000	0.115014	35655.721044	0.072859	0.088193
RS	1	0.008829	0.115014	35820.591738	0.073196	0.073007
RS	2	0.018438	0.115014	35733.106079	0.073017	0.041281
RS	3	0.028895	0.115014	35373.085853	0.072281	0.039450
RS	4	0.040275	0.839203	4983.131752	0.010183	0.006632
RS	5	0.052660	0.839203	5341.033071	0.010914	0.007962
RS	6	0.066139	1.224716	3928.139635	0.008027	0.006031
RS	7	0.080808	1.224716	4222.633638	0.008629	0.006772
RS	8	0.096771	1.814251	3067.925132	0.006269	0.005125
RS	9	0.114145	1.814251	3306.321060	0.006756	0.005741
RS	10	0.133052	2.314277	2794.368956	0.005710	0.005104
RS	11	0.153628	2.314277	3013.785863	0.006158	0.005743
RS	12	0.176021	2.678821	2807.874444	0.005738	0.005578
RS	13	0.200392	2.678821	3027.846844	0.006187	0.006126
RS	14	0.226914	2.787920	3135.397424	0.006407	0.006504
RS	15	0.255778	2.787920	3376.793090	0.006900	0.007125
RS	16	0.287190	2.587653	3912.772575	0.007995	0.008434
RS	17	0.321375	2.587653	4201.750488	0.008586	0.009189
RS	18	0.358579	2.247802	5182.024739	0.010589	0.011448
RS	19	0.399068	2.247802	5537.365860	0.011315	0.012341
RS	20	0.443131	1.896595	6987.705674	0.014279	0.015636
RS	21	0.491085	1.896595	7411.108866	0.015144	0.016736
RS	22	0.543273	1.613567	9193.829097	0.018787	0.020810
RS	23	0.600068	1.613567	9651.610997	0.019722	0.022018
RS	24	0.661878	1.431151	11357.379651	0.023208	0.025918
RS	25	0.729146	1.431151	11778.493913	0.024068	0.026994
RS	26	0.802352	1.340635	12960.447449	0.026483	0.029670
RS	27	0.882022	1.340635	13269.961235	0.027116	0.030393
RS	28	0.968726	1.321624	13701.433650	0.027997	0.031315
RS	29	1.063086	1.321624	13857.125418	0.028316	0.031586
RS	30	1.165776	1.350694	13636.741594	0.027865	0.031003
RS	31	1.277534	1.350694	13632.445704	0.027856	0.030867
RS	32	1.399158	1.405763	13021.089571	0.026607	0.029412
RS	33	1.531521	1.405763	12866.225836	0.026291	0.028941
RS	34	1.675571	1.469685	12085.800316	0.024696	0.027132
RS	35	1.832338	1.469685	11790.854960	0.024093	0.026374
RS	36	2.002947	1.531441	10960.564753	0.022397	0.024479
RS	37	2.188620	1.531441	10535.595564	0.021528	0.023458
RS	38	2.390685	1.585043	9700.984298	0.019823	0.021574
RS	39	2.610592	1.585043	9160.143351	0.018718	0.020319
RS	40	2.849914	1.626857	8339.335992	0.017041	0.018484
RS	41	3.110366	1.626857	7704.867661	0.015744	0.017046
RS	42	3.393814	1.655073	6907.736679	0.014115	0.015283
RS	43	3.702288	1.655073	6213.356633	0.012696	0.013735
RS	44	4.037998	1.671036	5448.624296	0.011134	0.012057
RS	45	4.403348	1.671036	4742.208433	0.009690	0.010497
RS	46	4.800955	1.679053	4029.851137	0.008235	0.008939
RS	47	5.233668	1.679053	3370.222462	0.006887	0.007486
RS	48	5.704586	1.685076	2745.406839	0.005610	0.006119
RS	49	6.217081	1.685076	2189.760377	0.004475	0.004894
RS	50	6.774826	1.694179	1691.753883	0.003457	0.003800
RS	51	7.381814	1.694179	1276.851627	0.002609	0.002882
RS	52	8.042395	1.706963	927.475503	0.001895	0.002110
RS	53	8.761299	1.706963	656.546910	0.001342	0.001506
RS	54	9.543676	1.719965	444.851730	0.000909	0.001033
RS	55	10.395131	1.719965	292.068493	0.000597	0.000687
RS	56	11.321762	1.719965	183.402524	0.000375	0.000438
RS	57	12.330206	1.719965	109.717293	0.000224	0.000267
RS	58	13.427688	1.707518	62.578140	0.000128	0.000155
RS	59	14.622067	1.707518	33.358284	0.000068	0.000084
RS	60	15.921901	1.707518	16.698733	0.000034	0.000043
RS	61	17.336498	1.707518	7.806669	0.000016	0.000021
RS	62	18.875992	1.707518	3.388017	0.000007	0.000009
RS	63	20.551411	1.707518	2.085738	0.000004	0.000006
PA	4+25*2+4+6 0.128569338 0.024692589 20.551411138 0.115014117 0.839203046 1.224716372 1.814251267 2.314277461 2.678820703 2.787920320 2.587653437 2.247802456 1.896595415 1.613566774 1.431151450 1.340635035 1.321623707 1.350694453 1.405762510 1.469685080 1.531441160 1.585043441 1.626857495 1.655073357 1.671035622 1.679053083 1.685076447 1.694178539 1.706963059 1.719964765 1.707517894
//
IT	3550
RD	11
LK	-5857427.805477
QD	-1518.696930 -> -1506.384162
RI	0.0271496779
TR	0.127935	0.024661
MT	20.700288
MM	C_pi: 1.160653, n_recomb: 491362.754956
RS	0	0.000000	0.115180	35796.809975	0.072852	0.087809
RS	1	0.008842	0.115180	35966.367614	0.073197	0.073151
RS	2	0.018465	0.115180	35882.189504	0.073026	0.041384
RS	3	0.028939	0.115180	35523.873659	0.072297	0.039549
RS	4	0.040339	0.859562	4894.156359	0.009960	0.006501
RS	5	0.052747	0.859562	5248.028926	0.010681	0.007806
RS	6	0.066253	1.210134	4001.831415	0.008144	0.006126
RS	7	0.080952	1.210134	4301.576103	0.008754	0.006870
RS	8	0.096951	1.793375	3123.873023	0.006358	0.005192
RS	9	0.114364	1.793375	3366.528320	0.006851	0.005817
RS	10	0.133318	2.300757	2829.050617	0.005758	0.005141
RS	11	0.153947	2.300757	3051.299008	0.006210	0.005792
RS	12	0.176399	2.689837	2814.864132	0.005729	0.005572
RS	13	0.200837	2.689837	3035.768343	0.006178	0.006129
RS	14	0.227436	2.827366	3113.042039	0.006336	0.006448
RS	15	0.256387	2.827366	3353.497184	0.006825	0.007069
RS	16	0.287897	2.635736	3869.934774	0.007876	0.008337
RS	17	0.322193	2.635736	4157.086841	0.008460	0.009084
RS	18	0.359521	2.289634	5128.624124	0.010438	0.011323
RS	19	0.400150	2.289634	5482.461414	0.011158	0.012198
RS	20	0.444371	1.924790	6946.716433	0.014138	0.015517
RS	21	0.492502	1.924790	7370.617232	0.015000	0.016596
RS	22	0.544888	1.628126	9199.806497	0.018723	0.020758
RS	23	0.601907	1.628126	9660.779677	0.019661	0.021949
RS	24	0.663966	1.436592	11429.631426	0.023261	0.025971
RS	25	0.731513	1.436592	11854.569883	0.024126	0.027035
RS	26	0.805031	1.341504	13085.195185	0.026630	0.029806
RS	27	0.885050	1.341504	13396.113066	0.027263	0.030522
RS	28	0.972144	1.321389	13840.665301	0.028168	0.031466
RS	29	1.066938	1.321389	13994.541394	0.028481	0.031734
RS	30	1.170114	1.351576	13757.183046	0.027998	0.031115
RS	31	1.282411	1.351576	13749.454903	0.027982	0.030979
RS	32	1.404638	1.408831	13110.040807	0.026681	0.029468
RS	33	1.537672	1.408831	12951.945151	0.026359	0.029003
RS	34	1.682467	1.475224	12145.707781	0.024718	0.027145
RS	35	1.840065	1.475224	11848.664504	0.024114	0.026395
RS	36	2.011597	1.539404	10998.705120	0.022384	0.024464
RS	37	2.198295	1.539404	10573.056492	0.021518	0.023453
RS	38	2.401500	1.595369	9724.183649	0.019790	0.021544
RS	39	2.622672	1.595369	9184.134145	0.018691	0.020300
RS	40	2.863399	1.639461	8353.569332	0.017001	0.018448
RS	41	3.125409	1.639461	7721.192740	0.015714	0.017022
RS	42	3.410586	1.669784	6918.117943	0.014079	0.015249
RS	43	3.720976	1.669784	6226.652531	0.012672	0.013714
RS	44	4.058810	1.687743	5458.491384	0.011109	0.012031
RS	45	4.426513	1.687743	4755.190958	0.009678	0.010483
RS	46	4.826728	1.697854	4040.584452	0.008223	0.008924
RS	47	5.262327	1.697854	3383.681760	0.006886	0.007482
RS	48	5.736441	1.706353	2756.889014	0.005611	0.006114
RS	49	6.252473	1.706353	2203.137336	0.004484	0.004897
RS	50	6.814131	1.718453	1703.169097	0.003466	0.003804
RS	51	7.425447	1.718453	1289.037399	0.002623	0.002891
RS	52	8.090814	1.734431	937.782122	0.001909	0.002119
RS	53	8.815010	1.734431	666.432301	0.001356	0.001517
RS	54	9.603236	1.750441	452.869637	0.000922	0.001043
RS	55	10.461153	1.750441	298.897854	0.000608	0.000697
RS	56	11.394923	1.750441	188.752073	0.000384	0.000446
RS	57	12.411254	1.750441	113.603097	0.000231	0.000273
RS	58	13.517444	1.737974	65.212846	0.000133	0.000160
RS	59	14.721438	1.737974	35.010674	0.000071	0.000088
RS	60	16.031884	1.737974	17.660102	0.000036	0.000045
RS	61	17.458194	1.737974	8.323983	0.000017	0.000022
RS	62	19.010612	1.737974	3.644405	0.000007	0.000010
RS	63	20.700288	1.737974	2.276848	0.000005	0.000006
PA	4+25*2+4+6 0.127934691 0.024660986 20.700287823 0.115179853 0.859561749 1.210134135 1.793374832 2.300756969 2.689836666 2.827365803 2.635735636 2.289634061 1.924789966 1.628126293 1.436591751 1.341504435 1.321389273 1.351575529 1.408831234 1.475224207 1.539403784 1.595369284 1.639461042 1.669784054 1.687743173 1.697853591 1.706353314 1.718452734 1.734431411 1.750441283 1.737974056
//
IT	3864
RD	12
LK	-5857404.316835
QD	-1500.180458 -> -1490.012876
RI	0.0269130888
TR	0.127367	0.024639
MT	20.832515
MM	C_pi: 1.166365, n_recomb: 493312.255660
RS	0	0.000000	0.115369	35922.843540	0.072820	0.087477
RS	1	0.008853	0.115369	36097.647091	0.073174	0.073275
RS	2	0.018489	0.115369	36017.575147	0.073012	0.041472
RS	3	0.028978	0.115369	35662.006986	0.072291	0.039629
RS	4	0.040396	0.880332	4806.413911	0.009743	0.006372
RS	5	0.052824	0.880332	5156.165965	0.010452	0.007652
RS	6	0.066353	1.196163	4074.600185	0.008260	0.006219
RS	7	0.081079	1.196163	4379.481568	0.008878	0.006966
RS	8	0.097109	1.772973	3179.731574	0.006446	0.005258
RS	9	0.114559	1.772973	3426.598005	0.006946	0.005891
RS	10	0.133552	2.285453	2865.801301	0.005809	0.005179
RS	11	0.154228	2.285453	3090.988143	0.006266	0.005841
RS	12	0.176733	2.695665	2826.542939	0.005730	0.005572
RS	13	0.201231	2.695665	3048.662229	0.006180	0.006138
RS	14	0.227897	2.859925	3097.816144	0.006280	0.006401
RS	15	0.256925	2.859925	3337.744043	0.006766	0.007024
RS	16	0.288521	2.677703	3835.941968	0.007776	0.008253
RS	17	0.322915	2.677703	4121.707344	0.008355	0.008995
RS	18	0.360354	2.327377	5083.737410	0.010305	0.011210
RS	19	0.401107	2.327377	5436.356074	0.011020	0.012073
RS	20	0.445467	1.950845	6910.786079	0.014009	0.015405
RS	21	0.493755	1.950845	7335.174925	0.014869	0.016466
RS	22	0.546317	1.641900	9204.655571	0.018659	0.020703
RS	23	0.603532	1.641900	9668.597261	0.019599	0.021878
RS	24	0.665812	1.442043	11494.333857	0.023300	0.026009
RS	25	0.733606	1.442043	11922.954868	0.024169	0.027063
RS	26	0.807401	1.342765	13198.453531	0.026755	0.029919
RS	27	0.887729	1.342765	13510.965778	0.027388	0.030628
RS	28	0.975168	1.321619	13968.168717	0.028315	0.031595
RS	29	1.070347	1.321619	14120.773388	0.028624	0.031858
RS	30	1.173952	1.352760	13868.869337	0.028114	0.031209
RS	31	1.286729	1.352760	13858.411692	0.028093	0.031073
RS	32	1.409489	1.411872	13194.905111	0.026748	0.029516
RS	33	1.543117	1.411872	13034.152913	0.026422	0.029055
RS	34	1.688574	1.480288	12206.265360	0.024743	0.027157
RS	35	1.846907	1.480288	11907.325401	0.024138	0.026415
RS	36	2.019257	1.546393	11041.079537	0.022382	0.024456
RS	37	2.206865	1.546393	10614.446738	0.021517	0.023454
RS	38	2.411080	1.604236	9753.489611	0.019771	0.021524
RS	39	2.633373	1.604236	9213.418205	0.018677	0.020289
RS	40	2.875346	1.650190	8374.011890	0.016975	0.018424
RS	41	3.138738	1.650190	7742.534024	0.015695	0.017007
RS	42	3.425448	1.682313	6933.413952	0.014055	0.015226
RS	43	3.737538	1.682313	6243.523088	0.012656	0.013699
RS	44	4.077257	1.702080	5471.252487	0.011091	0.012012
RS	45	4.447048	1.702080	4769.850211	0.009669	0.010473
RS	46	4.849576	1.714211	4052.158338	0.008214	0.008912
RS	47	5.287738	1.714211	3397.123599	0.006886	0.007478
RS	48	5.764688	1.725206	2767.736220	0.005611	0.006109
RS	49	6.283860	1.725206	2215.478430	0.004491	0.004900
RS	50	6.848991	1.740390	1713.296531	0.003473	0.003806
RS	51	7.464151	1.740390	1299.926340	0.002635	0.002899
RS	52	8.133768	1.759681	946.854922	0.001919	0.002126
RS	53	8.862663	1.759681	675.286226	0.001369	0.001527
RS	54	9.656083	1.778851	460.050845	0.000933	0.001052
RS	55	10.519741	1.778851	305.128361	0.000619	0.000706
RS	56	11.459855	1.778851	193.703562	0.000393	0.000454
RS	57	12.483191	1.778851	117.244584	0.000238	0.000279
RS	58	13.597119	1.766504	67.706132	0.000137	0.000164
RS	59	14.809658	1.766504	36.593807	0.000074	0.000091
RS	60	16.129536	1.766504	18.592156	0.000038	0.000047
RS	61	17.566257	1.766504	8.831410	0.000018	0.000023
RS	62	19.130164	1.766504	3.898859	0.000008	0.000010
RS	63	20.832515	1.766504	2.470239	0.000005	0.000007
PA	4+25*2+4+6 0.127367209 0.024638973 20.832515271 0.115369032 0.880332371 1.196163494 1.772972717 2.285452613 2.695664865 2.859924665 2.677703259 2.327376986 1.950844795 1.641900315 1.442043143 1.342765243 1.321618625 1.352760085 1.411871725 1.480287581 1.546393360 1.604236369 1.650189861 1.682313294 1.702079500 1.714210743 1.725205646 1.740390303 1.759680983 1.778851131 1.766504040
//
IT	4349
RD	13
LK	-5857384.830595
QD	-1484.370841 -> -1475.815917
RI	0.0266899159
TR	0.126852	0.024623
MT	20.951968
MM	C_pi: 1.171646, n_recomb: 495204.847883
RS	0	0.000000	0.115561	36039.661087	0.072777	0.087184
RS	1	0.008862	0.115561	36219.760490	0.073141	0.073386
RS	2	0.018510	0.115561	36143.980001	0.072988	0.041551
RS	3	0.029013	0.115561	35791.489673	0.072276	0.039701
RS	4	0.040446	0.901665	4718.784329	0.009529	0.006246
RS	5	0.052893	0.901665	5064.272803	0.010227	0.007499
RS	6	0.066443	1.183164	4144.756883	0.008370	0.006308
RS	7	0.081194	1.183164	4454.563401	0.008995	0.007056
RS	8	0.097252	1.753855	3233.779149	0.006530	0.005321
RS	9	0.114733	1.753855	3484.698993	0.007037	0.005961
RS	10	0.133763	2.269749	2902.860707	0.005862	0.005217
RS	11	0.154480	2.269749	3130.977528	0.006323	0.005890
RS	12	0.177033	2.697991	2841.100740	0.005737	0.005576
RS	13	0.201585	2.697991	3064.602260	0.006189	0.006151
RS	14	0.228312	2.887020	3087.817610	0.006235	0.006363
RS	15	0.257409	2.887020	3327.520095	0.006719	0.006989
RS	16	0.289083	2.714467	3808.901458	0.007692	0.008180
RS	17	0.323565	2.714467	4093.627995	0.008267	0.008919
RS	18	0.361103	2.361496	5045.839319	0.010189	0.011109
RS	19	0.401967	2.361496	5397.477191	0.010899	0.011961
RS	20	0.446454	1.974945	6879.178248	0.013892	0.015302
RS	21	0.494882	1.974945	7304.045646	0.014750	0.016347
RS	22	0.547603	1.654902	9208.683793	0.018596	0.020646
RS	23	0.604995	1.654902	9675.385040	0.019538	0.021809
RS	24	0.667474	1.447436	11552.513389	0.023329	0.026036
RS	25	0.735491	1.447436	11984.654067	0.024201	0.027080
RS	26	0.809535	1.344322	13301.398158	0.026860	0.030014
RS	27	0.890141	1.344322	13615.621264	0.027495	0.030717
RS	28	0.977890	1.322233	14084.756449	0.028442	0.031704
RS	29	1.073417	1.322233	14236.522300	0.028749	0.031964
RS	30	1.177409	1.354233	13971.775687	0.028214	0.031289
RS	31	1.290617	1.354233	13959.188091	0.028189	0.031153
RS	32	1.413858	1.414954	13274.756061	0.026807	0.029556
RS	33	1.548021	1.414954	13111.872462	0.026478	0.029099
RS	34	1.694075	1.485045	12265.760310	0.024769	0.027169
RS	35	1.853072	1.485045	11965.168381	0.024162	0.026434
RS	36	2.026159	1.552677	11085.517085	0.022386	0.024453
RS	37	2.214587	1.552677	10657.746662	0.021522	0.023458
RS	38	2.419713	1.612001	9786.608154	0.019763	0.021513
RS	39	2.643019	1.612001	9245.957662	0.018671	0.020285
RS	40	2.886115	1.659468	8398.613531	0.016960	0.018408
RS	41	3.150754	1.659468	7767.165231	0.015685	0.016999
RS	42	3.438847	1.693121	6952.086421	0.014039	0.015209
RS	43	3.752472	1.693121	6262.761713	0.012647	0.013691
RS	44	4.093891	1.714523	5485.942860	0.011078	0.011998
RS	45	4.465568	1.714523	4785.511125	0.009664	0.010466
RS	46	4.870184	1.728598	4064.142749	0.008207	0.008901
RS	47	5.310658	1.728598	3410.317375	0.006887	0.007475
RS	48	5.790169	1.742097	2777.875807	0.005610	0.006104
RS	49	6.312176	1.742097	2226.813497	0.004497	0.004902
RS	50	6.880445	1.760432	1722.245382	0.003478	0.003807
RS	51	7.499076	1.760432	1309.646907	0.002645	0.002905
RS	52	8.172531	1.783134	954.828909	0.001928	0.002132
RS	53	8.905671	1.783134	683.221545	0.001380	0.001536
RS	54	9.703784	1.805604	466.485454	0.000942	0.001059
RS	55	10.572629	1.805604	310.821892	0.000628	0.000714
RS	56	11.518474	1.805604	198.296071	0.000400	0.000461
RS	57	12.548142	1.805604	120.664277	0.000244	0.000285
RS	58	13.669063	1.793516	70.069500	0.000141	0.000169
RS	59	14.889324	1.793516	38.112959	0.000077	0.000093
RS	60	16.217729	1.793516	19.496985	0.000039	0.000049
RS	61	17.663862	1.793516	9.329627	0.000019	0.000024
RS	62	19.238155	1.793516	4.151535	0.000008	0.000011
RS	63	20.951968	1.793516	2.665911	0.000005	0.000007
PA	4+25*2+4+6 0.126851590 0.024623388 20.951968222 0.115560502 0.901664926 1.183163503 1.753855251 2.269748758 2.697990784 2.887020385 2.714466979 2.361496057 1.974945331 1.654901860 1.447436145 1.344322405 1.322233067 1.354232726 1.414953785 1.485045051 1.552676557 1.612001473 1.659467867 1.693121193 1.714523178 1.728597790 1.742096547 1.760431556 1.783133724 1.805604063 1.793516347
//
IT	4267
RD	14
LK	-5857368.370135
QD	-1470.557105 -> -1463.248024
RI	0.0264771916
TR	0.126378	0.024612
MT	21.061146
MM	C_pi: 1.176554, n_recomb: 497028.415489
RS	0	0.000000	0.115743	36150.592813	0.072733	0.086920
RS	1	0.008871	0.115743	36335.768392	0.073106	0.073487
RS	2	0.018530	0.115743	36264.135405	0.072962	0.041624
RS	3	0.029045	0.115743	35914.666233	0.072259	0.039768
RS	4	0.040493	0.923613	4630.979917	0.009317	0.006121
RS	5	0.052956	0.923613	4972.054716	0.010004	0.007348
RS	6	0.066525	1.171285	4211.362067	0.008473	0.006392
RS	7	0.081298	1.171285	4525.830215	0.009106	0.007141
RS	8	0.097382	1.736467	3284.915959	0.006609	0.005380
RS	9	0.114892	1.736467	3539.662821	0.007122	0.006025
RS	10	0.133955	2.254524	2939.066867	0.005913	0.005254
RS	11	0.154710	2.254524	3170.029357	0.006378	0.005936
RS	12	0.177306	2.698035	2857.282585	0.005749	0.005583
RS	13	0.201907	2.698035	3082.252473	0.006201	0.006167
RS	14	0.228690	2.909794	3081.656616	0.006200	0.006331
RS	15	0.257849	2.909794	3321.352833	0.006682	0.006960
RS	16	0.289595	2.746810	3787.370508	0.007620	0.008117
RS	17	0.324157	2.746810	4071.334688	0.008191	0.008854
RS	18	0.361785	2.392415	5013.721794	0.010087	0.011019
RS	19	0.402751	2.392415	5364.577878	0.010793	0.011863
RS	20	0.447352	1.997244	6851.391145	0.013785	0.015205
RS	21	0.495909	1.997244	7276.732573	0.014640	0.016238
RS	22	0.548773	1.667153	9212.190448	0.018535	0.020591
RS	23	0.606328	1.667153	9681.461030	0.019479	0.021741
RS	24	0.668988	1.452705	11605.244364	0.023349	0.026055
RS	25	0.737207	1.452705	12040.734241	0.024225	0.027091
RS	26	0.811478	1.346083	13395.347616	0.026951	0.030095
RS	27	0.892338	1.346083	13711.342643	0.027587	0.030792
RS	28	0.980371	1.323155	14191.441455	0.028553	0.031798
RS	29	1.076214	1.323155	14342.713196	0.028857	0.032054
RS	30	1.180559	1.355947	14066.412902	0.028301	0.031356
RS	31	1.294161	1.355947	14052.196791	0.028272	0.031220
RS	32	1.417841	1.418093	13349.364643	0.026858	0.029589
RS	33	1.552493	1.418093	13184.812429	0.026527	0.029136
RS	34	1.699090	1.489586	12323.306610	0.024794	0.027181
RS	35	1.858692	1.489586	12021.312621	0.024186	0.026451
RS	36	2.032453	1.558419	11130.695296	0.022394	0.024454
RS	37	2.221629	1.558419	10701.722056	0.021531	0.023465
RS	38	2.427587	1.618896	9822.076087	0.019762	0.021508
RS	39	2.651817	1.618896	9280.453190	0.018672	0.020286
RS	40	2.895938	1.667581	8426.021507	0.016953	0.018400
RS	41	3.161716	1.667581	7793.951574	0.015681	0.016996
RS	42	3.451072	1.702533	6973.074618	0.014030	0.015200
RS	43	3.766097	1.702533	6283.545742	0.012642	0.013686
RS	44	4.109070	1.725416	5501.906915	0.011070	0.011988
RS	45	4.482468	1.725416	4801.727678	0.009661	0.010462
RS	46	4.888991	1.741358	4076.257806	0.008201	0.008893
RS	47	5.331579	1.741358	3423.131158	0.006887	0.007473
RS	48	5.813429	1.757351	2787.307949	0.005608	0.006099
RS	49	6.338026	1.757351	2237.209690	0.004501	0.004903
RS	50	6.909161	1.778887	1730.131658	0.003481	0.003806
RS	51	7.530963	1.778887	1318.323723	0.002652	0.002910
RS	52	8.207927	1.805089	961.827192	0.001935	0.002136
RS	53	8.944946	1.805089	690.340707	0.001389	0.001543
RS	54	9.747348	1.830983	472.256534	0.000950	0.001066
RS	55	10.620934	1.830983	316.035600	0.000636	0.000721
RS	56	11.572018	1.830983	202.565978	0.000408	0.000468
RS	57	12.607475	1.830983	123.883464	0.000249	0.000291
RS	58	13.734791	1.819265	72.314907	0.000145	0.000173
RS	59	14.962113	1.819265	39.573461	0.000080	0.000096
RS	60	16.298315	1.819265	20.376609	0.000041	0.000050
RS	61	17.753055	1.819265	9.819229	0.000020	0.000025
RS	62	19.336849	1.819265	4.402526	0.000009	0.000011
RS	63	21.061146	1.819265	2.863794	0.000006	0.000007
PA	4+25*2+4+6 0.126378018 0.024612269 21.061146340 0.115743115 0.923613308 1.171284770 1.736466831 2.254524036 2.698034525 2.909794117 2.746810415 2.392415112 1.997243551 1.667152928 1.452705065 1.346082654 1.323154843 1.355947188 1.418093176 1.489585900 1.558418526 1.618896373 1.667581024 1.702533199 1.725415988 1.741358154 1.757350624 1.778886627 1.805088827 1.830983144 1.819265060
//
IT	4472
RD	15
LK	-5857354.260937
QD	-1458.262787 -> -1451.938364
RI	0.0262730132
TR	0.125939	0.024604
MT	21.162096
MM	C_pi: 1.181149, n_recomb: 498777.895898
RS	0	0.000000	0.115912	36257.415491	0.072693	0.086679
RS	1	0.008880	0.115912	36447.331595	0.073073	0.073579
RS	2	0.018547	0.115912	36379.552990	0.072937	0.041693
RS	3	0.029074	0.115912	36032.866178	0.072242	0.039835
RS	4	0.040535	0.946172	4543.175041	0.009109	0.005998
RS	5	0.053014	0.946172	4879.706012	0.009783	0.007198
RS	6	0.066601	1.160546	4274.017717	0.008569	0.006472
RS	7	0.081394	1.160546	4592.865933	0.009208	0.007221
RS	8	0.097501	1.720948	3332.621425	0.006682	0.005434
RS	9	0.115038	1.720948	3590.939214	0.007199	0.006084
RS	10	0.134132	2.240270	2973.739275	0.005962	0.005289
RS	11	0.154922	2.240270	3207.420294	0.006431	0.005980
RS	12	0.177558	2.696685	2874.214809	0.005763	0.005592
RS	13	0.202204	2.696685	3100.683463	0.006217	0.006183
RS	14	0.229038	2.929157	3078.319947	0.006172	0.006305
RS	15	0.258255	2.929157	3318.169010	0.006653	0.006937
RS	16	0.290066	2.775408	3770.246224	0.007559	0.008063
RS	17	0.324702	2.775408	4053.669960	0.008127	0.008798
RS	18	0.362413	2.420490	4986.493394	0.009997	0.010938
RS	19	0.403473	2.420490	5336.739703	0.010700	0.011775
RS	20	0.448179	2.017917	6826.934367	0.013687	0.015116
RS	21	0.496855	2.017917	7252.748881	0.014541	0.016139
RS	22	0.549853	1.678686	9215.473315	0.018476	0.020536
RS	23	0.607556	1.678686	9687.145053	0.019422	0.021677
RS	24	0.670384	1.457823	11653.386338	0.023364	0.026067
RS	25	0.738790	1.457823	12092.058818	0.024243	0.027097
RS	26	0.813270	1.347988	13481.460459	0.027029	0.030164
RS	27	0.894364	1.347988	13799.254027	0.027666	0.030856
RS	28	0.982659	1.324323	14289.307581	0.028649	0.031879
RS	29	1.078793	1.324323	14440.359853	0.028951	0.032132
RS	30	1.183464	1.357874	14153.390896	0.028376	0.031412
RS	31	1.297430	1.357874	14137.972489	0.028345	0.031276
RS	32	1.421515	1.421304	13418.799574	0.026903	0.029617
RS	33	1.556617	1.421304	13252.987790	0.026571	0.029167
RS	34	1.703717	1.493982	12378.435065	0.024818	0.027191
RS	35	1.863878	1.493982	12075.286298	0.024210	0.026466
RS	36	2.038261	1.563752	11175.776022	0.022406	0.024458
RS	37	2.228127	1.563752	10745.595566	0.021544	0.023474
RS	38	2.434854	1.625111	9858.902568	0.019766	0.021509
RS	39	2.659936	1.625111	9316.035271	0.018678	0.020291
RS	40	2.905004	1.674763	8455.313721	0.016952	0.018398
RS	41	3.171834	1.674763	7822.132113	0.015683	0.016998
RS	42	3.462357	1.710812	6995.675642	0.014026	0.015195
RS	43	3.778676	1.710812	6305.344066	0.012642	0.013686
RS	44	4.123083	1.735034	5518.731667	0.011065	0.011982
RS	45	4.498072	1.735034	4818.235907	0.009660	0.010460
RS	46	4.906358	1.752765	4088.364779	0.008197	0.008886
RS	47	5.350898	1.752765	3435.525274	0.006888	0.007472
RS	48	5.834910	1.771237	2796.067921	0.005606	0.006094
RS	49	6.361901	1.771237	2246.749429	0.004505	0.004904
RS	50	6.935685	1.796012	1737.072308	0.003483	0.003805
RS	51	7.560419	1.796012	1326.075407	0.002659	0.002913
RS	52	8.240626	1.825792	967.963832	0.001941	0.002140
RS	53	8.981232	1.825792	696.736994	0.001397	0.001549
RS	54	9.787601	1.855208	477.441368	0.000957	0.001072
RS	55	10.665570	1.855208	320.821349	0.000643	0.000728
RS	56	11.621500	1.855208	206.545498	0.000414	0.000474
RS	57	12.662310	1.855208	126.920478	0.000254	0.000296
RS	58	13.795540	1.843993	74.450986	0.000149	0.000176
RS	59	15.029395	1.843993	40.979491	0.000082	0.000099
RS	60	16.372810	1.843993	21.232830	0.000043	0.000052
RS	61	17.835514	1.843993	10.300893	0.000021	0.000026
RS	62	19.428098	1.843993	4.652053	0.000009	0.000012
RS	63	21.162096	1.843993	3.063990	0.000006	0.000008
PA	4+25*2+4+6 0.125938582 0.024604077 21.162095934 0.115912109 0.946171710 1.160545700 1.720948232 2.240270070 2.696684962 2.929156651 2.775408179 2.420490014 2.017917380 1.678686214 1.457822761 1.347987701 1.324323324 1.357873955 1.421303771 1.493981884 1.563751840 1.625110570 1.674762951 1.710812253 1.735033847 1.752765008 1.771236626 1.796011729 1.825791833 1.855207644 1.843993062
//
IT	3410
RD	16
LK	-5857342.020152
QD	-1447.157416 -> -1441.626321
RI	0.0260792085
TR	0.125527	0.024598
MT	21.256385
MM	C_pi: 1.185458, n_recomb: 500443.462225
RS	0	0.000000	0.116061	36361.859934	0.072659	0.086455
RS	1	0.008887	0.116061	36556.028321	0.073047	0.073666
RS	2	0.018564	0.116061	36491.624542	0.072919	0.041761
RS	3	0.029101	0.116061	36147.262117	0.072230	0.039902
RS	4	0.040574	0.969290	4455.648430	0.008903	0.005876
RS	5	0.053068	0.969290	4787.529205	0.009567	0.007050
RS	6	0.066671	1.150820	4332.783772	0.008658	0.006547
RS	7	0.081483	1.150820	4655.737791	0.009303	0.007295
RS	8	0.097612	1.707278	3376.599640	0.006747	0.005484
RS	9	0.115174	1.707278	3638.215801	0.007270	0.006137
RS	10	0.134297	2.227246	3006.386245	0.006007	0.005322
RS	11	0.155119	2.227246	3242.627259	0.006480	0.006020
RS	12	0.177792	2.694468	2891.309393	0.005777	0.005602
RS	13	0.202480	2.694468	3119.269134	0.006233	0.006200
RS	14	0.229361	2.945761	3077.020750	0.006149	0.006283
RS	15	0.258632	2.945761	3317.133631	0.006628	0.006918
RS	16	0.290505	2.800785	3756.599670	0.007507	0.008016
RS	17	0.325209	2.800785	4039.655796	0.008072	0.008749
RS	18	0.362998	2.446067	4963.197186	0.009918	0.010866
RS	19	0.404146	2.446067	5312.967986	0.010617	0.011697
RS	20	0.448950	2.037131	6805.156522	0.013598	0.015034
RS	21	0.497736	2.037131	7231.431403	0.014450	0.016047
RS	22	0.550857	1.689560	9218.339704	0.018420	0.020484
RS	23	0.608700	1.689560	9692.247363	0.019367	0.021616
RS	24	0.671683	1.462778	11697.243727	0.023374	0.026076
RS	25	0.740264	1.462778	12138.925566	0.024256	0.027099
RS	26	0.814940	1.349993	13560.307922	0.027097	0.030224
RS	27	0.896252	1.349993	13879.891815	0.027735	0.030912
RS	28	0.984790	1.325690	14378.872418	0.028732	0.031949
RS	29	1.081197	1.325690	14529.919516	0.029034	0.032199
RS	30	1.186172	1.359980	14232.942939	0.028441	0.031460
RS	31	1.300476	1.359980	14216.680200	0.028408	0.031324
RS	32	1.424938	1.424587	13482.852393	0.026942	0.029640
RS	33	1.560462	1.424587	13316.143059	0.026609	0.029192
RS	34	1.708029	1.498276	12430.542809	0.024839	0.027201
RS	35	1.868712	1.498276	12126.480006	0.024231	0.026480
RS	36	2.043674	1.568772	11219.840524	0.022420	0.024463
RS	37	2.234185	1.568772	10788.500158	0.021558	0.023484
RS	38	2.441628	1.630786	9896.058768	0.019775	0.021513
RS	39	2.667506	1.630786	9351.779626	0.018687	0.020300
RS	40	2.913459	1.681196	8485.518228	0.016956	0.018400
RS	41	3.181269	1.681196	7850.879634	0.015688	0.017003
RS	42	3.472881	1.718164	7019.136018	0.014026	0.015194
RS	43	3.790408	1.718164	6327.556909	0.012644	0.013688
RS	44	4.136154	1.743596	5535.925159	0.011062	0.011979
RS	45	4.512628	1.743596	4834.682989	0.009661	0.010460
RS	46	4.922559	1.763041	4100.220904	0.008193	0.008881
RS	47	5.368921	1.763041	3447.360210	0.006889	0.007471
RS	48	5.854952	1.783970	2804.105704	0.005603	0.006089
RS	49	6.384178	1.783970	2255.436773	0.004507	0.004904
RS	50	6.960436	1.812010	1743.116212	0.003483	0.003803
RS	51	7.587908	1.812010	1332.963255	0.002664	0.002916
RS	52	8.271144	1.845429	973.309755	0.001945	0.002142
RS	53	9.015100	1.845429	702.469596	0.001404	0.001555
RS	54	9.825173	1.878473	482.084677	0.000963	0.001077
RS	55	10.707238	1.878473	325.211263	0.000650	0.000734
RS	56	11.667693	1.878473	210.255801	0.000420	0.000480
RS	57	12.713505	1.878473	129.788069	0.000259	0.000300
RS	58	13.852261	1.867861	76.485582	0.000153	0.000180
RS	59	15.092219	1.867861	42.334381	0.000085	0.000101
RS	60	16.442375	1.867861	22.066778	0.000044	0.000054
RS	61	17.912520	1.867861	10.774853	0.000022	0.000027
RS	62	19.513320	1.867861	4.900076	0.000010	0.000012
RS	63	21.256385	1.867861	3.266360	0.000007	0.000008
PA	4+25*2+4+6 0.125527269 0.024597695 21.256385058 0.116061230 0.969289877 1.150820401 1.707278476 2.227246039 2.694468106 2.945760986 2.800785376 2.446066633 2.037130949 1.689559663 1.462777748 1.349993145 1.325689861 1.359979575 1.424586697 1.498276148 1.568771589 1.630786033 1.681196385 1.718164052 1.743595871 1.763041384 1.783969687 1.812009805 1.845429208 1.878473464 1.867860688
//
IT	3864
RD	17
LK	-5857331.289898
QD	-1437.021442 -> -1432.140341
RI	0.0258935294
TR	0.125140	0.024592
MT	21.345053
MM	C_pi: 1.189522, n_recomb: 502028.379715
RS	0	0.000000	0.116192	36463.999975	0.072633	0.086246
RS	1	0.008894	0.116192	36661.974193	0.073028	0.073748
RS	2	0.018580	0.116192	36600.505112	0.072905	0.041827
RS	3	0.029127	0.116192	36258.044887	0.072223	0.039971
RS	4	0.040611	0.992914	4368.848120	0.008702	0.005756
RS	5	0.053118	0.992914	4696.008438	0.009354	0.006905
RS	6	0.066737	1.142007	4387.872988	0.008740	0.006618
RS	7	0.081567	1.142007	4714.676302	0.009391	0.007365
RS	8	0.097716	1.695370	3416.856754	0.006806	0.005529
RS	9	0.115301	1.695370	3681.502858	0.007333	0.006185
RS	10	0.134451	2.215583	3036.800565	0.006049	0.005352
RS	11	0.155304	2.215583	3275.431552	0.006524	0.006056
RS	12	0.178011	2.691821	2908.179486	0.005793	0.005612
RS	13	0.202738	2.691821	3137.598554	0.006250	0.006217
RS	14	0.229665	2.960167	3077.224968	0.006130	0.006265
RS	15	0.258986	2.960167	3317.681056	0.006609	0.006902
RS	16	0.290916	2.823409	3745.794839	0.007461	0.007974
RS	17	0.325685	2.823409	4028.624500	0.008025	0.008708
RS	18	0.363547	2.469450	4943.221950	0.009846	0.010801
RS	19	0.404776	2.469450	5292.631812	0.010542	0.011627
RS	20	0.449672	2.055033	6785.747949	0.013517	0.014957
RS	21	0.498562	2.055033	7212.475209	0.014367	0.015963
RS	22	0.551800	1.699821	9220.983085	0.018367	0.020433
RS	23	0.609773	1.699821	9696.982532	0.019316	0.021559
RS	24	0.672902	1.467560	11737.522826	0.023380	0.026080
RS	25	0.741647	1.467560	12182.054051	0.024266	0.027099
RS	26	0.816505	1.352056	13632.949541	0.027156	0.030277
RS	27	0.898022	1.352056	13954.299614	0.027796	0.030960
RS	28	0.986789	1.327206	14461.208885	0.028806	0.032010
RS	29	1.083452	1.327206	14612.419574	0.029107	0.032258
RS	30	1.188712	1.362226	14305.917864	0.028496	0.031501
RS	31	1.303334	1.362226	14289.108047	0.028463	0.031365
RS	32	1.428151	1.427929	13541.991019	0.026975	0.029658
RS	33	1.564069	1.427929	13374.694451	0.026641	0.029214
RS	34	1.712077	1.502491	12479.703842	0.024859	0.027209
RS	35	1.873248	1.502491	12174.945628	0.024252	0.026492
RS	36	2.048755	1.573537	11262.674171	0.022434	0.024471
RS	37	2.239872	1.573537	10830.237039	0.021573	0.023495
RS	38	2.447988	1.636019	9933.175601	0.019786	0.021521
RS	39	2.674614	1.636019	9387.370278	0.018699	0.020310
RS	40	2.921396	1.687008	8516.247763	0.016964	0.018406
RS	41	3.190129	1.687008	7879.886742	0.015696	0.017012
RS	42	3.482763	1.724740	7043.141128	0.014029	0.015197
RS	43	3.801425	1.724740	6349.962717	0.012649	0.013693
RS	44	4.148430	1.751263	5553.321441	0.011062	0.011978
RS	45	4.526299	1.751263	4850.984101	0.009663	0.010462
RS	46	4.937776	1.772350	4111.802271	0.008190	0.008877
RS	47	5.385852	1.772350	3458.666142	0.006889	0.007470
RS	48	5.873780	1.795706	2811.496017	0.005600	0.006084
RS	49	6.405107	1.795706	2263.366778	0.004508	0.004904
RS	50	6.983691	1.827028	1748.372939	0.003483	0.003800
RS	51	7.613737	1.827028	1339.090505	0.002667	0.002918
RS	52	8.299821	1.864143	977.958609	0.001948	0.002143
RS	53	9.046927	1.864143	707.614117	0.001410	0.001559
RS	54	9.860483	1.900906	486.247868	0.000969	0.001081
RS	55	10.746399	1.900906	329.247088	0.000656	0.000739
RS	56	11.711112	1.900906	213.723302	0.000426	0.000485
RS	57	12.761629	1.900906	132.501670	0.000264	0.000305
RS	58	13.905582	1.891000	78.426679	0.000156	0.000183
RS	59	15.151282	1.891000	43.642014	0.000087	0.000104
RS	60	16.507779	1.891000	22.880142	0.000046	0.000055
RS	61	17.984926	1.891000	11.241754	0.000022	0.000028
RS	62	19.593456	1.891000	5.146808	0.000010	0.000013
RS	63	21.345053	1.891000	3.471005	0.000007	0.000009
PA	4+25*2+4+6 0.125140075 0.024592429 21.345053336 0.116192281 0.992913970 1.142007413 1.695369912 2.215582785 2.691821371 2.960167059 2.823409060 2.469450128 2.055032506 1.699821161 1.467559854 1.352056451 1.327206361 1.362225941 1.427928833 1.502490592 1.573537220 1.636018634 1.687007596 1.724739629 1.751263354 1.772350274 1.795706497 1.827028437 1.864142853 1.900906024 1.891000063
//
IT	3336
RD	18
LK	-5857321.802673
QD	-1427.686910 -> -1423.346107
RI	0.0257169358
TR	0.124774	0.024588
MT	21.429002
MM	C_pi: 1.193363, n_recomb: 503531.066561
RS	0	0.000000	0.116304	36564.375900	0.072616	0.086048
RS	1	0.008901	0.116304	36765.682023	0.073016	0.073826
RS	2	0.018594	0.116304	36706.668982	0.072899	0.041893
RS	3	0.029151	0.116304	36365.638963	0.072221	0.040041
RS	4	0.040646	1.016988	4283.086385	0.008506	0.005638
RS	5	0.053165	1.016988	4605.482904	0.009146	0.006763
RS	6	0.066799	1.133982	4439.550308	0.008817	0.006685
RS	7	0.081646	1.133982	4769.965543	0.009473	0.007431
RS	8	0.097814	1.685071	3453.493171	0.006859	0.005569
RS	9	0.115422	1.685071	3720.909958	0.007390	0.006228
RS	10	0.134596	2.205246	3064.934645	0.006087	0.005379
RS	11	0.155478	2.205246	3305.784076	0.006565	0.006089
RS	12	0.178218	2.689028	2924.525944	0.005808	0.005622
RS	13	0.202983	2.689028	3155.353559	0.006266	0.006233
RS	14	0.229951	2.972797	3078.485256	0.006114	0.006249
RS	15	0.259320	2.972797	3319.336582	0.006592	0.006889
RS	16	0.291304	2.843698	3737.211630	0.007422	0.007938
RS	17	0.326134	2.843698	4019.922520	0.007983	0.008671
RS	18	0.364064	2.490891	4925.989851	0.009783	0.010742
RS	19	0.405371	2.490891	5275.130999	0.010476	0.011564
RS	20	0.450354	2.071760	6768.277659	0.013442	0.014887
RS	21	0.499342	2.071760	7195.443111	0.014290	0.015885
RS	22	0.552690	1.709523	9223.316082	0.018317	0.020385
RS	23	0.610786	1.709523	9701.270642	0.019266	0.021504
RS	24	0.674054	1.472170	11774.516910	0.023384	0.026083
RS	25	0.742953	1.472170	12221.741147	0.024272	0.027097
RS	26	0.817984	1.354154	13699.906502	0.027208	0.030323
RS	27	0.899695	1.354154	14022.983459	0.027849	0.031004
RS	28	0.988678	1.328840	14536.888966	0.028870	0.032064
RS	29	1.085582	1.328840	14688.394965	0.029171	0.032310
RS	30	1.191112	1.364587	14372.735414	0.028544	0.031535
RS	31	1.306034	1.364587	14355.628347	0.028510	0.031400
RS	32	1.431186	1.431321	13596.371654	0.027002	0.029672
RS	33	1.567478	1.431321	13428.757836	0.026669	0.029231
RS	34	1.715901	1.506643	12525.780120	0.024876	0.027216
RS	35	1.877536	1.506643	12220.529805	0.024270	0.026503
RS	36	2.053558	1.578098	11303.915745	0.022449	0.024479
RS	37	2.245247	1.578098	10870.463308	0.021588	0.023507
RS	38	2.453999	1.640890	9969.768563	0.019800	0.021531
RS	39	2.681332	1.640890	9422.376579	0.018713	0.020323
RS	40	2.928901	1.692302	8547.036609	0.016974	0.018415
RS	41	3.198505	1.692302	7908.763154	0.015707	0.017022
RS	42	3.492107	1.730666	7067.306021	0.014035	0.015203
RS	43	3.811843	1.730666	6372.264532	0.012655	0.013700
RS	44	4.160038	1.758176	5570.671925	0.011063	0.011978
RS	45	4.539227	1.758176	4866.972997	0.009666	0.010465
RS	46	4.952168	1.780830	4123.014906	0.008188	0.008874
RS	47	5.401865	1.780830	3469.405155	0.006890	0.007470
RS	48	5.891589	1.806583	2818.246446	0.005597	0.006079
RS	49	6.424904	1.806583	2270.575107	0.004509	0.004903
RS	50	7.005690	1.841196	1752.900693	0.003481	0.003797
RS	51	7.638172	1.841196	1344.518387	0.002670	0.002920
RS	52	8.326952	1.882052	981.972828	0.001950	0.002144
RS	53	9.077041	1.882052	712.221994	0.001414	0.001563
RS	54	9.893895	1.922613	489.973585	0.000973	0.001085
RS	55	10.783458	1.922613	332.957900	0.000661	0.000744
RS	56	11.752202	1.922613	216.966308	0.000431	0.000490
RS	57	12.807174	1.922613	135.071812	0.000268	0.000309
RS	58	13.956050	1.913492	80.280453	0.000159	0.000187
RS	59	15.207188	1.913492	44.904804	0.000089	0.000106
RS	60	16.569690	1.913492	23.673574	0.000047	0.000057
RS	61	18.053470	1.913492	11.701587	0.000023	0.000029
RS	62	19.669322	1.913492	5.392091	0.000011	0.000013
RS	63	21.429002	1.913492	3.677681	0.000007	0.000009
PA	4+25*2+4+6 0.124773558 0.024587715 21.429002425 0.116304199 1.016988377 1.133981812 1.685070700 2.205246261 2.689028344 2.972797319 2.843697897 2.490890514 2.071759670 1.709523299 1.472170051 1.354154339 1.328840409 1.364586766 1.431321025 1.506643098 1.578097671 1.640890059 1.692302140 1.730665987 1.758176042 1.780830233 1.806582706 1.841195811 1.882051817 1.922613033 1.913492158
//
IT	3252
RD	19
LK	-5857313.352418
QD	-1419.036426 -> -1415.150451
RI	0.0255473677
TR	0.124424	0.024583
MT	21.509113
MM	C_pi: 1.197023, n_recomb: 504958.089464
RS	0	0.000000	0.116402	36662.353432	0.072605	0.085859
RS	1	0.008907	0.116402	36866.629446	0.073009	0.073900
RS	2	0.018608	0.116402	36809.715634	0.072897	0.041957
RS	3	0.029173	0.116402	36469.773530	0.072223	0.040112
RS	4	0.040680	1.041454	4198.776994	0.008315	0.005523
RS	5	0.053211	1.041454	4516.401893	0.008944	0.006625
RS	6	0.066858	1.126619	4488.273171	0.008888	0.006749
RS	7	0.081721	1.126619	4822.095479	0.009549	0.007494
RS	8	0.097907	1.676232	3486.754991	0.006905	0.005606
RS	9	0.115536	1.676232	3756.703105	0.007440	0.006266
RS	10	0.134735	2.196211	3090.838580	0.006121	0.005404
RS	11	0.155644	2.196211	3333.741109	0.006602	0.006119
RS	12	0.178415	2.686238	2940.284001	0.005823	0.005633
RS	13	0.203215	2.686238	3172.467381	0.006283	0.006249
RS	14	0.230224	2.984024	3080.515184	0.006101	0.006236
RS	15	0.259638	2.984024	3321.797933	0.006578	0.006878
RS	16	0.291673	2.861977	3730.504129	0.007388	0.007906
RS	17	0.326561	2.861977	4013.188184	0.007948	0.008639
RS	18	0.364557	2.510645	4911.098729	0.009726	0.010689
RS	19	0.405937	2.510645	5260.051689	0.010417	0.011507
RS	20	0.451004	2.087455	6752.528053	0.013372	0.014821
RS	21	0.500084	2.087455	7180.123329	0.014219	0.015813
RS	22	0.553537	1.718728	9225.482307	0.018270	0.020339
RS	23	0.611750	1.718728	9705.276186	0.019220	0.021453
RS	24	0.675150	1.476618	11808.810019	0.023386	0.026083
RS	25	0.744196	1.476618	12258.589455	0.024276	0.027094
RS	26	0.819393	1.356272	13762.048177	0.027254	0.030364
RS	27	0.901287	1.356272	14086.811190	0.027897	0.031042
RS	28	0.990477	1.330569	14606.862591	0.028927	0.032112
RS	29	1.087611	1.330569	14758.769251	0.029228	0.032357
RS	30	1.193397	1.367044	14434.216614	0.028585	0.031564
RS	31	1.308606	1.367044	14417.020820	0.028551	0.031430
RS	32	1.434078	1.434760	13646.559545	0.027025	0.029683
RS	33	1.570725	1.434760	13478.858864	0.026693	0.029245
RS	34	1.719545	1.510752	12569.061712	0.024891	0.027222
RS	35	1.881621	1.510752	12263.498511	0.024286	0.026513
RS	36	2.058133	1.582498	11343.623568	0.022464	0.024488
RS	37	2.250369	1.582498	10909.237465	0.021604	0.023519
RS	38	2.459727	1.645472	10005.754868	0.019815	0.021544
RS	39	2.687735	1.645472	9456.740364	0.018728	0.020337
RS	40	2.936052	1.697179	8577.732336	0.016987	0.018427
RS	41	3.206488	1.697179	7937.404485	0.015719	0.017035
RS	42	3.501012	1.736056	7091.526371	0.014044	0.015211
RS	43	3.821772	1.736056	6394.409125	0.012663	0.013708
RS	44	4.171103	1.764454	5587.951648	0.011066	0.011981
RS	45	4.551551	1.764454	4882.666281	0.009669	0.010468
RS	46	4.965887	1.788606	4133.896692	0.008187	0.008871
RS	47	5.417131	1.788606	3479.642847	0.006891	0.007470
RS	48	5.908568	1.816720	2824.442912	0.005593	0.006075
RS	49	6.443781	1.816720	2277.154856	0.004510	0.004902
RS	50	7.026667	1.854628	1756.795927	0.003479	0.003794
RS	51	7.661474	1.854628	1349.334409	0.002672	0.002920
RS	52	8.352826	1.899265	985.431269	0.001952	0.002144
RS	53	9.105760	1.899265	716.355286	0.001419	0.001566
RS	54	9.925762	1.943711	493.307009	0.000977	0.001088
RS	55	10.818805	1.943711	336.375707	0.000666	0.000748
RS	56	11.791396	1.943711	220.005963	0.000436	0.000495
RS	57	12.850620	1.943711	137.511458	0.000272	0.000313
RS	58	14.004195	1.935473	82.053632	0.000162	0.000190
RS	59	15.260524	1.935473	46.126476	0.000091	0.000108
RS	60	16.628760	1.935473	24.448986	0.000048	0.000058
RS	61	18.118872	1.935473	12.155268	0.000024	0.000029
RS	62	19.741715	1.935473	5.636338	0.000011	0.000014
RS	63	21.509113	1.935473	3.886705	0.000008	0.000010
PA	4+25*2+4+6 0.124424372 0.024583025 21.509112679 0.116401694 1.041454461 1.126619305 1.676232152 2.196211400 2.686238214 2.984024238 2.861976519 2.510645158 2.087455298 1.718728134 1.476617831 1.356272272 1.330568980 1.367043755 1.434760178 1.510752480 1.582498265 1.645472012 1.697179361 1.736056493 1.764453709 1.788606046 1.816720200 1.854628455 1.899264567 1.943710967 1.935473026
//
IT	3519
RD	20
LK	-5857305.774643
QD	-1410.971671 -> -1407.472933
RI	0.0253854275
TR	0.124092	0.024578
MT	21.585584
MM	C_pi: 1.200506, n_recomb: 506310.503628
RS	0	0.000000	0.116485	36758.047086	0.072600	0.085679
RS	1	0.008914	0.116485	36964.933647	0.073008	0.073972
RS	2	0.018622	0.116485	36909.763175	0.072899	0.042021
RS	3	0.029195	0.116485	36570.565672	0.072230	0.040184
RS	4	0.040711	1.066237	4116.216128	0.008130	0.005411
RS	5	0.053254	1.066237	4429.086718	0.008748	0.006491
RS	6	0.066914	1.119780	4534.467186	0.008956	0.006810
RS	7	0.081792	1.119780	4871.518293	0.009622	0.007553
RS	8	0.097996	1.668687	3516.851317	0.006946	0.005639
RS	9	0.115645	1.668687	3789.105981	0.007484	0.006300
RS	10	0.134866	2.188420	3114.516506	0.006151	0.005426
RS	11	0.155801	2.188420	3359.307478	0.006635	0.006146
RS	12	0.178602	2.683610	2955.273509	0.005837	0.005643
RS	13	0.203436	2.683610	3188.747722	0.006298	0.006264
RS	14	0.230483	2.994078	3083.072360	0.006089	0.006224
RS	15	0.259941	2.994078	3324.807203	0.006567	0.006869
RS	16	0.292025	2.878500	3725.300253	0.007358	0.007878
RS	17	0.326968	2.878500	4008.028308	0.007916	0.008612
RS	18	0.365026	2.528883	4898.160643	0.009674	0.010640
RS	19	0.406477	2.528883	5246.989301	0.010363	0.011456
RS	20	0.451622	2.102212	6738.191777	0.013308	0.014760
RS	21	0.500791	2.102212	7166.202238	0.014154	0.015746
RS	22	0.554343	1.727468	9227.402365	0.018225	0.020295
RS	23	0.612669	1.727468	9708.923843	0.019176	0.021404
RS	24	0.676193	1.480899	11840.592900	0.023386	0.026082
RS	25	0.745380	1.480899	12292.792882	0.024279	0.027090
RS	26	0.820734	1.358383	13819.792188	0.027295	0.030401
RS	27	0.902804	1.358383	14146.189791	0.027940	0.031077
RS	28	0.992190	1.332353	14671.647962	0.028978	0.032154
RS	29	1.089544	1.332353	14824.030591	0.029279	0.032398
RS	30	1.195575	1.369563	14490.752795	0.028620	0.031588
RS	31	1.311057	1.369563	14473.639930	0.028586	0.031455
RS	32	1.436833	1.438219	13692.782843	0.027044	0.029692
RS	33	1.573820	1.438219	13525.190629	0.026713	0.029256
RS	34	1.723017	1.514807	12609.571133	0.024905	0.027227
RS	35	1.885514	1.514807	12303.854590	0.024301	0.026521
RS	36	2.062494	1.586747	11381.647442	0.022480	0.024498
RS	37	2.255250	1.586747	10946.412823	0.021620	0.023531
RS	38	2.465187	1.649792	10040.887349	0.019831	0.021557
RS	39	2.693838	1.649792	9490.241497	0.018744	0.020352
RS	40	2.942869	1.701684	8608.074746	0.017002	0.018441
RS	41	3.214098	1.701684	7965.594647	0.015733	0.017049
RS	42	3.509503	1.740967	7115.593129	0.014054	0.015221
RS	43	3.831239	1.740967	6416.238187	0.012673	0.013718
RS	44	4.181654	1.770161	5605.025216	0.011070	0.011985
RS	45	4.563303	1.770161	4897.978017	0.009674	0.010473
RS	46	4.978971	1.795745	4144.399911	0.008185	0.008870
RS	47	5.431690	1.795745	3489.367356	0.006892	0.007470
RS	48	5.924762	1.826182	2830.105300	0.005590	0.006070
RS	49	6.461785	1.826182	2283.142440	0.004509	0.004901
RS	50	7.046676	1.867384	1760.107572	0.003476	0.003790
RS	51	7.683701	1.867384	1353.588463	0.002673	0.002921
RS	52	8.377508	1.915831	988.384324	0.001952	0.002144
RS	53	9.133159	1.915831	720.055483	0.001422	0.001569
RS	54	9.956165	1.964231	496.284372	0.000980	0.001091
RS	55	10.852531	1.964231	339.524820	0.000671	0.000753
RS	56	11.828794	1.964231	222.857377	0.000440	0.000499
RS	57	12.892078	1.964231	139.829198	0.000276	0.000317
RS	58	14.050139	1.956958	83.751044	0.000165	0.000193
RS	59	15.311425	1.956958	47.308935	0.000093	0.000111
RS	60	16.685137	1.956958	25.206903	0.000050	0.000060
RS	61	18.181295	1.956958	12.602799	0.000025	0.000030
RS	62	19.810815	1.956958	5.879429	0.000012	0.000014
RS	63	21.585584	1.956958	4.097901	0.000008	0.000010
PA	4+25*2+4+6 0.124091634 0.024578324 21.585583981 0.116484958 1.066236996 1.119780437 1.668686857 2.188419970 2.683609811 2.994078404 2.878500267 2.528882829 2.102211751 1.727467852 1.480898797 1.358383169 1.332353095 1.369562532 1.438219225 1.514806795 1.586746629 1.649792142 1.701683702 1.740967099 1.770161475 1.795744600 1.826181707 1.867384402 1.915830532 1.964231064 1.956958381
//
IT	3905
RD	21
LK	-5857298.945003
QD	-1403.432324 -> -1400.266326
RI	0.0252311442
TR	0.123773	0.024573
MT	21.659116
MM	C_pi: 1.203837, n_recomb: 507590.915089
RS	0	0.000000	0.116556	36851.217199	0.072600	0.085505
RS	1	0.008919	0.116556	37060.407210	0.073012	0.074041
RS	2	0.018634	0.116556	37006.679307	0.072907	0.042083
RS	3	0.029216	0.116556	36667.939943	0.072239	0.040256
RS	4	0.040741	1.091273	4035.657296	0.007951	0.005302
RS	5	0.053295	1.091273	4343.815713	0.008558	0.006360
RS	6	0.066968	1.113371	4578.481382	0.009020	0.006868
RS	7	0.081860	1.113371	4918.607086	0.009690	0.007610
RS	8	0.098081	1.662288	3544.035464	0.006982	0.005668
RS	9	0.115749	1.662288	3818.390958	0.007523	0.006330
RS	10	0.134993	2.181787	3136.072973	0.006178	0.005446
RS	11	0.155953	2.181787	3382.596699	0.006664	0.006170
RS	12	0.178782	2.681196	2969.476266	0.005850	0.005652
RS	13	0.203648	2.681196	3204.176739	0.006313	0.006278
RS	14	0.230732	3.003170	3085.990349	0.006080	0.006215
RS	15	0.260231	3.003170	3328.188860	0.006557	0.006861
RS	16	0.292362	2.893510	3721.325732	0.007331	0.007854
RS	17	0.327358	2.893510	4004.154965	0.007889	0.008587
RS	18	0.365476	2.545795	4886.850096	0.009628	0.010596
RS	19	0.406994	2.545795	5235.606737	0.010315	0.011409
RS	20	0.452215	2.116133	6725.057791	0.013249	0.014702
RS	21	0.501470	2.116133	7153.469021	0.014093	0.015684
RS	22	0.555117	1.735794	9229.061793	0.018182	0.020253
RS	23	0.613550	1.735794	9712.209266	0.019134	0.021358
RS	24	0.677195	1.485032	11870.089500	0.023385	0.026081
RS	25	0.746516	1.485032	12324.585835	0.024281	0.027086
RS	26	0.822021	1.360482	13873.603091	0.027332	0.030434
RS	27	0.904260	1.360482	14201.581304	0.027978	0.031109
RS	28	0.993835	1.334183	14731.757118	0.029023	0.032193
RS	29	1.091399	1.334183	14884.673232	0.029324	0.032436
RS	30	1.197665	1.372131	14542.828089	0.028651	0.031609
RS	31	1.313409	1.372131	14525.938239	0.028617	0.031477
RS	32	1.439477	1.441697	13735.345961	0.027060	0.029698
RS	33	1.576790	1.441697	13568.028029	0.026730	0.029265
RS	34	1.726351	1.518822	12647.404300	0.024917	0.027231
RS	35	1.889251	1.518822	12341.678653	0.024314	0.026529
RS	36	2.066681	1.590877	11417.927079	0.022494	0.024508
RS	37	2.259937	1.590877	10981.932208	0.021635	0.023543
RS	38	2.470430	1.653904	10075.014443	0.019849	0.021572
RS	39	2.699698	1.653904	9522.750094	0.018761	0.020367
RS	40	2.949416	1.705886	8637.886661	0.017017	0.018456
RS	41	3.221407	1.705886	7993.192548	0.015747	0.017063
RS	42	3.517658	1.745485	7139.347674	0.014065	0.015232
RS	43	3.840333	1.745485	6437.638576	0.012683	0.013729
RS	44	4.191789	1.775394	5621.802715	0.011075	0.011990
RS	45	4.574592	1.775394	4912.859074	0.009679	0.010478
RS	46	4.991540	1.802342	4154.506529	0.008185	0.008868
RS	47	5.445677	1.802342	3498.588029	0.006893	0.007471
RS	48	5.940321	1.835062	2835.264658	0.005586	0.006065
RS	49	6.479084	1.835062	2288.580486	0.004509	0.004899
RS	50	7.065901	1.879553	1762.888036	0.003473	0.003785
RS	51	7.705060	1.879553	1357.330543	0.002674	0.002920
RS	52	8.401228	1.931839	990.876943	0.001952	0.002143
RS	53	9.159490	1.931839	723.359755	0.001425	0.001571
RS	54	9.985385	1.984260	498.935805	0.000983	0.001093
RS	55	10.884946	1.984260	342.426438	0.000675	0.000756
RS	56	11.864742	1.984260	225.534363	0.000444	0.000503
RS	57	12.931930	1.984260	142.033306	0.000280	0.000321
RS	58	14.094306	1.978037	85.377104	0.000168	0.000196
RS	59	15.360359	1.978037	48.454320	0.000095	0.000113
RS	60	16.739337	1.978037	25.948235	0.000051	0.000061
RS	61	18.241312	1.978037	13.044508	0.000026	0.000031
RS	62	19.877256	1.978037	6.121461	0.000012	0.000015
RS	63	21.659116	1.978037	4.311303	0.000008	0.000011
PA	4+25*2+4+6 0.123772707 0.024573226 21.659115805 0.116556221 1.091272684 1.113370866 1.662287903 2.181786836 2.681196401 3.003169920 2.893510070 2.545795090 2.116133258 1.735794022 1.485031878 1.360482454 1.334182803 1.372131010 1.441696555 1.518821789 1.590877395 1.653904130 1.705886077 1.745484818 1.775393920 1.802342220 1.835062037 1.879553132 1.931839393 1.984259711 1.978037200
//
IT	3778
RD	22
LK	-5857292.757908
QD	-1396.360579 -> -1393.482989
RI	0.0250839017
TR	0.123467	0.024568
MT	21.729841
MM	C_pi: 1.207024, n_recomb: 508803.271880
RS	0	0.000000	0.116617	36941.778262	0.072605	0.085338
RS	1	0.008925	0.116617	37152.998073	0.073020	0.074108
RS	2	0.018647	0.116617	37100.448243	0.072917	0.042144
RS	3	0.029236	0.116617	36761.919066	0.072252	0.040328
RS	4	0.040770	1.116543	3957.135858	0.007777	0.005196
RS	5	0.053334	1.116543	4260.633565	0.008374	0.006234
RS	6	0.067019	1.107307	4620.631679	0.009081	0.006924
RS	7	0.081926	1.107307	4963.697986	0.009756	0.007666
RS	8	0.098163	1.656888	3568.571785	0.007014	0.005694
RS	9	0.115849	1.656888	3844.840665	0.007557	0.006356
RS	10	0.135114	2.176194	3155.655769	0.006202	0.005464
RS	11	0.156098	2.176194	3403.767185	0.006690	0.006191
RS	12	0.178955	2.679045	2982.862349	0.005863	0.005662
RS	13	0.203851	2.679045	3218.722883	0.006326	0.006292
RS	14	0.230970	3.011491	3089.101844	0.006071	0.006206
RS	15	0.260510	3.011491	3331.765104	0.006548	0.006855
RS	16	0.292685	2.907200	3718.349881	0.007308	0.007832
RS	17	0.327733	2.907200	4001.324788	0.007864	0.008565
RS	18	0.365908	2.561528	4876.905070	0.009585	0.010556
RS	19	0.407491	2.561528	5225.631370	0.010270	0.011367
RS	20	0.452784	2.129304	6712.924546	0.013194	0.014648
RS	21	0.502121	2.129304	7141.719822	0.014036	0.015626
RS	22	0.555860	1.743740	9230.449784	0.018141	0.020213
RS	23	0.614396	1.743740	9715.128913	0.019094	0.021314
RS	24	0.678156	1.489014	11897.564537	0.023383	0.026078
RS	25	0.747607	1.489014	12354.240487	0.024281	0.027081
RS	26	0.823257	1.362556	13923.887483	0.027366	0.030465
RS	27	0.905658	1.362556	14253.390363	0.028014	0.031138
RS	28	0.995413	1.336035	14787.682103	0.029064	0.032227
RS	29	1.093180	1.336035	14941.172785	0.029365	0.032470
RS	30	1.199672	1.374727	14590.877069	0.028677	0.031627
RS	31	1.315668	1.374727	14574.325682	0.028644	0.031496
RS	32	1.442017	1.445175	13774.564885	0.027072	0.029702
RS	33	1.579643	1.445175	13607.662049	0.026744	0.029272
RS	34	1.729552	1.522788	12682.749176	0.024927	0.027234
RS	35	1.892841	1.522788	12377.139437	0.024326	0.026535
RS	36	2.070703	1.594892	11452.526775	0.022509	0.024518
RS	37	2.264439	1.594892	11015.852585	0.021651	0.023556
RS	38	2.475466	1.657825	10108.093919	0.019866	0.021588
RS	39	2.705328	1.657825	9554.234276	0.018778	0.020384
RS	40	2.955705	1.709816	8667.094516	0.017034	0.018472
RS	41	3.228429	1.709816	8020.146210	0.015763	0.017079
RS	42	3.525493	1.749646	7162.734122	0.014078	0.015245
RS	43	3.849070	1.749646	6458.579348	0.012694	0.013740
RS	44	4.201527	1.780195	5638.256435	0.011081	0.011997
RS	45	4.585440	1.780195	4927.306641	0.009684	0.010484
RS	46	5.003618	1.808446	4164.227171	0.008184	0.008868
RS	47	5.459119	1.808446	3507.333510	0.006893	0.007472
RS	48	5.955274	1.843405	2839.965914	0.005582	0.006060
RS	49	6.495710	1.843405	2293.519287	0.004508	0.004898
RS	50	7.084381	1.891176	1765.189900	0.003469	0.003780
RS	51	7.725591	1.891176	1360.609960	0.002674	0.002920
RS	52	8.424029	1.947326	992.955199	0.001952	0.002141
RS	53	9.184803	1.947326	726.305305	0.001427	0.001573
RS	54	10.013477	2.003826	501.291142	0.000985	0.001095
RS	55	10.916110	2.003826	345.101386	0.000678	0.000760
RS	56	11.899304	2.003826	228.050466	0.000448	0.000507
RS	57	12.970249	2.003826	144.131935	0.000283	0.000324
RS	58	14.136776	1.998722	86.936831	0.000171	0.000198
RS	59	15.407416	1.998722	49.564853	0.000097	0.000115
RS	60	16.791461	1.998722	26.673789	0.000052	0.000063
RS	61	18.299033	1.998722	13.480596	0.000026	0.000032
RS	62	19.941157	1.998722	6.362428	0.000013	0.000015
RS	63	21.729841	1.998722	4.526834	0.000009	0.000011
PA	4+25*2+4+6 0.123466972 0.024567742 21.729841067 0.116616913 1.116542896 1.107306965 1.656888435 2.176193876 2.679044695 3.011491406 2.907199782 2.561527619 2.129304400 1.743739857 1.489014336 1.362555791 1.336035383 1.374727205 1.445175075 1.522787677 1.594891850 1.657825263 1.709815757 1.749646378 1.780194840 1.808445848 1.843404532 1.891175582 1.947326150 2.003826481 1.998722201
//
IT	3318
RD	23
LK	-5857287.130252
QD	-1389.714621 -> -1387.088754
RI	0.0249434850
TR	0.123172	0.024561
MT	21.798476
MM	C_pi: 1.210096, n_recomb: 509951.151261
RS	0	0.000000	0.116670	37029.389965	0.072614	0.085176
RS	1	0.008930	0.116670	37242.431947	0.073031	0.074172
RS	2	0.018658	0.116670	37190.866575	0.072930	0.042204
RS	3	0.029255	0.116670	36852.374031	0.072266	0.040399
RS	4	0.040798	1.141989	3880.841909	0.007610	0.005094
RS	5	0.053372	1.141989	4179.751178	0.008196	0.006112
RS	6	0.067069	1.101498	4661.325838	0.009141	0.006979
RS	7	0.081989	1.101498	5007.226359	0.009819	0.007719
RS	8	0.098242	1.652380	3590.693547	0.007041	0.005717
RS	9	0.115946	1.652380	3868.706130	0.007586	0.006380
RS	10	0.135231	2.171590	3173.357354	0.006223	0.005479
RS	11	0.156238	2.171590	3422.919684	0.006712	0.006209
RS	12	0.179121	2.677180	2995.457310	0.005874	0.005670
RS	13	0.204048	2.677180	3232.415262	0.006339	0.006304
RS	14	0.231201	3.019165	3092.346789	0.006064	0.006199
RS	15	0.260779	3.019165	3335.473944	0.006541	0.006849
RS	16	0.292998	2.919759	3716.196842	0.007287	0.007812
RS	17	0.328095	2.919759	3999.354068	0.007843	0.008546
RS	18	0.366326	2.576217	4868.150897	0.009546	0.010519
RS	19	0.407971	2.576217	5216.884236	0.010230	0.011328
RS	20	0.453336	2.141821	6701.642812	0.013142	0.014598
RS	21	0.502751	2.141821	7130.807268	0.013983	0.015572
RS	22	0.556580	1.751360	9231.558628	0.018103	0.020175
RS	23	0.615215	1.751360	9717.685414	0.019056	0.021272
RS	24	0.679088	1.492872	11923.208473	0.023381	0.026075
RS	25	0.748664	1.492872	12381.959398	0.024281	0.027077
RS	26	0.824454	1.364611	13971.021898	0.027397	0.030493
RS	27	0.907012	1.364611	14301.996763	0.028046	0.031166
RS	28	0.996943	1.337913	14839.866728	0.029101	0.032259
RS	29	1.094905	1.337913	14993.963486	0.029403	0.032501
RS	30	1.201616	1.377351	14635.336523	0.028699	0.031642
RS	31	1.317856	1.377351	14619.217425	0.028668	0.031513
RS	32	1.444478	1.448664	13810.729650	0.027082	0.029704
RS	33	1.582407	1.448664	13644.362827	0.026756	0.029278
RS	34	1.732654	1.526726	12715.748017	0.024935	0.027237
RS	35	1.896319	1.526726	12410.367636	0.024336	0.026541
RS	36	2.074600	1.598827	11485.464332	0.022523	0.024528
RS	37	2.268802	1.598827	11048.193184	0.021665	0.023568
RS	38	2.480348	1.661605	10140.080305	0.019884	0.021604
RS	39	2.710785	1.661605	9584.660570	0.018795	0.020400
RS	40	2.961802	1.713535	8695.624327	0.017052	0.018489
RS	41	3.235235	1.713535	8046.403002	0.015779	0.017096
RS	42	3.533088	1.753531	7185.663745	0.014091	0.015259
RS	43	3.857540	1.753531	6479.004165	0.012705	0.013753
RS	44	4.210968	1.784648	5654.349110	0.011088	0.012004
RS	45	4.595958	1.784648	4941.309943	0.009690	0.010490
RS	46	5.015330	1.814141	4173.570588	0.008184	0.008868
RS	47	5.472153	1.814141	3515.628841	0.006894	0.007472
RS	48	5.969774	1.851300	2844.238282	0.005577	0.006055
RS	49	6.511834	1.851300	2297.997191	0.004506	0.004896
RS	50	7.102302	1.902336	1767.060897	0.003465	0.003775
RS	51	7.745503	1.902336	1363.471089	0.002674	0.002919
RS	52	8.446144	1.962374	994.658963	0.001950	0.002139
RS	53	9.209356	1.962374	728.924464	0.001429	0.001575
RS	54	10.040726	2.023017	503.375237	0.000987	0.001096
RS	55	10.946342	2.023017	347.567378	0.000682	0.000763
RS	56	11.932834	2.023017	230.417391	0.000452	0.000511
RS	57	13.007424	2.023017	146.132198	0.000287	0.000328
RS	58	14.177980	2.019093	88.434351	0.000173	0.000201
RS	59	15.453072	2.019093	50.642461	0.000099	0.000117
RS	60	16.842037	2.019093	27.384328	0.000054	0.000064
RS	61	18.355042	2.019093	13.911289	0.000027	0.000033
RS	62	20.003167	2.019093	6.602364	0.000013	0.000016
RS	63	21.798476	2.019093	4.744454	0.000009	0.000012
PA	4+25*2+4+6 0.123171764 0.024561487 21.798476277 0.116669795 1.141989390 1.101497853 1.652380318 2.171589645 2.677179592 3.019165342 2.919759306 2.576216555 2.141821406 1.751359539 1.492871861 1.364611171 1.337912832 1.377350928 1.448664055 1.526726161 1.598826697 1.661605099 1.713535172 1.753530862 1.784647975 1.814140702 1.851299744 1.902336046 1.962373888 2.023016721 2.019093132
//
IT	4057
RD	24
LK	-5857281.988477
QD	-1383.451822 -> -1381.047169
RI	0.0248090850
TR	0.122887	0.024555
MT	21.865000
MM	C_pi: 1.213055, n_recomb: 511038.305098
RS	0	0.000000	0.116717	37113.770881	0.072624	0.085018
RS	1	0.008936	0.116717	37328.470774	0.073044	0.074235
RS	2	0.018670	0.116717	37277.745617	0.072945	0.042263
RS	3	0.029274	0.116717	36939.170932	0.072283	0.040469
RS	4	0.040826	1.167559	3806.881883	0.007449	0.004994
RS	5	0.053409	1.167559	4101.288081	0.008025	0.005994
RS	6	0.067118	1.095886	4700.811287	0.009199	0.007033
RS	7	0.082051	1.095886	5049.455069	0.009881	0.007772
RS	8	0.098318	1.648642	3610.646693	0.007065	0.005738
RS	9	0.116039	1.648642	3890.249853	0.007612	0.006401
RS	10	0.135344	2.167847	3189.356215	0.006241	0.005493
RS	11	0.156374	2.167847	3440.245019	0.006732	0.006225
RS	12	0.179283	2.675599	3007.281897	0.005885	0.005679
RS	13	0.204239	2.675599	3245.276184	0.006350	0.006316
RS	14	0.231425	3.026300	3095.640675	0.006058	0.006192
RS	15	0.261040	3.026300	3339.225520	0.006534	0.006844
RS	16	0.293301	2.931291	3714.756536	0.007269	0.007795
RS	17	0.328446	2.931291	3998.126775	0.007824	0.008529
RS	18	0.366730	2.589959	4860.422408	0.009511	0.010485
RS	19	0.408436	2.589959	5209.193380	0.010193	0.011292
RS	20	0.453869	2.153736	6691.101942	0.013093	0.014550
RS	21	0.503361	2.153736	7120.620066	0.013934	0.015520
RS	22	0.557275	1.758673	9232.398694	0.018066	0.020138
RS	23	0.616008	1.758673	9719.894743	0.019020	0.021233
RS	24	0.679988	1.496606	11947.185724	0.023378	0.026071
RS	25	0.749686	1.496606	12407.913484	0.024280	0.027072
RS	26	0.825612	1.366634	14015.344161	0.027425	0.030520
RS	27	0.908322	1.366634	14347.736899	0.028076	0.031191
RS	28	0.998423	1.339795	14888.705147	0.029134	0.032288
RS	29	1.096575	1.339795	15043.427534	0.029437	0.032530
RS	30	1.203497	1.379982	14676.567672	0.028719	0.031655
RS	31	1.319974	1.379982	14660.955835	0.028689	0.031527
RS	32	1.446859	1.452140	13844.170036	0.027090	0.029705
RS	33	1.585082	1.452140	13678.434223	0.026766	0.029281
RS	34	1.735657	1.530619	12746.614428	0.024943	0.027239
RS	35	1.899686	1.530619	12441.555063	0.024346	0.026546
RS	36	2.078372	1.602675	11516.815710	0.022536	0.024538
RS	37	2.273026	1.602675	11079.021650	0.021679	0.023580
RS	38	2.485073	1.665247	10170.974208	0.019903	0.021621
RS	39	2.716068	1.665247	9614.032606	0.018813	0.020417
RS	40	2.967704	1.717060	8723.425781	0.017070	0.018507
RS	41	3.241826	1.717060	8071.928809	0.015795	0.017113
RS	42	3.540442	1.757151	7208.128265	0.014105	0.015273
RS	43	3.865742	1.757151	6498.915273	0.012717	0.013766
RS	44	4.220110	1.788776	5670.065085	0.011095	0.012011
RS	45	4.606143	1.788776	4954.870007	0.009696	0.010497
RS	46	5.026671	1.819451	4182.547744	0.008184	0.008868
RS	47	5.484777	1.819451	3523.496756	0.006895	0.007473
RS	48	5.983817	1.858769	2848.116136	0.005573	0.006050
RS	49	6.527451	1.858769	2302.051545	0.004505	0.004894
RS	50	7.119661	1.913053	1768.539579	0.003461	0.003770
RS	51	7.764791	1.913053	1365.949831	0.002673	0.002917
RS	52	8.467567	1.976998	996.021043	0.001949	0.002137
RS	53	9.233141	1.976998	731.244031	0.001431	0.001576
RS	54	10.067125	2.041834	505.211443	0.000989	0.001097
RS	55	10.975632	2.041834	349.840219	0.000685	0.000766
RS	56	11.965320	2.041834	232.645044	0.000455	0.000514
RS	57	13.043444	2.041834	148.039776	0.000290	0.000331
RS	58	14.217907	2.039145	89.872876	0.000176	0.000204
RS	59	15.497316	2.039145	51.688419	0.000101	0.000119
RS	60	16.891049	2.039145	28.080190	0.000055	0.000065
RS	61	18.409323	2.039145	14.336568	0.000028	0.000034
RS	62	20.063266	2.039145	6.841165	0.000013	0.000016
RS	63	21.865000	2.039145	4.964011	0.000010	0.000012
PA	4+25*2+4+6 0.122887020 0.024554577 21.864999947 0.116716694 1.167559495 1.095886241 1.648642443 2.167847368 2.675599188 3.026300249 2.931291311 2.589959066 2.153735893 1.758673461 1.496605549 1.366634189 1.339795471 1.379981957 1.452140044 1.530618776 1.602675191 1.665246579 1.717059635 1.757151386 1.788776111 1.819451243 1.858768849 1.913053486 1.976998456 2.041834140 2.039145043
//
IT	3573
RD	25
LK	-5857277.277173
QD	-1377.547428 -> -1375.338123
RI	0.0246819904
TR	0.122612	0.024547
MT	21.929558
MM	C_pi: 1.215903, n_recomb: 512065.214505
RS	0	0.000000	0.116756	37195.526793	0.072638	0.084864
RS	1	0.008941	0.116756	37411.679528	0.073060	0.074296
RS	2	0.018681	0.116756	37361.600701	0.072963	0.042320
RS	3	0.029292	0.116756	37022.766984	0.072301	0.040537
RS	4	0.040852	1.193267	3735.073290	0.007294	0.004899
RS	5	0.053445	1.193267	4025.055498	0.007860	0.005880
RS	6	0.067164	1.090423	4739.248120	0.009255	0.007085
RS	7	0.082110	1.090423	5090.553867	0.009941	0.007824
RS	8	0.098392	1.645564	3628.620181	0.007086	0.005756
RS	9	0.116130	1.645564	3909.673334	0.007635	0.006419
RS	10	0.135454	2.164928	3203.668419	0.006256	0.005505
RS	11	0.156505	2.164928	3455.760437	0.006749	0.006239
RS	12	0.179439	2.674298	3018.324610	0.005894	0.005686
RS	13	0.204423	2.674298	3257.293416	0.006361	0.006326
RS	14	0.231641	3.032965	3098.902208	0.006052	0.006186
RS	15	0.261292	3.032965	3342.933237	0.006528	0.006840
RS	16	0.293595	2.941967	3713.790714	0.007253	0.007780
RS	17	0.328785	2.941967	3997.390235	0.007806	0.008514
RS	18	0.367122	2.602894	4853.428019	0.009478	0.010454
RS	19	0.408886	2.602894	5202.252685	0.010159	0.011260
RS	20	0.454385	2.165123	6681.051436	0.013047	0.014505
RS	21	0.503951	2.165123	7110.899687	0.013887	0.015472
RS	22	0.557949	1.765711	9232.838180	0.018031	0.020102
RS	23	0.616775	1.765711	9721.624495	0.018985	0.021195
RS	24	0.680861	1.500222	11969.492875	0.023375	0.026068
RS	25	0.750676	1.500222	12432.100565	0.024278	0.027067
RS	26	0.826733	1.368620	14056.952656	0.027451	0.030545
RS	27	0.909591	1.368620	14390.706139	0.028103	0.031216
RS	28	0.999856	1.341670	14934.384861	0.029165	0.032315
RS	29	1.098192	1.341670	15089.739654	0.029468	0.032557
RS	30	1.205320	1.382609	14714.706382	0.028736	0.031666
RS	31	1.322026	1.382609	14699.661319	0.028707	0.031540
RS	32	1.449167	1.455597	13874.936273	0.027096	0.029704
RS	33	1.587675	1.455597	13709.914228	0.026774	0.029284
RS	34	1.738566	1.534467	12775.311784	0.024949	0.027240
RS	35	1.902949	1.534467	12470.660755	0.024354	0.026550
RS	36	2.082029	1.606441	11546.518395	0.022549	0.024548
RS	37	2.277120	1.606441	11108.274871	0.021693	0.023592
RS	38	2.489653	1.668764	10200.655163	0.019921	0.021638
RS	39	2.721189	1.668764	9642.241964	0.018830	0.020434
RS	40	2.973426	1.720410	8750.378773	0.017088	0.018526
RS	41	3.248215	1.720410	8096.621831	0.015812	0.017130
RS	42	3.547572	1.760543	7229.994654	0.014119	0.015288
RS	43	3.873694	1.760543	6518.210778	0.012729	0.013779
RS	44	4.228974	1.792613	5685.339020	0.011103	0.012020
RS	45	4.616019	1.792613	4967.944104	0.009702	0.010504
RS	46	5.037669	1.824414	4191.130304	0.008185	0.008869
RS	47	5.497018	1.824414	3530.926727	0.006895	0.007474
RS	48	5.997436	1.865845	2851.606583	0.005569	0.006046
RS	49	6.542596	1.865845	2305.697334	0.004503	0.004892
RS	50	7.136497	1.923362	1769.645378	0.003456	0.003765
RS	51	7.783498	1.923362	1368.067494	0.002672	0.002915
RS	52	8.488346	1.991224	997.066482	0.001947	0.002135
RS	53	9.256213	1.991224	733.284225	0.001432	0.001576
RS	54	10.092734	2.060310	506.814160	0.000990	0.001098
RS	55	11.004046	2.060310	351.930599	0.000687	0.000768
RS	56	11.996836	2.060310	234.740725	0.000458	0.000517
RS	57	13.078391	2.060310	149.859235	0.000293	0.000334
RS	58	14.256644	2.058938	91.254110	0.000178	0.000206
RS	59	15.540244	2.058938	52.703978	0.000103	0.000121
RS	60	16.938607	2.058938	28.762197	0.000056	0.000067
RS	61	18.461995	2.058938	14.756930	0.000029	0.000035
RS	62	20.121586	2.058938	7.079115	0.000014	0.000017
RS	63	21.929558	2.058938	5.185810	0.000010	0.000013
PA	4+25*2+4+6 0.122612097 0.024547025 21.929558014 0.116755930 1.193267325 1.090423406 1.645564139 2.164928170 2.674297846 3.032964986 2.941967314 2.602894338 2.165123061 1.765711000 1.500222262 1.368620455 1.341669899 1.382608800 1.455596676 1.534466576 1.606441243 1.668764227 1.720409992 1.760543104 1.792612702 1.824413811 1.865845308 1.923361515 1.991223894 2.060309598 2.058937877
//
