# Supplementary material for: Introgression and disruption of migration routes have shaped the genetic integrity of wildebeest populations
Source: Nat Commun. 2024 Apr 12;15:2921. doi: 10.1038/s41467-024-47015-y (PMC11014984; doi:10.1038/s41467-024-47015-y)
Supplement: Supplementary file 10 — Source Data [file 41467_2024_47015_MOESM10_ESM.zip › source_data/Fig2a.psmc/CTauKeW__646.psmc]

CC
CC	Brief Description of the file format:
CC	  CC  comments
CC	  MM  useful-messages
CC	  RD  round-of-iterations
CC	  LL  \log[P(sequence)]
CC	  QD  Q-before-opt Q-after-opt
CC	  TR  \theta_0 \rho_0
CC	  RS  k t_k \lambda_k \pi_k \sum_{l\not=k}A_{kl} A_{kk}
CC	  DC  begin end best-k t_k+\Delta_k max-prob
CC
MM	Version: 0.6.5-r67
MM	pattern:4+25*2+4+6, n:63, n_free_lambdas:28
MM	n_iterations:25, skip:1, max_t:15, theta/rho:5
MM	is_decoding:0
MM	n_seqs:28, sum_L:17443604, sum_n:2838787
RD	0
LK	0.000000
QD	0.000000 -> 0.000000
RI	inf
TR	0.177622	0.035524
MT	15.000000
MM	C_pi: 1.000000, n_recomb: 608857.689132
RS	0	0.000000	1.000000	4938.995125	0.008112	0.000000
RS	1	0.008290	1.000000	5303.260489	0.008710	0.000000
RS	2	0.017266	1.000000	5690.390316	0.009346	0.000000
RS	3	0.026987	1.000000	6101.134288	0.010021	0.000000
RS	4	0.037514	1.000000	6536.136910	0.010735	0.000000
RS	5	0.048914	1.000000	6995.907414	0.011490	0.000000
RS	6	0.061258	1.000000	7480.785285	0.012287	0.000000
RS	7	0.074626	1.000000	7990.901076	0.013124	0.000000
RS	8	0.089102	1.000000	8526.132304	0.014003	0.000000
RS	9	0.104778	1.000000	9086.054271	0.014923	0.000000
RS	10	0.121753	1.000000	9669.885838	0.015882	0.000000
RS	11	0.140135	1.000000	10276.430321	0.016878	0.000000
RS	12	0.160042	1.000000	10904.011966	0.017909	0.000000
RS	13	0.181598	1.000000	11550.408743	0.018971	0.000000
RS	14	0.204942	1.000000	12212.782621	0.020059	0.000000
RS	15	0.230221	1.000000	12887.608938	0.021167	0.000000
RS	16	0.257595	1.000000	13570.607087	0.022289	0.000000
RS	17	0.287238	1.000000	14256.675356	0.023415	0.000000
RS	18	0.319339	1.000000	14939.833574	0.024537	0.000000
RS	19	0.354100	1.000000	15613.177977	0.025643	0.000000
RS	20	0.391744	1.000000	16268.853642	0.026720	0.000000
RS	21	0.432507	1.000000	16898.050648	0.027754	0.000000
RS	22	0.476650	1.000000	17491.030986	0.028728	0.000000
RS	23	0.524453	1.000000	18037.193845	0.029625	0.000000
RS	24	0.576218	1.000000	18525.187310	0.030426	0.000000
RS	25	0.632274	1.000000	18943.074440	0.031112	0.000000
RS	26	0.692977	1.000000	19278.561049	0.031663	0.000000
RS	27	0.758711	1.000000	19519.291091	0.032059	0.000000
RS	28	0.829896	1.000000	19653.213065	0.032279	0.000000
RS	29	0.906981	1.000000	19669.017266	0.032305	0.000000
RS	30	0.990456	1.000000	19556.638679	0.032120	0.000000
RS	31	1.080851	1.000000	19307.813991	0.031712	0.000000
RS	32	1.178739	1.000000	18916.673507	0.031069	0.000000
RS	33	1.284742	1.000000	18380.340092	0.030188	0.000000
RS	34	1.399532	1.000000	17699.498202	0.029070	0.000000
RS	35	1.523838	1.000000	16878.887426	0.027722	0.000000
RS	36	1.658449	1.000000	15927.668093	0.026160	0.000000
RS	37	1.804218	1.000000	14859.602828	0.024406	0.000000
RS	38	1.962071	1.000000	13692.999289	0.022490	0.000000
RS	39	2.133009	1.000000	12450.367351	0.020449	0.000000
RS	40	2.318118	1.000000	11157.760081	0.018326	0.000000
RS	41	2.518571	1.000000	9843.792557	0.016168	0.000000
RS	42	2.735641	1.000000	8538.365243	0.014024	0.000000
RS	43	2.970706	1.000000	7271.156825	0.011942	0.000000
RS	44	3.225257	1.000000	6069.990878	0.009969	0.000000
RS	45	3.500909	1.000000	4959.215330	0.008145	0.000000
RS	46	3.799411	1.000000	3958.256056	0.006501	0.000000
RS	47	4.122659	1.000000	3080.508907	0.005059	0.000000
RS	48	4.472702	1.000000	2332.712563	0.003831	0.000000
RS	49	4.851763	1.000000	1714.896210	0.002817	0.000000
RS	50	5.262247	1.000000	1220.925103	0.002005	0.000000
RS	51	5.706758	1.000000	839.583532	0.001379	0.000000
RS	52	6.188118	1.000000	556.053917	0.000913	0.000000
RS	53	6.709380	1.000000	353.589972	0.000581	0.000000
RS	54	7.273854	1.000000	215.156339	0.000353	0.000000
RS	55	7.885120	1.000000	124.824787	0.000205	0.000000
RS	56	8.547059	1.000000	68.775185	0.000113	0.000000
RS	57	9.263869	1.000000	35.834279	0.000059	0.000000
RS	58	10.040101	1.000000	17.575266	0.000029	0.000000
RS	59	10.880679	1.000000	8.073804	0.000013	0.000000
RS	60	11.790939	1.000000	3.455314	0.000006	0.000000
RS	61	12.776655	1.000000	1.369616	0.000002	0.000000
RS	62	13.844085	1.000000	0.499660	0.000001	0.000000
RS	63	15.000000	1.000000	0.235008	0.000000	0.000000
PA	4+25*2+4+6 0.177621643 0.035524329 15.000000000 1.000000000 1.000000000 1.000000000 1.000000000 1.000000000 1.000000000 1.000000000 1.000000000 1.000000000 1.000000000 1.000000000 1.000000000 1.000000000 1.000000000 1.000000000 1.000000000 1.000000000 1.000000000 1.000000000 1.000000000 1.000000000 1.000000000 1.000000000 1.000000000 1.000000000 1.000000000 1.000000000 1.000000000
//
IT	3928
RD	1
LK	-6879585.223749
QD	-5415.471509 -> -2975.197667
RI	0.0056831590
TR	0.175168	0.034454
MT	15.698318
MM	C_pi: 1.021085, n_recomb: 603073.647090
RS	0	0.000000	0.367550	13340.367732	0.022121	0.023410
RS	1	0.008367	0.367550	14119.936190	0.023413	0.022226
RS	2	0.017435	0.367550	14915.626970	0.024733	0.019512
RS	3	0.027261	0.367550	15722.533370	0.026071	0.018703
RS	4	0.037910	0.626549	9762.614549	0.016188	0.016626
RS	5	0.049449	0.626549	10380.599088	0.017213	0.014574
RS	6	0.061954	0.883825	7836.832026	0.012995	0.012891
RS	7	0.075505	0.883825	8360.031245	0.013862	0.011578
RS	8	0.090190	1.111094	7097.692039	0.011769	0.010668
RS	9	0.106104	1.111094	7579.832848	0.012569	0.010197
RS	10	0.123350	1.242621	7235.485075	0.011998	0.010133
RS	11	0.142038	1.242621	7721.600914	0.012804	0.010408
RS	12	0.162291	1.286020	7954.446439	0.013190	0.010975
RS	13	0.184238	1.286020	8471.461152	0.014047	0.011782
RS	14	0.208021	1.275581	9081.949623	0.015059	0.012789
RS	15	0.233794	1.275581	9641.328888	0.015987	0.013984
RS	16	0.261724	1.238161	10522.586670	0.017448	0.015372
RS	17	0.291991	1.238161	11122.365468	0.018443	0.016950
RS	18	0.324790	1.191908	12180.352679	0.020197	0.018689
RS	19	0.360334	1.191908	12803.938322	0.021231	0.020543
RS	20	0.398852	1.148670	13921.446164	0.023084	0.022457
RS	21	0.440593	1.148670	14536.773249	0.024104	0.024368
RS	22	0.485826	1.114470	15586.484555	0.025845	0.026210
RS	23	0.534845	1.114470	16148.427697	0.026777	0.027919
RS	24	0.587965	1.091057	17016.163592	0.028216	0.029443
RS	25	0.645529	1.091057	17471.904764	0.028971	0.030739
RS	26	0.707910	1.077585	18075.433854	0.029972	0.031773
RS	27	0.775511	1.077585	18371.071412	0.030462	0.032523
RS	28	0.848769	1.072010	18664.684449	0.030949	0.032978
RS	29	0.928156	1.072010	18751.584942	0.031093	0.033140
RS	30	1.014186	1.071749	18724.313171	0.031048	0.033019
RS	31	1.107414	1.071749	18564.449580	0.030783	0.032630
RS	32	1.208443	1.074263	18228.918376	0.030227	0.031991
RS	33	1.317925	1.074263	17799.715362	0.029515	0.031120
RS	34	1.436568	1.077558	17180.200683	0.028488	0.030035
RS	35	1.565139	1.077558	16480.084795	0.027327	0.028749
RS	36	1.704468	1.080456	15608.938152	0.025882	0.027278
RS	37	1.855454	1.080456	14663.674511	0.024315	0.025636
RS	38	2.019075	1.082497	13588.449107	0.022532	0.023844
RS	39	2.196386	1.082497	12455.721620	0.020654	0.021925
RS	40	2.388533	1.083556	11248.700222	0.018652	0.019912
RS	41	2.596758	1.083556	10016.535184	0.016609	0.017840
RS	42	2.822406	1.083641	8773.448653	0.014548	0.015748
RS	43	3.066935	1.083641	7549.764286	0.012519	0.013678
RS	44	3.331925	1.082893	6376.539467	0.010573	0.011671
RS	45	3.619087	1.082893	5270.111324	0.008739	0.009767
RS	46	3.930277	1.081585	4262.500772	0.007068	0.008001
RS	47	4.267506	1.081585	3359.177762	0.005570	0.006404
RS	48	4.632952	1.080076	2580.715276	0.004279	0.004996
RS	49	5.028976	1.080076	1923.031714	0.003189	0.003791
RS	50	5.458137	1.078650	1390.267573	0.002305	0.002792
RS	51	5.923208	1.078650	969.990133	0.001608	0.001990
RS	52	6.427193	1.077286	652.950659	0.001083	0.001369
RS	53	6.973348	1.077286	421.670885	0.000699	0.000907
RS	54	7.565202	1.075089	261.178896	0.000433	0.000576
RS	55	8.206579	1.075089	153.945395	0.000255	0.000350
RS	56	8.901622	1.075089	86.241067	0.000143	0.000202
RS	57	9.654822	1.075089	45.723770	0.000076	0.000110
RS	58	10.471045	1.070338	22.903216	0.000038	0.000057
RS	59	11.355565	1.070338	10.683560	0.000018	0.000027
RS	60	12.314096	1.070338	4.645186	0.000008	0.000012
RS	61	13.352831	1.070338	1.871638	0.000003	0.000005
RS	62	14.478481	1.070338	0.694428	0.000001	0.000002
RS	63	15.698318	1.070338	0.334698	0.000001	0.000001
PA	4+25*2+4+6 0.175167601 0.034454441 15.698318481 0.367549896 0.626548767 0.883825302 1.111093521 1.242621422 1.286020279 1.275581360 1.238161087 1.191907883 1.148670197 1.114469528 1.091056824 1.077585220 1.072010040 1.071748734 1.074262619 1.077557564 1.080455780 1.082496643 1.083556175 1.083641052 1.082893372 1.081585050 1.080076218 1.078649521 1.077285767 1.075088501 1.070338190
//
IT	4306
RD	2
LK	-6876038.123518
QD	-2502.224012 -> -1969.330711
RI	0.0128895758
TR	0.172978	0.033854
MT	16.169863
MM	C_pi: 1.015246, n_recomb: 589412.771041
RS	0	0.000000	0.256546	18706.298061	0.031737	0.023371
RS	1	0.008418	0.256546	19602.291013	0.033257	0.023005
RS	2	0.017545	0.256546	20482.442166	0.034751	0.022843
RS	3	0.027439	0.256546	21335.748863	0.036198	0.025049
RS	4	0.038167	0.524969	10949.857393	0.018578	0.015322
RS	5	0.049798	0.524969	11603.082868	0.019686	0.015550
RS	6	0.062408	0.865205	7483.983551	0.012697	0.011056
RS	7	0.076080	0.865205	7983.405686	0.013545	0.011071
RS	8	0.090902	1.217704	6058.879639	0.010280	0.008913
RS	9	0.106972	1.217704	6481.035948	0.010996	0.009209
RS	10	0.124395	1.434925	5883.359774	0.009982	0.008697
RS	11	0.143285	1.434925	6293.813603	0.010678	0.009343
RS	12	0.163764	1.499760	6436.731316	0.010921	0.009823
RS	13	0.185968	1.499760	6874.429652	0.011663	0.010765
RS	14	0.210041	1.467378	7492.986018	0.012713	0.011913
RS	15	0.236140	1.467378	7978.233627	0.013536	0.013083
RS	16	0.264436	1.387679	8963.774475	0.015208	0.014812
RS	17	0.295114	1.387679	9502.158785	0.016121	0.016280
RS	18	0.328375	1.295797	10756.844593	0.018250	0.018549
RS	19	0.364435	1.295797	11336.226723	0.019233	0.020253
RS	20	0.403531	1.214430	12702.999524	0.021552	0.022798
RS	21	0.445919	1.214430	13290.381288	0.022549	0.024536
RS	22	0.491874	1.153685	14577.595466	0.024732	0.026969
RS	23	0.541698	1.153685	15122.582211	0.025657	0.028482
RS	24	0.595716	1.115118	16156.294569	0.027411	0.030425
RS	25	0.654281	1.115118	16600.698616	0.028165	0.031507
RS	26	0.717776	1.095818	17270.184274	0.029301	0.032724
RS	27	0.786617	1.095818	17558.996488	0.029791	0.033257
RS	28	0.861252	1.091267	17827.714931	0.030247	0.033677
RS	29	0.942170	1.091267	17917.003402	0.030398	0.033641
RS	30	1.029900	1.096302	17813.535091	0.030223	0.033350
RS	31	1.125015	1.096302	17673.571142	0.029985	0.032806
RS	32	1.228136	1.105999	17259.259452	0.029282	0.031963
RS	33	1.339938	1.105999	16874.962638	0.028630	0.030992
RS	34	1.461152	1.116537	16210.898820	0.027503	0.029742
RS	35	1.592570	1.116537	15583.416062	0.026439	0.028411
RS	36	1.735050	1.125710	14716.597770	0.024968	0.026845
RS	37	1.889524	1.125710	13867.847923	0.023528	0.025205
RS	38	2.057002	1.132712	12841.147842	0.021786	0.023387
RS	39	2.238578	1.132712	11818.854034	0.020052	0.021505
RS	40	2.435440	1.137359	10689.212752	0.018135	0.019519
RS	41	2.648872	1.137359	9567.336827	0.016232	0.017504
RS	42	2.880272	1.139697	8410.742925	0.014270	0.015470
RS	43	3.131151	1.139697	7282.573796	0.012356	0.013460
RS	44	3.403149	1.140046	6185.912177	0.010495	0.011517
RS	45	3.698043	1.140046	5149.543505	0.008737	0.009662
RS	46	4.017762	1.138980	4195.942100	0.007119	0.007948
RS	47	4.364395	1.138980	3333.897672	0.005656	0.006382
RS	48	4.740207	1.137256	2583.864034	0.004384	0.005004
RS	49	5.147655	1.137256	1943.075716	0.003297	0.003813
RS	50	5.589401	1.135448	1418.747808	0.002407	0.002825
RS	51	6.068334	1.135448	999.957641	0.001697	0.002024
RS	52	6.587584	1.133507	680.626612	0.001155	0.001402
RS	53	7.150544	1.133507	444.466401	0.000754	0.000934
RS	54	7.760893	1.129769	278.817828	0.000473	0.000598
RS	55	8.422622	1.129769	166.274138	0.000282	0.000365
RS	56	9.140055	1.129769	94.301894	0.000160	0.000212
RS	57	9.917882	1.129769	50.650138	0.000086	0.000117
RS	58	10.761185	1.120899	25.777579	0.000044	0.000061
RS	59	11.675478	1.120899	12.163624	0.000021	0.000029
RS	60	12.666736	1.120899	5.352606	0.000009	0.000013
RS	61	13.741438	1.120899	2.183811	0.000004	0.000006
RS	62	14.906609	1.120899	0.820859	0.000001	0.000002
RS	63	16.169863	1.120899	0.403305	0.000001	0.000001
PA	4+25*2+4+6 0.172977831 0.033854153 16.169862687 0.256545780 0.524969180 0.865205207 1.217704145 1.434925221 1.499760122 1.467377910 1.387679014 1.295796979 1.214430496 1.153685171 1.115117643 1.095818059 1.091266996 1.096301601 1.105999477 1.116536938 1.125710046 1.132712175 1.137359081 1.139696939 1.140045549 1.138980458 1.137256366 1.135448106 1.133507070 1.129768963 1.120899008
//
IT	4030
RD	3
LK	-6875209.258786
QD	-1928.039895 -> -1742.439078
RI	0.0200748429
TR	0.171099	0.033447
MT	16.528135
MM	C_pi: 1.015370, n_recomb: 582507.110041
RS	0	0.000000	0.224030	21216.887843	0.036423	0.023212
RS	1	0.008455	0.224030	22126.731150	0.037985	0.023182
RS	2	0.017626	0.224030	22999.291856	0.039483	0.024099
RS	3	0.027572	0.224030	23820.547897	0.040893	0.027754
RS	4	0.038359	0.485268	11505.010526	0.019751	0.015009
RS	5	0.050057	0.485268	12170.717215	0.020894	0.016136
RS	6	0.062745	0.868805	7221.012503	0.012396	0.010337
RS	7	0.076506	0.868805	7705.216389	0.013228	0.010842
RS	8	0.091431	1.307955	5470.899250	0.009392	0.008114
RS	9	0.107617	1.307955	5859.104111	0.010058	0.008664
RS	10	0.125172	1.587710	5170.324713	0.008876	0.007964
RS	11	0.144212	1.587710	5539.689189	0.009510	0.008710
RS	12	0.164861	1.664011	5659.282732	0.009715	0.009174
RS	13	0.187256	1.664011	6054.667761	0.010394	0.010117
RS	14	0.211545	1.608782	6690.517084	0.011486	0.011370
RS	15	0.237888	1.608782	7136.720730	0.012252	0.012465
RS	16	0.266458	1.490851	8197.116393	0.014072	0.014428
RS	17	0.297443	1.490851	8704.409951	0.014943	0.015778
RS	18	0.331049	1.359560	10105.717448	0.017349	0.018429
RS	19	0.367496	1.359560	10664.983833	0.018309	0.020007
RS	20	0.407025	1.246884	12226.649398	0.020990	0.023026
RS	21	0.449897	1.246884	12803.275533	0.021980	0.024645
RS	22	0.496393	1.165680	14278.601732	0.024512	0.027527
RS	23	0.546821	1.165680	14816.276621	0.025435	0.028936
RS	24	0.601513	1.116538	15973.227259	0.027422	0.031177
RS	25	0.660829	1.116538	16407.769813	0.028168	0.032165
RS	26	0.725161	1.094396	17105.638143	0.029366	0.033468
RS	27	0.794932	1.094396	17380.658989	0.029838	0.033917
RS	28	0.870603	1.092590	17590.950384	0.030199	0.034230
RS	29	0.952672	1.092590	17667.242094	0.030330	0.034127
RS	30	1.041680	1.103852	17456.862179	0.029968	0.033617
RS	31	1.138215	1.103852	17313.006125	0.029722	0.033030
RS	32	1.242912	1.121276	16789.382837	0.028823	0.031949
RS	33	1.356461	1.121276	16417.938373	0.028185	0.030965
RS	34	1.479612	1.139464	15675.379215	0.026910	0.029523
RS	35	1.613176	1.139464	15081.261199	0.025890	0.028208
RS	36	1.758033	1.155326	14179.373352	0.024342	0.026519
RS	37	1.915139	1.155326	13383.320463	0.022975	0.024917
RS	38	2.085528	1.167780	12361.593949	0.021221	0.023042
RS	39	2.270325	1.167780	11405.635363	0.019580	0.021214
RS	40	2.470747	1.176592	10310.016382	0.017699	0.019223
RS	41	2.688116	1.176592	9259.010573	0.015895	0.017268
RS	42	2.923865	1.181826	8151.132731	0.013993	0.015262
RS	43	3.179547	1.181826	7087.956409	0.012168	0.013309
RS	44	3.456848	1.183942	6039.948745	0.010369	0.011406
RS	45	3.757597	1.183942	5054.054308	0.008676	0.009596
RS	46	4.083775	1.183789	4137.865266	0.007104	0.007916
RS	47	4.437533	1.183789	3307.694135	0.005678	0.006378
RS	48	4.821203	1.182484	2579.167195	0.004428	0.005021
RS	49	5.237314	1.182484	1953.078533	0.003353	0.003842
RS	50	5.688609	1.180854	1436.365011	0.002466	0.002860
RS	51	6.178064	1.180854	1020.421884	0.001752	0.002059
RS	52	6.708904	1.178791	700.433767	0.001202	0.001435
RS	53	7.284629	1.178791	461.484427	0.000792	0.000962
RS	54	7.909035	1.173920	292.416250	0.000502	0.000620
RS	55	8.586237	1.173920	176.048277	0.000302	0.000381
RS	56	9.320699	1.173920	100.853135	0.000173	0.000223
RS	57	10.117264	1.173920	54.746789	0.000094	0.000124
RS	58	10.981183	1.161356	28.230218	0.000048	0.000065
RS	59	11.918149	1.161356	13.448494	0.000023	0.000032
RS	60	12.934341	1.161356	5.977397	0.000010	0.000014
RS	61	14.036457	1.161356	2.464339	0.000004	0.000006
RS	62	15.231761	1.161356	0.936481	0.000002	0.000002
RS	63	16.528135	1.161356	0.467697	0.000001	0.000001
PA	4+25*2+4+6 0.171098720 0.033446689 16.528134697 0.224029705 0.485268072 0.868805275 1.307955205 1.587710246 1.664010928 1.608782096 1.490850880 1.359560229 1.246884190 1.165679574 1.116538425 1.094395676 1.092589807 1.103852309 1.121276207 1.139464483 1.155326367 1.167780025 1.176591668 1.181825715 1.183942276 1.183789329 1.182483839 1.180854482 1.178791165 1.173919957 1.161355946
//
IT	4287
RD	4
LK	-6874895.165127
QD	-1737.164930 -> -1641.573257
RI	0.0239150736
TR	0.169527	0.033150
MT	16.814231
MM	C_pi: 1.020045, n_recomb: 580039.782491
RS	0	0.000000	0.212928	22284.005604	0.038418	0.023053
RS	1	0.008485	0.212928	23194.815618	0.039988	0.023182
RS	2	0.017690	0.212928	24058.259036	0.041477	0.024532
RS	3	0.027675	0.212928	24859.009088	0.042857	0.028823
RS	4	0.038508	0.463192	11934.774087	0.020576	0.015098
RS	5	0.050261	0.463192	12612.085763	0.021743	0.016650
RS	6	0.063010	0.872063	7112.704069	0.012262	0.010055
RS	7	0.076841	0.872063	7591.507200	0.013088	0.010783
RS	8	0.091846	1.376378	5144.135185	0.008869	0.007692
RS	9	0.108124	1.376378	5513.783311	0.009506	0.008344
RS	10	0.125783	1.705982	4769.679284	0.008223	0.007535
RS	11	0.144940	1.705982	5115.855161	0.008820	0.008306
RS	12	0.165723	1.791359	5222.234380	0.009003	0.008763
RS	13	0.188269	1.791359	5593.667121	0.009644	0.009678
RS	14	0.212728	1.717923	6238.922895	0.010756	0.010995
RS	15	0.239263	1.717923	6663.235781	0.011488	0.012016
RS	16	0.268049	1.568896	7775.352818	0.013405	0.014131
RS	17	0.299277	1.568896	8266.322262	0.014251	0.015379
RS	18	0.333155	1.405097	9782.657492	0.016865	0.018305
RS	19	0.369908	1.405097	10333.811448	0.017816	0.019779
RS	20	0.409779	1.266798	12060.244250	0.020792	0.023162
RS	21	0.453033	1.266798	12635.520189	0.021784	0.024696
RS	22	0.499957	1.169192	14277.242209	0.024614	0.027935
RS	23	0.550862	1.169192	14814.494865	0.025540	0.029281
RS	24	0.606087	1.111839	16082.908902	0.027727	0.031760
RS	25	0.665997	1.111839	16511.743928	0.028467	0.032703
RS	26	0.730991	1.087787	17234.035050	0.029712	0.034063
RS	27	0.801499	1.087787	17496.322060	0.030164	0.034479
RS	28	0.877990	1.088663	17649.253009	0.030428	0.034681
RS	29	0.960971	1.088663	17710.006302	0.030532	0.034556
RS	30	1.050993	1.105534	17396.085286	0.029991	0.033839
RS	31	1.148652	1.105534	17241.370854	0.029724	0.033247
RS	32	1.254599	1.129868	16610.595447	0.028637	0.031947
RS	33	1.369534	1.129868	16239.651404	0.027997	0.030977
RS	34	1.494222	1.154917	15415.792344	0.026577	0.029358
RS	35	1.629489	1.154917	14836.849695	0.025579	0.028074
RS	36	1.776234	1.176839	13889.492050	0.023946	0.026270
RS	37	1.935430	1.176839	13122.848350	0.022624	0.024711
RS	38	2.108133	1.194339	12088.189105	0.020840	0.022777
RS	39	2.295489	1.194339	11172.286046	0.019261	0.021000
RS	40	2.498743	1.207142	10087.931281	0.017392	0.018994
RS	41	2.719242	1.207142	9081.599290	0.015657	0.017092
RS	42	2.958451	1.215306	7998.850268	0.013790	0.015100
RS	43	3.217956	1.215306	6977.762775	0.012030	0.013196
RS	44	3.499479	1.219380	5957.948572	0.010272	0.011318
RS	45	3.804890	1.219380	5005.240190	0.008629	0.009547
RS	46	4.136214	1.220438	4111.623050	0.007089	0.007891
RS	47	4.495650	1.220438	3302.381111	0.005693	0.006378
RS	48	4.885584	1.219901	2586.614945	0.004459	0.005036
RS	49	5.308603	1.219901	1969.705431	0.003396	0.003868
RS	50	5.767515	1.218804	1456.659732	0.002511	0.002891
RS	51	6.265364	1.218804	1041.600118	0.001796	0.002091
RS	52	6.805456	1.216924	719.819569	0.001241	0.001464
RS	53	7.391373	1.216924	477.804490	0.000824	0.000987
RS	54	8.027005	1.211213	305.293389	0.000526	0.000641
RS	55	8.716569	1.211213	185.295084	0.000319	0.000396
RS	56	9.464641	1.211213	107.065208	0.000185	0.000233
RS	57	10.276186	1.211213	58.649759	0.000101	0.000130
RS	58	11.156590	1.195285	30.585983	0.000053	0.000069
RS	59	12.111694	1.195285	14.691605	0.000025	0.000034
RS	60	13.147838	1.195285	6.586895	0.000011	0.000015
RS	61	14.271897	1.195285	2.740528	0.000005	0.000007
RS	62	15.491331	1.195285	1.051469	0.000002	0.000003
RS	63	16.814231	1.195285	0.532798	0.000001	0.000001
PA	4+25*2+4+6 0.169527033 0.033149997 16.814231183 0.212928273 0.463191942 0.872062748 1.376378070 1.705981922 1.791359238 1.717922800 1.568895568 1.405097333 1.266797812 1.169191854 1.111838868 1.087786986 1.088662604 1.105534022 1.129867891 1.154917044 1.176838560 1.194338552 1.207142122 1.215305533 1.219379851 1.220438134 1.219901426 1.218803927 1.216923799 1.211212864 1.195285281
//
IT	3880
RD	5
LK	-6874725.777061
QD	-1636.520037 -> -1577.935945
RI	0.0256743288
TR	0.168238	0.032931
MT	17.045637
MM	C_pi: 1.026221, n_recomb: 579700.498197
RS	0	0.000000	0.209511	22688.328643	0.039138	0.022919
RS	1	0.008508	0.209511	23601.896472	0.040714	0.023118
RS	2	0.017740	0.209511	24464.322939	0.042202	0.024613
RS	3	0.027758	0.209511	25259.742655	0.043574	0.029149
RS	4	0.038628	0.446962	12355.940147	0.021314	0.015367
RS	5	0.050423	0.446962	13046.094698	0.022505	0.017148
RS	6	0.063221	0.870386	7110.574620	0.012266	0.009969
RS	7	0.077108	0.870386	7590.101203	0.013093	0.010822
RS	8	0.092177	1.425097	4959.477103	0.008555	0.007444
RS	9	0.108528	1.425097	5318.949284	0.009175	0.008148
RS	10	0.126270	1.795959	4528.317324	0.007811	0.007257
RS	11	0.145522	1.795959	4860.597977	0.008385	0.008034
RS	12	0.166412	1.890515	4953.303787	0.008545	0.008479
RS	13	0.189079	1.890515	5310.042212	0.009160	0.009369
RS	14	0.213674	1.804713	5954.974528	0.010273	0.010715
RS	15	0.240362	1.804713	6365.696378	0.010981	0.011677
RS	16	0.269321	1.631812	7509.269476	0.012954	0.013884
RS	17	0.300744	1.631812	7990.537151	0.013784	0.015052
RS	18	0.334840	1.441544	9594.611666	0.016551	0.018172
RS	19	0.371837	1.441544	10142.521789	0.017496	0.019565
RS	20	0.411982	1.281981	12006.963237	0.020712	0.023231
RS	21	0.455543	1.281981	12584.530895	0.021709	0.024699
RS	22	0.502810	1.170704	14373.884711	0.024795	0.028233
RS	23	0.554099	1.170704	14913.715606	0.025727	0.029535
RS	24	0.609751	1.106457	16285.848427	0.028094	0.032219
RS	25	0.670139	1.106457	16711.548399	0.028828	0.033135
RS	26	0.735664	1.080712	17460.444670	0.030120	0.034546
RS	27	0.806764	1.080712	17711.962782	0.030554	0.034946
RS	28	0.883914	1.083731	17816.588504	0.030734	0.035052
RS	29	0.967628	1.083731	17862.630934	0.030814	0.034921
RS	30	1.058464	1.105257	17457.515326	0.030115	0.034025
RS	31	1.157029	1.105257	17290.739198	0.029827	0.033439
RS	32	1.263981	1.135394	16564.757223	0.028575	0.031951
RS	33	1.380031	1.135394	16190.026694	0.027928	0.031001
RS	34	1.505956	1.166240	15292.731701	0.026380	0.029233
RS	35	1.642595	1.166240	14720.911043	0.025394	0.027979
RS	36	1.790859	1.193311	13729.630533	0.023684	0.026078
RS	37	1.951738	1.193311	12980.710530	0.022392	0.024558
RS	38	2.126305	1.215178	11928.007890	0.020576	0.022572
RS	39	2.315725	1.215178	11037.963924	0.019041	0.020838
RS	40	2.521261	1.231547	9954.791418	0.017172	0.018814
RS	41	2.744284	1.231547	8978.292898	0.015488	0.016957
RS	42	2.986283	1.242448	7908.443047	0.013642	0.014971
RS	43	3.248872	1.242448	6916.043527	0.011930	0.013107
RS	44	3.533802	1.248480	5912.938543	0.010200	0.011247
RS	45	3.842975	1.248480	4983.095741	0.008596	0.009508
RS	46	4.178453	1.250888	4103.368331	0.007078	0.007871
RS	47	4.542474	1.250888	3308.480398	0.005707	0.006379
RS	48	4.937468	1.251342	2600.270616	0.004486	0.005048
RS	49	5.366068	1.251342	1989.296993	0.003432	0.003890
RS	50	5.831135	1.251024	1477.636326	0.002549	0.002916
RS	51	6.335770	1.251024	1062.432597	0.001833	0.002118
RS	52	6.883342	1.249562	738.314691	0.001274	0.001489
RS	53	7.477502	1.249562	493.237030	0.000851	0.001008
RS	54	8.122215	1.243238	317.404461	0.000548	0.000659
RS	55	8.821781	1.243238	194.014151	0.000335	0.000409
RS	56	9.580869	1.243238	112.949401	0.000195	0.000243
RS	57	10.404541	1.243238	62.369321	0.000108	0.000136
RS	58	11.298294	1.224183	32.851688	0.000057	0.000073
RS	59	12.268089	1.224183	15.895784	0.000027	0.000036
RS	60	13.320397	1.224183	7.182029	0.000012	0.000017
RS	61	14.462237	1.224183	3.012576	0.000005	0.000007
RS	62	15.701229	1.224183	1.165813	0.000002	0.000003
RS	63	17.045637	1.224183	0.598541	0.000001	0.000001
PA	4+25*2+4+6 0.168238262 0.032930886 17.045636603 0.209510600 0.446961852 0.870385697 1.425097141 1.795958828 1.890514505 1.804712981 1.631812174 1.441543801 1.281980766 1.170703553 1.106457152 1.080711955 1.083731014 1.105256736 1.135394253 1.166239587 1.193310861 1.215177879 1.231547132 1.242447707 1.248480041 1.250887808 1.251342295 1.251024047 1.249561627 1.243238084 1.224182856
//
IT	5306
RD	6
LK	-6874619.968410
QD	-1572.975604 -> -1534.449251
RI	0.0263525142
TR	0.167190	0.032770
MT	17.233409
MM	C_pi: 1.032504, n_recomb: 580383.720965
RS	0	0.000000	0.209355	22780.280300	0.039250	0.022810
RS	1	0.008527	0.209355	23698.590120	0.040833	0.023029
RS	2	0.017781	0.209355	24565.162945	0.042326	0.024535
RS	3	0.027824	0.209355	25363.957015	0.043702	0.029123
RS	4	0.038724	0.433350	12782.394361	0.022024	0.015718
RS	5	0.050553	0.433350	13485.898279	0.023236	0.017633
RS	6	0.063391	0.864537	7171.736171	0.012357	0.009977
RS	7	0.077323	0.864537	7655.419313	0.013190	0.010911
RS	8	0.092443	1.458698	4855.046209	0.008365	0.007287
RS	9	0.108853	1.458698	5209.058334	0.008975	0.008025
RS	10	0.126662	1.863889	4375.931438	0.007540	0.007064
RS	11	0.145989	1.863889	4699.550673	0.008097	0.007846
RS	12	0.166965	1.967810	4777.830944	0.008232	0.008273
RS	13	0.189729	1.967810	5125.062465	0.008830	0.009144
RS	14	0.214434	1.874852	5762.422878	0.009929	0.010496
RS	15	0.241246	1.874852	6164.050365	0.010621	0.011416
RS	16	0.270344	1.684363	7323.367695	0.012618	0.013672
RS	17	0.301923	1.684363	7798.181965	0.013436	0.014779
RS	18	0.336195	1.472611	9467.442597	0.016312	0.018035
RS	19	0.373390	1.472611	10014.053191	0.017254	0.019365
RS	20	0.413756	1.295162	11992.749636	0.020663	0.023253
RS	21	0.457564	1.295162	12573.804601	0.021665	0.024670
RS	22	0.505107	1.172191	14493.085649	0.024972	0.028449
RS	23	0.556705	1.172191	15036.688473	0.025908	0.029718
RS	24	0.612702	1.101914	16505.025603	0.028438	0.032581
RS	25	0.673475	1.101914	16929.192444	0.029169	0.033478
RS	26	0.739429	1.074498	17707.275222	0.030510	0.034941
RS	27	0.811007	1.074498	17949.950790	0.030928	0.035330
RS	28	0.888689	1.079103	18016.219412	0.031042	0.035361
RS	29	0.972994	1.079103	18049.285331	0.031099	0.035227
RS	30	1.064489	1.104387	17566.568179	0.030267	0.034182
RS	31	1.163785	1.104387	17388.427233	0.029960	0.033604
RS	32	1.271548	1.139294	16580.779929	0.028569	0.031960
RS	33	1.388500	1.139294	16200.985811	0.027914	0.031028
RS	34	1.515424	1.174911	15240.595232	0.026260	0.029137
RS	35	1.653172	1.174911	14672.006042	0.025280	0.027910
RS	36	1.802665	1.206231	13641.934916	0.023505	0.025929
RS	37	1.964905	1.206231	12904.226251	0.022234	0.024442
RS	38	2.140980	1.231759	11833.136290	0.020388	0.022411
RS	39	2.332069	1.231759	10960.515113	0.018885	0.020712
RS	40	2.539451	1.251215	9873.916545	0.017013	0.018673
RS	41	2.764518	1.251215	8918.132742	0.015366	0.016851
RS	42	3.008775	1.264593	7854.375501	0.013533	0.014867
RS	43	3.273861	1.264593	6882.291193	0.011858	0.013036
RS	44	3.561550	1.272512	5889.032916	0.010147	0.011188
RS	45	3.873771	1.272512	4975.598255	0.008573	0.009476
RS	46	4.212615	1.276337	4104.454937	0.007072	0.007852
RS	47	4.580352	1.276337	3319.893502	0.005720	0.006378
RS	48	4.979446	1.277938	2616.110739	0.004508	0.005057
RS	49	5.412571	1.277938	2009.239902	0.003462	0.003908
RS	50	5.882629	1.278595	1497.725088	0.002581	0.002937
RS	51	6.392768	1.278595	1081.990243	0.001864	0.002141
RS	52	6.946407	1.277742	755.414904	0.001302	0.001511
RS	53	7.547255	1.277742	507.508262	0.000874	0.001027
RS	54	8.199338	1.271001	328.609424	0.000566	0.000674
RS	55	8.907023	1.271001	202.132008	0.000348	0.000421
RS	56	9.675053	1.271001	118.467221	0.000204	0.000251
RS	57	10.508573	1.271001	65.885012	0.000114	0.000142
RS	58	11.413167	1.249017	35.015940	0.000060	0.000077
RS	59	12.394896	1.249017	17.055005	0.000029	0.000038
RS	60	13.460337	1.249017	7.759746	0.000013	0.000018
RS	61	14.616628	1.249017	3.279035	0.000006	0.000008
RS	62	15.871517	1.249017	1.278880	0.000002	0.000003
RS	63	17.233409	1.249017	0.664554	0.000001	0.000002
PA	4+25*2+4+6 0.167190218 0.032769745 17.233409495 0.209354852 0.433349578 0.864537063 1.458697640 1.863889452 1.967809940 1.874851592 1.684362521 1.472610702 1.295162143 1.172191249 1.101913594 1.074498441 1.079103270 1.104387404 1.139294214 1.174911093 1.206230630 1.231758901 1.251214930 1.264592717 1.272512136 1.276336639 1.277938403 1.278594690 1.277741609 1.271001425 1.249017096
//
IT	4863
RD	7
LK	-6874549.654818
QD	-1530.386428 -> -1504.002179
RI	0.0264710817
TR	0.166335	0.032652
MT	17.386584
MM	C_pi: 1.038401, n_recomb: 581582.644625
RS	0	0.000000	0.210741	22718.908976	0.039064	0.022724
RS	1	0.008542	0.210741	23642.795668	0.040653	0.022934
RS	2	0.017814	0.210741	24515.939771	0.042154	0.024385
RS	3	0.027878	0.210741	25322.309299	0.043540	0.028924
RS	4	0.038801	0.421480	13205.548861	0.022706	0.016097
RS	5	0.050658	0.421480	13922.143527	0.023938	0.018095
RS	6	0.063528	0.856283	7267.322551	0.012496	0.010032
RS	7	0.077496	0.856283	7756.923956	0.013338	0.011026
RS	8	0.092658	1.481630	4797.523949	0.008249	0.007182
RS	9	0.109116	1.481630	5148.817716	0.008853	0.007946
RS	10	0.126979	1.915033	4277.441876	0.007355	0.006925
RS	11	0.146367	1.915033	4595.587847	0.007902	0.007712
RS	12	0.167413	2.027988	4659.867450	0.008012	0.008121
RS	13	0.190255	2.027988	5000.806569	0.008599	0.008981
RS	14	0.215050	1.931907	5626.280315	0.009674	0.010323
RS	15	0.241962	1.931907	6021.578767	0.010354	0.011212
RS	16	0.271173	1.728983	7185.478128	0.012355	0.013489
RS	17	0.302879	1.728983	7655.687034	0.013164	0.014549
RS	18	0.337293	1.499861	9372.360446	0.016115	0.017901
RS	19	0.374648	1.499861	9918.493341	0.017054	0.019181
RS	20	0.415193	1.307232	11991.324905	0.020618	0.023244
RS	21	0.459202	1.307232	12576.126005	0.021624	0.024619
RS	22	0.506969	1.174106	14609.236264	0.025120	0.028606
RS	23	0.558818	1.174106	15157.040185	0.026062	0.029848
RS	24	0.615095	1.098455	16713.995275	0.028739	0.032871
RS	25	0.676180	1.098455	17137.702557	0.029467	0.033751
RS	26	0.742482	1.069375	17946.623080	0.030858	0.035267
RS	27	0.814449	1.069375	18182.146341	0.031263	0.035647
RS	28	0.892562	1.075116	18218.645013	0.031326	0.035619
RS	29	0.977349	1.075116	18240.575617	0.031364	0.035483
RS	30	1.069378	1.103425	17692.458278	0.030421	0.034315
RS	31	1.169268	1.103425	17504.191127	0.030098	0.033743
RS	32	1.277691	1.142230	16627.295875	0.028590	0.031970
RS	33	1.395375	1.142230	16242.279972	0.027928	0.031054
RS	34	1.523113	1.181735	15228.635281	0.026185	0.029063
RS	35	1.661762	1.181735	14661.199206	0.025209	0.027859
RS	36	1.812255	1.216503	13598.007780	0.023381	0.025814
RS	37	1.975603	1.216503	12867.471539	0.022125	0.024352
RS	38	2.152904	1.245047	11779.266477	0.020254	0.022286
RS	39	2.345351	1.245047	10918.550733	0.018774	0.020615
RS	40	2.554237	1.267135	9826.293041	0.016896	0.018560
RS	41	2.780966	1.267135	8885.115581	0.015277	0.016767
RS	42	3.027063	1.282727	7823.283488	0.013452	0.014783
RS	43	3.294182	1.282727	6865.848242	0.011805	0.012979
RS	44	3.584119	1.292440	5877.965594	0.010107	0.011139
RS	45	3.898823	1.292440	4976.578266	0.008557	0.009449
RS	46	4.240409	1.297717	4110.499937	0.007068	0.007835
RS	47	4.611174	1.297717	3333.610664	0.005732	0.006377
RS	48	5.013610	1.300586	2632.222684	0.004526	0.005062
RS	49	5.450423	1.300586	2028.355558	0.003488	0.003922
RS	50	5.924550	1.302377	1516.278892	0.002607	0.002954
RS	51	6.439177	1.302377	1099.929383	0.001891	0.002160
RS	52	6.997764	1.302293	770.968920	0.001326	0.001529
RS	53	7.604067	1.302293	520.552981	0.000895	0.001044
RS	54	8.262162	1.295307	338.886203	0.000583	0.000688
RS	55	8.976472	1.295307	209.639833	0.000360	0.000432
RS	56	9.751799	1.295307	123.614042	0.000213	0.000259
RS	57	10.593356	1.295307	69.193276	0.000119	0.000147
RS	58	11.506801	1.270600	37.074662	0.000064	0.000080
RS	59	12.498273	1.270600	18.166895	0.000031	0.000040
RS	60	13.574439	1.270600	8.318722	0.000014	0.000018
RS	61	14.742532	1.270600	3.539217	0.000006	0.000008
RS	62	16.010406	1.270600	1.390351	0.000002	0.000003
RS	63	17.386584	1.270600	0.730636	0.000001	0.000002
PA	4+25*2+4+6 0.166335254 0.032652083 17.386584255 0.210741066 0.421479926 0.856283126 1.481630294 1.915032933 2.027987531 1.931906602 1.728983347 1.499861417 1.307231537 1.174106262 1.098454666 1.069374641 1.075116486 1.103424755 1.142229979 1.181734832 1.216503266 1.245047072 1.267135292 1.282726881 1.292440039 1.297716923 1.300585584 1.302377449 1.302293246 1.295306884 1.270599718
//
IT	3926
RD	8
LK	-6874501.115283
QD	-1500.825095 -> -1482.182677
RI	0.0263040977
TR	0.165632	0.032567
MT	17.512352
MM	C_pi: 1.043757, n_recomb: 583036.764608
RS	0	0.000000	0.212866	22583.906953	0.038735	0.022654
RS	1	0.008555	0.212866	23513.406270	0.040329	0.022840
RS	2	0.017841	0.212866	24393.910985	0.041839	0.024204
RS	3	0.027922	0.212866	25209.496721	0.043238	0.028644
RS	4	0.038865	0.411108	13613.577236	0.023349	0.016477
RS	5	0.050744	0.411108	14342.484748	0.024600	0.018527
RS	6	0.063639	0.847101	7378.626651	0.012656	0.010108
RS	7	0.077638	0.847101	7874.873679	0.013507	0.011147
RS	8	0.092834	1.497428	4767.618570	0.008177	0.007108
RS	9	0.109330	1.497428	5117.787848	0.008778	0.007894
RS	10	0.127237	1.953634	4213.144488	0.007226	0.006822
RS	11	0.146676	1.953634	4527.843533	0.007766	0.007615
RS	12	0.167778	2.074597	4579.951512	0.007855	0.008006
RS	13	0.190685	2.074597	4916.738131	0.008433	0.008860
RS	14	0.215552	1.978333	5528.116009	0.009482	0.010185
RS	15	0.242546	1.978333	5918.948547	0.010152	0.011053
RS	16	0.271849	1.767139	7079.664645	0.012143	0.013331
RS	17	0.303659	1.767139	7546.454793	0.012943	0.014356
RS	18	0.338190	1.524029	9296.969671	0.015946	0.017772
RS	19	0.375675	1.524029	9842.991603	0.016882	0.019012
RS	20	0.416366	1.318442	11993.315852	0.020570	0.023215
RS	21	0.460539	1.318442	12581.752528	0.021580	0.024556
RS	22	0.508490	1.176426	14714.368190	0.025237	0.028719
RS	23	0.560544	1.176426	15266.440702	0.026184	0.029938
RS	24	0.617050	1.095951	16904.510956	0.028994	0.033103
RS	25	0.678390	1.095951	17328.484823	0.029721	0.033969
RS	26	0.744978	1.065241	18168.728402	0.031162	0.035537
RS	27	0.817261	1.065241	18398.504796	0.031556	0.035908
RS	28	0.895729	1.071788	18412.051343	0.031580	0.035835
RS	29	0.980909	1.071788	18424.529240	0.031601	0.035697
RS	30	1.073375	1.102547	17821.233126	0.030566	0.034427
RS	31	1.173752	1.102547	17624.150042	0.030228	0.033860
RS	32	1.282715	1.144549	16688.599294	0.028624	0.031980
RS	33	1.400999	1.144549	16298.643482	0.027955	0.031077
RS	34	1.529403	1.187207	15240.378401	0.026140	0.029005
RS	35	1.668790	1.187207	14672.921357	0.025166	0.027820
RS	36	1.820102	1.224745	13581.910409	0.023295	0.025724
RS	37	1.984357	1.224745	12855.875534	0.022050	0.024283
RS	38	2.162664	1.255744	11752.320304	0.020157	0.022189
RS	39	2.356224	1.255744	10899.698996	0.018695	0.020540
RS	40	2.566342	1.280056	9800.739989	0.016810	0.018472
RS	41	2.794434	1.280056	8869.868571	0.015213	0.016701
RS	42	3.042039	1.297618	7807.266020	0.013391	0.014715
RS	43	3.310825	1.297618	6860.467938	0.011767	0.012933
RS	44	3.602605	1.309025	5874.916927	0.010076	0.011098
RS	45	3.919345	1.309025	4982.498666	0.008546	0.009427
RS	46	4.263180	1.315771	4119.048104	0.007065	0.007819
RS	47	4.636429	1.315771	3348.004190	0.005742	0.006375
RS	48	5.041608	1.320002	2647.632168	0.004541	0.005066
RS	49	5.481447	1.320002	2046.093786	0.003509	0.003934
RS	50	5.958913	1.323063	1533.050608	0.002629	0.002967
RS	51	6.477224	1.323063	1116.156005	0.001914	0.002176
RS	52	7.039874	1.323883	784.972799	0.001346	0.001545
RS	53	7.650655	1.323883	532.392795	0.000913	0.001059
RS	54	8.313686	1.316805	348.261088	0.000597	0.000701
RS	55	9.033436	1.316805	216.556535	0.000371	0.000442
RS	56	9.814758	1.316805	128.400802	0.000220	0.000266
RS	57	10.662917	1.316805	72.299080	0.000124	0.000152
RS	58	11.583633	1.289573	39.028658	0.000067	0.000083
RS	59	12.583111	1.289573	19.231348	0.000033	0.000042
RS	60	13.668089	1.289573	8.858617	0.000015	0.000019
RS	61	14.845883	1.289573	3.792835	0.000007	0.000008
RS	62	16.124431	1.289573	1.500050	0.000003	0.000003
RS	63	17.512352	1.289573	0.796654	0.000001	0.000002
PA	4+25*2+4+6 0.165632148 0.032567150 17.512352193 0.212865709 0.411107890 0.847100696 1.497427553 1.953633984 2.074596919 1.978332563 1.767139417 1.524029106 1.318442401 1.176426312 1.095950978 1.065241249 1.071788326 1.102547131 1.144549132 1.187207496 1.224744957 1.255744083 1.280056476 1.297618462 1.309025459 1.315771022 1.320001789 1.323062604 1.323882610 1.316804980 1.289573192
//
IT	3438
RD	9
LK	-6874466.585821
QD	-1479.648470 -> -1466.116262
RI	0.0259917493
TR	0.165045	0.032506
MT	17.616834
MM	C_pi: 1.048576, n_recomb: 584609.357117
RS	0	0.000000	0.215327	22416.237209	0.038344	0.022598
RS	1	0.008565	0.215327	23351.001558	0.039943	0.022751
RS	2	0.017863	0.215327	24238.836123	0.041462	0.024015
RS	3	0.027958	0.215327	25063.974734	0.042873	0.028336
RS	4	0.038917	0.402107	13998.071504	0.023944	0.016841
RS	5	0.050815	0.402107	14738.275409	0.025210	0.018921
RS	6	0.063731	0.837993	7493.908876	0.012819	0.010190
RS	7	0.077755	0.837993	7996.911109	0.013679	0.011266
RS	8	0.092979	1.508636	4753.909002	0.008132	0.007053
RS	9	0.109507	1.508636	5103.870246	0.008730	0.007857
RS	10	0.127450	1.982898	4171.453639	0.007135	0.006745
RS	11	0.146931	1.982898	4484.046530	0.007670	0.007545
RS	12	0.168080	2.110471	4526.439686	0.007743	0.007921
RS	13	0.191040	2.110471	4860.569268	0.008314	0.008773
RS	14	0.215967	2.016021	5457.127627	0.009335	0.010076
RS	15	0.243028	2.016021	5844.837370	0.009998	0.010929
RS	16	0.272408	1.799851	6997.197798	0.011969	0.013194
RS	17	0.304303	1.799851	7461.421430	0.012763	0.014193
RS	18	0.338931	1.545554	9235.497662	0.015798	0.017651
RS	19	0.376524	1.545554	9781.600846	0.016732	0.018860
RS	20	0.417337	1.328873	11995.834997	0.020519	0.023173
RS	21	0.461645	1.328873	12587.677221	0.021532	0.024486
RS	22	0.509748	1.179029	14807.351495	0.025329	0.028800
RS	23	0.561972	1.179029	15363.598436	0.026280	0.029999
RS	24	0.618668	1.094216	17075.537104	0.029208	0.033291
RS	25	0.680219	1.094216	17500.277796	0.029935	0.034144
RS	26	0.747043	1.061944	18371.391809	0.031425	0.035762
RS	27	0.819590	1.061944	18596.572283	0.031810	0.036125
RS	28	0.898350	1.069061	18592.365681	0.031803	0.036017
RS	29	0.983856	1.069061	18596.854413	0.031811	0.035875
RS	30	1.076685	1.101834	17946.653606	0.030699	0.034521
RS	31	1.177464	1.101834	17741.983732	0.030348	0.033958
RS	32	1.286875	1.146475	16756.611792	0.028663	0.031990
RS	33	1.405657	1.146475	16362.160736	0.027988	0.031097
RS	34	1.534612	1.191691	15266.545677	0.026114	0.028961
RS	35	1.674612	1.191691	14698.391116	0.025142	0.027790
RS	36	1.826602	1.231433	13584.214520	0.023236	0.025654
RS	37	1.991610	1.231433	12860.842118	0.021999	0.024231
RS	38	2.170750	1.264410	11743.794647	0.020088	0.022113
RS	39	2.365234	1.264410	10896.528436	0.018639	0.020482
RS	40	2.576374	1.290595	9790.411539	0.016747	0.018402
RS	41	2.805597	1.290595	8866.711012	0.015167	0.016649
RS	42	3.054453	1.309908	7801.542589	0.013345	0.014660
RS	43	3.324623	1.309908	6862.435311	0.011738	0.012896
RS	44	3.617932	1.322914	5877.049409	0.010053	0.011063
RS	45	3.936362	1.322914	4991.347191	0.008538	0.009408
RS	46	4.282064	1.331134	4128.768333	0.007062	0.007805
RS	47	4.657375	1.331134	3362.261737	0.005751	0.006372
RS	48	5.064831	1.336801	2661.934940	0.004553	0.005067
RS	49	5.507183	1.336801	2062.292250	0.003528	0.003942
RS	50	5.987422	1.341245	1548.041820	0.002648	0.002978
RS	51	6.508792	1.341245	1130.736721	0.001934	0.002190
RS	52	7.074816	1.343090	797.519878	0.001364	0.001558
RS	53	7.689318	1.343090	543.110851	0.000929	0.001071
RS	54	8.356450	1.336055	356.800354	0.000610	0.000712
RS	55	9.080721	1.336055	222.925117	0.000381	0.000450
RS	56	9.867023	1.336055	132.852613	0.000227	0.000272
RS	57	10.720669	1.336055	75.215493	0.000129	0.000156
RS	58	11.647428	1.306459	40.883915	0.000070	0.000086
RS	59	12.653560	1.306459	20.250515	0.000035	0.000043
RS	60	13.745866	1.306459	9.379986	0.000016	0.000020
RS	61	14.931724	1.306459	4.039914	0.000007	0.000009
RS	62	16.219147	1.306459	1.607897	0.000003	0.000004
RS	63	17.616834	1.306459	0.862495	0.000001	0.000002
PA	4+25*2+4+6 0.165045458 0.032506400 17.616834153 0.215326733 0.402106514 0.837992903 1.508636382 1.982898176 2.110470896 2.016020981 1.799850614 1.545554366 1.328873498 1.179029184 1.094215979 1.061943660 1.069061265 1.101834233 1.146474586 1.191691045 1.231432970 1.264409706 1.290595271 1.309908128 1.322914355 1.331134374 1.336801166 1.341244722 1.343089827 1.336055186 1.306458874
//
IT	3600
RD	10
LK	-6874441.362808
QD	-1463.953432 -> -1453.890045
RI	0.0256164308
TR	0.164549	0.032464
MT	17.704601
MM	C_pi: 1.052892, n_recomb: 586216.959811
RS	0	0.000000	0.217887	22239.493356	0.037937	0.022552
RS	1	0.008573	0.217887	23179.011209	0.039540	0.022669
RS	2	0.017881	0.217887	24073.730484	0.041066	0.023831
RS	3	0.027988	0.217887	24908.065094	0.042489	0.028025
RS	4	0.038960	0.394353	14353.744057	0.024485	0.017180
RS	5	0.050874	0.394353	15104.138235	0.025765	0.019278
RS	6	0.063808	0.829543	7605.847744	0.012974	0.010271
RS	7	0.077852	0.829543	8115.342651	0.013844	0.011377
RS	8	0.093100	1.517040	4749.177464	0.008101	0.007010
RS	9	0.109655	1.517040	5099.417163	0.008699	0.007828
RS	10	0.127629	2.005262	4144.902153	0.007071	0.006686
RS	11	0.147144	2.005262	4456.282498	0.007602	0.007493
RS	12	0.168332	2.137809	4491.813964	0.007662	0.007859
RS	13	0.191337	2.137809	4824.360098	0.008230	0.008711
RS	14	0.216314	2.046466	5406.249537	0.009222	0.009990
RS	15	0.243432	2.046466	5791.836267	0.009880	0.010833
RS	16	0.272875	1.827916	6932.386682	0.011826	0.013077
RS	17	0.304843	1.827916	7394.683276	0.012614	0.014055
RS	18	0.339551	1.564751	9184.555024	0.015668	0.017539
RS	19	0.377235	1.564751	9730.845756	0.016599	0.018722
RS	20	0.418149	1.338548	11997.932101	0.020467	0.023124
RS	21	0.462571	1.338548	12592.907981	0.021482	0.024414
RS	22	0.510802	1.181790	14888.805663	0.025398	0.028857
RS	23	0.563167	1.181790	15449.043103	0.026354	0.030039
RS	24	0.620022	1.093067	17228.089049	0.029389	0.033443
RS	25	0.681751	1.093067	17653.924423	0.030115	0.034284
RS	26	0.748772	1.059322	18554.784120	0.031652	0.035951
RS	27	0.821539	1.059322	18776.292473	0.032030	0.036306
RS	28	0.900545	1.066852	18758.144135	0.031999	0.036172
RS	29	0.986324	1.066852	18755.891080	0.031995	0.036025
RS	30	1.079457	1.101304	18065.511162	0.030817	0.034600
RS	31	1.180574	1.101304	17854.354601	0.030457	0.034039
RS	32	1.290361	1.148145	16826.407998	0.028703	0.031999
RS	33	1.409559	1.148145	16427.969113	0.028024	0.031114
RS	34	1.538977	1.195436	15301.146151	0.026102	0.028926
RS	35	1.679491	1.195436	14731.923816	0.025130	0.027767
RS	36	1.832050	1.236915	13598.628739	0.023197	0.025601
RS	37	1.997689	1.236915	12876.634457	0.021966	0.024191
RS	38	2.177529	1.271469	11747.878408	0.020040	0.022055
RS	39	2.372787	1.271469	10903.971433	0.018601	0.020438
RS	40	2.584784	1.299223	9790.633092	0.016701	0.018347
RS	41	2.814957	1.299223	8871.776972	0.015134	0.016609
RS	42	3.064862	1.320093	7802.840583	0.013310	0.014616
RS	43	3.336193	1.320093	6869.226153	0.011718	0.012866
RS	44	3.630786	1.334608	5882.457962	0.010035	0.011034
RS	45	3.950634	1.334608	5001.795769	0.008532	0.009391
RS	46	4.297904	1.344299	4138.815428	0.007060	0.007791
RS	47	4.674946	1.344299	3375.894702	0.005759	0.006369
RS	48	5.084313	1.351461	2674.920278	0.004563	0.005067
RS	49	5.528776	1.351461	2076.901807	0.003543	0.003949
RS	50	6.011344	1.357381	1561.315423	0.002663	0.002986
RS	51	6.535283	1.357381	1143.766902	0.001951	0.002201
RS	52	7.104140	1.360358	808.714906	0.001380	0.001569
RS	53	7.721768	1.360358	552.792914	0.000943	0.001082
RS	54	8.392345	1.353492	364.567487	0.000622	0.000722
RS	55	9.120413	1.353492	228.786941	0.000390	0.000458
RS	56	9.910900	1.353492	136.994012	0.000234	0.000278
RS	57	10.769157	1.353492	77.955672	0.000133	0.000160
RS	58	11.700994	1.321666	42.646690	0.000073	0.000089
RS	59	12.712719	1.321666	21.226958	0.000036	0.000045
RS	60	13.811182	1.321666	9.883711	0.000017	0.000021
RS	61	15.003819	1.321666	4.280686	0.000007	0.000009
RS	62	16.298704	1.321666	1.713919	0.000003	0.000004
RS	63	17.704601	1.321666	0.928125	0.000002	0.000002
PA	4+25*2+4+6 0.164549039 0.032463696 17.704601126 0.217887365 0.394353343 0.829542854 1.517040108 2.005261604 2.137809425 2.046465787 1.827915778 1.564751162 1.338548162 1.181789610 1.093067057 1.059321654 1.066851930 1.101304109 1.148145245 1.195435763 1.236915004 1.271468664 1.299223232 1.320093066 1.334608398 1.344298764 1.351460930 1.357381342 1.360357879 1.353492245 1.321666071
//
IT	3999
RD	11
LK	-6874422.495689
QD	-1451.916940 -> -1444.263135
RI	0.0252245248
TR	0.164123	0.032435
MT	17.779133
MM	C_pi: 1.056752, n_recomb: 587809.969356
RS	0	0.000000	0.220408	22066.936661	0.037541	0.022515
RS	1	0.008580	0.220408	23010.665499	0.039146	0.022595
RS	2	0.017897	0.220408	23911.655972	0.040679	0.023659
RS	3	0.028013	0.220408	24754.506555	0.042113	0.027729
RS	4	0.038997	0.387711	14678.349561	0.024971	0.017490
RS	5	0.050924	0.387711	15437.843501	0.026263	0.019597
RS	6	0.063874	0.822035	7710.257739	0.013117	0.010346
RS	7	0.077935	0.822035	8225.780365	0.013994	0.011476
RS	8	0.093202	1.523811	4748.981629	0.008079	0.006975
RS	9	0.109780	1.523811	5099.722371	0.008676	0.007805
RS	10	0.127780	2.022504	4128.643994	0.007024	0.006641
RS	11	0.147324	2.022504	4439.413575	0.007552	0.007454
RS	12	0.168546	2.158381	4470.922225	0.007606	0.007814
RS	13	0.191588	2.158381	4802.665921	0.008170	0.008668
RS	14	0.216608	2.070901	5370.574996	0.009137	0.009923
RS	15	0.243774	2.070901	5754.797637	0.009790	0.010760
RS	16	0.273271	1.852004	6881.262860	0.011707	0.012977
RS	17	0.305299	1.852004	7342.126181	0.012491	0.013939
RS	18	0.340076	1.581888	9141.896004	0.015552	0.017437
RS	19	0.377836	1.581888	9688.435831	0.016482	0.018599
RS	20	0.418837	1.347494	11999.371843	0.020414	0.023072
RS	21	0.463355	1.347494	12597.205948	0.021431	0.024342
RS	22	0.511693	1.184605	14960.024152	0.025450	0.028896
RS	23	0.564179	1.184605	15524.023857	0.026410	0.030063
RS	24	0.621168	1.092360	17363.858116	0.029540	0.033568
RS	25	0.683048	1.092360	17790.994536	0.030267	0.034399
RS	26	0.750237	1.057241	18720.105311	0.031847	0.036111
RS	27	0.823191	1.057241	18938.680970	0.032219	0.036458
RS	28	0.902404	1.065079	18909.368413	0.032169	0.036302
RS	29	0.988415	1.065079	18901.428337	0.032156	0.036152
RS	30	1.081805	1.100959	18176.243432	0.030922	0.034667
RS	31	1.183209	1.100959	17959.577356	0.030553	0.034107
RS	32	1.293314	1.149652	16895.094788	0.028742	0.032005
RS	33	1.412866	1.149652	16493.185183	0.028059	0.031127
RS	34	1.542677	1.198625	15340.320436	0.026097	0.028898
RS	35	1.683625	1.198625	14769.856265	0.025127	0.027749
RS	36	1.836668	1.241455	13620.947628	0.023172	0.025560
RS	37	2.002842	1.241455	12899.429741	0.021945	0.024161
RS	38	2.183275	1.277250	11760.632457	0.020008	0.022011
RS	39	2.379189	1.277250	10918.611445	0.018575	0.020405
RS	40	2.591914	1.306312	9798.213632	0.016669	0.018305
RS	41	2.822892	1.306312	8882.452411	0.015111	0.016578
RS	42	3.073689	1.328568	7808.954855	0.013285	0.014580
RS	43	3.346004	1.328568	6879.168856	0.011703	0.012842
RS	44	3.641686	1.344508	5889.905141	0.010020	0.011009
RS	45	3.962739	1.344508	5013.015845	0.008528	0.009377
RS	46	4.311339	1.355658	4148.699617	0.007058	0.007779
RS	47	4.689851	1.355658	3388.660760	0.005765	0.006366
RS	48	5.100840	1.364363	2686.537922	0.004570	0.005066
RS	49	5.547094	1.364363	2089.975072	0.003556	0.003955
RS	50	6.031639	1.371836	1572.995138	0.002676	0.002993
RS	51	6.557759	1.371836	1155.377386	0.001966	0.002211
RS	52	7.129023	1.376038	818.682266	0.001393	0.001579
RS	53	7.749304	1.376038	561.536075	0.000955	0.001092
RS	54	8.422808	1.369444	371.636005	0.000632	0.000731
RS	55	9.154100	1.369444	234.188320	0.000398	0.000466
RS	56	9.948141	1.369444	140.851879	0.000240	0.000284
RS	57	10.810315	1.369444	80.533849	0.000137	0.000164
RS	58	11.746466	1.335514	44.323485	0.000075	0.000092
RS	59	12.762943	1.335514	22.163476	0.000038	0.000046
RS	60	13.866638	1.335514	10.370849	0.000018	0.000022
RS	61	15.065034	1.335514	4.515484	0.000008	0.000010
RS	62	16.366258	1.335514	1.818196	0.000003	0.000004
RS	63	17.779133	1.335514	0.993545	0.000002	0.000002
PA	4+25*2+4+6 0.164123397 0.032434509 17.779133192 0.220408265 0.387710936 0.822034987 1.523810593 2.022503500 2.158381164 2.070901081 1.852003818 1.581888497 1.347493828 1.184604962 1.092360290 1.057240544 1.065079059 1.100958565 1.149651905 1.198624501 1.241455043 1.277249577 1.306312376 1.328568242 1.344508095 1.355658131 1.364362999 1.371836049 1.376037511 1.369444483 1.335514435
//
IT	4127
RD	12
LK	-6874408.066901
QD	-1442.364730 -> -1436.417830
RI	0.0248410794
TR	0.163753	0.032415
MT	17.843292
MM	C_pi: 1.060215, n_recomb: 589359.833238
RS	0	0.000000	0.222810	21905.683102	0.037169	0.022483
RS	1	0.008587	0.222810	22853.120511	0.038776	0.022528
RS	2	0.017910	0.222810	23759.738594	0.040314	0.023501
RS	3	0.028035	0.222810	24610.314500	0.041758	0.027456
RS	4	0.039029	0.382045	14971.580996	0.025403	0.017770
RS	5	0.050967	0.382045	15739.156494	0.026706	0.019880
RS	6	0.063930	0.815571	7805.023694	0.013243	0.010413
RS	7	0.078006	0.815571	8326.016827	0.014127	0.011562
RS	8	0.093290	1.529740	4750.510432	0.008060	0.006944
RS	9	0.109887	1.529740	5101.809898	0.008657	0.007783
RS	10	0.127909	2.035970	4119.384286	0.006990	0.006606
RS	11	0.147479	2.035970	4429.946590	0.007517	0.007424
RS	12	0.168729	2.173562	4460.239044	0.007568	0.007783
RS	13	0.191804	2.173562	4791.760713	0.008130	0.008639
RS	14	0.216860	2.090348	5346.618486	0.009072	0.009871
RS	15	0.244067	2.090348	5730.064548	0.009723	0.010704
RS	16	0.273611	1.872681	6840.991065	0.011607	0.012891
RS	17	0.305691	1.872681	7300.813804	0.012388	0.013841
RS	18	0.340526	1.597207	9105.971745	0.015451	0.017343
RS	19	0.378353	1.597207	9652.801497	0.016378	0.018488
RS	20	0.419427	1.355757	12000.186732	0.020361	0.023018
RS	21	0.464028	1.355757	12600.620435	0.021380	0.024272
RS	22	0.512459	1.187413	15022.367904	0.025489	0.028921
RS	23	0.565048	1.187413	15589.888774	0.026452	0.030075
RS	24	0.622153	1.091987	17484.809618	0.029667	0.033671
RS	25	0.684162	1.091987	17913.369062	0.030395	0.034492
RS	26	0.751494	1.055599	18868.967574	0.032016	0.036247
RS	27	0.824609	1.055599	19085.206370	0.032383	0.036586
RS	28	0.904001	1.063677	19046.764419	0.032318	0.036414
RS	29	0.990211	1.063677	19034.028314	0.032296	0.036259
RS	30	1.083823	1.100793	18278.371887	0.031014	0.034722
RS	31	1.185473	1.100793	18057.052407	0.030638	0.034164
RS	32	1.295851	1.151064	16961.009122	0.028779	0.032011
RS	33	1.415707	1.151064	16556.131816	0.028092	0.031139
RS	34	1.545855	1.201401	15381.578828	0.026099	0.028876
RS	35	1.687178	1.201401	14809.825969	0.025129	0.027736
RS	36	1.840636	1.245266	13648.313117	0.023158	0.025529
RS	37	2.007271	1.245266	12926.642563	0.021933	0.024139
RS	38	2.188213	1.282018	11779.353041	0.019987	0.021978
RS	39	2.384693	1.282018	10938.119473	0.018559	0.020381
RS	40	2.598044	1.312169	9810.938997	0.016647	0.018273
RS	41	2.829714	1.312169	8896.944409	0.015096	0.016555
RS	42	3.081276	1.335660	7818.381700	0.013266	0.014551
RS	43	3.354440	1.335660	6891.147235	0.011693	0.012822
RS	44	3.651059	1.352944	5898.587742	0.010008	0.010988
RS	45	3.973147	1.352944	5024.497281	0.008525	0.009365
RS	46	4.322892	1.365539	4158.150265	0.007055	0.007767
RS	47	4.702668	1.365539	3400.462444	0.005770	0.006363
RS	48	5.115053	1.375821	2696.830027	0.004576	0.005064
RS	49	5.562849	1.375821	2101.615834	0.003566	0.003959
RS	50	6.049095	1.384912	1583.221364	0.002686	0.002998
RS	51	6.577093	1.384912	1165.704076	0.001978	0.002219
RS	52	7.150428	1.390417	827.547361	0.001404	0.001587
RS	53	7.772993	1.390417	569.435407	0.000966	0.001101
RS	54	8.449015	1.384192	378.073963	0.000641	0.000738
RS	55	9.183085	1.384192	239.172919	0.000406	0.000472
RS	56	9.980186	1.384192	144.452173	0.000245	0.000289
RS	57	10.845731	1.384192	82.964223	0.000141	0.000168
RS	58	11.785597	1.348280	45.921084	0.000078	0.000094
RS	59	12.806165	1.348280	23.063217	0.000039	0.000048
RS	60	13.914366	1.348280	10.842729	0.000018	0.000023
RS	61	15.117723	1.348280	4.744812	0.000008	0.000010
RS	62	16.424407	1.348280	1.920900	0.000003	0.000004
RS	63	17.843292	1.348280	1.058827	0.000002	0.000002
PA	4+25*2+4+6 0.163752796 0.032415267 17.843291754 0.222809655 0.382044887 0.815571339 1.529739726 2.035970449 2.173561810 2.090347699 1.872681262 1.597206887 1.355756830 1.187413464 1.091987471 1.055599091 1.063677340 1.100792672 1.151064060 1.201401084 1.245266158 1.282018361 1.312168788 1.335659682 1.352944480 1.365539432 1.375820996 1.384912356 1.390416536 1.384192371 1.348279869
//
IT	4056
RD	13
LK	-6874396.795536
QD	-1434.518880 -> -1429.802046
RI	0.0244809158
TR	0.163427	0.032404
MT	17.899038
MM	C_pi: 1.063323, n_recomb: 590848.224046
RS	0	0.000000	0.225044	21759.483144	0.036828	0.022456
RS	1	0.008592	0.225044	22710.184655	0.038437	0.022469
RS	2	0.017922	0.225044	23621.810230	0.039979	0.023358
RS	3	0.028054	0.225044	24479.303652	0.041431	0.027209
RS	4	0.039056	0.377219	15234.624793	0.025784	0.018020
RS	5	0.051004	0.377219	16009.356276	0.027096	0.020130
RS	6	0.063978	0.810159	7889.123604	0.013352	0.010472
RS	7	0.078067	0.810159	8414.990419	0.014242	0.011637
RS	8	0.093366	1.535293	4752.122191	0.008043	0.006915
RS	9	0.109980	1.535293	5103.941992	0.008638	0.007762
RS	10	0.128022	2.046619	4114.891643	0.006964	0.006578
RS	11	0.147613	2.046619	4425.514719	0.007490	0.007402
RS	12	0.168888	2.184462	4457.136748	0.007544	0.007763
RS	13	0.191991	2.184462	4788.864373	0.008105	0.008623
RS	14	0.217078	2.105670	5331.692933	0.009024	0.009833
RS	15	0.244321	2.105670	5714.813802	0.009672	0.010663
RS	16	0.273905	1.890433	6809.344402	0.011525	0.012818
RS	17	0.306031	1.890433	7268.436295	0.012302	0.013758
RS	18	0.340917	1.610922	9075.488474	0.015360	0.017257
RS	19	0.378800	1.610922	9622.629475	0.016286	0.018389
RS	20	0.419939	1.363377	12000.423231	0.020311	0.022964
RS	21	0.464612	1.363377	12603.214598	0.021331	0.024204
RS	22	0.513123	1.190164	15077.024468	0.025518	0.028936
RS	23	0.565802	1.190164	15647.820076	0.026484	0.030080
RS	24	0.623007	1.091859	17592.688175	0.029775	0.033756
RS	25	0.685128	1.091859	18022.727168	0.030503	0.034569
RS	26	0.752585	1.054304	19002.996504	0.032162	0.036363
RS	27	0.825839	1.054304	19217.370183	0.032525	0.036696
RS	28	0.905386	1.062581	19171.222346	0.032447	0.036509
RS	29	0.991769	1.062581	19154.438764	0.032419	0.036350
RS	30	1.085573	1.100785	18371.835031	0.031094	0.034768
RS	31	1.187437	1.100785	18146.605583	0.030713	0.034211
RS	32	1.298052	1.152415	17023.157626	0.028811	0.032014
RS	33	1.418172	1.152415	16615.781314	0.028122	0.031147
RS	34	1.548613	1.203860	15423.185171	0.026103	0.028858
RS	35	1.690261	1.203860	14850.179346	0.025134	0.027725
RS	36	1.844079	1.248497	13678.674303	0.023151	0.025506
RS	37	2.011113	1.248497	12956.415783	0.021929	0.024123
RS	38	2.192499	1.285971	11802.026740	0.019975	0.021954
RS	39	2.389469	1.285971	10960.765683	0.018551	0.020364
RS	40	2.603363	1.317018	9827.187414	0.016632	0.018249
RS	41	2.835634	1.317018	8913.943848	0.015087	0.016538
RS	42	3.087862	1.341611	7830.013772	0.013252	0.014529
RS	43	3.361762	1.341611	6904.346129	0.011685	0.012807
RS	44	3.659194	1.360166	5907.922497	0.009999	0.010969
RS	45	3.982182	1.360166	5035.879748	0.008523	0.009355
RS	46	4.332921	1.374185	4166.998258	0.007053	0.007757
RS	47	4.713795	1.374185	3411.258103	0.005773	0.006360
RS	48	5.127393	1.386068	2705.856957	0.004580	0.005061
RS	49	5.576528	1.386068	2111.928215	0.003574	0.003962
RS	50	6.064252	1.396832	1592.126469	0.002695	0.003001
RS	51	6.593881	1.396832	1174.870493	0.001988	0.002226
RS	52	7.169016	1.403704	835.421531	0.001414	0.001594
RS	53	7.793566	1.403704	576.574932	0.000976	0.001109
RS	54	8.471776	1.397935	383.942336	0.000650	0.000746
RS	55	9.208259	1.397935	243.779642	0.000413	0.000479
RS	56	10.008019	1.397935	147.817960	0.000250	0.000294
RS	57	10.876494	1.397935	85.259410	0.000144	0.000171
RS	58	11.819589	1.360144	47.445860	0.000080	0.000096
RS	59	12.843713	1.360144	23.928973	0.000040	0.000049
RS	60	13.955829	1.360144	11.300435	0.000019	0.000024
RS	61	15.163498	1.360144	4.969036	0.000008	0.000010
RS	62	16.474930	1.360144	2.022129	0.000003	0.000004
RS	63	17.899038	1.360144	1.123989	0.000002	0.000002
PA	4+25*2+4+6 0.163426710 0.032403551 17.899038428 0.225043540 0.377218664 0.810159091 1.535292928 2.046619444 2.184461997 2.105669824 1.890433387 1.610921916 1.363377480 1.190164078 1.091858598 1.054303975 1.062581279 1.100785061 1.152414830 1.203860140 1.248496965 1.285971270 1.317017579 1.341610802 1.360166435 1.374185268 1.386067725 1.396831843 1.403704096 1.397935276 1.360144049
//
IT	4136
RD	14
LK	-6874387.810999
QD	-1427.874289 -> -1424.057758
RI	0.0241496150
TR	0.163135	0.032397
MT	17.948200
MM	C_pi: 1.066129, n_recomb: 592267.087104
RS	0	0.000000	0.227091	21629.491468	0.036520	0.022433
RS	1	0.008597	0.227091	22583.086643	0.038130	0.022417
RS	2	0.017932	0.227091	23499.166375	0.039677	0.023231
RS	3	0.028071	0.227091	24362.826115	0.041135	0.026989
RS	4	0.039080	0.373113	15469.452111	0.026119	0.018242
RS	5	0.051037	0.373113	16250.521745	0.027438	0.020350
RS	6	0.064021	0.805726	7962.667278	0.013444	0.010521
RS	7	0.078121	0.805726	8492.829444	0.014340	0.011699
RS	8	0.093433	1.540782	4752.830549	0.008025	0.006888
RS	9	0.110062	1.540782	5105.077468	0.008620	0.007741
RS	10	0.128120	2.055174	4113.634243	0.006946	0.006557
RS	11	0.147731	2.055174	4424.494858	0.007470	0.007384
RS	12	0.169028	2.191943	4459.786579	0.007530	0.007752
RS	13	0.192155	2.191943	4792.043526	0.008091	0.008615
RS	14	0.217271	2.117566	5323.885518	0.008989	0.009805
RS	15	0.244545	2.117566	5707.037465	0.009636	0.010634
RS	16	0.274164	1.905691	6784.643118	0.011455	0.012755
RS	17	0.306330	1.905691	7243.254077	0.012230	0.013688
RS	18	0.341261	1.623242	9049.468016	0.015279	0.017179
RS	19	0.379194	1.623242	9596.933393	0.016204	0.018299
RS	20	0.420389	1.370414	12000.208892	0.020261	0.022911
RS	21	0.465125	1.370414	12605.142075	0.021283	0.024139
RS	22	0.513707	1.192836	15125.118876	0.025538	0.028944
RS	23	0.566465	1.192836	15698.954635	0.026507	0.030079
RS	24	0.623759	1.091916	17689.189117	0.029867	0.033827
RS	25	0.685978	1.091916	18120.725053	0.030596	0.034633
RS	26	0.753546	1.053294	19123.831086	0.032289	0.036463
RS	27	0.826922	1.053294	19336.721198	0.032649	0.036789
RS	28	0.906606	1.061747	19283.885578	0.032559	0.036590
RS	29	0.993140	1.061747	19263.687580	0.032525	0.036428
RS	30	1.087114	1.100929	18456.966301	0.031163	0.034806
RS	31	1.189166	1.100929	18228.477616	0.030777	0.034249
RS	32	1.299991	1.153744	17081.073066	0.028840	0.032015
RS	33	1.420343	1.153744	16671.637148	0.028149	0.031153
RS	34	1.551041	1.206087	15464.105345	0.026110	0.028844
RS	35	1.692976	1.206087	14889.934855	0.025141	0.027717
RS	36	1.847111	1.251280	13710.680555	0.023149	0.025490
RS	37	2.014498	1.251280	12987.540239	0.021929	0.024112
RS	38	2.196273	1.289279	11827.315179	0.019970	0.021938
RS	39	2.393676	1.289279	10985.416263	0.018548	0.020353
RS	40	2.608048	1.321059	9845.843716	0.016624	0.018231
RS	41	2.840850	1.321059	8932.571852	0.015082	0.016526
RS	42	3.093664	1.346638	7843.117144	0.013243	0.014511
RS	43	3.368212	1.346638	6918.249275	0.011681	0.012796
RS	44	3.666362	1.366394	5917.567627	0.009991	0.010954
RS	45	3.990143	1.366394	5046.981382	0.008521	0.009347
RS	46	4.341758	1.381815	4175.185654	0.007049	0.007746
RS	47	4.723600	1.381815	3421.081104	0.005776	0.006356
RS	48	5.138268	1.395314	2713.725585	0.004582	0.005058
RS	49	5.588583	1.395314	2121.043291	0.003581	0.003964
RS	50	6.077611	1.407796	1599.855540	0.002701	0.003004
RS	51	6.608678	1.407796	1183.005452	0.001997	0.002232
RS	52	7.185399	1.416100	842.412052	0.001422	0.001600
RS	53	7.811699	1.416100	583.036638	0.000984	0.001116
RS	54	8.491840	1.410861	389.302242	0.000657	0.000752
RS	55	9.230450	1.410861	248.048012	0.000419	0.000484
RS	56	10.032556	1.410861	150.973112	0.000255	0.000298
RS	57	10.903616	1.410861	87.432799	0.000148	0.000175
RS	58	11.849558	1.371305	48.904232	0.000083	0.000099
RS	59	12.876819	1.371305	24.764022	0.000042	0.000051
RS	60	13.992390	1.371305	11.745525	0.000020	0.000024
RS	61	15.203863	1.371305	5.188841	0.000009	0.000011
RS	62	16.519482	1.371305	2.122165	0.000004	0.000004
RS	63	17.948200	1.371305	1.189193	0.000002	0.000003
PA	4+25*2+4+6 0.163135454 0.032397216 17.948199605 0.227090998 0.373112549 0.805725752 1.540782100 2.055174220 2.191943003 2.117565946 1.905690972 1.623242233 1.370413610 1.192835652 1.091916129 1.053294490 1.061747287 1.100928883 1.153743555 1.206087436 1.251280132 1.289278558 1.321059405 1.346638119 1.366394080 1.381815473 1.395314116 1.407795545 1.416100241 1.410861074 1.371304674
//
IT	3679
RD	15
LK	-6874380.504797
QD	-1422.080926 -> -1418.933415
RI	0.0238505907
TR	0.162873	0.032395
MT	17.991882
MM	C_pi: 1.068666, n_recomb: 593612.132955
RS	0	0.000000	0.228944	21515.835019	0.036246	0.022413
RS	1	0.008601	0.228944	22472.014297	0.037856	0.022371
RS	2	0.017941	0.228944	23392.058331	0.039406	0.023119
RS	3	0.028085	0.228944	24261.197999	0.040870	0.026794
RS	4	0.039102	0.369614	15678.542256	0.026412	0.018439
RS	5	0.051066	0.369614	16465.230803	0.027737	0.020544
RS	6	0.064058	0.802161	8026.270258	0.013521	0.010561
RS	7	0.078169	0.802161	8560.187519	0.014421	0.011750
RS	8	0.093493	1.546366	4752.130712	0.008005	0.006862
RS	9	0.110135	1.546366	5104.683661	0.008599	0.007719
RS	10	0.128208	2.062160	4114.515068	0.006931	0.006540
RS	11	0.147836	2.062160	4425.723429	0.007456	0.007371
RS	12	0.169152	2.196709	4466.734874	0.007525	0.007748
RS	13	0.192301	2.196709	4799.759016	0.008086	0.008614
RS	14	0.217441	2.126654	5321.569793	0.008965	0.009785
RS	15	0.244744	2.126654	5705.024426	0.009611	0.010615
RS	16	0.274394	1.918849	6765.392829	0.011397	0.012701
RS	17	0.306595	1.918849	7223.714267	0.012169	0.013628
RS	18	0.341566	1.634339	9027.089109	0.015207	0.017108
RS	19	0.379544	1.634339	9574.881593	0.016130	0.018218
RS	20	0.420789	1.376917	11999.545613	0.020214	0.022860
RS	21	0.465581	1.376917	12606.423091	0.021237	0.024078
RS	22	0.514225	1.195407	15167.553554	0.025551	0.028946
RS	23	0.567054	1.195407	15744.204616	0.026523	0.030073
RS	24	0.624426	1.092108	17775.716794	0.029945	0.033887
RS	25	0.686732	1.092108	18208.735465	0.030674	0.034686
RS	26	0.754397	1.052511	19232.922222	0.032400	0.036549
RS	27	0.827883	1.052511	19444.632642	0.032756	0.036870
RS	28	0.907688	1.061128	19385.819384	0.032657	0.036660
RS	29	0.994357	1.061128	19362.739807	0.032619	0.036495
RS	30	1.088481	1.101199	18534.260381	0.031223	0.034838
RS	31	1.190700	1.101199	18303.071256	0.030833	0.034281
RS	32	1.301711	1.155061	17134.565595	0.028865	0.032015
RS	33	1.422269	1.155061	16723.468983	0.028172	0.031157
RS	34	1.553197	1.208133	15503.622343	0.026117	0.028832
RS	35	1.695385	1.208133	14928.407068	0.025148	0.027710
RS	36	1.849803	1.253700	13743.362481	0.023152	0.025478
RS	37	2.017502	1.253700	13019.145706	0.021932	0.024105
RS	38	2.199624	1.292055	11854.229370	0.019970	0.021928
RS	39	2.397410	1.292055	11011.233417	0.018550	0.020347
RS	40	2.612208	1.324432	9866.082614	0.016620	0.018220
RS	41	2.845480	1.324432	8952.179083	0.015081	0.016518
RS	42	3.098815	1.350890	7857.157248	0.013236	0.014497
RS	43	3.373939	1.350890	6932.482950	0.011678	0.012787
RS	44	3.672726	1.371785	5927.254988	0.009985	0.010941
RS	45	3.997211	1.371785	5057.662052	0.008520	0.009339
RS	46	4.349605	1.388584	4182.682010	0.007046	0.007737
RS	47	4.732307	1.388584	3429.970563	0.005778	0.006353
RS	48	5.147925	1.403706	2720.533314	0.004583	0.005054
RS	49	5.599289	1.403706	2129.075323	0.003587	0.003965
RS	50	6.089474	1.417943	1606.530556	0.002706	0.003005
RS	51	6.621819	1.417943	1190.217687	0.002005	0.002237
RS	52	7.199950	1.427728	848.617416	0.001430	0.001605
RS	53	7.827805	1.427728	588.892937	0.000992	0.001122
RS	54	8.509661	1.423089	394.204722	0.000664	0.000758
RS	55	9.250162	1.423089	252.010595	0.000425	0.000490
RS	56	10.054352	1.423089	153.937035	0.000259	0.000302
RS	57	10.927709	1.423089	89.495115	0.000151	0.000178
RS	58	11.876181	1.381830	50.302644	0.000085	0.000101
RS	59	12.906230	1.381830	25.570771	0.000043	0.000052
RS	60	14.024872	1.381830	12.178691	0.000021	0.000025
RS	61	15.239725	1.381830	5.404317	0.000009	0.000011
RS	62	16.559066	1.381830	2.220950	0.000004	0.000005
RS	63	17.991882	1.381830	1.254328	0.000002	0.000003
PA	4+25*2+4+6 0.162873295 0.032394992 17.991881518 0.228943761 0.369614405 0.802161144 1.546365836 2.062159542 2.196709115 2.126653553 1.918849010 1.634338615 1.376916885 1.195406575 1.092107734 1.052510980 1.061127599 1.101198714 1.155060609 1.208132518 1.253700172 1.292054886 1.324432052 1.350890285 1.371784983 1.388583704 1.403705520 1.417942753 1.427728032 1.423088659 1.381829590
//
IT	4086
RD	16
LK	-6874374.451129
QD	-1416.915713 -> -1414.272892
RI	0.0235819587
TR	0.162635	0.032396
MT	18.031106
MM	C_pi: 1.070972, n_recomb: 594883.940035
RS	0	0.000000	0.230609	21417.403493	0.036003	0.022395
RS	1	0.008605	0.230609	22375.914466	0.037614	0.022330
RS	2	0.017949	0.230609	23299.504489	0.039166	0.023021
RS	3	0.028098	0.230609	24173.524008	0.040636	0.026624
RS	4	0.039121	0.366630	15864.516917	0.026668	0.018613
RS	5	0.051091	0.366630	16656.202103	0.027999	0.020715
RS	6	0.064092	0.799370	8080.661311	0.013584	0.010595
RS	7	0.078212	0.799370	8617.838096	0.014487	0.011792
RS	8	0.093546	1.552144	4749.795020	0.007984	0.006836
RS	9	0.110200	1.552144	5102.522846	0.008577	0.007696
RS	10	0.128286	2.067981	4116.774577	0.006920	0.006527
RS	11	0.147929	2.067981	4428.396108	0.007444	0.007360
RS	12	0.169263	2.199319	4476.939130	0.007526	0.007750
RS	13	0.192431	2.199319	4810.908187	0.008087	0.008619
RS	14	0.217594	2.133415	5323.614801	0.008949	0.009773
RS	15	0.244921	2.133415	5707.586561	0.009594	0.010603
RS	16	0.274600	1.930217	6750.581013	0.011348	0.012654
RS	17	0.306833	1.930217	7208.767982	0.012118	0.013577
RS	18	0.341839	1.644370	9007.742368	0.015142	0.017043
RS	19	0.379857	1.644370	9555.861772	0.016063	0.018145
RS	20	0.421147	1.382939	11998.559183	0.020170	0.022810
RS	21	0.465989	1.382939	12607.207509	0.021193	0.024020
RS	22	0.514690	1.197871	15205.182741	0.025560	0.028945
RS	23	0.567581	1.197871	15784.443042	0.026534	0.030065
RS	24	0.625024	1.092397	17853.652387	0.030012	0.033938
RS	25	0.687409	1.092397	18288.122174	0.030742	0.034731
RS	26	0.755161	1.051909	19331.759985	0.032497	0.036624
RS	27	0.828744	1.051909	19542.533262	0.032851	0.036941
RS	28	0.908658	1.060686	19478.209308	0.032743	0.036720
RS	29	0.995449	1.060686	19452.696077	0.032700	0.036552
RS	30	1.089707	1.101581	18604.349222	0.031274	0.034863
RS	31	1.192076	1.101581	18370.944746	0.030882	0.034307
RS	32	1.303254	1.156377	17183.766723	0.028886	0.032013
RS	33	1.423997	1.156377	16771.365382	0.028193	0.031159
RS	34	1.555130	1.210038	15541.414722	0.026125	0.028822
RS	35	1.697547	1.210038	14965.286000	0.025157	0.027704
RS	36	1.852217	1.255833	13776.109288	0.023158	0.025471
RS	37	2.020197	1.255833	13050.694087	0.021938	0.024102
RS	38	2.202630	1.294404	11882.098334	0.019974	0.021923
RS	39	2.400761	1.294404	11037.663834	0.018554	0.020344
RS	40	2.615940	1.327255	9887.374436	0.016621	0.018213
RS	41	2.849634	1.327255	8972.364951	0.015083	0.016514
RS	42	3.103437	1.354503	7871.776636	0.013232	0.014487
RS	43	3.379078	1.354503	6946.817212	0.011678	0.012780
RS	44	3.678437	1.376475	5936.863393	0.009980	0.010930
RS	45	4.003554	1.376475	5067.888594	0.008519	0.009333
RS	46	4.356647	1.394622	4189.529433	0.007043	0.007728
RS	47	4.740121	1.394622	3438.011411	0.005779	0.006349
RS	48	5.156591	1.411373	2726.391838	0.004583	0.005049
RS	49	5.608897	1.411373	2136.144207	0.003591	0.003965
RS	50	6.100122	1.427395	1612.276785	0.002710	0.003006
RS	51	6.633614	1.427395	1196.614556	0.002012	0.002241
RS	52	7.213011	1.438707	854.125717	0.001436	0.001610
RS	53	7.842263	1.438707	594.210166	0.000999	0.001128
RS	54	8.525658	1.434725	398.699627	0.000670	0.000764
RS	55	9.267857	1.434725	255.699179	0.000430	0.000494
RS	56	10.073919	1.434725	156.728695	0.000263	0.000306
RS	57	10.949338	1.434725	91.456872	0.000154	0.000181
RS	58	11.900083	1.391838	51.646001	0.000087	0.000103
RS	59	12.932636	1.391838	26.351732	0.000044	0.000053
RS	60	14.054035	1.391838	12.601127	0.000021	0.000026
RS	61	15.271926	1.391838	5.615990	0.000009	0.000012
RS	62	16.594610	1.391838	2.318699	0.000004	0.000005
RS	63	18.031106	1.391838	1.319519	0.000002	0.000003
PA	4+25*2+4+6 0.162634954 0.032395702 18.031105609 0.230609460 0.366630210 0.799370423 1.552143826 2.067980762 2.199319416 2.133415355 1.930216703 1.644369937 1.382938901 1.197871317 1.092397275 1.051908729 1.060686380 1.101580981 1.156376963 1.210037622 1.255832563 1.294403536 1.327255029 1.354502704 1.376475010 1.394622314 1.411372798 1.427395020 1.438707194 1.434724976 1.391838481
//
IT	3623
RD	17
LK	-6874369.347234
QD	-1412.218245 -> -1409.961981
RI	0.0233407727
TR	0.162417	0.032399
MT	18.066512
MM	C_pi: 1.073074, n_recomb: 596085.872384
RS	0	0.000000	0.232103	21332.531365	0.035788	0.022379
RS	1	0.008608	0.232103	22293.165588	0.037399	0.022294
RS	2	0.017957	0.232103	23219.946290	0.038954	0.022935
RS	3	0.028110	0.232103	24098.328974	0.040428	0.026476
RS	4	0.039138	0.364073	16030.258750	0.026893	0.018766
RS	5	0.051115	0.364073	16826.408327	0.028228	0.020865
RS	6	0.064123	0.797245	8126.829589	0.013634	0.010621
RS	7	0.078250	0.797245	8666.824838	0.014540	0.011826
RS	8	0.093594	1.558142	4745.834709	0.007962	0.006810
RS	9	0.110258	1.558142	5098.609776	0.008553	0.007672
RS	10	0.128357	2.072891	4119.968465	0.006912	0.006516
RS	11	0.148014	2.072891	4432.042798	0.007435	0.007351
RS	12	0.169363	2.200205	4489.628819	0.007532	0.007756
RS	13	0.192549	2.200205	4824.675595	0.008094	0.008629
RS	14	0.217732	2.138254	5329.117091	0.008940	0.009767
RS	15	0.245082	2.138254	5713.773758	0.009585	0.010598
RS	16	0.274786	1.940045	6739.425259	0.011306	0.012614
RS	17	0.307047	1.940045	7197.604115	0.012075	0.013534
RS	18	0.342085	1.653459	8990.989159	0.015083	0.016983
RS	19	0.380140	1.653459	9539.434379	0.016003	0.018079
RS	20	0.421470	1.388524	11997.345788	0.020127	0.022762
RS	21	0.466357	1.388524	12607.611816	0.021151	0.023965
RS	22	0.515109	1.200221	15238.772843	0.025565	0.028940
RS	23	0.568057	1.200221	15820.453554	0.026541	0.030054
RS	24	0.625563	1.092751	17924.211321	0.030070	0.033981
RS	25	0.688018	1.092751	18360.087571	0.030801	0.034770
RS	26	0.755850	1.051447	19421.664452	0.032582	0.036690
RS	27	0.829521	1.051447	19631.692974	0.032934	0.037002
RS	28	0.909533	1.060388	19562.165241	0.032818	0.036772
RS	29	0.996433	1.060388	19534.593182	0.032771	0.036602
RS	30	1.090813	1.102054	18667.941280	0.031318	0.034883
RS	31	1.193317	1.102054	18432.735382	0.030923	0.034328
RS	32	1.304645	1.157692	17228.924453	0.028903	0.032010
RS	33	1.425555	1.157692	16815.530989	0.028210	0.031159
RS	34	1.556874	1.211826	15577.349997	0.026133	0.028813
RS	35	1.699496	1.211826	15000.438511	0.025165	0.027700
RS	36	1.854395	1.257726	13808.538796	0.023165	0.025467
RS	37	2.022627	1.257726	13081.850697	0.021946	0.024101
RS	38	2.205341	1.296395	11910.474106	0.019981	0.021922
RS	39	2.403783	1.296395	11064.342167	0.018562	0.020345
RS	40	2.619306	1.329617	9909.323098	0.016624	0.018209
RS	41	2.853382	1.329617	8992.836538	0.015086	0.016512
RS	42	3.107606	1.357569	7886.755842	0.013231	0.014480
RS	43	3.383714	1.357569	6961.121390	0.011678	0.012776
RS	44	3.683589	1.380566	5946.309640	0.009976	0.010920
RS	45	4.009277	1.380566	5077.648802	0.008518	0.009327
RS	46	4.363000	1.400033	4195.766819	0.007039	0.007719
RS	47	4.747170	1.400033	3445.281124	0.005780	0.006346
RS	48	5.164411	1.418410	2731.414725	0.004582	0.005044
RS	49	5.617566	1.418410	2142.365517	0.003594	0.003965
RS	50	6.109729	1.436242	1617.206987	0.002713	0.003006
RS	51	6.644257	1.436242	1202.293108	0.002017	0.002244
RS	52	7.224796	1.449119	859.020259	0.001441	0.001614
RS	53	7.855308	1.449119	599.050164	0.001005	0.001133
RS	54	8.540094	1.445848	402.831151	0.000676	0.000768
RS	55	9.283825	1.445848	259.142562	0.000435	0.000499
RS	56	10.091577	1.445848	159.365722	0.000267	0.000310
RS	57	10.968858	1.445848	93.328158	0.000157	0.000184
RS	58	11.921656	1.401404	52.939689	0.000089	0.000105
RS	59	12.956469	1.401404	27.109516	0.000045	0.000054
RS	60	14.080358	1.401404	13.014004	0.000022	0.000026
RS	61	15.300990	1.401404	5.824346	0.000010	0.000012
RS	62	16.626693	1.401404	2.415597	0.000004	0.000005
RS	63	18.066512	1.401404	1.384864	0.000002	0.000003
PA	4+25*2+4+6 0.162417202 0.032398699 18.066511766 0.232103310 0.364072900 0.797245021 1.558141757 2.072891491 2.200204533 2.138253594 1.940044724 1.653459186 1.388523670 1.200221191 1.092751484 1.051447267 1.060387973 1.102053729 1.157691509 1.211825717 1.257726056 1.296394686 1.329616954 1.357569329 1.380565575 1.400033482 1.418409718 1.436241913 1.449118885 1.445848248 1.401403524
//
IT	3832
RD	18
LK	-6874364.972984
QD	-1407.879969 -> -1405.924536
RI	0.0231270551
TR	0.162217	0.032403
MT	18.098748
MM	C_pi: 1.074994, n_recomb: 597217.544974
RS	0	0.000000	0.233432	21260.325873	0.035599	0.022364
RS	1	0.008611	0.233432	22222.909193	0.037211	0.022263
RS	2	0.017963	0.233432	23152.570270	0.038767	0.022859
RS	3	0.028121	0.233432	24034.855637	0.040245	0.026346
RS	4	0.039154	0.361874	16177.999819	0.027089	0.018901
RS	5	0.051136	0.361874	16978.146461	0.028429	0.020999
RS	6	0.064150	0.795682	8165.693872	0.013673	0.010641
RS	7	0.078285	0.795682	8708.115074	0.014581	0.011853
RS	8	0.093637	1.564371	4740.252236	0.007937	0.006785
RS	9	0.110312	1.564371	5092.949233	0.008528	0.007647
RS	10	0.128421	2.077138	4123.625712	0.006905	0.006507
RS	11	0.148091	2.077138	4436.164243	0.007428	0.007344
RS	12	0.169454	2.199722	4504.135808	0.007542	0.007766
RS	13	0.192656	2.199722	4840.353691	0.008105	0.008642
RS	14	0.217857	2.141510	5337.282849	0.008937	0.009766
RS	15	0.245227	2.141510	5722.750201	0.009582	0.010598
RS	16	0.274955	1.948578	6731.116588	0.011271	0.012580
RS	17	0.307242	1.948578	7189.380738	0.012038	0.013497
RS	18	0.342309	1.661746	8976.208355	0.015030	0.016928
RS	19	0.380396	1.661746	9524.966553	0.015949	0.018018
RS	20	0.421763	1.393717	11995.827670	0.020086	0.022717
RS	21	0.466692	1.393717	12607.569815	0.021111	0.023914
RS	22	0.515490	1.202455	15268.788097	0.025567	0.028933
RS	23	0.568489	1.202455	15852.711171	0.026544	0.030042
RS	24	0.626053	1.093147	17988.241416	0.030120	0.034018
RS	25	0.688573	1.093147	18425.465909	0.030852	0.034803
RS	26	0.756477	1.051098	19503.549490	0.032657	0.036749
RS	27	0.830228	1.051098	19712.983236	0.033008	0.037057
RS	28	0.910329	1.060207	19638.428943	0.032883	0.036817
RS	29	0.997328	1.060207	19609.113187	0.032834	0.036645
RS	30	1.091819	1.102602	18725.471342	0.031355	0.034899
RS	31	1.194446	1.102602	18488.819730	0.030958	0.034345
RS	32	1.305910	1.159010	17270.053547	0.028918	0.032005
RS	33	1.426973	1.159010	16855.953184	0.028224	0.031157
RS	34	1.558460	1.213523	15611.149243	0.026140	0.028805
RS	35	1.701269	1.213523	15033.595536	0.025173	0.027696
RS	36	1.856376	1.259426	13840.225592	0.023175	0.025466
RS	37	2.024839	1.259426	13112.234027	0.021956	0.024102
RS	38	2.207808	1.298094	11938.867068	0.019991	0.021924
RS	39	2.406532	1.298094	11090.857487	0.018571	0.020348
RS	40	2.622369	1.331597	9931.520378	0.016630	0.018209
RS	41	2.856791	1.331597	9013.276828	0.015092	0.016513
RS	42	3.111400	1.360181	7901.811498	0.013231	0.014475
RS	43	3.387932	1.360181	6975.202853	0.011680	0.012773
RS	44	3.688277	1.384147	5955.481893	0.009972	0.010912
RS	45	4.014484	1.384147	5086.894353	0.008518	0.009323
RS	46	4.368781	1.404906	4201.400123	0.007035	0.007711
RS	47	4.753586	1.404906	3451.819210	0.005780	0.006342
RS	48	5.171527	1.424907	2735.660386	0.004581	0.005039
RS	49	5.625456	1.424907	2147.808978	0.003596	0.003965
RS	50	6.118473	1.444564	1621.402308	0.002715	0.003005
RS	51	6.653943	1.444564	1207.323943	0.002022	0.002247
RS	52	7.235523	1.459041	863.360880	0.001446	0.001617
RS	53	7.867183	1.459041	603.458010	0.001010	0.001137
RS	54	8.553234	1.456522	406.634453	0.000681	0.000773
RS	55	9.298361	1.456522	262.362610	0.000439	0.000503
RS	56	10.107651	1.456522	161.860761	0.000271	0.000314
RS	57	10.986628	1.456522	95.115697	0.000159	0.000186
RS	58	11.941294	1.410573	54.187204	0.000091	0.000107
RS	59	12.978165	1.410573	27.845450	0.000047	0.000056
RS	60	14.104321	1.410573	13.417714	0.000022	0.000027
RS	61	15.327451	1.410573	6.029438	0.000010	0.000012
RS	62	16.655903	1.410573	2.511615	0.000004	0.000005
RS	63	18.098748	1.410573	1.450299	0.000002	0.000003
PA	4+25*2+4+6 0.162216751 0.032403287 18.098748288 0.233431858 0.361874386 0.795682200 1.564370900 2.077137793 2.199721929 2.141510193 1.948577712 1.661745593 1.393717180 1.202455489 1.093146972 1.051097812 1.060207462 1.102602351 1.159010309 1.213523421 1.259425693 1.298094033 1.331596969 1.360180697 1.384147412 1.404906207 1.424906656 1.444564339 1.459040691 1.456521896 1.410572546
//
IT	4018
RD	19
LK	-6874361.169718
QD	-1403.836003 -> -1402.118539
RI	0.0229365188
TR	0.162031	0.032409
MT	18.128320
MM	C_pi: 1.076760, n_recomb: 598284.735966
RS	0	0.000000	0.234615	21198.973074	0.035433	0.022351
RS	1	0.008614	0.234615	22163.362235	0.037045	0.022235
RS	2	0.017969	0.234615	23095.643884	0.038603	0.022793
RS	3	0.028131	0.234615	23981.443357	0.040084	0.026233
RS	4	0.039168	0.359977	16310.081422	0.027261	0.019021
RS	5	0.051156	0.359977	17113.827044	0.028605	0.021117
RS	6	0.064176	0.794593	8198.237729	0.013703	0.010657
RS	7	0.078318	0.794593	8742.745498	0.014613	0.011873
RS	8	0.093677	1.570810	4733.235342	0.007911	0.006759
RS	9	0.110360	1.570810	5085.743402	0.008501	0.007621
RS	10	0.128480	2.080892	4127.497522	0.006899	0.006500
RS	11	0.148161	2.080892	4440.498081	0.007422	0.007338
RS	12	0.169537	2.198180	4519.965959	0.007555	0.007778
RS	13	0.192754	2.198180	4857.420123	0.008119	0.008658
RS	14	0.217971	2.143485	5347.521598	0.008938	0.009768
RS	15	0.245361	2.143485	5733.895489	0.009584	0.010602
RS	16	0.275109	1.956011	6725.148703	0.011241	0.012550
RS	17	0.307420	1.956011	7183.574093	0.012007	0.013465
RS	18	0.342515	1.669332	8963.124049	0.014981	0.016877
RS	19	0.380632	1.669332	9512.184827	0.015899	0.017963
RS	20	0.422032	1.398562	11994.114087	0.020048	0.022673
RS	21	0.466999	1.398562	12607.210534	0.021072	0.023865
RS	22	0.515839	1.204583	15295.771628	0.025566	0.028924
RS	23	0.568886	1.204583	15881.779885	0.026546	0.030030
RS	24	0.626502	1.093570	18046.688810	0.030164	0.034050
RS	25	0.689081	1.093570	18485.204094	0.030897	0.034832
RS	26	0.757051	1.050837	19578.550628	0.032724	0.036801
RS	27	0.830875	1.050837	19787.508757	0.033074	0.037105
RS	28	0.911058	1.060122	19708.046523	0.032941	0.036857
RS	29	0.998149	1.060122	19677.248212	0.032889	0.036682
RS	30	1.092741	1.103216	18777.637401	0.031386	0.034911
RS	31	1.195481	1.103216	18539.846239	0.030988	0.034358
RS	32	1.307070	1.160333	17307.570251	0.028929	0.031999
RS	33	1.428272	1.160333	16893.009615	0.028236	0.031155
RS	34	1.559914	1.215147	15642.935862	0.026146	0.028798
RS	35	1.702895	1.215147	15064.869435	0.025180	0.027692
RS	36	1.858192	1.260968	13871.072045	0.023185	0.025466
RS	37	2.026866	1.260968	13141.770342	0.021966	0.024105
RS	38	2.210069	1.299550	11967.132774	0.020002	0.021929
RS	39	2.409053	1.299550	11117.106649	0.018582	0.020354
RS	40	2.625177	1.333258	9953.816001	0.016637	0.018212
RS	41	2.859917	1.333258	9033.592357	0.015099	0.016516
RS	42	3.114877	1.362408	7916.863233	0.013233	0.014472
RS	43	3.391799	1.362408	6989.035634	0.011682	0.012772
RS	44	3.692575	1.387292	5964.397529	0.009969	0.010905
RS	45	4.019258	1.387292	5095.677534	0.008517	0.009319
RS	46	4.374081	1.409315	4206.498964	0.007031	0.007704
RS	47	4.759468	1.409315	3457.713208	0.005779	0.006339
RS	48	5.178052	1.430929	2739.238446	0.004578	0.005034
RS	49	5.632690	1.430929	2152.576859	0.003598	0.003964
RS	50	6.126491	1.452430	1624.951560	0.002716	0.003004
RS	51	6.662826	1.452430	1211.782643	0.002025	0.002249
RS	52	7.245360	1.468537	867.210375	0.001449	0.001619
RS	53	7.878072	1.468537	607.480857	0.001015	0.001142
RS	54	8.565285	1.466823	410.140551	0.000686	0.000777
RS	55	9.311692	1.466823	265.381228	0.000444	0.000507
RS	56	10.122393	1.466823	164.228334	0.000274	0.000317
RS	57	11.002926	1.466823	96.828516	0.000162	0.000189
RS	58	11.959305	1.419442	55.393224	0.000093	0.000109
RS	59	12.998066	1.419442	28.562418	0.000048	0.000057
RS	60	14.126302	1.419442	13.813889	0.000023	0.000028
RS	61	15.351722	1.419442	6.232120	0.000010	0.000013
RS	62	16.682697	1.419442	2.607162	0.000004	0.000005
RS	63	18.128320	1.419442	1.516123	0.000003	0.000003
PA	4+25*2+4+6 0.162031061 0.032408973 18.128319517 0.234615017 0.359976797 0.794593291 1.570809942 2.080891624 2.198180033 2.143485100 1.956010946 1.669331859 1.398561940 1.204582712 1.093570230 1.050836686 1.060121519 1.103215915 1.160333375 1.215147411 1.260967882 1.299550492 1.333258011 1.362407937 1.387292374 1.409314894 1.430929287 1.452429997 1.468537335 1.466823072 1.419441543
//
IT	3784
RD	20
LK	-6874357.818925
QD	-1400.031721 -> -1398.505645
RI	0.0227672773
TR	0.161859	0.032415
MT	18.155549
MM	C_pi: 1.078386, n_recomb: 599290.554954
RS	0	0.000000	0.235666	21147.200176	0.035287	0.022340
RS	1	0.008616	0.235666	22113.272470	0.036899	0.022210
RS	2	0.017975	0.235666	23047.949038	0.038459	0.022736
RS	3	0.028140	0.235666	23936.923030	0.039942	0.026136
RS	4	0.039181	0.358330	16428.530561	0.027413	0.019128
RS	5	0.051174	0.358330	17235.529169	0.028760	0.021223
RS	6	0.064199	0.793897	8225.316202	0.013725	0.010668
RS	7	0.078347	0.793897	8771.615094	0.014637	0.011888
RS	8	0.093714	1.577457	4724.858116	0.007884	0.006733
RS	9	0.110405	1.577457	5077.072481	0.008472	0.007594
RS	10	0.128534	2.084256	4131.424176	0.006894	0.006494
RS	11	0.148226	2.084256	4444.875705	0.007417	0.007332
RS	12	0.169614	2.195786	4536.771939	0.007570	0.007793
RS	13	0.192844	2.195786	4875.507273	0.008135	0.008676
RS	14	0.218077	2.144409	5359.347604	0.008943	0.009774
RS	15	0.245484	2.144409	5746.698124	0.009589	0.010610
RS	16	0.275252	1.962510	6721.037329	0.011215	0.012523
RS	17	0.307585	1.962510	7179.680494	0.011980	0.013437
RS	18	0.342703	1.676310	8951.394980	0.014937	0.016829
RS	19	0.380848	1.676310	9500.743405	0.015853	0.017912
RS	20	0.422280	1.403090	11992.209058	0.020011	0.022631
RS	21	0.467281	1.403090	12606.549247	0.021036	0.023819
RS	22	0.516160	1.206603	15320.120259	0.025564	0.028914
RS	23	0.569250	1.206603	15908.068383	0.026545	0.030016
RS	24	0.626915	1.094006	18100.234209	0.030203	0.034079
RS	25	0.689549	1.094006	18539.978334	0.030937	0.034857
RS	26	0.757579	1.050642	19647.471656	0.032785	0.036847
RS	27	0.831471	1.050642	19856.044762	0.033133	0.037149
RS	28	0.911729	1.060110	19771.701412	0.032992	0.036892
RS	29	0.998903	1.060110	19739.639782	0.032938	0.036715
RS	30	1.093589	1.103880	18824.921002	0.031412	0.034920
RS	31	1.196432	1.103880	18586.252763	0.031014	0.034368
RS	32	1.308137	1.161659	17341.670289	0.028937	0.031992
RS	33	1.429467	1.161659	16926.870194	0.028245	0.031150
RS	34	1.561251	1.216710	15672.680929	0.026152	0.028791
RS	35	1.704390	1.216710	15094.230340	0.025187	0.027689
RS	36	1.859863	1.262375	13900.944834	0.023196	0.025468
RS	37	2.028731	1.262375	13170.344572	0.021977	0.024108
RS	38	2.212150	1.300803	11995.049264	0.020015	0.021936
RS	39	2.411372	1.300803	11142.913269	0.018594	0.020361
RS	40	2.627761	1.334647	9976.031463	0.016646	0.018216
RS	41	2.862794	1.334647	9053.656587	0.015107	0.016521
RS	42	3.118078	1.364305	7931.801413	0.013235	0.014471
RS	43	3.395359	1.364305	7002.560451	0.011685	0.012771
RS	44	3.696531	1.390061	5973.016668	0.009967	0.010899
RS	45	4.023653	1.390061	5104.001084	0.008517	0.009315
RS	46	4.378960	1.413315	4211.111905	0.007027	0.007696
RS	47	4.764883	1.413315	3463.027898	0.005779	0.006335
RS	48	5.184058	1.436533	2742.220896	0.004576	0.005029
RS	49	5.639350	1.436533	2156.743065	0.003599	0.003963
RS	50	6.133872	1.459886	1627.932662	0.002716	0.003003
RS	51	6.671003	1.459886	1215.734629	0.002029	0.002251
RS	52	7.254416	1.477648	870.625010	0.001453	0.001622
RS	53	7.888097	1.477648	611.159569	0.001020	0.001145
RS	54	8.576378	1.476778	413.380616	0.000690	0.000781
RS	55	9.323964	1.476778	268.217201	0.000448	0.000511
RS	56	10.135965	1.476778	166.478924	0.000278	0.000320
RS	57	11.017930	1.476778	98.471944	0.000164	0.000192
RS	58	11.975889	1.427977	56.561629	0.000094	0.000111
RS	59	13.016388	1.427977	29.261215	0.000049	0.000058
RS	60	14.146541	1.427977	14.202281	0.000024	0.000028
RS	61	15.374071	1.427977	6.431972	0.000011	0.000013
RS	62	16.707369	1.427977	2.701925	0.000005	0.000005
RS	63	18.155549	1.427977	1.582023	0.000003	0.000003
PA	4+25*2+4+6 0.161858524 0.032415464 18.155548925 0.235666177 0.358329812 0.793897362 1.577456751 2.084256331 2.195786004 2.144409072 1.962509990 1.676309590 1.403090431 1.206602841 1.094005905 1.050641516 1.060110398 1.103880321 1.161659058 1.216709837 1.262375470 1.300802853 1.334647118 1.364304905 1.390060804 1.413314720 1.436533183 1.459886233 1.477648329 1.476777792 1.427977118
//
IT	4401
RD	21
LK	-6874354.834625
QD	-1396.434526 -> -1395.064863
RI	0.0226149837
TR	0.161698	0.032422
MT	18.180729
MM	C_pi: 1.079891, n_recomb: 600240.758184
RS	0	0.000000	0.236606	21103.247074	0.035158	0.022329
RS	1	0.008619	0.236606	22070.896805	0.036770	0.022188
RS	2	0.017980	0.236606	23007.777616	0.038331	0.022685
RS	3	0.028149	0.236606	23899.641412	0.039817	0.026050
RS	4	0.039193	0.356892	16535.282783	0.027548	0.019222
RS	5	0.051190	0.356892	17345.240575	0.028897	0.021317
RS	6	0.064221	0.793529	8247.739496	0.013741	0.010675
RS	7	0.078374	0.793529	8795.577051	0.014653	0.011899
RS	8	0.093748	1.584259	4715.391420	0.007856	0.006707
RS	9	0.110447	1.584259	5067.226256	0.008442	0.007567
RS	10	0.128584	2.087307	4135.340059	0.006889	0.006489
RS	11	0.148285	2.087307	4449.229022	0.007412	0.007327
RS	12	0.169684	2.192737	4554.263405	0.007587	0.007810
RS	13	0.192928	2.192737	4894.308449	0.008154	0.008695
RS	14	0.218174	2.144501	5372.354122	0.008950	0.009782
RS	15	0.245597	2.144501	5760.730598	0.009597	0.010620
RS	16	0.275383	1.968216	6718.452369	0.011193	0.012500
RS	17	0.307736	1.968216	7177.358633	0.011957	0.013413
RS	18	0.342878	1.682746	8940.895365	0.014896	0.016785
RS	19	0.381048	1.682746	9490.520964	0.015811	0.017864
RS	20	0.422508	1.407343	11990.142751	0.019976	0.022591
RS	21	0.467542	1.407343	12605.630771	0.021001	0.023775
RS	22	0.516457	1.208518	15342.320617	0.025560	0.028904
RS	23	0.569587	1.208518	15932.080453	0.026543	0.030003
RS	24	0.627297	1.094443	18149.647554	0.030237	0.034104
RS	25	0.689981	1.094443	18590.560415	0.030972	0.034880
RS	26	0.758067	1.050496	19711.182416	0.032839	0.036890
RS	27	0.832021	1.050496	19919.441659	0.033186	0.037189
RS	28	0.912349	1.060158	19830.210085	0.033037	0.036922
RS	29	0.999601	1.060158	19797.067908	0.032982	0.036745
RS	30	1.094372	1.104581	18867.998532	0.031434	0.034927
RS	31	1.197312	1.104581	18628.670345	0.031035	0.034375
RS	32	1.309124	1.162982	17372.774308	0.028943	0.031983
RS	33	1.430572	1.162982	16957.920730	0.028252	0.031145
RS	34	1.562488	1.218217	15700.577889	0.026157	0.028785
RS	35	1.705773	1.218217	15121.855820	0.025193	0.027686
RS	36	1.861407	1.263670	13929.850355	0.023207	0.025472
RS	37	2.030455	1.263670	13197.973822	0.021988	0.024113
RS	38	2.214073	1.301881	12022.576920	0.020030	0.021944
RS	39	2.413516	1.301881	11168.260354	0.018606	0.020369
RS	40	2.630149	1.335804	9998.107782	0.016657	0.018222
RS	41	2.865453	1.335804	9073.444669	0.015116	0.016526
RS	42	3.121037	1.365916	7946.612499	0.013239	0.014471
RS	43	3.398649	1.365916	7015.794046	0.011688	0.012772
RS	44	3.700187	1.392499	5981.370804	0.009965	0.010894
RS	45	4.027714	1.392499	5111.917864	0.008516	0.009312
RS	46	4.383470	1.416955	4215.298425	0.007023	0.007689
RS	47	4.769888	1.416955	3467.834189	0.005777	0.006331
RS	48	5.189610	1.441765	2744.687623	0.004573	0.005023
RS	49	5.645506	1.441765	2160.384181	0.003599	0.003961
RS	50	6.140695	1.466977	1630.417572	0.002716	0.003001
RS	51	6.678562	1.466977	1219.240629	0.002031	0.002252
RS	52	7.262787	1.486416	873.654367	0.001456	0.001623
RS	53	7.897365	1.486416	614.531634	0.001024	0.001149
RS	54	8.586635	1.486431	416.381238	0.000694	0.000785
RS	55	9.335311	1.486431	270.888606	0.000451	0.000515
RS	56	10.148514	1.486431	168.624105	0.000281	0.000324
RS	57	11.031804	1.486431	100.052937	0.000167	0.000194
RS	58	11.991222	1.436261	57.695309	0.000096	0.000113
RS	59	13.033330	1.436261	29.943948	0.000050	0.000059
RS	60	14.165254	1.436261	14.584229	0.000024	0.000029
RS	61	15.394736	1.436261	6.629752	0.000011	0.000013
RS	62	16.730183	1.436261	2.796294	0.000005	0.000006
RS	63	18.180729	1.436261	1.648302	0.000003	0.000003
PA	4+25*2+4+6 0.161697680 0.032422497 18.180728508 0.236606035 0.356891898 0.793528644 1.584258805 2.087307453 2.192737045 2.144501101 1.968216485 1.682745769 1.407342885 1.208518192 1.094442537 1.050496230 1.060157915 1.104581448 1.162982379 1.218217125 1.263669657 1.301880884 1.335804111 1.365915670 1.392499448 1.416955241 1.441764984 1.466976906 1.486416342 1.486430726 1.436261186
//
IT	3865
RD	22
LK	-6874352.150663
QD	-1393.017509 -> -1391.777717
RI	0.0224787543
TR	0.161547	0.032430
MT	18.204161
MM	C_pi: 1.081287, n_recomb: 601136.168933
RS	0	0.000000	0.237447	21066.004015	0.035044	0.022319
RS	1	0.008621	0.237447	22035.135583	0.036656	0.022169
RS	2	0.017985	0.237447	22974.050902	0.038218	0.022641
RS	3	0.028156	0.237447	23868.552677	0.039706	0.025976
RS	4	0.039205	0.355622	16632.145808	0.027668	0.019307
RS	5	0.051205	0.355622	17444.807896	0.029020	0.021403
RS	6	0.064241	0.793408	8266.359807	0.013751	0.010680
RS	7	0.078400	0.793408	8815.525922	0.014665	0.011907
RS	8	0.093780	1.591185	4704.963786	0.007827	0.006681
RS	9	0.110485	1.591185	5056.342498	0.008411	0.007539
RS	10	0.128631	2.090164	4139.030813	0.006885	0.006484
RS	11	0.148341	2.090164	4453.330822	0.007408	0.007323
RS	12	0.169750	2.189219	4572.100461	0.007606	0.007828
RS	13	0.193005	2.189219	4913.463537	0.008174	0.008716
RS	14	0.218265	2.143871	5386.324728	0.008960	0.009793
RS	15	0.245702	2.143871	5775.765537	0.009608	0.010632
RS	16	0.275505	1.973247	6717.048755	0.011174	0.012480
RS	17	0.307877	1.973247	7176.249168	0.011938	0.013393
RS	18	0.343040	1.688712	8931.331018	0.014857	0.016744
RS	19	0.381234	1.688712	9481.217528	0.015772	0.017820
RS	20	0.422721	1.411334	11987.962975	0.019942	0.022553
RS	21	0.467784	1.411334	12604.510486	0.020968	0.023733
RS	22	0.516732	1.210332	15362.568452	0.025556	0.028893
RS	23	0.569900	1.210332	15954.018610	0.026540	0.029990
RS	24	0.627652	1.094873	18195.308413	0.030268	0.034127
RS	25	0.690382	1.094873	18637.326290	0.031004	0.034901
RS	26	0.758521	1.050389	19770.150733	0.032888	0.036928
RS	27	0.832533	1.050389	19978.147539	0.033234	0.037225
RS	28	0.912926	1.060250	19884.024304	0.033077	0.036950
RS	29	1.000250	1.060250	19849.950215	0.033021	0.036770
RS	30	1.095101	1.105312	18907.123026	0.031452	0.034931
RS	31	1.198130	1.105312	18667.322086	0.031053	0.034381
RS	32	1.310041	1.164304	17400.953427	0.028947	0.031974
RS	33	1.431599	1.164304	16986.213864	0.028257	0.031139
RS	34	1.563637	1.219679	15726.546056	0.026161	0.028779
RS	35	1.707058	1.219679	15147.664107	0.025198	0.027682
RS	36	1.862843	1.264871	13957.608798	0.023219	0.025476
RS	37	2.032058	1.264871	13224.496553	0.021999	0.024119
RS	38	2.215862	1.302816	12049.483783	0.020045	0.021954
RS	39	2.415510	1.302816	11192.954432	0.018620	0.020379
RS	40	2.632370	1.336767	10019.855553	0.016668	0.018230
RS	41	2.867926	1.336767	9092.810721	0.015126	0.016533
RS	42	3.123789	1.367284	7961.166490	0.013244	0.014473
RS	43	3.401709	1.367284	7028.649475	0.011692	0.012773
RS	44	3.703589	1.394653	5989.408995	0.009963	0.010890
RS	45	4.031493	1.394653	5119.407853	0.008516	0.009310
RS	46	4.387666	1.420282	4219.061611	0.007018	0.007683
RS	47	4.774544	1.420282	3472.153075	0.005776	0.006328
RS	48	5.194775	1.446670	2746.672753	0.004569	0.005017
RS	49	5.651233	1.446670	2163.539311	0.003599	0.003959
RS	50	6.147043	1.473744	1632.448940	0.002716	0.002999
RS	51	6.685595	1.473744	1222.338600	0.002033	0.002253
RS	52	7.270576	1.494880	876.331879	0.001458	0.001625
RS	53	7.905988	1.494880	617.622519	0.001027	0.001152
RS	54	8.596178	1.495807	419.163768	0.000697	0.000788
RS	55	9.345869	1.495807	273.408366	0.000455	0.000518
RS	56	10.160190	1.495807	170.671085	0.000284	0.000327
RS	57	11.044713	1.495807	101.575127	0.000169	0.000196
RS	58	12.005490	1.444297	58.796368	0.000098	0.000115
RS	59	13.049096	1.444297	30.611134	0.000051	0.000060
RS	60	14.182669	1.444297	14.959676	0.000025	0.000030
RS	61	15.413967	1.444297	6.825285	0.000011	0.000014
RS	62	16.751414	1.444297	2.890125	0.000005	0.000006
RS	63	18.204161	1.444297	1.714815	0.000003	0.000003
PA	4+25*2+4+6 0.161546982 0.032429794 18.204161483 0.237446676 0.355621849 0.793407562 1.591185374 2.090163981 2.189218674 2.143871193 1.973246945 1.688712383 1.411333759 1.210332278 1.094873080 1.050388533 1.060249920 1.105311988 1.164303879 1.219679228 1.264870568 1.302816408 1.336767196 1.367284255 1.394653366 1.420282176 1.446669517 1.473743870 1.494880309 1.495807248 1.444297450
//
IT	3275
RD	23
LK	-6874349.717803
QD	-1389.771826 -> -1388.641455
RI	0.0223556048
TR	0.161405	0.032437
MT	18.226106
MM	C_pi: 1.082592, n_recomb: 601983.397677
RS	0	0.000000	0.238201	21034.503271	0.034942	0.022309
RS	1	0.008623	0.238201	22005.036759	0.036554	0.022151
RS	2	0.017990	0.238201	22945.843290	0.038117	0.022601
RS	3	0.028164	0.238201	23842.769510	0.039607	0.025910
RS	4	0.039215	0.354501	16720.157302	0.027775	0.019384
RS	5	0.051220	0.354501	17535.302271	0.029129	0.021480
RS	6	0.064259	0.793507	8281.608423	0.013757	0.010682
RS	7	0.078424	0.793507	8831.917699	0.014671	0.011912
RS	8	0.093809	1.598257	4693.625397	0.007797	0.006655
RS	9	0.110521	1.598257	5044.476447	0.008380	0.007512
RS	10	0.128674	2.092863	4142.511194	0.006881	0.006480
RS	11	0.148393	2.092863	4457.198519	0.007404	0.007319
RS	12	0.169812	2.185306	4590.237045	0.007625	0.007847
RS	13	0.193078	2.185306	4932.925407	0.008194	0.008737
RS	14	0.218350	2.142685	5400.979235	0.008972	0.009805
RS	15	0.245801	2.142685	5791.509035	0.009621	0.010646
RS	16	0.275619	1.977726	6716.562396	0.011157	0.012462
RS	17	0.308009	1.977726	7176.079248	0.011921	0.013374
RS	18	0.343192	1.694272	8922.600054	0.014822	0.016705
RS	19	0.381408	1.694272	9472.735349	0.015736	0.017779
RS	20	0.422920	1.415102	11985.686274	0.019910	0.022516
RS	21	0.468011	1.415102	12603.218220	0.020936	0.023694
RS	22	0.516990	1.212059	15381.173207	0.025551	0.028882
RS	23	0.570194	1.212059	15974.210224	0.026536	0.029977
RS	24	0.627984	1.095295	18237.832214	0.030296	0.034148
RS	25	0.690758	1.095295	18680.898770	0.031032	0.034919
RS	26	0.758945	1.050310	19825.115673	0.032933	0.036964
RS	27	0.833012	1.050310	20032.891392	0.033278	0.037258
RS	28	0.913466	1.060379	19933.832868	0.033114	0.036974
RS	29	1.000857	1.060379	19898.953590	0.033056	0.036794
RS	30	1.095783	1.106068	18942.855910	0.031467	0.034933
RS	31	1.198896	1.106068	18702.743614	0.031069	0.034384
RS	32	1.310899	1.165623	17426.647274	0.028949	0.031964
RS	33	1.432561	1.165623	17012.162777	0.028260	0.031131
RS	34	1.564713	1.221105	15750.838176	0.026165	0.028773
RS	35	1.708261	1.221105	15171.895779	0.025203	0.027679
RS	36	1.864188	1.265995	13984.362414	0.023230	0.025481
RS	37	2.033559	1.265995	13250.054397	0.022011	0.024125
RS	38	2.217536	1.303634	12075.843146	0.020060	0.021966
RS	39	2.417377	1.303634	11217.078949	0.018634	0.020389
RS	40	2.634450	1.337567	10041.324341	0.016680	0.018239
RS	41	2.870241	1.337567	9111.820171	0.015136	0.016541
RS	42	3.126365	1.368447	7975.513845	0.013249	0.014475
RS	43	3.404574	1.368447	7041.194129	0.011697	0.012776
RS	44	3.706773	1.396563	5997.195823	0.009962	0.010886
RS	45	4.035030	1.396563	5126.548321	0.008516	0.009308
RS	46	4.391594	1.423332	4222.495388	0.007014	0.007676
RS	47	4.778903	1.423332	3476.076072	0.005774	0.006325
RS	48	5.199610	1.451284	2748.260666	0.004565	0.005012
RS	49	5.656595	1.451284	2166.284822	0.003599	0.003957
RS	50	6.152986	1.480223	1634.093951	0.002715	0.002996
RS	51	6.692180	1.480223	1225.084122	0.002035	0.002254
RS	52	7.277869	1.503078	878.700974	0.001460	0.001626
RS	53	7.914062	1.503078	620.465260	0.001031	0.001155
RS	54	8.605114	1.504948	421.751534	0.000701	0.000791
RS	55	9.355755	1.504948	275.792657	0.000458	0.000522
RS	56	10.171123	1.504948	172.630439	0.000287	0.000330
RS	57	11.056801	1.504948	103.045017	0.000171	0.000199
RS	58	12.018851	1.452162	59.867541	0.000099	0.000116
RS	59	13.063858	1.452162	31.264841	0.000052	0.000061
RS	60	14.198976	1.452162	15.329971	0.000025	0.000030
RS	61	15.431975	1.452162	7.019355	0.000012	0.000014
RS	62	16.771296	1.452162	2.983830	0.000005	0.000006
RS	63	18.226106	1.452162	1.781887	0.000003	0.000004
PA	4+25*2+4+6 0.161405128 0.032437155 18.226105586 0.238201196 0.354500628 0.793507440 1.598256797 2.092862957 2.185306134 2.142685351 1.977725712 1.694271766 1.415102426 1.212059055 1.095294918 1.050310399 1.060379345 1.106068311 1.165622995 1.221104992 1.265994816 1.303633948 1.337567477 1.368447373 1.396563311 1.423332395 1.451283934 1.480223094 1.503077676 1.504947986 1.452162085
//
IT	4120
RD	24
LK	-6874347.495783
QD	-1386.672389 -> -1385.635473
RI	0.0222452773
TR	0.161273	0.032445
MT	18.246468
MM	C_pi: 1.083802, n_recomb: 602783.182768
RS	0	0.000000	0.238877	21008.032634	0.034852	0.022301
RS	1	0.008625	0.238877	21979.888778	0.036464	0.022136
RS	2	0.017994	0.238877	22922.450601	0.038028	0.022566
RS	3	0.028171	0.238877	23821.602650	0.039519	0.025853
RS	4	0.039225	0.353499	16800.604804	0.027872	0.019454
RS	5	0.051233	0.353499	17618.032709	0.029228	0.021551
RS	6	0.064277	0.793769	8294.095040	0.013760	0.010682
RS	7	0.078446	0.793769	8845.389878	0.014674	0.011914
RS	8	0.093836	1.605408	4681.567238	0.007767	0.006629
RS	9	0.110555	1.605408	5031.830599	0.008348	0.007483
RS	10	0.128715	2.095438	4145.702453	0.006878	0.006477
RS	11	0.148441	2.095438	4460.747801	0.007400	0.007315
RS	12	0.169869	2.181097	4608.464155	0.007645	0.007867
RS	13	0.193145	2.181097	4952.471363	0.008216	0.008759
RS	14	0.218428	2.141041	5416.070173	0.008985	0.009818
RS	15	0.245892	2.141041	5807.698727	0.009635	0.010662
RS	16	0.275725	1.981700	6716.818489	0.011143	0.012446
RS	17	0.308131	1.981700	7176.665279	0.011906	0.013358
RS	18	0.343332	1.699463	8914.476782	0.014789	0.016669
RS	19	0.381569	1.699463	9464.841086	0.015702	0.017741
RS	20	0.423104	1.418660	11983.224733	0.019880	0.022481
RS	21	0.468221	1.418660	12601.665708	0.020906	0.023657
RS	22	0.517230	1.213691	15398.256053	0.025545	0.028871
RS	23	0.570465	1.213691	15992.776975	0.026532	0.029964
RS	24	0.628292	1.095694	18277.454945	0.030322	0.034167
RS	25	0.691107	1.095694	18721.507237	0.031058	0.034936
RS	26	0.759339	1.050243	19876.390328	0.032974	0.036997
RS	27	0.833456	1.050243	20083.967889	0.033319	0.037289
RS	28	0.913966	1.060528	19979.897834	0.033146	0.036996
RS	29	1.001419	1.060528	19944.315705	0.033087	0.036814
RS	30	1.096416	1.106831	18975.410421	0.031480	0.034933
RS	31	1.199605	1.106831	18735.119009	0.031081	0.034385
RS	32	1.311695	1.166927	17449.892576	0.028949	0.031953
RS	33	1.433453	1.166927	17035.788874	0.028262	0.031123
RS	34	1.565711	1.222484	15773.426892	0.026168	0.028767
RS	35	1.709377	1.222484	15194.514764	0.025207	0.027676
RS	36	1.865434	1.267041	14009.979439	0.023242	0.025487
RS	37	2.034951	1.267041	13274.526038	0.022022	0.024131
RS	38	2.219089	1.304334	12101.533638	0.020076	0.021977
RS	39	2.419108	1.304334	11240.527281	0.018648	0.020400
RS	40	2.636379	1.338213	10062.373988	0.016693	0.018249
RS	41	2.872389	1.338213	9130.361123	0.015147	0.016549
RS	42	3.128754	1.369415	7989.561548	0.013254	0.014478
RS	43	3.407231	1.369415	7053.361975	0.011701	0.012778
RS	44	3.709726	1.398239	6004.690865	0.009962	0.010883
RS	45	4.038312	1.398239	5133.318644	0.008516	0.009306
RS	46	4.395237	1.426120	4225.581750	0.007010	0.007670
RS	47	4.782947	1.426120	3479.603450	0.005773	0.006321
RS	48	5.204096	1.455618	2749.472048	0.004561	0.005006
RS	49	5.661570	1.455618	2168.645855	0.003598	0.003955
RS	50	6.158499	1.486420	1635.382739	0.002713	0.002993
RS	51	6.698289	1.486420	1227.504018	0.002036	0.002254
RS	52	7.284635	1.511008	880.787038	0.001461	0.001627
RS	53	7.921553	1.511008	623.078628	0.001034	0.001157
RS	54	8.613404	1.513839	424.160876	0.000704	0.000794
RS	55	9.364926	1.513839	278.050810	0.000461	0.000525
RS	56	10.181267	1.513839	174.506965	0.000290	0.000332
RS	57	11.068017	1.513839	104.464723	0.000173	0.000201
RS	58	12.031247	1.459807	60.910414	0.000101	0.000118
RS	59	13.077556	1.459807	31.905077	0.000053	0.000063
RS	60	14.214107	1.459807	15.694687	0.000026	0.000031
RS	61	15.448685	1.459807	7.211553	0.000012	0.000014
RS	62	16.789744	1.459807	3.077142	0.000005	0.000006
RS	63	18.246468	1.459807	1.849273	0.000003	0.000004
PA	4+25*2+4+6 0.161272615 0.032444749 18.246468328 0.238876874 0.353498564 0.793768612 1.605408420 2.095437681 2.181096833 2.141041416 1.981699738 1.699463278 1.418659832 1.213690622 1.095694068 1.050243288 1.060528000 1.106831216 1.166927486 1.222484386 1.267040680 1.304333583 1.338212613 1.369414744 1.398238799 1.426120485 1.455618093 1.486420241 1.511008219 1.513838520 1.459806936
//
IT	3477
RD	25
LK	-6874345.456040
QD	-1383.722378 -> -1382.766190
RI	0.0221454833
TR	0.161147	0.032452
MT	18.265801
MM	C_pi: 1.084941, n_recomb: 603539.083594
RS	0	0.000000	0.239486	20985.668237	0.034771	0.022292
RS	1	0.008627	0.239486	21958.781605	0.036383	0.022121
RS	2	0.017998	0.239486	22902.986152	0.037948	0.022535
RS	3	0.028177	0.239486	23804.199197	0.039441	0.025802
RS	4	0.039234	0.352598	16874.533826	0.027959	0.019517
RS	5	0.051246	0.352598	17694.076189	0.029317	0.021616
RS	6	0.064293	0.794162	8304.271840	0.013759	0.010681
RS	7	0.078466	0.794162	8856.421381	0.014674	0.011915
RS	8	0.093862	1.612620	4668.945791	0.007736	0.006603
RS	9	0.110586	1.612620	5018.574138	0.008315	0.007455
RS	10	0.128753	2.097912	4148.637689	0.006874	0.006473
RS	11	0.148487	2.097912	4464.016396	0.007396	0.007311
RS	12	0.169923	2.176686	4626.679163	0.007666	0.007887
RS	13	0.193209	2.176686	4971.995014	0.008238	0.008782
RS	14	0.218503	2.139034	5431.484149	0.008999	0.009832
RS	15	0.245979	2.139034	5824.217982	0.009650	0.010678
RS	16	0.275826	1.985291	6717.558974	0.011130	0.012432
RS	17	0.308247	1.985291	7177.741141	0.011893	0.013344
RS	18	0.343466	1.704351	8906.847874	0.014758	0.016634
RS	19	0.381722	1.704351	9457.424950	0.015670	0.017704
RS	20	0.423279	1.422041	11980.617479	0.019851	0.022447
RS	21	0.468421	1.422041	12599.904453	0.020877	0.023621
RS	22	0.517457	1.215246	15414.030848	0.025539	0.028860
RS	23	0.570723	1.215246	16009.947813	0.026527	0.029951
RS	24	0.628585	1.096081	18314.547572	0.030345	0.034184
RS	25	0.691437	1.096081	18759.531713	0.031083	0.034952
RS	26	0.759713	1.050195	19924.409479	0.033013	0.037028
RS	27	0.833878	1.050195	20131.810615	0.033356	0.037318
RS	28	0.914441	1.060701	20022.698871	0.033175	0.037016
RS	29	1.001954	1.060701	19986.500513	0.033116	0.036833
RS	30	1.097016	1.107611	19005.131413	0.031489	0.034932
RS	31	1.200279	1.107611	18764.777851	0.031091	0.034385
RS	32	1.312451	1.168232	17470.941459	0.028947	0.031941
RS	33	1.434299	1.168232	17057.329190	0.028262	0.031114
RS	34	1.566658	1.223843	15794.399132	0.026170	0.028761
RS	35	1.710436	1.223843	15215.608487	0.025211	0.027672
RS	36	1.866618	1.268039	14034.496409	0.023254	0.025493
RS	37	2.036272	1.268039	13297.953864	0.022033	0.024138
RS	38	2.220562	1.304958	12126.507842	0.020092	0.021990
RS	39	2.420751	1.304958	11263.275251	0.018662	0.020412
RS	40	2.638209	1.338749	10082.982397	0.016706	0.018260
RS	41	2.874427	1.338749	9148.433170	0.015158	0.016558
RS	42	3.131022	1.370238	8003.305824	0.013261	0.014482
RS	43	3.409753	1.370238	7065.169708	0.011706	0.012782
RS	44	3.712530	1.399736	6011.910599	0.009961	0.010881
RS	45	4.041426	1.399736	5139.752080	0.008516	0.009304
RS	46	4.398695	1.428701	4228.372770	0.007006	0.007664
RS	47	4.786785	1.428701	3482.790035	0.005771	0.006318
RS	48	5.208354	1.459727	2750.359512	0.004557	0.005000
RS	49	5.666291	1.459727	2170.671943	0.003597	0.003953
RS	50	6.163733	1.492393	1636.357395	0.002711	0.002990
RS	51	6.704088	1.492393	1229.634887	0.002037	0.002254
RS	52	7.291057	1.518724	882.623145	0.001462	0.001627
RS	53	7.928663	1.518724	625.486960	0.001036	0.001160
RS	54	8.621273	1.522556	426.403453	0.000707	0.000796
RS	55	9.373633	1.522556	280.192714	0.000464	0.000528
RS	56	10.190897	1.522556	176.308219	0.000292	0.000335
RS	57	11.078664	1.522556	105.839540	0.000175	0.000203
RS	58	12.043016	1.467307	61.928429	0.000103	0.000120
RS	59	13.090559	1.467307	32.533909	0.000054	0.000064
RS	60	14.228472	1.467307	16.054973	0.000027	0.000032
RS	61	15.464549	1.467307	7.402474	0.000012	0.000015
RS	62	16.807259	1.467307	3.170342	0.000005	0.000006
RS	63	18.265801	1.467307	1.917175	0.000003	0.000004
PA	4+25*2+4+6 0.161146556 0.032452036 18.265801048 0.239486496 0.352598110 0.794162250 1.612619604 2.097911657 2.176686074 2.139034272 1.985290541 1.704350603 1.422040828 1.215246255 1.096081217 1.050195211 1.060700949 1.107611272 1.168231768 1.223842603 1.268038773 1.304957714 1.338748944 1.370237835 1.399736280 1.428700509 1.459727123 1.492393133 1.518724106 1.522555995 1.467307221
//
