# Supplementary material for: Introgression and disruption of migration routes have shaped the genetic integrity of wildebeest populations
Source: Nat Commun. 2024 Apr 12;15:2921. doi: 10.1038/s41467-024-47015-y (PMC11014984; doi:10.1038/s41467-024-47015-y)
Supplement: Supplementary file 10 — Source Data [file 41467_2024_47015_MOESM10_ESM.zip › source_data/Fig2a.psmc/CTauZmE_2552.psmc]

CC
CC	Brief Description of the file format:
CC	  CC  comments
CC	  MM  useful-messages
CC	  RD  round-of-iterations
CC	  LL  \log[P(sequence)]
CC	  QD  Q-before-opt Q-after-opt
CC	  TR  \theta_0 \rho_0
CC	  RS  k t_k \lambda_k \pi_k \sum_{l\not=k}A_{kl} A_{kk}
CC	  DC  begin end best-k t_k+\Delta_k max-prob
CC
MM	Version: 0.6.5-r67
MM	pattern:4+25*2+4+6, n:63, n_free_lambdas:28
MM	n_iterations:25, skip:1, max_t:15, theta/rho:5
MM	is_decoding:0
MM	n_seqs:28, sum_L:17413242, sum_n:2243110
RD	0
LK	0.000000
QD	0.000000 -> 0.000000
RI	inf
TR	0.137902	0.027580
MT	15.000000
MM	C_pi: 1.000000, n_recomb: 473732.876934
RS	0	0.000000	1.000000	3857.868163	0.008144	0.000000
RS	1	0.008290	1.000000	4142.255258	0.008744	0.000000
RS	2	0.017266	1.000000	4444.468567	0.009382	0.000000
RS	3	0.026987	1.000000	4765.087944	0.010059	0.000000
RS	4	0.037514	1.000000	5104.610281	0.010775	0.000000
RS	5	0.048914	1.000000	5463.425930	0.011533	0.000000
RS	6	0.061258	1.000000	5841.791685	0.012331	0.000000
RS	7	0.074626	1.000000	6239.800105	0.013172	0.000000
RS	8	0.089102	1.000000	6657.344989	0.014053	0.000000
RS	9	0.104778	1.000000	7094.082911	0.014975	0.000000
RS	10	0.121753	1.000000	7549.390819	0.015936	0.000000
RS	11	0.140135	1.000000	8022.319863	0.016934	0.000000
RS	12	0.160042	1.000000	8511.545798	0.017967	0.000000
RS	13	0.181598	1.000000	9015.316562	0.019030	0.000000
RS	14	0.204942	1.000000	9531.397955	0.020120	0.000000
RS	15	0.230221	1.000000	10057.018683	0.021229	0.000000
RS	16	0.257595	1.000000	10588.816529	0.022352	0.000000
RS	17	0.287238	1.000000	11122.787892	0.023479	0.000000
RS	18	0.319339	1.000000	11654.243547	0.024601	0.000000
RS	19	0.354100	1.000000	12177.774125	0.025706	0.000000
RS	20	0.391744	1.000000	12687.229475	0.026781	0.000000
RS	21	0.432507	1.000000	13175.716768	0.027813	0.000000
RS	22	0.476650	1.000000	13635.622798	0.028783	0.000000
RS	23	0.524453	1.000000	14058.666473	0.029676	0.000000
RS	24	0.576218	1.000000	14435.987721	0.030473	0.000000
RS	25	0.632274	1.000000	14758.279017	0.031153	0.000000
RS	26	0.692977	1.000000	15015.965183	0.031697	0.000000
RS	27	0.758711	1.000000	15199.435956	0.032084	0.000000
RS	28	0.829896	1.000000	15299.333889	0.032295	0.000000
RS	29	0.906981	1.000000	15306.897246	0.032311	0.000000
RS	30	0.990456	1.000000	15214.353639	0.032116	0.000000
RS	31	1.080851	1.000000	15015.355146	0.031696	0.000000
RS	32	1.178739	1.000000	14705.439636	0.031042	0.000000
RS	33	1.284742	1.000000	14282.496277	0.030149	0.000000
RS	34	1.399532	1.000000	13747.206111	0.029019	0.000000
RS	35	1.523838	1.000000	13103.421971	0.027660	0.000000
RS	36	1.658449	1.000000	12358.446705	0.026087	0.000000
RS	37	1.804218	1.000000	11523.166043	0.024324	0.000000
RS	38	1.962071	1.000000	10611.993683	0.022401	0.000000
RS	39	2.133009	1.000000	9642.592756	0.020354	0.000000
RS	40	2.318118	1.000000	8635.350627	0.018228	0.000000
RS	41	2.518571	1.000000	7612.603588	0.016069	0.000000
RS	42	2.735641	1.000000	6597.633597	0.013927	0.000000
RS	43	2.970706	1.000000	5613.489121	0.011849	0.000000
RS	44	3.225257	1.000000	4681.712675	0.009883	0.000000
RS	45	3.500909	1.000000	3821.084263	0.008066	0.000000
RS	46	3.799411	1.000000	3046.506614	0.006431	0.000000
RS	47	4.122659	1.000000	2368.159582	0.004999	0.000000
RS	48	4.472702	1.000000	1791.032973	0.003781	0.000000
RS	49	4.851763	1.000000	1314.908501	0.002776	0.000000
RS	50	5.262247	1.000000	934.805737	0.001973	0.000000
RS	51	5.706758	1.000000	641.841833	0.001355	0.000000
RS	52	6.188118	1.000000	424.392457	0.000896	0.000000
RS	53	6.709380	1.000000	269.395281	0.000569	0.000000
RS	54	7.273854	1.000000	163.619066	0.000345	0.000000
RS	55	7.885120	1.000000	94.736766	0.000200	0.000000
RS	56	8.547059	1.000000	52.087507	0.000110	0.000000
RS	57	9.263869	1.000000	27.078751	0.000057	0.000000
RS	58	10.040101	1.000000	13.249581	0.000028	0.000000
RS	59	10.880679	1.000000	6.071404	0.000013	0.000000
RS	60	11.790939	1.000000	2.591480	0.000005	0.000000
RS	61	12.776655	1.000000	1.024345	0.000002	0.000000
RS	62	13.844085	1.000000	0.372602	0.000001	0.000000
RS	63	15.000000	1.000000	0.174485	0.000000	0.000000
PA	4+25*2+4+6 0.137902457 0.027580491 15.000000000 1.000000000 1.000000000 1.000000000 1.000000000 1.000000000 1.000000000 1.000000000 1.000000000 1.000000000 1.000000000 1.000000000 1.000000000 1.000000000 1.000000000 1.000000000 1.000000000 1.000000000 1.000000000 1.000000000 1.000000000 1.000000000 1.000000000 1.000000000 1.000000000 1.000000000 1.000000000 1.000000000 1.000000000
//
IT	4360
RD	1
LK	-5687845.801281
QD	-11496.402358 -> -5507.268895
RI	0.0782519567
TR	0.130760	0.025019
MT	17.203331
MM	C_pi: 1.128381, n_recomb: 484752.279976
RS	0	0.000000	0.312980	12843.462867	0.026495	0.119246
RS	1	0.008524	0.312980	13549.601752	0.027952	0.042666
RS	2	0.017775	0.312980	14260.155614	0.029417	0.019624
RS	3	0.027814	0.312980	14968.771433	0.030879	0.013804
RS	4	0.038709	0.834553	5945.428348	0.012265	0.010142
RS	5	0.050532	0.834553	6358.599488	0.013117	0.008302
RS	6	0.063364	1.140369	4981.693490	0.010277	0.007353
RS	7	0.077289	1.140369	5338.913781	0.011014	0.006926
RS	8	0.092401	1.316085	4957.258394	0.010226	0.006858
RS	9	0.108801	1.316085	5311.511173	0.010957	0.007071
RS	10	0.126599	1.381507	5417.553250	0.011176	0.007522
RS	11	0.145915	1.381507	5795.728693	0.011956	0.008169
RS	12	0.166877	1.381925	6190.878598	0.012771	0.008983
RS	13	0.189625	1.381925	6606.230116	0.013628	0.009932
RS	14	0.214313	1.354734	7179.214333	0.014810	0.010987
RS	15	0.241105	1.354734	7634.847449	0.015750	0.012134
RS	16	0.270181	1.318957	8322.624836	0.017169	0.013374
RS	17	0.301735	1.318957	8813.193336	0.018181	0.014702
RS	18	0.335979	1.282900	9571.168392	0.019744	0.016106
RS	19	0.373142	1.282900	10082.916596	0.020800	0.017570
RS	20	0.413473	1.250678	10863.383830	0.022410	0.019079
RS	21	0.457241	1.250678	11373.524391	0.023463	0.020611
RS	22	0.504741	1.224853	12116.302219	0.024995	0.022134
RS	23	0.556289	1.224853	12593.170693	0.025979	0.023602
RS	24	0.612231	1.207795	13220.287135	0.027272	0.024961
RS	25	0.672942	1.207795	13625.584046	0.028108	0.026158
RS	26	0.738827	1.200523	14063.876873	0.029013	0.027153
RS	27	0.810329	1.200523	14357.354983	0.029618	0.027919
RS	28	0.887926	1.201867	14565.042424	0.030046	0.028445
RS	29	0.972137	1.201867	14709.491835	0.030344	0.028728
RS	30	1.063526	1.209412	14676.213732	0.030276	0.028775
RS	31	1.162705	1.209412	14641.376032	0.030204	0.028597
RS	32	1.270338	1.220424	14377.532990	0.029660	0.028210
RS	33	1.387146	1.220424	14143.303829	0.029176	0.027632
RS	34	1.513911	1.232242	13671.866544	0.028204	0.026879
RS	35	1.651481	1.232242	13231.345701	0.027295	0.025968
RS	36	1.800777	1.242694	12580.806763	0.025953	0.024911
RS	37	1.962800	1.242694	11943.907478	0.024639	0.023719
RS	38	2.138634	1.250448	11146.430113	0.022994	0.022400
RS	39	2.329455	1.250448	10343.927571	0.021339	0.020966
RS	40	2.536542	1.254973	9440.883106	0.019476	0.019429
RS	41	2.761282	1.254973	8526.704260	0.017590	0.017806
RS	42	3.005178	1.256225	7574.739250	0.015626	0.016118
RS	43	3.269864	1.256225	6623.181519	0.013663	0.014390
RS	44	3.557112	1.254530	5692.351040	0.011743	0.012651
RS	45	3.868844	1.254530	4788.272425	0.009878	0.010932
RS	46	4.207150	1.250608	3951.987879	0.008153	0.009266
RS	47	4.574292	1.250608	3174.293386	0.006548	0.007687
RS	48	4.972729	1.245498	2493.680260	0.005144	0.006227
RS	49	5.405130	1.245498	1895.990264	0.003911	0.004914
RS	50	5.874388	1.240273	1403.321466	0.002895	0.003767
RS	51	6.383646	1.240273	999.902354	0.002063	0.002799
RS	52	6.936313	1.235724	689.369573	0.001422	0.002010
RS	53	7.536090	1.235724	455.031432	0.000939	0.001390
RS	54	8.186992	1.232012	288.558913	0.000595	0.000924
RS	55	8.893376	1.232012	174.086405	0.000359	0.000588
RS	56	9.659973	1.232012	99.912482	0.000206	0.000357
RS	57	10.491915	1.232012	54.320365	0.000112	0.000206
RS	58	11.394772	1.230328	27.873464	0.000058	0.000113
RS	59	12.374589	1.230328	13.393129	0.000028	0.000059
RS	60	13.437925	1.230328	6.005251	0.000012	0.000028
RS	61	14.591900	1.230328	2.498039	0.000005	0.000013
RS	62	15.844241	1.230328	0.957931	0.000002	0.000005
RS	63	17.203331	1.230328	0.484663	0.000001	0.000003
PA	4+25*2+4+6 0.130759790 0.025019111 17.203330994 0.312980413 0.834553480 1.140368700 1.316085339 1.381506920 1.381925106 1.354734421 1.318957269 1.282900333 1.250678062 1.224852562 1.207795382 1.200523376 1.201867104 1.209411860 1.220424175 1.232242107 1.242693901 1.250448227 1.254972935 1.256224632 1.254529953 1.250608444 1.245497704 1.240272522 1.235724449 1.232012033 1.230327904
//
IT	4338
RD	2
LK	-5679245.536574
QD	-3911.826858 -> -2657.266634
RI	0.0574364440
TR	0.125317	0.023657
MT	18.794126
MM	C_pi: 1.171862, n_recomb: 476144.484512
RS	0	0.000000	0.210183	18991.224519	0.039885	0.115964
RS	1	0.008676	0.210183	19771.218081	0.041524	0.044870
RS	2	0.018104	0.210183	20506.722237	0.043068	0.024107
RS	3	0.028350	0.210183	21183.669354	0.044490	0.020766
RS	4	0.039485	0.854748	5474.288041	0.011497	0.007239
RS	5	0.051587	0.854748	5862.866035	0.012313	0.007261
RS	6	0.064738	1.298305	4140.382248	0.008696	0.005540
RS	7	0.079030	1.298305	4448.988997	0.009344	0.005918
RS	8	0.094562	1.571334	3950.517567	0.008297	0.005569
RS	9	0.111441	1.571334	4246.286308	0.008918	0.006138
RS	10	0.129785	1.663512	4308.689391	0.009049	0.006526
RS	11	0.149720	1.663512	4625.452045	0.009714	0.007332
RS	12	0.171385	1.641199	5027.176470	0.010558	0.008251
RS	13	0.194930	1.641199	5383.717700	0.011307	0.009269
RS	14	0.220517	1.574222	6001.042179	0.012603	0.010556
RS	15	0.248323	1.574222	6404.782094	0.013451	0.011705
RS	16	0.278543	1.497421	7171.189567	0.015061	0.013263
RS	17	0.311384	1.497421	7620.128533	0.016004	0.014567
RS	18	0.347074	1.424275	8490.812528	0.017832	0.016368
RS	19	0.385860	1.424275	8973.271189	0.018846	0.017798
RS	20	0.428012	1.361362	9890.065530	0.020771	0.019746
RS	21	0.473820	1.361362	10383.210231	0.021807	0.021240
RS	22	0.523602	1.312832	11261.873386	0.023652	0.023188
RS	23	0.577704	1.312832	11731.747463	0.024639	0.024611
RS	24	0.636499	1.283318	12449.561539	0.026147	0.026262
RS	25	0.700395	1.283318	12855.010141	0.026998	0.027371
RS	26	0.769834	1.274788	13300.742853	0.027934	0.028417
RS	27	0.845298	1.274788	13601.773588	0.028566	0.029040
RS	28	0.927308	1.284580	13734.582855	0.028845	0.029372
RS	29	1.016434	1.284580	13899.401706	0.029192	0.029485
RS	30	1.113291	1.307520	13744.003812	0.028865	0.029181
RS	31	1.218552	1.307520	13751.279041	0.028880	0.028847
RS	32	1.332945	1.337788	13365.345140	0.028070	0.028069
RS	33	1.457262	1.337788	13203.416707	0.027730	0.027384
RS	34	1.592364	1.369584	12651.503040	0.026571	0.026299
RS	35	1.739187	1.369584	12316.991524	0.025868	0.025348
RS	36	1.898749	1.398089	11650.047266	0.024467	0.024075
RS	37	2.072153	1.398089	11148.435976	0.023414	0.022906
RS	38	2.260601	1.420329	10397.807966	0.021838	0.021498
RS	39	2.465398	1.420329	9746.959353	0.020471	0.020138
RS	40	2.687962	1.435092	8935.289123	0.018766	0.018621
RS	41	2.929835	1.435092	8169.805083	0.017158	0.017102
RS	42	3.192693	1.442277	7325.701198	0.015385	0.015507
RS	43	3.478355	1.442277	6498.710669	0.013649	0.013891
RS	44	3.788799	1.442643	5663.248587	0.011894	0.012275
RS	45	4.126177	1.442643	4843.116662	0.010172	0.010653
RS	46	4.492825	1.437830	4068.400636	0.008544	0.009101
RS	47	4.891281	1.437830	3328.465071	0.006990	0.007589
RS	48	5.324307	1.430121	2669.013100	0.005605	0.006208
RS	49	5.794899	1.430121	2070.518686	0.004349	0.004928
RS	50	6.306319	1.421770	1567.485160	0.003292	0.003819
RS	51	6.862108	1.421770	1141.403184	0.002397	0.002858
RS	52	7.466115	1.414356	806.118344	0.001693	0.002075
RS	53	8.122523	1.414356	544.655434	0.001144	0.001447
RS	54	8.835879	1.408304	354.300336	0.000744	0.000973
RS	55	9.611123	1.408304	219.155618	0.000460	0.000624
RS	56	10.453624	1.408304	129.108175	0.000271	0.000383
RS	57	11.369217	1.408304	72.135283	0.000151	0.000223
RS	58	12.364244	1.404746	38.113602	0.000080	0.000124
RS	59	13.445596	1.404746	18.848055	0.000040	0.000065
RS	60	14.620762	1.404746	8.707549	0.000018	0.000031
RS	61	15.897881	1.404746	3.736150	0.000008	0.000014
RS	62	17.285798	1.404746	1.479418	0.000003	0.000006
RS	63	18.794126	1.404746	0.785190	0.000002	0.000003
PA	4+25*2+4+6 0.125316957 0.023657094 18.794125919 0.210183276 0.854748051 1.298305115 1.571334046 1.663511531 1.641199484 1.574222311 1.497421203 1.424274635 1.361361907 1.312831719 1.283318300 1.274787854 1.284580170 1.307519943 1.337788232 1.369583957 1.398088710 1.420328715 1.435091883 1.442277364 1.442643165 1.437829505 1.430120892 1.421769731 1.414355889 1.408304466 1.404745998
//
IT	4567
RD	3
LK	-5677295.792263
QD	-2320.224774 -> -1897.535461
RI	0.0510128591
TR	0.121484	0.022857
MT	19.929856
MM	C_pi: 1.199691, n_recomb: 471043.505553
RS	0	0.000000	0.179818	22135.802756	0.046993	0.113115
RS	1	0.008776	0.179818	22885.290441	0.048584	0.046294
RS	2	0.018323	0.179818	23554.890031	0.050006	0.026195
RS	3	0.028707	0.179818	24126.782885	0.051220	0.024243
RS	4	0.040003	0.926129	4905.286875	0.010414	0.006040
RS	5	0.052291	0.926129	5263.182456	0.011173	0.006542
RS	6	0.065656	1.454846	3600.815818	0.007644	0.004774
RS	7	0.080195	1.454846	3876.864361	0.008230	0.005346
RS	8	0.096009	1.786860	3399.162557	0.007216	0.004961
RS	9	0.113212	1.786860	3661.266066	0.007773	0.005593
RS	10	0.131924	1.886827	3732.542198	0.007924	0.005989
RS	11	0.152279	1.886827	4015.635805	0.008525	0.006794
RS	12	0.174419	1.834744	4437.743138	0.009421	0.007793
RS	13	0.198503	1.834744	4762.892472	0.010111	0.008778
RS	14	0.224701	1.728498	5417.111100	0.011500	0.010220
RS	15	0.253198	1.728498	5793.969212	0.012300	0.011311
RS	16	0.284196	1.614661	6619.596850	0.014053	0.013077
RS	17	0.317915	1.614661	7048.137286	0.014963	0.014315
RS	18	0.354592	1.508585	8010.094596	0.017005	0.016394
RS	19	0.394489	1.508585	8479.899065	0.018002	0.017772
RS	20	0.437887	1.418093	9517.956440	0.020206	0.020056
RS	21	0.485094	1.418093	10005.375767	0.021241	0.021525
RS	22	0.536444	1.348470	11016.535974	0.023388	0.023825
RS	23	0.592301	1.348470	11484.013973	0.024380	0.025257
RS	24	0.653060	1.306686	12298.524535	0.026109	0.027167
RS	25	0.719151	1.306686	12700.042574	0.026962	0.028295
RS	26	0.791043	1.296027	13159.132025	0.027936	0.029381
RS	27	0.869245	1.296027	13453.020146	0.028560	0.030011
RS	28	0.954309	1.312850	13509.638446	0.028680	0.030146
RS	29	1.046839	1.312850	13668.335060	0.029017	0.030252
RS	30	1.147490	1.349826	13379.925464	0.028405	0.029595
RS	31	1.256974	1.349826	13390.514330	0.028427	0.029256
RS	32	1.376067	1.398552	12861.152257	0.027304	0.028081
RS	33	1.505613	1.398552	12720.632476	0.027005	0.027409
RS	34	1.646527	1.450286	12055.154333	0.025592	0.025981
RS	35	1.799809	1.450286	11765.387824	0.024977	0.025069
RS	36	1.966543	1.497509	11036.493256	0.023430	0.023556
RS	37	2.147911	1.497509	10602.861752	0.022509	0.022451
RS	38	2.345196	1.535444	9843.959118	0.020898	0.020914
RS	39	2.559795	1.535444	9278.653164	0.019698	0.019636
RS	40	2.793229	1.562024	8501.260294	0.018048	0.018083
RS	41	3.047149	1.562024	7828.479779	0.016619	0.016658
RS	42	3.323355	1.576917	7043.481282	0.014953	0.015094
RS	43	3.623801	1.576917	6303.136264	0.013381	0.013570
RS	44	3.950616	1.581192	5531.512383	0.011743	0.012019
RS	45	4.306113	1.581192	4779.353159	0.010146	0.010475
RS	46	4.692809	1.577332	4055.559427	0.008610	0.008991
RS	47	5.113444	1.577332	3357.177511	0.007127	0.007535
RS	48	5.570995	1.568794	2725.853361	0.005787	0.006204
RS	49	6.068703	1.568794	2142.606239	0.004549	0.004953
RS	50	6.610091	1.558901	1645.420347	0.003493	0.003869
RS	51	7.198994	1.558901	1215.697466	0.002581	0.002914
RS	52	7.839581	1.549909	872.256981	0.001852	0.002134
RS	53	8.536388	1.549909	598.821410	0.001271	0.001500
RS	54	9.294349	1.542529	396.286815	0.000841	0.001018
RS	55	10.118832	1.542529	249.442081	0.000530	0.000659
RS	56	11.015675	1.542529	149.667731	0.000318	0.000408
RS	57	11.991228	1.542529	85.244999	0.000181	0.000240
RS	58	13.052399	1.537100	45.988108	0.000098	0.000135
RS	59	14.206703	1.537100	23.209914	0.000049	0.000071
RS	60	15.462312	1.537100	10.952985	0.000023	0.000035
RS	61	16.828118	1.537100	4.804873	0.000010	0.000016
RS	62	18.313793	1.537100	1.946982	0.000004	0.000007
RS	63	19.929856	1.537100	1.070280	0.000002	0.000004
PA	4+25*2+4+6 0.121484207 0.022857368 19.929855886 0.179817953 0.926128759 1.454845637 1.786860196 1.886827122 1.834743685 1.728498428 1.614661428 1.508585310 1.418092893 1.348470295 1.306685606 1.296026700 1.312849911 1.349826402 1.398552076 1.450286247 1.497509145 1.535443533 1.562023643 1.576917299 1.581191534 1.577332052 1.568793694 1.558900567 1.549908737 1.542528919 1.537100136
//
IT	4183
RD	4
LK	-5676591.519377
QD	-1773.110500 -> -1575.738097
RI	0.0479276565
TR	0.118782	0.022367
MT	20.747063
MM	C_pi: 1.221569, n_recomb: 469373.388711
RS	0	0.000000	0.167633	23801.264302	0.050709	0.111092
RS	1	0.008845	0.167633	24520.793598	0.052242	0.047274
RS	2	0.018473	0.167633	25139.578365	0.053560	0.027336
RS	3	0.028953	0.167633	25637.983566	0.054622	0.026171
RS	4	0.040359	1.006909	4462.583625	0.009508	0.005366
RS	5	0.052775	1.006909	4795.879443	0.010218	0.006030
RS	6	0.066288	1.587336	3274.462294	0.006976	0.004376
RS	7	0.080997	1.587336	3530.390120	0.007521	0.005002
RS	8	0.097007	1.957226	3087.578487	0.006578	0.004636
RS	9	0.114433	1.957226	3330.266683	0.007095	0.005267
RS	10	0.133401	2.060982	3409.357568	0.007264	0.005677
RS	11	0.154046	2.060982	3673.201920	0.007826	0.006449
RS	12	0.176518	1.984102	4106.151936	0.008748	0.007500
RS	13	0.200977	1.984102	4413.457228	0.009403	0.008433
RS	14	0.227600	1.846948	5087.610317	0.010839	0.009969
RS	15	0.256577	1.846948	5449.494351	0.011610	0.010991
RS	16	0.288118	1.704417	6311.383211	0.013446	0.012883
RS	17	0.322449	1.704417	6729.379851	0.014337	0.014043
RS	18	0.359816	1.571600	7759.444455	0.016531	0.016309
RS	19	0.400489	1.571600	8224.543984	0.017522	0.017620
RS	20	0.444759	1.457269	9368.197521	0.019959	0.020162
RS	21	0.492946	1.457269	9856.376121	0.020999	0.021591
RS	22	0.545394	1.368033	10999.326341	0.023434	0.024199
RS	23	0.602482	1.368033	11469.511942	0.024436	0.025630
RS	24	0.664620	1.313495	12396.591694	0.026411	0.027801
RS	25	0.732254	1.313495	12797.048131	0.027264	0.028957
RS	26	0.805871	1.298622	13294.695760	0.028324	0.030126
RS	27	0.885999	1.298622	13580.669859	0.028934	0.030789
RS	28	0.973215	1.319268	13586.938662	0.028947	0.030789
RS	29	1.068145	1.319268	13733.833589	0.029260	0.030924
RS	30	1.171473	1.366572	13333.759377	0.028408	0.029981
RS	31	1.283940	1.366572	13335.963628	0.028412	0.029671
RS	32	1.406356	1.430154	12677.215053	0.027009	0.028162
RS	33	1.539600	1.430154	12539.346591	0.026715	0.027529
RS	34	1.684629	1.498789	11764.461151	0.025064	0.025805
RS	35	1.842488	1.498789	11493.120580	0.024486	0.024946
RS	36	2.014309	1.562481	10694.524132	0.022785	0.023219
RS	37	2.201329	1.562481	10295.846972	0.021935	0.022179
RS	38	2.404892	1.614717	9509.136584	0.020259	0.020517
RS	39	2.626461	1.614717	8992.385618	0.019158	0.019312
RS	40	2.867628	1.652535	8221.318277	0.017516	0.017708
RS	41	3.130128	1.652535	7604.697929	0.016202	0.016358
RS	42	3.415847	1.675255	6848.286013	0.014590	0.014799
RS	43	3.726839	1.675255	6163.533450	0.013131	0.013347
RS	44	4.065339	1.684089	5429.211821	0.011567	0.011831
RS	45	4.433782	1.684089	4723.511625	0.010063	0.010349
RS	46	4.834815	1.682200	4032.938783	0.008592	0.008909
RS	47	5.271321	1.682200	3365.598077	0.007170	0.007497
RS	48	5.746438	1.674028	2754.944412	0.005869	0.006200
RS	49	6.263581	1.674028	2185.672904	0.004657	0.004975
RS	50	6.826468	1.663777	1694.847885	0.003611	0.003908
RS	51	7.439144	1.663777	1265.455869	0.002696	0.002960
RS	52	8.106015	1.654223	918.115887	0.001956	0.002183
RS	53	8.831873	1.654223	637.802107	0.001359	0.001545
RS	54	9.621936	1.646339	427.399967	0.000911	0.001056
RS	55	10.481884	1.646339	272.612158	0.000581	0.000689
RS	56	11.417898	1.646339	165.870994	0.000353	0.000430
RS	57	12.436707	1.646339	95.875375	0.000204	0.000256
RS	58	13.545634	1.639164	52.562699	0.000112	0.000145
RS	59	14.752650	1.639164	26.949033	0.000057	0.000077
RS	60	16.066432	1.639164	12.929540	0.000028	0.000038
RS	61	17.496424	1.639164	5.771200	0.000012	0.000018
RS	62	19.052905	1.639164	2.381447	0.000005	0.000007
RS	63	20.747063	1.639164	1.346643	0.000003	0.000004
PA	4+25*2+4+6 0.118782088 0.022367317 20.747063302 0.167632547 1.006908536 1.587335909 1.957225862 2.060982048 1.984102169 1.846947623 1.704416854 1.571600329 1.457269181 1.368032949 1.313494583 1.298622273 1.319267824 1.366571532 1.430154261 1.498788823 1.562480765 1.614717049 1.652534751 1.675255066 1.684088955 1.682200108 1.674028408 1.663777163 1.654223264 1.646339402 1.639163939
//
IT	4082
RD	5
LK	-5676249.553690
QD	-1510.586145 -> -1401.976063
RI	0.0460272894
TR	0.116830	0.022060
MT	21.346281
MM	C_pi: 1.238768, n_recomb: 469435.952916
RS	0	0.000000	0.161610	24800.288594	0.052830	0.109685
RS	1	0.008894	0.161610	25500.696001	0.054322	0.047955
RS	2	0.018580	0.161610	26087.513550	0.055572	0.028035
RS	3	0.029127	0.161610	26540.059830	0.056536	0.027365
RS	4	0.040612	1.082944	4138.077246	0.008815	0.004926
RS	5	0.053119	1.082944	4452.752542	0.009485	0.005650
RS	6	0.066738	1.687893	3078.384863	0.006558	0.004148
RS	7	0.081568	1.687893	3322.135542	0.007077	0.004791
RS	8	0.097717	2.081453	2907.833017	0.006194	0.004452
RS	9	0.115303	2.081453	3139.284702	0.006687	0.005074
RS	10	0.134453	2.190682	3218.506818	0.006856	0.005488
RS	11	0.155306	2.190682	3470.935495	0.007394	0.006232
RS	12	0.178014	2.097896	3904.369847	0.008317	0.007308
RS	13	0.202742	2.097896	4200.817172	0.008949	0.008197
RS	14	0.229669	1.940245	4879.031064	0.010393	0.009780
RS	15	0.258991	1.940245	5231.557396	0.011144	0.010746
RS	16	0.290921	1.778177	6107.447325	0.013010	0.012700
RS	17	0.325692	1.778177	6518.836890	0.013887	0.013791
RS	18	0.363554	1.625127	7591.412197	0.016171	0.016172
RS	19	0.404785	1.625127	8054.290746	0.017157	0.017417
RS	20	0.449682	1.490856	9280.969444	0.019770	0.020149
RS	21	0.498573	1.490856	9771.699460	0.020816	0.021531
RS	22	0.551813	1.383751	11035.044688	0.023507	0.024403
RS	23	0.609788	1.383751	11509.825406	0.024518	0.025818
RS	24	0.672919	1.316462	12554.586315	0.026744	0.028248
RS	25	0.741666	1.316462	12955.980853	0.027599	0.029416
RS	26	0.816527	1.295929	13510.742171	0.028781	0.030707
RS	27	0.898047	1.295929	13790.105926	0.029376	0.031393
RS	28	0.986817	1.317802	13770.593023	0.029334	0.031323
RS	29	1.083483	1.317802	13905.280707	0.029621	0.031483
RS	30	1.188747	1.372090	13418.288258	0.028584	0.030326
RS	31	1.303373	1.372090	13408.978637	0.028564	0.030045
RS	32	1.428195	1.446924	12641.804230	0.026930	0.028269
RS	33	1.564119	1.446924	12499.710505	0.026627	0.027673
RS	34	1.712133	1.529034	11629.709835	0.024774	0.025709
RS	35	1.873311	1.529034	11365.404374	0.024211	0.024896
RS	36	2.048825	1.606277	10502.657607	0.022373	0.022995
RS	37	2.239951	1.606277	10123.031899	0.021564	0.022007
RS	38	2.448076	1.670616	9304.813941	0.019821	0.020240
RS	39	2.674712	1.670616	8817.341296	0.018783	0.019091
RS	40	2.921506	1.718275	8041.328733	0.017130	0.017440
RS	41	3.190251	1.718275	7460.454419	0.015892	0.016148
RS	42	3.482900	1.748199	6717.208906	0.014309	0.014582
RS	43	3.801578	1.748199	6069.379157	0.012929	0.013185
RS	44	4.148600	1.761631	5356.933770	0.011411	0.011690
RS	45	4.526488	1.761631	4683.470682	0.009977	0.010255
RS	46	4.937987	1.762237	4014.328651	0.008551	0.008843
RS	47	5.386086	1.762237	3369.775840	0.007178	0.007467
RS	48	5.874041	1.755249	2773.468677	0.005908	0.006195
RS	49	6.405396	1.755249	2215.595278	0.004720	0.004990
RS	50	6.984013	1.745531	1729.842790	0.003685	0.003937
RS	51	7.614094	1.745531	1301.979032	0.002773	0.002997
RS	52	8.300217	1.736225	952.382043	0.002029	0.002222
RS	53	9.047367	1.736225	667.749905	0.001422	0.001581
RS	54	9.860972	1.728525	451.768544	0.000962	0.001088
RS	55	10.746941	1.728525	291.228522	0.000620	0.000715
RS	56	11.711713	1.728525	179.201501	0.000382	0.000450
RS	57	12.762295	1.728525	104.821421	0.000223	0.000270
RS	58	13.906320	1.719841	58.224046	0.000124	0.000154
RS	59	15.152100	1.719841	30.239025	0.000064	0.000082
RS	60	16.508684	1.719841	14.706940	0.000031	0.000041
RS	61	17.985928	1.719841	6.659597	0.000014	0.000019
RS	62	19.594565	1.719841	2.790012	0.000006	0.000008
RS	63	21.346281	1.719841	1.616014	0.000003	0.000005
PA	4+25*2+4+6 0.116830369 0.022059754 21.346280538 0.161609883 1.082943586 1.687893200 2.081452632 2.190681835 2.097896419 1.940244744 1.778176913 1.625126790 1.490855515 1.383751468 1.316462102 1.295929236 1.317802077 1.372089552 1.446924111 1.529034005 1.606276974 1.670615934 1.718275179 1.748198868 1.761630933 1.762237190 1.755249221 1.745531167 1.736224827 1.728524800 1.719841480
//
IT	4151
RD	6
LK	-5676057.232009
QD	-1362.982602 -> -1297.366406
RI	0.0447376813
TR	0.115373	0.021864
MT	21.797095
MM	C_pi: 1.252410, n_recomb: 470376.905981
RS	0	0.000000	0.158209	25468.371576	0.054145	0.108683
RS	1	0.008930	0.158209	26157.486742	0.055610	0.048439
RS	2	0.018658	0.158209	26724.513400	0.056815	0.028501
RS	3	0.029255	0.158209	27148.075144	0.057716	0.028163
RS	4	0.040798	1.150999	3897.544966	0.008286	0.004613
RS	5	0.053372	1.150999	4198.040964	0.008925	0.005359
RS	6	0.067068	1.758541	2963.182978	0.006300	0.004015
RS	7	0.081988	1.758541	3199.870912	0.006803	0.004666
RS	8	0.098240	2.165079	2807.101134	0.005968	0.004350
RS	9	0.115944	2.165079	3032.391125	0.006447	0.004965
RS	10	0.135228	2.282188	3106.127346	0.006603	0.005374
RS	11	0.156235	2.282188	3351.941996	0.007126	0.006100
RS	12	0.179118	2.181926	3779.310762	0.008035	0.007182
RS	13	0.204044	2.181926	4069.138384	0.008651	0.008043
RS	14	0.231197	2.013197	4740.763047	0.010079	0.009639
RS	15	0.260774	2.013197	5087.200182	0.010815	0.010565
RS	16	0.292992	1.839877	5960.314514	0.012671	0.012537
RS	17	0.328088	1.839877	6367.056644	0.013536	0.013574
RS	18	0.366318	1.672591	7460.371969	0.015860	0.016014
RS	19	0.407962	1.672591	7921.752925	0.016841	0.017202
RS	20	0.453324	1.522124	9208.752445	0.019577	0.020068
RS	21	0.502738	1.522124	9702.163046	0.020626	0.021402
RS	22	0.556565	1.399049	11069.533682	0.023533	0.024495
RS	23	0.615199	1.399049	11549.390281	0.024553	0.025886
RS	24	0.679069	1.319489	12708.634141	0.027018	0.028561
RS	25	0.748643	1.319489	13112.253933	0.027876	0.029729
RS	26	0.824429	1.292618	13734.336423	0.029199	0.031162
RS	27	0.906985	1.292618	14008.772803	0.029782	0.031859
RS	28	0.996912	1.314052	13981.888448	0.029725	0.031765
RS	29	1.094870	1.314052	14105.622916	0.029988	0.031941
RS	30	1.201577	1.372903	13552.775649	0.028813	0.030627
RS	31	1.317812	1.372903	13531.877102	0.028768	0.030367
RS	32	1.444428	1.456134	12675.865171	0.026948	0.028382
RS	33	1.582352	1.456134	12527.248887	0.026632	0.027815
RS	34	1.732592	1.548778	11577.272011	0.024613	0.025659
RS	35	1.896249	1.548778	11314.787951	0.024055	0.024883
RS	36	2.074522	1.636874	10396.605713	0.022103	0.022841
RS	37	2.268714	1.636874	10027.726109	0.021318	0.021896
RS	38	2.480249	1.711108	9179.752253	0.019516	0.020042
RS	39	2.710675	1.711108	8710.704417	0.018519	0.018938
RS	40	2.961679	1.767053	7925.464097	0.016849	0.017244
RS	41	3.235099	1.767053	7368.200279	0.015664	0.015996
RS	42	3.532935	1.803311	6629.986422	0.014095	0.014421
RS	43	3.857370	1.803311	6007.415660	0.012771	0.013067
RS	44	4.210778	1.821104	5307.597231	0.011284	0.011582
RS	45	4.595747	1.821104	4656.973866	0.009901	0.010184
RS	46	5.015094	1.824462	4001.490213	0.008507	0.008791
RS	47	5.471891	1.824462	3373.811306	0.007173	0.007444
RS	48	5.969482	1.819213	2787.192015	0.005925	0.006189
RS	49	6.511509	1.819213	2238.409719	0.004759	0.005002
RS	50	7.101942	1.810712	1756.292201	0.003734	0.003958
RS	51	7.745102	1.810712	1330.295322	0.002828	0.003026
RS	52	8.445699	1.802300	979.150619	0.002082	0.002253
RS	53	9.208862	1.802300	691.689787	0.001471	0.001612
RS	54	10.040178	1.795379	471.505746	0.001002	0.001115
RS	55	10.945734	1.795379	306.649486	0.000652	0.000737
RS	56	11.932159	1.795379	190.472535	0.000405	0.000467
RS	57	13.006676	1.795379	112.533636	0.000239	0.000282
RS	58	14.177151	1.785523	63.197280	0.000134	0.000162
RS	59	15.452154	1.785523	33.184986	0.000071	0.000087
RS	60	16.841019	1.785523	16.329285	0.000035	0.000044
RS	61	18.353915	1.785523	7.486383	0.000016	0.000021
RS	62	20.001919	1.785523	3.177849	0.000007	0.000009
RS	63	21.797095	1.785523	1.879965	0.000004	0.000005
PA	4+25*2+4+6 0.115372867 0.021863797 21.797095150 0.158208615 1.150999360 1.758541341 2.165078880 2.282187619 2.181926237 2.013196637 1.839876960 1.672590692 1.522123534 1.399048830 1.319489055 1.292617657 1.314051923 1.372903456 1.456133526 1.548778404 1.636874064 1.711108108 1.767052590 1.803311282 1.821103823 1.824461838 1.819212830 1.810712292 1.802299765 1.795379326 1.785522956
//
IT	3941
RD	7
LK	-5675939.155621
QD	-1272.517507 -> -1229.967100
RI	0.0438136219
TR	0.114245	0.021738
MT	22.145948
MM	C_pi: 1.263524, n_recomb: 471803.521018
RS	0	0.000000	0.156154	25948.142011	0.054998	0.107948
RS	1	0.008958	0.156154	26631.184883	0.056445	0.048791
RS	2	0.018718	0.156154	27186.239707	0.057622	0.028826
RS	3	0.029352	0.156154	27591.423473	0.058481	0.028718
RS	4	0.040939	1.211782	3713.162011	0.007870	0.004377
RS	5	0.053564	1.211782	4002.553040	0.008484	0.005126
RS	6	0.067320	1.805182	2899.327692	0.006145	0.003940
RS	7	0.082308	1.805182	3132.290110	0.006639	0.004595
RS	8	0.098639	2.216639	2756.251187	0.005842	0.004300
RS	9	0.116432	2.216639	2978.669193	0.006313	0.004912
RS	10	0.135819	2.343131	3043.807924	0.006451	0.005310
RS	11	0.156943	2.343131	3286.160759	0.006965	0.006025
RS	12	0.179960	2.241651	3704.476449	0.007852	0.007102
RS	13	0.205038	2.241651	3990.546872	0.008458	0.007946
RS	14	0.232362	2.069151	4649.757487	0.009855	0.009536
RS	15	0.262134	2.069151	4992.368156	0.010581	0.010436
RS	16	0.294573	1.891322	5851.808769	0.012403	0.012396
RS	17	0.329918	1.891322	6255.231404	0.013258	0.013393
RS	18	0.368428	1.714950	7353.145575	0.015585	0.015853
RS	19	0.410389	1.714950	7813.346605	0.016561	0.016996
RS	20	0.456108	1.551684	9141.408756	0.019375	0.019950
RS	21	0.505922	1.551684	9637.223843	0.020426	0.021241
RS	22	0.560199	1.414536	11091.759180	0.023509	0.024515
RS	23	0.619338	1.414536	11576.671033	0.024537	0.025878
RS	24	0.683774	1.323464	12842.833903	0.027221	0.028778
RS	25	0.753982	1.323464	13249.541251	0.028083	0.029937
RS	26	0.830479	1.290108	13942.897842	0.029552	0.031522
RS	27	0.913829	1.290108	14214.013993	0.030127	0.032219
RS	28	1.004645	1.310153	14192.170087	0.030081	0.032133
RS	29	1.103596	1.310153	14306.653504	0.030323	0.032314
RS	30	1.211410	1.371945	13704.185521	0.029046	0.030888
RS	31	1.328882	1.371945	13672.708428	0.028980	0.030639
RS	32	1.456877	1.461480	12743.969840	0.027011	0.028491
RS	33	1.596338	1.461480	12588.392678	0.026681	0.027944
RS	34	1.748291	1.562360	11571.612945	0.024526	0.025636
RS	35	1.913855	1.562360	11308.491631	0.023969	0.024888
RS	36	2.094251	1.659064	10343.402550	0.021923	0.022735
RS	37	2.290805	1.659064	9980.592791	0.021154	0.021822
RS	38	2.504966	1.741257	9106.143973	0.019301	0.019900
RS	39	2.738312	1.741257	8648.926782	0.018332	0.018829
RS	40	2.992559	1.804036	7853.079907	0.016645	0.017101
RS	41	3.269582	1.804036	7311.697371	0.015497	0.015887
RS	42	3.571419	1.845744	6573.928976	0.013934	0.014301
RS	43	3.900294	1.845744	5968.892043	0.012651	0.012979
RS	44	4.258628	1.867552	5275.812056	0.011182	0.011499
RS	45	4.649062	1.867552	4641.534678	0.009838	0.010130
RS	46	5.074469	1.873758	3994.377655	0.008466	0.008749
RS	47	5.537982	1.873758	3379.237244	0.007162	0.007425
RS	48	6.043016	1.870638	2798.817436	0.005932	0.006182
RS	49	6.593289	1.870638	2257.205197	0.004784	0.005010
RS	50	7.192855	1.863878	1777.407563	0.003767	0.003974
RS	51	7.846127	1.863878	1353.255016	0.002868	0.003049
RS	52	8.557918	1.856885	1000.828707	0.002121	0.002277
RS	53	9.333469	1.856885	711.452003	0.001508	0.001637
RS	54	10.178491	1.851247	487.933552	0.001034	0.001138
RS	55	11.099208	1.851247	319.746175	0.000678	0.000756
RS	56	12.102400	1.851247	200.219322	0.000424	0.000482
RS	57	13.195455	1.851247	119.316771	0.000253	0.000293
RS	58	14.386423	1.840543	67.640828	0.000143	0.000170
RS	59	15.684074	1.840543	35.862594	0.000076	0.000092
RS	60	17.097965	1.840543	17.829167	0.000038	0.000047
RS	61	18.638508	1.840543	8.264000	0.000018	0.000022
RS	62	20.317049	1.840543	3.549059	0.000008	0.000010
RS	63	22.145948	1.840543	2.139858	0.000005	0.000006
PA	4+25*2+4+6 0.114245415 0.021738107 22.145948119 0.156153561 1.211782210 1.805182493 2.216638505 2.343130779 2.241650708 2.069150711 1.891322227 1.714950348 1.551684123 1.414535985 1.323464223 1.290108114 1.310152974 1.371945046 1.461479933 1.562359696 1.659064316 1.741256757 1.804035829 1.845743638 1.867552064 1.873757886 1.870638084 1.863878036 1.856884778 1.851247147 1.840543324
//
IT	4408
RD	8
LK	-5675861.502330
QD	-1213.322808 -> -1183.981288
RI	0.0431159867
TR	0.113343	0.021658
MT	22.423634
MM	C_pi: 1.272887, n_recomb: 473517.976059
RS	0	0.000000	0.154897	26307.464503	0.055557	0.107392
RS	1	0.008979	0.154897	26988.091111	0.056995	0.049055
RS	2	0.018765	0.154897	27536.541485	0.058153	0.029061
RS	3	0.029429	0.154897	27930.540033	0.058985	0.029115
RS	4	0.041050	1.267081	3565.783597	0.007530	0.004188
RS	5	0.053715	1.267081	3846.140012	0.008122	0.004931
RS	6	0.067518	1.834206	2868.438176	0.006058	0.003901
RS	7	0.082559	1.834206	3099.856823	0.006546	0.004559
RS	8	0.098952	2.244771	2737.616815	0.005781	0.004283
RS	9	0.116816	2.244771	2959.324996	0.006250	0.004895
RS	10	0.136284	2.381106	3014.441475	0.006366	0.005277
RS	11	0.157501	2.381106	3255.451567	0.006875	0.005989
RS	12	0.180622	2.282398	3663.955410	0.007738	0.007054
RS	13	0.205819	2.282398	3948.278251	0.008338	0.007891
RS	14	0.233279	2.111142	4592.719964	0.009699	0.009462
RS	15	0.263205	2.111142	4933.193576	0.010418	0.010349
RS	16	0.295818	1.933870	5772.688798	0.012191	0.012276
RS	17	0.331359	1.933870	6173.860708	0.013038	0.013247
RS	18	0.370092	1.752621	7265.296456	0.015343	0.015698
RS	19	0.412302	1.752621	7724.600404	0.016313	0.016806
RS	20	0.458302	1.579505	9078.742622	0.019173	0.019813
RS	21	0.508433	1.579505	9576.677251	0.020225	0.021068
RS	22	0.563065	1.430060	11103.251984	0.023448	0.024487
RS	23	0.622603	1.430060	11593.037127	0.024483	0.025824
RS	24	0.687487	1.328348	12956.922140	0.027363	0.028925
RS	25	0.758196	1.328348	13367.288971	0.028230	0.030072
RS	26	0.835255	1.288662	14131.977290	0.029845	0.031806
RS	27	0.919233	1.288662	14401.136609	0.030413	0.032499
RS	28	1.010752	1.306835	14392.065018	0.030394	0.032439
RS	29	1.110488	1.306835	14498.969308	0.030620	0.032619
RS	30	1.219180	1.370521	13858.754244	0.029268	0.031112
RS	31	1.337631	1.370521	13818.015889	0.029182	0.030869
RS	32	1.466718	1.464877	12829.147785	0.027093	0.028592
RS	33	1.607397	1.464877	12666.933320	0.026751	0.028058
RS	34	1.760707	1.572249	11594.130305	0.024485	0.025629
RS	35	1.927782	1.572249	11329.230309	0.023926	0.024902
RS	36	2.109860	1.675779	10324.615605	0.021804	0.022662
RS	37	2.308287	1.675779	9965.096790	0.021045	0.021774
RS	38	2.524531	1.764321	9067.619878	0.019149	0.019797
RS	39	2.760192	1.764321	8617.995758	0.018200	0.018753
RS	40	3.017014	1.832672	7811.423018	0.016497	0.016996
RS	41	3.296895	1.832672	7280.738679	0.015376	0.015808
RS	42	3.601908	1.879010	6540.715867	0.013813	0.014211
RS	43	3.934309	1.879010	5947.860073	0.012561	0.012914
RS	44	4.296556	1.904463	5257.594724	0.011103	0.011435
RS	45	4.691330	1.904463	4635.009686	0.009788	0.010088
RS	46	5.121551	1.913524	3992.386745	0.008431	0.008715
RS	47	5.590402	1.913524	3386.538225	0.007152	0.007410
RS	48	6.101353	1.912805	2809.672242	0.005934	0.006174
RS	49	6.658183	1.912805	2273.661675	0.004802	0.005016
RS	50	7.265011	1.908188	1795.050139	0.003791	0.003986
RS	51	7.926327	1.908188	1372.570959	0.002899	0.003067
RS	52	8.647024	1.903038	1018.916640	0.002152	0.002297
RS	53	9.432434	1.903038	728.204203	0.001538	0.001657
RS	54	10.288366	1.899109	501.917835	0.001060	0.001156
RS	55	11.221155	1.899109	331.100607	0.000699	0.000773
RS	56	12.237700	1.899109	208.806853	0.000441	0.000495
RS	57	13.345522	1.899109	125.383197	0.000265	0.000303
RS	58	14.552817	1.887862	71.668033	0.000151	0.000177
RS	59	15.868517	1.887862	38.327230	0.000081	0.000096
RS	60	17.302357	1.887862	19.231077	0.000041	0.000050
RS	61	18.864942	1.887862	9.002100	0.000019	0.000024
RS	62	20.567836	1.887862	3.906962	0.000008	0.000010
RS	63	22.423634	1.887862	2.396923	0.000005	0.000007
PA	4+25*2+4+6 0.113343312 0.021657702 22.423634167 0.154896605 1.267081007 1.834206209 2.244770968 2.381106411 2.282397800 2.111142448 1.933869835 1.752620914 1.579505127 1.430060016 1.328348443 1.288661846 1.306835035 1.370521192 1.464876565 1.572248709 1.675778751 1.764320717 1.832671854 1.879010381 1.904462709 1.913523884 1.912805116 1.908188369 1.903037903 1.899109496 1.887861584
//
IT	4311
RD	9
LK	-5675807.272529
QD	-1172.235676 -> -1150.885826
RI	0.0425635298
TR	0.112600	0.021607
MT	22.650466
MM	C_pi: 1.280992, n_recomb: 475394.366906
RS	0	0.000000	0.154141	26585.815953	0.055924	0.106958
RS	1	0.008996	0.154141	27266.547927	0.057356	0.049260
RS	2	0.018802	0.154141	27812.079385	0.058503	0.029236
RS	3	0.029490	0.154141	28199.816317	0.059319	0.029405
RS	4	0.041140	1.318693	3442.591851	0.007242	0.004032
RS	5	0.053838	1.318693	3715.272632	0.007815	0.004763
RS	6	0.067678	1.851112	2858.462395	0.006013	0.003885
RS	7	0.082763	1.851112	3089.731777	0.006499	0.004546
RS	8	0.099205	2.256898	2739.563237	0.005763	0.004287
RS	9	0.117127	2.256898	2961.952439	0.006231	0.004901
RS	10	0.136660	2.402797	3006.613208	0.006324	0.005266
RS	11	0.157951	2.402797	3247.679696	0.006832	0.005978
RS	12	0.181158	2.308916	3646.974444	0.007671	0.007029
RS	13	0.206452	2.308916	3930.951119	0.008269	0.007865
RS	14	0.234022	2.141999	4560.321938	0.009593	0.009412
RS	15	0.264073	2.141999	4899.917560	0.010307	0.010292
RS	16	0.296827	1.968837	5716.293503	0.012024	0.012177
RS	17	0.332527	1.968837	6116.082644	0.012865	0.013131
RS	18	0.371439	1.785970	7193.929321	0.015133	0.015554
RS	19	0.413852	1.785970	7652.618581	0.016097	0.016635
RS	20	0.460081	1.605499	9021.570234	0.018977	0.019670
RS	21	0.510469	1.605499	9521.391011	0.020028	0.020895
RS	22	0.565390	1.445354	11107.191245	0.023364	0.024430
RS	23	0.625251	1.445354	11601.598775	0.024404	0.025743
RS	24	0.690499	1.333877	13053.908840	0.027459	0.029023
RS	25	0.761616	1.333877	13468.271818	0.028331	0.030156
RS	26	0.839131	1.288168	14302.083173	0.030085	0.032034
RS	27	0.923620	1.288168	14570.357957	0.030649	0.032718
RS	28	1.015710	1.304273	14578.495273	0.030666	0.032696
RS	29	1.116085	1.304273	14679.289368	0.030878	0.032871
RS	30	1.225490	1.369191	14009.867770	0.029470	0.031305
RS	31	1.344737	1.369191	13961.183996	0.029368	0.031063
RS	32	1.474713	1.467319	12921.937657	0.027182	0.028682
RS	33	1.616382	1.467319	12753.707575	0.026828	0.028158
RS	34	1.770796	1.579878	11633.558604	0.024471	0.025632
RS	35	1.939102	1.579878	11366.418755	0.023909	0.024921
RS	36	2.122550	1.688836	10328.488454	0.021726	0.022611
RS	37	2.322502	1.688836	9970.567591	0.020973	0.021742
RS	38	2.540442	1.782418	9053.300247	0.019044	0.019723
RS	39	2.777990	1.782418	8608.455686	0.018108	0.018700
RS	40	3.036908	1.855278	7791.625317	0.016390	0.016918
RS	41	3.319120	1.855278	7268.060472	0.015288	0.015751
RS	42	3.626721	1.905521	6524.208799	0.013724	0.014143
RS	43	3.961995	1.905521	5939.733090	0.012494	0.012866
RS	44	4.327433	1.934256	5249.619694	0.011043	0.011386
RS	45	4.725746	1.934256	4635.337691	0.009751	0.010057
RS	46	5.159895	1.946128	3994.524183	0.008403	0.008688
RS	47	5.633101	1.946128	3395.530284	0.007143	0.007398
RS	48	6.148879	1.947993	2820.229541	0.005932	0.006167
RS	49	6.711059	1.947993	2288.579565	0.004814	0.005021
RS	50	7.323816	1.945825	1810.235424	0.003808	0.003994
RS	51	7.991700	1.945825	1389.230796	0.002922	0.003082
RS	52	8.719669	1.942860	1034.322060	0.002176	0.002313
RS	53	9.513131	1.942860	742.672243	0.001562	0.001675
RS	54	10.377976	1.941007	514.012180	0.001081	0.001172
RS	55	11.320627	1.941007	341.091916	0.000717	0.000787
RS	56	12.348083	1.941007	216.477138	0.000455	0.000507
RS	57	13.467975	1.941007	130.876166	0.000275	0.000312
RS	58	14.688617	1.929520	75.356087	0.000159	0.000183
RS	59	16.019075	1.929520	40.617515	0.000085	0.000101
RS	60	17.469227	1.929520	20.552564	0.000043	0.000052
RS	61	19.049842	1.929520	9.707839	0.000020	0.000025
RS	62	20.772658	1.929520	4.254140	0.000009	0.000011
RS	63	22.650466	1.929520	2.652247	0.000006	0.000007
PA	4+25*2+4+6 0.112599777 0.021607124 22.650465881 0.154140597 1.318692765 1.851112459 2.256898087 2.402797235 2.308915555 2.141998932 1.968837421 1.785969903 1.605498606 1.445353969 1.333876809 1.288167802 1.304272653 1.369190635 1.467318547 1.579877536 1.688835613 1.782417575 1.855277538 1.905521032 1.934256036 1.946128419 1.947993003 1.945825157 1.942859964 1.941006864 1.929520370
//
IT	4167
RD	10
LK	-5675767.375486
QD	-1142.136687 -> -1125.881088
RI	0.0421058588
TR	0.111971	0.021577
MT	22.839995
MM	C_pi: 1.288155, n_recomb: 477349.824293
RS	0	0.000000	0.153710	26807.701029	0.056159	0.106610
RS	1	0.009011	0.153710	27490.249321	0.057589	0.049423
RS	2	0.018834	0.153710	28035.382733	0.058731	0.029370
RS	3	0.029542	0.153710	28420.240076	0.059538	0.029622
RS	4	0.041214	1.367987	3335.513461	0.006988	0.003896
RS	5	0.053939	1.367987	3601.416091	0.007545	0.004613
RS	6	0.067810	1.860123	2861.432769	0.005994	0.003884
RS	7	0.082931	1.860123	3093.413558	0.006480	0.004546
RS	8	0.099415	2.258693	2754.359847	0.005770	0.004304
RS	9	0.117384	2.258693	2978.295635	0.006239	0.004921
RS	10	0.136972	2.413563	3012.504487	0.006311	0.005268
RS	11	0.158325	2.413563	3254.517976	0.006818	0.005983
RS	12	0.181603	2.325192	3645.913125	0.007638	0.007020
RS	13	0.206978	2.325192	3930.496553	0.008234	0.007858
RS	14	0.234639	2.164183	4545.788282	0.009523	0.009379
RS	15	0.264793	2.164183	4885.433363	0.010234	0.010259
RS	16	0.297664	1.997407	5677.648969	0.011894	0.012095
RS	17	0.333496	1.997407	6076.758994	0.012730	0.013038
RS	18	0.372558	1.815397	7136.583992	0.014950	0.015423
RS	19	0.415140	1.815397	7594.930769	0.015911	0.016484
RS	20	0.461558	1.629614	8970.508608	0.018792	0.019526
RS	21	0.512159	1.629614	9472.039832	0.019843	0.020727
RS	22	0.567320	1.460180	11106.499912	0.023267	0.024354
RS	23	0.627451	1.460180	11605.254565	0.024312	0.025646
RS	24	0.693001	1.339770	13137.240834	0.027521	0.029085
RS	25	0.764457	1.339770	13555.757989	0.028398	0.030204
RS	26	0.842352	1.288417	14455.266607	0.030282	0.032217
RS	27	0.927266	1.288417	14723.459678	0.030844	0.032892
RS	28	1.019831	1.302423	14751.040284	0.030902	0.032911
RS	29	1.120738	1.302423	14846.946539	0.031103	0.033080
RS	30	1.230736	1.368162	14154.394823	0.029652	0.031470
RS	31	1.350647	1.368162	14098.959932	0.029536	0.031227
RS	32	1.481363	1.469322	13016.860690	0.027269	0.028762
RS	33	1.623857	1.469322	12843.324178	0.026905	0.028245
RS	34	1.779191	1.586091	11682.792886	0.024474	0.025639
RS	35	1.948522	1.586091	11413.312785	0.023910	0.024941
RS	36	2.133112	1.699385	10347.256401	0.021676	0.022576
RS	37	2.334334	1.699385	9989.892258	0.020928	0.021723
RS	38	2.553688	1.796950	9055.750114	0.018971	0.019671
RS	39	2.792808	1.796950	8613.774244	0.018045	0.018663
RS	40	3.053475	1.873433	7787.437160	0.016314	0.016863
RS	41	3.337630	1.873433	7268.463780	0.015227	0.015711
RS	42	3.647390	1.926954	6519.893298	0.013659	0.014094
RS	43	3.985062	1.926954	5941.046778	0.012446	0.012831
RS	44	4.353160	1.958633	5249.270774	0.010997	0.011348
RS	45	4.754428	1.958633	4640.786884	0.009722	0.010034
RS	46	5.191854	1.973237	3999.820622	0.008379	0.008666
RS	47	5.668695	1.973237	3405.836597	0.007135	0.007388
RS	48	6.188503	1.977804	2830.603179	0.005930	0.006160
RS	49	6.755151	1.977804	2302.344275	0.004823	0.005024
RS	50	7.372858	1.978322	1823.540027	0.003820	0.003999
RS	51	8.046227	1.978322	1403.832132	0.002941	0.003094
RS	52	8.780271	1.977816	1047.624815	0.002195	0.002326
RS	53	9.580459	1.977816	755.331703	0.001582	0.001690
RS	54	10.452751	1.978347	524.591005	0.001099	0.001186
RS	55	11.403644	1.978347	349.979922	0.000733	0.000800
RS	56	12.440220	1.978347	223.398088	0.000468	0.000518
RS	57	13.570201	1.978347	135.896252	0.000285	0.000320
RS	58	14.802003	1.966878	78.761099	0.000165	0.000189
RS	59	16.144800	1.966878	42.761118	0.000090	0.000104
RS	60	17.608595	1.966878	21.805925	0.000046	0.000054
RS	61	19.204290	1.966878	10.386057	0.000022	0.000026
RS	62	20.943771	1.966878	4.592229	0.000010	0.000012
RS	63	22.839995	1.966878	2.906385	0.000006	0.000008
PA	4+25*2+4+6 0.111971476 0.021576586 22.839994525 0.153710181 1.367987046 1.860122849 2.258693144 2.413562636 2.325192395 2.164183408 1.997407435 1.815396670 1.629613790 1.460180007 1.339770375 1.288417186 1.302423046 1.368161694 1.469322408 1.586091120 1.699385037 1.796949557 1.873432639 1.926953637 1.958633090 1.973236756 1.977804331 1.978321886 1.977815939 1.978346788 1.966877736
//
IT	4022
RD	11
LK	-5675736.722996
QD	-1119.008222 -> -1106.166734
RI	0.0417124866
TR	0.111428	0.021559
MT	23.001932
MM	C_pi: 1.294600, n_recomb: 479329.028260
RS	0	0.000000	0.153491	26989.893912	0.056308	0.106324
RS	1	0.009023	0.153491	27675.369423	0.057738	0.049556
RS	2	0.018860	0.153491	28221.777164	0.058878	0.029475
RS	3	0.029585	0.153491	28606.025277	0.059679	0.029790
RS	4	0.041277	1.416016	3239.286311	0.006758	0.003775
RS	5	0.054025	1.416016	3499.001267	0.007300	0.004476
RS	6	0.067923	1.864175	2872.203336	0.005992	0.003892
RS	7	0.083074	1.864175	3105.407289	0.006479	0.004554
RS	8	0.099593	2.254277	2776.755446	0.005793	0.004329
RS	9	0.117603	2.254277	3002.741703	0.006264	0.004948
RS	10	0.137237	2.417419	3026.727407	0.006315	0.005279
RS	11	0.158643	2.417419	3270.221926	0.006822	0.005996
RS	12	0.181980	2.334364	3655.360321	0.007626	0.007021
RS	13	0.207423	2.334364	3941.176766	0.008222	0.007863
RS	14	0.235162	2.179783	4544.046994	0.009480	0.009360
RS	15	0.265404	2.179783	4884.409661	0.010190	0.010242
RS	16	0.298375	2.020718	5652.660924	0.011793	0.012028
RS	17	0.334320	2.020718	6051.645455	0.012625	0.012966
RS	18	0.373509	1.841352	7090.955654	0.014794	0.015304
RS	19	0.416234	1.841352	7549.206880	0.015750	0.016351
RS	20	0.462814	1.651926	8925.431723	0.018621	0.019387
RS	21	0.513596	1.651926	9428.540000	0.019670	0.020569
RS	22	0.568961	1.474415	11103.121771	0.023164	0.024268
RS	23	0.629322	1.474415	11605.949078	0.024213	0.025542
RS	24	0.695129	1.345831	13209.758381	0.027559	0.029121
RS	25	0.766873	1.345831	13632.467084	0.028441	0.030228
RS	26	0.845092	1.289227	14593.762584	0.030446	0.032365
RS	27	0.930367	1.289227	14862.461176	0.031007	0.033032
RS	28	1.023338	1.301198	14910.286475	0.031107	0.033095
RS	29	1.124697	1.301198	15002.303870	0.031299	0.033256
RS	30	1.235202	1.367510	14290.928663	0.029814	0.031612
RS	31	1.355677	1.367510	14229.790955	0.029687	0.031367
RS	32	1.487023	1.471183	13110.660127	0.027352	0.028832
RS	33	1.630221	1.471183	12932.529687	0.026980	0.028319
RS	34	1.786339	1.591428	11737.244082	0.024487	0.025649
RS	35	1.956544	1.591428	11465.523167	0.023920	0.024960
RS	36	2.142106	1.708206	10375.674012	0.021646	0.022552
RS	37	2.344412	1.708206	10018.238941	0.020901	0.021711
RS	38	2.564972	1.808904	9069.803520	0.018922	0.019634
RS	39	2.805433	1.808904	8629.385897	0.018003	0.018638
RS	40	3.067591	1.888277	7794.420740	0.016261	0.016823
RS	41	3.353403	1.888277	7278.227108	0.015184	0.015683
RS	42	3.665005	1.944537	6524.490404	0.013612	0.014058
RS	43	4.004722	1.944537	5949.251757	0.012412	0.012807
RS	44	4.375092	1.978847	5254.589605	0.010962	0.011320
RS	45	4.778881	1.978847	4650.023782	0.009701	0.010017
RS	46	5.219104	1.996090	4007.465999	0.008361	0.008648
RS	47	5.699048	1.996090	3417.085382	0.007129	0.007381
RS	48	6.222297	2.003434	2840.790359	0.005927	0.006154
RS	49	6.792760	2.003434	2315.167158	0.004830	0.005026
RS	50	7.414695	2.006814	1835.337897	0.003829	0.004003
RS	51	8.092748	2.006814	1416.777905	0.002956	0.003103
RS	52	8.831981	2.008991	1059.227148	0.002210	0.002336
RS	53	9.637916	2.008991	766.518609	0.001599	0.001702
RS	54	10.516571	2.012177	533.922859	0.001114	0.001198
RS	55	11.474507	2.012177	357.954015	0.000747	0.000811
RS	56	12.518877	2.012177	229.694063	0.000479	0.000527
RS	57	13.657482	2.012177	140.519169	0.000293	0.000327
RS	58	14.898823	2.000956	81.925759	0.000171	0.000194
RS	59	16.252170	2.000956	44.779652	0.000093	0.000108
RS	60	17.727630	2.000956	23.001085	0.000048	0.000057
RS	61	19.336222	2.000956	11.040831	0.000023	0.000028
RS	62	21.089957	2.000956	4.922707	0.000010	0.000013
RS	63	23.001932	2.000956	3.159959	0.000007	0.000008
PA	4+25*2+4+6 0.111428191 0.021559435 23.001932181 0.153491470 1.416016089 1.864174554 2.254276787 2.417419223 2.334363877 2.179782561 2.020717881 1.841351628 1.651926302 1.474415034 1.345831486 1.289227073 1.301197726 1.367509630 1.471182574 1.591427623 1.708205884 1.808903504 1.888276752 1.944537193 1.978847016 1.996090112 2.003434233 2.006814449 2.008991396 2.012176707 2.000955737
//
IT	4154
RD	12
LK	-5675712.326727
QD	-1100.484585 -> -1090.041691
RI	0.0413653133
TR	0.110950	0.021551
MT	23.142621
MM	C_pi: 1.300445, n_recomb: 481288.159980
RS	0	0.000000	0.153402	27144.618565	0.056400	0.106083
RS	1	0.009034	0.153402	27833.638883	0.057832	0.049669
RS	2	0.018883	0.153402	28382.314086	0.058972	0.029561
RS	3	0.029622	0.153402	28767.348573	0.059772	0.029924
RS	4	0.041332	1.463501	3150.522334	0.006546	0.003664
RS	5	0.054099	1.463501	3404.438464	0.007074	0.004348
RS	6	0.068020	1.865313	2887.234928	0.005999	0.003904
RS	7	0.083198	1.865313	3121.929601	0.006487	0.004567
RS	8	0.099747	2.246477	2803.126347	0.005824	0.004357
RS	9	0.117791	2.246477	3031.413606	0.006299	0.004980
RS	10	0.137466	2.417133	3045.607385	0.006328	0.005293
RS	11	0.158917	2.417133	3290.869338	0.006838	0.006014
RS	12	0.182307	2.338805	3671.325634	0.007628	0.007029
RS	13	0.207809	2.338805	3958.753002	0.008225	0.007876
RS	14	0.235615	2.190443	4551.242656	0.009456	0.009351
RS	15	0.265933	2.190443	4892.783463	0.010166	0.010238
RS	16	0.298989	2.039715	5638.023922	0.011714	0.011975
RS	17	0.335032	2.039715	6037.301124	0.012544	0.012910
RS	18	0.374331	1.864245	7054.867539	0.014658	0.015198
RS	19	0.417180	1.864245	7513.224940	0.015611	0.016235
RS	20	0.463899	1.672514	8885.807795	0.018463	0.019255
RS	21	0.514839	1.672514	9390.376451	0.019511	0.020420
RS	22	0.570381	1.487964	11098.168976	0.023059	0.024177
RS	23	0.630940	1.487964	11604.789069	0.024112	0.025436
RS	24	0.696970	1.351895	13273.409691	0.027579	0.029139
RS	25	0.768964	1.351895	13700.248150	0.028466	0.030235
RS	26	0.847463	1.290425	14719.261783	0.030583	0.032488
RS	27	0.933052	1.290425	14988.870037	0.031143	0.033145
RS	28	1.026373	1.300471	15056.863843	0.031285	0.033251
RS	29	1.128124	1.300471	15145.786270	0.031469	0.033405
RS	30	1.239067	1.367217	14418.589920	0.029958	0.031734
RS	31	1.360032	1.367217	14352.648316	0.029821	0.031486
RS	32	1.491925	1.473030	13201.081366	0.027429	0.028893
RS	33	1.635732	1.473030	13019.027464	0.027050	0.028383
RS	34	1.792530	1.596193	11793.611732	0.024504	0.025659
RS	35	1.963492	1.596193	11519.854220	0.023935	0.024978
RS	36	2.149898	1.715788	10409.863098	0.021629	0.022536
RS	37	2.353144	1.715788	10051.998376	0.020886	0.021705
RS	38	2.574749	1.818932	9091.567676	0.018890	0.019609
RS	39	2.816374	1.818932	8651.810995	0.017976	0.018623
RS	40	3.079825	1.900586	7809.164385	0.016226	0.016796
RS	41	3.367076	1.900586	7294.445667	0.015156	0.015666
RS	42	3.680275	1.959123	6535.403964	0.013579	0.014033
RS	43	4.021767	1.959123	5962.280469	0.012388	0.012791
RS	44	4.394109	1.995784	5263.913959	0.010937	0.011299
RS	45	4.800085	1.995784	4661.859995	0.009686	0.010005
RS	46	5.242736	2.015560	4016.691049	0.008346	0.008633
RS	47	5.725374	2.015560	3428.847644	0.007124	0.007375
RS	48	6.251611	2.025716	2850.660771	0.005923	0.006147
RS	49	6.825386	2.025716	2327.096513	0.004835	0.005028
RS	50	7.450993	2.032096	1845.815404	0.003835	0.004005
RS	51	8.133114	2.032096	1428.298688	0.002968	0.003111
RS	52	8.876855	2.037139	1069.380648	0.002222	0.002344
RS	53	9.687782	2.037139	776.450813	0.001613	0.001713
RS	54	10.571964	2.043196	542.192899	0.001127	0.001208
RS	55	11.536020	2.043196	365.144771	0.000759	0.000821
RS	56	12.587163	2.043196	235.450624	0.000489	0.000536
RS	57	13.733262	2.043196	144.796749	0.000301	0.000334
RS	58	14.982895	2.032446	84.878706	0.000176	0.000199
RS	59	16.345413	2.032446	46.687514	0.000097	0.000111
RS	60	17.831014	2.032446	24.144564	0.000050	0.000059
RS	61	19.450818	2.032446	11.674778	0.000024	0.000029
RS	62	21.216948	2.032446	5.246482	0.000011	0.000013
RS	63	23.142621	2.032446	3.413308	0.000007	0.000009
PA	4+25*2+4+6 0.110950484 0.021551478 23.142620974 0.153402251 1.463500843 1.865312578 2.246477146 2.417133349 2.338805191 2.190442661 2.039715299 1.864245249 1.672513625 1.487963623 1.351894669 1.290424609 1.300470548 1.367217499 1.473030012 1.596193213 1.715787992 1.818932401 1.900586127 1.959123410 1.995784417 2.015560336 2.025715927 2.032096373 2.037139186 2.043195756 2.032445964
//
IT	3661
RD	13
LK	-5675692.373429
QD	-1085.147089 -> -1076.460937
RI	0.0410515729
TR	0.110524	0.021550
MT	23.266911
MM	C_pi: 1.305802, n_recomb: 483202.910779
RS	0	0.000000	0.153394	27279.564869	0.056456	0.105875
RS	1	0.009043	0.153394	27972.454822	0.057890	0.049766
RS	2	0.018903	0.153394	28523.980698	0.059031	0.029635
RS	3	0.029655	0.153394	28910.663687	0.059831	0.030036
RS	4	0.041380	1.510911	3067.204285	0.006348	0.003561
RS	5	0.054164	1.510911	3315.593841	0.006862	0.004228
RS	6	0.068105	1.864785	2904.439256	0.006011	0.003920
RS	7	0.083307	1.864785	3140.749470	0.006500	0.004582
RS	8	0.099882	2.237174	2831.100892	0.005859	0.004387
RS	9	0.117957	2.237174	3061.774737	0.006336	0.005012
RS	10	0.137667	2.414750	3066.537166	0.006346	0.005309
RS	11	0.159158	2.414750	3313.677355	0.006858	0.006033
RS	12	0.182593	2.340213	3691.136838	0.007639	0.007040
RS	13	0.208148	2.340213	3980.387289	0.008238	0.007893
RS	14	0.236013	2.197454	4564.637565	0.009447	0.009349
RS	15	0.266398	2.197454	4907.669692	0.010157	0.010242
RS	16	0.299530	2.055205	5631.297693	0.011654	0.011931
RS	17	0.335659	2.055205	6031.186250	0.012482	0.012867
RS	18	0.375054	1.884478	7026.610960	0.014542	0.015104
RS	19	0.418012	1.884478	7485.243774	0.015491	0.016133
RS	20	0.464855	1.691504	8851.135463	0.018318	0.019130
RS	21	0.515933	1.691504	9357.070506	0.019365	0.020283
RS	22	0.571631	1.500806	11092.468650	0.022956	0.024085
RS	23	0.632365	1.500806	11602.619309	0.024012	0.025331
RS	24	0.698591	1.357859	13329.974941	0.027587	0.029144
RS	25	0.770805	1.357859	13760.828539	0.028478	0.030231
RS	26	0.849550	1.291884	14833.621539	0.030699	0.032589
RS	27	0.935416	1.291884	15104.412366	0.031259	0.033239
RS	28	1.029046	1.300143	15191.901687	0.031440	0.033386
RS	29	1.131143	1.300143	15278.362402	0.031619	0.033533
RS	30	1.242472	1.367253	14537.462606	0.030086	0.031840
RS	31	1.363869	1.367253	14467.479331	0.029941	0.031589
RS	32	1.496243	1.474938	13287.106395	0.027498	0.028945
RS	33	1.640588	1.474938	13101.737037	0.027114	0.028438
RS	34	1.797985	1.600596	11849.966535	0.024524	0.025669
RS	35	1.969615	1.600596	11574.424899	0.023954	0.024995
RS	36	2.156766	1.722480	10447.368026	0.021621	0.022526
RS	37	2.360840	1.722480	10088.883596	0.020879	0.021703
RS	38	2.583367	1.827519	9118.463481	0.018871	0.019593
RS	39	2.826018	1.827519	8678.749231	0.017961	0.018615
RS	40	3.090611	1.910947	7829.361856	0.016203	0.016779
RS	41	3.379130	1.910947	7315.163875	0.015139	0.015656
RS	42	3.693740	1.971368	6550.853926	0.013557	0.014016
RS	43	4.036799	1.971368	5978.726315	0.012373	0.012781
RS	44	4.410880	2.010128	5276.124904	0.010919	0.011284
RS	45	4.818788	2.010128	4675.509395	0.009676	0.009997
RS	46	5.263582	2.032329	4026.989351	0.008334	0.008622
RS	47	5.748598	2.032329	3440.860549	0.007121	0.007371
RS	48	6.277473	2.045309	2860.157150	0.005919	0.006141
RS	49	6.854173	2.045309	2338.205313	0.004839	0.005029
RS	50	7.483022	2.054786	1855.154892	0.003839	0.004006
RS	51	8.168737	2.054786	1438.601769	0.002977	0.003117
RS	52	8.916459	2.062842	1078.303640	0.002232	0.002351
RS	53	9.731796	2.062842	785.314097	0.001625	0.001722
RS	54	10.620862	2.071963	549.553281	0.001137	0.001216
RS	55	11.590324	2.071963	371.661057	0.000769	0.000830
RS	56	12.647452	2.071963	240.740286	0.000498	0.000544
RS	57	13.800174	2.071963	148.773781	0.000308	0.000341
RS	58	15.057134	2.061877	87.646032	0.000181	0.000204
RS	59	16.427757	2.061877	48.497841	0.000100	0.000115
RS	60	17.922323	2.061877	25.242334	0.000052	0.000061
RS	61	19.552039	2.061877	12.290309	0.000025	0.000030
RS	62	21.329126	2.061877	5.564397	0.000012	0.000014
RS	63	23.266911	2.061877	3.666752	0.000008	0.000009
PA	4+25*2+4+6 0.110523757 0.021549659 23.266911125 0.153393912 1.510910786 1.864785134 2.237173741 2.414749816 2.340212611 2.197454285 2.055205118 1.884477555 1.691504092 1.500805869 1.357858819 1.291884154 1.300143128 1.367252703 1.474937718 1.600595555 1.722480471 1.827519013 1.910946607 1.971367744 2.010127899 2.032328544 2.045308986 2.054785502 2.062841998 2.071963075 2.061876861
//
IT	4370
RD	14
LK	-5675675.700969
QD	-1072.093301 -> -1064.740966
RI	0.0407644690
TR	0.110138	0.021552
MT	23.378211
MM	C_pi: 1.310736, n_recomb: 485053.417830
RS	0	0.000000	0.153430	27400.551306	0.056490	0.105692
RS	1	0.009051	0.153430	28097.398577	0.057926	0.049852
RS	2	0.018921	0.153430	28652.031080	0.059070	0.029699
RS	3	0.029685	0.153430	29040.802768	0.059871	0.030133
RS	4	0.041422	1.558464	2988.187576	0.006161	0.003464
RS	5	0.054223	1.558464	3231.259565	0.006662	0.004113
RS	6	0.068181	1.863441	2922.347592	0.006025	0.003936
RS	7	0.083403	1.863441	3160.296837	0.006515	0.004598
RS	8	0.100003	2.227466	2859.194544	0.005895	0.004417
RS	9	0.118105	2.227466	3092.237177	0.006375	0.005044
RS	10	0.137846	2.411535	3087.830813	0.006366	0.005324
RS	11	0.159374	2.411535	3336.845911	0.006879	0.006052
RS	12	0.182849	2.339806	3712.826549	0.007654	0.007053
RS	13	0.208450	2.339806	4003.988214	0.008255	0.007912
RS	14	0.236368	2.201805	4582.126934	0.009447	0.009353
RS	15	0.266812	2.201805	4926.846639	0.010157	0.010253
RS	16	0.300013	2.067853	5630.472881	0.011608	0.011897
RS	17	0.336218	2.067853	6031.203284	0.012434	0.012835
RS	18	0.375700	1.902403	7004.629623	0.014441	0.015020
RS	19	0.418755	1.902403	7463.667548	0.015387	0.016044
RS	20	0.465708	1.709033	8820.690887	0.018185	0.019013
RS	21	0.516910	1.709033	9327.904183	0.019231	0.020156
RS	22	0.572746	1.512943	11086.354695	0.022856	0.023993
RS	23	0.633636	1.512943	11599.783488	0.023914	0.025228
RS	24	0.700038	1.363655	13380.572528	0.027586	0.029141
RS	25	0.772449	1.363655	13815.286187	0.028482	0.030220
RS	26	0.851414	1.293510	14938.104005	0.030797	0.032675
RS	27	0.937527	1.293510	15210.248626	0.031358	0.033317
RS	28	1.031433	1.300127	15316.251288	0.031576	0.033503
RS	29	1.133839	1.300127	15400.750927	0.031751	0.033643
RS	30	1.245514	1.367566	14647.675043	0.030198	0.031932
RS	31	1.367296	1.367566	14574.290824	0.030047	0.031677
RS	32	1.500101	1.476932	13368.002644	0.027560	0.028990
RS	33	1.644926	1.476932	13179.861952	0.027172	0.028484
RS	34	1.802859	1.604760	11904.869976	0.024543	0.025678
RS	35	1.975086	1.604760	11627.817179	0.023972	0.025009
RS	36	2.162902	1.728516	10486.323157	0.021619	0.022520
RS	37	2.367717	1.728516	10127.142621	0.020878	0.021704
RS	38	2.591070	1.834997	9148.517831	0.018861	0.019584
RS	39	2.834638	1.834997	8708.424485	0.017954	0.018612
RS	40	3.100252	1.919782	7853.186843	0.016190	0.016770
RS	41	3.389906	1.919782	7338.817387	0.015130	0.015653
RS	42	3.705777	1.981749	6569.411521	0.013544	0.014006
RS	43	4.050237	1.981749	5997.442262	0.012364	0.012777
RS	44	4.425875	2.022383	5290.286690	0.010907	0.011274
RS	45	4.835511	2.022383	4690.294091	0.009670	0.009993
RS	46	5.282224	2.046898	4037.908207	0.008325	0.008613
RS	47	5.769368	2.046898	3452.862868	0.007119	0.007368
RS	48	6.300604	2.062696	2869.187820	0.005915	0.006136
RS	49	6.879922	2.062696	2348.507250	0.004842	0.005029
RS	50	7.511674	2.075342	1863.453949	0.003842	0.004005
RS	51	8.200605	2.075342	1447.814715	0.002985	0.003122
RS	52	8.951892	2.086532	1086.142125	0.002239	0.002356
RS	53	9.771178	2.086532	793.236808	0.001635	0.001730
RS	54	10.664617	2.098884	556.114203	0.001147	0.001223
RS	55	11.638921	2.098884	377.582100	0.000778	0.000838
RS	56	12.701409	2.098884	245.615972	0.000506	0.000551
RS	57	13.860063	2.098884	152.482971	0.000314	0.000346
RS	58	15.123587	2.089626	90.246938	0.000186	0.000208
RS	59	16.501472	2.089626	50.220142	0.000104	0.000118
RS	60	18.004069	2.089626	26.298598	0.000054	0.000063
RS	61	19.642666	2.089626	12.889036	0.000027	0.000031
RS	62	21.429572	2.089626	5.876966	0.000012	0.000014
RS	63	23.378211	2.089626	3.920424	0.000008	0.000010
PA	4+25*2+4+6 0.110137861 0.021551920 23.378211428 0.153429606 1.558463922 1.863440665 2.227466156 2.411534989 2.339806423 2.201804867 2.067852975 1.902402607 1.709032514 1.512943124 1.363655038 1.293510442 1.300127010 1.367565643 1.476932292 1.604759703 1.728515698 1.834996745 1.919781930 1.981749340 2.022383327 2.046897840 2.062696266 2.075341666 2.086531977 2.098883799 2.089625751
//
IT	3563
RD	15
LK	-5675661.539671
QD	-1060.748183 -> -1054.439046
RI	0.0404990038
TR	0.109785	0.021557
MT	23.479142
MM	C_pi: 1.315304, n_recomb: 486828.250348
RS	0	0.000000	0.153485	27511.588550	0.056512	0.105529
RS	1	0.009058	0.153485	28212.328507	0.057951	0.049929
RS	2	0.018937	0.153485	28770.109658	0.059097	0.029757
RS	3	0.029711	0.153485	29161.131363	0.059900	0.030219
RS	4	0.041461	1.606380	2912.590907	0.005983	0.003371
RS	5	0.054275	1.606380	3150.505591	0.006471	0.004004
RS	6	0.068250	1.861703	2940.213872	0.006040	0.003953
RS	7	0.083491	1.861703	3179.775466	0.006532	0.004614
RS	8	0.100112	2.218068	2886.414574	0.005929	0.004445
RS	9	0.118239	2.218068	3121.739753	0.006412	0.005074
RS	10	0.138008	2.408334	3108.360849	0.006385	0.005339
RS	11	0.159568	2.408334	3359.171815	0.006900	0.006069
RS	12	0.183081	2.338437	3735.049334	0.007672	0.007067
RS	13	0.208723	2.338437	4028.126074	0.008274	0.007931
RS	14	0.236689	2.204230	4602.215708	0.009453	0.009361
RS	15	0.267187	2.204230	4948.736469	0.010165	0.010267
RS	16	0.300449	2.078193	5634.054960	0.011573	0.011871
RS	17	0.336723	2.078193	6035.792102	0.012398	0.012811
RS	18	0.376283	1.918339	6987.664924	0.014353	0.014945
RS	19	0.419427	1.918339	7447.205497	0.015297	0.015966
RS	20	0.466479	1.725238	8793.832693	0.018064	0.018904
RS	21	0.517793	1.725238	9302.242399	0.019108	0.020039
RS	22	0.573755	1.524399	11080.044499	0.022760	0.023903
RS	23	0.634786	1.524399	11596.514412	0.023821	0.025130
RS	24	0.701346	1.369247	13426.092796	0.027579	0.029131
RS	25	0.773935	1.369247	13864.491031	0.028479	0.030203
RS	26	0.853100	1.295233	15033.896283	0.030881	0.032748
RS	27	0.939436	1.295233	15307.490887	0.031443	0.033384
RS	28	1.033592	1.300350	15430.853077	0.031697	0.033606
RS	29	1.136278	1.300350	15513.784939	0.031867	0.033740
RS	30	1.248265	1.368113	14749.582852	0.030297	0.032011
RS	31	1.370396	1.368113	14673.337663	0.030141	0.031754
RS	32	1.503591	1.479025	13443.458566	0.027614	0.029028
RS	33	1.648851	1.479025	13253.030431	0.027223	0.028524
RS	34	1.807269	1.608769	11957.456125	0.024562	0.025685
RS	35	1.980037	1.608769	11679.165565	0.023990	0.025022
RS	36	2.168456	1.734063	10525.471128	0.021621	0.022516
RS	37	2.373942	1.734063	10165.592531	0.020881	0.021706
RS	38	2.598042	1.841622	9180.317722	0.018857	0.019579
RS	39	2.842441	1.841622	8739.568766	0.017952	0.018614
RS	40	3.108980	1.927417	7879.338668	0.016185	0.016767
RS	41	3.399662	1.927417	7364.295814	0.015127	0.015653
RS	42	3.716676	1.990642	6590.045707	0.013537	0.014002
RS	43	4.062407	1.990642	6017.605873	0.012361	0.012776
RS	44	4.439455	2.032946	5305.732470	0.010899	0.011267
RS	45	4.850657	2.032946	4705.737584	0.009666	0.009991
RS	46	5.299108	2.059663	4049.134914	0.008317	0.008605
RS	47	5.788182	2.059663	3464.683589	0.007117	0.007366
RS	48	6.321558	2.078259	2877.705642	0.005911	0.006130
RS	49	6.903249	2.078259	2358.033090	0.004844	0.005030
RS	50	7.537632	2.094125	1870.808002	0.003843	0.004004
RS	51	8.229480	2.094125	1456.052107	0.002991	0.003126
RS	52	8.983999	2.108547	1093.022348	0.002245	0.002359
RS	53	9.806865	2.108547	800.328357	0.001644	0.001737
RS	54	10.704270	2.124278	561.968042	0.001154	0.001230
RS	55	11.682965	2.124278	382.974479	0.000787	0.000845
RS	56	12.750315	2.124278	250.122328	0.000514	0.000558
RS	57	13.914350	2.124278	155.952053	0.000320	0.000352
RS	58	15.183827	2.116003	92.697429	0.000190	0.000212
RS	59	16.568300	2.116003	51.862592	0.000107	0.000121
RS	60	18.078183	2.116003	27.317125	0.000056	0.000065
RS	61	19.724838	2.116003	13.472505	0.000028	0.000032
RS	62	21.520654	2.116003	6.184740	0.000013	0.000015
RS	63	23.479142	2.116003	4.174552	0.000009	0.000010
PA	4+25*2+4+6 0.109785059 0.021556770 23.479141798 0.153485355 1.606380428 1.861702646 2.218068354 2.408333641 2.338437451 2.204230141 2.078193462 1.918339177 1.725238217 1.524399392 1.369247114 1.295232531 1.300350191 1.368113412 1.479025341 1.608768633 1.734062702 1.841622204 1.927416561 1.990641524 2.032945826 2.059663427 2.078259297 2.094125264 2.108546925 2.124277752 2.116002873
//
IT	3841
RD	16
LK	-5675649.353074
QD	-1050.720290 -> -1045.247187
RI	0.0402508227
TR	0.109460	0.021563
MT	23.571574
MM	C_pi: 1.319556, n_recomb: 488523.739558
RS	0	0.000000	0.153550	27614.856243	0.056527	0.105381
RS	1	0.009065	0.153550	28319.358178	0.057969	0.049999
RS	2	0.018952	0.153550	28880.231285	0.059117	0.029810
RS	3	0.029735	0.153550	29273.530856	0.059922	0.030299
RS	4	0.041496	1.654718	2840.035260	0.005814	0.003283
RS	5	0.054323	1.654718	3072.937355	0.006290	0.003900
RS	6	0.068313	1.859857	2957.571585	0.006054	0.003969
RS	7	0.083571	1.859857	3198.688134	0.006548	0.004629
RS	8	0.100212	2.209326	2912.273875	0.005961	0.004472
RS	9	0.118361	2.209326	3149.762977	0.006448	0.005102
RS	10	0.138156	2.405623	3127.508575	0.006402	0.005351
RS	11	0.159745	2.405623	3379.995839	0.006919	0.006084
RS	12	0.183292	2.336651	3756.985650	0.007690	0.007081
RS	13	0.208973	2.336651	4051.930992	0.008294	0.007950
RS	14	0.236981	2.205282	4623.859163	0.009465	0.009372
RS	15	0.267529	2.205282	4972.237332	0.010178	0.010285
RS	16	0.300847	2.086660	5640.949429	0.011547	0.011851
RS	17	0.337184	2.086660	6043.811008	0.012372	0.012794
RS	18	0.376816	1.932550	6974.815114	0.014277	0.014879
RS	19	0.420040	1.932550	7434.935472	0.015219	0.015897
RS	20	0.467183	1.740250	8770.089887	0.017952	0.018803
RS	21	0.518599	1.740250	9279.624260	0.018995	0.019930
RS	22	0.574676	1.535216	11073.712276	0.022668	0.023817
RS	23	0.635837	1.535216	11593.007691	0.023731	0.025035
RS	24	0.702541	1.374611	13467.414866	0.027568	0.029118
RS	25	0.775293	1.374611	13909.316911	0.028472	0.030184
RS	26	0.854640	1.296999	15122.155949	0.030955	0.032811
RS	27	0.941180	1.296999	15397.246720	0.031518	0.033441
RS	28	1.035565	1.300752	15536.781272	0.031804	0.033697
RS	29	1.138506	1.300752	15618.454018	0.031971	0.033825
RS	30	1.250779	1.368852	14843.838580	0.030385	0.032081
RS	31	1.373230	1.368852	14765.184828	0.030224	0.031821
RS	32	1.506781	1.481207	13513.618004	0.027662	0.029060
RS	33	1.652438	1.481207	13321.322139	0.027269	0.028557
RS	34	1.811300	1.612671	12007.348183	0.024579	0.025691
RS	35	1.984563	1.612671	11728.079295	0.024007	0.025032
RS	36	2.173533	1.739234	10564.094731	0.021625	0.022514
RS	37	2.379633	1.739234	10203.557070	0.020887	0.021710
RS	38	2.604416	1.847573	9212.993136	0.018859	0.019579
RS	39	2.849576	1.847573	8771.404167	0.017955	0.018618
RS	40	3.116961	1.934085	7906.968473	0.016185	0.016768
RS	41	3.408585	1.934085	7390.881088	0.015129	0.015658
RS	42	3.726644	1.998321	6612.071401	0.013535	0.014001
RS	43	4.073537	1.998321	6038.679557	0.012361	0.012779
RS	44	4.451876	2.042114	5322.018978	0.010894	0.011264
RS	45	4.864512	2.042114	4721.534636	0.009665	0.009991
RS	46	5.314554	2.070930	4060.472194	0.008312	0.008600
RS	47	5.805393	2.070930	3476.230718	0.007116	0.007364
RS	48	6.340728	2.092292	2885.711414	0.005907	0.006125
RS	49	6.924592	2.092292	2366.839299	0.004845	0.005029
RS	50	7.561384	2.111410	1877.321679	0.003843	0.004002
RS	51	8.255903	2.111410	1463.427934	0.002996	0.003128
RS	52	9.013381	2.129145	1099.061709	0.002250	0.002362
RS	53	9.839526	2.129145	806.689288	0.001651	0.001742
RS	54	10.740563	2.148377	567.201286	0.001161	0.001235
RS	55	11.723280	2.148377	387.899696	0.000794	0.000851
RS	56	12.795082	2.148377	254.300199	0.000521	0.000564
RS	57	13.964045	2.148377	159.206226	0.000326	0.000357
RS	58	15.238977	2.141236	95.011901	0.000194	0.000216
RS	59	16.629484	2.141236	53.432556	0.000109	0.000123
RS	60	18.146043	2.141236	28.301321	0.000058	0.000066
RS	61	19.800081	2.141236	14.042119	0.000029	0.000033
RS	62	21.604060	2.141236	6.488226	0.000013	0.000016
RS	63	23.571574	2.141236	4.429357	0.000009	0.000011
PA	4+25*2+4+6 0.109459831 0.021563205 23.571573722 0.153549613 1.654717714 1.859857058 2.209325758 2.405623457 2.336651135 2.205282251 2.086660223 1.932549591 1.740250074 1.535215520 1.374611405 1.296998910 1.300751987 1.368851892 1.481207398 1.612670592 1.739233919 1.847572575 1.934085288 1.998320648 2.042114260 2.070930354 2.092291734 2.111410281 2.129145242 2.148377491 2.141235791
//
IT	3492
RD	17
LK	-5675638.756873
QD	-1041.738478 -> -1036.948681
RI	0.0400178772
TR	0.109158	0.021571
MT	23.656816
MM	C_pi: 1.323524, n_recomb: 490137.138202
RS	0	0.000000	0.153613	27712.136139	0.056540	0.105245
RS	1	0.009071	0.153613	28420.211990	0.057984	0.050064
RS	2	0.018966	0.153613	28984.036449	0.059135	0.029860
RS	3	0.029758	0.153613	29379.529658	0.059941	0.030374
RS	4	0.041528	1.703505	2770.236406	0.005652	0.003199
RS	5	0.054367	1.703505	2998.259459	0.006117	0.003800
RS	6	0.068370	1.857970	2974.290182	0.006068	0.003986
RS	7	0.083644	1.857970	3216.896780	0.006563	0.004644
RS	8	0.100303	2.201406	2936.490296	0.005991	0.004497
RS	9	0.118473	2.201406	3176.006168	0.006480	0.005128
RS	10	0.138292	2.403710	3144.846302	0.006416	0.005362
RS	11	0.159908	2.403710	3398.862076	0.006935	0.006096
RS	12	0.183486	2.334853	3777.992510	0.007708	0.007094
RS	13	0.209202	2.334853	4074.719845	0.008313	0.007967
RS	14	0.237251	2.205366	4646.268656	0.009480	0.009385
RS	15	0.267844	2.205366	4996.516610	0.010194	0.010304
RS	16	0.301213	2.093593	5650.283975	0.011528	0.011836
RS	17	0.337608	2.093593	6054.348336	0.012352	0.012782
RS	18	0.377306	1.945274	6965.225390	0.014211	0.014820
RS	19	0.420604	1.945274	7425.978709	0.015151	0.015837
RS	20	0.467830	1.754184	8748.969294	0.017850	0.018709
RS	21	0.519340	1.754184	9259.559849	0.018892	0.019831
RS	22	0.575523	1.545423	11067.434523	0.022580	0.023734
RS	23	0.636803	1.545423	11589.355231	0.023645	0.024946
RS	24	0.703641	1.379737	13505.088622	0.027554	0.029101
RS	25	0.776543	1.379737	13950.311250	0.028462	0.030163
RS	26	0.856058	1.298770	15203.726945	0.031019	0.032867
RS	27	0.942785	1.298770	15480.322093	0.031584	0.033492
RS	28	1.037381	1.301283	15634.851437	0.031899	0.033777
RS	29	1.140557	1.301283	15715.507382	0.032063	0.033901
RS	30	1.253093	1.369740	14930.976473	0.030463	0.032143
RS	31	1.375838	1.369740	14850.294183	0.030298	0.031880
RS	32	1.509717	1.483462	13578.620451	0.027704	0.029087
RS	33	1.655741	1.483462	13384.821960	0.027308	0.028586
RS	34	1.815012	1.616488	12054.307145	0.024594	0.025696
RS	35	1.988730	1.616488	11774.299657	0.024022	0.025041
RS	36	2.178208	1.744104	10601.652104	0.021630	0.022514
RS	37	2.384873	1.744104	10240.521247	0.020893	0.021714
RS	38	2.610286	1.852975	9245.862315	0.018864	0.019582
RS	39	2.856147	1.852975	8803.318438	0.017961	0.018624
RS	40	3.124311	1.939962	7935.401690	0.016190	0.016773
RS	41	3.416802	1.939962	7418.000146	0.015135	0.015665
RS	42	3.735825	2.004995	6634.938565	0.013537	0.014005
RS	43	4.083789	2.004995	6060.229188	0.012364	0.012784
RS	44	4.463317	2.050115	5338.787558	0.010892	0.011263
RS	45	4.877275	2.050115	4737.435550	0.009666	0.009992
RS	46	5.328784	2.080924	4071.766973	0.008307	0.008596
RS	47	5.821251	2.080924	3487.431046	0.007115	0.007364
RS	48	6.358392	2.105010	2893.202714	0.005903	0.006120
RS	49	6.944259	2.105010	2374.966402	0.004846	0.005029
RS	50	7.583272	2.127402	1883.069948	0.003842	0.004000
RS	51	8.280253	2.127402	1470.026722	0.002999	0.003131
RS	52	9.040460	2.148512	1104.352781	0.002253	0.002364
RS	53	9.869629	2.148512	812.398268	0.001657	0.001747
RS	54	10.774015	2.171359	571.879008	0.001167	0.001240
RS	55	11.760441	2.171359	392.404787	0.000801	0.000857
RS	56	12.836350	2.171359	258.181282	0.000527	0.000569
RS	57	14.009860	2.171359	162.265313	0.000331	0.000362
RS	58	15.289823	2.165471	97.202673	0.000198	0.000220
RS	59	16.685897	2.165471	54.936007	0.000112	0.000126
RS	60	18.208614	2.165471	29.253738	0.000060	0.000068
RS	61	19.869463	2.165471	14.598795	0.000030	0.000034
RS	62	21.680975	2.165471	6.787672	0.000014	0.000016
RS	63	23.656816	2.165471	4.684841	0.000010	0.000011
PA	4+25*2+4+6 0.109158316 0.021570567 23.656816382 0.153612874 1.703505073 1.857969843 2.201405630 2.403710110 2.334852812 2.205366376 2.093593363 1.945273821 1.754184343 1.545423194 1.379737148 1.298770171 1.301282918 1.369739590 1.483461891 1.616487815 1.744103752 1.852974813 1.939961826 2.004994575 2.050114639 2.080923819 2.105010189 2.127402274 2.148512257 2.171359469 2.165470613
//
IT	3691
RD	18
LK	-5675629.468544
QD	-1033.614870 -> -1029.392332
RI	0.0397988587
TR	0.108877	0.021578
MT	23.736231
MM	C_pi: 1.327244, n_recomb: 491667.245131
RS	0	0.000000	0.153670	27804.571340	0.056552	0.105119
RS	1	0.009077	0.153670	28516.007629	0.057999	0.050125
RS	2	0.018978	0.153670	29082.600270	0.059151	0.029908
RS	3	0.029778	0.153670	29480.141811	0.059960	0.030445
RS	4	0.041558	1.752733	2703.030291	0.005498	0.003118
RS	5	0.054408	1.752733	2926.304735	0.005952	0.003704
RS	6	0.068424	1.856067	2990.331579	0.006082	0.004001
RS	7	0.083712	1.856067	3234.362881	0.006578	0.004659
RS	8	0.100388	2.194339	2958.986442	0.006018	0.004520
RS	9	0.118577	2.194339	3200.388620	0.006509	0.005152
RS	10	0.138418	2.402699	3160.230048	0.006428	0.005370
RS	11	0.160060	2.402699	3415.618731	0.006947	0.006105
RS	12	0.183666	2.333267	3797.731573	0.007724	0.007106
RS	13	0.209415	2.333267	4096.134750	0.008331	0.007982
RS	14	0.237501	2.204784	4668.889557	0.009496	0.009400
RS	15	0.268137	2.204784	5020.990058	0.010212	0.010325
RS	16	0.301553	2.099280	5661.374935	0.011515	0.011825
RS	17	0.338003	2.099280	6066.690645	0.012339	0.012775
RS	18	0.377761	1.956702	6958.289110	0.014152	0.014768
RS	19	0.421128	1.956702	7419.713783	0.015091	0.015784
RS	20	0.468432	1.767154	8730.045775	0.017756	0.018621
RS	21	0.520030	1.767154	9241.627913	0.018797	0.019738
RS	22	0.576311	1.555077	11061.155385	0.022497	0.023654
RS	23	0.637701	1.555077	11585.516601	0.023564	0.024861
RS	24	0.704664	1.384631	13539.534207	0.027538	0.029084
RS	25	0.777704	1.384631	13987.897590	0.028450	0.030141
RS	26	0.857375	1.300523	15279.355750	0.031077	0.032916
RS	27	0.944278	1.300523	15557.434801	0.031642	0.033537
RS	28	1.039069	1.301915	15725.753713	0.031985	0.033850
RS	29	1.142464	1.301915	15805.584387	0.032147	0.033969
RS	30	1.255245	1.370749	15011.522044	0.030532	0.032197
RS	31	1.378263	1.370749	14929.128557	0.030364	0.031932
RS	32	1.512448	1.485785	13638.629479	0.027740	0.029109
RS	33	1.658813	1.485785	13443.647506	0.027343	0.028609
RS	34	1.818464	1.620251	12098.168852	0.024606	0.025698
RS	35	1.992606	1.620251	11817.646083	0.024036	0.025047
RS	36	2.182556	1.748744	10637.740373	0.021636	0.022514
RS	37	2.389748	1.748744	10276.101177	0.020901	0.021718
RS	38	2.615747	1.857944	9278.404705	0.018871	0.019587
RS	39	2.862261	1.857944	8834.843176	0.017969	0.018632
RS	40	3.131151	1.945203	7964.103002	0.016198	0.016781
RS	41	3.424448	1.945203	7445.197636	0.015143	0.015675
RS	42	3.744369	2.010851	6658.201280	0.013542	0.014011
RS	43	4.093329	2.010851	6081.901820	0.012370	0.012791
RS	44	4.473966	2.057149	5355.750539	0.010893	0.011265
RS	45	4.889153	2.057149	4753.238151	0.009668	0.009995
RS	46	5.342028	2.089857	4082.874140	0.008304	0.008593
RS	47	5.836011	2.089857	3498.209291	0.007115	0.007364
RS	48	6.374834	2.116626	2900.161057	0.005899	0.006115
RS	49	6.962567	2.116626	2382.436700	0.004846	0.005028
RS	50	7.603649	2.142298	1888.112081	0.003840	0.003997
RS	51	8.302924	2.142298	1475.916734	0.003002	0.003132
RS	52	9.065673	2.166834	1108.969151	0.002256	0.002365
RS	53	9.897658	2.166834	817.519367	0.001663	0.001752
RS	54	10.805164	2.193397	576.056557	0.001172	0.001244
RS	55	11.795046	2.193397	396.529809	0.000807	0.000862
RS	56	12.874782	2.193397	261.792579	0.000532	0.000575
RS	57	14.052527	2.193397	165.146185	0.000336	0.000367
RS	58	15.337179	2.188873	99.279659	0.000202	0.000223
RS	59	16.738440	2.188873	56.377972	0.000115	0.000129
RS	60	18.266897	2.188873	30.176651	0.000061	0.000070
RS	61	19.934095	2.188873	15.143432	0.000031	0.000036
RS	62	21.752627	2.188873	7.083378	0.000014	0.000017
RS	63	23.736231	2.188873	4.941099	0.000010	0.000012
PA	4+25*2+4+6 0.108876513 0.021578220 23.736230744 0.153669934 1.752733369 1.856066824 2.194338969 2.402699181 2.333267410 2.204783789 2.099279698 1.956701593 1.767154496 1.555076783 1.384631340 1.300522796 1.301914587 1.370749349 1.485785247 1.620250868 1.748744379 1.857943996 1.945203136 2.010851373 2.057148750 2.089856656 2.116625551 2.142298083 2.166833733 2.193396601 2.188872805
//
IT	3793
RD	19
LK	-5675621.266555
QD	-1026.207607 -> -1022.462325
RI	0.0395914477
TR	0.108612	0.021586
MT	23.810569
MM	C_pi: 1.330744, n_recomb: 493117.092040
RS	0	0.000000	0.153720	27892.633098	0.056564	0.105001
RS	1	0.009083	0.153720	28607.221848	0.058013	0.050182
RS	2	0.018990	0.153720	29176.399500	0.059167	0.029953
RS	3	0.029797	0.153720	29575.837826	0.059977	0.030513
RS	4	0.041586	1.802375	2638.322561	0.005350	0.003040
RS	5	0.054446	1.802375	2856.979228	0.005794	0.003612
RS	6	0.068474	1.854205	3005.637904	0.006095	0.004017
RS	7	0.083776	1.854205	3251.025913	0.006593	0.004674
RS	8	0.100467	2.188105	2979.786734	0.006043	0.004541
RS	9	0.118675	2.188105	3222.938060	0.006536	0.005173
RS	10	0.138536	2.402633	3173.628868	0.006436	0.005376
RS	11	0.160201	2.402633	3430.234239	0.006956	0.006112
RS	12	0.183834	2.332024	3816.043018	0.007739	0.007116
RS	13	0.209614	2.332024	4116.007344	0.008347	0.007996
RS	14	0.237735	2.203730	4691.408029	0.009514	0.009415
RS	15	0.268410	2.203730	5045.327774	0.010232	0.010345
RS	16	0.301871	2.103953	5673.714577	0.011506	0.011819
RS	17	0.338371	2.103953	6080.308348	0.012330	0.012772
RS	18	0.378186	1.967000	6953.529486	0.014101	0.014722
RS	19	0.421618	1.967000	7415.652946	0.015038	0.015737
RS	20	0.468994	1.779261	8713.005467	0.017669	0.018540
RS	21	0.520674	1.779261	9225.520539	0.018709	0.019653
RS	22	0.577047	1.564214	11054.961981	0.022419	0.023578
RS	23	0.638540	1.564214	11581.597103	0.023487	0.024780
RS	24	0.705619	1.389293	13571.264983	0.027521	0.029065
RS	25	0.778790	1.389293	14022.597423	0.028437	0.030119
RS	26	0.858606	1.302237	15349.781012	0.031128	0.032960
RS	27	0.945672	1.302237	15629.307541	0.031695	0.033577
RS	28	1.040647	1.302610	15810.350075	0.032062	0.033916
RS	29	1.144247	1.302610	15889.500886	0.032223	0.034031
RS	30	1.257256	1.371849	15086.131183	0.030593	0.032245
RS	31	1.380530	1.371849	15002.290578	0.030423	0.031978
RS	32	1.515000	1.488157	13694.036448	0.027770	0.029127
RS	33	1.661684	1.488157	13498.143765	0.027373	0.028629
RS	34	1.821691	1.623964	12139.034316	0.024617	0.025700
RS	35	1.996230	1.623964	11858.195157	0.024047	0.025052
RS	36	2.186621	1.753192	10672.225802	0.021642	0.022515
RS	37	2.394305	1.753192	10310.167833	0.020908	0.021722
RS	38	2.620853	1.862554	9310.343146	0.018881	0.019594
RS	39	2.867976	1.862554	8865.735714	0.017979	0.018641
RS	40	3.137545	1.949911	7992.778973	0.016209	0.016791
RS	41	3.431598	1.949911	7472.232934	0.015153	0.015686
RS	42	3.752358	2.016018	6681.611773	0.013550	0.014019
RS	43	4.102251	2.016018	6103.512971	0.012377	0.012800
RS	44	4.483924	2.063360	5372.747972	0.010895	0.011268
RS	45	4.900262	2.063360	4768.845161	0.009671	0.009999
RS	46	5.354415	2.097873	4093.751084	0.008302	0.008591
RS	47	5.849817	2.097873	3508.566935	0.007115	0.007364
RS	48	6.390214	2.127274	2906.629815	0.005894	0.006111
RS	49	6.979692	2.127274	2389.313295	0.004845	0.005028
RS	50	7.622711	2.156226	1892.526779	0.003838	0.003994
RS	51	8.324132	2.156226	1481.176558	0.003004	0.003133
RS	52	9.089261	2.184228	1112.987716	0.002257	0.002365
RS	53	9.923882	2.184228	822.117025	0.001667	0.001755
RS	54	10.834309	2.214594	579.788251	0.001176	0.001247
RS	55	11.827427	2.214594	400.313451	0.000812	0.000867
RS	56	12.910745	2.214594	265.159881	0.000538	0.000579
RS	57	14.092456	2.214594	167.864834	0.000340	0.000371
RS	58	15.381497	2.211545	101.252081	0.000205	0.000227
RS	59	16.787616	2.211545	57.763184	0.000117	0.000131
RS	60	18.321447	2.211545	31.072252	0.000063	0.000072
RS	61	19.994589	2.211545	15.676930	0.000032	0.000037
RS	62	21.819696	2.211545	7.375663	0.000015	0.000017
RS	63	23.810569	2.211545	5.198267	0.000011	0.000012
PA	4+25*2+4+6 0.108612162 0.021585854 23.810569448 0.153720055 1.802374669 1.854204697 2.188104861 2.402632730 2.332023536 2.203730364 2.103953435 1.967000356 1.779260775 1.564213773 1.389292660 1.302236856 1.302609885 1.371848745 1.488157230 1.623963577 1.753192222 1.862553525 1.949911355 2.016017650 2.063360458 2.097872674 2.127273515 2.156225586 2.184228107 2.214593714 2.211544967
//
IT	3306
RD	20
LK	-5675613.982777
QD	-1019.409981 -> -1016.070453
RI	0.0393954045
TR	0.108363	0.021593
MT	23.880690
MM	C_pi: 1.334048, n_recomb: 494488.223216
RS	0	0.000000	0.153762	27976.851031	0.056577	0.104890
RS	1	0.009088	0.153762	28694.384054	0.058028	0.050236
RS	2	0.019001	0.153762	29265.956222	0.059184	0.029997
RS	3	0.029816	0.153762	29667.124541	0.059996	0.030579
RS	4	0.041613	1.852360	2576.070551	0.005210	0.002965
RS	5	0.054482	1.852360	2790.243992	0.005643	0.003523
RS	6	0.068521	1.852224	3020.489513	0.006108	0.004032
RS	7	0.083835	1.852224	3267.188139	0.006607	0.004688
RS	8	0.100542	2.182654	2998.943419	0.006065	0.004561
RS	9	0.118766	2.182654	3243.712106	0.006560	0.005193
RS	10	0.138647	2.403554	3184.996714	0.006441	0.005380
RS	11	0.160334	2.403554	3442.660869	0.006962	0.006116
RS	12	0.183993	2.331243	3832.754471	0.007751	0.007125
RS	13	0.209801	2.331243	4134.155844	0.008360	0.008007
RS	14	0.237954	2.202402	4713.476473	0.009532	0.009430
RS	15	0.268667	2.202402	5069.163899	0.010251	0.010366
RS	16	0.302170	2.107774	5686.970109	0.011501	0.011815
RS	17	0.338717	2.107774	6094.855177	0.012326	0.012772
RS	18	0.378587	1.976331	6950.468510	0.014056	0.014680
RS	19	0.422079	1.976331	7413.305267	0.014992	0.015695
RS	20	0.469523	1.790596	8697.533769	0.017589	0.018464
RS	21	0.521280	1.790596	9210.925943	0.018627	0.019573
RS	22	0.577740	1.572878	11048.821780	0.022344	0.023505
RS	23	0.639330	1.572878	11577.577610	0.023413	0.024703
RS	24	0.706518	1.393738	13600.524577	0.027504	0.029046
RS	25	0.779811	1.393738	14054.662992	0.028423	0.030097
RS	26	0.859766	1.303905	15415.520316	0.031175	0.033001
RS	27	0.946986	1.303905	15696.445906	0.031743	0.033614
RS	28	1.042132	1.303353	15889.197548	0.032133	0.033976
RS	29	1.145925	1.303353	15967.783020	0.032292	0.034088
RS	30	1.259150	1.373024	15155.241423	0.030648	0.032288
RS	31	1.382665	1.373024	15070.179465	0.030476	0.032019
RS	32	1.517404	1.490571	13745.114124	0.027797	0.029142
RS	33	1.664388	1.490571	13548.546822	0.027399	0.028646
RS	34	1.824730	1.627639	12176.948644	0.024625	0.025699
RS	35	1.999643	1.627639	11895.972595	0.024057	0.025056
RS	36	2.190451	1.757488	10704.964705	0.021649	0.022516
RS	37	2.398599	1.757488	10342.581870	0.020916	0.021727
RS	38	2.625663	1.866872	9341.433133	0.018891	0.019602
RS	39	2.873361	1.866872	8895.777512	0.017990	0.018651
RS	40	3.143570	1.954187	8021.135206	0.016221	0.016803
RS	41	3.438334	1.954187	7498.860116	0.015165	0.015698
RS	42	3.759886	2.020612	6704.934100	0.013559	0.014029
RS	43	4.110659	2.020612	6124.880768	0.012386	0.012810
RS	44	4.493309	2.068884	5389.619673	0.010899	0.011273
RS	45	4.910732	2.068884	4784.150254	0.009675	0.010005
RS	46	5.366090	2.105111	4104.331367	0.008300	0.008589
RS	47	5.862829	2.105111	3518.479070	0.007115	0.007365
RS	48	6.404710	2.137091	2912.619616	0.005890	0.006106
RS	49	6.995835	2.137091	2395.629098	0.004845	0.005027
RS	50	7.640680	2.169316	1896.364658	0.003835	0.003990
RS	51	8.344126	2.169316	1485.861046	0.003005	0.003133
RS	52	9.111498	2.200822	1116.464254	0.002258	0.002365
RS	53	9.948607	2.200822	826.239926	0.001671	0.001758
RS	54	10.861789	2.235071	583.115592	0.001179	0.001250
RS	55	11.857958	2.235071	403.786394	0.000817	0.000871
RS	56	12.944655	2.235071	268.304341	0.000543	0.000584
RS	57	14.130108	2.235071	170.434817	0.000345	0.000375
RS	58	15.423290	2.233589	103.128580	0.000209	0.000230
RS	59	16.833992	2.233589	59.095990	0.000120	0.000133
RS	60	18.372894	2.233589	31.942488	0.000065	0.000073
RS	61	20.051646	2.233589	16.200041	0.000033	0.000038
RS	62	21.882956	2.233589	7.664765	0.000016	0.000018
RS	63	23.880690	2.233589	5.456403	0.000011	0.000013
PA	4+25*2+4+6 0.108362714 0.021593121 23.880690297 0.153761826 1.852359654 1.852224193 2.182654037 2.403553844 2.331242915 2.202402126 2.107773785 1.976330972 1.790595529 1.572877860 1.393737809 1.303904663 1.303352760 1.373023595 1.490570697 1.627638719 1.757487524 1.866871636 1.954187460 2.020612241 2.068883999 2.105111160 2.137090521 2.169315713 2.200821621 2.235071413 2.233589345
//
IT	4096
RD	21
LK	-5675607.480390
QD	-1013.142231 -> -1010.150747
RI	0.0392093339
TR	0.108127	0.021600
MT	23.947009
MM	C_pi: 1.337174, n_recomb: 495784.258989
RS	0	0.000000	0.153796	28057.471856	0.056592	0.104785
RS	1	0.009092	0.153796	28777.751455	0.058045	0.050287
RS	2	0.019012	0.153796	29351.536207	0.059202	0.030039
RS	3	0.029833	0.153796	29754.273923	0.060015	0.030643
RS	4	0.041638	1.902665	2516.172776	0.005075	0.002894
RS	5	0.054516	1.902665	2725.995642	0.005498	0.003439
RS	6	0.068565	1.850141	3034.898235	0.006121	0.004047
RS	7	0.083892	1.850141	3282.863217	0.006622	0.004702
RS	8	0.100612	2.177903	3016.575879	0.006084	0.004578
RS	9	0.118853	2.177903	3262.839729	0.006581	0.005212
RS	10	0.138752	2.405369	3194.484551	0.006443	0.005382
RS	11	0.160460	2.405369	3453.061160	0.006965	0.006117
RS	12	0.184142	2.330936	3847.882669	0.007761	0.007132
RS	13	0.209977	2.330936	4150.599335	0.008372	0.008017
RS	14	0.238162	2.200911	4734.922278	0.009550	0.009446
RS	15	0.268909	2.200911	5092.317175	0.010271	0.010387
RS	16	0.302452	2.110898	5700.812873	0.011499	0.011814
RS	17	0.339045	2.110898	6109.988078	0.012324	0.012774
RS	18	0.378964	1.984809	6948.796060	0.014016	0.014643
RS	19	0.422514	1.984809	7412.353193	0.014951	0.015659
RS	20	0.470023	1.801241	8683.361755	0.017514	0.018393
RS	21	0.521852	1.801241	9197.577599	0.018552	0.019499
RS	22	0.578393	1.581113	11042.676131	0.022273	0.023436
RS	23	0.640076	1.581113	11573.412386	0.023344	0.024630
RS	24	0.707367	1.397973	13627.626134	0.027487	0.029027
RS	25	0.780776	1.397973	14084.416705	0.028408	0.030075
RS	26	0.860860	1.305514	15477.110554	0.031217	0.033038
RS	27	0.948226	1.305514	15759.378651	0.031787	0.033649
RS	28	1.043535	1.304121	15962.904144	0.032197	0.034032
RS	29	1.147510	1.304121	16041.011628	0.032355	0.034140
RS	30	1.260939	1.374247	15219.415139	0.030698	0.032326
RS	31	1.384681	1.374247	15133.316947	0.030524	0.032056
RS	32	1.519675	1.493007	13792.217311	0.027819	0.029154
RS	33	1.666943	1.493007	13595.176590	0.027422	0.028660
RS	34	1.827601	1.631271	12212.074113	0.024632	0.025698
RS	35	2.002867	1.631271	11931.118262	0.024065	0.025058
RS	36	2.194068	1.761644	10735.954386	0.021654	0.022517
RS	37	2.402655	1.761644	10373.336099	0.020923	0.021731
RS	38	2.630207	1.870936	9371.556427	0.018902	0.019611
RS	39	2.878449	1.870936	8924.865911	0.018002	0.018662
RS	40	3.149263	1.958088	8049.025763	0.016235	0.016816
RS	41	3.444700	1.958088	7524.961262	0.015178	0.015711
RS	42	3.766999	2.024714	6728.019973	0.013570	0.014041
RS	43	4.118603	2.024714	6145.897194	0.012396	0.012821
RS	44	4.502177	2.073806	5406.281925	0.010905	0.011278
RS	45	4.920626	2.073806	4799.106535	0.009680	0.010010
RS	46	5.377123	2.111662	4114.593648	0.008299	0.008589
RS	47	5.875127	2.111662	3527.952410	0.007116	0.007365
RS	48	6.418411	2.146166	2918.158688	0.005886	0.006102
RS	49	7.011094	2.146166	2401.427140	0.004844	0.005025
RS	50	7.657665	2.181650	1899.682536	0.003832	0.003986
RS	51	8.363025	2.181650	1490.026778	0.003005	0.003133
RS	52	9.132520	2.216685	1119.455923	0.002258	0.002365
RS	53	9.971980	2.216685	829.935371	0.001674	0.001760
RS	54	10.887768	2.254886	586.079027	0.001182	0.001252
RS	55	11.886824	2.254886	406.976923	0.000821	0.000875
RS	56	12.976717	2.254886	271.244437	0.000547	0.000588
RS	57	14.165709	2.254886	172.867311	0.000349	0.000379
RS	58	15.462808	2.255070	104.915118	0.000212	0.000233
RS	59	16.877846	2.255070	60.379414	0.000122	0.000136
RS	60	18.421545	2.255070	32.788725	0.000066	0.000075
RS	61	20.105604	2.255070	16.713300	0.000034	0.000039
RS	62	21.942784	2.255070	7.950858	0.000016	0.000019
RS	63	23.947009	2.255070	5.715565	0.000012	0.000014
PA	4+25*2+4+6 0.108126873 0.021599917 23.947009352 0.153795562 1.902664864 1.850140702 2.177902920 2.405368986 2.330936246 2.200910861 2.110897652 1.984808695 1.801240988 1.581112933 1.397972551 1.305513753 1.304120918 1.374246591 1.493007181 1.631270954 1.761644179 1.870936260 1.958088097 2.024713873 2.073805751 2.111662430 2.146166128 2.181650022 2.216684858 2.254886118 2.255069842
//
IT	4455
RD	22
LK	-5675601.650675
QD	-1007.341077 -> -1004.650308
RI	0.0390322522
TR	0.107903	0.021606
MT	24.010087
MM	C_pi: 1.340146, n_recomb: 497009.847675
RS	0	0.000000	0.153824	28134.448261	0.056607	0.104685
RS	1	0.009097	0.153824	28857.305314	0.058062	0.050335
RS	2	0.019021	0.153824	29433.151843	0.059220	0.030079
RS	3	0.029849	0.153824	29837.331644	0.060034	0.030704
RS	4	0.041661	1.953283	2458.530185	0.004947	0.002825
RS	5	0.054548	1.953283	2664.133221	0.005360	0.003358
RS	6	0.068607	1.847918	3048.983188	0.006135	0.004061
RS	7	0.083945	1.847918	3298.180333	0.006636	0.004716
RS	8	0.100679	2.173707	3032.915709	0.006102	0.004595
RS	9	0.118934	2.173707	3280.570675	0.006601	0.005228
RS	10	0.138851	2.408007	3202.240319	0.006443	0.005382
RS	11	0.160579	2.408007	3461.594906	0.006965	0.006116
RS	12	0.184284	2.331105	3861.487547	0.007769	0.007137
RS	13	0.210145	2.331105	4165.403583	0.008381	0.008024
RS	14	0.238359	2.199322	4755.700384	0.009569	0.009462
RS	15	0.269139	2.199322	5114.742345	0.010291	0.010407
RS	16	0.302720	2.113431	5715.086777	0.011499	0.011814
RS	17	0.339355	2.113431	6125.546420	0.012325	0.012778
RS	18	0.379323	1.992542	6948.273231	0.013980	0.014610
RS	19	0.422927	1.992542	7412.554063	0.014914	0.015626
RS	20	0.470497	1.811268	8670.335911	0.017445	0.018326
RS	21	0.522395	1.811268	9185.328264	0.018481	0.019430
RS	22	0.579014	1.588961	11036.538030	0.022206	0.023370
RS	23	0.640784	1.588961	11569.129092	0.023277	0.024561
RS	24	0.708173	1.402013	13652.847888	0.027470	0.029008
RS	25	0.781692	1.402013	14112.149396	0.028394	0.030055
RS	26	0.861899	1.307064	15535.034327	0.031257	0.033072
RS	27	0.949403	1.307064	15818.586824	0.031828	0.033681
RS	28	1.044867	1.304906	16032.025361	0.032257	0.034083
RS	29	1.149015	1.304906	16109.724154	0.032413	0.034189
RS	30	1.262638	1.375508	15279.148584	0.030742	0.032360
RS	31	1.386596	1.375508	15192.171870	0.030567	0.032090
RS	32	1.521831	1.495460	13835.722080	0.027838	0.029164
RS	33	1.669369	1.495460	13638.380365	0.027441	0.028671
RS	34	1.830328	1.634867	12244.611194	0.024637	0.025696
RS	35	2.005929	1.634867	11963.814379	0.024072	0.025059
RS	36	2.197505	1.765686	10765.254477	0.021660	0.022518
RS	37	2.406508	1.765686	10402.485552	0.020930	0.021735
RS	38	2.634524	1.874792	9400.667562	0.018914	0.019621
RS	39	2.883283	1.874792	8952.967033	0.018014	0.018673
RS	40	3.154671	1.961676	8076.370175	0.016250	0.016830
RS	41	3.450748	1.961676	7550.478198	0.015192	0.015726
RS	42	3.773758	2.028400	6750.796924	0.013583	0.014053
RS	43	4.126153	2.028400	6166.517466	0.012407	0.012832
RS	44	4.510605	2.078216	5422.688874	0.010911	0.011285
RS	45	4.930030	2.078216	4813.697383	0.009685	0.010017
RS	46	5.387610	2.117619	4124.542638	0.008299	0.008589
RS	47	5.886816	2.117619	3537.012053	0.007117	0.007367
RS	48	6.431435	2.154595	2923.284234	0.005882	0.006098
RS	49	7.025597	2.154595	2406.755222	0.004842	0.005024
RS	50	7.673810	2.193316	1902.537954	0.003828	0.003982
RS	51	8.380992	2.193316	1493.729269	0.003005	0.003133
RS	52	9.152505	2.231899	1122.015756	0.002258	0.002364
RS	53	9.994202	2.231899	833.247400	0.001677	0.001762
RS	54	10.912468	2.274120	588.713575	0.001185	0.001254
RS	55	11.914269	2.274120	409.910785	0.000825	0.000879
RS	56	13.007203	2.274120	273.997873	0.000551	0.000592
RS	57	14.199561	2.274120	175.173658	0.000352	0.000382
RS	58	15.500387	2.276065	106.618561	0.000215	0.000236
RS	59	16.919550	2.276065	61.617088	0.000124	0.000138
RS	60	18.467812	2.276065	33.612705	0.000068	0.000076
RS	61	20.156920	2.276065	17.217457	0.000035	0.000040
RS	62	21.999686	2.276065	8.234229	0.000017	0.000019
RS	63	24.010087	2.276065	5.975906	0.000012	0.000014
PA	4+25*2+4+6 0.107902939 0.021606066 24.010086935 0.153823723 1.953282786 1.847917518 2.173707359 2.408007016 2.331105190 2.199321954 2.113431150 1.992542452 1.811267770 1.588961002 1.402012846 1.307063821 1.304905696 1.375508028 1.495460462 1.634866957 1.765685503 1.874792054 1.961675797 2.028399512 2.078215606 2.117618860 2.154594618 2.193316115 2.231899283 2.274119537 2.276064693
//
IT	3681
RD	23
LK	-5675596.401869
QD	-1001.952204 -> -999.522908
RI	0.0388650499
TR	0.107690	0.021612
MT	24.070217
MM	C_pi: 1.342963, n_recomb: 498163.806622
RS	0	0.000000	0.153843	28208.382442	0.056625	0.104590
RS	1	0.009101	0.153843	28933.624613	0.058081	0.050382
RS	2	0.019031	0.153843	29511.349794	0.059240	0.030118
RS	3	0.029864	0.153843	29916.802491	0.060054	0.030763
RS	4	0.041684	2.004104	2403.115694	0.004824	0.002760
RS	5	0.054579	2.004104	2604.631873	0.005228	0.003280
RS	6	0.068647	1.845425	3062.941671	0.006148	0.004076
RS	7	0.083996	1.845425	3313.351326	0.006651	0.004731
RS	8	0.100742	2.170005	3048.009235	0.006118	0.004610
RS	9	0.119012	2.170005	3296.954840	0.006618	0.005244
RS	10	0.138945	2.411413	3208.312552	0.006440	0.005380
RS	11	0.160692	2.411413	3468.314148	0.006962	0.006114
RS	12	0.184419	2.331757	3873.522230	0.007776	0.007142
RS	13	0.210304	2.331757	4178.518707	0.008388	0.008029
RS	14	0.238546	2.197673	4775.697766	0.009587	0.009478
RS	15	0.269358	2.197673	5136.319638	0.010311	0.010427
RS	16	0.302975	2.115488	5729.461810	0.011501	0.011817
RS	17	0.339650	2.115488	6141.182970	0.012328	0.012784
RS	18	0.379664	1.999611	6948.585690	0.013948	0.014581
RS	19	0.423320	1.999611	7413.581244	0.014882	0.015597
RS	20	0.470949	1.820734	8658.133790	0.017380	0.018264
RS	21	0.522912	1.820734	9173.848825	0.018415	0.019365
RS	22	0.579605	1.596442	11030.262375	0.022142	0.023307
RS	23	0.641458	1.596442	11564.583512	0.023214	0.024496
RS	24	0.708940	1.405868	13676.137210	0.027453	0.028990
RS	25	0.782564	1.405868	14137.808618	0.028380	0.030035
RS	26	0.862889	1.308550	15589.379276	0.031294	0.033105
RS	27	0.950524	1.308550	15874.149807	0.031865	0.033711
RS	28	1.046135	1.305690	16096.759841	0.032312	0.034131
RS	29	1.150448	1.305690	16174.096526	0.032467	0.034234
RS	30	1.264255	1.376788	15334.599532	0.030782	0.032392
RS	31	1.388419	1.376788	15246.873574	0.030606	0.032120
RS	32	1.523885	1.497916	13875.666631	0.027854	0.029171
RS	33	1.671679	1.497916	13678.173166	0.027457	0.028680
RS	34	1.832925	1.638420	12274.493420	0.024639	0.025692
RS	35	2.008845	1.638420	11993.980333	0.024076	0.025058
RS	36	2.200777	1.769617	10792.704201	0.021665	0.022518
RS	37	2.410178	1.769617	10429.868704	0.020937	0.021739
RS	38	2.638636	1.878460	9428.545866	0.018927	0.019631
RS	39	2.887887	1.878460	8979.873950	0.018026	0.018684
RS	40	3.159823	1.964993	8102.909005	0.016266	0.016845
RS	41	3.456508	1.964993	7575.182830	0.015206	0.015740
RS	42	3.780196	2.031723	6773.045020	0.013596	0.014067
RS	43	4.133344	2.031723	6186.558980	0.012419	0.012845
RS	44	4.518632	2.082176	5438.680819	0.010917	0.011293
RS	45	4.938987	2.082176	4827.800625	0.009691	0.010023
RS	46	5.397599	2.123046	4134.085891	0.008299	0.008589
RS	47	5.897951	2.123046	3545.596910	0.007117	0.007368
RS	48	6.443842	2.162438	2927.966860	0.005878	0.006093
RS	49	7.039415	2.162438	2411.602403	0.004841	0.005023
RS	50	7.689194	2.204375	1904.934206	0.003824	0.003978
RS	51	8.398110	2.204375	1496.980347	0.003005	0.003132
RS	52	9.171547	2.246518	1124.163749	0.002257	0.002362
RS	53	10.015376	2.246518	836.194917	0.001679	0.001764
RS	54	10.936005	2.292814	591.038225	0.001186	0.001255
RS	55	11.940423	2.292814	412.601588	0.000828	0.000882
RS	56	13.036256	2.292814	276.573609	0.000555	0.000596
RS	57	14.231823	2.292814	177.359213	0.000356	0.000386
RS	58	15.536203	2.296590	108.242671	0.000217	0.000238
RS	59	16.959297	2.296590	62.810323	0.000126	0.000140
RS	60	18.511912	2.296590	34.414596	0.000069	0.000078
RS	61	20.205834	2.296590	17.712285	0.000036	0.000040
RS	62	22.053926	2.296590	8.514607	0.000017	0.000020
RS	63	24.070217	2.296590	6.237052	0.000013	0.000015
PA	4+25*2+4+6 0.107689953 0.021611526 24.070216567 0.153842940 2.004103577 1.845425499 2.170004965 2.411412658 2.331756563 2.197673368 2.115487993 1.999611332 1.820733701 1.596442292 1.405867600 1.308549665 1.305689703 1.376788332 1.497916348 1.638420216 1.769617384 1.878460016 1.964992725 2.031722867 2.082175524 2.123046316 2.162437719 2.204374981 2.246517989 2.292814194 2.296590253
//
IT	3829
RD	24
LK	-5675591.660721
QD	-996.943275 -> -994.742475
RI	0.0387055118
TR	0.107487	0.021616
MT	24.127696
MM	C_pi: 1.345653, n_recomb: 499255.096045
RS	0	0.000000	0.153859	28278.801553	0.056642	0.104498
RS	1	0.009105	0.153859	29006.292917	0.058099	0.050427
RS	2	0.019040	0.153859	29585.780751	0.059260	0.030155
RS	3	0.029879	0.153859	29992.414894	0.060074	0.030821
RS	4	0.041705	2.055117	2349.863116	0.004707	0.002697
RS	5	0.054608	2.055117	2547.424982	0.005102	0.003205
RS	6	0.068685	1.842685	3076.840541	0.006163	0.004091
RS	7	0.084045	1.842685	3328.449248	0.006667	0.004746
RS	8	0.100803	2.166690	3062.085596	0.006133	0.004624
RS	9	0.119087	2.166690	3312.239255	0.006634	0.005258
RS	10	0.139035	2.415502	3212.914000	0.006435	0.005377
RS	11	0.160801	2.415502	3473.448042	0.006957	0.006109
RS	12	0.184547	2.332856	3884.156159	0.007780	0.007144
RS	13	0.210457	2.332856	4190.127307	0.008393	0.008033
RS	14	0.238725	2.196051	4794.874306	0.009604	0.009493
RS	15	0.269567	2.196051	5157.009397	0.010329	0.010447
RS	16	0.303218	2.117137	5743.944773	0.011505	0.011822
RS	17	0.339932	2.117137	6156.909132	0.012332	0.012791
RS	18	0.379990	2.006093	6949.688748	0.013920	0.014555
RS	19	0.423695	2.006093	7415.395267	0.014853	0.015571
RS	20	0.471379	1.829697	8646.763129	0.017319	0.018205
RS	21	0.523406	1.829697	9163.159289	0.018354	0.019304
RS	22	0.580169	1.603603	11023.944823	0.022081	0.023247
RS	23	0.642101	1.603603	11559.890884	0.023154	0.024433
RS	24	0.709672	1.409551	13697.914269	0.027437	0.028972
RS	25	0.783396	1.409551	14161.833748	0.028366	0.030016
RS	26	0.863833	1.309972	15640.769151	0.031328	0.033136
RS	27	0.951594	1.309972	15926.698049	0.031901	0.033740
RS	28	1.047346	1.306467	16157.815471	0.032364	0.034177
RS	29	1.151816	1.306467	16234.827266	0.032518	0.034277
RS	30	1.265799	1.378078	15386.453434	0.030819	0.032420
RS	31	1.390160	1.378078	15298.085566	0.030642	0.032148
RS	32	1.525845	1.500366	13912.626935	0.027867	0.029177
RS	33	1.673885	1.500366	13715.105069	0.027471	0.028688
RS	34	1.835404	1.641931	12302.132211	0.024641	0.025687
RS	35	2.011630	1.641931	12022.008039	0.024080	0.025057
RS	36	2.203902	1.773453	10818.572011	0.021669	0.022519
RS	37	2.413682	1.773453	10455.744280	0.020943	0.021742
RS	38	2.642562	1.881964	9455.379810	0.018939	0.019641
RS	39	2.892284	1.881964	9005.771254	0.018038	0.018696
RS	40	3.164743	1.968074	8128.777753	0.016282	0.016861
RS	41	3.462010	1.968074	7599.211719	0.015221	0.015755
RS	42	3.786346	2.034734	6794.853542	0.013610	0.014081
RS	43	4.140213	2.034734	6206.119524	0.012431	0.012857
RS	44	4.526301	2.085742	5454.347030	0.010925	0.011301
RS	45	4.947544	2.085742	4841.512271	0.009697	0.010030
RS	46	5.407142	2.128005	4143.315953	0.008299	0.008590
RS	47	5.908589	2.128005	3553.801856	0.007118	0.007369
RS	48	6.455695	2.169759	2932.295053	0.005873	0.006089
RS	49	7.052617	2.169759	2416.054977	0.004839	0.005021
RS	50	7.703891	2.214882	1906.956954	0.003820	0.003973
RS	51	8.414466	2.214882	1499.855036	0.003004	0.003131
RS	52	9.189742	2.260594	1125.963909	0.002255	0.002360
RS	53	10.035610	2.260594	838.829479	0.001680	0.001765
RS	54	10.958497	2.311020	593.093478	0.001188	0.001256
RS	55	11.965417	2.311020	415.078659	0.000831	0.000885
RS	56	13.064021	2.311020	278.991687	0.000559	0.000599
RS	57	14.262657	2.311020	179.436841	0.000359	0.000389
RS	58	15.570433	2.316707	109.794828	0.000220	0.000241
RS	59	16.997288	2.316707	63.963360	0.000128	0.000142
RS	60	18.554063	2.316707	35.196664	0.000070	0.000079
RS	61	20.252589	2.316707	18.198906	0.000036	0.000041
RS	62	22.105773	2.316707	8.792512	0.000018	0.000020
RS	63	24.127696	2.316707	6.499384	0.000013	0.000015
PA	4+25*2+4+6 0.107486964 0.021616266 24.127696256 0.153859079 2.055117074 1.842685281 2.166689662 2.415501528 2.332856201 2.196051169 2.117137288 2.006093150 1.829696930 1.603602543 1.409551283 1.309972305 1.306466710 1.378077705 1.500366267 1.641931197 1.773453386 1.881964070 1.968073521 2.034733901 2.085741873 2.128004794 2.169758747 2.214882056 2.260593862 2.311019809 2.316707369
//
IT	3679
RD	25
LK	-5675587.362459
QD	-992.270088 -> -990.269934
RI	0.0385542546
TR	0.107292	0.021620
MT	24.183012
MM	C_pi: 1.348225, n_recomb: 500283.731281
RS	0	0.000000	0.153869	28346.285191	0.056660	0.104410
RS	1	0.009109	0.153869	29075.875483	0.058119	0.050469
RS	2	0.019048	0.153869	29656.987289	0.059280	0.030191
RS	3	0.029893	0.153869	30064.679815	0.060095	0.030876
RS	4	0.041725	2.106416	2298.527570	0.004594	0.002636
RS	5	0.054636	2.106416	2492.252760	0.004982	0.003134
RS	6	0.068722	1.839635	3090.792069	0.006178	0.004107
RS	7	0.084091	1.839635	3343.595322	0.006683	0.004761
RS	8	0.100861	2.163722	3075.190135	0.006147	0.004638
RS	9	0.119158	2.163722	3326.473343	0.006649	0.005271
RS	10	0.139122	2.420201	3216.147622	0.006429	0.005372
RS	11	0.160904	2.420201	3477.107549	0.006950	0.006103
RS	12	0.184671	2.334422	3893.358157	0.007782	0.007146
RS	13	0.210603	2.334422	4200.197009	0.008396	0.008035
RS	14	0.238897	2.194474	4813.193762	0.009621	0.009509
RS	15	0.269768	2.194474	5176.774267	0.010348	0.010465
RS	16	0.303451	2.118454	5758.354553	0.011510	0.011827
RS	17	0.340203	2.118454	6172.535538	0.012338	0.012800
RS	18	0.380303	2.012074	6951.307364	0.013895	0.014531
RS	19	0.424055	2.012074	7417.711510	0.014827	0.015548
RS	20	0.471793	1.838216	8635.981361	0.017262	0.018149
RS	21	0.523880	1.838216	9153.013880	0.018296	0.019247
RS	22	0.580711	1.610469	11017.480722	0.022022	0.023189
RS	23	0.642719	1.610469	11554.950053	0.023097	0.024373
RS	24	0.710376	1.413085	13718.111695	0.027421	0.028955
RS	25	0.784196	1.413085	14184.162301	0.028352	0.029998
RS	26	0.864741	1.311339	15689.281154	0.031361	0.033165
RS	27	0.952622	1.311339	15976.307476	0.031934	0.033768
RS	28	1.048509	1.307239	16215.312926	0.032412	0.034219
RS	29	1.153131	1.307239	16292.028789	0.032566	0.034318
RS	30	1.267283	1.379376	15434.836978	0.030852	0.032447
RS	31	1.391833	1.379376	15345.920024	0.030674	0.032174
RS	32	1.527730	1.502812	13946.686055	0.027878	0.029181
RS	33	1.676005	1.502812	13749.243453	0.027483	0.028694
RS	34	1.837787	1.645409	12327.523775	0.024641	0.025682
RS	35	2.014307	1.645409	12047.884569	0.024082	0.025055
RS	36	2.206907	1.777211	10842.790715	0.021673	0.022519
RS	37	2.417051	1.777211	10480.043453	0.020948	0.021745
RS	38	2.646338	1.885340	9481.024008	0.018951	0.019652
RS	39	2.896511	1.885340	9030.526878	0.018051	0.018707
RS	40	3.169473	1.970966	8153.824800	0.016298	0.016877
RS	41	3.467301	1.970966	7622.434249	0.015236	0.015770
RS	42	3.792259	2.037487	6816.099901	0.013624	0.014096
RS	43	4.146818	2.037487	6225.099441	0.012443	0.012871
RS	44	4.533675	2.088978	5469.594302	0.010933	0.011309
RS	45	4.955773	2.088978	4854.763440	0.009704	0.010038
RS	46	5.416320	2.132565	4152.175841	0.008300	0.008591
RS	47	5.918821	2.132565	3561.591976	0.007119	0.007371
RS	48	6.467096	2.176621	2936.261104	0.005869	0.006085
RS	49	7.065316	2.176621	2420.115117	0.004837	0.005019
RS	50	7.718029	2.224907	1908.611161	0.003815	0.003968
RS	51	8.430200	2.224907	1502.364382	0.003003	0.003130
RS	52	9.207245	2.274197	1127.430388	0.002254	0.002358
RS	53	10.055074	2.274197	841.165656	0.001681	0.001766
RS	54	10.980135	2.328797	594.895175	0.001189	0.001257
RS	55	11.989463	2.328797	417.353654	0.000834	0.000887
RS	56	13.090733	2.328797	281.259986	0.000562	0.000603
RS	57	14.292323	2.328797	181.411393	0.000363	0.000392
RS	58	15.603369	2.336487	111.277381	0.000222	0.000243
RS	59	17.033843	2.336487	65.077427	0.000130	0.000144
RS	60	18.594623	2.336487	35.959466	0.000072	0.000081
RS	61	20.297581	2.336487	18.677533	0.000037	0.000042
RS	62	22.155667	2.336487	9.068005	0.000018	0.000021
RS	63	24.183012	2.336487	6.762928	0.000014	0.000016
PA	4+25*2+4+6 0.107292495 0.021620121 24.183012210 0.153869497 2.106415820 1.839634570 2.163722431 2.420200876 2.334422449 2.194474148 2.118453715 2.012073687 1.838215703 1.610469166 1.413085324 1.311339025 1.307239195 1.379376172 1.502811608 1.645408989 1.777211448 1.885340053 1.970965825 2.037487432 2.088978168 2.132564909 2.176621392 2.224906918 2.274197404 2.328796952 2.336487297
//
