# Supplementary material for: Introgression and disruption of migration routes have shaped the genetic integrity of wildebeest populations
Source: Nat Commun. 2024 Apr 12;15:2921. doi: 10.1038/s41467-024-47015-y (PMC11014984; doi:10.1038/s41467-024-47015-y)
Supplement: Supplementary file 10 — Source Data [file 41467_2024_47015_MOESM10_ESM.zip › source_data/Fig2a.psmc/CTauNaN_2503.psmc]

CC
CC	Brief Description of the file format:
CC	  CC  comments
CC	  MM  useful-messages
CC	  RD  round-of-iterations
CC	  LL  \log[P(sequence)]
CC	  QD  Q-before-opt Q-after-opt
CC	  TR  \theta_0 \rho_0
CC	  RS  k t_k \lambda_k \pi_k \sum_{l\not=k}A_{kl} A_{kk}
CC	  DC  begin end best-k t_k+\Delta_k max-prob
CC
MM	Version: 0.6.5-r67
MM	pattern:4+25*2+4+6, n:63, n_free_lambdas:28
MM	n_iterations:25, skip:1, max_t:15, theta/rho:5
MM	is_decoding:0
MM	n_seqs:28, sum_L:17438235, sum_n:3245493
RD	0
LK	0.000000
QD	0.000000 -> 0.000000
RI	inf
TR	0.205935	0.041187
MT	15.000000
MM	C_pi: 1.000000, n_recomb: 703734.526359
RS	0	0.000000	1.000000	5692.857004	0.008089	0.000000
RS	1	0.008290	1.000000	6112.871243	0.008686	0.000000
RS	2	0.017266	1.000000	6559.274884	0.009321	0.000000
RS	3	0.026987	1.000000	7032.938066	0.009994	0.000000
RS	4	0.037514	1.000000	7534.610532	0.010707	0.000000
RS	5	0.048914	1.000000	8064.887044	0.011460	0.000000
RS	6	0.061258	1.000000	8624.167714	0.012255	0.000000
RS	7	0.074626	1.000000	9212.612928	0.013091	0.000000
RS	8	0.089102	1.000000	9830.092579	0.013968	0.000000
RS	9	0.104778	1.000000	10476.129449	0.014886	0.000000
RS	10	0.121753	1.000000	11149.836738	0.015844	0.000000
RS	11	0.140135	1.000000	11849.849954	0.016839	0.000000
RS	12	0.160042	1.000000	12574.253667	0.017868	0.000000
RS	13	0.181598	1.000000	13320.503963	0.018928	0.000000
RS	14	0.204942	1.000000	14085.347936	0.020015	0.000000
RS	15	0.230221	1.000000	14864.742050	0.021123	0.000000
RS	16	0.257595	1.000000	15653.771907	0.022244	0.000000
RS	17	0.287238	1.000000	16446.576703	0.023370	0.000000
RS	18	0.319339	1.000000	17236.282509	0.024493	0.000000
RS	19	0.354100	1.000000	18014.949496	0.025599	0.000000
RS	20	0.391744	1.000000	18773.539201	0.026677	0.000000
RS	21	0.432507	1.000000	19501.908964	0.027712	0.000000
RS	22	0.476650	1.000000	20188.841576	0.028688	0.000000
RS	23	0.524453	1.000000	20822.118977	0.029588	0.000000
RS	24	0.576218	1.000000	21388.649241	0.030393	0.000000
RS	25	0.632274	1.000000	21874.656114	0.031084	0.000000
RS	26	0.692977	1.000000	22265.939592	0.031640	0.000000
RS	27	0.758711	1.000000	22548.214442	0.032041	0.000000
RS	28	0.829896	1.000000	22707.530758	0.032267	0.000000
RS	29	0.906981	1.000000	22730.776510	0.032300	0.000000
RS	30	0.990456	1.000000	22606.256342	0.032123	0.000000
RS	31	1.080851	1.000000	22324.333566	0.031723	0.000000
RS	32	1.178739	1.000000	21878.113491	0.031089	0.000000
RS	33	1.284742	1.000000	21264.136248	0.030216	0.000000
RS	34	1.399532	1.000000	20483.036759	0.029106	0.000000
RS	35	1.523838	1.000000	19540.119504	0.027766	0.000000
RS	36	1.658449	1.000000	18445.787658	0.026211	0.000000
RS	37	1.804218	1.000000	17215.761773	0.024463	0.000000
RS	38	1.962071	1.000000	15871.024490	0.022553	0.000000
RS	39	2.133009	1.000000	14437.436714	0.020515	0.000000
RS	40	2.318118	1.000000	12944.988965	0.018395	0.000000
RS	41	2.518571	1.000000	11426.679815	0.016237	0.000000
RS	42	2.735641	1.000000	9917.050790	0.014092	0.000000
RS	43	2.970706	1.000000	8450.451173	0.012008	0.000000
RS	44	3.225257	1.000000	7059.151848	0.010031	0.000000
RS	45	3.500909	1.000000	5771.467695	0.008201	0.000000
RS	46	3.799411	1.000000	4610.074590	0.006551	0.000000
RS	47	4.122659	1.000000	3590.711465	0.005102	0.000000
RS	48	4.472702	1.000000	2721.433553	0.003867	0.000000
RS	49	4.851763	1.000000	2002.528083	0.002846	0.000000
RS	50	5.262247	1.000000	1427.122264	0.002028	0.000000
RS	51	5.706758	1.000000	982.417031	0.001396	0.000000
RS	52	6.188118	1.000000	651.385998	0.000926	0.000000
RS	53	6.709380	1.000000	414.707607	0.000589	0.000000
RS	54	7.273854	1.000000	252.667273	0.000359	0.000000
RS	55	7.885120	1.000000	146.785067	0.000209	0.000000
RS	56	8.547059	1.000000	80.990393	0.000115	0.000000
RS	57	9.263869	1.000000	42.262639	0.000060	0.000000
RS	58	10.040101	1.000000	20.761199	0.000030	0.000000
RS	59	10.880679	1.000000	9.553410	0.000014	0.000000
RS	60	11.790939	1.000000	4.095766	0.000006	0.000000
RS	61	12.776655	1.000000	1.626492	0.000002	0.000000
RS	62	13.844085	1.000000	0.594527	0.000001	0.000000
RS	63	15.000000	1.000000	0.280431	0.000000	0.000000
PA	4+25*2+4+6 0.205934502 0.041186900 15.000000000 1.000000000 1.000000000 1.000000000 1.000000000 1.000000000 1.000000000 1.000000000 1.000000000 1.000000000 1.000000000 1.000000000 1.000000000 1.000000000 1.000000000 1.000000000 1.000000000 1.000000000 1.000000000 1.000000000 1.000000000 1.000000000 1.000000000 1.000000000 1.000000000 1.000000000 1.000000000 1.000000000 1.000000000
//
IT	4318
RD	1
LK	-7685538.897403
QD	-2024.084399 -> -1259.655926
RI	0.0145567659
TR	0.208346	0.041301
MT	14.786482
MM	C_pi: 1.041619, n_recomb: 734396.059216
RS	0	0.000000	1.130091	5239.331255	0.007134	0.021952
RS	1	0.008265	1.130091	5630.336908	0.007667	0.007689
RS	2	0.017213	1.130091	6046.804430	0.008234	0.004948
RS	3	0.026901	1.130091	6489.756608	0.008837	0.004289
RS	4	0.037390	1.565474	5031.432981	0.006851	0.004202
RS	5	0.048745	1.565474	5407.619323	0.007363	0.004521
RS	6	0.061040	1.475440	6161.264072	0.008390	0.005285
RS	7	0.074350	1.475440	6610.026267	0.009001	0.006374
RS	8	0.088760	1.366162	7649.719930	0.010416	0.007601
RS	9	0.104361	1.366162	8186.825651	0.011148	0.008866
RS	10	0.121252	1.279018	9345.415769	0.012725	0.010180
RS	11	0.139539	1.279018	9972.230653	0.013579	0.011558
RS	12	0.159337	1.206784	11258.891356	0.015331	0.012991
RS	13	0.180772	1.206784	11971.597829	0.016301	0.014517
RS	14	0.203978	1.142767	13414.698465	0.018266	0.016191
RS	15	0.229103	1.142767	14202.403998	0.019339	0.018039
RS	16	0.256304	1.084964	15797.411088	0.021511	0.020062
RS	17	0.285753	1.084964	16637.003558	0.022654	0.022233
RS	18	0.317636	1.036514	18284.844099	0.024898	0.024495
RS	19	0.352154	1.036514	19135.625699	0.026056	0.026758
RS	20	0.389525	1.001065	20662.883668	0.028136	0.028920
RS	21	0.429986	1.001065	21467.466772	0.029231	0.030889
RS	22	0.473790	0.979173	22712.547222	0.030927	0.032600
RS	23	0.521214	0.979173	23404.327761	0.031869	0.034015
RS	24	0.572559	0.968556	24274.706503	0.033054	0.035117
RS	25	0.628147	0.968556	24786.182886	0.033750	0.035903
RS	26	0.688330	0.966001	25250.648357	0.034383	0.036381
RS	27	0.753486	0.966001	25519.392304	0.034749	0.036564
RS	28	0.824028	0.968497	25581.177546	0.034833	0.036467
RS	29	0.900401	0.968497	25554.405563	0.034796	0.036107
RS	30	0.983086	0.973638	25230.667153	0.034356	0.035500
RS	31	1.072605	0.973638	24870.258992	0.033865	0.034659
RS	32	1.169523	0.979706	24182.960553	0.032929	0.033600
RS	33	1.274451	0.979706	23472.070999	0.031961	0.032333
RS	34	1.388051	0.985613	22450.285286	0.030570	0.030874
RS	35	1.511041	0.985613	21401.187593	0.029141	0.029237
RS	36	1.644197	0.990750	20090.436783	0.027356	0.027441
RS	37	1.788358	0.990750	18751.480035	0.025533	0.025506
RS	38	1.944434	0.994893	17222.432562	0.023451	0.023458
RS	39	2.113409	0.994893	15680.911541	0.021352	0.021324
RS	40	2.296352	0.998040	14034.398792	0.019110	0.019140
RS	41	2.494414	0.998040	12411.130662	0.016900	0.016944
RS	42	2.708847	1.000243	10772.546835	0.014669	0.014775
RS	43	2.941003	1.000243	9205.492583	0.012535	0.012673
RS	44	3.192347	1.001628	7704.827284	0.010491	0.010676
RS	45	3.464465	1.001628	6323.841092	0.008611	0.008819
RS	46	3.759074	1.002378	5069.767098	0.006903	0.007131
RS	47	4.078033	1.002378	3968.465196	0.005404	0.005633
RS	48	4.423355	1.002596	3023.743613	0.004117	0.004339
RS	49	4.797217	1.002596	2238.658554	0.003048	0.003252
RS	50	5.201981	1.002252	1606.643459	0.002188	0.002366
RS	51	5.640199	1.002252	1114.065484	0.001517	0.001667
RS	52	6.114636	1.001261	745.168007	0.001015	0.001133
RS	53	6.628286	1.001261	478.352613	0.000651	0.000741
RS	54	7.184390	0.998962	294.599740	0.000401	0.000465
RS	55	7.786458	0.998962	172.618839	0.000235	0.000278
RS	56	8.438287	0.998962	96.148567	0.000131	0.000158
RS	57	9.143991	0.998962	50.697371	0.000069	0.000085
RS	58	9.908022	0.994076	25.270961	0.000034	0.000043
RS	59	10.735202	0.994076	11.726900	0.000016	0.000020
RS	60	11.630750	0.994076	5.074745	0.000007	0.000009
RS	61	12.600317	0.994076	2.036217	0.000003	0.000004
RS	62	13.650019	0.994076	0.752869	0.000001	0.000001
RS	63	14.786482	0.994076	0.361717	0.000000	0.000001
PA	4+25*2+4+6 0.208345673 0.041301084 14.786481857 1.130091190 1.565473557 1.475440025 1.366162300 1.279018402 1.206784248 1.142766714 1.084963799 1.036514282 1.001064777 0.979173183 0.968555927 0.966000557 0.968497276 0.973637581 0.979705811 0.985612869 0.990750313 0.994893074 0.998040199 1.000242710 1.001628399 1.002377510 1.002595901 1.002251863 1.001261234 0.998962402 0.994076073
//
IT	4796
RD	2
LK	-7684408.661276
QD	-1017.541238 -> -788.237009
RI	0.0115543155
TR	0.207893	0.040930
MT	14.889705
MM	C_pi: 1.054548, n_recomb: 736783.477615
RS	0	0.000000	1.035756	5740.996942	0.007792	0.022024
RS	1	0.008277	1.035756	6165.755367	0.008368	0.007853
RS	2	0.017239	1.035756	6617.477471	0.008982	0.005278
RS	3	0.026943	1.035756	7097.111473	0.009633	0.004824
RS	4	0.037450	1.937890	4075.347623	0.005531	0.003586
RS	5	0.048827	1.937890	4386.834107	0.005954	0.003915
RS	6	0.061146	1.777002	5145.563067	0.006984	0.004843
RS	7	0.074484	1.777002	5529.654919	0.007505	0.005787
RS	8	0.088926	1.583095	6662.536480	0.009043	0.007328
RS	9	0.104563	1.583095	7142.550231	0.009694	0.008352
RS	10	0.121495	1.441116	8399.816458	0.011401	0.009991
RS	11	0.139828	1.441116	8978.883149	0.012187	0.011059
RS	12	0.159679	1.327058	10405.048017	0.014122	0.012834
RS	13	0.181173	1.327058	11082.922344	0.015042	0.013985
RS	14	0.204446	1.224508	12766.111357	0.017327	0.016095
RS	15	0.229645	1.224508	13536.962499	0.018373	0.017556
RS	16	0.256929	1.129754	15515.756558	0.021059	0.020168
RS	17	0.286473	1.129754	16358.985737	0.022203	0.021961
RS	18	0.318461	1.050279	18491.048673	0.025097	0.024930
RS	19	0.353097	1.050279	19359.963147	0.026276	0.026855
RS	20	0.390600	0.993499	21345.202361	0.028971	0.029685
RS	21	0.431208	0.993499	22168.112244	0.030088	0.031368
RS	22	0.475176	0.960125	23721.344215	0.032196	0.033539
RS	23	0.522784	0.960125	24417.063458	0.033140	0.034727
RS	24	0.574332	0.945732	25397.897123	0.034471	0.036017
RS	25	0.630146	0.945732	25891.838919	0.035142	0.036635
RS	26	0.690581	0.944639	26293.420848	0.035687	0.037071
RS	27	0.756018	0.944639	26525.583115	0.036002	0.037139
RS	28	0.826871	0.951742	26412.959859	0.035849	0.036860
RS	29	0.903588	0.951742	26339.889702	0.035750	0.036434
RS	30	0.986656	0.963007	25797.598236	0.035014	0.035592
RS	31	1.076599	0.963007	25393.081255	0.034465	0.034726
RS	32	1.173986	0.975560	24496.346006	0.033248	0.033447
RS	33	1.279435	0.975560	23754.073905	0.032240	0.032189
RS	34	1.393611	0.987564	22564.581059	0.030626	0.030562
RS	35	1.517238	0.987564	21503.238241	0.029185	0.028959
RS	36	1.651098	0.997996	20079.496023	0.027253	0.027062
RS	37	1.796037	0.997996	18748.363501	0.025446	0.025180
RS	38	1.952972	1.006510	17157.967807	0.023288	0.023090
RS	39	2.122898	1.006510	15640.120709	0.021228	0.021020
RS	40	2.306888	1.013144	13971.629449	0.018963	0.018839
RS	41	2.506107	1.013144	12380.029451	0.016803	0.016709
RS	42	2.721816	1.018014	10743.376409	0.014581	0.014569
RS	43	2.955379	1.018014	9206.815368	0.012496	0.012527
RS	44	3.208274	1.021354	7716.755661	0.010474	0.010567
RS	45	3.482102	1.021354	6357.673134	0.008629	0.008756
RS	46	3.778594	1.023506	5111.707798	0.006938	0.007099
RS	47	4.099627	1.023506	4020.500005	0.005457	0.005629
RS	48	4.447232	1.024652	3076.865727	0.004176	0.004353
RS	49	4.823608	1.024652	2291.354156	0.003110	0.003278
RS	50	5.231138	1.024693	1654.314413	0.002245	0.002398
RS	51	5.672398	1.024693	1155.075634	0.001568	0.001699
RS	52	6.150183	1.023428	778.500319	0.001057	0.001163
RS	53	6.667513	1.023428	503.683678	0.000684	0.000766
RS	54	7.227663	1.019717	313.129370	0.000425	0.000485
RS	55	7.834177	1.019717	184.992634	0.000251	0.000292
RS	56	8.490893	1.019717	103.954204	0.000141	0.000168
RS	57	9.201965	1.019717	55.334286	0.000075	0.000091
RS	58	9.971893	1.011257	27.925591	0.000038	0.000047
RS	59	10.805548	1.011257	13.063160	0.000018	0.000022
RS	60	11.708205	1.011257	5.701667	0.000008	0.000010
RS	61	12.685576	1.011257	2.308810	0.000003	0.000004
RS	62	13.743843	1.011257	0.862046	0.000001	0.000002
RS	63	14.889705	1.011257	0.420440	0.000001	0.000001
PA	4+25*2+4+6 0.207893148 0.040930228 14.889704749 1.035756162 1.937890414 1.777001679 1.583094713 1.441116288 1.327058024 1.224508186 1.129753983 1.050279104 0.993498861 0.960124813 0.945731624 0.944638671 0.951741687 0.963006747 0.975559998 0.987564213 0.997995919 1.006509755 1.013144457 1.018013736 1.021353842 1.023505733 1.024652369 1.024692649 1.023427752 1.019716700 1.011257305
//
IT	4353
RD	3
LK	-7684021.216245
QD	-725.761149 -> -607.523980
RI	0.0104877942
TR	0.206848	0.040472
MT	15.060572
MM	C_pi: 1.061375, n_recomb: 733328.005501
RS	0	0.000000	0.936534	6332.225083	0.008635	0.022001
RS	1	0.008297	0.936534	6795.792830	0.009267	0.007982
RS	2	0.017281	0.936534	7287.822874	0.009938	0.005594
RS	3	0.027012	0.936534	7809.124070	0.010649	0.005398
RS	4	0.037549	2.207519	3559.300359	0.004854	0.003135
RS	5	0.048961	2.207519	3834.823414	0.005229	0.003520
RS	6	0.061320	1.970612	4624.725215	0.006306	0.004527
RS	7	0.074704	1.970612	4974.517170	0.006783	0.005428
RS	8	0.089198	1.711753	6152.760551	0.008390	0.007123
RS	9	0.104895	1.711753	6602.075017	0.009003	0.008057
RS	10	0.121894	1.540730	7859.856681	0.010718	0.009813
RS	11	0.140303	1.540730	8409.944906	0.011468	0.010746
RS	12	0.160240	1.407208	9835.973269	0.013413	0.012627
RS	13	0.181831	1.407208	10487.926423	0.014302	0.013595
RS	14	0.205213	1.282978	12239.520890	0.016690	0.015877
RS	15	0.230535	1.282978	12992.225933	0.017717	0.017138
RS	16	0.257958	1.163122	15169.078218	0.020685	0.020068
RS	17	0.287656	1.163122	16006.524197	0.021827	0.021668
RS	18	0.319819	1.060946	18450.508218	0.025160	0.025091
RS	19	0.354649	1.060946	19323.842379	0.026351	0.026858
RS	20	0.392369	0.988500	21631.221603	0.029497	0.030153
RS	21	0.433218	0.988500	22458.447842	0.030625	0.031723
RS	22	0.477457	0.947032	24227.805498	0.033038	0.034209
RS	23	0.525366	0.947032	24916.584728	0.033977	0.035320
RS	24	0.577250	0.930399	25957.852302	0.035397	0.036709
RS	25	0.633438	0.930399	26429.340818	0.036040	0.037279
RS	26	0.694288	0.930996	26755.425464	0.036485	0.037627
RS	27	0.760186	0.930996	26953.788760	0.036755	0.037672
RS	28	0.831552	0.942158	26684.404620	0.036388	0.037195
RS	29	0.908838	0.942158	26575.614659	0.036240	0.036765
RS	30	0.992537	0.958632	25853.279614	0.035255	0.035693
RS	31	1.083179	0.958632	25421.497831	0.034666	0.034841
RS	32	1.181342	0.976669	24364.074737	0.033224	0.033354
RS	33	1.287649	0.976669	23611.091096	0.032197	0.032123
RS	34	1.402776	0.993852	22303.624877	0.030414	0.030338
RS	35	1.527454	0.993852	21252.113306	0.028980	0.028775
RS	36	1.662476	1.008836	19759.795724	0.026945	0.026776
RS	37	1.808700	1.008836	18458.299424	0.025171	0.024944
RS	38	1.967056	1.021197	16843.054687	0.022968	0.022803
RS	39	2.138550	1.021197	15369.730213	0.020959	0.020788
RS	40	2.324272	1.031025	13708.136139	0.018693	0.018596
RS	41	2.525402	1.031025	12168.098817	0.016593	0.016521
RS	42	2.743220	1.038471	10556.537334	0.014395	0.014394
RS	43	2.979108	1.038471	9069.533450	0.012368	0.012402
RS	44	3.234567	1.043846	7609.428162	0.010377	0.010466
RS	45	3.511220	1.043846	6290.202427	0.008578	0.008694
RS	46	3.810826	1.047607	5068.948491	0.006912	0.007059
RS	47	4.135289	1.047607	4003.798352	0.005460	0.005616
RS	48	4.486671	1.049965	3075.049171	0.004193	0.004355
RS	49	4.867206	1.049965	2301.986329	0.003139	0.003292
RS	50	5.279311	1.050699	1670.378586	0.002278	0.002418
RS	51	5.725607	1.050699	1173.567486	0.001600	0.001722
RS	52	6.208930	1.049459	796.195850	0.001086	0.001185
RS	53	6.732353	1.049459	518.807024	0.000707	0.000785
RS	54	7.299201	1.044668	325.213778	0.000443	0.000500
RS	55	7.913077	1.044668	193.585230	0.000264	0.000303
RS	56	8.577885	1.044668	109.659014	0.000150	0.000175
RS	57	9.297848	1.044668	58.871616	0.000080	0.000096
RS	58	10.077543	1.033072	30.037827	0.000041	0.000050
RS	59	10.921925	1.033072	14.155190	0.000019	0.000024
RS	60	11.836363	1.033072	6.226676	0.000008	0.000011
RS	61	12.826666	1.033072	2.542286	0.000003	0.000004
RS	62	13.899131	1.033072	0.957531	0.000001	0.000002
RS	63	15.060572	1.033072	0.473236	0.000001	0.000001
PA	4+25*2+4+6 0.206847500 0.040472124 15.060572495 0.936533765 2.207519034 1.970612188 1.711753165 1.540729581 1.407207911 1.282977864 1.163122138 1.060945901 0.988499986 0.947031528 0.930398533 0.930996231 0.942157793 0.958632432 0.976669460 0.993851768 1.008835549 1.021196918 1.031024653 1.038470592 1.043846349 1.047607375 1.049965360 1.050699242 1.049459095 1.044667558 1.033072322
//
IT	3968
RD	4
LK	-7683812.369856
QD	-587.985275 -> -516.348827
RI	0.0100730346
TR	0.205816	0.040040
MT	15.229135
MM	C_pi: 1.066328, n_recomb: 728968.584437
RS	0	0.000000	0.866200	6819.627165	0.009355	0.021956
RS	1	0.008316	0.866200	7314.495475	0.010034	0.008074
RS	2	0.017323	0.866200	7838.867155	0.010753	0.005833
RS	3	0.027079	0.866200	8393.399911	0.011514	0.005860
RS	4	0.037646	2.429969	3214.159872	0.004409	0.002811
RS	5	0.049092	2.429969	3465.222416	0.004754	0.003231
RS	6	0.061490	2.099507	4320.367820	0.005927	0.004314
RS	7	0.074918	2.099507	4649.858364	0.006379	0.005198
RS	8	0.089464	1.786335	5874.858015	0.008059	0.007002
RS	9	0.105219	1.786335	6307.265794	0.008652	0.007901
RS	10	0.122284	1.602675	7537.468436	0.010340	0.009694
RS	11	0.140768	1.602675	8069.868932	0.011070	0.010566
RS	12	0.160789	1.464367	9440.739337	0.012951	0.012446
RS	13	0.182475	1.464367	10073.819217	0.013819	0.013317
RS	14	0.205964	1.329543	11814.286900	0.016207	0.015643
RS	15	0.231407	1.329543	12550.827446	0.017217	0.016789
RS	16	0.258965	1.191936	14829.466708	0.020343	0.019900
RS	17	0.288815	1.191936	15658.804589	0.021481	0.021383
RS	18	0.321147	1.071730	18320.097530	0.025132	0.025131
RS	19	0.356168	1.071730	19193.548306	0.026330	0.026807
RS	20	0.394100	0.986477	21750.219781	0.029837	0.030467
RS	21	0.435187	0.986477	22578.126770	0.030973	0.031977
RS	22	0.479691	0.938361	24521.890994	0.033639	0.034720
RS	23	0.527896	0.938361	25202.693546	0.034573	0.035796
RS	24	0.580108	0.919838	26293.127300	0.036069	0.037263
RS	25	0.636663	0.919838	26744.720538	0.036688	0.037814
RS	26	0.697921	0.921718	27009.051696	0.037051	0.038084
RS	27	0.764272	0.921718	27179.677280	0.037285	0.038123
RS	28	0.836141	0.936074	26784.760990	0.036743	0.037477
RS	29	0.913986	0.936074	26648.548261	0.036557	0.037053
RS	30	0.998304	0.956692	25785.665695	0.035373	0.035788
RS	31	1.089634	0.956692	25335.100081	0.034755	0.034953
RS	32	1.188559	0.979120	24156.263414	0.033138	0.033292
RS	33	1.295709	0.979120	23399.095219	0.032099	0.032087
RS	34	1.411770	1.000485	22006.098058	0.030188	0.030170
RS	35	1.537482	1.000485	20967.536504	0.028763	0.028640
RS	36	1.673647	1.019194	19428.962440	0.026653	0.026556
RS	37	1.821135	1.019194	18156.490722	0.024907	0.024762
RS	38	1.980888	1.034789	16528.369797	0.022674	0.022576
RS	39	2.153925	1.034789	15096.109880	0.020709	0.020604
RS	40	2.341351	1.047416	13445.392438	0.018444	0.018397
RS	41	2.544363	1.047416	11952.292636	0.016396	0.016365
RS	42	2.764256	1.057248	10365.253031	0.014219	0.014244
RS	43	3.002434	1.057248	8923.835533	0.012242	0.012293
RS	44	3.260418	1.064636	7491.881513	0.010277	0.010373
RS	45	3.539855	1.064636	6210.441689	0.008519	0.008635
RS	46	3.842528	1.070108	5012.996303	0.006877	0.007016
RS	47	4.170370	1.070108	3973.987186	0.005452	0.005597
RS	48	4.525475	1.073857	3060.742468	0.004199	0.004348
RS	49	4.910108	1.073857	2301.717565	0.003157	0.003299
RS	50	5.326725	1.075487	1677.177047	0.002301	0.002431
RS	51	5.777986	1.075487	1184.843291	0.001625	0.001738
RS	52	6.266773	1.074460	808.430575	0.001109	0.001202
RS	53	6.796204	1.074460	530.141135	0.000727	0.000800
RS	54	7.369660	1.068780	334.760929	0.000459	0.000513
RS	55	7.990803	1.068780	200.630722	0.000275	0.000313
RS	56	8.663596	1.068780	114.476817	0.000157	0.000182
RS	57	9.392336	1.068780	61.933709	0.000085	0.000100
RS	58	10.181675	1.054281	31.912982	0.000044	0.000052
RS	59	11.036652	1.054281	15.140302	0.000021	0.000025
RS	60	11.962724	1.054281	6.707498	0.000009	0.000011
RS	61	12.965804	1.054281	2.759227	0.000004	0.000005
RS	62	14.052296	1.054281	1.047504	0.000001	0.000002
RS	63	15.229135	1.054281	0.523981	0.000001	0.000001
PA	4+25*2+4+6 0.205816038 0.040039526 15.229135268 0.866199684 2.429968614 2.099507383 1.786335138 1.602674617 1.464367144 1.329543465 1.191935748 1.071729632 0.986476937 0.938361195 0.919837922 0.921718019 0.936073971 0.956692451 0.979120038 1.000484548 1.019193523 1.034788516 1.047415627 1.057247869 1.064636151 1.070108321 1.073856974 1.075487334 1.074460133 1.068780345 1.054281097
//
IT	4085
RD	5
LK	-7683683.509492
QD	-511.020367 -> -464.333084
RI	0.0099272077
TR	0.204940	0.039658
MT	15.377044
MM	C_pi: 1.070312, n_recomb: 724812.026270
RS	0	0.000000	0.819343	7181.584106	0.009908	0.021912
RS	1	0.008332	0.819343	7699.310559	0.010622	0.008138
RS	2	0.017358	0.819343	8247.197265	0.011378	0.006005
RS	3	0.027137	0.819343	8825.767303	0.012177	0.006202
RS	4	0.037730	2.629439	2954.263321	0.004076	0.002570
RS	5	0.049205	2.629439	3186.652357	0.004397	0.003003
RS	6	0.061637	2.186941	4129.193842	0.005697	0.004172
RS	7	0.075105	2.186941	4445.873033	0.006134	0.005046
RS	8	0.089695	1.825535	5727.476975	0.007902	0.006948
RS	9	0.105500	1.825535	6150.993147	0.008486	0.007837
RS	10	0.122623	1.639362	7346.453772	0.010136	0.009632
RS	11	0.141172	1.639362	7868.325917	0.010856	0.010478
RS	12	0.161266	1.505852	9160.342302	0.012638	0.012303
RS	13	0.183035	1.505852	9779.666846	0.013493	0.013121
RS	14	0.206618	1.368096	11468.426985	0.015823	0.015424
RS	15	0.232165	1.368096	12191.079793	0.016820	0.016497
RS	16	0.259841	1.217829	14515.793934	0.020027	0.019710
RS	17	0.289824	1.217829	15336.614085	0.021159	0.021115
RS	18	0.322304	1.082695	18155.735499	0.025049	0.025109
RS	19	0.357491	1.082695	19027.652957	0.026252	0.026723
RS	20	0.395609	0.986447	21786.499935	0.030058	0.030685
RS	21	0.436903	0.986447	22614.096332	0.031200	0.032157
RS	22	0.481638	0.932537	24707.008054	0.034087	0.035123
RS	23	0.530101	0.932537	25380.821947	0.035017	0.036176
RS	24	0.582601	0.912242	26517.561762	0.036585	0.037715
RS	25	0.639476	0.912242	26952.656288	0.037186	0.038253
RS	26	0.701089	0.914993	27170.808844	0.037487	0.038462
RS	27	0.767836	0.914993	27318.983251	0.037691	0.038497
RS	28	0.840145	0.931805	26825.708329	0.037011	0.037714
RS	29	0.918478	0.931805	26667.921341	0.036793	0.037295
RS	30	1.003338	0.955661	25696.007272	0.035452	0.035874
RS	31	1.095269	0.955661	25231.317135	0.034811	0.035052
RS	32	1.194859	0.981540	23960.130789	0.033057	0.033252
RS	33	1.302747	0.981540	23200.687750	0.032009	0.032067
RS	34	1.419625	1.006214	21744.146426	0.030000	0.030044
RS	35	1.546241	1.006214	20716.836297	0.028582	0.028539
RS	36	1.683406	1.027908	19144.996119	0.026414	0.026386
RS	37	1.832001	1.027908	17896.347569	0.024691	0.024621
RS	38	1.992976	1.046171	16259.809186	0.022433	0.022397
RS	39	2.167364	1.046171	14860.961707	0.020503	0.020456
RS	40	2.356281	1.061221	13219.315530	0.018238	0.018234
RS	41	2.560940	1.061221	11764.714289	0.016231	0.016236
RS	42	2.782651	1.073243	10197.180689	0.014069	0.014117
RS	43	3.022834	1.073243	8793.862722	0.012133	0.012197
RS	44	3.283031	1.082599	7384.668196	0.010188	0.010288
RS	45	3.564906	1.082599	6135.724792	0.008465	0.008578
RS	46	3.870268	1.089852	4958.201159	0.006841	0.006973
RS	47	4.201073	1.089852	3942.611516	0.005439	0.005575
RS	48	4.559440	1.095130	3043.075884	0.004198	0.004337
RS	49	4.947667	1.095130	2297.455783	0.003170	0.003300
RS	50	5.368241	1.097822	1679.823068	0.002318	0.002438
RS	51	5.823857	1.097822	1192.488787	0.001645	0.001749
RS	52	6.317436	1.097163	817.645197	0.001128	0.001215
RS	53	6.852140	1.097163	539.248064	0.000744	0.000812
RS	54	7.431395	1.090746	342.734430	0.000473	0.000524
RS	55	8.058915	1.090746	206.681269	0.000285	0.000321
RS	56	8.738719	1.090746	118.706850	0.000164	0.000188
RS	57	9.475166	1.090746	64.673213	0.000089	0.000104
RS	58	10.272973	1.073514	33.624541	0.000046	0.000055
RS	59	11.137254	1.073514	16.050797	0.000022	0.000027
RS	60	12.073548	1.073514	7.157341	0.000010	0.000012
RS	61	13.087853	1.073514	2.964637	0.000004	0.000005
RS	62	14.186672	1.073514	1.133716	0.000002	0.000002
RS	63	15.377044	1.073514	0.573469	0.000001	0.000001
PA	4+25*2+4+6 0.204939788 0.039658214 15.377043969 0.819342793 2.629438703 2.186941473 1.825535410 1.639362277 1.505852444 1.368095529 1.217829059 1.082694517 0.986446832 0.932537245 0.912242024 0.914992646 0.931805033 0.955661469 0.981540348 1.006214137 1.027907798 1.046170858 1.061221332 1.073242562 1.082598617 1.089851843 1.095130295 1.097822463 1.097163310 1.090746088 1.073513734
//
IT	4849
RD	6
LK	-7683598.465541
QD	-464.698085 -> -432.586503
RI	0.0098917758
TR	0.204228	0.039328
MT	15.502016
MM	C_pi: 1.073570, n_recomb: 721044.172308
RS	0	0.000000	0.787996	7440.032668	0.010318	0.021873
RS	1	0.008346	0.787996	7973.888126	0.011059	0.008184
RS	2	0.017388	0.787996	8538.307027	0.011842	0.006126
RS	3	0.027185	0.787996	9133.702842	0.012667	0.006450
RS	4	0.037800	2.816766	2744.809607	0.003807	0.002382
RS	5	0.049301	2.816766	2961.963447	0.004108	0.002813
RS	6	0.061761	2.246682	4003.563982	0.005552	0.004077
RS	7	0.075262	2.246682	4311.819816	0.005980	0.004942
RS	8	0.089889	1.841077	5659.658165	0.007849	0.006943
RS	9	0.105737	1.841077	6079.237687	0.008431	0.007832
RS	10	0.122907	1.658414	7239.898381	0.010041	0.009614
RS	11	0.141511	1.658414	7755.953639	0.010757	0.010452
RS	12	0.161667	1.535785	8959.071628	0.012425	0.012196
RS	13	0.183505	1.535785	9568.334341	0.013270	0.012985
RS	14	0.207166	1.400459	11184.061724	0.015511	0.015226
RS	15	0.232802	1.400459	11894.833445	0.016497	0.016253
RS	16	0.260577	1.241272	14231.550032	0.019737	0.019516
RS	17	0.290671	1.241272	15044.029330	0.020864	0.020867
RS	18	0.323275	1.093499	17980.455578	0.024937	0.025051
RS	19	0.358601	1.093499	18850.059256	0.026143	0.026621
RS	20	0.396876	0.987587	21776.943959	0.030202	0.030840
RS	21	0.438344	0.987587	22603.905237	0.031349	0.032282
RS	22	0.483274	0.928523	24826.945172	0.034432	0.035445
RS	23	0.531953	0.928523	25494.932536	0.035358	0.036480
RS	24	0.584695	0.906553	26675.978342	0.036996	0.038089
RS	25	0.641839	0.906553	27097.490867	0.037581	0.038615
RS	26	0.703752	0.909875	27281.653616	0.037836	0.038778
RS	27	0.770832	0.909875	27411.520679	0.038016	0.038808
RS	28	0.843511	0.928578	26841.030585	0.037225	0.037915
RS	29	0.922255	0.928578	26665.887434	0.036982	0.037498
RS	30	1.007572	0.954962	25608.919981	0.035516	0.035952
RS	31	1.100008	0.954962	25133.022937	0.034856	0.035138
RS	32	1.200159	0.983534	23791.064506	0.032995	0.033228
RS	33	1.308669	0.983534	23029.826989	0.031940	0.032056
RS	34	1.426235	1.010790	21525.617523	0.029853	0.029950
RS	35	1.553612	1.010790	20507.035451	0.028441	0.028464
RS	36	1.691621	1.034839	18910.603805	0.026227	0.026255
RS	37	1.841147	1.034839	17680.466452	0.024521	0.024511
RS	38	2.003153	1.055279	16037.606353	0.022242	0.022254
RS	39	2.178680	1.055279	14664.978065	0.020339	0.020337
RS	40	2.368856	1.072418	13029.751681	0.018071	0.018100
RS	41	2.574903	1.072418	11605.931634	0.016096	0.016128
RS	42	2.798148	1.086445	10052.911267	0.013942	0.014007
RS	43	3.040023	1.086445	8680.850757	0.012039	0.012114
RS	44	3.302086	1.097716	7289.321276	0.010109	0.010212
RS	45	3.586020	1.097716	6067.910785	0.008415	0.008526
RS	46	3.893651	1.106801	4906.565614	0.006805	0.006931
RS	47	4.226956	1.106801	3911.640599	0.005425	0.005551
RS	48	4.588078	1.113728	3023.895697	0.004194	0.004322
RS	49	4.979339	1.113728	2290.783997	0.003177	0.003298
RS	50	5.403255	1.117622	1679.637539	0.002329	0.002441
RS	51	5.862550	1.117622	1197.503667	0.001661	0.001758
RS	52	6.360177	1.117463	824.572430	0.001144	0.001225
RS	53	6.899335	1.117463	546.616464	0.000758	0.000822
RS	54	7.483491	1.110437	349.446331	0.000485	0.000533
RS	55	8.116400	1.110437	211.917514	0.000294	0.000328
RS	56	8.802131	1.110437	122.446722	0.000170	0.000193
RS	57	9.545092	1.110437	67.138952	0.000093	0.000107
RS	58	10.350060	1.090614	35.194831	0.000049	0.000057
RS	59	11.222209	1.090614	16.895864	0.000023	0.000028
RS	60	12.167147	1.090614	7.579604	0.000011	0.000013
RS	61	13.190948	1.090614	3.159621	0.000004	0.000005
RS	62	14.300194	1.090614	1.216475	0.000002	0.000002
RS	63	15.502016	1.090614	0.621777	0.000001	0.000001
PA	4+25*2+4+6 0.204228304 0.039328009 15.502016473 0.787995923 2.816766050 2.246682256 1.841077016 1.658414086 1.535784567 1.400459048 1.241272167 1.093498994 0.987587020 0.928522778 0.906553213 0.909874818 0.928578387 0.954961522 0.983534177 1.010789513 1.034839424 1.055279168 1.072417747 1.086444997 1.097716214 1.106800747 1.113727884 1.117621620 1.117463284 1.110437386 1.090614293
//
IT	4146
RD	7
LK	-7683539.327221
QD	-435.514629 -> -412.369616
RI	0.0098982991
TR	0.203661	0.039043
MT	15.606095
MM	C_pi: 1.076210, n_recomb: 717644.156930
RS	0	0.000000	0.766531	7622.307356	0.010621	0.021840
RS	1	0.008357	0.766531	8167.440410	0.011381	0.008217
RS	2	0.017413	0.766531	8743.382005	0.012183	0.006214
RS	3	0.027226	0.766531	9350.459706	0.013029	0.006631
RS	4	0.037858	2.998219	2568.040294	0.003578	0.002229
RS	5	0.049380	2.998219	2772.191084	0.003863	0.002649
RS	6	0.061864	2.287917	3917.661097	0.005459	0.004013
RS	7	0.075391	2.287917	4220.164686	0.005881	0.004868
RS	8	0.090049	1.841014	5642.037845	0.007862	0.006970
RS	9	0.105932	1.841014	6060.815617	0.008445	0.007865
RS	10	0.123142	1.665156	7189.219348	0.010018	0.009627
RS	11	0.141791	1.665156	7702.602989	0.010733	0.010470
RS	12	0.161998	1.556990	8813.632291	0.012281	0.012117
RS	13	0.183894	1.556990	9415.507169	0.013120	0.012893
RS	14	0.207620	1.427808	10947.358658	0.015255	0.015049
RS	15	0.233329	1.427808	11647.909725	0.016231	0.016047
RS	16	0.261187	1.262504	13975.351549	0.019474	0.019327
RS	17	0.291372	1.262504	14779.857144	0.020595	0.020639
RS	18	0.324080	1.103871	17804.866055	0.024810	0.024973
RS	19	0.359522	1.103871	18671.725047	0.026018	0.026509
RS	20	0.397926	0.989353	21740.432290	0.030294	0.030950
RS	21	0.439539	0.989353	22566.592460	0.031445	0.032369
RS	22	0.484630	0.925671	24903.916094	0.034702	0.035708
RS	23	0.533489	0.925671	25567.032538	0.035626	0.036726
RS	24	0.586432	0.902146	26789.606088	0.037330	0.038400
RS	25	0.643799	0.902146	27199.851662	0.037902	0.038915
RS	26	0.705961	0.905842	27358.693054	0.038123	0.039043
RS	27	0.773317	0.905842	27473.481932	0.038283	0.039067
RS	28	0.846303	0.926021	26841.713232	0.037403	0.038084
RS	29	0.925389	0.926021	26652.412611	0.037139	0.037667
RS	30	1.011084	0.954382	25528.690482	0.035573	0.036020
RS	31	1.103940	0.954382	25043.666040	0.034897	0.035212
RS	32	1.204557	0.985042	23647.439590	0.032951	0.033215
RS	33	1.313583	0.985042	22884.497543	0.031888	0.032053
RS	34	1.431721	1.014287	21344.548502	0.029743	0.029881
RS	35	1.559732	1.014287	20332.416279	0.028332	0.028408
RS	36	1.698441	1.040167	18717.813166	0.026082	0.026154
RS	37	1.848742	1.040167	17501.733735	0.024388	0.024426
RS	38	2.011604	1.062360	15853.926968	0.022092	0.022141
RS	39	2.188078	1.062360	14501.606767	0.020207	0.020242
RS	40	2.379300	1.081292	12870.483318	0.017934	0.017990
RS	41	2.586503	1.081292	11471.146441	0.015984	0.016037
RS	42	2.811022	1.097155	9928.546910	0.013835	0.013912
RS	43	3.054305	1.097155	8582.143472	0.011959	0.012041
RS	44	3.317920	1.110284	7204.113244	0.010039	0.010142
RS	45	3.603567	1.110284	6006.127147	0.008369	0.008477
RS	46	3.913085	1.121237	4857.847643	0.006769	0.006889
RS	47	4.248471	1.121237	3881.258372	0.005408	0.005527
RS	48	4.611887	1.129904	3003.687542	0.004185	0.004305
RS	49	5.005674	1.129904	2282.264252	0.003180	0.003292
RS	50	5.432371	1.135122	1677.190468	0.002337	0.002441
RS	51	5.894728	1.135122	1200.370380	0.001673	0.001763
RS	52	6.395727	1.135581	829.599360	0.001156	0.001232
RS	53	6.938595	1.135581	552.520214	0.000770	0.000831
RS	54	7.526832	1.128069	355.078433	0.000495	0.000541
RS	55	8.164230	1.128069	216.449560	0.000302	0.000334
RS	56	8.854898	1.128069	125.758356	0.000175	0.000197
RS	57	9.603287	1.128069	69.363038	0.000097	0.000110
RS	58	10.414221	1.105775	36.638998	0.000051	0.000059
RS	59	11.292927	1.105775	17.681936	0.000025	0.000029
RS	60	12.245070	1.105775	7.976743	0.000011	0.000013
RS	61	13.276786	1.105775	3.345009	0.000005	0.000006
RS	62	14.394725	1.105775	1.296018	0.000002	0.000002
RS	63	15.606095	1.105775	0.668969	0.000001	0.000001
PA	4+25*2+4+6 0.203661069 0.039042625 15.606094953 0.766531072 2.998218718 2.287916654 1.841013807 1.665156391 1.556989601 1.427807757 1.262504254 1.103871099 0.989352963 0.925670556 0.902145704 0.905841635 0.926020885 0.954382303 0.985042435 1.014286774 1.040166709 1.062360147 1.081292038 1.097155314 1.110283814 1.121237196 1.129904180 1.135121763 1.135581183 1.128068604 1.105774592
//
IT	4154
RD	8
LK	-7683496.282153
QD	-416.506550 -> -399.118906
RI	0.0099190355
TR	0.203211	0.038795
MT	15.692603
MM	C_pi: 1.078326, n_recomb: 714551.528138
RS	0	0.000000	0.751360	7751.251274	0.010848	0.021813
RS	1	0.008367	0.751360	8304.305430	0.011622	0.008243
RS	2	0.017434	0.751360	8888.315402	0.012439	0.006279
RS	3	0.027259	0.751360	9503.541968	0.013300	0.006766
RS	4	0.037906	3.177531	2414.150403	0.003379	0.002098
RS	5	0.049445	3.177531	2606.865538	0.003648	0.002504
RS	6	0.061948	2.316969	3856.291640	0.005397	0.003967
RS	7	0.075498	2.316969	4154.691353	0.005814	0.004812
RS	8	0.090182	1.831026	5656.223175	0.007916	0.007019
RS	9	0.106094	1.831026	6076.174081	0.008503	0.007922
RS	10	0.123337	1.663463	7175.880770	0.010042	0.009663
RS	11	0.142023	1.663463	7688.694442	0.010760	0.010516
RS	12	0.162273	1.571607	8708.043914	0.012187	0.012059
RS	13	0.184216	1.571607	9304.469623	0.013021	0.012832
RS	14	0.207996	1.451045	10747.765901	0.015041	0.014891
RS	15	0.233765	1.451045	11439.446836	0.016009	0.015870
RS	16	0.261691	1.281728	13744.449523	0.019235	0.019146
RS	17	0.291953	1.281728	14541.408998	0.020350	0.020429
RS	18	0.324746	1.113648	17634.275676	0.024679	0.024885
RS	19	0.360284	1.113648	18498.138517	0.025888	0.026394
RS	20	0.398795	0.991401	21687.929426	0.030352	0.031029
RS	21	0.440528	0.991401	22513.154091	0.031507	0.032428
RS	22	0.485752	0.923574	24951.009714	0.034918	0.035925
RS	23	0.534761	0.923574	25609.967376	0.035841	0.036928
RS	24	0.587870	0.898633	26870.468474	0.037605	0.038663
RS	25	0.645422	0.898633	27271.246593	0.038166	0.039165
RS	26	0.707790	0.902590	27410.466661	0.038360	0.039267
RS	27	0.775376	0.902590	27512.724390	0.038503	0.039283
RS	28	0.848616	0.923946	26831.568683	0.037550	0.038228
RS	29	0.927985	0.923946	26630.638065	0.037269	0.037809
RS	30	1.013994	0.953867	25454.217762	0.035623	0.036081
RS	31	1.107199	0.953867	24961.701573	0.034933	0.035276
RS	32	1.208202	0.986136	23523.999935	0.032921	0.033209
RS	33	1.317656	0.986136	22759.418400	0.031851	0.032054
RS	34	1.436268	1.016889	21193.031253	0.029659	0.029831
RS	35	1.564804	1.016889	20185.555642	0.028249	0.028366
RS	36	1.704094	1.044160	18557.878896	0.025971	0.026078
RS	37	1.855039	1.044160	17352.349707	0.024284	0.024360
RS	38	2.018612	1.067753	15700.672697	0.021973	0.022053
RS	39	2.195871	1.067753	14364.017905	0.020102	0.020166
RS	40	2.387961	1.088217	12735.287932	0.017823	0.017899
RS	41	2.596123	1.088217	11355.458896	0.015892	0.015961
RS	42	2.821701	1.105760	9820.112602	0.013743	0.013831
RS	43	3.066153	1.105760	8494.912482	0.011888	0.011976
RS	44	3.331058	1.120686	7127.104466	0.009974	0.010079
RS	45	3.618126	1.120686	5949.243095	0.008326	0.008431
RS	46	3.929213	1.133526	4811.573357	0.006734	0.006849
RS	47	4.266327	1.133526	3851.404587	0.005390	0.005502
RS	48	4.631647	1.144011	2982.671097	0.004174	0.004287
RS	49	5.027533	1.144011	2272.240526	0.003180	0.003285
RS	50	5.456541	1.150655	1672.885291	0.002341	0.002438
RS	51	5.921444	1.150655	1201.450182	0.001681	0.001766
RS	52	6.425244	1.151833	833.030049	0.001166	0.001238
RS	53	6.971195	1.151833	557.180934	0.000780	0.000837
RS	54	7.562825	1.143938	359.784865	0.000504	0.000547
RS	55	8.203955	1.143938	220.371815	0.000308	0.000340
RS	56	8.898727	1.143938	128.695420	0.000180	0.000201
RS	57	9.651629	1.143938	71.373578	0.000100	0.000113
RS	58	10.467525	1.119274	37.970421	0.000053	0.000061
RS	59	11.351684	1.119274	18.414733	0.000026	0.000030
RS	60	12.309819	1.119274	8.350944	0.000012	0.000014
RS	61	13.348119	1.119274	3.521527	0.000005	0.000006
RS	62	14.473291	1.119274	1.372546	0.000002	0.000002
RS	63	15.692603	1.119274	0.715088	0.000001	0.000001
PA	4+25*2+4+6 0.203210864 0.038794591 15.692603157 0.751360194 3.177531227 2.316969017 1.831026351 1.663462771 1.571606572 1.451044546 1.281727604 1.113647836 0.991401346 0.923573934 0.898633312 0.902589567 0.923945548 0.953866691 0.986135908 1.016889293 1.044160421 1.067752614 1.088217064 1.105760323 1.120686477 1.133525535 1.144011065 1.150655079 1.151833382 1.143937879 1.119274465
//
IT	3771
RD	9
LK	-7683463.662336
QD	-403.808259 -> -390.271500
RI	0.0099418984
TR	0.202853	0.038577
MT	15.764752
MM	C_pi: 1.080011, n_recomb: 711718.139966
RS	0	0.000000	0.740283	7843.334558	0.011020	0.021790
RS	1	0.008375	0.740283	8402.005452	0.011805	0.008262
RS	2	0.017451	0.740283	8991.717964	0.012634	0.006328
RS	3	0.027287	0.740283	9612.680616	0.013506	0.006869
RS	4	0.037946	3.357572	2276.985138	0.003199	0.001984
RS	5	0.049499	3.357572	2459.413865	0.003456	0.002374
RS	6	0.062019	2.338399	3809.830258	0.005353	0.003933
RS	7	0.075587	2.338399	4105.121341	0.005768	0.004768
RS	8	0.090292	1.815128	5690.123224	0.007995	0.007080
RS	9	0.106228	1.815128	6112.453955	0.008588	0.007993
RS	10	0.123499	1.656215	7187.281650	0.010098	0.009712
RS	11	0.142216	1.656215	7700.907780	0.010820	0.010580
RS	12	0.162501	1.581296	8631.209346	0.012127	0.012018
RS	13	0.184484	1.581296	9223.600667	0.012960	0.012795
RS	14	0.208308	1.470887	10577.602248	0.014862	0.014749
RS	15	0.234128	1.470887	11261.526777	0.015823	0.015718
RS	16	0.262110	1.299153	13535.995250	0.019019	0.018976
RS	17	0.292435	1.299153	14325.856472	0.020129	0.020238
RS	18	0.325300	1.122760	17471.542047	0.024548	0.024793
RS	19	0.360917	1.122760	18332.282398	0.025758	0.026281
RS	20	0.399517	0.993528	21626.531717	0.030386	0.031086
RS	21	0.441350	0.993528	22450.711765	0.031544	0.032469
RS	22	0.486685	0.921974	24977.202068	0.035094	0.036107
RS	23	0.535818	0.921974	25632.529325	0.036015	0.037096
RS	24	0.589065	0.895770	26926.830498	0.037834	0.038886
RS	25	0.646772	0.895770	27319.554555	0.038385	0.039377
RS	26	0.709311	0.899930	27442.711274	0.038558	0.039456
RS	27	0.777087	0.899930	27534.483872	0.038687	0.039465
RS	28	0.850540	0.922250	26812.802186	0.037673	0.038348
RS	29	0.930144	0.922250	26602.298727	0.037378	0.037927
RS	30	1.016414	0.953412	25384.047299	0.035666	0.036133
RS	31	1.109910	0.953412	24885.401163	0.034965	0.035329
RS	32	1.211235	0.986914	23416.251608	0.032901	0.033208
RS	33	1.321045	0.986914	22650.154975	0.031825	0.032058
RS	34	1.440052	1.018789	21064.712813	0.029597	0.029796
RS	35	1.569025	1.018789	20060.547588	0.028186	0.028337
RS	36	1.708800	1.047090	18423.923376	0.025887	0.026022
RS	37	1.860279	1.047090	17226.232024	0.024204	0.024310
RS	38	2.024445	1.071777	15571.708496	0.021879	0.021983
RS	39	2.202359	1.071777	14247.072830	0.020018	0.020104
RS	40	2.395172	1.093549	12619.466063	0.017731	0.017824
RS	41	2.604133	1.093549	11255.207842	0.015814	0.015898
RS	42	2.830593	1.112628	9724.688702	0.013664	0.013759
RS	43	3.076019	1.112628	8417.124113	0.011826	0.011919
RS	44	3.341998	1.129286	7056.977277	0.009915	0.010021
RS	45	3.630251	1.129286	5896.547137	0.008285	0.008388
RS	46	3.942645	1.144020	4767.486545	0.006699	0.006809
RS	47	4.281200	1.144020	3822.142584	0.005370	0.005477
RS	48	4.648108	1.156380	2961.148300	0.004161	0.004267
RS	49	5.045743	1.156380	2261.088206	0.003177	0.003276
RS	50	5.476679	1.164537	1667.123465	0.002342	0.002434
RS	51	5.943703	1.164537	1201.093062	0.001688	0.001768
RS	52	6.449840	1.166529	835.150118	0.001173	0.001242
RS	53	6.998362	1.166529	560.808780	0.000788	0.000843
RS	54	7.592822	1.158340	363.713293	0.000511	0.000553
RS	55	8.237065	1.158340	223.776815	0.000314	0.000345
RS	56	8.935261	1.158340	131.312009	0.000185	0.000205
RS	57	9.691928	1.158340	73.199916	0.000103	0.000116
RS	58	10.511963	1.131413	39.203353	0.000055	0.000063
RS	59	11.400673	1.131413	19.100968	0.000027	0.000031
RS	60	12.363808	1.131413	8.705119	0.000012	0.000014
RS	61	13.407603	1.131413	3.690330	0.000005	0.000006
RS	62	14.538810	1.131413	1.446478	0.000002	0.000002
RS	63	15.764752	1.131413	0.760325	0.000001	0.000001
PA	4+25*2+4+6 0.202853297 0.038577286 15.764752472 0.740283360 3.357572218 2.338399151 1.815128048 1.656214501 1.581296320 1.470886505 1.299152824 1.122759757 0.993528426 0.921974421 0.895770063 0.899929768 0.922249788 0.953412307 0.986914367 1.018789337 1.047089534 1.071776890 1.093548591 1.112627720 1.129285800 1.144020021 1.156380436 1.164536970 1.166529247 1.158340251 1.131412869
//
IT	4004
RD	10
LK	-7683438.078964
QD	-395.149801 -> -384.291873
RI	0.0099636327
TR	0.202568	0.038385
MT	15.825371
MM	C_pi: 1.081343, n_recomb: 709100.737090
RS	0	0.000000	0.731880	7910.457015	0.011156	0.021770
RS	1	0.008381	0.731880	8473.187179	0.011949	0.008279
RS	2	0.017465	0.731880	9067.005737	0.012787	0.006367
RS	3	0.027310	0.731880	9692.079474	0.013668	0.006950
RS	4	0.037980	3.539950	2152.918853	0.003036	0.001882
RS	5	0.049544	3.539950	2325.967386	0.003280	0.002254
RS	6	0.062078	2.355250	3772.293591	0.005320	0.003907
RS	7	0.075662	2.355250	4065.064199	0.005733	0.004731
RS	8	0.090384	1.796027	5735.708485	0.008089	0.007148
RS	9	0.106340	1.796027	6161.115021	0.008689	0.008071
RS	10	0.123634	1.645452	7214.842533	0.010175	0.009772
RS	11	0.142377	1.645452	7730.170486	0.010901	0.010656
RS	12	0.162691	1.587310	8575.318069	0.012093	0.011990
RS	13	0.184708	1.587310	9164.713160	0.012924	0.012774
RS	14	0.208570	1.487944	10430.783668	0.014710	0.014623
RS	15	0.234431	1.487944	11107.862683	0.015665	0.015586
RS	16	0.262461	1.314961	13347.381369	0.018823	0.018817
RS	17	0.292839	1.314961	14130.588326	0.019927	0.020063
RS	18	0.325764	1.131184	17317.983116	0.024422	0.024701
RS	19	0.361447	1.131184	18175.554558	0.025632	0.026172
RS	20	0.400122	0.995603	21560.870798	0.030406	0.031129
RS	21	0.442038	0.995603	22383.908221	0.031567	0.032498
RS	22	0.487467	0.920700	24988.576831	0.035240	0.036263
RS	23	0.536704	0.920700	25640.654058	0.036159	0.037239
RS	24	0.590067	0.893390	26964.327467	0.038026	0.039077
RS	25	0.647903	0.893390	27350.108366	0.038570	0.039557
RS	26	0.710586	0.897737	27459.165934	0.038724	0.039617
RS	27	0.778522	0.897737	27542.117280	0.038841	0.039618
RS	28	0.852152	0.920872	26786.506476	0.037775	0.038450
RS	29	0.931954	0.920872	26568.140537	0.037467	0.038025
RS	30	1.018444	0.953033	25316.555566	0.035702	0.036177
RS	31	1.112182	0.953033	24812.954312	0.034992	0.035374
RS	32	1.213777	0.987474	23320.273004	0.032887	0.033211
RS	33	1.323887	0.987474	22552.867778	0.031805	0.032063
RS	34	1.443225	1.020156	20954.374412	0.029551	0.029771
RS	35	1.572565	1.020156	19952.547604	0.028138	0.028316
RS	36	1.712746	1.049188	18310.382310	0.025822	0.025980
RS	37	1.864675	1.049188	17118.458129	0.024141	0.024273
RS	38	2.029337	1.074712	15462.083119	0.021805	0.021929
RS	39	2.207801	1.074712	14146.617820	0.019950	0.020056
RS	40	2.401221	1.097593	12519.270233	0.017655	0.017762
RS	41	2.610853	1.097593	11167.459892	0.015749	0.015844
RS	42	2.838054	1.118076	9639.922829	0.013595	0.013697
RS	43	3.084297	1.118076	8347.124446	0.011771	0.011869
RS	44	3.351178	1.136402	6992.614024	0.009861	0.009968
RS	45	3.640426	1.136402	5847.417595	0.008246	0.008348
RS	46	3.953918	1.153028	4725.369389	0.006664	0.006772
RS	47	4.293683	1.153028	3793.508855	0.005350	0.005452
RS	48	4.661925	1.167311	2939.326459	0.004145	0.004247
RS	49	5.061029	1.167311	2249.088888	0.003172	0.003266
RS	50	5.493584	1.177052	1660.219987	0.002341	0.002429
RS	51	5.962391	1.177052	1199.580523	0.001692	0.001768
RS	52	6.470490	1.179934	836.202474	0.001179	0.001245
RS	53	7.021173	1.179934	563.581709	0.000795	0.000848
RS	54	7.618010	1.171532	366.987670	0.000518	0.000558
RS	55	8.264869	1.171532	226.742579	0.000320	0.000349
RS	56	8.965942	1.171532	133.653954	0.000188	0.000209
RS	57	9.725774	1.171532	74.867044	0.000106	0.000118
RS	58	10.549288	1.142426	40.350532	0.000057	0.000065
RS	59	11.441822	1.142426	19.746353	0.000028	0.000032
RS	60	12.409160	1.142426	9.041594	0.000013	0.000015
RS	61	13.457573	1.142426	3.852270	0.000005	0.000006
RS	62	14.593856	1.142426	1.518086	0.000002	0.000003
RS	63	15.825371	1.142426	0.804775	0.000001	0.000001
PA	4+25*2+4+6 0.202567756 0.038385113 15.825371332 0.731880500 3.539950263 2.355249569 1.796026876 1.645451861 1.587309636 1.487943905 1.314961445 1.131184127 0.995602746 0.920699709 0.893389632 0.897736965 0.920872010 0.953033152 0.987473908 1.020155883 1.049187556 1.074712180 1.097593437 1.118076388 1.136402424 1.153028048 1.167311216 1.177052197 1.179933627 1.171532332 1.142426148
//
IT	3983
RD	11
LK	-7683417.434044
QD	-389.171467 -> -380.246523
RI	0.0099821761
TR	0.202339	0.038214
MT	15.876700
MM	C_pi: 1.082396, n_recomb: 706671.654094
RS	0	0.000000	0.725284	7960.429576	0.011265	0.021754
RS	1	0.008387	0.725284	8526.149175	0.012065	0.008292
RS	2	0.017477	0.725284	9122.978594	0.012910	0.006398
RS	3	0.027329	0.725284	9751.050531	0.013799	0.007016
RS	4	0.038008	3.726340	2039.248216	0.002886	0.001790
RS	5	0.049582	3.726340	2203.639556	0.003118	0.002145
RS	6	0.062127	2.369643	3739.795294	0.005292	0.003884
RS	7	0.075724	2.369643	4030.368916	0.005703	0.004697
RS	8	0.090462	1.775553	5787.540332	0.008190	0.007219
RS	9	0.106435	1.775553	6216.374736	0.008797	0.008152
RS	10	0.123748	1.632607	7252.734903	0.010263	0.009836
RS	11	0.142513	1.632607	7770.319953	0.010996	0.010738
RS	12	0.162852	1.590640	8534.654501	0.012077	0.011971
RS	13	0.184897	1.590640	9121.812876	0.012908	0.012766
RS	14	0.208790	1.502720	10302.766576	0.014579	0.014509
RS	15	0.234688	1.502720	10973.756460	0.015529	0.015471
RS	16	0.262757	1.329339	13176.267900	0.018646	0.018669
RS	17	0.293180	1.329339	13953.252956	0.019745	0.019903
RS	18	0.326155	1.138930	17174.315177	0.024303	0.024611
RS	19	0.361895	1.138930	18028.738979	0.025512	0.026068
RS	20	0.400633	0.997548	21494.244366	0.030416	0.031162
RS	21	0.442620	0.997548	22316.066166	0.031579	0.032519
RS	22	0.488128	0.919637	24989.752419	0.035363	0.036398
RS	23	0.537452	0.919637	25638.865264	0.036281	0.037362
RS	24	0.590913	0.891375	26987.564115	0.038190	0.039243
RS	25	0.648858	0.891375	27367.288222	0.038727	0.039712
RS	26	0.711663	0.895917	27463.228368	0.038863	0.039754
RS	27	0.779734	0.895917	27538.718876	0.038970	0.039747
RS	28	0.853515	0.919764	26754.075302	0.037859	0.038534
RS	29	0.933484	0.919764	26529.273675	0.037541	0.038106
RS	30	1.020159	0.952740	25250.950074	0.035732	0.036214
RS	31	1.114103	0.952740	24743.413118	0.035014	0.035411
RS	32	1.215926	0.987887	23233.526309	0.032877	0.033215
RS	33	1.326289	0.987887	22465.060215	0.031790	0.032069
RS	34	1.445908	1.021124	20858.343636	0.029516	0.029755
RS	35	1.575558	1.021124	19858.159744	0.028101	0.028301
RS	36	1.716082	1.050642	18213.277707	0.025773	0.025950
RS	37	1.868391	1.050642	17025.528677	0.024093	0.024245
RS	38	2.033474	1.076788	15368.208916	0.021747	0.021888
RS	39	2.212403	1.076788	14059.670092	0.019896	0.020018
RS	40	2.406337	1.100606	12431.998104	0.017592	0.017711
RS	41	2.616536	1.100606	11090.131384	0.015693	0.015799
RS	42	2.844363	1.122372	9564.157972	0.013534	0.013643
RS	43	3.091298	1.122372	8283.786166	0.011722	0.011824
RS	44	3.358943	1.142301	6933.305111	0.009811	0.009919
RS	45	3.649034	1.142301	5801.510112	0.008210	0.008311
RS	46	3.963454	1.160806	4685.164868	0.006630	0.006735
RS	47	4.304243	1.160806	3765.630603	0.005329	0.005427
RS	48	4.673614	1.177045	2917.466658	0.004128	0.004226
RS	49	5.073963	1.177045	2236.540915	0.003165	0.003255
RS	50	5.507887	1.188432	1652.480196	0.002338	0.002422
RS	51	5.978204	1.188432	1197.178419	0.001694	0.001767
RS	52	6.487964	1.192269	836.407904	0.001184	0.001246
RS	53	7.040477	1.192269	565.663230	0.000800	0.000851
RS	54	7.639327	1.183728	369.723710	0.000523	0.000563
RS	55	8.288401	1.183728	229.343139	0.000325	0.000353
RS	56	8.991911	1.183728	135.765628	0.000192	0.000212
RS	57	9.754422	1.183728	76.399772	0.000108	0.000121
RS	58	10.580883	1.152503	41.425251	0.000059	0.000066
RS	59	11.476656	1.152503	20.356979	0.000029	0.000033
RS	60	12.447556	1.152503	9.362924	0.000013	0.000015
RS	61	13.499881	1.152503	4.008315	0.000006	0.000007
RS	62	14.640462	1.152503	1.587700	0.000002	0.000003
RS	63	15.876700	1.152503	0.848568	0.000001	0.000001
PA	4+25*2+4+6 0.202338519 0.038213701 15.876700075 0.725284281 3.726340371 2.369642840 1.775552626 1.632606969 1.590639944 1.502720096 1.329339070 1.138929777 0.997548232 0.919637272 0.891374646 0.895916792 0.919763707 0.952740492 0.987887326 1.021123915 1.050642404 1.076787654 1.100605974 1.122372434 1.142301317 1.160805613 1.177045340 1.188432350 1.192268863 1.183728345 1.152502889
//
IT	3715
RD	12
LK	-7683400.378512
QD	-385.003975 -> -377.521331
RI	0.0099989289
TR	0.202153	0.038060
MT	15.920564
MM	C_pi: 1.083221, n_recomb: 704404.437924
RS	0	0.000000	0.719855	7999.384638	0.011356	0.021740
RS	1	0.008391	0.719855	8567.401344	0.012163	0.008304
RS	2	0.017487	0.719855	9166.533246	0.013013	0.006425
RS	3	0.027346	0.719855	9796.884110	0.013908	0.007072
RS	4	0.038032	3.917605	1934.327828	0.002746	0.001704
RS	5	0.049615	3.917605	2090.675951	0.002968	0.002043
RS	6	0.062170	2.382944	3709.887411	0.005267	0.003863
RS	7	0.075778	2.382944	3998.421125	0.005676	0.004665
RS	8	0.090528	1.754925	5841.763369	0.008293	0.007291
RS	9	0.106516	1.754925	6274.135622	0.008907	0.008233
RS	10	0.123846	1.618724	7296.588916	0.010359	0.009904
RS	11	0.142630	1.618724	7816.735893	0.011097	0.010822
RS	12	0.162990	1.592014	8505.119918	0.012074	0.011960
RS	13	0.185058	1.592014	9090.598394	0.012905	0.012766
RS	14	0.208979	1.515603	10190.078097	0.014466	0.014407
RS	15	0.234906	1.515603	10855.611057	0.015411	0.015369
RS	16	0.263010	1.342445	13020.517012	0.018484	0.018531
RS	17	0.293471	1.342445	13791.686932	0.019579	0.019756
RS	18	0.326489	1.146027	17040.446222	0.024191	0.024525
RS	19	0.362278	1.146027	17891.780395	0.025400	0.025972
RS	20	0.401069	0.999318	21428.678043	0.030421	0.031188
RS	21	0.443116	0.999318	22249.223204	0.031586	0.032536
RS	22	0.488691	0.918704	24983.963174	0.035468	0.036517
RS	23	0.538091	0.918704	25630.314527	0.036386	0.037471
RS	24	0.591635	0.889639	26999.742993	0.038330	0.039388
RS	25	0.649673	0.889639	27374.114402	0.038861	0.039847
RS	26	0.712582	0.894399	27457.188262	0.038979	0.039870
RS	27	0.780769	0.894399	27526.336862	0.039077	0.039857
RS	28	0.854678	0.918888	26716.294597	0.037927	0.038604
RS	29	0.934789	0.918888	26486.259447	0.037601	0.038172
RS	30	1.021622	0.952543	25186.343994	0.035756	0.036243
RS	31	1.115742	0.952543	24675.769603	0.035031	0.035440
RS	32	1.217760	0.988213	23153.753071	0.032870	0.033219
RS	33	1.328339	0.988213	22384.514700	0.031778	0.032074
RS	34	1.448197	1.021800	20773.536075	0.029491	0.029745
RS	35	1.578112	1.021800	19774.521676	0.028073	0.028292
RS	36	1.718930	1.051605	18129.302720	0.025737	0.025930
RS	37	1.871564	1.051605	16944.519219	0.024055	0.024225
RS	38	2.037006	1.078188	15287.101648	0.021702	0.021857
RS	39	2.216331	1.078188	13983.728569	0.019852	0.019988
RS	40	2.410704	1.102792	12355.384854	0.017540	0.017669
RS	41	2.621387	1.102792	11021.451649	0.015646	0.015761
RS	42	2.849750	1.125732	9495.969484	0.013481	0.013595
RS	43	3.097276	1.125732	8226.111351	0.011678	0.011783
RS	44	3.365572	1.147199	6878.389553	0.009765	0.009874
RS	45	3.656383	1.147199	5758.465103	0.008175	0.008276
RS	46	3.971597	1.167565	4646.745871	0.006597	0.006700
RS	47	4.313261	1.167565	3738.543903	0.005307	0.005404
RS	48	4.683596	1.185783	2895.726974	0.004111	0.004206
RS	49	5.085008	1.185783	2223.645650	0.003157	0.003243
RS	50	5.520103	1.198866	1644.125673	0.002334	0.002415
RS	51	5.991709	1.198866	1194.083756	0.001695	0.001766
RS	52	6.502890	1.203718	835.932077	0.001187	0.001247
RS	53	7.056966	1.203718	567.177763	0.000805	0.000854
RS	54	7.657537	1.195104	372.010746	0.000528	0.000567
RS	55	8.308504	1.195104	231.636115	0.000329	0.000357
RS	56	9.014096	1.195104	137.681821	0.000195	0.000215
RS	57	9.778898	1.195104	77.817679	0.000110	0.000123
RS	58	10.607877	1.161855	42.436714	0.000060	0.000068
RS	59	11.506419	1.161855	20.937844	0.000030	0.000034
RS	60	12.480362	1.161855	9.671621	0.000014	0.000016
RS	61	13.536033	1.161855	4.159633	0.000006	0.000007
RS	62	14.680289	1.161855	1.655819	0.000002	0.000003
RS	63	15.920564	1.161855	0.892005	0.000001	0.000001
PA	4+25*2+4+6 0.202153080 0.038059545 15.920564135 0.719855246 3.917604872 2.382944421 1.754924858 1.618724198 1.592013545 1.515602999 1.342444503 1.146026799 0.999317718 0.918704107 0.889638780 0.894399355 0.918888306 0.952543325 0.988213301 1.021800476 1.051604546 1.078188352 1.102792332 1.125732349 1.147199185 1.167564587 1.185783020 1.198866223 1.203717680 1.195103901 1.161854893
//
IT	4154
RD	13
LK	-7683386.021319
QD	-382.100381 -> -375.725617
RI	0.0100131259
TR	0.202000	0.037920
MT	15.958658
MM	C_pi: 1.083880, n_recomb: 702283.442655
RS	0	0.000000	0.715265	8030.563166	0.011435	0.021728
RS	1	0.008396	0.715265	8600.389917	0.012246	0.008314
RS	2	0.017496	0.715265	9201.326787	0.013102	0.006448
RS	3	0.027360	0.715265	9833.452457	0.014002	0.007122
RS	4	0.038053	4.114429	1836.980829	0.002616	0.001626
RS	5	0.049643	4.114429	1985.822841	0.002828	0.001947
RS	6	0.062206	2.396016	3681.140853	0.005242	0.003843
RS	7	0.075824	2.396016	3967.696830	0.005650	0.004634
RS	8	0.090586	1.734859	5896.061645	0.008396	0.007362
RS	9	0.106586	1.734859	6331.941403	0.009016	0.008312
RS	10	0.123930	1.604462	7343.731479	0.010457	0.009972
RS	11	0.142730	1.604462	7866.597291	0.011201	0.010908
RS	12	0.163109	1.591983	8483.847879	0.012080	0.011955
RS	13	0.185198	1.591983	9068.065034	0.012912	0.012772
RS	14	0.209142	1.526933	10090.043958	0.014367	0.014315
RS	15	0.235096	1.526933	10750.659041	0.015308	0.015279
RS	16	0.263229	1.354435	12878.384658	0.018338	0.018404
RS	17	0.293724	1.354435	13644.129733	0.019428	0.019622
RS	18	0.326779	1.152521	16916.269791	0.024088	0.024445
RS	19	0.362609	1.152521	17764.613090	0.025296	0.025882
RS	20	0.401447	1.000903	21365.591064	0.030423	0.031211
RS	21	0.443546	1.000903	22184.828122	0.031590	0.032550
RS	22	0.489180	0.917858	24973.736966	0.035561	0.036623
RS	23	0.538644	0.917858	25617.491031	0.036477	0.037568
RS	24	0.592262	0.888128	27003.677996	0.038451	0.039515
RS	25	0.650380	0.888128	27373.274842	0.038978	0.039965
RS	26	0.713379	0.893139	27443.309253	0.039077	0.039970
RS	27	0.781666	0.893139	27507.049436	0.039168	0.039950
RS	28	0.855686	0.918226	26674.257681	0.037982	0.038661
RS	29	0.935921	0.918226	26440.012793	0.037649	0.038227
RS	30	1.022891	0.952456	25122.552176	0.035773	0.036267
RS	31	1.117164	0.952456	24609.729908	0.035042	0.035464
RS	32	1.219351	0.988504	23079.671664	0.032864	0.033224
RS	33	1.330117	0.988504	22309.958704	0.031768	0.032079
RS	34	1.450182	1.022279	20697.913400	0.029472	0.029740
RS	35	1.580328	1.022279	19699.749208	0.028051	0.028287
RS	36	1.721400	1.052204	18056.185659	0.025711	0.025917
RS	37	1.874315	1.052204	16873.434229	0.024027	0.024211
RS	38	2.040069	1.079075	15216.659239	0.021667	0.021834
RS	39	2.219739	1.079075	13917.049528	0.019817	0.019965
RS	40	2.414492	1.104334	12287.811105	0.017497	0.017634
RS	41	2.625597	1.104334	10960.176397	0.015606	0.015728
RS	42	2.854424	1.128347	9434.368877	0.013434	0.013553
RS	43	3.102463	1.128347	8173.431438	0.011638	0.011747
RS	44	3.371326	1.151289	6827.440071	0.009722	0.009832
RS	45	3.662761	1.151289	5718.080218	0.008142	0.008244
RS	46	3.978663	1.173494	4610.078527	0.006564	0.006667
RS	47	4.321088	1.173494	3712.333338	0.005286	0.005380
RS	48	4.692260	1.193708	2874.270250	0.004093	0.004185
RS	49	5.094594	1.193708	2210.596159	0.003148	0.003232
RS	50	5.530707	1.208530	1635.358579	0.002329	0.002407
RS	51	6.003433	1.208530	1190.475922	0.001695	0.001764
RS	52	6.515846	1.214445	834.929075	0.001189	0.001248
RS	53	7.071280	1.214445	568.240143	0.000809	0.000857
RS	54	7.673345	1.205820	373.930447	0.000532	0.000570
RS	55	8.325956	1.205820	233.674321	0.000333	0.000360
RS	56	9.033357	1.205820	139.434547	0.000199	0.000218
RS	57	9.800149	1.205820	79.138883	0.000113	0.000125
RS	58	10.631316	1.170617	43.394925	0.000062	0.000069
RS	59	11.532263	1.170617	21.493495	0.000031	0.000035
RS	60	12.508850	1.170617	9.969573	0.000014	0.000016
RS	61	13.567426	1.170617	4.306931	0.000006	0.000007
RS	62	14.714875	1.170617	1.722679	0.000002	0.000003
RS	63	15.958658	1.170617	0.935174	0.000001	0.000002
PA	4+25*2+4+6 0.201999885 0.037919532 15.958658365 0.715264914 4.114429233 2.396016145 1.734858910 1.604461624 1.591983179 1.526933424 1.354435370 1.152521027 1.000902596 0.917857971 0.888128370 0.893139312 0.918226027 0.952455662 0.988504277 1.022279425 1.052203772 1.079074824 1.104334394 1.128347058 1.151288761 1.173494406 1.193708022 1.208530202 1.214445316 1.205819735 1.170616857
//
IT	3959
RD	14
LK	-7683373.748158
QD	-380.083521 -> -374.581231
RI	0.0100264347
TR	0.201873	0.037792
MT	15.991974
MM	C_pi: 1.084401, n_recomb: 700292.486684
RS	0	0.000000	0.711220	8056.943953	0.011505	0.021718
RS	1	0.008399	0.711220	8628.275234	0.012321	0.008323
RS	2	0.017504	0.711220	9230.705038	0.013181	0.006469
RS	3	0.027373	0.711220	9864.289484	0.014086	0.007166
RS	4	0.038071	4.317311	1746.303334	0.002494	0.001552
RS	5	0.049668	4.317311	1888.116443	0.002696	0.001859
RS	6	0.062238	2.409299	3652.786419	0.005216	0.003824
RS	7	0.075865	2.409299	3937.375514	0.005622	0.004602
RS	8	0.090636	1.715759	5948.892104	0.008495	0.007430
RS	9	0.106647	1.715759	6388.155128	0.009122	0.008387
RS	10	0.124004	1.590306	7391.958138	0.010556	0.010040
RS	11	0.142818	1.590306	7917.574974	0.011306	0.010992
RS	12	0.163213	1.590969	8468.548324	0.012093	0.011954
RS	13	0.185320	1.590969	9051.806779	0.012926	0.012783
RS	14	0.209284	1.536967	10000.514713	0.014280	0.014232
RS	15	0.235261	1.536967	10656.667809	0.015217	0.015198
RS	16	0.263420	1.365445	12748.146038	0.018204	0.018286
RS	17	0.293944	1.365445	13508.822111	0.019290	0.019499
RS	18	0.327031	1.158463	16801.107024	0.023992	0.024369
RS	19	0.362898	1.158463	17646.569181	0.025199	0.025799
RS	20	0.401777	1.002293	21305.711596	0.030424	0.031232
RS	21	0.443922	1.002293	22123.619299	0.031592	0.032564
RS	22	0.489606	0.917059	24960.753190	0.035643	0.036720
RS	23	0.539128	0.917059	25602.032199	0.036559	0.037657
RS	24	0.592808	0.886790	27001.384499	0.038557	0.039629
RS	25	0.650998	0.886790	27366.670798	0.039079	0.040070
RS	26	0.714075	0.892091	27423.118987	0.039160	0.040056
RS	27	0.782449	0.892091	27482.229220	0.039244	0.040030
RS	28	0.856567	0.917744	26628.738116	0.038025	0.038708
RS	29	0.936909	0.917744	26391.146265	0.037686	0.038271
RS	30	1.024000	0.952468	25059.372403	0.035784	0.036285
RS	31	1.118406	0.952468	24544.982544	0.035050	0.035481
RS	32	1.220740	0.988783	23010.121128	0.032858	0.033228
RS	33	1.331670	0.988783	22240.228639	0.031758	0.032083
RS	34	1.451917	1.022615	20629.737557	0.029459	0.029738
RS	35	1.582264	1.022615	19632.216598	0.028034	0.028284
RS	36	1.723558	1.052523	17991.993041	0.025692	0.025910
RS	37	1.876720	1.052523	16810.554712	0.024005	0.024203
RS	38	2.042746	1.079552	15155.111524	0.021641	0.021818
RS	39	2.222717	1.079552	13858.139938	0.019789	0.019947
RS	40	2.417803	1.105353	12227.895420	0.017461	0.017606
RS	41	2.629275	1.105353	10905.216669	0.015572	0.015701
RS	42	2.858509	1.130347	9378.451352	0.013392	0.013516
RS	43	3.106996	1.130347	8125.104163	0.011602	0.011715
RS	44	3.376354	1.154702	6780.014332	0.009682	0.009794
RS	45	3.668335	1.154702	5680.105225	0.008111	0.008213
RS	46	3.984840	1.178722	4575.069675	0.006533	0.006635
RS	47	4.327928	1.178722	3687.009786	0.005265	0.005358
RS	48	4.699833	1.200939	2853.185867	0.004074	0.004165
RS	49	5.102974	1.200939	2197.512698	0.003138	0.003220
RS	50	5.539976	1.217534	1626.315993	0.002322	0.002398
RS	51	6.013681	1.217534	1186.478796	0.001694	0.001761
RS	52	6.527173	1.224560	833.503337	0.001190	0.001248
RS	53	7.083794	1.224560	568.930501	0.000812	0.000859
RS	54	7.687166	1.215965	375.544809	0.000536	0.000573
RS	55	8.341215	1.215965	235.496871	0.000336	0.000363
RS	56	9.050198	1.215965	141.046880	0.000201	0.000220
RS	57	9.818729	1.215965	80.376027	0.000115	0.000127
RS	58	10.651810	1.178837	44.307189	0.000063	0.000071
RS	59	11.554862	1.178837	22.026760	0.000031	0.000036
RS	60	12.533762	1.178837	10.257678	0.000015	0.000017
RS	61	13.594880	1.178837	4.450398	0.000006	0.000007
RS	62	14.745122	1.178837	1.788269	0.000003	0.000003
RS	63	15.991974	1.178837	0.977996	0.000001	0.000002
PA	4+25*2+4+6 0.201872573 0.037791678 15.991973550 0.711219543 4.317310630 2.409298961 1.715758646 1.590306356 1.590969189 1.536966623 1.365445092 1.158462922 1.002293353 0.917058787 0.886790133 0.892090790 0.917744399 0.952468379 0.988783320 1.022614798 1.052522621 1.079551934 1.105352814 1.130346945 1.154702301 1.178721659 1.200938909 1.217534094 1.224559749 1.215965323 1.178836746
//
IT	3918
RD	15
LK	-7683363.125816
QD	-378.710503 -> -373.909692
RI	0.0100382494
TR	0.201765	0.037674
MT	16.021500
MM	C_pi: 1.084819, n_recomb: 698421.697617
RS	0	0.000000	0.707590	8079.847728	0.011569	0.021708
RS	1	0.008402	0.707590	8652.463190	0.012389	0.008331
RS	2	0.017510	0.707590	9256.161401	0.013253	0.006488
RS	3	0.027384	0.707590	9890.977880	0.014162	0.007208
RS	4	0.038087	4.526383	1661.704781	0.002379	0.001483
RS	5	0.049689	4.526383	1796.928908	0.002573	0.001775
RS	6	0.062267	2.423159	3624.273014	0.005189	0.003804
RS	7	0.075901	2.423159	3906.870378	0.005594	0.004571
RS	8	0.090680	1.697886	5999.206416	0.008590	0.007495
RS	9	0.106702	1.697886	6441.668248	0.009223	0.008458
RS	10	0.124069	1.576532	7440.054678	0.010653	0.010106
RS	11	0.142896	1.576532	7968.390557	0.011409	0.011073
RS	12	0.163304	1.589267	8457.751031	0.012110	0.011956
RS	13	0.185428	1.589267	9040.282487	0.012944	0.012797
RS	14	0.209410	1.545939	9919.753808	0.014203	0.014156
RS	15	0.235407	1.545939	10571.835723	0.015137	0.015126
RS	16	0.263589	1.375589	12628.534607	0.018082	0.018176
RS	17	0.294139	1.375589	13384.478236	0.019164	0.019385
RS	18	0.327255	1.163899	16694.562434	0.023903	0.024299
RS	19	0.363154	1.163899	17537.272564	0.025110	0.025722
RS	20	0.402069	1.003496	21249.642827	0.030425	0.031251
RS	21	0.444254	1.003496	22066.220538	0.031594	0.032577
RS	22	0.489984	0.916284	24946.498572	0.035718	0.036809
RS	23	0.539555	0.916284	25585.403736	0.036633	0.037738
RS	24	0.593292	0.885593	26994.596331	0.038651	0.039730
RS	25	0.651544	0.885593	27355.959260	0.039168	0.040164
RS	26	0.714691	0.891221	27398.196940	0.039229	0.040130
RS	27	0.783143	0.891221	27453.328846	0.039308	0.040098
RS	28	0.857346	0.917422	26580.676776	0.038058	0.038745
RS	29	0.937785	0.917422	26340.466049	0.037714	0.038306
RS	30	1.024982	0.952582	24996.871822	0.035791	0.036298
RS	31	1.119505	0.952582	24481.506290	0.035053	0.035494
RS	32	1.221971	0.989074	22944.463374	0.032852	0.033231
RS	33	1.333046	0.989074	22174.669249	0.031750	0.032086
RS	34	1.453453	1.022857	20567.831696	0.029449	0.029738
RS	35	1.583978	1.022857	19570.825199	0.028022	0.028283
RS	36	1.725469	1.052638	17935.315502	0.025680	0.025909
RS	37	1.878849	1.052638	16754.638263	0.023989	0.024199
RS	38	2.045117	1.079716	15101.161925	0.021622	0.021808
RS	39	2.225354	1.079716	13805.917895	0.019767	0.019935
RS	40	2.420735	1.105959	12174.614668	0.017432	0.017584
RS	41	2.632533	1.105959	10855.779633	0.015543	0.015679
RS	42	2.862127	1.131853	9327.556972	0.013355	0.013484
RS	43	3.111011	1.131853	8080.676096	0.011570	0.011686
RS	44	3.380807	1.157562	6735.815114	0.009644	0.009758
RS	45	3.673273	1.157562	5644.390354	0.008082	0.008185
RS	46	3.990311	1.183367	4541.679794	0.006503	0.006604
RS	47	4.333988	1.183367	3662.614611	0.005244	0.005336
RS	48	4.706542	1.207592	2832.568793	0.004056	0.004144
RS	49	5.110398	1.207592	2184.514517	0.003128	0.003208
RS	50	5.548187	1.225988	1617.127213	0.002315	0.002390
RS	51	6.022760	1.225988	1182.209509	0.001693	0.001758
RS	52	6.537208	1.234163	831.757669	0.001191	0.001247
RS	53	7.094881	1.234163	569.326508	0.000815	0.000861
RS	54	7.699411	1.225646	376.908350	0.000540	0.000576
RS	55	8.354735	1.225646	237.140252	0.000340	0.000366
RS	56	9.065120	1.225646	142.541700	0.000204	0.000223
RS	57	9.835194	1.225646	81.542522	0.000117	0.000129
RS	58	10.669971	1.186654	45.179934	0.000065	0.000072
RS	59	11.574888	1.186654	22.541421	0.000032	0.000036
RS	60	12.555838	1.186654	10.537974	0.000015	0.000017
RS	61	13.619209	1.186654	4.591042	0.000007	0.000008
RS	62	14.771927	1.186654	1.853046	0.000003	0.000003
RS	63	16.021500	1.186654	1.020766	0.000001	0.000002
PA	4+25*2+4+6 0.201764701 0.037674113 16.021499746 0.707590110 4.526383426 2.423158606 1.697885614 1.576532283 1.589266816 1.545938574 1.375589151 1.163898520 1.003495827 0.916283914 0.885592610 0.891221309 0.917422314 0.952581922 0.989073757 1.022857146 1.052638054 1.079715631 1.105958949 1.131852887 1.157562143 1.183366509 1.207591984 1.225988288 1.234162824 1.225645955 1.186653562
//
IT	4502
RD	16
LK	-7683353.836260
QD	-377.798564 -> -373.571838
RI	0.0100498843
TR	0.201672	0.037565
MT	16.047895
MM	C_pi: 1.085156, n_recomb: 696660.033660
RS	0	0.000000	0.704241	8100.679463	0.011628	0.021700
RS	1	0.008405	0.704241	8674.444960	0.012451	0.008339
RS	2	0.017517	0.704241	9279.275058	0.013320	0.006506
RS	3	0.027394	0.704241	9915.185976	0.014232	0.007246
RS	4	0.038101	4.741571	1582.716847	0.002272	0.001418
RS	5	0.049709	4.741571	1711.762190	0.002457	0.001697
RS	6	0.062292	2.437646	3595.509168	0.005161	0.003783
RS	7	0.075933	2.437646	3876.085549	0.005564	0.004539
RS	8	0.090720	1.681290	6046.576077	0.008679	0.007556
RS	9	0.106750	1.681290	6492.029556	0.009319	0.008524
RS	10	0.124127	1.563323	7487.055452	0.010747	0.010171
RS	11	0.142965	1.563323	8018.026316	0.011509	0.011152
RS	12	0.163386	1.587099	8450.247134	0.012130	0.011961
RS	13	0.185524	1.587099	9032.222143	0.012965	0.012813
RS	14	0.209523	1.554023	9846.372533	0.014134	0.014086
RS	15	0.235538	1.554023	10494.717776	0.015064	0.015060
RS	16	0.263740	1.384972	12518.255965	0.017969	0.018075
RS	17	0.294313	1.384972	13269.772710	0.019048	0.019280
RS	18	0.327455	1.168878	16595.878038	0.023822	0.024234
RS	19	0.363383	1.168878	17435.965567	0.025028	0.025652
RS	20	0.402330	1.004519	21197.491623	0.030427	0.031271
RS	21	0.444551	1.004519	22012.746497	0.031598	0.032591
RS	22	0.490321	0.915519	24931.738774	0.035788	0.036892
RS	23	0.539937	0.915519	25568.352807	0.036701	0.037814
RS	24	0.593724	0.884509	26984.431419	0.038734	0.039822
RS	25	0.652032	0.884509	27342.193884	0.039248	0.040249
RS	26	0.715241	0.890501	27369.591602	0.039287	0.040193
RS	27	0.783762	0.890501	27421.292408	0.039361	0.040156
RS	28	0.858043	0.917240	26530.590098	0.038083	0.038775
RS	29	0.938566	0.917240	26288.384204	0.037735	0.038333
RS	30	1.025858	0.952788	24935.025708	0.035792	0.036307
RS	31	1.120487	0.952788	24419.195668	0.035052	0.035502
RS	32	1.223070	0.989387	22882.053119	0.032845	0.033233
RS	33	1.334274	0.989387	22112.620795	0.031741	0.032087
RS	34	1.454825	1.023039	20511.151869	0.029442	0.029741
RS	35	1.585509	1.023039	19514.591175	0.028012	0.028284
RS	36	1.727177	1.052601	17884.962374	0.025672	0.025911
RS	37	1.880751	1.052601	16704.619826	0.023978	0.024197
RS	38	2.047234	1.079635	15053.655956	0.021608	0.021803
RS	39	2.227710	1.079635	13759.407202	0.019751	0.019926
RS	40	2.423355	1.106235	12127.044267	0.017407	0.017566
RS	41	2.635444	1.106235	10811.134788	0.015519	0.015660
RS	42	2.865359	1.132953	9281.092589	0.013322	0.013455
RS	43	3.114598	1.132953	8039.722858	0.011540	0.011659
RS	44	3.384787	1.159958	6694.544760	0.009609	0.009725
RS	45	3.677684	1.159958	5610.763088	0.008054	0.008158
RS	46	3.995200	1.187518	4509.826355	0.006473	0.006575
RS	47	4.339403	1.187518	3639.140526	0.005224	0.005315
RS	48	4.712536	1.213750	2812.470354	0.004037	0.004125
RS	49	5.117032	1.213750	2171.677269	0.003117	0.003196
RS	50	5.555525	1.233972	1607.878599	0.002308	0.002381
RS	51	6.030874	1.233972	1177.749938	0.001691	0.001754
RS	52	6.546176	1.243330	829.764925	0.001191	0.001246
RS	53	7.104790	1.243330	569.485059	0.000817	0.000862
RS	54	7.710355	1.234931	378.064009	0.000543	0.000578
RS	55	8.366818	1.234931	238.632884	0.000343	0.000369
RS	56	9.078457	1.234931	143.936629	0.000207	0.000225
RS	57	9.849910	1.234931	82.648568	0.000119	0.000131
RS	58	10.686204	1.194092	46.019735	0.000066	0.000073
RS	59	11.592788	1.194092	23.040097	0.000033	0.000037
RS	60	12.575571	1.194092	10.811341	0.000016	0.000018
RS	61	13.640957	1.194092	4.729081	0.000007	0.000008
RS	62	14.795890	1.194092	1.917024	0.000003	0.000003
RS	63	16.047895	1.194092	1.063430	0.000002	0.000002
PA	4+25*2+4+6 0.201672184 0.037565500 16.047894724 0.704241026 4.741570703 2.437645664 1.681290127 1.563322547 1.587099447 1.554022650 1.384971603 1.168878446 1.004518869 0.915519307 0.884509030 0.890501414 0.917240112 0.952788141 0.989387389 1.023038584 1.052600911 1.079635315 1.106235286 1.132952545 1.159957687 1.187518148 1.213749853 1.233972053 1.243329806 1.234931435 1.194092172
//
IT	3548
RD	17
LK	-7683345.642189
QD	-377.229587 -> -373.479695
RI	0.0100609120
TR	0.201591	0.037465
MT	16.071804
MM	C_pi: 1.085433, n_recomb: 695000.151958
RS	0	0.000000	0.701119	8119.983685	0.011683	0.021693
RS	1	0.008408	0.701119	8694.801672	0.012511	0.008346
RS	2	0.017522	0.701119	9300.664827	0.013382	0.006523
RS	3	0.027403	0.701119	9937.571130	0.014299	0.007283
RS	4	0.038114	4.963061	1508.840370	0.002171	0.001358
RS	5	0.049726	4.963061	1632.083901	0.002348	0.001624
RS	6	0.062315	2.452810	3566.448418	0.005132	0.003762
RS	7	0.075961	2.452810	3844.973483	0.005532	0.004506
RS	8	0.090756	1.666029	6090.603619	0.008763	0.007614
RS	9	0.106794	1.666029	6538.821744	0.009408	0.008587
RS	10	0.124180	1.550777	7532.424018	0.010838	0.010233
RS	11	0.143028	1.550777	8065.920112	0.011606	0.011227
RS	12	0.163461	1.584643	8445.166468	0.012151	0.011967
RS	13	0.185611	1.584643	9026.713653	0.012988	0.012831
RS	14	0.209624	1.561350	9779.420631	0.014071	0.014023
RS	15	0.235656	1.561350	10424.328011	0.014999	0.014999
RS	16	0.263877	1.393692	12416.252630	0.017865	0.017980
RS	17	0.294470	1.393692	13163.625256	0.018940	0.019183
RS	18	0.327636	1.173449	16504.523071	0.023748	0.024174
RS	19	0.363589	1.173449	17342.124200	0.024953	0.025588
RS	20	0.402566	1.005377	21149.389836	0.030431	0.031290
RS	21	0.444820	1.005377	21963.343348	0.031602	0.032605
RS	22	0.490626	0.914758	24917.227828	0.035852	0.036970
RS	23	0.540283	0.914758	25551.625928	0.036765	0.037886
RS	24	0.594116	0.883519	26972.052835	0.038809	0.039906
RS	25	0.652474	0.883519	27326.485499	0.039319	0.040326
RS	26	0.715739	0.889910	27338.357347	0.039336	0.040248
RS	27	0.784323	0.889910	27387.088951	0.039406	0.040207
RS	28	0.858673	0.917181	26479.202198	0.038100	0.038797
RS	29	0.939274	0.917181	26235.525382	0.037749	0.038355
RS	30	1.026652	0.953083	24873.992779	0.035790	0.036311
RS	31	1.121376	0.953083	24358.136215	0.035048	0.035507
RS	32	1.224064	0.989735	22822.555064	0.032838	0.033234
RS	33	1.335386	0.989735	22053.721748	0.031732	0.032088
RS	34	1.456067	1.023187	20458.990740	0.029437	0.029745
RS	35	1.586895	1.023187	19462.842334	0.028004	0.028287
RS	36	1.728722	1.052456	17840.045526	0.025669	0.025916
RS	37	1.882473	1.052456	16659.705410	0.023971	0.024199
RS	38	2.049151	1.079372	15011.715656	0.021600	0.021801
RS	39	2.229843	1.079372	13717.866501	0.019738	0.019921
RS	40	2.425727	1.106253	12084.484529	0.017388	0.017552
RS	41	2.638079	1.106253	10770.729044	0.015497	0.015644
RS	42	2.868285	1.133724	9238.583537	0.013293	0.013429
RS	43	3.117846	1.133724	8001.905346	0.011514	0.011635
RS	44	3.388389	1.161972	6655.948976	0.009577	0.009694
RS	45	3.681679	1.161972	5579.076035	0.008027	0.008132
RS	46	3.999626	1.191257	4479.449249	0.006445	0.006546
RS	47	4.344306	1.191257	3616.586659	0.005204	0.005295
RS	48	4.717965	1.219492	2792.925613	0.004019	0.004105
RS	49	5.123039	1.219492	2159.060207	0.003107	0.003184
RS	50	5.562170	1.241557	1598.646518	0.002300	0.002372
RS	51	6.038222	1.241557	1173.171059	0.001688	0.001751
RS	52	6.554298	1.252129	827.587188	0.001191	0.001245
RS	53	7.113763	1.252129	569.454333	0.000819	0.000864
RS	54	7.720266	1.243887	379.047625	0.000545	0.000580
RS	55	8.377762	1.243887	239.998515	0.000345	0.000371
RS	56	9.090537	1.243887	145.246389	0.000209	0.000227
RS	57	9.863238	1.243887	83.702670	0.000120	0.000132
RS	58	10.700906	1.201268	46.829825	0.000067	0.000075
RS	59	11.609001	1.201268	23.525151	0.000034	0.000038
RS	60	12.593445	1.201268	11.079253	0.000016	0.000018
RS	61	13.660657	1.201268	4.865329	0.000007	0.000008
RS	62	14.817595	1.201268	1.980608	0.000003	0.000003
RS	63	16.071804	1.201268	1.106279	0.000002	0.000002
PA	4+25*2+4+6 0.201590937 0.037464598 16.071804125 0.701119184 4.963060843 2.452809813 1.666029336 1.550777364 1.584642913 1.561349813 1.393691603 1.173448836 1.005377222 0.914758175 0.883518722 0.889909913 0.917180629 0.953082543 0.989734616 1.023186882 1.052456358 1.079371732 1.106252694 1.133724269 1.161972117 1.191256549 1.219492031 1.241556872 1.252129121 1.243886983 1.201267665
//
IT	3519
RD	18
LK	-7683338.360760
QD	-376.908478 -> -373.559762
RI	0.0100717601
TR	0.201519	0.037371
MT	16.093599
MM	C_pi: 1.085663, n_recomb: 693434.279117
RS	0	0.000000	0.698177	8138.227460	0.011736	0.021686
RS	1	0.008410	0.698177	8714.029874	0.012566	0.008353
RS	2	0.017527	0.698177	9320.857393	0.013442	0.006539
RS	3	0.027411	0.698177	9958.690586	0.014361	0.007318
RS	4	0.038126	5.190796	1439.695171	0.002076	0.001301
RS	5	0.049742	5.190796	1557.488625	0.002246	0.001555
RS	6	0.062336	2.468547	3537.247856	0.005101	0.003741
RS	7	0.075988	2.468547	3813.703702	0.005500	0.004474
RS	8	0.090788	1.652009	6131.404007	0.008842	0.007668
RS	9	0.106833	1.652009	6582.170406	0.009492	0.008644
RS	10	0.124228	1.538940	7575.806835	0.010925	0.010293
RS	11	0.143085	1.538940	8111.701098	0.011698	0.011299
RS	12	0.163528	1.581997	8441.954722	0.012174	0.011975
RS	13	0.185691	1.581997	9023.174695	0.013012	0.012849
RS	14	0.209717	1.568041	9717.947684	0.014014	0.013964
RS	15	0.235764	1.568041	10359.675489	0.014940	0.014944
RS	16	0.264001	1.401821	12321.629104	0.017769	0.017892
RS	17	0.294614	1.401821	13065.116376	0.018841	0.019092
RS	18	0.327800	1.177653	16419.806783	0.023679	0.024118
RS	19	0.363778	1.177653	17255.052826	0.024883	0.025528
RS	20	0.402781	1.006086	21105.168253	0.030436	0.031309
RS	21	0.445064	1.006086	21917.847190	0.031608	0.032621
RS	22	0.490904	0.913994	24903.352617	0.035913	0.037044
RS	23	0.540598	0.913994	25535.600744	0.036825	0.037955
RS	24	0.594472	0.882606	26958.114069	0.038876	0.039982
RS	25	0.652876	0.882606	27309.449796	0.039383	0.040397
RS	26	0.716192	0.889427	27305.188942	0.039377	0.040295
RS	27	0.784833	0.889427	27351.345267	0.039443	0.040251
RS	28	0.859247	0.917226	26426.979629	0.038110	0.038814
RS	29	0.939919	0.917226	26182.276791	0.037757	0.038370
RS	30	1.027375	0.953454	24813.869300	0.035784	0.036312
RS	31	1.122186	0.953454	24298.358888	0.035041	0.035508
RS	32	1.224970	0.990117	22765.646228	0.032830	0.033233
RS	33	1.336399	0.990117	21997.625479	0.031723	0.032088
RS	34	1.457199	1.023317	20410.736598	0.029434	0.029750
RS	35	1.588158	1.023317	19414.992711	0.027998	0.028290
RS	36	1.730130	1.052234	17799.795867	0.025669	0.025923
RS	37	1.884042	1.052234	16619.203437	0.023967	0.024203
RS	38	2.050898	1.078965	14974.604192	0.021595	0.021803
RS	39	2.231786	1.078965	13680.667513	0.019729	0.019918
RS	40	2.427887	1.106060	12046.332344	0.017372	0.017541
RS	41	2.640480	1.106060	10734.080349	0.015480	0.015631
RS	42	2.870952	1.134223	9199.615467	0.013267	0.013406
RS	43	3.120806	1.134223	7966.921991	0.011489	0.011614
RS	44	3.391672	1.163662	6619.810430	0.009546	0.009665
RS	45	3.685318	1.163662	5549.197057	0.008002	0.008108
RS	46	4.003660	1.194637	4450.479460	0.006418	0.006519
RS	47	4.348774	1.194637	3594.936173	0.005184	0.005275
RS	48	4.722911	1.224870	2773.958068	0.004000	0.004086
RS	49	5.128513	1.224870	2146.705939	0.003096	0.003173
RS	50	5.568226	1.248795	1589.479192	0.002292	0.002363
RS	51	6.044918	1.248795	1168.522710	0.001685	0.001747
RS	52	6.561699	1.260609	825.272093	0.001190	0.001243
RS	53	7.121942	1.260609	569.272605	0.000821	0.000865
RS	54	7.729300	1.252553	379.889591	0.000548	0.000582
RS	55	8.387736	1.252553	241.257288	0.000348	0.000374
RS	56	9.101546	1.252553	146.483477	0.000211	0.000229
RS	57	9.875387	1.252553	84.712061	0.000122	0.000134
RS	58	10.714307	1.208181	47.615067	0.000069	0.000076
RS	59	11.623779	1.208181	23.998416	0.000035	0.000039
RS	60	12.609737	1.208181	11.342256	0.000016	0.000018
RS	61	13.678613	1.208181	4.999873	0.000007	0.000008
RS	62	14.837381	1.208181	2.043767	0.000003	0.000003
RS	63	16.093599	1.208181	1.149239	0.000002	0.000002
PA	4+25*2+4+6 0.201518843 0.037370559 16.093599498 0.698176837 5.190796050 2.468546658 1.652008535 1.538939956 1.581996743 1.568041466 1.401820549 1.177653250 1.006085777 0.913994405 0.882606198 0.889427012 0.917226113 0.953454296 0.990116890 1.023316662 1.052233537 1.078965131 1.106060419 1.134223245 1.163662035 1.194637496 1.224869735 1.248794914 1.260608591 1.252553228 1.208181399
//
IT	3328
RD	19
LK	-7683331.848739
QD	-376.773010 -> -373.765568
RI	0.0100825129
TR	0.201453	0.037282
MT	16.113798
MM	C_pi: 1.085864, n_recomb: 691956.787233
RS	0	0.000000	0.695382	8155.743706	0.011786	0.021680
RS	1	0.008412	0.695382	8732.485618	0.012620	0.008360
RS	2	0.017532	0.695382	9340.232669	0.013498	0.006554
RS	3	0.027419	0.695382	9978.948693	0.014421	0.007352
RS	4	0.038137	5.424615	1374.963207	0.001987	0.001247
RS	5	0.049757	5.424615	1487.637530	0.002150	0.001490
RS	6	0.062355	2.484838	3507.957674	0.005070	0.003719
RS	7	0.076012	2.484838	3782.331760	0.005466	0.004441
RS	8	0.090818	1.639202	6168.904972	0.008915	0.007718
RS	9	0.106870	1.639202	6622.003232	0.009570	0.008697
RS	10	0.124272	1.527821	7617.061868	0.011008	0.010349
RS	11	0.143138	1.527821	8155.223812	0.011786	0.011367
RS	12	0.163591	1.579275	8440.044243	0.012197	0.011984
RS	13	0.185764	1.579275	9021.010758	0.013037	0.012867
RS	14	0.209803	1.574214	9661.159317	0.013962	0.013910
RS	15	0.235864	1.574214	10299.934099	0.014885	0.014893
RS	16	0.264117	1.409441	12233.553616	0.017680	0.017809
RS	17	0.294746	1.409441	12973.394202	0.018749	0.019007
RS	18	0.327953	1.181539	16341.155039	0.023616	0.024067
RS	19	0.363952	1.181539	17174.178108	0.024820	0.025473
RS	20	0.402980	1.006661	21064.797851	0.030442	0.031330
RS	21	0.445291	1.006661	21876.239916	0.031615	0.032638
RS	22	0.491161	0.913229	24890.516800	0.035971	0.037114
RS	23	0.540890	0.913229	25520.679704	0.036882	0.038020
RS	24	0.594802	0.881763	26943.309001	0.038938	0.040052
RS	25	0.653249	0.881763	27291.750974	0.039441	0.040462
RS	26	0.716612	0.889040	27270.823449	0.039411	0.040336
RS	27	0.785306	0.889040	27314.739369	0.039475	0.040288
RS	28	0.859778	0.917368	26374.404487	0.038116	0.038826
RS	29	0.940515	0.917368	26129.054212	0.037761	0.038381
RS	30	1.028044	0.953902	24754.798830	0.035775	0.036310
RS	31	1.122936	0.953902	24239.953522	0.035031	0.035506
RS	32	1.225810	0.990542	22711.145964	0.032822	0.033232
RS	33	1.337337	0.990542	21944.126165	0.031713	0.032087
RS	34	1.458247	1.023447	20365.941659	0.029432	0.029756
RS	35	1.589327	1.023447	19370.610783	0.027994	0.028293
RS	36	1.731434	1.051965	17763.618290	0.025672	0.025933
RS	37	1.885495	1.051965	16582.577503	0.023965	0.024208
RS	38	2.052516	1.078459	14941.719538	0.021593	0.021808
RS	39	2.233586	1.078459	13647.297161	0.019723	0.019918
RS	40	2.429889	1.105712	12012.067751	0.017360	0.017533
RS	41	2.642704	1.105712	10700.774747	0.015465	0.015620
RS	42	2.873422	1.134511	9163.819015	0.013243	0.013386
RS	43	3.123547	1.134511	7934.505754	0.011467	0.011594
RS	44	3.394713	1.165089	6585.945779	0.009518	0.009638
RS	45	3.688690	1.165089	5521.015712	0.007979	0.008086
RS	46	4.007397	1.197725	4422.851622	0.006392	0.006494
RS	47	4.352913	1.197725	3574.171787	0.005165	0.005256
RS	48	4.727494	1.229942	2755.590024	0.003982	0.004068
RS	49	5.133585	1.229942	2134.653128	0.003085	0.003161
RS	50	5.573836	1.255740	1580.425506	0.002284	0.002354
RS	51	6.051122	1.255740	1163.851350	0.001682	0.001743
RS	52	6.568557	1.268818	822.861813	0.001189	0.001242
RS	53	7.129519	1.268818	568.972495	0.000822	0.000865
RS	54	7.737669	1.260980	380.613573	0.000550	0.000584
RS	55	8.396977	1.260980	242.424995	0.000350	0.000376
RS	56	9.111747	1.260980	147.657710	0.000213	0.000231
RS	57	9.886643	1.260980	85.682405	0.000124	0.000136
RS	58	10.726724	1.214887	48.378337	0.000070	0.000077
RS	59	11.637473	1.214887	24.461362	0.000035	0.000039
RS	60	12.624834	1.214887	11.601048	0.000017	0.000019
RS	61	13.695253	1.214887	5.133021	0.000007	0.000008
RS	62	14.855716	1.214887	2.106624	0.000003	0.000003
RS	63	16.113798	1.214887	1.192380	0.000002	0.000002
PA	4+25*2+4+6 0.201452636 0.037282423 16.113797535 0.695382334 5.424614934 2.484837649 1.639202261 1.527821058 1.579275031 1.574214480 1.409440766 1.181539168 1.006661464 0.913229094 0.881762796 0.889040222 0.917367820 0.953901664 0.990541802 1.023447434 1.051964602 1.078458872 1.105712328 1.134510971 1.165089180 1.197724985 1.229941741 1.255740497 1.268818484 1.260980324 1.214887198
//
IT	3571
RD	20
LK	-7683325.993424
QD	-376.770736 -> -374.056457
RI	0.0100929477
TR	0.201392	0.037200
MT	16.132523
MM	C_pi: 1.086039, n_recomb: 690562.088600
RS	0	0.000000	0.692729	8172.537612	0.011835	0.021674
RS	1	0.008414	0.692729	8750.175051	0.012671	0.008366
RS	2	0.017536	0.692729	9358.797816	0.013552	0.006569
RS	3	0.027426	0.692729	9998.353667	0.014479	0.007385
RS	4	0.038147	5.664321	1314.344739	0.001903	0.001196
RS	5	0.049771	5.664321	1422.210363	0.002059	0.001429
RS	6	0.062373	2.501554	3478.761521	0.005038	0.003697
RS	7	0.076035	2.501554	3751.054869	0.005432	0.004409
RS	8	0.090846	1.627507	6203.304217	0.008983	0.007765
RS	9	0.106904	1.627507	6658.532251	0.009642	0.008747
RS	10	0.124313	1.517410	7656.091919	0.011087	0.010403
RS	11	0.143187	1.517410	8196.387215	0.011869	0.011432
RS	12	0.163649	1.576529	8439.126434	0.012221	0.011993
RS	13	0.185832	1.576529	9019.896879	0.013062	0.012886
RS	14	0.209882	1.579934	9608.514411	0.013914	0.013859
RS	15	0.235956	1.579934	10244.538451	0.014835	0.014846
RS	16	0.264223	1.416600	12151.396978	0.017596	0.017731
RS	17	0.294869	1.416600	12887.810378	0.018663	0.018928
RS	18	0.328094	1.185136	16268.048750	0.023558	0.024019
RS	19	0.364114	1.185136	17098.974469	0.024761	0.025423
RS	20	0.403164	1.007117	21028.026070	0.030451	0.031350
RS	21	0.445501	1.007117	21838.271330	0.031624	0.032656
RS	22	0.491399	0.912459	24878.887903	0.036027	0.037182
RS	23	0.541160	0.912459	25507.025642	0.036937	0.038083
RS	24	0.595107	0.880974	26928.113657	0.038994	0.040118
RS	25	0.653594	0.880974	27273.836894	0.039495	0.040523
RS	26	0.717001	0.888732	27235.786422	0.039440	0.040371
RS	27	0.785744	0.888732	27277.746112	0.039501	0.040321
RS	28	0.860271	0.917585	26321.940979	0.038117	0.038833
RS	29	0.941068	0.917585	26076.253003	0.037761	0.038388
RS	30	1.028664	0.954409	24696.939505	0.035764	0.036305
RS	31	1.123630	0.954409	24183.021262	0.035019	0.035503
RS	32	1.226587	0.991000	22658.936374	0.032812	0.033230
RS	33	1.338206	0.991000	21893.072544	0.031703	0.032085
RS	34	1.459218	1.023581	20324.225109	0.029431	0.029762
RS	35	1.590411	1.023581	19329.323112	0.027991	0.028298
RS	36	1.732642	1.051660	17731.024049	0.025676	0.025944
RS	37	1.886841	1.051660	16549.379429	0.023965	0.024215
RS	38	2.054015	1.077872	14912.548173	0.021595	0.021815
RS	39	2.235254	1.077872	13617.312424	0.019719	0.019920
RS	40	2.431743	1.105234	11981.260662	0.017350	0.017528
RS	41	2.644765	1.105234	10670.463585	0.015452	0.015611
RS	42	2.875711	1.134614	9130.916755	0.013222	0.013368
RS	43	3.126088	1.134614	7904.447427	0.011446	0.011576
RS	44	3.397532	1.166285	6554.175091	0.009491	0.009613
RS	45	3.691815	1.166285	5494.414656	0.007956	0.008065
RS	46	4.010860	1.200544	4396.513660	0.006367	0.006469
RS	47	4.356749	1.200544	3554.273123	0.005147	0.005238
RS	48	4.731741	1.234739	2737.807598	0.003965	0.004050
RS	49	5.138285	1.234739	2122.910901	0.003074	0.003150
RS	50	5.579036	1.262418	1571.513545	0.002276	0.002345
RS	51	6.056872	1.262418	1159.187208	0.001679	0.001739
RS	52	6.574913	1.276779	820.386516	0.001188	0.001240
RS	53	7.136542	1.276779	568.578312	0.000823	0.000866
RS	54	7.745427	1.269184	381.238891	0.000552	0.000586
RS	55	8.405544	1.269184	243.514388	0.000353	0.000378
RS	56	9.121203	1.269184	148.776934	0.000215	0.000233
RS	57	9.897078	1.269184	86.618179	0.000125	0.000137
RS	58	10.738235	1.221400	49.121972	0.000071	0.000079
RS	59	11.650167	1.221400	24.915116	0.000036	0.000040
RS	60	12.638830	1.221400	11.856128	0.000017	0.000019
RS	61	13.710679	1.221400	5.264974	0.000008	0.000009
RS	62	14.872714	1.221400	2.169256	0.000003	0.000004
RS	63	16.132523	1.221400	1.235741	0.000002	0.000002
PA	4+25*2+4+6 0.201391853 0.037199757 16.132522608 0.692729330 5.664320528 2.501553696 1.627507475 1.517410481 1.576528632 1.579933637 1.416599696 1.185135924 1.007117477 0.912458763 0.880974438 0.888731603 0.917585225 0.954409283 0.991000431 1.023580663 1.051659619 1.077872371 1.105234249 1.134613892 1.166285018 1.200544033 1.234739164 1.262417834 1.276778729 1.269183618 1.221400233
//
IT	3487
RD	21
LK	-7683320.704284
QD	-376.867687 -> -374.407322
RI	0.0101038121
TR	0.201333	0.037122
MT	16.150298
MM	C_pi: 1.086206, n_recomb: 689244.227065
RS	0	0.000000	0.690184	8188.980323	0.011881	0.021668
RS	1	0.008416	0.690184	8767.494403	0.012720	0.008372
RS	2	0.017540	0.690184	9376.974830	0.013605	0.006583
RS	3	0.027432	0.690184	10017.353771	0.014534	0.007416
RS	4	0.038157	5.909762	1257.549584	0.001825	0.001149
RS	5	0.049784	5.909762	1360.897247	0.001974	0.001372
RS	6	0.062390	2.518592	3449.810393	0.005005	0.003675
RS	7	0.076056	2.518592	3720.036663	0.005397	0.004377
RS	8	0.090873	1.616817	6234.875922	0.009046	0.007809
RS	9	0.106937	1.616817	6692.052843	0.009709	0.008792
RS	10	0.124352	1.507686	7692.907521	0.011161	0.010455
RS	11	0.143234	1.507686	8235.206849	0.011948	0.011493
RS	12	0.163704	1.573804	8438.960687	0.012244	0.012003
RS	13	0.185897	1.573804	9019.582664	0.013086	0.012904
RS	14	0.209958	1.585274	9559.495295	0.013870	0.013812
RS	15	0.236044	1.585274	10192.950491	0.014789	0.014802
RS	16	0.264325	1.423376	12074.381580	0.017518	0.017658
RS	17	0.294986	1.423376	12807.565477	0.018582	0.018853
RS	18	0.328228	1.188486	16199.935341	0.023504	0.023974
RS	19	0.364267	1.188486	17028.885944	0.024707	0.025376
RS	20	0.403339	1.007479	20994.541161	0.030460	0.031372
RS	21	0.445700	1.007479	21803.636566	0.031634	0.032674
RS	22	0.491625	0.911694	24868.478704	0.036081	0.037246
RS	23	0.541416	0.911694	25494.654929	0.036989	0.038144
RS	24	0.595397	0.880243	26912.777068	0.039047	0.040178
RS	25	0.653921	0.880243	27255.943413	0.039545	0.040580
RS	26	0.717371	0.888500	27200.395893	0.039464	0.040402
RS	27	0.786160	0.888500	27240.651148	0.039522	0.040349
RS	28	0.860738	0.917880	26269.755697	0.038114	0.038837
RS	29	0.941593	0.917880	26024.003681	0.037757	0.038391
RS	30	1.029253	0.954982	24640.304213	0.035750	0.036298
RS	31	1.124290	0.954982	24127.541481	0.035006	0.035497
RS	32	1.227325	0.991507	22608.757826	0.032802	0.033227
RS	33	1.339031	0.991507	21844.200065	0.031693	0.032082
RS	34	1.460139	1.023737	20285.215434	0.029431	0.029768
RS	35	1.591439	1.023737	19290.773546	0.027988	0.028302
RS	36	1.733789	1.051349	17701.540395	0.025683	0.025956
RS	37	1.888119	1.051349	16519.182682	0.023967	0.024223
RS	38	2.055437	1.077243	14886.631917	0.021598	0.021823
RS	39	2.236837	1.077243	13590.319470	0.019718	0.019923
RS	40	2.433503	1.104671	11953.516883	0.017343	0.017525
RS	41	2.646721	1.104671	10642.827720	0.015441	0.015605
RS	42	2.877882	1.134585	9100.610803	0.013204	0.013352
RS	43	3.128499	1.134585	7876.525386	0.011428	0.011560
RS	44	3.400206	1.167304	6524.335316	0.009466	0.009589
RS	45	3.694781	1.167304	5469.287434	0.007935	0.008045
RS	46	4.014146	1.203156	4371.376772	0.006342	0.006445
RS	47	4.360389	1.203156	3535.198352	0.005129	0.005220
RS	48	4.735772	1.239316	2720.614832	0.003947	0.004032
RS	49	5.142746	1.239316	2111.498441	0.003063	0.003139
RS	50	5.583971	1.268884	1562.766443	0.002267	0.002336
RS	51	6.062329	1.268884	1154.557476	0.001675	0.001735
RS	52	6.580945	1.284549	817.871015	0.001187	0.001238
RS	53	7.143208	1.284549	568.112392	0.000824	0.000866
RS	54	7.752790	1.277222	381.783947	0.000554	0.000588
RS	55	8.413674	1.277222	244.538884	0.000355	0.000380
RS	56	9.130178	1.277222	149.850213	0.000217	0.000235
RS	57	9.906982	1.277222	87.525071	0.000127	0.000139
RS	58	10.749161	1.227773	49.849441	0.000072	0.000080
RS	59	11.662217	1.227773	25.361455	0.000037	0.000041
RS	60	12.652115	1.227773	12.108344	0.000018	0.000020
RS	61	13.725322	1.227773	5.396107	0.000008	0.000009
RS	62	14.888850	1.227773	2.231814	0.000003	0.000004
RS	63	16.150298	1.227773	1.279408	0.000002	0.000002
PA	4+25*2+4+6 0.201333106 0.037121633 16.150298252 0.690183643 5.909762029 2.518592133 1.616816527 1.507685865 1.573804300 1.585273531 1.423376185 1.188486220 1.007478611 0.911693976 0.880243497 0.888500219 0.917880126 0.954981910 0.991507000 1.023736849 1.051348708 1.077243272 1.104671395 1.134584542 1.167303566 1.203156472 1.239316405 1.268883870 1.284549346 1.277221954 1.227772589
//
IT	3671
RD	22
LK	-7683315.904581
QD	-377.036870 -> -374.798154
RI	0.0101138550
TR	0.201278	0.037048
MT	16.166979
MM	C_pi: 1.086360, n_recomb: 688000.405381
RS	0	0.000000	0.687779	8204.612138	0.011925	0.021663
RS	1	0.008418	0.687779	8783.956474	0.012767	0.008378
RS	2	0.017544	0.687779	9394.248551	0.013654	0.006596
RS	3	0.027438	0.687779	10035.405652	0.014586	0.007446
RS	4	0.038166	6.160862	1204.290942	0.001750	0.001104
RS	5	0.049796	6.160862	1303.390622	0.001894	0.001318
RS	6	0.062405	2.535816	3421.285593	0.004973	0.003653
RS	7	0.076076	2.535816	3689.471098	0.005363	0.004345
RS	8	0.090898	1.607053	6263.779750	0.009104	0.007850
RS	9	0.106967	1.607053	6722.734921	0.009771	0.008834
RS	10	0.124389	1.498625	7727.499249	0.011232	0.010503
RS	11	0.143277	1.498625	8271.672967	0.012023	0.011551
RS	12	0.163755	1.571115	8439.446115	0.012267	0.012013
RS	13	0.185957	1.571115	9019.960558	0.013110	0.012923
RS	14	0.210028	1.590279	9513.722230	0.013828	0.013768
RS	15	0.236126	1.590279	10144.771751	0.014745	0.014761
RS	16	0.264420	1.429788	12002.186673	0.017445	0.017589
RS	17	0.295095	1.429788	12732.327896	0.018506	0.018783
RS	18	0.328353	1.191611	16136.420946	0.023454	0.023933
RS	19	0.364411	1.191611	16963.512091	0.024656	0.025332
RS	20	0.403503	1.007749	20964.234513	0.030471	0.031393
RS	21	0.445886	1.007749	21772.228168	0.031646	0.032694
RS	22	0.491837	0.910926	24859.507170	0.036133	0.037309
RS	23	0.541656	0.910926	25483.780912	0.037040	0.038203
RS	24	0.595669	0.879553	26897.758230	0.039096	0.040235
RS	25	0.654228	0.879553	27238.506601	0.039591	0.040633
RS	26	0.717717	0.888325	27165.195010	0.039484	0.040429
RS	27	0.786549	0.888325	27203.953907	0.039541	0.040374
RS	28	0.861176	0.918229	26218.331231	0.038108	0.038837
RS	29	0.942085	0.918229	25972.731535	0.037751	0.038392
RS	30	1.029804	0.955598	24585.155667	0.035734	0.036290
RS	31	1.124908	0.955598	24073.725969	0.034991	0.035489
RS	32	1.228017	0.992041	22560.726056	0.032792	0.033224
RS	33	1.339805	0.992041	21797.579607	0.031683	0.032078
RS	34	1.461003	1.023903	20248.793205	0.029431	0.029775
RS	35	1.592403	1.023903	19254.828195	0.027987	0.028306
RS	36	1.734864	1.051024	17674.939873	0.025690	0.025970
RS	37	1.889317	1.051024	16491.768940	0.023971	0.024232
RS	38	2.056772	1.076570	14863.680278	0.021604	0.021833
RS	39	2.238322	1.076570	13566.062970	0.019718	0.019928
RS	40	2.435154	1.104026	11928.589003	0.017338	0.017524
RS	41	2.648555	1.104026	10617.662171	0.015433	0.015599
RS	42	2.879920	1.134428	9072.712425	0.013187	0.013338
RS	43	3.130760	1.134428	7850.595861	0.011411	0.011546
RS	44	3.402715	1.168151	6496.308234	0.009442	0.009567
RS	45	3.697562	1.168151	5445.555666	0.007915	0.008026
RS	46	4.017229	1.205564	4347.404732	0.006319	0.006422
RS	47	4.363804	1.205564	3516.932216	0.005112	0.005203
RS	48	4.739553	1.243673	2704.010620	0.003930	0.004015
RS	49	5.146931	1.243673	2100.425391	0.003053	0.003128
RS	50	5.588601	1.275138	1554.198242	0.002259	0.002327
RS	51	6.067449	1.275138	1149.979307	0.001671	0.001730
RS	52	6.586605	1.292122	815.335606	0.001185	0.001236
RS	53	7.149462	1.292122	567.590690	0.000825	0.000867
RS	54	7.759699	1.285078	382.262665	0.000556	0.000589
RS	55	8.421303	1.285078	245.506811	0.000357	0.000382
RS	56	9.138599	1.285078	150.882104	0.000219	0.000237
RS	57	9.916275	1.285078	88.405308	0.000128	0.000140
RS	58	10.759413	1.233995	50.561437	0.000073	0.000081
RS	59	11.673524	1.233995	25.800677	0.000038	0.000042
RS	60	12.664581	1.233995	12.357806	0.000018	0.000020
RS	61	13.739063	1.233995	5.526456	0.000008	0.000009
RS	62	14.903991	1.233995	2.294310	0.000003	0.000004
RS	63	16.166979	1.233995	1.323385	0.000002	0.000002
PA	4+25*2+4+6 0.201277797 0.037048033 16.166978753 0.687779200 6.160862214 2.535816277 1.607053112 1.498624590 1.571114693 1.590279215 1.429788040 1.191610516 1.007748598 0.910926243 0.879553456 0.888324819 0.918228957 0.955598482 0.992041250 1.023902822 1.051023851 1.076570365 1.104025536 1.134427648 1.168151289 1.205563758 1.243672904 1.275137677 1.292122401 1.285077944 1.233995092
//
IT	3296
RD	23
LK	-7683311.534471
QD	-377.255945 -> -375.211918
RI	0.0101245153
TR	0.201224	0.036978
MT	16.182875
MM	C_pi: 1.086509, n_recomb: 686824.280585
RS	0	0.000000	0.685455	8220.101646	0.011968	0.021658
RS	1	0.008419	0.685455	8800.269859	0.012813	0.008383
RS	2	0.017548	0.685455	9411.368183	0.013703	0.006609
RS	3	0.027444	0.685455	10053.299360	0.014637	0.007476
RS	4	0.038174	6.417549	1154.297626	0.001681	0.001062
RS	5	0.049808	6.417549	1249.399998	0.001819	0.001267
RS	6	0.062421	2.553253	3393.124808	0.004940	0.003631
RS	7	0.076095	2.553253	3659.292308	0.005328	0.004314
RS	8	0.090921	1.598128	6290.224436	0.009158	0.007888
RS	9	0.106996	1.598128	6750.802403	0.009829	0.008873
RS	10	0.124424	1.490166	7760.040831	0.011298	0.010549
RS	11	0.143319	1.490166	8305.971381	0.012093	0.011605
RS	12	0.163804	1.568501	8440.304445	0.012289	0.012024
RS	13	0.186015	1.568501	9020.738346	0.013134	0.012941
RS	14	0.210096	1.595002	9470.775435	0.013789	0.013727
RS	15	0.236204	1.595002	10099.563634	0.014705	0.014722
RS	16	0.264510	1.435895	11934.143906	0.017376	0.017524
RS	17	0.295199	1.435895	12661.406706	0.018435	0.018716
RS	18	0.328473	1.194543	16076.945234	0.023408	0.023894
RS	19	0.364547	1.194543	16902.282832	0.024609	0.025291
RS	20	0.403659	1.007945	20936.730417	0.030483	0.031415
RS	21	0.446064	1.007945	21743.669863	0.031658	0.032714
RS	22	0.492039	0.910162	24851.824168	0.036184	0.037369
RS	23	0.541885	0.910162	25474.253118	0.037090	0.038260
RS	24	0.595928	0.878905	26883.078671	0.039141	0.040289
RS	25	0.654521	0.878905	27221.536061	0.039634	0.040683
RS	26	0.718046	0.888203	27130.266638	0.039501	0.040453
RS	27	0.786921	0.888203	27167.712538	0.039556	0.040396
RS	28	0.861594	0.918630	26167.671018	0.038100	0.038835
RS	29	0.942554	0.918630	25922.411975	0.037742	0.038391
RS	30	1.030330	0.956259	24531.390904	0.035717	0.036279
RS	31	1.125497	0.956259	24021.447061	0.034975	0.035480
RS	32	1.228676	0.992609	22514.572414	0.032781	0.033219
RS	33	1.340542	0.992609	21752.936240	0.031672	0.032074
RS	34	1.461826	1.024090	20214.587678	0.029432	0.029781
RS	35	1.593322	1.024090	19221.130266	0.027986	0.028311
RS	36	1.735889	1.050703	17650.789369	0.025699	0.025984
RS	37	1.890459	1.050703	16466.742964	0.023975	0.024241
RS	38	2.058043	1.075877	14843.279680	0.021611	0.021845
RS	39	2.239736	1.075877	13544.182535	0.019720	0.019934
RS	40	2.436727	1.103326	11906.119726	0.017335	0.017524
RS	41	2.650303	1.103326	10594.672709	0.015426	0.015595
RS	42	2.881861	1.134176	9046.972571	0.013172	0.013326
RS	43	3.132915	1.134176	7826.465884	0.011395	0.011532
RS	44	3.405105	1.168863	6469.937572	0.009420	0.009546
RS	45	3.700213	1.168863	5423.109457	0.007896	0.008008
RS	46	4.020166	1.207803	4324.517348	0.006296	0.006400
RS	47	4.367058	1.207803	3499.428088	0.005095	0.005186
RS	48	4.743156	1.247848	2687.967218	0.003914	0.003998
RS	49	5.150919	1.247848	2089.684519	0.003043	0.003117
RS	50	5.593012	1.281211	1545.821615	0.002251	0.002318
RS	51	6.072328	1.281211	1145.467947	0.001668	0.001726
RS	52	6.591998	1.299531	812.794318	0.001183	0.001234
RS	53	7.155422	1.299531	567.025783	0.000826	0.000867
RS	54	7.766282	1.292796	382.682419	0.000557	0.000590
RS	55	8.428572	1.292796	246.424930	0.000359	0.000384
RS	56	9.146624	1.292796	151.877925	0.000221	0.000239
RS	57	9.925130	1.292796	89.262638	0.000130	0.000142
RS	58	10.769182	1.240086	51.261071	0.000075	0.000082
RS	59	11.684298	1.240086	26.234157	0.000038	0.000042
RS	60	12.676460	1.240086	12.605059	0.000018	0.000021
RS	61	13.752157	1.240086	5.656205	0.000008	0.000009
RS	62	14.918420	1.240086	2.356793	0.000003	0.000004
RS	63	16.182875	1.240086	1.367679	0.000002	0.000002
PA	4+25*2+4+6 0.201224026 0.036978358 16.182874744 0.685454957 6.417549138 2.553252529 1.598127985 1.490165871 1.568500853 1.595001934 1.435895390 1.194543018 1.007945135 0.910162198 0.878904638 0.888202826 0.918630023 0.956259196 0.992608901 1.024089815 1.050703104 1.075877344 1.103326423 1.134175571 1.168863158 1.207802828 1.247847831 1.281210711 1.299530772 1.292796432 1.240086287
//
IT	3916
RD	24
LK	-7683307.540914
QD	-377.512640 -> -375.640685
RI	0.0101350498
TR	0.201171	0.036912
MT	16.198177
MM	C_pi: 1.086660, n_recomb: 685712.645325
RS	0	0.000000	0.683235	8235.132752	0.012010	0.021653
RS	1	0.008421	0.683235	8816.101867	0.012857	0.008388
RS	2	0.017551	0.683235	9427.984385	0.013749	0.006622
RS	3	0.027450	0.683235	10070.669024	0.014686	0.007504
RS	4	0.038183	6.679639	1107.349936	0.001615	0.001022
RS	5	0.049819	6.679639	1198.690036	0.001748	0.001219
RS	6	0.062435	2.570698	3365.598575	0.004908	0.003610
RS	7	0.076114	2.570698	3629.791165	0.005293	0.004284
RS	8	0.090944	1.589947	6314.507851	0.009209	0.007923
RS	9	0.107024	1.589947	6776.573616	0.009883	0.008909
RS	10	0.124457	1.482277	7790.632192	0.011361	0.010593
RS	11	0.143358	1.482277	8338.209936	0.012160	0.011656
RS	12	0.163852	1.565977	8441.466928	0.012311	0.012034
RS	13	0.186071	1.565977	9021.844830	0.013157	0.012958
RS	14	0.210160	1.599476	9430.413757	0.013753	0.013688
RS	15	0.236279	1.599476	10057.075167	0.014667	0.014685
RS	16	0.264597	1.441729	11869.932645	0.017310	0.017462
RS	17	0.295300	1.441729	12594.472442	0.018367	0.018653
RS	18	0.328588	1.197307	16021.201377	0.023364	0.023858
RS	19	0.364679	1.197307	16844.888761	0.024566	0.025253
RS	20	0.403810	1.008082	20911.847743	0.030497	0.031438
RS	21	0.446235	1.008082	21717.784460	0.031672	0.032734
RS	22	0.492234	0.909405	24845.481944	0.036233	0.037428
RS	23	0.542105	0.909405	25466.125547	0.037138	0.038315
RS	24	0.596177	0.878296	26868.933020	0.039184	0.040339
RS	25	0.654802	0.878296	27205.218099	0.039674	0.040730
RS	26	0.718364	0.888130	27095.883588	0.039515	0.040473
RS	27	0.787278	0.888130	27132.177144	0.039568	0.040415
RS	28	0.861995	0.919077	26118.037142	0.038089	0.038831
RS	29	0.943005	0.919077	25873.272904	0.037732	0.038387
RS	30	1.030836	0.956961	24479.109840	0.035699	0.036268
RS	31	1.126063	0.956961	23970.776421	0.034957	0.035470
RS	32	1.229310	0.993210	22470.257778	0.032769	0.033214
RS	33	1.341251	0.993210	21710.213469	0.031661	0.032069
RS	34	1.462618	1.024303	20182.437862	0.029433	0.029788
RS	35	1.594206	1.024303	19189.518726	0.027985	0.028316
RS	36	1.736874	1.050395	17628.871756	0.025709	0.025998
RS	37	1.891557	1.050395	16443.902352	0.023981	0.024251
RS	38	2.059266	1.075178	14825.195777	0.021620	0.021858
RS	39	2.241097	1.075178	13524.471741	0.019723	0.019941
RS	40	2.438240	1.102592	11885.890810	0.017334	0.017526
RS	41	2.651985	1.102592	10573.678552	0.015420	0.015593
RS	42	2.883729	1.133853	9023.201898	0.013159	0.013314
RS	43	3.134988	1.133853	7803.992161	0.011381	0.011520
RS	44	3.407406	1.169465	6445.113398	0.009399	0.009527
RS	45	3.702763	1.169465	5401.874737	0.007878	0.007991
RS	46	4.022993	1.209902	4302.660172	0.006275	0.006379
RS	47	4.370190	1.209902	3482.658248	0.005079	0.005171
RS	48	4.746623	1.251865	2672.481703	0.003897	0.003982
RS	49	5.154756	1.251865	2079.283094	0.003032	0.003107
RS	50	5.597258	1.287129	1537.645432	0.002242	0.002309
RS	51	6.077023	1.287129	1141.036870	0.001664	0.001722
RS	52	6.597189	1.306799	810.262239	0.001182	0.001232
RS	53	7.161157	1.306799	566.431187	0.000826	0.000867
RS	54	7.772618	1.300393	383.056198	0.000559	0.000592
RS	55	8.435569	1.300393	247.301675	0.000361	0.000385
RS	56	9.154347	1.300393	152.842765	0.000223	0.000241
RS	57	9.933654	1.300393	90.099890	0.000131	0.000143
RS	58	10.778586	1.246082	51.949209	0.000076	0.000083
RS	59	11.694669	1.246082	26.662580	0.000039	0.000043
RS	60	12.687895	1.246082	12.850549	0.000019	0.000021
RS	61	13.764761	1.246082	5.785614	0.000008	0.000010
RS	62	14.932309	1.246082	2.419396	0.000004	0.000004
RS	63	16.198177	1.246082	1.412392	0.000002	0.000002
PA	4+25*2+4+6 0.201170701 0.036912185 16.198176754 0.683235316 6.679639358 2.570697729 1.589946651 1.482277073 1.565976625 1.599476286 1.441728849 1.197306729 1.008081633 0.909405303 0.878295694 0.888129556 0.919076821 0.956960607 0.993210008 1.024302725 1.050395481 1.075177587 1.102592043 1.133852704 1.169464825 1.209901500 1.251864813 1.287129390 1.306799437 1.300393449 1.246082190
//
IT	3577
RD	25
LK	-7683303.880778
QD	-377.793788 -> -376.074702
RI	0.0101452949
TR	0.201118	0.036849
MT	16.212883
MM	C_pi: 1.086812, n_recomb: 684662.043978
RS	0	0.000000	0.681121	8249.646391	0.012049	0.021648
RS	1	0.008423	0.681121	8831.389800	0.012899	0.008393
RS	2	0.017554	0.681121	9444.030733	0.013794	0.006634
RS	3	0.027456	0.681121	10087.444416	0.014733	0.007531
RS	4	0.038190	6.947048	1063.220963	0.001553	0.000984
RS	5	0.049830	6.947048	1151.017102	0.001681	0.001174
RS	6	0.062449	2.588119	3338.723643	0.004876	0.003589
RS	7	0.076131	2.588119	3600.985696	0.005260	0.004254
RS	8	0.090966	1.582462	6336.723633	0.009255	0.007956
RS	9	0.107050	1.582462	6800.148505	0.009932	0.008943
RS	10	0.124489	1.474922	7819.362664	0.011421	0.010634
RS	11	0.143397	1.474922	8368.483551	0.012223	0.011704
RS	12	0.163897	1.563537	8442.923213	0.012332	0.012045
RS	13	0.186124	1.563537	9023.268540	0.013179	0.012975
RS	14	0.210223	1.603735	9392.359683	0.013718	0.013651
RS	15	0.236351	1.603735	10017.015115	0.014631	0.014651
RS	16	0.264681	1.447314	11809.216947	0.017248	0.017403
RS	17	0.295396	1.447314	12531.176902	0.018303	0.018592
RS	18	0.328698	1.199919	15968.861059	0.023324	0.023824
RS	19	0.364805	1.199919	16790.994894	0.024525	0.025217
RS	20	0.403954	1.008164	20889.413649	0.030511	0.031460
RS	21	0.446399	1.008164	21694.398391	0.031686	0.032755
RS	22	0.492420	0.908656	24840.437414	0.036281	0.037485
RS	23	0.542317	0.908656	25459.354506	0.037185	0.038369
RS	24	0.596416	0.877719	26855.499845	0.039224	0.040387
RS	25	0.655072	0.877719	27189.718179	0.039713	0.040775
RS	26	0.718668	0.888095	27062.280316	0.039526	0.040491
RS	27	0.787621	0.888095	27097.556923	0.039578	0.040432
RS	28	0.862381	0.919560	26069.578347	0.038077	0.038825
RS	29	0.943438	0.919560	25825.435796	0.037720	0.038382
RS	30	1.031322	0.957691	24428.449004	0.035680	0.036255
RS	31	1.126607	0.957691	23921.815342	0.034940	0.035458
RS	32	1.229919	0.993836	22427.758517	0.032757	0.033209
RS	33	1.341932	0.993836	21669.365680	0.031650	0.032064
RS	34	1.463379	1.024535	20152.235219	0.029434	0.029794
RS	35	1.595055	1.024535	19159.873564	0.027984	0.028321
RS	36	1.737821	1.050099	17608.992113	0.025719	0.026013
RS	37	1.892612	1.050099	16423.059322	0.023987	0.024262
RS	38	2.060441	1.074474	14809.189556	0.021630	0.021871
RS	39	2.242404	1.074474	13506.717742	0.019728	0.019949
RS	40	2.439694	1.101829	11867.689037	0.017334	0.017529
RS	41	2.653601	1.101829	10554.500197	0.015416	0.015591
RS	42	2.885523	1.133467	9001.244171	0.013147	0.013305
RS	43	3.136980	1.133467	7783.050498	0.011368	0.011509
RS	44	3.409616	1.169964	6421.735333	0.009379	0.009509
RS	45	3.705214	1.169964	5381.777994	0.007860	0.007975
RS	46	4.025709	1.211866	4281.786240	0.006254	0.006359
RS	47	4.373198	1.211866	3466.592266	0.005063	0.005155
RS	48	4.749955	1.255733	2657.527005	0.003882	0.003966
RS	49	5.158444	1.255733	2069.208662	0.003022	0.003096
RS	50	5.601338	1.292901	1529.668040	0.002234	0.002301
RS	51	6.081535	1.292901	1136.689765	0.001660	0.001718
RS	52	6.602176	1.313932	807.747084	0.001180	0.001229
RS	53	7.166669	1.313932	565.813971	0.000826	0.000867
RS	54	7.778706	1.307869	383.390489	0.000560	0.000593
RS	55	8.442293	1.307869	248.141315	0.000362	0.000387
RS	56	9.161770	1.307869	153.779187	0.000225	0.000242
RS	57	9.941845	1.307869	90.918450	0.000133	0.000145
RS	58	10.787622	1.251981	52.626530	0.000077	0.000084
RS	59	11.704635	1.251981	27.086199	0.000040	0.000044
RS	60	12.698884	1.251981	13.094351	0.000019	0.000021
RS	61	13.776874	1.251981	5.914689	0.000009	0.000010
RS	62	14.945658	1.251981	2.482114	0.000004	0.000004
RS	63	16.212883	1.251981	1.457515	0.000002	0.000002
PA	4+25*2+4+6 0.201118086 0.036849349 16.212883046 0.681120926 6.947047635 2.588118859 1.582462237 1.474922062 1.563536544 1.603735146 1.447313854 1.199919261 1.008164312 0.908655977 0.877719420 0.888094830 0.919559772 0.957690710 0.993836106 1.024535215 1.050098968 1.074474184 1.101828644 1.133466670 1.169964475 1.211865500 1.255733105 1.292900798 1.313931789 1.307869085 1.251981415
//
