# Supplementary material for: Introgression and disruption of migration routes have shaped the genetic integrity of wildebeest populations
Source: Nat Commun. 2024 Apr 12;15:2921. doi: 10.1038/s41467-024-47015-y (PMC11014984; doi:10.1038/s41467-024-47015-y)
Supplement: Supplementary file 10 — Source Data [file 41467_2024_47015_MOESM10_ESM.zip › source_data/Fig2a.psmc/CTauTzN_4496.psmc]

CC
CC	Brief Description of the file format:
CC	  CC  comments
CC	  MM  useful-messages
CC	  RD  round-of-iterations
CC	  LL  \log[P(sequence)]
CC	  QD  Q-before-opt Q-after-opt
CC	  TR  \theta_0 \rho_0
CC	  RS  k t_k \lambda_k \pi_k \sum_{l\not=k}A_{kl} A_{kk}
CC	  DC  begin end best-k t_k+\Delta_k max-prob
CC
MM	Version: 0.6.5-r67
MM	pattern:4+25*2+4+6, n:63, n_free_lambdas:28
MM	n_iterations:25, skip:1, max_t:15, theta/rho:5
MM	is_decoding:0
MM	n_seqs:28, sum_L:17334700, sum_n:2733372
RD	0
LK	0.000000
QD	0.000000 -> 0.000000
RI	inf
TR	0.171598	0.034320
MT	15.000000
MM	C_pi: 1.000000, n_recomb: 584882.781017
RS	0	0.000000	1.000000	4747.310945	0.008117	0.000000
RS	1	0.008290	1.000000	5097.412541	0.008715	0.000000
RS	2	0.017266	1.000000	5469.485006	0.009351	0.000000
RS	3	0.026987	1.000000	5864.247858	0.010026	0.000000
RS	4	0.037514	1.000000	6282.319369	0.010741	0.000000
RS	5	0.048914	1.000000	6724.187626	0.011497	0.000000
RS	6	0.061258	1.000000	7190.177373	0.012293	0.000000
RS	7	0.074626	1.000000	7680.412341	0.013132	0.000000
RS	8	0.089102	1.000000	8194.772832	0.014011	0.000000
RS	9	0.104778	1.000000	8732.848452	0.014931	0.000000
RS	10	0.121753	1.000000	9293.885968	0.015890	0.000000
RS	11	0.140135	1.000000	9876.732508	0.016887	0.000000
RS	12	0.160042	1.000000	10479.774496	0.017918	0.000000
RS	13	0.181598	1.000000	11100.873075	0.018980	0.000000
RS	14	0.204942	1.000000	11737.297111	0.020068	0.000000
RS	15	0.230221	1.000000	12385.655346	0.021176	0.000000
RS	16	0.257595	1.000000	13041.829828	0.022298	0.000000
RS	17	0.287238	1.000000	13700.913369	0.023425	0.000000
RS	18	0.319339	1.000000	14357.154513	0.024547	0.000000
RS	19	0.354100	1.000000	15003.914298	0.025653	0.000000
RS	20	0.391744	1.000000	15633.639919	0.026730	0.000000
RS	21	0.432507	1.000000	16237.861251	0.027763	0.000000
RS	22	0.476650	1.000000	16807.216949	0.028736	0.000000
RS	23	0.524453	1.000000	17331.517482	0.029632	0.000000
RS	24	0.576218	1.000000	17799.852807	0.030433	0.000000
RS	25	0.632274	1.000000	18200.752329	0.031119	0.000000
RS	26	0.692977	1.000000	18522.404206	0.031669	0.000000
RS	27	0.758711	1.000000	18752.939601	0.032063	0.000000
RS	28	0.829896	1.000000	18880.785195	0.032281	0.000000
RS	29	0.906981	1.000000	18895.083710	0.032306	0.000000
RS	30	0.990456	1.000000	18786.177450	0.032120	0.000000
RS	31	1.080851	1.000000	18546.143694	0.031709	0.000000
RS	32	1.178739	1.000000	18169.363455	0.031065	0.000000
RS	33	1.284742	1.000000	17653.096735	0.030182	0.000000
RS	34	1.399532	1.000000	16998.028750	0.029062	0.000000
RS	35	1.523838	1.000000	16208.743272	0.027713	0.000000
RS	36	1.658449	1.000000	15294.072675	0.026149	0.000000
RS	37	1.804218	1.000000	14267.270775	0.024393	0.000000
RS	38	1.962071	1.000000	13145.955888	0.022476	0.000000
RS	39	2.133009	1.000000	11951.779312	0.020434	0.000000
RS	40	2.318118	1.000000	10709.789927	0.018311	0.000000
RS	41	2.518571	1.000000	9447.489443	0.016153	0.000000
RS	42	2.735641	1.000000	8193.604175	0.014009	0.000000
RS	43	2.970706	1.000000	6976.636022	0.011928	0.000000
RS	44	3.225257	1.000000	5823.293149	0.009956	0.000000
RS	45	3.500909	1.000000	4756.934066	0.008133	0.000000
RS	46	3.799411	1.000000	3796.180169	0.006490	0.000000
RS	47	4.122659	1.000000	2953.854464	0.005050	0.000000
RS	48	4.472702	1.000000	2236.383003	0.003824	0.000000
RS	49	4.851763	1.000000	1643.748849	0.002810	0.000000
RS	50	5.262247	1.000000	1170.020158	0.002000	0.000000
RS	51	5.706758	1.000000	804.393697	0.001375	0.000000
RS	52	6.188118	1.000000	532.617583	0.000911	0.000000
RS	53	6.709380	1.000000	338.598866	0.000579	0.000000
RS	54	7.273854	1.000000	205.977360	0.000352	0.000000
RS	55	7.885120	1.000000	119.464396	0.000204	0.000000
RS	56	8.547059	1.000000	65.801227	0.000113	0.000000
RS	57	9.263869	1.000000	34.273422	0.000059	0.000000
RS	58	10.040101	1.000000	16.803859	0.000029	0.000000
RS	59	10.880679	1.000000	7.716586	0.000013	0.000000
RS	60	11.790939	1.000000	3.301154	0.000006	0.000000
RS	61	12.776655	1.000000	1.307975	0.000002	0.000000
RS	62	13.844085	1.000000	0.476968	0.000001	0.000000
RS	63	15.000000	1.000000	0.224193	0.000000	0.000000
PA	4+25*2+4+6 0.171597789 0.034319558 15.000000000 1.000000000 1.000000000 1.000000000 1.000000000 1.000000000 1.000000000 1.000000000 1.000000000 1.000000000 1.000000000 1.000000000 1.000000000 1.000000000 1.000000000 1.000000000 1.000000000 1.000000000 1.000000000 1.000000000 1.000000000 1.000000000 1.000000000 1.000000000 1.000000000 1.000000000 1.000000000 1.000000000 1.000000000
//
IT	4518
RD	1
LK	-6743505.358562
QD	-4915.287024 -> -2829.846314
RI	0.0065008111
TR	0.169365	0.033455
MT	15.625191
MM	C_pi: 1.011237, n_recomb: 576689.468622
RS	0	0.000000	0.367678	12748.755751	0.022107	0.016972
RS	1	0.008359	0.367678	13493.126288	0.023398	0.022459
RS	2	0.017418	0.367678	14252.892909	0.024715	0.020252
RS	3	0.027233	0.367678	15023.382223	0.026051	0.018480
RS	4	0.037869	0.617808	9462.103322	0.016408	0.016843
RS	5	0.049394	0.617808	10057.782839	0.017441	0.014458
RS	6	0.061882	0.877753	7537.097846	0.013070	0.012630
RS	7	0.075415	0.877753	8038.931950	0.013940	0.011427
RS	8	0.090078	1.099469	6848.535497	0.011876	0.010659
RS	9	0.105968	1.099469	7312.169897	0.012680	0.010254
RS	10	0.123186	1.229451	6979.411620	0.012103	0.010218
RS	11	0.141842	1.229451	7446.652270	0.012913	0.010541
RS	12	0.162059	1.272048	7671.460846	0.013303	0.011167
RS	13	0.183966	1.272048	8168.062339	0.014164	0.012020
RS	14	0.207703	1.261574	8755.421781	0.015182	0.013051
RS	15	0.233426	1.261574	9292.101096	0.016113	0.014254
RS	16	0.261298	1.224475	10139.155623	0.017582	0.015648
RS	17	0.291500	1.224475	10713.659711	0.018578	0.017241
RS	18	0.324228	1.178175	11734.225212	0.020348	0.019007
RS	19	0.359690	1.178175	12330.252559	0.021381	0.020899
RS	20	0.398118	1.134803	13408.225426	0.023250	0.022860
RS	21	0.439757	1.134803	13994.360689	0.024267	0.024820
RS	22	0.484878	1.100923	14998.622989	0.026008	0.026704
RS	23	0.533770	1.100923	15530.929355	0.026931	0.028437
RS	24	0.586750	1.078411	16346.830142	0.028346	0.029962
RS	25	0.644158	1.078411	16774.633460	0.029088	0.031236
RS	26	0.706365	1.066010	17328.570269	0.030048	0.032233
RS	27	0.773772	1.066010	17600.922879	0.030521	0.032939
RS	28	0.846814	1.061240	17858.137533	0.030967	0.033350
RS	29	0.925962	1.061240	17929.400098	0.031090	0.033468
RS	30	1.011727	1.061410	17883.787882	0.031011	0.033305
RS	31	1.104660	1.061410	17718.427919	0.030724	0.032877
RS	32	1.205363	1.064139	17381.239754	0.030140	0.032200
RS	33	1.314483	1.064139	16958.676167	0.029407	0.031289
RS	34	1.432726	1.067732	16350.030914	0.028352	0.030158
RS	35	1.560853	1.067732	15670.428086	0.027173	0.028821
RS	36	1.699690	1.071125	14821.962656	0.025702	0.027296
RS	37	1.850133	1.071125	13911.980533	0.024124	0.025603
RS	38	2.013153	1.073687	12873.760547	0.022324	0.023765
RS	39	2.189800	1.073687	11789.781843	0.020444	0.021810
RS	40	2.381213	1.075078	10633.873699	0.018440	0.019770
RS	41	2.588628	1.075078	9459.875914	0.016404	0.017681
RS	42	2.813381	1.075203	8277.079128	0.014353	0.015581
RS	43	3.056922	1.075203	7114.932840	0.012338	0.013509
RS	44	3.320822	1.074321	6003.085298	0.010410	0.011504
RS	45	3.606782	1.074321	4955.260079	0.008593	0.009605
RS	46	3.916647	1.073013	4002.570215	0.006941	0.007847
RS	47	4.252415	1.073013	3149.894670	0.005462	0.006260
RS	48	4.616251	1.071840	2415.718897	0.004189	0.004867
RS	49	5.010501	1.071840	1797.447039	0.003117	0.003680
RS	50	5.437709	1.071023	1296.883660	0.002249	0.002700
RS	51	5.900628	1.071023	903.581376	0.001567	0.001918
RS	52	6.402245	1.070369	607.056174	0.001053	0.001316
RS	53	6.945793	1.070369	391.566868	0.000679	0.000869
RS	54	7.534780	1.068937	242.108873	0.000420	0.000551
RS	55	8.173002	1.068937	142.583907	0.000247	0.000334
RS	56	8.864575	1.068937	79.807731	0.000138	0.000193
RS	57	9.613960	1.068937	42.276357	0.000073	0.000105
RS	58	10.425989	1.064791	21.150717	0.000037	0.000054
RS	59	11.305899	1.064791	9.862137	0.000017	0.000026
RS	60	12.259364	1.064791	4.286535	0.000007	0.000012
RS	61	13.292533	1.064791	1.726633	0.000003	0.000005
RS	62	14.412069	1.064791	0.640490	0.000001	0.000002
RS	63	15.625191	1.064791	0.308665	0.000001	0.000001
PA	4+25*2+4+6 0.169364991 0.033454717 15.625190735 0.367677689 0.617807627 0.877752542 1.099469185 1.229450762 1.272047997 1.261573792 1.224475086 1.178174973 1.134803295 1.100923061 1.078410864 1.066010118 1.061240196 1.061409831 1.064139366 1.067732275 1.071125150 1.073686600 1.075078011 1.075202942 1.074320793 1.073013067 1.071840405 1.071022987 1.070368826 1.068936825 1.064790547
//
IT	4152
RD	2
LK	-6740442.582724
QD	-2454.724841 -> -1974.443487
RI	0.0169912733
TR	0.167431	0.032992
MT	16.040223
MM	C_pi: 1.001824, n_recomb: 563633.029123
RS	0	0.000000	0.256249	17891.244061	0.031743	0.016865
RS	1	0.008404	0.256249	18746.090842	0.033259	0.023436
RS	2	0.017515	0.256249	19585.712911	0.034749	0.023610
RS	3	0.027391	0.256249	20399.628296	0.036193	0.024921
RS	4	0.038097	0.516728	10621.275586	0.018844	0.015543
RS	5	0.049703	0.516728	11249.847050	0.019960	0.015424
RS	6	0.062285	0.861955	7166.955230	0.012716	0.010761
RS	7	0.075923	0.861955	7644.035797	0.013562	0.010870
RS	8	0.090708	1.203669	5845.722660	0.010372	0.008886
RS	9	0.106736	1.203669	6251.417272	0.011091	0.009232
RS	10	0.124110	1.417315	5677.724035	0.010073	0.008741
RS	11	0.142945	1.417315	6072.218699	0.010773	0.009439
RS	12	0.163363	1.479802	6214.877472	0.011026	0.009984
RS	13	0.185496	1.479802	6635.526672	0.011773	0.010971
RS	14	0.209490	1.447284	7233.151054	0.012833	0.012140
RS	15	0.235500	1.447284	7699.013966	0.013660	0.013311
RS	16	0.263696	1.368373	8648.905298	0.015345	0.015046
RS	17	0.294262	1.368373	9164.890402	0.016260	0.016522
RS	18	0.327397	1.276391	10381.859413	0.018420	0.018828
RS	19	0.363316	1.276391	10935.913654	0.019403	0.020562
RS	20	0.402254	1.194658	12264.185129	0.021759	0.023173
RS	21	0.444465	1.194658	12823.656448	0.022752	0.024957
RS	22	0.490223	1.134365	14063.159376	0.024951	0.027449
RS	23	0.539826	1.134365	14578.507276	0.025865	0.028990
RS	24	0.593599	1.097275	15551.603612	0.027592	0.030930
RS	25	0.651890	1.097275	15966.862268	0.028328	0.031996
RS	26	0.715081	1.079633	16576.802896	0.029411	0.033160
RS	27	0.783582	1.079633	16840.338767	0.029878	0.033660
RS	28	0.857840	1.076079	17069.103139	0.030284	0.034026
RS	29	0.938339	1.076079	17140.046590	0.030410	0.033961
RS	30	1.025604	1.081312	17021.745169	0.030200	0.033630
RS	31	1.120202	1.081312	16872.382123	0.029935	0.033062
RS	32	1.222750	1.090793	16461.982804	0.029207	0.032187
RS	33	1.333917	1.090793	16078.725312	0.028527	0.031187
RS	34	1.454427	1.101345	15426.959202	0.027371	0.029891
RS	35	1.585064	1.101345	14812.924836	0.026281	0.028518
RS	36	1.726680	1.111001	13965.013618	0.024777	0.026892
RS	37	1.880199	1.111001	13143.917778	0.023320	0.025208
RS	38	2.046619	1.118588	12148.717916	0.021554	0.023338
RS	39	2.227025	1.118588	11167.823142	0.019814	0.021425
RS	40	2.422594	1.123480	10084.857803	0.017893	0.019409
RS	41	2.634598	1.123480	9014.568308	0.015994	0.017378
RS	42	2.864420	1.125524	7915.503662	0.014044	0.015335
RS	43	3.113556	1.125524	6843.403607	0.012142	0.013321
RS	44	3.383630	1.125290	5806.213166	0.010301	0.011378
RS	45	3.676402	1.125290	4824.653688	0.008560	0.009523
RS	46	3.993779	1.123995	3924.369995	0.006963	0.007812
RS	47	4.337829	1.123995	3111.555341	0.005521	0.006252
RS	48	4.710794	1.122772	2405.321279	0.004268	0.004883
RS	49	5.115104	1.122772	1804.837061	0.003202	0.003707
RS	50	5.553393	1.122042	1313.763889	0.002331	0.002734
RS	51	6.028516	1.122042	924.080465	0.001640	0.001952
RS	52	6.543570	1.121395	627.091404	0.001113	0.001347
RS	53	7.101910	1.121395	408.831683	0.000725	0.000895
RS	54	7.707174	1.119053	255.799246	0.000454	0.000572
RS	55	8.363306	1.119053	152.391210	0.000270	0.000349
RS	56	9.074581	1.119053	86.341206	0.000153	0.000203
RS	57	9.845633	1.119053	46.328760	0.000082	0.000112
RS	58	10.681486	1.111281	23.541955	0.000042	0.000058
RS	59	11.587585	1.111281	11.107115	0.000020	0.000028
RS	60	12.569836	1.111281	4.887591	0.000009	0.000013
RS	61	13.634636	1.111281	1.994337	0.000004	0.000005
RS	62	14.788925	1.111281	0.749857	0.000001	0.000002
RS	63	16.040223	1.111281	0.368719	0.000001	0.000001
PA	4+25*2+4+6 0.167430679 0.032991904 16.040222943 0.256249093 0.516727838 0.861954979 1.203669500 1.417315045 1.479801990 1.447284207 1.368373469 1.276390677 1.194658342 1.134365178 1.097274744 1.079632912 1.076079277 1.081312480 1.090793186 1.101345329 1.111000601 1.118587714 1.123479928 1.125524125 1.125290213 1.123995402 1.122771878 1.122042273 1.121395230 1.119053433 1.111280556
//
IT	4470
RD	3
LK	-6739689.825941
QD	-1946.093726 -> -1772.586046
RI	0.0257609211
TR	0.165732	0.032682
MT	16.360606
MM	C_pi: 1.000340, n_recomb: 557606.009400
RS	0	0.000000	0.223342	20342.673907	0.036482	0.016703
RS	1	0.008438	0.223342	21210.767941	0.038039	0.023688
RS	2	0.017588	0.223342	22042.856354	0.039531	0.024922
RS	3	0.027510	0.223342	22825.552459	0.040935	0.027721
RS	4	0.038270	0.477888	11156.663760	0.020008	0.015198
RS	5	0.049937	0.477888	11796.517410	0.021156	0.015994
RS	6	0.062589	0.869447	6885.386112	0.012348	0.010011
RS	7	0.076308	0.869447	7346.324148	0.013175	0.010592
RS	8	0.091185	1.293569	5277.022876	0.009464	0.008079
RS	9	0.107317	1.293569	5649.962808	0.010133	0.008668
RS	10	0.124811	1.568476	4990.046593	0.008949	0.007990
RS	11	0.143780	1.568476	5345.060239	0.009586	0.008786
RS	12	0.164351	1.641046	5468.195980	0.009807	0.009321
RS	13	0.186657	1.641046	5848.419987	0.010488	0.010308
RS	14	0.210845	1.585794	6463.699395	0.011592	0.011582
RS	15	0.237074	1.585794	6892.401284	0.012361	0.012672
RS	16	0.265516	1.469268	7915.100045	0.014195	0.014642
RS	17	0.296359	1.469268	8401.662415	0.015067	0.015993
RS	18	0.329804	1.337801	9765.099516	0.017513	0.018690
RS	19	0.366071	1.337801	10300.469537	0.018473	0.020290
RS	20	0.405398	1.224486	11825.660706	0.021208	0.023392
RS	21	0.448044	1.224486	12375.433035	0.022194	0.025054
RS	22	0.494288	1.143818	13802.761759	0.024754	0.028009
RS	23	0.544434	1.143818	14311.261281	0.025666	0.029442
RS	24	0.598812	1.096666	15401.131292	0.027620	0.031678
RS	25	0.657778	1.096666	15806.586702	0.028347	0.032647
RS	26	0.721720	1.076670	16437.927058	0.029479	0.033884
RS	27	0.791057	1.076670	16687.810867	0.029928	0.034300
RS	28	0.866245	1.075948	16858.416028	0.030234	0.034554
RS	29	0.947777	1.075948	16916.553773	0.030338	0.034424
RS	30	1.036189	1.087062	16699.262752	0.029948	0.033882
RS	31	1.132061	1.087062	16545.542052	0.029672	0.033275
RS	32	1.236022	1.103708	16035.848075	0.028758	0.032175
RS	33	1.348757	1.103708	15663.561051	0.028091	0.031166
RS	34	1.471003	1.121499	14939.010237	0.026791	0.029684
RS	35	1.603565	1.121499	14354.962453	0.025744	0.028329
RS	36	1.747313	1.137704	13472.355458	0.024161	0.026581
RS	37	1.903190	1.137704	12699.530089	0.022775	0.024937
RS	38	2.072220	1.150679	11707.377465	0.020996	0.023010
RS	39	2.255513	1.150679	10787.693506	0.019346	0.021153
RS	40	2.454272	1.159510	9736.736096	0.017462	0.019135
RS	41	2.669803	1.159510	8731.634330	0.015659	0.017164
RS	42	2.903520	1.163967	7679.430281	0.013772	0.015152
RS	43	3.156959	1.163967	6666.334100	0.011955	0.013192
RS	44	3.431782	1.164918	5675.264413	0.010178	0.011290
RS	45	3.729796	1.164918	4738.661914	0.008498	0.009476
RS	46	4.052955	1.164198	3872.437230	0.006945	0.007796
RS	47	4.403384	1.164198	3087.606985	0.005537	0.006260
RS	48	4.783381	1.163481	2400.072532	0.004304	0.004907
RS	49	5.195443	1.163481	1812.589469	0.003251	0.003740
RS	50	5.642275	1.163339	1327.930106	0.002381	0.002770
RS	51	6.126811	1.163339	941.085800	0.001688	0.001987
RS	52	6.652232	1.163099	643.556232	0.001154	0.001379
RS	53	7.221988	1.163099	423.207541	0.000759	0.000922
RS	54	7.839821	1.160207	267.313460	0.000479	0.000593
RS	55	8.509787	1.160207	160.771314	0.000288	0.000364
RS	56	9.236284	1.160207	92.010965	0.000165	0.000213
RS	57	10.024084	1.160207	49.900357	0.000089	0.000118
RS	58	10.878359	1.149175	25.688647	0.000046	0.000062
RS	59	11.804718	1.149175	12.240306	0.000022	0.000030
RS	60	12.809243	1.149175	5.442549	0.000010	0.000014
RS	61	13.898531	1.149175	2.245198	0.000004	0.000006
RS	62	15.079734	1.149175	0.853933	0.000002	0.000002
RS	63	16.360606	1.149175	0.427234	0.000001	0.000001
PA	4+25*2+4+6 0.165731585 0.032681737 16.360606424 0.223342349 0.477887603 0.869446909 1.293569116 1.568476249 1.641045673 1.585793828 1.469268202 1.337800886 1.224485608 1.143818077 1.096665845 1.076669671 1.075947919 1.087061531 1.103708032 1.121498961 1.137704005 1.150678774 1.159510109 1.163967353 1.164917733 1.164197969 1.163481053 1.163339478 1.163099339 1.160207282 1.149174821
//
IT	3849
RD	4
LK	-6739394.763808
QD	-1769.194659 -> -1677.962303
RI	0.0303434218
TR	0.164271	0.032457
MT	16.622232
MM	C_pi: 1.004191, n_recomb: 555932.235461
RS	0	0.000000	0.211918	21421.729598	0.038533	0.016557
RS	1	0.008465	0.211918	22291.009490	0.040097	0.023711
RS	2	0.017647	0.211918	23114.280302	0.041578	0.025405
RS	3	0.027606	0.211918	23876.874259	0.042949	0.028867
RS	4	0.038408	0.456521	11571.180697	0.020814	0.015267
RS	5	0.050125	0.456521	12221.887996	0.021984	0.016497
RS	6	0.062833	0.876545	6756.780828	0.012154	0.009698
RS	7	0.076617	0.876545	7211.299736	0.012972	0.010490
RS	8	0.091568	1.362052	4962.516613	0.008926	0.007654
RS	9	0.107785	1.362052	5317.679360	0.009565	0.008340
RS	10	0.125374	1.686074	4604.649865	0.008283	0.007551
RS	11	0.144452	1.686074	4937.476778	0.008881	0.008370
RS	12	0.165146	1.766473	5050.016399	0.009084	0.008904
RS	13	0.187591	1.766473	5407.496733	0.009727	0.009862
RS	14	0.211936	1.693254	6032.142926	0.010851	0.011199
RS	15	0.238342	1.693254	6440.158812	0.011584	0.012212
RS	16	0.266983	1.546329	7512.478552	0.013513	0.014332
RS	17	0.298049	1.546329	7983.763785	0.014361	0.015577
RS	18	0.331745	1.382223	9462.340169	0.017021	0.018556
RS	19	0.368293	1.382223	9990.530178	0.017971	0.020046
RS	20	0.407934	1.242974	11682.921610	0.021015	0.023529
RS	21	0.450932	1.242974	12232.067222	0.022003	0.025100
RS	22	0.497570	1.145981	13825.831092	0.024870	0.028426
RS	23	0.548155	1.145981	14334.221509	0.025784	0.029793
RS	24	0.603023	1.091140	15528.615197	0.027933	0.032262
RS	25	0.662535	1.091140	15928.513283	0.028652	0.033182
RS	26	0.727085	1.069750	16576.306996	0.029817	0.034462
RS	27	0.797099	1.069750	16814.030404	0.030245	0.034842
RS	28	0.873040	1.071841	16926.864556	0.030448	0.034979
RS	29	0.955410	1.071841	16970.449479	0.030526	0.034828
RS	30	1.044752	1.088273	16657.225314	0.029963	0.034086
RS	31	1.141658	1.088273	16493.308225	0.029668	0.033476
RS	32	1.246767	1.111316	15886.455101	0.028576	0.032169
RS	33	1.360773	1.111316	15514.242816	0.027907	0.031174
RS	34	1.484430	1.135593	14714.328635	0.026468	0.029524
RS	35	1.618555	1.135593	14143.868317	0.025442	0.028200
RS	36	1.764034	1.157741	13216.979996	0.023774	0.026338
RS	37	1.921828	1.157741	12471.147813	0.022433	0.024739
RS	38	2.092980	1.175697	11465.519169	0.020624	0.022755
RS	39	2.278620	1.175697	10582.767513	0.019036	0.020950
RS	40	2.479974	1.188269	9542.652540	0.017165	0.018920
RS	41	2.698374	1.188269	8578.275952	0.015430	0.017004
RS	42	2.935262	1.195122	7550.788903	0.013582	0.015010
RS	43	3.192203	1.195122	6575.032173	0.011827	0.013097
RS	44	3.470894	1.197389	5610.611840	0.010092	0.011223
RS	45	3.773177	1.197389	4702.296968	0.008458	0.009444
RS	46	4.101049	1.197489	3855.717238	0.006936	0.007786
RS	47	4.456675	1.197489	3087.937441	0.005555	0.006271
RS	48	4.842407	1.197592	2410.234910	0.004335	0.004929
RS	49	5.260791	1.197592	1829.836013	0.003291	0.003770
RS	50	5.714592	1.198354	1347.223684	0.002423	0.002803
RS	51	6.206808	1.198354	960.726363	0.001728	0.002020
RS	52	6.740692	1.198798	661.053253	0.001189	0.001408
RS	53	7.319769	1.198798	437.906747	0.000788	0.000946
RS	54	7.947867	1.195614	278.794622	0.000501	0.000612
RS	55	8.629134	1.195614	169.053633	0.000304	0.000378
RS	56	9.368072	1.195614	97.594917	0.000176	0.000223
RS	57	10.169563	1.195614	53.418848	0.000096	0.000125
RS	58	11.038901	1.181617	27.811524	0.000050	0.000066
RS	59	11.981830	1.181617	13.366868	0.000024	0.000032
RS	60	13.004580	1.181617	5.997927	0.000011	0.000015
RS	61	14.113907	1.181617	2.498225	0.000004	0.000006
RS	62	15.317142	1.181617	0.959851	0.000002	0.000002
RS	63	16.622232	1.181617	0.487701	0.000001	0.000001
PA	4+25*2+4+6 0.164271146 0.032457080 16.622232332 0.211918103 0.456521172 0.876544597 1.362052376 1.686074273 1.766472885 1.693254008 1.546328781 1.382222608 1.242973592 1.145981193 1.091139510 1.069750118 1.071841452 1.088273437 1.111316066 1.135593421 1.157740683 1.175696679 1.188268520 1.195121897 1.197389198 1.197489286 1.197591823 1.198353624 1.198798410 1.195613998 1.181617272
//
IT	3836
RD	5
LK	-6739232.492168
QD	-1673.004240 -> -1616.135427
RI	0.0324218084
TR	0.163046	0.032294
MT	16.837886
MM	C_pi: 1.009973, n_recomb: 556316.430365
RS	0	0.000000	0.208270	21859.874519	0.039294	0.016435
RS	1	0.008487	0.208270	22732.365644	0.040862	0.023651
RS	2	0.017695	0.208270	23554.938339	0.042341	0.025524
RS	3	0.027684	0.208270	24312.375544	0.043702	0.029252
RS	4	0.038521	0.440832	11981.541034	0.021537	0.015527
RS	5	0.050277	0.440832	12644.619218	0.022729	0.016993
RS	6	0.063032	0.878393	6733.613796	0.012104	0.009583
RS	7	0.076869	0.878393	7187.819466	0.012920	0.010489
RS	8	0.091880	1.410845	4787.125939	0.008605	0.007406
RS	9	0.108165	1.410845	5132.713617	0.009226	0.008141
RS	10	0.125833	1.775797	4373.980422	0.007862	0.007267
RS	11	0.145000	1.775797	4693.634024	0.008437	0.008091
RS	12	0.165794	1.864237	4794.702359	0.008619	0.008616
RS	13	0.188352	1.864237	5138.388431	0.009236	0.009548
RS	14	0.212825	1.778971	5762.694628	0.010359	0.010914
RS	15	0.239376	1.778971	6158.027709	0.011069	0.011865
RS	16	0.268179	1.608869	7260.167972	0.013050	0.014075
RS	17	0.299428	1.608869	7722.551338	0.013882	0.015236
RS	18	0.333328	1.418069	9289.791813	0.016699	0.018414
RS	19	0.370106	1.418069	9815.503649	0.017644	0.019821
RS	20	0.410005	1.257181	11649.348463	0.020940	0.023601
RS	21	0.453290	1.257181	12201.425419	0.021933	0.025104
RS	22	0.500249	1.146571	13943.672237	0.025064	0.028736
RS	23	0.551194	1.146571	14454.915343	0.025983	0.030057
RS	24	0.606463	1.085362	15746.005078	0.028304	0.032724
RS	25	0.666422	1.085362	16142.918919	0.029018	0.033615
RS	26	0.731470	1.062827	16808.353727	0.030214	0.034929
RS	27	0.802039	1.062827	17035.977337	0.030623	0.035292
RS	28	0.878597	1.067257	17098.798884	0.030736	0.035326
RS	29	0.961654	1.067257	17128.881455	0.030790	0.035169
RS	30	1.051759	1.088130	16730.899324	0.030074	0.034255
RS	31	1.149511	1.088130	16555.938132	0.029760	0.033652
RS	32	1.255561	1.116545	15862.732206	0.028514	0.032168
RS	33	1.370611	1.116545	15486.852521	0.027838	0.031194
RS	34	1.495425	1.146315	14618.602453	0.026277	0.029400
RS	35	1.630833	1.146315	14054.463417	0.025263	0.028107
RS	36	1.777733	1.173561	13084.418379	0.023520	0.026149
RS	37	1.937101	1.173561	12354.930221	0.022208	0.024589
RS	38	2.109995	1.195865	11330.914689	0.020368	0.022554
RS	39	2.297563	1.195865	10472.083283	0.018824	0.020794
RS	40	2.501050	1.211770	9433.389729	0.016957	0.018751
RS	41	2.721808	1.211770	8496.072040	0.015272	0.016879
RS	42	2.961302	1.220819	7481.930909	0.013449	0.014898
RS	43	3.221122	1.220819	6531.101219	0.011740	0.013024
RS	44	3.502994	1.224380	5582.620711	0.010035	0.011171
RS	45	3.808789	1.224380	4692.935005	0.008436	0.009420
RS	46	4.140538	1.225412	3857.811105	0.006935	0.007780
RS	47	4.500444	1.225412	3100.789275	0.005574	0.006281
RS	48	4.890895	1.226529	2427.877343	0.004364	0.004948
RS	49	5.314485	1.226529	1851.284977	0.003328	0.003797
RS	50	5.774026	1.228423	1368.336467	0.002460	0.002830
RS	51	6.272570	1.228423	980.967020	0.001763	0.002047
RS	52	6.813426	1.229761	678.415237	0.001219	0.001433
RS	53	7.400186	1.229761	452.269090	0.000813	0.000968
RS	54	8.036746	1.226494	289.892140	0.000521	0.000630
RS	55	8.727332	1.226494	177.054080	0.000318	0.000391
RS	56	9.476530	1.226494	103.000169	0.000185	0.000232
RS	57	10.289314	1.226494	56.838994	0.000102	0.000130
RS	58	11.171082	1.209760	29.889405	0.000054	0.000070
RS	59	12.127687	1.209760	14.476920	0.000026	0.000034
RS	60	13.165482	1.209760	6.549336	0.000012	0.000016
RS	61	14.291357	1.209760	2.751580	0.000005	0.000007
RS	62	15.512789	1.209760	1.066900	0.000002	0.000003
RS	63	16.837886	1.209760	0.549763	0.000001	0.000001
PA	4+25*2+4+6 0.163045880 0.032293955 16.837885608 0.208269981 0.440832306 0.878393274 1.410844999 1.775797153 1.864236746 1.778970697 1.608869080 1.418069472 1.257180515 1.146571355 1.085362145 1.062826577 1.067256940 1.088130212 1.116545285 1.146314985 1.173560888 1.195864834 1.211770394 1.220819430 1.224379603 1.225411548 1.226528958 1.228422863 1.229760837 1.226493608 1.209759854
//
IT	4579
RD	6
LK	-6739129.327118
QD	-1610.666439 -> -1572.507187
RI	0.0331928794
TR	0.162030	0.032178
MT	17.015514
MM	C_pi: 1.016119, n_recomb: 557674.046685
RS	0	0.000000	0.207971	21988.716043	0.039429	0.016336
RS	1	0.008505	0.207971	22866.594556	0.041004	0.023559
RS	2	0.017734	0.207971	23693.786162	0.042487	0.025471
RS	3	0.027747	0.207971	24454.875661	0.043852	0.029267
RS	4	0.038613	0.427579	12402.654384	0.022240	0.015876
RS	5	0.050402	0.427579	13078.856990	0.023453	0.017483
RS	6	0.063194	0.875689	6773.757853	0.012146	0.009565
RS	7	0.077074	0.875689	7231.120566	0.012967	0.010544
RS	8	0.092134	1.444365	4690.771633	0.008411	0.007252
RS	9	0.108476	1.444365	5031.432081	0.009022	0.008018
RS	10	0.126207	1.843697	4229.861706	0.007585	0.007071
RS	11	0.145447	1.843697	4541.426200	0.008144	0.007898
RS	12	0.166322	1.940526	4629.897204	0.008302	0.008408
RS	13	0.188974	1.940526	4964.801585	0.008903	0.009321
RS	14	0.213551	1.848452	5581.614971	0.010009	0.010691
RS	15	0.240220	1.848452	5968.600140	0.010703	0.011597
RS	16	0.269156	1.661412	7085.373868	0.012705	0.013853
RS	17	0.300554	1.661412	7541.986238	0.013524	0.014951
RS	18	0.334622	1.448822	9176.067088	0.016454	0.018270
RS	19	0.371587	1.448822	9701.189492	0.017396	0.019611
RS	20	0.411697	1.269584	11653.901606	0.020897	0.023626
RS	21	0.455218	1.269584	12210.114553	0.021895	0.025077
RS	22	0.502440	1.147294	14084.275292	0.025255	0.028966
RS	23	0.553679	1.147294	14599.586519	0.026179	0.030253
RS	24	0.609276	1.080567	15980.236597	0.028655	0.033092
RS	25	0.669601	1.080567	16375.762947	0.029364	0.033962
RS	26	0.735058	1.056920	17060.901218	0.030593	0.035310
RS	27	0.806081	1.056920	17280.340457	0.030986	0.035662
RS	28	0.883145	1.063176	17302.016920	0.031025	0.035611
RS	29	0.966764	1.063176	17320.345109	0.031058	0.035453
RS	30	1.057495	1.087658	16849.997246	0.030215	0.034395
RS	31	1.155942	1.087658	16664.749662	0.029883	0.033801
RS	32	1.262763	1.120482	15897.504839	0.028507	0.032171
RS	33	1.378669	1.120482	15516.848442	0.027824	0.031216
RS	34	1.504433	1.154795	14589.466451	0.026161	0.029304
RS	35	1.640893	1.154795	14028.112744	0.025155	0.028039
RS	36	1.788960	1.186307	13019.317711	0.023346	0.026000
RS	37	1.949620	1.186307	12300.224164	0.022056	0.024474
RS	38	2.123945	1.212307	11257.287056	0.020186	0.022396
RS	39	2.313097	1.212307	10414.660309	0.018675	0.020672
RS	40	2.518336	1.231100	9373.033454	0.016807	0.018618
RS	41	2.741031	1.231100	8454.433486	0.015160	0.016782
RS	42	2.982667	1.242099	7447.307703	0.013354	0.014808
RS	43	3.244855	1.242099	6513.752531	0.011680	0.012966
RS	44	3.529342	1.246873	5574.901513	0.009997	0.011129
RS	45	3.838026	1.246873	4697.922247	0.008424	0.009402
RS	46	4.172963	1.248892	3869.347908	0.006938	0.007774
RS	47	4.536388	1.248892	3119.347738	0.005593	0.006290
RS	48	4.930723	1.251169	2448.280680	0.004390	0.004963
RS	49	5.358597	1.251169	1873.727130	0.003360	0.003819
RS	50	5.822863	1.254370	1389.210113	0.002491	0.002853
RS	51	6.326616	1.254370	1000.501648	0.001794	0.002071
RS	52	6.873214	1.256772	694.857646	0.001246	0.001454
RS	53	7.466301	1.256772	465.827830	0.000835	0.000986
RS	54	8.109831	1.253596	300.341046	0.000539	0.000645
RS	55	8.808096	1.253596	184.622130	0.000331	0.000403
RS	56	9.565749	1.253596	108.143462	0.000194	0.000240
RS	57	10.387842	1.253596	60.115956	0.000108	0.000136
RS	58	11.279856	1.234289	31.899042	0.000057	0.000073
RS	59	12.247738	1.234289	15.558585	0.000028	0.000036
RS	60	13.297940	1.234289	7.091047	0.000013	0.000017
RS	61	14.437465	1.234289	3.002687	0.000005	0.000007
RS	62	15.673908	1.234289	1.174012	0.000002	0.000003
RS	63	17.015514	1.234289	0.612829	0.000001	0.000002
PA	4+25*2+4+6 0.162030027 0.032178224 17.015513630 0.207971005 0.427578656 0.875689175 1.444365444 1.843697207 1.940526238 1.848452409 1.661412455 1.448822174 1.269584157 1.147293583 1.080566610 1.056919626 1.063176009 1.087657789 1.120481927 1.154794751 1.186307398 1.212307497 1.231099822 1.242098685 1.246872517 1.248891933 1.251168589 1.254369585 1.256771687 1.253595574 1.234289245
//
IT	4674
RD	7
LK	-6739059.304608
QD	-1567.596022 -> -1540.814683
RI	0.0332758290
TR	0.161188	0.032099
MT	17.162046
MM	C_pi: 1.022045, n_recomb: 559513.123095
RS	0	0.000000	0.209289	21960.999427	0.039250	0.016256
RS	1	0.008520	0.209289	22845.252068	0.040831	0.023456
RS	2	0.017766	0.209289	23679.665338	0.042322	0.025335
RS	3	0.027799	0.209289	24448.810319	0.043697	0.029096
RS	4	0.038688	0.415909	12826.066559	0.022924	0.016262
RS	5	0.050504	0.415909	13515.348974	0.024156	0.017957
RS	6	0.063326	0.870180	6849.192890	0.012241	0.009595
RS	7	0.077242	0.870180	7311.556544	0.013068	0.010626
RS	8	0.092342	1.467070	4640.771716	0.008294	0.007151
RS	9	0.108730	1.467070	4979.217285	0.008899	0.007942
RS	10	0.126513	1.894987	4138.086330	0.007396	0.006930
RS	11	0.145812	1.894987	4444.653090	0.007944	0.007760
RS	12	0.166755	2.000007	4520.707935	0.008080	0.008254
RS	13	0.189482	2.000007	4849.930505	0.008668	0.009155
RS	14	0.214146	1.905213	5454.866164	0.009749	0.010514
RS	15	0.240911	1.905213	5836.155564	0.010431	0.011389
RS	16	0.269956	1.706385	6956.540264	0.012433	0.013660
RS	17	0.301476	1.706385	7409.139499	0.013242	0.014709
RS	18	0.335682	1.475994	9092.991722	0.016252	0.018128
RS	19	0.372801	1.475994	9618.314472	0.017191	0.019417
RS	20	0.413083	1.281011	11670.833627	0.020859	0.023621
RS	21	0.456798	1.281011	12231.471208	0.021861	0.025030
RS	22	0.504236	1.148512	14222.758709	0.025420	0.029137
RS	23	0.555717	1.148512	14742.610727	0.026349	0.030397
RS	24	0.611583	1.076892	16206.014151	0.028964	0.033388
RS	25	0.672209	1.076892	16601.224955	0.029671	0.034242
RS	26	0.738001	1.052137	17307.544314	0.030933	0.035624
RS	27	0.809398	1.052137	17520.446031	0.031314	0.035967
RS	28	0.886877	1.059792	17508.865983	0.031293	0.035848
RS	29	0.970958	1.059792	17517.214913	0.031308	0.035689
RS	30	1.062203	1.087191	16985.699581	0.030358	0.034512
RS	31	1.161222	1.087191	16791.347565	0.030011	0.033926
RS	32	1.268677	1.123607	15961.389937	0.028527	0.032176
RS	33	1.385286	1.123607	15575.808180	0.027838	0.031238
RS	34	1.511831	1.161640	14598.098359	0.026091	0.029229
RS	35	1.649158	1.161640	14037.596384	0.025089	0.027987
RS	36	1.798185	1.196678	12994.996537	0.023226	0.025883
RS	37	1.959908	1.196678	12282.565131	0.021952	0.024385
RS	38	2.135410	1.225782	11221.630339	0.020056	0.022271
RS	39	2.325865	1.225782	10390.143441	0.018570	0.020577
RS	40	2.532546	1.247042	9343.395120	0.016699	0.018511
RS	41	2.756837	1.247042	8437.934171	0.015081	0.016705
RS	42	3.000237	1.259746	7433.946930	0.013286	0.014737
RS	43	3.264374	1.259746	6512.516174	0.011640	0.012921
RS	44	3.551015	1.265644	5579.196016	0.009972	0.011095
RS	45	3.862078	1.265644	4710.973976	0.008420	0.009388
RS	46	4.199643	1.268682	3885.737203	0.006945	0.007769
RS	47	4.565969	1.268682	3140.352710	0.005613	0.006298
RS	48	4.963505	1.272226	2469.268544	0.004413	0.004975
RS	49	5.394911	1.272226	1895.734505	0.003388	0.003837
RS	50	5.863072	1.276881	1408.971217	0.002518	0.002871
RS	51	6.371120	1.276881	1018.804809	0.001821	0.002091
RS	52	6.922453	1.280491	710.088545	0.001269	0.001472
RS	53	7.520759	1.280491	478.419000	0.000855	0.001003
RS	54	8.170041	1.277551	310.054858	0.000554	0.000658
RS	55	8.874640	1.277551	191.708649	0.000343	0.000413
RS	56	9.639271	1.277551	112.996486	0.000202	0.000247
RS	57	10.469048	1.277551	63.233190	0.000113	0.000141
RS	58	11.369520	1.255834	33.830121	0.000060	0.000076
RS	59	12.346713	1.255834	16.606383	0.000030	0.000038
RS	60	13.407161	1.255834	7.620299	0.000014	0.000018
RS	61	14.557958	1.255834	3.250248	0.000006	0.000008
RS	62	15.806802	1.255834	1.280627	0.000002	0.000003
RS	63	17.162046	1.255834	0.676575	0.000001	0.000002
PA	4+25*2+4+6 0.161187862 0.032098885 17.162045773 0.209289051 0.415909276 0.870180291 1.467070022 1.894987308 2.000007338 1.905212620 1.706384589 1.475994430 1.281011402 1.148512460 1.076891816 1.052136869 1.059791531 1.087190952 1.123607174 1.161640214 1.196678492 1.225781807 1.247042495 1.259746447 1.265644258 1.268682041 1.272226014 1.276880732 1.280491159 1.277550545 1.255833962
//
IT	3849
RD	8
LK	-6739009.720268
QD	-1536.579197 -> -1517.112415
RI	0.0329969316
TR	0.160485	0.032047
MT	17.283554
MM	C_pi: 1.027540, n_recomb: 561580.167247
RS	0	0.000000	0.211418	21853.608660	0.038914	0.016191
RS	1	0.008532	0.211418	22744.372770	0.040501	0.023354
RS	2	0.017792	0.211418	23586.952088	0.042001	0.025161
RS	3	0.027842	0.211418	24366.005036	0.043388	0.028832
RS	4	0.038749	0.405583	13240.678537	0.023578	0.016655
RS	5	0.050587	0.405583	13942.467915	0.024827	0.018406
RS	6	0.063436	0.863397	6941.613323	0.012361	0.009648
RS	7	0.077380	0.863397	7409.804359	0.013195	0.010719
RS	8	0.092514	1.482443	4618.392724	0.008224	0.007083
RS	9	0.108939	1.482443	4956.222167	0.008825	0.007893
RS	10	0.126766	1.933854	4079.505770	0.007264	0.006827
RS	11	0.146113	1.933854	4383.038851	0.007805	0.007661
RS	12	0.167112	2.046211	4448.176194	0.007921	0.008139
RS	13	0.189902	2.046211	4773.771292	0.008501	0.009034
RS	14	0.214636	1.951654	5364.569860	0.009553	0.010372
RS	15	0.241481	1.951654	5741.941543	0.010225	0.011225
RS	16	0.270616	1.745188	6858.251266	0.012212	0.013492
RS	17	0.302237	1.745188	7307.954587	0.013013	0.014505
RS	18	0.336556	1.500284	9028.438768	0.016077	0.017991
RS	19	0.373803	1.500284	9554.301786	0.017013	0.019239
RS	20	0.414227	1.291684	11690.853930	0.020818	0.023595
RS	21	0.458101	1.291684	12255.833977	0.021824	0.024969
RS	22	0.505718	1.150178	14351.065074	0.025555	0.029265
RS	23	0.557398	1.150178	14875.570781	0.026489	0.030501
RS	24	0.613487	1.074178	16415.065056	0.029230	0.033627
RS	25	0.674362	1.074178	16810.689668	0.029935	0.034467
RS	26	0.740430	1.048336	17538.810258	0.031231	0.035883
RS	27	0.812136	1.048336	17746.527554	0.031601	0.036218
RS	28	0.889959	1.057065	17708.072770	0.031533	0.036045
RS	29	0.974422	1.057065	17708.032844	0.031533	0.035885
RS	30	1.066092	1.086834	17124.815404	0.030494	0.034610
RS	31	1.165582	1.086834	16922.567119	0.030134	0.034031
RS	32	1.273562	1.126181	16039.568808	0.028561	0.032183
RS	33	1.390754	1.126181	15649.286916	0.027867	0.031257
RS	34	1.517945	1.167247	14629.000341	0.026050	0.029172
RS	35	1.655988	1.167247	14068.221018	0.025051	0.027948
RS	36	1.805808	1.205181	12996.441863	0.023143	0.025791
RS	37	1.968412	1.205181	12288.179410	0.021881	0.024315
RS	38	2.144888	1.236871	11210.670091	0.019963	0.022172
RS	39	2.336422	1.236871	10386.810222	0.018496	0.020503
RS	40	2.544297	1.260231	9333.826551	0.016621	0.018427
RS	41	2.769908	1.260231	8437.587568	0.015025	0.016645
RS	42	3.014768	1.274417	7434.235617	0.013238	0.014681
RS	43	3.280520	1.274417	6521.304706	0.011612	0.012886
RS	44	3.568945	1.281349	5590.732643	0.009955	0.011068
RS	45	3.881979	1.281349	4728.516824	0.008420	0.009377
RS	46	4.221721	1.285422	3904.420328	0.006953	0.007765
RS	47	4.590450	1.285422	3162.038832	0.005631	0.006305
RS	48	4.990638	1.290319	2489.712373	0.004433	0.004985
RS	49	5.424971	1.290319	1916.606852	0.003413	0.003853
RS	50	5.896361	1.296548	1427.234748	0.002541	0.002887
RS	51	6.407970	1.296548	1035.669007	0.001844	0.002108
RS	52	6.963229	1.301491	724.014135	0.001289	0.001488
RS	53	7.565863	1.301491	489.999913	0.000873	0.001017
RS	54	8.219913	1.298921	319.015794	0.000568	0.000670
RS	55	8.929767	1.298921	198.305176	0.000353	0.000422
RS	56	9.700185	1.298921	117.554237	0.000209	0.000254
RS	57	10.536336	1.298921	66.187015	0.000118	0.000145
RS	58	11.443827	1.275003	35.678275	0.000064	0.000080
RS	59	12.428745	1.275003	17.618328	0.000031	0.000040
RS	60	13.497696	1.275003	8.136231	0.000014	0.000019
RS	61	14.657849	1.275003	3.493915	0.000006	0.000008
RS	62	15.916987	1.275003	1.386620	0.000002	0.000003
RS	63	17.283554	1.275003	0.740961	0.000001	0.000002
PA	4+25*2+4+6 0.160484638 0.032047121 17.283554397 0.211418116 0.405582702 0.863396634 1.482443410 1.933853871 2.046211121 1.951653922 1.745187582 1.500284285 1.291683891 1.150178421 1.074178471 1.048336005 1.057064674 1.086834284 1.126181050 1.167246923 1.205180742 1.236870909 1.260230931 1.274416594 1.281349300 1.285422349 1.290318584 1.296548263 1.301491035 1.298920704 1.275002531
//
IT	3475
RD	9
LK	-6738973.404994
QD	-1513.401610 -> -1498.823739
RI	0.0325332698
TR	0.159891	0.032016
MT	17.385097
MM	C_pi: 1.032557, n_recomb: 563738.768854
RS	0	0.000000	0.213937	21708.106543	0.038507	0.016139
RS	1	0.008542	0.213937	22605.067927	0.040098	0.023257
RS	2	0.017814	0.213937	23455.861520	0.041608	0.024973
RS	3	0.027877	0.213937	24245.287745	0.043008	0.028530
RS	4	0.038801	0.396499	13637.516900	0.024191	0.017038
RS	5	0.050657	0.396499	14350.952178	0.025457	0.018824
RS	6	0.063526	0.856405	7039.330397	0.012487	0.009710
RS	7	0.077495	0.856405	7513.548506	0.013328	0.010812
RS	8	0.092656	1.493089	4612.167268	0.008181	0.007035
RS	9	0.109113	1.493089	4950.296401	0.008781	0.007861
RS	10	0.126976	1.963488	4042.714366	0.007171	0.006749
RS	11	0.146364	1.963488	4344.501110	0.007707	0.007589
RS	12	0.167408	2.081901	4400.969515	0.007807	0.008053
RS	13	0.190250	2.081901	4724.362681	0.008380	0.008946
RS	14	0.215044	1.989630	5300.118935	0.009402	0.010259
RS	15	0.241955	1.989630	5674.836955	0.010066	0.011096
RS	16	0.271165	1.778807	6781.862045	0.012030	0.013346
RS	17	0.302870	1.778807	7229.448946	0.012824	0.014330
RS	18	0.337283	1.522114	8976.503502	0.015923	0.017861
RS	19	0.374635	1.522114	9503.056436	0.016857	0.019076
RS	20	0.415179	1.301662	11710.741247	0.020773	0.023555
RS	21	0.459186	1.301662	12279.840804	0.021783	0.024901
RS	22	0.506951	1.152158	14467.458152	0.025663	0.029359
RS	23	0.558797	1.152158	14996.553320	0.026602	0.030576
RS	24	0.615072	1.072222	16605.792176	0.029457	0.033823
RS	25	0.676154	1.072222	17002.327807	0.030160	0.034649
RS	26	0.742453	1.045339	17752.081399	0.031490	0.036100
RS	27	0.814415	1.045339	17955.709607	0.031851	0.036426
RS	28	0.892525	1.054905	17895.342530	0.031744	0.036210
RS	29	0.977306	1.054905	17888.280896	0.031732	0.036047
RS	30	1.069330	1.086621	17261.125591	0.030619	0.034692
RS	31	1.169215	1.086621	17052.096683	0.030248	0.034117
RS	32	1.277631	1.128366	16124.188037	0.028602	0.032189
RS	33	1.395309	1.128366	15729.569312	0.027902	0.031275
RS	34	1.523038	1.171902	14673.281110	0.026029	0.029127
RS	35	1.661679	1.171902	14111.544695	0.025032	0.027919
RS	36	1.812162	1.212206	13014.675613	0.023086	0.025720
RS	37	1.975499	1.212206	12308.848919	0.021834	0.024262
RS	38	2.152788	1.246046	11216.273188	0.019896	0.022094
RS	39	2.345222	1.246046	10397.520321	0.018444	0.020445
RS	40	2.554094	1.271182	9337.806043	0.016564	0.018360
RS	41	2.780807	1.271182	8447.939552	0.014986	0.016598
RS	42	3.026886	1.286652	7443.549022	0.013204	0.014636
RS	43	3.293985	1.286652	6536.476596	0.011595	0.012858
RS	44	3.583900	1.294539	5606.684630	0.009946	0.011047
RS	45	3.898580	1.294539	4748.493243	0.008423	0.009369
RS	46	4.240139	1.299652	3923.988957	0.006961	0.007762
RS	47	4.610875	1.299652	3183.489007	0.005647	0.006311
RS	48	5.013279	1.305970	2509.081841	0.004451	0.004992
RS	49	5.450056	1.305970	1936.061567	0.003434	0.003865
RS	50	5.924143	1.313874	1443.896978	0.002561	0.002899
RS	51	6.438727	1.313874	1051.072802	0.001864	0.002123
RS	52	6.997266	1.320255	736.659931	0.001307	0.001501
RS	53	7.603516	1.320255	500.603077	0.000888	0.001030
RS	54	8.261552	1.318180	327.252866	0.000581	0.000681
RS	55	8.975798	1.318180	204.431113	0.000363	0.000431
RS	56	9.751054	1.318180	121.827795	0.000216	0.000261
RS	57	10.592533	1.318180	68.982719	0.000122	0.000150
RS	58	11.505892	1.292196	37.446149	0.000066	0.000082
RS	59	12.497270	1.292196	18.594636	0.000033	0.000042
RS	60	13.573331	1.292196	8.638377	0.000015	0.000020
RS	61	14.741310	1.292196	3.733226	0.000007	0.000009
RS	62	16.009058	1.292196	1.491698	0.000003	0.000003
RS	63	17.385097	1.292196	0.805749	0.000001	0.000002
PA	4+25*2+4+6 0.159891119 0.032016008 17.385097192 0.213936501 0.396499429 0.856404945 1.493089084 1.963487549 2.081900623 1.989629777 1.778807262 1.522113735 1.301661842 1.152158318 1.072221836 1.045338692 1.054905333 1.086620768 1.128365586 1.171902214 1.212205568 1.246045620 1.271182187 1.286651808 1.294538543 1.299652297 1.305969869 1.313873887 1.320255475 1.318179664 1.292195959
//
IT	5092
RD	10
LK	-6738946.029241
QD	-1495.445234 -> -1484.241592
RI	0.0319866179
TR	0.159383	0.032000
MT	17.470882
MM	C_pi: 1.037112, n_recomb: 565908.090854
RS	0	0.000000	0.216601	21548.251084	0.038077	0.016096
RS	1	0.008550	0.216601	22450.895274	0.039672	0.023166
RS	2	0.017832	0.216601	23309.497849	0.041190	0.024786
RS	3	0.027907	0.216601	24109.027848	0.042602	0.028218
RS	4	0.038844	0.388562	14010.809724	0.024758	0.017401
RS	5	0.050716	0.388562	14734.910019	0.026038	0.019208
RS	6	0.063602	0.849847	7135.125241	0.012608	0.009772
RS	7	0.077591	0.849847	7615.195876	0.013457	0.010899
RS	8	0.092776	1.500798	4615.007646	0.008155	0.006998
RS	9	0.109259	1.500798	4953.930358	0.008754	0.007839
RS	10	0.127152	1.986275	4020.507899	0.007105	0.006689
RS	11	0.146574	1.986275	4321.405374	0.007636	0.007535
RS	12	0.167658	2.109258	4371.774181	0.007725	0.007990
RS	13	0.190544	2.109258	4693.981627	0.008295	0.008883
RS	14	0.215386	2.020572	5254.759380	0.009286	0.010169
RS	15	0.242353	2.020572	5627.761337	0.009945	0.010996
RS	16	0.271626	1.807996	6721.939877	0.011878	0.013218
RS	17	0.303402	1.807996	7167.987577	0.012666	0.014181
RS	18	0.337895	1.541771	8933.941076	0.015787	0.017740
RS	19	0.375337	1.541771	9461.248436	0.016719	0.018928
RS	20	0.415980	1.310973	11729.355853	0.020727	0.023508
RS	21	0.460099	1.310973	12302.300711	0.021739	0.024830
RS	22	0.507990	1.154325	14572.301270	0.025750	0.029429
RS	23	0.559975	1.154325	15105.825711	0.026693	0.030629
RS	24	0.616406	1.070848	16778.755459	0.029649	0.033983
RS	25	0.677662	1.070848	17176.533194	0.030352	0.034798
RS	26	0.744156	1.042990	17947.181775	0.031714	0.036281
RS	27	0.816335	1.042990	18147.601006	0.032068	0.036600
RS	28	0.894686	1.053230	18069.056870	0.031929	0.036348
RS	29	0.979736	1.053230	18056.136565	0.031906	0.036183
RS	30	1.072059	1.086562	17391.399177	0.030732	0.034760
RS	31	1.172275	1.086562	17176.587925	0.030352	0.034189
RS	32	1.281060	1.130282	16210.524743	0.028645	0.032196
RS	33	1.399147	1.130282	15811.990970	0.027941	0.031290
RS	34	1.527331	1.175832	14725.252249	0.026021	0.029092
RS	35	1.666475	1.175832	14162.168056	0.025026	0.027896
RS	36	1.817517	1.218068	13043.791030	0.023049	0.025663
RS	37	1.981473	1.218068	12339.182464	0.021804	0.024220
RS	38	2.159449	1.253688	11233.046690	0.019850	0.022033
RS	39	2.352642	1.253688	10417.559719	0.018409	0.020400
RS	40	2.562354	1.280326	9350.966368	0.016524	0.018308
RS	41	2.789997	1.280326	8465.366580	0.014959	0.016561
RS	42	3.037105	1.296907	7458.813740	0.013180	0.014600
RS	43	3.305342	1.296907	6555.644905	0.011584	0.012836
RS	44	3.596514	1.305670	5625.247235	0.009940	0.011030
RS	45	3.912582	1.305670	4769.622461	0.008428	0.009363
RS	46	4.255676	1.311827	3943.589433	0.006969	0.007759
RS	47	4.628107	1.311827	3204.182277	0.005662	0.006316
RS	48	5.032381	1.319621	2527.118502	0.004466	0.004998
RS	49	5.471223	1.319621	1953.996550	0.003453	0.003876
RS	50	5.947588	1.329280	1458.967997	0.002578	0.002910
RS	51	6.464684	1.329280	1065.065301	0.001882	0.002136
RS	52	7.025994	1.337193	748.092506	0.001322	0.001512
RS	53	7.635299	1.337193	510.285601	0.000902	0.001041
RS	54	8.296702	1.335716	334.811752	0.000592	0.000691
RS	55	9.014659	1.335716	210.114961	0.000371	0.000439
RS	56	9.794003	1.335716	125.833063	0.000222	0.000266
RS	57	10.639985	1.335716	71.628063	0.000127	0.000154
RS	58	11.558303	1.307785	39.136784	0.000069	0.000085
RS	59	12.555141	1.307785	19.536204	0.000035	0.000043
RS	60	13.637213	1.307785	9.126822	0.000016	0.000020
RS	61	14.811807	1.307785	3.968056	0.000007	0.000009
RS	62	16.086834	1.307785	1.595745	0.000003	0.000004
RS	63	17.470882	1.307785	0.870830	0.000002	0.000002
PA	4+25*2+4+6 0.159383347 0.032000100 17.470881703 0.216601409 0.388562358 0.849846592 1.500798191 1.986274572 2.109257713 2.020571638 1.807996417 1.541770587 1.310973294 1.154325120 1.070848040 1.042990028 1.053229780 1.086562218 1.130281570 1.175832301 1.218068472 1.253688311 1.280325913 1.296907388 1.305670027 1.311826669 1.319620842 1.329279618 1.337193119 1.335716405 1.307784908
//
IT	3925
RD	11
LK	-6738924.867634
QD	-1481.051508 -> -1472.240753
RI	0.0314160688
TR	0.158943	0.031995
MT	17.544267
MM	C_pi: 1.041242, n_recomb: 568039.515993
RS	0	0.000000	0.219268	21387.770572	0.037652	0.016061
RS	1	0.008558	0.219268	22295.527548	0.039250	0.023083
RS	2	0.017848	0.219268	23161.335231	0.040774	0.024607
RS	3	0.027933	0.219268	23970.340472	0.042198	0.027916
RS	4	0.038881	0.381660	14357.557706	0.025276	0.017739
RS	5	0.050765	0.381660	15091.328116	0.026567	0.019558
RS	6	0.063667	0.844070	7224.697437	0.012719	0.009828
RS	7	0.077673	0.844070	7710.231844	0.013573	0.010975
RS	8	0.092878	1.506770	4622.480107	0.008138	0.006970
RS	9	0.109384	1.506770	4962.427310	0.008736	0.007822
RS	10	0.127302	2.003954	4008.228935	0.007056	0.006644
RS	11	0.146754	2.003954	4308.815016	0.007585	0.007495
RS	12	0.167870	2.129936	4355.787967	0.007668	0.007944
RS	13	0.190794	2.129936	4677.555545	0.008235	0.008839
RS	14	0.215679	2.045675	5223.781191	0.009196	0.010098
RS	15	0.242693	2.045675	5595.775306	0.009851	0.010918
RS	16	0.272020	1.833391	6674.700325	0.011750	0.013107
RS	17	0.303856	1.833391	7119.648750	0.012534	0.014053
RS	18	0.338416	1.559518	8898.551266	0.015665	0.017627
RS	19	0.375934	1.559518	9426.632179	0.016595	0.018794
RS	20	0.416663	1.319645	11746.391908	0.020679	0.023457
RS	21	0.460877	1.319645	12322.898100	0.021694	0.024759
RS	22	0.508875	1.156586	14666.583433	0.025820	0.029480
RS	23	0.560980	1.156586	15204.328201	0.026766	0.030666
RS	24	0.617545	1.069919	16935.348839	0.029814	0.034117
RS	25	0.678950	1.069919	17334.579992	0.030517	0.034921
RS	26	0.745609	1.041164	18124.994571	0.031908	0.036433
RS	27	0.817973	1.041164	18322.910244	0.032256	0.036745
RS	28	0.896530	1.051959	18229.045850	0.032091	0.036463
RS	29	0.981810	1.051959	18211.243838	0.032060	0.036296
RS	30	1.074387	1.086659	17514.035911	0.030832	0.034816
RS	31	1.174887	1.086659	17294.322557	0.030446	0.034248
RS	32	1.283987	1.132017	16295.700751	0.028688	0.032201
RS	33	1.402424	1.132017	15893.690300	0.027980	0.031304
RS	34	1.530995	1.179208	14781.234486	0.026021	0.029065
RS	35	1.670570	1.179208	14216.594863	0.025027	0.027880
RS	36	1.822089	1.223017	13079.803629	0.023026	0.025620
RS	37	1.986574	1.223017	12375.553208	0.021786	0.024189
RS	38	2.165136	1.260104	11257.303246	0.019818	0.021986
RS	39	2.358978	1.260104	10443.720747	0.018386	0.020365
RS	40	2.569408	1.288011	9370.295444	0.016496	0.018267
RS	41	2.797847	1.288011	8487.390511	0.014942	0.016533
RS	42	3.045834	1.305555	7477.931931	0.013164	0.014573
RS	43	3.315043	1.305555	6577.204546	0.011579	0.012820
RS	44	3.607290	1.315123	5645.212847	0.009938	0.011017
RS	45	3.924546	1.315123	4791.076104	0.008434	0.009359
RS	46	4.268952	1.322321	3962.705443	0.006976	0.007756
RS	47	4.642831	1.322321	3223.835436	0.005675	0.006320
RS	48	5.048705	1.331629	2543.733211	0.004478	0.005002
RS	49	5.489312	1.331629	1970.418195	0.003469	0.003885
RS	50	5.967625	1.343115	1472.514744	0.002592	0.002918
RS	51	6.486871	1.343115	1077.730204	0.001897	0.002146
RS	52	7.050551	1.352644	758.397924	0.001335	0.001522
RS	53	7.662469	1.352644	519.116781	0.000914	0.001051
RS	54	8.326753	1.351864	341.744029	0.000602	0.000699
RS	55	9.047884	1.351864	215.390284	0.000379	0.000446
RS	56	9.830726	1.351864	129.590048	0.000228	0.000272
RS	57	10.680561	1.351864	74.133906	0.000131	0.000158
RS	58	11.603123	1.322120	40.754723	0.000072	0.000088
RS	59	12.604633	1.322120	20.445357	0.000036	0.000045
RS	60	13.691849	1.322120	9.602662	0.000017	0.000021
RS	61	14.872106	1.322120	4.198887	0.000007	0.000009
RS	62	16.153364	1.322120	1.698958	0.000003	0.000004
RS	63	17.544267	1.322120	0.936322	0.000002	0.000002
PA	4+25*2+4+6 0.158942567 0.031995218 17.544267417 0.219267572 0.381659530 0.844069513 1.506770176 2.003953692 2.129936395 2.045675204 1.833391020 1.559517676 1.319644970 1.156586266 1.069918711 1.041163808 1.051959166 1.086658587 1.132017022 1.179207598 1.223017062 1.260103956 1.288010975 1.305555284 1.315123464 1.322321147 1.331629340 1.343115294 1.352644009 1.351863581 1.322120157
//
IT	4043
RD	12
LK	-6738908.135337
QD	-1469.143824 -> -1462.070533
RI	0.0308567972
TR	0.158556	0.031998
MT	17.607680
MM	C_pi: 1.044985, n_recomb: 570104.361156
RS	0	0.000000	0.221842	21234.926301	0.037247	0.016031
RS	1	0.008564	0.221842	22147.242551	0.038848	0.023008
RS	2	0.017861	0.221842	23019.586000	0.040378	0.024440
RS	3	0.027954	0.221842	23837.279267	0.041812	0.027631
RS	4	0.038912	0.375679	14676.433363	0.025743	0.018049
RS	5	0.050808	0.375679	15418.914453	0.027046	0.019874
RS	6	0.063723	0.839234	7305.617107	0.012815	0.009877
RS	7	0.077744	0.839234	7796.110342	0.013675	0.011040
RS	8	0.092966	1.511810	4631.729150	0.008124	0.006945
RS	9	0.109491	1.511810	4972.762457	0.008723	0.007807
RS	10	0.127432	2.017850	4002.646420	0.007021	0.006609
RS	11	0.146909	2.017850	4303.303612	0.007548	0.007464
RS	12	0.168053	2.145315	4349.494953	0.007629	0.007913
RS	13	0.191009	2.145315	4671.367388	0.008194	0.008811
RS	14	0.215930	2.065918	5203.809827	0.009128	0.010043
RS	15	0.242986	2.065918	5575.337593	0.009780	0.010858
RS	16	0.272359	1.855511	6637.433747	0.011642	0.013011
RS	17	0.304247	1.855511	7081.625024	0.012422	0.013943
RS	18	0.338866	1.575573	8868.806106	0.015556	0.017523
RS	19	0.376450	1.575573	9397.654288	0.016484	0.018671
RS	20	0.417252	1.327701	11761.857950	0.020631	0.023403
RS	21	0.461548	1.327701	12341.648248	0.021648	0.024688
RS	22	0.509638	1.158867	14751.470419	0.025875	0.029518
RS	23	0.561847	1.158867	15293.201461	0.026825	0.030691
RS	24	0.618526	1.069320	17077.178922	0.029954	0.034228
RS	25	0.680059	1.069320	17477.985485	0.030658	0.035023
RS	26	0.746862	1.039754	18286.775836	0.032076	0.036562
RS	27	0.819386	1.039754	18482.751911	0.032420	0.036868
RS	28	0.898120	1.051025	18375.687368	0.032232	0.036560
RS	29	0.983598	1.051025	18353.828742	0.032194	0.036390
RS	30	1.076395	1.086896	17628.360392	0.030921	0.034863
RS	31	1.177139	1.086896	17404.514577	0.030529	0.034298
RS	32	1.286511	1.133625	16378.012965	0.028728	0.032206
RS	33	1.405249	1.133625	15972.952462	0.028018	0.031315
RS	34	1.534156	1.182152	14838.765370	0.026028	0.029044
RS	35	1.674102	1.182152	14272.488461	0.025035	0.027867
RS	36	1.826033	1.227234	13120.000083	0.023013	0.025586
RS	37	1.990975	1.227234	12415.499649	0.021778	0.024165
RS	38	2.170043	1.265531	11286.432483	0.019797	0.021949
RS	39	2.364445	1.265531	10473.752631	0.018372	0.020339
RS	40	2.575496	1.294504	9393.732500	0.016477	0.018235
RS	41	2.804620	1.294504	8512.334316	0.014931	0.016512
RS	42	3.053366	1.312881	7499.495816	0.013155	0.014551
RS	43	3.323415	1.312881	6600.099733	0.011577	0.012808
RS	44	3.616590	1.323190	5665.806158	0.009938	0.011007
RS	45	3.934872	1.323190	4812.347244	0.008441	0.009356
RS	46	4.280411	1.331418	3981.064892	0.006983	0.007754
RS	47	4.655541	1.331418	3242.329844	0.005687	0.006324
RS	48	5.062797	1.342273	2558.920671	0.004489	0.005005
RS	49	5.504930	1.342273	1985.384464	0.003482	0.003893
RS	50	5.984926	1.355648	1484.637340	0.002604	0.002925
RS	51	6.506028	1.355648	1089.168893	0.001910	0.002156
RS	52	7.071756	1.366858	767.674500	0.001347	0.001531
RS	53	7.685932	1.366858	527.170971	0.000925	0.001060
RS	54	8.352705	1.366854	348.104800	0.000611	0.000707
RS	55	9.076579	1.366854	220.291133	0.000386	0.000453
RS	56	9.862445	1.366854	133.118103	0.000233	0.000277
RS	57	10.715610	1.366854	76.510234	0.000134	0.000161
RS	58	11.641839	1.335410	42.304689	0.000074	0.000090
RS	59	12.647389	1.335410	21.323846	0.000037	0.000046
RS	60	13.739052	1.335410	10.066396	0.000018	0.000022
RS	61	14.924203	1.335410	4.425784	0.000008	0.000010
RS	62	16.210849	1.335410	1.801300	0.000003	0.000004
RS	63	17.607680	1.335410	1.002162	0.000002	0.000002
PA	4+25*2+4+6 0.158555528 0.031998437 17.607679867 0.221842132 0.375678811 0.839234074 1.511810342 2.017850395 2.145315107 2.065917825 1.855510761 1.575572776 1.327701331 1.158867284 1.069320401 1.039753846 1.051025162 1.086895904 1.133624510 1.182151748 1.227234328 1.265530963 1.294504073 1.312880525 1.323190475 1.331418460 1.342273348 1.355647726 1.366857512 1.366853869 1.335409669
//
IT	4082
RD	13
LK	-6738894.638024
QD	-1459.010910 -> -1453.225182
RI	0.0303259027
TR	0.158211	0.032007
MT	17.663274
MM	C_pi: 1.048391, n_recomb: 572086.970822
RS	0	0.000000	0.224277	21093.606146	0.036871	0.016005
RS	1	0.008569	0.224277	22009.987120	0.038473	0.022940
RS	2	0.017873	0.224277	22888.220503	0.040008	0.024287
RS	3	0.027974	0.224277	23713.796411	0.041451	0.027370
RS	4	0.038940	0.370499	14968.056502	0.026164	0.018332
RS	5	0.050846	0.370499	15718.371456	0.027475	0.020158
RS	6	0.063772	0.835375	7376.882730	0.012895	0.009917
RS	7	0.077806	0.835375	7871.789531	0.013760	0.011093
RS	8	0.093043	1.516415	4641.093287	0.008113	0.006924
RS	9	0.109585	1.516415	4983.178559	0.008711	0.007793
RS	10	0.127545	2.028931	4001.606300	0.006995	0.006581
RS	11	0.147044	2.028931	4302.588185	0.007521	0.007441
RS	12	0.168213	2.156425	4350.534144	0.007605	0.007893
RS	13	0.191197	2.156425	4672.922223	0.008168	0.008794
RS	14	0.216151	2.082087	5192.461789	0.009076	0.010001
RS	15	0.243242	2.082087	5563.948137	0.009726	0.010813
RS	16	0.272655	1.874831	6608.061399	0.011551	0.012927
RS	17	0.304589	1.874831	7051.764436	0.012326	0.013848
RS	18	0.339259	1.590129	8843.661764	0.015459	0.017427
RS	19	0.376900	1.590129	9373.262372	0.016384	0.018560
RS	20	0.417767	1.335188	11775.872137	0.020584	0.023349
RS	21	0.462135	1.335188	12358.688739	0.021603	0.024620
RS	22	0.510306	1.161130	14828.087057	0.025919	0.029544
RS	23	0.562605	1.161130	15373.567247	0.026873	0.030707
RS	24	0.619385	1.068978	17205.848222	0.030076	0.034321
RS	25	0.681030	1.068978	17608.294498	0.030779	0.035108
RS	26	0.747958	1.038684	18433.994247	0.032222	0.036672
RS	27	0.820622	1.038684	18628.484581	0.032562	0.036971
RS	28	0.899512	1.050379	18509.783464	0.032355	0.036642
RS	29	0.985162	1.050379	18484.566330	0.032311	0.036470
RS	30	1.078152	1.087271	17734.252750	0.030999	0.034901
RS	31	1.179111	1.087271	17506.951407	0.030602	0.034338
RS	32	1.288721	1.135153	16456.518562	0.028766	0.032210
RS	33	1.407723	1.135153	16048.814021	0.028053	0.031324
RS	34	1.536923	1.184771	14896.263865	0.026038	0.029027
RS	35	1.677195	1.184771	14328.351277	0.025046	0.027859
RS	36	1.829486	1.230879	13162.511920	0.023008	0.025560
RS	37	1.994828	1.230879	12457.340287	0.021775	0.024148
RS	38	2.174339	1.270167	11318.676037	0.019785	0.021921
RS	39	2.369232	1.270167	10506.150330	0.018365	0.020320
RS	40	2.580826	1.300036	9419.831012	0.016466	0.018211
RS	41	2.810552	1.300036	8539.038279	0.014926	0.016496
RS	42	3.059963	1.319131	7522.529721	0.013149	0.014535
RS	43	3.330747	1.319131	6623.618914	0.011578	0.012800
RS	44	3.624736	1.330125	5686.523209	0.009940	0.010999
RS	45	3.943916	1.330125	4833.129872	0.008448	0.009355
RS	46	4.290448	1.339371	3998.520753	0.006989	0.007752
RS	47	4.666675	1.339371	3259.633112	0.005698	0.006327
RS	48	5.075142	1.351797	2572.739873	0.004497	0.005007
RS	49	5.518612	1.351797	1998.992057	0.003494	0.003899
RS	50	6.000083	1.367106	1495.460500	0.002614	0.002930
RS	51	6.522812	1.367106	1099.494365	0.001922	0.002164
RS	52	7.090335	1.380058	776.019021	0.001356	0.001538
RS	53	7.706491	1.380058	534.521274	0.000934	0.001068
RS	54	8.375446	1.380905	353.946866	0.000619	0.000714
RS	55	9.101726	1.380905	224.851265	0.000393	0.000459
RS	56	9.890242	1.380905	136.437251	0.000238	0.000282
RS	57	10.746328	1.380905	78.767988	0.000138	0.000165
RS	58	11.675773	1.347840	43.792504	0.000077	0.000093
RS	59	12.684865	1.347840	22.174058	0.000039	0.000048
RS	60	13.780428	1.347840	10.518858	0.000018	0.000023
RS	61	14.969873	1.347840	4.648974	0.000008	0.000010
RS	62	16.261243	1.347840	1.902803	0.000003	0.000004
RS	63	17.663274	1.347840	1.068321	0.000002	0.000002
PA	4+25*2+4+6 0.158210683 0.032007256 17.663273955 0.224277406 0.370499047 0.835374557 1.516415370 2.028931410 2.156424517 2.082086868 1.874831183 1.590129428 1.335187707 1.161129591 1.068978264 1.038683924 1.050378656 1.087271133 1.135152657 1.184770670 1.230879482 1.270167286 1.300035717 1.319131437 1.330125206 1.339371157 1.351796589 1.367106224 1.380058431 1.380904982 1.347840353
//
IT	3829
RD	14
LK	-6738883.547462
QD	-1450.170191 -> -1445.356513
RI	0.0298334560
TR	0.157901	0.032020
MT	17.712327
MM	C_pi: 1.051490, n_recomb: 573978.838333
RS	0	0.000000	0.226543	20965.921622	0.036527	0.015983
RS	1	0.008574	0.226543	21885.933444	0.038130	0.022880
RS	2	0.017883	0.226543	22769.455051	0.039670	0.024148
RS	3	0.027990	0.226543	23602.132026	0.041120	0.027134
RS	4	0.038964	0.366014	15233.483776	0.026540	0.018587
RS	5	0.050879	0.366014	15990.834522	0.027860	0.020414
RS	6	0.063815	0.832452	7438.290359	0.012959	0.009949
RS	7	0.077861	0.832452	7937.061309	0.013828	0.011135
RS	8	0.093110	1.520893	4649.545308	0.008101	0.006903
RS	9	0.109668	1.520893	4992.588564	0.008698	0.007779
RS	10	0.127645	2.037896	4003.601834	0.006975	0.006560
RS	11	0.147163	2.037896	4305.070385	0.007500	0.007423
RS	12	0.168354	2.164122	4357.052705	0.007591	0.007882
RS	13	0.191363	2.164122	4680.259214	0.008154	0.008787
RS	14	0.216344	2.094854	5187.838897	0.009038	0.009970
RS	15	0.243468	2.094854	5559.612258	0.009686	0.010781
RS	16	0.272916	1.891723	6585.031466	0.011473	0.012854
RS	17	0.304890	1.891723	7028.458318	0.012245	0.013766
RS	18	0.339605	1.603353	8822.237661	0.015370	0.017338
RS	19	0.377297	1.603353	9352.565608	0.016294	0.018459
RS	20	0.418220	1.342140	11788.518431	0.020538	0.023296
RS	21	0.462652	1.342140	12374.119642	0.021558	0.024554
RS	22	0.510894	1.163332	14897.457278	0.025955	0.029563
RS	23	0.563272	1.163332	15446.448665	0.026911	0.030717
RS	24	0.620141	1.068822	17322.801113	0.030180	0.034400
RS	25	0.681885	1.068822	17726.904417	0.030884	0.035180
RS	26	0.748924	1.037880	18568.052438	0.032350	0.036765
RS	27	0.821711	1.037880	18761.416693	0.032687	0.037060
RS	28	0.900738	1.049962	18632.258223	0.032462	0.036711
RS	29	0.986541	1.049962	18604.266185	0.032413	0.036537
RS	30	1.079700	1.087758	17831.921365	0.031067	0.034933
RS	31	1.180848	1.087758	17601.748156	0.030666	0.034371
RS	32	1.290667	1.136620	16530.666871	0.028800	0.032212
RS	33	1.409903	1.136620	16120.696294	0.028086	0.031331
RS	34	1.539361	1.187123	14952.694850	0.026051	0.029014
RS	35	1.679920	1.187123	14383.195236	0.025059	0.027852
RS	36	1.832529	1.234054	13206.030930	0.023008	0.025541
RS	37	1.998224	1.234054	12499.897081	0.021778	0.024136
RS	38	2.178125	1.274147	11352.757214	0.019779	0.021901
RS	39	2.373451	1.274147	10539.825174	0.018363	0.020307
RS	40	2.585524	1.304766	9447.540657	0.016460	0.018193
RS	41	2.815780	1.304766	8566.666767	0.014925	0.016486
RS	42	3.065778	1.324479	7546.346911	0.013147	0.014524
RS	43	3.337211	1.324479	6647.269706	0.011581	0.012794
RS	44	3.631916	1.336102	5707.028014	0.009943	0.010994
RS	45	3.951890	1.336102	4853.232111	0.008455	0.009355
RS	46	4.299298	1.346349	4015.006841	0.006995	0.007751
RS	47	4.676492	1.346349	3275.756925	0.005707	0.006330
RS	48	5.086027	1.360361	2585.266654	0.004504	0.005008
RS	49	5.530676	1.360361	2011.338250	0.003504	0.003904
RS	50	6.013448	1.377643	1505.095377	0.002622	0.002934
RS	51	6.537613	1.377643	1108.805490	0.001932	0.002171
RS	52	7.106721	1.392391	783.517652	0.001365	0.001544
RS	53	7.724623	1.392391	541.231575	0.000943	0.001075
RS	54	8.395504	1.394155	359.315713	0.000626	0.000721
RS	55	9.123906	1.394155	229.099514	0.000399	0.000464
RS	56	9.914761	1.394155	139.564476	0.000243	0.000286
RS	57	10.773423	1.394155	80.916396	0.000141	0.000168
RS	58	11.705708	1.359548	45.222593	0.000079	0.000095
RS	59	12.717926	1.359548	22.998025	0.000040	0.000049
RS	60	13.816931	1.359548	10.960899	0.000019	0.000024
RS	61	15.010165	1.359548	4.868778	0.000008	0.000011
RS	62	16.305706	1.359548	2.003578	0.000003	0.000004
RS	63	17.712327	1.359548	1.134851	0.000002	0.000003
PA	4+25*2+4+6 0.157901301 0.032020244 17.712326626 0.226543117 0.366013807 0.832451555 1.520892701 2.037895986 2.164122097 2.094854487 1.891723108 1.603353008 1.342140112 1.163332089 1.068822287 1.037879585 1.049961940 1.087758478 1.136619534 1.187123091 1.234053594 1.274147098 1.304765595 1.324479287 1.336102408 1.346348858 1.360360570 1.377643326 1.392390534 1.394155309 1.359548024
//
IT	3994
RD	15
LK	-6738874.284943
QD	-1442.299981 -> -1438.232536
RI	0.0293838521
TR	0.157620	0.032036
MT	17.756228
MM	C_pi: 1.054322, n_recomb: 575775.638756
RS	0	0.000000	0.228626	20852.547849	0.036216	0.015963
RS	1	0.008578	0.228626	21775.824505	0.037820	0.022826
RS	2	0.017892	0.228626	22664.098448	0.039363	0.024025
RS	3	0.028005	0.228626	23503.156674	0.040820	0.026922
RS	4	0.038986	0.362121	15474.621843	0.026876	0.018818
RS	5	0.050908	0.362121	16238.300438	0.028202	0.020643
RS	6	0.063854	0.830391	7490.165693	0.013009	0.009973
RS	7	0.077909	0.830391	7992.275246	0.013881	0.011166
RS	8	0.093171	1.525435	4656.494184	0.008087	0.006884
RS	9	0.109741	1.525435	5000.369498	0.008685	0.007763
RS	10	0.127734	2.045275	4007.568899	0.006960	0.006543
RS	11	0.147269	2.045275	4309.622928	0.007485	0.007409
RS	12	0.168480	2.169092	4367.688933	0.007586	0.007879
RS	13	0.191511	2.169092	4691.938497	0.008149	0.008787
RS	14	0.216517	2.104804	5188.455804	0.009011	0.009948
RS	15	0.243669	2.104804	5560.769988	0.009658	0.010758
RS	16	0.273150	1.906545	6567.038460	0.011406	0.012790
RS	17	0.305159	1.906545	7010.354121	0.012175	0.013695
RS	18	0.339915	1.615421	8803.741723	0.015290	0.017256
RS	19	0.377652	1.615421	9334.764561	0.016213	0.018366
RS	20	0.418626	1.348610	11799.868081	0.020494	0.023243
RS	21	0.463114	1.348610	12388.032277	0.021515	0.024492
RS	22	0.511419	1.165467	14960.368027	0.025983	0.029576
RS	23	0.563868	1.165467	15512.642587	0.026942	0.030722
RS	24	0.620816	1.068810	17429.337932	0.030271	0.034467
RS	25	0.682650	1.068810	17835.085390	0.030976	0.035241
RS	26	0.749787	1.037297	18690.200139	0.032461	0.036846
RS	27	0.822683	1.037297	18882.729288	0.032795	0.037136
RS	28	0.901833	1.049746	18743.960792	0.032554	0.036769
RS	29	0.987773	1.049746	18713.692977	0.032502	0.036593
RS	30	1.081084	1.088353	17921.677571	0.031126	0.034957
RS	31	1.182400	1.088353	17689.144143	0.030722	0.034398
RS	32	1.292407	1.138054	16600.183906	0.028831	0.032214
RS	33	1.411851	1.138054	16188.299761	0.028116	0.031337
RS	34	1.541540	1.189276	15007.316397	0.026065	0.029005
RS	35	1.682355	1.189276	14436.320702	0.025073	0.027848
RS	36	1.835250	1.236857	13249.624553	0.023012	0.025527
RS	37	2.001259	1.236857	12542.338233	0.021783	0.024128
RS	38	2.181510	1.277603	11387.723538	0.019778	0.021886
RS	39	2.377223	1.277603	10573.976317	0.018365	0.020298
RS	40	2.589724	1.308846	9476.097784	0.016458	0.018180
RS	41	2.820455	1.308846	8594.623378	0.014927	0.016478
RS	42	3.070977	1.329090	7570.449099	0.013148	0.014516
RS	43	3.342991	1.329090	6670.707570	0.011586	0.012791
RS	44	3.638338	1.341291	5727.097515	0.009947	0.010990
RS	45	3.959020	1.341291	4872.542589	0.008463	0.009355
RS	46	4.307212	1.352523	4030.492384	0.007000	0.007749
RS	47	4.685272	1.352523	3290.735269	0.005715	0.006333
RS	48	5.095763	1.368130	2596.588708	0.004510	0.005009
RS	49	5.541467	1.368130	2022.525855	0.003513	0.003909
RS	50	6.025404	1.387418	1513.651699	0.002629	0.002937
RS	51	6.550854	1.387418	1117.199509	0.001940	0.002177
RS	52	7.121378	1.404007	790.254160	0.001373	0.001550
RS	53	7.740844	1.404007	547.364731	0.000951	0.001081
RS	54	8.413448	1.406748	364.257812	0.000633	0.000726
RS	55	9.143750	1.406748	233.065394	0.000405	0.000470
RS	56	9.936698	1.406748	142.517258	0.000248	0.000290
RS	57	10.797668	1.406748	82.965036	0.000144	0.000171
RS	58	11.732493	1.370669	46.599708	0.000081	0.000097
RS	59	12.747510	1.370669	23.797917	0.000041	0.000050
RS	60	13.849597	1.370669	11.393416	0.000020	0.000024
RS	61	15.046223	1.370669	5.085530	0.000009	0.000011
RS	62	16.345498	1.370669	2.103736	0.000004	0.000005
RS	63	17.756228	1.370669	1.201800	0.000002	0.000003
PA	4+25*2+4+6 0.157620146 0.032035879 17.756228391 0.228625931 0.362120611 0.830391417 1.525435468 2.045275293 2.169092019 2.104804075 1.906544591 1.615420862 1.348610413 1.165466721 1.068810055 1.037296593 1.049745655 1.088352630 1.138053620 1.189276400 1.236856935 1.277602599 1.308846347 1.329089682 1.341291136 1.352522948 1.368129534 1.387418088 1.404006890 1.406747501 1.370669400
//
IT	4191
RD	16
LK	-6738866.430046
QD	-1435.176082 -> -1431.691149
RI	0.0289763888
TR	0.157363	0.032053
MT	17.795718
MM	C_pi: 1.056914, n_recomb: 577478.404651
RS	0	0.000000	0.230528	20752.890750	0.035937	0.015946
RS	1	0.008582	0.230528	21679.122309	0.037541	0.022778
RS	2	0.017901	0.230528	22571.678762	0.039087	0.023914
RS	3	0.028019	0.230528	23416.474349	0.040550	0.026734
RS	4	0.039005	0.358730	15693.617512	0.027176	0.019026
RS	5	0.050935	0.358730	16463.000017	0.028508	0.020850
RS	6	0.063888	0.829093	7533.250011	0.013045	0.009988
RS	7	0.077953	0.829093	8038.214198	0.013920	0.011188
RS	8	0.093225	1.530141	4661.684973	0.008072	0.006864
RS	9	0.109808	1.530141	5006.253327	0.008669	0.007747
RS	10	0.127813	2.051439	4012.808315	0.006949	0.006529
RS	11	0.147364	2.051439	4315.504771	0.007473	0.007398
RS	12	0.168593	2.171849	4381.475596	0.007587	0.007881
RS	13	0.191644	2.171849	4706.936479	0.008151	0.008793
RS	14	0.216673	2.112394	5193.218247	0.008993	0.009933
RS	15	0.243850	2.112394	5566.270985	0.009639	0.010744
RS	16	0.273359	1.919577	6553.122181	0.011348	0.012734
RS	17	0.305401	1.919577	6996.456486	0.012116	0.013634
RS	18	0.340192	1.626471	8787.607042	0.015217	0.017181
RS	19	0.377970	1.626471	9319.288358	0.016138	0.018281
RS	20	0.418989	1.354636	11810.056331	0.020451	0.023192
RS	21	0.463529	1.354636	12400.581296	0.021474	0.024432
RS	22	0.511891	1.167514	15017.668399	0.026006	0.029585
RS	23	0.564404	1.167514	15573.009259	0.026967	0.030723
RS	24	0.621423	1.068900	17526.687669	0.030350	0.034526
RS	25	0.683336	1.068900	17934.044630	0.031056	0.035294
RS	26	0.750562	1.036885	18801.755719	0.032558	0.036916
RS	27	0.823557	1.036885	18993.679284	0.032891	0.037201
RS	28	0.902817	1.049687	18845.944625	0.032635	0.036818
RS	29	0.988879	1.049687	18813.816574	0.032579	0.036641
RS	30	1.082327	1.089031	18004.070952	0.031177	0.034977
RS	31	1.183795	1.089031	17769.616291	0.030771	0.034420
RS	32	1.293970	1.139457	16665.126550	0.028858	0.032214
RS	33	1.413601	1.139457	16251.642925	0.028142	0.031342
RS	34	1.543499	1.191260	15059.797803	0.026079	0.028997
RS	35	1.684544	1.191260	14487.407462	0.025087	0.027845
RS	36	1.837694	1.239349	13292.713386	0.023019	0.025517
RS	37	2.003987	1.239349	12584.150370	0.021792	0.024123
RS	38	2.184552	1.280615	11422.978114	0.019781	0.021876
RS	39	2.380613	1.280615	10608.107232	0.018370	0.020293
RS	40	2.593500	1.312376	9505.003607	0.016459	0.018172
RS	41	2.824656	1.312376	8622.527174	0.014931	0.016474
RS	42	3.075651	1.333071	7594.519724	0.013151	0.014510
RS	43	3.348186	1.333071	6693.725240	0.011591	0.012790
RS	44	3.644110	1.345804	5746.603465	0.009951	0.010988
RS	45	3.965430	1.345804	4891.014272	0.008470	0.009356
RS	46	4.314326	1.358001	4045.005491	0.007005	0.007748
RS	47	4.693165	1.358001	3304.634156	0.005723	0.006335
RS	48	5.104515	1.375209	2606.797623	0.004514	0.005009
RS	49	5.551168	1.375209	2032.653593	0.003520	0.003912
RS	50	6.036152	1.396527	1521.233970	0.002634	0.002939
RS	51	6.562758	1.396527	1124.765463	0.001948	0.002182
RS	52	7.134557	1.414996	796.304248	0.001379	0.001555
RS	53	7.755429	1.414996	552.976098	0.000958	0.001087
RS	54	8.429583	1.418768	368.811999	0.000639	0.000732
RS	55	9.161594	1.418768	236.773659	0.000410	0.000474
RS	56	9.956426	1.418768	145.310334	0.000252	0.000294
RS	57	10.819471	1.418768	84.922050	0.000147	0.000174
RS	58	11.756582	1.381275	47.928221	0.000083	0.000099
RS	59	12.774116	1.381275	24.575618	0.000043	0.000052
RS	60	13.878976	1.381275	11.817128	0.000020	0.000025
RS	61	15.078654	1.381275	5.299464	0.000009	0.000011
RS	62	16.381290	1.381275	2.203338	0.000004	0.000005
RS	63	17.795718	1.381275	1.269177	0.000002	0.000003
PA	4+25*2+4+6 0.157363403 0.032053431 17.795717683 0.230527507 0.358730012 0.829093059 1.530140917 2.051438957 2.171849473 2.112393667 1.919576701 1.626471481 1.354635956 1.167514059 1.068899753 1.036885068 1.049687090 1.089030920 1.139456955 1.191260085 1.239348753 1.280614525 1.312376294 1.333070958 1.345803995 1.358001011 1.375209108 1.396527280 1.414996448 1.418768049 1.381274570
//
IT	4052
RD	17
LK	-6738859.678699
QD	-1428.643409 -> -1425.620338
RI	0.0286079268
TR	0.157126	0.032072
MT	17.831697
MM	C_pi: 1.059303, n_recomb: 579090.737953
RS	0	0.000000	0.232256	20665.997626	0.035687	0.015931
RS	1	0.008585	0.232256	21594.929003	0.037291	0.022735
RS	2	0.017908	0.232256	22491.366332	0.038839	0.023816
RS	3	0.028031	0.232256	23341.337312	0.040307	0.026567
RS	4	0.039023	0.355772	15892.416636	0.027444	0.019213
RS	5	0.050959	0.355772	16666.957706	0.028781	0.021035
RS	6	0.063919	0.828485	7568.187450	0.013069	0.009997
RS	7	0.077993	0.828485	8075.561033	0.013945	0.011202
RS	8	0.093274	1.535056	4665.081383	0.008056	0.006845
RS	9	0.109868	1.535056	5010.205409	0.008652	0.007729
RS	10	0.127886	2.056683	4018.826697	0.006940	0.006518
RS	11	0.147451	2.056683	4322.194641	0.007464	0.007389
RS	12	0.168696	2.172847	4397.641921	0.007594	0.007888
RS	13	0.191765	2.172847	4724.438818	0.008158	0.008804
RS	14	0.216814	2.118018	5201.293355	0.008982	0.009925
RS	15	0.244014	2.118018	5575.241492	0.009628	0.010736
RS	16	0.273550	1.931095	6542.473516	0.011298	0.012684
RS	17	0.305621	1.931095	6985.928454	0.012064	0.013580
RS	18	0.340445	1.636627	8773.482460	0.015150	0.017110
RS	19	0.378259	1.636627	9305.790494	0.016070	0.018203
RS	20	0.419320	1.360265	11819.243560	0.020410	0.023143
RS	21	0.463907	1.360265	12411.950638	0.021434	0.024375
RS	22	0.512321	1.169476	15070.101930	0.026024	0.029590
RS	23	0.564891	1.169476	15628.311452	0.026988	0.030723
RS	24	0.621975	1.069069	17616.009481	0.030420	0.034576
RS	25	0.683961	1.069069	18024.931918	0.031126	0.035339
RS	26	0.751267	1.036616	18903.967954	0.032644	0.036976
RS	27	0.824353	1.036616	19095.471421	0.032975	0.037258
RS	28	0.903713	1.049765	18939.216699	0.032705	0.036859
RS	29	0.989887	1.049765	18905.582141	0.032647	0.036681
RS	30	1.083459	1.089788	18079.715892	0.031221	0.034992
RS	31	1.185064	1.089788	17843.722392	0.030813	0.034437
RS	32	1.295393	1.140845	16725.694761	0.028883	0.032213
RS	33	1.415194	1.140845	16310.895610	0.028166	0.031345
RS	34	1.545281	1.193116	15109.986913	0.026093	0.028991
RS	35	1.686536	1.193116	14536.315027	0.025102	0.027844
RS	36	1.839919	1.241593	13334.965831	0.023027	0.025511
RS	37	2.006471	1.241593	12625.050968	0.021802	0.024120
RS	38	2.187321	1.283270	11458.125024	0.019786	0.021870
RS	39	2.383699	1.283270	10641.904150	0.018377	0.020290
RS	40	2.596937	1.315457	9533.938633	0.016464	0.018167
RS	41	2.828482	1.315457	8650.151807	0.014937	0.016473
RS	42	3.079906	1.336534	7618.378150	0.013156	0.014508
RS	43	3.352916	1.336534	6716.225936	0.011598	0.012790
RS	44	3.649366	1.349757	5765.501678	0.009956	0.010986
RS	45	3.971267	1.349757	4908.664068	0.008477	0.009358
RS	46	4.320805	1.362898	4058.611898	0.007009	0.007747
RS	47	4.700352	1.362898	3317.546773	0.005729	0.006337
RS	48	5.112486	1.381708	2616.011204	0.004517	0.005008
RS	49	5.560003	1.381708	2041.835876	0.003526	0.003915
RS	50	6.045941	1.405076	1527.950154	0.002639	0.002941
RS	51	6.573600	1.405076	1131.593827	0.001954	0.002186
RS	52	7.146561	1.425459	801.742725	0.001384	0.001559
RS	53	7.768713	1.425459	558.120505	0.000964	0.001092
RS	54	8.444280	1.430314	373.017035	0.000644	0.000737
RS	55	9.177848	1.430314	240.249111	0.000415	0.000479
RS	56	9.974396	1.430314	147.958554	0.000256	0.000298
RS	57	10.839331	1.430314	86.795705	0.000150	0.000177
RS	58	11.778526	1.391474	49.211928	0.000085	0.000102
RS	59	12.798355	1.391474	25.333131	0.000044	0.000053
RS	60	13.905741	1.391474	12.233022	0.000021	0.000026
RS	61	15.108201	1.391474	5.511037	0.000010	0.000012
RS	62	16.413899	1.391474	2.302581	0.000004	0.000005
RS	63	17.831697	1.391474	1.337113	0.000002	0.000003
PA	4+25*2+4+6 0.157126465 0.032071971 17.831696879 0.232256063 0.355772372 0.828485023 1.535055691 2.056683099 2.172846773 2.118017747 1.931095157 1.636626691 1.360265006 1.169475920 1.069068970 1.036616100 1.049765172 1.089788045 1.140845448 1.193115578 1.241593247 1.283269608 1.315457370 1.336534022 1.349757047 1.362897748 1.381707598 1.405075645 1.425458870 1.430313562 1.391473739
//
IT	4212
RD	18
LK	-6738853.806113
QD	-1422.581964 -> -1419.930757
RI	0.0282760160
TR	0.156907	0.032091
MT	17.864535
MM	C_pi: 1.061503, n_recomb: 580615.800380
RS	0	0.000000	0.233822	20590.691116	0.035464	0.015917
RS	1	0.008589	0.233822	21522.103651	0.037068	0.022696
RS	2	0.017915	0.233822	22422.070865	0.038618	0.023729
RS	3	0.028042	0.233822	23276.721078	0.040090	0.026419
RS	4	0.039039	0.353179	16073.190930	0.027683	0.019382
RS	5	0.050981	0.353179	16852.411496	0.029025	0.021203
RS	6	0.063948	0.828456	7595.975139	0.013083	0.010000
RS	7	0.078029	0.828456	8105.364319	0.013960	0.011209
RS	8	0.093319	1.540156	4666.810028	0.008038	0.006825
RS	9	0.109923	1.540156	5012.361661	0.008633	0.007711
RS	10	0.127952	2.061234	4025.221157	0.006933	0.006510
RS	11	0.147530	2.061234	4329.265289	0.007456	0.007382
RS	12	0.168790	2.172429	4415.575123	0.007605	0.007899
RS	13	0.191875	2.172429	4743.796347	0.008170	0.008819
RS	14	0.216943	2.122011	5211.936640	0.008977	0.009922
RS	15	0.244164	2.122011	5586.897586	0.009622	0.010734
RS	16	0.273723	1.941301	6534.465457	0.011254	0.012640
RS	17	0.305821	1.941301	6978.118975	0.012018	0.013532
RS	18	0.340675	1.645985	8760.996296	0.015089	0.017045
RS	19	0.378523	1.645985	9293.896585	0.016007	0.018131
RS	20	0.419622	1.365530	11827.483332	0.020371	0.023096
RS	21	0.464251	1.365530	12422.207747	0.021395	0.024321
RS	22	0.512712	1.171344	15118.221979	0.026038	0.029592
RS	23	0.565336	1.171344	15679.113633	0.027004	0.030720
RS	24	0.622479	1.069287	17698.249027	0.030482	0.034620
RS	25	0.684530	1.069287	18108.679086	0.031189	0.035380
RS	26	0.751910	1.036455	18997.823055	0.032720	0.037029
RS	27	0.825078	1.036455	19189.051267	0.033049	0.037308
RS	28	0.904529	1.049945	19024.665162	0.032766	0.036894
RS	29	0.990805	1.049945	18989.814852	0.032706	0.036715
RS	30	1.084490	1.090601	18149.160883	0.031258	0.035004
RS	31	1.186222	1.090601	17911.952346	0.030850	0.034450
RS	32	1.296690	1.142214	16782.053187	0.028904	0.032212
RS	33	1.416647	1.142214	16366.190080	0.028188	0.031347
RS	34	1.546906	1.194856	15157.767026	0.026106	0.028987
RS	35	1.688353	1.194856	14582.927501	0.025116	0.027843
RS	36	1.841948	1.243623	13376.087774	0.023038	0.025507
RS	37	2.008735	1.243623	12664.782681	0.021813	0.024120
RS	38	2.189847	1.285615	11492.838022	0.019794	0.021867
RS	39	2.386514	1.285615	10675.101233	0.018386	0.020291
RS	40	2.600071	1.318146	9562.643303	0.016470	0.018165
RS	41	2.831971	1.318146	8677.305731	0.014945	0.016474
RS	42	3.083787	1.339547	7641.843066	0.013162	0.014507
RS	43	3.357231	1.339547	6738.099358	0.011605	0.012792
RS	44	3.654160	1.353217	5783.748664	0.009961	0.010986
RS	45	3.976591	1.353217	4925.494618	0.008483	0.009360
RS	46	4.326714	1.367283	4071.341706	0.007012	0.007746
RS	47	4.706909	1.367283	3329.529967	0.005734	0.006339
RS	48	5.119757	1.387689	2624.310852	0.004520	0.005007
RS	49	5.568063	1.387689	2050.155382	0.003531	0.003917
RS	50	6.054872	1.413124	1533.881878	0.002642	0.002942
RS	51	6.583492	1.413124	1137.754404	0.001960	0.002190
RS	52	7.157512	1.435454	806.627032	0.001389	0.001562
RS	53	7.780834	1.435454	562.841419	0.000969	0.001097
RS	54	8.457690	1.441430	376.906984	0.000649	0.000741
RS	55	9.192679	1.441430	243.513198	0.000419	0.000483
RS	56	9.990793	1.441430	150.474555	0.000259	0.000302
RS	57	10.857455	1.441430	88.592915	0.000153	0.000180
RS	58	11.798551	1.401288	50.454797	0.000087	0.000104
RS	59	12.820474	1.401288	26.071999	0.000045	0.000054
RS	60	13.930167	1.401288	12.641584	0.000022	0.000027
RS	61	15.135167	1.401288	5.720343	0.000010	0.000012
RS	62	16.443660	1.401288	2.401453	0.000004	0.000005
RS	63	17.864535	1.401288	1.405560	0.000002	0.000003
PA	4+25*2+4+6 0.156907463 0.032091209 17.864534753 0.233821989 0.353179171 0.828456381 1.540156069 2.061233561 2.172428709 2.122011088 1.941300583 1.645984520 1.365530219 1.171344325 1.069286898 1.036455207 1.049945376 1.090601040 1.142213874 1.194855910 1.243622753 1.285615061 1.318146429 1.339546900 1.353217118 1.367282816 1.387689293 1.413123676 1.435453691 1.441429573 1.401287745
//
IT	3379
RD	19
LK	-6738848.643944
QD	-1416.919261 -> -1414.571920
RI	0.0279794748
TR	0.156703	0.032111
MT	17.894912
MM	C_pi: 1.063540, n_recomb: 582055.177054
RS	0	0.000000	0.235234	20526.059923	0.035265	0.015904
RS	1	0.008592	0.235234	21459.770052	0.036869	0.022662
RS	2	0.017921	0.235234	22362.962458	0.038421	0.023652
RS	3	0.028053	0.235234	23221.853811	0.039896	0.026289
RS	4	0.039054	0.350885	16238.263868	0.027898	0.019535
RS	5	0.051001	0.350885	17021.746901	0.029244	0.021355
RS	6	0.063974	0.828921	7617.422093	0.013087	0.009998
RS	7	0.078062	0.828921	8128.476400	0.013965	0.011209
RS	8	0.093361	1.545494	4666.770908	0.008018	0.006805
RS	9	0.109973	1.545494	5012.618423	0.008612	0.007691
RS	10	0.128013	2.065232	4031.760743	0.006927	0.006503
RS	11	0.147603	2.065232	4336.473381	0.007450	0.007376
RS	12	0.168876	2.170879	4434.788248	0.007619	0.007914
RS	13	0.191977	2.170879	4764.494389	0.008186	0.008837
RS	14	0.217062	2.124649	5224.565539	0.008976	0.009923
RS	15	0.244303	2.124649	5600.627116	0.009622	0.010737
RS	16	0.273884	1.950389	6528.518212	0.011216	0.012601
RS	17	0.306006	1.950389	6972.426564	0.011979	0.013490
RS	18	0.340888	1.654672	8749.647766	0.015032	0.016983
RS	19	0.378767	1.654672	9283.098349	0.015949	0.018065
RS	20	0.419901	1.370476	11834.741222	0.020333	0.023050
RS	21	0.464568	1.370476	12431.330623	0.021358	0.024270
RS	22	0.513074	1.173123	15162.462664	0.026050	0.029593
RS	23	0.565746	1.173123	15725.861133	0.027018	0.030716
RS	24	0.622944	1.069546	17774.031415	0.030537	0.034660
RS	25	0.685056	1.069546	18185.906352	0.031244	0.035415
RS	26	0.752505	1.036386	19084.082649	0.032787	0.037076
RS	27	0.825748	1.036386	19275.149797	0.033116	0.037352
RS	28	0.905284	1.050220	19102.832215	0.032820	0.036924
RS	29	0.991653	1.050220	19067.020080	0.032758	0.036744
RS	30	1.085443	1.091471	18212.730033	0.031290	0.035012
RS	31	1.187291	1.091471	17974.595231	0.030881	0.034460
RS	32	1.297890	1.143573	16834.309953	0.028922	0.032209
RS	33	1.417990	1.143573	16417.610976	0.028206	0.031347
RS	34	1.548409	1.196510	15202.989831	0.026119	0.028983
RS	35	1.690033	1.196510	14627.103992	0.025130	0.027843
RS	36	1.843824	1.245483	13415.802370	0.023049	0.025506
RS	37	2.010829	1.245483	12703.103308	0.021825	0.024121
RS	38	2.192182	1.287713	11526.790847	0.019804	0.021867
RS	39	2.389116	1.287713	10707.431900	0.018396	0.020293
RS	40	2.602969	1.320521	9590.823927	0.016478	0.018165
RS	41	2.835196	1.320521	8703.770248	0.014954	0.016476
RS	42	3.087375	1.342190	7664.757597	0.013168	0.014508
RS	43	3.361220	1.342190	6759.249731	0.011613	0.012795
RS	44	3.658592	1.356271	5801.280824	0.009967	0.010987
RS	45	3.981513	1.356271	4941.490808	0.008490	0.009363
RS	46	4.332179	1.371239	4083.226946	0.007015	0.007745
RS	47	4.712971	1.371239	3340.636397	0.005739	0.006341
RS	48	5.126480	1.393236	2631.762574	0.004522	0.005005
RS	49	5.575516	1.393236	2057.680578	0.003535	0.003919
RS	50	6.063131	1.420751	1539.097109	0.002644	0.002942
RS	51	6.592639	1.420751	1143.305838	0.001964	0.002193
RS	52	7.167640	1.445052	811.009414	0.001393	0.001565
RS	53	7.792043	1.445052	567.176774	0.000974	0.001101
RS	54	8.470092	1.452193	380.507042	0.000654	0.000745
RS	55	9.206395	1.452193	246.582426	0.000424	0.000487
RS	56	10.005959	1.452193	152.868440	0.000263	0.000305
RS	57	10.874217	1.452193	90.319421	0.000155	0.000182
RS	58	11.817073	1.410811	51.659299	0.000089	0.000106
RS	59	12.840934	1.410811	26.793688	0.000046	0.000055
RS	60	13.952760	1.410811	13.043619	0.000022	0.000027
RS	61	15.160110	1.410811	5.927797	0.000010	0.000012
RS	62	16.471190	1.410811	2.500153	0.000004	0.000005
RS	63	17.894912	1.410811	1.474666	0.000003	0.000003
PA	4+25*2+4+6 0.156702907 0.032110506 17.894911632 0.235233850 0.350885441 0.828921145 1.545493715 2.065231887 2.170879011 2.124649496 1.950388951 1.654671816 1.370476245 1.173122717 1.069545915 1.036386016 1.050219734 1.091470545 1.143573320 1.196510469 1.245483011 1.287713460 1.320521057 1.342190030 1.356270508 1.371238977 1.393236339 1.420751430 1.445052464 1.452192773 1.410810984
//
IT	3382
RD	20
LK	-6738844.062420
QD	-1411.603712 -> -1409.508300
RI	0.0277114925
TR	0.156512	0.032130
MT	17.922900
MM	C_pi: 1.065428, n_recomb: 583416.789003
RS	0	0.000000	0.236512	20470.318615	0.035087	0.015892
RS	1	0.008594	0.236512	21406.165955	0.036691	0.022631
RS	2	0.017927	0.236512	22312.321305	0.038244	0.023583
RS	3	0.028062	0.236512	23175.079401	0.039723	0.026174
RS	4	0.039068	0.348851	16389.251278	0.028092	0.019673
RS	5	0.051020	0.348851	17176.631962	0.029441	0.021494
RS	6	0.063999	0.829816	7633.274363	0.013084	0.009991
RS	7	0.078093	0.829816	8145.682711	0.013962	0.011205
RS	8	0.093399	1.551000	4665.295115	0.007997	0.006785
RS	9	0.110020	1.551000	5011.328647	0.008590	0.007671
RS	10	0.128070	2.068810	4038.283832	0.006922	0.006497
RS	11	0.147670	2.068810	4343.648082	0.007445	0.007371
RS	12	0.168956	2.168410	4454.984085	0.007636	0.007930
RS	13	0.192070	2.168410	4786.218539	0.008204	0.008857
RS	14	0.217172	2.126158	5238.780367	0.008979	0.009928
RS	15	0.244430	2.126158	5616.009868	0.009626	0.010743
RS	16	0.274031	1.958502	6524.307453	0.011183	0.012566
RS	17	0.306176	1.958502	6968.516303	0.011944	0.013453
RS	18	0.341084	1.662745	8739.382106	0.014980	0.016926
RS	19	0.378992	1.662745	9273.348782	0.015895	0.018002
RS	20	0.420157	1.375127	11841.219231	0.020296	0.023006
RS	21	0.464861	1.375127	12439.539667	0.021322	0.024221
RS	22	0.513406	1.174805	15203.433034	0.026059	0.029592
RS	23	0.566124	1.174805	15769.180590	0.027029	0.030711
RS	24	0.623372	1.069819	17844.371619	0.030586	0.034695
RS	25	0.685540	1.069819	18257.624638	0.031294	0.035447
RS	26	0.753052	1.036378	19163.837128	0.032848	0.037117
RS	27	0.826365	1.036378	19354.828504	0.033175	0.037391
RS	28	0.905979	1.050556	19174.755096	0.032866	0.036949
RS	29	0.992435	1.050556	19138.184165	0.032804	0.036768
RS	30	1.086321	1.092371	18271.215236	0.031318	0.035017
RS	31	1.188276	1.092371	18032.389180	0.030908	0.034467
RS	32	1.298994	1.144911	16882.917565	0.028938	0.032206
RS	33	1.419226	1.144911	16465.576374	0.028223	0.031347
RS	34	1.549792	1.198076	15245.910031	0.026132	0.028980
RS	35	1.691579	1.198076	14669.079870	0.025143	0.027843
RS	36	1.845551	1.247185	13454.177350	0.023061	0.025506
RS	37	2.012756	1.247185	12740.086998	0.021837	0.024124
RS	38	2.194331	1.289585	11559.987498	0.019814	0.021869
RS	39	2.391511	1.289585	10738.921069	0.018407	0.020297
RS	40	2.605638	1.322609	9618.477086	0.016486	0.018167
RS	41	2.838166	1.322609	8729.570341	0.014963	0.016480
RS	42	3.090679	1.344497	7687.141793	0.013176	0.014510
RS	43	3.364893	1.344497	6779.725785	0.011621	0.012798
RS	44	3.662674	1.358951	5818.169306	0.009973	0.010989
RS	45	3.986047	1.358951	4956.739404	0.008496	0.009365
RS	46	4.337211	1.374801	4094.362025	0.007018	0.007744
RS	47	4.718555	1.374801	3350.964040	0.005744	0.006342
RS	48	5.132673	1.398380	2638.466661	0.004522	0.005003
RS	49	5.582380	1.398380	2064.502810	0.003539	0.003920
RS	50	6.070737	1.427984	1543.680992	0.002646	0.002942
RS	51	6.601064	1.427984	1148.316809	0.001968	0.002195
RS	52	7.176969	1.454278	814.944299	0.001397	0.001567
RS	53	7.802368	1.454278	571.166210	0.000979	0.001105
RS	54	8.481516	1.462618	383.846441	0.000658	0.000749
RS	55	9.219031	1.462618	249.475082	0.000428	0.000491
RS	56	10.019929	1.462618	155.150922	0.000266	0.000309
RS	57	10.889659	1.462618	91.981061	0.000158	0.000185
RS	58	11.834135	1.420034	52.828879	0.000091	0.000107
RS	59	12.859782	1.420034	27.499485	0.000047	0.000057
RS	60	13.973575	1.420034	13.439496	0.000023	0.000028
RS	61	15.183091	1.420034	6.133442	0.000011	0.000013
RS	62	16.496554	1.420034	2.598647	0.000004	0.000005
RS	63	17.922900	1.420034	1.544370	0.000003	0.000003
PA	4+25*2+4+6 0.156512460 0.032129875 17.922899737 0.236512344 0.348851390 0.829816014 1.551000197 2.068809590 2.168410164 2.126157513 1.958502427 1.662744956 1.375126508 1.174805358 1.069819274 1.036378109 1.050556261 1.092370670 1.144911482 1.198076032 1.247184810 1.289585022 1.322609055 1.344497252 1.358951163 1.374800540 1.398380045 1.427984068 1.454277873 1.462617751 1.420034493
//
IT	3739
RD	21
LK	-6738839.966502
QD	-1406.587367 -> -1404.703449
RI	0.0274701571
TR	0.156333	0.032149
MT	17.949017
MM	C_pi: 1.067187, n_recomb: 584703.722898
RS	0	0.000000	0.237669	20422.479704	0.034928	0.015882
RS	1	0.008597	0.237669	21360.327513	0.036532	0.022604
RS	2	0.017932	0.237669	22269.218292	0.038086	0.023522
RS	3	0.028071	0.237669	23135.515416	0.039568	0.026072
RS	4	0.039081	0.347033	16527.963137	0.028267	0.019799
RS	5	0.051037	0.347033	17318.923562	0.029620	0.021621
RS	6	0.064021	0.831056	7644.416647	0.013074	0.009981
RS	7	0.078122	0.831056	8157.914443	0.013952	0.011195
RS	8	0.093434	1.556667	4662.479939	0.007974	0.006764
RS	9	0.110063	1.556667	5008.597901	0.008566	0.007650
RS	10	0.128122	2.072057	4044.668927	0.006917	0.006492
RS	11	0.147733	2.072057	4350.662117	0.007441	0.007366
RS	12	0.169030	2.165226	4475.833955	0.007655	0.007949
RS	13	0.192158	2.165226	4808.621754	0.008224	0.008878
RS	14	0.217274	2.126732	5254.201743	0.008986	0.009935
RS	15	0.244549	2.126732	5632.647618	0.009633	0.010753
RS	16	0.274169	1.965787	6521.450996	0.011153	0.012535
RS	17	0.306335	1.965787	6965.992304	0.011914	0.013420
RS	18	0.341267	1.670293	8729.905764	0.014930	0.016872
RS	19	0.379201	1.670293	9264.352064	0.015845	0.017944
RS	20	0.420397	1.379512	11846.962720	0.020261	0.022964
RS	21	0.465134	1.379512	12446.892267	0.021288	0.024174
RS	22	0.513717	1.176403	15241.416914	0.026067	0.029590
RS	23	0.566476	1.176403	15809.367857	0.027038	0.030706
RS	24	0.623771	1.070107	17909.739719	0.030630	0.034726
RS	25	0.685992	1.070107	18324.305298	0.031339	0.035476
RS	26	0.753561	1.036425	19237.660353	0.032902	0.037154
RS	27	0.826940	1.036425	19428.645008	0.033228	0.037426
RS	28	0.906626	1.050951	19240.938485	0.032907	0.036970
RS	29	0.993163	1.050951	19203.784537	0.032844	0.036789
RS	30	1.087139	1.093305	18324.932353	0.031341	0.035020
RS	31	1.189194	1.093305	18085.625900	0.030931	0.034472
RS	32	1.300023	1.146238	16928.047054	0.028951	0.032201
RS	33	1.420379	1.146238	16510.238967	0.028237	0.031346
RS	34	1.551082	1.199577	15286.492382	0.026144	0.028978
RS	35	1.693021	1.199577	14708.825156	0.025156	0.027844
RS	36	1.847162	1.248762	13491.102572	0.023073	0.025508
RS	37	2.014554	1.248762	12775.643265	0.021850	0.024128
RS	38	2.196336	1.291275	11592.276347	0.019826	0.021872
RS	39	2.393746	1.291275	10769.452186	0.018419	0.020302
RS	40	2.608126	1.324466	9645.460278	0.016496	0.018171
RS	41	2.840937	1.324466	8754.608477	0.014973	0.016485
RS	42	3.093761	1.346531	7708.910846	0.013184	0.014514
RS	43	3.368319	1.346531	6799.485503	0.011629	0.012803
RS	44	3.666481	1.361324	5834.398348	0.009978	0.010991
RS	45	3.990275	1.361324	4971.255753	0.008502	0.009368
RS	46	4.341905	1.378031	4104.789903	0.007020	0.007744
RS	47	4.723763	1.378031	3360.568367	0.005747	0.006343
RS	48	5.138449	1.403184	2644.486066	0.004523	0.005001
RS	49	5.588784	1.403184	2070.684344	0.003541	0.003921
RS	50	6.077833	1.434882	1547.694432	0.002647	0.002941
RS	51	6.608924	1.434882	1152.838630	0.001972	0.002197
RS	52	7.185672	1.463189	818.473876	0.001400	0.001569
RS	53	7.812001	1.463189	574.841198	0.000983	0.001109
RS	54	8.492174	1.472763	386.947669	0.000662	0.000753
RS	55	9.230819	1.472763	252.205917	0.000431	0.000495
RS	56	10.032964	1.472763	157.331067	0.000269	0.000312
RS	57	10.904067	1.472763	93.583021	0.000160	0.000188
RS	58	11.850056	1.429008	53.966435	0.000092	0.000109
RS	59	12.877369	1.429008	28.190710	0.000048	0.000058
RS	60	13.992998	1.429008	13.829756	0.000024	0.000029
RS	61	15.204534	1.429008	6.337475	0.000011	0.000013
RS	62	16.520223	1.429008	2.696996	0.000005	0.000006
RS	63	17.949017	1.429008	1.614697	0.000003	0.000003
PA	4+25*2+4+6 0.156333448 0.032148872 17.949017243 0.237668994 0.347033402 0.831055702 1.556666632 2.072056853 2.165226027 2.126732355 1.965786743 1.670292970 1.379511906 1.176403022 1.070106860 1.036425427 1.050950504 1.093304613 1.146238108 1.199576661 1.248761966 1.291274828 1.324465902 1.346530521 1.361324134 1.378031120 1.403183502 1.434881746 1.463188753 1.472762923 1.429008010
//
IT	4362
RD	22
LK	-6738836.277937
QD	-1401.840985 -> -1400.136881
RI	0.0272528752
TR	0.156165	0.032167
MT	17.973393
MM	C_pi: 1.068829, n_recomb: 585920.541583
RS	0	0.000000	0.238716	20381.558550	0.034786	0.015872
RS	1	0.008599	0.238716	21321.285188	0.036389	0.022578
RS	2	0.017938	0.238716	22232.709772	0.037945	0.023467
RS	3	0.028079	0.238716	23102.255966	0.039429	0.025982
RS	4	0.039093	0.345396	16655.957384	0.028427	0.019914
RS	5	0.051053	0.345396	17450.216722	0.029783	0.021737
RS	6	0.064042	0.832592	7651.397046	0.013059	0.009967
RS	7	0.078149	0.832592	8165.747906	0.013937	0.011183
RS	8	0.093468	1.562487	4658.408492	0.007951	0.006744
RS	9	0.110104	1.562487	5004.515360	0.008541	0.007628
RS	10	0.128171	2.075070	4050.777600	0.006914	0.006488
RS	11	0.147791	2.075070	4357.368946	0.007437	0.007362
RS	12	0.169099	2.161482	4497.093889	0.007675	0.007969
RS	13	0.192239	2.161482	4831.445712	0.008246	0.008902
RS	14	0.217369	2.126544	5270.501154	0.008995	0.009945
RS	15	0.244660	2.126544	5650.194394	0.009643	0.010765
RS	16	0.274297	1.972374	6519.600181	0.011127	0.012507
RS	17	0.306483	1.972374	6964.491858	0.011886	0.013390
RS	18	0.341437	1.677368	8721.087564	0.014884	0.016821
RS	19	0.379396	1.677368	9255.978335	0.015797	0.017889
RS	20	0.420620	1.383659	11851.987722	0.020228	0.022923
RS	21	0.465388	1.383659	12453.414139	0.021254	0.024130
RS	22	0.514006	1.177920	15276.703146	0.026073	0.029587
RS	23	0.566805	1.177920	15846.723257	0.027046	0.030701
RS	24	0.624144	1.070395	17970.740063	0.030671	0.034755
RS	25	0.686413	1.070395	18386.550203	0.031381	0.035502
RS	26	0.754037	1.036510	19306.230939	0.032950	0.037188
RS	27	0.827476	1.036510	19497.258052	0.033276	0.037457
RS	28	0.907230	1.051385	19302.005288	0.032943	0.036988
RS	29	0.993842	1.051385	19264.411517	0.032879	0.036806
RS	30	1.087903	1.094257	18374.368596	0.031360	0.035021
RS	31	1.190051	1.094257	18134.756115	0.030951	0.034475
RS	32	1.300983	1.147549	16969.936914	0.028963	0.032197
RS	33	1.421454	1.147549	16551.817007	0.028249	0.031344
RS	34	1.552285	1.201014	15324.856633	0.026155	0.028976
RS	35	1.694366	1.201014	14746.448828	0.025168	0.027845
RS	36	1.848664	1.250227	13526.557675	0.023086	0.025510
RS	37	2.016231	1.250227	12809.762406	0.021863	0.024133
RS	38	2.198206	1.292805	11623.587315	0.019838	0.021877
RS	39	2.395830	1.292805	10798.980160	0.018431	0.020308
RS	40	2.610448	1.326116	9671.744452	0.016507	0.018176
RS	41	2.843521	1.326116	8778.877979	0.014983	0.016490
RS	42	3.096636	1.348318	7730.057805	0.013193	0.014519
RS	43	3.371516	1.348318	6818.544159	0.011637	0.012808
RS	44	3.670033	1.363422	5849.986536	0.009984	0.010993
RS	45	3.994220	1.363422	4985.077047	0.008508	0.009372
RS	46	4.346284	1.380960	4114.569125	0.007022	0.007743
RS	47	4.728623	1.380960	3369.511642	0.005751	0.006344
RS	48	5.143838	1.407676	2649.881842	0.004523	0.004998
RS	49	5.594758	1.407676	2076.283121	0.003544	0.003921
RS	50	6.084454	1.441470	1551.193450	0.002647	0.002940
RS	51	6.616258	1.441470	1156.917516	0.001975	0.002199
RS	52	7.193792	1.471810	821.635322	0.001402	0.001571
RS	53	7.820989	1.471810	578.229343	0.000987	0.001112
RS	54	8.502119	1.482647	389.831592	0.000665	0.000756
RS	55	9.241819	1.482647	254.788129	0.000435	0.000498
RS	56	10.045127	1.482647	159.416678	0.000272	0.000315
RS	57	10.917512	1.482647	95.129581	0.000162	0.000190
RS	58	11.864913	1.437790	55.073023	0.000094	0.000111
RS	59	12.893782	1.437790	28.868380	0.000049	0.000059
RS	60	14.011124	1.437790	14.215149	0.000024	0.000029
RS	61	15.224546	1.437790	6.540371	0.000011	0.000014
RS	62	16.542312	1.437790	2.795467	0.000005	0.000006
RS	63	17.973393	1.437790	1.685877	0.000003	0.000004
PA	4+25*2+4+6 0.156165217 0.032167460 17.973392587 0.238715506 0.345395621 0.832591676 1.562487378 2.075069615 2.161481810 2.126544239 1.972373808 1.677368302 1.383659351 1.177919558 1.070394650 1.036510060 1.051384673 1.094257275 1.147548780 1.201013675 1.250227383 1.292804911 1.326115523 1.348318060 1.363421716 1.380959881 1.407676442 1.441470126 1.471809743 1.482646732 1.437790372
//
IT	3682
RD	23
LK	-6738832.936882
QD	-1397.342888 -> -1395.793321
RI	0.0270551875
TR	0.156007	0.032186
MT	17.996224
MM	C_pi: 1.070364, n_recomb: 587072.246516
RS	0	0.000000	0.239669	20346.219610	0.034657	0.015862
RS	1	0.008601	0.239669	21287.715264	0.036261	0.022556
RS	2	0.017942	0.239669	22201.497430	0.037817	0.023419
RS	3	0.028087	0.239669	23074.043197	0.039304	0.025901
RS	4	0.039104	0.343914	16774.425010	0.028573	0.020020
RS	5	0.051068	0.343914	17571.737025	0.029931	0.021845
RS	6	0.064062	0.834353	7655.028655	0.013039	0.009951
RS	7	0.078173	0.834353	8170.038568	0.013917	0.011167
RS	8	0.093499	1.568385	4653.402111	0.007926	0.006723
RS	9	0.110142	1.568385	4999.423871	0.008516	0.007606
RS	10	0.128217	2.077888	4056.600383	0.006910	0.006484
RS	11	0.147846	2.077888	4363.759768	0.007433	0.007358
RS	12	0.169164	2.157289	4518.624685	0.007697	0.007990
RS	13	0.192315	2.157289	4854.543860	0.008269	0.008926
RS	14	0.217458	2.125721	5287.474614	0.009007	0.009957
RS	15	0.244763	2.125721	5668.436404	0.009655	0.010778
RS	16	0.274417	1.978326	6518.666792	0.011104	0.012481
RS	17	0.306622	1.978326	6963.926073	0.011862	0.013364
RS	18	0.341596	1.684032	8712.777281	0.014841	0.016772
RS	19	0.379579	1.684032	9248.078382	0.015753	0.017838
RS	20	0.420828	1.387586	11856.422373	0.020196	0.022884
RS	21	0.465626	1.387586	12459.245693	0.021223	0.024088
RS	22	0.514277	1.179351	15309.718576	0.026078	0.029584
RS	23	0.567112	1.179351	15881.684607	0.027052	0.030696
RS	24	0.624492	1.070678	18027.849913	0.030708	0.034782
RS	25	0.686807	1.070678	18444.839708	0.031418	0.035527
RS	26	0.754482	1.036621	19370.163346	0.032995	0.037218
RS	27	0.827978	1.036621	19561.267841	0.033320	0.037486
RS	28	0.907796	1.051848	19358.527304	0.032975	0.037003
RS	29	0.994478	1.051848	19320.611235	0.032910	0.036821
RS	30	1.088617	1.095223	18419.936095	0.031376	0.035021
RS	31	1.190852	1.095223	18180.167487	0.030968	0.034476
RS	32	1.301882	1.148841	17008.888093	0.028972	0.032191
RS	33	1.422461	1.148841	16590.588257	0.028260	0.031341
RS	34	1.553411	1.202394	15361.130769	0.026166	0.028975
RS	35	1.695625	1.202394	14782.071738	0.025179	0.027846
RS	36	1.850070	1.251595	13560.583507	0.023099	0.025514
RS	37	2.017800	1.251595	12842.489617	0.021875	0.024138
RS	38	2.199957	1.294195	11653.921619	0.019851	0.021883
RS	39	2.397782	1.294195	10827.518926	0.018443	0.020314
RS	40	2.612621	1.327586	9697.302767	0.016518	0.018182
RS	41	2.845940	1.327586	8802.375045	0.014994	0.016497
RS	42	3.099327	1.349892	7750.582745	0.013202	0.014524
RS	43	3.374508	1.349892	6836.922974	0.011646	0.012813
RS	44	3.673359	1.365275	5864.978275	0.009990	0.010996
RS	45	3.997914	1.365275	4998.257055	0.008514	0.009375
RS	46	4.350385	1.383622	4123.748175	0.007024	0.007742
RS	47	4.733172	1.383622	3377.848594	0.005754	0.006345
RS	48	5.148885	1.411889	2654.718117	0.004522	0.004996
RS	49	5.600353	1.411889	2081.357327	0.003545	0.003921
RS	50	6.090653	1.447782	1554.226133	0.002647	0.002938
RS	51	6.623125	1.447782	1160.594600	0.001977	0.002200
RS	52	7.201397	1.480171	824.463758	0.001404	0.001572
RS	53	7.829406	1.480171	581.356992	0.000990	0.001115
RS	54	8.511432	1.492297	392.517646	0.000669	0.000759
RS	55	9.252121	1.492297	257.234450	0.000438	0.000502
RS	56	10.056518	1.492297	161.415591	0.000275	0.000318
RS	57	10.930104	1.492297	96.625248	0.000165	0.000192
RS	58	11.878828	1.446345	56.152674	0.000096	0.000113
RS	59	12.909154	1.446345	29.533606	0.000050	0.000060
RS	60	14.028101	1.446345	14.595689	0.000025	0.000030
RS	61	15.243290	1.446345	6.741871	0.000011	0.000014
RS	62	16.563002	1.446345	2.893830	0.000005	0.000006
RS	63	17.996224	1.446345	1.757663	0.000003	0.000004
PA	4+25*2+4+6 0.156006718 0.032185529 17.996224083 0.239668705 0.343914003 0.834352816 1.568385210 2.077887626 2.157289025 2.125720858 1.978325769 1.684032498 1.387586363 1.179350638 1.070678435 1.036620771 1.051847659 1.095222834 1.148840773 1.202393853 1.251594962 1.294195331 1.327586348 1.349891948 1.365274587 1.383621674 1.411889096 1.447782459 1.480171062 1.492296847 1.446345102
//
IT	3527
RD	24
LK	-6738829.895628
QD	-1393.071972 -> -1391.656505
RI	0.0268747683
TR	0.155857	0.032203
MT	18.017660
MM	C_pi: 1.071807, n_recomb: 588164.101459
RS	0	0.000000	0.240539	20315.734104	0.034541	0.015853
RS	1	0.008603	0.240539	21258.901434	0.036145	0.022535
RS	2	0.017947	0.240539	22174.885673	0.037702	0.023375
RS	3	0.028094	0.240539	23050.211289	0.039190	0.025829
RS	4	0.039114	0.342565	16884.552084	0.028707	0.020118
RS	5	0.051083	0.342565	17684.699726	0.030068	0.021945
RS	6	0.064081	0.836317	7655.635413	0.013016	0.009933
RS	7	0.078197	0.836317	8171.128217	0.013893	0.011149
RS	8	0.093528	1.574392	4647.440350	0.007902	0.006702
RS	9	0.110177	1.574392	4993.302883	0.008490	0.007584
RS	10	0.128260	2.080551	4062.118831	0.006906	0.006481
RS	11	0.147897	2.080551	4369.815985	0.007430	0.007354
RS	12	0.169225	2.152740	4540.312833	0.007719	0.008013
RS	13	0.192387	2.152740	4877.796697	0.008293	0.008951
RS	14	0.217541	2.124381	5304.925964	0.009019	0.009971
RS	15	0.244860	2.124381	5687.167770	0.009669	0.010794
RS	16	0.274530	1.983769	6518.341537	0.011083	0.012458
RS	17	0.306751	1.983769	6963.973295	0.011840	0.013339
RS	18	0.341745	1.690343	8704.836908	0.014800	0.016726
RS	19	0.379750	1.690343	9240.514925	0.015711	0.017789
RS	20	0.421024	1.391322	11860.278371	0.020165	0.022847
RS	21	0.465849	1.391322	12464.408458	0.021192	0.024048
RS	22	0.514531	1.180704	15340.725673	0.026082	0.029581
RS	23	0.567400	1.180704	15914.527142	0.027058	0.030690
RS	24	0.624819	1.070949	18081.631759	0.030742	0.034807
RS	25	0.687177	1.070949	18499.737002	0.031453	0.035550
RS	26	0.754900	1.036749	19430.016123	0.033035	0.037246
RS	27	0.828449	1.036749	19621.223345	0.033360	0.037512
RS	28	0.908326	1.052331	19411.033971	0.033003	0.037015
RS	29	0.995075	1.052331	19372.893627	0.032938	0.036834
RS	30	1.089287	1.096193	18462.100570	0.031389	0.035018
RS	31	1.191605	1.096193	18222.299175	0.030982	0.034475
RS	32	1.302725	1.150112	17045.200924	0.028980	0.032185
RS	33	1.423405	1.150112	16626.834074	0.028269	0.031338
RS	34	1.554468	1.203723	15395.473762	0.026175	0.028973
RS	35	1.696806	1.203723	14815.846019	0.025190	0.027847
RS	36	1.851390	1.252876	13593.268286	0.023111	0.025518
RS	37	2.019273	1.252876	12873.914171	0.021888	0.024144
RS	38	2.201600	1.295464	11683.316515	0.019864	0.021890
RS	39	2.399613	1.295464	10855.115866	0.018456	0.020322
RS	40	2.614661	1.328900	9722.166250	0.016530	0.018189
RS	41	2.848211	1.328900	8825.143483	0.015005	0.016504
RS	42	3.101853	1.351277	7770.523625	0.013211	0.014530
RS	43	3.377317	1.351277	6854.672200	0.011654	0.012819
RS	44	3.676480	1.366910	5879.424894	0.009996	0.011000
RS	45	4.001381	1.366910	5010.855183	0.008519	0.009378
RS	46	4.354233	1.386044	4132.389119	0.007026	0.007742
RS	47	4.737443	1.386044	3385.642488	0.005756	0.006346
RS	48	5.153621	1.415846	2659.060601	0.004521	0.004993
RS	49	5.605604	1.415846	2085.965578	0.003547	0.003921
RS	50	6.096473	1.453840	1556.846370	0.002647	0.002936
RS	51	6.629572	1.453840	1163.912825	0.001979	0.002201
RS	52	7.208535	1.488289	826.994244	0.001406	0.001573
RS	53	7.837307	1.488289	584.248902	0.000993	0.001117
RS	54	8.520175	1.501730	395.022541	0.000672	0.000762
RS	55	9.261792	1.501730	259.555336	0.000441	0.000505
RS	56	10.067212	1.501730	163.333896	0.000278	0.000321
RS	57	10.941924	1.501730	98.073282	0.000167	0.000195
RS	58	11.891891	1.454722	57.206042	0.000097	0.000115
RS	59	12.923585	1.454722	30.187090	0.000051	0.000061
RS	60	14.044039	1.454722	14.971916	0.000025	0.000031
RS	61	15.260888	1.454722	6.942326	0.000012	0.000014
RS	62	16.582426	1.454722	2.992284	0.000005	0.000006
RS	63	18.017660	1.454722	1.830232	0.000003	0.000004
PA	4+25*2+4+6 0.155857176 0.032203025 18.017660092 0.240538627 0.342564521 0.836317401 1.574392057 2.080550935 2.152740222 2.124380849 1.983768836 1.690343348 1.391322054 1.180703672 1.070949021 1.036749289 1.052331163 1.096193161 1.150112240 1.203722869 1.252875710 1.295463514 1.328899912 1.351277144 1.366909933 1.386044321 1.415846408 1.453839647 1.488289004 1.501729586 1.454722450
//
IT	3680
RD	25
LK	-6738827.114436
QD	-1389.009697 -> -1387.711609
RI	0.0267125525
TR	0.155716	0.032220
MT	18.037876
MM	C_pi: 1.073157, n_recomb: 589194.818494
RS	0	0.000000	0.241328	20289.793980	0.034436	0.015845
RS	1	0.008605	0.241328	21234.540998	0.036040	0.022516
RS	2	0.017951	0.241328	22152.580184	0.037598	0.023335
RS	3	0.028101	0.241328	23030.477566	0.039088	0.025765
RS	4	0.039124	0.341324	16987.299368	0.028831	0.020209
RS	5	0.051096	0.341324	17790.081058	0.030194	0.022039
RS	6	0.064098	0.838423	7653.791844	0.012990	0.009913
RS	7	0.078219	0.838423	8169.619252	0.013866	0.011129
RS	8	0.093555	1.580440	4640.713129	0.007876	0.006681
RS	9	0.110211	1.580440	4986.354474	0.008463	0.007561
RS	10	0.128300	2.083079	4067.277561	0.006903	0.006478
RS	11	0.147946	2.083079	4375.478907	0.007426	0.007351
RS	12	0.169282	2.147944	4561.918663	0.007743	0.008036
RS	13	0.192454	2.147944	4900.949772	0.008318	0.008977
RS	14	0.217620	2.122594	5322.677112	0.009034	0.009985
RS	15	0.244952	2.122594	5706.200350	0.009685	0.010811
RS	16	0.274636	1.988748	6518.456583	0.011063	0.012436
RS	17	0.306874	1.988748	6964.457991	0.011820	0.013317
RS	18	0.341886	1.696322	8697.138285	0.014761	0.016682
RS	19	0.379911	1.696322	9233.156135	0.015671	0.017742
RS	20	0.421209	1.394875	11863.476495	0.020135	0.022811
RS	21	0.466060	1.394875	12468.822175	0.021162	0.024009
RS	22	0.514770	1.181983	15369.672190	0.026086	0.029578
RS	23	0.567672	1.181983	15945.197562	0.027063	0.030685
RS	24	0.625127	1.071206	18132.080889	0.030774	0.034830
RS	25	0.687525	1.071206	18551.233876	0.031486	0.035571
RS	26	0.755293	1.036890	19485.877443	0.033072	0.037271
RS	27	0.828893	1.036890	19677.200562	0.033397	0.037536
RS	28	0.908826	1.052829	19459.589555	0.033027	0.037026
RS	29	0.995637	1.052829	19421.306522	0.032962	0.036845
RS	30	1.089919	1.097166	18500.838049	0.031400	0.035015
RS	31	1.192314	1.097166	18261.114400	0.030993	0.034474
RS	32	1.303520	1.151365	17078.773015	0.028987	0.032179
RS	33	1.424295	1.151365	16660.446476	0.028277	0.031334
RS	34	1.555464	1.205005	15427.749432	0.026184	0.028972
RS	35	1.697919	1.205005	14847.635325	0.025200	0.027848
RS	36	1.852634	1.254081	13624.410687	0.023124	0.025523
RS	37	2.020662	1.254081	12903.849499	0.021901	0.024150
RS	38	2.203149	1.296627	11711.559169	0.019877	0.021897
RS	39	2.401339	1.296627	10881.584001	0.018469	0.020330
RS	40	2.616584	1.330081	9746.131371	0.016541	0.018197
RS	41	2.850351	1.330081	8847.016315	0.015015	0.016511
RS	42	3.104234	1.352499	7789.751238	0.013221	0.014536
RS	43	3.379965	1.352499	6871.693031	0.011663	0.012825
RS	44	3.679422	1.368356	5893.243515	0.010002	0.011004
RS	45	4.004649	1.368356	5022.816155	0.008525	0.009382
RS	46	4.357862	1.388255	4140.465424	0.007027	0.007741
RS	47	4.741469	1.388255	3392.881991	0.005759	0.006347
RS	48	5.158087	1.419577	2662.907420	0.004520	0.004990
RS	49	5.610555	1.419577	2090.114250	0.003547	0.003921
RS	50	6.101959	1.459668	1559.067628	0.002646	0.002934
RS	51	6.635650	1.459668	1166.886156	0.001980	0.002202
RS	52	7.215265	1.496192	829.239374	0.001407	0.001573
RS	53	7.844757	1.496192	586.915830	0.000996	0.001120
RS	54	8.528419	1.510968	397.356037	0.000674	0.000764
RS	55	9.270911	1.510968	261.757175	0.000444	0.000508
RS	56	10.077295	1.510968	165.175461	0.000280	0.000323
RS	57	10.953071	1.510968	99.475838	0.000169	0.000197
RS	58	11.904209	1.462927	58.234653	0.000099	0.000116
RS	59	12.937194	1.462927	30.829296	0.000052	0.000062
RS	60	14.059069	1.462927	15.343874	0.000026	0.000031
RS	61	15.277483	1.462927	7.141664	0.000012	0.000015
RS	62	16.600745	1.462927	3.090759	0.000005	0.000006
RS	63	18.037876	1.462927	1.903507	0.000003	0.000004
PA	4+25*2+4+6 0.155715645 0.032219847 18.037875867 0.241327919 0.341323733 0.838422798 1.580440302 2.083078765 2.147944383 2.122593946 1.988748237 1.696321789 1.394875407 1.181983097 1.071206398 1.036889687 1.052829190 1.097165655 1.151364549 1.205004566 1.254080702 1.296626690 1.330080912 1.352498650 1.368356263 1.388254594 1.419576829 1.459668449 1.496192083 1.510967919 1.462926868
//
