# Supplementary material for: Introgression and disruption of migration routes have shaped the genetic integrity of wildebeest populations
Source: Nat Commun. 2024 Apr 12;15:2921. doi: 10.1038/s41467-024-47015-y (PMC11014984; doi:10.1038/s41467-024-47015-y)
Supplement: Supplementary file 10 — Source Data [file 41467_2024_47015_MOESM10_ESM.zip › source_data/Fig2a.psmc/CTauZw__1274.psmc]

CC
CC	Brief Description of the file format:
CC	  CC  comments
CC	  MM  useful-messages
CC	  RD  round-of-iterations
CC	  LL  \log[P(sequence)]
CC	  QD  Q-before-opt Q-after-opt
CC	  TR  \theta_0 \rho_0
CC	  RS  k t_k \lambda_k \pi_k \sum_{l\not=k}A_{kl} A_{kk}
CC	  DC  begin end best-k t_k+\Delta_k max-prob
CC
MM	Version: 0.6.5-r67
MM	pattern:4+25*2+4+6, n:63, n_free_lambdas:28
MM	n_iterations:25, skip:1, max_t:15, theta/rho:5
MM	is_decoding:0
MM	n_seqs:28, sum_L:17119938, sum_n:2292782
RD	0
LK	0.000000
QD	0.000000 -> 0.000000
RI	inf
TR	0.143783	0.028757
MT	15.000000
MM	C_pi: 1.000000, n_recomb: 485334.227134
RS	0	0.000000	1.000000	3950.062574	0.008139	0.000000
RS	1	0.008290	1.000000	4241.267409	0.008739	0.000000
RS	2	0.017266	1.000000	4550.729514	0.009376	0.000000
RS	3	0.026987	1.000000	4879.043469	0.010053	0.000000
RS	4	0.037514	1.000000	5226.719030	0.010769	0.000000
RS	5	0.048914	1.000000	5594.157001	0.011526	0.000000
RS	6	0.061258	1.000000	5981.621584	0.012325	0.000000
RS	7	0.074626	1.000000	6389.208977	0.013165	0.000000
RS	8	0.089102	1.000000	6816.812036	0.014046	0.000000
RS	9	0.104778	1.000000	7264.080902	0.014967	0.000000
RS	10	0.121753	1.000000	7730.379590	0.015928	0.000000
RS	11	0.140135	1.000000	8214.738714	0.016926	0.000000
RS	12	0.160042	1.000000	8715.804701	0.017958	0.000000
RS	13	0.181598	1.000000	9231.786112	0.019022	0.000000
RS	14	0.204942	1.000000	9760.397991	0.020111	0.000000
RS	15	0.230221	1.000000	10298.805571	0.021220	0.000000
RS	16	0.257595	1.000000	10843.569109	0.022342	0.000000
RS	17	0.287238	1.000000	11390.592150	0.023470	0.000000
RS	18	0.319339	1.000000	11935.076150	0.024591	0.000000
RS	19	0.354100	1.000000	12471.485019	0.025697	0.000000
RS	20	0.391744	1.000000	12993.523850	0.026772	0.000000
RS	21	0.432507	1.000000	13494.136811	0.027804	0.000000
RS	22	0.476650	1.000000	13965.529793	0.028775	0.000000
RS	23	0.524453	1.000000	14399.223918	0.029669	0.000000
RS	24	0.576218	1.000000	14786.146325	0.030466	0.000000
RS	25	0.632274	1.000000	15116.764563	0.031147	0.000000
RS	26	0.692977	1.000000	15381.270405	0.031692	0.000000
RS	27	0.758711	1.000000	15569.817694	0.032081	0.000000
RS	28	0.829896	1.000000	15672.816869	0.032293	0.000000
RS	29	0.906981	1.000000	15681.285844	0.032310	0.000000
RS	30	0.990456	1.000000	15587.252928	0.032117	0.000000
RS	31	1.080851	1.000000	15384.202342	0.031698	0.000000
RS	32	1.178739	1.000000	15067.546715	0.031046	0.000000
RS	33	1.284742	1.000000	14635.104076	0.030155	0.000000
RS	34	1.399532	1.000000	14087.549546	0.029026	0.000000
RS	35	1.523838	1.000000	13428.805182	0.027669	0.000000
RS	36	1.658449	1.000000	12666.325967	0.026098	0.000000
RS	37	1.804218	1.000000	11811.237201	0.024336	0.000000
RS	38	1.962071	1.000000	10878.279831	0.022414	0.000000
RS	39	2.133009	1.000000	9885.526879	0.020368	0.000000
RS	40	2.318118	1.000000	8853.847282	0.018243	0.000000
RS	41	2.518571	1.000000	7806.113400	0.016084	0.000000
RS	42	2.735641	1.000000	6766.174709	0.013941	0.000000
RS	43	2.970706	1.000000	5757.650745	0.011863	0.000000
RS	44	3.225257	1.000000	4802.627737	0.009896	0.000000
RS	45	3.500909	1.000000	3920.370608	0.008078	0.000000
RS	46	3.799411	1.000000	3126.179299	0.006441	0.000000
RS	47	4.122659	1.000000	2430.519947	0.005008	0.000000
RS	48	4.472702	1.000000	1838.543114	0.003788	0.000000
RS	49	4.851763	1.000000	1350.061845	0.002782	0.000000
RS	50	5.262247	1.000000	960.005278	0.001978	0.000000
RS	51	5.706758	1.000000	659.296811	0.001358	0.000000
RS	52	6.188118	1.000000	436.041938	0.000898	0.000000
RS	53	6.709380	1.000000	276.863400	0.000570	0.000000
RS	54	7.273854	1.000000	168.202371	0.000347	0.000000
RS	55	7.885120	1.000000	97.419848	0.000201	0.000000
RS	56	8.547059	1.000000	53.579858	0.000110	0.000000
RS	57	9.263869	1.000000	27.864065	0.000057	0.000000
RS	58	10.040101	1.000000	13.638763	0.000028	0.000000
RS	59	10.880679	1.000000	6.252135	0.000013	0.000000
RS	60	11.790939	1.000000	2.669705	0.000006	0.000000
RS	61	12.776655	1.000000	1.055717	0.000002	0.000000
RS	62	13.844085	1.000000	0.384187	0.000001	0.000000
RS	63	15.000000	1.000000	0.180031	0.000000	0.000000
PA	4+25*2+4+6 0.143783385 0.028756677 15.000000000 1.000000000 1.000000000 1.000000000 1.000000000 1.000000000 1.000000000 1.000000000 1.000000000 1.000000000 1.000000000 1.000000000 1.000000000 1.000000000 1.000000000 1.000000000 1.000000000 1.000000000 1.000000000 1.000000000 1.000000000 1.000000000 1.000000000 1.000000000 1.000000000 1.000000000 1.000000000 1.000000000 1.000000000
//
IT	5096
RD	1
LK	-5678790.969584
QD	-10352.493080 -> -4199.638809
RI	0.2209211952
TR	0.143793	0.027425
MT	15.802002
MM	C_pi: 1.224732, n_recomb: 565526.849727
RS	0	0.000000	0.666663	6946.816345	0.012284	0.220250
RS	1	0.008379	0.666663	7431.818296	0.013141	0.014254
RS	2	0.017459	0.666663	7942.044181	0.014044	0.005661
RS	3	0.027301	0.666663	8477.307177	0.014990	0.003695
RS	4	0.037967	1.805958	3354.274305	0.005931	0.002965
RS	5	0.049527	1.805958	3611.750357	0.006387	0.002832
RS	6	0.062055	1.893684	3707.453850	0.006556	0.003017
RS	7	0.075633	1.893684	3988.956866	0.007054	0.003362
RS	8	0.090348	1.827798	4443.157877	0.007857	0.003818
RS	9	0.106297	1.827798	4772.942893	0.008440	0.004381
RS	10	0.123582	1.720350	5441.651985	0.009622	0.005047
RS	11	0.142315	1.720350	5832.618889	0.010314	0.005801
RS	12	0.162618	1.613351	6657.292164	0.011772	0.006634
RS	13	0.184622	1.613351	7115.521681	0.012582	0.007559
RS	14	0.208469	1.515970	8080.265594	0.014288	0.008598
RS	15	0.234314	1.515970	8606.283569	0.015218	0.009764
RS	16	0.262325	1.429565	9700.572807	0.017153	0.011056
RS	17	0.292683	1.429565	10287.766340	0.018191	0.012455
RS	18	0.325585	1.355433	11478.541617	0.020297	0.013946
RS	19	0.361243	1.355433	12110.128671	0.021414	0.015523
RS	20	0.399889	1.293926	13343.912255	0.023596	0.017169
RS	21	0.441773	1.293926	13990.765842	0.024739	0.018852
RS	22	0.487166	1.245669	15183.907242	0.026849	0.020531
RS	23	0.536363	1.245669	15803.904836	0.027945	0.022158
RS	24	0.589681	1.210552	16857.893831	0.029809	0.023684
RS	25	0.647467	1.210552	17398.417223	0.030765	0.025067
RS	26	0.710094	1.186956	18228.298691	0.032232	0.026272
RS	27	0.777969	1.186956	18631.225169	0.032945	0.027278
RS	28	0.851531	1.172094	19182.007661	0.033919	0.028070
RS	29	0.931257	1.172094	19389.305648	0.034285	0.028642
RS	30	1.017662	1.163033	19630.502474	0.034712	0.028990
RS	31	1.111307	1.163033	19589.975819	0.034640	0.029113
RS	32	1.212797	1.157419	19504.635634	0.034489	0.029009
RS	33	1.322792	1.157419	19176.862146	0.033910	0.028679
RS	34	1.442003	1.153555	18760.601491	0.033174	0.028123
RS	35	1.571201	1.153555	18127.361599	0.032054	0.027345
RS	36	1.711225	1.150223	17394.917369	0.030759	0.026353
RS	37	1.862981	1.150223	16467.887475	0.029120	0.025156
RS	38	2.027452	1.146582	15459.959278	0.027337	0.023771
RS	39	2.205704	1.146582	14287.430854	0.025264	0.022216
RS	40	2.398890	1.142191	13074.475090	0.023119	0.020515
RS	41	2.608263	1.142191	11743.031657	0.020765	0.018697
RS	42	2.835179	1.136978	10425.226076	0.018435	0.016796
RS	43	3.081107	1.136978	9052.392523	0.016007	0.014852
RS	44	3.347640	1.131183	7750.529840	0.013705	0.012906
RS	45	3.636505	1.131183	6465.944718	0.011433	0.011003
RS	46	3.949573	1.125276	5301.148246	0.009374	0.009186
RS	47	4.288872	1.125276	4218.361957	0.007459	0.007494
RS	48	4.656600	1.119768	3284.475679	0.005808	0.005963
RS	49	5.055138	1.119768	2472.090935	0.004371	0.004617
RS	50	5.487068	1.114997	1810.963465	0.003202	0.003471
RS	51	5.955188	1.114997	1276.749472	0.002258	0.002528
RS	52	6.462530	1.111064	870.705262	0.001540	0.001779
RS	53	7.012381	1.111064	568.520813	0.001005	0.001206
RS	54	7.608301	1.106845	356.814452	0.000631	0.000785
RS	55	8.254152	1.106845	212.812643	0.000376	0.000489
RS	56	8.954116	1.106845	120.747880	0.000214	0.000291
RS	57	9.712727	1.106845	64.905834	0.000115	0.000164
RS	58	10.534900	1.099305	33.050883	0.000058	0.000087
RS	59	11.425959	1.099305	15.636372	0.000028	0.000044
RS	60	12.391678	1.099305	6.903130	0.000012	0.000020
RS	61	13.438310	1.099305	2.827596	0.000005	0.000009
RS	62	14.572635	1.099305	1.067944	0.000002	0.000003
RS	63	15.802002	1.099305	0.529258	0.000001	0.000002
PA	4+25*2+4+6 0.143792983 0.027424772 15.802001953 0.666663051 1.805957794 1.893684387 1.827797890 1.720350206 1.613350749 1.515969872 1.429565430 1.355432510 1.293926239 1.245669365 1.210551977 1.186955929 1.172094345 1.163033485 1.157419086 1.153554916 1.150222957 1.146581650 1.142190933 1.136977792 1.131182671 1.125276446 1.119768023 1.114996731 1.111063957 1.106845140 1.099305093
//
IT	4806
RD	2
LK	-5670607.014004
QD	-2588.637113 -> -1730.111066
RI	0.2033509997
TR	0.140176	0.026346
MT	16.770096
MM	C_pi: 1.309539, n_recomb: 580640.645646
RS	0	0.000000	0.494861	9698.803014	0.016704	0.219995
RS	1	0.008480	0.494861	10336.242868	0.017801	0.014865
RS	2	0.017680	0.494861	10999.015444	0.018943	0.006817
RS	3	0.027660	0.494861	11685.197490	0.020125	0.005384
RS	4	0.038485	2.407702	2571.073339	0.004428	0.001930
RS	5	0.050230	2.407702	2775.411715	0.004780	0.002146
RS	6	0.062970	2.518194	2863.698430	0.004932	0.002395
RS	7	0.076790	2.518194	3089.414732	0.005321	0.002793
RS	8	0.091782	2.371544	3536.656028	0.006091	0.003349
RS	9	0.108046	2.371544	3810.098931	0.006562	0.003865
RS	10	0.125689	2.158254	4505.886578	0.007760	0.004726
RS	11	0.144828	2.158254	4844.298471	0.008343	0.005385
RS	12	0.165591	1.959034	5730.352638	0.009869	0.006458
RS	13	0.188114	1.959034	6144.152765	0.010582	0.007219
RS	14	0.212547	1.783994	7222.267040	0.012438	0.008575
RS	15	0.239052	1.783994	7717.149029	0.013291	0.009568
RS	16	0.267805	1.631976	8995.187166	0.015492	0.011291
RS	17	0.298996	1.631976	9569.632867	0.016481	0.012494
RS	18	0.332832	1.505415	11008.067734	0.018958	0.014489
RS	19	0.369538	1.505415	11647.793859	0.020060	0.015840
RS	20	0.409356	1.404239	13171.259191	0.022684	0.018037
RS	21	0.452551	1.404239	13845.599379	0.023845	0.019476
RS	22	0.499409	1.329487	15316.335120	0.026378	0.021671
RS	23	0.550241	1.329487	15977.262784	0.027517	0.023009
RS	24	0.605384	1.280476	17232.556200	0.029679	0.024906
RS	25	0.665203	1.280476	17820.187592	0.030691	0.025952
RS	26	0.730095	1.253244	18740.922742	0.032276	0.027328
RS	27	0.800490	1.253244	19192.805023	0.033055	0.027972
RS	28	0.876855	1.241704	19735.662756	0.033989	0.028763
RS	29	0.959696	1.241704	19994.095144	0.034435	0.028988
RS	30	1.049561	1.239824	20168.145413	0.034734	0.029237
RS	31	1.147048	1.239824	20184.247300	0.034762	0.029060
RS	32	1.252802	1.242997	20013.924834	0.034469	0.028830
RS	33	1.367525	1.242997	19751.448365	0.034017	0.028267
RS	34	1.491976	1.247991	19263.449829	0.033176	0.027611
RS	35	1.626981	1.247991	18704.082010	0.032213	0.026679
RS	36	1.773435	1.252492	17930.447904	0.030880	0.025647
RS	37	1.932309	1.252492	17080.141664	0.029416	0.024373
RS	38	2.104656	1.254904	16063.197521	0.027665	0.023021
RS	39	2.291618	1.254904	14958.461832	0.025762	0.021455
RS	40	2.494436	1.254454	13755.155034	0.023690	0.019849
RS	41	2.714453	1.254454	12467.472517	0.021472	0.018068
RS	42	2.953128	1.251129	11156.182919	0.019214	0.016298
RS	43	3.212044	1.251129	9790.263036	0.016861	0.014414
RS	44	3.492917	1.245564	8471.897744	0.014591	0.012601
RS	45	3.797609	1.245564	7153.277577	0.012320	0.010759
RS	46	4.128140	1.238862	5940.608314	0.010231	0.009048
RS	47	4.486701	1.238862	4791.083615	0.008251	0.007402
RS	48	4.875669	1.232163	3785.356647	0.006519	0.005939
RS	49	5.297623	1.232163	2891.631724	0.004980	0.004618
RS	50	5.755360	1.226234	2152.687713	0.003707	0.003504
RS	51	6.251915	1.226234	1542.603339	0.002657	0.002566
RS	52	6.790580	1.221346	1070.622291	0.001844	0.001823
RS	53	7.374925	1.221346	711.666065	0.001226	0.001245
RS	54	8.008825	1.215860	455.376873	0.000784	0.000819
RS	55	8.696481	1.215860	276.917787	0.000477	0.000515
RS	56	9.442454	1.215860	160.350011	0.000276	0.000309
RS	57	10.251687	1.215860	88.050654	0.000152	0.000176
RS	58	11.129546	1.204172	45.936112	0.000079	0.000095
RS	59	12.081851	1.204172	22.197945	0.000038	0.000048
RS	60	13.114914	1.204172	10.018468	0.000017	0.000022
RS	61	14.235585	1.204172	4.198791	0.000007	0.000010
RS	62	15.451293	1.204172	1.623970	0.000003	0.000004
RS	63	16.770096	1.204172	0.833758	0.000001	0.000002
PA	4+25*2+4+6 0.140175587 0.026345998 16.770096403 0.494861144 2.407702030 2.518193750 2.371543602 2.158253832 1.959033598 1.783994088 1.631976405 1.505414757 1.404238875 1.329487348 1.280476057 1.253244056 1.241703711 1.239824457 1.242996766 1.247990910 1.252491592 1.254904166 1.254454255 1.251129245 1.245564486 1.238862107 1.232162933 1.226234051 1.221346413 1.215859769 1.204172220
//
IT	3473
RD	3
LK	-5669313.566083
QD	-1454.730023 -> -1196.921115
RI	0.1953060019
TR	0.136847	0.025584
MT	17.566910
MM	C_pi: 1.352058, n_recomb: 582121.441089
RS	0	0.000000	0.419160	11567.758833	0.019872	0.219122
RS	1	0.008560	0.419160	12294.782954	0.021121	0.015498
RS	2	0.017852	0.419160	13043.835889	0.022407	0.007581
RS	3	0.027940	0.419160	13811.321808	0.023726	0.006537
RS	4	0.038892	3.013093	2054.911754	0.003530	0.001430
RS	5	0.050781	3.013093	2222.001289	0.003817	0.001716
RS	6	0.063687	3.022552	2394.364094	0.004113	0.002023
RS	7	0.077699	3.022552	2587.266554	0.004445	0.002428
RS	8	0.092910	2.764112	3055.108850	0.005248	0.003024
RS	9	0.109422	2.764112	3296.750115	0.005663	0.003508
RS	10	0.127349	2.451414	4007.431910	0.006884	0.004445
RS	11	0.146809	2.451414	4315.716013	0.007414	0.005059
RS	12	0.167936	2.180455	5218.660871	0.008965	0.006227
RS	13	0.190871	2.180455	5605.283462	0.009629	0.006902
RS	14	0.215769	1.949079	6724.164880	0.011551	0.008388
RS	15	0.242798	1.949079	7197.535498	0.012364	0.009284
RS	16	0.272141	1.748860	8567.900077	0.014718	0.011213
RS	17	0.303996	1.748860	9130.181662	0.015684	0.012324
RS	18	0.338577	1.583493	10716.382784	0.018409	0.014593
RS	19	0.376119	1.583493	11355.301549	0.019507	0.015858
RS	20	0.416874	1.452831	13070.932285	0.022454	0.018384
RS	21	0.461117	1.452831	13754.401574	0.023628	0.019761
RS	22	0.509148	1.359015	15412.550086	0.026477	0.022272
RS	23	0.561290	1.359015	16086.895522	0.027635	0.023566
RS	24	0.617895	1.301402	17457.838573	0.029990	0.025660
RS	25	0.679346	1.301402	18056.559342	0.031019	0.026663
RS	26	0.746057	1.274234	18983.974604	0.032612	0.028058
RS	27	0.818478	1.274234	19442.051065	0.033399	0.028655
RS	28	0.897098	1.268691	19895.782947	0.034178	0.029308
RS	29	0.982449	1.268691	20158.836880	0.034630	0.029486
RS	30	1.075104	1.276157	20190.958176	0.034685	0.029510
RS	31	1.175692	1.276157	20217.308283	0.034730	0.029295
RS	32	1.284889	1.290140	19896.130526	0.034179	0.028820
RS	33	1.403433	1.290140	19657.389310	0.033769	0.028236
RS	34	1.532125	1.306088	19042.702482	0.032713	0.027365
RS	35	1.671832	1.306088	18526.050888	0.031825	0.026433
RS	36	1.823498	1.320645	17670.337907	0.030355	0.025246
RS	37	1.988147	1.320645	16882.266619	0.029001	0.023998
RS	38	2.166889	1.331426	15834.016704	0.027201	0.022563
RS	39	2.360931	1.331426	14805.214522	0.025433	0.021047
RS	40	2.571583	1.337240	13613.065017	0.023385	0.019425
RS	41	2.800266	1.337240	12403.590146	0.021308	0.017709
RS	42	3.048524	1.338061	11127.313156	0.019115	0.015971
RS	43	3.318033	1.338061	9828.010588	0.016883	0.014155
RS	44	3.610612	1.334860	8546.717080	0.014682	0.012397
RS	45	3.928234	1.334860	7271.709829	0.012492	0.010615
RS	46	4.273045	1.329327	6081.141402	0.010447	0.008957
RS	47	4.647371	1.329327	4947.907599	0.008500	0.007354
RS	48	5.053738	1.323183	3943.176537	0.006774	0.005928
RS	49	5.494890	1.323183	3042.696247	0.005227	0.004631
RS	50	5.973804	1.317584	2288.232693	0.003931	0.003533
RS	51	6.493713	1.317584	1658.566738	0.002849	0.002602
RS	52	7.058124	1.312931	1164.607426	0.002001	0.001861
RS	53	7.670848	1.312931	784.166410	0.001347	0.001279
RS	54	8.336021	1.307219	508.551327	0.000874	0.000849
RS	55	9.058131	1.307219	313.712765	0.000539	0.000537
RS	56	9.842053	1.307219	184.403509	0.000317	0.000325
RS	57	10.693078	1.307219	102.863507	0.000177	0.000187
RS	58	11.616948	1.292350	54.621721	0.000094	0.000102
RS	59	12.619901	1.292350	26.819023	0.000046	0.000052
RS	60	13.708705	1.292350	12.306390	0.000021	0.000025
RS	61	14.890709	1.292350	5.247261	0.000009	0.000011
RS	62	16.173890	1.292350	2.066060	0.000004	0.000004
RS	63	17.566910	1.292350	1.089518	0.000002	0.000002
PA	4+25*2+4+6 0.136847026 0.025583691 17.566910122 0.419160192 3.013092736 3.022552331 2.764112485 2.451414435 2.180454674 1.949079417 1.748860091 1.583492528 1.452831259 1.359015423 1.301401806 1.274233924 1.268691194 1.276156898 1.290139573 1.306088205 1.320645459 1.331425632 1.337239842 1.338061212 1.334859700 1.329327339 1.323182593 1.317583986 1.312930855 1.307219472 1.292350125
//
IT	4269
RD	4
LK	-5668886.308413
QD	-1109.555519 -> -990.545844
RI	0.1905174974
TR	0.134290	0.025062
MT	18.174847
MM	C_pi: 1.378994, n_recomb: 581629.875408
RS	0	0.000000	0.382524	12738.032429	0.021901	0.218293
RS	1	0.008618	0.382524	13516.031059	0.023238	0.016048
RS	2	0.017979	0.382524	14312.679034	0.024608	0.008076
RS	3	0.028147	0.382524	15123.148411	0.026001	0.007280
RS	4	0.039191	3.682655	1679.242446	0.002887	0.001131
RS	5	0.051186	3.682655	1818.060470	0.003126	0.001414
RS	6	0.064216	3.465909	2090.613225	0.003594	0.001790
RS	7	0.078368	3.465909	2261.552481	0.003888	0.002183
RS	8	0.093740	3.070054	2760.091378	0.004745	0.002818
RS	9	0.110437	3.070054	2981.651659	0.005126	0.003273
RS	10	0.128573	2.667060	3704.154330	0.006369	0.004252
RS	11	0.148271	2.667060	3993.534117	0.006866	0.004834
RS	12	0.169668	2.342556	4895.850662	0.008417	0.006047
RS	13	0.192908	2.342556	5264.634588	0.009052	0.006663
RS	14	0.218152	2.071791	6390.646025	0.010987	0.008201
RS	15	0.245570	2.071791	6848.692057	0.011775	0.009026
RS	16	0.275352	1.835498	8266.545184	0.014213	0.011060
RS	17	0.307701	1.835498	8819.148194	0.015163	0.012103
RS	18	0.342837	1.639294	10505.475935	0.018062	0.014543
RS	19	0.381001	1.639294	11142.662771	0.019158	0.015748
RS	20	0.422455	1.483827	13011.388150	0.022371	0.018510
RS	21	0.467481	1.483827	13700.510356	0.023555	0.019856
RS	22	0.516387	1.373193	15524.462979	0.026691	0.022619
RS	23	0.569509	1.373193	16206.855032	0.027865	0.023912
RS	24	0.627208	1.307439	17689.376500	0.030413	0.026175
RS	25	0.689880	1.307439	18291.950059	0.031449	0.027193
RS	26	0.757953	1.279549	19233.874545	0.033069	0.028607
RS	27	0.831893	1.279549	19688.729101	0.033851	0.029222
RS	28	0.912205	1.278499	20067.555141	0.034502	0.029756
RS	29	0.999438	1.278499	20323.165483	0.034942	0.029952
RS	30	1.094189	1.293567	20229.300050	0.034780	0.029775
RS	31	1.197107	1.293567	20250.564203	0.034817	0.029580
RS	32	1.308893	1.316748	19791.531746	0.034028	0.028882
RS	33	1.430314	1.316748	19557.469133	0.033625	0.028322
RS	34	1.562199	1.342405	18822.201351	0.032361	0.027247
RS	35	1.705450	1.342405	18325.815290	0.031508	0.026346
RS	36	1.861046	1.366253	17385.339178	0.029891	0.025002
RS	37	2.030052	1.366253	16635.350143	0.028601	0.023795
RS	38	2.213624	1.385123	15545.425654	0.026727	0.022262
RS	39	2.413016	1.385123	14569.920024	0.025050	0.020796
RS	40	2.629591	1.397355	13374.901801	0.022996	0.019133
RS	41	2.864832	1.397355	12226.679255	0.021021	0.017473
RS	42	3.120346	1.402814	10973.511230	0.018867	0.015737
RS	43	3.397880	1.402814	9733.260945	0.016734	0.013978
RS	44	3.699333	1.402704	8484.454429	0.014587	0.012245
RS	45	4.026766	1.402704	7256.403304	0.012476	0.010513
RS	46	4.382417	1.399198	6092.907494	0.010476	0.008886
RS	47	4.768719	1.399198	4988.448984	0.008577	0.007320
RS	48	5.188313	1.394490	3997.381480	0.006873	0.005917
RS	49	5.644068	1.394490	3107.242682	0.005342	0.004641
RS	50	6.139101	1.390024	2352.934535	0.004045	0.003555
RS	51	6.676797	1.390024	1720.141633	0.002957	0.002631
RS	52	7.260832	1.386259	1218.013162	0.002094	0.001892
RS	53	7.895200	1.386259	828.299180	0.001424	0.001308
RS	54	8.584239	1.380862	542.632705	0.000933	0.000874
RS	55	9.332661	1.380862	338.536611	0.000582	0.000557
RS	56	10.145583	1.380862	201.372884	0.000346	0.000339
RS	57	11.028563	1.380862	113.740984	0.000196	0.000197
RS	58	11.987641	1.363247	61.255880	0.000105	0.000109
RS	59	13.029373	1.363247	30.464435	0.000052	0.000056
RS	60	14.160883	1.363247	14.167805	0.000024	0.000027
RS	61	15.389909	1.363247	6.126104	0.000011	0.000012
RS	62	16.724854	1.363247	2.447572	0.000004	0.000005
RS	63	18.174847	1.363247	1.319739	0.000002	0.000003
PA	4+25*2+4+6 0.134289536 0.025062416 18.174847014 0.382523809 3.682654851 3.465908586 3.070053967 2.667060148 2.342555622 2.071791190 1.835497861 1.639293569 1.483826903 1.373193003 1.307439202 1.279549227 1.278498791 1.293567236 1.316747619 1.342404727 1.366253229 1.385123209 1.397354523 1.402814342 1.402704103 1.399197856 1.394490466 1.390023863 1.386259333 1.380862268 1.363247446
//
IT	4008
RD	5
LK	-5668680.248513
QD	-947.607627 -> -881.959119
RI	0.1873522101
TR	0.132352	0.024699
MT	18.639368
MM	C_pi: 1.398496, n_recomb: 581314.903537
RS	0	0.000000	0.362399	13496.502307	0.023217	0.217632
RS	1	0.008661	0.362399	14305.984401	0.024610	0.016487
RS	2	0.018073	0.362399	15131.459346	0.026030	0.008408
RS	3	0.028300	0.362399	15967.231369	0.027467	0.007776
RS	4	0.039413	4.420144	1399.103346	0.002407	0.000928
RS	5	0.051488	4.420144	1516.194832	0.002608	0.001189
RS	6	0.064609	3.854016	1883.557705	0.003240	0.001634
RS	7	0.078866	3.854016	2039.191191	0.003508	0.002011
RS	8	0.094359	3.305873	2571.987379	0.004424	0.002688
RS	9	0.111193	3.305873	2780.552846	0.004783	0.003120
RS	10	0.129485	2.825816	3513.359304	0.006044	0.004131
RS	11	0.149362	2.825816	3790.723390	0.006521	0.004689
RS	12	0.170960	2.465267	4682.434628	0.008055	0.005921
RS	13	0.194429	2.465267	5039.239476	0.008669	0.006496
RS	14	0.219931	2.170108	6151.022316	0.010581	0.008045
RS	15	0.247642	2.170108	6597.692708	0.011350	0.008817
RS	16	0.277753	1.907925	8031.938552	0.013817	0.010899
RS	17	0.310472	1.907925	8576.477157	0.014754	0.011887
RS	18	0.346024	1.687113	10327.233212	0.017765	0.014435
RS	19	0.384656	1.687113	10962.281247	0.018858	0.015589
RS	20	0.426635	1.510148	12953.233059	0.022283	0.018531
RS	21	0.472249	1.510148	13646.594037	0.023475	0.019847
RS	22	0.521814	1.383979	15620.522818	0.026871	0.022827
RS	23	0.575672	1.383979	16309.565917	0.028056	0.024117
RS	24	0.634195	1.309948	17906.240524	0.030803	0.026545
RS	25	0.697787	1.309948	18511.606723	0.031844	0.027578
RS	26	0.766887	1.280168	19485.453877	0.033520	0.029034
RS	27	0.841972	1.280168	19935.960628	0.034295	0.029671
RS	28	0.923560	1.281786	20266.078173	0.034862	0.030125
RS	29	1.012215	1.281786	20512.156804	0.035286	0.030345
RS	30	1.108549	1.302324	20321.493041	0.034958	0.030016
RS	31	1.213227	1.302324	20333.365992	0.034978	0.029846
RS	32	1.326971	1.332563	19763.010238	0.033997	0.028970
RS	33	1.450568	1.332563	19525.832317	0.033589	0.028437
RS	34	1.584869	1.366025	18689.160165	0.032150	0.027196
RS	35	1.730803	1.366025	18201.004799	0.031310	0.026326
RS	36	1.889377	1.397649	17185.013257	0.029562	0.024848
RS	37	2.061686	1.397649	16457.087210	0.028310	0.023677
RS	38	2.248919	1.423560	15324.617112	0.026362	0.022056
RS	39	2.452369	1.423560	14383.967768	0.024744	0.020631
RS	40	2.673442	1.441627	13177.493149	0.022668	0.018924
RS	41	2.913662	1.441627	12072.364572	0.020767	0.017308
RS	42	3.174688	1.451557	10830.235184	0.018631	0.015563
RS	43	3.458324	1.451557	9634.282697	0.016573	0.013849
RS	44	3.766526	1.454702	8407.061805	0.014462	0.012128
RS	45	4.101423	1.454702	7217.033468	0.012415	0.010435
RS	46	4.465327	1.453614	6074.317597	0.010449	0.008827
RS	47	4.860750	1.453614	4996.172461	0.008595	0.007291
RS	48	5.290423	1.450851	4018.034562	0.006912	0.005905
RS	49	5.757311	1.450851	3140.836239	0.005403	0.004647
RS	50	6.264639	1.448035	2389.989424	0.004111	0.003570
RS	51	6.815909	1.448035	1759.045504	0.003026	0.002654
RS	52	7.414926	1.445606	1253.437564	0.002156	0.001916
RS	53	8.065827	1.445606	859.241699	0.001478	0.001332
RS	54	8.773106	1.440910	567.414988	0.000976	0.000895
RS	55	9.541645	1.440910	357.313121	0.000615	0.000574
RS	56	10.376751	1.440910	214.645372	0.000369	0.000352
RS	57	11.284189	1.440910	122.505028	0.000211	0.000206
RS	58	12.270224	1.420870	66.759473	0.000115	0.000115
RS	59	13.341664	1.420870	33.562303	0.000058	0.000059
RS	60	14.505907	1.420870	15.786835	0.000027	0.000028
RS	61	15.770989	1.420870	6.908103	0.000012	0.000013
RS	62	17.145646	1.420870	2.794776	0.000005	0.000005
RS	63	18.639368	1.420870	1.536446	0.000003	0.000003
PA	4+25*2+4+6 0.132352268 0.024699307 18.639368327 0.362399444 4.420143909 3.854015938 3.305873237 2.825815666 2.465266704 2.170107697 1.907925190 1.687113385 1.510147533 1.383978695 1.309947907 1.280167906 1.281785947 1.302323626 1.332562514 1.366024729 1.397649368 1.423560399 1.441626862 1.451557102 1.454702060 1.453614001 1.450851194 1.448034760 1.445605705 1.440909950 1.420870297
//
IT	3620
RD	6
LK	-5668564.159031
QD	-856.372650 -> -816.780018
RI	0.1851257980
TR	0.130846	0.024437
MT	19.003703
MM	C_pi: 1.413669, n_recomb: 581389.436181
RS	0	0.000000	0.350080	14020.236906	0.024115	0.217115
RS	1	0.008695	0.350080	14851.098758	0.025544	0.016832
RS	2	0.018145	0.350080	15695.955855	0.026997	0.008642
RS	3	0.028418	0.350080	16548.485068	0.028464	0.008124
RS	4	0.039583	5.224107	1185.047497	0.002038	0.000779
RS	5	0.051719	5.224107	1285.163441	0.002211	0.001015
RS	6	0.064911	4.187094	1737.989044	0.002989	0.001524
RS	7	0.079249	4.187094	1882.706984	0.003238	0.001886
RS	8	0.094834	3.479891	2452.218008	0.004218	0.002606
RS	9	0.111775	3.479891	2652.497426	0.004562	0.003021
RS	10	0.130188	2.937343	3395.844338	0.005841	0.004058
RS	11	0.150202	2.937343	3665.886147	0.006305	0.004601
RS	12	0.171956	2.556337	4541.795622	0.007812	0.005839
RS	13	0.195602	2.556337	4890.743666	0.008412	0.006386
RS	14	0.221303	2.249712	5974.995322	0.010277	0.007921
RS	15	0.249239	2.249712	6413.175110	0.011031	0.008653
RS	16	0.279605	1.970530	7841.992256	0.013488	0.010749
RS	17	0.312610	1.970530	8379.674044	0.014413	0.011693
RS	18	0.348485	1.730566	10166.811652	0.017487	0.014306
RS	19	0.387479	1.730566	10799.366066	0.018575	0.015415
RS	20	0.429864	1.535046	12884.776941	0.022162	0.018495
RS	21	0.475934	1.535046	13581.285644	0.023360	0.019779
RS	22	0.526009	1.394586	15687.364729	0.026983	0.022949
RS	23	0.580439	1.394586	16382.316628	0.028178	0.024229
RS	24	0.639600	1.312376	18090.640447	0.031116	0.026816
RS	25	0.703906	1.312376	18698.962077	0.032163	0.027856
RS	26	0.773803	1.279963	19716.405666	0.033913	0.029371
RS	27	0.849777	1.279963	20163.440302	0.034681	0.030022
RS	28	0.932357	1.282909	20466.184831	0.035202	0.030430
RS	29	1.022117	1.282909	20703.546572	0.035610	0.030668
RS	30	1.119682	1.307220	20441.710647	0.035160	0.030227
RS	31	1.225729	1.307220	20443.792193	0.035164	0.030077
RS	32	1.340996	1.342694	19786.792998	0.034034	0.029067
RS	33	1.466286	1.342694	19543.667687	0.033615	0.028555
RS	34	1.602469	1.382215	18625.015731	0.032035	0.027182
RS	35	1.750493	1.382215	18138.961484	0.031199	0.026337
RS	36	1.911387	1.420114	17059.013148	0.029342	0.024751
RS	37	2.086271	1.420114	16343.580626	0.028111	0.023608
RS	38	2.276360	1.451907	15171.782984	0.026096	0.021912
RS	39	2.482976	1.451907	14253.761860	0.024517	0.020518
RS	40	2.707557	1.475040	13032.037039	0.022415	0.018771
RS	41	2.951665	1.475040	11956.800562	0.020566	0.017190
RS	42	3.216997	1.489050	10717.732330	0.018435	0.015431
RS	43	3.505398	1.489050	9554.096415	0.016433	0.013751
RS	44	3.818876	1.495382	8339.750879	0.014345	0.012035
RS	45	4.159608	1.495382	7178.971236	0.012348	0.010373
RS	46	4.529967	1.496888	6050.484305	0.010407	0.008777
RS	47	4.932527	1.496888	4994.095607	0.008590	0.007266
RS	48	5.370088	1.496387	4025.904455	0.006925	0.005891
RS	49	5.845694	1.496387	3160.925752	0.005437	0.004650
RS	50	6.362652	1.495587	2413.731991	0.004152	0.003580
RS	51	6.924558	1.495587	1786.286336	0.003072	0.002671
RS	52	7.535319	1.494834	1279.064062	0.002200	0.001935
RS	53	8.199184	1.494834	882.690455	0.001518	0.001351
RS	54	8.920770	1.491155	586.697067	0.001009	0.000912
RS	55	9.705096	1.491155	372.406215	0.000641	0.000589
RS	56	10.557616	1.491155	225.606754	0.000388	0.000363
RS	57	11.484259	1.491155	129.916935	0.000223	0.000214
RS	58	12.491471	1.468983	71.522497	0.000123	0.000120
RS	59	13.586257	1.468983	36.296650	0.000062	0.000062
RS	60	14.776231	1.468983	17.243421	0.000030	0.000030
RS	61	16.069669	1.468983	7.624986	0.000013	0.000014
RS	62	17.475567	1.468983	3.119085	0.000005	0.000006
RS	63	19.003703	1.468983	1.744739	0.000003	0.000003
PA	4+25*2+4+6 0.130845860 0.024437386 19.003702904 0.350080484 5.224107071 4.187094465 3.479891123 2.937342742 2.556337424 2.249711867 1.970530077 1.730566479 1.535045519 1.394585789 1.312376476 1.279963411 1.282908727 1.307219561 1.342693576 1.382215216 1.420114104 1.451907358 1.475039659 1.489049828 1.495382210 1.496887594 1.496386770 1.495587206 1.494834076 1.491154692 1.468982699
//
IT	4906
RD	7
LK	-5668493.126369
QD	-800.342191 -> -774.882297
RI	0.1834882126
TR	0.129632	0.024241
MT	19.298968
MM	C_pi: 1.426077, n_recomb: 581771.006800
RS	0	0.000000	0.341976	14400.710108	0.024753	0.216705
RS	1	0.008721	0.341976	15247.177981	0.026208	0.017108
RS	2	0.018203	0.341976	16106.143581	0.027685	0.008814
RS	3	0.028511	0.341976	16970.815793	0.029171	0.008378
RS	4	0.039719	6.099182	1016.792074	0.001748	0.000665
RS	5	0.051904	6.099182	1103.335337	0.001897	0.000876
RS	6	0.065152	4.470407	1632.478757	0.002806	0.001443
RS	7	0.079555	4.470407	1769.213732	0.003041	0.001793
RS	8	0.095214	3.602151	2377.817218	0.004087	0.002556
RS	9	0.112239	3.602151	2573.023556	0.004423	0.002960
RS	10	0.130749	3.010400	3328.357207	0.005721	0.004020
RS	11	0.150873	3.010400	3594.385022	0.006178	0.004555
RS	12	0.172752	2.621330	4452.591470	0.007654	0.005788
RS	13	0.196539	2.621330	4796.722526	0.008245	0.006319
RS	14	0.222400	2.313630	5845.847982	0.010048	0.007823
RS	15	0.250517	2.313630	6277.806180	0.010791	0.008529
RS	16	0.281086	2.024863	7686.984872	0.013213	0.010613
RS	17	0.314321	2.024863	8218.897926	0.014127	0.011524
RS	18	0.350455	1.770499	10021.549753	0.017226	0.014171
RS	19	0.389739	1.770499	10651.447607	0.018309	0.015243
RS	20	0.432450	1.559092	12807.944912	0.022015	0.018427
RS	21	0.478886	1.559092	13506.749980	0.023217	0.019682
RS	22	0.529371	1.405619	15726.859507	0.027033	0.023013
RS	23	0.584259	1.405619	16427.136579	0.028236	0.024280
RS	24	0.643935	1.315581	18240.413182	0.031353	0.027016
RS	25	0.708814	1.315581	18852.026409	0.032405	0.028055
RS	26	0.779352	1.280193	19918.631683	0.034238	0.029638
RS	27	0.856041	1.280193	20363.441934	0.035003	0.030296
RS	28	0.939419	1.283612	20653.576818	0.035501	0.030682
RS	29	1.030068	1.283612	20883.802485	0.035897	0.030931
RS	30	1.128622	1.310493	20570.433746	0.035358	0.030411
RS	31	1.235772	1.310493	20563.690295	0.035347	0.030274
RS	32	1.352266	1.349816	19840.022732	0.034103	0.029162
RS	33	1.478920	1.349816	19590.280212	0.033674	0.028666
RS	34	1.616620	1.393989	18606.237891	0.031982	0.027191
RS	35	1.766329	1.393989	18119.205656	0.031145	0.026364
RS	36	1.929094	1.436878	16986.167530	0.029197	0.024692
RS	37	2.106053	1.436878	16277.485898	0.027979	0.023570
RS	38	2.298446	1.473500	15070.838495	0.025905	0.021812
RS	39	2.507618	1.473500	14167.450543	0.024352	0.020442
RS	40	2.735031	1.500943	12929.286096	0.022224	0.018658
RS	41	2.982278	1.500943	11874.782498	0.020411	0.017103
RS	42	3.251087	1.518587	10633.871843	0.018278	0.015330
RS	43	3.543340	1.518587	9493.745690	0.016319	0.013677
RS	44	3.861080	1.527946	8286.081611	0.014243	0.011960
RS	45	4.206531	1.527946	7147.604900	0.012286	0.010323
RS	46	4.582109	1.532108	6028.138658	0.010362	0.008734
RS	47	4.990442	1.532108	4989.348580	0.008576	0.007244
RS	48	5.434386	1.534076	4028.186920	0.006924	0.005877
RS	49	5.917047	1.534076	3174.044596	0.005456	0.004650
RS	50	6.441801	1.535569	2429.900111	0.004177	0.003585
RS	51	7.012320	1.535569	1806.497139	0.003105	0.002684
RS	52	7.632594	1.536763	1298.499277	0.002232	0.001949
RS	53	8.306964	1.536763	901.245733	0.001549	0.001368
RS	54	9.040146	1.534374	602.268028	0.001035	0.000927
RS	55	9.837269	1.534374	384.958183	0.000662	0.000601
RS	56	10.703911	1.534374	234.941509	0.000404	0.000373
RS	57	11.646134	1.534374	136.359572	0.000234	0.000221
RS	58	12.670529	1.510352	75.743005	0.000130	0.000125
RS	59	13.784264	1.510352	38.762032	0.000067	0.000065
RS	60	14.995128	1.510352	18.578931	0.000032	0.000032
RS	61	16.311593	1.510352	8.293190	0.000014	0.000015
RS	62	17.742869	1.510352	3.426370	0.000006	0.000006
RS	63	19.298968	1.510352	1.947161	0.000003	0.000004
PA	4+25*2+4+6 0.129631896 0.024240945 19.298968414 0.341975632 6.099181537 4.470406645 3.602151397 3.010399820 2.621329756 2.313630377 2.024862778 1.770499480 1.559092456 1.405619309 1.315580520 1.280192897 1.283611615 1.310492671 1.349816315 1.393989228 1.436877955 1.473499540 1.500942770 1.518586545 1.527945951 1.532107941 1.534075574 1.535569334 1.536763378 1.534374424 1.510352106
//
IT	4183
RD	8
LK	-5668446.860720
QD	-763.904693 -> -746.586613
RI	0.1822402022
TR	0.128622	0.024088
MT	19.545291
MM	C_pi: 1.436604, n_recomb: 582369.053014
RS	0	0.000000	0.336424	14686.178311	0.025218	0.216368
RS	1	0.008743	0.336424	15544.614028	0.026692	0.017335
RS	2	0.018250	0.336424	16414.428628	0.028186	0.008945
RS	3	0.028589	0.336424	17288.474441	0.029686	0.008568
RS	4	0.039831	7.055943	880.841838	0.001513	0.000574
RS	5	0.052056	7.055943	956.269290	0.001642	0.000762
RS	6	0.065351	4.712807	1553.295143	0.002667	0.001381
RS	7	0.079807	4.712807	1684.004943	0.002892	0.001719
RS	8	0.095527	3.683918	2333.822977	0.004007	0.002528
RS	9	0.112622	3.683918	2526.147570	0.004338	0.002924
RS	10	0.131211	3.053704	3295.422859	0.005659	0.004006
RS	11	0.151426	3.053704	3559.768842	0.006113	0.004537
RS	12	0.173408	2.665508	4400.271066	0.007556	0.005760
RS	13	0.197312	2.665508	4741.828788	0.008142	0.006283
RS	14	0.223305	2.364414	5752.174336	0.009877	0.007747
RS	15	0.251572	2.364414	6179.713798	0.010611	0.008436
RS	16	0.282309	2.071934	7560.659269	0.012983	0.010493
RS	17	0.315734	2.071934	8087.807146	0.013888	0.011381
RS	18	0.352081	1.807139	9891.403042	0.016985	0.014038
RS	19	0.391607	1.807139	10518.677848	0.018062	0.015080
RS	20	0.434587	1.582210	12727.680726	0.021855	0.018340
RS	21	0.481326	1.582210	13428.169076	0.023058	0.019570
RS	22	0.532150	1.416958	15745.778902	0.027037	0.023039
RS	23	0.587419	1.416958	16450.890787	0.028248	0.024291
RS	24	0.647519	1.319570	18360.598975	0.031527	0.027163
RS	25	0.712874	1.319570	18975.779469	0.032584	0.028199
RS	26	0.783943	1.281138	20092.803795	0.034502	0.029852
RS	27	0.861225	1.281138	20536.548504	0.035264	0.030512
RS	28	0.945264	1.284527	20823.555411	0.035757	0.030891
RS	29	1.036650	1.284527	21048.281717	0.036143	0.031145
RS	30	1.136027	1.313160	20697.746462	0.035541	0.030569
RS	31	1.244091	1.313160	20683.541887	0.035516	0.030441
RS	32	1.361604	1.355316	19908.723812	0.034186	0.029252
RS	33	1.489391	1.355316	19652.617681	0.033746	0.028768
RS	34	1.628349	1.403045	18616.692894	0.031967	0.027214
RS	35	1.779457	1.403045	18127.166142	0.031127	0.026400
RS	36	1.943777	1.449875	16950.422503	0.029106	0.024659
RS	37	2.122462	1.449875	16244.937438	0.027895	0.023552
RS	38	2.316770	1.490430	15007.940435	0.025770	0.021743
RS	39	2.528066	1.490430	14113.827302	0.024235	0.020391
RS	40	2.757835	1.521501	12859.353630	0.022081	0.018576
RS	41	3.007693	1.521501	11819.134232	0.020295	0.017041
RS	42	3.279395	1.542344	10573.365936	0.018156	0.015252
RS	43	3.574852	1.542344	9450.297402	0.016227	0.013620
RS	44	3.896141	1.554533	8244.969955	0.014158	0.011900
RS	45	4.245520	1.554533	7123.468830	0.012232	0.010283
RS	46	4.625445	1.561348	6009.079577	0.010318	0.008696
RS	47	5.038586	1.561348	4984.457984	0.008559	0.007225
RS	48	5.487847	1.565920	4027.865707	0.006916	0.005862
RS	49	5.976388	1.565920	3183.158217	0.005466	0.004648
RS	50	6.507640	1.569913	2441.298942	0.004192	0.003588
RS	51	7.085340	1.569913	1822.048789	0.003129	0.002694
RS	52	7.713547	1.573277	1313.666281	0.002256	0.001960
RS	53	8.396678	1.573277	916.335646	0.001573	0.001381
RS	54	9.139535	1.572420	615.138818	0.001056	0.000939
RS	55	9.947339	1.572420	395.627919	0.000679	0.000612
RS	56	10.825768	1.572420	243.051675	0.000417	0.000382
RS	57	11.780997	1.572420	142.061397	0.000244	0.000227
RS	58	12.819741	1.546797	79.541331	0.000137	0.000130
RS	59	13.949302	1.546797	41.016121	0.000070	0.000068
RS	60	15.177619	1.546797	19.818587	0.000034	0.000034
RS	61	16.513327	1.546797	8.922675	0.000015	0.000015
RS	62	17.965814	1.546797	3.720133	0.000006	0.000006
RS	63	19.545291	1.546797	2.145150	0.000004	0.000004
PA	4+25*2+4+6 0.128622067 0.024088471 19.545290802 0.336423863 7.055943467 4.712806842 3.683917914 3.053703658 2.665507898 2.364414028 2.071934287 1.807139493 1.582210255 1.416957954 1.319570260 1.281137863 1.284527277 1.313159708 1.355315597 1.403044516 1.449875380 1.490429855 1.521500689 1.542344148 1.554533344 1.561348115 1.565919782 1.569913492 1.573276633 1.572419963 1.546797332
//
IT	3953
RD	9
LK	-5668415.018016
QD	-739.050529 -> -726.646338
RI	0.1812608667
TR	0.127758	0.023966
MT	19.756368
MM	C_pi: 1.445813, n_recomb: 583113.273404
RS	0	0.000000	0.332545	14904.875398	0.025561	0.216086
RS	1	0.008761	0.332545	15772.825048	0.027049	0.017526
RS	2	0.018290	0.332545	16651.325308	0.028556	0.009047
RS	3	0.028654	0.332545	17532.953020	0.030068	0.008713
RS	4	0.039926	8.108962	768.363004	0.001318	0.000500
RS	5	0.052185	8.108962	834.492161	0.001431	0.000667
RS	6	0.065519	4.923800	1491.549225	0.002558	0.001332
RS	7	0.080021	4.923800	1617.542830	0.002774	0.001660
RS	8	0.095793	3.735900	2310.088830	0.003962	0.002514
RS	9	0.112947	3.735900	2501.006948	0.004289	0.002904
RS	10	0.131604	3.075238	3286.171628	0.005636	0.004007
RS	11	0.151896	3.075238	3550.453428	0.006089	0.004538
RS	12	0.173965	2.693788	4374.220191	0.007501	0.005748
RS	13	0.197968	2.693788	4714.832347	0.008086	0.006269
RS	14	0.224074	2.404443	5685.431267	0.009750	0.007688
RS	15	0.252467	2.404443	6109.970552	0.010478	0.008367
RS	16	0.283348	2.112676	7458.008409	0.012790	0.010387
RS	17	0.316935	2.112676	7981.294259	0.013687	0.011258
RS	18	0.353464	1.840667	9776.077901	0.016765	0.013910
RS	19	0.393194	1.840667	10400.900209	0.017837	0.014929
RS	20	0.436404	1.604258	12648.132842	0.021691	0.018245
RS	21	0.483400	1.604258	13349.890902	0.022894	0.019453
RS	22	0.534514	1.428362	15750.820205	0.027012	0.023039
RS	23	0.590106	1.428362	16460.356172	0.028228	0.024278
RS	24	0.650569	1.324164	18457.474520	0.031653	0.027273
RS	25	0.716329	1.324164	19076.400670	0.032715	0.028303
RS	26	0.787850	1.282769	20242.592263	0.034715	0.030023
RS	27	0.865638	1.282769	20686.225004	0.035475	0.030683
RS	28	0.950241	1.285859	20975.792357	0.035972	0.031063
RS	29	1.042256	1.285859	21196.482847	0.036351	0.031320
RS	30	1.142333	1.315697	20819.069466	0.035703	0.030705
RS	31	1.251178	1.315697	20798.791208	0.035669	0.030582
RS	32	1.369560	1.359947	19984.707965	0.034272	0.029335
RS	33	1.498313	1.359947	19722.866640	0.033823	0.028859
RS	34	1.638347	1.410397	18645.798068	0.031976	0.027244
RS	35	1.790649	1.410397	18153.100263	0.031131	0.026439
RS	36	1.956296	1.460338	16940.446119	0.029052	0.024644
RS	37	2.136455	1.460338	16235.926215	0.027844	0.023549
RS	38	2.332399	1.504078	14972.784871	0.025677	0.021698
RS	39	2.545510	1.504078	14084.269743	0.024154	0.020359
RS	40	2.777292	1.538187	12814.208405	0.021976	0.018516
RS	41	3.029382	1.538187	11783.655983	0.020208	0.016996
RS	42	3.303558	1.561829	10531.228539	0.018060	0.015193
RS	43	3.601756	1.561829	9420.437343	0.016155	0.013577
RS	44	3.926080	1.576640	8214.399188	0.014087	0.011851
RS	45	4.278819	1.576640	7105.787458	0.012186	0.010251
RS	46	4.662463	1.586070	5993.497098	0.010278	0.008664
RS	47	5.079719	1.586070	4980.291500	0.008541	0.007207
RS	48	5.533533	1.593330	4026.291108	0.006905	0.005847
RS	49	6.027106	1.593330	3189.768770	0.005470	0.004645
RS	50	6.563924	1.599981	2449.461085	0.004201	0.003587
RS	51	7.147774	1.599981	1834.297959	0.003146	0.002701
RS	52	7.782777	1.605699	1325.710555	0.002274	0.001969
RS	53	8.473414	1.605699	928.834414	0.001593	0.001391
RS	54	9.224562	1.606581	625.947754	0.001073	0.000949
RS	55	10.041519	1.606581	404.838019	0.000694	0.000622
RS	56	10.930053	1.606581	250.198646	0.000429	0.000390
RS	57	11.896435	1.606581	147.172702	0.000252	0.000233
RS	58	12.947485	1.579583	82.997416	0.000142	0.000134
RS	59	14.090622	1.579583	43.097450	0.000074	0.000071
RS	60	15.333912	1.579583	20.979289	0.000036	0.000035
RS	61	16.686131	1.579583	9.520100	0.000016	0.000016
RS	62	18.156824	1.579583	4.002695	0.000007	0.000007
RS	63	19.756368	1.579583	2.339622	0.000004	0.000004
PA	4+25*2+4+6 0.127757534 0.023966165 19.756368371 0.332544762 8.108962496 4.923800339 3.735900078 3.075238208 2.693787941 2.404442674 2.112676411 1.840666955 1.604258496 1.428361713 1.324164196 1.282768951 1.285858875 1.315696922 1.359946731 1.410397087 1.460338338 1.504077991 1.538187374 1.561829081 1.576639919 1.586069529 1.593329979 1.599981482 1.605698637 1.606581066 1.579582984
//
IT	4180
RD	10
LK	-5668391.962060
QD	-721.337999 -> -712.031872
RI	0.1804713848
TR	0.126999	0.023865
MT	19.941464
MM	C_pi: 1.454060, n_recomb: 583951.992382
RS	0	0.000000	0.329801	15075.627738	0.025817	0.215843
RS	1	0.008777	0.329801	15951.375344	0.027316	0.017690
RS	2	0.018325	0.329801	16837.065678	0.028833	0.009129
RS	3	0.028711	0.329801	17725.059671	0.030354	0.008825
RS	4	0.040008	9.275625	673.517423	0.001153	0.000437
RS	5	0.052298	9.275625	731.733943	0.001253	0.000586
RS	6	0.065665	5.112347	1441.306728	0.002468	0.001291
RS	7	0.080206	5.112347	1563.450410	0.002677	0.001610
RS	8	0.096024	3.767004	2299.688160	0.003938	0.002510
RS	9	0.113229	3.767004	2490.174823	0.004264	0.002895
RS	10	0.131945	3.081758	3292.713613	0.005639	0.004020
RS	11	0.152304	3.081758	3558.013903	0.006093	0.004551
RS	12	0.174450	2.710312	4366.716811	0.007478	0.005748
RS	13	0.198539	2.710312	4707.544057	0.008062	0.006270
RS	14	0.224743	2.435986	5638.703283	0.009656	0.007642
RS	15	0.253247	2.435986	6061.319596	0.010380	0.008316
RS	16	0.284253	2.148022	7374.574274	0.012629	0.010294
RS	17	0.317980	2.148022	7894.773701	0.013520	0.011153
RS	18	0.354668	1.871322	9674.514484	0.016567	0.013789
RS	19	0.394576	1.871322	10297.120848	0.017634	0.014791
RS	20	0.437986	1.625150	12571.922011	0.021529	0.018147
RS	21	0.485207	1.625150	13274.679644	0.022732	0.019336
RS	22	0.536573	1.439630	15747.045113	0.026966	0.023023
RS	23	0.592448	1.439630	16460.657122	0.028188	0.024249
RS	24	0.653226	1.329152	18536.661421	0.031743	0.027354
RS	25	0.719340	1.329152	19159.417234	0.032810	0.028378
RS	26	0.791256	1.284966	20372.012374	0.034886	0.030162
RS	27	0.869485	1.284966	20816.273663	0.035647	0.030820
RS	28	0.954581	1.287632	21111.536055	0.036153	0.031207
RS	29	1.047145	1.287632	21329.424000	0.036526	0.031464
RS	30	1.147834	1.318319	20932.391243	0.035846	0.030820
RS	31	1.257361	1.318319	20907.315507	0.035803	0.030701
RS	32	1.376502	1.364131	20063.018857	0.034357	0.029411
RS	33	1.506100	1.364131	19796.206182	0.033900	0.028940
RS	34	1.647073	1.416669	18686.509174	0.032000	0.027279
RS	35	1.800420	1.416669	18190.436871	0.031151	0.026480
RS	36	1.967227	1.469057	16948.382730	0.029024	0.024642
RS	37	2.148676	1.469057	16243.415806	0.027816	0.023555
RS	38	2.346050	1.515371	14957.841348	0.025615	0.021670
RS	39	2.560749	1.515371	14072.365092	0.024098	0.020341
RS	40	2.794293	1.552013	12787.761857	0.021899	0.018474
RS	41	3.048336	1.552013	11763.511968	0.020145	0.016965
RS	42	3.324677	1.578093	10503.387766	0.017987	0.015148
RS	43	3.625274	1.578093	9401.284726	0.016099	0.013544
RS	44	3.952255	1.595321	8192.391464	0.014029	0.011811
RS	45	4.307936	1.595321	7093.513203	0.012147	0.010224
RS	46	4.694837	1.607303	5981.091531	0.010242	0.008636
RS	47	5.115698	1.607303	4977.096394	0.008523	0.007191
RS	48	5.573499	1.617303	4024.110729	0.006891	0.005832
RS	49	6.071483	1.617303	3194.704563	0.005471	0.004641
RS	50	6.613177	1.626733	2455.303384	0.004205	0.003585
RS	51	7.202418	1.626733	1844.090987	0.003158	0.002706
RS	52	7.843378	1.634958	1335.373949	0.002287	0.001975
RS	53	8.540598	1.634958	939.320806	0.001609	0.001400
RS	54	9.299016	1.637762	635.126176	0.001088	0.000957
RS	55	10.124002	1.637762	412.878743	0.000707	0.000630
RS	56	11.021401	1.637762	256.564706	0.000439	0.000397
RS	57	11.997568	1.637762	151.799812	0.000260	0.000238
RS	58	13.059416	1.609604	86.168236	0.000148	0.000138
RS	59	14.214467	1.609604	45.034035	0.000077	0.000073
RS	60	15.470901	1.609604	22.073601	0.000038	0.000036
RS	61	16.837617	1.609604	10.090553	0.000017	0.000017
RS	62	18.324295	1.609604	4.275895	0.000007	0.000007
RS	63	19.941464	1.609604	2.531366	0.000004	0.000004
PA	4+25*2+4+6 0.126999353 0.023865096 19.941463741 0.329800911 9.275624999 5.112346858 3.767003601 3.081757768 2.710311726 2.435985941 2.148022139 1.871322327 1.625149829 1.439629764 1.329152341 1.284966076 1.287632091 1.318319342 1.364130679 1.416669099 1.469057256 1.515371026 1.552013188 1.578093417 1.595321409 1.607302564 1.617303412 1.626732882 1.634958210 1.637761955 1.609604466
//
IT	4846
RD	11
LK	-5668374.494836
QD	-708.192880 -> -700.926086
RI	0.1798182619
TR	0.126322	0.023779
MT	20.106708
MM	C_pi: 1.461574, n_recomb: 584847.915761
RS	0	0.000000	0.327851	15211.152256	0.026009	0.215629
RS	1	0.008792	0.327851	16093.452063	0.027517	0.017835
RS	2	0.018356	0.327851	16985.253839	0.029042	0.009196
RS	3	0.028761	0.327851	17878.747099	0.030570	0.008913
RS	4	0.040081	10.574830	592.413032	0.001013	0.000384
RS	5	0.052397	10.574830	643.810586	0.001101	0.000516
RS	6	0.065795	5.285659	1398.704172	0.002392	0.001255
RS	7	0.080371	5.285659	1517.571934	0.002595	0.001565
RS	8	0.096228	3.784298	2297.748608	0.003929	0.002511
RS	9	0.113480	3.784298	2488.420463	0.004255	0.002893
RS	10	0.132248	3.078413	3309.493010	0.005659	0.004038
RS	11	0.152666	3.078413	3576.510231	0.006115	0.004573
RS	12	0.174879	2.718503	4371.943054	0.007475	0.005756
RS	13	0.199045	2.718503	4713.782089	0.008060	0.006282
RS	14	0.225336	2.460897	5606.853802	0.009587	0.007606
RS	15	0.253938	2.460897	6028.357692	0.010308	0.008278
RS	16	0.285055	2.178823	7306.591325	0.012493	0.010212
RS	17	0.318907	2.178823	7824.350722	0.013378	0.011064
RS	18	0.355736	1.899369	9585.295503	0.016389	0.013677
RS	19	0.395802	1.899369	10205.942621	0.017451	0.014665
RS	20	0.439391	1.644853	12500.456750	0.021374	0.018048
RS	21	0.486811	1.644853	13204.040683	0.022577	0.019223
RS	22	0.538401	1.450604	15738.141528	0.026910	0.022995
RS	23	0.594527	1.450604	16455.530916	0.028136	0.024211
RS	24	0.655586	1.334353	18602.607736	0.031808	0.027414
RS	25	0.722014	1.334353	19229.201267	0.032879	0.028432
RS	26	0.794282	1.287582	20484.817002	0.035026	0.030276
RS	27	0.872903	1.287582	20930.254910	0.035788	0.030931
RS	28	0.958436	1.289792	21232.619504	0.036305	0.031326
RS	29	1.051489	1.289792	21448.707872	0.036674	0.031583
RS	30	1.152723	1.321098	21037.145714	0.035970	0.030919
RS	31	1.262857	1.321098	21008.384730	0.035921	0.030801
RS	32	1.382673	1.368087	20140.755170	0.034438	0.029480
RS	33	1.513023	1.368087	19869.744486	0.033974	0.029012
RS	34	1.654833	1.422229	18734.209156	0.032033	0.027315
RS	35	1.809110	1.422229	18234.811241	0.031179	0.026522
RS	36	1.976950	1.476540	16968.711425	0.029014	0.024649
RS	37	2.159546	1.476540	16262.410479	0.027806	0.023568
RS	38	2.358195	1.524923	14957.695229	0.025575	0.021655
RS	39	2.574309	1.524923	14073.444353	0.024063	0.020333
RS	40	2.809422	1.563668	12775.456517	0.021844	0.018446
RS	41	3.065205	1.563668	11755.017267	0.020099	0.016945
RS	42	3.343476	1.591869	10486.649082	0.017931	0.015114
RS	43	3.646211	1.591869	9390.502127	0.016056	0.013520
RS	44	3.975561	1.611318	8177.252176	0.013982	0.011780
RS	45	4.333866	1.611318	7085.643652	0.012115	0.010203
RS	46	4.723671	1.625775	5971.407175	0.010210	0.008611
RS	47	5.147747	1.625775	4974.853089	0.008506	0.007177
RS	48	5.609105	1.638539	4021.644308	0.006876	0.005818
RS	49	6.111024	1.638539	3198.451360	0.005469	0.004636
RS	50	6.657070	1.650837	2459.409207	0.004205	0.003582
RS	51	7.251121	1.650837	1851.987162	0.003167	0.002709
RS	52	7.897398	1.661702	1343.161182	0.002297	0.001979
RS	53	8.600494	1.661702	948.197047	0.001621	0.001408
RS	54	9.365402	1.666577	642.984178	0.001099	0.000965
RS	55	10.197558	1.666577	419.960174	0.000718	0.000637
RS	56	11.102873	1.666577	262.282585	0.000448	0.000403
RS	57	12.087779	1.666577	156.020556	0.000267	0.000243
RS	58	13.159274	1.637440	89.096734	0.000152	0.000141
RS	59	14.324969	1.637440	46.846448	0.000080	0.000075
RS	60	15.593148	1.637440	23.110423	0.000040	0.000038
RS	61	16.972819	1.637440	10.637451	0.000018	0.000018
RS	62	18.473784	1.637440	4.540862	0.000008	0.000008
RS	63	20.106708	1.637440	2.720748	0.000005	0.000005
PA	4+25*2+4+6 0.126322178 0.023779475 20.106708204 0.327851185 10.574830475 5.285659188 3.784297870 3.078413194 2.718502814 2.460896942 2.178822564 1.899368712 1.644853245 1.450603657 1.334352581 1.287582389 1.289792111 1.321098487 1.368087477 1.422229308 1.476540009 1.524922880 1.563667984 1.591868565 1.611317588 1.625774857 1.638538524 1.650836570 1.661701912 1.666576901 1.637440181
//
IT	3783
RD	12
LK	-5668360.744839
QD	-698.075382 -> -692.208232
RI	0.1792649709
TR	0.125707	0.023705
MT	20.256659
MM	C_pi: 1.468522, n_recomb: 585776.186836
RS	0	0.000000	0.326468	15320.477793	0.026154	0.215438
RS	1	0.008804	0.326468	16208.407129	0.027670	0.017964
RS	2	0.018384	0.326468	17105.524246	0.029201	0.009252
RS	3	0.028807	0.326468	18003.880704	0.030735	0.008985
RS	4	0.040147	12.028288	522.302930	0.000892	0.000338
RS	5	0.052486	12.028288	567.766473	0.000969	0.000455
RS	6	0.065912	5.449475	1361.171279	0.002324	0.001223
RS	7	0.080519	5.449475	1477.141094	0.002522	0.001525
RS	8	0.096412	3.792931	2300.965351	0.003928	0.002515
RS	9	0.113705	3.792931	2492.194187	0.004255	0.002895
RS	10	0.132521	3.069036	3332.548916	0.005689	0.004061
RS	11	0.152992	3.069036	3601.705144	0.006149	0.004598
RS	12	0.175267	2.721012	4385.666730	0.007487	0.005769
RS	13	0.199502	2.721012	4729.045720	0.008073	0.006300
RS	14	0.225871	2.480756	5585.889553	0.009536	0.007577
RS	15	0.254562	2.480756	6006.877254	0.010255	0.008250
RS	16	0.285779	2.205860	7250.928353	0.012378	0.010139
RS	17	0.319744	2.205860	7766.776739	0.013259	0.010987
RS	18	0.356699	1.925098	9506.904453	0.016230	0.013573
RS	19	0.396909	1.925098	10125.846704	0.017286	0.014550
RS	20	0.440658	1.663407	12434.317072	0.021227	0.017953
RS	21	0.488259	1.663407	13138.622722	0.022429	0.019115
RS	22	0.540052	1.461198	15726.630508	0.026848	0.022961
RS	23	0.596404	1.461198	16447.545856	0.028078	0.024168
RS	24	0.657717	1.339636	18658.797990	0.031853	0.027459
RS	25	0.724429	1.339636	19289.189320	0.032929	0.028472
RS	26	0.797015	1.290502	20584.210660	0.035140	0.030370
RS	27	0.875991	1.290502	21031.225710	0.035903	0.031021
RS	28	0.961920	1.292279	21340.996918	0.036432	0.031427
RS	29	1.055415	1.292279	21556.094650	0.036799	0.031683
RS	30	1.157141	1.324059	21133.547864	0.036078	0.031003
RS	31	1.267824	1.324059	21102.053609	0.036024	0.030887
RS	32	1.388251	1.371949	20216.329005	0.034512	0.029541
RS	33	1.519282	1.371949	19941.853817	0.034043	0.029076
RS	34	1.661849	1.427324	18785.899578	0.032070	0.027351
RS	35	1.816967	1.427324	18283.364756	0.031212	0.026562
RS	36	1.985743	1.483141	16997.636885	0.029017	0.024662
RS	37	2.169379	1.483141	16289.457616	0.027808	0.023585
RS	38	2.369182	1.533182	14968.441441	0.025553	0.021650
RS	39	2.586577	1.533182	14084.126423	0.024044	0.020333
RS	40	2.823112	1.573665	12773.937104	0.021807	0.018428
RS	41	3.080472	1.573665	11755.443550	0.020068	0.016933
RS	42	3.360491	1.603702	10478.632428	0.017888	0.015090
RS	43	3.665163	1.603702	9386.329496	0.016024	0.013503
RS	44	3.996660	1.625189	8167.665495	0.013943	0.011754
RS	45	4.357343	1.625189	7081.376678	0.012089	0.010186
RS	46	4.749782	1.642039	5964.048817	0.010181	0.008589
RS	47	5.176772	1.642039	4973.497470	0.008490	0.007164
RS	48	5.641356	1.657568	4019.083285	0.006861	0.005804
RS	49	6.146843	1.657568	3201.336896	0.005465	0.004631
RS	50	6.696835	1.672806	2462.187083	0.004203	0.003577
RS	51	7.295250	1.672806	1858.389208	0.003173	0.002711
RS	52	7.946352	1.686412	1349.452131	0.002304	0.001982
RS	53	8.654778	1.686412	955.766507	0.001632	0.001414
RS	54	9.425577	1.693510	649.748803	0.001109	0.000971
RS	55	10.264239	1.693510	426.240039	0.000728	0.000644
RS	56	11.176740	1.693510	267.454385	0.000457	0.000409
RS	57	12.169580	1.693510	159.896309	0.000273	0.000248
RS	58	13.249833	1.663566	91.816980	0.000157	0.000144
RS	59	14.425194	1.663566	48.551916	0.000083	0.000078
RS	60	15.704039	1.663566	24.097728	0.000041	0.000039
RS	61	17.095477	1.663566	11.164142	0.000019	0.000018
RS	62	18.609422	1.663566	4.798864	0.000008	0.000008
RS	63	20.256659	1.663566	2.908374	0.000005	0.000005
PA	4+25*2+4+6 0.125707494 0.023705182 20.256658669 0.326467963 12.028287764 5.449475023 3.792930569 3.069036237 2.721012418 2.480756361 2.205859772 1.925097541 1.663407288 1.461197760 1.339636158 1.290502416 1.292278640 1.324059247 1.371949419 1.427323734 1.483141361 1.533181735 1.573665190 1.603702343 1.625189128 1.642039180 1.657568258 1.672805589 1.686412290 1.693509597 1.663565590
//
IT	4564
RD	13
LK	-5668349.566166
QD	-690.024148 -> -685.156640
RI	0.1787858989
TR	0.125142	0.023639
MT	20.394620
MM	C_pi: 1.475011, n_recomb: 586713.333134
RS	0	0.000000	0.325475	15410.878230	0.026266	0.215263
RS	1	0.008816	0.325475	16303.756456	0.027788	0.018082
RS	2	0.018409	0.325475	17205.598706	0.029325	0.009300
RS	3	0.028848	0.325475	18108.342869	0.030864	0.009044
RS	4	0.040207	13.659153	461.241856	0.000786	0.000299
RS	5	0.052568	13.659153	501.507327	0.000855	0.000403
RS	6	0.066018	5.607984	1327.023211	0.002262	0.001194
RS	7	0.080655	5.607984	1440.343855	0.002455	0.001488
RS	8	0.096581	3.796613	2306.996381	0.003932	0.002521
RS	9	0.113912	3.796613	2498.978979	0.004259	0.002899
RS	10	0.132770	3.056373	3358.999467	0.005725	0.004085
RS	11	0.153291	3.056373	3630.513855	0.006188	0.004626
RS	12	0.175621	2.719833	4404.720475	0.007507	0.005784
RS	13	0.199920	2.719833	4749.963247	0.008096	0.006321
RS	14	0.226361	2.496788	5572.782903	0.009498	0.007555
RS	15	0.255133	2.496788	5993.682747	0.010216	0.008230
RS	16	0.286441	2.229774	7205.019248	0.012280	0.010074
RS	17	0.320510	2.229774	7719.380103	0.013157	0.010920
RS	18	0.357582	1.948766	9437.815635	0.016086	0.013476
RS	19	0.397922	1.948766	10055.284580	0.017138	0.014446
RS	20	0.441819	1.680851	12373.560979	0.021090	0.017861
RS	21	0.489585	1.680851	13078.521326	0.022291	0.019013
RS	22	0.541563	1.471359	15713.963549	0.026783	0.022923
RS	23	0.598123	1.471359	16438.178697	0.028017	0.024123
RS	24	0.659670	1.344909	18707.502605	0.031885	0.027493
RS	25	0.726642	1.344909	19341.606796	0.032966	0.028502
RS	26	0.799519	1.293631	20672.408164	0.035234	0.030448
RS	27	0.878820	1.293631	21121.275510	0.035999	0.031097
RS	28	0.965113	1.295027	21438.081424	0.036539	0.031511
RS	29	1.059013	1.295027	21652.827046	0.036905	0.031766
RS	30	1.161191	1.327196	21221.713927	0.036170	0.031075
RS	31	1.272377	1.327196	21188.289052	0.036114	0.030959
RS	32	1.393366	1.375790	20288.451297	0.034580	0.029595
RS	33	1.525021	1.375790	20011.188593	0.034107	0.029132
RS	34	1.668283	1.432114	18839.160293	0.032110	0.027387
RS	35	1.824174	1.432114	18333.763226	0.031248	0.026600
RS	36	1.993809	1.489107	17032.102932	0.029030	0.024680
RS	37	2.178399	1.489107	16321.745235	0.027819	0.023606
RS	38	2.379262	1.540467	14986.920636	0.025544	0.021652
RS	39	2.597834	1.540467	14101.637761	0.024035	0.020339
RS	40	2.835674	1.582379	12780.433077	0.021783	0.018419
RS	41	3.094483	1.582379	11762.493539	0.020048	0.016928
RS	42	3.376108	1.614004	10477.271978	0.017858	0.015073
RS	43	3.682561	1.614004	9387.187827	0.016000	0.013491
RS	44	4.016031	1.637358	8162.403371	0.013912	0.011733
RS	45	4.378900	1.637358	7079.898836	0.012067	0.010172
RS	46	4.773759	1.656514	5958.534366	0.010156	0.008570
RS	47	5.203429	1.656514	4972.828355	0.008476	0.007153
RS	48	5.670978	1.674797	4016.447567	0.006846	0.005790
RS	49	6.179747	1.674797	3203.513030	0.005460	0.004625
RS	50	6.733368	1.693025	2463.880827	0.004199	0.003572
RS	51	7.335797	1.693025	1863.555026	0.003176	0.002711
RS	52	7.991336	1.709464	1354.494090	0.002309	0.001984
RS	53	8.704666	1.709464	962.235942	0.001640	0.001418
RS	54	9.480884	1.718910	655.588219	0.001117	0.000976
RS	55	10.325534	1.718910	431.834932	0.000736	0.000649
RS	56	11.244647	1.718910	272.155317	0.000464	0.000414
RS	57	12.244790	1.718910	163.472019	0.000279	0.000252
RS	58	13.333104	1.688300	94.354631	0.000161	0.000148
RS	59	14.517365	1.688300	50.162705	0.000085	0.000080
RS	60	15.806029	1.688300	25.040777	0.000043	0.000040
RS	61	17.208303	1.688300	11.672602	0.000020	0.000019
RS	62	18.734200	1.688300	5.050523	0.000009	0.000008
RS	63	20.394620	1.688300	3.094400	0.000005	0.000005
PA	4+25*2+4+6 0.125142061 0.023639305 20.394619988 0.325474620 13.659152601 5.607984266 3.796612899 3.056373173 2.719833009 2.496788432 2.229774313 1.948766171 1.680850780 1.471358515 1.344908717 1.293630904 1.295026921 1.327195846 1.375790206 1.432113804 1.489107089 1.540466928 1.582378626 1.614003682 1.637358177 1.656513838 1.674796787 1.693024570 1.709463884 1.718910400 1.688299816
//
IT	4187
RD	14
LK	-5668340.239616
QD	-683.432403 -> -679.304945
RI	0.1783621364
TR	0.124617	0.023580
MT	20.522833
MM	C_pi: 1.481116, n_recomb: 587644.513605
RS	0	0.000000	0.324756	15487.244966	0.026355	0.215101
RS	1	0.008827	0.324756	16384.551520	0.027882	0.018191
RS	2	0.018433	0.324756	17290.663832	0.029424	0.009342
RS	3	0.028886	0.324756	18197.424163	0.030967	0.009093
RS	4	0.040263	15.493137	407.776203	0.000694	0.000264
RS	5	0.052644	15.493137	443.467045	0.000755	0.000356
RS	6	0.066117	5.764237	1295.166002	0.002204	0.001166
RS	7	0.080780	5.764237	1406.002097	0.002393	0.001453
RS	8	0.096737	3.797743	2314.351685	0.003938	0.002528
RS	9	0.114102	3.797743	2507.173177	0.004266	0.002903
RS	10	0.133001	3.042266	3386.890233	0.005764	0.004109
RS	11	0.153567	3.042266	3660.843852	0.006230	0.004653
RS	12	0.175949	2.716347	4426.943416	0.007533	0.005802
RS	13	0.200306	2.716347	4774.233564	0.008124	0.006345
RS	14	0.226813	2.509950	5565.276746	0.009470	0.007536
RS	15	0.255660	2.509950	5986.389444	0.010187	0.008214
RS	16	0.287054	2.251108	7166.818075	0.012196	0.010016
RS	17	0.321218	2.251108	7680.026733	0.013069	0.010861
RS	18	0.358398	1.970624	9376.625680	0.015956	0.013387
RS	19	0.398859	1.970624	9992.824429	0.017005	0.014351
RS	20	0.442892	1.697261	12317.870619	0.020961	0.017773
RS	21	0.490812	1.697261	13023.440753	0.022162	0.018918
RS	22	0.542962	1.481057	15701.149276	0.026719	0.022884
RS	23	0.599714	1.481057	16428.463136	0.027956	0.024078
RS	24	0.661477	1.350097	18750.559052	0.031908	0.027520
RS	25	0.728690	1.350097	19388.263757	0.032993	0.028525
RS	26	0.801837	1.296884	20751.406384	0.035313	0.030514
RS	27	0.881440	1.296884	21202.304124	0.036080	0.031160
RS	28	0.968069	1.297970	21525.340478	0.036630	0.031582
RS	29	1.062345	1.297970	21740.231429	0.036996	0.031836
RS	30	1.164942	1.330482	21302.141909	0.036250	0.031136
RS	31	1.276595	1.330482	21267.455886	0.036191	0.031021
RS	32	1.398104	1.379636	20356.592516	0.034641	0.029644
RS	33	1.530338	1.379636	20077.143358	0.034165	0.029182
RS	34	1.674244	1.436692	18892.523894	0.032150	0.027422
RS	35	1.830852	1.436692	18384.569067	0.031285	0.026637
RS	36	2.001284	1.494597	17070.039733	0.029048	0.024701
RS	37	2.186759	1.494597	16357.359215	0.027835	0.023629
RS	38	2.388606	1.546996	15010.919231	0.025544	0.021660
RS	39	2.608269	1.546996	14124.028608	0.024035	0.020349
RS	40	2.847321	1.590075	12792.917428	0.021770	0.018416
RS	41	3.107474	1.590075	11774.484765	0.020037	0.016928
RS	42	3.390590	1.623067	10481.050930	0.017836	0.015062
RS	43	3.698696	1.623067	9391.916571	0.015982	0.013483
RS	44	4.033998	1.648130	8160.558058	0.013887	0.011717
RS	45	4.398896	1.648130	7080.608885	0.012049	0.010161
RS	46	4.796003	1.669502	5954.505404	0.010133	0.008552
RS	47	5.228161	1.669502	4972.697930	0.008462	0.007142
RS	48	5.698465	1.690518	4013.752568	0.006830	0.005777
RS	49	6.210281	1.690518	3205.097231	0.005454	0.004619
RS	50	6.767274	1.711772	2464.680162	0.004194	0.003566
RS	51	7.373432	1.711772	1867.686460	0.003178	0.002711
RS	52	8.033093	1.731111	1358.491540	0.002312	0.001984
RS	53	8.750982	1.731111	967.772557	0.001647	0.001422
RS	54	9.532237	1.743018	660.635231	0.001124	0.000980
RS	55	10.382451	1.743018	436.836320	0.000743	0.000654
RS	56	11.307711	1.743018	276.443964	0.000470	0.000419
RS	57	12.314642	1.743018	166.782393	0.000284	0.000256
RS	58	13.410452	1.711884	96.728277	0.000165	0.000151
RS	59	14.602987	1.711884	51.688022	0.000088	0.000082
RS	60	15.900784	1.711884	25.943692	0.000044	0.000042
RS	61	17.313134	1.711884	12.164477	0.000021	0.000020
RS	62	18.850150	1.711884	5.296412	0.000009	0.000009
RS	63	20.522833	1.711884	3.279042	0.000006	0.000005
PA	4+25*2+4+6 0.124616951 0.023579890 20.522833236 0.324756051 15.493137067 5.764237001 3.797742567 3.042265616 2.716346895 2.509950090 2.251108209 1.970623852 1.697260529 1.481057412 1.350097495 1.296883561 1.297970315 1.330482269 1.379636498 1.436691866 1.494597285 1.546995625 1.590074903 1.623066691 1.648130229 1.669502350 1.690518132 1.711771621 1.731111448 1.743018481 1.711884488
//
IT	3806
RD	15
LK	-5668332.296573
QD	-677.902000 -> -674.339710
RI	0.1779808546
TR	0.124125	0.023525
MT	20.643089
MM	C_pi: 1.486894, n_recomb: 588558.833623
RS	0	0.000000	0.324225	15553.424200	0.026426	0.214950
RS	1	0.008837	0.324225	16454.762522	0.027958	0.018293
RS	2	0.018454	0.324225	17364.793643	0.029504	0.009379
RS	3	0.028922	0.324225	18275.277264	0.031051	0.009136
RS	4	0.040315	17.557520	360.809574	0.000613	0.000234
RS	5	0.052714	17.557520	392.463856	0.000667	0.000315
RS	6	0.066209	5.920228	1264.930121	0.002149	0.001140
RS	7	0.080897	5.920228	1373.395248	0.002333	0.001419
RS	8	0.096882	3.797954	2322.012055	0.003945	0.002534
RS	9	0.114280	3.797954	2515.681273	0.004274	0.002907
RS	10	0.133216	3.027967	3414.841271	0.005802	0.004133
RS	11	0.153824	3.027967	3691.217957	0.006272	0.004680
RS	12	0.176254	2.711580	4450.722259	0.007562	0.005820
RS	13	0.200666	2.711580	4800.138490	0.008156	0.006370
RS	14	0.227236	2.520980	5561.681105	0.009450	0.007521
RS	15	0.256153	2.520980	5983.211036	0.010166	0.008203
RS	16	0.287625	2.270306	7134.713239	0.012122	0.009965
RS	17	0.321879	2.270306	7647.033898	0.012993	0.010809
RS	18	0.359160	1.990877	9322.187357	0.015839	0.013305
RS	19	0.399735	1.990877	9937.293810	0.016884	0.014264
RS	20	0.443895	1.712715	12266.833248	0.020842	0.017691
RS	21	0.491958	1.712715	12972.981805	0.022042	0.018828
RS	22	0.544269	1.490298	15688.682964	0.026656	0.022845
RS	23	0.601201	1.490298	16418.914145	0.027897	0.024034
RS	24	0.663165	1.355161	18789.212645	0.031924	0.027540
RS	25	0.730604	1.355161	19430.389361	0.033014	0.028542
RS	26	0.804003	1.300203	20822.695301	0.035379	0.030570
RS	27	0.883888	1.300203	21275.730505	0.036149	0.031214
RS	28	0.970832	1.301060	21603.943463	0.036707	0.031642
RS	29	1.065460	1.301060	21819.367923	0.037073	0.031896
RS	30	1.168449	1.333896	21375.323336	0.036318	0.031188
RS	31	1.280539	1.333896	21339.935839	0.036258	0.031074
RS	32	1.402535	1.383507	20420.422193	0.034696	0.029686
RS	33	1.535311	1.383507	20139.322742	0.034218	0.029226
RS	34	1.679820	1.441126	18944.948028	0.032189	0.027455
RS	35	1.837099	1.441126	18434.752725	0.031322	0.026672
RS	36	2.008277	1.499731	17109.929274	0.029071	0.024723
RS	37	2.194581	1.499731	16394.889052	0.027856	0.023653
RS	38	2.397349	1.552940	15038.715846	0.025552	0.021673
RS	39	2.618035	1.552940	14149.782063	0.024041	0.020363
RS	40	2.858222	1.596961	12809.850235	0.021765	0.018419
RS	41	3.119634	1.596961	11790.134643	0.020032	0.016932
RS	42	3.404147	1.631126	10488.773284	0.017821	0.015056
RS	43	3.713801	1.631126	9399.597179	0.015971	0.013480
RS	44	4.050819	1.657751	8161.404763	0.013867	0.011705
RS	45	4.417619	1.657751	7083.022709	0.012035	0.010152
RS	46	4.816832	1.681251	5951.664604	0.010112	0.008537
RS	47	5.251323	1.681251	4972.977467	0.008449	0.007133
RS	48	5.724208	1.704971	4011.001701	0.006815	0.005764
RS	49	6.238882	1.704971	3206.176033	0.005448	0.004613
RS	50	6.799036	1.729273	2464.730931	0.004188	0.003559
RS	51	7.408691	1.729273	1870.941340	0.003179	0.002710
RS	52	8.072219	1.751579	1361.595716	0.002313	0.001984
RS	53	8.794381	1.751579	972.506399	0.001652	0.001425
RS	54	9.580360	1.766048	664.996748	0.001130	0.000983
RS	55	10.435794	1.766048	441.320864	0.000750	0.000659
RS	56	11.366821	1.766048	280.371437	0.000476	0.000423
RS	57	12.380122	1.766048	169.859046	0.000289	0.000260
RS	58	13.482965	1.734509	98.956826	0.000168	0.000153
RS	59	14.683265	1.734509	53.137243	0.000090	0.000083
RS	60	15.989633	1.734509	26.810691	0.000046	0.000043
RS	61	17.411441	1.734509	12.641464	0.000021	0.000020
RS	62	18.958893	1.734509	5.537131	0.000009	0.000009
RS	63	20.643089	1.734509	3.462535	0.000006	0.000006
PA	4+25*2+4+6 0.124125130 0.023525448 20.643089105 0.324224896 17.557519980 5.920228433 3.797953538 3.027967133 2.711580356 2.520979845 2.270305646 1.990877427 1.712715244 1.490297989 1.355161442 1.300203144 1.301060276 1.333896419 1.383507357 1.441125626 1.499731429 1.552939729 1.596960937 1.631126487 1.657751091 1.681250910 1.704970732 1.729272544 1.751578685 1.766047597 1.734508683
//
IT	3590
RD	16
LK	-5668325.416963
QD	-673.162992 -> -670.043956
RI	0.1776322230
TR	0.123661	0.023475
MT	20.756859
MM	C_pi: 1.492400, n_recomb: 589450.861114
RS	0	0.000000	0.323832	15611.695133	0.026485	0.214808
RS	1	0.008846	0.323832	16516.747493	0.028021	0.018390
RS	2	0.018475	0.323832	17430.413504	0.029571	0.009413
RS	3	0.028956	0.323832	18344.380376	0.031121	0.009173
RS	4	0.040363	19.883769	319.440741	0.000542	0.000207
RS	5	0.052780	19.883769	347.525464	0.000590	0.000279
RS	6	0.066296	6.077220	1235.926276	0.002097	0.001114
RS	7	0.081007	6.077220	1342.105036	0.002277	0.001387
RS	8	0.097019	3.798330	2329.319617	0.003952	0.002540
RS	9	0.114448	3.798330	2523.796601	0.004282	0.002911
RS	10	0.133418	3.014265	3441.979229	0.005839	0.004155
RS	11	0.154067	3.014265	3720.702279	0.006312	0.004705
RS	12	0.176542	2.706222	4475.011148	0.007592	0.005838
RS	13	0.201006	2.706222	4826.565363	0.008188	0.006394
RS	14	0.227634	2.530443	5560.793647	0.009434	0.007509
RS	15	0.256617	2.530443	5982.877560	0.010150	0.008194
RS	16	0.288164	2.287728	7107.513683	0.012058	0.009918
RS	17	0.322502	2.287728	7619.159222	0.012926	0.010763
RS	18	0.359878	2.009731	9273.516364	0.015732	0.013229
RS	19	0.400560	2.009731	9887.686986	0.016774	0.014184
RS	20	0.444841	1.727295	12220.124549	0.020731	0.017613
RS	21	0.493039	1.727295	12926.835762	0.021930	0.018745
RS	22	0.545500	1.499093	15677.029003	0.026596	0.022807
RS	23	0.602603	1.499093	16410.020585	0.027840	0.023991
RS	24	0.664757	1.360080	18824.515455	0.031936	0.027557
RS	25	0.732409	1.360080	19469.033992	0.033029	0.028556
RS	26	0.806046	1.303554	20887.594643	0.035436	0.030618
RS	27	0.886197	1.303554	21342.828598	0.036208	0.031261
RS	28	0.973439	1.304259	21675.115746	0.036772	0.031694
RS	29	1.068398	1.304259	21891.375774	0.037139	0.031947
RS	30	1.171757	1.337419	21441.976487	0.036376	0.031232
RS	31	1.284260	1.337419	21406.353485	0.036316	0.031119
RS	32	1.406715	1.387413	20480.021616	0.034744	0.029724
RS	33	1.540003	1.387413	20197.741617	0.034265	0.029265
RS	34	1.685082	1.445466	18995.876212	0.032226	0.027486
RS	35	1.842995	1.445466	18483.753941	0.031358	0.026704
RS	36	2.014877	1.504603	17150.786486	0.029096	0.024747
RS	37	2.201964	1.504603	16433.420971	0.027879	0.023678
RS	38	2.405602	1.558431	15069.162050	0.025565	0.021688
RS	39	2.627254	1.558431	14177.889067	0.024053	0.020379
RS	40	2.868513	1.603202	12830.141595	0.021766	0.018426
RS	41	3.131115	1.603202	11808.542693	0.020033	0.016939
RS	42	3.416948	1.638372	10499.587916	0.017812	0.015054
RS	43	3.728066	1.638372	9409.584587	0.015963	0.013479
RS	44	4.066706	1.666424	8164.415766	0.013851	0.011696
RS	45	4.435304	1.666424	7086.798621	0.012023	0.010146
RS	46	4.836508	1.691961	5949.820219	0.010094	0.008524
RS	47	5.273204	1.691961	4973.601329	0.008438	0.007124
RS	48	5.748531	1.718351	4008.225706	0.006800	0.005752
RS	49	6.265907	1.718351	3206.841185	0.005440	0.004606
RS	50	6.829051	1.745715	2464.165767	0.004180	0.003552
RS	51	7.442012	1.745715	1873.459286	0.003178	0.002708
RS	52	8.109197	1.771036	1363.948321	0.002314	0.001983
RS	53	8.835403	1.771036	976.553586	0.001657	0.001428
RS	54	9.625851	1.788158	668.765214	0.001135	0.000986
RS	55	10.486225	1.788158	445.352821	0.000756	0.000663
RS	56	11.422709	1.788158	283.979296	0.000482	0.000427
RS	57	12.442036	1.788158	172.726856	0.000293	0.000263
RS	58	13.551536	1.756306	101.054940	0.000171	0.000156
RS	59	14.759186	1.756306	54.517098	0.000092	0.000085
RS	60	16.073666	1.756306	27.644461	0.000047	0.000044
RS	61	17.504430	1.756306	13.104433	0.000022	0.000021
RS	62	19.061762	1.756306	5.772864	0.000010	0.000009
RS	63	20.756859	1.756306	3.644793	0.000006	0.000006
PA	4+25*2+4+6 0.123660849 0.023474788 20.756859029 0.323831587 19.883768810 6.077220269 3.798330227 3.014265023 2.706222237 2.530442751 2.287728465 2.009731008 1.727294728 1.499092739 1.360080251 1.303553544 1.304259027 1.337418871 1.387412827 1.445465869 1.504602878 1.558431272 1.603202112 1.638372301 1.666424208 1.691961394 1.718350978 1.745714903 1.771035919 1.788158224 1.756305812
//
IT	4210
RD	17
LK	-5668319.376361
QD	-669.024288 -> -666.260761
RI	0.1773094645
TR	0.123219	0.023427
MT	20.865337
MM	C_pi: 1.497675, n_recomb: 590313.917974
RS	0	0.000000	0.323528	15664.283436	0.026536	0.214671
RS	1	0.008855	0.323528	16572.803781	0.028075	0.018482
RS	2	0.018495	0.323528	17489.880369	0.029628	0.009444
RS	3	0.028988	0.323528	18407.135017	0.031182	0.009207
RS	4	0.040410	22.503932	282.969885	0.000479	0.000183
RS	5	0.052843	22.503932	307.896598	0.000522	0.000247
RS	6	0.066378	6.236312	1207.850040	0.002046	0.001090
RS	7	0.081111	6.236312	1311.804228	0.002222	0.001355
RS	8	0.097149	3.799416	2335.922263	0.003957	0.002546
RS	9	0.114607	3.799416	2531.141410	0.004288	0.002914
RS	10	0.133610	3.001640	3467.707547	0.005874	0.004176
RS	11	0.154297	3.001640	3748.659115	0.006350	0.004729
RS	12	0.176816	2.700786	4498.973499	0.007621	0.005855
RS	13	0.201328	2.700786	4852.623693	0.008220	0.006417
RS	14	0.228012	2.538759	5561.690547	0.009422	0.007498
RS	15	0.257058	2.538759	5984.412367	0.010138	0.008187
RS	16	0.288676	2.303694	7084.141168	0.012001	0.009876
RS	17	0.323094	2.303694	7595.274662	0.012867	0.010722
RS	18	0.360560	2.027372	9229.646847	0.015635	0.013159
RS	19	0.401344	2.027372	9843.010728	0.016674	0.014111
RS	20	0.445739	1.741089	12177.188687	0.020628	0.017539
RS	21	0.494065	1.741089	12884.448254	0.021826	0.018667
RS	22	0.546671	1.507476	15666.174030	0.026539	0.022770
RS	23	0.603935	1.507476	16401.782336	0.027785	0.023951
RS	24	0.666270	1.364838	18857.176069	0.031944	0.027570
RS	25	0.734125	1.364838	19504.901014	0.033042	0.028568
RS	26	0.807988	1.306906	20947.030517	0.035485	0.030661
RS	27	0.888392	1.306906	21404.484009	0.036259	0.031302
RS	28	0.975917	1.307539	21739.657703	0.036827	0.031738
RS	29	1.071191	1.307539	21956.986459	0.037195	0.031991
RS	30	1.174903	1.341031	21502.590921	0.036426	0.031270
RS	31	1.287798	1.341031	21467.117550	0.036366	0.031158
RS	32	1.410691	1.391360	20535.332594	0.034787	0.029757
RS	33	1.544466	1.391360	20252.287491	0.034308	0.029300
RS	34	1.690086	1.449748	19044.799265	0.032262	0.027515
RS	35	1.848602	1.449748	18531.053275	0.031392	0.026735
RS	36	2.021155	1.509281	17191.747962	0.029123	0.024771
RS	37	2.208988	1.509281	16472.143083	0.027904	0.023703
RS	38	2.413454	1.563571	15101.248322	0.025582	0.021706
RS	39	2.636026	1.563571	14207.449633	0.024068	0.020397
RS	40	2.878307	1.608933	12852.786552	0.021773	0.018436
RS	41	3.142042	1.608933	11828.866002	0.020038	0.016949
RS	42	3.429132	1.644954	10512.727424	0.017809	0.015056
RS	43	3.741644	1.644954	9421.280465	0.015960	0.013481
RS	44	4.081830	1.674312	8169.093439	0.013839	0.011689
RS	45	4.452140	1.674312	7091.593445	0.012013	0.010141
RS	46	4.855242	1.701801	5948.735844	0.010077	0.008512
RS	47	5.294039	1.701801	4974.449585	0.008427	0.007117
RS	48	5.771693	1.730820	4005.400541	0.006785	0.005740
RS	49	6.291644	1.730820	3207.127999	0.005433	0.004600
RS	50	6.857637	1.761255	2463.060366	0.004172	0.003544
RS	51	7.473751	1.761255	1875.330525	0.003177	0.002706
RS	52	8.144423	1.789638	1365.640417	0.002313	0.001982
RS	53	8.874484	1.789638	979.995335	0.001660	0.001430
RS	54	9.669194	1.809495	672.010710	0.001138	0.000989
RS	55	10.534277	1.809495	448.982902	0.000761	0.000666
RS	56	11.475965	1.809495	287.301590	0.000487	0.000431
RS	57	12.501041	1.809495	175.406987	0.000297	0.000266
RS	58	13.616891	1.777454	103.033344	0.000175	0.000158
RS	59	14.831551	1.777454	55.833893	0.000095	0.000087
RS	60	16.153771	1.777454	28.448409	0.000048	0.000045
RS	61	17.593078	1.777454	13.555084	0.000023	0.000022
RS	62	19.159837	1.777454	6.004392	0.000010	0.000010
RS	63	20.865337	1.777454	3.826350	0.000006	0.000006
PA	4+25*2+4+6 0.123219488 0.023426969 20.865337182 0.323527544 22.503931541 6.236311929 3.799416032 3.001639660 2.700786312 2.538758701 2.303694496 2.027371660 1.741089022 1.507476185 1.364838241 1.306905740 1.307539028 1.341030980 1.391359754 1.449747502 1.509280656 1.563571419 1.608932551 1.644954221 1.674311537 1.701801409 1.730820205 1.761254552 1.789638049 1.809494556 1.777453547
//
IT	3743
RD	18
LK	-5668314.009722
QD	-665.352201 -> -662.879303
RI	0.1770068238
TR	0.122799	0.023382
MT	20.969129
MM	C_pi: 1.502740, n_recomb: 591146.833043
RS	0	0.000000	0.323290	15712.301182	0.026579	0.214540
RS	1	0.008864	0.323290	16624.081080	0.028122	0.018571
RS	2	0.018513	0.323290	17544.375908	0.029679	0.009473
RS	3	0.029018	0.323290	18464.747757	0.031235	0.009237
RS	4	0.040454	25.456293	250.769107	0.000424	0.000162
RS	5	0.052903	25.456293	272.898706	0.000462	0.000219
RS	6	0.066456	6.398070	1180.555716	0.001997	0.001066
RS	7	0.081210	6.398070	1282.336635	0.002169	0.001325
RS	8	0.097272	3.801524	2341.628187	0.003961	0.002550
RS	9	0.114758	3.801524	2537.509816	0.004293	0.002917
RS	10	0.133794	2.990321	3491.724233	0.005907	0.004196
RS	11	0.154517	2.990321	3774.765754	0.006385	0.004750
RS	12	0.177076	2.695542	4522.182768	0.007650	0.005872
RS	13	0.201636	2.695542	4877.859650	0.008252	0.006440
RS	14	0.228372	2.546226	5563.751929	0.009412	0.007489
RS	15	0.257478	2.546226	5987.159789	0.010128	0.008181
RS	16	0.289164	2.318423	7063.888879	0.011949	0.009838
RS	17	0.323658	2.318423	7574.641019	0.012813	0.010685
RS	18	0.361210	2.043934	9189.916804	0.015546	0.013094
RS	19	0.402091	2.043934	9802.585319	0.016582	0.014044
RS	20	0.446595	1.754167	12137.636365	0.020532	0.017470
RS	21	0.495044	1.754167	12845.433538	0.021730	0.018593
RS	22	0.547787	1.515464	15656.266877	0.026485	0.022734
RS	23	0.605205	1.515464	16394.363240	0.027733	0.023912
RS	24	0.667713	1.369428	18887.734457	0.031951	0.027582
RS	25	0.735761	1.369428	19538.533997	0.033052	0.028578
RS	26	0.809840	1.310231	21001.896075	0.035527	0.030698
RS	27	0.890486	1.310231	21461.563233	0.036305	0.031339
RS	28	0.978281	1.310866	21798.484840	0.036875	0.031776
RS	29	1.073857	1.310866	22017.058940	0.037245	0.032029
RS	30	1.177904	1.344707	21557.802055	0.036468	0.031302
RS	31	1.291175	1.344707	21522.797538	0.036409	0.031191
RS	32	1.414485	1.395333	20586.672240	0.034825	0.029786
RS	33	1.548725	1.395333	20303.216625	0.034345	0.029331
RS	34	1.694864	1.453978	19091.601734	0.032296	0.027543
RS	35	1.853956	1.453978	18576.511106	0.031425	0.026763
RS	36	2.027150	1.513797	17232.393484	0.029151	0.024796
RS	37	2.215695	1.513797	16510.656066	0.027930	0.023728
RS	38	2.420952	1.568419	15134.374949	0.025602	0.021726
RS	39	2.644403	1.568419	14237.934282	0.024085	0.020416
RS	40	2.887660	1.614231	12877.197559	0.021783	0.018449
RS	41	3.152479	1.614231	11850.617753	0.020047	0.016961
RS	42	3.440770	1.650972	10527.684618	0.017809	0.015060
RS	43	3.754615	1.650972	9434.301899	0.015959	0.013485
RS	44	4.096278	1.681516	8175.150646	0.013829	0.011684
RS	45	4.468226	1.681516	7097.224084	0.012006	0.010138
RS	46	4.873142	1.710880	5948.289142	0.010062	0.008501
RS	47	5.313948	1.710880	4975.480767	0.008417	0.007110
RS	48	5.793827	1.742483	4002.548969	0.006771	0.005728
RS	49	6.316241	1.742483	3207.098686	0.005425	0.004594
RS	50	6.884960	1.775989	2461.504778	0.004164	0.003537
RS	51	7.504090	1.775989	1876.649771	0.003175	0.002703
RS	52	8.178097	1.807467	1366.770452	0.002312	0.001980
RS	53	8.911847	1.807467	982.912101	0.001663	0.001431
RS	54	9.710634	1.830134	674.796647	0.001142	0.000990
RS	55	10.580224	1.830134	452.255705	0.000765	0.000669
RS	56	11.526892	1.830134	290.367522	0.000491	0.000434
RS	57	12.557470	1.830134	177.917154	0.000301	0.000269
RS	58	13.679396	1.797993	104.903339	0.000177	0.000161
RS	59	14.900767	1.797993	57.092567	0.000097	0.000088
RS	60	16.230397	1.797993	29.224345	0.000049	0.000046
RS	61	17.677882	1.797993	13.993893	0.000024	0.000022
RS	62	19.253669	1.797993	6.231739	0.000011	0.000010
RS	63	20.969129	1.797993	4.007028	0.000007	0.000007
PA	4+25*2+4+6 0.122798614 0.023381526 20.969128989 0.323289660 25.456293455 6.398069600 3.801523949 2.990320993 2.695542247 2.546225525 2.318423011 2.043933613 1.754166584 1.515463720 1.369427722 1.310231035 1.310865935 1.344706558 1.395332504 1.453978218 1.513797015 1.568419109 1.614230826 1.650971948 1.681516063 1.710880271 1.742482793 1.775988558 1.807466570 1.830133551 1.797992899
//
IT	3836
RD	19
LK	-5668309.198897
QD	-662.051281 -> -659.819615
RI	0.1767212307
TR	0.122395	0.023338
MT	21.068968
MM	C_pi: 1.507621, n_recomb: 591946.560850
RS	0	0.000000	0.323096	15756.793141	0.026619	0.214414
RS	1	0.008872	0.323096	16671.659681	0.028164	0.018657
RS	2	0.018531	0.323096	17595.010352	0.029724	0.009500
RS	3	0.029047	0.323096	18518.351758	0.031284	0.009265
RS	4	0.040496	28.781249	222.325634	0.000376	0.000144
RS	5	0.052961	28.781249	241.977457	0.000409	0.000194
RS	6	0.066531	6.562467	1154.021387	0.001950	0.001042
RS	7	0.081306	6.562467	1253.680102	0.002118	0.001295
RS	8	0.097391	3.804669	2346.423503	0.003964	0.002554
RS	9	0.114903	3.804669	2542.887948	0.004296	0.002918
RS	10	0.133969	2.980422	3513.846440	0.005936	0.004213
RS	11	0.154727	2.980422	3798.827586	0.006418	0.004769
RS	12	0.177326	2.690676	4544.326385	0.007677	0.005887
RS	13	0.201930	2.690676	4901.941362	0.008281	0.006461
RS	14	0.228717	2.553084	5566.472098	0.009404	0.007480
RS	15	0.257880	2.553084	5990.585309	0.010120	0.008176
RS	16	0.289631	2.332104	7046.146463	0.011903	0.009803
RS	17	0.324199	2.332104	7556.619846	0.012766	0.010651
RS	18	0.361834	2.059551	9153.670243	0.015464	0.013033
RS	19	0.402807	2.059551	9765.735188	0.016498	0.013981
RS	20	0.447416	1.766603	12101.002698	0.020443	0.017405
RS	21	0.495982	1.766603	12809.325295	0.021639	0.018525
RS	22	0.548857	1.523083	15647.264896	0.026434	0.022700
RS	23	0.606423	1.523083	16387.730958	0.027684	0.023876
RS	24	0.669096	1.373852	18916.498920	0.031956	0.027592
RS	25	0.737330	1.373852	19570.244043	0.033061	0.028588
RS	26	0.811617	1.313519	21052.731490	0.035565	0.030732
RS	27	0.892495	1.313519	21514.588298	0.036345	0.031372
RS	28	0.980549	1.314221	21852.220698	0.036916	0.031809
RS	29	1.076414	1.314221	22072.172759	0.037287	0.032063
RS	30	1.180784	1.348428	21608.104194	0.036503	0.031330
RS	31	1.294415	1.348428	21573.828172	0.036446	0.031220
RS	32	1.418126	1.399328	20634.185350	0.034858	0.029812
RS	33	1.552813	1.399328	20350.626565	0.034379	0.029358
RS	34	1.699449	1.458173	19136.103507	0.032327	0.027569
RS	35	1.859094	1.458173	18619.927675	0.031455	0.026790
RS	36	2.032904	1.518189	17272.281340	0.029179	0.024821
RS	37	2.222133	1.518189	16548.538393	0.027956	0.023752
RS	38	2.428151	1.573035	15167.948412	0.025624	0.021747
RS	39	2.652446	1.573035	14268.813226	0.024105	0.020436
RS	40	2.896641	1.619177	12902.785939	0.021797	0.018464
RS	41	3.162500	1.619177	11873.302832	0.020058	0.016975
RS	42	3.451947	1.656518	10543.991472	0.017812	0.015066
RS	43	3.767073	1.656518	9448.283288	0.015961	0.013491
RS	44	4.110156	1.688145	8182.251530	0.013823	0.011682
RS	45	4.483678	1.688145	7103.459414	0.012000	0.010136
RS	46	4.890338	1.719303	5948.344193	0.010049	0.008492
RS	47	5.333076	1.719303	4976.628697	0.008407	0.007103
RS	48	5.815094	1.753444	3999.652825	0.006757	0.005717
RS	49	6.339876	1.753444	3206.775274	0.005417	0.004587
RS	50	6.911217	1.790016	2459.551323	0.004155	0.003529
RS	51	7.533246	1.790016	1877.478482	0.003172	0.002700
RS	52	8.210461	1.824621	1367.399049	0.002310	0.001977
RS	53	8.947758	1.824621	985.358664	0.001665	0.001432
RS	54	9.750468	1.850167	677.170988	0.001144	0.000992
RS	55	10.624393	1.850167	455.206205	0.000769	0.000672
RS	56	11.575853	1.850167	293.200708	0.000495	0.000437
RS	57	12.611724	1.850167	180.272091	0.000305	0.000272
RS	58	13.739498	1.818016	106.673346	0.000180	0.000163
RS	59	14.967327	1.818016	58.297489	0.000098	0.000090
RS	60	16.304087	1.818016	29.974326	0.000051	0.000047
RS	61	17.759444	1.818016	14.421730	0.000024	0.000023
RS	62	19.343919	1.818016	6.455231	0.000011	0.000010
RS	63	21.068968	1.818016	4.186978	0.000007	0.000007
PA	4+25*2+4+6 0.122395375 0.023337907 21.068967605 0.323096039 28.781248914 6.562467020 3.804668997 2.980422422 2.690675970 2.553083566 2.332103977 2.059550979 1.766602949 1.523082944 1.373852409 1.313519027 1.314221308 1.348428118 1.399327909 1.458172748 1.518188657 1.573035027 1.619177081 1.656518284 1.688145423 1.719302503 1.753443769 1.790015691 1.824621175 1.850167130 1.818015982
//
IT	3710
RD	20
LK	-5668304.851094
QD	-659.052420 -> -657.023704
RI	0.1764495225
TR	0.122007	0.023296
MT	21.165574
MM	C_pi: 1.512347, n_recomb: 592712.485823
RS	0	0.000000	0.322933	15798.498818	0.026655	0.214291
RS	1	0.008880	0.322933	16716.307854	0.028203	0.018740
RS	2	0.018548	0.322933	17642.577200	0.029766	0.009526
RS	3	0.029075	0.322933	18568.761187	0.031328	0.009292
RS	4	0.040536	32.532394	197.139575	0.000333	0.000128
RS	5	0.053016	32.532394	214.591725	0.000362	0.000172
RS	6	0.066603	6.729768	1128.183920	0.001903	0.001019
RS	7	0.081397	6.729768	1225.767677	0.002068	0.001266
RS	8	0.097505	3.808961	2350.253098	0.003965	0.002556
RS	9	0.115043	3.808961	2547.217523	0.004298	0.002919
RS	10	0.134138	2.971929	3534.066897	0.005963	0.004229
RS	11	0.154929	2.971929	3820.838606	0.006446	0.004786
RS	12	0.177567	2.686334	4565.179379	0.007702	0.005902
RS	13	0.202214	2.686334	4924.630813	0.008309	0.006480
RS	14	0.229050	2.559502	5569.539679	0.009397	0.007473
RS	15	0.258269	2.559502	5994.361169	0.010113	0.008172
RS	16	0.290082	2.344910	7030.420484	0.011861	0.009770
RS	17	0.324721	2.344910	7540.695974	0.012722	0.010620
RS	18	0.362435	2.074329	9120.462215	0.015388	0.012977
RS	19	0.403498	2.074329	9732.004965	0.016419	0.013923
RS	20	0.448208	1.778464	12066.968839	0.020359	0.017344
RS	21	0.496887	1.778464	12775.807820	0.021555	0.018460
RS	22	0.549890	1.530375	15639.059690	0.026386	0.022668
RS	23	0.607598	1.530375	16381.789430	0.027639	0.023842
RS	24	0.670432	1.378124	18943.759698	0.031961	0.027602
RS	25	0.738844	1.378124	19600.329724	0.033069	0.028596
RS	26	0.813332	1.316763	21100.122080	0.035599	0.030763
RS	27	0.894434	1.316763	21564.132209	0.036382	0.031403
RS	28	0.982737	1.317595	21901.475773	0.036951	0.031838
RS	29	1.078882	1.317595	22122.905632	0.037325	0.032092
RS	30	1.183564	1.352188	21653.981806	0.036534	0.031353
RS	31	1.297542	1.352188	21620.649033	0.036477	0.031245
RS	32	1.421641	1.403347	20678.118109	0.034887	0.029835
RS	33	1.556759	1.403347	20394.722335	0.034409	0.029382
RS	34	1.703876	1.462347	19178.273408	0.032357	0.027593
RS	35	1.864056	1.462347	18661.251486	0.031484	0.026815
RS	36	2.038460	1.522493	17311.119705	0.029207	0.024845
RS	37	2.228351	1.522493	16585.514693	0.027982	0.023777
RS	38	2.435104	1.577473	15201.587178	0.025647	0.021769
RS	39	2.660215	1.577473	14299.747602	0.024126	0.020457
RS	40	2.905317	1.623844	12929.132434	0.021813	0.018481
RS	41	3.172182	1.623844	11896.573229	0.020071	0.016990
RS	42	3.462745	1.661681	10561.286496	0.017819	0.015075
RS	43	3.779109	1.661681	9462.949455	0.015965	0.013498
RS	44	4.123566	1.694295	8190.167302	0.013818	0.011681
RS	45	4.498609	1.694295	7110.149233	0.011996	0.010135
RS	46	4.906956	1.727168	5948.802034	0.010037	0.008484
RS	47	5.351563	1.727168	4977.853284	0.008398	0.007097
RS	48	5.835650	1.763805	3996.709603	0.006743	0.005707
RS	49	6.362723	1.763805	3206.189118	0.005409	0.004581
RS	50	6.936599	1.803433	2457.255007	0.004146	0.003521
RS	51	7.561434	1.803433	1877.878925	0.003168	0.002697
RS	52	8.241753	1.841197	1367.588575	0.002307	0.001974
RS	53	8.982482	1.841197	987.389932	0.001666	0.001432
RS	54	9.788987	1.869680	679.181833	0.001146	0.000993
RS	55	10.667108	1.869680	457.868884	0.000772	0.000675
RS	56	11.623204	1.869680	295.824141	0.000499	0.000440
RS	57	12.664199	1.869680	182.485999	0.000308	0.000274
RS	58	13.797633	1.837599	108.351774	0.000183	0.000165
RS	59	15.031713	1.837599	59.452788	0.000100	0.000092
RS	60	16.375377	1.837599	30.700163	0.000052	0.000048
RS	61	17.838355	1.837599	14.839285	0.000025	0.000023
RS	62	19.431242	1.837599	6.675083	0.000011	0.000011
RS	63	21.165574	1.837599	4.366239	0.000007	0.000007
PA	4+25*2+4+6 0.122007015 0.023295619 21.165574429 0.322932731 32.532393897 6.729768073 3.808961412 2.971929473 2.686334249 2.559501726 2.344910159 2.074329175 1.778463687 1.530374620 1.378123687 1.316763440 1.317595297 1.352188268 1.403347433 1.462347395 1.522493137 1.577472510 1.623843555 1.661681200 1.694295397 1.727167926 1.763804809 1.803433435 1.841197314 1.869680259 1.837599307
//
IT	4350
RD	21
LK	-5668300.891517
QD	-656.298161 -> -654.442312
RI	0.1761891863
TR	0.121632	0.023254
MT	21.259314
MM	C_pi: 1.516934, n_recomb: 593446.087300
RS	0	0.000000	0.322799	15837.535346	0.026687	0.214171
RS	1	0.008887	0.322799	16758.151700	0.028239	0.018821
RS	2	0.018565	0.322799	17687.211523	0.029804	0.009550
RS	3	0.029102	0.322799	18616.119943	0.031370	0.009316
RS	4	0.040576	36.757733	174.862086	0.000295	0.000113
RS	5	0.053069	36.757733	190.364039	0.000321	0.000153
RS	6	0.066673	6.900025	1103.026045	0.001859	0.000997
RS	7	0.081486	6.900025	1198.581686	0.002020	0.001238
RS	8	0.097615	3.814330	2353.181250	0.003965	0.002558
RS	9	0.115178	3.814330	2550.568444	0.004298	0.002918
RS	10	0.134302	2.964831	3552.386352	0.005986	0.004243
RS	11	0.155125	2.964831	3840.800618	0.006472	0.004801
RS	12	0.177799	2.682540	4584.728845	0.007726	0.005915
RS	13	0.202488	2.682540	4945.915611	0.008334	0.006498
RS	14	0.229372	2.565588	5572.777844	0.009391	0.007466
RS	15	0.258644	2.565588	5998.301448	0.010108	0.008168
RS	16	0.290518	2.356959	7016.395098	0.011823	0.009741
RS	17	0.325225	2.356959	7526.539983	0.012683	0.010592
RS	18	0.363016	2.088375	9089.853761	0.015317	0.012924
RS	19	0.404166	2.088375	9700.943271	0.016347	0.013869
RS	20	0.448974	1.789807	12035.258649	0.020280	0.017286
RS	21	0.497763	1.789807	12744.607450	0.021476	0.018400
RS	22	0.550889	1.537360	15631.705301	0.026341	0.022637
RS	23	0.608736	1.537360	16376.605604	0.027596	0.023810
RS	24	0.671724	1.382247	18969.829655	0.031966	0.027611
RS	25	0.740310	1.382247	19629.113317	0.033076	0.028605
RS	26	0.814991	1.319953	21144.662934	0.035630	0.030791
RS	27	0.896310	1.319953	21610.781583	0.036416	0.031431
RS	28	0.984856	1.320972	21946.903401	0.036982	0.031864
RS	29	1.081271	1.320972	22169.882861	0.037358	0.032119
RS	30	1.186256	1.355973	21695.970837	0.036559	0.031373
RS	31	1.300570	1.355973	21663.757859	0.036505	0.031266
RS	32	1.425044	1.407381	20718.853641	0.034913	0.029855
RS	33	1.560581	1.407381	20435.845522	0.034436	0.029404
RS	34	1.708163	1.466501	19218.269429	0.032384	0.027615
RS	35	1.868861	1.466501	18700.611714	0.031512	0.026839
RS	36	2.043842	1.526721	17348.876277	0.029234	0.024869
RS	37	2.234373	1.526721	16621.544222	0.028009	0.023800
RS	38	2.441838	1.581762	15235.073468	0.025672	0.021792
RS	39	2.667741	1.581762	14330.546393	0.024148	0.020479
RS	40	2.913721	1.628274	12955.979309	0.021832	0.018499
RS	41	3.181562	1.628274	11920.219646	0.020086	0.017006
RS	42	3.473207	1.666513	10579.363436	0.017827	0.015085
RS	43	3.790772	1.666513	9478.148555	0.015971	0.013506
RS	44	4.136560	1.700026	8198.762040	0.013816	0.011681
RS	45	4.513079	1.700026	7117.211153	0.011993	0.010135
RS	46	4.923062	1.734541	5949.608904	0.010026	0.008476
RS	47	5.369481	1.734541	4979.142701	0.008390	0.007092
RS	48	5.855574	1.773624	3993.746516	0.006730	0.005696
RS	49	6.384869	1.773624	3205.384572	0.005401	0.004575
RS	50	6.961205	1.816302	2454.663818	0.004136	0.003513
RS	51	7.588761	1.816302	1877.904023	0.003164	0.002694
RS	52	8.272091	1.857243	1367.397911	0.002304	0.001971
RS	53	9.016152	1.857243	989.054148	0.001667	0.001432
RS	54	9.826339	1.888724	680.865556	0.001147	0.000994
RS	55	10.708531	1.888724	460.270266	0.000776	0.000677
RS	56	11.669127	1.888724	298.255753	0.000503	0.000443
RS	57	12.715095	1.888724	184.570086	0.000311	0.000277
RS	58	13.854022	1.856773	109.945952	0.000185	0.000167
RS	59	15.094170	1.856773	60.561804	0.000102	0.000093
RS	60	16.444535	1.856773	31.403149	0.000053	0.000049
RS	61	17.914912	1.856773	15.246938	0.000026	0.000024
RS	62	19.515967	1.856773	6.891343	0.000012	0.000011
RS	63	21.259314	1.856773	4.544711	0.000008	0.000007
PA	4+25*2+4+6 0.121632076 0.023254419 21.259313869 0.322798917 36.757732602 6.900024962 3.814330260 2.964831087 2.682540093 2.565588187 2.356959238 2.088374640 1.789807037 1.537360051 1.382246587 1.319953080 1.320971665 1.355973090 1.407380509 1.466501221 1.526721252 1.581761540 1.628274151 1.666512958 1.700025853 1.734540595 1.773624041 1.816302498 1.857242752 1.888724295 1.856773205
//
IT	3777
RD	22
LK	-5668297.264667
QD	-653.747587 -> -652.040414
RI	0.1759390813
TR	0.121270	0.023214
MT	21.350429
MM	C_pi: 1.521384, n_recomb: 594143.622538
RS	0	0.000000	0.322667	15875.143587	0.026719	0.214054
RS	1	0.008895	0.322667	16798.465947	0.028273	0.018901
RS	2	0.018581	0.322667	17730.214416	0.029842	0.009574
RS	3	0.029128	0.322667	18661.746331	0.031409	0.009340
RS	4	0.040614	41.518750	155.136095	0.000261	0.000100
RS	5	0.053121	41.518750	168.907502	0.000284	0.000136
RS	6	0.066741	7.073168	1078.527767	0.001815	0.000976
RS	7	0.081572	7.073168	1172.101279	0.001973	0.001211
RS	8	0.097722	3.820675	2355.243414	0.003964	0.002560
RS	9	0.115309	3.820675	2552.979072	0.004297	0.002917
RS	10	0.134460	2.959046	3568.820951	0.006007	0.004255
RS	11	0.155315	2.959046	3858.731063	0.006495	0.004814
RS	12	0.178024	2.679322	4602.854841	0.007747	0.005928
RS	13	0.202754	2.679322	4965.667647	0.008358	0.006514
RS	14	0.229683	2.571441	5575.913505	0.009385	0.007460
RS	15	0.259008	2.571441	6002.115835	0.010102	0.008164
RS	16	0.290941	2.368360	7003.641518	0.011788	0.009713
RS	17	0.325714	2.368360	7513.699867	0.012646	0.010565
RS	18	0.363580	2.101766	9061.348051	0.015251	0.012874
RS	19	0.404814	2.101766	9672.032699	0.016279	0.013818
RS	20	0.449716	1.800692	12005.334869	0.020206	0.017231
RS	21	0.498612	1.800692	12715.172783	0.021401	0.018342
RS	22	0.551857	1.544069	15624.818804	0.026298	0.022608
RS	23	0.609838	1.544069	16371.792309	0.027555	0.023780
RS	24	0.672976	1.386226	18994.595879	0.031970	0.027619
RS	25	0.741730	1.386226	19656.478369	0.033084	0.028613
RS	26	0.816600	1.323088	21186.314312	0.035659	0.030817
RS	27	0.898129	1.323088	21654.488612	0.036447	0.031458
RS	28	0.986910	1.324335	21988.684007	0.037009	0.031887
RS	29	1.083588	1.324335	22213.257729	0.037387	0.032142
RS	30	1.188866	1.359765	21734.230419	0.036581	0.031390
RS	31	1.303507	1.359765	21703.275945	0.036529	0.031285
RS	32	1.428345	1.411418	20756.339176	0.034935	0.029873
RS	33	1.564288	1.411418	20473.916065	0.034460	0.029424
RS	34	1.712322	1.470633	19255.886215	0.032409	0.027637
RS	35	1.873523	1.470633	18737.790365	0.031537	0.026861
RS	36	2.049063	1.530882	17385.210589	0.029261	0.024892
RS	37	2.240217	1.530882	16656.297183	0.028034	0.023824
RS	38	2.448373	1.585919	15268.036457	0.025698	0.021815
RS	39	2.675044	1.585919	14360.865577	0.024171	0.020500
RS	40	2.921877	1.632498	12982.932552	0.021852	0.018518
RS	41	3.190665	1.632498	11943.897568	0.020103	0.017023
RS	42	3.483362	1.671055	10597.861613	0.017837	0.015096
RS	43	3.802093	1.671055	9493.586747	0.015979	0.013515
RS	44	4.149174	1.705386	8207.775662	0.013814	0.011683
RS	45	4.527127	1.705386	7124.451685	0.011991	0.010136
RS	46	4.938698	1.741472	5950.622298	0.010015	0.008469
RS	47	5.386877	1.741472	4980.406517	0.008382	0.007087
RS	48	5.874921	1.782954	3990.709836	0.006717	0.005686
RS	49	6.406375	1.782954	3204.342122	0.005393	0.004568
RS	50	6.985100	1.828663	2451.794930	0.004127	0.003505
RS	51	7.615302	1.828663	1877.578523	0.003160	0.002690
RS	52	8.301558	1.872801	1366.851912	0.002301	0.001968
RS	53	9.048856	1.872801	990.376203	0.001667	0.001432
RS	54	9.862623	1.907331	682.247794	0.001148	0.000994
RS	55	10.748773	1.907331	462.428716	0.000778	0.000679
RS	56	11.713743	1.907331	300.507636	0.000506	0.000445
RS	57	12.764546	1.907331	186.531621	0.000314	0.000279
RS	58	13.908814	1.875600	111.458535	0.000188	0.000169
RS	59	15.154862	1.875600	61.626365	0.000104	0.000094
RS	60	16.511743	1.875600	32.084397	0.000054	0.000050
RS	61	17.989315	1.875600	15.645302	0.000026	0.000024
RS	62	19.598314	1.875600	7.104319	0.000012	0.000011
RS	63	21.350429	1.875600	4.722638	0.000008	0.000008
PA	4+25*2+4+6 0.121269541 0.023214144 21.350428567 0.322667467 41.518749649 7.073167830 3.820674739 2.959046056 2.679321950 2.571440779 2.368359935 2.101766355 1.800692001 1.544069020 1.386226272 1.323087505 1.324335269 1.359764625 1.411417795 1.470632581 1.530882395 1.585918925 1.632497885 1.671055208 1.705385775 1.741471638 1.782954132 1.828663199 1.872801014 1.907330979 1.875600446
//
IT	4267
RD	23
LK	-5668293.925351
QD	-651.374392 -> -649.796219
RI	0.1756971961
TR	0.120918	0.023175
MT	21.439367
MM	C_pi: 1.525725, n_recomb: 594810.094235
RS	0	0.000000	0.322554	15910.754014	0.026749	0.213939
RS	1	0.008902	0.322554	16836.675071	0.028306	0.018979
RS	2	0.018596	0.322554	17771.008937	0.029877	0.009596
RS	3	0.029154	0.322554	18705.067329	0.031447	0.009362
RS	4	0.040651	46.878081	137.678781	0.000231	0.000089
RS	5	0.053171	46.878081	149.915684	0.000252	0.000120
RS	6	0.066806	7.249657	1054.626378	0.001773	0.000954
RS	7	0.081655	7.249657	1146.259465	0.001927	0.001185
RS	8	0.097826	3.827689	2356.682036	0.003962	0.002560
RS	9	0.115436	3.827689	2554.711848	0.004295	0.002916
RS	10	0.134614	2.954553	3583.441046	0.006025	0.004266
RS	11	0.155499	2.954553	3874.706985	0.006514	0.004826
RS	12	0.178244	2.676700	4619.608605	0.007767	0.005939
RS	13	0.203013	2.676700	4983.943897	0.008379	0.006529
RS	14	0.229987	2.577169	5578.840243	0.009379	0.007454
RS	15	0.259362	2.577169	6005.694266	0.010097	0.008161
RS	16	0.291352	2.379210	6992.015590	0.011755	0.009687
RS	17	0.326189	2.379210	7502.028594	0.012612	0.010541
RS	18	0.364128	2.114582	9034.784048	0.015189	0.012827
RS	19	0.405444	2.114582	9645.113697	0.016215	0.013770
RS	20	0.450439	1.811164	11977.181718	0.020136	0.017179
RS	21	0.499438	1.811164	12687.500952	0.021330	0.018288
RS	22	0.552799	1.550531	15618.563309	0.026258	0.022580
RS	23	0.610911	1.550531	16367.532714	0.027517	0.023751
RS	24	0.674195	1.390078	19018.453825	0.031974	0.027627
RS	25	0.743114	1.390078	19682.839216	0.033091	0.028622
RS	26	0.818167	1.326166	21225.762114	0.035685	0.030842
RS	27	0.899901	1.326166	21695.942370	0.036475	0.031483
RS	28	0.988911	1.327686	22027.500469	0.037033	0.031907
RS	29	1.085845	1.327686	22253.703289	0.037413	0.032164
RS	30	1.191407	1.363560	21769.440895	0.036599	0.031405
RS	31	1.306367	1.363560	21739.857662	0.036549	0.031302
RS	32	1.431561	1.415456	20791.184307	0.034954	0.029888
RS	33	1.567899	1.415456	20509.505165	0.034481	0.029441
RS	34	1.716373	1.474747	19291.514229	0.032433	0.027656
RS	35	1.878065	1.474747	18773.147687	0.031562	0.026882
RS	36	2.054150	1.534992	17420.331872	0.029287	0.024915
RS	37	2.245910	1.534992	16689.965927	0.028059	0.023846
RS	38	2.454741	1.589976	15300.502958	0.025723	0.021838
RS	39	2.682161	1.589976	14390.741325	0.024194	0.020522
RS	40	2.929826	1.636558	13009.955164	0.021872	0.018537
RS	41	3.199538	1.636558	11967.594754	0.020120	0.017040
RS	42	3.493260	1.675361	10616.737539	0.017849	0.015108
RS	43	3.813128	1.675361	9509.253364	0.015987	0.013525
RS	44	4.161471	1.710432	8217.211861	0.013815	0.011685
RS	45	4.540822	1.710432	7131.900159	0.011990	0.010137
RS	46	4.953944	1.748021	5951.877765	0.010006	0.008463
RS	47	5.403841	1.748021	4981.698240	0.008375	0.007082
RS	48	5.893787	1.791857	3987.656654	0.006704	0.005676
RS	49	6.427347	1.791857	3203.126966	0.005385	0.004562
RS	50	7.008405	1.840581	2448.709589	0.004117	0.003497
RS	51	7.641188	1.840581	1876.963515	0.003156	0.002686
RS	52	8.330301	1.887929	1366.011386	0.002297	0.001964
RS	53	9.080757	1.887929	991.405861	0.001667	0.001432
RS	54	9.898019	1.925563	683.365483	0.001149	0.000994
RS	55	10.788032	1.925563	464.371796	0.000781	0.000680
RS	56	11.757273	1.925563	302.598968	0.000509	0.000447
RS	57	12.812796	1.925563	188.383032	0.000317	0.000281
RS	58	13.962279	1.894121	112.897996	0.000190	0.000170
RS	59	15.214089	1.894121	62.650604	0.000105	0.000096
RS	60	16.577333	1.894121	32.745707	0.000055	0.000051
RS	61	18.061932	1.894121	16.035053	0.000027	0.000025
RS	62	19.678689	1.894121	7.314215	0.000012	0.000012
RS	63	21.439367	1.894121	4.900048	0.000008	0.000008
PA	4+25*2+4+6 0.120917685 0.023174516 21.439366967 0.322554073 46.878081316 7.249657053 3.827688822 2.954553486 2.676700314 2.577169391 2.379210461 2.114582493 1.811163936 1.550530521 1.390077943 1.326166284 1.327685967 1.363560278 1.415455894 1.474747178 1.534992191 1.589976451 1.636558205 1.675361230 1.710431627 1.748020990 1.791857205 1.840580911 1.887928792 1.925562996 1.894120658
//
IT	3782
RD	24
LK	-5668290.834664
QD	-649.146508 -> -647.681203
RI	0.1754631854
TR	0.120575	0.023135
MT	21.526386
MM	C_pi: 1.529961, n_recomb: 595443.431895
RS	0	0.000000	0.322444	15945.047690	0.026778	0.213826
RS	1	0.008909	0.322444	16873.480168	0.028338	0.019057
RS	2	0.018611	0.322444	17810.312191	0.029911	0.009618
RS	3	0.029178	0.322444	18746.811098	0.031484	0.009383
RS	4	0.040687	52.915237	122.208218	0.000205	0.000079
RS	5	0.053220	52.915237	133.082800	0.000224	0.000107
RS	6	0.066870	7.428310	1031.470790	0.001732	0.000934
RS	7	0.081737	7.428310	1121.218491	0.001883	0.001159
RS	8	0.097927	3.835457	2357.436205	0.003959	0.002561
RS	9	0.115560	3.835457	2555.701332	0.004292	0.002914
RS	10	0.134764	2.951099	3596.511900	0.006040	0.004275
RS	11	0.155679	2.951099	3889.013418	0.006531	0.004835
RS	12	0.178457	2.674617	4635.049723	0.007784	0.005949
RS	13	0.203265	2.674617	5000.808388	0.008398	0.006542
RS	14	0.230282	2.582773	5581.531525	0.009374	0.007448
RS	15	0.259707	2.582773	6009.008968	0.010092	0.008157
RS	16	0.291753	2.389580	6981.257676	0.011724	0.009663
RS	17	0.326653	2.389580	7491.252870	0.012581	0.010518
RS	18	0.364663	2.126892	9009.779336	0.015131	0.012783
RS	19	0.406059	2.126892	9619.788259	0.016156	0.013725
RS	20	0.451144	1.821272	11950.402094	0.020070	0.017129
RS	21	0.500244	1.821272	12661.185012	0.021263	0.018236
RS	22	0.553719	1.556774	15612.627252	0.026220	0.022554
RS	23	0.611958	1.556774	16363.513091	0.027481	0.023724
RS	24	0.675386	1.393811	19041.296373	0.031978	0.027635
RS	25	0.744464	1.393811	19708.088490	0.033098	0.028630
RS	26	0.819696	1.329190	21263.023485	0.035710	0.030865
RS	27	0.901630	1.329190	21735.154494	0.036502	0.031507
RS	28	0.990864	1.331019	22063.456413	0.037054	0.031926
RS	29	1.088048	1.331019	22291.307756	0.037436	0.032184
RS	30	1.193889	1.367352	21801.711303	0.036614	0.031417
RS	31	1.309160	1.367352	21773.588251	0.036567	0.031317
RS	32	1.434700	1.419491	20823.390070	0.034971	0.029902
RS	33	1.571425	1.419491	20542.593031	0.034500	0.029457
RS	34	1.720330	1.478846	19325.053395	0.032455	0.027675
RS	35	1.882500	1.478846	18806.570662	0.031584	0.026902
RS	36	2.059119	1.539059	17454.036120	0.029313	0.024937
RS	37	2.251472	1.539059	16722.349140	0.028084	0.023868
RS	38	2.460961	1.593952	15332.195328	0.025749	0.021861
RS	39	2.689114	1.593952	14419.918557	0.024217	0.020544
RS	40	2.937592	1.640482	13036.761719	0.021894	0.018558
RS	41	3.208207	1.640482	11991.063355	0.020138	0.017058
RS	42	3.502931	1.679464	10635.750311	0.017862	0.015122
RS	43	3.823911	1.679464	9524.951620	0.015996	0.013535
RS	44	4.173488	1.715205	8226.884143	0.013816	0.011689
RS	45	4.554207	1.715205	7139.417973	0.011990	0.010140
RS	46	4.968844	1.754232	5953.270765	0.009998	0.008458
RS	47	5.420420	1.754232	4982.951539	0.008368	0.007078
RS	48	5.912227	1.800374	3984.555632	0.006692	0.005667
RS	49	6.447849	1.800374	3201.728859	0.005377	0.004556
RS	50	7.031188	1.852092	2445.415862	0.004107	0.003489
RS	51	7.666496	1.852092	1876.073995	0.003151	0.002682
RS	52	8.358402	1.902667	1364.891177	0.002292	0.001960
RS	53	9.111950	1.902667	992.159660	0.001666	0.001431
RS	54	9.932630	1.943447	684.238508	0.001149	0.000994
RS	55	10.826424	1.943447	466.113413	0.000783	0.000682
RS	56	11.799845	1.943447	304.538645	0.000511	0.000449
RS	57	12.859986	1.943447	190.129456	0.000319	0.000283
RS	58	14.014574	1.912363	114.266840	0.000192	0.000172
RS	59	15.272022	1.912363	63.635592	0.000107	0.000097
RS	60	16.641495	1.912363	33.387422	0.000056	0.000051
RS	61	18.132972	1.912363	16.416229	0.000028	0.000026
RS	62	19.757323	1.912363	7.520983	0.000013	0.000012
RS	63	21.526386	1.912363	5.076831	0.000009	0.000008
PA	4+25*2+4+6 0.120575485 0.023135397 21.526385882 0.322444255 52.915236564 7.428309948 3.835456806 2.951099008 2.674617470 2.582773130 2.389579754 2.126891959 1.821271864 1.556773597 1.393811063 1.329190255 1.331018553 1.367352223 1.419490697 1.478845511 1.539058857 1.593952241 1.640481914 1.679464249 1.715204503 1.754232391 1.800374104 1.852092265 1.902667433 1.943447076 1.912363344
//
IT	3583
RD	25
LK	-5668287.961836
QD	-647.050611 -> -645.684782
RI	0.1752356975
TR	0.120243	0.023097
MT	21.611459
MM	C_pi: 1.534096, n_recomb: 596046.376718
RS	0	0.000000	0.322342	15977.888564	0.026806	0.213714
RS	1	0.008916	0.322342	16908.743371	0.028368	0.019133
RS	2	0.018626	0.322342	17847.985738	0.029944	0.009639
RS	3	0.029202	0.322342	18786.840108	0.031519	0.009404
RS	4	0.040722	59.705331	108.512509	0.000182	0.000070
RS	5	0.053268	59.705331	118.179042	0.000198	0.000095
RS	6	0.066933	7.609672	1008.962720	0.001693	0.000914
RS	7	0.081816	7.609672	1096.872287	0.001840	0.001134
RS	8	0.098026	3.843740	2357.672402	0.003956	0.002560
RS	9	0.115681	3.843740	2556.127085	0.004288	0.002911
RS	10	0.134911	2.948656	3608.069732	0.006053	0.004283
RS	11	0.155855	2.948656	3901.689215	0.006546	0.004843
RS	12	0.178666	2.673054	4649.229056	0.007800	0.005958
RS	13	0.203511	2.673054	5016.315599	0.008416	0.006554
RS	14	0.230571	2.588292	5583.938590	0.009368	0.007442
RS	15	0.260043	2.588292	6012.008493	0.010086	0.008153
RS	16	0.292143	2.399516	6971.257467	0.011696	0.009641
RS	17	0.327105	2.399516	7481.257486	0.012551	0.010496
RS	18	0.365185	2.138738	8986.175136	0.015076	0.012741
RS	19	0.406659	2.138738	9595.893325	0.016099	0.013682
RS	20	0.451831	1.831047	11924.851559	0.020007	0.017081
RS	21	0.501030	1.831047	12636.081222	0.021200	0.018187
RS	22	0.554616	1.562809	15607.035210	0.026184	0.022529
RS	23	0.612979	1.562809	16359.765481	0.027447	0.023699
RS	24	0.676546	1.397427	19063.297408	0.031983	0.027643
RS	25	0.745780	1.397427	19732.407617	0.033105	0.028639
RS	26	0.821187	1.332151	21298.446562	0.035733	0.030887
RS	27	0.903317	1.332151	21772.472453	0.036528	0.031529
RS	28	0.992769	1.334319	22096.995282	0.037073	0.031942
RS	29	1.090197	1.334319	22326.501100	0.037458	0.032202
RS	30	1.196311	1.371126	21831.444367	0.036627	0.031429
RS	31	1.311885	1.371126	21804.849608	0.036582	0.031330
RS	32	1.437764	1.423509	20853.282676	0.034986	0.029915
RS	33	1.574866	1.423509	20573.481794	0.034517	0.029472
RS	34	1.724191	1.482916	19356.729532	0.032475	0.027693
RS	35	1.886829	1.482916	18838.263490	0.031605	0.026920
RS	36	2.063968	1.543078	17486.424397	0.029337	0.024959
RS	37	2.256900	1.543078	16753.537929	0.028108	0.023890
RS	38	2.467033	1.597844	15363.169362	0.025775	0.021885
RS	39	2.695901	1.597844	14448.447569	0.024240	0.020566
RS	40	2.945174	1.644274	13063.337782	0.021917	0.018579
RS	41	3.216671	1.644274	12014.297830	0.020157	0.017076
RS	42	3.512374	1.683376	10654.867638	0.017876	0.015136
RS	43	3.834440	1.683376	9540.666331	0.016007	0.013546
RS	44	4.185221	1.719719	8236.775920	0.013819	0.011693
RS	45	4.567277	1.719719	7147.006383	0.011991	0.010142
RS	46	4.983395	1.760123	5954.807028	0.009991	0.008454
RS	47	5.436613	1.760123	4984.186806	0.008362	0.007074
RS	48	5.930238	1.808525	3981.428896	0.006680	0.005658
RS	49	6.467874	1.808525	3200.180098	0.005369	0.004550
RS	50	7.053442	1.863217	2441.948737	0.004097	0.003481
RS	51	7.691218	1.863217	1874.947486	0.003146	0.002678
RS	52	8.385857	1.917026	1363.533240	0.002288	0.001956
RS	53	9.142426	1.917026	992.671943	0.001665	0.001430
RS	54	9.966449	1.960995	684.892542	0.001149	0.000994
RS	55	10.863938	1.960995	467.672776	0.000785	0.000683
RS	56	11.841445	1.960995	306.340063	0.000514	0.000451
RS	57	12.906103	1.960995	191.779587	0.000322	0.000285
RS	58	14.065682	1.930328	115.570875	0.000194	0.000174
RS	59	15.328645	1.930328	64.584224	0.000108	0.000098
RS	60	16.704210	1.930328	34.010835	0.000057	0.000052
RS	61	18.202415	1.930328	16.789338	0.000028	0.000026
RS	62	19.834195	1.930328	7.724786	0.000013	0.000012
RS	63	21.611459	1.930328	5.253029	0.000009	0.000008
PA	4+25*2+4+6 0.120242891 0.023096819 21.611458727 0.322342163 59.705331209 7.609672256 3.843739841 2.948656120 2.673053883 2.588291760 2.399515675 2.138737595 1.831047139 1.562809462 1.397427265 1.332151403 1.334318884 1.371126024 1.423508573 1.482916449 1.543077586 1.597843726 1.644274227 1.683375507 1.719719163 1.760122906 1.808524563 1.863217261 1.917025769 1.960995215 1.930328294
//
