# Supplementary material for: Introgression and disruption of migration routes have shaped the genetic integrity of wildebeest populations
Source: Nat Commun. 2024 Apr 12;15:2921. doi: 10.1038/s41467-024-47015-y (PMC11014984; doi:10.1038/s41467-024-47015-y)
Supplement: Supplementary file 10 — Source Data [file 41467_2024_47015_MOESM10_ESM.zip › source_data/Fig2a.psmc/CTauNaC__940.psmc]

CC
CC	Brief Description of the file format:
CC	  CC  comments
CC	  MM  useful-messages
CC	  RD  round-of-iterations
CC	  LL  \log[P(sequence)]
CC	  QD  Q-before-opt Q-after-opt
CC	  TR  \theta_0 \rho_0
CC	  RS  k t_k \lambda_k \pi_k \sum_{l\not=k}A_{kl} A_{kk}
CC	  DC  begin end best-k t_k+\Delta_k max-prob
CC
MM	Version: 0.6.5-r67
MM	pattern:4+25*2+4+6, n:63, n_free_lambdas:28
MM	n_iterations:25, skip:1, max_t:15, theta/rho:5
MM	is_decoding:0
MM	n_seqs:28, sum_L:17433794, sum_n:2445743
RD	0
LK	0.000000
QD	0.000000 -> 0.000000
RI	inf
TR	0.151157	0.030231
MT	15.000000
MM	C_pi: 1.000000, n_recomb: 519200.683714
RS	0	0.000000	1.000000	4222.639916	0.008133	0.000000
RS	1	0.008290	1.000000	4533.968436	0.008733	0.000000
RS	2	0.017266	1.000000	4864.820850	0.009370	0.000000
RS	3	0.026987	1.000000	5215.833933	0.010046	0.000000
RS	4	0.037514	1.000000	5587.553946	0.010762	0.000000
RS	5	0.048914	1.000000	5980.410855	0.011518	0.000000
RS	6	0.061258	1.000000	6394.688796	0.012316	0.000000
RS	7	0.074626	1.000000	6830.492520	0.013156	0.000000
RS	8	0.089102	1.000000	7287.709628	0.014036	0.000000
RS	9	0.104778	1.000000	7765.968496	0.014958	0.000000
RS	10	0.121753	1.000000	8264.591872	0.015918	0.000000
RS	11	0.140135	1.000000	8782.546345	0.016916	0.000000
RS	12	0.160042	1.000000	9318.388051	0.017948	0.000000
RS	13	0.181598	1.000000	9870.205266	0.019010	0.000000
RS	14	0.204942	1.000000	10435.558897	0.020099	0.000000
RS	15	0.230221	1.000000	11011.422252	0.021208	0.000000
RS	16	0.257595	1.000000	11594.122009	0.022331	0.000000
RS	17	0.287238	1.000000	12179.282821	0.023458	0.000000
RS	18	0.319339	1.000000	12761.778693	0.024580	0.000000
RS	19	0.354100	1.000000	13335.694927	0.025685	0.000000
RS	20	0.391744	1.000000	13894.305206	0.026761	0.000000
RS	21	0.432507	1.000000	14430.069117	0.027793	0.000000
RS	22	0.476650	1.000000	14934.656092	0.028765	0.000000
RS	23	0.524453	1.000000	15399.002317	0.029659	0.000000
RS	24	0.576218	1.000000	15813.407437	0.030457	0.000000
RS	25	0.632274	1.000000	16167.677861	0.031140	0.000000
RS	26	0.692977	1.000000	16451.322876	0.031686	0.000000
RS	27	0.758711	1.000000	16653.808533	0.032076	0.000000
RS	28	0.829896	1.000000	16764.872150	0.032290	0.000000
RS	29	0.906981	1.000000	16774.897128	0.032309	0.000000
RS	30	0.990456	1.000000	16675.343513	0.032117	0.000000
RS	31	1.080851	1.000000	16459.224237	0.031701	0.000000
RS	32	1.178739	1.000000	16121.610442	0.031051	0.000000
RS	33	1.284742	1.000000	15660.141846	0.030162	0.000000
RS	34	1.399532	1.000000	15075.510408	0.029036	0.000000
RS	35	1.523838	1.000000	14371.878201	0.027681	0.000000
RS	36	1.658449	1.000000	13557.184636	0.026112	0.000000
RS	37	1.804218	1.000000	12643.295152	0.024351	0.000000
RS	38	1.962071	1.000000	11645.944839	0.022431	0.000000
RS	39	2.133009	1.000000	10584.437490	0.020386	0.000000
RS	40	2.318118	1.000000	9481.074556	0.018261	0.000000
RS	41	2.518571	1.000000	8360.309785	0.016102	0.000000
RS	42	2.735641	1.000000	7247.653322	0.013959	0.000000
RS	43	2.970706	1.000000	6168.381751	0.011881	0.000000
RS	44	3.225257	1.000000	5146.144108	0.009912	0.000000
RS	45	3.500909	1.000000	4201.583122	0.008092	0.000000
RS	46	3.799411	1.000000	3351.109566	0.006454	0.000000
RS	47	4.122659	1.000000	2605.969452	0.005019	0.000000
RS	48	4.472702	1.000000	1971.724398	0.003798	0.000000
RS	49	4.851763	1.000000	1448.223538	0.002789	0.000000
RS	50	5.262247	1.000000	1030.084404	0.001984	0.000000
RS	51	5.706758	1.000000	707.628893	0.001363	0.000000
RS	52	6.188118	1.000000	468.151919	0.000902	0.000000
RS	53	6.709380	1.000000	297.349407	0.000573	0.000000
RS	54	7.273854	1.000000	180.711621	0.000348	0.000000
RS	55	7.885120	1.000000	104.704116	0.000202	0.000000
RS	56	8.547059	1.000000	57.609025	0.000111	0.000000
RS	57	9.263869	1.000000	29.972078	0.000058	0.000000
RS	58	10.040101	1.000000	14.677156	0.000028	0.000000
RS	59	10.880679	1.000000	6.731337	0.000013	0.000000
RS	60	11.790939	1.000000	2.875770	0.000006	0.000000
RS	61	12.776655	1.000000	1.137807	0.000002	0.000000
RS	62	13.844085	1.000000	0.414292	0.000001	0.000000
RS	63	15.000000	1.000000	0.194300	0.000000	0.000000
PA	4+25*2+4+6 0.151157223 0.030231445 15.000000000 1.000000000 1.000000000 1.000000000 1.000000000 1.000000000 1.000000000 1.000000000 1.000000000 1.000000000 1.000000000 1.000000000 1.000000000 1.000000000 1.000000000 1.000000000 1.000000000 1.000000000 1.000000000 1.000000000 1.000000000 1.000000000 1.000000000 1.000000000 1.000000000 1.000000000 1.000000000 1.000000000 1.000000000
//
IT	5185
RD	1
LK	-5847110.588488
QD	-13678.201487 -> -5217.596915
RI	0.2560961468
TR	0.151302	0.028475
MT	15.923567
MM	C_pi: 1.268676, n_recomb: 618623.366109
RS	0	0.000000	0.759064	6681.175392	0.010800	0.242759
RS	1	0.008392	0.759064	7159.797548	0.011574	0.016353
RS	2	0.017488	0.759064	7665.374710	0.012391	0.004311
RS	3	0.027347	0.759064	8198.152164	0.013252	0.002998
RS	4	0.038034	1.961362	3405.329345	0.005505	0.002560
RS	5	0.049617	1.961362	3669.082712	0.005931	0.002666
RS	6	0.062172	1.979672	3914.860212	0.006328	0.002820
RS	7	0.075782	1.979672	4213.949946	0.006812	0.003128
RS	8	0.090533	1.864968	4810.863407	0.007777	0.003675
RS	9	0.106522	1.864968	5169.430464	0.008356	0.004319
RS	10	0.123852	1.747298	5922.468797	0.009574	0.005015
RS	11	0.142638	1.747298	6349.727682	0.010264	0.005739
RS	12	0.162999	1.650094	7199.565513	0.011638	0.006500
RS	13	0.185069	1.650094	7698.256154	0.012444	0.007316
RS	14	0.208991	1.567333	8652.672025	0.013987	0.008188
RS	15	0.234921	1.567333	9222.047683	0.014907	0.009140
RS	16	0.263027	1.490954	10312.681945	0.016670	0.010202
RS	17	0.293491	1.490954	10947.585942	0.017697	0.011389
RS	18	0.326512	1.419323	12179.425854	0.019688	0.012704
RS	19	0.362304	1.419323	12865.983556	0.020798	0.014134
RS	20	0.401099	1.355859	14186.920406	0.022933	0.015650
RS	21	0.443150	1.355859	14897.794911	0.024082	0.017219
RS	22	0.488730	1.303505	16217.613738	0.026216	0.018806
RS	23	0.538134	1.303505	16910.340848	0.027335	0.020371
RS	24	0.591685	1.263083	18125.041015	0.029299	0.021874
RS	25	0.649729	1.263083	18743.770359	0.030299	0.023276
RS	26	0.712645	1.233696	19754.626355	0.031933	0.024544
RS	27	0.780840	1.233696	20234.621132	0.032709	0.025650
RS	28	0.854757	1.213292	20963.711519	0.033888	0.026573
RS	29	0.934878	1.213292	21237.566371	0.034330	0.027298
RS	30	1.021722	1.199355	21632.276851	0.034968	0.027814
RS	31	1.115854	1.199355	21637.057213	0.034976	0.028114
RS	32	1.217886	1.189549	21665.511870	0.035022	0.028191
RS	33	1.328479	1.189549	21351.084353	0.034514	0.028043
RS	34	1.448353	1.182073	20998.753725	0.033944	0.027665
RS	35	1.578287	1.182073	20337.828695	0.032876	0.027058
RS	36	1.719124	1.175704	19611.570407	0.031702	0.026225
RS	37	1.871781	1.175704	18610.680864	0.030084	0.025172
RS	38	2.037247	1.169705	17547.872899	0.028366	0.023911
RS	39	2.216599	1.169705	16256.530241	0.026279	0.022460
RS	40	2.411002	1.163652	14933.710584	0.024140	0.020842
RS	41	2.621719	1.163652	13447.150240	0.021737	0.019088
RS	42	2.850119	1.157308	11980.345961	0.019366	0.017234
RS	43	3.097685	1.157308	10431.165047	0.016862	0.015319
RS	44	3.366026	1.150633	8962.481612	0.014488	0.013387
RS	45	3.656886	1.150633	7499.166242	0.012122	0.011483
RS	46	3.972154	1.143822	6171.448779	0.009976	0.009650
RS	47	4.313878	1.143822	4926.499604	0.007964	0.007929
RS	48	4.684279	1.137298	3851.480568	0.006226	0.006356
RS	49	5.085764	1.137298	2908.519312	0.004702	0.004959
RS	50	5.520939	1.131531	2139.660490	0.003459	0.003756
RS	51	5.992634	1.131531	1513.684441	0.002447	0.002756
RS	52	6.503911	1.126635	1036.719933	0.001676	0.001953
RS	53	7.058094	1.126635	679.287075	0.001098	0.001334
RS	54	7.658783	1.120908	428.325040	0.000692	0.000875
RS	55	8.309880	1.120908	256.272081	0.000414	0.000549
RS	56	9.015615	1.120908	145.891366	0.000236	0.000328
RS	57	9.780573	1.120908	78.696644	0.000127	0.000186
RS	58	10.609725	1.111509	40.263090	0.000065	0.000100
RS	59	11.508457	1.111509	19.097647	0.000031	0.000050
RS	60	12.482608	1.111509	8.453702	0.000014	0.000023
RS	61	13.538507	1.111509	3.472249	0.000006	0.000010
RS	62	14.683015	1.111509	1.315129	0.000002	0.000004
RS	63	15.923567	1.111509	0.654450	0.000001	0.000002
PA	4+25*2+4+6 0.151301846 0.028474643 15.923566818 0.759063900 1.961361706 1.979671955 1.864967525 1.747297645 1.650094032 1.567332745 1.490954399 1.419322968 1.355858803 1.303504944 1.263083458 1.233695984 1.213291645 1.199355125 1.189549446 1.182072520 1.175704122 1.169705391 1.163652420 1.157307625 1.150632739 1.143821716 1.137297630 1.131530762 1.126635492 1.120907784 1.111509383
//
IT	4868
RD	2
LK	-5835930.931533
QD	-3020.136120 -> -1918.295594
RI	0.2373618335
TR	0.147244	0.027134
MT	17.001401
MM	C_pi: 1.373259, n_recomb: 637734.930324
RS	0	0.000000	0.573438	9216.339721	0.014452	0.242361
RS	1	0.008504	0.573438	9847.866221	0.015442	0.017044
RS	2	0.017731	0.573438	10508.951814	0.016479	0.005173
RS	3	0.027742	0.573438	11198.557910	0.017560	0.004306
RS	4	0.038605	2.681472	2568.698152	0.004028	0.001692
RS	5	0.050392	2.681472	2774.854847	0.004351	0.002071
RS	6	0.063181	2.645551	3037.010522	0.004762	0.002294
RS	7	0.077058	2.645551	3277.944768	0.005140	0.002607
RS	8	0.092114	2.380164	3929.362873	0.006161	0.003322
RS	9	0.108451	2.380164	4234.086886	0.006639	0.003925
RS	10	0.126178	2.149308	5047.328404	0.007914	0.004851
RS	11	0.145411	2.149308	5427.164833	0.008510	0.005488
RS	12	0.166281	1.981199	6323.053696	0.009915	0.006468
RS	13	0.188924	1.981199	6781.662311	0.010634	0.007149
RS	14	0.213494	1.847398	7788.855209	0.012213	0.008262
RS	15	0.240153	1.847398	8328.156362	0.013059	0.009048
RS	16	0.269079	1.722500	9532.722503	0.014948	0.010427
RS	17	0.300465	1.722500	10153.251866	0.015921	0.011439
RS	18	0.334519	1.602740	11594.646728	0.018181	0.013183
RS	19	0.371470	1.602740	12288.296793	0.019269	0.014429
RS	20	0.411563	1.498144	13891.763080	0.021783	0.016450
RS	21	0.455065	1.498144	14632.666957	0.022945	0.017796
RS	22	0.502267	1.416174	16248.168174	0.025478	0.019875
RS	23	0.553482	1.416174	16989.933577	0.026641	0.021163
RS	24	0.609053	1.358171	18449.458520	0.028930	0.023053
RS	25	0.669350	1.358171	19129.396140	0.029996	0.024118
RS	26	0.734773	1.321570	20290.573260	0.031817	0.025611
RS	27	0.805761	1.321570	20838.177094	0.032675	0.026342
RS	28	0.882785	1.301559	21617.834721	0.033898	0.027331
RS	29	0.966359	1.301559	21963.651118	0.034440	0.027678
RS	30	1.057040	1.292716	22336.700795	0.035025	0.028152
RS	31	1.155433	1.292716	22418.991216	0.035154	0.028107
RS	32	1.262192	1.290240	22393.979267	0.035115	0.028100
RS	33	1.378030	1.290240	22164.132599	0.034754	0.027667
RS	34	1.503719	1.290549	21760.940564	0.034122	0.027216
RS	35	1.640096	1.290549	21190.042028	0.033227	0.026401
RS	36	1.788070	1.291283	20434.291301	0.032042	0.025541
RS	37	1.948628	1.291283	19521.678863	0.030611	0.024363
RS	38	2.122839	1.291046	18452.243221	0.028934	0.023139
RS	39	2.311865	1.291046	17234.407864	0.027024	0.021641
RS	40	2.516965	1.289081	15915.362135	0.024956	0.020119
RS	41	2.739506	1.289081	14471.355666	0.022692	0.018380
RS	42	2.980972	1.285003	12999.298240	0.020384	0.016658
RS	43	3.242972	1.285003	11447.792539	0.017951	0.014796
RS	44	3.527252	1.278867	9946.259610	0.015596	0.013006
RS	45	3.835706	1.278867	8431.080863	0.013220	0.011165
RS	46	4.170390	1.271271	7034.494506	0.011030	0.009452
RS	47	4.533536	1.271271	5697.690326	0.008934	0.007784
RS	48	4.927563	1.263299	4525.592709	0.007096	0.006293
RS	49	5.355096	1.263299	3472.943654	0.005446	0.004928
RS	50	5.818987	1.256050	2600.027838	0.004077	0.003768
RS	51	6.322326	1.256050	1872.117783	0.002936	0.002779
RS	52	6.868467	1.249801	1306.960111	0.002049	0.001990
RS	53	7.461052	1.249801	873.044577	0.001369	0.001368
RS	54	8.104029	1.241866	562.333090	0.000882	0.000908
RS	55	8.801683	1.241866	343.473654	0.000539	0.000574
RS	56	9.558664	1.241866	199.813207	0.000313	0.000347
RS	57	10.380017	1.241866	110.254291	0.000173	0.000199
RS	58	11.271217	1.227005	57.903948	0.000091	0.000108
RS	59	12.238203	1.227005	28.077007	0.000044	0.000055
RS	60	13.287419	1.227005	12.716104	0.000020	0.000026
RS	61	14.425858	1.227005	5.348320	0.000008	0.000011
RS	62	15.661108	1.227005	2.076017	0.000003	0.000005
RS	63	17.001401	1.227005	1.071355	0.000002	0.000002
PA	4+25*2+4+6 0.147244318 0.027133934 17.001401022 0.573438269 2.681471816 2.645550594 2.380163701 2.149308195 1.981198541 1.847397870 1.722499827 1.602740076 1.498144481 1.416173808 1.358171029 1.321569715 1.301558723 1.292716182 1.290240316 1.290548701 1.291282541 1.291045860 1.289081397 1.285002878 1.278866730 1.271271281 1.263298580 1.256050150 1.249800946 1.241866454 1.227004632
//
IT	4616
RD	3
LK	-5834297.068598
QD	-1563.339242 -> -1262.889250
RI	0.2282681897
TR	0.143525	0.026188
MT	17.882775
MM	C_pi: 1.424711, n_recomb: 638556.972761
RS	0	0.000000	0.483190	11046.810370	0.017300	0.241092
RS	1	0.008590	0.483190	11776.805207	0.018443	0.018029
RS	2	0.017919	0.483190	12535.188638	0.019630	0.005829
RS	3	0.028048	0.483190	13319.503221	0.020859	0.005248
RS	4	0.039048	3.407011	2024.766564	0.003171	0.001244
RS	5	0.050993	3.407011	2191.034217	0.003431	0.001661
RS	6	0.063964	3.176122	2542.167408	0.003981	0.001979
RS	7	0.078049	3.176122	2748.339295	0.004304	0.002260
RS	8	0.093344	2.717491	3469.834164	0.005434	0.003053
RS	9	0.109953	2.717491	3744.813585	0.005864	0.003630
RS	10	0.127989	2.381113	4607.757667	0.007216	0.004663
RS	11	0.147574	2.381113	4962.169073	0.007771	0.005270
RS	12	0.168842	2.165708	5868.328607	0.009190	0.006329
RS	13	0.191936	2.165708	6303.948530	0.009872	0.006955
RS	14	0.217015	2.005767	7301.464017	0.011434	0.008137
RS	15	0.244247	2.005767	7820.114378	0.012247	0.008852
RS	16	0.273820	1.852459	9052.045504	0.014176	0.010340
RS	17	0.305932	1.852459	9657.769372	0.015124	0.011277
RS	18	0.340803	1.698884	11208.147529	0.017552	0.013224
RS	19	0.378670	1.698884	11897.463826	0.018632	0.014409
RS	20	0.419790	1.563662	13679.063715	0.021422	0.016719
RS	21	0.464441	1.563662	14427.102749	0.022593	0.018018
RS	22	0.512929	1.460181	16234.344607	0.025423	0.020394
RS	23	0.565582	1.460181	16990.541319	0.026608	0.021645
RS	24	0.622758	1.390863	18589.556276	0.029112	0.023750
RS	25	0.684846	1.390863	19284.665731	0.030200	0.024774
RS	26	0.752267	1.351883	20486.559252	0.032083	0.026334
RS	27	0.825480	1.351883	21045.978797	0.032959	0.027014
RS	28	0.904983	1.336106	21763.882340	0.034083	0.027921
RS	29	0.991314	1.336106	22119.699440	0.034640	0.028211
RS	30	1.085063	1.335654	22361.151509	0.035018	0.028500
RS	31	1.186864	1.335654	22458.216476	0.035170	0.028401
RS	32	1.297411	1.343591	22278.437651	0.034889	0.028169
RS	33	1.417454	1.343591	22076.563620	0.034573	0.027695
RS	34	1.547809	1.354761	21535.498765	0.033725	0.027033
RS	35	1.689362	1.354761	21012.378612	0.032906	0.026198
RS	36	1.843075	1.365729	20161.062679	0.031573	0.025176
RS	37	2.009993	1.365729	19317.786683	0.030252	0.024004
RS	38	2.191249	1.374423	18204.223568	0.028508	0.022683
RS	39	2.388076	1.374423	17072.386338	0.026736	0.021218
RS	40	2.601812	1.379663	15755.499454	0.024674	0.019663
RS	41	2.833908	1.379663	14402.617347	0.022555	0.017981
RS	42	3.085942	1.380803	12963.016496	0.020300	0.016281
RS	43	3.359626	1.380803	11492.054546	0.017997	0.014486
RS	44	3.656821	1.377905	10030.814784	0.015709	0.012748
RS	45	3.979547	1.377905	8570.997623	0.013422	0.010972
RS	46	4.329996	1.371940	7201.565746	0.011278	0.009318
RS	47	4.710550	1.371940	5887.684652	0.009220	0.007699
RS	48	5.123794	1.364659	4718.844052	0.007390	0.006253
RS	49	5.572538	1.364659	3660.174764	0.005732	0.004918
RS	50	6.059831	1.357772	2769.671669	0.004337	0.003782
RS	51	6.588985	1.357772	2018.646789	0.003161	0.002805
RS	52	7.163594	1.351657	1426.864949	0.002235	0.002023
RS	53	7.787565	1.351657	966.280140	0.001513	0.001400
RS	54	8.465137	1.342845	631.500583	0.000989	0.000938
RS	55	9.200916	1.342845	391.576875	0.000613	0.000597
RS	56	9.999900	1.342845	231.421485	0.000362	0.000364
RS	57	10.867520	1.342845	129.822880	0.000203	0.000210
RS	58	11.809673	1.323670	69.482373	0.000109	0.000116
RS	59	12.832760	1.323670	34.247787	0.000054	0.000059
RS	60	13.943734	1.323670	15.776983	0.000025	0.000028
RS	61	15.150145	1.323670	6.753758	0.000011	0.000012
RS	62	16.460191	1.323670	2.669821	0.000004	0.000005
RS	63	17.882775	1.323670	1.415903	0.000002	0.000003
PA	4+25*2+4+6 0.143525440 0.026188355 17.882775056 0.483189674 3.407011177 3.176122283 2.717491417 2.381113294 2.165708018 2.005766621 1.852458851 1.698883754 1.563662298 1.460180735 1.390863211 1.351882953 1.336105559 1.335654425 1.343590993 1.354760691 1.365729251 1.374422786 1.379663382 1.380803101 1.377904944 1.371939940 1.364658745 1.357771758 1.351656810 1.342844878 1.323669514
//
IT	4184
RD	4
LK	-5833804.849650
QD	-1160.892245 -> -1029.664585
RI	0.2226844598
TR	0.140698	0.025531
MT	18.552124
MM	C_pi: 1.456040, n_recomb: 636256.499758
RS	0	0.000000	0.438202	12214.875979	0.019198	0.239966
RS	1	0.008653	0.438202	13002.784793	0.020436	0.018849
RS	2	0.018056	0.438202	13817.007518	0.021716	0.006278
RS	3	0.028271	0.438202	14653.971246	0.023032	0.005873
RS	4	0.039371	4.238468	1623.299840	0.002551	0.000969
RS	5	0.051432	4.238468	1758.824690	0.002764	0.001357
RS	6	0.064536	3.659645	2205.948734	0.003467	0.001781
RS	7	0.078774	3.659645	2387.582006	0.003753	0.002014
RS	8	0.094243	2.969737	3181.743995	0.005001	0.002872
RS	9	0.111052	2.969737	3437.488572	0.005403	0.003425
RS	10	0.129315	2.533556	4348.523147	0.006835	0.004535
RS	11	0.149159	2.533556	4687.606369	0.007367	0.005125
RS	12	0.170720	2.286615	5592.219399	0.008789	0.006219
RS	13	0.194146	2.286615	6013.414216	0.009451	0.006811
RS	14	0.219600	2.116576	6976.165144	0.010964	0.007996
RS	15	0.247256	2.116576	7479.969178	0.011756	0.008665
RS	16	0.277305	1.947313	8701.457559	0.013676	0.010179
RS	17	0.309955	1.947313	9294.533718	0.014608	0.011061
RS	18	0.345430	1.767709	10909.680060	0.017147	0.013120
RS	19	0.383975	1.767709	11593.088428	0.018221	0.014260
RS	20	0.425855	1.606246	13514.192400	0.021240	0.016773
RS	21	0.471359	1.606246	14264.672422	0.022420	0.018052
RS	22	0.520801	1.483492	16239.587892	0.025524	0.020663
RS	23	0.574522	1.483492	17002.927242	0.026723	0.021916
RS	24	0.632891	1.403501	18733.840306	0.029444	0.024205
RS	25	0.696311	1.403501	19434.196572	0.030545	0.025247
RS	26	0.765219	1.361603	20681.220776	0.032505	0.026869
RS	27	0.840090	1.361603	21239.463426	0.033382	0.027568
RS	28	0.921439	1.348792	21906.167930	0.034430	0.028403
RS	29	1.009829	1.348792	22255.448492	0.034979	0.028709
RS	30	1.105866	1.355187	22377.236359	0.035170	0.028829
RS	31	1.210215	1.355187	22468.577372	0.035314	0.028744
RS	32	1.323593	1.372093	22142.911544	0.034802	0.028302
RS	33	1.446782	1.372093	21944.424275	0.034490	0.027843
RS	34	1.580631	1.393037	21267.592575	0.033426	0.026977
RS	35	1.726063	1.393037	20764.304363	0.032635	0.026162
RS	36	1.884079	1.413649	19810.818037	0.031137	0.024972
RS	37	2.055770	1.413649	19007.798495	0.029874	0.023830
RS	38	2.242317	1.431205	17836.191480	0.028033	0.022392
RS	39	2.445007	1.431205	16764.038417	0.026348	0.020969
RS	40	2.665236	1.444043	15432.793938	0.024256	0.019353
RS	41	2.904523	1.444043	14152.391468	0.022243	0.017722
RS	42	3.164516	1.451141	12732.581638	0.020012	0.016009
RS	43	3.447008	1.451141	11335.551727	0.017816	0.014272
RS	44	3.753945	1.452435	9911.573373	0.015578	0.012554
RS	45	4.087442	1.452435	8514.344576	0.013382	0.010832
RS	46	4.449798	1.449165	7181.073354	0.011286	0.009210
RS	47	4.843510	1.449165	5909.008839	0.009287	0.007635
RS	48	5.271291	1.443667	4762.151311	0.007485	0.006217
RS	49	5.736090	1.443667	3722.235636	0.005850	0.004909
RS	50	6.241110	1.438161	2836.638283	0.004458	0.003790
RS	51	6.789832	1.438161	2086.194084	0.003279	0.002825
RS	52	7.386036	1.433034	1487.601304	0.002338	0.002048
RS	53	8.033833	1.433034	1018.021053	0.001600	0.001426
RS	54	8.737685	1.424068	672.579546	0.001057	0.000962
RS	55	9.502445	1.424068	422.009080	0.000663	0.000617
RS	56	10.333383	1.424068	252.527873	0.000397	0.000379
RS	57	11.236225	1.424068	143.526873	0.000226	0.000221
RS	58	12.217193	1.401093	77.982000	0.000123	0.000123
RS	59	13.283049	1.401093	38.944855	0.000061	0.000063
RS	60	14.441137	1.401093	18.188199	0.000029	0.000030
RS	61	15.699439	1.401093	7.897913	0.000012	0.000014
RS	62	17.066628	1.401093	3.168868	0.000005	0.000006
RS	63	18.552124	1.401093	1.719004	0.000003	0.000003
PA	4+25*2+4+6 0.140697981 0.025530846 18.552123921 0.438202147 4.238467975 3.659645415 2.969737201 2.533555947 2.286615370 2.116575999 1.947313416 1.767709077 1.606245707 1.483491802 1.403501441 1.361602655 1.348791589 1.355186557 1.372093303 1.393037497 1.413649393 1.431204550 1.444043006 1.451140603 1.452435197 1.449164682 1.443666564 1.438161299 1.433033929 1.424067978 1.401093282
//
IT	5167
RD	5
LK	-5833578.277304
QD	-983.474712 -> -912.324914
RI	0.2189942837
TR	0.138577	0.025059
MT	19.062524
MM	C_pi: 1.478041, n_recomb: 633975.537220
RS	0	0.000000	0.413341	12965.014795	0.020450	0.239109
RS	1	0.008700	0.413341	13788.424510	0.021749	0.019467
RS	2	0.018157	0.413341	14636.288827	0.023087	0.006584
RS	3	0.028436	0.413341	15504.230460	0.024456	0.006295
RS	4	0.039610	5.196363	1321.179375	0.002084	0.000779
RS	5	0.051756	5.196363	1432.850395	0.002260	0.001125
RS	6	0.064959	4.109853	1963.669829	0.003097	0.001645
RS	7	0.079311	4.109853	2127.143640	0.003355	0.001833
RS	8	0.094911	3.162556	2991.674914	0.004719	0.002753
RS	9	0.111868	3.162556	3234.522151	0.005102	0.003285
RS	10	0.130300	2.634868	4192.827078	0.006614	0.004463
RS	11	0.150336	2.634868	4522.764544	0.007134	0.005041
RS	12	0.172115	2.369474	5418.759923	0.008547	0.006153
RS	13	0.195789	2.369474	5830.903294	0.009197	0.006722
RS	14	0.221523	2.201777	6743.312147	0.010637	0.007878
RS	15	0.249495	2.201777	7236.091108	0.011414	0.008513
RS	16	0.279901	2.026398	8421.992068	0.013284	0.010011
RS	17	0.312952	2.026398	9004.101387	0.014203	0.010849
RS	18	0.348879	1.826780	10651.772764	0.016802	0.012968
RS	19	0.387931	1.826780	11328.837183	0.017870	0.014068
RS	20	0.430381	1.642144	13359.377003	0.021072	0.016734
RS	21	0.476524	1.642144	14110.563887	0.022257	0.017990
RS	22	0.526682	1.501408	16235.226588	0.025609	0.020803
RS	23	0.581203	1.501408	17003.666439	0.026821	0.022055
RS	24	0.640467	1.410691	18866.619121	0.029759	0.024520
RS	25	0.704888	1.410691	19570.303574	0.030869	0.025578
RS	26	0.774912	1.364800	20878.806841	0.032933	0.027280
RS	27	0.851030	1.364800	21433.725711	0.033808	0.028002
RS	28	0.933769	1.353171	22076.178720	0.034822	0.028800
RS	29	1.023706	1.353171	22415.624562	0.035357	0.029129
RS	30	1.121468	1.364266	22448.823695	0.035410	0.029124
RS	31	1.227736	1.364266	22528.707977	0.035536	0.029061
RS	32	1.343248	1.387938	22086.497769	0.034838	0.028454
RS	33	1.468810	1.387938	21881.850980	0.034515	0.028016
RS	34	1.605296	1.416665	21091.341361	0.033268	0.026983
RS	35	1.753657	1.416665	20593.622885	0.032483	0.026191
RS	36	1.914924	1.445324	19549.366196	0.030836	0.024858
RS	37	2.090222	1.445324	18767.803868	0.029603	0.023743
RS	38	2.280770	1.470640	17538.182793	0.027664	0.022200
RS	39	2.487897	1.470640	16504.038325	0.026033	0.020811
RS	40	2.713043	1.490490	15149.412869	0.023896	0.019131
RS	41	2.957776	1.490490	13919.985274	0.021957	0.017542
RS	42	3.223802	1.503410	12506.555451	0.019727	0.015804
RS	43	3.512972	1.503410	11165.802306	0.017612	0.014113
RS	44	3.827299	1.509114	9766.640176	0.015405	0.012400
RS	45	4.168973	1.509114	8421.242258	0.013283	0.010722
RS	46	4.540372	1.509007	7116.863301	0.011226	0.009119
RS	47	4.944082	1.509007	5883.834146	0.009281	0.007580
RS	48	5.382916	1.505913	4758.375014	0.007506	0.006181
RS	49	5.859928	1.505913	3740.916723	0.005901	0.004898
RS	50	6.378439	1.502451	2864.789856	0.004519	0.003791
RS	51	6.942061	1.502451	2121.807391	0.003347	0.002838
RS	52	7.554718	1.498900	1522.858699	0.002402	0.002066
RS	53	8.220676	1.498900	1050.975231	0.001658	0.001447
RS	54	8.944572	1.490303	700.302924	0.001105	0.000982
RS	55	9.731447	1.490303	443.710018	0.000700	0.000634
RS	56	10.586779	1.490303	268.262788	0.000423	0.000392
RS	57	11.516526	1.490303	154.137136	0.000243	0.000231
RS	58	12.527159	1.463908	84.810521	0.000134	0.000130
RS	59	13.625718	1.463908	42.825352	0.000068	0.000067
RS	60	14.819851	1.463908	20.233717	0.000032	0.000033
RS	61	16.117873	1.463908	8.893644	0.000014	0.000015
RS	62	17.528822	1.463908	3.614144	0.000006	0.000006
RS	63	19.062524	1.463908	1.999592	0.000003	0.000003
PA	4+25*2+4+6 0.138577291 0.025058980 19.062523578 0.413341463 5.196363046 4.109853007 3.162556461 2.634868490 2.369473819 2.201776895 2.026398138 1.826780166 1.642144267 1.501407540 1.410691438 1.364799624 1.353170824 1.364265795 1.387937967 1.416664942 1.445323764 1.470640352 1.490490034 1.503409622 1.509114156 1.509006630 1.505912514 1.502451433 1.498899513 1.490303390 1.463907502
//
IT	4132
RD	6
LK	-5833452.192129
QD	-885.992368 -> -843.057826
RI	0.2164175217
TR	0.136941	0.024705
MT	19.463180
MM	C_pi: 1.494816, n_recomb: 632147.847253
RS	0	0.000000	0.398093	13472.610154	0.021312	0.238463
RS	1	0.008736	0.398093	14319.502917	0.022652	0.019933
RS	2	0.018234	0.398093	15189.371871	0.024028	0.006801
RS	3	0.028563	0.398093	16077.254330	0.025433	0.006593
RS	4	0.039794	6.288804	1090.187552	0.001725	0.000640
RS	5	0.052006	6.288804	1183.208938	0.001872	0.000944
RS	6	0.065285	4.526888	1782.892265	0.002820	0.001546
RS	7	0.079723	4.526888	1932.556683	0.003057	0.001694
RS	8	0.095423	3.306531	2865.135623	0.004532	0.002674
RS	9	0.112495	3.306531	3099.363960	0.004903	0.003190
RS	10	0.131058	2.697113	4105.614316	0.006495	0.004431
RS	11	0.151242	2.697113	4430.687043	0.007009	0.005003
RS	12	0.173190	2.423770	5314.579820	0.008407	0.006122
RS	13	0.197055	2.423770	5721.522981	0.009051	0.006678
RS	14	0.223005	2.268146	6573.906298	0.010399	0.007786
RS	15	0.251221	2.268146	7058.538015	0.011166	0.008399
RS	16	0.281903	2.094833	8191.910632	0.012959	0.009855
RS	17	0.315265	2.094833	8764.467840	0.013865	0.010659
RS	18	0.351541	1.880508	10419.844244	0.016483	0.012805
RS	19	0.390986	1.880508	11090.391842	0.017544	0.013867
RS	20	0.433877	1.675577	13203.111729	0.020886	0.016652
RS	21	0.480515	1.675577	13953.858396	0.022074	0.017881
RS	22	0.531226	1.518200	16208.093741	0.025640	0.020868
RS	23	0.586368	1.518200	16980.555819	0.026862	0.022111
RS	24	0.646327	1.417012	18969.486226	0.030008	0.024744
RS	25	0.711524	1.417012	19676.214305	0.031126	0.025807
RS	26	0.782416	1.366507	21055.576005	0.033308	0.027602
RS	27	0.859501	1.366507	21607.656469	0.034181	0.028337
RS	28	0.943320	1.354787	22246.948780	0.035193	0.029128
RS	29	1.034461	1.354787	22577.103143	0.035715	0.029472
RS	30	1.133564	1.368871	22549.237411	0.035671	0.029382
RS	31	1.241324	1.368871	22617.058587	0.035778	0.029336
RS	32	1.358498	1.397410	22086.314053	0.034939	0.028604
RS	33	1.485907	1.397410	21872.363418	0.034600	0.028184
RS	34	1.624447	1.432054	20991.510946	0.033207	0.027020
RS	35	1.775089	1.432054	20492.555946	0.032417	0.026247
RS	36	1.938891	1.467114	19372.601797	0.030646	0.024797
RS	37	2.117002	1.467114	18601.651305	0.029426	0.023704
RS	38	2.310672	1.498905	17319.466932	0.027398	0.022070
RS	39	2.521260	1.498905	16309.158988	0.025800	0.020708
RS	40	2.750245	1.524899	14928.120220	0.023615	0.018969
RS	41	2.999233	1.524899	13733.981048	0.021726	0.017412
RS	42	3.269972	1.543184	12318.423386	0.019487	0.015647
RS	43	3.564362	1.543184	11019.284711	0.017431	0.013991
RS	44	3.884469	1.553203	9634.839380	0.015241	0.012275
RS	45	4.232539	1.553203	8330.141313	0.013178	0.010633
RS	46	4.611015	1.556444	7046.578005	0.011147	0.009041
RS	47	5.022554	1.556444	5846.481784	0.009249	0.007531
RS	48	5.470044	1.556130	4738.422681	0.007496	0.006147
RS	49	5.956625	1.556130	3742.179664	0.005920	0.004885
RS	50	6.485712	1.555178	2875.514774	0.004549	0.003788
RS	51	7.061019	1.555178	2141.950872	0.003388	0.002847
RS	52	7.686582	1.553653	1544.937021	0.002444	0.002079
RS	53	8.366792	1.553653	1073.738195	0.001699	0.001464
RS	54	9.106424	1.545856	720.440395	0.001140	0.000998
RS	55	9.910667	1.545856	460.285841	0.000728	0.000649
RS	56	10.785166	1.545856	280.751750	0.000444	0.000404
RS	57	11.736059	1.545856	162.828992	0.000258	0.000239
RS	58	12.770019	1.516389	90.575140	0.000143	0.000136
RS	59	13.894302	1.516389	46.178139	0.000073	0.000071
RS	60	15.116799	1.516389	22.040277	0.000035	0.000035
RS	61	16.446089	1.516389	9.791878	0.000015	0.000016
RS	62	17.891501	1.516389	4.024247	0.000006	0.000007
RS	63	19.463180	1.516389	2.266217	0.000004	0.000004
PA	4+25*2+4+6 0.136940932 0.024705007 19.463180237 0.398092889 6.288803704 4.526887604 3.306531323 2.697113217 2.423770043 2.268145630 2.094832673 1.880508175 1.675577138 1.518200322 1.417011846 1.366507290 1.354786510 1.368871403 1.397410106 1.432053929 1.467114386 1.498905350 1.524898527 1.543183825 1.553202713 1.556443712 1.556130194 1.555178498 1.553652909 1.545856339 1.516389267
//
IT	4212
RD	7
LK	-5833374.843628
QD	-826.562053 -> -798.784004
RI	0.2145340933
TR	0.135630	0.024428
MT	19.788665
MM	C_pi: 1.508325, n_recomb: 630726.632261
RS	0	0.000000	0.387994	13833.300689	0.021932	0.237960
RS	1	0.008764	0.387994	14696.770760	0.023301	0.020296
RS	2	0.018296	0.387994	15582.069424	0.024705	0.006962
RS	3	0.028664	0.387994	16483.796167	0.026135	0.006812
RS	4	0.039940	7.530004	909.819940	0.001442	0.000533
RS	5	0.052205	7.530004	988.031441	0.001566	0.000799
RS	6	0.065545	4.913517	1643.264143	0.002605	0.001469
RS	7	0.080053	4.913517	1782.111552	0.002825	0.001583
RS	8	0.095833	3.411486	2780.783683	0.004409	0.002622
RS	9	0.112996	3.411486	3009.312649	0.004771	0.003123
RS	10	0.131664	2.729548	4065.426641	0.006446	0.004427
RS	11	0.151967	2.729548	4388.663776	0.006958	0.004997
RS	12	0.174050	2.455798	5259.667075	0.008339	0.006117
RS	13	0.198068	2.455798	5664.262998	0.008981	0.006669
RS	14	0.224191	2.319107	6451.724024	0.010229	0.007717
RS	15	0.252604	2.319107	6930.506065	0.010988	0.008318
RS	16	0.283507	2.154335	8001.078092	0.012685	0.009714
RS	17	0.317118	2.154335	8565.403760	0.013580	0.010494
RS	18	0.353675	1.929882	10210.838488	0.016189	0.012642
RS	19	0.393435	1.929882	10874.966239	0.017242	0.013674
RS	20	0.436681	1.707349	13047.183400	0.020686	0.016547
RS	21	0.483716	1.707349	13796.701311	0.021874	0.017751
RS	22	0.534874	1.534793	16160.082747	0.025621	0.020887
RS	23	0.590516	1.534793	16935.767005	0.026851	0.022116
RS	24	0.651033	1.423682	19040.062130	0.030188	0.024903
RS	25	0.716855	1.423682	19749.834486	0.031313	0.025964
RS	26	0.788446	1.368394	21202.186468	0.033615	0.027856
RS	27	0.866310	1.368394	21752.448476	0.034488	0.028596
RS	28	0.950999	1.355825	22402.020930	0.035518	0.029399
RS	29	1.043111	1.355825	22724.461263	0.036029	0.029752
RS	30	1.143295	1.371725	22656.002175	0.035920	0.029605
RS	31	1.252259	1.371725	22712.928737	0.036011	0.029569
RS	32	1.370773	1.403703	22116.250278	0.035065	0.028746
RS	33	1.499674	1.403703	21892.562985	0.034710	0.028337
RS	34	1.639872	1.442756	20941.517486	0.033202	0.027073
RS	35	1.792357	1.442756	20438.252352	0.032404	0.026313
RS	36	1.958206	1.482799	19256.898995	0.030531	0.024771
RS	37	2.138591	1.482799	18490.346832	0.029316	0.023694
RS	38	2.334785	1.519870	17162.569627	0.027211	0.021984
RS	39	2.548173	1.519870	16167.032420	0.025632	0.020641
RS	40	2.780263	1.551123	14759.648485	0.023401	0.018850
RS	41	3.032694	1.551123	13590.000470	0.021547	0.017316
RS	42	3.307248	1.574228	12167.438381	0.019291	0.015524
RS	43	3.605865	1.574228	10899.122446	0.017280	0.013896
RS	44	3.930653	1.588332	9522.344432	0.015097	0.012173
RS	45	4.283905	1.588332	8249.433154	0.013079	0.010559
RS	46	4.668118	1.594961	6980.225176	0.011067	0.008972
RS	47	5.086003	1.594961	5807.369605	0.009207	0.007488
RS	48	5.540513	1.597666	4712.713359	0.007472	0.006113
RS	49	6.034856	1.597666	3735.466327	0.005922	0.004870
RS	50	6.572525	1.599569	2877.131729	0.004562	0.003781
RS	51	7.157315	1.599569	2153.359180	0.003414	0.002852
RS	52	7.793358	1.600433	1559.109148	0.002472	0.002087
RS	53	8.485144	1.600433	1090.130332	0.001728	0.001476
RS	54	9.237560	1.593805	735.644320	0.001166	0.001011
RS	55	10.055918	1.593805	473.438244	0.000751	0.000661
RS	56	10.945999	1.593805	291.020594	0.000461	0.000414
RS	57	11.914088	1.593805	170.180419	0.000270	0.000247
RS	58	12.967022	1.561583	95.578714	0.000152	0.000141
RS	59	14.112236	1.561583	49.148555	0.000078	0.000074
RS	60	15.357819	1.561583	23.671878	0.000038	0.000037
RS	61	16.712567	1.561583	10.618244	0.000017	0.000017
RS	62	18.186047	1.561583	4.408419	0.000007	0.000007
RS	63	19.788665	1.561583	2.522941	0.000004	0.000004
PA	4+25*2+4+6 0.135630496 0.024427686 19.788664876 0.387993984 7.530004230 4.913516657 3.411485981 2.729548251 2.455798010 2.319106530 2.154334794 1.929882059 1.707349075 1.534792897 1.423682198 1.368394165 1.355825299 1.371725133 1.403702994 1.442755656 1.482798850 1.519869921 1.551123135 1.574227755 1.588332027 1.594960861 1.597665545 1.599568693 1.600433216 1.593805371 1.561582725
//
IT	4094
RD	8
LK	-5833324.150968
QD	-788.007608 -> -769.015118
RI	0.2131057542
TR	0.134543	0.024202
MT	20.061704
MM	C_pi: 1.519661, n_recomb: 629616.872098
RS	0	0.000000	0.380966	14098.568082	0.022392	0.237554
RS	1	0.008788	0.380966	14974.308454	0.023783	0.020588
RS	2	0.018348	0.380966	15870.992219	0.025207	0.007085
RS	3	0.028748	0.380966	16782.883758	0.026656	0.006977
RS	4	0.040062	8.941765	765.963492	0.001217	0.000449
RS	5	0.052370	8.941765	832.206858	0.001322	0.000681
RS	6	0.065760	5.276509	1531.216093	0.002432	0.001407
RS	7	0.080326	5.276509	1661.286515	0.002639	0.001491
RS	8	0.096173	3.487369	2724.172787	0.004327	0.002586
RS	9	0.113412	3.487369	2948.952656	0.004684	0.003077
RS	10	0.132166	2.740489	4057.292470	0.006444	0.004441
RS	11	0.152568	2.740489	4380.793393	0.006958	0.005012
RS	12	0.174763	2.471035	5239.903153	0.008322	0.006130
RS	13	0.198908	2.471035	5644.239190	0.008965	0.006683
RS	14	0.225175	2.357506	6365.248979	0.010110	0.007665
RS	15	0.253750	2.357506	6840.007076	0.010864	0.008261
RS	16	0.284837	2.205978	7842.720388	0.012456	0.009589
RS	17	0.318655	2.205978	8400.046419	0.013342	0.010352
RS	18	0.355445	1.975174	10023.949270	0.015921	0.012487
RS	19	0.395469	1.975174	10681.977626	0.016966	0.013495
RS	20	0.439009	1.737459	12896.086207	0.020482	0.016433
RS	21	0.486375	1.737459	13643.899322	0.021670	0.017615
RS	22	0.537904	1.551169	16098.101968	0.025568	0.020877
RS	23	0.593961	1.551169	16876.390940	0.026804	0.022091
RS	24	0.654945	1.430854	19083.612299	0.030310	0.025016
RS	25	0.721287	1.430854	19796.437628	0.031442	0.026072
RS	26	0.793459	1.370892	21319.376794	0.033861	0.028057
RS	27	0.871974	1.370892	21868.803888	0.034734	0.028797
RS	28	0.957388	1.357098	22536.000742	0.035793	0.029623
RS	29	1.050308	1.357098	22852.436638	0.036296	0.029979
RS	30	1.151394	1.374050	22757.756041	0.036145	0.029797
RS	31	1.261362	1.374050	22805.476069	0.036221	0.029766
RS	32	1.380995	1.408443	22160.164033	0.035196	0.028875
RS	33	1.511140	1.408443	21927.425924	0.034827	0.028475
RS	34	1.652722	1.450747	20922.525529	0.033231	0.027134
RS	35	1.806746	1.450747	20413.737310	0.032422	0.026383
RS	36	1.974305	1.494621	19183.324902	0.030468	0.024768
RS	37	2.156589	1.494621	18417.562560	0.029252	0.023701
RS	38	2.354891	1.535946	17051.084754	0.027082	0.021929
RS	39	2.570620	1.535946	16064.400895	0.025515	0.020599
RS	40	2.805306	1.571652	14632.133111	0.023240	0.018762
RS	41	3.060616	1.571652	13479.474027	0.021409	0.017246
RS	42	3.338361	1.599032	12047.235611	0.019134	0.015428
RS	43	3.640514	1.599032	10801.871863	0.017156	0.013821
RS	44	3.969219	1.616943	9427.945668	0.014974	0.012089
RS	45	4.326810	1.616943	8179.974426	0.012992	0.010497
RS	46	4.715825	1.626917	6920.254267	0.010991	0.008913
RS	47	5.139025	1.626917	5769.917787	0.009164	0.007449
RS	48	5.599415	1.632787	4685.294913	0.007442	0.006080
RS	49	6.100262	1.632787	3724.822603	0.005916	0.004854
RS	50	6.645123	1.637811	2873.489209	0.004564	0.003771
RS	51	7.237864	1.637811	2159.314176	0.003430	0.002853
RS	52	7.882694	1.641362	1568.071426	0.002491	0.002092
RS	53	8.584189	1.641362	1102.169698	0.001751	0.001486
RS	54	9.347329	1.636228	747.359854	0.001187	0.001021
RS	55	10.177532	1.636228	484.115031	0.000769	0.000671
RS	56	11.080691	1.636228	299.651623	0.000476	0.000422
RS	57	12.063217	1.636228	176.524798	0.000280	0.000253
RS	58	13.132084	1.601545	99.997733	0.000159	0.000146
RS	59	14.294880	1.601545	51.822198	0.000082	0.000077
RS	60	15.559859	1.601545	25.166487	0.000040	0.000038
RS	61	16.936000	1.601545	11.387997	0.000018	0.000018
RS	62	18.433073	1.601545	4.772145	0.000008	0.000008
RS	63	20.061704	1.601545	2.772124	0.000004	0.000004
PA	4+25*2+4+6 0.134543445 0.024202017 20.061704125 0.380966196 8.941765124 5.276509486 3.487369369 2.740489080 2.471035267 2.357505585 2.205977555 1.975174406 1.737458766 1.551168689 1.430853723 1.370891939 1.357097626 1.374049767 1.408443244 1.450746994 1.494620786 1.535945892 1.571652393 1.599032243 1.616942653 1.626917088 1.632787261 1.637810639 1.641362263 1.636227768 1.601544934
//
IT	5112
RD	9
LK	-5833289.105726
QD	-761.807979 -> -748.196214
RI	0.2119882281
TR	0.133614	0.024012
MT	20.297130
MM	C_pi: 1.529483, n_recomb: 628739.477538
RS	0	0.000000	0.375905	14298.787782	0.022742	0.237216
RS	1	0.008808	0.375905	15183.951904	0.024150	0.020832
RS	2	0.018391	0.375905	16089.377235	0.025590	0.007182
RS	3	0.028819	0.375905	17009.066529	0.027053	0.007105
RS	4	0.040165	10.552230	649.100278	0.001032	0.000381
RS	5	0.052510	10.552230	705.518358	0.001122	0.000583
RS	6	0.065943	5.623256	1437.993218	0.002287	0.001354
RS	7	0.080559	5.623256	1560.693613	0.002482	0.001413
RS	8	0.096462	3.543188	2685.241424	0.004271	0.002560
RS	9	0.113766	3.543188	2907.521520	0.004624	0.003042
RS	10	0.132594	2.737081	4070.173439	0.006474	0.004466
RS	11	0.153080	2.737081	4395.320132	0.006991	0.005041
RS	12	0.175371	2.474224	5244.734747	0.008342	0.006155
RS	13	0.199625	2.474224	5650.288863	0.008987	0.006714
RS	14	0.226015	2.385900	6305.673739	0.010029	0.007628
RS	15	0.254730	2.385900	6777.829713	0.010780	0.008224
RS	16	0.285973	2.250811	7711.003283	0.012264	0.009477
RS	17	0.319969	2.250811	8262.423872	0.013141	0.010230
RS	18	0.356959	2.016635	9857.789358	0.015679	0.012342
RS	19	0.397206	2.016635	10510.161075	0.016716	0.013331
RS	20	0.440999	1.765798	12753.278222	0.020284	0.016318
RS	21	0.488649	1.765798	13499.148498	0.021470	0.017481
RS	22	0.540496	1.567129	16028.684811	0.025493	0.020848
RS	23	0.596909	1.567129	16809.106784	0.026735	0.022049
RS	24	0.658291	1.438379	19106.893069	0.030389	0.025097
RS	25	0.725079	1.438379	19822.735375	0.031528	0.026146
RS	26	0.797750	1.374010	21411.390214	0.034054	0.028218
RS	27	0.876822	1.374010	21960.785763	0.034928	0.028956
RS	28	0.962858	1.358852	22648.861657	0.036023	0.029809
RS	29	1.056472	1.358852	22960.838580	0.036519	0.030165
RS	30	1.158331	1.376384	22849.635049	0.036342	0.029960
RS	31	1.269161	1.376384	22889.878150	0.036406	0.029932
RS	32	1.389754	1.412468	22208.992066	0.035323	0.028992
RS	33	1.520967	1.412468	21968.309413	0.034940	0.028596
RS	34	1.663738	1.457151	20922.504523	0.033277	0.027198
RS	35	1.819084	1.457151	20407.924954	0.032458	0.026452
RS	36	1.988112	1.503939	19138.764382	0.030440	0.024780
RS	37	2.172027	1.503939	18371.686210	0.029220	0.023720
RS	38	2.372142	1.548663	16972.764878	0.026995	0.021897
RS	39	2.589882	1.548663	15990.980118	0.025433	0.020576
RS	40	2.826800	1.588118	14535.840619	0.023119	0.018699
RS	41	3.084585	1.588118	13394.850996	0.021304	0.017196
RS	42	3.365076	1.619262	11951.607963	0.019009	0.015352
RS	43	3.670271	1.619262	10723.375147	0.017055	0.013761
RS	44	4.002347	1.640687	9349.004840	0.014869	0.012019
RS	45	4.363671	1.640687	8120.707783	0.012916	0.010445
RS	46	4.756820	1.653921	6866.829453	0.010922	0.008860
RS	47	5.184597	1.653921	5735.193350	0.009122	0.007414
RS	48	5.650051	1.663040	4657.886785	0.007408	0.006049
RS	49	6.156501	1.663040	3712.201661	0.005904	0.004838
RS	50	6.707557	1.671386	2866.618435	0.004559	0.003760
RS	51	7.307150	1.671386	2161.635738	0.003438	0.002852
RS	52	7.959553	1.677875	1573.382822	0.002502	0.002095
RS	53	8.669419	1.677875	1111.057761	0.001767	0.001493
RS	54	9.441807	1.674522	756.473229	0.001203	0.001029
RS	55	10.282225	1.674522	492.908456	0.000784	0.000680
RS	56	11.196666	1.674522	307.014789	0.000488	0.000430
RS	57	12.191648	1.674522	182.077061	0.000290	0.000259
RS	58	13.274265	1.637613	103.949296	0.000165	0.000151
RS	59	14.452237	1.637613	54.255378	0.000086	0.000080
RS	60	15.733961	1.637613	26.548702	0.000042	0.000040
RS	61	17.128577	1.637613	12.110757	0.000019	0.000019
RS	62	18.646027	1.637613	5.118730	0.000008	0.000008
RS	63	20.297130	1.637613	3.014990	0.000005	0.000005
PA	4+25*2+4+6 0.133614156 0.024012469 20.297129861 0.375905408 10.552229999 5.623256329 3.543187763 2.737081032 2.474223991 2.385900396 2.250811299 2.016634522 1.765797921 1.567128962 1.438379489 1.374010215 1.358851630 1.376384238 1.412468299 1.457150710 1.503938861 1.548663218 1.588117949 1.619262118 1.640686741 1.653920635 1.663040491 1.671386448 1.677875035 1.674521656 1.637613072
//
IT	4460
RD	10
LK	-5833263.747275
QD	-743.303210 -> -733.143268
RI	0.2110887537
TR	0.132800	0.023849
MT	20.504887
MM	C_pi: 1.538223, n_recomb: 628041.095961
RS	0	0.000000	0.372185	14452.618328	0.023012	0.236926
RS	1	0.008825	0.372185	15345.229399	0.024433	0.021041
RS	2	0.018429	0.372185	16257.578394	0.025886	0.007262
RS	3	0.028881	0.372185	17183.460806	0.027360	0.007206
RS	4	0.040255	12.396221	552.715443	0.000880	0.000325
RS	5	0.052633	12.396221	600.959754	0.000957	0.000502
RS	6	0.066103	5.960988	1357.841340	0.002162	0.001308
RS	7	0.080762	5.960988	1474.153785	0.002347	0.001345
RS	8	0.096715	3.586250	2657.077633	0.004231	0.002541
RS	9	0.114076	3.586250	2877.614486	0.004582	0.003014
RS	10	0.132968	2.724872	4096.159707	0.006522	0.004497
RS	11	0.153528	2.724872	4423.807547	0.007044	0.005077
RS	12	0.175903	2.469329	5266.111745	0.008385	0.006189
RS	13	0.200252	2.469329	5673.878448	0.009034	0.006756
RS	14	0.226750	2.406676	6265.885786	0.009977	0.007601
RS	15	0.255587	2.406676	6736.507198	0.010726	0.008201
RS	16	0.286968	2.289912	7600.872022	0.012103	0.009379
RS	17	0.321119	2.289912	8147.325266	0.012973	0.010126
RS	18	0.358284	2.054540	9710.737116	0.015462	0.012207
RS	19	0.398728	2.054540	10357.959507	0.016492	0.013183
RS	20	0.442742	1.792320	12620.866551	0.020096	0.016205
RS	21	0.490641	1.792320	13364.733536	0.021280	0.017353
RS	22	0.542766	1.582496	15957.017669	0.025408	0.020809
RS	23	0.599492	1.582496	16739.232170	0.026653	0.021998
RS	24	0.661224	1.446063	19116.319044	0.030438	0.025154
RS	25	0.728404	1.446063	19835.111975	0.031583	0.026196
RS	26	0.801513	1.377635	21483.434256	0.034207	0.028348
RS	27	0.881073	1.377635	22033.418506	0.035083	0.029082
RS	28	0.967656	1.361110	22743.140167	0.036213	0.029963
RS	29	1.061879	1.361110	23051.961950	0.036705	0.030318
RS	30	1.164418	1.378945	22930.596872	0.036511	0.030099
RS	31	1.276006	1.378945	22964.943798	0.036566	0.030071
RS	32	1.397442	1.416218	22258.114509	0.035441	0.029097
RS	33	1.529595	1.416218	22010.700690	0.035047	0.028702
RS	34	1.673411	1.462623	20934.190549	0.033333	0.027261
RS	35	1.829919	1.462623	20414.024536	0.032504	0.026518
RS	36	2.000239	1.511601	19114.618901	0.030435	0.024802
RS	37	2.185590	1.511601	18345.001771	0.029210	0.023746
RS	38	2.387299	1.559024	16919.078680	0.026939	0.021882
RS	39	2.606810	1.559024	15939.487085	0.025380	0.020566
RS	40	2.845693	1.601615	14463.681519	0.023030	0.018655
RS	41	3.105658	1.601615	13330.482629	0.021225	0.017160
RS	42	3.388565	1.636064	11875.644814	0.018909	0.015293
RS	43	3.696440	1.636064	10660.144717	0.016974	0.013714
RS	44	4.031485	1.660714	9283.056686	0.014781	0.011960
RS	45	4.396099	1.660714	8070.318479	0.012850	0.010401
RS	46	4.792891	1.677096	6819.521959	0.010858	0.008813
RS	47	5.224701	1.677096	5703.481213	0.009081	0.007383
RS	48	5.694620	1.689510	4631.293456	0.007374	0.006019
RS	49	6.206010	1.689510	3698.667051	0.005889	0.004821
RS	50	6.762531	1.701340	2857.713182	0.004550	0.003747
RS	51	7.368167	1.701340	2161.447494	0.003442	0.002849
RS	52	8.027251	1.710972	1576.051003	0.002509	0.002095
RS	53	8.744502	1.710972	1117.590212	0.001779	0.001498
RS	54	9.525051	1.709654	763.587414	0.001216	0.001036
RS	55	10.374487	1.709654	500.227676	0.000796	0.000687
RS	56	11.298887	1.709654	313.369320	0.000499	0.000437
RS	57	12.304867	1.709654	186.989845	0.000298	0.000265
RS	58	13.399628	1.670788	107.514284	0.000171	0.000155
RS	59	14.591004	1.670788	56.489233	0.000090	0.000083
RS	60	15.887523	1.670788	27.837727	0.000044	0.000042
RS	61	17.298462	1.670788	12.794698	0.000020	0.000019
RS	62	18.833921	1.670788	5.451323	0.000009	0.000008
RS	63	20.504887	1.670788	3.253102	0.000005	0.000005
PA	4+25*2+4+6 0.132799532 0.023849025 20.504886948 0.372184895 12.396220558 5.960987900 3.586250340 2.724872081 2.469328993 2.406675679 2.289911615 2.054540080 1.792320018 1.582495726 1.446062636 1.377634666 1.361110387 1.378944507 1.416217770 1.462623488 1.511601437 1.559023814 1.601614838 1.636063544 1.660713873 1.677095928 1.689510418 1.701340113 1.710972062 1.709654120 1.670788438
//
IT	3923
RD	11
LK	-5833244.659755
QD	-729.773352 -> -721.921487
RI	0.2103457114
TR	0.132071	0.023705
MT	20.691637
MM	C_pi: 1.546144, n_recomb: 627476.299650
RS	0	0.000000	0.369383	14573.486465	0.023226	0.236670
RS	1	0.008841	0.369383	15472.155905	0.024658	0.021225
RS	2	0.018463	0.369383	16390.159160	0.026121	0.007328
RS	3	0.028936	0.369383	17321.124189	0.027604	0.007288
RS	4	0.040335	14.511429	472.380150	0.000753	0.000279
RS	5	0.052742	14.511429	513.762556	0.000819	0.000432
RS	6	0.066246	6.295444	1287.068627	0.002051	0.001266
RS	7	0.080944	6.295444	1397.699437	0.002227	0.001283
RS	8	0.096941	3.621874	2635.052022	0.004199	0.002524
RS	9	0.114352	3.621874	2854.266790	0.004549	0.002990
RS	10	0.133302	2.707919	4129.488864	0.006581	0.004532
RS	11	0.153928	2.707919	4460.102451	0.007108	0.005117
RS	12	0.176377	2.459288	5298.174726	0.008444	0.006227
RS	13	0.200812	2.459288	5708.787166	0.009098	0.006804
RS	14	0.227406	2.421728	6240.496740	0.009945	0.007582
RS	15	0.256351	2.421728	6710.367293	0.010694	0.008189
RS	16	0.287856	2.324209	7508.088975	0.011966	0.009291
RS	17	0.322145	2.324209	8050.356114	0.012830	0.010035
RS	18	0.359467	2.089244	9580.449866	0.015268	0.012083
RS	19	0.400087	2.089244	10223.018538	0.016292	0.013049
RS	20	0.444299	1.817045	12499.411033	0.019920	0.016097
RS	21	0.492420	1.817045	13241.312545	0.021102	0.017233
RS	22	0.544795	1.597136	15886.364950	0.025318	0.020765
RS	23	0.601800	1.597136	16670.116249	0.026567	0.021944
RS	24	0.663845	1.453725	19116.560827	0.030466	0.025195
RS	25	0.731375	1.453725	19838.199782	0.031616	0.026230
RS	26	0.804876	1.381613	21539.864712	0.034328	0.028453
RS	27	0.884874	1.381613	22090.877321	0.035206	0.029183
RS	28	0.971946	1.363813	22821.281413	0.036370	0.030092
RS	29	1.066715	1.363813	23128.004602	0.036859	0.030445
RS	30	1.169862	1.381793	23000.556879	0.036656	0.030217
RS	31	1.282128	1.381793	23030.380667	0.036703	0.030189
RS	32	1.404320	1.419908	22304.742549	0.035547	0.029189
RS	33	1.537315	1.419908	22051.772137	0.035144	0.028796
RS	34	1.682067	1.467547	20952.540341	0.033392	0.027323
RS	35	1.839617	1.467547	20427.231134	0.032555	0.026582
RS	36	2.011095	1.518147	19104.532850	0.030447	0.024832
RS	37	2.197734	1.518147	18331.716160	0.029215	0.023777
RS	38	2.400873	1.567688	16883.556131	0.026907	0.021879
RS	39	2.621971	1.567688	15904.293070	0.025346	0.020567
RS	40	2.862616	1.612896	14409.979256	0.022965	0.018625
RS	41	3.124536	1.612896	13281.724560	0.021167	0.017136
RS	42	3.409612	1.650238	11815.213586	0.018830	0.015247
RS	43	3.719891	1.650238	10609.096407	0.016908	0.013677
RS	44	4.057602	1.677838	9227.754531	0.014706	0.011911
RS	45	4.425169	1.677838	8027.345500	0.012793	0.010363
RS	46	4.825232	1.697240	6777.567673	0.010801	0.008771
RS	47	5.260663	1.697240	5674.602591	0.009044	0.007354
RS	48	5.734591	1.712960	4605.788410	0.007340	0.005991
RS	49	6.250418	1.712960	3684.745208	0.005872	0.004805
RS	50	6.811848	1.728395	2847.465759	0.004538	0.003733
RS	51	7.422914	1.728395	2159.437439	0.003441	0.002844
RS	52	8.088002	1.741356	1576.709965	0.002513	0.002093
RS	53	8.811891	1.741356	1122.284284	0.001789	0.001502
RS	54	9.599777	1.742291	769.110415	0.001226	0.001041
RS	55	10.457318	1.742291	506.353239	0.000807	0.000693
RS	56	11.390674	1.742291	318.894927	0.000508	0.000443
RS	57	12.406546	1.742291	191.369916	0.000305	0.000270
RS	58	13.512230	1.701678	110.753181	0.000177	0.000159
RS	59	14.715665	1.701678	58.552630	0.000093	0.000085
RS	60	16.025494	1.701678	29.045962	0.000046	0.000043
RS	61	17.451123	1.701678	13.444515	0.000021	0.000020
RS	62	19.002790	1.701678	5.771434	0.000009	0.000009
RS	63	20.691637	1.701678	3.486879	0.000006	0.000005
PA	4+25*2+4+6 0.132071182 0.023705123 20.691637045 0.369382619 14.511428778 6.295444154 3.621874256 2.707918551 2.459287547 2.421727501 2.324208663 2.089244301 1.817044891 1.597136335 1.453724764 1.381612897 1.363812940 1.381792936 1.419907638 1.467547366 1.518146910 1.567688146 1.612896354 1.650237833 1.677837704 1.697239613 1.712960444 1.728394895 1.741356136 1.742290902 1.701677958
//
IT	4839
RD	12
LK	-5833229.804371
QD	-719.581530 -> -713.330249
RI	0.2097164628
TR	0.131409	0.023576
MT	20.862131
MM	C_pi: 1.553435, n_recomb: 627014.371179
RS	0	0.000000	0.367226	14670.560121	0.023397	0.236441
RS	1	0.008855	0.367226	15574.291556	0.024839	0.021390
RS	2	0.018494	0.367226	16497.042183	0.026310	0.007384
RS	3	0.028987	0.367226	17432.301790	0.027802	0.007356
RS	4	0.040408	16.943751	404.815265	0.000646	0.000239
RS	5	0.052841	16.943751	440.391271	0.000702	0.000374
RS	6	0.066375	6.630793	1223.340757	0.001951	0.001228
RS	7	0.081108	6.630793	1328.821600	0.002119	0.001227
RS	8	0.097145	3.653759	2616.156132	0.004172	0.002510
RS	9	0.114602	3.653759	2834.250638	0.004520	0.002968
RS	10	0.133605	2.688958	4166.241154	0.006645	0.004567
RS	11	0.154290	2.688958	4500.018546	0.007177	0.005157
RS	12	0.176808	2.446283	5336.622097	0.008511	0.006268
RS	13	0.201319	2.446283	5750.445413	0.009171	0.006855
RS	14	0.228001	2.432605	6225.384763	0.009929	0.007569
RS	15	0.257045	2.432605	6695.064491	0.010678	0.008183
RS	16	0.288661	2.354535	7429.206129	0.011849	0.009213
RS	17	0.323077	2.354535	7967.930076	0.012708	0.009957
RS	18	0.360540	2.121090	9464.797981	0.015095	0.011969
RS	19	0.401320	2.121090	10103.181620	0.016113	0.012927
RS	20	0.445712	1.840057	12388.744729	0.019758	0.015996
RS	21	0.494035	1.840057	13128.780276	0.020939	0.017122
RS	22	0.546636	1.611003	15818.642977	0.025229	0.020719
RS	23	0.603895	1.611003	16603.743983	0.026481	0.021889
RS	24	0.666225	1.461254	19110.987165	0.030479	0.025224
RS	25	0.734074	1.461254	19835.353755	0.031635	0.026253
RS	26	0.807931	1.385824	21584.318569	0.034424	0.028540
RS	27	0.888328	1.385824	22136.666978	0.035305	0.029266
RS	28	0.975843	1.366880	22885.939340	0.036500	0.030200
RS	29	1.071109	1.366880	23191.407315	0.036987	0.030550
RS	30	1.174810	1.384935	23060.306070	0.036778	0.030317
RS	31	1.287694	1.384935	23086.777435	0.036820	0.030289
RS	32	1.410573	1.423653	22347.578543	0.035641	0.029270
RS	33	1.544334	1.423653	22090.137502	0.035231	0.028877
RS	34	1.689939	1.472158	20974.494860	0.033451	0.027381
RS	35	1.848437	1.472158	20444.590340	0.032606	0.026641
RS	36	2.020970	1.523931	19104.294886	0.030469	0.024865
RS	37	2.208781	1.523931	18327.962238	0.029231	0.023811
RS	38	2.413222	1.575120	16861.618083	0.026892	0.021885
RS	39	2.635767	1.575120	15881.395200	0.025329	0.020574
RS	40	2.878018	1.622502	14370.638204	0.022919	0.018606
RS	41	3.141720	1.622502	13245.203515	0.021124	0.017121
RS	42	3.428772	1.662369	11767.256542	0.018767	0.015211
RS	43	3.741243	1.662369	10567.922108	0.016854	0.013648
RS	44	4.081383	1.692660	9181.280970	0.014643	0.011870
RS	45	4.451643	1.692660	7990.624699	0.012744	0.010332
RS	46	4.854688	1.714950	6740.289592	0.010750	0.008734
RS	47	5.293424	1.714950	5648.334272	0.009008	0.007327
RS	48	5.771008	1.733968	4581.491953	0.007307	0.005964
RS	49	6.290883	1.733968	3670.770782	0.005854	0.004789
RS	50	6.856793	1.753095	2836.358272	0.004524	0.003719
RS	51	7.472813	1.753095	2156.102464	0.003439	0.002839
RS	52	8.143382	1.769541	1575.839930	0.002513	0.002090
RS	53	8.873329	1.769541	1125.534557	0.001795	0.001504
RS	54	9.667913	1.772930	773.351856	0.001233	0.001044
RS	55	10.532857	1.772930	511.501685	0.000816	0.000699
RS	56	11.474391	1.772930	323.732678	0.000516	0.000448
RS	57	12.499298	1.772930	195.302572	0.000311	0.000274
RS	58	13.614959	1.730758	113.714224	0.000181	0.000162
RS	59	14.829412	1.730758	60.469675	0.000096	0.000088
RS	60	16.151404	1.730758	30.184381	0.000048	0.000044
RS	61	17.590458	1.730758	14.064704	0.000022	0.000021
RS	62	19.156939	1.730758	6.080698	0.000010	0.000009
RS	63	20.862131	1.730758	3.717016	0.000006	0.000006
PA	4+25*2+4+6 0.131409228 0.023576175 20.862130881 0.367225665 16.943750617 6.630792596 3.653758946 2.688958361 2.446282529 2.432605431 2.354535338 2.121089768 1.840057392 1.611003264 1.461254194 1.385823974 1.366879833 1.384934525 1.423653160 1.472157524 1.523930942 1.575120109 1.622502275 1.662368602 1.692660230 1.714949879 1.733967806 1.753095058 1.769541309 1.772929571 1.730757847
//
IT	4558
RD	13
LK	-5833217.905132
QD	-711.689722 -> -706.584263
RI	0.2091712451
TR	0.130800	0.023459
MT	21.019730
MM	C_pi: 1.560225, n_recomb: 626631.160893
RS	0	0.000000	0.365526	14750.374119	0.023539	0.236232
RS	1	0.008868	0.365526	15658.442037	0.024988	0.021541
RS	2	0.018522	0.365526	16585.280835	0.026467	0.007433
RS	3	0.029033	0.365526	17524.263865	0.027966	0.007413
RS	4	0.040475	19.741250	347.689799	0.000555	0.000206
RS	5	0.052932	19.741250	378.330883	0.000604	0.000323
RS	6	0.066494	6.970450	1165.060516	0.001859	0.001192
RS	7	0.081259	6.970450	1265.802911	0.002020	0.001176
RS	8	0.097332	3.684533	2598.351473	0.004147	0.002495
RS	9	0.114832	3.684533	2815.377702	0.004493	0.002946
RS	10	0.133883	2.669834	4203.651728	0.006708	0.004601
RS	11	0.154623	2.669834	4540.602496	0.007246	0.005196
RS	12	0.177203	2.431837	5378.387450	0.008583	0.006309
RS	13	0.201785	2.431837	5795.594615	0.009249	0.006907
RS	14	0.228547	2.440457	6217.580310	0.009922	0.007561
RS	15	0.257682	2.440457	6687.464955	0.010672	0.008183
RS	16	0.289401	2.381618	7361.367939	0.011748	0.009142
RS	17	0.323933	2.381618	7897.067854	0.012602	0.009887
RS	18	0.361527	2.150415	9361.727172	0.014940	0.011865
RS	19	0.402454	2.150415	9996.350403	0.015953	0.012817
RS	20	0.447011	1.861466	12288.267836	0.019610	0.015901
RS	21	0.495520	1.861466	13026.568916	0.020788	0.017019
RS	22	0.548330	1.624069	15755.054274	0.025142	0.020673
RS	23	0.605823	1.624069	16541.368549	0.026397	0.021836
RS	24	0.668415	1.468563	19102.083252	0.030484	0.025245
RS	25	0.736557	1.468563	19829.049352	0.031644	0.026269
RS	26	0.810742	1.390164	21619.658329	0.034501	0.028613
RS	27	0.891505	1.390164	22173.543440	0.035385	0.029335
RS	28	0.979431	1.370228	22939.405344	0.036608	0.030291
RS	29	1.075154	1.370228	23244.279133	0.037094	0.030639
RS	30	1.179365	1.388341	23110.817228	0.036881	0.030402
RS	31	1.292818	1.388341	23134.917257	0.036920	0.030373
RS	32	1.416331	1.427502	22386.021780	0.035724	0.029341
RS	33	1.550798	1.427502	22125.080225	0.035308	0.028948
RS	34	1.697189	1.476595	20997.977170	0.033509	0.027436
RS	35	1.856562	1.476595	20464.060172	0.032657	0.026696
RS	36	2.030067	1.529189	19110.838859	0.030498	0.024901
RS	37	2.218959	1.529189	18330.896078	0.029253	0.023846
RS	38	2.424602	1.581637	16849.875757	0.026890	0.021898
RS	39	2.648481	1.581637	15867.798807	0.025322	0.020587
RS	40	2.892214	1.630816	14342.506703	0.022888	0.018596
RS	41	3.157560	1.630816	13218.289820	0.021094	0.017113
RS	42	3.446437	1.672884	11729.307946	0.018718	0.015185
RS	43	3.760931	1.672884	10534.723074	0.016812	0.013626
RS	44	4.103314	1.705627	9142.108852	0.014589	0.011836
RS	45	4.476060	1.705627	7959.131925	0.012701	0.010305
RS	46	4.881860	1.730668	6707.049232	0.010703	0.008701
RS	47	5.323646	1.730668	5624.394685	0.008976	0.007304
RS	48	5.804609	1.752955	4558.403085	0.007274	0.005938
RS	49	6.328223	1.752955	3656.920382	0.005836	0.004773
RS	50	6.898271	1.775844	2824.684632	0.004508	0.003704
RS	51	7.518870	1.775844	2151.768989	0.003434	0.002832
RS	52	8.194503	1.795905	1573.773334	0.002511	0.002086
RS	53	8.930051	1.795905	1127.621096	0.001799	0.001505
RS	54	9.730826	1.801924	776.540104	0.001239	0.001047
RS	55	10.602613	1.801924	515.833322	0.000823	0.000703
RS	56	11.551709	1.801924	327.987220	0.000523	0.000453
RS	57	12.584970	1.801924	198.851080	0.000317	0.000278
RS	58	13.709860	1.758360	116.433368	0.000186	0.000165
RS	59	14.934504	1.758360	62.258029	0.000099	0.000090
RS	60	16.267747	1.758360	31.260820	0.000050	0.000046
RS	61	17.719221	1.758360	14.658350	0.000023	0.000022
RS	62	19.299411	1.758360	6.380162	0.000010	0.000010
RS	63	21.019730	1.758360	3.943862	0.000006	0.000006
PA	4+25*2+4+6 0.130799797 0.023458972 21.019729523 0.365526078 19.741250332 6.970449853 3.684533144 2.669834419 2.431836861 2.440456888 2.381617829 2.150415476 1.861466141 1.624068959 1.468562809 1.390164190 1.370228023 1.388340725 1.427502074 1.476594648 1.529188740 1.581636537 1.630816126 1.672884283 1.705626665 1.730668091 1.752954907 1.775843935 1.795905310 1.801924210 1.758360382
//
IT	4542
RD	14
LK	-5833208.138115
QD	-705.423191 -> -701.160273
RI	0.2086890921
TR	0.130231	0.023351
MT	21.167288
MM	C_pi: 1.566620, n_recomb: 626307.837186
RS	0	0.000000	0.364148	14817.857824	0.023659	0.236038
RS	1	0.008880	0.364148	15729.739685	0.025115	0.021680
RS	2	0.018548	0.364148	16660.192010	0.026601	0.007477
RS	3	0.029075	0.364148	17602.487499	0.028105	0.007462
RS	4	0.040537	22.961623	299.148638	0.000478	0.000178
RS	5	0.053017	22.961623	325.577491	0.000520	0.000280
RS	6	0.066605	7.316434	1111.244569	0.001774	0.001158
RS	7	0.081399	7.316434	1207.587422	0.001928	0.001128
RS	8	0.097507	3.715660	2580.550414	0.004120	0.002481
RS	9	0.115045	3.715660	2796.482011	0.004465	0.002923
RS	10	0.134141	2.651640	4239.983862	0.006770	0.004633
RS	11	0.154933	2.651640	4580.001360	0.007313	0.005232
RS	12	0.177571	2.416957	5421.393166	0.008656	0.006350
RS	13	0.202219	2.416957	5842.028851	0.009328	0.006958
RS	14	0.229056	2.446186	6214.813731	0.009923	0.007556
RS	15	0.258276	2.446186	6685.172816	0.010674	0.008186
RS	16	0.290090	2.406057	7302.341623	0.011659	0.009079
RS	17	0.324730	2.406057	7835.437832	0.012511	0.009826
RS	18	0.362446	2.177552	9269.374892	0.014800	0.011769
RS	19	0.403510	2.177552	9900.614911	0.015808	0.012717
RS	20	0.448222	1.881413	12197.109201	0.019475	0.015813
RS	21	0.496903	1.881413	12933.821208	0.020651	0.016925
RS	22	0.549908	1.636367	15695.994434	0.025061	0.020628
RS	23	0.607619	1.636367	16483.422593	0.026318	0.021786
RS	24	0.670455	1.475619	19091.392808	0.030482	0.025260
RS	25	0.738871	1.475619	19820.831714	0.031647	0.026281
RS	26	0.813362	1.394574	21647.964210	0.034564	0.028674
RS	27	0.894468	1.394574	22203.513794	0.035451	0.029394
RS	28	0.982776	1.373801	22983.554780	0.036697	0.030368
RS	29	1.078926	1.373801	23288.352660	0.037184	0.030714
RS	30	1.183614	1.391990	23153.046059	0.036968	0.030475
RS	31	1.297598	1.391990	23175.596318	0.037004	0.030444
RS	32	1.421703	1.431491	22419.791691	0.035797	0.029403
RS	33	1.556829	1.431491	22156.213562	0.035376	0.029010
RS	34	1.703955	1.480965	21021.555460	0.033564	0.027488
RS	35	1.864144	1.480965	20484.214041	0.032706	0.026746
RS	36	2.038559	1.534102	19121.912372	0.030531	0.024938
RS	37	2.228461	1.534102	18338.415497	0.029280	0.023883
RS	38	2.435227	1.587493	16845.700722	0.026897	0.021917
RS	39	2.660353	1.587493	15861.174522	0.025325	0.020605
RS	40	2.905470	1.638152	14323.102087	0.022869	0.018594
RS	41	3.172354	1.638152	13198.904225	0.021074	0.017111
RS	42	3.462936	1.682135	11699.423530	0.018680	0.015165
RS	43	3.779323	1.682135	10507.990269	0.016778	0.013610
RS	44	4.123803	1.717109	9108.984002	0.014544	0.011807
RS	45	4.498874	1.717109	7932.011279	0.012665	0.010282
RS	46	4.907251	1.744766	6677.291573	0.010661	0.008671
RS	47	5.351891	1.744766	5602.517046	0.008945	0.007282
RS	48	5.836014	1.770283	4536.472454	0.007243	0.005914
RS	49	6.363128	1.770283	3643.298121	0.005817	0.004757
RS	50	6.937049	1.796987	2812.654179	0.004491	0.003689
RS	51	7.561933	1.796987	2146.681153	0.003428	0.002825
RS	52	8.242307	1.820778	1570.762694	0.002508	0.002081
RS	53	8.983098	1.820778	1128.762367	0.001802	0.001505
RS	54	9.789670	1.829590	778.855840	0.001244	0.001049
RS	55	10.667865	1.829590	519.478090	0.000829	0.000707
RS	56	11.624044	1.829590	331.745362	0.000530	0.000457
RS	57	12.665130	1.829590	202.069187	0.000323	0.000282
RS	58	13.798664	1.784782	118.941999	0.000190	0.000168
RS	59	15.032855	1.784782	63.933581	0.000102	0.000092
RS	60	16.376641	1.784782	32.282596	0.000052	0.000047
RS	61	17.839754	1.784782	15.228482	0.000024	0.000023
RS	62	19.432791	1.784782	6.670935	0.000011	0.000010
RS	63	21.167288	1.784782	4.167883	0.000007	0.000006
PA	4+25*2+4+6 0.130231355 0.023350928 21.167287954 0.364147829 22.961622559 7.316434315 3.715660098 2.651639931 2.416957000 2.446185786 2.406056886 2.177551609 1.881412653 1.636367079 1.475618683 1.394573681 1.373800517 1.391990068 1.431490894 1.480965319 1.534101915 1.587492768 1.638151545 1.682135333 1.717108922 1.744765989 1.770283411 1.796986970 1.820777695 1.829589733 1.784781772
//
IT	3494
RD	15
LK	-5833199.942399
QD	-700.326397 -> -696.697713
RI	0.2082544334
TR	0.129696	0.023250
MT	21.306768
MM	C_pi: 1.572695, n_recomb: 626030.708766
RS	0	0.000000	0.362996	14876.514904	0.023763	0.235857
RS	1	0.008891	0.362996	15791.829410	0.025225	0.021810
RS	2	0.018573	0.362996	16725.548139	0.026717	0.007517
RS	3	0.029116	0.362996	17670.854618	0.028227	0.007506
RS	4	0.040596	26.665293	257.797898	0.000412	0.000154
RS	5	0.053096	26.665293	280.624430	0.000448	0.000243
RS	6	0.066708	7.669886	1061.248423	0.001695	0.001126
RS	7	0.081531	7.669886	1153.483599	0.001843	0.001083
RS	8	0.097671	3.748021	2562.130598	0.004093	0.002465
RS	9	0.115246	3.748021	2776.896624	0.004436	0.002900
RS	10	0.134384	2.635036	4274.087189	0.006827	0.004663
RS	11	0.155224	2.635036	4616.988096	0.007375	0.005265
RS	12	0.177917	2.402318	5464.167541	0.008728	0.006390
RS	13	0.202627	2.402318	5888.185418	0.009406	0.007008
RS	14	0.229534	2.450455	6215.432941	0.009928	0.007554
RS	15	0.258834	2.450455	6686.442694	0.010681	0.008192
RS	16	0.290738	2.428342	7250.354803	0.011581	0.009022
RS	17	0.325480	2.428342	7781.185618	0.012429	0.009770
RS	18	0.363310	2.202787	9186.133048	0.014674	0.011681
RS	19	0.404504	2.202787	9814.319783	0.015677	0.012626
RS	20	0.449361	1.900041	12114.297530	0.019351	0.015732
RS	21	0.498205	1.900041	12849.565861	0.020525	0.016839
RS	22	0.551393	1.647940	15641.527185	0.024985	0.020586
RS	23	0.609310	1.647940	16429.996059	0.026245	0.021739
RS	24	0.672376	1.482402	19079.989627	0.030478	0.025273
RS	25	0.741050	1.482402	19811.778847	0.031647	0.026290
RS	26	0.815830	1.399005	21670.826163	0.034616	0.028726
RS	27	0.897258	1.399005	22228.115102	0.035506	0.029444
RS	28	0.985927	1.377548	23019.912126	0.036771	0.030433
RS	29	1.082479	1.377548	23325.042433	0.037259	0.030778
RS	30	1.187616	1.395849	23187.984460	0.037040	0.030536
RS	31	1.302100	1.395849	23209.668989	0.037074	0.030505
RS	32	1.426764	1.435623	22448.996004	0.035859	0.029457
RS	33	1.562512	1.435623	22183.535574	0.035435	0.029064
RS	34	1.710330	1.485328	21044.362668	0.033616	0.027535
RS	35	1.871290	1.485328	20504.163190	0.032753	0.026793
RS	36	2.046562	1.538785	19135.977026	0.030567	0.024976
RS	37	2.237418	1.538785	18349.069613	0.029310	0.023919
RS	38	2.445243	1.592858	16847.228239	0.026911	0.021939
RS	39	2.671546	1.592858	15859.856400	0.025334	0.020625
RS	40	2.917970	1.644727	14310.583023	0.022859	0.018597
RS	41	3.186305	1.644727	13185.493721	0.021062	0.017113
RS	42	3.478498	1.690376	11676.093261	0.018651	0.015152
RS	43	3.796670	1.690376	10486.542568	0.016751	0.013598
RS	44	4.143131	1.727378	9080.920731	0.014506	0.011783
RS	45	4.520398	1.727378	7908.579727	0.012633	0.010262
RS	46	4.931208	1.757517	6650.555666	0.010623	0.008645
RS	47	5.378543	1.757517	5582.465809	0.008917	0.007262
RS	48	5.865653	1.786219	4515.634244	0.007213	0.005890
RS	49	6.396072	1.786219	3629.962841	0.005798	0.004742
RS	50	6.973653	1.816776	2800.414101	0.004473	0.003674
RS	51	7.602587	1.816776	2141.018115	0.003420	0.002818
RS	52	8.287441	1.844391	1567.001705	0.002503	0.002076
RS	53	9.033187	1.844391	1129.126540	0.001804	0.001505
RS	54	9.845239	1.856148	780.438593	0.001247	0.001050
RS	55	10.729492	1.856148	522.536706	0.000835	0.000710
RS	56	11.692367	1.856148	335.074574	0.000535	0.000461
RS	57	12.740852	1.856148	204.998726	0.000327	0.000286
RS	58	13.882561	1.810246	121.263824	0.000194	0.000171
RS	59	15.125782	1.810246	65.508667	0.000105	0.000094
RS	60	16.479540	1.810246	33.255577	0.000053	0.000048
RS	61	17.953664	1.810246	15.777627	0.000025	0.000023
RS	62	19.558855	1.810246	6.953995	0.000011	0.000010
RS	63	21.306768	1.810246	4.389558	0.000007	0.000007
PA	4+25*2+4+6 0.129696076 0.023250249 21.306767950 0.362996080 26.665292669 7.669886327 3.748021382 2.635035825 2.402318009 2.450454928 2.428341989 2.202787364 1.900040607 1.647940201 1.482401674 1.399005138 1.377547570 1.395849126 1.435623282 1.485328095 1.538785085 1.592858400 1.644727110 1.690376156 1.727378078 1.757516750 1.786219028 1.816775530 1.844391392 1.856148268 1.810245941
//
IT	4688
RD	16
LK	-5833192.934338
QD	-696.088889 -> -692.946971
RI	0.2078563745
TR	0.129189	0.023156
MT	21.439395
MM	C_pi: 1.578499, n_recomb: 625792.244658
RS	0	0.000000	0.362022	14928.139160	0.023855	0.235684
RS	1	0.008902	0.362022	15846.580215	0.025322	0.021934
RS	2	0.018596	0.362022	16783.286750	0.026819	0.007553
RS	3	0.029154	0.362022	17731.362411	0.028334	0.007545
RS	4	0.040651	30.924984	222.465031	0.000355	0.000133
RS	5	0.053171	30.924984	242.202859	0.000387	0.000211
RS	6	0.066806	8.031235	1014.649912	0.001621	0.001096
RS	7	0.081655	8.031235	1103.039058	0.001763	0.001042
RS	8	0.097826	3.782210	2542.727751	0.004063	0.002449
RS	9	0.115436	3.782210	2756.231131	0.004404	0.002876
RS	10	0.134614	2.620339	4305.352851	0.006880	0.004690
RS	11	0.155499	2.620339	4650.914199	0.007432	0.005295
RS	12	0.178244	2.388318	5505.821000	0.008798	0.006428
RS	13	0.203013	2.388318	5933.120537	0.009481	0.007055
RS	14	0.229987	2.453720	6218.350770	0.009937	0.007553
RS	15	0.259362	2.453720	6690.126079	0.010691	0.008199
RS	16	0.291352	2.448867	7204.058913	0.011512	0.008970
RS	17	0.326189	2.448867	7732.898978	0.012357	0.009720
RS	18	0.364128	2.226353	9110.773324	0.014559	0.011600
RS	19	0.405445	2.226353	9736.200090	0.015558	0.012543
RS	20	0.450439	1.917470	12039.049927	0.019238	0.015657
RS	21	0.499438	1.917470	12773.020104	0.020411	0.016760
RS	22	0.552800	1.658824	15591.715814	0.024915	0.020547
RS	23	0.610911	1.658824	16381.176939	0.026177	0.021696
RS	24	0.674196	1.488896	19068.776282	0.030471	0.025282
RS	25	0.743114	1.488896	19802.803792	0.031644	0.026297
RS	26	0.818167	1.403406	21689.812584	0.034660	0.028772
RS	27	0.899901	1.403406	22248.874602	0.035553	0.029487
RS	28	0.988912	1.381411	23050.070237	0.036833	0.030490
RS	29	1.085846	1.381411	23355.845951	0.037322	0.030833
RS	30	1.191408	1.399870	23216.813913	0.037100	0.030589
RS	31	1.306368	1.399870	23238.191623	0.037134	0.030558
RS	32	1.431562	1.439879	22474.094527	0.035913	0.029505
RS	33	1.567900	1.439879	22207.397036	0.035487	0.029112
RS	34	1.716374	1.489697	21066.136298	0.033663	0.027579
RS	35	1.878066	1.489697	20523.589109	0.032796	0.026837
RS	36	2.054152	1.543302	19152.079849	0.030605	0.025014
RS	37	2.245912	1.543302	18361.947053	0.029342	0.023955
RS	38	2.454743	1.597842	16853.174654	0.026931	0.021964
RS	39	2.682163	1.597842	15862.693680	0.025348	0.020648
RS	40	2.929829	1.650691	14303.629136	0.022857	0.018604
RS	41	3.199541	1.650691	13176.944298	0.021056	0.017119
RS	42	3.493263	1.697781	11658.229495	0.018630	0.015143
RS	43	3.813132	1.697781	10469.529259	0.016730	0.013590
RS	44	4.161475	1.736625	9057.188443	0.014473	0.011764
RS	45	4.540827	1.736625	7888.332529	0.012605	0.010246
RS	46	4.953948	1.769119	6626.479891	0.010589	0.008621
RS	47	5.403846	1.769119	5564.057845	0.008891	0.007244
RS	48	5.893793	1.800951	4495.845232	0.007184	0.005868
RS	49	6.427354	1.800951	3616.968771	0.005780	0.004728
RS	50	7.008412	1.835383	2788.092193	0.004455	0.003659
RS	51	7.641196	1.835383	2134.930585	0.003412	0.002810
RS	52	8.330310	1.866911	1562.646140	0.002497	0.002069
RS	53	9.080767	1.866911	1128.851173	0.001804	0.001504
RS	54	9.898030	1.881744	781.407881	0.001249	0.001050
RS	55	10.788044	1.881744	525.094988	0.000839	0.000713
RS	56	11.757287	1.881744	338.032145	0.000540	0.000464
RS	57	12.812811	1.881744	207.675135	0.000332	0.000289
RS	58	13.962296	1.834874	123.420100	0.000197	0.000174
RS	59	15.214107	1.834874	66.993670	0.000107	0.000096
RS	60	16.577354	1.834874	34.184309	0.000055	0.000050
RS	61	18.061955	1.834874	16.307529	0.000026	0.000024
RS	62	19.678714	1.834874	7.229900	0.000012	0.000011
RS	63	21.439395	1.834874	4.609021	0.000007	0.000007
PA	4+25*2+4+6 0.129189018 0.023155769 21.439394745 0.362022449 30.924983761 8.031235406 3.782210439 2.620338743 2.388317531 2.453719627 2.448867344 2.226353484 1.917470427 1.658823519 1.488895636 1.403405981 1.381410926 1.399870304 1.439878840 1.489697349 1.543302050 1.597841703 1.650690676 1.697781192 1.736624687 1.769118705 1.800951073 1.835382918 1.866910773 1.881743910 1.834873795
//
IT	4521
RD	17
LK	-5833186.844385
QD	-692.491848 -> -689.729785
RI	0.2074872643
TR	0.128706	0.023066
MT	21.566345
MM	C_pi: 1.584060, n_recomb: 625577.787980
RS	0	0.000000	0.361145	14975.781755	0.023939	0.235520
RS	1	0.008912	0.361145	15897.154062	0.025412	0.022052
RS	2	0.018618	0.361145	16836.666532	0.026914	0.007587
RS	3	0.029190	0.361145	17787.348307	0.028433	0.007581
RS	4	0.040703	35.818228	192.224213	0.000307	0.000115
RS	5	0.053243	35.818228	209.310398	0.000335	0.000183
RS	6	0.066900	8.400944	971.061957	0.001552	0.001067
RS	7	0.081774	8.400944	1055.838418	0.001688	0.001003
RS	8	0.097974	3.818298	2522.287219	0.004032	0.002432
RS	9	0.115617	3.818298	2734.428367	0.004371	0.002852
RS	10	0.134833	2.607644	4333.406996	0.006927	0.004714
RS	11	0.155762	2.607644	4681.381792	0.007483	0.005321
RS	12	0.178555	2.375221	5545.570888	0.008865	0.006465
RS	13	0.203380	2.375221	5976.002729	0.009553	0.007100
RS	14	0.230418	2.456343	6222.545569	0.009947	0.007553
RS	15	0.259865	2.456343	6695.140903	0.010702	0.008206
RS	16	0.291936	2.467928	7162.279601	0.011449	0.008921
RS	17	0.326866	2.467928	7689.343983	0.012292	0.009674
RS	18	0.364908	2.248482	9041.901912	0.014454	0.011525
RS	19	0.406341	2.248482	9664.807946	0.015449	0.012466
RS	20	0.451467	1.933831	11970.228493	0.019135	0.015587
RS	21	0.500614	1.933831	12703.020908	0.020306	0.016687
RS	22	0.554141	1.669078	15545.912937	0.024850	0.020510
RS	23	0.612438	1.669078	16336.314436	0.026114	0.021657
RS	24	0.675931	1.495106	19057.787871	0.030464	0.025291
RS	25	0.745082	1.495106	19793.934460	0.031641	0.026303
RS	26	0.820397	1.407756	21705.369418	0.034697	0.028812
RS	27	0.902423	1.407756	22266.201122	0.035593	0.029526
RS	28	0.991759	1.385353	23074.688733	0.036885	0.030538
RS	29	1.089058	1.385353	23381.341575	0.037376	0.030881
RS	30	1.195027	1.404025	23239.859766	0.037149	0.030633
RS	31	1.310441	1.404025	23261.392055	0.037184	0.030602
RS	32	1.436140	1.444246	22494.940898	0.035959	0.029546
RS	33	1.573042	1.444246	22227.565233	0.035531	0.029153
RS	34	1.722144	1.494093	21086.121211	0.033707	0.027620
RS	35	1.884535	1.494093	20541.706314	0.032836	0.026877
RS	36	2.061398	1.547709	19169.011309	0.030642	0.025052
RS	37	2.254023	1.547709	18375.883982	0.029374	0.023990
RS	38	2.463814	1.602541	16862.045502	0.026954	0.021992
RS	39	2.692303	1.602541	15868.328427	0.025366	0.020672
RS	40	2.941155	1.656172	14300.804405	0.022860	0.018616
RS	41	3.212184	1.656172	13172.014235	0.021056	0.017128
RS	42	3.507368	1.704510	11644.604383	0.018614	0.015138
RS	43	3.828859	1.704510	10455.955526	0.016714	0.013585
RS	44	4.179001	1.745020	9036.949882	0.014446	0.011748
RS	45	4.560348	1.745020	7870.647983	0.012581	0.010232
RS	46	4.975681	1.779744	6604.610999	0.010558	0.008599
RS	47	5.428028	1.779744	5547.006032	0.008867	0.007227
RS	48	5.920689	1.814648	4476.946750	0.007156	0.005847
RS	49	6.457257	1.814648	3604.259654	0.005761	0.004713
RS	50	7.041643	1.852974	2775.702001	0.004437	0.003644
RS	51	7.678110	1.852974	2128.475689	0.003402	0.002802
RS	52	8.371300	1.888488	1557.781663	0.002490	0.002063
RS	53	9.126267	1.888488	1128.019666	0.001803	0.001502
RS	54	9.948517	1.906518	781.839988	0.001250	0.001050
RS	55	10.844047	1.906518	527.210249	0.000843	0.000715
RS	56	11.819387	1.906518	340.657648	0.000545	0.000467
RS	57	12.881650	1.906518	210.123535	0.000336	0.000292
RS	58	14.038582	1.858793	125.426044	0.000200	0.000176
RS	59	15.298620	1.858793	68.396207	0.000109	0.000098
RS	60	16.670954	1.858793	35.072214	0.000056	0.000051
RS	61	18.165591	1.858793	16.819535	0.000027	0.000025
RS	62	19.793431	1.858793	7.499098	0.000012	0.000011
RS	63	21.566345	1.858793	4.826399	0.000008	0.000007
PA	4+25*2+4+6 0.128705564 0.023066427 21.566345202 0.361145165 35.818227559 8.400944166 3.818297993 2.607644078 2.375220888 2.456342823 2.467928474 2.248481643 1.933831290 1.669077896 1.495106372 1.407755756 1.385352636 1.404024888 1.444245538 1.494092951 1.547708642 1.602541166 1.656172115 1.704510297 1.745019835 1.779744458 1.814648301 1.852974011 1.888487741 1.906518409 1.858792905
//
IT	4129
RD	18
LK	-5833181.473037
QD	-689.386093 -> -686.925074
RI	0.2071408897
TR	0.128242	0.022981
MT	21.688678
MM	C_pi: 1.589439, n_recomb: 625389.435296
RS	0	0.000000	0.360375	15019.122893	0.024016	0.235361
RS	1	0.008922	0.360375	15943.235915	0.025493	0.022166
RS	2	0.018640	0.360375	16885.380628	0.027000	0.007619
RS	3	0.029224	0.360375	17838.517454	0.028524	0.007614
RS	4	0.040753	41.439382	166.281652	0.000266	0.000100
RS	5	0.053311	41.439382	181.086907	0.000290	0.000159
RS	6	0.066989	8.778971	930.256188	0.001487	0.001039
RS	7	0.081888	8.778971	1011.637783	0.001618	0.000966
RS	8	0.098115	3.856373	2500.878430	0.003999	0.002414
RS	9	0.115791	3.856373	2711.565385	0.004336	0.002826
RS	10	0.135043	2.596921	4358.313914	0.006969	0.004735
RS	11	0.156013	2.596921	4708.463993	0.007529	0.005344
RS	12	0.178854	2.363129	5583.270235	0.008928	0.006500
RS	13	0.203733	2.363129	6016.681112	0.009621	0.007142
RS	14	0.230832	2.458573	6227.593546	0.009958	0.007554
RS	15	0.260348	2.458573	6701.043629	0.010715	0.008214
RS	16	0.292497	2.485783	7124.363997	0.011392	0.008877
RS	17	0.327515	2.485783	7649.841689	0.012232	0.009632
RS	18	0.365657	2.269363	8978.814375	0.014357	0.011455
RS	19	0.407202	2.269363	9599.423727	0.015350	0.012394
RS	20	0.452453	1.949253	11907.316004	0.019040	0.015523
RS	21	0.501742	1.949253	12639.059313	0.020210	0.016620
RS	22	0.555428	1.678766	15504.191474	0.024791	0.020476
RS	23	0.613904	1.678766	16295.513723	0.026057	0.021621
RS	24	0.677597	1.501052	19047.774135	0.030457	0.025298
RS	25	0.746973	1.501052	19785.950721	0.031638	0.026310
RS	26	0.822538	1.412045	21718.793281	0.034728	0.028848
RS	27	0.904845	1.412045	22281.389635	0.035628	0.029561
RS	28	0.994495	1.389353	23095.232863	0.036929	0.030581
RS	29	1.092143	1.389353	23402.951025	0.037421	0.030923
RS	30	1.198504	1.408290	23258.516734	0.037190	0.030671
RS	31	1.314354	1.408290	23280.582441	0.037226	0.030640
RS	32	1.440539	1.448715	22512.490293	0.035998	0.029582
RS	33	1.577983	1.448715	22244.908514	0.035570	0.029190
RS	34	1.727689	1.498533	21104.699721	0.033746	0.027657
RS	35	1.890752	1.498533	20558.843153	0.032874	0.026914
RS	36	2.068363	1.552051	19186.700426	0.030680	0.025089
RS	37	2.261820	1.552051	18390.803533	0.029407	0.024025
RS	38	2.472536	1.607032	16873.477005	0.026981	0.022020
RS	39	2.702052	1.607032	15876.443553	0.025386	0.020697
RS	40	2.952046	1.661281	14301.573809	0.022868	0.018630
RS	41	3.224343	1.661281	13170.273233	0.021059	0.017139
RS	42	3.520934	1.710692	11634.762889	0.018604	0.015137
RS	43	3.843986	1.710692	10445.489810	0.016702	0.013582
RS	44	4.195860	1.752713	9019.875413	0.014423	0.011735
RS	45	4.579128	1.752713	7855.327914	0.012561	0.010221
RS	46	4.996590	1.789548	6584.831315	0.010529	0.008580
RS	47	5.451297	1.789548	5531.290699	0.008845	0.007212
RS	48	5.946572	1.827462	4458.983601	0.007130	0.005827
RS	49	6.486035	1.827462	3591.932611	0.005744	0.004699
RS	50	7.073627	1.869689	2763.377148	0.004419	0.003629
RS	51	7.713643	1.869689	2121.792939	0.003393	0.002793
RS	52	8.410760	1.909254	1552.543956	0.002483	0.002056
RS	53	9.170072	1.909254	1126.747841	0.001802	0.001500
RS	54	9.997129	1.930598	781.829676	0.001250	0.001050
RS	55	10.897974	1.930598	528.951580	0.000846	0.000716
RS	56	11.879190	1.930598	342.998020	0.000548	0.000470
RS	57	12.947948	1.930598	212.373553	0.000340	0.000294
RS	58	14.112059	1.882122	127.299370	0.000204	0.000179
RS	59	15.380029	1.882122	69.725469	0.000111	0.000099
RS	60	16.761125	1.882122	35.923642	0.000057	0.000052
RS	61	18.265440	1.882122	17.315503	0.000028	0.000025
RS	62	19.903966	1.882122	7.762296	0.000012	0.000011
RS	63	21.688678	1.882122	5.042013	0.000008	0.000008
PA	4+25*2+4+6 0.128241618 0.022981318 21.688678035 0.360375398 41.439381612 8.778971271 3.856372604 2.596920811 2.363129319 2.458572931 2.485782884 2.269362889 1.949252868 1.678766124 1.501052144 1.412044501 1.389353154 1.408290216 1.448715092 1.498532871 1.552051063 1.607032082 1.661280644 1.710692458 1.752713342 1.789548043 1.827462406 1.869689329 1.909254085 1.930597710 1.882121525
//
IT	4419
RD	19
LK	-5833176.671478
QD	-686.647949 -> -684.428997
RI	0.2068136520
TR	0.127795	0.022900
MT	21.806972
MM	C_pi: 1.594650, n_recomb: 625219.540244
RS	0	0.000000	0.359673	15059.653868	0.024087	0.235208
RS	1	0.008931	0.359673	15986.370732	0.025569	0.022275
RS	2	0.018660	0.359673	16931.020649	0.027080	0.007649
RS	3	0.029258	0.359673	17886.499170	0.028608	0.007644
RS	4	0.040802	47.889822	143.998252	0.000230	0.000087
RS	5	0.053377	47.889822	156.839509	0.000251	0.000139
RS	6	0.067075	9.164439	892.072985	0.001427	0.001013
RS	7	0.081997	9.164439	970.266932	0.001552	0.000932
RS	8	0.098252	3.896213	2478.672543	0.003964	0.002395
RS	9	0.115958	3.896213	2687.827614	0.004299	0.002800
RS	10	0.135245	2.588129	4379.992711	0.007006	0.004754
RS	11	0.156255	2.588129	4732.075412	0.007569	0.005363
RS	12	0.179142	2.352064	5618.726845	0.008987	0.006532
RS	13	0.204073	2.352064	6054.952416	0.009685	0.007181
RS	14	0.231230	2.460552	6233.075622	0.009969	0.007556
RS	15	0.260812	2.460552	6707.390387	0.010728	0.008223
RS	16	0.293037	2.502624	7089.575434	0.011339	0.008836
RS	17	0.328140	2.502624	7613.616829	0.012178	0.009593
RS	18	0.366378	2.289166	8920.557965	0.014268	0.011390
RS	19	0.408031	2.289166	9539.055672	0.015257	0.012328
RS	20	0.453404	1.963834	11849.484974	0.018953	0.015463
RS	21	0.502829	1.963834	12580.287725	0.020121	0.016558
RS	22	0.556669	1.687943	15465.983243	0.024737	0.020445
RS	23	0.615317	1.687943	16258.203307	0.026004	0.021588
RS	24	0.679203	1.506750	19038.600280	0.030451	0.025305
RS	25	0.748794	1.506750	19778.718258	0.031635	0.026316
RS	26	0.824602	1.416258	21730.413945	0.034756	0.028880
RS	27	0.907179	1.416258	22294.750908	0.035659	0.029593
RS	28	0.997132	1.393386	23112.207187	0.036967	0.030618
RS	29	1.095118	1.393386	23421.130866	0.037461	0.030960
RS	30	1.201856	1.412639	23273.195107	0.037224	0.030703
RS	31	1.318127	1.412639	23296.105008	0.037261	0.030673
RS	32	1.444782	1.453269	22526.861659	0.036030	0.029613
RS	33	1.582749	1.453269	22259.480126	0.035603	0.029221
RS	34	1.733038	1.503013	21121.645370	0.033783	0.027692
RS	35	1.896749	1.503013	20574.732234	0.032908	0.026948
RS	36	2.075082	1.556348	19204.576841	0.030717	0.025124
RS	37	2.269342	1.556348	18406.143120	0.029439	0.024058
RS	38	2.480951	1.611360	16886.670196	0.027009	0.022050
RS	39	2.711460	1.611360	15886.306391	0.025409	0.020724
RS	40	2.962556	1.666083	14305.126756	0.022880	0.018646
RS	41	3.236078	1.666083	13171.016458	0.021066	0.017153
RS	42	3.534028	1.716417	11627.968820	0.018598	0.015139
RS	43	3.858588	1.716417	10437.534908	0.016694	0.013582
RS	44	4.212136	1.759805	9005.444920	0.014404	0.011725
RS	45	4.597259	1.759805	7841.986864	0.012543	0.010211
RS	46	5.016779	1.798634	6566.847330	0.010503	0.008562
RS	47	5.473766	1.798634	5516.727970	0.008824	0.007197
RS	48	5.971568	1.839497	4441.853568	0.007104	0.005808
RS	49	6.513829	1.839497	3579.955069	0.005726	0.004686
RS	50	7.104520	1.885621	2751.141795	0.004400	0.003614
RS	51	7.747967	1.885621	2114.931481	0.003383	0.002785
RS	52	8.448880	1.929299	1546.993271	0.002474	0.002048
RS	53	9.212394	1.929299	1125.095701	0.001800	0.001497
RS	54	10.044098	1.954058	781.434709	0.001250	0.001049
RS	55	10.950083	1.954058	530.362322	0.000848	0.000718
RS	56	11.936983	1.954058	345.083233	0.000552	0.000472
RS	57	13.012024	1.954058	214.444281	0.000343	0.000297
RS	58	14.183079	1.904912	129.052389	0.000206	0.000181
RS	59	15.458723	1.904912	70.987317	0.000114	0.000101
RS	60	16.848296	1.904912	36.741033	0.000059	0.000053
RS	61	18.361975	1.904912	17.796269	0.000028	0.000026
RS	62	20.010842	1.904912	8.019692	0.000013	0.000012
RS	63	21.806972	1.904912	5.255799	0.000008	0.000008
PA	4+25*2+4+6 0.127794922 0.022899895 21.806972046 0.359673301 47.889822310 9.164438865 3.896213383 2.588128821 2.352063869 2.460551839 2.502623820 2.289165622 1.963834026 1.687943034 1.506749573 1.416258445 1.393386176 1.412639013 1.453268854 1.503013139 1.556348035 1.611360103 1.666082720 1.716417193 1.759805383 1.798634439 1.839496685 1.885620990 1.929299345 1.954057789 1.904911875
//
IT	4371
RD	20
LK	-5833172.331371
QD	-684.200858 -> -682.179099
RI	0.2065023371
TR	0.127363	0.022822
MT	21.921978
MM	C_pi: 1.599725, n_recomb: 625065.889145
RS	0	0.000000	0.359035	15097.555752	0.024154	0.235059
RS	1	0.008940	0.359035	16026.754007	0.025640	0.022382
RS	2	0.018680	0.359035	16973.796424	0.027155	0.007678
RS	3	0.029290	0.359035	17931.517252	0.028687	0.007673
RS	4	0.040849	55.283080	124.839104	0.000200	0.000075
RS	5	0.053441	55.283080	135.988019	0.000218	0.000121
RS	6	0.067159	9.556781	856.341482	0.001370	0.000988
RS	7	0.082103	9.556781	931.543197	0.001490	0.000900
RS	8	0.098384	3.937673	2455.837638	0.003929	0.002376
RS	9	0.116119	3.937673	2663.397805	0.004261	0.002773
RS	10	0.135441	2.581035	4398.801183	0.007037	0.004770
RS	11	0.156490	2.581035	4752.601832	0.007603	0.005379
RS	12	0.179421	2.342051	5651.853425	0.009042	0.006562
RS	13	0.204401	2.342051	6090.727079	0.009744	0.007218
RS	14	0.231615	2.462438	6238.659966	0.009981	0.007558
RS	15	0.261263	2.462438	6713.832177	0.010741	0.008231
RS	16	0.293560	2.518648	7057.355338	0.011291	0.008798
RS	17	0.328745	2.518648	7580.084641	0.012127	0.009557
RS	18	0.367076	2.308045	8866.481571	0.014185	0.011329
RS	19	0.408834	2.308045	9483.031139	0.015171	0.012266
RS	20	0.454324	1.977682	11796.154358	0.018872	0.015407
RS	21	0.503882	1.977682	12526.118903	0.020040	0.016501
RS	22	0.557870	1.696665	15431.056059	0.024687	0.020416
RS	23	0.616685	1.696665	16224.163150	0.025956	0.021558
RS	24	0.680758	1.512218	19030.494721	0.030446	0.025312
RS	25	0.750560	1.512218	19772.479945	0.031633	0.026322
RS	26	0.826602	1.420398	21740.795746	0.034782	0.028910
RS	27	0.909442	1.420398	22306.846846	0.035687	0.029622
RS	28	0.999688	1.397436	23126.436437	0.036998	0.030650
RS	29	1.098002	1.397436	23436.670408	0.037495	0.030993
RS	30	1.205106	1.417052	23284.688470	0.037252	0.030731
RS	31	1.321785	1.417052	23308.690253	0.037290	0.030702
RS	32	1.448896	1.457898	22538.534102	0.036058	0.029640
RS	33	1.587371	1.457898	22271.695381	0.035631	0.029250
RS	34	1.738225	1.507537	21137.126556	0.033816	0.027724
RS	35	1.902566	1.507537	20589.491373	0.032940	0.026979
RS	36	2.081600	1.560627	19222.414850	0.030753	0.025159
RS	37	2.276639	1.560627	18421.672771	0.029472	0.024091
RS	38	2.489116	1.615574	16901.197356	0.027039	0.022080
RS	39	2.720588	1.615574	15897.525992	0.025433	0.020750
RS	40	2.972754	1.670651	14310.933797	0.022895	0.018665
RS	41	3.247465	1.670651	13173.793669	0.021076	0.017167
RS	42	3.546735	1.721773	11623.756480	0.018596	0.015143
RS	43	3.872761	1.721773	10431.722143	0.016689	0.013584
RS	44	4.227934	1.766398	8993.316509	0.014388	0.011717
RS	45	4.614860	1.766398	7830.382457	0.012527	0.010203
RS	46	5.036378	1.807113	6550.468920	0.010480	0.008547
RS	47	5.495581	1.807113	5503.211450	0.008804	0.007184
RS	48	5.995838	1.850857	4425.514589	0.007080	0.005790
RS	49	6.540818	1.850857	3568.333708	0.005709	0.004673
RS	50	7.134521	1.900877	2739.027611	0.004382	0.003599
RS	51	7.781302	1.900877	2107.944850	0.003372	0.002776
RS	52	8.485907	1.948716	1541.200883	0.002466	0.002041
RS	53	9.253505	1.948716	1123.127547	0.001797	0.001495
RS	54	10.089727	1.976990	780.709109	0.001249	0.001047
RS	55	11.000710	1.976990	531.483316	0.000850	0.000719
RS	56	11.993137	1.976990	346.941776	0.000555	0.000474
RS	57	13.074288	1.976990	216.354051	0.000346	0.000299
RS	58	14.252097	1.927286	130.694526	0.000209	0.000183
RS	59	15.535204	1.927286	72.187527	0.000115	0.000102
RS	60	16.933023	1.927286	37.527624	0.000060	0.000054
RS	61	18.455811	1.927286	18.263502	0.000029	0.000027
RS	62	20.114739	1.927286	8.272077	0.000013	0.000012
RS	63	21.921978	1.927286	5.468319	0.000009	0.000008
PA	4+25*2+4+6 0.127362610 0.022821531 21.921978069 0.359034957 55.283079893 9.556781265 3.937673371 2.581034506 2.342050658 2.462438478 2.518648043 2.308045231 1.977681939 1.696664648 1.512218240 1.420398185 1.397436470 1.417052432 1.457898257 1.507536902 1.560627125 1.615573769 1.670650809 1.721773140 1.766397671 1.807113224 1.850857408 1.900877049 1.948716055 1.976990214 1.927286041
//
IT	3608
RD	21
LK	-5833168.366216
QD	-681.979820 -> -680.120893
RI	0.2062043167
TR	0.126943	0.022746
MT	22.034204
MM	C_pi: 1.604684, n_recomb: 624925.454136
RS	0	0.000000	0.358444	15133.481747	0.024216	0.234914
RS	1	0.008949	0.358444	16065.065633	0.025707	0.022486
RS	2	0.018699	0.358444	17014.411779	0.027226	0.007706
RS	3	0.029321	0.358444	17974.295836	0.028762	0.007699
RS	4	0.040894	63.750716	108.342390	0.000173	0.000065
RS	5	0.053503	63.750716	118.031230	0.000189	0.000105
RS	6	0.067240	9.955767	822.864147	0.001317	0.000964
RS	7	0.082206	9.955767	895.254395	0.001433	0.000870
RS	8	0.098512	3.980731	2432.434850	0.003892	0.002356
RS	9	0.116276	3.980731	2638.342766	0.004222	0.002746
RS	10	0.135631	2.575600	4414.747242	0.007064	0.004783
RS	11	0.156718	2.575600	4770.053140	0.007633	0.005393
RS	12	0.179691	2.333018	5682.756737	0.009093	0.006591
RS	13	0.204721	2.333018	6124.120979	0.009800	0.007252
RS	14	0.231990	2.464298	6244.191933	0.009992	0.007560
RS	15	0.261700	2.464298	6720.206600	0.010754	0.008238
RS	16	0.294069	2.533973	7027.321256	0.011245	0.008762
RS	17	0.329334	2.533973	7548.844138	0.012080	0.009522
RS	18	0.367755	2.326094	8816.113549	0.014107	0.011272
RS	19	0.409614	2.326094	9430.861758	0.015091	0.012207
RS	20	0.455220	1.990892	11746.699188	0.018797	0.015355
RS	21	0.504906	1.990892	12475.914306	0.019964	0.016447
RS	22	0.559039	1.704988	15398.979072	0.024641	0.020389
RS	23	0.618017	1.704988	16192.964123	0.025912	0.021530
RS	24	0.682272	1.517485	19023.344779	0.030441	0.025318
RS	25	0.752277	1.517485	19767.131501	0.031631	0.026329
RS	26	0.828548	1.424467	21750.182555	0.034804	0.028938
RS	27	0.911643	1.424467	22317.919242	0.035713	0.029650
RS	28	1.002175	1.401496	23138.357900	0.037026	0.030680
RS	29	1.100809	1.401496	23449.983740	0.037524	0.031023
RS	30	1.208269	1.421517	23293.457040	0.037274	0.030755
RS	31	1.325346	1.421517	23318.754736	0.037314	0.030727
RS	32	1.452900	1.462591	22547.853359	0.036081	0.029664
RS	33	1.591869	1.462591	22281.845630	0.035655	0.029274
RS	34	1.743275	1.512106	21151.167665	0.033846	0.027753
RS	35	1.908229	1.512106	20603.111948	0.032969	0.027009
RS	36	2.087946	1.564900	19240.052742	0.030788	0.025193
RS	37	2.283745	1.564900	18437.217464	0.029503	0.024123
RS	38	2.497066	1.619706	16916.670520	0.027070	0.022111
RS	39	2.729477	1.619706	15909.745043	0.025459	0.020777
RS	40	2.982687	1.675035	14318.541912	0.022912	0.018685
RS	41	3.258557	1.675035	13178.214550	0.021088	0.017183
RS	42	3.559114	1.726828	11621.700131	0.018597	0.015149
RS	43	3.886568	1.726828	10427.710935	0.016686	0.013588
RS	44	4.243326	1.772567	8983.186407	0.014375	0.011711
RS	45	4.632010	1.772567	7820.294805	0.012514	0.010197
RS	46	5.055477	1.815065	6535.528839	0.010458	0.008532
RS	47	5.516841	1.815065	5490.642234	0.008786	0.007172
RS	48	6.019492	1.861628	4409.908393	0.007057	0.005773
RS	49	6.567125	1.861628	3557.057204	0.005692	0.004661
RS	50	7.163766	1.915536	2727.057317	0.004364	0.003585
RS	51	7.813800	1.915536	2100.873947	0.003362	0.002768
RS	52	8.522006	1.967583	1535.213817	0.002457	0.002033
RS	53	9.293589	1.967583	1120.891029	0.001794	0.001491
RS	54	10.134221	1.999459	779.700607	0.001248	0.001046
RS	55	11.050081	1.999459	532.350380	0.000852	0.000720
RS	56	12.047901	1.999459	348.598489	0.000558	0.000476
RS	57	13.135016	1.999459	218.118763	0.000349	0.000301
RS	58	14.319418	1.949283	132.236345	0.000212	0.000185
RS	59	15.609811	1.949283	73.331052	0.000117	0.000104
RS	60	17.015681	1.949283	38.285425	0.000061	0.000055
RS	61	18.547363	1.949283	18.717851	0.000030	0.000027
RS	62	20.216115	1.949283	8.519575	0.000014	0.000012
RS	63	22.034204	1.949283	5.679470	0.000009	0.000008
PA	4+25*2+4+6 0.126942767 0.022745791 22.034203772 0.358443971 63.750716172 9.955767332 3.980731159 2.575599588 2.333018167 2.464298382 2.533972612 2.326094443 1.990891934 1.704987977 1.517485021 1.424467395 1.401495872 1.421517479 1.462590722 1.512105910 1.564900120 1.619706010 1.675035451 1.726827660 1.772566560 1.815064980 1.861628140 1.915535945 1.967582942 1.999458583 1.949283149
//
IT	4364
RD	22
LK	-5833164.710838
QD	-679.937114 -> -678.214315
RI	0.2059173653
TR	0.126535	0.022672
MT	22.143799
MM	C_pi: 1.609529, n_recomb: 624794.525897
RS	0	0.000000	0.357883	15168.064859	0.024277	0.234772
RS	1	0.008958	0.357883	16101.959813	0.025772	0.022587
RS	2	0.018717	0.357883	17053.538902	0.027295	0.007733
RS	3	0.029352	0.357883	18015.521053	0.028834	0.007725
RS	4	0.040938	73.441023	94.119545	0.000151	0.000057
RS	5	0.053563	73.441023	102.547247	0.000164	0.000092
RS	6	0.067318	10.360710	791.491793	0.001267	0.000941
RS	7	0.082306	10.360710	861.240308	0.001378	0.000842
RS	8	0.098636	4.025072	2408.682283	0.003855	0.002336
RS	9	0.116429	4.025072	2612.898107	0.004182	0.002719
RS	10	0.135816	2.571594	4428.144772	0.007087	0.004794
RS	11	0.156939	2.571594	4784.765603	0.007658	0.005404
RS	12	0.179954	2.324910	5711.461515	0.009141	0.006617
RS	13	0.205032	2.324910	6155.160726	0.009851	0.007284
RS	14	0.232355	2.466161	6249.544505	0.010003	0.007562
RS	15	0.262126	2.466161	6726.378571	0.010766	0.008246
RS	16	0.294563	2.548704	6999.063651	0.011202	0.008728
RS	17	0.329906	2.548704	7519.462932	0.012035	0.009490
RS	18	0.368415	2.343435	8768.807791	0.014035	0.011218
RS	19	0.410374	2.343435	9381.872204	0.015016	0.012152
RS	20	0.456091	2.003529	11700.573578	0.018727	0.015306
RS	21	0.505903	2.003529	12429.112088	0.019893	0.016397
RS	22	0.560177	1.712948	15369.354583	0.024599	0.020364
RS	23	0.619312	1.712948	16164.204130	0.025871	0.021505
RS	24	0.683745	1.522562	19016.985628	0.030437	0.025325
RS	25	0.753949	1.522562	19762.508659	0.031630	0.026336
RS	26	0.830442	1.428456	21758.731713	0.034825	0.028963
RS	27	0.913787	1.428456	22328.116218	0.035737	0.029677
RS	28	1.004597	1.405546	23148.261657	0.037049	0.030706
RS	29	1.103542	1.405546	23461.335143	0.037550	0.031050
RS	30	1.211350	1.426010	23299.816652	0.037292	0.030775
RS	31	1.328814	1.426010	23326.571372	0.037335	0.030749
RS	32	1.456801	1.467325	22554.992320	0.036100	0.029685
RS	33	1.596252	1.467325	22290.058022	0.035676	0.029297
RS	34	1.748195	1.516703	21163.772945	0.033873	0.027781
RS	35	1.913747	1.516703	20615.559732	0.032996	0.027036
RS	36	2.094130	1.569165	19257.231691	0.030822	0.025226
RS	37	2.290670	1.569165	18452.514167	0.029534	0.024153
RS	38	2.504815	1.623765	16932.730169	0.027101	0.022142
RS	39	2.738142	1.623765	15922.624601	0.025485	0.020804
RS	40	2.992370	1.679261	14327.520244	0.022932	0.018705
RS	41	3.269370	1.679261	13183.901008	0.021101	0.017200
RS	42	3.571183	1.731618	11621.396450	0.018600	0.015157
RS	43	3.900030	1.731618	10425.171295	0.016686	0.013593
RS	44	4.258334	1.778358	8974.753918	0.014364	0.011707
RS	45	4.648734	1.778358	7811.499008	0.012503	0.010191
RS	46	5.074104	1.822540	6521.848740	0.010438	0.008520
RS	47	5.537576	1.822540	5478.906645	0.008769	0.007161
RS	48	6.042564	1.871858	4394.969898	0.007034	0.005756
RS	49	6.592787	1.871858	3546.102487	0.005676	0.004649
RS	50	7.192296	1.929638	2715.242985	0.004346	0.003571
RS	51	7.845506	1.929638	2093.746724	0.003351	0.002759
RS	52	8.557228	1.985933	1529.071019	0.002447	0.002025
RS	53	9.332702	1.985933	1118.423753	0.001790	0.001488
RS	54	10.177640	2.021498	778.441329	0.001246	0.001044
RS	55	11.098264	2.021498	532.989226	0.000853	0.000720
RS	56	12.101352	2.021498	350.072140	0.000560	0.000478
RS	57	13.194293	2.021498	219.750985	0.000352	0.000303
RS	58	14.385135	1.970926	133.686247	0.000214	0.000187
RS	59	15.682647	1.970926	74.422198	0.000119	0.000105
RS	60	17.096383	1.970926	39.016419	0.000062	0.000056
RS	61	18.636756	1.970926	19.160122	0.000031	0.000028
RS	62	20.315108	1.970926	8.762468	0.000014	0.000013
RS	63	22.143799	1.970926	5.889340	0.000009	0.000009
PA	4+25*2+4+6 0.126534735 0.022672494 22.143799442 0.357883184 73.441023260 10.360710299 4.025072189 2.571594004 2.324910488 2.466161454 2.548704111 2.343435180 2.003529432 1.712947669 1.522561752 1.428456226 1.405545681 1.426010152 1.467324793 1.516703186 1.569165414 1.623765409 1.679260676 1.731618292 1.778358045 1.822540221 1.871857920 1.929638365 1.985932584 2.021497751 1.970925525
//
IT	4570
RD	23
LK	-5833161.317169
QD	-678.043915 -> -676.436264
RI	0.2056402416
TR	0.126137	0.022601
MT	22.251121
MM	C_pi: 1.614278, n_recomb: 624673.508761
RS	0	0.000000	0.357358	15201.107671	0.024334	0.234632
RS	1	0.008966	0.357358	16137.237410	0.025833	0.022687
RS	2	0.018736	0.357358	17090.978452	0.027360	0.007759
RS	3	0.029381	0.357358	18054.995113	0.028903	0.007749
RS	4	0.040981	84.523791	81.841239	0.000131	0.000049
RS	5	0.053622	84.523791	89.178380	0.000143	0.000080
RS	6	0.067395	10.770099	762.152583	0.001220	0.000920
RS	7	0.082404	10.770099	829.424679	0.001328	0.000816
RS	8	0.098758	4.070550	2384.721638	0.003818	0.002316
RS	9	0.116578	4.070550	2587.217607	0.004142	0.002692
RS	10	0.135996	2.568904	4439.197617	0.007106	0.004804
RS	11	0.157155	2.568904	4796.958817	0.007679	0.005412
RS	12	0.180211	2.317676	5738.091296	0.009186	0.006642
RS	13	0.205335	2.317676	6183.980003	0.009900	0.007313
RS	14	0.232711	2.468077	6254.652227	0.010013	0.007565
RS	15	0.262541	2.468077	6732.280548	0.010777	0.008253
RS	16	0.295046	2.562928	6972.372343	0.011162	0.008695
RS	17	0.330465	2.562928	7491.721967	0.011993	0.009459
RS	18	0.369060	2.360158	8724.225623	0.013966	0.011167
RS	19	0.411115	2.360158	9335.712822	0.014945	0.012100
RS	20	0.456941	2.015669	11657.407129	0.018662	0.015260
RS	21	0.506876	2.015669	12385.337122	0.019827	0.016349
RS	22	0.561287	1.720594	15341.933344	0.024560	0.020341
RS	23	0.620578	1.720594	16137.640871	0.025834	0.021481
RS	24	0.685184	1.527467	19011.521057	0.030434	0.025331
RS	25	0.755582	1.527467	19758.727908	0.031630	0.026343
RS	26	0.832292	1.432370	21766.770806	0.034845	0.028987
RS	27	0.915880	1.432370	22337.770862	0.035759	0.029702
RS	28	1.006963	1.409575	23156.752911	0.037070	0.030730
RS	29	1.106212	1.409575	23471.311389	0.037574	0.031075
RS	30	1.214359	1.430518	23304.342520	0.037306	0.030793
RS	31	1.332202	1.430518	23332.680887	0.037352	0.030768
RS	32	1.460612	1.472087	22560.446882	0.036116	0.029703
RS	33	1.600534	1.472087	22296.780906	0.035693	0.029316
RS	34	1.753002	1.521327	21175.171935	0.033898	0.027806
RS	35	1.919139	1.521327	20627.030396	0.033020	0.027062
RS	36	2.100173	1.573427	19274.037206	0.030855	0.025258
RS	37	2.297437	1.573427	18467.623614	0.029564	0.024183
RS	38	2.512388	1.627773	16949.239452	0.027133	0.022173
RS	39	2.746611	1.627773	15936.038539	0.025511	0.020831
RS	40	3.001834	1.683360	14337.663745	0.022952	0.018727
RS	41	3.279941	1.683360	13190.679972	0.021116	0.017218
RS	42	3.582982	1.736189	11622.638145	0.018606	0.015166
RS	43	3.913193	1.736189	10423.942289	0.016687	0.013599
RS	44	4.273010	1.783828	8967.848704	0.014356	0.011704
RS	45	4.665088	1.783828	7803.878830	0.012493	0.010187
RS	46	5.092319	1.829596	6509.348077	0.010420	0.008508
RS	47	5.557856	1.829596	5467.965524	0.008753	0.007151
RS	48	6.065131	1.881605	4380.683748	0.007013	0.005740
RS	49	6.617889	1.881605	3535.481245	0.005660	0.004637
RS	50	7.220205	1.943243	2703.608421	0.004328	0.003557
RS	51	7.876525	1.943243	2086.599644	0.003340	0.002750
RS	52	8.591689	2.003816	1522.817306	0.002438	0.002017
RS	53	9.370974	2.003816	1115.767330	0.001786	0.001485
RS	54	10.220129	2.043153	776.968439	0.001244	0.001042
RS	55	11.145418	2.043153	533.427981	0.000854	0.000721
RS	56	12.153666	2.043153	351.382409	0.000563	0.000479
RS	57	13.252313	2.043153	221.263429	0.000354	0.000305
RS	58	14.449464	1.992276	135.051027	0.000216	0.000188
RS	59	15.753949	1.992276	75.464989	0.000121	0.000106
RS	60	17.175392	1.992276	39.722797	0.000064	0.000057
RS	61	18.724280	1.992276	19.591411	0.000031	0.000028
RS	62	20.412039	1.992276	9.001257	0.000014	0.000013
RS	63	22.251121	1.992276	6.098276	0.000010	0.000009
PA	4+25*2+4+6 0.126137178 0.022601335 22.251120980 0.357358429 84.523790668 10.770099137 4.070550097 2.568903652 2.317675740 2.468077089 2.562928180 2.360157624 2.015669157 1.720593707 1.527466702 1.432370062 1.409575022 1.430518384 1.472087481 1.521326734 1.573426620 1.627773039 1.683359632 1.736189367 1.783827563 1.829596077 1.881604800 1.943243308 2.003816045 2.043153295 1.992276023
//
IT	4346
RD	24
LK	-5833158.145401
QD	-676.270374 -> -674.761262
RI	0.2053721695
TR	0.125749	0.022532
MT	22.356496
MM	C_pi: 1.618945, n_recomb: 624561.108007
RS	0	0.000000	0.356869	15232.635323	0.024389	0.234495
RS	1	0.008974	0.356869	16170.927786	0.025892	0.022785
RS	2	0.018753	0.356869	17126.764178	0.027422	0.007784
RS	3	0.029410	0.356869	18092.756258	0.028969	0.007772
RS	4	0.041024	97.226429	71.202935	0.000114	0.000043
RS	5	0.053679	97.226429	77.593685	0.000124	0.000070
RS	6	0.067470	11.183452	734.692468	0.001176	0.000899
RS	7	0.082499	11.183452	799.641695	0.001280	0.000791
RS	8	0.098876	4.116889	2360.747797	0.003780	0.002296
RS	9	0.116723	4.116889	2561.512435	0.004101	0.002665
RS	10	0.136172	2.567350	4448.207145	0.007122	0.004811
RS	11	0.157366	2.567350	4806.956529	0.007697	0.005419
RS	12	0.180462	2.311230	5762.823481	0.009227	0.006665
RS	13	0.205631	2.311230	6210.769336	0.009944	0.007341
RS	14	0.233058	2.470047	6259.530700	0.010022	0.007567
RS	15	0.262947	2.470047	6737.930480	0.010788	0.008259
RS	16	0.295518	2.576698	6947.089189	0.011123	0.008665
RS	17	0.331012	2.576698	7465.456219	0.011953	0.009429
RS	18	0.369691	2.376337	8682.043741	0.013901	0.011119
RS	19	0.411841	2.376337	9292.048196	0.014878	0.012050
RS	20	0.457773	2.027369	11616.856465	0.018600	0.015216
RS	21	0.507828	2.027369	12344.239118	0.019765	0.016305
RS	22	0.562374	1.727966	15316.441995	0.024524	0.020319
RS	23	0.621816	1.727966	16113.002597	0.025799	0.021460
RS	24	0.686592	1.532224	19006.831731	0.030432	0.025338
RS	25	0.757180	1.532224	19755.677400	0.031631	0.026351
RS	26	0.834104	1.436215	21774.446237	0.034864	0.029010
RS	27	0.917930	1.436215	22347.031527	0.035780	0.029726
RS	28	1.009279	1.413583	23164.098515	0.037089	0.030752
RS	29	1.108826	1.413583	23480.169445	0.037595	0.031098
RS	30	1.217306	1.435036	23307.360104	0.037318	0.030809
RS	31	1.335521	1.435036	23337.383671	0.037366	0.030786
RS	32	1.464345	1.476873	22564.465098	0.036129	0.029719
RS	33	1.604729	1.476873	22302.231131	0.035709	0.029334
RS	34	1.757711	1.525971	21185.540429	0.033921	0.027830
RS	35	1.924422	1.525971	20637.663753	0.033043	0.027086
RS	36	2.106094	1.577691	19290.412964	0.030886	0.025289
RS	37	2.304069	1.577691	18482.478737	0.029593	0.024212
RS	38	2.519810	1.631744	16966.051112	0.027165	0.022203
RS	39	2.754912	1.631744	15949.844384	0.025538	0.020858
RS	40	3.011111	1.687360	14348.736985	0.022974	0.018750
RS	41	3.290302	1.687360	13198.346199	0.021132	0.017236
RS	42	3.594548	1.740580	11625.189861	0.018613	0.015177
RS	43	3.926097	1.740580	10423.833386	0.016690	0.013605
RS	44	4.287399	1.789021	8962.288748	0.014350	0.011703
RS	45	4.681124	1.789021	7797.300108	0.012484	0.010184
RS	46	5.110182	1.836288	6497.903195	0.010404	0.008497
RS	47	5.577744	1.836288	5457.742461	0.008739	0.007141
RS	48	6.087264	1.890921	4367.012993	0.006992	0.005725
RS	49	6.642509	1.890921	3525.184233	0.005644	0.004625
RS	50	7.247582	1.956397	2692.166016	0.004310	0.003543
RS	51	7.906954	1.956397	2079.455615	0.003329	0.002742
RS	52	8.625498	2.021285	1516.475773	0.002428	0.002009
RS	53	9.408524	2.021285	1112.947693	0.001782	0.001481
RS	54	10.261819	2.064470	775.308798	0.001241	0.001039
RS	55	11.191688	2.064470	533.687916	0.000855	0.000721
RS	56	12.205004	2.064470	352.544687	0.000564	0.000481
RS	57	13.309255	2.064470	222.666312	0.000357	0.000307
RS	58	14.512602	2.013353	136.338227	0.000218	0.000190
RS	59	15.823936	2.013353	76.462850	0.000122	0.000108
RS	60	17.252950	2.013353	40.405851	0.000065	0.000058
RS	61	18.810204	2.013353	20.012060	0.000032	0.000029
RS	62	20.507205	2.013353	9.235947	0.000015	0.000013
RS	63	22.356496	2.013353	6.306101	0.000010	0.000009
PA	4+25*2+4+6 0.125748855 0.022532044 22.356495797 0.356869120 97.226428868 11.183451979 4.116889039 2.567350417 2.311230482 2.470047171 2.576697573 2.376336530 2.027369427 1.727966208 1.532223575 1.436214710 1.413582644 1.435035752 1.476873349 1.525970906 1.577691145 1.631743795 1.687360432 1.740579612 1.789021298 1.836287534 1.890920626 1.956397472 2.021284863 2.064469794 2.013352647
//
IT	4298
RD	25
LK	-5833155.163234
QD	-674.597191 -> -673.173370
RI	0.2051119467
TR	0.125369	0.022464
MT	22.460220
MM	C_pi: 1.623539, n_recomb: 624454.251743
RS	0	0.000000	0.356401	15263.190764	0.024442	0.234360
RS	1	0.008982	0.356401	16203.593713	0.025948	0.022882
RS	2	0.018771	0.356401	17161.476012	0.027482	0.007809
RS	3	0.029439	0.356401	18129.398168	0.029032	0.007793
RS	4	0.041065	111.707712	62.019199	0.000099	0.000038
RS	5	0.053735	111.707712	67.591780	0.000108	0.000061
RS	6	0.067544	11.599780	708.995929	0.001135	0.000880
RS	7	0.082592	11.599780	771.767189	0.001236	0.000768
RS	8	0.098993	4.164093	2336.764604	0.003742	0.002276
RS	9	0.116866	4.164093	2535.787345	0.004061	0.002639
RS	10	0.136345	2.566866	4455.260815	0.007135	0.004817
RS	11	0.157574	2.566866	4814.852910	0.007710	0.005424
RS	12	0.180709	2.305521	5785.731654	0.009265	0.006686
RS	13	0.205922	2.305521	6235.607994	0.009986	0.007366
RS	14	0.233400	2.472098	6264.092355	0.010031	0.007569
RS	15	0.263346	2.472098	6743.235977	0.010799	0.008266
RS	16	0.295981	2.590090	6922.951496	0.011086	0.008636
RS	17	0.331548	2.590090	7440.388936	0.011915	0.009401
RS	18	0.370310	2.392032	8641.953256	0.013839	0.011072
RS	19	0.412553	2.392032	9250.556398	0.014814	0.012002
RS	20	0.458590	2.038689	11578.516559	0.018542	0.015175
RS	21	0.508762	2.038689	12305.401303	0.019706	0.016262
RS	22	0.563441	1.735095	15292.603034	0.024490	0.020299
RS	23	0.623031	1.735095	16090.009209	0.025767	0.021439
RS	24	0.687974	1.536851	19002.723942	0.030431	0.025345
RS	25	0.758749	1.536851	19753.165153	0.031633	0.026359
RS	26	0.835882	1.439993	21781.787777	0.034881	0.029032
RS	27	0.919943	1.439993	22355.924816	0.035801	0.029749
RS	28	1.011554	1.417567	23170.394587	0.037105	0.030772
RS	29	1.111393	1.417567	23487.994083	0.037614	0.031120
RS	30	1.220200	1.439555	23309.027580	0.037327	0.030822
RS	31	1.338780	1.439555	23340.813584	0.037378	0.030801
RS	32	1.468011	1.481675	22567.147836	0.036139	0.029733
RS	33	1.608849	1.481675	22306.479966	0.035722	0.029350
RS	34	1.762337	1.530637	21194.811097	0.033941	0.027852
RS	35	1.929612	1.530637	20647.375061	0.033065	0.027108
RS	36	2.111911	1.581966	19306.192943	0.030917	0.025319
RS	37	2.310584	1.581966	18496.908475	0.029621	0.024240
RS	38	2.527102	1.635694	16982.900748	0.027196	0.022234
RS	39	2.763068	1.635694	15963.794427	0.025564	0.020885
RS	40	3.020227	1.691290	14360.436494	0.022997	0.018773
RS	41	3.300485	1.691290	13206.633146	0.021149	0.017254
RS	42	3.605916	1.744823	11628.785207	0.018622	0.015188
RS	43	3.938780	1.744823	10424.623395	0.016694	0.013613
RS	44	4.301542	1.793984	8957.852271	0.014345	0.011703
RS	45	4.696887	1.793984	7791.594142	0.012477	0.010182
RS	46	5.127742	1.842658	6487.392160	0.010389	0.008488
RS	47	5.597297	1.842658	5448.154756	0.008725	0.007133
RS	48	6.109026	1.899857	4353.887649	0.006972	0.005711
RS	49	6.666719	1.899857	3515.175817	0.005629	0.004614
RS	50	7.274504	1.969149	2680.906732	0.004293	0.003530
RS	51	7.936880	1.969149	2072.321696	0.003319	0.002733
RS	52	8.658750	2.038381	1510.065452	0.002418	0.002001
RS	53	9.445458	2.038381	1109.985863	0.001778	0.001477
RS	54	10.302828	2.085486	773.483305	0.001239	0.001037
RS	55	11.237207	2.085486	533.785807	0.000855	0.000721
RS	56	12.255512	2.085486	353.571189	0.000566	0.000482
RS	57	13.365280	2.085486	223.967744	0.000359	0.000308
RS	58	14.574728	2.034183	137.553349	0.000220	0.000191
RS	59	15.892808	2.034183	77.418441	0.000124	0.000109
RS	60	17.329277	2.034183	41.066687	0.000066	0.000058
RS	61	18.894769	2.034183	20.422430	0.000033	0.000029
RS	62	20.600874	2.034183	9.466603	0.000015	0.000014
RS	63	22.460220	2.034183	6.512738	0.000010	0.000010
PA	4+25*2+4+6 0.125368660 0.022464377 22.460220233 0.356401327 111.707712470 11.599780065 4.164093397 2.566865631 2.305520603 2.472097738 2.590090024 2.392032302 2.038688811 1.735095097 1.536851329 1.439992976 1.417566946 1.439555240 1.481675480 1.530636531 1.581965535 1.635694087 1.691290080 1.744823264 1.793983616 1.842658473 1.899857103 1.969149050 2.038381289 2.085486090 2.034182785
//
