# Supplementary material for: Introgression and disruption of migration routes have shaped the genetic integrity of wildebeest populations
Source: Nat Commun. 2024 Apr 12;15:2921. doi: 10.1038/s41467-024-47015-y (PMC11014984; doi:10.1038/s41467-024-47015-y)
Supplement: Supplementary file 10 — Source Data [file 41467_2024_47015_MOESM10_ESM.zip › source_data/Fig2a.psmc/CTauKeW__641.psmc]

CC
CC	Brief Description of the file format:
CC	  CC  comments
CC	  MM  useful-messages
CC	  RD  round-of-iterations
CC	  LL  \log[P(sequence)]
CC	  QD  Q-before-opt Q-after-opt
CC	  TR  \theta_0 \rho_0
CC	  RS  k t_k \lambda_k \pi_k \sum_{l\not=k}A_{kl} A_{kk}
CC	  DC  begin end best-k t_k+\Delta_k max-prob
CC
MM	Version: 0.6.5-r67
MM	pattern:4+25*2+4+6, n:63, n_free_lambdas:28
MM	n_iterations:25, skip:1, max_t:15, theta/rho:5
MM	is_decoding:0
MM	n_seqs:28, sum_L:17443967, sum_n:2787425
RD	0
LK	0.000000
QD	0.000000 -> 0.000000
RI	inf
TR	0.174107	0.034821
MT	15.000000
MM	C_pi: 1.000000, n_recomb: 597028.899824
RS	0	0.000000	1.000000	4844.707068	0.008115	0.000000
RS	1	0.008290	1.000000	5202.002635	0.008713	0.000000
RS	2	0.017266	1.000000	5581.722468	0.009349	0.000000
RS	3	0.026987	1.000000	5984.601303	0.010024	0.000000
RS	4	0.037514	1.000000	6411.270613	0.010739	0.000000
RS	5	0.048914	1.000000	6862.229087	0.011494	0.000000
RS	6	0.061258	1.000000	7337.808798	0.012291	0.000000
RS	7	0.074626	1.000000	7838.136759	0.013129	0.000000
RS	8	0.089102	1.000000	8363.091656	0.014008	0.000000
RS	9	0.104778	1.000000	8912.255599	0.014928	0.000000
RS	10	0.121753	1.000000	9484.860928	0.015887	0.000000
RS	11	0.140135	1.000000	10079.732236	0.016883	0.000000
RS	12	0.160042	1.000000	10695.224060	0.017914	0.000000
RS	13	0.181598	1.000000	11329.154963	0.018976	0.000000
RS	14	0.204942	1.000000	11978.739159	0.020064	0.000000
RS	15	0.230221	1.000000	12640.517258	0.021172	0.000000
RS	16	0.257595	1.000000	13310.288301	0.022294	0.000000
RS	17	0.287238	1.000000	13983.045901	0.023421	0.000000
RS	18	0.319339	1.000000	14652.922040	0.024543	0.000000
RS	19	0.354100	1.000000	15313.142884	0.025649	0.000000
RS	20	0.391744	1.000000	15956.001837	0.026726	0.000000
RS	21	0.432507	1.000000	16572.855901	0.027759	0.000000
RS	22	0.476650	1.000000	17154.152214	0.028733	0.000000
RS	23	0.524453	1.000000	17689.492257	0.029629	0.000000
RS	24	0.576218	1.000000	18167.741601	0.030430	0.000000
RS	25	0.632274	1.000000	18577.193018	0.031116	0.000000
RS	26	0.692977	1.000000	18905.790119	0.031666	0.000000
RS	27	0.758711	1.000000	19141.417307	0.032061	0.000000
RS	28	0.829896	1.000000	19272.259379	0.032280	0.000000
RS	29	0.906981	1.000000	19287.230572	0.032305	0.000000
RS	30	0.990456	1.000000	19176.467955	0.032120	0.000000
RS	31	1.080851	1.000000	18931.877811	0.031710	0.000000
RS	32	1.178739	1.000000	18547.716135	0.031067	0.000000
RS	33	1.284742	1.000000	18021.175888	0.030185	0.000000
RS	34	1.399532	1.000000	17352.944726	0.029066	0.000000
RS	35	1.523838	1.000000	16547.688506	0.027717	0.000000
RS	36	1.658449	1.000000	15614.409092	0.026154	0.000000
RS	37	1.804218	1.000000	14566.621449	0.024399	0.000000
RS	38	1.962071	1.000000	13422.296348	0.022482	0.000000
RS	39	2.133009	1.000000	12203.522891	0.020440	0.000000
RS	40	2.318118	1.000000	10935.860913	0.018317	0.000000
RS	41	2.518571	1.000000	9647.377542	0.016159	0.000000
RS	42	2.735641	1.000000	8367.394271	0.014015	0.000000
RS	43	2.970706	1.000000	7125.008348	0.011934	0.000000
RS	44	3.225257	1.000000	5947.491005	0.009962	0.000000
RS	45	3.500909	1.000000	4858.698880	0.008138	0.000000
RS	46	3.799411	1.000000	3877.656896	0.006495	0.000000
RS	47	4.122659	1.000000	3017.473645	0.005054	0.000000
RS	48	4.472702	1.000000	2284.728739	0.003827	0.000000
RS	49	4.851763	1.000000	1679.424018	0.002813	0.000000
RS	50	5.262247	1.000000	1195.520900	0.002002	0.000000
RS	51	5.706758	1.000000	822.004209	0.001377	0.000000
RS	52	6.188118	1.000000	544.333656	0.000912	0.000000
RS	53	6.709380	1.000000	346.084677	0.000580	0.000000
RS	54	7.273854	1.000000	210.555481	0.000353	0.000000
RS	55	7.885120	1.000000	122.134644	0.000205	0.000000
RS	56	8.547059	1.000000	67.280767	0.000113	0.000000
RS	57	9.263869	1.000000	35.048894	0.000059	0.000000
RS	58	10.040101	1.000000	17.186571	0.000029	0.000000
RS	59	10.880679	1.000000	7.893549	0.000013	0.000000
RS	60	11.790939	1.000000	3.377407	0.000006	0.000000
RS	61	12.776655	1.000000	1.338417	0.000002	0.000000
RS	62	13.844085	1.000000	0.488156	0.000001	0.000000
RS	63	15.000000	1.000000	0.229513	0.000000	0.000000
PA	4+25*2+4+6 0.174107070 0.034821414 15.000000000 1.000000000 1.000000000 1.000000000 1.000000000 1.000000000 1.000000000 1.000000000 1.000000000 1.000000000 1.000000000 1.000000000 1.000000000 1.000000000 1.000000000 1.000000000 1.000000000 1.000000000 1.000000000 1.000000000 1.000000000 1.000000000 1.000000000 1.000000000 1.000000000 1.000000000 1.000000000 1.000000000 1.000000000
//
IT	4033
RD	1
LK	-6762248.109353
QD	-6041.166446 -> -3191.983497
RI	0.0096979186
TR	0.171638	0.033694
MT	15.754859
MM	C_pi: 1.031510, n_recomb: 595916.615197
RS	0	0.000000	0.358752	13514.162447	0.022678	0.036856
RS	1	0.008374	0.358752	14296.072099	0.023990	0.024842
RS	2	0.017448	0.358752	15092.653953	0.025327	0.020279
RS	3	0.027283	0.358752	15898.722733	0.026679	0.018085
RS	4	0.037941	0.631344	9560.081181	0.016043	0.016038
RS	5	0.049491	0.631344	10167.066656	0.017061	0.013989
RS	6	0.062009	0.896542	7626.330844	0.012798	0.012252
RS	7	0.075575	0.896542	8137.598268	0.013656	0.011050
RS	8	0.090277	1.127366	6908.854042	0.011594	0.010245
RS	9	0.106210	1.127366	7379.998665	0.012384	0.009774
RS	10	0.123477	1.263437	7032.014308	0.011800	0.009700
RS	11	0.142190	1.263437	7506.616700	0.012597	0.009971
RS	12	0.162469	1.309448	7724.266448	0.012962	0.010509
RS	13	0.184447	1.309448	8229.129252	0.013809	0.011267
RS	14	0.208266	1.300149	8816.435813	0.014795	0.012222
RS	15	0.234078	1.300149	9363.325481	0.015712	0.013361
RS	16	0.262052	1.262388	10220.711126	0.017151	0.014687
RS	17	0.292369	1.262388	10808.605747	0.018138	0.016204
RS	18	0.325224	1.214163	11853.355539	0.019891	0.017900
RS	19	0.360830	1.214163	12467.163793	0.020921	0.019735
RS	20	0.399418	1.168266	13584.663466	0.022796	0.021651
RS	21	0.441237	1.168266	14193.701283	0.023818	0.023580
RS	22	0.486558	1.131848	15250.188688	0.025591	0.025447
RS	23	0.535673	1.131848	15810.307929	0.026531	0.027183
RS	24	0.588901	1.107046	16686.670370	0.028002	0.028730
RS	25	0.646587	1.107046	17145.836618	0.028772	0.030044
RS	26	0.709102	1.092788	17761.062755	0.029805	0.031096
RS	27	0.776853	1.092788	18065.959077	0.030316	0.031869
RS	28	0.850276	1.086525	18380.356749	0.030844	0.032361
RS	29	0.929848	1.086525	18482.192807	0.031015	0.032575
RS	30	1.016083	1.085493	18485.259875	0.031020	0.032517
RS	31	1.109538	1.085493	18344.868985	0.030784	0.032199
RS	32	1.210819	1.087205	18044.819819	0.030281	0.031635
RS	33	1.320581	1.087205	17637.788636	0.029598	0.030841
RS	34	1.439534	1.089674	17055.122682	0.028620	0.029831
RS	35	1.568447	1.089674	16377.512246	0.027483	0.028620
RS	36	1.708155	1.091682	15541.695659	0.026080	0.027219
RS	37	1.859561	1.091682	14616.545747	0.024528	0.025644
RS	38	2.023646	1.092727	13572.338602	0.022776	0.023911
RS	39	2.201470	1.092727	12454.662359	0.020900	0.022043
RS	40	2.394184	1.092704	11271.218085	0.018914	0.020071
RS	41	2.603035	1.092704	10047.251587	0.016860	0.018027
RS	42	2.829375	1.091690	8818.254303	0.014798	0.015951
RS	43	3.074667	1.091690	7595.739135	0.012746	0.013885
RS	44	3.340498	1.089923	6427.269829	0.010786	0.011872
RS	45	3.628589	1.089923	5316.576920	0.008922	0.009952
RS	46	3.940804	1.087810	4306.663094	0.007227	0.008164
RS	47	4.279162	1.087810	3396.437812	0.005700	0.006540
RS	48	4.645852	1.085832	2612.244949	0.004384	0.005105
RS	49	5.043247	1.085832	1947.772904	0.003269	0.003875
RS	50	5.473919	1.084256	1409.242121	0.002365	0.002854
RS	51	5.940652	1.084256	983.856637	0.001651	0.002035
RS	52	6.446468	1.082928	662.703917	0.001112	0.001401
RS	53	6.994638	1.082928	428.272232	0.000719	0.000928
RS	54	7.588710	1.080712	265.463442	0.000445	0.000590
RS	55	8.232526	1.080712	156.589066	0.000263	0.000359
RS	56	8.930253	1.080712	87.790508	0.000147	0.000208
RS	57	9.686404	1.080712	46.582686	0.000078	0.000114
RS	58	10.505871	1.075541	23.358312	0.000039	0.000059
RS	59	11.393956	1.075541	10.901728	0.000018	0.000028
RS	60	12.356406	1.075541	4.742578	0.000008	0.000013
RS	61	13.399447	1.075541	1.911882	0.000003	0.000005
RS	62	14.529827	1.075541	0.709722	0.000001	0.000002
RS	63	15.754859	1.075541	0.342300	0.000001	0.000001
PA	4+25*2+4+6 0.171637732 0.033693727 15.754859447 0.358752251 0.631343842 0.896541595 1.127365589 1.263436794 1.309447765 1.300149441 1.262387753 1.214163303 1.168266296 1.131847858 1.107045650 1.092787504 1.086525440 1.085493088 1.087204933 1.089673996 1.091682434 1.092726707 1.092703819 1.091690063 1.089922905 1.087809563 1.085831642 1.084256172 1.082927704 1.080712318 1.075541079
//
IT	5465
RD	2
LK	-6758148.283688
QD	-2584.383932 -> -1998.432929
RI	0.0117049603
TR	0.169284	0.033070
MT	16.273596
MM	C_pi: 1.027791, n_recomb: 583001.075729
RS	0	0.000000	0.247582	19189.409094	0.032915	0.036643
RS	1	0.008429	0.247582	20084.675034	0.034450	0.025749
RS	2	0.017568	0.247582	20959.223110	0.035951	0.023794
RS	3	0.027478	0.247582	21801.370750	0.037395	0.024684
RS	4	0.038223	0.532117	10646.761140	0.018262	0.014584
RS	5	0.049874	0.532117	11286.041366	0.019359	0.014754
RS	6	0.062507	0.883248	7230.652527	0.012402	0.010380
RS	7	0.076204	0.883248	7716.259048	0.013235	0.010506
RS	8	0.091056	1.240906	5868.607016	0.010066	0.008525
RS	9	0.107160	1.240906	6279.533197	0.010771	0.008798
RS	10	0.124622	1.466543	5685.747662	0.009753	0.008291
RS	11	0.143555	1.466543	6084.592742	0.010437	0.008936
RS	12	0.164084	1.536241	6211.258549	0.010654	0.009390
RS	13	0.186343	1.536241	6636.414824	0.011383	0.010283
RS	14	0.210479	1.506059	7222.573322	0.012389	0.011369
RS	15	0.236649	1.506059	7694.289849	0.013198	0.012490
RS	16	0.265025	1.425395	8642.820317	0.014825	0.014138
RS	17	0.295792	1.425395	9167.727418	0.015725	0.015547
RS	18	0.329153	1.328989	10401.105039	0.017841	0.017763
RS	19	0.365326	1.328989	10969.250610	0.018815	0.019454
RS	20	0.404548	1.242046	12335.566789	0.021159	0.022012
RS	21	0.447076	1.242046	12915.959759	0.022154	0.023772
RS	22	0.493189	1.177259	14210.285160	0.024374	0.026246
RS	23	0.543189	1.177259	14753.735286	0.025307	0.027781
RS	24	0.597402	1.136781	15791.566975	0.027087	0.029749
RS	25	0.656186	1.136781	16240.884941	0.027857	0.030834
RS	26	0.719924	1.116975	16914.560518	0.029013	0.032057
RS	27	0.789035	1.116975	17215.691189	0.029529	0.032593
RS	28	0.863971	1.112133	17502.133118	0.030021	0.033045
RS	29	0.945224	1.112133	17611.015886	0.030208	0.033044
RS	30	1.033325	1.116661	17540.944402	0.030087	0.032823
RS	31	1.128852	1.116661	17426.249089	0.029891	0.032334
RS	32	1.232431	1.125723	17053.582262	0.029251	0.031576
RS	33	1.344740	1.125723	16697.803122	0.028641	0.030668
RS	34	1.466516	1.135486	16078.094636	0.027578	0.029507
RS	35	1.598557	1.135486	15479.371838	0.026551	0.028240
RS	36	1.741727	1.143647	14656.117373	0.025139	0.026759
RS	37	1.896964	1.143647	13832.849412	0.023727	0.025178
RS	38	2.065287	1.149310	12845.427157	0.022033	0.023435
RS	39	2.247797	1.149310	11841.734649	0.020312	0.021599
RS	40	2.445691	1.152343	10742.442486	0.018426	0.019669
RS	41	2.660266	1.152343	9629.763417	0.016518	0.017677
RS	42	2.892926	1.152955	8491.033210	0.014564	0.015672
RS	43	3.145198	1.152955	7362.351727	0.012628	0.013661
RS	44	3.418733	1.151672	6270.729410	0.010756	0.011720
RS	45	3.715324	1.151672	5226.361878	0.008965	0.009846
RS	46	4.036915	1.149371	4267.764078	0.007320	0.008113
RS	47	4.385613	1.149371	3394.306082	0.005822	0.006518
RS	48	4.763701	1.147036	2634.522898	0.004519	0.005115
RS	49	5.173659	1.147036	1982.912044	0.003401	0.003897
RS	50	5.618172	1.145183	1449.175770	0.002486	0.002887
RS	51	6.100152	1.145183	1022.345559	0.001754	0.002068
RS	52	6.622758	1.143479	696.404695	0.001195	0.001433
RS	53	7.189414	1.143479	455.262697	0.000781	0.000956
RS	54	7.803833	1.139810	285.890085	0.000490	0.000613
RS	55	8.470041	1.139810	170.696151	0.000293	0.000375
RS	56	9.192403	1.139810	96.928837	0.000166	0.000218
RS	57	9.975653	1.139810	52.126526	0.000089	0.000120
RS	58	10.824922	1.130264	26.572134	0.000046	0.000063
RS	59	11.745775	1.130264	12.549452	0.000022	0.000030
RS	60	12.744247	1.130264	5.527078	0.000009	0.000014
RS	61	13.826878	1.130264	2.256842	0.000004	0.000006
RS	62	15.000764	1.130264	0.848971	0.000001	0.000002
RS	63	16.273596	1.130264	0.417529	0.000001	0.000001
PA	4+25*2+4+6 0.169284289 0.033070277 16.273595861 0.247582225 0.532117300 0.883247813 1.240906245 1.466542884 1.536240543 1.506059246 1.425394623 1.328989237 1.242045573 1.177258815 1.136780631 1.116974553 1.112132579 1.116660708 1.125723388 1.135486219 1.143646942 1.149310425 1.152343239 1.152955101 1.151672021 1.149371127 1.147035981 1.145183385 1.143478959 1.139809715 1.130264369
//
IT	4111
RD	3
LK	-6757244.876947
QD	-1933.130070 -> -1738.370707
RI	0.0166633163
TR	0.167266	0.032660
MT	16.664894
MM	C_pi: 1.028775, n_recomb: 576422.084595
RS	0	0.000000	0.215106	21888.848420	0.037974	0.036353
RS	1	0.008470	0.215106	22791.573882	0.039540	0.025968
RS	2	0.017656	0.215106	23649.515970	0.041028	0.025171
RS	3	0.027622	0.215106	24447.782577	0.042413	0.027563
RS	4	0.038431	0.495214	11101.923249	0.019260	0.014154
RS	5	0.050155	0.495214	11751.056934	0.020386	0.015190
RS	6	0.062872	0.891116	6940.519881	0.012041	0.009650
RS	7	0.076667	0.891116	7409.602226	0.012854	0.010250
RS	8	0.091630	1.335309	5287.832475	0.009174	0.007753
RS	9	0.107860	1.335309	5665.048132	0.009828	0.008269
RS	10	0.125465	1.626208	4984.639732	0.008648	0.007579
RS	11	0.144561	1.626208	5342.779496	0.009269	0.008324
RS	12	0.165274	1.708958	5445.680699	0.009447	0.008761
RS	13	0.187742	1.708958	5828.741198	0.010112	0.009657
RS	14	0.212113	1.656880	6426.025585	0.011148	0.010835
RS	15	0.238547	1.656880	6858.410289	0.011898	0.011888
RS	16	0.267221	1.537412	7872.165596	0.013657	0.013751
RS	17	0.298323	1.537412	8365.161234	0.014512	0.015045
RS	18	0.332059	1.398986	9740.151425	0.016898	0.017633
RS	19	0.368653	1.398986	10287.352794	0.017847	0.019202
RS	20	0.408346	1.277878	11851.024408	0.020560	0.022243
RS	21	0.451400	1.277878	12420.274574	0.021547	0.023892
RS	22	0.498101	1.191059	13905.109912	0.024123	0.026825
RS	23	0.548758	1.191059	14441.289901	0.025053	0.028260
RS	24	0.603705	1.139788	15597.807729	0.027060	0.030522
RS	25	0.663306	1.139788	16037.781787	0.027823	0.031513
RS	26	0.727955	1.117689	16730.140164	0.029024	0.032803
RS	27	0.798079	1.117689	17018.828058	0.029525	0.033254
RS	28	0.874143	1.116238	17240.215806	0.029909	0.033585
RS	29	0.956648	1.116238	17338.363191	0.030079	0.033515
RS	30	1.046142	1.127508	17159.938558	0.029770	0.033072
RS	31	1.143216	1.127508	17044.202907	0.029569	0.032539
RS	32	1.248511	1.144721	16563.210272	0.028735	0.031544
RS	33	1.362724	1.144721	16223.434419	0.028145	0.030622
RS	34	1.486610	1.162444	15527.381671	0.026938	0.029271
RS	35	1.620990	1.162444	14965.259008	0.025962	0.028019
RS	36	1.766750	1.177421	14110.171846	0.024479	0.026420
RS	37	1.924856	1.177421	13342.631034	0.023147	0.024877
RS	38	2.096353	1.188426	12364.424415	0.021450	0.023084
RS	39	2.282374	1.188426	11429.438081	0.019828	0.021300
RS	40	2.484152	1.195299	10368.452756	0.017988	0.019373
RS	41	2.703018	1.195299	9327.921082	0.016182	0.017440
RS	42	2.940422	1.198366	8241.025201	0.014297	0.015469
RS	43	3.197933	1.198366	7177.361440	0.012452	0.013514
RS	44	3.477254	1.198411	6135.714546	0.010644	0.011615
RS	45	3.780232	1.198411	5140.821240	0.008919	0.009784
RS	46	4.108872	1.196753	4219.148258	0.007320	0.008086
RS	47	4.465345	1.196753	3376.146022	0.005857	0.006517
RS	48	4.852011	1.194841	2636.437093	0.004574	0.005134
RS	49	5.271425	1.194841	1998.281449	0.003467	0.003928
RS	50	5.726362	1.193380	1470.801580	0.002552	0.002923
RS	51	6.219830	1.193380	1045.951687	0.001815	0.002104
RS	52	6.755093	1.191811	718.461655	0.001246	0.001467
RS	53	7.335691	1.191811	473.964069	0.000822	0.000984
RS	54	7.965462	1.187130	300.669217	0.000522	0.000635
RS	55	8.648573	1.187130	181.280057	0.000314	0.000391
RS	56	9.389540	1.187130	104.004524	0.000180	0.000229
RS	57	10.193264	1.187130	56.542910	0.000098	0.000128
RS	58	11.065060	1.173667	29.213615	0.000051	0.000067
RS	59	12.010694	1.173667	13.931364	0.000024	0.000033
RS	60	13.036418	1.173667	6.198208	0.000011	0.000015
RS	61	14.149018	1.173667	2.557811	0.000004	0.000006
RS	62	15.355849	1.173667	0.972870	0.000002	0.000002
RS	63	16.664894	1.173667	0.486405	0.000001	0.000001
PA	4+25*2+4+6 0.167265849 0.032659570 16.664894319 0.215105734 0.495214075 0.891116025 1.335309467 1.626208248 1.708958016 1.656879752 1.537412189 1.398986469 1.277877500 1.191059308 1.139787976 1.117689322 1.116238077 1.127508092 1.144720808 1.162443534 1.177421073 1.188425798 1.195299393 1.198366254 1.198411030 1.196752806 1.194840997 1.193380262 1.191810753 1.187130130 1.173667323
//
IT	4159
RD	4
LK	-6756916.864958
QD	-1725.220239 -> -1626.931007
RI	0.0195497613
TR	0.165596	0.032371
MT	16.973089
MM	C_pi: 1.034146, n_recomb: 574352.406514
RS	0	0.000000	0.203858	23073.515906	0.040173	0.036112
RS	1	0.008501	0.203858	23973.706277	0.041740	0.025988
RS	2	0.017725	0.203858	24817.491171	0.043210	0.025690
RS	3	0.027732	0.203858	25588.571868	0.044552	0.028757
RS	4	0.038591	0.475696	11443.886986	0.019925	0.014144
RS	5	0.050372	0.475696	12102.691952	0.021072	0.015585
RS	6	0.063155	0.897609	6814.792891	0.011865	0.009362
RS	7	0.077025	0.897609	7277.673059	0.012671	0.010172
RS	8	0.092074	1.406001	4971.330319	0.008656	0.007356
RS	9	0.108402	1.406001	5330.501941	0.009281	0.007967
RS	10	0.126118	1.749064	4596.084408	0.008002	0.007168
RS	11	0.145340	1.749064	4931.586560	0.008586	0.007937
RS	12	0.166196	1.842360	5020.506452	0.008741	0.008366
RS	13	0.188826	1.842360	5380.043338	0.009367	0.009235
RS	14	0.213379	1.773278	5981.923779	0.010415	0.010465
RS	15	0.240019	1.773278	6392.456407	0.011130	0.011448
RS	16	0.268924	1.622475	7450.338725	0.012972	0.013448
RS	17	0.300286	1.622475	7926.615233	0.013801	0.014641
RS	18	0.334314	1.449065	9414.043025	0.016391	0.017494
RS	19	0.371234	1.449065	9952.791262	0.017329	0.018962
RS	20	0.411294	1.299580	11686.798220	0.020348	0.022376
RS	21	0.454759	1.299580	12254.799410	0.021337	0.023943
RS	22	0.501918	1.194896	13911.870901	0.024222	0.027247
RS	23	0.553087	1.194896	14448.014982	0.025155	0.028623
RS	24	0.608606	1.135245	15713.936634	0.027359	0.031120
RS	25	0.668844	1.135245	16148.789420	0.028117	0.032067
RS	26	0.734203	1.111774	16857.023248	0.029350	0.033397
RS	27	0.805118	1.111774	17134.080034	0.029832	0.033816
RS	28	0.882062	1.113613	17291.772002	0.030107	0.034023
RS	29	0.965546	1.113613	17376.049054	0.030253	0.033934
RS	30	1.056128	1.130981	17092.260534	0.029759	0.033279
RS	31	1.154409	1.130981	16967.553997	0.029542	0.032744
RS	32	1.261046	1.155528	16379.338406	0.028518	0.031529
RS	33	1.376748	1.155528	16041.923661	0.027930	0.030623
RS	34	1.502285	1.180452	15265.089052	0.026578	0.029096
RS	35	1.638495	1.180452	14719.875553	0.025629	0.027876
RS	36	1.786283	1.201666	13820.665027	0.024063	0.026165
RS	37	1.946635	1.201666	13083.998024	0.022780	0.024665
RS	38	2.120619	1.217667	12095.156314	0.021059	0.022818
RS	39	2.309392	1.217667	11201.150687	0.019502	0.021086
RS	40	2.514213	1.228278	10153.899451	0.017679	0.019148
RS	41	2.736446	1.228278	9158.193109	0.015945	0.017268
RS	42	2.977571	1.233904	8098.152550	0.014100	0.015314
RS	43	3.239194	1.233904	7075.922982	0.012320	0.013407
RS	44	3.523057	1.235546	6062.924357	0.010556	0.011536
RS	45	3.831051	1.235546	5100.009861	0.008880	0.009741
RS	46	4.165227	1.234906	4200.123897	0.007313	0.008067
RS	47	4.527812	1.234906	3376.778673	0.005879	0.006522
RS	48	4.921220	1.233841	2648.487090	0.004611	0.005152
RS	49	5.348071	1.233841	2018.587810	0.003515	0.003956
RS	50	5.811208	1.233176	1493.690075	0.002601	0.002955
RS	51	6.313717	1.233176	1069.187484	0.001862	0.002137
RS	52	6.858944	1.232074	739.285223	0.001287	0.001496
RS	53	7.450520	1.232074	491.401894	0.000856	0.001009
RS	54	8.092385	1.226670	314.351696	0.000547	0.000656
RS	55	8.788816	1.226670	191.101518	0.000333	0.000406
RS	56	9.544449	1.226670	110.602543	0.000193	0.000240
RS	57	10.364319	1.226670	60.689299	0.000106	0.000134
RS	58	11.253885	1.209603	31.719829	0.000055	0.000071
RS	59	12.219072	1.209603	15.253080	0.000027	0.000035
RS	60	13.266310	1.209603	6.845884	0.000012	0.000016
RS	61	14.402573	1.209603	2.851135	0.000005	0.000007
RS	62	15.635429	1.209603	1.094919	0.000002	0.000003
RS	63	16.973089	1.209603	0.555431	0.000001	0.000001
PA	4+25*2+4+6 0.165595784 0.032371340 16.973089081 0.203858479 0.475696451 0.897608760 1.406001242 1.749063757 1.842359536 1.773277982 1.622474698 1.449064820 1.299579735 1.194896319 1.135245459 1.111773513 1.113612952 1.130981232 1.155527865 1.180451511 1.201666217 1.217666774 1.228278032 1.233904352 1.235545936 1.234906024 1.233840584 1.233176068 1.232073647 1.226670104 1.209602683
//
IT	4197
RD	5
LK	-6756742.857283
QD	-1617.697676 -> -1557.692872
RI	0.0209244566
TR	0.164240	0.032167
MT	17.219145
MM	C_pi: 1.040920, n_recomb: 574464.385143
RS	0	0.000000	0.200153	23562.849708	0.041017	0.035925
RS	1	0.008526	0.200153	24464.725826	0.042587	0.025938
RS	2	0.017778	0.200153	25305.494734	0.044051	0.025838
RS	3	0.027819	0.200153	26068.238786	0.045378	0.029183
RS	4	0.038717	0.461537	11788.278774	0.020520	0.014325
RS	5	0.050543	0.461537	12458.563460	0.021687	0.015983
RS	6	0.063378	0.898044	6801.208848	0.011839	0.009272
RS	7	0.077307	0.898044	7264.356836	0.012645	0.010194
RS	8	0.092423	1.455344	4798.060132	0.008352	0.007130
RS	9	0.108828	1.455344	5147.700624	0.008961	0.007790
RS	10	0.126632	1.841887	4365.586114	0.007599	0.006905
RS	11	0.145954	1.841887	4687.760399	0.008160	0.007681
RS	12	0.166923	1.945953	4761.776880	0.008289	0.008095
RS	13	0.189680	1.945953	5107.066703	0.008890	0.008938
RS	14	0.214377	1.866114	5704.309493	0.009930	0.010188
RS	15	0.241179	1.866114	6101.361564	0.010621	0.011114
RS	16	0.270267	1.691609	7184.111432	0.012506	0.013193
RS	17	0.301834	1.691609	7650.417597	0.013317	0.014305
RS	18	0.336093	1.489453	9224.101754	0.016057	0.017346
RS	19	0.373272	1.489453	9759.428745	0.016989	0.018732
RS	20	0.413622	1.316044	11638.683825	0.020260	0.022440
RS	21	0.457411	1.316044	12209.266087	0.021253	0.023943
RS	22	0.504934	1.196287	14021.896869	0.024409	0.027555
RS	23	0.556508	1.196287	14561.146505	0.025347	0.028890
RS	24	0.612479	1.129565	15930.559531	0.027731	0.031589
RS	25	0.673222	1.129565	16362.881572	0.028484	0.032512
RS	26	0.739144	1.104867	17090.230796	0.029750	0.033877
RS	27	0.810686	1.104867	17357.507919	0.030215	0.034283
RS	28	0.888327	1.109369	17461.146482	0.030396	0.034382
RS	29	0.972588	1.109369	17532.126435	0.030519	0.034290
RS	30	1.064032	1.131794	17155.600525	0.029864	0.033452
RS	31	1.163273	1.131794	17020.302186	0.029628	0.032927
RS	32	1.270974	1.162503	16336.650961	0.028438	0.031523
RS	33	1.387858	1.162503	15996.747323	0.027846	0.030640
RS	34	1.514707	1.193520	15146.541444	0.026366	0.028963
RS	35	1.652370	1.193520	14609.507166	0.025432	0.027777
RS	36	1.801770	1.220049	13666.985429	0.023791	0.025969
RS	37	1.963907	1.220049	12948.777552	0.022541	0.024510
RS	38	2.139867	1.240374	11943.342419	0.020790	0.022614
RS	39	2.330829	1.240374	11075.407861	0.019280	0.020926
RS	40	2.538072	1.254315	10030.983341	0.017461	0.018975
RS	41	2.762983	1.254315	9064.636596	0.015779	0.017138
RS	42	3.007069	1.262339	8018.482678	0.013958	0.015193
RS	43	3.271966	1.262339	7023.823591	0.012227	0.013325
RS	44	3.559446	1.265612	6027.464164	0.010492	0.011473
RS	45	3.871435	1.265612	5085.934144	0.008853	0.009709
RS	46	4.210023	1.266173	4198.829138	0.007309	0.008052
RS	47	4.577478	1.266173	3388.476027	0.005898	0.006526
RS	48	4.976261	1.266219	2666.286715	0.004641	0.005166
RS	49	5.409042	1.266219	2041.430349	0.003554	0.003980
RS	50	5.878721	1.266629	1516.851624	0.002640	0.002981
RS	51	6.388442	1.266629	1091.746657	0.001900	0.002165
RS	52	6.941621	1.266236	758.957226	0.001321	0.001522
RS	53	7.541960	1.266236	507.763278	0.000884	0.001031
RS	54	8.193483	1.260331	327.139399	0.000569	0.000674
RS	55	8.900551	1.260331	200.312894	0.000349	0.000420
RS	56	9.667902	1.260331	116.823815	0.000203	0.000249
RS	57	10.500673	1.260331	64.625597	0.000112	0.000140
RS	58	11.404443	1.239902	34.123105	0.000059	0.000075
RS	59	12.385265	1.239902	16.530038	0.000029	0.000037
RS	60	13.449708	1.239902	7.476840	0.000013	0.000017
RS	61	14.604901	1.239902	3.139491	0.000005	0.000007
RS	62	15.858581	1.239902	1.216085	0.000002	0.000003
RS	63	17.219145	1.239902	0.625057	0.000001	0.000001
PA	4+25*2+4+6 0.164239687 0.032167046 17.219144614 0.200153034 0.461537058 0.898044478 1.455344152 1.841886691 1.945952903 1.866114236 1.691608619 1.489453279 1.316043604 1.196287130 1.129564771 1.104866915 1.109369369 1.131794487 1.162502956 1.193519969 1.220049174 1.240374004 1.254315405 1.262339462 1.265611654 1.266173321 1.266219050 1.266629351 1.266236390 1.260330750 1.239902202
//
IT	3921
RD	6
LK	-6756634.399162
QD	-1550.047105 -> -1510.442873
RI	0.0214968815
TR	0.163143	0.032023
MT	17.416982
MM	C_pi: 1.047711, n_recomb: 575612.616738
RS	0	0.000000	0.199624	23723.611684	0.041215	0.035781
RS	1	0.008545	0.199624	24630.556950	0.042790	0.025862
RS	2	0.017821	0.199624	25475.195197	0.044258	0.025815
RS	3	0.027888	0.199624	26240.358207	0.045587	0.029241
RS	4	0.038817	0.449515	12146.971515	0.021103	0.014594
RS	5	0.050679	0.449515	12829.700168	0.022289	0.016380
RS	6	0.063555	0.893363	6855.026235	0.011909	0.009278
RS	7	0.077531	0.893363	7322.123655	0.012721	0.010273
RS	8	0.092701	1.488268	4705.556292	0.008175	0.006993
RS	9	0.109167	1.488268	5050.455502	0.008774	0.007685
RS	10	0.127041	1.911291	4222.911693	0.007336	0.006726
RS	11	0.146442	1.911291	4536.974675	0.007882	0.007505
RS	12	0.167501	2.026450	4594.921224	0.007983	0.007900
RS	13	0.190360	2.026450	4931.124878	0.008567	0.008725
RS	14	0.215171	1.941435	5516.688418	0.009584	0.009971
RS	15	0.242103	1.941435	5904.756921	0.010258	0.010856
RS	16	0.271336	1.749905	6997.236840	0.012156	0.012971
RS	17	0.303068	1.749905	7456.850048	0.012955	0.014022
RS	18	0.337510	1.524220	9094.618465	0.015800	0.017194
RS	19	0.374896	1.524220	9628.503304	0.016727	0.018515
RS	20	0.415477	1.330357	11629.926221	0.020204	0.022456
RS	21	0.459525	1.330357	12204.329348	0.021202	0.023908
RS	22	0.507338	1.197551	14155.913469	0.024593	0.027781
RS	23	0.559236	1.197551	14699.484424	0.025537	0.029084
RS	24	0.615568	1.124609	16165.952130	0.028085	0.031962
RS	25	0.676715	1.124609	16597.302625	0.028834	0.032867
RS	26	0.743086	1.098646	17347.108150	0.030137	0.034269
RS	27	0.815129	1.098646	17606.425296	0.030587	0.034666
RS	28	0.893329	1.105176	17666.393432	0.030691	0.034678
RS	29	0.978210	1.105176	17725.648779	0.030794	0.034587
RS	30	1.070345	1.131682	17270.253091	0.030003	0.033598
RS	31	1.170353	1.131682	17124.836851	0.029751	0.033083
RS	32	1.278907	1.167450	16359.337557	0.028421	0.031523
RS	33	1.396736	1.167450	16015.396140	0.027823	0.030661
RS	34	1.524635	1.203489	15101.980996	0.026236	0.028862
RS	35	1.663463	1.203489	14568.939166	0.025310	0.027704
RS	36	1.814153	1.234405	13587.953891	0.023606	0.025819
RS	37	1.977721	1.234405	12881.388246	0.022379	0.024393
RS	38	2.155265	1.258338	11858.699546	0.020602	0.022457
RS	39	2.347981	1.258338	11008.099236	0.019124	0.020804
RS	40	2.557165	1.275137	9961.530476	0.017306	0.018840
RS	41	2.784224	1.275137	9015.159664	0.015662	0.017039
RS	42	3.030686	1.285313	7975.759223	0.013856	0.015099
RS	43	3.298208	1.285313	7000.095002	0.012161	0.013262
RS	44	3.588591	1.290169	6013.246370	0.010447	0.011423
RS	45	3.903787	1.290169	5086.526315	0.008837	0.009683
RS	46	4.245917	1.292029	4206.730548	0.007308	0.008039
RS	47	4.617282	1.292029	3405.308628	0.005916	0.006530
RS	48	5.020381	1.293370	2686.029681	0.004666	0.005177
RS	49	5.457926	1.293370	2064.405345	0.003586	0.003999
RS	50	5.932860	1.295066	1538.917475	0.002674	0.003003
RS	51	6.448378	1.295066	1112.863862	0.001933	0.002188
RS	52	7.007947	1.295574	777.103804	0.001350	0.001544
RS	53	7.615332	1.295574	522.868384	0.000908	0.001051
RS	54	8.274620	1.289353	338.957153	0.000589	0.000691
RS	55	8.990245	1.289353	208.882156	0.000363	0.000432
RS	56	9.767021	1.289353	122.654743	0.000213	0.000258
RS	57	10.610173	1.289353	68.345357	0.000119	0.000146
RS	58	11.525375	1.265775	36.419308	0.000063	0.000079
RS	59	12.518782	1.265775	17.759832	0.000031	0.000039
RS	60	13.597077	1.265775	8.089706	0.000014	0.000018
RS	61	14.767514	1.265775	3.422153	0.000006	0.000008
RS	62	16.037967	1.265775	1.336022	0.000002	0.000003
RS	63	17.416982	1.265775	0.695065	0.000001	0.000002
PA	4+25*2+4+6 0.163142809 0.032023478 17.416982105 0.199623626 0.449514856 0.893362738 1.488268493 1.911291012 2.026450313 1.941435452 1.749904793 1.524220295 1.330356501 1.197551213 1.124609482 1.098645969 1.105175548 1.131682233 1.167449749 1.203488582 1.234404802 1.258337718 1.275136608 1.285313338 1.290168896 1.292028675 1.293369843 1.295066350 1.295573873 1.289352916 1.265774564
//
IT	3991
RD	7
LK	-6756561.978530
QD	-1504.498080 -> -1477.131038
RI	0.0216544648
TR	0.162251	0.031924
MT	17.577170
MM	C_pi: 1.054042, n_recomb: 577272.069251
RS	0	0.000000	0.200589	23721.272830	0.041092	0.035670
RS	1	0.008561	0.200589	24634.884892	0.042675	0.025778
RS	2	0.017855	0.200589	25486.766688	0.044150	0.025711
RS	3	0.027944	0.200589	26259.689684	0.045489	0.029115
RS	4	0.038897	0.438864	12509.477043	0.021670	0.014899
RS	5	0.050788	0.438864	13204.743332	0.022874	0.016763
RS	6	0.063696	0.885564	6946.589909	0.012033	0.009332
RS	7	0.077710	0.885564	7419.592943	0.012853	0.010380
RS	8	0.092924	1.509581	4660.335204	0.008073	0.006907
RS	9	0.109440	1.509581	5003.282760	0.008667	0.007624
RS	10	0.127369	1.962911	4133.140821	0.007160	0.006598
RS	11	0.146834	1.962911	4442.251886	0.007695	0.007382
RS	12	0.167965	2.088843	4484.367624	0.007768	0.007756
RS	13	0.190905	2.088843	4814.669224	0.008340	0.008570
RS	14	0.215809	2.002950	5384.379556	0.009327	0.009799
RS	15	0.242845	2.002950	5766.218054	0.009989	0.010655
RS	16	0.272196	1.799923	6857.522477	0.011879	0.012778
RS	17	0.304059	1.799923	7312.290964	0.012667	0.013782
RS	18	0.338650	1.555025	8996.605712	0.015585	0.017043
RS	19	0.376202	1.555025	9529.868113	0.016508	0.018313
RS	20	0.416969	1.343503	11633.561431	0.020153	0.022441
RS	21	0.461226	1.343503	12212.039679	0.021155	0.023851
RS	22	0.509271	1.199236	14286.992878	0.024749	0.027946
RS	23	0.561430	1.199236	14835.294783	0.025699	0.029223
RS	24	0.618054	1.120727	16391.916303	0.028395	0.032261
RS	25	0.679526	1.120727	16823.307320	0.029143	0.033151
RS	26	0.746260	1.093463	17597.657739	0.030484	0.034592
RS	27	0.818707	1.093463	17850.609806	0.030922	0.034981
RS	28	0.897356	1.101508	17875.871562	0.030966	0.034924
RS	29	0.982738	1.101508	17925.120424	0.031051	0.034834
RS	30	1.075429	1.131299	17403.277945	0.030147	0.033720
RS	31	1.176056	1.131299	17248.837251	0.029880	0.033214
RS	32	1.285297	1.171198	16413.960345	0.028434	0.031526
RS	33	1.403890	1.171198	16065.671856	0.027830	0.030681
RS	34	1.532636	1.211333	15098.824843	0.026155	0.028783
RS	35	1.672404	1.211333	14567.554138	0.025235	0.027650
RS	36	1.824136	1.245811	13553.660788	0.023479	0.025702
RS	37	1.988859	1.245811	12854.566962	0.022268	0.024304
RS	38	2.167683	1.272697	11815.742209	0.020468	0.022334
RS	39	2.361816	1.272697	10976.842002	0.019015	0.020710
RS	40	2.572568	1.291899	9925.753242	0.017194	0.018735
RS	41	2.801362	1.291899	8993.146466	0.015579	0.016961
RS	42	3.049743	1.303977	7956.173984	0.013782	0.015024
RS	43	3.319388	1.303977	6993.764212	0.012115	0.013212
RS	44	3.612117	1.310340	6011.826010	0.010414	0.011382
RS	45	3.929905	1.310340	5095.520512	0.008827	0.009663
RS	46	4.274899	1.313553	4219.439075	0.007309	0.008027
RS	47	4.649427	1.313553	3424.296206	0.005932	0.006533
RS	48	5.056019	1.316326	2705.870605	0.004687	0.005185
RS	49	5.497417	1.316326	2086.404566	0.003614	0.004015
RS	50	5.976604	1.319481	1559.310792	0.002701	0.003020
RS	51	6.496812	1.319481	1132.255957	0.001961	0.002208
RS	52	7.061555	1.321047	793.623460	0.001375	0.001563
RS	53	7.674645	1.321047	536.689700	0.000930	0.001068
RS	54	8.340220	1.314675	349.809294	0.000606	0.000705
RS	55	9.062774	1.314675	216.818395	0.000376	0.000443
RS	56	9.847185	1.314675	128.102068	0.000222	0.000266
RS	57	10.698749	1.314675	71.851762	0.000124	0.000152
RS	58	11.623213	1.288139	38.608561	0.000067	0.000083
RS	59	12.626819	1.288139	18.941969	0.000033	0.000041
RS	60	13.716342	1.288139	8.683924	0.000015	0.000019
RS	61	14.899138	1.288139	3.698718	0.000006	0.000008
RS	62	16.183191	1.288139	1.454503	0.000003	0.000003
RS	63	17.577170	1.288139	0.765288	0.000001	0.000002
PA	4+25*2+4+6 0.162250946 0.031924468 17.577170185 0.200589403 0.438863605 0.885563739 1.509581054 1.962911268 2.088843453 2.002949592 1.799923243 1.555025192 1.343503049 1.199235771 1.120726991 1.093462748 1.101507706 1.131298557 1.171198455 1.211333358 1.245810888 1.272696849 1.291899152 1.303976917 1.310340089 1.313552608 1.316326264 1.319481244 1.321046549 1.314674538 1.288138959
//
IT	4213
RD	8
LK	-6756511.489016
QD	-1472.556506 -> -1452.948521
RI	0.0215938259
TR	0.161518	0.031858
MT	17.708080
MM	C_pi: 1.059791, n_recomb: 579182.477163
RS	0	0.000000	0.202293	23636.550082	0.040810	0.035583
RS	1	0.008574	0.202293	24557.295752	0.042400	0.025694
RS	2	0.017882	0.202293	25417.779120	0.043886	0.025569
RS	3	0.027989	0.202293	26200.815619	0.045238	0.028898
RS	4	0.038962	0.429439	12863.365647	0.022210	0.015210
RS	5	0.050876	0.429439	13570.687295	0.023431	0.017125
RS	6	0.063812	0.876370	7056.691412	0.012184	0.009409
RS	7	0.077856	0.876370	7536.487194	0.013012	0.010497
RS	8	0.093105	1.523135	4643.121354	0.008017	0.006852
RS	9	0.109661	1.523135	4985.752581	0.008608	0.007589
RS	10	0.127636	2.001259	4076.978017	0.007039	0.006506
RS	11	0.147152	2.001259	4383.150296	0.007568	0.007296
RS	12	0.168342	2.136911	4411.056861	0.007616	0.007649
RS	13	0.191349	2.136911	4737.578377	0.008180	0.008457
RS	14	0.216328	2.053229	5289.362318	0.009132	0.009661
RS	15	0.243448	2.053229	5666.833340	0.009784	0.010497
RS	16	0.272894	1.843146	6749.548009	0.011654	0.012610
RS	17	0.304864	1.843146	7200.675487	0.012432	0.013578
RS	18	0.339575	1.582617	8918.124506	0.015398	0.016899
RS	19	0.377263	1.582617	9451.142598	0.016318	0.018128
RS	20	0.418181	1.355756	11640.539271	0.020098	0.022406
RS	21	0.462608	1.355756	12222.984733	0.021104	0.023782
RS	22	0.510843	1.201337	14407.292173	0.024875	0.028068
RS	23	0.563214	1.201337	14960.379532	0.025830	0.029321
RS	24	0.620075	1.117822	16600.017158	0.028661	0.032503
RS	25	0.681811	1.117822	17032.128139	0.029407	0.033379
RS	26	0.748841	1.089263	17831.865619	0.030788	0.034859
RS	27	0.821616	1.089263	18079.779231	0.031216	0.035241
RS	28	0.900632	1.098449	18077.385785	0.031212	0.035130
RS	29	0.986421	1.098449	18118.211160	0.031282	0.035038
RS	30	1.079566	1.130903	17540.285577	0.030285	0.033821
RS	31	1.180697	1.130903	17378.018078	0.030004	0.033323
RS	32	1.290499	1.174189	16484.393649	0.028461	0.031529
RS	33	1.409714	1.174189	16131.927739	0.027853	0.030699
RS	34	1.539150	1.217655	15120.170430	0.026106	0.028721
RS	35	1.679684	1.217655	14589.406632	0.025190	0.027608
RS	36	1.832266	1.254996	13547.779088	0.023391	0.025611
RS	37	1.997930	1.254996	12853.419388	0.022192	0.024235
RS	38	2.177797	1.284267	11800.126972	0.020374	0.022240
RS	39	2.373086	1.284267	10969.061514	0.018939	0.020639
RS	40	2.585117	1.305471	9912.290577	0.017114	0.018653
RS	41	2.815327	1.305471	8989.107981	0.015520	0.016902
RS	42	3.065275	1.319216	7951.782576	0.013729	0.014965
RS	43	3.336651	1.319216	6998.584714	0.012084	0.013174
RS	44	3.631295	1.327001	6018.434068	0.010391	0.011349
RS	45	3.951200	1.327001	5109.450949	0.008822	0.009647
RS	46	4.298532	1.331599	4234.587628	0.007311	0.008017
RS	47	4.675642	1.331599	3443.903795	0.005946	0.006535
RS	48	5.085085	1.335912	2724.933755	0.004705	0.005191
RS	49	5.529631	1.335912	2106.966715	0.003638	0.004028
RS	50	6.012291	1.340664	1577.866659	0.002724	0.003035
RS	51	6.536332	1.340664	1149.894517	0.001985	0.002225
RS	52	7.105302	1.343425	808.560026	0.001396	0.001578
RS	53	7.723053	1.343425	549.284902	0.000948	0.001083
RS	54	8.393768	1.337046	359.749093	0.000621	0.000718
RS	55	9.121986	1.337046	224.158160	0.000387	0.000453
RS	56	9.912638	1.337046	133.187601	0.000230	0.000273
RS	57	10.771078	1.337046	75.156091	0.000130	0.000157
RS	58	11.703117	1.307717	40.695552	0.000070	0.000086
RS	59	12.715064	1.307717	20.078054	0.000035	0.000043
RS	60	13.813771	1.307717	9.259835	0.000016	0.000020
RS	61	15.006677	1.307717	3.969138	0.000007	0.000009
RS	62	16.301857	1.307717	1.571427	0.000003	0.000003
RS	63	17.708080	1.307717	0.835615	0.000001	0.000002
PA	4+25*2+4+6 0.161517679 0.031858142 17.708080019 0.202293094 0.429439499 0.876370084 1.523135346 2.001258739 2.136911259 2.053228866 1.843145734 1.582616918 1.355755780 1.201336712 1.117821970 1.089263363 1.098448710 1.130902874 1.174188509 1.217654708 1.254996072 1.284267416 1.305471426 1.319216237 1.327000883 1.331599024 1.335912181 1.340663769 1.343425232 1.337045580 1.307716622
//
IT	4558
RD	9
LK	-6756475.038148
QD	-1449.292598 -> -1434.796855
RI	0.0214225638
TR	0.160905	0.031816
MT	17.816495
MM	C_pi: 1.064965, n_recomb: 581197.067702
RS	0	0.000000	0.204338	23513.059799	0.040456	0.035515
RS	1	0.008584	0.204338	24440.791618	0.042053	0.025614
RS	2	0.017905	0.204338	25310.131070	0.043548	0.025413
RS	3	0.028026	0.204338	26103.993802	0.044914	0.028642
RS	4	0.039016	0.421194	13199.268499	0.022710	0.015511
RS	5	0.050949	0.421194	13917.840830	0.023947	0.017456
RS	6	0.063906	0.866941	7173.098657	0.012342	0.009495
RS	7	0.077976	0.866941	7659.916739	0.013180	0.010615
RS	8	0.093254	1.531732	4642.213089	0.007987	0.006815
RS	9	0.109842	1.531732	4985.460876	0.008578	0.007569
RS	10	0.127855	2.029811	4042.789079	0.006956	0.006438
RS	11	0.147414	2.029811	4347.338227	0.007480	0.007234
RS	12	0.168653	2.173670	4363.430465	0.007508	0.007570
RS	13	0.191714	2.173670	4687.644197	0.008065	0.008377
RS	14	0.216755	2.094237	5220.930638	0.008983	0.009551
RS	15	0.243945	2.094237	5595.370971	0.009627	0.010373
RS	16	0.273469	1.880617	6664.548560	0.011467	0.012463
RS	17	0.305528	1.880617	7112.893193	0.012238	0.013404
RS	18	0.340338	1.607446	8853.270497	0.015233	0.016763
RS	19	0.378137	1.607446	9386.234770	0.016150	0.017959
RS	20	0.419181	1.367192	11647.755571	0.020041	0.022359
RS	21	0.463747	1.367192	12233.925800	0.021050	0.023706
RS	22	0.512139	1.203735	14515.191962	0.024975	0.028157
RS	23	0.564685	1.203735	15072.944413	0.025934	0.029390
RS	24	0.621742	1.115710	16788.606104	0.028886	0.032699
RS	25	0.683697	1.115710	17221.884714	0.029632	0.033563
RS	26	0.750969	1.085907	18046.769308	0.031051	0.035081
RS	27	0.824017	1.085907	18290.719979	0.031471	0.035456
RS	28	0.903335	1.095968	18266.029092	0.031428	0.035301
RS	29	0.989461	1.095968	18299.807580	0.031486	0.035208
RS	30	1.082981	1.130614	17674.176842	0.030410	0.033906
RS	31	1.184528	1.130614	17505.222934	0.030119	0.033413
RS	32	1.294792	1.176695	16561.681437	0.028496	0.031532
RS	33	1.414521	1.176695	16205.410769	0.027883	0.030714
RS	34	1.544528	1.222872	15155.973422	0.026077	0.028673
RS	35	1.685695	1.222872	14624.993687	0.025164	0.027575
RS	36	1.838979	1.262498	13560.219834	0.023332	0.025540
RS	37	2.005422	1.262498	12868.737314	0.022142	0.024182
RS	38	2.186152	1.293676	11802.759538	0.020308	0.022167
RS	39	2.382395	1.293676	10976.796743	0.018887	0.020584
RS	40	2.595485	1.316535	9913.857017	0.017058	0.018590
RS	41	2.826866	1.316535	8996.979795	0.015480	0.016857
RS	42	3.078108	1.331740	7957.464024	0.013692	0.014918
RS	43	3.350918	1.331740	7010.559114	0.012062	0.013144
RS	44	3.647145	1.340864	6030.010653	0.010375	0.011322
RS	45	3.968801	1.340864	5126.130973	0.008820	0.009634
RS	46	4.318068	1.346865	4250.727100	0.007314	0.008007
RS	47	4.697316	1.346865	3463.231683	0.005959	0.006536
RS	48	5.109118	1.352802	2742.753804	0.004719	0.005194
RS	49	5.556270	1.352802	2125.888995	0.003658	0.004039
RS	50	6.041806	1.359268	1594.562446	0.002744	0.003046
RS	51	6.569020	1.359268	1165.832880	0.002006	0.002239
RS	52	7.141490	1.363339	822.005671	0.001414	0.001592
RS	53	7.763101	1.363339	560.736599	0.000965	0.001096
RS	54	8.438071	1.357083	368.841065	0.000635	0.000729
RS	55	9.170981	1.357083	230.943994	0.000397	0.000462
RS	56	9.966804	1.357083	137.936522	0.000237	0.000280
RS	57	10.830940	1.357083	78.271619	0.000135	0.000161
RS	58	11.769255	1.325104	42.686130	0.000073	0.000089
RS	59	12.788114	1.325104	21.170426	0.000036	0.000045
RS	60	13.894432	1.325104	9.818203	0.000017	0.000021
RS	61	15.095718	1.325104	4.233584	0.000007	0.000009
RS	62	16.400121	1.325104	1.686792	0.000003	0.000004
RS	63	17.816495	1.325104	0.905996	0.000002	0.000002
PA	4+25*2+4+6 0.160905023 0.031815501 17.816495095 0.204337678 0.421193916 0.866941326 1.531731685 2.029810633 2.173670194 2.094237108 1.880616799 1.607445676 1.367191918 1.203734629 1.115709615 1.085906992 1.095967558 1.130613833 1.176695166 1.222871606 1.262497975 1.293675968 1.316535071 1.331740020 1.340864095 1.346864634 1.352801932 1.359267887 1.363339411 1.357082596 1.325104423
//
IT	3398
RD	10
LK	-6756447.902239
QD	-1431.699669 -> -1420.682607
RI	0.0211972780
TR	0.160386	0.031790
MT	17.907296
MM	C_pi: 1.069611, n_recomb: 583234.670203
RS	0	0.000000	0.206504	23374.916658	0.040078	0.035460
RS	1	0.008593	0.206504	24309.198999	0.041680	0.025541
RS	2	0.017924	0.206504	25187.090642	0.043185	0.025258
RS	3	0.028057	0.206504	25991.635712	0.044565	0.028377
RS	4	0.039060	0.414073	13511.119707	0.023166	0.015793
RS	5	0.051009	0.414073	14239.989837	0.024416	0.017756
RS	6	0.063985	0.858005	7287.981182	0.012496	0.009580
RS	7	0.078076	0.858005	7781.645573	0.013342	0.010726
RS	8	0.093378	1.537341	4650.277209	0.007973	0.006788
RS	9	0.109994	1.537341	4994.633542	0.008564	0.007558
RS	10	0.128038	2.051190	4023.225608	0.006898	0.006387
RS	11	0.147633	2.051190	4327.022784	0.007419	0.007190
RS	12	0.168911	2.201472	4334.148379	0.007431	0.007513
RS	13	0.192018	2.201472	4657.109985	0.007985	0.008320
RS	14	0.217111	2.127543	5172.215073	0.008868	0.009464
RS	15	0.244359	2.127543	5544.623600	0.009507	0.010276
RS	16	0.273949	1.913151	6597.028783	0.011311	0.012336
RS	17	0.306081	1.913151	7043.242241	0.012076	0.013255
RS	18	0.340975	1.629821	8798.876156	0.015086	0.016637
RS	19	0.378867	1.629821	9331.899961	0.016000	0.017805
RS	20	0.420014	1.377831	11654.451151	0.019982	0.022305
RS	21	0.464698	1.377831	12244.069885	0.020993	0.023627
RS	22	0.513221	1.206293	14611.527205	0.025053	0.028222
RS	23	0.565913	1.206293	15173.743074	0.026017	0.029438
RS	24	0.623133	1.114204	16958.772313	0.029077	0.032861
RS	25	0.685270	1.114204	17393.506633	0.029822	0.033713
RS	26	0.752747	1.083235	18242.609904	0.031278	0.035268
RS	27	0.826021	1.083235	18483.458524	0.031691	0.035635
RS	28	0.905591	1.093988	18440.444029	0.031618	0.035445
RS	29	0.991999	1.093988	18468.343938	0.031665	0.035350
RS	30	1.085832	1.130465	17801.793804	0.030523	0.033976
RS	31	1.187727	1.130465	17627.172267	0.030223	0.033488
RS	32	1.298378	1.178879	16640.948845	0.028532	0.031535
RS	33	1.418537	1.178879	16281.312352	0.027916	0.030727
RS	34	1.549021	1.227263	15200.260009	0.026062	0.028634
RS	35	1.690717	1.227263	14668.652745	0.025151	0.027550
RS	36	1.844588	1.268699	13584.686315	0.023292	0.025485
RS	37	2.011682	1.268699	12894.786496	0.022109	0.024142
RS	38	2.193133	1.301382	11817.848491	0.020263	0.022111
RS	39	2.390176	1.301382	10995.003637	0.018852	0.020543
RS	40	2.604150	1.325600	9925.783366	0.017019	0.018542
RS	41	2.836511	1.325600	9012.910417	0.015453	0.016823
RS	42	3.088837	1.342081	7969.986844	0.013665	0.014882
RS	43	3.362845	1.342081	7027.205304	0.012049	0.013120
RS	44	3.660398	1.352465	6044.699435	0.010364	0.011300
RS	45	3.983520	1.352465	5144.278780	0.008820	0.009623
RS	46	4.334406	1.359874	4267.056836	0.007316	0.007999
RS	47	4.715442	1.359874	3481.832369	0.005970	0.006537
RS	48	5.129220	1.367502	2759.162475	0.004731	0.005196
RS	49	5.578553	1.367502	2143.157917	0.003675	0.004047
RS	50	6.066497	1.375775	1609.495332	0.002760	0.003055
RS	51	6.596367	1.375775	1180.191895	0.002024	0.002251
RS	52	7.171768	1.381261	834.081392	0.001430	0.001604
RS	53	7.796612	1.381261	571.142785	0.000979	0.001107
RS	54	8.475147	1.375233	377.160943	0.000647	0.000739
RS	55	9.211987	1.375233	237.223809	0.000407	0.000471
RS	56	10.012141	1.375233	142.376518	0.000244	0.000286
RS	57	10.881050	1.375233	81.212806	0.000139	0.000166
RS	58	11.824623	1.340759	44.586195	0.000076	0.000092
RS	59	12.849274	1.340759	22.221769	0.000038	0.000046
RS	60	13.961971	1.340759	10.360122	0.000018	0.000022
RS	61	15.170278	1.340759	4.492447	0.000008	0.000010
RS	62	16.482413	1.340759	1.800724	0.000003	0.000004
RS	63	17.907296	1.340759	0.976476	0.000002	0.000002
PA	4+25*2+4+6 0.160385879 0.031790241 17.907295714 0.206503871 0.414073302 0.858005491 1.537341054 2.051190336 2.201471877 2.127542751 1.913150816 1.629821047 1.377831381 1.206292882 1.114204022 1.083234622 1.093987957 1.130465036 1.178878936 1.227263012 1.268698636 1.301381942 1.325600111 1.342080736 1.352464894 1.359873748 1.367501702 1.375774957 1.381260791 1.375232503 1.340759441
//
IT	4251
RD	11
LK	-6756427.152792
QD	-1417.889194 -> -1409.304857
RI	0.0209530047
TR	0.159938	0.031777
MT	17.984530
MM	C_pi: 1.073789, n_recomb: 585241.991213
RS	0	0.000000	0.208657	23236.459937	0.039704	0.035416
RS	1	0.008600	0.208657	24176.742141	0.041311	0.025474
RS	2	0.017940	0.208657	25062.608039	0.042824	0.025110
RS	3	0.028083	0.208657	25877.240420	0.044216	0.028121
RS	4	0.039098	0.407979	13796.111685	0.023573	0.016051
RS	5	0.051061	0.407979	14534.295569	0.024835	0.018024
RS	6	0.064052	0.849932	7396.716234	0.012639	0.009661
RS	7	0.078161	0.849932	7896.821853	0.013493	0.010828
RS	8	0.093483	1.541241	4662.768511	0.007967	0.006769
RS	9	0.110122	1.541241	5008.453355	0.008558	0.007551
RS	10	0.128193	2.067339	4013.417570	0.006858	0.006349
RS	11	0.147818	2.067339	4317.037773	0.007377	0.007158
RS	12	0.169131	2.222189	4318.168310	0.007378	0.007472
RS	13	0.192276	2.222189	4640.644145	0.007929	0.008282
RS	14	0.217412	2.154435	5138.416480	0.008780	0.009395
RS	15	0.244710	2.154435	5509.553491	0.009414	0.010202
RS	16	0.274356	1.941429	6543.098432	0.011180	0.012225
RS	17	0.306551	1.941429	6987.687785	0.011940	0.013128
RS	18	0.341514	1.650012	8752.747253	0.014956	0.016520
RS	19	0.379485	1.650012	9285.900235	0.015867	0.017666
RS	20	0.420721	1.387709	11660.321072	0.019924	0.022248
RS	21	0.465504	1.387709	12253.106850	0.020937	0.023550
RS	22	0.514138	1.208919	14697.373160	0.025113	0.028269
RS	23	0.566955	1.208919	15263.807099	0.026081	0.029470
RS	24	0.624313	1.113165	17112.000820	0.029239	0.032995
RS	25	0.686605	1.113165	17548.361592	0.029985	0.033836
RS	26	0.754254	1.081122	18420.298429	0.031475	0.035425
RS	27	0.827721	1.081122	18658.731080	0.031882	0.035785
RS	28	0.907506	1.092446	18600.289498	0.031782	0.035566
RS	29	0.994153	1.092446	18623.299849	0.031822	0.035468
RS	30	1.088251	1.130480	17921.295431	0.030622	0.034035
RS	31	1.190442	1.130480	17741.912955	0.030316	0.033549
RS	32	1.301421	1.180860	16719.016871	0.028568	0.031536
RS	33	1.421945	1.180860	16356.476687	0.027948	0.030736
RS	34	1.552834	1.231048	15248.887062	0.026056	0.028602
RS	35	1.694980	1.231048	14716.453574	0.025146	0.027530
RS	36	1.849350	1.273902	13616.728289	0.023267	0.025443
RS	37	2.016996	1.273902	12927.515346	0.022089	0.024112
RS	38	2.199060	1.307758	11841.224503	0.020233	0.022070
RS	39	2.396782	1.307758	11020.056606	0.018830	0.020513
RS	40	2.611508	1.333083	9944.697639	0.016992	0.018505
RS	41	2.844701	1.333083	9034.124872	0.015437	0.016797
RS	42	3.097949	1.350681	7986.995469	0.013647	0.014854
RS	43	3.372976	1.350681	7046.724283	0.012041	0.013103
RS	44	3.671656	1.362251	6061.157819	0.010357	0.011282
RS	45	3.996022	1.362251	5162.981079	0.008822	0.009615
RS	46	4.348285	1.371067	4283.022723	0.007318	0.007991
RS	47	4.730842	1.371067	3499.414669	0.005979	0.006537
RS	48	5.146300	1.380434	2774.084999	0.004740	0.005197
RS	49	5.597488	1.380434	2158.806517	0.003689	0.004054
RS	50	6.087478	1.390592	1622.771426	0.002773	0.003062
RS	51	6.619608	1.390592	1193.090081	0.002039	0.002262
RS	52	7.197502	1.397580	844.905232	0.001444	0.001613
RS	53	7.825095	1.397580	580.595597	0.000992	0.001118
RS	54	8.506662	1.391884	384.774211	0.000657	0.000748
RS	55	9.246845	1.391884	243.040397	0.000415	0.000478
RS	56	10.050684	1.391884	146.533284	0.000250	0.000292
RS	57	10.923654	1.391884	83.993748	0.000144	0.000170
RS	58	11.871701	1.355055	46.402536	0.000079	0.000095
RS	59	12.901280	1.355055	23.235152	0.000040	0.000048
RS	60	14.019405	1.355055	10.886837	0.000019	0.000023
RS	61	15.233690	1.355055	4.746179	0.000008	0.000010
RS	62	16.552404	1.355055	1.913363	0.000003	0.000004
RS	63	17.984530	1.355055	1.047107	0.000002	0.000002
PA	4+25*2+4+6 0.159938253 0.031777409 17.984529739 0.208656890 0.407979343 0.849932355 1.541240941 2.067338988 2.222188567 2.154434890 1.941429094 1.650011644 1.387709394 1.208919269 1.113165342 1.081122029 1.092446469 1.130480399 1.180860175 1.231048408 1.273901920 1.307758376 1.333083488 1.350680757 1.362251335 1.371067091 1.380433665 1.390591838 1.397579827 1.391884266 1.355055283
//
IT	3607
RD	12
LK	-6756410.894720
QD	-1406.661618 -> -1399.819888
RI	0.0207068298
TR	0.159547	0.031774
MT	18.050944
MM	C_pi: 1.077552, n_recomb: 587191.709496
RS	0	0.000000	0.210723	23105.223997	0.039349	0.035379
RS	1	0.008606	0.210723	24050.943834	0.040959	0.025415
RS	2	0.017954	0.210723	24944.114010	0.042480	0.024973
RS	3	0.028105	0.210723	25768.055752	0.043884	0.027881
RS	4	0.039130	0.402805	14053.479967	0.023933	0.016283
RS	5	0.051105	0.402805	14800.028175	0.025205	0.018260
RS	6	0.064109	0.842880	7496.821027	0.012767	0.009735
RS	7	0.078233	0.842880	8002.847763	0.013629	0.010918
RS	8	0.093573	1.544322	4676.708969	0.007965	0.006753
RS	9	0.110233	1.544322	5023.764509	0.008556	0.007545
RS	10	0.128326	2.079622	4010.248837	0.006830	0.006320
RS	11	0.147977	2.079622	4314.077074	0.007347	0.007135
RS	12	0.169319	2.237252	4312.090837	0.007344	0.007445
RS	13	0.192497	2.237252	4634.650583	0.007893	0.008258
RS	14	0.217671	2.175993	5116.105069	0.008713	0.009342
RS	15	0.245011	2.175993	5486.558101	0.009344	0.010145
RS	16	0.274704	1.966043	6499.937347	0.011070	0.012129
RS	17	0.306953	1.966043	6943.305529	0.011825	0.013020
RS	18	0.341977	1.668265	8713.333630	0.014839	0.016412
RS	19	0.380016	1.668265	9246.662843	0.015747	0.017540
RS	20	0.421328	1.396854	11665.543144	0.019867	0.022190
RS	21	0.466195	1.396854	12261.233405	0.020881	0.023474
RS	22	0.514925	1.211534	14774.210867	0.025161	0.028303
RS	23	0.567848	1.211534	15344.605595	0.026132	0.029491
RS	24	0.625326	1.112471	17250.306812	0.029378	0.033107
RS	25	0.687750	1.112471	17688.383365	0.030124	0.033939
RS	26	0.755547	1.079455	18581.502352	0.031645	0.035559
RS	27	0.829180	1.079455	18818.063984	0.032048	0.035912
RS	28	0.909149	1.091266	18746.367384	0.031925	0.035668
RS	29	0.996001	1.091266	18765.312203	0.031958	0.035568
RS	30	1.090327	1.130649	18032.234292	0.030709	0.034082
RS	31	1.192772	1.130649	17848.876575	0.030397	0.033599
RS	32	1.304033	1.182705	16794.247774	0.028601	0.031536
RS	33	1.424870	1.182705	16429.250206	0.027979	0.030743
RS	34	1.556107	1.234370	15299.397234	0.026055	0.028577
RS	35	1.698639	1.234370	14766.060730	0.025147	0.027514
RS	36	1.853438	1.278321	13653.500681	0.023252	0.025410
RS	37	2.021559	1.278321	12964.347202	0.022079	0.024089
RS	38	2.204149	1.313070	11870.207875	0.020215	0.022039
RS	39	2.402454	1.313070	11049.643383	0.018818	0.020491
RS	40	2.617826	1.339289	9968.408347	0.016976	0.018479
RS	41	2.851734	1.339289	9058.844821	0.015427	0.016779
RS	42	3.105773	1.357863	8006.993741	0.013636	0.014833
RS	43	3.381676	1.357863	7068.003125	0.012037	0.013090
RS	44	3.681324	1.370552	6078.582319	0.010352	0.011267
RS	45	4.006761	1.370552	5181.726595	0.008825	0.009609
RS	46	4.360207	1.380764	4298.365566	0.007320	0.007984
RS	47	4.744071	1.380764	3515.887886	0.005988	0.006537
RS	48	5.160973	1.391907	2787.561939	0.004747	0.005197
RS	49	5.613755	1.391907	2172.938278	0.003701	0.004059
RS	50	6.105505	1.404018	1634.532006	0.002784	0.003067
RS	51	6.639578	1.404018	1204.665138	0.002052	0.002270
RS	52	7.219615	1.412582	854.604410	0.001455	0.001622
RS	53	7.849573	1.412582	589.192430	0.001003	0.001127
RS	54	8.533747	1.407303	391.753842	0.000667	0.000757
RS	55	9.276805	1.407303	248.439897	0.000423	0.000485
RS	56	10.083813	1.407303	150.433870	0.000256	0.000297
RS	57	10.960276	1.407303	86.629027	0.000148	0.000173
RS	58	11.912171	1.368193	48.143387	0.000082	0.000098
RS	59	12.945990	1.368193	24.213577	0.000041	0.000050
RS	60	14.068784	1.368193	11.399167	0.000019	0.000024
RS	61	15.288211	1.368193	4.994854	0.000009	0.000010
RS	62	16.612587	1.368193	2.024619	0.000003	0.000004
RS	63	18.050944	1.368193	1.117740	0.000002	0.000002
PA	4+25*2+4+6 0.159547465 0.031773720 18.050944186 0.210723010 0.402804782 0.842880495 1.544321729 2.079621857 2.237252154 2.175992574 1.966042817 1.668265099 1.396854246 1.211534369 1.112471058 1.079454840 1.091266066 1.130648584 1.182705100 1.234369709 1.278321377 1.313070097 1.339288519 1.357863256 1.370551567 1.380763892 1.391906825 1.404017669 1.412581563 1.407303394 1.368192535
//
IT	3814
RD	13
LK	-6756397.871308
QD	-1397.228603 -> -1391.661648
RI	0.0204712607
TR	0.159201	0.031776
MT	18.108898
MM	C_pi: 1.080953, n_recomb: 589063.469287
RS	0	0.000000	0.212653	22985.907396	0.039021	0.035347
RS	1	0.008612	0.212653	23936.530885	0.040635	0.025362
RS	2	0.017966	0.212653	24836.315305	0.042162	0.024849
RS	3	0.028125	0.212653	25668.712839	0.043575	0.027664
RS	4	0.039159	0.398435	14283.790594	0.024248	0.016490
RS	5	0.051143	0.398435	15037.815865	0.025528	0.018467
RS	6	0.064159	0.836865	7587.201908	0.012880	0.009800
RS	7	0.078296	0.836865	8098.585653	0.013748	0.010997
RS	8	0.093651	1.547105	4690.330952	0.007962	0.006739
RS	9	0.110328	1.547105	5038.695365	0.008554	0.007540
RS	10	0.128442	2.089118	4011.387246	0.006810	0.006298
RS	11	0.148115	2.089118	4315.665570	0.007326	0.007119
RS	12	0.169482	2.247854	4313.309649	0.007322	0.007428
RS	13	0.192690	2.247854	4636.370368	0.007871	0.008245
RS	14	0.217896	2.193129	5102.642499	0.008662	0.009302
RS	15	0.245273	2.193129	5472.863763	0.009291	0.010103
RS	16	0.275008	1.987515	6465.288834	0.010976	0.012046
RS	17	0.307303	1.987515	6907.752751	0.011727	0.012926
RS	18	0.342380	1.684801	8679.368224	0.014734	0.016313
RS	19	0.380477	1.684801	9212.901730	0.015640	0.017426
RS	20	0.421856	1.405321	11670.049200	0.019811	0.022132
RS	21	0.466797	1.405321	12268.396078	0.020827	0.023401
RS	22	0.515610	1.214099	14843.045185	0.025198	0.028327
RS	23	0.568625	1.214099	15417.139000	0.026172	0.029504
RS	24	0.626207	1.112042	17375.195022	0.029496	0.033202
RS	25	0.688747	1.112042	17815.018409	0.030243	0.034025
RS	26	0.756674	1.078152	18727.602772	0.031792	0.035673
RS	27	0.830450	1.078152	18962.726437	0.032191	0.036020
RS	28	0.910580	1.090396	18879.336635	0.032050	0.035755
RS	29	0.997610	1.090396	18894.912124	0.032076	0.035651
RS	30	1.092135	1.130967	18134.341095	0.030785	0.034121
RS	31	1.194801	1.130967	17947.696612	0.030468	0.033640
RS	32	1.306308	1.184468	16865.484898	0.028631	0.031534
RS	33	1.427419	1.184468	16498.454629	0.028008	0.030748
RS	34	1.558959	1.237345	15349.930741	0.026058	0.028555
RS	35	1.701827	1.237345	14815.705528	0.025151	0.027501
RS	36	1.856999	1.282130	13692.857700	0.023245	0.025386
RS	37	2.025535	1.282130	13003.335054	0.022075	0.024072
RS	38	2.208584	1.317541	11902.693265	0.020206	0.022017
RS	39	2.407398	1.317541	11081.948498	0.018813	0.020477
RS	40	2.623333	1.344473	9995.183833	0.016968	0.018460
RS	41	2.857864	1.344473	9085.666444	0.015424	0.016767
RS	42	3.112593	1.363902	8028.810378	0.013630	0.014817
RS	43	3.389260	1.363902	7090.171569	0.012036	0.013081
RS	44	3.689752	1.377644	6096.346998	0.010349	0.011256
RS	45	4.016123	1.377644	5200.118911	0.008828	0.009604
RS	46	4.370600	1.389241	4312.872219	0.007322	0.007977
RS	47	4.755605	1.389241	3531.178575	0.005995	0.006537
RS	48	5.173766	1.402186	2799.636617	0.004753	0.005195
RS	49	5.627939	1.402186	2185.645740	0.003710	0.004064
RS	50	6.121225	1.416303	1644.906269	0.002792	0.003071
RS	51	6.656992	1.416303	1215.037851	0.002063	0.002278
RS	52	7.238900	1.426508	863.286480	0.001466	0.001629
RS	53	7.870920	1.426508	597.014970	0.001013	0.001135
RS	54	8.557370	1.421722	398.159455	0.000676	0.000764
RS	55	9.302937	1.421722	253.460387	0.000430	0.000492
RS	56	10.112711	1.421722	154.100821	0.000262	0.000303
RS	57	10.992222	1.421722	89.130925	0.000151	0.000177
RS	58	11.947476	1.380431	49.813861	0.000085	0.000100
RS	59	12.984996	1.380431	25.159805	0.000043	0.000051
RS	60	14.111866	1.380431	11.898489	0.000020	0.000024
RS	61	15.335781	1.380431	5.239108	0.000009	0.000011
RS	62	16.665099	1.380431	2.134762	0.000004	0.000004
RS	63	18.108898	1.380431	1.188540	0.000002	0.000003
PA	4+25*2+4+6 0.159201147 0.031776447 18.108897547 0.212652538 0.398434753 0.836864605 1.547105284 2.089117811 2.247854062 2.193129478 1.987514910 1.684800966 1.405321353 1.214099377 1.112042440 1.078151558 1.090396031 1.130966674 1.184468032 1.237345048 1.282130462 1.317540598 1.344472857 1.363901652 1.377643673 1.389241445 1.402186410 1.416302770 1.426507651 1.421721672 1.380431083
//
IT	3604
RD	14
LK	-6756387.225204
QD	-1389.078606 -> -1384.462436
RI	0.0202518887
TR	0.158891	0.031784
MT	18.160077
MM	C_pi: 1.084035, n_recomb: 590847.537241
RS	0	0.000000	0.214422	22880.434231	0.038725	0.035321
RS	1	0.008617	0.214422	23835.480250	0.040341	0.025315
RS	2	0.017976	0.214422	24741.224349	0.041874	0.024738
RS	3	0.028142	0.214422	25581.238401	0.043296	0.027470
RS	4	0.039183	0.394756	14488.676648	0.024522	0.016672
RS	5	0.051177	0.394756	15249.374469	0.025809	0.018648
RS	6	0.064203	0.831848	7667.503772	0.012977	0.009856
RS	7	0.078352	0.831848	8183.673463	0.013851	0.011064
RS	8	0.093720	1.549903	4702.625748	0.007959	0.006726
RS	9	0.110413	1.549903	5052.179184	0.008551	0.007533
RS	10	0.128543	2.096563	4015.335524	0.006796	0.006281
RS	11	0.148236	2.096563	4320.214658	0.007312	0.007106
RS	12	0.169626	2.254925	4319.951544	0.007311	0.007420
RS	13	0.192859	2.254925	4643.819971	0.007860	0.008241
RS	14	0.218094	2.206582	5096.104747	0.008625	0.009272
RS	15	0.245504	2.206582	5466.447039	0.009252	0.010072
RS	16	0.275275	2.006268	6437.513168	0.010895	0.011973
RS	17	0.307612	2.006268	6879.327830	0.011643	0.012845
RS	18	0.342735	1.699834	8649.787211	0.014640	0.016222
RS	19	0.380884	1.699834	9183.537648	0.015543	0.017322
RS	20	0.422321	1.413163	11673.888753	0.019758	0.022075
RS	21	0.467328	1.413163	12274.664414	0.020775	0.023332
RS	22	0.516213	1.216583	14904.912006	0.025226	0.028343
RS	23	0.569311	1.216583	15482.449673	0.026204	0.029510
RS	24	0.626984	1.111810	17488.249788	0.029599	0.033282
RS	25	0.689626	1.111810	17929.808493	0.030346	0.034097
RS	26	0.757667	1.077141	18860.103629	0.031920	0.035770
RS	27	0.831570	1.077141	19094.131250	0.032317	0.036112
RS	28	0.911841	1.089785	19000.175830	0.032157	0.035828
RS	29	0.999029	1.089785	19012.965489	0.032179	0.035722
RS	30	1.093730	1.131420	18227.828400	0.030850	0.034152
RS	31	1.196591	1.131420	18038.493116	0.030530	0.033673
RS	32	1.308315	1.186182	16932.148620	0.028657	0.031531
RS	33	1.429666	1.186182	16563.480922	0.028033	0.030751
RS	34	1.561474	1.240054	15399.352160	0.026063	0.028538
RS	35	1.704639	1.240054	14864.304438	0.025158	0.027490
RS	36	1.860141	1.285458	13733.345380	0.023243	0.025367
RS	37	2.029041	1.285458	13043.167796	0.022075	0.024061
RS	38	2.212496	1.321336	11937.242858	0.020204	0.022002
RS	39	2.411758	1.321336	11115.742999	0.018813	0.020468
RS	40	2.628190	1.348829	10023.852621	0.016965	0.018448
RS	41	2.863272	1.348829	9113.652841	0.015425	0.016760
RS	42	3.118610	1.369003	8051.658911	0.013627	0.014806
RS	43	3.395950	1.369003	7112.661371	0.012038	0.013076
RS	44	3.697188	1.383740	6114.053508	0.010348	0.011247
RS	45	4.024383	1.383740	5217.926232	0.008831	0.009600
RS	46	4.379772	1.396706	4326.458216	0.007322	0.007971
RS	47	4.765783	1.396706	3545.293778	0.006000	0.006536
RS	48	5.185056	1.411473	2810.386063	0.004757	0.005193
RS	49	5.640457	1.411473	2197.035785	0.003718	0.004067
RS	50	6.135099	1.427638	1654.021294	0.002799	0.003074
RS	51	6.672363	1.427638	1224.323352	0.002072	0.002284
RS	52	7.255921	1.439538	871.053642	0.001474	0.001636
RS	53	7.889764	1.439538	604.139721	0.001022	0.001142
RS	54	8.578223	1.435313	404.045762	0.000684	0.000771
RS	55	9.326005	1.435313	258.137004	0.000437	0.000498
RS	56	10.138222	1.435313	157.555146	0.000267	0.000307
RS	57	11.020426	1.435313	91.511060	0.000155	0.000181
RS	58	11.978647	1.391905	51.420539	0.000087	0.000103
RS	59	13.019435	1.391905	26.076462	0.000044	0.000053
RS	60	14.149906	1.391905	12.385674	0.000021	0.000025
RS	61	15.377787	1.391905	5.479143	0.000009	0.000011
RS	62	16.711472	1.391905	2.243798	0.000004	0.000005
RS	63	18.160077	1.391905	1.259449	0.000002	0.000003
PA	4+25*2+4+6 0.158890578 0.031783720 18.160077164 0.214422284 0.394756006 0.831847772 1.549903445 2.096563178 2.254925125 2.206582207 2.006268413 1.699833732 1.413162974 1.216582977 1.111810185 1.077140832 1.089785100 1.131419675 1.186181630 1.240054384 1.285457524 1.321336498 1.348828855 1.369002986 1.383739978 1.396705840 1.411473049 1.427637605 1.439537874 1.435313485 1.391904961
//
IT	3795
RD	15
LK	-6756378.359924
QD	-1381.866386 -> -1377.972247
RI	0.0200483948
TR	0.158609	0.031794
MT	18.205790
MM	C_pi: 1.086848, n_recomb: 592545.045122
RS	0	0.000000	0.216033	22788.519311	0.038459	0.035297
RS	1	0.008621	0.216033	23747.576069	0.040077	0.025273
RS	2	0.017985	0.216033	24658.701520	0.041615	0.024641
RS	3	0.028157	0.216033	25505.575044	0.043044	0.027299
RS	4	0.039206	0.391667	14670.427103	0.024758	0.016831
RS	5	0.051207	0.391667	15437.090883	0.026052	0.018805
RS	6	0.064242	0.827743	7738.173434	0.013059	0.009905
RS	7	0.078402	0.827743	8258.592115	0.013937	0.011122
RS	8	0.093782	1.552905	4713.095585	0.007954	0.006713
RS	9	0.110488	1.552905	5063.692165	0.008546	0.007525
RS	10	0.128634	2.102552	4021.016755	0.006786	0.006269
RS	11	0.148345	2.102552	4326.582638	0.007302	0.007097
RS	12	0.169755	2.259214	4330.677040	0.007309	0.007418
RS	13	0.193011	2.259214	4655.581853	0.007857	0.008244
RS	14	0.218271	2.216990	5095.044390	0.008599	0.009251
RS	15	0.245710	2.216990	5465.786511	0.009224	0.010052
RS	16	0.275514	2.022718	6415.280851	0.010827	0.011909
RS	17	0.307887	2.022718	6856.652174	0.011572	0.012775
RS	18	0.343051	1.713543	8623.951917	0.014554	0.016138
RS	19	0.381247	1.713543	9157.932321	0.015455	0.017227
RS	20	0.422736	1.420447	11677.207319	0.019707	0.022020
RS	21	0.467801	1.420447	12280.213126	0.020725	0.023266
RS	22	0.516752	1.218969	14960.961310	0.025249	0.028354
RS	23	0.569922	1.218969	15541.710407	0.026229	0.029513
RS	24	0.627677	1.111728	17591.129475	0.029687	0.033351
RS	25	0.690410	1.111728	18034.394459	0.030435	0.034160
RS	26	0.758552	1.076367	18980.759173	0.032033	0.035855
RS	27	0.832569	1.076367	19213.966490	0.032426	0.036192
RS	28	0.912966	1.089391	19110.262952	0.032251	0.035890
RS	29	1.000295	1.089391	19120.757817	0.032269	0.035782
RS	30	1.095152	1.131991	18313.474339	0.030906	0.034177
RS	31	1.198187	1.131991	18121.958255	0.030583	0.033700
RS	32	1.310104	1.187867	16994.340389	0.028680	0.031527
RS	33	1.431671	1.187867	16624.388905	0.028056	0.030751
RS	34	1.563717	1.242559	15447.228679	0.026069	0.028522
RS	35	1.707147	1.242559	14911.447817	0.025165	0.027481
RS	36	1.862943	1.288400	13774.250585	0.023246	0.025354
RS	37	2.032170	1.288400	13083.218206	0.022080	0.024053
RS	38	2.215986	1.324587	11973.078852	0.020206	0.021993
RS	39	2.415649	1.324587	11150.386117	0.018818	0.020463
RS	40	2.632525	1.352509	10053.767606	0.016967	0.018440
RS	41	2.868098	1.352509	9142.316711	0.015429	0.016757
RS	42	3.123980	1.373336	8075.122747	0.013628	0.014799
RS	43	3.401922	1.373336	7135.208374	0.012042	0.013072
RS	44	3.703825	1.389010	6131.563537	0.010348	0.011240
RS	45	4.031756	1.389010	5235.116648	0.008835	0.009598
RS	46	4.387957	1.403323	4339.179666	0.007323	0.007965
RS	47	4.774868	1.403323	3558.341885	0.006005	0.006536
RS	48	5.195134	1.419924	2819.963445	0.004759	0.005191
RS	49	5.651631	1.419924	2207.264431	0.003725	0.004069
RS	50	6.147484	1.438175	1662.028008	0.002805	0.003076
RS	51	6.686084	1.438175	1232.650999	0.002080	0.002289
RS	52	7.271118	1.451819	878.013575	0.001482	0.001641
RS	53	7.906587	1.451819	610.646929	0.001031	0.001149
RS	54	8.596841	1.448219	409.470724	0.000691	0.000778
RS	55	9.346603	1.448219	262.507108	0.000443	0.000503
RS	56	10.161002	1.448219	160.819404	0.000271	0.000312
RS	57	11.045611	1.448219	93.782118	0.000158	0.000184
RS	58	12.006482	1.402793	52.968848	0.000089	0.000105
RS	59	13.050191	1.402793	26.966773	0.000046	0.000054
RS	60	14.183879	1.402793	12.862486	0.000022	0.000026
RS	61	15.415303	1.402793	5.715853	0.000010	0.000012
RS	62	16.752890	1.402793	2.352142	0.000004	0.000005
RS	63	18.205790	1.402793	1.330752	0.000002	0.000003
PA	4+25*2+4+6 0.158609101 0.031794124 18.205790134 0.216032993 0.391666798 0.827742532 1.552904734 2.102551996 2.259214226 2.216990376 2.022717760 1.713543272 1.420446519 1.218968833 1.111727547 1.076367319 1.089391205 1.131991278 1.187866528 1.242558556 1.288399626 1.324586990 1.352509083 1.373335563 1.389009950 1.403323229 1.419923774 1.438174774 1.451819393 1.448218735 1.402793240
//
IT	3652
RD	16
LK	-6756370.851314
QD	-1375.348825 -> -1372.012809
RI	0.0198627811
TR	0.158352	0.031807
MT	18.246904
MM	C_pi: 1.089415, n_recomb: 594152.757485
RS	0	0.000000	0.217482	22710.028510	0.038223	0.035277
RS	1	0.008625	0.217482	23672.731483	0.039843	0.025237
RS	2	0.017994	0.217482	24588.711011	0.041384	0.024556
RS	3	0.028171	0.217482	25441.740980	0.042820	0.027149
RS	4	0.039225	0.389075	14831.213347	0.024962	0.016971
RS	5	0.051233	0.389075	15603.211960	0.026261	0.018942
RS	6	0.064277	0.824443	7799.807898	0.013128	0.009946
RS	7	0.078446	0.824443	8323.974385	0.014010	0.011170
RS	8	0.093837	1.556201	4721.446374	0.007947	0.006699
RS	9	0.110555	1.556201	5072.924251	0.008538	0.007515
RS	10	0.128716	2.107469	4027.687173	0.006779	0.006259
RS	11	0.148442	2.107469	4333.980050	0.007294	0.007090
RS	12	0.169870	2.261257	4344.488417	0.007312	0.007422
RS	13	0.193146	2.261257	4670.598513	0.007861	0.008252
RS	14	0.218430	2.224872	5098.240881	0.008581	0.009237
RS	15	0.245894	2.224872	5469.595875	0.009206	0.010039
RS	16	0.275728	2.037170	6397.524138	0.010767	0.011853
RS	17	0.308134	2.037170	6838.614673	0.011510	0.012714
RS	18	0.343335	1.726087	8601.124534	0.014476	0.016060
RS	19	0.381573	1.726087	9135.334725	0.015375	0.017141
RS	20	0.423108	1.427209	11680.029223	0.019658	0.021967
RS	21	0.468226	1.427209	12285.080641	0.020677	0.023204
RS	22	0.517235	1.221245	15011.798870	0.025266	0.028361
RS	23	0.570471	1.221245	15595.535079	0.026248	0.029512
RS	24	0.628299	1.111751	17684.918151	0.029765	0.033411
RS	25	0.691114	1.111751	18129.836082	0.030514	0.034214
RS	26	0.759347	1.075778	19090.749614	0.032131	0.035929
RS	27	0.833466	1.075778	19323.348398	0.032523	0.036261
RS	28	0.913977	1.089171	19210.471429	0.032333	0.035942
RS	29	1.001431	1.089171	19219.079127	0.032347	0.035833
RS	30	1.096429	1.132661	18391.623441	0.030954	0.034196
RS	31	1.199621	1.132661	18198.366335	0.030629	0.033721
RS	32	1.311712	1.189525	17051.952626	0.028700	0.031521
RS	33	1.433472	1.189525	16681.030377	0.028075	0.030750
RS	34	1.565733	1.244893	15493.004179	0.026076	0.028509
RS	35	1.709401	1.244893	14956.597017	0.025173	0.027473
RS	36	1.865461	1.291025	13814.762053	0.023251	0.025345
RS	37	2.034981	1.291025	13122.753598	0.022086	0.024049
RS	38	2.219122	1.327386	12009.362633	0.020213	0.021989
RS	39	2.419145	1.327386	11185.162668	0.018825	0.020462
RS	40	2.636420	1.355625	10084.241434	0.016972	0.018437
RS	41	2.872435	1.355625	9171.111086	0.015436	0.016757
RS	42	3.128805	1.377020	8098.743108	0.013631	0.014795
RS	43	3.407288	1.377020	7157.485278	0.012047	0.013071
RS	44	3.709790	1.393580	6148.645628	0.010349	0.011234
RS	45	4.038382	1.393580	5251.561974	0.008839	0.009596
RS	46	4.395315	1.409218	4350.996383	0.007323	0.007960
RS	47	4.783034	1.409218	3570.341285	0.006009	0.006535
RS	48	5.204192	1.427656	2828.438126	0.004760	0.005188
RS	49	5.661676	1.427656	2216.416788	0.003730	0.004071
RS	50	6.158617	1.448021	1669.025780	0.002809	0.003077
RS	51	6.698420	1.448021	1240.107682	0.002087	0.002294
RS	52	7.284780	1.463452	884.241611	0.001488	0.001646
RS	53	7.921713	1.463452	616.592385	0.001038	0.001155
RS	54	8.613581	1.460530	414.474698	0.000698	0.000783
RS	55	9.365123	1.460530	266.596170	0.000449	0.000509
RS	56	10.181484	1.460530	163.908548	0.000276	0.000316
RS	57	11.068257	1.460530	95.952195	0.000161	0.000187
RS	58	12.031513	1.413151	54.463516	0.000092	0.000107
RS	59	13.077849	1.413151	27.832422	0.000047	0.000056
RS	60	14.214431	1.413151	13.329354	0.000022	0.000027
RS	61	15.449043	1.413151	5.949247	0.000010	0.000012
RS	62	16.790139	1.413151	2.459723	0.000004	0.000005
RS	63	18.246904	1.413151	1.402346	0.000002	0.000003
PA	4+25*2+4+6 0.158352345 0.031806768 18.246904284 0.217481967 0.389075298 0.824442853 1.556201362 2.107468624 2.261256743 2.224872437 2.037169933 1.726087101 1.427208899 1.221245006 1.111750872 1.075778106 1.089170953 1.132660600 1.189525144 1.244892999 1.291024773 1.327386296 1.355624724 1.377020446 1.393580037 1.409217830 1.427655941 1.448021134 1.463451798 1.460530292 1.413150632
//
IT	3608
RD	17
LK	-6756364.397971
QD	-1369.375513 -> -1366.478178
RI	0.0196953829
TR	0.158116	0.031821
MT	18.284283
MM	C_pi: 1.091765, n_recomb: 595671.382303
RS	0	0.000000	0.218775	22644.124003	0.038014	0.035258
RS	1	0.008628	0.218775	23610.158517	0.039636	0.025205
RS	2	0.018001	0.218775	24530.525907	0.041181	0.024482
RS	3	0.028183	0.218775	25389.081685	0.042623	0.027019
RS	4	0.039243	0.386897	14973.511449	0.025137	0.017093
RS	5	0.051258	0.386897	15750.293352	0.026441	0.019061
RS	6	0.064309	0.821835	7853.273770	0.013184	0.009979
RS	7	0.078486	0.821835	8380.736481	0.014069	0.011210
RS	8	0.093887	1.559821	4727.638616	0.007937	0.006685
RS	9	0.110616	1.559821	5079.836482	0.008528	0.007503
RS	10	0.128789	2.111573	4034.892189	0.006774	0.006251
RS	11	0.148530	2.111573	4341.925719	0.007289	0.007085
RS	12	0.169975	2.261519	4360.577627	0.007320	0.007431
RS	13	0.193269	2.261519	4688.014122	0.007870	0.008264
RS	14	0.218574	2.230649	5104.792663	0.008570	0.009229
RS	15	0.246062	2.230649	5476.926056	0.009195	0.010032
RS	16	0.275922	2.049931	6383.299771	0.010716	0.011804
RS	17	0.308358	2.049931	6824.233933	0.011456	0.012661
RS	18	0.343593	1.737617	8580.706972	0.014405	0.015989
RS	19	0.381868	1.737617	9115.138517	0.015302	0.017061
RS	20	0.423446	1.433511	11682.275112	0.019612	0.021916
RS	21	0.468611	1.433511	12289.202587	0.020631	0.023145
RS	22	0.517674	1.223412	15058.008221	0.025279	0.028364
RS	23	0.570969	1.223412	15644.521889	0.026264	0.029510
RS	24	0.628864	1.111853	17770.640356	0.029833	0.033463
RS	25	0.691753	1.111853	18217.145383	0.030583	0.034261
RS	26	0.760070	1.075341	19191.145579	0.032218	0.035993
RS	27	0.834280	1.075341	19423.304252	0.032607	0.036322
RS	28	0.914894	1.089096	19301.701693	0.032403	0.035987
RS	29	1.002464	1.089096	19308.764427	0.032415	0.035877
RS	30	1.097589	1.133413	18462.808863	0.030995	0.034211
RS	31	1.200923	1.133413	18268.186497	0.030668	0.033737
RS	32	1.313172	1.191171	17105.002922	0.028716	0.031515
RS	33	1.435107	1.191171	16733.396274	0.028092	0.030748
RS	34	1.567563	1.247096	15536.365543	0.026082	0.028497
RS	35	1.711448	1.247096	14999.453202	0.025181	0.027467
RS	36	1.867748	1.293395	13854.392496	0.023258	0.025339
RS	37	2.037535	1.293395	13161.340624	0.022095	0.024047
RS	38	2.221971	1.329819	12045.553112	0.020222	0.021989
RS	39	2.422321	1.329819	11219.621161	0.018835	0.020465
RS	40	2.639958	1.358279	10114.799970	0.016981	0.018438
RS	41	2.876374	1.358279	9199.672145	0.015444	0.016759
RS	42	3.133189	1.380169	8122.223879	0.013635	0.014794
RS	43	3.412164	1.380169	7179.296492	0.012052	0.013072
RS	44	3.715209	1.397565	6165.179495	0.010350	0.011230
RS	45	4.044402	1.397565	5267.216707	0.008842	0.009595
RS	46	4.402000	1.414502	4361.927304	0.007323	0.007954
RS	47	4.790453	1.414502	3581.349160	0.006012	0.006534
RS	48	5.212424	1.434779	2835.895315	0.004761	0.005184
RS	49	5.670804	1.434779	2224.585989	0.003735	0.004072
RS	50	6.168735	1.457282	1675.111507	0.002812	0.003077
RS	51	6.709630	1.457282	1246.777990	0.002093	0.002298
RS	52	7.297196	1.474538	889.809004	0.001494	0.001650
RS	53	7.935459	1.474538	622.030072	0.001044	0.001161
RS	54	8.628795	1.472345	419.097483	0.000704	0.000789
RS	55	9.381955	1.472345	270.430124	0.000454	0.000514
RS	56	10.200102	1.472345	166.838400	0.000280	0.000320
RS	57	11.088841	1.472345	98.030281	0.000165	0.000190
RS	58	12.054265	1.423067	55.909284	0.000094	0.000110
RS	59	13.102990	1.423067	28.675678	0.000048	0.000057
RS	60	14.242204	1.423067	13.787274	0.000023	0.000028
RS	61	15.479715	1.423067	6.179729	0.000010	0.000012
RS	62	16.824003	1.423067	2.566688	0.000004	0.000005
RS	63	18.284283	1.423067	1.474306	0.000002	0.000003
PA	4+25*2+4+6 0.158115994 0.031820811 18.284282930 0.218775461 0.386897043 0.821835304 1.559821105 2.111572714 2.261518893 2.230649047 2.049931193 1.737616766 1.433510757 1.223411875 1.111852656 1.075341055 1.089096166 1.133413492 1.191171187 1.247096484 1.293394789 1.329818711 1.358278892 1.380168913 1.397565025 1.414502098 1.434779492 1.457281722 1.474537671 1.472345314 1.423067491
//
IT	3489
RD	18
LK	-6756358.775295
QD	-1363.840753 -> -1361.294182
RI	0.0195427932
TR	0.157897	0.031836
MT	18.318460
MM	C_pi: 1.093931, n_recomb: 597108.101286
RS	0	0.000000	0.219930	22589.168776	0.037831	0.035241
RS	1	0.008632	0.219930	23558.268707	0.039454	0.025177
RS	2	0.018008	0.219930	24482.626071	0.041002	0.024417
RS	3	0.028194	0.219930	25346.166523	0.042448	0.026907
RS	4	0.039260	0.385068	15099.524426	0.025288	0.017199
RS	5	0.051280	0.385068	15880.612166	0.026596	0.019165
RS	6	0.064338	0.819841	7899.319773	0.013229	0.010007
RS	7	0.078523	0.819841	8429.671217	0.014117	0.011243
RS	8	0.093933	1.563793	4731.713757	0.007924	0.006671
RS	9	0.110672	1.563793	5084.475780	0.008515	0.007490
RS	10	0.128857	2.115149	4042.199390	0.006770	0.006245
RS	11	0.148611	2.115149	4349.961695	0.007285	0.007081
RS	12	0.170070	2.260419	4378.302653	0.007333	0.007442
RS	13	0.193382	2.260419	4707.149012	0.007883	0.008280
RS	14	0.218706	2.234699	5114.000227	0.008565	0.009226
RS	15	0.246215	2.234699	5487.041296	0.009189	0.010031
RS	16	0.276099	2.061235	6372.035656	0.010671	0.011761
RS	17	0.308563	2.061235	6812.917929	0.011410	0.012615
RS	18	0.343829	1.748252	8562.401191	0.014340	0.015922
RS	19	0.382138	1.748252	9097.049289	0.015235	0.016988
RS	20	0.423755	1.439395	11684.153405	0.019568	0.021867
RS	21	0.468964	1.439395	12292.812000	0.020587	0.023090
RS	22	0.518075	1.225465	15100.396696	0.025289	0.028366
RS	23	0.571425	1.225465	15689.501854	0.026276	0.029506
RS	24	0.629380	1.112007	17849.510248	0.029893	0.033509
RS	25	0.692337	1.112007	18297.535352	0.030644	0.034302
RS	26	0.760729	1.075023	19283.297657	0.032294	0.036050
RS	27	0.835024	1.075023	19515.150047	0.032683	0.036375
RS	28	0.915732	1.089136	19385.180137	0.032465	0.036026
RS	29	1.003407	1.089136	19390.980287	0.032475	0.035914
RS	30	1.098649	1.134233	18527.874582	0.031029	0.034222
RS	31	1.202112	1.134233	18332.205108	0.030702	0.033750
RS	32	1.314506	1.192802	17153.982990	0.028728	0.031507
RS	33	1.436602	1.192802	16781.935269	0.028105	0.030744
RS	34	1.569236	1.249187	15577.462169	0.026088	0.028487
RS	35	1.713318	1.249187	15040.154363	0.025188	0.027461
RS	36	1.869838	1.295553	13893.017907	0.023267	0.025335
RS	37	2.039867	1.295553	13198.887120	0.022105	0.024047
RS	38	2.224573	1.331942	12081.487659	0.020233	0.021991
RS	39	2.425223	1.331942	11253.649160	0.018847	0.020469
RS	40	2.643191	1.360542	10145.300571	0.016991	0.018442
RS	41	2.879974	1.360542	9227.919170	0.015454	0.016764
RS	42	3.137195	1.382862	8145.487564	0.013642	0.014794
RS	43	3.416619	1.382862	7200.627083	0.012059	0.013074
RS	44	3.720161	1.401048	6181.195547	0.010352	0.011227
RS	45	4.049904	1.401048	5282.152796	0.008846	0.009594
RS	46	4.408110	1.419260	4372.069850	0.007322	0.007949
RS	47	4.797234	1.419260	3591.481623	0.006015	0.006533
RS	48	5.219947	1.441372	2842.468856	0.004760	0.005180
RS	49	5.679146	1.441372	2231.898294	0.003738	0.004072
RS	50	6.177982	1.466030	1680.402268	0.002814	0.003076
RS	51	6.719876	1.466030	1252.759372	0.002098	0.002301
RS	52	7.308545	1.485141	894.798195	0.001499	0.001653
RS	53	7.948025	1.485141	627.019726	0.001050	0.001165
RS	54	8.642702	1.483718	423.382229	0.000709	0.000794
RS	55	9.397342	1.483718	274.035909	0.000459	0.000518
RS	56	10.217120	1.483718	169.624689	0.000284	0.000324
RS	57	11.107659	1.483718	100.024888	0.000168	0.000193
RS	58	12.075065	1.432605	57.310069	0.000096	0.000112
RS	59	13.125975	1.432605	29.498426	0.000049	0.000058
RS	60	14.267596	1.432605	14.237090	0.000024	0.000028
RS	61	15.507758	1.432605	6.407647	0.000011	0.000013
RS	62	16.854966	1.432605	2.673173	0.000004	0.000005
RS	63	18.318460	1.432605	1.546706	0.000003	0.000003
PA	4+25*2+4+6 0.157897404 0.031835741 18.318459942 0.219930078 0.385068409 0.819841411 1.563792894 2.115149139 2.260418949 2.234699451 2.061234811 1.748252165 1.439394766 1.225465331 1.112007466 1.075023142 1.089135634 1.134232820 1.192802468 1.249187315 1.295553374 1.331941702 1.360541879 1.382861923 1.401047689 1.419259930 1.441372021 1.466029990 1.485140636 1.483718480 1.432605407
//
IT	3569
RD	19
LK	-6756353.820986
QD	-1358.658457 -> -1356.396908
RI	0.0194039055
TR	0.157694	0.031851
MT	18.349853
MM	C_pi: 1.095930, n_recomb: 598465.887249
RS	0	0.000000	0.220960	22543.720203	0.037669	0.035226
RS	1	0.008635	0.220960	23515.652386	0.039293	0.025153
RS	2	0.018015	0.220960	24443.651004	0.040844	0.024361
RS	3	0.028205	0.220960	25311.701612	0.042294	0.026810
RS	4	0.039275	0.383530	15211.339481	0.025417	0.017292
RS	5	0.051301	0.383530	15996.316574	0.026729	0.019256
RS	6	0.064365	0.818342	7939.053784	0.013266	0.010030
RS	7	0.078557	0.818342	8471.944761	0.014156	0.011269
RS	8	0.093975	1.568073	4733.868640	0.007910	0.006655
RS	9	0.110724	1.568073	5087.053018	0.008500	0.007476
RS	10	0.128919	2.118289	4049.484752	0.006766	0.006240
RS	11	0.148685	2.118289	4357.957567	0.007282	0.007077
RS	12	0.170158	2.258199	4397.283183	0.007348	0.007457
RS	13	0.193485	2.258199	4727.600496	0.007900	0.008298
RS	14	0.218826	2.237291	5125.337355	0.008564	0.009228
RS	15	0.246356	2.237291	5499.387204	0.009189	0.010034
RS	16	0.276262	2.071269	6363.201765	0.010633	0.011722
RS	17	0.308751	2.071269	6804.115239	0.011369	0.012574
RS	18	0.344045	1.758097	8545.826297	0.014280	0.015860
RS	19	0.382386	1.758097	9080.680880	0.015173	0.016920
RS	20	0.424038	1.444897	11685.674454	0.019526	0.021821
RS	21	0.469287	1.444897	12295.931361	0.020546	0.023037
RS	22	0.518442	1.227405	15139.395733	0.025297	0.028365
RS	23	0.571842	1.227405	15730.918684	0.026285	0.029501
RS	24	0.629853	1.112194	17922.311536	0.029947	0.033550
RS	25	0.692873	1.112194	18371.782530	0.030698	0.034340
RS	26	0.761334	1.074797	19368.085266	0.032363	0.036101
RS	27	0.835707	1.074797	19599.732661	0.032750	0.036423
RS	28	0.916501	1.089268	19461.602159	0.032519	0.036059
RS	29	1.004272	1.089268	19466.378318	0.032527	0.035946
RS	30	1.099622	1.135104	18587.300253	0.031058	0.034230
RS	31	1.203204	1.135104	18390.855718	0.030730	0.033759
RS	32	1.315730	1.194419	17199.054335	0.028739	0.031498
RS	33	1.437973	1.194419	16826.782730	0.028117	0.030739
RS	34	1.570771	1.251182	15616.212401	0.026094	0.028477
RS	35	1.715035	1.251182	15078.619718	0.025195	0.027455
RS	36	1.871756	1.297531	13930.427070	0.023277	0.025334
RS	37	2.042009	1.297531	13235.207502	0.022115	0.024048
RS	38	2.226962	1.333805	12116.858854	0.020247	0.021996
RS	39	2.427886	1.333805	11286.997208	0.018860	0.020475
RS	40	2.646159	1.362474	10175.493964	0.017003	0.018447
RS	41	2.883279	1.362474	9255.669434	0.015466	0.016770
RS	42	3.140872	1.385165	8168.390232	0.013649	0.014797
RS	43	3.420709	1.385165	7221.393381	0.012067	0.013077
RS	44	3.724707	1.404097	6196.649632	0.010354	0.011225
RS	45	4.054955	1.404097	5296.371801	0.008850	0.009594
RS	46	4.413719	1.423557	4381.467872	0.007321	0.007945
RS	47	4.803460	1.423557	3600.803038	0.006017	0.006531
RS	48	5.226854	1.447498	2848.236522	0.004759	0.005176
RS	49	5.686806	1.447498	2238.433444	0.003740	0.004072
RS	50	6.186473	1.474324	1684.980637	0.002815	0.003075
RS	51	6.729285	1.474324	1258.121545	0.002102	0.002303
RS	52	7.318966	1.495315	899.267269	0.001503	0.001656
RS	53	7.959563	1.495315	631.604430	0.001055	0.001170
RS	54	8.655474	1.494704	427.359373	0.000714	0.000798
RS	55	9.411473	1.494704	277.433447	0.000464	0.000523
RS	56	10.232750	1.494704	172.279636	0.000288	0.000328
RS	57	11.124941	1.494704	101.943006	0.000170	0.000196
RS	58	12.094169	1.441799	58.669991	0.000098	0.000114
RS	59	13.147086	1.441799	30.302442	0.000051	0.000060
RS	60	14.290918	1.441799	14.679472	0.000025	0.000029
RS	61	15.533515	1.441799	6.633214	0.000011	0.000013
RS	62	16.883405	1.441799	2.779227	0.000005	0.000006
RS	63	18.349853	1.441799	1.619547	0.000003	0.000003
PA	4+25*2+4+6 0.157694493 0.031851210 18.349853253 0.220959595 0.383530083 0.818342191 1.568073066 2.118288854 2.258198575 2.237290960 2.071268965 1.758097354 1.444896603 1.227404780 1.112193715 1.074796568 1.089267546 1.135103579 1.194419204 1.251181879 1.297531159 1.333805142 1.362473552 1.385164712 1.404096768 1.423557330 1.447498268 1.474323784 1.495314917 1.494703710 1.441798744
//
IT	3249
RD	20
LK	-6756349.412113
QD	-1353.779923 -> -1351.753555
RI	0.0192789258
TR	0.157505	0.031867
MT	18.378973
MM	C_pi: 1.097781, n_recomb: 599747.025023
RS	0	0.000000	0.221873	22506.893980	0.037527	0.035212
RS	1	0.008637	0.221873	23481.454136	0.039152	0.025131
RS	2	0.018021	0.221873	24412.784676	0.040705	0.024313
RS	3	0.028214	0.221873	25284.921429	0.042159	0.026727
RS	4	0.039289	0.382227	15310.987461	0.025529	0.017373
RS	5	0.051320	0.382227	16099.491976	0.026844	0.019336
RS	6	0.064390	0.817270	7973.110679	0.013294	0.010048
RS	7	0.078588	0.817270	8508.226968	0.014186	0.011291
RS	8	0.094014	1.572643	4734.214657	0.007894	0.006639
RS	9	0.110771	1.572643	5087.688490	0.008483	0.007460
RS	10	0.128976	2.121141	4056.505187	0.006764	0.006236
RS	11	0.148753	2.121141	4365.656189	0.007279	0.007074
RS	12	0.170239	2.255115	4417.099248	0.007365	0.007473
RS	13	0.193580	2.255115	4748.923862	0.007918	0.008319
RS	14	0.218938	2.238699	5138.261437	0.008567	0.009232
RS	15	0.246486	2.238699	5513.391950	0.009193	0.010040
RS	16	0.276413	2.080237	6356.241790	0.010598	0.011688
RS	17	0.308925	2.080237	6797.246244	0.011334	0.012537
RS	18	0.344245	1.767259	8530.605010	0.014224	0.015802
RS	19	0.382615	1.767259	9065.650121	0.015116	0.016857
RS	20	0.424300	1.450067	11686.726338	0.019486	0.021776
RS	21	0.469586	1.450067	12298.458132	0.020506	0.022987
RS	22	0.518783	1.229243	15175.280762	0.025303	0.028364
RS	23	0.572229	1.229243	15769.060908	0.026293	0.029495
RS	24	0.630292	1.112406	17989.602682	0.029995	0.033587
RS	25	0.693369	1.112406	18440.445731	0.030747	0.034373
RS	26	0.761895	1.074645	19446.252540	0.032424	0.036146
RS	27	0.836340	1.074645	19677.772268	0.032810	0.036466
RS	28	0.917214	1.089476	19531.634834	0.032566	0.036087
RS	29	1.005074	1.089476	19535.585674	0.032573	0.035973
RS	30	1.100523	1.136017	18641.541682	0.031082	0.034234
RS	31	1.204216	1.136017	18444.552799	0.030754	0.033766
RS	32	1.316865	1.196025	17240.403175	0.028746	0.031488
RS	33	1.439244	1.196025	16868.098504	0.028125	0.030733
RS	34	1.572193	1.253101	15652.554179	0.026099	0.028468
RS	35	1.716626	1.253101	15114.787708	0.025202	0.027450
RS	36	1.873533	1.299363	13966.429809	0.023287	0.025334
RS	37	2.043994	1.299363	13270.135540	0.022126	0.024051
RS	38	2.229177	1.335456	12151.430812	0.020261	0.022003
RS	39	2.430355	1.335456	11319.472784	0.018874	0.020483
RS	40	2.648910	1.364132	10205.169427	0.017016	0.018455
RS	41	2.886342	1.364132	9282.766244	0.015478	0.016778
RS	42	3.144282	1.387144	8190.785092	0.013657	0.014800
RS	43	3.424500	1.387144	7241.504144	0.012074	0.013081
RS	44	3.728923	1.406780	6211.494284	0.010357	0.011224
RS	45	4.059639	1.406780	5309.865952	0.008854	0.009595
RS	46	4.418919	1.427462	4390.146081	0.007320	0.007940
RS	47	4.809233	1.427462	3609.358250	0.006018	0.006530
RS	48	5.233258	1.453222	2853.262582	0.004757	0.005171
RS	49	5.693909	1.453222	2244.256260	0.003742	0.004072
RS	50	6.194347	1.482226	1688.908742	0.002816	0.003074
RS	51	6.738009	1.482226	1262.918303	0.002106	0.002305
RS	52	7.328629	1.505126	903.259276	0.001506	0.001658
RS	53	7.970263	1.505126	635.817720	0.001060	0.001174
RS	54	8.667317	1.505356	431.055908	0.000719	0.000802
RS	55	9.424578	1.505356	280.640040	0.000468	0.000527
RS	56	10.247245	1.505356	174.813597	0.000291	0.000332
RS	57	11.140969	1.505356	103.790378	0.000173	0.000199
RS	58	12.111887	1.450707	59.991723	0.000100	0.000116
RS	59	13.166665	1.450707	31.089064	0.000052	0.000061
RS	60	14.312549	1.450707	15.115046	0.000025	0.000030
RS	61	15.557406	1.450707	6.856701	0.000011	0.000014
RS	62	16.909785	1.450707	2.884963	0.000005	0.000006
RS	63	18.378973	1.450707	1.692897	0.000003	0.000003
PA	4+25*2+4+6 0.157504712 0.031866762 18.378972893 0.221872870 0.382226870 0.817269877 1.572643103 2.121141316 2.255114640 2.238699167 2.080236899 1.767258582 1.450066712 1.229242535 1.112405849 1.074644867 1.089476347 1.136017225 1.196025316 1.253100577 1.299362543 1.335456218 1.364131531 1.387143564 1.406780226 1.427461816 1.453221580 1.482225643 1.505126096 1.505356176 1.450707496
//
IT	4082
RD	21
LK	-6756345.454128
QD	-1349.172129 -> -1347.342749
RI	0.0191645393
TR	0.157327	0.031882
MT	18.405983
MM	C_pi: 1.099501, n_recomb: 600958.911764
RS	0	0.000000	0.222688	22477.052447	0.037402	0.035199
RS	1	0.008640	0.222688	23454.062844	0.039028	0.025112
RS	2	0.018026	0.222688	24388.460811	0.040583	0.024271
RS	3	0.028223	0.222688	25264.324597	0.042040	0.026655
RS	4	0.039302	0.381122	15400.059977	0.025626	0.017444
RS	5	0.051337	0.381122	16191.778552	0.026943	0.019407
RS	6	0.064412	0.816550	8002.330587	0.013316	0.010063
RS	7	0.078617	0.816550	8539.402894	0.014210	0.011308
RS	8	0.094050	1.577472	4732.962761	0.007876	0.006623
RS	9	0.110815	1.577472	5086.607899	0.008464	0.007443
RS	10	0.129029	2.123803	4063.166763	0.006761	0.006232
RS	11	0.148817	2.123803	4372.958851	0.007277	0.007071
RS	12	0.170314	2.251360	4437.498277	0.007384	0.007492
RS	13	0.193669	2.251360	4770.851968	0.007939	0.008340
RS	14	0.219041	2.239122	5152.461728	0.008574	0.009239
RS	15	0.246606	2.239122	5528.728766	0.009200	0.010050
RS	16	0.276552	2.088289	6350.833878	0.010568	0.011657
RS	17	0.309086	2.088289	6791.977292	0.011302	0.012505
RS	18	0.344430	1.775813	8516.581073	0.014172	0.015747
RS	19	0.382828	1.775813	9051.803494	0.015062	0.016798
RS	20	0.424544	1.454930	11687.478497	0.019448	0.021734
RS	21	0.469863	1.454930	12300.578829	0.020468	0.022940
RS	22	0.519099	1.230978	15208.571392	0.025307	0.028361
RS	23	0.572588	1.230978	15804.466121	0.026299	0.029489
RS	24	0.630698	1.112624	18052.261957	0.030039	0.033620
RS	25	0.693829	1.112624	18504.404041	0.030791	0.034404
RS	26	0.762415	1.074545	19518.751139	0.032479	0.036187
RS	27	0.836926	1.074545	19750.200272	0.032864	0.036504
RS	28	0.917875	1.089739	19596.173867	0.032608	0.036112
RS	29	1.005817	1.089739	19599.460143	0.032614	0.035997
RS	30	1.101358	1.136960	18691.239622	0.031102	0.034237
RS	31	1.205153	1.136960	18493.901729	0.030774	0.033770
RS	32	1.317916	1.197613	17278.481095	0.028752	0.031478
RS	33	1.440422	1.197613	16906.303445	0.028132	0.030726
RS	34	1.573512	1.254945	15686.751416	0.026103	0.028460
RS	35	1.718100	1.254945	15148.904501	0.025208	0.027445
RS	36	1.875181	1.301060	14001.130886	0.023298	0.025335
RS	37	2.045834	1.301060	13303.777416	0.022138	0.024054
RS	38	2.231230	1.336918	12185.227494	0.020276	0.022012
RS	39	2.432644	1.336918	11351.116541	0.018888	0.020492
RS	40	2.651460	1.365550	10234.308641	0.017030	0.018464
RS	41	2.889182	1.365550	9309.222669	0.015491	0.016786
RS	42	3.147442	1.388834	8212.706354	0.013666	0.014805
RS	43	3.428016	1.388834	7261.017245	0.012082	0.013086
RS	44	3.732830	1.409135	6225.799532	0.010360	0.011224
RS	45	4.063980	1.409135	5322.719790	0.008857	0.009596
RS	46	4.423741	1.431013	4398.191180	0.007319	0.007936
RS	47	4.814585	1.431013	3617.239448	0.006019	0.006529
RS	48	5.239197	1.458579	2857.641683	0.004755	0.005166
RS	49	5.700494	1.458579	2249.454819	0.003743	0.004071
RS	50	6.201647	1.489768	1692.269822	0.002816	0.003072
RS	51	6.746099	1.489768	1267.217990	0.002109	0.002307
RS	52	7.337590	1.514594	906.834057	0.001509	0.001660
RS	53	7.980186	1.514594	639.701806	0.001064	0.001178
RS	54	8.678300	1.515700	434.499348	0.000723	0.000806
RS	55	9.436730	1.515700	283.673314	0.000472	0.000531
RS	56	10.260688	1.515700	177.237161	0.000295	0.000335
RS	57	11.155834	1.515700	105.572931	0.000176	0.000202
RS	58	12.128319	1.459344	61.278588	0.000102	0.000118
RS	59	13.184825	1.459344	31.859721	0.000053	0.000062
RS	60	14.332611	1.459344	15.544351	0.000026	0.000031
RS	61	15.579564	1.459344	7.078279	0.000012	0.000014
RS	62	16.934252	1.459344	2.990419	0.000005	0.000006
RS	63	18.405983	1.459344	1.766757	0.000003	0.000004
PA	4+25*2+4+6 0.157327259 0.031882322 18.405982854 0.222687932 0.381122375 0.816550288 1.577471675 2.123803171 2.251359614 2.239121895 2.088289422 1.775812775 1.454930341 1.230977828 1.112624389 1.074545455 1.089739215 1.136959775 1.197613057 1.254944539 1.301060204 1.336917663 1.365549877 1.388834209 1.409135422 1.431012855 1.458579470 1.489767695 1.514593995 1.515699815 1.459344097
//
IT	3359
RD	22
LK	-6756341.875862
QD	-1344.801917 -> -1343.139720
RI	0.0190611436
TR	0.157160	0.031898
MT	18.431277
MM	C_pi: 1.101105, n_recomb: 602103.243034
RS	0	0.000000	0.223413	22453.459032	0.037292	0.035187
RS	1	0.008642	0.223413	23432.760902	0.038918	0.025095
RS	2	0.018031	0.223413	24369.989058	0.040475	0.024234
RS	3	0.028232	0.223413	25249.256908	0.041935	0.026592
RS	4	0.039314	0.380178	15480.083739	0.025710	0.017507
RS	5	0.051354	0.380178	16274.742002	0.027030	0.019469
RS	6	0.064434	0.816119	8027.363430	0.013332	0.010074
RS	7	0.078644	0.816119	8566.156789	0.014227	0.011321
RS	8	0.094083	1.582513	4730.295885	0.007856	0.006605
RS	9	0.110856	1.582513	5084.007135	0.008444	0.007425
RS	10	0.129079	2.126342	4069.369856	0.006759	0.006229
RS	11	0.148876	2.126342	4379.760784	0.007274	0.007068
RS	12	0.170385	2.247088	4458.229698	0.007404	0.007511
RS	13	0.193752	2.247088	4793.119722	0.007961	0.008363
RS	14	0.219138	2.238743	5167.582770	0.008583	0.009249
RS	15	0.246719	2.238743	5545.023061	0.009209	0.010061
RS	16	0.276683	2.095549	6346.660572	0.010541	0.011629
RS	17	0.309237	2.095549	6787.978011	0.011274	0.012476
RS	18	0.344604	1.783842	8503.455468	0.014123	0.015695
RS	19	0.383027	1.783842	9038.836106	0.015012	0.016742
RS	20	0.424771	1.459521	11687.857412	0.019412	0.021693
RS	21	0.470123	1.459521	12302.226240	0.020432	0.022895
RS	22	0.519394	1.232621	15239.427988	0.025310	0.028358
RS	23	0.572923	1.232621	15837.303393	0.026303	0.029483
RS	24	0.631078	1.112848	18110.628769	0.030079	0.033651
RS	25	0.694260	1.112848	18563.997525	0.030832	0.034432
RS	26	0.762901	1.074491	19586.029472	0.032529	0.036224
RS	27	0.837474	1.074491	19817.450798	0.032914	0.036539
RS	28	0.918493	1.090049	19655.628377	0.032645	0.036133
RS	29	1.006513	1.090049	19658.385899	0.032650	0.036018
RS	30	1.102140	1.137927	18736.694443	0.031119	0.034237
RS	31	1.206031	1.137927	18539.174395	0.030791	0.033772
RS	32	1.318900	1.199188	17313.385193	0.028755	0.031466
RS	33	1.441524	1.199188	16941.478979	0.028137	0.030718
RS	34	1.574746	1.256730	15718.743897	0.026106	0.028452
RS	35	1.719481	1.256730	15180.911606	0.025213	0.027441
RS	36	1.876723	1.302652	14034.365845	0.023309	0.025338
RS	37	2.047556	1.302652	13335.990086	0.022149	0.024059
RS	38	2.233151	1.338227	12218.057410	0.020292	0.022022
RS	39	2.434787	1.338227	11381.772751	0.018903	0.020503
RS	40	2.653848	1.366770	10262.770339	0.017045	0.018475
RS	41	2.891840	1.366770	9334.934013	0.015504	0.016796
RS	42	3.150401	1.390287	8234.041762	0.013675	0.014812
RS	43	3.431306	1.390287	7279.862347	0.012091	0.013092
RS	44	3.736488	1.411215	6239.525395	0.010363	0.011224
RS	45	4.068045	1.411215	5334.924372	0.008860	0.009597
RS	46	4.428255	1.434261	4405.625312	0.007317	0.007932
RS	47	4.819595	1.434261	3624.482297	0.006020	0.006527
RS	48	5.244756	1.463622	2861.418679	0.004752	0.005161
RS	49	5.706660	1.463622	2254.075856	0.003744	0.004070
RS	50	6.208482	1.496998	1695.111122	0.002815	0.003070
RS	51	6.753673	1.496998	1271.061584	0.002111	0.002308
RS	52	7.345980	1.523774	910.022140	0.001511	0.001661
RS	53	7.989476	1.523774	643.281646	0.001068	0.001181
RS	54	8.688583	1.525780	437.710981	0.000727	0.000810
RS	55	9.448109	1.525780	286.547289	0.000476	0.000535
RS	56	10.273274	1.525780	179.558972	0.000298	0.000338
RS	57	11.169752	1.525780	107.295623	0.000178	0.000204
RS	58	12.143705	1.467763	62.532888	0.000104	0.000120
RS	59	13.201829	1.467763	32.615696	0.000054	0.000063
RS	60	14.351398	1.467763	15.968056	0.000027	0.000031
RS	61	15.600315	1.467763	7.298277	0.000012	0.000014
RS	62	16.957165	1.467763	3.095748	0.000005	0.000006
RS	63	18.431277	1.467763	1.841234	0.000003	0.000004
PA	4+25*2+4+6 0.157160135 0.031897571 18.431277178 0.223412651 0.380178270 0.816118875 1.582512900 2.126342031 2.247088030 2.238742863 2.095548614 1.783841881 1.459521330 1.232621067 1.112848277 1.074490887 1.090048913 1.137926961 1.199188058 1.256730177 1.302652135 1.338227071 1.366770449 1.390287180 1.411215040 1.434260889 1.463621880 1.496997908 1.523773886 1.525780439 1.467762813
//
IT	3617
RD	23
LK	-6756338.619821
QD	-1340.653206 -> -1339.134665
RI	0.0189664848
TR	0.157003	0.031913
MT	18.454936
MM	C_pi: 1.102602, n_recomb: 603185.326167
RS	0	0.000000	0.224060	22434.927157	0.037194	0.035175
RS	1	0.008644	0.224060	23416.377790	0.038821	0.025080
RS	2	0.018036	0.224060	24356.227949	0.040379	0.024202
RS	3	0.028240	0.224060	25238.620267	0.041842	0.026539
RS	4	0.039325	0.379369	15552.225579	0.025783	0.017563
RS	5	0.051369	0.379369	16349.582505	0.027105	0.019525
RS	6	0.064454	0.815927	8048.791009	0.013344	0.010083
RS	7	0.078670	0.815927	8589.101181	0.014240	0.011332
RS	8	0.094115	1.587754	4726.335617	0.007836	0.006588
RS	9	0.110895	1.587754	5080.016361	0.008422	0.007406
RS	10	0.129125	2.128810	4075.078054	0.006756	0.006226
RS	11	0.148932	2.128810	4386.024026	0.007271	0.007065
RS	12	0.170450	2.242414	4479.150909	0.007426	0.007532
RS	13	0.193829	2.242414	4815.576351	0.007984	0.008387
RS	14	0.219229	2.237684	5183.445510	0.008593	0.009260
RS	15	0.246824	2.237684	5562.086574	0.009221	0.010075
RS	16	0.276805	2.102122	6343.496162	0.010517	0.011604
RS	17	0.309378	2.102122	6785.013976	0.011249	0.012450
RS	18	0.344766	1.791382	8491.202588	0.014077	0.015646
RS	19	0.383213	1.791382	9026.727092	0.014965	0.016690
RS	20	0.424984	1.463863	11687.924792	0.019377	0.021654
RS	21	0.470365	1.463863	12303.472543	0.020397	0.022853
RS	22	0.519670	1.234170	15268.215604	0.025313	0.028355
RS	23	0.573237	1.234170	15867.949978	0.026307	0.029477
RS	24	0.631434	1.113063	18165.323001	0.030116	0.033680
RS	25	0.694662	1.113063	18619.845867	0.030869	0.034458
RS	26	0.763355	1.074466	19648.721685	0.032575	0.036258
RS	27	0.837987	1.074466	19880.145056	0.032959	0.036571
RS	28	0.919070	1.090389	19710.623879	0.032678	0.036152
RS	29	1.007163	1.090389	19712.961635	0.032681	0.036036
RS	30	1.102870	1.138905	18778.407825	0.031132	0.034236
RS	31	1.206851	1.138905	18580.841774	0.030805	0.033773
RS	32	1.319820	1.200742	17345.443810	0.028756	0.031455
RS	33	1.442555	1.200742	16973.929388	0.028140	0.030710
RS	34	1.575899	1.258458	15748.698622	0.026109	0.028444
RS	35	1.720771	1.258458	15210.965114	0.025218	0.027436
RS	36	1.878165	1.304145	14066.203860	0.023320	0.025341
RS	37	2.049165	1.304145	13366.843601	0.022160	0.024063
RS	38	2.234948	1.339399	12249.931414	0.020309	0.022033
RS	39	2.436790	1.339399	11411.464461	0.018919	0.020513
RS	40	2.656079	1.367815	10290.542802	0.017060	0.018486
RS	41	2.894326	1.367815	9359.909594	0.015517	0.016807
RS	42	3.153167	1.391524	8254.818576	0.013685	0.014818
RS	43	3.434383	1.391524	7298.081433	0.012099	0.013098
RS	44	3.739909	1.413044	6252.712976	0.010366	0.011225
RS	45	4.071845	1.413044	5346.532839	0.008864	0.009598
RS	46	4.432476	1.437230	4412.510202	0.007315	0.007928
RS	47	4.824280	1.437230	3631.151495	0.006020	0.006525
RS	48	5.249954	1.468369	2864.664173	0.004749	0.005156
RS	49	5.712425	1.468369	2258.182705	0.003744	0.004068
RS	50	6.214874	1.503938	1697.486046	0.002814	0.003067
RS	51	6.760756	1.503938	1274.493909	0.002113	0.002309
RS	52	7.353826	1.532679	912.863577	0.001513	0.001663
RS	53	7.998163	1.532679	646.585960	0.001072	0.001184
RS	54	8.698200	1.535615	440.709564	0.000731	0.000813
RS	55	9.458750	1.535615	289.274282	0.000480	0.000538
RS	56	10.285046	1.535615	181.786616	0.000301	0.000341
RS	57	11.182769	1.535615	108.962818	0.000181	0.000207
RS	58	12.158096	1.475942	63.758048	0.000106	0.000122
RS	59	13.217733	1.475942	33.358077	0.000055	0.000065
RS	60	14.368969	1.475942	16.386322	0.000027	0.000032
RS	61	15.619723	1.475942	7.516585	0.000012	0.000015
RS	62	16.978596	1.475942	3.200821	0.000005	0.000006
RS	63	18.454936	1.475942	1.916179	0.000003	0.000004
PA	4+25*2+4+6 0.157002930 0.031912507 18.454936407 0.224060362 0.379369385 0.815926632 1.587754358 2.128809909 2.242414169 2.237683887 2.102121585 1.791381618 1.463862691 1.234170401 1.113062659 1.074466293 1.090388847 1.138904737 1.200742258 1.258457531 1.304145387 1.339398653 1.367814515 1.391524228 1.413044036 1.437230422 1.468369059 1.503937707 1.532678997 1.535615444 1.475941568
//
IT	3120
RD	24
LK	-6756335.642746
QD	-1336.707066 -> -1335.313201
RI	0.0188799404
TR	0.156854	0.031927
MT	18.477324
MM	C_pi: 1.104010, n_recomb: 604209.093270
RS	0	0.000000	0.224642	22420.530765	0.037107	0.035165
RS	1	0.008646	0.224642	23404.005044	0.038735	0.025066
RS	2	0.018041	0.224642	24346.296837	0.040294	0.024174
RS	3	0.028247	0.224642	25231.572979	0.041760	0.026492
RS	4	0.039336	0.378667	15617.825791	0.025848	0.017613
RS	5	0.051383	0.378667	16417.676785	0.027172	0.019575
RS	6	0.064473	0.815917	8067.271953	0.013352	0.010089
RS	7	0.078694	0.815917	8608.930144	0.014248	0.011340
RS	8	0.094144	1.593145	4721.310275	0.007814	0.006570
RS	9	0.110931	1.593145	5074.880076	0.008399	0.007386
RS	10	0.129169	2.131225	4080.312782	0.006753	0.006223
RS	11	0.148984	2.131225	4391.773007	0.007269	0.007062
RS	12	0.170512	2.237466	4500.080750	0.007448	0.007553
RS	13	0.193902	2.237466	4838.030868	0.008007	0.008411
RS	14	0.219314	2.236100	5199.785629	0.008606	0.009273
RS	15	0.246924	2.236100	5579.641499	0.009235	0.010090
RS	16	0.276920	2.108116	6341.117727	0.010495	0.011581
RS	17	0.309511	2.108116	6782.854298	0.011226	0.012426
RS	18	0.344919	1.798526	8479.526406	0.014034	0.015600
RS	19	0.383389	1.798526	9015.174957	0.014921	0.016641
RS	20	0.425185	1.467988	11687.675427	0.019344	0.021616
RS	21	0.470595	1.467988	12304.321962	0.020364	0.022812
RS	22	0.519931	1.235637	15295.167934	0.025314	0.028351
RS	23	0.573533	1.235637	15896.651998	0.026310	0.029471
RS	24	0.631770	1.113274	18216.665616	0.030150	0.033706
RS	25	0.695042	1.113274	18672.278299	0.030904	0.034482
RS	26	0.763785	1.074466	19707.378810	0.032617	0.036290
RS	27	0.838472	1.074466	19938.823519	0.033000	0.036601
RS	28	0.919617	1.090757	19761.622398	0.032707	0.036168
RS	29	1.007778	1.090757	19763.632451	0.032710	0.036052
RS	30	1.103561	1.139894	18816.742665	0.031143	0.034233
RS	31	1.207627	1.139894	18619.246980	0.030816	0.033772
RS	32	1.320690	1.202281	17374.904271	0.028756	0.031442
RS	33	1.443530	1.202281	17003.884800	0.028142	0.030701
RS	34	1.576990	1.260140	15776.727534	0.026111	0.028436
RS	35	1.721991	1.260140	15239.170592	0.025222	0.027432
RS	36	1.879529	1.305563	14096.646469	0.023331	0.025345
RS	37	2.050688	1.305563	13396.348221	0.022172	0.024069
RS	38	2.236646	1.340463	12280.813938	0.020325	0.022045
RS	39	2.438684	1.340463	11440.173873	0.018934	0.020525
RS	40	2.658190	1.368717	10317.596555	0.017076	0.018499
RS	41	2.896676	1.368717	9384.140584	0.015531	0.016817
RS	42	3.155783	1.392586	8275.020584	0.013696	0.014826
RS	43	3.437293	1.392586	7315.680354	0.012108	0.013104
RS	44	3.743144	1.414667	6265.373842	0.010370	0.011226
RS	45	4.075440	1.414667	5357.574211	0.008867	0.009599
RS	46	4.436468	1.439966	4418.886321	0.007314	0.007924
RS	47	4.828712	1.439966	3637.295022	0.006020	0.006524
RS	48	5.254872	1.472867	2867.427676	0.004746	0.005151
RS	49	5.717879	1.472867	2261.824740	0.003743	0.004067
RS	50	6.220920	1.510629	1699.445326	0.002813	0.003065
RS	51	6.767456	1.510629	1277.557330	0.002114	0.002310
RS	52	7.361248	1.541347	915.394367	0.001515	0.001664
RS	53	8.006382	1.541347	649.641019	0.001075	0.001187
RS	54	8.707298	1.545240	443.513872	0.000734	0.000816
RS	55	9.468818	1.545240	291.866168	0.000483	0.000542
RS	56	10.296183	1.545240	183.927081	0.000304	0.000345
RS	57	11.195085	1.545240	110.578293	0.000183	0.000209
RS	58	12.171711	1.483965	64.954406	0.000108	0.000124
RS	59	13.232780	1.483965	34.087716	0.000056	0.000066
RS	60	14.385595	1.483965	16.799925	0.000028	0.000033
RS	61	15.638087	1.483965	7.733737	0.000013	0.000015
RS	62	16.998875	1.483965	3.305949	0.000005	0.000007
RS	63	18.477324	1.483965	1.991865	0.000003	0.000004
PA	4+25*2+4+6 0.156853799 0.031926856 18.477323605 0.224642214 0.378667141 0.815916906 1.593144912 2.131224822 2.237465604 2.236100443 2.108115755 1.798526124 1.467988013 1.235636939 1.113274428 1.074466293 1.090756963 1.139894214 1.202281295 1.260140153 1.305563239 1.340462686 1.368717194 1.392585876 1.414666527 1.439966239 1.472866970 1.510628562 1.541346740 1.545239987 1.483964615
//
IT	3259
RD	25
LK	-6756332.906591
QD	-1332.952331 -> -1331.667818
RI	0.0187994477
TR	0.156714	0.031941
MT	18.498187
MM	C_pi: 1.105328, n_recomb: 605180.697906
RS	0	0.000000	0.225168	22409.385683	0.037029	0.035154
RS	1	0.008648	0.225168	23394.766072	0.038657	0.025054
RS	2	0.018045	0.225168	24339.336614	0.040218	0.024150
RS	3	0.028254	0.225168	25227.284495	0.041686	0.026451
RS	4	0.039346	0.378056	15677.653322	0.025906	0.017657
RS	5	0.051397	0.378056	16479.814303	0.027231	0.019621
RS	6	0.064490	0.816054	8083.248094	0.013357	0.010094
RS	7	0.078716	0.816054	8626.107247	0.014254	0.011346
RS	8	0.094172	1.598676	4715.307894	0.007792	0.006552
RS	9	0.110965	1.598676	5068.691528	0.008376	0.007366
RS	10	0.129210	2.133623	4085.048737	0.006750	0.006221
RS	11	0.149033	2.133623	4396.980451	0.007266	0.007059
RS	12	0.170570	2.232293	4520.970862	0.007470	0.007575
RS	13	0.193970	2.232293	4860.431523	0.008031	0.008436
RS	14	0.219394	2.234064	5216.504310	0.008620	0.009287
RS	15	0.247017	2.234064	5597.583065	0.009249	0.010107
RS	16	0.277028	2.113596	6339.391878	0.010475	0.011560
RS	17	0.309635	2.113596	6781.359537	0.011206	0.012404
RS	18	0.345062	1.805291	8468.439556	0.013993	0.015556
RS	19	0.383552	1.805291	9004.195642	0.014879	0.016594
RS	20	0.425372	1.471905	11687.190679	0.019312	0.021580
RS	21	0.470808	1.471905	12304.863197	0.020333	0.022773
RS	22	0.520174	1.237018	15320.518846	0.025316	0.028347
RS	23	0.573809	1.237018	15923.652725	0.026312	0.029466
RS	24	0.632083	1.113466	18265.174149	0.030181	0.033731
RS	25	0.695396	1.113466	18721.812429	0.030936	0.034506
RS	26	0.764185	1.074472	19762.545034	0.032656	0.036319
RS	27	0.838924	1.074472	19994.020888	0.033038	0.036629
RS	28	0.920126	1.091131	19809.204158	0.032733	0.036182
RS	29	1.008350	1.091131	19810.955812	0.032736	0.036066
RS	30	1.104205	1.140874	18852.175470	0.031151	0.034229
RS	31	1.208349	1.140874	18654.841410	0.030825	0.033770
RS	32	1.321500	1.203788	17402.102944	0.028755	0.031430
RS	33	1.444437	1.203788	17031.662249	0.028143	0.030692
RS	34	1.578007	1.261762	15803.094353	0.026113	0.028429
RS	35	1.723127	1.261762	15265.774232	0.025225	0.027427
RS	36	1.880799	1.306893	14125.873467	0.023342	0.025349
RS	37	2.052106	1.306893	13424.673119	0.022183	0.024074
RS	38	2.238229	1.341411	12310.816485	0.020342	0.022057
RS	39	2.440448	1.341411	11468.011029	0.018950	0.020536
RS	40	2.660157	1.369474	10344.011694	0.017092	0.018512
RS	41	2.898866	1.369474	9407.711293	0.015545	0.016829
RS	42	3.158220	1.393469	8294.727882	0.013706	0.014834
RS	43	3.440004	1.393469	7332.742417	0.012117	0.013111
RS	44	3.746158	1.416078	6277.598028	0.010373	0.011227
RS	45	4.078789	1.416078	5368.135517	0.008870	0.009601
RS	46	4.440187	1.442463	4424.836196	0.007312	0.007920
RS	47	4.832841	1.442463	3642.989226	0.006020	0.006522
RS	48	5.259453	1.477110	2869.777138	0.004742	0.005146
RS	49	5.722960	1.477110	2265.062096	0.003743	0.004065
RS	50	6.226553	1.517059	1701.044869	0.002811	0.003061
RS	51	6.773699	1.517059	1280.296410	0.002116	0.002310
RS	52	7.368164	1.549768	917.647325	0.001516	0.001664
RS	53	8.014041	1.549768	652.471682	0.001078	0.001189
RS	54	8.715776	1.554639	446.143309	0.000737	0.000819
RS	55	9.478199	1.554639	294.335565	0.000486	0.000545
RS	56	10.306561	1.554639	185.988110	0.000307	0.000347
RS	57	11.206562	1.554639	112.146513	0.000185	0.000212
RS	58	12.184399	1.491786	66.125269	0.000109	0.000126
RS	59	13.246803	1.491786	34.805773	0.000058	0.000067
RS	60	14.401088	1.491786	17.209135	0.000028	0.000033
RS	61	15.655200	1.491786	7.949713	0.000013	0.000016
RS	62	17.017773	1.491786	3.411060	0.000006	0.000007
RS	63	18.498187	1.491786	2.068196	0.000003	0.000004
PA	4+25*2+4+6 0.156713972 0.031940969 18.498187283 0.225168484 0.378056298 0.816053854 1.598676074 2.133623165 2.232293240 2.234063894 2.113596258 1.805290905 1.471905164 1.237018018 1.113465534 1.074472442 1.091130924 1.140874496 1.203788194 1.261761933 1.306892987 1.341411232 1.369474274 1.393469045 1.416077718 1.442462823 1.477109671 1.517058892 1.549768042 1.554638963 1.491786442
//
