# Supplementary material for: Introgression and disruption of migration routes have shaped the genetic integrity of wildebeest populations
Source: Nat Commun. 2024 Apr 12;15:2921. doi: 10.1038/s41467-024-47015-y (PMC11014984; doi:10.1038/s41467-024-47015-y)
Supplement: Supplementary file 10 — Source Data [file 41467_2024_47015_MOESM10_ESM.zip › source_data/Fig2a.psmc/CTauKeS__701.psmc]

CC
CC	Brief Description of the file format:
CC	  CC  comments
CC	  MM  useful-messages
CC	  RD  round-of-iterations
CC	  LL  \log[P(sequence)]
CC	  QD  Q-before-opt Q-after-opt
CC	  TR  \theta_0 \rho_0
CC	  RS  k t_k \lambda_k \pi_k \sum_{l\not=k}A_{kl} A_{kk}
CC	  DC  begin end best-k t_k+\Delta_k max-prob
CC
MM	Version: 0.6.5-r67
MM	pattern:4+25*2+4+6, n:63, n_free_lambdas:28
MM	n_iterations:25, skip:1, max_t:15, theta/rho:5
MM	is_decoding:0
MM	n_seqs:28, sum_L:17439680, sum_n:2476580
RD	0
LK	0.000000
QD	0.000000 -> 0.000000
RI	inf
TR	0.153161	0.030632
MT	15.000000
MM	C_pi: 1.000000, n_recomb: 526156.750551
RS	0	0.000000	1.000000	4278.372416	0.008131	0.000000
RS	1	0.008290	1.000000	4593.817948	0.008731	0.000000
RS	2	0.017266	1.000000	4929.046924	0.009368	0.000000
RS	3	0.026987	1.000000	5284.704842	0.010044	0.000000
RS	4	0.037514	1.000000	5661.345540	0.010760	0.000000
RS	5	0.048914	1.000000	6059.405073	0.011516	0.000000
RS	6	0.061258	1.000000	6479.171796	0.012314	0.000000
RS	7	0.074626	1.000000	6920.752369	0.013153	0.000000
RS	8	0.089102	1.000000	7384.033500	0.014034	0.000000
RS	9	0.104778	1.000000	7868.639311	0.014955	0.000000
RS	10	0.121753	1.000000	8373.884337	0.015915	0.000000
RS	11	0.140135	1.000000	8898.722315	0.016913	0.000000
RS	12	0.160042	1.000000	9441.691181	0.017945	0.000000
RS	13	0.181598	1.000000	10000.854898	0.019007	0.000000
RS	14	0.204942	1.000000	10573.743153	0.020096	0.000000
RS	15	0.230221	1.000000	11157.290325	0.021205	0.000000
RS	16	0.257595	1.000000	11747.775649	0.022328	0.000000
RS	17	0.287238	1.000000	12340.767075	0.023455	0.000000
RS	18	0.319339	1.000000	12931.071962	0.024576	0.000000
RS	19	0.354100	1.000000	13512.698489	0.025682	0.000000
RS	20	0.391744	1.000000	14078.832381	0.026758	0.000000
RS	21	0.432507	1.000000	14621.834337	0.027790	0.000000
RS	22	0.476650	1.000000	15133.264221	0.028762	0.000000
RS	23	0.524453	1.000000	15603.938631	0.029656	0.000000
RS	24	0.576218	1.000000	16024.028794	0.030455	0.000000
RS	25	0.632274	1.000000	16383.205657	0.031137	0.000000
RS	26	0.692977	1.000000	16670.838488	0.031684	0.000000
RS	27	0.758711	1.000000	16876.252006	0.032075	0.000000
RS	28	0.829896	1.000000	16989.044942	0.032289	0.000000
RS	29	0.906981	1.000000	16999.469728	0.032309	0.000000
RS	30	0.990456	1.000000	16898.868691	0.032118	0.000000
RS	31	1.080851	1.000000	16680.156582	0.031702	0.000000
RS	32	1.178739	1.000000	16338.332623	0.031052	0.000000
RS	33	1.284742	1.000000	15870.997745	0.030164	0.000000
RS	34	1.399532	1.000000	15278.844847	0.029039	0.000000
RS	35	1.523838	1.000000	14566.082504	0.027684	0.000000
RS	36	1.658449	1.000000	13740.746653	0.026115	0.000000
RS	37	1.804218	1.000000	12814.851749	0.024356	0.000000
RS	38	1.962071	1.000000	11804.334209	0.022435	0.000000
RS	39	2.133009	1.000000	10728.748099	0.020391	0.000000
RS	40	2.318118	1.000000	9610.687136	0.018266	0.000000
RS	41	2.518571	1.000000	8474.928661	0.016107	0.000000
RS	42	2.735641	1.000000	7347.323622	0.013964	0.000000
RS	43	2.970706	1.000000	6253.489695	0.011885	0.000000
RS	44	3.225257	1.000000	5217.398708	0.009916	0.000000
RS	45	3.500909	1.000000	4259.979174	0.008096	0.000000
RS	46	3.799411	1.000000	3397.873618	0.006458	0.000000
RS	47	4.122659	1.000000	2642.492354	0.005022	0.000000
RS	48	4.472702	1.000000	1999.485723	0.003800	0.000000
RS	49	4.851763	1.000000	1468.714355	0.002791	0.000000
RS	50	5.262247	1.000000	1044.735291	0.001986	0.000000
RS	51	5.706758	1.000000	717.749527	0.001364	0.000000
RS	52	6.188118	1.000000	474.887104	0.000903	0.000000
RS	53	6.709380	1.000000	301.654130	0.000573	0.000000
RS	54	7.273854	1.000000	183.345159	0.000348	0.000000
RS	55	7.885120	1.000000	106.240704	0.000202	0.000000
RS	56	8.547059	1.000000	58.460739	0.000111	0.000000
RS	57	9.263869	1.000000	30.418660	0.000058	0.000000
RS	58	10.040101	1.000000	14.897643	0.000028	0.000000
RS	59	10.880679	1.000000	6.833332	0.000013	0.000000
RS	60	11.790939	1.000000	2.919739	0.000006	0.000000
RS	61	12.776655	1.000000	1.155368	0.000002	0.000000
RS	62	13.844085	1.000000	0.420749	0.000001	0.000000
RS	63	15.000000	1.000000	0.197372	0.000000	0.000000
PA	4+25*2+4+6 0.153160899 0.030632180 15.000000000 1.000000000 1.000000000 1.000000000 1.000000000 1.000000000 1.000000000 1.000000000 1.000000000 1.000000000 1.000000000 1.000000000 1.000000000 1.000000000 1.000000000 1.000000000 1.000000000 1.000000000 1.000000000 1.000000000 1.000000000 1.000000000 1.000000000 1.000000000 1.000000000 1.000000000 1.000000000 1.000000000 1.000000000
//
IT	3898
RD	1
LK	-6006636.073153
QD	-13871.040176 -> -6019.434063
RI	0.0589226321
TR	0.150150	0.028680
MT	16.312408
MM	C_pi: 1.077406, n_recomb: 530691.134162
RS	0	0.000000	0.232605	18609.020859	0.035066	0.107039
RS	1	0.008433	0.232605	19432.774226	0.036618	0.056922
RS	2	0.017577	0.232605	20228.684857	0.038118	0.027894
RS	3	0.027492	0.232605	20984.850287	0.039542	0.017876
RS	4	0.038244	0.696804	7361.087687	0.013871	0.013111
RS	5	0.049902	0.696804	7845.262209	0.014783	0.010498
RS	6	0.062543	1.027369	5680.617686	0.010704	0.008958
RS	7	0.076250	1.027369	6075.859530	0.011449	0.008077
RS	8	0.091114	1.290263	5176.772088	0.009755	0.007549
RS	9	0.107230	1.290263	5542.069230	0.010443	0.007252
RS	10	0.124706	1.451538	5272.545663	0.009935	0.007162
RS	11	0.143655	1.451538	5641.523622	0.010631	0.007283
RS	12	0.164203	1.511297	5792.881169	0.010916	0.007614
RS	13	0.186483	1.511297	6187.688450	0.011660	0.008146
RS	14	0.210642	1.501201	6645.039117	0.012521	0.008863
RS	15	0.236839	1.501201	7078.337254	0.013338	0.009738
RS	16	0.265244	1.456367	7757.905984	0.014618	0.010759
RS	17	0.296045	1.456367	8232.545302	0.015513	0.011924
RS	18	0.329444	1.398708	9075.186942	0.017101	0.013234
RS	19	0.365659	1.398708	9583.720639	0.018059	0.014683
RS	20	0.404928	1.340256	10531.665415	0.019845	0.016252
RS	21	0.447508	1.340256	11054.947546	0.020831	0.017910
RS	22	0.493680	1.288677	12026.744611	0.022662	0.019613
RS	23	0.543745	1.288677	12532.937650	0.023616	0.021307
RS	24	0.598032	1.248072	13430.337702	0.025307	0.022940
RS	25	0.656897	1.248072	13876.713866	0.026148	0.024456
RS	26	0.720726	1.219313	14607.029505	0.027525	0.025809
RS	27	0.789938	1.219313	14944.664073	0.028161	0.026961
RS	28	0.864986	1.201004	15439.551231	0.029093	0.027885
RS	29	0.946363	1.201004	15619.379143	0.029432	0.028564
RS	30	1.034603	1.190630	15840.587515	0.029849	0.028988
RS	31	1.130284	1.190630	15819.453001	0.029809	0.029157
RS	32	1.234034	1.185434	15754.665814	0.029687	0.029074
RS	33	1.346533	1.185434	15501.074347	0.029209	0.028748
RS	34	1.468519	1.182922	15157.475803	0.028562	0.028188
RS	35	1.600792	1.182922	14657.368797	0.027619	0.027405
RS	36	1.744220	1.181200	14056.753055	0.026488	0.026411
RS	37	1.899743	1.181200	13319.558677	0.025099	0.025216
RS	38	2.068381	1.179106	12498.888826	0.023552	0.023836
RS	39	2.251241	1.179106	11562.848628	0.021788	0.022289
RS	40	2.449521	1.176109	10579.198247	0.019935	0.020598
RS	41	2.664522	1.176109	9513.085929	0.017926	0.018792
RS	42	2.897654	1.172132	8446.126974	0.015915	0.016902
RS	43	3.150446	1.172132	7343.768011	0.013838	0.014968
RS	44	3.424556	1.167410	6289.840079	0.011852	0.013031
RS	45	3.721782	1.167410	5255.293834	0.009903	0.011133
RS	46	4.044073	1.162334	4311.613632	0.008125	0.009317
RS	47	4.393543	1.162334	3436.621543	0.006476	0.007622
RS	48	4.772483	1.157330	2678.713304	0.005048	0.006084
RS	49	5.183379	1.157330	2019.599473	0.003806	0.004726
RS	50	5.628927	1.152729	1481.519623	0.002792	0.003566
RS	51	6.112047	1.152729	1046.165272	0.001971	0.002606
RS	52	6.635909	1.148672	714.490946	0.001346	0.001839
RS	53	7.203948	1.148672	467.121342	0.000880	0.001250
RS	54	7.819890	1.143990	293.547859	0.000553	0.000816
RS	55	8.487774	1.143990	175.190834	0.000330	0.000509
RS	56	9.211981	1.143990	99.433140	0.000187	0.000303
RS	57	9.997260	1.143990	53.445269	0.000101	0.000171
RS	58	10.848761	1.136874	27.190788	0.000051	0.000091
RS	59	11.772070	1.136874	12.857200	0.000024	0.000045
RS	60	12.773242	1.136874	5.670077	0.000011	0.000021
RS	61	13.858842	1.136874	2.318550	0.000004	0.000009
RS	62	15.035991	1.136874	0.873547	0.000002	0.000004
RS	63	16.312408	1.136874	0.430683	0.000001	0.000002
PA	4+25*2+4+6 0.150150432 0.028680217 16.312408447 0.232604980 0.696804047 1.027369499 1.290263176 1.451538086 1.511297226 1.501201153 1.456367493 1.398708344 1.340255737 1.288677216 1.248071671 1.219312668 1.201004028 1.190629959 1.185434341 1.182922363 1.181199908 1.179105759 1.176109314 1.172132492 1.167409897 1.162334442 1.157329559 1.152729034 1.148672104 1.143989921 1.136873662
//
IT	4033
RD	2
LK	-5995809.504355
QD	-4113.176058 -> -2897.620853
RI	0.0386531334
TR	0.146522	0.027616
MT	17.288173
MM	C_pi: 1.075524, n_recomb: 510414.920093
RS	0	0.000000	0.151099	27615.504683	0.054104	0.105559
RS	1	0.008532	0.151099	28262.179777	0.055371	0.057975
RS	2	0.017793	0.151099	28779.477199	0.056384	0.034054
RS	3	0.027844	0.151099	29147.363153	0.057105	0.028049
RS	4	0.038752	0.677303	6747.550508	0.013220	0.009077
RS	5	0.050591	0.677303	7192.263016	0.014091	0.009322
RS	6	0.063440	1.110616	4686.781105	0.009182	0.006592
RS	7	0.077385	1.110616	5021.529368	0.009838	0.006983
RS	8	0.092520	1.507407	3967.316954	0.007773	0.005906
RS	9	0.108947	1.507407	4258.188231	0.008343	0.006266
RS	10	0.126775	1.776163	3878.903798	0.007600	0.005925
RS	11	0.146125	1.776163	4163.481729	0.008157	0.006371
RS	12	0.167125	1.871074	4239.617312	0.008306	0.006666
RS	13	0.189918	1.871074	4544.779538	0.008904	0.007342
RS	14	0.214655	1.833634	4965.413590	0.009728	0.008196
RS	15	0.241502	1.833634	5309.490362	0.010402	0.009090
RS	16	0.270641	1.733604	5994.404165	0.011744	0.010369
RS	17	0.302266	1.733604	6386.208193	0.012512	0.011463
RS	18	0.336589	1.615133	7285.391876	0.014273	0.013176
RS	19	0.373840	1.615133	7723.281982	0.015131	0.014511
RS	20	0.414271	1.501474	8780.630904	0.017203	0.016615
RS	21	0.458150	1.501474	9249.687487	0.018122	0.018128
RS	22	0.505774	1.407234	10358.011364	0.020293	0.020418
RS	23	0.557462	1.407234	10827.515168	0.021213	0.021918
RS	24	0.613559	1.338973	11844.289235	0.023205	0.024056
RS	25	0.674443	1.338973	12270.493127	0.024040	0.025310
RS	26	0.740522	1.296370	13066.380482	0.025600	0.026977
RS	27	0.812239	1.296370	13400.377150	0.026254	0.027809
RS	28	0.890076	1.274933	13899.094692	0.027231	0.028827
RS	29	0.974553	1.274933	14095.377042	0.027616	0.029166
RS	30	1.066239	1.268618	14279.935725	0.027977	0.029514
RS	31	1.165748	1.268618	14302.056521	0.028020	0.029370
RS	32	1.273747	1.271435	14196.298325	0.027813	0.029131
RS	33	1.390961	1.271435	14019.556650	0.027467	0.028555
RS	34	1.518177	1.278177	13665.375179	0.026773	0.027845
RS	35	1.656247	1.278177	13278.439515	0.026015	0.026894
RS	36	1.806098	1.285014	12717.525850	0.024916	0.025811
RS	37	1.968734	1.285014	12125.255134	0.023756	0.024529
RS	38	2.145248	1.289664	11395.279497	0.022326	0.023142
RS	39	2.336822	1.289664	10623.033217	0.020813	0.021579
RS	40	2.544743	1.291162	9765.159278	0.019132	0.019952
RS	41	2.770404	1.291162	8862.399354	0.017363	0.018180
RS	42	3.015320	1.289492	7930.578323	0.015538	0.016400
RS	43	3.281133	1.289492	6970.158684	0.013656	0.014527
RS	44	3.569626	1.285282	6034.243807	0.011822	0.012708
RS	45	3.882735	1.285282	5104.021669	0.010000	0.010873
RS	46	4.222559	1.279458	4243.012931	0.008313	0.009159
RS	47	4.591380	1.279458	3428.696668	0.006717	0.007514
RS	48	4.991669	1.272982	2713.405075	0.005316	0.006043
RS	49	5.426113	1.272982	2076.940223	0.004069	0.004714
RS	50	5.897625	1.266598	1549.470680	0.003036	0.003587
RS	51	6.409369	1.266598	1112.336158	0.002179	0.002635
RS	52	6.964778	1.260634	773.741629	0.001516	0.001877
RS	53	7.567576	1.260634	514.934885	0.001009	0.001284
RS	54	8.221808	1.253159	330.173043	0.000647	0.000847
RS	55	8.931861	1.253159	200.759684	0.000393	0.000532
RS	56	9.702500	1.253159	116.196511	0.000228	0.000319
RS	57	10.538893	1.253159	63.749042	0.000125	0.000181
RS	58	11.446650	1.240758	33.218433	0.000065	0.000097
RS	59	12.431862	1.240758	16.017306	0.000031	0.000049
RS	60	13.501136	1.240758	7.208457	0.000014	0.000023
RS	61	14.661646	1.240758	3.010242	0.000006	0.000010
RS	62	15.921175	1.240758	1.159092	0.000002	0.000004
RS	63	17.288173	1.240758	0.590116	0.000001	0.000002
PA	4+25*2+4+6 0.146521747 0.027616405 17.288172908 0.151099315 0.677302922 1.110616159 1.507406666 1.776163473 1.871074478 1.833634052 1.733604487 1.615132934 1.501473557 1.407234300 1.338973146 1.296369736 1.274932867 1.268617666 1.271435128 1.278177094 1.285014124 1.289664353 1.291161706 1.289491507 1.285281917 1.279457892 1.272981834 1.266597849 1.260633910 1.253158579 1.240758129
//
IT	3876
RD	3
LK	-5994013.563407
QD	-2615.745035 -> -2295.717133
RI	0.0360496087
TR	0.143355	0.026915
MT	18.043291
MM	C_pi: 1.081178, n_recomb: 500206.642529
RS	0	0.000000	0.130092	31561.008930	0.063096	0.103509
RS	1	0.008606	0.130092	31996.688728	0.063967	0.058544
RS	2	0.017952	0.130092	32246.867756	0.064467	0.036593
RS	3	0.028103	0.130092	32290.688540	0.064555	0.032465
RS	4	0.039127	0.712662	6084.022083	0.012163	0.007667
RS	5	0.051100	0.712662	6493.922375	0.012982	0.008570
RS	6	0.064103	1.189333	4163.658956	0.008324	0.005827
RS	7	0.078225	1.189333	4467.201094	0.008931	0.006522
RS	8	0.093562	1.662001	3433.018193	0.006863	0.005334
RS	9	0.110220	1.662001	3690.544390	0.007378	0.005854
RS	10	0.128311	2.007612	3284.848507	0.006567	0.005412
RS	11	0.147958	2.007612	3532.276132	0.007062	0.005918
RS	12	0.169297	2.128242	3581.157607	0.007159	0.006190
RS	13	0.192472	2.128242	3846.668139	0.007690	0.006864
RS	14	0.217641	2.063508	4256.582986	0.008510	0.007792
RS	15	0.244977	2.063508	4561.206372	0.009119	0.008638
RS	16	0.274664	1.914200	5259.580066	0.010515	0.010074
RS	17	0.306907	1.914200	5615.266439	0.011226	0.011080
RS	18	0.341924	1.743749	6564.975860	0.013125	0.013054
RS	19	0.379955	1.743749	6973.302341	0.013941	0.014291
RS	20	0.421258	1.584319	8126.348145	0.016246	0.016766
RS	21	0.466116	1.584319	8574.261257	0.017141	0.018189
RS	22	0.514834	1.456407	9802.671110	0.019597	0.020903
RS	23	0.567745	1.456407	10258.044955	0.020508	0.022322
RS	24	0.625209	1.368276	11373.925944	0.022738	0.024815
RS	25	0.687618	1.368276	11789.224943	0.023569	0.025986
RS	26	0.755399	1.318000	12622.111604	0.025234	0.027828
RS	27	0.829012	1.318000	12946.078710	0.025881	0.028569
RS	28	0.908960	1.298102	13408.996905	0.026807	0.029550
RS	29	0.995788	1.298102	13598.343445	0.027185	0.029796
RS	30	1.090088	1.299474	13695.388999	0.027379	0.029951
RS	31	1.192503	1.299474	13720.188709	0.027429	0.029727
RS	32	1.303732	1.313350	13512.195276	0.027013	0.029229
RS	33	1.424534	1.313350	13355.577106	0.026700	0.028601
RS	34	1.555730	1.332133	12919.286840	0.025828	0.027648
RS	35	1.698218	1.332133	12575.478419	0.025141	0.026680
RS	36	1.852967	1.350205	11973.625279	0.023937	0.025420
RS	37	2.021033	1.350205	11448.257793	0.022887	0.024156
RS	38	2.203563	1.364199	10723.439134	0.021438	0.022674
RS	39	2.401801	1.364199	10036.878207	0.020065	0.021157
RS	40	2.617099	1.372689	9222.247462	0.018437	0.019511
RS	41	2.850924	1.372689	8413.787741	0.016821	0.017804
RS	42	3.104872	1.375695	7547.061896	0.015088	0.016057
RS	43	3.380674	1.375695	6676.516434	0.013348	0.014254
RS	44	3.680210	1.374203	5808.694690	0.011613	0.012493
RS	45	4.005524	1.374203	4951.701705	0.009899	0.010721
RS	46	4.358833	1.369636	4146.096232	0.008289	0.009063
RS	47	4.742547	1.369636	3380.884562	0.006759	0.007464
RS	48	5.159283	1.363439	2700.112677	0.005398	0.006034
RS	49	5.611881	1.363439	2088.219765	0.004175	0.004729
RS	50	6.103429	1.356729	1574.870643	0.003148	0.003621
RS	51	6.637277	1.356729	1143.746881	0.002287	0.002675
RS	52	7.217068	1.349988	805.555686	0.001610	0.001920
RS	53	7.846753	1.349988	543.017583	0.001086	0.001322
RS	54	8.530627	1.340698	353.170869	0.000706	0.000880
RS	55	9.273353	1.340698	217.710169	0.000435	0.000557
RS	56	10.079996	1.340698	127.836100	0.000256	0.000336
RS	57	10.956056	1.340698	71.203456	0.000142	0.000193
RS	58	11.907508	1.323893	37.764237	0.000075	0.000105
RS	59	12.940838	1.323893	18.477234	0.000037	0.000053
RS	60	14.063094	1.323893	8.442921	0.000017	0.000025
RS	61	15.281928	1.323893	3.581882	0.000007	0.000011
RS	62	16.605652	1.323893	1.401979	0.000003	0.000004
RS	63	18.043291	1.323893	0.731455	0.000001	0.000002
PA	4+25*2+4+6 0.143354535 0.026914549 18.043290629 0.130092196 0.712662225 1.189333384 1.662000609 2.007612052 2.128241582 2.063508056 1.914200412 1.743748885 1.584318534 1.456406763 1.368276464 1.318000295 1.298102500 1.299473631 1.313350039 1.332133346 1.350205022 1.364198721 1.372689241 1.375694868 1.374203251 1.369635748 1.363438939 1.356729352 1.349987561 1.340697641 1.323893030
//
IT	4751
RD	4
LK	-5993490.676277
QD	-2212.919276 -> -2071.724957
RI	0.0353220812
TR	0.140833	0.026433
MT	18.628145
MM	C_pi: 1.092236, n_recomb: 496328.208899
RS	0	0.000000	0.122678	33350.364180	0.067194	0.101887
RS	1	0.008660	0.122678	33670.816733	0.067840	0.059001
RS	2	0.018071	0.122678	33778.782207	0.068057	0.037858
RS	3	0.028296	0.122678	33653.683314	0.067805	0.034620
RS	4	0.039407	0.757527	5613.954242	0.011311	0.006946
RS	5	0.051480	0.757527	6000.561598	0.012090	0.008058
RS	6	0.064599	1.243017	3917.500869	0.007893	0.005531
RS	7	0.078854	1.243017	4206.975271	0.008476	0.006325
RS	8	0.094344	1.758450	3196.652802	0.006441	0.005113
RS	9	0.111175	1.758450	3439.781826	0.006930	0.005683
RS	10	0.129463	2.166937	3004.311780	0.006053	0.005168
RS	11	0.149336	2.166937	3234.298466	0.006516	0.005676
RS	12	0.170929	2.316688	3255.337552	0.006559	0.005912
RS	13	0.194393	2.316688	3501.215148	0.007054	0.006557
RS	14	0.219889	2.234639	3899.612048	0.007857	0.007513
RS	15	0.247592	2.234639	4184.478290	0.008431	0.008306
RS	16	0.277695	2.047492	4891.977339	0.009856	0.009828
RS	17	0.310405	2.047492	5230.137246	0.010538	0.010755
RS	18	0.345948	1.835420	6222.240443	0.012537	0.012892
RS	19	0.384569	1.835420	6617.827936	0.013334	0.014045
RS	20	0.426535	1.638217	7859.519682	0.015835	0.016783
RS	21	0.472135	1.638217	8300.973246	0.016725	0.018136
RS	22	0.521684	1.482244	9649.359009	0.019441	0.021180
RS	23	0.575524	1.482244	10102.659378	0.020355	0.022556
RS	24	0.634027	1.377648	11325.442878	0.022818	0.025340
RS	25	0.697597	1.377648	11738.232635	0.023650	0.026487
RS	26	0.766672	1.321175	12619.723031	0.025426	0.028469
RS	27	0.841730	1.321175	12937.034950	0.026065	0.029194
RS	28	0.923288	1.302879	13374.712111	0.026947	0.030129
RS	29	1.011908	1.302879	13554.219124	0.027309	0.030362
RS	30	1.108204	1.311192	13570.302983	0.027341	0.030328
RS	31	1.212840	1.311192	13587.497414	0.027376	0.030099
RS	32	1.326537	1.335131	13277.544798	0.026752	0.029351
RS	33	1.450081	1.335131	13122.457858	0.026439	0.028730
RS	34	1.584324	1.365084	12595.736729	0.025378	0.027543
RS	35	1.730194	1.365084	12267.830011	0.024717	0.026599
RS	36	1.888696	1.393840	11606.402425	0.023385	0.025161
RS	37	2.060925	1.393840	11113.066624	0.022391	0.023938
RS	38	2.248070	1.417015	10364.746162	0.020883	0.022349
RS	39	2.451423	1.417015	9724.135948	0.019592	0.020886
RS	40	2.672387	1.432714	8917.219719	0.017966	0.019196
RS	41	2.912487	1.432714	8162.840548	0.016446	0.017551
RS	42	3.173381	1.440930	7324.227196	0.014757	0.015807
RS	43	3.456869	1.440930	6507.820700	0.013112	0.014066
RS	44	3.764908	1.442924	5675.594565	0.011435	0.012333
RS	45	4.099625	1.442924	4864.601203	0.009801	0.010616
RS	46	4.463330	1.440509	4090.708958	0.008242	0.008992
RS	47	4.858533	1.440509	3357.553055	0.006765	0.007432
RS	48	5.287963	1.435510	2697.628955	0.005435	0.006029
RS	49	5.754582	1.435510	2102.328546	0.004236	0.004746
RS	50	6.261613	1.429311	1597.614226	0.003219	0.003651
RS	51	6.812555	1.429311	1170.539537	0.002358	0.002712
RS	52	7.411211	1.422474	832.032777	0.001676	0.001958
RS	53	8.061713	1.422474	566.482713	0.001141	0.001357
RS	54	8.768551	1.411962	372.482068	0.000750	0.000910
RS	55	9.536604	1.411962	232.126048	0.000468	0.000579
RS	56	10.371173	1.411962	137.871881	0.000278	0.000352
RS	57	11.278020	1.411962	77.725310	0.000157	0.000203
RS	58	12.263403	1.391269	41.811777	0.000084	0.000112
RS	59	13.334125	1.391269	20.700218	0.000042	0.000057
RS	60	14.497575	1.391269	9.575927	0.000019	0.000027
RS	61	15.761786	1.391269	4.115122	0.000008	0.000012
RS	62	17.135481	1.391269	1.632417	0.000003	0.000005
RS	63	18.628145	1.391269	0.869151	0.000002	0.000003
PA	4+25*2+4+6 0.140832905 0.026432503 18.628145120 0.122678347 0.757527126 1.243016807 1.758449888 2.166937118 2.316688434 2.234638897 2.047491943 1.835420025 1.638216589 1.482243783 1.377648185 1.321175333 1.302878576 1.311191902 1.335130531 1.365084264 1.393839816 1.417015470 1.432714024 1.440929697 1.442924160 1.440509424 1.435509700 1.429311053 1.422473968 1.411962351 1.391268982
//
IT	4117
RD	5
LK	-5993245.031231
QD	-2027.858523 -> -1947.827941
RI	0.0347778261
TR	0.138870	0.026096
MT	19.083147
MM	C_pi: 1.103661, n_recomb: 495160.932923
RS	0	0.000000	0.119515	34279.489907	0.069229	0.100679
RS	1	0.008702	0.119515	34541.680625	0.069758	0.059349
RS	2	0.018161	0.119515	34577.126799	0.069830	0.038580
RS	3	0.028443	0.119515	34365.429054	0.069403	0.035817
RS	4	0.039620	0.800164	5283.360224	0.010670	0.006496
RS	5	0.051769	0.800164	5653.774227	0.011418	0.007680
RS	6	0.064976	1.271155	3815.878530	0.007706	0.005426
RS	7	0.079332	1.271155	4100.137516	0.008280	0.006265
RS	8	0.094937	1.808156	3100.174698	0.006261	0.005042
RS	9	0.111900	1.808156	3337.888739	0.006741	0.005637
RS	10	0.130339	2.271455	2861.661115	0.005779	0.005042
RS	11	0.150383	2.271455	3083.007115	0.006226	0.005547
RS	12	0.172171	2.456464	3070.132783	0.006200	0.005730
RS	13	0.195855	2.456464	3304.947436	0.006674	0.006350
RS	14	0.221600	2.368456	3686.015995	0.007444	0.007302
RS	15	0.249585	2.368456	3959.174504	0.007996	0.008055
RS	16	0.280005	2.154864	4666.015658	0.009423	0.009614
RS	17	0.313072	2.154864	4993.718758	0.010085	0.010479
RS	18	0.349017	1.910323	6013.459418	0.012144	0.012713
RS	19	0.388090	1.910323	6402.109539	0.012929	0.013796
RS	20	0.430562	1.681549	7716.520516	0.015584	0.016724
RS	21	0.476731	1.681549	8156.225818	0.016472	0.018019
RS	22	0.526917	1.501200	9614.518905	0.019417	0.021329
RS	23	0.581470	1.501200	10069.777984	0.020336	0.022672
RS	24	0.640771	1.381850	11399.498468	0.023022	0.025709
RS	25	0.705231	1.381850	11813.177686	0.023857	0.026847
RS	26	0.775301	1.319316	12752.400150	0.025754	0.028965
RS	27	0.851468	1.319316	13065.350446	0.026386	0.029692
RS	28	0.934263	1.301614	13492.146398	0.027248	0.030601
RS	29	1.024263	1.301614	13662.258611	0.027592	0.030841
RS	30	1.122094	1.315190	13613.172812	0.027492	0.030653
RS	31	1.228439	1.315190	13620.451436	0.027507	0.030436
RS	32	1.344037	1.347265	13222.489221	0.026703	0.029478
RS	33	1.469695	1.347265	13062.860011	0.026381	0.028878
RS	34	1.606287	1.386549	12454.777524	0.025153	0.027490
RS	35	1.754765	1.386549	12132.150351	0.024501	0.026576
RS	36	1.916163	1.424458	11412.947644	0.023049	0.024985
RS	37	2.091606	1.424458	10936.428764	0.022087	0.023802
RS	38	2.282316	1.455705	10158.479800	0.020516	0.022116
RS	39	2.489620	1.455705	9545.063533	0.019277	0.020700
RS	40	2.714965	1.477959	8733.140051	0.017637	0.018965
RS	41	2.959918	1.477959	8012.685950	0.016182	0.017371
RS	42	3.226186	1.491166	7185.931914	0.014512	0.015619
RS	43	3.515625	1.491166	6404.868110	0.012935	0.013928
RS	44	3.830250	1.496787	5592.239643	0.011294	0.012210
RS	45	4.172254	1.496787	4812.329966	0.009719	0.010536
RS	46	4.544018	1.496918	4057.592293	0.008194	0.008934
RS	47	4.948132	1.496918	3346.842890	0.006759	0.007407
RS	48	5.387411	1.493641	2700.150688	0.005453	0.006022
RS	49	5.864916	1.493641	2116.848391	0.004275	0.004759
RS	50	6.383972	1.488494	1617.656280	0.003267	0.003675
RS	51	6.948196	1.488494	1193.580859	0.002410	0.002742
RS	52	7.561518	1.482032	854.456424	0.001726	0.001990
RS	53	8.228209	1.482032	586.488566	0.001184	0.001386
RS	54	8.952915	1.470737	389.041027	0.000786	0.000935
RS	55	9.740684	1.470737	244.641960	0.000494	0.000599
RS	56	10.597002	1.470737	146.697739	0.000296	0.000367
RS	57	11.527836	1.470737	83.538146	0.000169	0.000213
RS	58	12.539670	1.446546	45.477137	0.000092	0.000119
RS	59	13.639552	1.446546	22.740069	0.000046	0.000061
RS	60	14.835143	1.446546	10.630068	0.000021	0.000029
RS	61	16.134773	1.446546	4.618472	0.000009	0.000013
RS	62	17.547494	1.446546	1.853252	0.000004	0.000005
RS	63	19.083147	1.446546	1.004307	0.000002	0.000003
PA	4+25*2+4+6 0.138870168 0.026096480 19.083147002 0.119515031 0.800163746 1.271155435 1.808155827 2.271455066 2.456463991 2.368456041 2.154863738 1.910322840 1.681549237 1.501199862 1.381849806 1.319315616 1.301613689 1.315189591 1.347264886 1.386549098 1.424458204 1.455705229 1.477959092 1.491165509 1.496786672 1.496918075 1.493640549 1.488494009 1.482032441 1.470737336 1.446546106
//
IT	3964
RD	6
LK	-5993102.038837
QD	-1919.705766 -> -1869.358382
RI	0.0343133982
TR	0.137333	0.025859
MT	19.441578
MM	C_pi: 1.113934, n_recomb: 495223.343674
RS	0	0.000000	0.117999	34830.851612	0.070334	0.099773
RS	1	0.008734	0.117999	35063.036137	0.070802	0.059608
RS	2	0.018230	0.117999	35060.061198	0.070796	0.039035
RS	3	0.028556	0.117999	34801.553465	0.070274	0.036545
RS	4	0.039784	0.838721	5038.585424	0.010174	0.006178
RS	5	0.051993	0.838721	5396.940123	0.010898	0.007380
RS	6	0.065267	1.279858	3794.523181	0.007662	0.005417
RS	7	0.079701	1.279858	4078.446430	0.008236	0.006282
RS	8	0.095396	1.824338	3078.311332	0.006216	0.005048
RS	9	0.112461	1.824338	3315.409573	0.006695	0.005662
RS	10	0.131017	2.335692	2790.067770	0.005634	0.004980
RS	11	0.151194	2.335692	3007.336482	0.006073	0.005484
RS	12	0.173132	2.560139	2956.404939	0.005970	0.005604
RS	13	0.196987	2.560139	3184.525313	0.006430	0.006209
RS	14	0.222925	2.475430	3544.051169	0.007156	0.007136
RS	15	0.251129	2.475430	3809.477441	0.007692	0.007862
RS	16	0.281796	2.244958	4507.513585	0.009102	0.009429
RS	17	0.315141	2.244958	4827.967812	0.009749	0.010247
RS	18	0.351398	1.975617	5861.486828	0.011836	0.012533
RS	19	0.390822	1.975617	6245.373486	0.012611	0.013561
RS	20	0.433690	1.720261	7615.356246	0.015378	0.016624
RS	21	0.480301	1.720261	8054.659548	0.016265	0.017869
RS	22	0.530983	1.518357	9608.513404	0.019402	0.021396
RS	23	0.586092	1.518357	10066.867114	0.020328	0.022709
RS	24	0.646013	1.385466	11497.805466	0.023217	0.025973
RS	25	0.711168	1.385466	11913.766842	0.024057	0.027101
RS	26	0.782014	1.316853	12914.898076	0.026079	0.029356
RS	27	0.859047	1.316853	13225.073682	0.026705	0.030084
RS	28	0.942808	1.298819	13652.500726	0.027568	0.030990
RS	29	1.033884	1.298819	13814.505628	0.027896	0.031237
RS	30	1.132915	1.316138	13715.499655	0.027696	0.030932
RS	31	1.240595	1.316138	13713.080561	0.027691	0.030727
RS	32	1.357679	1.354545	13242.537377	0.026741	0.029600
RS	33	1.484990	1.354545	13076.606259	0.026405	0.029019
RS	34	1.623419	1.401342	12399.568930	0.025038	0.027468
RS	35	1.773939	1.401342	12077.721329	0.024388	0.026581
RS	36	1.937604	1.446773	11307.936091	0.022834	0.024863
RS	37	2.115564	1.446773	10840.717345	0.021891	0.023714
RS	38	2.309066	1.484792	10034.193479	0.020262	0.021946
RS	39	2.519468	1.484792	9437.907449	0.019058	0.020569
RS	40	2.748246	1.512704	8616.605674	0.017399	0.018792
RS	41	2.997006	1.512704	7918.681126	0.015990	0.017238
RS	42	3.267491	1.530418	7095.940485	0.014329	0.015475
RS	43	3.561600	1.530418	6339.191332	0.012801	0.013823
RS	44	3.881395	1.539551	5537.404567	0.011182	0.012112
RS	45	4.229121	1.539551	4779.589366	0.009651	0.010473
RS	46	4.607217	1.542388	4036.685079	0.008151	0.008886
RS	47	5.018334	1.542388	3342.432244	0.006749	0.007386
RS	48	5.465357	1.541164	2704.377774	0.005461	0.006015
RS	49	5.951423	1.541164	2130.293679	0.004302	0.004769
RS	50	6.479940	1.537458	1634.779431	0.003301	0.003692
RS	51	7.054617	1.537458	1213.199304	0.002450	0.002766
RS	52	7.679484	1.531740	873.413113	0.001764	0.002015
RS	53	8.358927	1.531740	603.597050	0.001219	0.001411
RS	54	9.097710	1.520013	403.314276	0.000814	0.000957
RS	55	9.901016	1.520013	255.579363	0.000516	0.000617
RS	56	10.774482	1.520013	154.513915	0.000312	0.000380
RS	57	11.724234	1.520013	88.754785	0.000179	0.000222
RS	58	12.756935	1.492647	48.817200	0.000099	0.000125
RS	59	13.879830	1.492647	24.622256	0.000050	0.000064
RS	60	15.100796	1.492647	11.615387	0.000023	0.000031
RS	61	16.428398	1.492647	5.095313	0.000010	0.000014
RS	62	17.871950	1.492647	2.065395	0.000004	0.000006
RS	63	19.441578	1.492647	1.137057	0.000002	0.000003
PA	4+25*2+4+6 0.137332724 0.025859115 19.441578418 0.117999289 0.838720678 1.279858309 1.824337519 2.335692402 2.560138702 2.475429764 2.244957640 1.975617078 1.720261356 1.518356824 1.385465944 1.316852695 1.298819488 1.316138441 1.354544857 1.401341850 1.446773098 1.484792235 1.512704470 1.530417933 1.539550844 1.542387681 1.541163650 1.537457618 1.531740178 1.520012934 1.492646593
//
IT	4219
RD	7
LK	-5993010.712089
QD	-1850.224684 -> -1816.477592
RI	0.0339217692
TR	0.136104	0.025689
MT	19.729408
MM	C_pi: 1.122917, n_recomb: 495916.654236
RS	0	0.000000	0.117246	35192.435832	0.070964	0.099080
RS	1	0.008759	0.117246	35409.398148	0.071402	0.059804
RS	2	0.018285	0.117246	35385.824063	0.071354	0.039339
RS	3	0.028646	0.117246	35101.269369	0.070781	0.037013
RS	4	0.039914	0.874062	4845.427890	0.009771	0.005930
RS	5	0.052169	0.874062	5194.137872	0.010474	0.007126
RS	6	0.065497	1.275780	3819.817198	0.007703	0.005461
RS	7	0.079993	1.275780	4106.216061	0.008280	0.006344
RS	8	0.095759	1.818460	3099.834437	0.006251	0.005097
RS	9	0.112906	1.818460	3339.099274	0.006733	0.005730
RS	10	0.131554	2.371341	2759.485427	0.005564	0.004954
RS	11	0.151836	2.371341	2975.324074	0.006000	0.005463
RS	12	0.173894	2.636613	2884.559344	0.005817	0.005513
RS	13	0.197885	2.636613	3108.562561	0.006268	0.006111
RS	14	0.223976	2.561503	3444.877884	0.006946	0.007004
RS	15	0.252353	2.561503	3704.948545	0.007471	0.007713
RS	16	0.283216	2.321591	4389.153755	0.008851	0.009268
RS	17	0.316782	2.321591	4704.215772	0.009486	0.010054
RS	18	0.353288	2.033790	5741.062205	0.011577	0.012360
RS	19	0.392992	2.033790	6121.235919	0.012343	0.013345
RS	20	0.436173	1.756065	7531.939899	0.015188	0.016503
RS	21	0.483136	1.756065	7971.184524	0.016074	0.017708
RS	22	0.534213	1.534987	9606.230371	0.019371	0.021412
RS	23	0.589764	1.534987	10067.881204	0.020302	0.022697
RS	24	0.650180	1.389645	11591.794189	0.023374	0.026162
RS	25	0.715889	1.389645	12010.677133	0.024219	0.027278
RS	26	0.787352	1.315068	13074.178414	0.026364	0.029666
RS	27	0.865076	1.315068	13382.786684	0.026986	0.030392
RS	28	0.949607	1.296083	13818.734403	0.027865	0.031313
RS	29	1.041542	1.296083	13974.068131	0.028178	0.031562
RS	30	1.141529	1.316008	13837.447009	0.027903	0.031171
RS	31	1.250275	1.316008	13826.347813	0.027880	0.030973
RS	32	1.368546	1.359312	13296.597244	0.026812	0.029712
RS	33	1.497176	1.359312	13124.191570	0.026465	0.029146
RS	34	1.637073	1.412093	12389.770100	0.024984	0.027463
RS	35	1.789223	1.412093	12066.678967	0.024332	0.026598
RS	36	1.954700	1.463606	11254.029163	0.022693	0.024779
RS	37	2.134671	1.463606	10791.948300	0.021762	0.023655
RS	38	2.330406	1.507186	9959.872529	0.020084	0.021822
RS	39	2.543286	1.507186	9374.655450	0.018904	0.020474
RS	40	2.774811	1.539863	8542.707134	0.017226	0.018663
RS	41	3.026616	1.539863	7860.120201	0.015850	0.017140
RS	42	3.300477	1.561543	7037.154287	0.014190	0.015364
RS	43	3.598325	1.561543	6297.535052	0.012699	0.013743
RS	44	3.922261	1.573978	5501.207157	0.011093	0.012034
RS	45	4.274572	1.573978	4759.483028	0.009597	0.010423
RS	46	4.657741	1.579571	4023.628221	0.008114	0.008844
RS	47	5.074472	1.579571	3341.846759	0.006739	0.007368
RS	48	5.527704	1.580620	2709.323916	0.005463	0.006006
RS	49	6.020635	1.580620	2142.541147	0.004320	0.004775
RS	50	6.556742	1.578653	1649.427419	0.003326	0.003705
RS	51	7.139806	1.578653	1230.023675	0.002480	0.002786
RS	52	7.773941	1.573979	889.572816	0.001794	0.002036
RS	53	8.463620	1.573979	618.369339	0.001247	0.001432
RS	54	9.213708	1.562122	415.731847	0.000838	0.000976
RS	55	10.029497	1.562122	265.227618	0.000535	0.000632
RS	56	10.916740	1.562122	161.498919	0.000326	0.000391
RS	57	11.881697	1.562122	93.475851	0.000188	0.000231
RS	58	12.931175	1.531884	51.882516	0.000105	0.000130
RS	59	14.072576	1.531884	26.370206	0.000053	0.000067
RS	60	15.313953	1.531884	12.541590	0.000025	0.000033
RS	61	16.664063	1.531884	5.549170	0.000011	0.000015
RS	62	18.132428	1.531884	2.269934	0.000005	0.000006
RS	63	19.729408	1.531884	1.267706	0.000003	0.000003
PA	4+25*2+4+6 0.136103941 0.025688678 19.729407877 0.117245980 0.874062473 1.275779781 1.818460394 2.371341150 2.636613182 2.561502847 2.321591106 2.033790403 1.756065135 1.534987310 1.389645163 1.315068134 1.296083308 1.316007903 1.359311579 1.412093379 1.463606052 1.507186405 1.539863374 1.561542933 1.573977903 1.579571459 1.580619577 1.578652924 1.573978668 1.562121561 1.531883823
//
IT	3642
RD	8
LK	-5992948.766270
QD	-1802.853713 -> -1779.053581
RI	0.0335841932
TR	0.135097	0.025564
MT	19.965617
MM	C_pi: 1.130813, n_recomb: 496966.679574
RS	0	0.000000	0.116897	35446.840900	0.071326	0.098538
RS	1	0.008779	0.116897	35656.990971	0.071749	0.059955
RS	2	0.018330	0.116897	35622.991563	0.071681	0.039553
RS	3	0.028718	0.116897	35324.270051	0.071080	0.037326
RS	4	0.040019	0.907543	4682.971775	0.009423	0.005722
RS	5	0.052312	0.907543	5023.418024	0.010108	0.006901
RS	6	0.065684	1.264220	3872.296296	0.007792	0.005533
RS	7	0.080230	1.264220	4162.782415	0.008376	0.006431
RS	8	0.096054	1.799294	3147.359585	0.006333	0.005172
RS	9	0.113266	1.799294	3390.440981	0.006822	0.005823
RS	10	0.131990	2.387599	2753.844490	0.005541	0.004951
RS	11	0.152357	2.387599	2969.866456	0.005976	0.005468
RS	12	0.174513	2.692776	2839.320177	0.005713	0.005446
RS	13	0.198613	2.692776	3060.857881	0.006159	0.006043
RS	14	0.224830	2.630879	3374.219051	0.006790	0.006898
RS	15	0.253348	2.630879	3630.537219	0.007305	0.007598
RS	16	0.284370	2.386981	4298.526450	0.008650	0.009131
RS	17	0.318116	2.386981	4609.486542	0.009275	0.009893
RS	18	0.354824	2.085872	5642.587729	0.011354	0.012201
RS	19	0.394755	2.085872	6019.738872	0.012113	0.013152
RS	20	0.438192	1.789372	7459.513562	0.015010	0.016376
RS	21	0.485442	1.789372	7898.784480	0.015894	0.017545
RS	22	0.536841	1.551237	9602.173404	0.019322	0.021395
RS	23	0.592752	1.551237	10067.038354	0.020257	0.022655
RS	24	0.653572	1.394486	11675.047894	0.023493	0.026297
RS	25	0.719732	1.394486	12097.165869	0.024342	0.027400
RS	26	0.791699	1.314200	13221.166266	0.026604	0.029914
RS	27	0.869986	1.314200	13529.142675	0.027223	0.030635
RS	28	0.955145	1.293910	13978.502949	0.028128	0.031581
RS	29	1.047781	1.293910	14128.498132	0.028429	0.031830
RS	30	1.148550	1.315646	13963.530668	0.028098	0.031375
RS	31	1.258166	1.315646	13944.950206	0.028060	0.031181
RS	32	1.377405	1.362767	13366.770793	0.026897	0.029814
RS	33	1.507114	1.362767	13188.309496	0.026538	0.029258
RS	34	1.648209	1.420322	12406.230824	0.024964	0.027470
RS	35	1.801692	1.420322	12080.988744	0.024309	0.026621
RS	36	1.968651	1.476724	11232.373210	0.022602	0.024720
RS	37	2.150267	1.476724	10772.939767	0.021677	0.023618
RS	38	2.347828	1.524820	9918.636616	0.019958	0.021731
RS	39	2.562734	1.524820	9340.547259	0.018795	0.020406
RS	40	2.796507	1.561458	8497.902888	0.017100	0.018565
RS	41	3.050805	1.561458	7825.785025	0.015747	0.017066
RS	42	3.327428	1.586585	7000.124786	0.014086	0.015278
RS	43	3.628337	1.586585	6272.638867	0.012622	0.013682
RS	44	3.955665	1.602081	5478.213303	0.011023	0.011971
RS	45	4.311730	1.602081	4748.308964	0.009555	0.010383
RS	46	4.699056	1.610426	4016.155178	0.008081	0.008809
RS	47	5.120387	1.610426	3343.921457	0.006729	0.007352
RS	48	5.578708	1.613899	2714.672540	0.005462	0.005997
RS	49	6.077267	1.613899	2153.770129	0.004334	0.004779
RS	50	6.619598	1.613905	1662.099273	0.003344	0.003714
RS	51	7.209541	1.613905	1244.628537	0.002504	0.002801
RS	52	7.851279	1.610519	903.502210	0.001818	0.002053
RS	53	8.549358	1.610519	631.267282	0.001270	0.001450
RS	54	9.308724	1.598802	426.642143	0.000858	0.000992
RS	55	10.134758	1.598802	273.821301	0.000551	0.000646
RS	56	11.033314	1.598802	167.798346	0.000338	0.000402
RS	57	12.010758	1.598802	97.784315	0.000197	0.000238
RS	58	13.074016	1.565961	54.715919	0.000110	0.000135
RS	59	14.230622	1.565961	28.003936	0.000056	0.000071
RS	60	15.488772	1.565961	13.417066	0.000027	0.000034
RS	61	16.857381	1.565961	5.983136	0.000012	0.000016
RS	62	18.346146	1.565961	2.467839	0.000005	0.000007
RS	63	19.965617	1.565961	1.396537	0.000003	0.000004
PA	4+25*2+4+6 0.135097448 0.025564103 19.965616780 0.116896671 0.907542850 1.264219815 1.799293806 2.387598981 2.692776390 2.630879488 2.386980617 2.085871835 1.789371852 1.551237453 1.394486370 1.314199637 1.293910348 1.315646451 1.362766975 1.420322250 1.476723813 1.524819998 1.561458080 1.586584633 1.602081167 1.610425854 1.613899495 1.613904692 1.610519046 1.598802313 1.565961294
//
IT	3973
RD	9
LK	-5992904.632533
QD	-1768.848337 -> -1751.322403
RI	0.0332847856
TR	0.134253	0.025471
MT	20.163692
MM	C_pi: 1.137825, n_recomb: 498216.480840
RS	0	0.000000	0.116774	35636.870809	0.071529	0.098103
RS	1	0.008796	0.116774	35845.119616	0.071947	0.060075
RS	2	0.018367	0.116774	35806.685201	0.071870	0.039709
RS	3	0.028779	0.116774	35500.835118	0.071256	0.037542
RS	4	0.040107	0.940346	4538.355186	0.009109	0.005538
RS	5	0.052431	0.940346	4871.272790	0.009777	0.006692
RS	6	0.065839	1.248902	3939.669329	0.007908	0.005620
RS	7	0.080427	1.248902	4235.093590	0.008501	0.006530
RS	8	0.096298	1.772987	3210.085358	0.006443	0.005261
RS	9	0.113566	1.772987	3457.923482	0.006941	0.005929
RS	10	0.132352	2.391313	2763.438850	0.005547	0.004961
RS	11	0.152790	2.391313	2980.624531	0.005983	0.005487
RS	12	0.175027	2.734029	2811.527623	0.005643	0.005396
RS	13	0.199219	2.734029	3031.688486	0.006085	0.005996
RS	14	0.225540	2.686843	3323.587865	0.006671	0.006812
RS	15	0.254176	2.686843	3577.294662	0.007180	0.007509
RS	16	0.285330	2.442761	4228.436735	0.008487	0.009014
RS	17	0.319226	2.442761	4536.268150	0.009105	0.009760
RS	18	0.356102	2.132468	5561.121267	0.011162	0.012056
RS	19	0.396223	2.132468	5935.786730	0.011914	0.012981
RS	20	0.439873	1.820280	7395.754398	0.014844	0.016249
RS	21	0.487362	1.820280	7835.073163	0.015726	0.017389
RS	22	0.539029	1.566975	9595.887284	0.019260	0.021358
RS	23	0.595241	1.566975	10063.786848	0.020200	0.022595
RS	24	0.656397	1.399809	11747.251764	0.023579	0.026394
RS	25	0.722933	1.399809	12172.728856	0.024433	0.027483
RS	26	0.795322	1.314153	13354.030502	0.026804	0.030115
RS	27	0.874078	1.314153	13662.072276	0.027422	0.030829
RS	28	0.959762	1.292402	14127.452846	0.028356	0.031806
RS	29	1.052983	1.292402	14273.250390	0.028649	0.032052
RS	30	1.154404	1.315413	14086.712794	0.028274	0.031549
RS	31	1.264747	1.315413	14061.805751	0.028224	0.031357
RS	32	1.384795	1.365553	13443.668959	0.026984	0.029904
RS	33	1.515404	1.365553	13259.784719	0.026615	0.029355
RS	34	1.657502	1.426941	12437.999456	0.024965	0.027482
RS	35	1.812099	1.426941	12110.265249	0.024307	0.026646
RS	36	1.980295	1.487267	11231.583422	0.022544	0.024680
RS	37	2.163286	1.487267	10773.259325	0.021624	0.023594
RS	38	2.362374	1.539004	9899.886091	0.019871	0.021664
RS	39	2.578975	1.539004	9326.264931	0.018719	0.020357
RS	40	2.814629	1.578904	8473.450243	0.017008	0.018492
RS	41	3.071011	1.578904	7808.385232	0.015673	0.017012
RS	42	3.349947	1.607005	6978.578877	0.014007	0.015212
RS	43	3.653418	1.607005	6259.638026	0.012564	0.013635
RS	44	3.983585	1.625323	5464.689877	0.010969	0.011920
RS	45	4.342794	1.625323	4743.484272	0.009521	0.010351
RS	46	4.733600	1.636381	4012.632431	0.008054	0.008779
RS	47	5.158784	1.636381	3347.777762	0.006720	0.007338
RS	48	5.621368	1.642387	2720.135607	0.005460	0.005987
RS	49	6.124643	1.642387	2164.047888	0.004344	0.004781
RS	50	6.672188	1.644552	1673.095698	0.003358	0.003720
RS	51	7.267898	1.644552	1257.383892	0.002524	0.002814
RS	52	7.916009	1.642664	915.578796	0.001838	0.002067
RS	53	8.621130	1.642664	642.606018	0.001290	0.001465
RS	54	9.388277	1.631321	436.290586	0.000876	0.001006
RS	55	10.222905	1.631321	281.527123	0.000565	0.000658
RS	56	11.130951	1.631321	173.516533	0.000348	0.000411
RS	57	12.118872	1.631321	101.740089	0.000204	0.000245
RS	58	13.193694	1.596123	57.348320	0.000115	0.000140
RS	59	14.363062	1.596123	29.538049	0.000059	0.000073
RS	60	15.635293	1.596123	14.247999	0.000029	0.000036
RS	61	17.019435	1.596123	6.399515	0.000013	0.000016
RS	62	18.525331	1.596123	2.659841	0.000005	0.000007
RS	63	20.163692	1.596123	1.523764	0.000003	0.000004
PA	4+25*2+4+6 0.134252667 0.025471362 20.163692380 0.116773763 0.940346177 1.248902283 1.772986726 2.391312754 2.734029251 2.686842782 2.442761005 2.132467849 1.820279581 1.566975418 1.399808906 1.314153264 1.292402437 1.315413077 1.365553313 1.426941474 1.487267153 1.539004086 1.578903522 1.607005228 1.625323411 1.636381242 1.642386951 1.644551941 1.642664120 1.631320659 1.596123371
//
IT	4616
RD	10
LK	-5992871.855238
QD	-1743.269976 -> -1729.885082
RI	0.0330130754
TR	0.133526	0.025401
MT	20.333586
MM	C_pi: 1.144130, n_recomb: 499568.052453
RS	0	0.000000	0.116778	35787.315881	0.071637	0.097745
RS	1	0.008811	0.116778	35996.481362	0.072055	0.060173
RS	2	0.018398	0.116778	35957.099661	0.071976	0.039830
RS	3	0.028830	0.116778	35648.264020	0.071358	0.037699
RS	4	0.040181	0.973312	4404.070008	0.008816	0.005367
RS	5	0.052532	0.973312	4729.814098	0.009468	0.006492
RS	6	0.065971	1.232209	4014.069562	0.008035	0.005714
RS	7	0.080595	1.232209	4314.798211	0.008637	0.006633
RS	8	0.096507	1.743573	3281.005284	0.006568	0.005357
RS	9	0.113820	1.743573	3534.079878	0.007074	0.006040
RS	10	0.132660	2.387411	2782.006540	0.005569	0.004979
RS	11	0.153159	2.387411	3000.924205	0.006007	0.005516
RS	12	0.175464	2.764541	2795.272170	0.005595	0.005359
RS	13	0.199735	2.764541	3014.776488	0.006035	0.005963
RS	14	0.226144	2.732138	3287.315123	0.006580	0.006743
RS	15	0.254880	2.732138	3539.237575	0.007085	0.007440
RS	16	0.286148	2.490333	4174.031064	0.008355	0.008915
RS	17	0.320171	2.490333	4479.492510	0.008967	0.009651
RS	18	0.357192	2.174144	5493.295881	0.010996	0.011925
RS	19	0.397474	2.174144	5865.917451	0.011742	0.012831
RS	20	0.441306	1.848872	7339.486241	0.014692	0.016126
RS	21	0.488999	1.848872	7778.865285	0.015571	0.017242
RS	22	0.540895	1.582076	9587.992956	0.019193	0.021308
RS	23	0.597363	1.582076	10058.719941	0.020135	0.022526
RS	24	0.658807	1.405425	11809.607094	0.023640	0.026461
RS	25	0.725664	1.405425	12238.450966	0.024498	0.027539
RS	26	0.798412	1.314780	13473.203071	0.026970	0.030279
RS	27	0.877570	1.314780	13781.816989	0.027587	0.030985
RS	28	0.963702	1.291534	14264.298050	0.028553	0.031995
RS	29	1.057423	1.291534	14406.843085	0.028839	0.032236
RS	30	1.159401	1.315467	14203.582942	0.028432	0.031697
RS	31	1.270365	1.315467	14173.392905	0.028371	0.031505
RS	32	1.391105	1.368043	13521.926785	0.027067	0.029982
RS	33	1.522484	1.368043	13333.314310	0.026690	0.029439
RS	34	1.665439	1.432537	12478.310895	0.024978	0.027498
RS	35	1.820989	1.432537	12148.050779	0.024317	0.026671
RS	36	1.990244	1.496016	11244.272516	0.022508	0.024654
RS	37	2.174412	1.496016	10786.106946	0.021591	0.023580
RS	38	2.374806	1.550671	9896.529212	0.019810	0.021617
RS	39	2.592857	1.550671	9325.547460	0.018667	0.020324
RS	40	2.830120	1.593240	8463.332982	0.016941	0.018438
RS	41	3.088288	1.593240	7802.880649	0.015619	0.016973
RS	42	3.369203	1.623899	6968.117613	0.013948	0.015161
RS	43	3.674869	1.623899	6255.099299	0.012521	0.013599
RS	44	4.007466	1.644811	5457.964066	0.010925	0.011879
RS	45	4.369368	1.644811	4743.140821	0.009494	0.010325
RS	46	4.763157	1.658525	4011.855614	0.008031	0.008753
RS	47	5.191641	1.658525	3352.751754	0.006711	0.007325
RS	48	5.657879	1.667136	2725.476300	0.005456	0.005977
RS	49	6.165196	1.667136	2173.400812	0.004351	0.004782
RS	50	6.717212	1.671614	1682.622419	0.003368	0.003724
RS	51	7.317865	1.671614	1268.552088	0.002539	0.002824
RS	52	7.971441	1.671398	926.079798	0.001854	0.002079
RS	53	8.682602	1.671398	652.618505	0.001306	0.001478
RS	54	9.456423	1.660641	444.858254	0.000890	0.001019
RS	55	10.298423	1.660641	288.469882	0.000577	0.000668
RS	56	11.214611	1.660641	178.732736	0.000358	0.000420
RS	57	12.211523	1.660641	105.389390	0.000211	0.000251
RS	58	13.296270	1.623317	59.803944	0.000120	0.000145
RS	59	14.476593	1.623317	30.984219	0.000062	0.000076
RS	60	15.760913	1.623317	15.039457	0.000030	0.000038
RS	61	17.158391	1.623317	6.800255	0.000014	0.000017
RS	62	18.679000	1.623317	2.846590	0.000006	0.000007
RS	63	20.333586	1.623317	1.649608	0.000003	0.000004
PA	4+25*2+4+6 0.133525974 0.025400723 20.333585856 0.116777884 0.973311957 1.232209177 1.743572666 2.387410761 2.764540735 2.732137849 2.490332570 2.174144050 1.848872477 1.582076170 1.405425090 1.314780450 1.291533503 1.315467020 1.368043298 1.432536897 1.496015650 1.550671086 1.593239955 1.623898633 1.644810959 1.658525408 1.667136485 1.671613721 1.671397888 1.660641464 1.623316865
//
IT	3927
RD	11
LK	-5992846.635301
QD	-1723.198558 -> -1712.661262
RI	0.0327597052
TR	0.132888	0.025346
MT	20.482126
MM	C_pi: 1.149861, n_recomb: 500962.574804
RS	0	0.000000	0.116852	35912.819609	0.071688	0.097442
RS	1	0.008823	0.116852	36124.474009	0.072110	0.060257
RS	2	0.018425	0.116852	36086.140273	0.072034	0.039927
RS	3	0.028874	0.116852	35776.733127	0.071416	0.037819
RS	4	0.040245	1.007005	4275.882873	0.008535	0.005206
RS	5	0.052620	1.007005	4594.595312	0.009172	0.006300
RS	6	0.066086	1.215603	4090.387244	0.008165	0.005809
RS	7	0.080740	1.215603	4396.475060	0.008776	0.006735
RS	8	0.096687	1.713605	3355.445128	0.006698	0.005455
RS	9	0.114042	1.713605	3613.930498	0.007214	0.006153
RS	10	0.132927	2.379326	2805.416195	0.005600	0.005001
RS	11	0.153479	2.379326	3026.360476	0.006041	0.005548
RS	12	0.175845	2.787458	2786.628662	0.005563	0.005330
RS	13	0.200184	2.787458	3005.948740	0.006000	0.005939
RS	14	0.226670	2.768939	3261.572244	0.006511	0.006687
RS	15	0.255493	2.768939	3512.321686	0.007011	0.007386
RS	16	0.286859	2.530909	4131.856955	0.008248	0.008832
RS	17	0.320993	2.530909	4435.551351	0.008854	0.009561
RS	18	0.358139	2.211374	5436.783501	0.010853	0.011809
RS	19	0.398562	2.211374	5807.741729	0.011593	0.012699
RS	20	0.442552	1.875268	7289.895607	0.014552	0.016009
RS	21	0.490423	1.875268	7729.354208	0.015429	0.017106
RS	22	0.542518	1.596452	9579.331520	0.019122	0.021252
RS	23	0.599210	1.596452	10052.683752	0.020067	0.022453
RS	24	0.660904	1.411168	11863.800560	0.023682	0.026508
RS	25	0.728041	1.411168	12295.950881	0.024545	0.027574
RS	26	0.801102	1.315923	13580.100772	0.027108	0.030413
RS	27	0.880609	1.315923	13889.647870	0.027726	0.031112
RS	28	0.967131	1.291219	14389.318162	0.028723	0.032155
RS	29	1.061288	1.291219	14529.381101	0.029003	0.032391
RS	30	1.163752	1.315850	14312.841256	0.028571	0.031824
RS	31	1.275258	1.315850	14278.280064	0.028502	0.031630
RS	32	1.396601	1.370431	13598.695145	0.027145	0.030051
RS	33	1.528652	1.370431	13406.031781	0.026761	0.029512
RS	34	1.672353	1.437471	12523.060952	0.024998	0.027515
RS	35	1.828734	1.437471	12190.405037	0.024334	0.026696
RS	36	1.998913	1.503483	11265.727460	0.022488	0.024637
RS	37	2.184107	1.503483	10807.133029	0.021573	0.023574
RS	38	2.385642	1.560461	9903.898176	0.019770	0.021583
RS	39	2.604959	1.560461	9334.269684	0.018633	0.020302
RS	40	2.843626	1.605196	8463.533791	0.016895	0.018399
RS	41	3.103353	1.605196	7805.904292	0.015582	0.016945
RS	42	3.385995	1.638046	6965.759911	0.013905	0.015123
RS	43	3.693577	1.638046	6256.698879	0.012489	0.013573
RS	44	4.028297	1.661343	5456.210847	0.010891	0.011847
RS	45	4.392551	1.661343	4746.010961	0.009474	0.010304
RS	46	4.788944	1.677646	4013.014566	0.008011	0.008730
RS	47	5.220313	1.677646	3358.411799	0.006704	0.007314
RS	48	5.689742	1.688909	2730.567145	0.005451	0.005967
RS	49	6.200591	1.688909	2181.884632	0.004355	0.004782
RS	50	6.756514	1.695818	1690.866098	0.003375	0.003726
RS	51	7.361488	1.695818	1278.353190	0.002552	0.002832
RS	52	8.019840	1.697431	935.226881	0.001867	0.002088
RS	53	8.736282	1.697431	661.491414	0.001320	0.001489
RS	54	9.515937	1.687435	452.496617	0.000903	0.001029
RS	55	10.364384	1.687435	294.752420	0.000588	0.000678
RS	56	11.287693	1.687435	183.511526	0.000366	0.000428
RS	57	12.292468	1.687435	108.769504	0.000217	0.000257
RS	58	13.385899	1.648168	62.102907	0.000124	0.000149
RS	59	14.575806	1.648168	32.351593	0.000065	0.000079
RS	60	15.870703	1.648168	15.795096	0.000032	0.000039
RS	61	17.279853	1.648168	7.186587	0.000014	0.000018
RS	62	18.813337	1.648168	3.028399	0.000006	0.000008
RS	63	20.482126	1.648168	1.774060	0.000004	0.000005
PA	4+25*2+4+6 0.132888031 0.025345710 20.482125655 0.116852166 1.007005045 1.215602881 1.713604844 2.379325801 2.787458264 2.768938915 2.530908868 2.211374475 1.875267913 1.596451878 1.411168352 1.315922728 1.291219419 1.315849650 1.370431492 1.437471175 1.503483059 1.560460975 1.605196365 1.638045737 1.661342581 1.677646495 1.688909442 1.695818081 1.697430594 1.687434689 1.648167507
//
IT	4201
RD	12
LK	-5992826.658842
QD	-1706.855177 -> -1698.346269
RI	0.0325214780
TR	0.132318	0.025302
MT	20.614268
MM	C_pi: 1.155108, n_recomb: 502356.790049
RS	0	0.000000	0.116959	36023.125394	0.071708	0.097180
RS	1	0.008834	0.116959	36237.986987	0.072136	0.060330
RS	2	0.018449	0.116959	36201.673782	0.072064	0.040011
RS	3	0.028914	0.116959	35892.925111	0.071449	0.037918
RS	4	0.040302	1.041798	4151.383777	0.008264	0.005050
RS	5	0.052697	1.041798	4463.086456	0.008884	0.006112
RS	6	0.066187	1.199831	4165.554581	0.008292	0.005902
RS	7	0.080869	1.199831	4476.872189	0.008912	0.006834
RS	8	0.096847	1.684542	3430.330872	0.006828	0.005551
RS	9	0.114238	1.684542	3694.202532	0.007354	0.006263
RS	10	0.133164	2.369283	2830.946473	0.005635	0.005025
RS	11	0.153763	2.369283	3054.031145	0.006079	0.005581
RS	12	0.176181	2.805119	2782.850811	0.005540	0.005307
RS	13	0.200580	2.805119	3002.282845	0.005976	0.005921
RS	14	0.227135	2.798988	3243.563717	0.006457	0.006642
RS	15	0.256035	2.798988	3493.589832	0.006954	0.007343
RS	16	0.287489	2.565538	4099.244906	0.008160	0.008762
RS	17	0.321721	2.565538	4401.648717	0.008762	0.009486
RS	18	0.358977	2.244639	5389.547266	0.010729	0.011706
RS	19	0.399525	2.244639	5759.160275	0.011464	0.012583
RS	20	0.443655	1.899599	7246.136215	0.014424	0.015900
RS	21	0.491684	1.899599	7685.692180	0.015299	0.016980
RS	22	0.543956	1.610066	9570.311335	0.019051	0.021193
RS	23	0.600845	1.610066	10046.090443	0.019998	0.022379
RS	24	0.662761	1.416920	11911.052058	0.023710	0.026540
RS	25	0.730146	1.416920	12346.398560	0.024577	0.027596
RS	26	0.803485	1.317450	13675.924923	0.027224	0.030524
RS	27	0.883302	1.317450	13986.649392	0.027842	0.031216
RS	28	0.970171	1.291373	14502.952495	0.028870	0.032291
RS	29	1.064714	1.291373	14641.155375	0.029145	0.032522
RS	30	1.167610	1.316555	14413.815100	0.028692	0.031932
RS	31	1.279595	1.316555	14375.667063	0.028616	0.031737
RS	32	1.401474	1.372827	13672.059055	0.027216	0.030111
RS	33	1.534120	1.372827	13475.981793	0.026826	0.029574
RS	34	1.678485	1.441975	12569.391849	0.025021	0.027532
RS	35	1.835604	1.441975	12234.558124	0.024354	0.026720
RS	36	2.006603	1.510024	11292.512232	0.022479	0.024628
RS	37	2.192708	1.510024	10833.147476	0.021565	0.023573
RS	38	2.395255	1.568835	9918.508455	0.019744	0.021562
RS	39	2.615696	1.568835	9349.334650	0.018611	0.020289
RS	40	2.855612	1.615309	8471.012634	0.016863	0.018372
RS	41	3.116722	1.615309	7814.889204	0.015556	0.016927
RS	42	3.400900	1.650032	6969.198781	0.013873	0.015095
RS	43	3.710184	1.650032	6262.619053	0.012466	0.013554
RS	44	4.046791	1.675520	5457.990904	0.010865	0.011821
RS	45	4.413135	1.675520	4751.074610	0.009458	0.010288
RS	46	4.811843	1.694340	4015.435759	0.007993	0.008710
RS	47	5.245775	1.694340	3364.376144	0.006697	0.007304
RS	48	5.718042	1.708283	2735.263247	0.005445	0.005957
RS	49	6.232031	1.708283	2189.502950	0.004358	0.004781
RS	50	6.791428	1.717721	1697.936252	0.003380	0.003726
RS	51	7.400244	1.717721	1286.932976	0.002562	0.002838
RS	52	8.062845	1.721288	943.183119	0.001878	0.002095
RS	53	8.783984	1.721288	669.362659	0.001332	0.001498
RS	54	9.568830	1.712216	459.314256	0.000914	0.001038
RS	55	10.423013	1.712216	300.450485	0.000598	0.000687
RS	56	11.352658	1.712216	187.901692	0.000374	0.000435
RS	57	12.364432	1.712216	111.909338	0.000223	0.000262
RS	58	13.465590	1.671188	64.260418	0.000128	0.000153
RS	59	14.664028	1.671188	33.647761	0.000067	0.000081
RS	60	15.968341	1.671188	16.518354	0.000033	0.000040
RS	61	17.387883	1.671188	7.559908	0.000015	0.000019
RS	62	18.932832	1.671188	3.205770	0.000006	0.000008
RS	63	20.614268	1.671188	1.897333	0.000004	0.000005
PA	4+25*2+4+6 0.132317983 0.025301814 20.614268275 0.116958702 1.041797741 1.199831330 1.684541859 2.369282756 2.805118862 2.798988373 2.565537688 2.244638645 1.899599472 1.610066029 1.416920280 1.317449545 1.291373344 1.316554900 1.372827123 1.441974514 1.510024206 1.568834916 1.615309058 1.650032207 1.675519611 1.694340148 1.708282575 1.717720608 1.721288409 1.712215732 1.671188212
//
IT	3652
RD	13
LK	-5992810.443124
QD	-1693.126210 -> -1686.106522
RI	0.0322942964
TR	0.131801	0.025266
MT	20.733640
MM	C_pi: 1.159958, n_recomb: 503729.146624
RS	0	0.000000	0.117077	36124.076943	0.071713	0.096948
RS	1	0.008844	0.117077	36342.391751	0.072147	0.060397
RS	2	0.018471	0.117077	36308.498105	0.072079	0.040085
RS	3	0.028949	0.117077	36000.966512	0.071469	0.038006
RS	4	0.040353	1.077891	4029.569705	0.007999	0.004898
RS	5	0.052767	1.077891	4334.243715	0.008604	0.005928
RS	6	0.066278	1.185331	4237.555565	0.008412	0.005991
RS	7	0.080984	1.185331	4553.856983	0.009040	0.006926
RS	8	0.096991	1.657238	3503.605764	0.006955	0.005645
RS	9	0.114414	1.657238	3772.709913	0.007490	0.006369
RS	10	0.133377	2.358762	2856.816641	0.005671	0.005048
RS	11	0.154018	2.358762	3082.038244	0.006118	0.005613
RS	12	0.176484	2.819276	2782.062753	0.005523	0.005288
RS	13	0.200937	2.819276	3001.782611	0.005959	0.005908
RS	14	0.227553	2.823802	3231.192686	0.006415	0.006604
RS	15	0.256522	2.823802	3480.822581	0.006910	0.007310
RS	16	0.288055	2.595133	4074.240741	0.008088	0.008703
RS	17	0.322375	2.595133	4375.737805	0.008687	0.009425
RS	18	0.359732	2.274419	5349.994803	0.010621	0.011614
RS	19	0.400392	2.274419	5718.533177	0.011352	0.012482
RS	20	0.444648	1.922034	7207.569530	0.014308	0.015799
RS	21	0.492818	1.922034	7647.248178	0.015181	0.016865
RS	22	0.545249	1.622921	9561.421563	0.018981	0.021132
RS	23	0.602317	1.622921	10039.450883	0.019930	0.022306
RS	24	0.664432	1.422604	11952.676629	0.023728	0.026561
RS	25	0.732041	1.422604	12391.091435	0.024599	0.027608
RS	26	0.805630	1.319261	13762.181658	0.027321	0.030616
RS	27	0.885727	1.319261	14074.250437	0.027940	0.031302
RS	28	0.972908	1.291915	14606.294277	0.028996	0.032407
RS	29	1.067799	1.291915	14743.141559	0.029268	0.032633
RS	30	1.171083	1.317559	14506.756701	0.028799	0.032025
RS	31	1.283502	1.317559	14465.693379	0.028717	0.031829
RS	32	1.405863	1.375286	13741.334151	0.027279	0.030162
RS	33	1.539046	1.375286	13542.419161	0.026884	0.029628
RS	34	1.684009	1.446202	12615.749952	0.025045	0.027548
RS	35	1.841793	1.446202	12278.995769	0.024376	0.026741
RS	36	2.013531	1.515891	11322.554048	0.022477	0.024625
RS	37	2.200459	1.515891	10862.232010	0.021564	0.023576
RS	38	2.403919	1.576129	9938.172042	0.019729	0.021549
RS	39	2.625374	1.576129	9368.811200	0.018599	0.020283
RS	40	2.866415	1.623982	8483.798884	0.016842	0.018355
RS	41	3.128774	1.623982	7828.192502	0.015540	0.016916
RS	42	3.414337	1.660301	6976.957947	0.013851	0.015075
RS	43	3.725157	1.660301	6271.721411	0.012451	0.013541
RS	44	4.063466	1.687801	5462.413924	0.010844	0.011800
RS	45	4.431697	1.687801	4757.730795	0.009445	0.010275
RS	46	4.832495	1.709061	4018.756674	0.007978	0.008693
RS	47	5.268740	1.709061	3370.478551	0.006691	0.007296
RS	48	5.743569	1.725695	2739.556904	0.005439	0.005947
RS	49	6.260394	1.725695	2196.341005	0.004360	0.004779
RS	50	6.822928	1.737739	1703.986102	0.003383	0.003725
RS	51	7.435214	1.737739	1294.455323	0.002570	0.002842
RS	52	8.101653	1.743371	950.110186	0.001886	0.002101
RS	53	8.827034	1.743371	676.365024	0.001343	0.001507
RS	54	9.616570	1.735363	465.416518	0.000924	0.001047
RS	55	10.475935	1.735363	305.636021	0.000607	0.000694
RS	56	11.411305	1.735363	191.948883	0.000381	0.000441
RS	57	12.429403	1.735363	114.835661	0.000228	0.000267
RS	58	13.537544	1.692754	66.290552	0.000132	0.000156
RS	59	14.743693	1.692754	34.879652	0.000069	0.000083
RS	60	16.056518	1.692754	17.212329	0.000034	0.000042
RS	61	17.485453	1.692754	7.921462	0.000016	0.000019
RS	62	19.040768	1.692754	3.379145	0.000007	0.000008
RS	63	20.733640	1.692754	2.019608	0.000004	0.000005
PA	4+25*2+4+6 0.131800871 0.025265861 20.733639533 0.117076712 1.077890908 1.185331416 1.657237712 2.358762412 2.819275860 2.823802402 2.595132819 2.274419426 1.922034317 1.622921056 1.422603766 1.319261300 1.291915226 1.317559351 1.375285856 1.446201799 1.515891056 1.576128684 1.623981954 1.660301477 1.687801071 1.709060530 1.725694879 1.737738752 1.743370520 1.735363260 1.692754201
//
IT	3826
RD	14
LK	-5992797.005204
QD	-1681.274094 -> -1675.376521
RI	0.0320787003
TR	0.131326	0.025236
MT	20.842827
MM	C_pi: 1.164456, n_recomb: 505057.652712
RS	0	0.000000	0.117191	36219.651015	0.071714	0.096738
RS	1	0.008853	0.117191	36441.303515	0.072153	0.060458
RS	2	0.018491	0.117191	36409.793530	0.072090	0.040155
RS	3	0.028981	0.117191	36103.532288	0.071484	0.038087
RS	4	0.040400	1.115358	3910.090838	0.007742	0.004750
RS	5	0.052830	1.115358	4207.711106	0.008331	0.005749
RS	6	0.066361	1.172181	4305.486674	0.008525	0.006075
RS	7	0.081089	1.172181	4626.475809	0.009160	0.007013
RS	8	0.097122	1.631991	3574.106245	0.007077	0.005735
RS	9	0.114574	1.631991	3848.217515	0.007619	0.006470
RS	10	0.133571	2.348628	2881.859050	0.005706	0.005070
RS	11	0.154250	2.348628	3109.136823	0.006156	0.005643
RS	12	0.176759	2.831085	2782.984424	0.005510	0.005271
RS	13	0.201262	2.831085	3003.084664	0.005946	0.005897
RS	14	0.227933	2.844420	3222.988755	0.006381	0.006574
RS	15	0.256966	2.844420	3472.461623	0.006875	0.007283
RS	16	0.288570	2.620481	4055.175737	0.008029	0.008654
RS	17	0.322972	2.620481	4356.064857	0.008625	0.009375
RS	18	0.360419	2.301129	5316.695334	0.010527	0.011533
RS	19	0.401181	2.301129	5684.378309	0.011255	0.012394
RS	20	0.445553	1.942742	7173.345124	0.014203	0.015705
RS	21	0.493852	1.942742	7613.160257	0.015074	0.016759
RS	22	0.546428	1.635040	9552.645460	0.018914	0.021073
RS	23	0.603659	1.635040	10032.752468	0.019865	0.022235
RS	24	0.665956	1.428166	11989.328313	0.023739	0.026573
RS	25	0.733769	1.428166	12430.661339	0.024612	0.027612
RS	26	0.807586	1.321273	13839.786135	0.027402	0.030694
RS	27	0.887937	1.321273	14153.296080	0.028023	0.031374
RS	28	0.975403	1.292768	14699.993942	0.029106	0.032506
RS	29	1.070612	1.292768	14835.885819	0.029375	0.032729
RS	30	1.174251	1.318825	14591.681115	0.028891	0.032105
RS	31	1.287065	1.318825	14548.273165	0.028805	0.031907
RS	32	1.409867	1.377829	13805.793446	0.027335	0.030207
RS	33	1.543540	1.377829	13604.560196	0.026937	0.029674
RS	34	1.689049	1.450246	12660.774111	0.025068	0.027564
RS	35	1.847440	1.450246	12322.375511	0.024398	0.026761
RS	36	2.019854	1.521251	11354.080815	0.022481	0.024625
RS	37	2.207532	1.521251	10892.725511	0.021567	0.023582
RS	38	2.411826	1.582581	9960.991792	0.019722	0.021543
RS	39	2.634207	1.582581	9391.002023	0.018594	0.020282
RS	40	2.876276	1.631510	8500.172081	0.016830	0.018345
RS	41	3.139776	1.631510	7844.352798	0.015532	0.016912
RS	42	3.426605	1.669181	6987.715977	0.013835	0.015062
RS	43	3.738828	1.669181	6282.955833	0.012440	0.013532
RS	44	4.078694	1.698531	5468.628820	0.010828	0.011784
RS	45	4.448648	1.698531	4765.368794	0.009435	0.010266
RS	46	4.851356	1.722155	4022.556769	0.007965	0.008678
RS	47	5.289718	1.722155	3376.474279	0.006685	0.007288
RS	48	5.766889	1.741481	2743.351580	0.005432	0.005937
RS	49	6.286305	1.741481	2202.394127	0.004361	0.004776
RS	50	6.851708	1.756189	1709.083117	0.003384	0.003723
RS	51	7.467167	1.756189	1301.010178	0.002576	0.002846
RS	52	8.137116	1.763975	956.109750	0.001893	0.002106
RS	53	8.866377	1.763975	682.585539	0.001352	0.001514
RS	54	9.660203	1.757158	470.875345	0.000932	0.001054
RS	55	10.524308	1.757158	310.358780	0.000615	0.000701
RS	56	11.464916	1.757158	195.684928	0.000387	0.000447
RS	57	12.488800	1.757158	117.567203	0.000233	0.000272
RS	58	13.603331	1.713109	68.204012	0.000135	0.000160
RS	59	14.816536	1.713109	36.052012	0.000071	0.000086
RS	60	16.137150	1.713109	17.878830	0.000035	0.000043
RS	61	17.574683	1.713109	8.271794	0.000016	0.000020
RS	62	19.139486	1.713109	3.548619	0.000007	0.000009
RS	63	20.842827	1.713109	2.140810	0.000004	0.000005
PA	4+25*2+4+6 0.131326152 0.025235621 20.842826810 0.117190542 1.115358394 1.172181238 1.631990573 2.348628173 2.831084503 2.844419917 2.620480862 2.301128903 1.942741659 1.635039846 1.428166238 1.321273075 1.292767662 1.318824669 1.377829328 1.450245629 1.521251406 1.582581362 1.631509652 1.669181111 1.698530748 1.722155043 1.741480922 1.756188770 1.763975425 1.757158405 1.713108862
//
IT	4253
RD	15
LK	-5992785.673088
QD	-1670.833537 -> -1665.800417
RI	0.0318734517
TR	0.130885	0.025209
MT	20.943947
MM	C_pi: 1.168656, n_recomb: 506333.609218
RS	0	0.000000	0.117293	36312.030092	0.071716	0.096546
RS	1	0.008862	0.117293	36536.744636	0.072159	0.060515
RS	2	0.018509	0.117293	36507.381688	0.072101	0.040221
RS	3	0.029011	0.117293	36202.203373	0.071499	0.038166
RS	4	0.040443	1.154261	3792.873671	0.007491	0.004606
RS	5	0.052889	1.154261	4083.426163	0.008065	0.005574
RS	6	0.066437	1.160368	4368.949814	0.008629	0.006154
RS	7	0.081186	1.160368	4694.313103	0.009271	0.007093
RS	8	0.097242	1.608903	3641.158257	0.007191	0.005820
RS	9	0.114721	1.608903	3920.013411	0.007742	0.006564
RS	10	0.133749	2.339413	2905.374698	0.005738	0.005090
RS	11	0.154463	2.339413	3134.583280	0.006191	0.005670
RS	12	0.177013	2.841425	2784.740285	0.005500	0.005257
RS	13	0.201561	2.841425	3005.257438	0.005935	0.005887
RS	14	0.228285	2.861747	3217.841147	0.006355	0.006549
RS	15	0.257376	2.861747	3467.330351	0.006848	0.007263
RS	16	0.289046	2.642233	4040.872892	0.007981	0.008614
RS	17	0.323522	2.642233	4341.394643	0.008574	0.009334
RS	18	0.361053	2.325140	5288.611360	0.010445	0.011462
RS	19	0.401910	2.325140	5655.624356	0.011170	0.012316
RS	20	0.446387	1.961895	7142.873440	0.014107	0.015619
RS	21	0.494807	1.961895	7582.838632	0.014976	0.016663
RS	22	0.547516	1.646468	9544.113460	0.018849	0.021014
RS	23	0.604897	1.646468	10026.143045	0.019801	0.022168
RS	24	0.667363	1.433576	12021.842151	0.023743	0.026579
RS	25	0.735364	1.433576	12465.941329	0.024620	0.027612
RS	26	0.809392	1.323430	13909.818569	0.027472	0.030760
RS	27	0.889979	1.323430	14224.824307	0.028094	0.031435
RS	28	0.977708	1.293875	14785.023751	0.029200	0.032592
RS	29	1.073211	1.293875	14920.282621	0.029467	0.032811
RS	30	1.177177	1.320321	14669.104987	0.028971	0.032174
RS	31	1.290356	1.320321	14623.838358	0.028882	0.031975
RS	32	1.413565	1.380473	13865.346850	0.027384	0.030245
RS	33	1.547692	1.380473	13662.258959	0.026983	0.029714
RS	34	1.693706	1.454178	12703.822083	0.025090	0.027578
RS	35	1.852658	1.454178	12364.055447	0.024419	0.026780
RS	36	2.025697	1.526239	11386.068196	0.022487	0.024628
RS	37	2.214069	1.526239	10923.674411	0.021574	0.023590
RS	38	2.419134	1.588383	9985.807114	0.019722	0.021542
RS	39	2.642372	1.588383	9414.881422	0.018594	0.020285
RS	40	2.885392	1.638129	8519.052442	0.016825	0.018342
RS	41	3.149948	1.638129	7862.469868	0.015528	0.016912
RS	42	3.437948	1.676941	7000.629712	0.013826	0.015054
RS	43	3.751470	1.676941	6295.674008	0.012434	0.013528
RS	44	4.092775	1.707993	5476.121795	0.010815	0.011772
RS	45	4.464325	1.707993	4773.645192	0.009428	0.010258
RS	46	4.868801	1.733906	4026.636096	0.007953	0.008664
RS	47	5.309120	1.733906	3382.278853	0.006680	0.007281
RS	48	5.788459	1.755915	2746.655654	0.005425	0.005928
RS	49	6.310276	1.755915	2207.726363	0.004360	0.004773
RS	50	6.878334	1.773334	1713.330774	0.003384	0.003720
RS	51	7.496732	1.773334	1306.708072	0.002581	0.002849
RS	52	8.169930	1.783359	961.289781	0.001899	0.002109
RS	53	8.902785	1.783359	688.114688	0.001359	0.001520
RS	54	9.700583	1.777843	475.764205	0.000940	0.001060
RS	55	10.569079	1.777843	314.670049	0.000621	0.000708
RS	56	11.514539	1.777843	199.143178	0.000393	0.000453
RS	57	12.543782	1.777843	120.124088	0.000237	0.000276
RS	58	13.664234	1.732488	70.011924	0.000138	0.000163
RS	59	14.883976	1.732488	37.170475	0.000073	0.000088
RS	60	16.211808	1.732488	18.520469	0.000037	0.000044
RS	61	17.657308	1.732488	8.612003	0.000017	0.000021
RS	62	19.230904	1.732488	3.714607	0.000007	0.000009
RS	63	20.943947	1.732488	2.261136	0.000004	0.000006
PA	4+25*2+4+6 0.130885346 0.025209389 20.943947445 0.117293251 1.154261211 1.160367771 1.608902732 2.339412967 2.841425245 2.861746971 2.642232901 2.325139778 1.961895314 1.646467533 1.433576124 1.323429674 1.293874788 1.320320738 1.380473097 1.454178366 1.526239183 1.588382986 1.638128574 1.676941405 1.707993478 1.733905826 1.755914984 1.773334026 1.783358823 1.777843110 1.732487869
//
IT	3977
RD	16
LK	-5992775.967807
QD	-1661.469352 -> -1657.115487
RI	0.0316769682
TR	0.130473	0.025186
MT	21.038383
MM	C_pi: 1.172599, n_recomb: 507553.916815
RS	0	0.000000	0.117383	36402.043619	0.071721	0.096367
RS	1	0.008869	0.117383	36629.500477	0.072169	0.060569
RS	2	0.018526	0.117383	36601.986919	0.072114	0.040285
RS	3	0.029038	0.117383	36297.625823	0.071515	0.038244
RS	4	0.040483	1.194570	3678.208829	0.007247	0.004465
RS	5	0.052943	1.194570	3961.712336	0.007806	0.005404
RS	6	0.066508	1.149782	4428.003957	0.008724	0.006227
RS	7	0.081276	1.149782	4757.437099	0.009373	0.007168
RS	8	0.097355	1.587925	3704.458073	0.007299	0.005900
RS	9	0.114859	1.587925	3987.779495	0.007857	0.006653
RS	10	0.133916	2.331388	2926.992223	0.005767	0.005108
RS	11	0.154662	2.331388	3157.983261	0.006222	0.005694
RS	12	0.177250	2.850872	2786.789623	0.005491	0.005244
RS	13	0.201840	2.850872	3007.725820	0.005926	0.005877
RS	14	0.228611	2.876463	3214.965852	0.006334	0.006529
RS	15	0.257757	2.876463	3464.598016	0.006826	0.007246
RS	16	0.289488	2.660948	4030.399108	0.007941	0.008580
RS	17	0.324034	2.660948	4330.746779	0.008533	0.009300
RS	18	0.361643	2.346782	5264.900849	0.010373	0.011398
RS	19	0.402588	2.346782	5631.400770	0.011095	0.012247
RS	20	0.447165	1.979651	7115.670183	0.014020	0.015539
RS	21	0.495695	1.979651	7555.799055	0.014887	0.016574
RS	22	0.548530	1.657252	9535.919627	0.018788	0.020958
RS	23	0.606050	1.657252	10019.733946	0.019741	0.022104
RS	24	0.668673	1.438821	12050.869463	0.023743	0.026581
RS	25	0.736850	1.438821	12497.588542	0.024623	0.027608
RS	26	0.811074	1.325679	13973.351509	0.027531	0.030817
RS	27	0.891880	1.325679	14289.876678	0.028154	0.031487
RS	28	0.979854	1.295183	14862.393229	0.029282	0.032667
RS	29	1.075631	1.295183	14997.278747	0.029548	0.032883
RS	30	1.179903	1.322007	14739.741600	0.029041	0.032233
RS	31	1.293423	1.322007	14693.025270	0.028949	0.032033
RS	32	1.417011	1.383208	13920.231307	0.027426	0.030277
RS	33	1.551561	1.383208	13715.692074	0.027023	0.029748
RS	34	1.698045	1.458032	12744.662048	0.025110	0.027591
RS	35	1.857521	1.458032	12403.784650	0.024438	0.026796
RS	36	2.031142	1.530935	11417.930899	0.022496	0.024634
RS	37	2.220162	1.530935	10954.529613	0.021583	0.023599
RS	38	2.425947	1.593662	10011.854916	0.019726	0.021546
RS	39	2.649984	1.593662	9439.777934	0.018599	0.020292
RS	40	2.893891	1.644006	8539.700522	0.016825	0.018344
RS	41	3.159432	1.644006	7881.933209	0.015529	0.016916
RS	42	3.448525	1.683773	7015.132142	0.013821	0.015051
RS	43	3.763258	1.683773	6309.447158	0.012431	0.013528
RS	44	4.105907	1.716393	5484.552223	0.010806	0.011763
RS	45	4.478946	1.716393	4782.341876	0.009422	0.010253
RS	46	4.885072	1.744517	4030.874495	0.007942	0.008652
RS	47	5.327219	1.744517	3387.856282	0.006675	0.007275
RS	48	5.808582	1.769194	2749.500964	0.005417	0.005918
RS	49	6.332639	1.769194	2212.408572	0.004359	0.004770
RS	50	6.903176	1.789359	1716.829880	0.003383	0.003717
RS	51	7.524317	1.789359	1311.650551	0.002584	0.002850
RS	52	8.200550	1.801689	965.750894	0.001903	0.002112
RS	53	8.936760	1.801689	693.033189	0.001365	0.001525
RS	54	9.738268	1.797576	480.146083	0.000946	0.001065
RS	55	10.610865	1.797576	318.612835	0.000628	0.000713
RS	56	11.560857	1.797576	202.351017	0.000399	0.000458
RS	57	12.595107	1.797576	122.522470	0.000241	0.000280
RS	58	13.721089	1.751026	71.723519	0.000141	0.000166
RS	59	14.946939	1.751026	38.239275	0.000075	0.000090
RS	60	16.281515	1.751026	19.138952	0.000038	0.000045
RS	61	17.734460	1.751026	8.942665	0.000018	0.000021
RS	62	19.316273	1.751026	3.877254	0.000008	0.000009
RS	63	21.038383	1.751026	2.380571	0.000005	0.000006
PA	4+25*2+4+6 0.130472942 0.025186069 21.038383121 0.117382962 1.194569912 1.149781912 1.587924836 2.331387923 2.850871588 2.876462680 2.660947676 2.346781856 1.979651192 1.657251624 1.438820568 1.325678774 1.295182759 1.322006748 1.383207512 1.458032318 1.530934739 1.593662064 1.644005725 1.683773426 1.716393151 1.744516858 1.769194332 1.789359466 1.801688586 1.797575992 1.751025984
//
IT	3427
RD	17
LK	-5992767.548513
QD	-1652.957450 -> -1649.146608
RI	0.0314893559
TR	0.130084	0.025165
MT	21.127306
MM	C_pi: 1.176316, n_recomb: 508715.222129
RS	0	0.000000	0.117458	36490.281524	0.071730	0.096200
RS	1	0.008877	0.117458	36720.127821	0.072182	0.060621
RS	2	0.018541	0.117458	36694.119694	0.072131	0.040347
RS	3	0.029064	0.117458	36390.250325	0.071534	0.038322
RS	4	0.040520	1.236250	3566.333231	0.007010	0.004328
RS	5	0.052994	1.236250	3842.835477	0.007554	0.005238
RS	6	0.066575	1.140293	4482.841483	0.008812	0.006296
RS	7	0.081361	1.140293	4816.056614	0.009467	0.007237
RS	8	0.097460	1.568892	3763.990656	0.007399	0.005976
RS	9	0.114988	1.568892	4051.504492	0.007964	0.006737
RS	10	0.134071	2.324673	2946.508514	0.005792	0.005124
RS	11	0.154849	2.324673	3179.121789	0.006249	0.005715
RS	12	0.177471	2.859855	2788.721552	0.005482	0.005231
RS	13	0.202102	2.859855	3010.052729	0.005917	0.005868
RS	14	0.228918	2.889083	3213.772132	0.006317	0.006512
RS	15	0.258115	2.889083	3463.638515	0.006809	0.007232
RS	16	0.289904	2.677073	4023.018251	0.007908	0.008553
RS	17	0.324514	2.677073	4323.347194	0.008499	0.009274
RS	18	0.362197	2.366362	5244.794891	0.010310	0.011342
RS	19	0.403225	2.366362	5610.910129	0.011030	0.012187
RS	20	0.447894	1.996159	7091.236972	0.013940	0.015465
RS	21	0.496529	1.996159	7531.538547	0.014805	0.016493
RS	22	0.549481	1.667443	9528.037341	0.018730	0.020904
RS	23	0.607133	1.667443	10013.510233	0.019684	0.022043
RS	24	0.669903	1.443889	12076.902039	0.023740	0.026579
RS	25	0.738245	1.443889	12526.098064	0.024623	0.027602
RS	26	0.812653	1.327985	14031.144602	0.027582	0.030865
RS	27	0.893667	1.327985	14349.188671	0.028207	0.031533
RS	28	0.981871	1.296645	14932.924101	0.029354	0.032733
RS	29	1.077905	1.296645	15067.639808	0.029619	0.032946
RS	30	1.182464	1.323850	14804.126172	0.029101	0.032285
RS	31	1.296304	1.323850	14756.304240	0.029007	0.032083
RS	32	1.420249	1.386025	13970.590123	0.027462	0.030304
RS	33	1.555197	1.386025	13764.952660	0.027058	0.029777
RS	34	1.702123	1.461835	12783.047127	0.025128	0.027603
RS	35	1.862092	1.461835	12441.301897	0.024456	0.026811
RS	36	2.036261	1.535405	11449.139754	0.022506	0.024640
RS	37	2.225889	1.535405	10984.793342	0.021593	0.023609
RS	38	2.432351	1.598524	10038.476837	0.019733	0.021553
RS	39	2.657139	1.598524	9465.108185	0.018606	0.020301
RS	40	2.901882	1.649278	8561.484353	0.016830	0.018350
RS	41	3.168349	1.649278	7902.215371	0.015534	0.016923
RS	42	3.458470	1.689838	7030.715523	0.013821	0.015051
RS	43	3.774343	1.689838	6323.885074	0.012431	0.013530
RS	44	4.118256	1.723902	5493.609580	0.010799	0.011756
RS	45	4.492697	1.723902	4791.252119	0.009418	0.010250
RS	46	4.900375	1.754163	4035.144416	0.007932	0.008642
RS	47	5.344242	1.754163	3393.153611	0.006670	0.007269
RS	48	5.827510	1.781488	2751.897055	0.005410	0.005909
RS	49	6.353676	1.781488	2216.486206	0.004357	0.004767
RS	50	6.926547	1.804425	1719.652942	0.003380	0.003713
RS	51	7.550271	1.804425	1315.914288	0.002587	0.002851
RS	52	8.229360	1.819117	969.569267	0.001906	0.002113
RS	53	8.968730	1.819117	697.404537	0.001371	0.001529
RS	54	9.773732	1.816495	484.073524	0.000952	0.001070
RS	55	10.650191	1.816495	322.223415	0.000633	0.000719
RS	56	11.604450	1.816495	205.331798	0.000404	0.000463
RS	57	12.643415	1.816495	124.776288	0.000245	0.000284
RS	58	13.774607	1.768862	73.346266	0.000144	0.000169
RS	59	15.006210	1.768862	39.262184	0.000077	0.000092
RS	60	16.347139	1.768862	19.736017	0.000039	0.000047
RS	61	17.807097	1.768862	9.264503	0.000018	0.000022
RS	62	19.396652	1.768862	4.036826	0.000008	0.000010
RS	63	21.127306	1.768862	2.499238	0.000005	0.000006
PA	4+25*2+4+6 0.130084313 0.025164776 21.127305730 0.117458301 1.236249805 1.140293198 1.568892320 2.324673301 2.859854513 2.889082811 2.677073347 2.366361573 1.996159361 1.667442548 1.443889350 1.327985427 1.296645215 1.323849985 1.386025173 1.461835303 1.535405299 1.598524015 1.649277607 1.689838425 1.723901520 1.754162996 1.781487527 1.804425002 1.819116533 1.816495030 1.768862381
//
IT	4057
RD	18
LK	-5992760.160914
QD	-1645.139507 -> -1641.769767
RI	0.0313095982
TR	0.129715	0.025145
MT	21.211769
MM	C_pi: 1.179845, n_recomb: 509819.095634
RS	0	0.000000	0.117521	36576.801359	0.071745	0.096041
RS	1	0.008884	0.117521	36808.716851	0.072200	0.060670
RS	2	0.018556	0.117521	36783.900013	0.072151	0.040409
RS	3	0.029088	0.117521	36480.222778	0.071555	0.038400
RS	4	0.040556	1.279284	3457.433813	0.006782	0.004196
RS	5	0.053042	1.279284	3727.008512	0.007310	0.005078
RS	6	0.066638	1.131761	4533.830605	0.008893	0.006360
RS	7	0.081441	1.131761	4870.567303	0.009554	0.007301
RS	8	0.097559	1.551650	3819.834032	0.007493	0.006047
RS	9	0.115110	1.551650	4111.276565	0.008064	0.006815
RS	10	0.134219	2.319264	2963.927970	0.005814	0.005137
RS	11	0.155026	2.319264	3198.005956	0.006273	0.005732
RS	12	0.177681	2.868678	2790.294259	0.005473	0.005219
RS	13	0.202349	2.868678	3011.981944	0.005908	0.005859
RS	14	0.229208	2.900065	3213.798007	0.006304	0.006498
RS	15	0.258454	2.900065	3463.962818	0.006794	0.007222
RS	16	0.290297	2.691023	4018.142392	0.007882	0.008530
RS	17	0.324969	2.691023	4318.578421	0.008471	0.009252
RS	18	0.362722	2.384140	5227.745633	0.010254	0.011291
RS	19	0.403828	2.384140	5593.586579	0.010972	0.012133
RS	20	0.448585	2.011572	7069.186905	0.013866	0.015396
RS	21	0.497319	2.011572	7509.670090	0.014730	0.016418
RS	22	0.550382	1.677098	9520.510920	0.018674	0.020852
RS	23	0.608159	1.677098	10007.532782	0.019630	0.021985
RS	24	0.671069	1.448791	12100.412298	0.023735	0.026575
RS	25	0.739567	1.448791	12551.954549	0.024620	0.027594
RS	26	0.814150	1.330331	14083.984136	0.027625	0.030908
RS	27	0.895359	1.330331	14403.535317	0.028252	0.031572
RS	28	0.983782	1.298237	14997.445436	0.029417	0.032791
RS	29	1.080060	1.298237	15132.158120	0.029681	0.033001
RS	30	1.184891	1.325830	14862.939022	0.029153	0.032329
RS	31	1.299035	1.325830	14814.303708	0.029058	0.032127
RS	32	1.423319	1.388920	14016.831678	0.027494	0.030328
RS	33	1.558644	1.388920	13810.399779	0.027089	0.029802
RS	34	1.705990	1.465611	12819.028739	0.025144	0.027613
RS	35	1.866425	1.465611	12476.636782	0.024473	0.026825
RS	36	2.041114	1.539706	11479.486608	0.022517	0.024648
RS	37	2.231320	1.539706	11014.270088	0.021604	0.023620
RS	38	2.438424	1.603056	10065.318730	0.019743	0.021563
RS	39	2.663926	1.603056	9490.565500	0.018616	0.020313
RS	40	2.909460	1.654062	8584.015395	0.016837	0.018359
RS	41	3.176806	1.654062	7923.003670	0.015541	0.016933
RS	42	3.467903	1.695272	7047.081963	0.013823	0.015055
RS	43	3.784859	1.695272	6338.771858	0.012433	0.013534
RS	44	4.129971	1.730670	5503.109593	0.010794	0.011752
RS	45	4.505742	1.730670	4800.269297	0.009416	0.010248
RS	46	4.914895	1.762997	4039.399884	0.007923	0.008632
RS	47	5.360395	1.762997	3398.176928	0.006665	0.007264
RS	48	5.845471	1.792942	2753.892614	0.005402	0.005900
RS	49	6.373639	1.792942	2220.029680	0.004355	0.004763
RS	50	6.948727	1.818674	1721.883509	0.003377	0.003708
RS	51	7.574903	1.818674	1319.581566	0.002588	0.002851
RS	52	8.256706	1.835775	972.824502	0.001908	0.002114
RS	53	8.999077	1.835775	701.293065	0.001376	0.001533
RS	54	9.807397	1.834726	487.597004	0.000956	0.001075
RS	55	10.687524	1.834726	325.536873	0.000639	0.000723
RS	56	11.645838	1.834726	208.108326	0.000408	0.000467
RS	57	12.689283	1.834726	126.899334	0.000249	0.000288
RS	58	13.825424	1.786110	74.888146	0.000147	0.000172
RS	59	15.062494	1.786110	40.243097	0.000079	0.000093
RS	60	16.409459	1.786110	20.313383	0.000040	0.000048
RS	61	17.876083	1.786110	9.578190	0.000019	0.000023
RS	62	19.472995	1.786110	4.193553	0.000008	0.000010
RS	63	21.211769	1.786110	2.617211	0.000005	0.000006
PA	4+25*2+4+6 0.129715356 0.025144760 21.211768531 0.117520695 1.279283742 1.131760921 1.551649970 2.319263867 2.868677554 2.900065214 2.691023246 2.384140157 2.011571602 1.677098225 1.448791471 1.330330921 1.298236690 1.325829619 1.388919951 1.465610566 1.539705879 1.603056268 1.654062289 1.695272389 1.730670035 1.762996745 1.792941908 1.818673506 1.835774512 1.834726225 1.786109542
//
IT	3638
RD	19
LK	-5992753.612017
QD	-1637.893884 -> -1634.887795
RI	0.0311381286
TR	0.129365	0.025126
MT	21.292139
MM	C_pi: 1.183193, n_recomb: 510864.851979
RS	0	0.000000	0.117570	36661.826363	0.071764	0.095889
RS	1	0.008890	0.117570	36895.479443	0.072222	0.060718
RS	2	0.018570	0.117570	36871.523807	0.072175	0.040469
RS	3	0.029111	0.117570	36567.718511	0.071580	0.038478
RS	4	0.040589	1.323599	3351.739094	0.006561	0.004067
RS	5	0.053088	1.323599	3614.486389	0.007075	0.004923
RS	6	0.066697	1.124044	4581.320516	0.008968	0.006420
RS	7	0.081517	1.124044	4921.341364	0.009633	0.007361
RS	8	0.097654	1.535981	3872.202345	0.007580	0.006113
RS	9	0.115225	1.535981	4167.326020	0.008157	0.006888
RS	10	0.134359	2.315130	2979.233832	0.005832	0.005148
RS	11	0.155194	2.315130	3214.618347	0.006293	0.005747
RS	12	0.177880	2.877481	2791.366657	0.005464	0.005207
RS	13	0.202584	2.877481	3013.363111	0.005899	0.005849
RS	14	0.229484	2.909720	3214.682141	0.006293	0.006486
RS	15	0.258775	2.909720	3465.186779	0.006783	0.007213
RS	16	0.290670	2.703126	4015.238301	0.007860	0.008512
RS	17	0.325401	2.703126	4315.877442	0.008448	0.009235
RS	18	0.363220	2.400347	5213.175905	0.010205	0.011247
RS	19	0.404400	2.400347	5578.828294	0.010920	0.012086
RS	20	0.449241	2.025989	7049.141421	0.013798	0.015332
RS	21	0.498069	2.025989	7489.808140	0.014661	0.016349
RS	22	0.551238	1.686256	9513.224720	0.018622	0.020802
RS	23	0.609133	1.686256	10001.690721	0.019578	0.021930
RS	24	0.672175	1.453520	12121.645089	0.023728	0.026570
RS	25	0.740822	1.453520	12575.405205	0.024616	0.027586
RS	26	0.815571	1.332683	14132.381440	0.027664	0.030945
RS	27	0.896966	1.332683	14453.411577	0.028292	0.031607
RS	28	0.985597	1.299917	15056.523197	0.029473	0.032842
RS	29	1.082107	1.299917	15191.362158	0.029737	0.033051
RS	30	1.187197	1.327907	14916.629936	0.029199	0.032368
RS	31	1.301629	1.327907	14867.424423	0.029102	0.032166
RS	32	1.426234	1.391869	14059.128589	0.027520	0.030347
RS	33	1.561917	1.391869	13852.167757	0.027115	0.029823
RS	34	1.709662	1.469352	12852.551878	0.025158	0.027622
RS	35	1.870542	1.469352	12509.714643	0.024487	0.026836
RS	36	2.045724	1.543854	11508.715987	0.022528	0.024657
RS	37	2.236480	1.543854	11042.714271	0.021616	0.023631
RS	38	2.444194	1.607302	10092.010713	0.019755	0.021575
RS	39	2.670373	1.607302	9515.820947	0.018627	0.020326
RS	40	2.916661	1.658421	8606.933944	0.016848	0.018371
RS	41	3.184843	1.658421	7943.997533	0.015550	0.016944
RS	42	3.476867	1.700158	7063.913500	0.013827	0.015061
RS	43	3.794852	1.700158	6353.865202	0.012437	0.013540
RS	44	4.141106	1.736783	5512.876083	0.010791	0.011750
RS	45	4.518142	1.736783	4809.279427	0.009414	0.010247
RS	46	4.928697	1.771104	4043.575456	0.007915	0.008624
RS	47	5.375750	1.771104	3402.905436	0.006661	0.007259
RS	48	5.862546	1.803640	2755.502586	0.005394	0.005891
RS	49	6.392619	1.803640	2223.076271	0.004352	0.004759
RS	50	6.969816	1.832176	1723.580434	0.003374	0.003703
RS	51	7.598325	1.832176	1322.710834	0.002589	0.002851
RS	52	8.282710	1.851734	975.569922	0.001910	0.002115
RS	53	9.027936	1.851734	704.743828	0.001380	0.001536
RS	54	9.839413	1.852328	490.755059	0.000961	0.001078
RS	55	10.723031	1.852328	328.579986	0.000643	0.000728
RS	56	11.685203	1.852328	210.697995	0.000412	0.000471
RS	57	12.732913	1.852328	128.902116	0.000252	0.000291
RS	58	13.873764	1.802814	76.355295	0.000149	0.000174
RS	59	15.116037	1.802814	41.184959	0.000081	0.000095
RS	60	16.468749	1.802814	20.872319	0.000041	0.000049
RS	61	17.941718	1.802814	9.884205	0.000019	0.000023
RS	62	19.545634	1.802814	4.347586	0.000009	0.000010
RS	63	21.292139	1.802814	2.734532	0.000005	0.000007
PA	4+25*2+4+6 0.129364556 0.025125792 21.292138820 0.117569728 1.323598530 1.124044242 1.535981439 2.315129971 2.877481308 2.909720334 2.703126198 2.400347042 2.025989218 1.686256421 1.453519563 1.332683095 1.299916785 1.327907044 1.391869123 1.469352249 1.543854047 1.607301728 1.658420747 1.700158170 1.736783471 1.771104093 1.803640430 1.832175983 1.851733957 1.852328303 1.802814354
//
IT	3221
RD	20
LK	-5992747.760019
QD	-1631.146358 -> -1628.443892
RI	0.0309745263
TR	0.129029	0.025107
MT	21.369220
MM	C_pi: 1.186391, n_recomb: 511854.422796
RS	0	0.000000	0.117608	36744.991517	0.071788	0.095744
RS	1	0.008896	0.117608	36980.110454	0.072247	0.060764
RS	2	0.018584	0.117608	36956.749883	0.072202	0.040529
RS	3	0.029133	0.117608	36652.563112	0.071607	0.038556
RS	4	0.040622	1.369145	3249.407182	0.006348	0.003942
RS	5	0.053132	1.369145	3505.450511	0.006849	0.004773
RS	6	0.066755	1.117002	4625.797237	0.009037	0.006477
RS	7	0.081589	1.117002	4968.898050	0.009708	0.007417
RS	8	0.097744	1.521731	3921.290685	0.007661	0.006176
RS	9	0.115336	1.521731	4219.864565	0.008244	0.006956
RS	10	0.134493	2.312198	2992.533868	0.005846	0.005156
RS	11	0.155354	2.312198	3229.076044	0.006309	0.005759
RS	12	0.178071	2.886411	2791.851108	0.005454	0.005195
RS	13	0.202809	2.886411	3014.104308	0.005889	0.005838
RS	14	0.229747	2.918289	3216.213068	0.006283	0.006476
RS	15	0.259083	2.918289	3467.087436	0.006774	0.007206
RS	16	0.291028	2.713629	4013.996895	0.007842	0.008498
RS	17	0.325814	2.713629	4314.920465	0.008430	0.009222
RS	18	0.363696	2.415174	5200.725498	0.010161	0.011207
RS	19	0.404947	2.415174	5566.263336	0.010875	0.012043
RS	20	0.449869	2.039533	7030.816107	0.013736	0.015273
RS	21	0.498787	2.039533	7471.667875	0.014597	0.016285
RS	22	0.552056	1.694974	9506.151112	0.018572	0.020754
RS	23	0.610065	1.694974	9995.968431	0.019529	0.021879
RS	24	0.673234	1.458088	12140.910914	0.023719	0.026563
RS	25	0.742023	1.458088	12596.771747	0.024610	0.027576
RS	26	0.816931	1.335034	14176.901124	0.027697	0.030978
RS	27	0.898504	1.335034	14499.376733	0.028327	0.031638
RS	28	0.987334	1.301668	15110.811935	0.029522	0.032888
RS	29	1.084066	1.301668	15245.879198	0.029786	0.033095
RS	30	1.189403	1.330068	14965.754192	0.029238	0.032402
RS	31	1.304112	1.330068	14916.181489	0.029141	0.032200
RS	32	1.429025	1.394868	14097.836858	0.027543	0.030364
RS	33	1.565051	1.394868	13890.573191	0.027138	0.029842
RS	34	1.713178	1.473075	12883.711362	0.025171	0.027630
RS	35	1.874483	1.473075	12540.609516	0.024500	0.026847
RS	36	2.050138	1.547888	11536.719248	0.022539	0.024666
RS	37	2.241420	1.547888	11070.021798	0.021627	0.023642
RS	38	2.449719	1.611322	10118.328147	0.019768	0.021588
RS	39	2.676549	1.611322	9540.679506	0.018639	0.020340
RS	40	2.923558	1.662440	8629.970435	0.016860	0.018385
RS	41	3.192541	1.662440	7964.980080	0.015561	0.016958
RS	42	3.485454	1.704590	7081.023355	0.013834	0.015070
RS	43	3.804425	1.704590	6369.029125	0.012443	0.013548
RS	44	4.151773	1.742352	5522.777007	0.010790	0.011749
RS	45	4.530022	1.742352	4818.203791	0.009413	0.010247
RS	46	4.941921	1.778598	4047.630485	0.007908	0.008616
RS	47	5.390463	1.778598	3407.336097	0.006657	0.007255
RS	48	5.878909	1.813695	2756.752436	0.005386	0.005882
RS	49	6.410808	1.813695	2225.669203	0.004348	0.004755
RS	50	6.990026	1.845042	1724.797817	0.003370	0.003698
RS	51	7.620773	1.845042	1325.357412	0.002589	0.002850
RS	52	8.307633	1.867093	977.862156	0.001910	0.002115
RS	53	9.055597	1.867093	707.802728	0.001383	0.001539
RS	54	9.870103	1.869397	493.583628	0.000964	0.001081
RS	55	10.757069	1.869397	331.377918	0.000647	0.000732
RS	56	11.722942	1.869397	213.117261	0.000416	0.000475
RS	57	12.774741	1.869397	130.794632	0.000256	0.000294
RS	58	13.920112	1.819065	77.753454	0.000152	0.000177
RS	59	15.167377	1.819065	42.090598	0.000082	0.000097
RS	60	16.525602	1.819065	21.414083	0.000042	0.000050
RS	61	18.004659	1.819065	10.183044	0.000020	0.000024
RS	62	19.615296	1.819065	4.499092	0.000009	0.000011
RS	63	21.369220	1.819065	2.851253	0.000006	0.000007
PA	4+25*2+4+6 0.129028800 0.025107342 21.369219507 0.117608018 1.369145449 1.117002457 1.521730878 2.312197906 2.886410869 2.918289304 2.713628571 2.415173862 2.039532511 1.694974145 1.458088427 1.335034345 1.301668477 1.330067507 1.394867696 1.473075460 1.547888242 1.611322373 1.662439575 1.704590259 1.742352038 1.778598437 1.813695190 1.845042221 1.867093317 1.869396841 1.819065049
//
IT	4577
RD	21
LK	-5992742.489660
QD	-1624.829409 -> -1622.383590
RI	0.0308173956
TR	0.128706	0.025089
MT	21.443440
MM	C_pi: 1.189459, n_recomb: 512792.373814
RS	0	0.000000	0.117638	36825.903062	0.071814	0.095603
RS	1	0.008902	0.117638	37062.283658	0.072275	0.060809
RS	2	0.018597	0.117638	37039.326356	0.072231	0.040587
RS	3	0.029155	0.117638	36734.584688	0.071636	0.038633
RS	4	0.040652	1.415902	3150.495358	0.006144	0.003822
RS	5	0.053174	1.415902	3399.973427	0.006630	0.004629
RS	6	0.066809	1.110523	4667.692800	0.009103	0.006530
RS	7	0.081659	1.110523	5013.698350	0.009777	0.007470
RS	8	0.097831	1.508730	3967.385860	0.007737	0.006234
RS	9	0.115442	1.508730	4269.200494	0.008325	0.007020
RS	10	0.134621	2.310404	3003.937956	0.005858	0.005163
RS	11	0.155508	2.310404	3241.497743	0.006321	0.005768
RS	12	0.178254	2.895573	2791.702548	0.005444	0.005183
RS	13	0.203024	2.895573	3014.158512	0.005878	0.005827
RS	14	0.230000	2.926010	3218.190575	0.006276	0.006468
RS	15	0.259378	2.926010	3469.453041	0.006766	0.007200
RS	16	0.291370	2.722787	4014.108321	0.007828	0.008486
RS	17	0.326211	2.722787	4315.381839	0.008415	0.009212
RS	18	0.364153	2.428797	5190.090202	0.010121	0.011170
RS	19	0.405473	2.428797	5555.577294	0.010834	0.012005
RS	20	0.450472	2.052311	7013.978195	0.013678	0.015217
RS	21	0.499476	2.052311	7455.016771	0.014538	0.016226
RS	22	0.552843	1.703294	9499.338070	0.018525	0.020709
RS	23	0.610960	1.703294	9990.426986	0.019482	0.021829
RS	24	0.674251	1.462503	12158.581720	0.023711	0.026555
RS	25	0.743177	1.462503	12616.438681	0.024603	0.027567
RS	26	0.818238	1.337373	14218.132840	0.027727	0.031008
RS	27	0.899982	1.337373	14542.018815	0.028358	0.031667
RS	28	0.989003	1.303470	15161.018362	0.029566	0.032930
RS	29	1.085948	1.303470	15296.392931	0.029830	0.033136
RS	30	1.191524	1.332292	15010.915991	0.029273	0.032432
RS	31	1.306498	1.332292	14961.145531	0.029176	0.032230
RS	32	1.431708	1.397906	14133.372858	0.027562	0.030377
RS	33	1.568064	1.397906	13926.000738	0.027157	0.029857
RS	34	1.716558	1.476780	12912.757696	0.025181	0.027636
RS	35	1.878273	1.476780	12569.547240	0.024512	0.026857
RS	36	2.054383	1.551827	11563.555053	0.022550	0.024675
RS	37	2.246171	1.551827	11096.247072	0.021639	0.023654
RS	38	2.455032	1.615155	10144.217326	0.019782	0.021603
RS	39	2.682487	1.615155	9565.102421	0.018653	0.020355
RS	40	2.930190	1.666170	8653.036574	0.016874	0.018400
RS	41	3.199944	1.666170	7985.890657	0.015573	0.016972
RS	42	3.493713	1.708638	7098.312244	0.013842	0.015080
RS	43	3.813633	1.708638	6384.204945	0.012450	0.013557
RS	44	4.162033	1.747449	5532.780034	0.010790	0.011750
RS	45	4.541449	1.747449	4827.042710	0.009413	0.010249
RS	46	4.954641	1.785557	4051.583128	0.007901	0.008610
RS	47	5.404617	1.785557	3411.509575	0.006653	0.007251
RS	48	5.894650	1.823180	2757.700380	0.005378	0.005873
RS	49	6.428307	1.823180	2227.873650	0.004345	0.004751
RS	50	7.009472	1.857338	1725.607277	0.003365	0.003692
RS	51	7.642373	1.857338	1327.586198	0.002589	0.002849
RS	52	8.331616	1.881914	979.758987	0.001911	0.002114
RS	53	9.082217	1.881914	710.515682	0.001386	0.001541
RS	54	9.899639	1.885989	496.118473	0.000967	0.001084
RS	55	10.789829	1.885989	333.955408	0.000651	0.000735
RS	56	11.759266	1.885989	215.382173	0.000420	0.000479
RS	57	12.815005	1.885989	132.586589	0.000259	0.000298
RS	58	13.964727	1.834911	79.088253	0.000154	0.000179
RS	59	15.216800	1.834911	42.962769	0.000084	0.000098
RS	60	16.580336	1.834911	21.939891	0.000043	0.000051
RS	61	18.065257	1.834911	10.475181	0.000020	0.000025
RS	62	19.682369	1.834911	4.648230	0.000009	0.000011
RS	63	21.443440	1.834911	2.967424	0.000006	0.000007
PA	4+25*2+4+6 0.128706398 0.025089156 21.443439556 0.117638470 1.415902017 1.110522501 1.508729984 2.310404071 2.895573218 2.926009617 2.722787212 2.428796667 2.052311244 1.703294232 1.462503396 1.337373191 1.303469702 1.332292053 1.397905986 1.476780095 1.551827063 1.615154845 1.666170082 1.708638164 1.747449108 1.785556582 1.823179861 1.857338091 1.881913687 1.885988652 1.834910780
//
IT	4073
RD	22
LK	-5992737.712398
QD	-1618.891646 -> -1616.665119
RI	0.0306669805
TR	0.128396	0.025071
MT	21.515076
MM	C_pi: 1.192406, n_recomb: 513680.159024
RS	0	0.000000	0.117662	36904.515451	0.071843	0.095467
RS	1	0.008908	0.117662	37141.972395	0.072306	0.060852
RS	2	0.018609	0.117662	37119.246130	0.072261	0.040644
RS	3	0.029175	0.117662	36813.795954	0.071667	0.038710
RS	4	0.040682	1.463808	3055.067842	0.005947	0.003707
RS	5	0.053214	1.463808	3298.133854	0.006421	0.004491
RS	6	0.066862	1.104510	4707.331385	0.009164	0.006582
RS	7	0.081726	1.104510	5056.087432	0.009843	0.007521
RS	8	0.097914	1.496833	4010.707019	0.007808	0.006290
RS	9	0.115544	1.496833	4315.568881	0.008401	0.007081
RS	10	0.134745	2.309633	3013.589776	0.005867	0.005167
RS	11	0.155656	2.309633	3252.037547	0.006331	0.005774
RS	12	0.178430	2.904959	2790.947876	0.005433	0.005170
RS	13	0.203232	2.904959	3013.555033	0.005867	0.005815
RS	14	0.230244	2.933025	3220.470735	0.006269	0.006461
RS	15	0.259662	2.933025	3472.130944	0.006759	0.007195
RS	16	0.291700	2.730766	4015.342536	0.007817	0.008478
RS	17	0.326593	2.730766	4317.019072	0.008404	0.009204
RS	18	0.364594	2.441369	5180.939763	0.010086	0.011138
RS	19	0.405980	2.441369	5546.425868	0.010797	0.011971
RS	20	0.451052	2.064396	6998.417604	0.013624	0.015165
RS	21	0.500140	2.064396	7439.641717	0.014483	0.016170
RS	22	0.553600	1.711252	9492.698412	0.018480	0.020665
RS	23	0.611822	1.711252	9984.983675	0.019438	0.021783
RS	24	0.675231	1.466774	12174.758158	0.023701	0.026547
RS	25	0.744288	1.466774	12634.512322	0.024596	0.027557
RS	26	0.819497	1.339689	14256.392474	0.027753	0.031035
RS	27	0.901406	1.339689	14581.649054	0.028387	0.031693
RS	28	0.990611	1.305304	15207.512252	0.029605	0.032968
RS	29	1.087762	1.305304	15343.255843	0.029869	0.033173
RS	30	1.193567	1.334559	15052.500910	0.029303	0.032459
RS	31	1.308797	1.334559	15002.670685	0.029206	0.032257
RS	32	1.434293	1.400966	14166.000728	0.027577	0.030389
RS	33	1.570967	1.400966	13958.681878	0.027174	0.029871
RS	34	1.719816	1.480465	12939.734251	0.025190	0.027642
RS	35	1.881924	1.480465	12596.556709	0.024522	0.026865
RS	36	2.058474	1.555682	11589.142128	0.022561	0.024685
RS	37	2.250750	1.555682	11121.310589	0.021650	0.023665
RS	38	2.460153	1.618824	10169.530660	0.019797	0.021619
RS	39	2.688211	1.618824	9588.959104	0.018667	0.020371
RS	40	2.936584	1.669653	8675.951448	0.016890	0.018418
RS	41	3.207081	1.669653	8006.581520	0.015587	0.016988
RS	42	3.501675	1.712352	7115.634897	0.013852	0.015092
RS	43	3.822511	1.712352	6399.285167	0.012458	0.013567
RS	44	4.171927	1.752131	5542.797435	0.010790	0.011752
RS	45	4.552468	1.752131	4835.743228	0.009414	0.010250
RS	46	4.966908	1.792036	4055.406318	0.007895	0.008604
RS	47	5.418266	1.792036	3415.423578	0.006649	0.007248
RS	48	5.909832	1.832150	2758.363978	0.005370	0.005864
RS	49	6.445185	1.832150	2229.718971	0.004341	0.004746
RS	50	7.028228	1.869121	1726.042703	0.003360	0.003687
RS	51	7.663207	1.869121	1329.433774	0.002588	0.002848
RS	52	8.354751	1.896246	981.298505	0.001910	0.002113
RS	53	9.107897	1.896246	712.914859	0.001388	0.001543
RS	54	9.928133	1.902146	498.387201	0.000970	0.001087
RS	55	10.821435	1.902146	336.331792	0.000655	0.000739
RS	56	11.794313	1.902146	217.505407	0.000423	0.000482
RS	57	12.853854	1.902146	134.285722	0.000261	0.000300
RS	58	14.007778	1.850396	80.363964	0.000156	0.000182
RS	59	15.264493	1.850396	43.803697	0.000085	0.000100
RS	60	16.633157	1.850396	22.450807	0.000044	0.000052
RS	61	18.123740	1.850396	10.761081	0.000021	0.000025
RS	62	19.747104	1.850396	4.795183	0.000009	0.000011
RS	63	21.515076	1.850396	3.083142	0.000006	0.000007
PA	4+25*2+4+6 0.128396224 0.025071118 21.515076108 0.117661917 1.463808462 1.104510122 1.496832960 2.309632890 2.904959331 2.933024834 2.730766400 2.441369440 2.064395712 1.711252109 1.466774475 1.339689351 1.305304496 1.334558914 1.400965892 1.480464560 1.555682300 1.618823915 1.669652737 1.712351759 1.752130507 1.792035886 1.832149916 1.869120750 1.896245974 1.902145646 1.850395600
//
IT	3987
RD	23
LK	-5992733.357922
QD	-1613.297504 -> -1611.260151
RI	0.0305246684
TR	0.128096	0.025053
MT	21.584592
MM	C_pi: 1.195243, n_recomb: 514516.396351
RS	0	0.000000	0.117678	36981.113047	0.071875	0.095336
RS	1	0.008914	0.117678	37219.443013	0.072339	0.060895
RS	2	0.018622	0.117678	37196.751582	0.072295	0.040700
RS	3	0.029195	0.117678	36890.409318	0.071699	0.038785
RS	4	0.040711	1.512808	2963.118964	0.005759	0.003595
RS	5	0.053253	1.512808	3199.935456	0.006219	0.004357
RS	6	0.066913	1.098887	4744.956443	0.009222	0.006631
RS	7	0.081791	1.098887	5096.324730	0.009905	0.007569
RS	8	0.097995	1.485881	4051.514555	0.007874	0.006342
RS	9	0.115643	1.485881	4359.248425	0.008473	0.007138
RS	10	0.134865	2.309789	3021.589950	0.005873	0.005170
RS	11	0.155799	2.309789	3260.803634	0.006338	0.005779
RS	12	0.178600	2.914645	2789.512765	0.005422	0.005157
RS	13	0.203433	2.914645	3012.214970	0.005854	0.005803
RS	14	0.230480	2.939481	3222.887165	0.006264	0.006455
RS	15	0.259937	2.939481	3474.944560	0.006754	0.007191
RS	16	0.292020	2.737767	4017.396182	0.007808	0.008471
RS	17	0.326963	2.737767	4319.511703	0.008395	0.009199
RS	18	0.365020	2.453020	5172.980654	0.010054	0.011109
RS	19	0.406470	2.453020	5538.502704	0.010764	0.011941
RS	20	0.451614	2.075883	6983.799216	0.013574	0.015116
RS	21	0.500782	2.075883	7425.198531	0.014431	0.016118
RS	22	0.554333	1.718896	9486.022275	0.018437	0.020623
RS	23	0.612657	1.718896	9979.428695	0.019396	0.021738
RS	24	0.676180	1.470918	12189.424696	0.023691	0.026538
RS	25	0.745365	1.470918	12650.979649	0.024588	0.027547
RS	26	0.820716	1.341981	14291.830151	0.027777	0.031060
RS	27	0.902785	1.341981	14618.412330	0.028412	0.031717
RS	28	0.992168	1.307167	15250.481228	0.029640	0.033002
RS	29	1.089519	1.307167	15386.640780	0.029905	0.033206
RS	30	1.195546	1.336864	15090.642018	0.029330	0.032483
RS	31	1.311025	1.336864	15040.870945	0.029233	0.032281
RS	32	1.436797	1.404050	14195.750321	0.027590	0.030398
RS	33	1.573780	1.404050	13988.630832	0.027188	0.029882
RS	34	1.722972	1.484135	12964.604405	0.025198	0.027647
RS	35	1.885463	1.484135	12621.589451	0.024531	0.026872
RS	36	2.062438	1.559471	11613.348394	0.022571	0.024694
RS	37	2.255187	1.559471	11145.081370	0.021661	0.023677
RS	38	2.465117	1.622364	10194.049165	0.019813	0.021635
RS	39	2.693759	1.622364	9612.051629	0.018682	0.020387
RS	40	2.942781	1.672933	8698.496726	0.016906	0.018436
RS	41	3.213999	1.672933	8026.865872	0.015601	0.017005
RS	42	3.509393	1.715785	7132.809882	0.013863	0.015105
RS	43	3.831117	1.715785	6414.124507	0.012466	0.013578
RS	44	4.181517	1.756460	5552.694418	0.010792	0.011755
RS	45	4.563151	1.756460	4844.208254	0.009415	0.010253
RS	46	4.978802	1.798105	4059.028190	0.007889	0.008598
RS	47	5.431501	1.798105	3419.036373	0.006645	0.007244
RS	48	5.924552	1.840673	2758.726280	0.005362	0.005856
RS	49	6.461551	1.840673	2231.205395	0.004337	0.004742
RS	50	7.046416	1.880449	1726.123066	0.003355	0.003681
RS	51	7.683413	1.880449	1330.921499	0.002587	0.002846
RS	52	8.377188	1.910149	982.501908	0.001910	0.002112
RS	53	9.132804	1.910149	715.018883	0.001390	0.001544
RS	54	9.955771	1.917924	500.405667	0.000973	0.001089
RS	55	10.852093	1.917924	338.518412	0.000658	0.000742
RS	56	11.828310	1.917924	219.494434	0.000427	0.000485
RS	57	12.891541	1.917924	135.896535	0.000264	0.000303
RS	58	14.049544	1.865572	81.583091	0.000159	0.000184
RS	59	15.310765	1.865572	44.614536	0.000087	0.000102
RS	60	16.684406	1.865572	22.947286	0.000045	0.000053
RS	61	18.180486	1.865572	11.040882	0.000021	0.000026
RS	62	19.809919	1.865572	4.939974	0.000010	0.000012
RS	63	21.584592	1.865572	3.198380	0.000006	0.000008
PA	4+25*2+4+6 0.128096478 0.025052947 21.584592364 0.117677627 1.512807941 1.098887378 1.485881248 2.309789277 2.914644598 2.939480657 2.737766656 2.453020110 2.075883433 1.718896290 1.470917795 1.341981415 1.307166770 1.336863836 1.404049530 1.484135451 1.559471451 1.622363919 1.672932885 1.715785196 1.756459969 1.798104611 1.840673120 1.880448855 1.910148961 1.917924057 1.865571914
//
IT	3848
RD	24
LK	-5992729.368341
QD	-1608.021611 -> -1606.148848
RI	0.0303873479
TR	0.127807	0.025035
MT	21.651945
MM	C_pi: 1.197981, n_recomb: 515309.287632
RS	0	0.000000	0.117690	37054.984222	0.071908	0.095207
RS	1	0.008919	0.117690	37294.084595	0.072372	0.060936
RS	2	0.018633	0.117690	37271.346992	0.072328	0.040754
RS	3	0.029214	0.117690	36964.057399	0.071732	0.038859
RS	4	0.040738	1.562972	2874.464059	0.005578	0.003488
RS	5	0.053291	1.562972	3105.189409	0.006026	0.004229
RS	6	0.066962	1.093572	4780.992615	0.009278	0.006678
RS	7	0.081854	1.093572	5134.862156	0.009965	0.007616
RS	8	0.098073	1.475776	4090.057566	0.007937	0.006392
RS	9	0.115739	1.475776	4400.506002	0.008540	0.007191
RS	10	0.134980	2.310805	3028.098183	0.005876	0.005171
RS	11	0.155938	2.310805	3267.967296	0.006342	0.005781
RS	12	0.178765	2.924585	2787.518370	0.005409	0.005144
RS	13	0.203627	2.924585	3010.268523	0.005842	0.005790
RS	14	0.230707	2.945480	3225.410255	0.006259	0.006450
RS	15	0.260203	2.945480	3477.863256	0.006749	0.007188
RS	16	0.292329	2.743892	4020.218323	0.007802	0.008467
RS	17	0.327320	2.743892	4322.807458	0.008389	0.009196
RS	18	0.365432	2.463851	5166.112508	0.010025	0.011082
RS	19	0.406944	2.463851	5531.705842	0.010735	0.011913
RS	20	0.452157	2.086821	6970.138214	0.013526	0.015070
RS	21	0.501404	2.086821	7411.709798	0.014383	0.016069
RS	22	0.555042	1.726248	9479.470237	0.018396	0.020583
RS	23	0.613464	1.726248	9973.936915	0.019355	0.021696
RS	24	0.677097	1.474931	12202.986887	0.023681	0.026530
RS	25	0.746406	1.474931	12666.260769	0.024580	0.027537
RS	26	0.821896	1.344236	14325.028597	0.027799	0.031083
RS	27	0.904118	1.344236	14652.896012	0.028435	0.031739
RS	28	0.993674	1.309032	15290.661338	0.029673	0.033034
RS	29	1.091218	1.309032	15427.268912	0.029938	0.033238
RS	30	1.197461	1.339182	15126.024247	0.029353	0.032504
RS	31	1.313180	1.339182	15076.404846	0.029257	0.032303
RS	32	1.439220	1.407132	14223.209402	0.027601	0.030406
RS	33	1.576501	1.407132	14016.402470	0.027200	0.029892
RS	34	1.726026	1.487777	12987.770265	0.025204	0.027650
RS	35	1.888887	1.487777	12645.022900	0.024539	0.026879
RS	36	2.066273	1.563187	11636.443361	0.022581	0.024704
RS	37	2.259480	1.563187	11167.812858	0.021672	0.023688
RS	38	2.469919	1.625777	10217.942627	0.019829	0.021652
RS	39	2.699127	1.625777	9634.543676	0.018697	0.020404
RS	40	2.948778	1.676022	8720.782285	0.016923	0.018455
RS	41	3.220695	1.676022	8046.855620	0.015616	0.017022
RS	42	3.516863	1.718960	7149.910173	0.013875	0.015119
RS	43	3.839447	1.718960	6428.805374	0.012476	0.013589
RS	44	4.190801	1.760461	5562.551910	0.010795	0.011759
RS	45	4.573492	1.760461	4852.524758	0.009417	0.010256
RS	46	4.990315	1.803785	4062.538133	0.007884	0.008593
RS	47	5.444314	1.803785	3422.436842	0.006642	0.007241
RS	48	5.938804	1.848770	2758.872120	0.005354	0.005848
RS	49	6.477397	1.848770	2232.411972	0.004332	0.004737
RS	50	7.064027	1.891346	1725.915810	0.003349	0.003674
RS	51	7.702978	1.891346	1332.109397	0.002585	0.002844
RS	52	8.398916	1.923637	983.423523	0.001908	0.002110
RS	53	9.156923	1.923637	716.870442	0.001391	0.001546
RS	54	9.982537	1.933334	502.207074	0.000975	0.001090
RS	55	10.881785	1.933334	340.538392	0.000661	0.000745
RS	56	11.861237	1.933334	221.364476	0.000430	0.000488
RS	57	12.928045	1.933334	137.428455	0.000267	0.000306
RS	58	14.090000	1.880439	82.751483	0.000161	0.000186
RS	59	15.355588	1.880439	45.398209	0.000088	0.000103
RS	60	16.734052	1.880439	23.430663	0.000045	0.000054
RS	61	18.235460	1.880439	11.315135	0.000022	0.000026
RS	62	19.870777	1.880439	5.082803	0.000010	0.000012
RS	63	21.651945	1.880439	3.313226	0.000006	0.000008
PA	4+25*2+4+6 0.127807198 0.025034765 21.651945409 0.117689859 1.562971526 1.093572020 1.475776287 2.310804762 2.924584525 2.945479735 2.743891916 2.463851450 2.086821368 1.726248403 1.474931139 1.344236445 1.309031700 1.339181664 1.407131922 1.487777228 1.563187290 1.625777057 1.676021644 1.718959619 1.760460924 1.803784907 1.848769915 1.891345612 1.923637443 1.933334013 1.880438586
//
IT	3666
RD	25
LK	-5992725.697441
QD	-1603.032240 -> -1601.303763
RI	0.0302564337
TR	0.127526	0.025016
MT	21.717692
MM	C_pi: 1.200638, n_recomb: 516058.344103
RS	0	0.000000	0.117699	37126.140414	0.071942	0.095082
RS	1	0.008924	0.117699	37365.919066	0.072406	0.060975
RS	2	0.018645	0.117699	37343.063004	0.072362	0.040807
RS	3	0.029233	0.117699	37034.777331	0.071765	0.038931
RS	4	0.040765	1.614156	2789.248150	0.005405	0.003385
RS	5	0.053327	1.614156	3014.059805	0.005841	0.004105
RS	6	0.067010	1.088512	4815.638190	0.009332	0.006724
RS	7	0.081915	1.088512	5171.911717	0.010022	0.007661
RS	8	0.098149	1.466400	4126.570251	0.007996	0.006439
RS	9	0.115832	1.466400	4439.592652	0.008603	0.007243
RS	10	0.135093	2.312574	3033.256731	0.005878	0.005170
RS	11	0.156073	2.312574	3273.681579	0.006344	0.005782
RS	12	0.178925	2.934837	2784.924978	0.005397	0.005131
RS	13	0.203816	2.934837	3007.674152	0.005828	0.005777
RS	14	0.230929	2.951098	3227.971515	0.006255	0.006445
RS	15	0.260462	2.951098	3480.815198	0.006745	0.007185
RS	16	0.292630	2.749282	4023.623432	0.007797	0.008464
RS	17	0.327668	2.749282	4326.711153	0.008384	0.009195
RS	18	0.365834	2.473965	5160.141128	0.009999	0.011058
RS	19	0.407405	2.473965	5525.833555	0.010708	0.011888
RS	20	0.452687	2.097282	6957.233960	0.013481	0.015026
RS	21	0.502009	2.097282	7398.971032	0.014337	0.016023
RS	22	0.555733	1.733347	9472.930051	0.018356	0.020544
RS	23	0.614251	1.733347	9968.398454	0.019316	0.021655
RS	24	0.677991	1.478836	12215.429516	0.023671	0.026520
RS	25	0.747420	1.478836	12680.344648	0.024572	0.027528
RS	26	0.823045	1.346462	14356.102011	0.027819	0.031104
RS	27	0.905418	1.346462	14685.213031	0.028456	0.031760
RS	28	0.995142	1.310904	15328.187825	0.029702	0.033064
RS	29	1.092874	1.310904	15465.267760	0.029968	0.033267
RS	30	1.199327	1.341516	15158.777717	0.029374	0.032523
RS	31	1.315280	1.341516	15109.388469	0.029278	0.032323
RS	32	1.441581	1.410224	14248.412567	0.027610	0.030412
RS	33	1.579153	1.410224	14042.020996	0.027210	0.029900
RS	34	1.729002	1.491407	13009.199655	0.025209	0.027653
RS	35	1.892224	1.491407	12666.819201	0.024545	0.026884
RS	36	2.070012	1.566858	11658.313573	0.022591	0.024713
RS	37	2.263666	1.566858	11189.397523	0.021682	0.023698
RS	38	2.474602	1.629098	10241.078126	0.019845	0.021669
RS	39	2.704362	1.629098	9656.314872	0.018712	0.020421
RS	40	2.954625	1.678967	8742.643589	0.016941	0.018475
RS	41	3.227223	1.678967	8066.412123	0.015631	0.017039
RS	42	3.524147	1.721932	7166.798278	0.013888	0.015133
RS	43	3.847570	1.721932	6443.219865	0.012485	0.013601
RS	44	4.199855	1.764198	5572.270676	0.010798	0.011764
RS	45	4.583578	1.764198	4860.623292	0.009419	0.010260
RS	46	5.001544	1.809145	4065.887312	0.007879	0.008589
RS	47	5.456811	1.809145	3425.598785	0.006638	0.007238
RS	48	5.952706	1.856510	2758.791836	0.005346	0.005840
RS	49	6.492855	1.856510	2233.342258	0.004328	0.004733
RS	50	7.081207	1.901876	1725.437284	0.003343	0.003668
RS	51	7.722065	1.901876	1333.016090	0.002583	0.002841
RS	52	8.420113	1.936776	984.081998	0.001907	0.002108
RS	53	9.180456	1.936776	718.486043	0.001392	0.001546
RS	54	10.008652	1.948438	503.805568	0.000976	0.001092
RS	55	10.910758	1.948438	342.401967	0.000663	0.000747
RS	56	11.893368	1.948438	223.122365	0.000432	0.000491
RS	57	12.963667	1.948438	138.885667	0.000269	0.000308
RS	58	14.129481	1.895054	83.871545	0.000163	0.000188
RS	59	15.399333	1.895054	46.155846	0.000089	0.000104
RS	60	16.782507	1.895054	23.901394	0.000046	0.000055
RS	61	18.289118	1.895054	11.583986	0.000022	0.000027
RS	62	19.930180	1.895054	5.223699	0.000010	0.000012
RS	63	21.717692	1.895054	3.427653	0.000007	0.000008
PA	4+25*2+4+6 0.127526272 0.025016238 21.717691520 0.117699063 1.614156065 1.088511813 1.466400122 2.312574378 2.934837261 2.951097792 2.749282481 2.473964610 2.097281586 1.733347157 1.478835871 1.346461934 1.310904285 1.341516281 1.410223765 1.491406659 1.566857570 1.629098146 1.678967456 1.721931720 1.764198169 1.809145123 1.856510031 1.901875774 1.936776301 1.948438185 1.895054080
//
