# Supplementary material for: Introgression and disruption of migration routes have shaped the genetic integrity of wildebeest populations
Source: Nat Commun. 2024 Apr 12;15:2921. doi: 10.1038/s41467-024-47015-y (PMC11014984; doi:10.1038/s41467-024-47015-y)
Supplement: Supplementary file 10 — Source Data [file 41467_2024_47015_MOESM10_ESM.zip › source_data/Fig2a.psmc/CGnoZa_58007.psmc]

CC
CC	Brief Description of the file format:
CC	  CC  comments
CC	  MM  useful-messages
CC	  RD  round-of-iterations
CC	  LL  \log[P(sequence)]
CC	  QD  Q-before-opt Q-after-opt
CC	  TR  \theta_0 \rho_0
CC	  RS  k t_k \lambda_k \pi_k \sum_{l\not=k}A_{kl} A_{kk}
CC	  DC  begin end best-k t_k+\Delta_k max-prob
CC
MM	Version: 0.6.5-r67
MM	pattern:4+25*2+4+6, n:63, n_free_lambdas:28
MM	n_iterations:25, skip:1, max_t:15, theta/rho:5
MM	is_decoding:0
MM	n_seqs:28, sum_L:17434680, sum_n:2691784
RD	0
LK	0.000000
QD	0.000000 -> 0.000000
RI	inf
TR	0.167700	0.033540
MT	15.000000
MM	C_pi: 1.000000, n_recomb: 575114.451300
RS	0	0.000000	1.000000	4669.806423	0.008120	0.000000
RS	1	0.008290	1.000000	5014.175400	0.008719	0.000000
RS	2	0.017266	1.000000	5380.152593	0.009355	0.000000
RS	3	0.026987	1.000000	5768.445094	0.010030	0.000000
RS	4	0.037514	1.000000	6179.660305	0.010745	0.000000
RS	5	0.048914	1.000000	6614.277463	0.011501	0.000000
RS	6	0.061258	1.000000	7072.615017	0.012298	0.000000
RS	7	0.074626	1.000000	7554.793557	0.013136	0.000000
RS	8	0.089102	1.000000	8060.694091	0.014016	0.000000
RS	9	0.104778	1.000000	8589.911533	0.014936	0.000000
RS	10	0.121753	1.000000	9141.703418	0.015895	0.000000
RS	11	0.140135	1.000000	9714.934017	0.016892	0.000000
RS	12	0.160042	1.000000	10308.014280	0.017923	0.000000
RS	13	0.181598	1.000000	10918.838317	0.018986	0.000000
RS	14	0.204942	1.000000	11544.717516	0.020074	0.000000
RS	15	0.230221	1.000000	12182.313825	0.021182	0.000000
RS	16	0.257595	1.000000	12827.574313	0.022304	0.000000
RS	17	0.287238	1.000000	13475.669691	0.023431	0.000000
RS	18	0.319339	1.000000	14120.940252	0.024553	0.000000
RS	19	0.354100	1.000000	14756.853425	0.025659	0.000000
RS	20	0.391744	1.000000	15375.977973	0.026736	0.000000
RS	21	0.432507	1.000000	15969.980705	0.027768	0.000000
RS	22	0.476650	1.000000	16529.652299	0.028742	0.000000
RS	23	0.524453	1.000000	17044.969489	0.029638	0.000000
RS	24	0.576218	1.000000	17505.201174	0.030438	0.000000
RS	25	0.632274	1.000000	17899.065986	0.031123	0.000000
RS	26	0.692977	1.000000	18214.948228	0.031672	0.000000
RS	27	0.758711	1.000000	18441.177719	0.032065	0.000000
RS	28	0.829896	1.000000	18566.376737	0.032283	0.000000
RS	29	0.906981	1.000000	18579.873854	0.032306	0.000000
RS	30	0.990456	1.000000	18472.179666	0.032119	0.000000
RS	31	1.080851	1.000000	18235.513461	0.031708	0.000000
RS	32	1.178739	1.000000	17864.362563	0.031062	0.000000
RS	33	1.284742	1.000000	17356.047922	0.030178	0.000000
RS	34	1.399532	1.000000	16711.260959	0.029057	0.000000
RS	35	1.523838	1.000000	15934.528516	0.027707	0.000000
RS	36	1.658449	1.000000	15034.556312	0.026142	0.000000
RS	37	1.804218	1.000000	14024.397899	0.024385	0.000000
RS	38	1.962071	1.000000	12921.397441	0.022468	0.000000
RS	39	2.133009	1.000000	11746.862328	0.020425	0.000000
RS	40	2.318118	1.000000	10525.436916	0.018301	0.000000
RS	41	2.518571	1.000000	9284.172131	0.016143	0.000000
RS	42	2.735641	1.000000	8051.316584	0.014000	0.000000
RS	43	2.970706	1.000000	6854.890973	0.011919	0.000000
RS	44	3.225257	1.000000	5721.144788	0.009948	0.000000
RS	45	3.500909	1.000000	4673.026888	0.008125	0.000000
RS	46	3.799411	1.000000	3728.822474	0.006484	0.000000
RS	47	4.122659	1.000000	2901.111508	0.005044	0.000000
RS	48	4.472702	1.000000	2196.182604	0.003819	0.000000
RS	49	4.851763	1.000000	1613.990464	0.002806	0.000000
RS	50	5.262247	1.000000	1148.677691	0.001997	0.000000
RS	51	5.706758	1.000000	789.602907	0.001373	0.000000
RS	52	6.188118	1.000000	522.740936	0.000909	0.000000
RS	53	6.709380	1.000000	332.263727	0.000578	0.000000
RS	54	7.273854	1.000000	202.087120	0.000351	0.000000
RS	55	7.885120	1.000000	117.185654	0.000204	0.000000
RS	56	8.547059	1.000000	64.532973	0.000112	0.000000
RS	57	9.263869	1.000000	33.605596	0.000058	0.000000
RS	58	10.040101	1.000000	16.472677	0.000029	0.000000
RS	59	10.880679	1.000000	7.562681	0.000013	0.000000
RS	60	11.790939	1.000000	3.234492	0.000006	0.000000
RS	61	12.776655	1.000000	1.281220	0.000002	0.000000
RS	62	13.844085	1.000000	0.467080	0.000001	0.000000
RS	63	15.000000	1.000000	0.219454	0.000000	0.000000
PA	4+25*2+4+6 0.167699986 0.033539997 15.000000000 1.000000000 1.000000000 1.000000000 1.000000000 1.000000000 1.000000000 1.000000000 1.000000000 1.000000000 1.000000000 1.000000000 1.000000000 1.000000000 1.000000000 1.000000000 1.000000000 1.000000000 1.000000000 1.000000000 1.000000000 1.000000000 1.000000000 1.000000000 1.000000000 1.000000000 1.000000000 1.000000000 1.000000000
//
IT	3919
RD	1
LK	-6156400.495902
QD	-17538.520244 -> -6290.373241
RI	0.0940175534
TR	0.165467	0.030967
MT	16.378841
MM	C_pi: 1.138784, n_recomb: 604178.945302
RS	0	0.000000	0.273918	18015.587521	0.029818	0.140941
RS	1	0.008440	0.273918	18921.420091	0.031318	0.051818
RS	2	0.017592	0.273918	19819.262386	0.032804	0.025931
RS	3	0.027517	0.273918	20699.072094	0.034260	0.015166
RS	4	0.038279	0.858637	6974.596773	0.011544	0.010054
RS	5	0.049950	0.858637	7458.278959	0.012344	0.007832
RS	6	0.062606	1.191376	5754.052454	0.009524	0.006964
RS	7	0.076330	1.191376	6166.598967	0.010207	0.006669
RS	8	0.091212	1.325678	5937.365828	0.009827	0.006720
RS	9	0.107350	1.325678	6358.965716	0.010525	0.007115
RS	10	0.124850	1.352875	6667.552633	0.011036	0.007712
RS	11	0.143827	1.352875	7127.545300	0.011797	0.008439
RS	12	0.164406	1.345573	7651.026895	0.012664	0.009262
RS	13	0.186722	1.345573	8157.541390	0.013502	0.010169
RS	14	0.210921	1.330885	8780.087525	0.014532	0.011167
RS	15	0.237163	1.330885	9331.426776	0.015445	0.012234
RS	16	0.265619	1.322392	9963.406787	0.016491	0.013304
RS	17	0.296477	1.322392	10549.992619	0.017462	0.014312
RS	18	0.329940	1.325954	11119.128711	0.018404	0.015230
RS	19	0.366226	1.325954	11725.424228	0.019407	0.016049
RS	20	0.405576	1.337376	12231.988927	0.020246	0.016775
RS	21	0.448246	1.337376	12839.411513	0.021251	0.017430
RS	22	0.494518	1.347918	13336.845017	0.022074	0.018052
RS	23	0.544695	1.347918	13923.430429	0.023045	0.018683
RS	24	0.599107	1.349996	14467.473544	0.023946	0.019359
RS	25	0.658111	1.349996	15004.255115	0.024834	0.020104
RS	26	0.722095	1.340851	15605.514245	0.025829	0.020923
RS	27	0.791480	1.340851	16052.191051	0.026569	0.021812
RS	28	0.866720	1.322159	16663.532383	0.027580	0.022746
RS	29	0.948311	1.322159	16966.808527	0.028082	0.023693
RS	30	1.036788	1.297726	17495.735141	0.028958	0.024606
RS	31	1.132732	1.297726	17592.821361	0.029119	0.025434
RS	32	1.236774	1.271502	17924.787824	0.029668	0.026122
RS	33	1.349597	1.271502	17753.331233	0.029384	0.026616
RS	34	1.471942	1.246452	17781.897984	0.029432	0.026869
RS	35	1.604614	1.246452	17295.485316	0.028626	0.026841
RS	36	1.748482	1.224306	16951.417831	0.028057	0.026506
RS	37	1.904493	1.224306	16137.283474	0.026709	0.025851
RS	38	2.073671	1.205757	15410.771710	0.025507	0.024880
RS	39	2.257128	1.205757	14304.091437	0.023675	0.023611
RS	40	2.456069	1.190706	13254.879407	0.021939	0.022077
RS	41	2.671799	1.190706	11942.964036	0.019767	0.020322
RS	42	2.905738	1.178661	10691.076374	0.017695	0.018397
RS	43	3.159421	1.178661	9303.156720	0.015398	0.016361
RS	44	3.434514	1.169067	8003.779811	0.013247	0.014277
RS	45	3.732826	1.169067	6685.982397	0.011066	0.012207
RS	46	4.056314	1.161429	5494.384809	0.009094	0.010210
RS	47	4.407105	1.161429	4375.048925	0.007241	0.008340
RS	48	4.787502	1.155321	3409.136680	0.005643	0.006640
RS	49	5.200005	1.155321	2566.221699	0.004247	0.005141
RS	50	5.647323	1.150321	1879.728668	0.003111	0.003863
RS	51	6.132394	1.150321	1324.562687	0.002192	0.002809
RS	52	6.658405	1.145986	902.692615	0.001494	0.001972
RS	53	7.228811	1.145986	588.567313	0.000974	0.001332
RS	54	7.847360	1.140802	368.882783	0.000611	0.000862
RS	55	8.518113	1.140802	219.364081	0.000363	0.000533
RS	56	9.245477	1.140802	124.014872	0.000205	0.000313
RS	57	10.034231	1.140802	66.369552	0.000110	0.000174
RS	58	10.889555	1.132996	33.618606	0.000056	0.000091
RS	59	11.817068	1.132996	15.804486	0.000026	0.000045
RS	60	12.822863	1.132996	6.925507	0.000011	0.000020
RS	61	13.913546	1.132996	2.812138	0.000005	0.000008
RS	62	15.096283	1.132996	1.051396	0.000002	0.000003
RS	63	16.378841	1.132996	0.512023	0.000001	0.000002
PA	4+25*2+4+6 0.165467387 0.030967155 16.378841400 0.273918152 0.858636856 1.191375732 1.325677872 1.352874756 1.345573425 1.330884933 1.322391510 1.325954437 1.337375641 1.347917557 1.349995613 1.340850830 1.322158813 1.297725797 1.271502495 1.246452332 1.224306107 1.205757141 1.190706253 1.178661346 1.169067383 1.161428511 1.155321121 1.150321245 1.145985842 1.140802383 1.132995665
//
IT	5089
RD	2
LK	-6141169.886121
QD	-3521.490024 -> -2012.104227
RI	0.0656279021
TR	0.162464	0.029746
MT	17.271576
MM	C_pi: 1.162656, n_recomb: 592708.405166
RS	0	0.000000	0.180801	26853.840046	0.045307	0.139186
RS	1	0.008531	0.180801	27749.710059	0.046818	0.053141
RS	2	0.017789	0.180801	28555.778962	0.048178	0.030976
RS	3	0.027838	0.180801	29252.180051	0.049353	0.022625
RS	4	0.038743	0.937369	5904.350584	0.009962	0.006250
RS	5	0.050579	0.937369	6325.395233	0.010672	0.006297
RS	6	0.063425	1.393730	4563.622648	0.007700	0.004978
RS	7	0.077366	1.393730	4902.609325	0.008272	0.005564
RS	8	0.092497	1.539511	4766.551932	0.008042	0.005598
RS	9	0.108919	1.539511	5117.266107	0.008634	0.006389
RS	10	0.126741	1.529017	5526.125717	0.009324	0.007133
RS	11	0.146084	1.529017	5920.738196	0.009989	0.008074
RS	12	0.167077	1.482848	6532.337570	0.011021	0.009127
RS	13	0.189861	1.482848	6979.396152	0.011775	0.010197
RS	14	0.214588	1.438256	7675.837059	0.012950	0.011483
RS	15	0.241425	1.438256	8173.548079	0.013790	0.012728
RS	16	0.270551	1.416862	8819.151596	0.014879	0.014041
RS	17	0.302162	1.416862	9356.009306	0.015785	0.015160
RS	18	0.336470	1.429537	9819.592390	0.016567	0.016094
RS	19	0.373704	1.429537	10377.759632	0.017509	0.016919
RS	20	0.414115	1.465339	10679.439820	0.018018	0.017447
RS	21	0.457973	1.465339	11242.025717	0.018967	0.018008
RS	22	0.505572	1.502419	11517.140409	0.019431	0.018366
RS	23	0.557233	1.502419	12069.139988	0.020363	0.018865
RS	24	0.613300	1.521088	12458.143497	0.021019	0.019375
RS	25	0.674150	1.521088	12980.823671	0.021901	0.019979
RS	26	0.740191	1.514283	13537.629525	0.022840	0.020792
RS	27	0.811866	1.514283	14000.590169	0.023621	0.021525
RS	28	0.889656	1.486576	14681.121904	0.024770	0.022600
RS	29	0.974081	1.486576	15037.171946	0.025370	0.023358
RS	30	1.065709	1.447536	15725.283861	0.026531	0.024506
RS	31	1.165153	1.447536	15911.683550	0.026846	0.025100
RS	32	1.273081	1.406187	16455.611738	0.027763	0.026053
RS	33	1.390216	1.406187	16403.695626	0.027676	0.026275
RS	34	1.517343	1.368437	16659.416855	0.028107	0.026772
RS	35	1.655315	1.368437	16311.568894	0.027520	0.026460
RS	36	1.805058	1.337043	16180.938212	0.027300	0.026325
RS	37	1.967574	1.337043	15510.504714	0.026169	0.025414
RS	38	2.143955	1.312513	14966.601195	0.025251	0.024598
RS	39	2.335382	1.312513	13994.108647	0.023610	0.023135
RS	40	2.543140	1.293932	13089.374456	0.022084	0.021728
RS	41	2.768621	1.293932	11888.199390	0.020057	0.019854
RS	42	3.013337	1.279887	10739.510089	0.018119	0.018042
RS	43	3.278930	1.279887	9427.811571	0.015906	0.015957
RS	44	3.567179	1.269120	8188.789019	0.013816	0.013975
RS	45	3.880019	1.269120	6907.686849	0.011654	0.011904
RS	46	4.219547	1.260682	5736.039911	0.009678	0.009995
RS	47	4.588038	1.260682	4617.387581	0.007790	0.008148
RS	48	4.987966	1.253871	3639.906790	0.006141	0.006514
RS	49	5.422010	1.253871	2773.133401	0.004679	0.005042
RS	50	5.893081	1.248014	2057.798098	0.003472	0.003807
RS	51	6.404339	1.248014	1469.331453	0.002479	0.002772
RS	52	6.959211	1.242421	1015.929665	0.001714	0.001957
RS	53	7.561418	1.242421	671.904800	0.001134	0.001325
RS	54	8.214999	1.234765	427.978272	0.000722	0.000864
RS	55	8.924335	1.234765	258.276190	0.000436	0.000536
RS	56	9.694183	1.234765	148.269257	0.000250	0.000316
RS	57	10.529705	1.234765	80.627006	0.000136	0.000177
RS	58	11.436503	1.221708	41.627839	0.000070	0.000093
RS	59	12.420659	1.221708	19.850227	0.000033	0.000046
RS	60	13.488772	1.221708	8.826318	0.000015	0.000021
RS	61	14.648003	1.221708	3.637936	0.000006	0.000009
RS	62	15.906125	1.221708	1.381036	0.000002	0.000003
RS	63	17.271576	1.221708	0.687431	0.000001	0.000002
PA	4+25*2+4+6 0.162464465 0.029745510 17.271575854 0.180800959 0.937369418 1.393730181 1.539510586 1.529016991 1.482847898 1.438255511 1.416862189 1.429537040 1.465338610 1.502418719 1.521088235 1.514283021 1.486576291 1.447535741 1.406187109 1.368437262 1.337042690 1.312512672 1.293931782 1.279887290 1.269120480 1.260681639 1.253870665 1.248014123 1.242420842 1.234765361 1.221708212
//
IT	4222
RD	3
LK	-6139046.726063
QD	-1649.845759 -> -1373.231534
RI	0.0577158922
TR	0.159978	0.029024
MT	17.871466
MM	C_pi: 1.172628, n_recomb: 583442.108709
RS	0	0.000000	0.154988	30929.829216	0.053013	0.137607
RS	1	0.008589	0.154988	31705.094976	0.054341	0.053578
RS	2	0.017916	0.154988	32339.338800	0.055429	0.033161
RS	3	0.028045	0.154988	32809.476106	0.056234	0.026080
RS	4	0.039043	1.092353	4852.015324	0.008316	0.004769
RS	5	0.050985	1.092353	5209.978375	0.008930	0.005259
RS	6	0.063954	1.611929	3795.325017	0.006505	0.004168
RS	7	0.078037	1.611929	4084.807323	0.007001	0.004895
RS	8	0.093329	1.711897	4137.717676	0.007092	0.005094
RS	9	0.109934	1.711897	4449.011572	0.007625	0.005917
RS	10	0.127966	1.635771	5000.783177	0.008571	0.006858
RS	11	0.147547	1.635771	5364.534325	0.009195	0.007805
RS	12	0.168809	1.540721	6100.722108	0.010456	0.009077
RS	13	0.191898	1.540721	6524.279948	0.011182	0.010163
RS	14	0.216970	1.461761	7340.993702	0.012582	0.011696
RS	15	0.244196	1.461761	7821.410866	0.013406	0.013005
RS	16	0.273760	1.423787	8539.077299	0.014636	0.014520
RS	17	0.305863	1.423787	9061.428772	0.015531	0.015728
RS	18	0.340724	1.442238	9475.562529	0.016241	0.016643
RS	19	0.378579	1.442238	10017.352405	0.017169	0.017538
RS	20	0.419686	1.500935	10158.692496	0.017412	0.017827
RS	21	0.464323	1.500935	10701.595962	0.018342	0.018420
RS	22	0.512795	1.565766	10786.384207	0.018487	0.018480
RS	23	0.565429	1.565766	11318.356162	0.019399	0.018990
RS	24	0.622585	1.603941	11565.246029	0.019822	0.019297
RS	25	0.684650	1.603941	12073.233529	0.020693	0.019898
RS	26	0.752046	1.602998	12568.163100	0.021541	0.020653
RS	27	0.825231	1.602998	13027.509890	0.022329	0.021367
RS	28	0.904702	1.570370	13721.650070	0.023518	0.022507
RS	29	0.990999	1.570370	14088.705313	0.024148	0.023223
RS	30	1.084708	1.521757	14840.849186	0.025437	0.024505
RS	31	1.186466	1.521757	15053.213564	0.025801	0.025030
RS	32	1.296964	1.471251	15679.586990	0.026874	0.026120
RS	33	1.416954	1.471251	15666.594514	0.026852	0.026248
RS	34	1.547249	1.427291	15997.474835	0.027419	0.026838
RS	35	1.688737	1.427291	15699.155368	0.026908	0.026421
RS	36	1.842377	1.393137	15625.509744	0.026782	0.026320
RS	37	2.009213	1.393137	15013.723515	0.025733	0.025312
RS	38	2.190380	1.368703	14512.091830	0.024873	0.024490
RS	39	2.387107	1.368703	13605.922939	0.023320	0.022958
RS	40	2.600733	1.352009	12739.039790	0.021834	0.021536
RS	41	2.832707	1.352009	11608.199606	0.019896	0.019631
RS	42	3.084606	1.340618	10499.494811	0.017996	0.017818
RS	43	3.358141	1.340618	9255.120224	0.015863	0.015738
RS	44	3.655171	1.332555	8056.321685	0.013808	0.013776
RS	45	3.977714	1.332555	6830.872131	0.011708	0.011733
RS	46	4.327961	1.326462	5692.619028	0.009757	0.009856
RS	47	4.708292	1.326462	4611.312194	0.007904	0.008043
RS	48	5.121291	1.321425	3654.287493	0.006263	0.006442
RS	49	5.569764	1.321425	2805.133035	0.004808	0.004998
RS	50	6.056757	1.316589	2096.398929	0.003593	0.003787
RS	51	6.585579	1.316589	1510.103535	0.002588	0.002767
RS	52	7.159824	1.311106	1053.574146	0.001806	0.001963
RS	53	7.783392	1.311106	703.749222	0.001206	0.001335
RS	54	8.460520	1.302091	453.216473	0.000777	0.000877
RS	55	9.195809	1.302091	276.422902	0.000474	0.000546
RS	56	9.994254	1.302091	160.461157	0.000275	0.000324
RS	57	10.861280	1.302091	88.279136	0.000151	0.000183
RS	58	11.802777	1.284754	46.223545	0.000079	0.000098
RS	59	12.825143	1.284754	22.276483	0.000038	0.000048
RS	60	13.935322	1.284754	10.014397	0.000017	0.000022
RS	61	15.140859	1.284754	4.174673	0.000007	0.000009
RS	62	16.449942	1.284754	1.603418	0.000003	0.000004
RS	63	17.871466	1.284754	0.811932	0.000001	0.000002
PA	4+25*2+4+6 0.159978326 0.029023641 17.871466365 0.154988040 1.092352687 1.611928512 1.711896847 1.635770659 1.540720734 1.461761089 1.423786542 1.442237662 1.500934604 1.565766475 1.603941280 1.602997544 1.570370018 1.521757122 1.471250566 1.427290808 1.393137034 1.368703168 1.352009498 1.340617721 1.332554960 1.326461968 1.321424703 1.316588630 1.311106273 1.302091406 1.284754229
//
IT	4916
RD	4
LK	-6138628.469482
QD	-1306.270635 -> -1221.774747
RI	0.0541518782
TR	0.158081	0.028552
MT	18.290484
MM	C_pi: 1.180889, n_recomb: 578085.665238
RS	0	0.000000	0.144982	32850.774886	0.056827	0.136485
RS	1	0.008629	0.144982	33542.492038	0.058023	0.053866
RS	2	0.018003	0.144982	34066.319670	0.058930	0.034348
RS	3	0.028185	0.144982	34398.167669	0.059504	0.027939
RS	4	0.039246	1.283358	4044.050245	0.006996	0.003915
RS	5	0.051262	1.283358	4351.097535	0.007527	0.004497
RS	6	0.064314	1.831993	3282.186844	0.005678	0.003702
RS	7	0.078493	1.831993	3537.486189	0.006119	0.004425
RS	8	0.093895	1.861118	3750.699628	0.006488	0.004804
RS	9	0.110627	1.861118	4037.325578	0.006984	0.005578
RS	10	0.128802	1.715015	4710.243022	0.008148	0.006702
RS	11	0.148545	1.715015	5057.102151	0.008748	0.007597
RS	12	0.169992	1.574181	5905.695020	0.010216	0.009059
RS	13	0.193290	1.574181	6319.213844	0.010931	0.010105
RS	14	0.218598	1.463212	7260.228527	0.012559	0.011856
RS	15	0.246090	1.463212	7736.821634	0.013384	0.013167
RS	16	0.275954	1.407917	8550.622119	0.014791	0.014874
RS	17	0.308395	1.407917	9072.258595	0.015694	0.016133
RS	18	0.343636	1.428546	9469.306108	0.016380	0.017038
RS	19	0.381917	1.428546	10008.578979	0.017313	0.017998
RS	20	0.423502	1.505619	10021.426394	0.017336	0.018065
RS	21	0.468675	1.505619	10557.865462	0.018263	0.018713
RS	22	0.517747	1.594859	10483.246921	0.018134	0.018495
RS	23	0.571052	1.594859	11006.400200	0.019039	0.019047
RS	24	0.628957	1.650810	11138.622871	0.019268	0.019166
RS	25	0.691859	1.650810	11639.184433	0.020134	0.019797
RS	26	0.760189	1.655131	12090.641937	0.020915	0.020497
RS	27	0.834415	1.655131	12547.558285	0.021705	0.021229
RS	28	0.915046	1.617927	13260.772450	0.022939	0.022424
RS	29	1.002635	1.617927	13631.912859	0.023581	0.023145
RS	30	1.097782	1.561012	14438.754229	0.024977	0.024538
RS	31	1.201139	1.561012	14660.558286	0.025361	0.025052
RS	32	1.313415	1.503340	15344.318766	0.026543	0.026246
RS	33	1.435379	1.503340	15343.805527	0.026542	0.026343
RS	34	1.567867	1.455514	15710.303304	0.027176	0.026983
RS	35	1.711788	1.455514	15426.730915	0.026686	0.026522
RS	36	1.868128	1.420984	15360.408324	0.026571	0.026404
RS	37	2.037958	1.420984	14767.808049	0.025546	0.025351
RS	38	2.222443	1.398900	14255.574166	0.024660	0.024471
RS	39	2.422848	1.398900	13376.634913	0.023140	0.022908
RS	40	2.640545	1.386135	12499.040921	0.021621	0.021423
RS	41	2.877028	1.386135	11404.939026	0.019729	0.019512
RS	42	3.133916	1.379207	10297.723414	0.017813	0.017658
RS	43	3.412972	1.379207	9096.494178	0.015736	0.015595
RS	44	3.716108	1.375423	7912.567223	0.013688	0.013622
RS	45	4.045401	1.375423	6729.686460	0.011641	0.011611
RS	46	4.403109	1.373017	5612.632201	0.009709	0.009746
RS	47	4.791684	1.373017	4565.663746	0.007898	0.007967
RS	48	5.213789	1.370855	3627.335896	0.006275	0.006386
RS	49	5.672318	1.370855	2799.599367	0.004843	0.004969
RS	50	6.170413	1.367906	2101.702066	0.003636	0.003774
RS	51	6.711489	1.367906	1524.066002	0.002636	0.002769
RS	52	7.299255	1.363168	1070.267645	0.001851	0.001973
RS	53	7.937740	1.363168	720.514209	0.001246	0.001349
RS	54	8.631319	1.353289	468.007246	0.000810	0.000891
RS	55	9.384748	1.353289	287.902961	0.000498	0.000558
RS	56	10.203190	1.353289	168.644816	0.000292	0.000334
RS	57	11.092256	1.353289	93.671337	0.000162	0.000189
RS	58	12.058040	1.332037	49.624269	0.000086	0.000102
RS	59	13.107161	1.332037	24.125878	0.000042	0.000051
RS	60	14.246812	1.332037	10.945561	0.000019	0.000023
RS	61	15.484803	1.332037	4.606657	0.000008	0.000010
RS	62	16.829621	1.332037	1.787044	0.000003	0.000004
RS	63	18.290484	1.332037	0.918540	0.000002	0.000002
PA	4+25*2+4+6 0.158081334 0.028551529 18.290484380 0.144982281 1.283358093 1.831992689 1.861118414 1.715015156 1.574181411 1.463212115 1.407916750 1.428546166 1.505618959 1.594858540 1.650810141 1.655130553 1.617926991 1.561012091 1.503340025 1.455513744 1.420984386 1.398900074 1.386135432 1.379207309 1.375423011 1.373016649 1.370855290 1.367905968 1.363167704 1.353288853 1.332037278
//
IT	4606
RD	5
LK	-6138487.022015
QD	-1199.761175 -> -1156.848791
RI	0.0519493905
TR	0.156622	0.028217
MT	18.599298
MM	C_pi: 1.187631, n_recomb: 574640.461750
RS	0	0.000000	0.139923	33912.115572	0.059014	0.135693
RS	1	0.008658	0.139923	34550.006845	0.060125	0.054083
RS	2	0.018065	0.139923	35004.284290	0.060915	0.035107
RS	3	0.028287	0.139923	35250.457160	0.061343	0.029125
RS	4	0.039394	1.493266	3435.141162	0.005978	0.003327
RS	5	0.051462	1.493266	3701.866565	0.006442	0.003912
RS	6	0.064575	2.042550	2918.149163	0.005078	0.003385
RS	7	0.078824	2.042550	3148.463206	0.005479	0.004076
RS	8	0.094306	1.990362	3483.515388	0.006062	0.004609
RS	9	0.111128	1.990362	3752.809282	0.006531	0.005324
RS	10	0.129407	1.779664	4515.553341	0.007858	0.006596
RS	11	0.149269	1.779664	4851.121237	0.008442	0.007430
RS	12	0.170850	1.600347	5785.628756	0.010068	0.009040
RS	13	0.194299	1.600347	6193.303382	0.010778	0.010035
RS	14	0.219779	1.461614	7243.661591	0.012606	0.011970
RS	15	0.247465	1.461614	7719.939772	0.013434	0.013260
RS	16	0.277547	1.389672	8633.998653	0.015025	0.015149
RS	17	0.310235	1.389672	9158.514343	0.015938	0.016436
RS	18	0.345752	1.410232	9555.270289	0.016628	0.017349
RS	19	0.384344	1.410232	10096.064978	0.017569	0.018357
RS	20	0.426277	1.502004	10001.270531	0.017404	0.018232
RS	21	0.471841	1.502004	10535.698947	0.018334	0.018926
RS	22	0.521349	1.612353	10323.981550	0.017966	0.018463
RS	23	0.575144	1.612353	10842.648630	0.018869	0.019055
RS	24	0.633597	1.683848	10880.849647	0.018935	0.019012
RS	25	0.697109	1.683848	11377.314343	0.019799	0.019674
RS	26	0.766121	1.692054	11800.690814	0.020536	0.020334
RS	27	0.841108	1.692054	12256.549783	0.021329	0.021087
RS	28	0.922587	1.649603	12998.015423	0.022619	0.022344
RS	29	1.011120	1.649603	13371.725867	0.023270	0.023078
RS	30	1.107318	1.584377	14236.458870	0.024775	0.024583
RS	31	1.211844	1.584377	14462.424514	0.025168	0.025099
RS	32	1.325421	1.519995	15200.569932	0.026452	0.026393
RS	33	1.448830	1.519995	15202.928773	0.026456	0.026480
RS	34	1.582924	1.468949	15595.608380	0.027140	0.027160
RS	35	1.728627	1.468949	15313.031802	0.026648	0.026675
RS	36	1.886945	1.434708	15239.097960	0.026519	0.026530
RS	37	2.058970	1.434708	14648.955065	0.025492	0.025450
RS	38	2.245888	1.415586	14108.149491	0.024551	0.024496
RS	39	2.448990	1.415586	13238.617368	0.023038	0.022915
RS	40	2.669675	1.407321	12332.079684	0.021461	0.021352
RS	41	2.909466	1.407321	11257.928407	0.019591	0.019441
RS	42	3.170018	1.405403	10136.067332	0.017639	0.017533
RS	43	3.453129	1.405403	8964.173489	0.015600	0.015489
RS	44	3.760750	1.406434	7782.719699	0.013544	0.013493
RS	45	4.095004	1.406434	6632.953028	0.011543	0.011513
RS	46	4.458197	1.408237	5529.349478	0.009622	0.009650
RS	47	4.852834	1.408237	4512.006961	0.007852	0.007904
RS	48	5.281638	1.409436	3589.181085	0.006246	0.006336
RS	49	5.747567	1.409436	2782.092156	0.004841	0.004945
RS	50	6.253835	1.408786	2095.195397	0.003646	0.003762
RS	51	6.803935	1.408786	1527.741515	0.002659	0.002772
RS	52	7.401660	1.405108	1078.421141	0.001877	0.001982
RS	53	8.051136	1.405108	730.832238	0.001272	0.001362
RS	54	8.756841	1.394628	478.149003	0.000832	0.000905
RS	55	9.523644	1.394628	296.327490	0.000516	0.000570
RS	56	10.356835	1.394628	174.948117	0.000304	0.000343
RS	57	11.262162	1.394628	97.984926	0.000171	0.000196
RS	58	12.245870	1.369641	52.450194	0.000091	0.000106
RS	59	13.314745	1.369641	25.696395	0.000045	0.000053
RS	60	14.476161	1.369641	11.752730	0.000020	0.000025
RS	61	15.738129	1.369641	4.988616	0.000009	0.000011
RS	62	17.109355	1.369641	1.952587	0.000003	0.000004
RS	63	18.599298	1.369641	1.017414	0.000002	0.000002
PA	4+25*2+4+6 0.156622137 0.028217418 18.599298177 0.139923063 1.493265868 2.042550004 1.990362255 1.779664169 1.600346809 1.461614350 1.389672223 1.410231856 1.502004156 1.612352802 1.683847566 1.692053784 1.649602733 1.584377193 1.519994563 1.468949029 1.434708054 1.415585601 1.407320550 1.405403114 1.406434355 1.408237179 1.409435827 1.408785585 1.405107586 1.394627960 1.369641023
//
IT	4886
RD	6
LK	-6138409.903287
QD	-1146.220827 -> -1117.378209
RI	0.0503996362
TR	0.155456	0.027963
MT	18.841049
MM	C_pi: 1.193062, n_recomb: 572112.412150
RS	0	0.000000	0.136769	34605.338967	0.060487	0.135101
RS	1	0.008680	0.136769	35204.825371	0.061535	0.054250
RS	2	0.018113	0.136769	35610.021137	0.062243	0.035651
RS	3	0.028365	0.136769	35796.238640	0.062569	0.029983
RS	4	0.039507	1.714507	2968.670400	0.005189	0.002888
RS	5	0.051616	1.714507	3203.226477	0.005599	0.003451
RS	6	0.064777	2.237157	2649.767261	0.004632	0.003152
RS	7	0.079079	2.237157	2861.215941	0.005001	0.003810
RS	8	0.094623	2.100230	3288.309811	0.005748	0.004468
RS	9	0.111516	2.100230	3544.738724	0.006196	0.005133
RS	10	0.129876	1.833726	4370.407083	0.007639	0.006517
RS	11	0.149828	1.833726	4697.502088	0.008211	0.007297
RS	12	0.171513	1.623845	5691.477752	0.009948	0.009014
RS	13	0.195081	1.623845	6094.630027	0.010653	0.009960
RS	14	0.220693	1.461590	7234.670249	0.012646	0.012045
RS	15	0.248529	1.461590	7711.073229	0.013478	0.013309
RS	16	0.278781	1.374034	8721.580247	0.015245	0.015370
RS	17	0.311659	1.374034	9249.342590	0.016167	0.016673
RS	18	0.347391	1.393207	9655.383391	0.016877	0.017607
RS	19	0.386224	1.393207	10198.479511	0.017826	0.018650
RS	20	0.428427	1.497112	10011.095128	0.017498	0.018359
RS	21	0.474295	1.497112	10544.829227	0.018431	0.019091
RS	22	0.524143	1.626134	10212.584097	0.017851	0.018410
RS	23	0.578318	1.626134	10728.334747	0.018752	0.019033
RS	24	0.637195	1.711479	10687.020212	0.018680	0.018852
RS	25	0.701183	1.711479	11180.722618	0.019543	0.019536
RS	26	0.770725	1.722454	11585.974024	0.020251	0.020172
RS	27	0.846303	1.722454	12041.427696	0.021047	0.020940
RS	28	0.928441	1.674117	12816.775834	0.022403	0.022265
RS	29	1.017709	1.674117	13192.647458	0.023060	0.023010
RS	30	1.114725	1.600375	14118.136617	0.024677	0.024630
RS	31	1.220162	1.600375	14346.394869	0.025076	0.025151
RS	32	1.334751	1.529337	15139.769127	0.026463	0.026547
RS	33	1.459287	1.529337	15141.286960	0.026466	0.026627
RS	34	1.594631	1.475185	15558.759903	0.027195	0.027350
RS	35	1.741724	1.475185	15271.506465	0.026693	0.026847
RS	36	1.901584	1.441289	15186.412897	0.026544	0.026673
RS	37	2.075319	1.441289	14591.408605	0.025504	0.025571
RS	38	2.264135	1.425129	14016.851731	0.024500	0.024544
RS	39	2.469340	1.425129	13148.421629	0.022982	0.022948
RS	40	2.692356	1.421352	12206.954352	0.021337	0.021304
RS	41	2.934730	1.421352	11144.273798	0.019479	0.019395
RS	42	3.198142	1.424474	10001.564130	0.017482	0.017429
RS	43	3.484418	1.424474	8851.280686	0.015471	0.015403
RS	44	3.795542	1.430414	7666.617072	0.013401	0.013381
RS	45	4.133672	1.430414	6543.917674	0.011438	0.011429
RS	46	4.501150	1.436581	5449.432452	0.009525	0.009564
RS	47	4.900526	1.436581	4457.963690	0.007792	0.007848
RS	48	5.334567	1.441342	3548.203387	0.006202	0.006290
RS	49	5.806283	1.441342	2760.305107	0.004825	0.004923
RS	50	6.318943	1.443198	2083.802890	0.003642	0.003751
RS	51	6.876102	1.443198	1526.709592	0.002669	0.002774
RS	52	7.481621	1.440761	1082.401516	0.001892	0.001990
RS	53	8.139699	1.440761	737.839916	0.001290	0.001374
RS	54	8.854897	1.429836	485.811357	0.000849	0.000917
RS	55	9.632174	1.429836	303.077574	0.000530	0.000581
RS	56	10.476918	1.429836	180.199949	0.000315	0.000351
RS	57	11.394985	1.429836	101.687003	0.000178	0.000202
RS	58	12.392739	1.401252	54.948392	0.000096	0.000111
RS	59	13.477098	1.401252	27.108326	0.000047	0.000056
RS	60	14.655578	1.401252	12.490133	0.000022	0.000026
RS	61	15.936349	1.401252	5.343053	0.000009	0.000011
RS	62	17.328289	1.401252	2.108593	0.000004	0.000004
RS	63	18.841049	1.401252	1.112765	0.000002	0.000002
PA	4+25*2+4+6 0.155455725 0.027963345 18.841049356 0.136768684 1.714507398 2.237157212 2.100230451 1.833725718 1.623844714 1.461589956 1.374034077 1.393207079 1.497111716 1.626134075 1.711479293 1.722453680 1.674116869 1.600375447 1.529336742 1.475185131 1.441288624 1.425129480 1.421352137 1.424474198 1.430413765 1.436581186 1.441341576 1.443197902 1.440760696 1.429836272 1.401251591
//
IT	4170
RD	7
LK	-6138356.298462
QD	-1111.750057 -> -1089.841588
RI	0.0492423020
TR	0.154481	0.027758
MT	19.041350
MM	C_pi: 1.197621, n_recomb: 570108.886552
RS	0	0.000000	0.134532	35112.116654	0.061588	0.134631
RS	1	0.008698	0.134532	35681.826176	0.062588	0.054383
RS	2	0.018153	0.134532	36049.216369	0.063232	0.036071
RS	3	0.028430	0.134532	36189.490223	0.063478	0.030650
RS	4	0.039601	1.943795	2603.387858	0.004566	0.002544
RS	5	0.051743	1.943795	2811.940674	0.004932	0.003078
RS	6	0.064942	2.413028	2446.996405	0.004292	0.002973
RS	7	0.079289	2.413028	2643.936099	0.004638	0.003603
RS	8	0.094883	2.191605	3142.592918	0.005512	0.004365
RS	9	0.111834	2.191605	3389.310806	0.005945	0.004989
RS	10	0.130260	1.878840	4257.766057	0.007468	0.006455
RS	11	0.150288	1.878840	4578.242556	0.008030	0.007192
RS	12	0.172058	1.645777	5609.690730	0.009840	0.008980
RS	13	0.195722	1.645777	6008.882614	0.010540	0.009884
RS	14	0.221444	1.463725	7220.190666	0.012665	0.012090
RS	15	0.249403	1.463725	7696.448835	0.013500	0.013328
RS	16	0.279794	1.361551	8797.387391	0.015431	0.015549
RS	17	0.312829	1.361551	9328.007302	0.016362	0.016863
RS	18	0.348737	1.378513	9749.565772	0.017101	0.017829
RS	19	0.387769	1.378513	10294.904047	0.018058	0.018901
RS	20	0.430195	1.492722	10026.507751	0.017587	0.018463
RS	21	0.476312	1.492722	10559.950100	0.018523	0.019225
RS	22	0.526440	1.638688	10119.668640	0.017750	0.018348
RS	23	0.580928	1.638688	10633.169349	0.018651	0.018995
RS	24	0.640155	1.736739	10522.493350	0.018457	0.018693
RS	25	0.704534	1.736739	11014.042375	0.019319	0.019393
RS	26	0.774513	1.749769	11407.039737	0.020009	0.020012
RS	27	0.850579	1.749769	11862.407296	0.020807	0.020792
RS	28	0.933261	1.695168	12673.966552	0.022231	0.022187
RS	29	1.023135	1.695168	13051.904869	0.022894	0.022939
RS	30	1.120826	1.612814	14038.988921	0.024625	0.024676
RS	31	1.227014	1.612814	14268.893288	0.025028	0.025199
RS	32	1.342438	1.535156	15118.065672	0.026518	0.026699
RS	33	1.467902	1.535156	15117.329022	0.026517	0.026772
RS	34	1.604279	1.477894	15560.078292	0.027293	0.027540
RS	35	1.752518	1.477894	15265.793037	0.026777	0.027020
RS	36	1.913652	1.444229	15169.634529	0.026608	0.026823
RS	37	2.088800	1.444229	14566.469954	0.025550	0.025699
RS	38	2.279183	1.430832	13957.721878	0.024483	0.024602
RS	39	2.486126	1.430832	13086.284017	0.022954	0.022993
RS	40	2.711069	1.431324	12108.705062	0.021239	0.021272
RS	41	2.955577	1.431324	11052.823743	0.019387	0.019362
RS	42	3.221353	1.439305	9887.228859	0.017343	0.017340
RS	43	3.510246	1.439305	8753.763097	0.015355	0.015329
RS	44	3.824268	1.450054	7563.189485	0.013266	0.013280
RS	45	4.165603	1.450054	6463.303261	0.011337	0.011354
RS	46	4.536627	1.460578	5375.238261	0.009428	0.009485
RS	47	4.939924	1.460578	4406.571706	0.007729	0.007797
RS	48	5.378299	1.468970	3507.925864	0.006153	0.006247
RS	49	5.854805	1.468970	2737.616416	0.004802	0.004901
RS	50	6.372758	1.473452	2070.638304	0.003632	0.003740
RS	51	6.935762	1.473452	1523.549813	0.002672	0.002775
RS	52	7.547736	1.472374	1084.267506	0.001902	0.001997
RS	53	8.212941	1.472374	743.044521	0.001303	0.001385
RS	54	8.936005	1.461120	492.049652	0.000863	0.000929
RS	55	9.721963	1.461120	308.834930	0.000542	0.000592
RS	56	10.576283	1.461120	184.814327	0.000324	0.000360
RS	57	11.504912	1.461120	105.013012	0.000184	0.000208
RS	58	12.514314	1.429047	57.244231	0.000100	0.000115
RS	59	13.611514	1.429047	28.422876	0.000050	0.000058
RS	60	14.804150	1.429047	13.185371	0.000023	0.000027
RS	61	16.100521	1.429047	5.681399	0.000010	0.000012
RS	62	17.509652	1.429047	2.259378	0.000004	0.000005
RS	63	19.041350	1.429047	1.206693	0.000002	0.000003
PA	4+25*2+4+6 0.154480666 0.027757713 19.041350143 0.134532088 1.943795309 2.413028014 2.191605385 1.878840015 1.645777031 1.463725295 1.361551387 1.378513031 1.492721720 1.638687819 1.736739125 1.749769471 1.695168341 1.612814279 1.535156479 1.477894365 1.444229066 1.430832303 1.431323501 1.439305453 1.450053757 1.460578042 1.468970184 1.473451679 1.472373723 1.461119941 1.429047164
//
IT	4148
RD	8
LK	-6138314.922470
QD	-1086.976853 -> -1069.349823
RI	0.0483431780
TR	0.153635	0.027583
MT	19.214807
MM	C_pi: 1.201660, n_recomb: 568463.647352
RS	0	0.000000	0.132839	35505.685917	0.062459	0.134238
RS	1	0.008714	0.132839	36051.350092	0.063419	0.054492
RS	2	0.018187	0.132839	36388.319290	0.064012	0.036408
RS	3	0.028485	0.132839	36491.729908	0.064194	0.031188
RS	4	0.039681	2.179918	2310.957166	0.004065	0.002268
RS	5	0.051852	2.179918	2498.167352	0.004395	0.002772
RS	6	0.065084	2.569595	2291.025103	0.004030	0.002833
RS	7	0.079468	2.569595	2476.661200	0.004357	0.003441
RS	8	0.095107	2.266062	3033.128233	0.005336	0.004290
RS	9	0.112107	2.266062	3272.508812	0.005757	0.004882
RS	10	0.130590	1.916206	4169.293406	0.007334	0.006406
RS	11	0.150682	1.916206	4484.559933	0.007889	0.007109
RS	12	0.172526	1.666476	5536.239023	0.009739	0.008941
RS	13	0.196273	1.666476	5931.837681	0.010435	0.009810
RS	14	0.222089	1.467748	7198.925600	0.012664	0.012111
RS	15	0.250154	1.467748	7674.700750	0.013501	0.013326
RS	16	0.280666	1.351771	8860.218185	0.015586	0.015697
RS	17	0.313835	1.351771	9393.246550	0.016524	0.017019
RS	18	0.349895	1.365908	9835.190847	0.017301	0.018025
RS	19	0.389098	1.365908	10382.587427	0.018264	0.019121
RS	20	0.431716	1.489032	10042.454110	0.017666	0.018553
RS	21	0.478047	1.489032	10575.785342	0.018604	0.019341
RS	22	0.528416	1.650646	10037.126471	0.017657	0.018284
RS	23	0.583174	1.650646	10548.763870	0.018557	0.018950
RS	24	0.642703	1.760633	10375.938120	0.018253	0.018538
RS	25	0.707420	1.760633	10865.685167	0.019114	0.019251
RS	26	0.777775	1.775331	11249.611818	0.019790	0.019858
RS	27	0.854261	1.775331	11705.071433	0.020591	0.020644
RS	28	0.937412	1.714330	12552.941442	0.022082	0.022111
RS	29	1.027808	1.714330	12932.943116	0.022751	0.022867
RS	30	1.126081	1.623418	13980.748802	0.024594	0.024717
RS	31	1.232917	1.623418	14212.117495	0.025001	0.025241
RS	32	1.349063	1.539241	15116.765967	0.026592	0.026845
RS	33	1.475329	1.539241	15113.313739	0.026586	0.026910
RS	34	1.612597	1.478873	15581.924723	0.027411	0.027726
RS	35	1.761826	1.478873	15279.706392	0.026879	0.027189
RS	36	1.924059	1.445298	15173.669168	0.026692	0.026972
RS	37	2.100427	1.445298	14560.871106	0.025614	0.025828
RS	38	2.292164	1.434417	13919.188563	0.024486	0.024666
RS	39	2.500609	1.434417	13042.608806	0.022944	0.023043
RS	40	2.727216	1.438891	12029.683936	0.021162	0.021248
RS	41	2.973569	1.438891	10977.788848	0.019311	0.019339
RS	42	3.241388	1.451475	9789.059925	0.017220	0.017262
RS	43	3.532544	1.451475	8669.130854	0.015250	0.015266
RS	44	3.849070	1.466853	7471.312160	0.013143	0.013190
RS	45	4.193177	1.466853	6391.000119	0.011243	0.011286
RS	46	4.567269	1.481650	5307.496651	0.009337	0.009412
RS	47	4.973957	1.481650	4359.036849	0.007668	0.007749
RS	48	5.416083	1.493680	3469.869521	0.006104	0.006206
RS	49	5.896733	1.493680	2715.580267	0.004777	0.004881
RS	50	6.419266	1.500852	2057.196390	0.003619	0.003728
RS	51	6.987331	1.500852	1519.537369	0.002673	0.002775
RS	52	7.604894	1.501221	1085.056575	0.001909	0.002003
RS	53	8.276269	1.501221	747.219189	0.001314	0.001395
RS	54	9.006146	1.489735	497.411373	0.000875	0.000940
RS	55	9.799621	1.489735	313.956710	0.000552	0.000602
RS	56	10.662237	1.489735	189.009510	0.000332	0.000368
RS	57	11.600018	1.489735	108.087394	0.000190	0.000213
RS	58	12.619514	1.454276	59.403569	0.000104	0.000119
RS	59	13.727844	1.454276	29.672167	0.000052	0.000060
RS	60	14.932751	1.454276	13.852869	0.000024	0.000029
RS	61	16.242648	1.454276	6.009578	0.000011	0.000013
RS	62	17.666685	1.454276	2.407156	0.000004	0.000005
RS	63	19.214807	1.454276	1.300248	0.000002	0.000003
PA	4+25*2+4+6 0.153634629 0.027583264 19.214807266 0.132838787 2.179918271 2.569595372 2.266062316 1.916206243 1.666476062 1.467748328 1.351771262 1.365908143 1.489031826 1.650646170 1.760632670 1.775330774 1.714330357 1.623417937 1.539241148 1.478872509 1.445297870 1.434416970 1.438891152 1.451475178 1.466852972 1.481650072 1.493679596 1.500851538 1.501220889 1.489735472 1.454276246
//
IT	4346
RD	9
LK	-6138281.345216
QD	-1068.086968 -> -1053.454338
RI	0.0476227154
TR	0.152879	0.027430
MT	19.370071
MM	C_pi: 1.205396, n_recomb: 567086.030244
RS	0	0.000000	0.131513	35821.318938	0.063167	0.133898
RS	1	0.008727	0.131513	36347.220548	0.064095	0.054582
RS	2	0.018217	0.131513	36659.213234	0.064645	0.036686
RS	3	0.028534	0.131513	36732.388111	0.064774	0.031634
RS	4	0.039752	2.422596	2072.045040	0.003654	0.002041
RS	5	0.051948	2.422596	2241.466754	0.003953	0.002515
RS	6	0.065209	2.707622	2169.210874	0.003825	0.002723
RS	7	0.079628	2.707622	2345.940240	0.004137	0.003312
RS	8	0.095305	2.325503	2951.046841	0.005204	0.004236
RS	9	0.112350	2.325503	3184.924158	0.005616	0.004803
RS	10	0.130883	1.946963	4099.542748	0.007229	0.006368
RS	11	0.151033	1.946963	4410.715384	0.007778	0.007044
RS	12	0.172942	1.686154	5469.333057	0.009645	0.008897
RS	13	0.196763	1.686154	5861.633981	0.010336	0.009737
RS	14	0.222662	1.473307	7171.977568	0.012647	0.012113
RS	15	0.250823	1.473307	7646.990364	0.013485	0.013308
RS	16	0.281440	1.344157	8911.994300	0.015715	0.015820
RS	17	0.314730	1.344157	9447.062295	0.016659	0.017148
RS	18	0.350926	1.354971	9913.516741	0.017482	0.018203
RS	19	0.390280	1.354971	10462.818305	0.018450	0.019320
RS	20	0.433069	1.485862	10058.824598	0.017738	0.018635
RS	21	0.479592	1.485862	10592.181040	0.018678	0.019445
RS	22	0.530176	1.662087	9962.819753	0.017568	0.018222
RS	23	0.585174	1.662087	10472.881946	0.018468	0.018904
RS	24	0.644972	1.783475	10243.129139	0.018063	0.018391
RS	25	0.709989	1.783475	10731.317772	0.018924	0.019112
RS	26	0.780680	1.799664	11107.743853	0.019587	0.019711
RS	27	0.857541	1.799664	11563.399641	0.020391	0.020500
RS	28	0.941110	1.732303	12446.354775	0.021948	0.022036
RS	29	1.031972	1.732303	12828.426654	0.022622	0.022793
RS	30	1.130765	1.633002	13934.975642	0.024573	0.024755
RS	31	1.238179	1.633002	14167.797063	0.024984	0.025277
RS	32	1.354968	1.542472	15126.777894	0.026675	0.026983
RS	33	1.481949	1.542472	15120.560975	0.026664	0.027040
RS	34	1.620013	1.479034	15615.296689	0.027536	0.027905
RS	35	1.770126	1.479034	15304.927280	0.026989	0.027352
RS	36	1.933340	1.445430	15190.366352	0.026787	0.027117
RS	37	2.110799	1.445430	14567.373738	0.025688	0.025954
RS	38	2.303745	1.436818	13894.656550	0.024502	0.024731
RS	39	2.513530	1.436818	13011.822283	0.022945	0.023094
RS	40	2.741625	1.444981	11965.103642	0.021099	0.021231
RS	41	2.989626	1.444981	10915.399193	0.019248	0.019321
RS	42	3.259271	1.461887	9704.101118	0.017112	0.017193
RS	43	3.552449	1.461887	8595.322891	0.015157	0.015209
RS	44	3.871215	1.481679	7389.656278	0.013031	0.013107
RS	45	4.217800	1.481679	6326.343232	0.011156	0.011225
RS	46	4.594633	1.500630	5246.040779	0.009251	0.009345
RS	47	5.004355	1.500630	4315.579680	0.007610	0.007705
RS	48	5.449834	1.516270	3434.508507	0.006056	0.006167
RS	49	5.934193	1.516270	2694.795813	0.004752	0.004861
RS	50	6.460824	1.526173	2044.113826	0.003605	0.003716
RS	51	7.033416	1.526173	1515.257766	0.002672	0.002775
RS	52	7.655980	1.528066	1085.267359	0.001914	0.002007
RS	53	8.332879	1.528066	750.750103	0.001324	0.001403
RS	54	9.068853	1.516432	502.178764	0.000886	0.000950
RS	55	9.869060	1.516432	318.629917	0.000562	0.000611
RS	56	10.739104	1.516432	192.900810	0.000340	0.000375
RS	57	11.685080	1.516432	110.976071	0.000196	0.000219
RS	58	12.713616	1.477682	61.461035	0.000108	0.000123
RS	59	13.831917	1.477682	30.872906	0.000054	0.000063
RS	60	15.047816	1.477682	14.500003	0.000026	0.000030
RS	61	16.369833	1.477682	6.330546	0.000011	0.000013
RS	62	17.807228	1.477682	2.552988	0.000005	0.000005
RS	63	19.370071	1.477682	1.393898	0.000002	0.000003
PA	4+25*2+4+6 0.152878856 0.027430031 19.370071035 0.131512894 2.422596429 2.707622389 2.325502970 1.946962573 1.686154470 1.473306751 1.344157384 1.354971249 1.485861738 1.662087498 1.783474741 1.799663825 1.732303362 1.633001756 1.542472073 1.479033996 1.445429846 1.436818436 1.444981467 1.461887391 1.481678514 1.500629821 1.516270485 1.526173441 1.528065526 1.516432267 1.477681583
//
IT	4734
RD	10
LK	-6138253.326256
QD	-1053.116855 -> -1040.736708
RI	0.0470290278
TR	0.152190	0.027292
MT	19.512237
MM	C_pi: 1.208958, n_recomb: 565922.532792
RS	0	0.000000	0.130457	36078.896123	0.063752	0.133594
RS	1	0.008740	0.130457	36588.470966	0.064653	0.054658
RS	2	0.018244	0.130457	36879.804017	0.065168	0.036921
RS	3	0.028578	0.130457	36927.950748	0.065253	0.032009
RS	4	0.039816	2.671946	1873.363725	0.003310	0.001852
RS	5	0.052036	2.671946	2027.748151	0.003583	0.002296
RS	6	0.065324	2.828419	2072.909347	0.003663	0.002634
RS	7	0.079773	2.828419	2242.556461	0.003963	0.003207
RS	8	0.095486	2.371975	2889.969400	0.005107	0.004199
RS	9	0.112571	2.371975	3119.775176	0.005513	0.004746
RS	10	0.131150	1.972247	4044.378302	0.007147	0.006339
RS	11	0.151352	1.972247	4352.342593	0.007691	0.006993
RS	12	0.173320	1.705012	5407.817507	0.009556	0.008849
RS	13	0.197208	1.705012	5797.072230	0.010244	0.009666
RS	14	0.223184	1.480182	7140.372404	0.012617	0.012100
RS	15	0.251431	1.480182	7614.399144	0.013455	0.013277
RS	16	0.282146	1.338291	8954.819095	0.015823	0.015922
RS	17	0.315545	1.338291	9491.646287	0.016772	0.017257
RS	18	0.351864	1.345330	9986.442551	0.017646	0.018366
RS	19	0.391357	1.345330	10537.552858	0.018620	0.019502
RS	20	0.434301	1.483013	10076.444393	0.017805	0.018714
RS	21	0.480999	1.483013	10609.961635	0.018748	0.019542
RS	22	0.531779	1.672962	9896.231619	0.017487	0.018164
RS	23	0.586996	1.672962	10404.968858	0.018386	0.018859
RS	24	0.647040	1.805347	10122.252321	0.017886	0.018252
RS	25	0.712331	1.805347	10609.079393	0.018747	0.018980
RS	26	0.783329	1.822975	10978.677444	0.019400	0.019570
RS	27	0.860532	1.822975	11434.596762	0.020205	0.020362
RS	28	0.944482	1.749406	12350.714594	0.021824	0.021962
RS	29	1.035770	1.749406	12734.854706	0.022503	0.022720
RS	30	1.135036	1.641960	13897.561166	0.024557	0.024788
RS	31	1.242978	1.641960	14131.881162	0.024971	0.025308
RS	32	1.360354	1.545287	15143.523755	0.026759	0.027112
RS	33	1.487989	1.545287	15134.668877	0.026743	0.027161
RS	34	1.626779	1.478853	15655.385922	0.027663	0.028075
RS	35	1.777700	1.478853	15336.980854	0.027101	0.027505
RS	36	1.941811	1.445118	15215.233521	0.026886	0.027257
RS	37	2.120265	1.445118	14581.945338	0.025767	0.026075
RS	38	2.314316	1.438554	13880.204460	0.024527	0.024796
RS	39	2.525327	1.438554	12990.557121	0.022955	0.023146
RS	40	2.754781	1.450117	11911.929141	0.021049	0.021219
RS	41	3.004289	1.450117	10863.193895	0.019196	0.019308
RS	42	3.275603	1.471064	9630.250476	0.017017	0.017132
RS	43	3.570631	1.471064	8530.782099	0.015074	0.015158
RS	44	3.891444	1.495044	7317.017886	0.012929	0.013031
RS	45	4.240296	1.495044	6268.585573	0.011077	0.011168
RS	46	4.619638	1.518012	5190.448184	0.009172	0.009282
RS	47	5.032134	1.518012	4276.079721	0.007556	0.007664
RS	48	5.480683	1.537216	3401.925481	0.006011	0.006130
RS	49	5.968434	1.537216	2675.478242	0.004728	0.004842
RS	50	6.498815	1.549877	2031.667207	0.003590	0.003704
RS	51	7.075552	1.549877	1510.995024	0.002670	0.002774
RS	52	7.702695	1.553357	1085.158876	0.001918	0.002011
RS	53	8.384650	1.553357	753.845347	0.001332	0.001411
RS	54	9.126208	1.541664	506.504456	0.000895	0.000959
RS	55	9.932579	1.541664	322.958137	0.000571	0.000619
RS	56	10.809426	1.541664	196.553073	0.000347	0.000382
RS	57	11.762910	1.541664	113.716378	0.000201	0.000224
RS	58	12.799728	1.499750	63.435033	0.000112	0.000127
RS	59	13.927164	1.499750	32.034513	0.000057	0.000065
RS	60	15.153137	1.499750	15.131199	0.000027	0.000031
RS	61	16.486261	1.499750	6.646205	0.000012	0.000014
RS	62	17.935900	1.499750	2.697623	0.000005	0.000006
RS	63	19.512237	1.499750	1.488034	0.000003	0.000003
PA	4+25*2+4+6 0.152189812 0.027292172 19.512237236 0.130457105 2.671946361 2.828418525 2.371975283 1.972247114 1.705011981 1.480181684 1.338290821 1.345330135 1.483012803 1.672962009 1.805346873 1.822974519 1.749406243 1.641959644 1.545286862 1.478852744 1.445118312 1.438553866 1.450117429 1.471063781 1.495044447 1.518012108 1.537216204 1.549877264 1.553357294 1.541663814 1.499749990
//
IT	3977
RD	11
LK	-6138229.537440
QD	-1040.919201 -> -1030.311278
RI	0.0465286002
TR	0.151553	0.027166
MT	19.644431
MM	C_pi: 1.212396, n_recomb: 564926.598875
RS	0	0.000000	0.129604	36292.044872	0.064242	0.133318
RS	1	0.008752	0.129604	36788.048444	0.065120	0.054725
RS	2	0.018269	0.129604	37062.159215	0.065605	0.037124
RS	3	0.028620	0.129604	37089.400779	0.065653	0.032328
RS	4	0.039876	2.928343	1705.488913	0.003019	0.001691
RS	5	0.052117	2.928343	1846.991841	0.003269	0.002108
RS	6	0.065430	2.933655	1995.890488	0.003533	0.002563
RS	7	0.079908	2.933655	2159.854046	0.003823	0.003123
RS	8	0.095652	2.407445	2845.116034	0.005036	0.004176
RS	9	0.112775	2.407445	3071.970195	0.005438	0.004706
RS	10	0.131396	1.992951	4000.750759	0.007082	0.006316
RS	11	0.151647	1.992951	4306.215946	0.007623	0.006954
RS	12	0.173670	1.723262	5350.514491	0.009471	0.008800
RS	13	0.197621	1.723262	5736.919489	0.010155	0.009596
RS	14	0.223667	1.488154	7105.009791	0.012577	0.012074
RS	15	0.251993	1.488154	7577.867977	0.013414	0.013235
RS	16	0.282798	1.333849	8990.162847	0.015914	0.016008
RS	17	0.316299	1.333849	9528.522089	0.016867	0.017347
RS	18	0.352732	1.336688	10055.317973	0.017799	0.018517
RS	19	0.392353	1.336688	10608.170882	0.018778	0.019671
RS	20	0.435442	1.480292	10095.969991	0.017871	0.018789
RS	21	0.482302	1.480292	10629.773491	0.018816	0.019635
RS	22	0.533263	1.683176	9836.976858	0.017413	0.018111
RS	23	0.588683	1.683176	10344.603240	0.018311	0.018818
RS	24	0.648954	1.826231	10012.025025	0.017723	0.018121
RS	25	0.714499	1.826231	10497.646146	0.018582	0.018855
RS	26	0.785781	1.845339	10860.450223	0.019225	0.019436
RS	27	0.863301	1.845339	11316.662799	0.020032	0.020230
RS	28	0.947605	1.765782	12263.688248	0.021708	0.021890
RS	29	1.039287	1.765782	12649.865359	0.022392	0.022648
RS	30	1.138993	1.650488	13865.751762	0.024544	0.024816
RS	31	1.247425	1.650488	14101.618576	0.024962	0.025334
RS	32	1.365346	1.547910	15163.873723	0.026842	0.027234
RS	33	1.493587	1.547910	15152.580765	0.026822	0.027274
RS	34	1.633051	1.478571	15698.881827	0.027789	0.028236
RS	35	1.784721	1.478571	15372.723801	0.027212	0.027651
RS	36	1.949664	1.444636	15244.895326	0.026986	0.027391
RS	37	2.129042	1.444636	14601.488591	0.025847	0.026190
RS	38	2.324119	1.439918	13872.756456	0.024557	0.024860
RS	39	2.536268	1.439918	12976.088543	0.022970	0.023197
RS	40	2.766983	1.454612	11867.543111	0.021007	0.021211
RS	41	3.017890	1.454612	10818.956955	0.019151	0.019297
RS	42	3.290755	1.479327	9565.489240	0.016932	0.017077
RS	43	3.587500	1.479327	8473.905569	0.015000	0.015113
RS	44	3.910215	1.507269	7252.069874	0.012837	0.012962
RS	45	4.261173	1.507269	6216.771104	0.011005	0.011116
RS	46	4.642845	1.534105	5140.026209	0.009099	0.009224
RS	47	5.057919	1.534105	4240.120110	0.007506	0.007625
RS	48	5.509320	1.556817	3371.887388	0.005969	0.006095
RS	49	6.000224	1.556817	2657.554382	0.004704	0.004824
RS	50	6.534091	1.572249	2019.885863	0.003575	0.003692
RS	51	7.114680	1.572249	1506.829306	0.002667	0.002772
RS	52	7.746079	1.577371	1084.831875	0.001920	0.002014
RS	53	8.432736	1.577371	756.595496	0.001339	0.001418
RS	54	9.179487	1.565698	510.461161	0.000904	0.000967
RS	55	9.991590	1.565698	326.990753	0.000579	0.000627
RS	56	10.874765	1.565698	199.996528	0.000354	0.000388
RS	57	11.835231	1.565698	116.324871	0.000206	0.000229
RS	58	12.879754	1.520709	65.334242	0.000116	0.000130
RS	59	14.015690	1.520709	33.160069	0.000059	0.000067
RS	60	15.251037	1.520709	15.747178	0.000028	0.000032
RS	61	16.594498	1.520709	6.956502	0.000012	0.000014
RS	62	18.055532	1.520709	2.840870	0.000005	0.000006
RS	63	19.644431	1.520709	1.582403	0.000003	0.000003
PA	4+25*2+4+6 0.151552604 0.027166093 19.644430738 0.129604188 2.928342886 2.933654502 2.407444884 1.992950916 1.723262498 1.488154464 1.333849320 1.336687802 1.480291668 1.683176150 1.826231252 1.845338891 1.765782068 1.650487507 1.547910049 1.478570676 1.444636296 1.439917546 1.454611983 1.479326955 1.507269132 1.534104621 1.556816672 1.572249455 1.577370739 1.565697544 1.520709300
//
IT	4701
RD	12
LK	-6138209.104144
QD	-1030.774509 -> -1021.602022
RI	0.0460980298
TR	0.150959	0.027050
MT	19.768265
MM	C_pi: 1.215731, n_recomb: 564069.493699
RS	0	0.000000	0.128908	36470.519535	0.064656	0.133064
RS	1	0.008762	0.128908	36955.194380	0.065515	0.054783
RS	2	0.018293	0.128908	37214.866394	0.065976	0.037300
RS	3	0.028658	0.128908	37224.528081	0.065993	0.032603
RS	4	0.039931	3.192425	1561.611958	0.002768	0.001553
RS	5	0.052193	3.192425	1691.943764	0.003000	0.001944
RS	6	0.065528	3.024979	1933.733064	0.003428	0.002505
RS	7	0.080033	3.024979	2093.102787	0.003711	0.003054
RS	8	0.095808	2.433628	2813.009129	0.004987	0.004163
RS	9	0.112965	2.433628	3037.799268	0.005386	0.004681
RS	10	0.131626	2.009893	3966.213505	0.007031	0.006299
RS	11	0.151922	2.009893	4269.742271	0.007570	0.006924
RS	12	0.173996	1.741058	5296.599879	0.009390	0.008747
RS	13	0.198005	1.741058	5680.311356	0.010070	0.009528
RS	14	0.224117	1.497110	7066.365014	0.012527	0.012037
RS	15	0.252518	1.497110	7537.891637	0.013363	0.013184
RS	16	0.283407	1.330607	9019.079609	0.015989	0.016078
RS	17	0.317002	1.330607	9558.780148	0.016946	0.017423
RS	18	0.353542	1.328853	10120.974102	0.017943	0.018660
RS	19	0.393283	1.328853	10675.521277	0.018926	0.019829
RS	20	0.436506	1.477590	10117.697948	0.017937	0.018864
RS	21	0.483517	1.477590	10651.903041	0.018884	0.019726
RS	22	0.534647	1.692684	9784.641674	0.017347	0.018063
RS	23	0.590257	1.692684	10291.346733	0.018245	0.018782
RS	24	0.650740	1.846129	9911.407670	0.017571	0.017999
RS	25	0.716523	1.846129	10395.955005	0.018430	0.018737
RS	26	0.788070	1.866788	10751.798035	0.019061	0.019309
RS	27	0.865886	1.866788	11208.316317	0.019870	0.020104
RS	28	0.950520	1.781497	12183.921705	0.021600	0.021820
RS	29	1.042571	1.781497	12572.089058	0.022288	0.022578
RS	30	1.142687	1.658669	13838.130617	0.024533	0.024841
RS	31	1.251576	1.658669	14075.583374	0.024954	0.025356
RS	32	1.370007	1.550440	15186.219425	0.026923	0.027347
RS	33	1.498814	1.550440	15172.711746	0.026899	0.027379
RS	34	1.638909	1.478301	15743.997450	0.027911	0.028387
RS	35	1.791279	1.478301	15410.448689	0.027320	0.027787
RS	36	1.957000	1.444111	15277.532864	0.027084	0.027518
RS	37	2.137242	1.444111	14624.317872	0.025926	0.026300
RS	38	2.333278	1.441057	13870.552648	0.024590	0.024922
RS	39	2.546491	1.441057	12966.839439	0.022988	0.023246
RS	40	2.778387	1.458631	11830.342121	0.020973	0.021205
RS	41	3.030602	1.458631	10781.313714	0.019113	0.019289
RS	42	3.304918	1.486851	9508.513039	0.016857	0.017027
RS	43	3.603270	1.486851	8423.641964	0.014934	0.015072
RS	44	3.927765	1.518528	7193.885788	0.012754	0.012899
RS	45	4.280693	1.518528	6170.220964	0.010939	0.011069
RS	46	4.664546	1.549079	5094.248371	0.009031	0.009170
RS	47	5.082034	1.549079	4207.374242	0.007459	0.007589
RS	48	5.536104	1.575233	3344.205529	0.005929	0.006062
RS	49	6.029961	1.575233	2640.953608	0.004682	0.004806
RS	50	6.567092	1.593444	2008.770315	0.003561	0.003680
RS	51	7.151289	1.593444	1502.804872	0.002664	0.002770
RS	52	7.786675	1.600259	1084.345926	0.001922	0.002016
RS	53	8.477736	1.600259	759.059539	0.001346	0.001424
RS	54	9.229350	1.588684	514.098424	0.000911	0.000975
RS	55	10.046824	1.588684	330.762743	0.000586	0.000634
RS	56	10.935928	1.588684	203.253247	0.000360	0.000395
RS	57	11.902938	1.588684	118.813964	0.000211	0.000234
RS	58	12.954682	1.540721	67.164190	0.000119	0.000134
RS	59	14.098584	1.540721	34.252115	0.000061	0.000069
RS	60	15.342719	1.540721	16.348958	0.000029	0.000033
RS	61	16.695869	1.540721	7.261775	0.000013	0.000015
RS	62	18.167588	1.540721	2.982815	0.000005	0.000006
RS	63	19.768265	1.540721	1.677009	0.000003	0.000004
PA	4+25*2+4+6 0.150959310 0.027049794 19.768265049 0.128907701 3.192424803 3.024978689 2.433627537 2.009893097 1.741057571 1.497110419 1.330606844 1.328853097 1.477589644 1.692683761 1.846129372 1.866787971 1.781496979 1.658669302 1.550440259 1.478300646 1.444111388 1.441056626 1.458630777 1.486850731 1.518527911 1.549078796 1.575232842 1.593444421 1.600259385 1.588684081 1.540720823
//
IT	4335
RD	13
LK	-6138191.406321
QD	-1022.208436 -> -1014.220808
RI	0.0457231862
TR	0.150401	0.026941
MT	19.885603
MM	C_pi: 1.218982, n_recomb: 563320.187665
RS	0	0.000000	0.128331	36622.055643	0.065011	0.132827
RS	1	0.008773	0.128331	37097.186215	0.065855	0.054835
RS	2	0.018315	0.128331	37344.626441	0.066294	0.037455
RS	3	0.028694	0.128331	37339.336965	0.066284	0.032843
RS	4	0.039984	3.464588	1436.885556	0.002551	0.001432
RS	5	0.052264	3.464588	1557.433862	0.002765	0.001799
RS	6	0.065621	3.103891	1883.224322	0.003343	0.002458
RS	7	0.080150	3.103891	2038.862727	0.003619	0.002997
RS	8	0.095954	2.452032	2790.977880	0.004955	0.004158
RS	9	0.113144	2.452032	3014.411089	0.005351	0.004667
RS	10	0.131843	2.023740	3938.853179	0.006992	0.006287
RS	11	0.152181	2.023740	4240.892758	0.007528	0.006902
RS	12	0.174304	1.758535	5245.309344	0.009311	0.008694
RS	13	0.198367	1.758535	5626.445404	0.009988	0.009460
RS	14	0.224542	1.506939	7024.830458	0.012470	0.011991
RS	15	0.253012	1.506939	7494.877762	0.013305	0.013125
RS	16	0.283980	1.328389	9042.278304	0.016052	0.016137
RS	17	0.317665	1.328389	9583.150655	0.017012	0.017485
RS	18	0.354305	1.321695	10183.791032	0.018078	0.018794
RS	19	0.394159	1.321695	10739.986895	0.019066	0.019979
RS	20	0.437510	1.474856	10141.502056	0.018003	0.018939
RS	21	0.484663	1.474856	10676.204101	0.018952	0.019816
RS	22	0.535953	1.701491	9738.523216	0.017288	0.018022
RS	23	0.591742	1.701491	10244.466932	0.018186	0.018750
RS	24	0.652426	1.865066	9819.318988	0.017431	0.017885
RS	25	0.718433	1.865066	10302.899668	0.018290	0.018628
RS	26	0.790230	1.887372	10651.455534	0.018908	0.019189
RS	27	0.868326	1.887372	11108.272973	0.019719	0.019984
RS	28	0.953273	1.796625	12110.103502	0.021498	0.021753
RS	29	1.045672	1.796625	12500.196298	0.022190	0.022509
RS	30	1.146177	1.666588	13813.342350	0.024521	0.024862
RS	31	1.255498	1.666588	14052.405391	0.024946	0.025374
RS	32	1.374410	1.552963	15209.085378	0.026999	0.027451
RS	33	1.503753	1.552963	15193.592300	0.026972	0.027476
RS	34	1.644444	1.478140	15789.052935	0.028029	0.028530
RS	35	1.797476	1.478140	15448.529592	0.027424	0.027915
RS	36	1.963933	1.443657	15311.370207	0.027181	0.027639
RS	37	2.144993	1.443657	14648.763542	0.026004	0.026404
RS	38	2.341936	1.442105	13871.835056	0.024625	0.024982
RS	39	2.556156	1.442105	12961.206232	0.023009	0.023294
RS	40	2.789168	1.462328	11798.683239	0.020945	0.021202
RS	41	3.042622	1.462328	10748.823134	0.019081	0.019283
RS	42	3.318310	1.493803	9457.932054	0.016790	0.016983
RS	43	3.618184	1.493803	8378.834386	0.014874	0.015035
RS	44	3.944363	1.528998	7141.417191	0.012677	0.012841
RS	45	4.299157	1.528998	6128.125319	0.010879	0.011025
RS	46	4.685075	1.563112	5052.460012	0.008969	0.009120
RS	47	5.104849	1.563112	4177.387138	0.007416	0.007555
RS	48	5.561447	1.592639	3318.563528	0.005891	0.006030
RS	49	6.058100	1.592639	2625.491074	0.004661	0.004789
RS	50	6.598323	1.613636	1998.219058	0.003547	0.003668
RS	51	7.185937	1.613636	1498.884190	0.002661	0.002768
RS	52	7.825099	1.622194	1083.699782	0.001924	0.002018
RS	53	8.520333	1.622194	761.251469	0.001351	0.001430
RS	54	9.276556	1.610795	517.433138	0.000919	0.000982
RS	55	10.099120	1.610795	334.287972	0.000593	0.000641
RS	56	10.993843	1.610795	206.332412	0.000366	0.000400
RS	57	11.967056	1.610795	121.188658	0.000215	0.000238
RS	58	13.025645	1.559954	68.926688	0.000122	0.000137
RS	59	14.177099	1.559954	35.311134	0.000063	0.000071
RS	60	15.429565	1.559954	16.936486	0.000030	0.000034
RS	61	16.791904	1.559954	7.561847	0.000013	0.000016
RS	62	18.273756	1.559954	3.123311	0.000006	0.000006
RS	63	19.885603	1.559954	1.771701	0.000003	0.000004
PA	4+25*2+4+6 0.150400722 0.026941241 19.885602926 0.128330885 3.464587834 3.103890725 2.452032180 2.023739941 1.758534962 1.506939089 1.328388692 1.321695426 1.474855913 1.701491213 1.865066452 1.887371889 1.796624589 1.666587944 1.552962776 1.478139927 1.443656908 1.442104529 1.462328211 1.493803044 1.528997536 1.563111827 1.592638767 1.613636465 1.622194398 1.610795264 1.559953734
//
IT	4348
RD	14
LK	-6138175.968327
QD	-1014.881644 -> -1007.885458
RI	0.0453896947
TR	0.149875	0.026840
MT	19.996829
MM	C_pi: 1.222154, n_recomb: 562669.330611
RS	0	0.000000	0.127854	36751.051900	0.065316	0.132605
RS	1	0.008782	0.127854	37218.190622	0.066146	0.054882
RS	2	0.018336	0.127854	37455.312639	0.066567	0.037593
RS	3	0.028728	0.127854	37437.344980	0.066535	0.033053
RS	4	0.040033	3.745601	1327.605691	0.002359	0.001326
RS	5	0.052331	3.745601	1439.504277	0.002558	0.001671
RS	6	0.065709	3.172029	1841.893292	0.003273	0.002419
RS	7	0.080262	3.172029	1994.484152	0.003545	0.002950
RS	8	0.096092	2.463993	2777.033051	0.004935	0.004161
RS	9	0.113313	2.463993	2999.679011	0.005331	0.004662
RS	10	0.132047	2.035050	3917.292120	0.006962	0.006278
RS	11	0.152426	2.035050	4218.204801	0.007497	0.006886
RS	12	0.174594	1.775777	5196.288235	0.009235	0.008639
RS	13	0.198709	1.775777	5574.950181	0.009908	0.009393
RS	14	0.224942	1.517551	6980.941746	0.012407	0.011938
RS	15	0.253479	1.517551	7449.385195	0.013239	0.013060
RS	16	0.284522	1.327052	9060.617289	0.016103	0.016184
RS	17	0.318291	1.327052	9602.522485	0.017066	0.017536
RS	18	0.355026	1.315099	10244.440085	0.018207	0.018922
RS	19	0.394987	1.315099	10802.257497	0.019198	0.020120
RS	20	0.438458	1.472033	10167.670012	0.018070	0.019014
RS	21	0.485746	1.472033	10702.965167	0.019022	0.019905
RS	22	0.537187	1.709582	9698.426544	0.017236	0.017986
RS	23	0.593145	1.709582	10203.762328	0.018135	0.018723
RS	24	0.654018	1.883039	9735.244030	0.017302	0.017779
RS	25	0.720237	1.883039	10217.963012	0.018160	0.018525
RS	26	0.792272	1.907094	10558.870939	0.018766	0.019076
RS	27	0.870632	1.907094	11015.984995	0.019578	0.019871
RS	28	0.955874	1.811173	12041.829880	0.021401	0.021687
RS	29	1.048603	1.811173	12433.784667	0.022098	0.022443
RS	30	1.149475	1.674247	13791.160527	0.024510	0.024879
RS	31	1.259205	1.674247	14031.848681	0.024938	0.025389
RS	32	1.378572	1.555482	15232.250656	0.027071	0.027549
RS	33	1.508422	1.555482	15214.990674	0.027041	0.027566
RS	34	1.649676	1.478091	15833.811145	0.028141	0.028664
RS	35	1.803335	1.478091	15486.722110	0.027524	0.028036
RS	36	1.970489	1.443285	15346.049100	0.027274	0.027753
RS	37	2.152322	1.443285	14674.476828	0.026080	0.026502
RS	38	2.350124	1.443092	13876.091602	0.024661	0.025039
RS	39	2.565297	1.443092	12958.717232	0.023031	0.023340
RS	40	2.799367	1.465749	11771.989991	0.020922	0.021200
RS	41	3.053993	1.465749	10720.980700	0.019054	0.019279
RS	42	3.330981	1.500240	9413.176918	0.016730	0.016943
RS	43	3.632295	1.500240	8339.021093	0.014820	0.015001
RS	44	3.960070	1.538738	7094.214067	0.012608	0.012788
RS	45	4.316631	1.538738	6090.157198	0.010824	0.010985
RS	46	4.704505	1.576263	5014.389978	0.008912	0.009074
RS	47	5.126443	1.576263	4149.997187	0.007376	0.007524
RS	48	5.585437	1.609091	3294.860748	0.005856	0.006001
RS	49	6.084740	1.609091	2611.138335	0.004641	0.004772
RS	50	6.627892	1.632872	1988.251048	0.003534	0.003656
RS	51	7.218744	1.632872	1495.109801	0.002657	0.002765
RS	52	7.861486	1.643217	1082.944229	0.001925	0.002019
RS	53	8.560675	1.643217	763.217633	0.001356	0.001434
RS	54	9.321267	1.632071	520.502602	0.000925	0.000988
RS	55	10.148656	1.632071	337.592109	0.000600	0.000647
RS	56	11.048706	1.632071	209.249871	0.000372	0.000406
RS	57	12.027801	1.632071	123.457649	0.000219	0.000242
RS	58	13.092881	1.578469	70.625027	0.000126	0.000140
RS	59	14.251497	1.578469	36.338711	0.000065	0.000073
RS	60	15.511865	1.578469	17.510436	0.000031	0.000036
RS	61	16.882921	1.578469	7.856965	0.000014	0.000016
RS	62	18.374384	1.578469	3.262434	0.000006	0.000007
RS	63	19.996829	1.578469	1.866503	0.000003	0.000004
PA	4+25*2+4+6 0.149874582 0.026839753 19.996829066 0.127853764 3.745600555 3.172029287 2.463993301 2.035049675 1.775776914 1.517550851 1.327052166 1.315099402 1.472033003 1.709581838 1.883038983 1.907093811 1.811173024 1.674247077 1.555481993 1.478090589 1.443285178 1.443091993 1.465749128 1.500240106 1.538738083 1.576262779 1.609091045 1.632871741 1.643217194 1.632071274 1.578468846
//
IT	4580
RD	15
LK	-6138162.431462
QD	-1008.547088 -> -1002.388173
RI	0.0450921243
TR	0.149376	0.026744
MT	20.102861
MM	C_pi: 1.225237, n_recomb: 562092.092814
RS	0	0.000000	0.127451	36862.862185	0.065582	0.132396
RS	1	0.008791	0.127451	37323.185906	0.066400	0.054925
RS	2	0.018355	0.127451	37551.443085	0.066807	0.037717
RS	3	0.028760	0.127451	37522.525893	0.066755	0.033240
RS	4	0.040080	4.036241	1230.919603	0.002190	0.001232
RS	5	0.052394	4.036241	1335.103352	0.002375	0.001556
RS	6	0.065792	3.230763	1807.847140	0.003216	0.002386
RS	7	0.080367	3.230763	1957.936100	0.003483	0.002911
RS	8	0.096223	2.470592	2769.561176	0.004927	0.004169
RS	9	0.113474	2.470592	2991.876926	0.005323	0.004664
RS	10	0.132241	2.044232	3900.356828	0.006939	0.006271
RS	11	0.152658	2.044232	4200.430986	0.007473	0.006874
RS	12	0.174869	1.792832	5149.055568	0.009161	0.008583
RS	13	0.199034	1.792832	5525.317762	0.009830	0.009327
RS	14	0.225322	1.528855	6934.891647	0.012338	0.011879
RS	15	0.253922	1.528855	7401.608875	0.013168	0.012989
RS	16	0.285036	1.326488	9074.331449	0.016144	0.016222
RS	17	0.318886	1.326488	9617.128860	0.017110	0.017576
RS	18	0.355711	1.308991	10302.834884	0.018329	0.019044
RS	19	0.395773	1.308991	10862.231854	0.019325	0.020255
RS	20	0.439358	1.469112	10195.705953	0.018139	0.019090
RS	21	0.486774	1.469112	10731.660808	0.019092	0.019993
RS	22	0.538359	1.716980	9663.535280	0.017192	0.017955
RS	23	0.594478	1.716980	10168.384149	0.018090	0.018701
RS	24	0.655531	1.900089	9658.084981	0.017182	0.017680
RS	25	0.721952	1.900089	10140.020553	0.018040	0.018430
RS	26	0.794211	1.925984	10472.970210	0.018632	0.018969
RS	27	0.872824	1.925984	10930.359978	0.019446	0.019764
RS	28	0.958347	1.825170	11978.119955	0.021310	0.021624
RS	29	1.051388	1.825170	12371.855162	0.022010	0.022378
RS	30	1.152609	1.681679	13770.590619	0.024499	0.024894
RS	31	1.262729	1.681679	14012.900834	0.024930	0.025401
RS	32	1.382530	1.558021	15254.721190	0.027139	0.027639
RS	33	1.512862	1.558021	15235.900578	0.027106	0.027649
RS	34	1.654652	1.478178	15877.164284	0.028247	0.028790
RS	35	1.808908	1.478178	15523.930748	0.027618	0.028148
RS	36	1.976724	1.443033	15380.352301	0.027363	0.027860
RS	37	2.159293	1.443033	14700.288118	0.026153	0.026594
RS	38	2.357913	1.444068	13882.086076	0.024697	0.025094
RS	39	2.573994	1.444068	12958.215951	0.023054	0.023384
RS	40	2.809070	1.468962	11749.031589	0.020902	0.021200
RS	41	3.064813	1.468962	10696.680756	0.019030	0.019276
RS	42	3.343039	1.506245	9373.147653	0.016675	0.016907
RS	43	3.645724	1.506245	8303.262991	0.014772	0.014971
RS	44	3.975019	1.547842	7051.406540	0.012545	0.012740
RS	45	4.333263	1.547842	6055.622208	0.010773	0.010948
RS	46	4.723001	1.588628	4979.456676	0.008859	0.009030
RS	47	5.147002	1.588628	4124.779043	0.007338	0.007494
RS	48	5.608277	1.624681	3272.789763	0.005823	0.005972
RS	49	6.110104	1.624681	2597.695155	0.004621	0.004756
RS	50	6.656048	1.651239	1978.741464	0.003520	0.003644
RS	51	7.249988	1.651239	1491.413714	0.002653	0.002762
RS	52	7.896141	1.663416	1082.046399	0.001925	0.002019
RS	53	8.599100	1.663416	764.945404	0.001361	0.001439
RS	54	9.363857	1.652606	523.302480	0.000931	0.000993
RS	55	10.195846	1.652606	340.674861	0.000606	0.000653
RS	56	11.100977	1.652606	212.006141	0.000377	0.000411
RS	57	12.085679	1.652606	125.621094	0.000223	0.000246
RS	58	13.156949	1.596315	72.259878	0.000129	0.000143
RS	59	14.322397	1.596315	37.334136	0.000066	0.000075
RS	60	15.590302	1.596315	18.069874	0.000032	0.000037
RS	61	16.969671	1.596315	8.146408	0.000014	0.000017
RS	62	18.470304	1.596315	3.399745	0.000006	0.000007
RS	63	20.102861	1.596315	1.961033	0.000003	0.000004
PA	4+25*2+4+6 0.149376144 0.026744292 20.102860837 0.127450904 4.036241307 3.230762783 2.470591672 2.044232450 1.792832282 1.528854591 1.326487719 1.308990935 1.469112314 1.716979706 1.900088813 1.925984220 1.825169950 1.681678854 1.558020871 1.478177985 1.443032604 1.444068435 1.468962167 1.506244924 1.547842174 1.588627691 1.624681293 1.651239243 1.663416253 1.652605710 1.596314995
//
IT	4149
RD	16
LK	-6138150.501168
QD	-1003.027022 -> -997.580466
RI	0.0448229525
TR	0.148903	0.026654
MT	20.204114
MM	C_pi: 1.228236, n_recomb: 561579.283621
RS	0	0.000000	0.127110	36960.190500	0.065815	0.132199
RS	1	0.008800	0.127110	37414.708647	0.066624	0.054964
RS	2	0.018374	0.127110	37635.346515	0.067017	0.037830
RS	3	0.028791	0.127110	37596.960034	0.066949	0.033407
RS	4	0.040124	4.337142	1144.731921	0.002038	0.001148
RS	5	0.052455	4.337142	1241.988409	0.002212	0.001452
RS	6	0.065871	3.281341	1779.679100	0.003169	0.002360
RS	7	0.080467	3.281341	1927.708267	0.003433	0.002878
RS	8	0.096348	2.472750	2767.379252	0.004928	0.004182
RS	9	0.113626	2.472750	2989.738771	0.005324	0.004673
RS	10	0.132425	2.051603	3887.290943	0.006922	0.006268
RS	11	0.152878	2.051603	4186.767980	0.007455	0.006867
RS	12	0.175131	1.809739	5103.396112	0.009088	0.008527
RS	13	0.199342	1.809739	5477.322740	0.009753	0.009262
RS	14	0.225684	1.540775	6887.071407	0.012264	0.011815
RS	15	0.254344	1.540775	7351.956328	0.013092	0.012914
RS	16	0.285525	1.326589	9084.028322	0.016176	0.016252
RS	17	0.319451	1.326589	9627.596070	0.017144	0.017608
RS	18	0.356362	1.303300	10359.296523	0.018447	0.019161
RS	19	0.396521	1.303300	10920.237451	0.019446	0.020383
RS	20	0.440215	1.466083	10225.541113	0.018209	0.019166
RS	21	0.487753	1.466083	10762.214963	0.019164	0.020081
RS	22	0.539474	1.723722	9633.381914	0.017154	0.017929
RS	23	0.595747	1.723722	10137.852822	0.018052	0.018683
RS	24	0.656972	1.916235	9587.315498	0.017072	0.017588
RS	25	0.723584	1.916235	10068.541263	0.017929	0.018342
RS	26	0.796058	1.944080	10393.129387	0.018507	0.018867
RS	27	0.874910	1.944080	10850.775773	0.019322	0.019663
RS	28	0.960701	1.838639	11918.548692	0.021223	0.021562
RS	29	1.054041	1.838639	12313.985072	0.021927	0.022316
RS	30	1.155595	1.688888	13751.447285	0.024487	0.024906
RS	31	1.266085	1.688888	13995.367530	0.024921	0.025411
RS	32	1.386299	1.560574	15276.399172	0.027203	0.027723
RS	33	1.517091	1.560574	15256.204764	0.027167	0.027726
RS	34	1.659393	1.478401	15918.913229	0.028347	0.028907
RS	35	1.814217	1.478401	15559.944576	0.027707	0.028254
RS	36	1.982665	1.442903	15414.008735	0.027448	0.027962
RS	37	2.165937	1.442903	14725.921496	0.026222	0.026681
RS	38	2.365336	1.445052	13889.403440	0.024733	0.025146
RS	39	2.582282	1.445052	12959.307535	0.023077	0.023426
RS	40	2.818319	1.471997	11729.333612	0.020886	0.021201
RS	41	3.075127	1.471997	10675.492673	0.019010	0.019275
RS	42	3.354533	1.511861	9337.337970	0.016627	0.016875
RS	43	3.658527	1.511861	8271.134047	0.014728	0.014944
RS	44	3.989272	1.556358	7012.579042	0.012487	0.012695
RS	45	4.349122	1.556358	6024.199491	0.010727	0.010914
RS	46	4.740638	1.600259	4947.377029	0.008810	0.008990
RS	47	5.166608	1.600259	4101.541018	0.007304	0.007467
RS	48	5.630061	1.639461	3252.213278	0.005791	0.005945
RS	49	6.134299	1.639461	2585.088960	0.004603	0.004741
RS	50	6.682908	1.668793	1969.653573	0.003507	0.003633
RS	51	7.279794	1.668793	1487.792132	0.002649	0.002758
RS	52	7.929205	1.682834	1081.024767	0.001925	0.002019
RS	53	8.635763	1.682834	766.456062	0.001365	0.001442
RS	54	9.404498	1.672430	525.854287	0.000936	0.000999
RS	55	10.240880	1.672430	343.550337	0.000612	0.000659
RS	56	11.150863	1.672430	214.609216	0.000382	0.000416
RS	57	12.140922	1.672430	127.682711	0.000227	0.000250
RS	58	13.218106	1.613569	73.830800	0.000131	0.000146
RS	59	14.390080	1.613569	38.297388	0.000068	0.000077
RS	60	15.665186	1.613569	18.614863	0.000033	0.000038
RS	61	17.052499	1.613569	8.430227	0.000015	0.000017
RS	62	18.561895	1.613569	3.535271	0.000006	0.000007
RS	63	20.204114	1.613569	2.055315	0.000004	0.000004
PA	4+25*2+4+6 0.148903056 0.026654267 20.204114349 0.127110027 4.337141543 3.281340506 2.472750338 2.051602656 1.809739423 1.540775439 1.326588764 1.303299703 1.466083146 1.723721863 1.916235339 1.944079997 1.838638850 1.688887818 1.560574109 1.478401246 1.442902555 1.445052252 1.471996716 1.511860792 1.556358010 1.600258602 1.639461180 1.668792821 1.682834060 1.672430124 1.613568810
//
IT	4542
RD	17
LK	-6138139.940903
QD	-998.179401 -> -993.342334
RI	0.0445775333
TR	0.148452	0.026569
MT	20.301255
MM	C_pi: 1.231164, n_recomb: 561123.528855
RS	0	0.000000	0.126821	37045.447104	0.066020	0.132011
RS	1	0.008808	0.126821	37495.025510	0.066821	0.055000
RS	2	0.018392	0.126821	37709.109372	0.067203	0.037933
RS	3	0.028820	0.126821	37662.516743	0.067120	0.033557
RS	4	0.040167	4.649273	1067.323261	0.001902	0.001072
RS	5	0.052513	4.649273	1158.317137	0.002064	0.001358
RS	6	0.065946	3.324840	1756.313468	0.003130	0.002337
RS	7	0.080563	3.324840	1902.645699	0.003391	0.002851
RS	8	0.096467	2.471216	2769.592748	0.004936	0.004198
RS	9	0.113772	2.471216	2992.307526	0.005333	0.004686
RS	10	0.132601	2.057461	3877.428260	0.006910	0.006266
RS	11	0.153089	2.057461	4176.508692	0.007443	0.006863
RS	12	0.175381	1.826513	5059.201805	0.009016	0.008470
RS	13	0.199637	1.826513	5430.853934	0.009679	0.009197
RS	14	0.226030	1.553252	6837.833554	0.012186	0.011748
RS	15	0.254747	1.553252	7300.796398	0.013011	0.012835
RS	16	0.285993	1.327297	9090.061720	0.016200	0.016274
RS	17	0.319992	1.327297	9634.290078	0.017170	0.017631
RS	18	0.356985	1.297995	10413.936483	0.018559	0.019273
RS	19	0.397237	1.297995	10976.389898	0.019561	0.020505
RS	20	0.441034	1.462962	10257.015012	0.018279	0.019243
RS	21	0.488689	1.462962	10794.461551	0.019237	0.020169
RS	22	0.540541	1.729857	9607.560817	0.017122	0.017908
RS	23	0.596960	1.729857	10111.754718	0.018021	0.018669
RS	24	0.658349	1.931546	9522.320833	0.016970	0.017503
RS	25	0.725145	1.931546	10002.907055	0.017827	0.018259
RS	26	0.797825	1.961426	10318.857415	0.018390	0.018771
RS	27	0.876906	1.961426	10776.746211	0.019206	0.019568
RS	28	0.962953	1.851614	11862.789133	0.021141	0.021503
RS	29	1.056579	1.851614	12259.852689	0.021849	0.022257
RS	30	1.158452	1.695901	13733.546297	0.024475	0.024915
RS	31	1.269298	1.695901	13979.062951	0.024913	0.025419
RS	32	1.389907	1.563161	15297.162902	0.027262	0.027800
RS	33	1.521139	1.563161	15275.774386	0.027224	0.027798
RS	34	1.663931	1.478768	15959.007044	0.028441	0.029018
RS	35	1.819299	1.478768	15594.694750	0.027792	0.028353
RS	36	1.988353	1.442912	15446.830462	0.027528	0.028057
RS	37	2.172297	1.442912	14751.183740	0.026289	0.026763
RS	38	2.372443	1.446072	13897.743054	0.024768	0.025196
RS	39	2.590219	1.446072	12961.702218	0.023100	0.023466
RS	40	2.827176	1.474898	11712.481689	0.020873	0.021204
RS	41	3.085004	1.474898	10657.044937	0.018992	0.019275
RS	42	3.365543	1.517144	9305.326316	0.016583	0.016846
RS	43	3.670791	1.517144	8242.280673	0.014689	0.014919
RS	44	4.002926	1.564355	6977.352374	0.012435	0.012654
RS	45	4.364316	1.564355	5995.601324	0.010685	0.010882
RS	46	4.757537	1.611227	4917.910428	0.008764	0.008953
RS	47	5.185394	1.611227	4080.123598	0.007271	0.007441
RS	48	5.650937	1.653502	3233.019703	0.005762	0.005920
RS	49	6.157485	1.653502	2573.264397	0.004586	0.004726
RS	50	6.708650	1.685597	1960.971443	0.003495	0.003622
RS	51	7.308363	1.685597	1484.251809	0.002645	0.002755
RS	52	7.960899	1.701547	1079.890001	0.001925	0.002019
RS	53	8.670910	1.701547	767.767305	0.001368	0.001446
RS	54	9.443461	1.691625	528.175101	0.000941	0.001003
RS	55	10.284058	1.691625	346.232715	0.000617	0.000664
RS	56	11.198696	1.691625	217.069200	0.000387	0.000421
RS	57	12.193897	1.691625	129.648825	0.000231	0.000254
RS	58	13.276755	1.630281	75.341961	0.000134	0.000149
RS	59	14.454993	1.630281	39.230036	0.000070	0.000078
RS	60	15.737011	1.630281	19.145818	0.000034	0.000039
RS	61	17.131950	1.630281	8.708427	0.000016	0.000018
RS	62	18.649758	1.630281	3.668929	0.000007	0.000008
RS	63	20.301255	1.630281	2.149216	0.000004	0.000004
PA	4+25*2+4+6 0.148451888 0.026568947 20.301254702 0.126820974 4.649273151 3.324839760 2.471216329 2.057460599 1.826512602 1.553252097 1.327296606 1.297994906 1.462962440 1.729856783 1.931545836 1.961425736 1.851614473 1.695900584 1.563160739 1.478768176 1.442912187 1.446072052 1.474898031 1.517143992 1.564355196 1.611226867 1.653502300 1.685597310 1.701546909 1.691624593 1.630281059
//
IT	4415
RD	18
LK	-6138130.551057
QD	-993.885634 -> -989.572668
RI	0.0443523083
TR	0.148021	0.026488
MT	20.394554
MM	C_pi: 1.234014, n_recomb: 560714.192280
RS	0	0.000000	0.126574	37120.789801	0.066203	0.131832
RS	1	0.008816	0.126574	37566.131574	0.066997	0.055034
RS	2	0.018409	0.126574	37774.529580	0.067369	0.038027
RS	3	0.028848	0.126574	37720.762883	0.067273	0.033693
RS	4	0.040207	4.973277	997.399141	0.001779	0.001003
RS	5	0.052568	4.973277	1082.701849	0.001931	0.001273
RS	6	0.066018	3.362110	1736.923235	0.003098	0.002319
RS	7	0.080654	3.362110	1881.859616	0.003356	0.002828
RS	8	0.096581	2.466724	2775.318663	0.004950	0.004218
RS	9	0.113911	2.466724	2998.636820	0.005348	0.004704
RS	10	0.132770	2.062050	3870.175153	0.006902	0.006266
RS	11	0.153291	2.062050	4169.021187	0.007435	0.006862
RS	12	0.175621	1.843132	5016.375289	0.008946	0.008414
RS	13	0.199920	1.843132	5385.808920	0.009605	0.009134
RS	14	0.226360	1.566216	6787.421239	0.012105	0.011676
RS	15	0.255132	1.566216	7248.380143	0.012927	0.012753
RS	16	0.286441	1.328536	9092.741683	0.016216	0.016290
RS	17	0.320509	1.328536	9637.525736	0.017188	0.017647
RS	18	0.357581	1.293036	10466.750471	0.018667	0.019381
RS	19	0.397921	1.293036	11030.679206	0.019673	0.020623
RS	20	0.441818	1.459759	10289.814272	0.018351	0.019320
RS	21	0.489585	1.459759	10828.072061	0.019311	0.020257
RS	22	0.541562	1.735414	9585.594083	0.017095	0.017891
RS	23	0.598122	1.735414	10089.595954	0.017994	0.018659
RS	24	0.659669	1.946057	9462.478832	0.016876	0.017423
RS	25	0.726641	1.946057	9942.484472	0.017732	0.018183
RS	26	0.799517	1.978046	10249.576945	0.018280	0.018681
RS	27	0.878819	1.978046	10707.689638	0.019097	0.019477
RS	28	0.965111	1.864112	11810.386492	0.021063	0.021446
RS	29	1.059011	1.864112	12209.000319	0.021774	0.022199
RS	30	1.161189	1.702715	13716.616888	0.024463	0.024923
RS	31	1.272375	1.702715	13963.705214	0.024903	0.025425
RS	32	1.393364	1.565770	15316.806781	0.027317	0.027872
RS	33	1.525018	1.565770	15294.384692	0.027277	0.027864
RS	34	1.668280	1.479267	15997.184716	0.028530	0.029121
RS	35	1.824171	1.479267	15627.904207	0.027871	0.028445
RS	36	1.993805	1.443052	15478.501739	0.027605	0.028147
RS	37	2.178395	1.443052	14775.747963	0.026352	0.026840
RS	38	2.379257	1.447130	13906.660607	0.024802	0.025244
RS	39	2.597828	1.447130	12964.968472	0.023122	0.023504
RS	40	2.835668	1.477680	11697.966724	0.020863	0.021207
RS	41	3.094476	1.477680	10640.868046	0.018977	0.019275
RS	42	3.376100	1.522123	9276.583051	0.016544	0.016820
RS	43	3.682553	1.522123	8216.247301	0.014653	0.014897
RS	44	4.016022	1.571867	6945.295500	0.012387	0.012617
RS	45	4.378889	1.571867	5969.481871	0.010646	0.010854
RS	46	4.773747	1.621570	4890.751372	0.008722	0.008918
RS	47	5.203416	1.621570	4060.304937	0.007241	0.007417
RS	48	5.670964	1.666844	3215.041229	0.005734	0.005896
RS	49	6.179731	1.666844	2562.116006	0.004569	0.004712
RS	50	6.733351	1.701692	1952.630655	0.003482	0.003610
RS	51	7.335778	1.701692	1480.762394	0.002641	0.002751
RS	52	7.991314	1.719583	1078.637659	0.001924	0.002018
RS	53	8.704643	1.719583	768.882104	0.001371	0.001448
RS	54	9.480858	1.710215	530.270696	0.000946	0.001007
RS	55	10.325505	1.710215	348.726457	0.000622	0.000669
RS	56	11.244615	1.710215	219.388666	0.000391	0.000425
RS	57	12.244754	1.710215	131.520413	0.000235	0.000257
RS	58	13.333065	1.646521	76.791706	0.000137	0.000152
RS	59	14.517321	1.646521	40.131613	0.000072	0.000080
RS	60	15.805981	1.646521	19.662694	0.000035	0.000040
RS	61	17.208249	1.646521	8.981068	0.000016	0.000018
RS	62	18.734140	1.646521	3.800777	0.000007	0.000008
RS	63	20.394554	1.646521	2.242806	0.000004	0.000005
PA	4+25*2+4+6 0.148021005 0.026487930 20.394554326 0.126573503 4.973276512 3.362109511 2.466724391 2.062050061 1.843132270 1.566216405 1.328535674 1.293036021 1.459759172 1.735413762 1.946056709 1.978045674 1.864112076 1.702715030 1.565769545 1.479267410 1.443051858 1.447130498 1.477680231 1.522122641 1.571866652 1.621570393 1.666843685 1.701691709 1.719582649 1.710214983 1.646521372
//
IT	4233
RD	19
LK	-6138122.170580
QD	-990.062955 -> -986.202509
RI	0.0441441081
TR	0.147608	0.026411
MT	20.484393
MM	C_pi: 1.236794, n_recomb: 560346.638704
RS	0	0.000000	0.126362	37187.685238	0.066366	0.131661
RS	1	0.008824	0.126362	37629.401675	0.067154	0.055065
RS	2	0.018426	0.126362	37832.867716	0.067517	0.038114
RS	3	0.028875	0.126362	37772.822309	0.067410	0.033817
RS	4	0.040246	5.310278	933.844872	0.001667	0.000941
RS	5	0.052621	5.310278	1013.946246	0.001809	0.001194
RS	6	0.066088	3.394147	1720.746154	0.003071	0.002303
RS	7	0.080742	3.394147	1864.530474	0.003327	0.002808
RS	8	0.096690	2.459768	2784.019662	0.004968	0.004240
RS	9	0.114045	2.459768	3008.151281	0.005368	0.004725
RS	10	0.132932	2.065509	3865.228256	0.006898	0.006268
RS	11	0.153484	2.065509	4163.983679	0.007431	0.006864
RS	12	0.175851	1.859606	4974.839627	0.008878	0.008358
RS	13	0.200190	1.859606	5342.108436	0.009534	0.009072
RS	14	0.226678	1.579609	6736.153053	0.012021	0.011602
RS	15	0.255502	1.579609	7195.040927	0.012840	0.012669
RS	16	0.286870	1.330249	9092.432494	0.016226	0.016299
RS	17	0.321006	1.330249	9637.678611	0.017199	0.017656
RS	18	0.358153	1.288399	10517.813365	0.018770	0.019484
RS	19	0.398579	1.288399	11083.182677	0.019779	0.020735
RS	20	0.442571	1.456495	10323.741585	0.018424	0.019398
RS	21	0.490445	1.456495	10862.843453	0.019386	0.020345
RS	22	0.542543	1.740453	9567.050758	0.017073	0.017878
RS	23	0.599238	1.740453	10070.937269	0.017973	0.018653
RS	24	0.660935	1.959822	9407.327369	0.016788	0.017349
RS	25	0.728077	1.959822	9886.808891	0.017644	0.018112
RS	26	0.801143	1.993984	10184.872837	0.018176	0.018595
RS	27	0.880655	1.993984	10643.195394	0.018994	0.019392
RS	28	0.967184	1.876158	11761.106179	0.020989	0.021392
RS	29	1.061347	1.876158	12161.199375	0.021703	0.022144
RS	30	1.163819	1.709344	13700.599728	0.024450	0.024929
RS	31	1.275332	1.709344	13949.233627	0.024894	0.025429
RS	32	1.396685	1.568399	15335.404341	0.027368	0.027939
RS	33	1.528746	1.568399	15312.094384	0.027326	0.027926
RS	34	1.672459	1.479894	16033.518974	0.028614	0.029218
RS	35	1.828852	1.479894	15659.623270	0.027946	0.028532
RS	36	1.999045	1.443322	15508.992189	0.027677	0.028231
RS	37	2.184255	1.443322	14799.566392	0.026411	0.026912
RS	38	2.385807	1.448236	13916.020404	0.024835	0.025289
RS	39	2.605143	1.448236	12968.963866	0.023145	0.023540
RS	40	2.843832	1.480366	11685.524695	0.020854	0.021212
RS	41	3.103582	1.480366	10626.720422	0.018965	0.019277
RS	42	3.386251	1.526829	9250.817647	0.016509	0.016797
RS	43	3.693862	1.526829	8192.787184	0.014621	0.014878
RS	44	4.028615	1.578933	6916.142958	0.012343	0.012583
RS	45	4.392904	1.578933	5945.636511	0.010611	0.010827
RS	46	4.789337	1.631333	4865.719530	0.008683	0.008886
RS	47	5.220750	1.631333	4041.963002	0.007213	0.007394
RS	48	5.690228	1.679528	3198.192150	0.005708	0.005873
RS	49	6.201131	1.679528	2551.598781	0.004554	0.004699
RS	50	6.757113	1.717119	1944.609440	0.003470	0.003599
RS	51	7.362153	1.717119	1477.322699	0.002636	0.002747
RS	52	8.020579	1.736988	1077.275112	0.001923	0.002017
RS	53	8.737101	1.736988	769.813123	0.001374	0.001451
RS	54	9.516845	1.728244	532.155111	0.000950	0.001011
RS	55	10.365391	1.728244	351.042184	0.000626	0.000673
RS	56	11.288808	1.728244	221.574609	0.000395	0.000429
RS	57	12.293703	1.728244	133.301475	0.000238	0.000261
RS	58	13.387266	1.662276	78.183555	0.000140	0.000154
RS	59	14.577320	1.662276	41.002695	0.000073	0.000082
RS	60	15.872378	1.662276	20.165075	0.000036	0.000041
RS	61	17.281706	1.662276	9.247603	0.000017	0.000019
RS	62	18.815387	1.662276	3.930419	0.000007	0.000008
RS	63	20.484393	1.662276	2.335687	0.000004	0.000005
PA	4+25*2+4+6 0.147608366 0.026410777 20.484392779 0.126361507 5.310277539 3.394147435 2.459768192 2.065509177 1.859605883 1.579608564 1.330248962 1.288399432 1.456495312 1.740453297 1.959821951 1.993983963 1.876158149 1.709343527 1.568399130 1.479893778 1.443321937 1.448235951 1.480366216 1.526828758 1.578933168 1.631333132 1.679528106 1.717119221 1.736987549 1.728243517 1.662275543
//
IT	4411
RD	20
LK	-6138114.661759
QD	-986.636774 -> -983.168570
RI	0.0439504199
TR	0.147214	0.026337
MT	20.570681
MM	C_pi: 1.239494, n_recomb: 560015.885370
RS	0	0.000000	0.126179	37247.397505	0.066511	0.131497
RS	1	0.008831	0.126179	37686.002467	0.067295	0.055094
RS	2	0.018441	0.126179	37885.173927	0.067650	0.038195
RS	3	0.028901	0.126179	37819.610114	0.067533	0.033929
RS	4	0.040284	5.661050	875.821785	0.001564	0.000883
RS	5	0.052672	5.661050	951.150006	0.001698	0.001122
RS	6	0.066154	3.421715	1707.207105	0.003048	0.002290
RS	7	0.080826	3.421715	1850.039203	0.003304	0.002791
RS	8	0.096795	2.450845	2795.137564	0.004991	0.004264
RS	9	0.114173	2.450845	3020.251847	0.005393	0.004749
RS	10	0.133086	2.068011	3862.195073	0.006897	0.006271
RS	11	0.153670	2.068011	4160.977587	0.007430	0.006867
RS	12	0.176070	1.875914	4934.545629	0.008811	0.008303
RS	13	0.200450	1.875914	5299.700520	0.009463	0.009011
RS	14	0.226982	1.593362	6684.291305	0.011936	0.011526
RS	15	0.255857	1.593362	7141.050865	0.012752	0.012583
RS	16	0.287281	1.332373	9089.450807	0.016231	0.016304
RS	17	0.321481	1.332373	9635.071321	0.017205	0.017660
RS	18	0.358701	1.284050	10567.183222	0.018869	0.019584
RS	19	0.399208	1.284050	11133.955986	0.019882	0.020842
RS	20	0.443292	1.453173	10358.613250	0.018497	0.019476
RS	21	0.491269	1.453173	10898.582562	0.019461	0.020432
RS	22	0.543482	1.745001	9551.578764	0.017056	0.017869
RS	23	0.600307	1.745001	10055.415561	0.017956	0.018650
RS	24	0.662149	1.972868	9356.432572	0.016707	0.017280
RS	25	0.729453	1.972868	9835.439542	0.017563	0.018046
RS	26	0.802700	2.009255	10124.355316	0.018079	0.018513
RS	27	0.882415	2.009255	10582.872891	0.018897	0.019311
RS	28	0.969170	1.887749	11714.726100	0.020919	0.021339
RS	29	1.063585	1.887749	12116.227884	0.021636	0.022092
RS	30	1.166339	1.715771	13685.421631	0.024438	0.024933
RS	31	1.278166	1.715771	13935.567954	0.024884	0.025432
RS	32	1.399869	1.571025	15352.983355	0.027415	0.028001
RS	33	1.532318	1.571025	15328.912751	0.027372	0.027983
RS	34	1.676465	1.480620	16068.032530	0.028692	0.029308
RS	35	1.833340	1.480620	15689.850261	0.028017	0.028613
RS	36	2.004069	1.443698	15538.252230	0.027746	0.028311
RS	37	2.189874	1.443698	14822.567465	0.026468	0.026981
RS	38	2.392087	1.449370	13925.675498	0.024867	0.025332
RS	39	2.612157	1.449370	12973.530574	0.023166	0.023575
RS	40	2.851661	1.482946	11674.914141	0.020847	0.021217
RS	41	3.112315	1.482946	10614.371983	0.018954	0.019279
RS	42	3.395987	1.531264	9227.729378	0.016478	0.016777
RS	43	3.704710	1.531264	8171.641126	0.014592	0.014860
RS	44	4.040694	1.585565	6889.617410	0.012303	0.012552
RS	45	4.406349	1.585565	5923.848468	0.010578	0.010803
RS	46	4.804294	1.640529	4842.624210	0.008647	0.008856
RS	47	5.237381	1.640529	4024.966224	0.007187	0.007373
RS	48	5.708712	1.691572	3182.373102	0.005683	0.005851
RS	49	6.221665	1.691572	2541.658647	0.004539	0.004686
RS	50	6.779916	1.731886	1936.891408	0.003459	0.003589
RS	51	7.387465	1.731886	1473.934254	0.002632	0.002743
RS	52	8.048665	1.753764	1075.814403	0.001921	0.002015
RS	53	8.768255	1.753764	770.574917	0.001376	0.001453
RS	54	9.551389	1.745713	533.841924	0.000953	0.001014
RS	55	10.403680	1.745713	353.190266	0.000631	0.000677
RS	56	11.331235	1.745713	223.634009	0.000399	0.000433
RS	57	12.340700	1.745713	134.996167	0.000241	0.000264
RS	58	13.439308	1.677556	79.519241	0.000142	0.000157
RS	59	14.634932	1.677556	41.844191	0.000075	0.000083
RS	60	15.936138	1.677556	20.653380	0.000037	0.000042
RS	61	17.352251	1.677556	9.508202	0.000017	0.000019
RS	62	18.893418	1.677556	4.057912	0.000007	0.000008
RS	63	20.570681	1.677556	2.427881	0.000004	0.000005
PA	4+25*2+4+6 0.147214042 0.026337431 20.570680815 0.126179058 5.661049504 3.421714590 2.450844701 2.068010853 1.875913720 1.593361536 1.332372639 1.284049787 1.453172771 1.745001219 1.972867793 2.009254853 1.887748870 1.715771236 1.571024905 1.480619911 1.443697711 1.449369871 1.482946257 1.531264031 1.585565411 1.640529135 1.691572261 1.731886031 1.753763959 1.745712696 1.677556055
//
IT	4229
RD	21
LK	-6138107.912641
QD	-983.553625 -> -980.426554
RI	0.0437704305
TR	0.146835	0.026267
MT	20.654017
MM	C_pi: 1.242124, n_recomb: 559714.816263
RS	0	0.000000	0.126021	37301.143008	0.066643	0.131340
RS	1	0.008838	0.126021	37737.061342	0.067422	0.055122
RS	2	0.018456	0.126021	37932.465455	0.067771	0.038270
RS	3	0.028925	0.126021	37862.012323	0.067645	0.034033
RS	4	0.040319	6.026327	822.646359	0.001470	0.000831
RS	5	0.052720	6.026327	893.579535	0.001596	0.001056
RS	6	0.066217	3.445441	1695.855378	0.003030	0.002279
RS	7	0.080907	3.445441	1837.901400	0.003284	0.002777
RS	8	0.096895	2.440331	2808.259402	0.005017	0.004290
RS	9	0.114296	2.440331	3034.496494	0.005422	0.004775
RS	10	0.133235	2.069664	3860.828361	0.006898	0.006275
RS	11	0.153848	2.069664	4159.740857	0.007432	0.006873
RS	12	0.176282	1.892029	4895.484199	0.008746	0.008248
RS	13	0.200699	1.892029	5258.577810	0.009395	0.008952
RS	14	0.227274	1.607426	6632.040351	0.011849	0.011449
RS	15	0.256198	1.607426	7086.624270	0.012661	0.012496
RS	16	0.287677	1.334873	9083.965462	0.016230	0.016303
RS	17	0.321939	1.334873	9629.876595	0.017205	0.017658
RS	18	0.359229	1.279974	10614.818294	0.018965	0.019680
RS	19	0.399814	1.279974	11182.955392	0.019980	0.020945
RS	20	0.443986	1.449813	10394.189278	0.018571	0.019554
RS	21	0.492062	1.449813	10935.041499	0.019537	0.020519
RS	22	0.544387	1.749112	9538.770866	0.017042	0.017862
RS	23	0.601336	1.749112	10042.613675	0.017942	0.018649
RS	24	0.663318	1.985259	9309.298159	0.016632	0.017216
RS	25	0.730778	1.985259	9787.873645	0.017487	0.017984
RS	26	0.804200	2.023910	10067.583750	0.017987	0.018436
RS	27	0.884110	2.023910	10526.281298	0.018807	0.019234
RS	28	0.971083	1.898929	11670.877001	0.020851	0.021288
RS	29	1.065742	1.898929	12073.719759	0.021571	0.022041
RS	30	1.168767	1.722022	13670.887246	0.024425	0.024936
RS	31	1.280897	1.722022	13922.510855	0.024874	0.025434
RS	32	1.402937	1.573662	15369.408541	0.027459	0.028059
RS	33	1.535762	1.573662	15344.696407	0.027415	0.028037
RS	34	1.680326	1.481456	16100.598185	0.028766	0.029393
RS	35	1.837666	1.481456	15718.445756	0.028083	0.028689
RS	36	2.008912	1.444192	15566.096333	0.027811	0.028386
RS	37	2.195291	1.444192	14844.557265	0.026522	0.027045
RS	38	2.398142	1.450556	13935.323445	0.024897	0.025373
RS	39	2.618921	1.450556	12978.378318	0.023187	0.023608
RS	40	2.859211	1.485455	11665.782707	0.020842	0.021223
RS	41	3.120738	1.485455	10603.501901	0.018944	0.019282
RS	42	3.405377	1.535473	9206.966024	0.016449	0.016759
RS	43	3.715172	1.535473	8152.507166	0.014565	0.014844
RS	44	4.052346	1.591816	6865.419680	0.012266	0.012524
RS	45	4.419319	1.591816	5903.879516	0.010548	0.010781
RS	46	4.818723	1.649218	4821.252160	0.008614	0.008828
RS	47	5.253426	1.649218	4009.161010	0.007163	0.007353
RS	48	5.726546	1.703032	3167.478238	0.005659	0.005830
RS	49	6.241479	1.703032	2532.228793	0.004524	0.004674
RS	50	6.801921	1.746058	1929.426569	0.003447	0.003578
RS	51	7.411893	1.746058	1470.573409	0.002627	0.002739
RS	52	8.075772	1.769972	1074.250563	0.001919	0.002013
RS	53	8.798323	1.769972	771.169629	0.001378	0.001454
RS	54	9.584731	1.762682	535.336133	0.000956	0.001017
RS	55	10.440640	1.762682	355.175181	0.000635	0.000681
RS	56	11.372191	1.762682	225.569954	0.000403	0.000436
RS	57	12.386070	1.762682	136.606169	0.000244	0.000267
RS	58	13.489553	1.692428	80.799006	0.000144	0.000159
RS	59	14.690558	1.692428	42.656112	0.000076	0.000085
RS	60	15.997705	1.692428	21.127523	0.000038	0.000042
RS	61	17.420374	1.692428	9.762765	0.000017	0.000020
RS	62	18.968774	1.692428	4.183181	0.000007	0.000009
RS	63	20.654017	1.692428	2.519307	0.000005	0.000005
PA	4+25*2+4+6 0.146835117 0.026267304 20.654016932 0.126020819 6.026326745 3.445441327 2.440331491 2.069663564 1.892029128 1.607426472 1.334873277 1.279974433 1.449813462 1.749111701 1.985259177 2.023909757 1.898928719 1.722021853 1.573661819 1.481455832 1.444191644 1.450556254 1.485454779 1.535473059 1.591816487 1.649218440 1.703032498 1.746057956 1.769972347 1.762682007 1.692428287
//
IT	3913
RD	22
LK	-6138101.822804
QD	-980.763227 -> -977.933880
RI	0.0436014019
TR	0.146470	0.026200
MT	20.734697
MM	C_pi: 1.244695, n_recomb: 559441.765328
RS	0	0.000000	0.125884	37349.544603	0.066762	0.131190
RS	1	0.008844	0.125884	37783.167184	0.067537	0.055148
RS	2	0.018471	0.125884	37975.287574	0.067881	0.038340
RS	3	0.028949	0.125884	37900.520817	0.067747	0.034129
RS	4	0.040354	6.407627	773.663929	0.001383	0.000782
RS	5	0.052767	6.407627	840.530809	0.001502	0.000994
RS	6	0.066279	3.466011	1686.274691	0.003014	0.002269
RS	7	0.080985	3.466011	1827.669164	0.003267	0.002765
RS	8	0.096992	2.428593	2823.018727	0.005046	0.004317
RS	9	0.114415	2.428593	3050.492718	0.005453	0.004803
RS	10	0.133379	2.070587	3860.914080	0.006901	0.006281
RS	11	0.154020	2.070587	4160.046512	0.007436	0.006880
RS	12	0.176486	1.907958	4857.622681	0.008683	0.008194
RS	13	0.200940	1.907958	5218.707985	0.009328	0.008894
RS	14	0.227556	1.621762	6579.644901	0.011761	0.011371
RS	15	0.256527	1.621762	7032.018949	0.012570	0.012409
RS	16	0.288060	1.337710	9076.315262	0.016224	0.016299
RS	17	0.322381	1.337710	9622.445152	0.017200	0.017652
RS	18	0.359738	1.276156	10660.848193	0.019056	0.019772
RS	19	0.400399	1.276156	11230.316007	0.020074	0.021044
RS	20	0.444657	1.446439	10430.351605	0.018644	0.019632
RS	21	0.492828	1.446439	10972.101162	0.019613	0.020605
RS	22	0.545261	1.752828	9528.401650	0.017032	0.017858
RS	23	0.602330	1.752828	10032.303730	0.017933	0.018651
RS	24	0.664447	1.997043	9265.644549	0.016562	0.017156
RS	25	0.732058	1.997043	9743.832206	0.017417	0.017926
RS	26	0.805649	2.037992	10014.292362	0.017901	0.018363
RS	27	0.885748	2.037992	10473.160563	0.018721	0.019162
RS	28	0.972932	1.909718	11629.474671	0.020788	0.021240
RS	29	1.067826	1.909718	12033.597996	0.021510	0.021992
RS	30	1.171114	1.728105	13657.054839	0.024412	0.024938
RS	31	1.283536	1.728105	13910.121492	0.024864	0.025436
RS	32	1.405902	1.576308	15384.854062	0.027500	0.028113
RS	33	1.539090	1.576308	15359.607377	0.027455	0.028087
RS	34	1.684058	1.482395	16131.413760	0.028835	0.029473
RS	35	1.841847	1.482395	15745.583546	0.028145	0.028761
RS	36	2.013592	1.444800	15592.645383	0.027872	0.028457
RS	37	2.200527	1.444800	14865.631222	0.026572	0.027106
RS	38	2.403995	1.451799	13944.973623	0.024927	0.025412
RS	39	2.625459	1.451799	12983.499779	0.023208	0.023639
RS	40	2.866510	1.487906	11658.025461	0.020839	0.021229
RS	41	3.128881	1.487906	10594.009233	0.018937	0.019285
RS	42	3.414456	1.539482	9188.348932	0.016424	0.016743
RS	43	3.725289	1.539482	8135.236688	0.014542	0.014830
RS	44	4.063614	1.597720	6843.389579	0.012233	0.012498
RS	45	4.431861	1.597720	5885.609153	0.010521	0.010761
RS	46	4.832677	1.657439	4801.492776	0.008583	0.008802
RS	47	5.268944	1.657439	3994.476200	0.007140	0.007335
RS	48	5.743795	1.713952	3153.449955	0.005637	0.005811
RS	49	6.260645	1.713952	2523.283702	0.004510	0.004662
RS	50	6.823207	1.759672	1922.213986	0.003436	0.003568
RS	51	7.435524	1.759672	1467.251251	0.002623	0.002734
RS	52	8.101996	1.785650	1072.599390	0.001917	0.002011
RS	53	8.827415	1.785650	771.614263	0.001379	0.001455
RS	54	9.616993	1.779188	536.653264	0.000959	0.001020
RS	55	10.476404	1.779188	357.008642	0.000638	0.000684
RS	56	11.411825	1.779188	227.390375	0.000406	0.000439
RS	57	12.429978	1.779188	138.136307	0.000247	0.000269
RS	58	13.538181	1.706924	82.025502	0.000147	0.000161
RS	59	14.744398	1.706924	43.439636	0.000078	0.000086
RS	60	16.057298	1.706924	21.587941	0.000039	0.000043
RS	61	17.486317	1.706924	10.011412	0.000018	0.000020
RS	62	19.041723	1.706924	4.306237	0.000008	0.000009
RS	63	20.734697	1.706924	2.609926	0.000005	0.000005
PA	4+25*2+4+6 0.146470043 0.026200056 20.734696685 0.125884472 6.407627361 3.466010616 2.428592684 2.070587295 1.907958191 1.621761960 1.337709598 1.276156150 1.446439105 1.752828190 1.997043018 2.037992137 1.909718416 1.728104739 1.576308410 1.482395361 1.444800406 1.451798509 1.487905566 1.539482425 1.597719519 1.657438769 1.713952392 1.759672391 1.785650279 1.779187987 1.706923950
//
IT	3922
RD	23
LK	-6138096.307049
QD	-978.220051 -> -975.651498
RI	0.0434421888
TR	0.146118	0.026135
MT	20.812923
MM	C_pi: 1.247208, n_recomb: 559192.671670
RS	0	0.000000	0.125767	37393.365929	0.066870	0.131044
RS	1	0.008851	0.125767	37825.024401	0.067642	0.055173
RS	2	0.018485	0.125767	38014.272733	0.067981	0.038406
RS	3	0.028972	0.125767	37935.683563	0.067840	0.034217
RS	4	0.040387	6.805507	728.446982	0.001303	0.000737
RS	5	0.052813	6.805507	791.544795	0.001416	0.000937
RS	6	0.066338	3.483913	1678.153981	0.003001	0.002261
RS	7	0.081061	3.483913	1819.007667	0.003253	0.002754
RS	8	0.097086	2.415896	2839.123114	0.005077	0.004345
RS	9	0.114530	2.415896	3067.926963	0.005486	0.004833
RS	10	0.133518	2.070880	3862.241747	0.006907	0.006287
RS	11	0.154186	2.070880	4161.670575	0.007442	0.006889
RS	12	0.176684	1.923679	4820.945673	0.008621	0.008141
RS	13	0.201173	1.923679	5180.075890	0.009263	0.008837
RS	14	0.227829	1.636325	6527.265970	0.011673	0.011292
RS	15	0.256845	1.636325	6977.403430	0.012478	0.012321
RS	16	0.288429	1.340853	9066.647868	0.016214	0.016290
RS	17	0.322808	1.340853	9612.927318	0.017191	0.017642
RS	18	0.360231	1.272578	10705.285339	0.019144	0.019861
RS	19	0.400965	1.272578	11276.049177	0.020165	0.021138
RS	20	0.445305	1.443065	10466.906777	0.018718	0.019710
RS	21	0.493570	1.443065	11009.561782	0.019688	0.020690
RS	22	0.546106	1.756198	9520.120671	0.017025	0.017857
RS	23	0.603292	1.756198	10024.126763	0.017926	0.018655
RS	24	0.665539	2.008261	9225.129466	0.016497	0.017100
RS	25	0.733296	2.008261	9702.968352	0.017352	0.017873
RS	26	0.807051	2.051527	9964.204380	0.017819	0.018294
RS	27	0.887333	2.051527	10423.234320	0.018640	0.019093
RS	28	0.974720	1.920136	11590.315026	0.020727	0.021193
RS	29	1.069843	1.920136	11995.660951	0.021452	0.021946
RS	30	1.173384	1.734028	13643.825920	0.024399	0.024939
RS	31	1.286090	1.734028	13898.300489	0.024854	0.025436
RS	32	1.408771	1.578960	15399.335192	0.027539	0.028163
RS	33	1.542311	1.578960	15373.649657	0.027493	0.028133
RS	34	1.687670	1.483430	16160.506039	0.028900	0.029548
RS	35	1.845895	1.483430	15771.272092	0.028204	0.028828
RS	36	2.018124	1.445517	15617.876003	0.027929	0.028523
RS	37	2.205596	1.445517	14885.747306	0.026620	0.027163
RS	38	2.409662	1.453094	13954.522823	0.024955	0.025450
RS	39	2.631789	1.453094	12988.781379	0.023228	0.023669
RS	40	2.873577	1.490306	11651.443713	0.020836	0.021236
RS	41	3.136765	1.490306	10585.707005	0.018930	0.019289
RS	42	3.423248	1.543307	9171.657681	0.016402	0.016730
RS	43	3.735086	1.543307	8119.637047	0.014520	0.014818
RS	44	4.074526	1.603300	6823.309608	0.012202	0.012475
RS	45	4.444008	1.603300	5868.865186	0.010495	0.010742
RS	46	4.846193	1.665220	4783.194023	0.008554	0.008778
RS	47	5.283975	1.665220	3980.803622	0.007119	0.007318
RS	48	5.760505	1.724364	3140.206743	0.005616	0.005792
RS	49	6.279212	1.724364	2514.774845	0.004497	0.004650
RS	50	6.843829	1.772760	1915.227401	0.003425	0.003557
RS	51	7.458419	1.772760	1463.958857	0.002618	0.002730
RS	52	8.127407	1.800830	1070.861007	0.001915	0.002009
RS	53	8.855605	1.800830	771.914690	0.001380	0.001456
RS	54	9.648256	1.795255	537.803068	0.000962	0.001022
RS	55	10.511063	1.795255	358.698076	0.000641	0.000687
RS	56	11.450237	1.795255	229.100227	0.000410	0.000443
RS	57	12.472535	1.795255	139.589465	0.000250	0.000272
RS	58	13.585316	1.721072	83.199857	0.000149	0.000164
RS	59	14.796589	1.721072	44.195271	0.000079	0.000088
RS	60	16.115069	1.721072	22.034816	0.000039	0.000044
RS	61	17.550247	1.721072	10.254181	0.000018	0.000021
RS	62	19.112451	1.721072	4.427070	0.000008	0.000009
RS	63	20.812923	1.721072	2.699709	0.000005	0.000006
PA	4+25*2+4+6 0.146117706 0.026135441 20.812923214 0.125766580 6.805506985 3.483912907 2.415895898 2.070879546 1.923679282 1.636325054 1.340853020 1.272578061 1.443065014 1.756198190 2.008260692 2.051527234 1.920135962 1.734027828 1.578960205 1.483430206 1.445516897 1.453094442 1.490306476 1.543306995 1.603300086 1.665219948 1.724363673 1.772760107 1.800830186 1.795254664 1.721072303
//
IT	3716
RD	24
LK	-6138091.294932
QD	-975.893282 -> -973.553870
RI	0.0432915401
TR	0.145779	0.026074
MT	20.888507
MM	C_pi: 1.249652, n_recomb: 558965.667857
RS	0	0.000000	0.125664	37433.282198	0.066969	0.130903
RS	1	0.008857	0.125664	37863.253714	0.067738	0.055197
RS	2	0.018499	0.125664	38049.977504	0.068072	0.038468
RS	3	0.028994	0.125664	37967.983780	0.067925	0.034299
RS	4	0.040419	7.221259	686.553646	0.001228	0.000696
RS	5	0.052857	7.221259	746.145824	0.001335	0.000884
RS	6	0.066395	3.499595	1671.222522	0.002990	0.002254
RS	7	0.081133	3.499595	1811.624937	0.003241	0.002744
RS	8	0.097176	2.402468	2856.318307	0.005110	0.004374
RS	9	0.114640	2.402468	3086.525833	0.005522	0.004863
RS	10	0.133651	2.070615	3864.642847	0.006914	0.006294
RS	11	0.154346	2.070615	4164.432769	0.007450	0.006899
RS	12	0.176874	1.939154	4785.472004	0.008561	0.008090
RS	13	0.201397	1.939154	5142.701515	0.009200	0.008782
RS	14	0.228092	1.651069	6475.055633	0.011584	0.011212
RS	15	0.257152	1.651069	6922.935838	0.012385	0.012232
RS	16	0.288785	1.344260	9055.192725	0.016200	0.016278
RS	17	0.323220	1.344260	9601.556516	0.017177	0.017627
RS	18	0.360705	1.269225	10748.100682	0.019229	0.019946
RS	19	0.401511	1.269225	11320.122786	0.020252	0.021229
RS	20	0.445930	1.439693	10503.721437	0.018791	0.019787
RS	21	0.494284	1.439693	11047.283960	0.019764	0.020774
RS	22	0.546920	1.759236	9513.725127	0.017020	0.017858
RS	23	0.604219	1.759236	10017.873152	0.017922	0.018661
RS	24	0.666592	2.018940	9187.444761	0.016437	0.017047
RS	25	0.734490	2.018940	9664.968609	0.017291	0.017822
RS	26	0.808402	2.064534	9917.037856	0.017742	0.018228
RS	27	0.888860	2.064534	10376.220152	0.018563	0.019028
RS	28	0.976445	1.930182	11553.247837	0.020669	0.021148
RS	29	1.071787	1.930182	11959.760373	0.021396	0.021901
RS	30	1.175574	1.739776	13631.208162	0.024386	0.024939
RS	31	1.288553	1.739776	13887.051973	0.024844	0.025436
RS	32	1.411538	1.581592	15412.970355	0.027574	0.028210
RS	33	1.545417	1.581592	15386.926229	0.027527	0.028177
RS	34	1.691154	1.484534	16187.995796	0.028961	0.029618
RS	35	1.849799	1.484534	15795.609076	0.028259	0.028891
RS	36	2.022495	1.446315	15641.862028	0.027984	0.028586
RS	37	2.210487	1.446315	14904.954018	0.026665	0.027216
RS	38	2.415129	1.454422	13963.958408	0.024982	0.025485
RS	39	2.637897	1.454422	12994.192956	0.023247	0.023698
RS	40	2.880396	1.492643	11645.929044	0.020835	0.021243
RS	41	3.144374	1.492643	10578.488798	0.018925	0.019294
RS	42	3.431732	1.546938	9156.744542	0.016382	0.016718
RS	43	3.744541	1.546938	8105.579508	0.014501	0.014807
RS	44	4.085057	1.608554	6805.040973	0.012174	0.012454
RS	45	4.455733	1.608554	5853.538002	0.010472	0.010725
RS	46	4.859240	1.672563	4766.246815	0.008527	0.008755
RS	47	5.298486	1.672563	3968.068600	0.007099	0.007301
RS	48	5.776636	1.734263	3127.700949	0.005596	0.005774
RS	49	6.297137	1.734263	2506.677133	0.004484	0.004639
RS	50	6.863739	1.785319	1908.453654	0.003414	0.003547
RS	51	7.480526	1.785319	1460.696064	0.002613	0.002725
RS	52	8.151943	1.815505	1069.044249	0.001913	0.002006
RS	53	8.882827	1.815505	772.081606	0.001381	0.001457
RS	54	9.678447	1.810879	538.794905	0.000964	0.001024
RS	55	10.544536	1.810879	360.251366	0.000644	0.000690
RS	56	11.487336	1.810879	230.705332	0.000413	0.000446
RS	57	12.513641	1.810879	140.969491	0.000252	0.000275
RS	58	13.630846	1.734854	84.324847	0.000151	0.000166
RS	59	14.847004	1.734854	44.924176	0.000080	0.000089
RS	60	16.170878	1.734854	22.468539	0.000040	0.000045
RS	61	17.612010	1.734854	10.491154	0.000019	0.000021
RS	62	19.180785	1.734854	4.545668	0.000008	0.000009
RS	63	20.888507	1.734854	2.788595	0.000005	0.000006
PA	4+25*2+4+6 0.145778705 0.026073553 20.888507255 0.125664091 7.221258601 3.499595194 2.402468315 2.070614903 1.939153826 1.651068858 1.344259575 1.269224815 1.439693290 1.759236352 2.018939995 2.064533972 1.930181840 1.739776081 1.581592367 1.484533679 1.446315079 1.454422018 1.492643039 1.546938323 1.608553819 1.672563218 1.734263451 1.785318995 1.815504987 1.810878753 1.734853937
//
IT	3870
RD	25
LK	-6138086.728487
QD	-973.759847 -> -971.622295
RI	0.0431491453
TR	0.145450	0.026014
MT	20.962095
MM	C_pi: 1.252047, n_recomb: 558756.975095
RS	0	0.000000	0.125575	37469.711827	0.067059	0.130768
RS	1	0.008863	0.125575	37898.248159	0.067826	0.055219
RS	2	0.018512	0.125575	38082.760684	0.068156	0.038526
RS	3	0.029016	0.125575	37997.736859	0.068004	0.034376
RS	4	0.040451	7.656279	647.615087	0.001159	0.000657
RS	5	0.052899	7.656279	703.937193	0.001260	0.000835
RS	6	0.066451	3.513449	1665.263573	0.002980	0.002248
RS	7	0.081204	3.513449	1805.288240	0.003231	0.002736
RS	8	0.097264	2.388520	2874.388367	0.005144	0.004403
RS	9	0.114748	2.388520	3106.058875	0.005559	0.004894
RS	10	0.133781	2.069849	3868.026460	0.006923	0.006302
RS	11	0.154502	2.069849	4168.237949	0.007460	0.006910
RS	12	0.177059	1.954385	4751.170536	0.008503	0.008039
RS	13	0.201615	1.954385	5106.554787	0.009139	0.008729
RS	14	0.228347	1.665968	6423.154602	0.011495	0.011133
RS	15	0.257449	1.665968	6868.766424	0.012293	0.012144
RS	16	0.289131	1.347911	9042.128358	0.016183	0.016264
RS	17	0.323620	1.347911	9588.518565	0.017160	0.017610
RS	18	0.361166	1.266087	10789.375439	0.019310	0.020029
RS	19	0.402040	1.266087	11362.622178	0.020336	0.021316
RS	20	0.446537	1.436347	10540.665859	0.018864	0.019864
RS	21	0.494977	1.436347	11085.136870	0.019839	0.020858
RS	22	0.547711	1.761992	9508.982742	0.017018	0.017861
RS	23	0.605119	1.761992	10013.307561	0.017921	0.018669
RS	24	0.667615	2.029141	9152.308063	0.016380	0.016997
RS	25	0.735650	2.029141	9629.549285	0.017234	0.017775
RS	26	0.809715	2.077064	9872.544372	0.017669	0.018165
RS	27	0.890345	2.077064	10331.872500	0.018491	0.018966
RS	28	0.978121	1.939897	11518.096916	0.020614	0.021105
RS	29	1.073676	1.939897	11925.725272	0.021343	0.021859
RS	30	1.177701	1.745377	13619.133873	0.024374	0.024939
RS	31	1.290946	1.745377	13876.309929	0.024834	0.025435
RS	32	1.414228	1.584229	15425.714691	0.027607	0.028254
RS	33	1.548437	1.584229	15399.390328	0.027560	0.028217
RS	34	1.694540	1.485722	16213.896582	0.029018	0.029684
RS	35	1.853594	1.485722	15818.595410	0.028310	0.028950
RS	36	2.026744	1.447214	15664.545932	0.028035	0.028645
RS	37	2.215241	1.447214	14923.184987	0.026708	0.027267
RS	38	2.420444	1.455809	13973.130207	0.025008	0.025519
RS	39	2.643836	1.455809	12999.589511	0.023265	0.023725
RS	40	2.887027	1.494950	11641.299039	0.020834	0.021250
RS	41	3.151772	1.494950	10572.187061	0.018921	0.019298
RS	42	3.439982	1.550424	9143.384590	0.016364	0.016708
RS	43	3.753737	1.550424	8092.875550	0.014484	0.014798
RS	44	4.095300	1.613538	6788.392611	0.012149	0.012435
RS	45	4.467136	1.613538	5839.479715	0.010451	0.010710
RS	46	4.871929	1.679530	4750.527850	0.008502	0.008735
RS	47	5.312600	1.679530	3956.184824	0.007080	0.007286
RS	48	5.792328	1.743721	3115.861172	0.005576	0.005757
RS	49	6.314575	1.743721	2498.949493	0.004472	0.004628
RS	50	6.883110	1.797416	1901.874059	0.003404	0.003538
RS	51	7.502035	1.797416	1457.458364	0.002608	0.002721
RS	52	8.175816	1.829739	1067.153788	0.001910	0.002003
RS	53	8.909315	1.829739	772.122613	0.001382	0.001458
RS	54	9.707826	1.826125	539.636708	0.000966	0.001026
RS	55	10.577111	1.826125	361.674864	0.000647	0.000693
RS	56	11.523441	1.826125	232.210080	0.000416	0.000448
RS	57	12.553647	1.826125	142.279019	0.000255	0.000277
RS	58	13.675161	1.748340	85.401436	0.000153	0.000168
RS	59	14.896077	1.748340	45.626860	0.000082	0.000090
RS	60	16.225205	1.748340	22.889332	0.000041	0.000046
RS	61	17.672135	1.748340	10.722405	0.000019	0.000022
RS	62	19.247310	1.748340	4.662044	0.000008	0.000009
RS	63	20.962095	1.748340	2.876571	0.000005	0.000006
PA	4+25*2+4+6 0.145450093 0.026013801 20.962094811 0.125575407 7.656279490 3.513449048 2.388519657 2.069848722 1.954384835 1.665967552 1.347911312 1.266087388 1.436347293 1.761992037 2.029140824 2.077064007 1.939897396 1.745377472 1.584228918 1.485721503 1.447214392 1.455809236 1.494949724 1.550424399 1.613537904 1.679529732 1.743720580 1.797416059 1.829739263 1.826124608 1.748339960
//
