# Supplementary material for: Introgression and disruption of migration routes have shaped the genetic integrity of wildebeest populations
Source: Nat Commun. 2024 Apr 12;15:2921. doi: 10.1038/s41467-024-47015-y (PMC11014984; doi:10.1038/s41467-024-47015-y)
Supplement: Supplementary file 10 — Source Data [file 41467_2024_47015_MOESM10_ESM.zip › source_data/Fig2a.psmc/CTauKeS__717.psmc]

CC
CC	Brief Description of the file format:
CC	  CC  comments
CC	  MM  useful-messages
CC	  RD  round-of-iterations
CC	  LL  \log[P(sequence)]
CC	  QD  Q-before-opt Q-after-opt
CC	  TR  \theta_0 \rho_0
CC	  RS  k t_k \lambda_k \pi_k \sum_{l\not=k}A_{kl} A_{kk}
CC	  DC  begin end best-k t_k+\Delta_k max-prob
CC
MM	Version: 0.6.5-r67
MM	pattern:4+25*2+4+6, n:63, n_free_lambdas:28
MM	n_iterations:25, skip:1, max_t:15, theta/rho:5
MM	is_decoding:0
MM	n_seqs:28, sum_L:17345193, sum_n:2236959
RD	0
LK	0.000000
QD	0.000000 -> 0.000000
RI	inf
TR	0.138076	0.027615
MT	15.000000
MM	C_pi: 1.000000, n_recomb: 472465.694354
RS	0	0.000000	1.000000	3847.483394	0.008143	0.000000
RS	1	0.008290	1.000000	4131.105581	0.008744	0.000000
RS	2	0.017266	1.000000	4432.506141	0.009382	0.000000
RS	3	0.026987	1.000000	4752.263393	0.010058	0.000000
RS	4	0.037514	1.000000	5090.872919	0.010775	0.000000
RS	5	0.048914	1.000000	5448.724053	0.011533	0.000000
RS	6	0.061258	1.000000	5826.072934	0.012331	0.000000
RS	7	0.074626	1.000000	6223.011912	0.013171	0.000000
RS	8	0.089102	1.000000	6639.435118	0.014053	0.000000
RS	9	0.104778	1.000000	7075.000102	0.014975	0.000000
RS	10	0.121753	1.000000	7529.085544	0.015936	0.000000
RS	11	0.140135	1.000000	8000.745211	0.016934	0.000000
RS	12	0.160042	1.000000	8488.658488	0.017967	0.000000
RS	13	0.181598	1.000000	8991.078101	0.019030	0.000000
RS	14	0.204942	1.000000	9505.775940	0.020120	0.000000
RS	15	0.230221	1.000000	10029.988249	0.021229	0.000000
RS	16	0.257595	1.000000	10560.361944	0.022352	0.000000
RS	17	0.287238	1.000000	11092.904280	0.023479	0.000000
RS	18	0.319339	1.000000	11622.938735	0.024601	0.000000
RS	19	0.354100	1.000000	12145.070573	0.025706	0.000000
RS	20	0.391744	1.000000	12653.166263	0.026781	0.000000
RS	21	0.432507	1.000000	13140.351579	0.027812	0.000000
RS	22	0.476650	1.000000	13599.033838	0.028783	0.000000
RS	23	0.524453	1.000000	14020.954243	0.029676	0.000000
RS	24	0.576218	1.000000	14397.276542	0.030473	0.000000
RS	25	0.632274	1.000000	14718.718193	0.031153	0.000000
RS	26	0.692977	1.000000	14975.729670	0.031697	0.000000
RS	27	0.758711	1.000000	15158.726403	0.032084	0.000000
RS	28	0.829896	1.000000	15258.375889	0.032295	0.000000
RS	29	0.906981	1.000000	15265.939663	0.032311	0.000000
RS	30	0.990456	1.000000	15173.665872	0.032116	0.000000
RS	31	1.080851	1.000000	14975.223216	0.031696	0.000000
RS	32	1.178739	1.000000	14666.161044	0.031042	0.000000
RS	33	1.284742	1.000000	14244.373612	0.030149	0.000000
RS	34	1.399532	1.000000	13710.539492	0.029019	0.000000
RS	35	1.523838	1.000000	13068.500492	0.027660	0.000000
RS	36	1.658449	1.000000	12325.539160	0.026088	0.000000
RS	37	1.804218	1.000000	11492.511333	0.024325	0.000000
RS	38	1.962071	1.000000	10583.791417	0.022401	0.000000
RS	39	2.133009	1.000000	9616.994646	0.020355	0.000000
RS	40	2.318118	1.000000	8612.453345	0.018229	0.000000
RS	41	2.518571	1.000000	7592.443743	0.016070	0.000000
RS	42	2.735641	1.000000	6580.185449	0.013927	0.000000
RS	43	2.970706	1.000000	5598.665465	0.011850	0.000000
RS	44	3.225257	1.000000	4669.369147	0.009883	0.000000
RS	45	3.500909	1.000000	3811.026981	0.008066	0.000000
RS	46	3.799411	1.000000	3038.502758	0.006431	0.000000
RS	47	4.122659	1.000000	2361.950161	0.004999	0.000000
RS	48	4.472702	1.000000	1786.346754	0.003781	0.000000
RS	49	4.851763	1.000000	1311.475887	0.002776	0.000000
RS	50	5.262247	1.000000	932.371357	0.001973	0.000000
RS	51	5.706758	1.000000	640.174758	0.001355	0.000000
RS	52	6.188118	1.000000	423.293268	0.000896	0.000000
RS	53	6.709380	1.000000	268.699639	0.000569	0.000000
RS	54	7.273854	1.000000	163.197924	0.000345	0.000000
RS	55	7.885120	1.000000	94.493762	0.000200	0.000000
RS	56	8.547059	1.000000	51.954392	0.000110	0.000000
RS	57	9.263869	1.000000	27.009820	0.000057	0.000000
RS	58	10.040101	1.000000	13.215995	0.000028	0.000000
RS	59	10.880679	1.000000	6.056082	0.000013	0.000000
RS	60	11.790939	1.000000	2.584972	0.000005	0.000000
RS	61	12.776655	1.000000	1.021785	0.000002	0.000000
RS	62	13.844085	1.000000	0.371676	0.000001	0.000000
RS	63	15.000000	1.000000	0.174054	0.000000	0.000000
PA	4+25*2+4+6 0.138075514 0.027615103 15.000000000 1.000000000 1.000000000 1.000000000 1.000000000 1.000000000 1.000000000 1.000000000 1.000000000 1.000000000 1.000000000 1.000000000 1.000000000 1.000000000 1.000000000 1.000000000 1.000000000 1.000000000 1.000000000 1.000000000 1.000000000 1.000000000 1.000000000 1.000000000 1.000000000 1.000000000 1.000000000 1.000000000 1.000000000
//
IT	4815
RD	1
LK	-5511568.143413
QD	-17219.482374 -> -6966.568612
RI	0.1040654224
TR	0.135437	0.025564
MT	16.486359
MM	C_pi: 1.110090, n_recomb: 485340.962219
RS	0	0.000000	0.215008	18446.135839	0.038007	0.157264
RS	1	0.008451	0.215008	19204.434792	0.039569	0.059231
RS	2	0.017617	0.215008	19925.032316	0.041054	0.025006
RS	3	0.027556	0.215008	20595.452738	0.042435	0.016575
RS	4	0.038336	0.691848	6712.968703	0.013831	0.012403
RS	5	0.050027	0.691848	7154.319588	0.014741	0.009930
RS	6	0.062706	1.033554	5113.070878	0.010535	0.008344
RS	7	0.076457	1.033554	5469.831077	0.011270	0.007384
RS	8	0.091370	1.316240	4597.163833	0.009472	0.006837
RS	9	0.107543	1.316240	4923.299710	0.010144	0.006552
RS	10	0.125082	1.502625	4617.783863	0.009515	0.006478
RS	11	0.144104	1.502625	4943.652675	0.010186	0.006556
RS	12	0.164734	1.589006	5001.353358	0.010305	0.006755
RS	13	0.187107	1.589006	5346.606400	0.011016	0.007109
RS	14	0.211371	1.597709	5677.914411	0.011699	0.007624
RS	15	0.237685	1.597709	6055.088307	0.012476	0.008298
RS	16	0.266224	1.560175	6601.740071	0.013602	0.009131
RS	17	0.297174	1.560175	7016.051391	0.014456	0.010114
RS	18	0.330739	1.502203	7727.399373	0.015922	0.011237
RS	19	0.367142	1.502203	8175.420597	0.016845	0.012489
RS	20	0.406621	1.439583	9001.228973	0.018546	0.013859
RS	21	0.449436	1.439583	9469.403747	0.019511	0.015329
RS	22	0.495870	1.381512	10346.455061	0.021318	0.016873
RS	23	0.546227	1.381512	10809.849256	0.022273	0.018452
RS	24	0.600841	1.333134	11657.990391	0.024020	0.020023
RS	25	0.660070	1.333134	12080.735118	0.024891	0.021540
RS	26	0.724305	1.296227	12816.382466	0.026407	0.022955
RS	27	0.793968	1.296227	13154.699333	0.027104	0.024228
RS	28	0.869518	1.269985	13708.091158	0.028244	0.025325
RS	29	0.951454	1.269985	13915.187016	0.028671	0.026218
RS	30	1.040314	1.252270	14237.868022	0.029336	0.026889
RS	31	1.136683	1.252270	14269.645385	0.029401	0.027325
RS	32	1.241197	1.240662	14333.419569	0.029533	0.027518
RS	33	1.354544	1.240662	14154.702285	0.029164	0.027465
RS	34	1.477469	1.232858	13951.151632	0.028745	0.027167
RS	35	1.610783	1.232858	13542.208937	0.027902	0.026631
RS	36	1.755364	1.226772	13083.261613	0.026957	0.025867
RS	37	1.912164	1.226772	12446.045284	0.025644	0.024887
RS	38	2.082215	1.220785	11762.716286	0.024236	0.023706
RS	39	2.266637	1.220785	10926.189152	0.022512	0.022340
RS	40	2.466645	1.214035	10068.107996	0.020744	0.020809
RS	41	2.683556	1.214035	9091.175914	0.018732	0.019137
RS	42	2.918798	1.206405	8128.926533	0.016749	0.017352
RS	43	3.173921	1.206405	7097.433422	0.014624	0.015489
RS	44	3.450605	1.198290	6120.672638	0.012611	0.013590
RS	45	3.750671	1.198290	5134.943010	0.010580	0.011699
RS	46	4.076097	1.190214	4240.175187	0.008736	0.009864
RS	47	4.429025	1.190214	3393.138436	0.006991	0.008130
RS	48	4.811780	1.182537	2660.875707	0.005482	0.006536
RS	49	5.226882	1.182537	2013.725712	0.004149	0.005114
RS	50	5.677064	1.175567	1485.470928	0.003061	0.003885
RS	51	6.165292	1.175567	1052.592224	0.002169	0.002857
RS	52	6.694781	1.169686	722.359806	0.001488	0.002028
RS	53	7.269018	1.169686	473.754928	0.000976	0.001386
RS	54	7.891784	1.164286	298.827835	0.000616	0.000909
RS	55	8.567182	1.164286	178.911320	0.000369	0.000570
RS	56	9.299658	1.164286	101.885303	0.000210	0.000340
RS	57	10.094037	1.164286	54.956114	0.000113	0.000193
RS	58	10.955549	1.158754	28.036125	0.000058	0.000103
RS	59	11.889870	1.158754	13.325043	0.000027	0.000052
RS	60	12.903151	1.158754	5.908308	0.000012	0.000025
RS	61	14.002067	1.158754	2.429825	0.000005	0.000011
RS	62	15.193853	1.158754	0.921017	0.000002	0.000004
RS	63	16.486359	1.158754	0.458276	0.000001	0.000002
PA	4+25*2+4+6 0.135436600 0.025563984 16.486358643 0.215007782 0.691847801 1.033554077 1.316240311 1.502624512 1.589006424 1.597708702 1.560174942 1.502202988 1.439582825 1.381511569 1.333133578 1.296226501 1.269985199 1.252269745 1.240661621 1.232857704 1.226772308 1.220785141 1.214035153 1.206404686 1.198289871 1.190214157 1.182537079 1.175566673 1.169686317 1.164285660 1.158754408
//
IT	4391
RD	2
LK	-5497650.712155
QD	-4416.714312 -> -2987.848407
RI	0.0721581761
TR	0.131777	0.024526
MT	17.597130
MM	C_pi: 1.113440, n_recomb: 467285.873566
RS	0	0.000000	0.138559	27627.731946	0.059124	0.154287
RS	1	0.008563	0.138559	28125.361865	0.060189	0.061273
RS	2	0.017859	0.138559	28474.802176	0.060937	0.031839
RS	3	0.027951	0.138559	28656.856668	0.061326	0.026966
RS	4	0.038907	0.675179	6082.525447	0.013017	0.008324
RS	5	0.050801	0.675179	6484.158319	0.013876	0.008634
RS	6	0.063714	1.116761	4189.694559	0.008966	0.006012
RS	7	0.077733	1.116761	4490.106194	0.009609	0.006320
RS	8	0.092951	1.538613	3495.912308	0.007481	0.005266
RS	9	0.109473	1.538613	3753.792736	0.008033	0.005629
RS	10	0.127410	1.846551	3358.899864	0.007188	0.005322
RS	11	0.146883	1.846551	3607.534140	0.007720	0.005761
RS	12	0.168023	1.992853	3588.458358	0.007679	0.005880
RS	13	0.190973	1.992853	3850.356049	0.008240	0.006398
RS	14	0.215889	1.993851	4125.174060	0.008828	0.006973
RS	15	0.242937	1.993851	4417.023055	0.009453	0.007687
RS	16	0.272303	1.905296	4941.662474	0.010575	0.008721
RS	17	0.304182	1.905296	5274.163471	0.011287	0.009682
RS	18	0.338791	1.781648	6006.820818	0.012855	0.011150
RS	19	0.376364	1.781648	6382.398262	0.013658	0.012328
RS	20	0.417154	1.656615	7273.072526	0.015565	0.014164
RS	21	0.461437	1.656615	7683.154529	0.016442	0.015511
RS	22	0.509512	1.548288	8654.454997	0.018521	0.017584
RS	23	0.561703	1.548288	9077.070764	0.019425	0.018982
RS	24	0.618363	1.465265	10018.885820	0.021441	0.021050
RS	25	0.679875	1.465265	10419.153363	0.022297	0.022314
RS	26	0.746654	1.408818	11217.127520	0.024005	0.024089
RS	27	0.819151	1.408818	11552.183649	0.024722	0.025035
RS	28	0.897856	1.375162	12124.617264	0.025947	0.026301
RS	29	0.983300	1.375162	12350.660850	0.026431	0.026821
RS	30	1.076061	1.358399	12661.267755	0.027095	0.027496
RS	31	1.176765	1.358399	12739.495121	0.027263	0.027562
RS	32	1.286092	1.352757	12785.901100	0.027362	0.027663
RS	33	1.404780	1.352757	12686.706522	0.027150	0.027289
RS	34	1.533631	1.353111	12488.632524	0.026726	0.026881
RS	35	1.673515	1.353111	12194.696741	0.026097	0.026106
RS	36	1.825378	1.354970	11784.928430	0.025220	0.025277
RS	37	1.990244	1.354970	11293.870409	0.024169	0.024152
RS	38	2.169227	1.354991	10708.202687	0.022916	0.022986
RS	39	2.363536	1.354991	10036.106317	0.021477	0.021561
RS	40	2.574483	1.351563	9310.240230	0.019924	0.020120
RS	41	2.803494	1.351563	8496.171599	0.018182	0.018451
RS	42	3.052114	1.344698	7674.135125	0.016423	0.016802
RS	43	3.322023	1.344698	6782.231667	0.014514	0.014981
RS	44	3.615043	1.335447	5925.545589	0.012681	0.013226
RS	45	3.933155	1.335447	5039.547827	0.010785	0.011389
RS	46	4.278505	1.325041	4225.972299	0.009044	0.009676
RS	47	4.653428	1.325041	3433.068905	0.007347	0.007987
RS	48	5.060454	1.314349	2739.244430	0.005862	0.006476
RS	49	5.502332	1.314349	2107.197030	0.004509	0.005081
RS	50	5.982048	1.304183	1583.920575	0.003390	0.003895
RS	51	6.502842	1.304183	1142.200324	0.002444	0.002875
RS	52	7.068229	1.295460	799.547947	0.001711	0.002060
RS	53	7.682029	1.295460	534.269760	0.001143	0.001414
RS	54	8.348388	1.287499	344.084628	0.000736	0.000936
RS	55	9.071806	1.287499	210.126216	0.000450	0.000590
RS	56	9.857169	1.287499	122.167862	0.000261	0.000355
RS	57	10.709780	1.287499	67.340910	0.000144	0.000203
RS	58	11.635399	1.278792	35.189761	0.000075	0.000110
RS	59	12.640276	1.278792	17.099032	0.000037	0.000056
RS	60	13.731200	1.278792	7.757955	0.000017	0.000026
RS	61	14.915536	1.278792	3.267493	0.000007	0.000012
RS	62	16.201285	1.278792	1.269498	0.000003	0.000005
RS	63	17.597130	1.278792	0.655247	0.000001	0.000003
PA	4+25*2+4+6 0.131776533 0.024525993 17.597130075 0.138559140 0.675178678 1.116760732 1.538612941 1.846550835 1.992853027 1.993850794 1.905296038 1.781648364 1.656615268 1.548287521 1.465265066 1.408817587 1.375161662 1.358398631 1.352756769 1.353110523 1.354969790 1.354990755 1.351562573 1.344698000 1.335447262 1.325040905 1.314348829 1.304182536 1.295460314 1.287498904 1.278791932
//
IT	4726
RD	3
LK	-5495577.649913
QD	-2619.878264 -> -2283.386498
RI	0.0647811935
TR	0.128536	0.023869
MT	18.454922
MM	C_pi: 1.122524, n_recomb: 458602.293261
RS	0	0.000000	0.119492	31583.538489	0.068869	0.151099
RS	1	0.008644	0.119492	31824.070532	0.069394	0.062592
RS	2	0.018036	0.119492	31858.438377	0.069469	0.034635
RS	3	0.028240	0.119492	31668.174732	0.069054	0.031338
RS	4	0.039325	0.715250	5440.238687	0.011863	0.006962
RS	5	0.051369	0.715250	5808.476799	0.012666	0.007869
RS	6	0.064454	1.194798	3721.724278	0.008115	0.005308
RS	7	0.078670	1.194798	3994.275694	0.008710	0.005898
RS	8	0.094115	1.690654	3032.529342	0.006613	0.004750
RS	9	0.110895	1.690654	3261.418050	0.007112	0.005262
RS	10	0.129125	2.078928	2853.097373	0.006221	0.004871
RS	11	0.148932	2.078928	3069.831952	0.006694	0.005392
RS	12	0.170450	2.270189	3023.650005	0.006593	0.005467
RS	13	0.193829	2.270189	3250.869347	0.007089	0.005999
RS	14	0.219229	2.262840	3503.280214	0.007639	0.006595
RS	15	0.246824	2.262840	3759.293691	0.008197	0.007273
RS	16	0.276805	2.128046	4283.000674	0.009339	0.008419
RS	17	0.309377	2.128046	4581.385995	0.009990	0.009319
RS	18	0.344766	1.946606	5345.641329	0.011656	0.011006
RS	19	0.383213	1.946606	5692.025033	0.012412	0.012111
RS	20	0.424984	1.769016	6649.949067	0.014500	0.014264
RS	21	0.470365	1.769016	7037.994496	0.015347	0.015534
RS	22	0.519670	1.620836	8100.106739	0.017663	0.017981
RS	23	0.573236	1.620836	8507.772565	0.018552	0.019305
RS	24	0.631434	1.512865	9532.574226	0.020786	0.021715
RS	25	0.694662	1.512865	9922.631348	0.021637	0.022903
RS	26	0.763355	1.445224	10759.811119	0.023462	0.024884
RS	27	0.837987	1.445224	11087.240355	0.024176	0.025740
RS	28	0.919070	1.411058	11639.340363	0.025380	0.027024
RS	29	1.007162	1.411058	11861.339734	0.025864	0.027444
RS	30	1.102870	1.401013	12103.913336	0.026393	0.027979
RS	31	1.206851	1.401013	12186.500445	0.026573	0.027950
RS	32	1.319820	1.406381	12144.689606	0.026482	0.027824
RS	33	1.442554	1.406381	12065.107135	0.026308	0.027376
RS	34	1.575899	1.419527	11789.103839	0.025707	0.026731
RS	35	1.720770	1.419527	11535.873292	0.025154	0.025917
RS	36	1.878164	1.433665	11082.629244	0.024166	0.024906
RS	37	2.049164	1.433665	10655.115920	0.023234	0.023781
RS	38	2.234946	1.443714	10070.720744	0.021960	0.022516
RS	39	2.436788	1.443714	9480.868709	0.020673	0.021125
RS	40	2.656078	1.447301	8795.667786	0.019179	0.019666
RS	41	2.894324	1.447301	8072.830239	0.017603	0.018054
RS	42	3.153165	1.444568	7314.728968	0.015950	0.016444
RS	43	3.434381	1.444568	6510.087758	0.014195	0.014689
RS	44	3.739907	1.437224	5720.864826	0.012475	0.012999
RS	45	4.071843	1.437224	4905.806710	0.010697	0.011222
RS	46	4.432473	1.427171	4147.006211	0.009043	0.009573
RS	47	4.824278	1.427171	3400.962991	0.007416	0.007929
RS	48	5.249951	1.415760	2740.768083	0.005976	0.006465
RS	49	5.712421	1.415760	2130.882683	0.004646	0.005093
RS	50	6.214870	1.404317	1620.271134	0.003533	0.003930
RS	51	6.760751	1.404317	1182.194382	0.002578	0.002915
RS	52	7.353821	1.394313	838.132197	0.001828	0.002104
RS	53	7.998158	1.394313	567.289015	0.001237	0.001453
RS	54	8.698194	1.385190	370.431767	0.000808	0.000969
RS	55	9.458744	1.385190	229.404526	0.000500	0.000615
RS	56	10.285039	1.385190	135.346491	0.000295	0.000372
RS	57	11.182761	1.385190	75.758936	0.000165	0.000215
RS	58	12.158087	1.374383	40.258465	0.000088	0.000117
RS	59	13.217723	1.374383	19.877994	0.000043	0.000060
RS	60	14.368958	1.374383	9.170456	0.000020	0.000029
RS	61	15.619711	1.374383	3.929913	0.000009	0.000013
RS	62	16.978583	1.374383	1.554549	0.000003	0.000005
RS	63	18.454922	1.374383	0.824306	0.000002	0.000003
PA	4+25*2+4+6 0.128535942 0.023869371 18.454921696 0.119491692 0.715250300 1.194797851 1.690653859 2.078928181 2.270189338 2.262839516 2.128045978 1.946605831 1.769016011 1.620836182 1.512865436 1.445223846 1.411058271 1.401013113 1.406381270 1.419526853 1.433664763 1.443713926 1.447300823 1.444568333 1.437224275 1.427171282 1.415760069 1.404316844 1.394313389 1.385189935 1.374383466
//
IT	4210
RD	4
LK	-5495035.955322
QD	-2184.937949 -> -2045.239385
RI	0.0615058231
TR	0.125961	0.023437
MT	19.114851
MM	C_pi: 1.137024, n_recomb: 456141.674434
RS	0	0.000000	0.113013	33371.789918	0.073161	0.148712
RS	1	0.008705	0.113013	33480.081926	0.073398	0.063587
RS	2	0.018167	0.113013	33355.122963	0.073124	0.036022
RS	3	0.028453	0.113013	32979.502454	0.072301	0.033432
RS	4	0.039635	0.766100	4992.204689	0.010944	0.006269
RS	5	0.051789	0.766100	5338.455508	0.011704	0.007350
RS	6	0.065002	1.248191	3511.491478	0.007698	0.005049
RS	7	0.079365	1.248191	3772.259331	0.008270	0.005728
RS	8	0.094978	1.782201	2841.003216	0.006228	0.004565
RS	9	0.111950	1.782201	3058.400587	0.006705	0.005121
RS	10	0.130400	2.230773	2631.121616	0.005768	0.004670
RS	11	0.150455	2.230773	2834.139908	0.006213	0.005211
RS	12	0.172257	2.466535	2760.225069	0.006051	0.005241
RS	13	0.195956	2.466535	2971.420683	0.006514	0.005756
RS	14	0.221718	2.461109	3203.072117	0.007022	0.006344
RS	15	0.249722	2.461109	3441.967644	0.007546	0.006974
RS	16	0.280164	2.291996	3965.636611	0.008694	0.008173
RS	17	0.313256	2.291996	4248.088720	0.009313	0.009010
RS	18	0.349229	2.063409	5043.585420	0.011057	0.010831
RS	19	0.388333	2.063409	5377.827403	0.011790	0.011867
RS	20	0.430841	1.842025	6404.013683	0.014040	0.014241
RS	21	0.477049	1.842025	6785.437580	0.014876	0.015450
RS	22	0.527279	1.660554	7944.709636	0.017417	0.018181
RS	23	0.581881	1.660554	8350.560078	0.018307	0.019464
RS	24	0.641237	1.531930	9470.911782	0.020763	0.022147
RS	25	0.705759	1.531930	9860.470260	0.021617	0.023315
RS	26	0.775898	1.455318	10751.995748	0.023572	0.025458
RS	27	0.852142	1.455318	11076.536587	0.024283	0.026304
RS	28	0.935022	1.421296	11620.994481	0.025477	0.027585
RS	29	1.025118	1.421296	11837.204181	0.025951	0.027995
RS	30	1.123056	1.417688	12018.773239	0.026349	0.028383
RS	31	1.229519	1.417688	12096.237477	0.026519	0.028347
RS	32	1.345249	1.433466	11965.505616	0.026232	0.027995
RS	33	1.471053	1.433466	11887.403626	0.026061	0.027549
RS	34	1.607808	1.458924	11523.447925	0.025263	0.026668
RS	35	1.756467	1.458924	11283.871144	0.024738	0.025871
RS	36	1.918066	1.485196	10766.836755	0.023604	0.024671
RS	37	2.093732	1.485196	10367.836678	0.022729	0.023581
RS	38	2.284690	1.505515	9754.529380	0.021385	0.022200
RS	39	2.492269	1.505515	9206.606086	0.020184	0.020859
RS	40	2.717917	1.516710	8524.948051	0.018689	0.019353
RS	41	2.963208	1.516710	7852.148570	0.017214	0.017800
RS	42	3.229850	1.519000	7119.200019	0.015607	0.016194
RS	43	3.519703	1.519000	6364.953625	0.013954	0.014499
RS	44	3.834786	1.514663	5608.961888	0.012297	0.012840
RS	45	4.177296	1.514663	4836.663707	0.010603	0.011116
RS	46	4.549620	1.506157	4107.650661	0.009005	0.009504
RS	47	4.954355	1.506157	3390.936095	0.007434	0.007898
RS	48	5.394320	1.495196	2750.082724	0.006029	0.006463
RS	49	5.872582	1.495196	2154.433326	0.004723	0.005112
RS	50	6.392476	1.483538	1651.002086	0.003619	0.003963
RS	51	6.957624	1.483538	1215.033146	0.002664	0.002954
RS	52	7.571967	1.473150	869.198907	0.001906	0.002144
RS	53	8.239787	1.473150	594.029053	0.001302	0.001489
RS	54	8.965738	1.463659	391.836274	0.000859	0.001000
RS	55	9.754880	1.463659	245.296811	0.000538	0.000638
RS	56	10.612715	1.463659	146.375245	0.000321	0.000389
RS	57	11.545222	1.463659	82.914395	0.000182	0.000226
RS	58	12.558900	1.451312	44.635588	0.000098	0.000125
RS	59	13.660816	1.451312	22.320610	0.000049	0.000064
RS	60	14.858650	1.451312	10.434721	0.000023	0.000031
RS	61	16.160751	1.451312	4.533977	0.000010	0.000014
RS	62	17.576196	1.451312	1.819529	0.000004	0.000006
RS	63	19.114851	1.451312	0.986220	0.000002	0.000003
PA	4+25*2+4+6 0.125961226 0.023436851 19.114850727 0.113012886 0.766099990 1.248190961 1.782200523 2.230773113 2.466535116 2.461109020 2.291996130 2.063408566 1.842025442 1.660554224 1.531930343 1.455318317 1.421295608 1.417687769 1.433466397 1.458924160 1.485196388 1.505515480 1.516709636 1.518999884 1.514662570 1.506157480 1.495196207 1.483538144 1.473150046 1.463658527 1.451311823
//
IT	4801
RD	5
LK	-5494793.590723
QD	-1997.227845 -> -1918.297528
RI	0.0594029683
TR	0.123961	0.023149
MT	19.625281
MM	C_pi: 1.151503, n_recomb: 456272.673162
RS	0	0.000000	0.110367	34320.855412	0.075220	0.146977
RS	1	0.008750	0.110367	34365.008683	0.075317	0.064325
RS	2	0.018265	0.110367	34161.594309	0.074871	0.036817
RS	3	0.028614	0.110367	33693.724778	0.073846	0.034586
RS	4	0.039867	0.815558	4675.619289	0.010247	0.005831
RS	5	0.052105	0.815558	5006.461018	0.010973	0.006961
RS	6	0.065415	1.276638	3430.901879	0.007519	0.004965
RS	7	0.079888	1.276638	3687.859595	0.008083	0.005681
RS	8	0.095628	1.826931	2772.800287	0.006077	0.004517
RS	9	0.112746	1.826931	2986.691624	0.006546	0.005092
RS	10	0.131361	2.324331	2529.511213	0.005544	0.004578
RS	11	0.151604	2.324331	2726.615016	0.005976	0.005128
RS	12	0.173620	2.607720	2619.115211	0.005740	0.005102
RS	13	0.197561	2.607720	2821.937743	0.006185	0.005600
RS	14	0.223597	2.615960	3028.478047	0.006637	0.006157
RS	15	0.251912	2.615960	3257.583109	0.007140	0.006750
RS	16	0.282704	2.424809	3774.724060	0.008273	0.007962
RS	17	0.316190	2.424809	4047.900717	0.008872	0.008748
RS	18	0.352607	2.158775	4864.927385	0.010662	0.010647
RS	19	0.392209	2.158775	5192.751162	0.011381	0.011624
RS	20	0.435277	1.900470	6276.503012	0.013756	0.014153
RS	21	0.482114	1.900470	6656.128533	0.014588	0.015308
RS	22	0.533048	1.690026	7905.933528	0.017327	0.018264
RS	23	0.588439	1.690026	8314.138796	0.018222	0.019514
RS	24	0.648677	1.542893	9531.636508	0.020890	0.022433
RS	25	0.714186	1.542893	9924.231902	0.021751	0.023591
RS	26	0.785426	1.457692	10879.547319	0.023844	0.025887
RS	27	0.862900	1.457692	11203.644854	0.024555	0.026738
RS	28	0.947153	1.422883	11754.451758	0.025762	0.028032
RS	29	1.038778	1.422883	11965.480676	0.026224	0.028453
RS	30	1.138421	1.423992	12101.017613	0.026521	0.028726
RS	31	1.246781	1.423992	12171.262593	0.026675	0.028703
RS	32	1.364624	1.448159	11964.520988	0.026222	0.028161
RS	33	1.492777	1.448159	11882.186379	0.026042	0.027734
RS	34	1.632144	1.484005	11438.503287	0.025069	0.026652
RS	35	1.783705	1.484005	11202.517497	0.024552	0.025883
RS	36	1.948528	1.520839	10623.290766	0.023283	0.024517
RS	37	2.127772	1.520839	10238.239440	0.022439	0.023466
RS	38	2.322700	1.550328	9590.150117	0.021018	0.021978
RS	39	2.534685	1.550328	9065.945891	0.019870	0.020684
RS	40	2.765217	1.568524	8375.462832	0.018356	0.019129
RS	41	3.015922	1.568524	7732.822754	0.016948	0.017627
RS	42	3.288562	1.575699	7008.883765	0.015361	0.016013
RS	43	3.585059	1.575699	6286.206039	0.013777	0.014366
RS	44	3.907498	1.574616	5547.241876	0.012158	0.012723
RS	45	4.258151	1.574616	4802.559903	0.010526	0.011041
RS	46	4.639486	1.568174	4090.400343	0.008965	0.009452
RS	47	5.054187	1.568174	3393.127671	0.007437	0.007878
RS	48	5.505174	1.558298	2763.699539	0.006057	0.006462
RS	49	5.995622	1.558298	2177.584403	0.004773	0.005130
RS	50	6.528984	1.547082	1678.093896	0.003678	0.003990
RS	51	7.109015	1.547082	1243.244264	0.002725	0.002987
RS	52	7.739798	1.536902	895.384094	0.001962	0.002177
RS	53	8.425774	1.536902	616.638732	0.001351	0.001520
RS	54	9.171772	1.527580	409.946610	0.000898	0.001026
RS	55	9.983045	1.527580	258.900925	0.000567	0.000659
RS	56	10.865303	1.527580	155.932101	0.000342	0.000404
RS	57	11.824758	1.527580	89.194791	0.000195	0.000236
RS	58	12.868164	1.514035	48.528504	0.000106	0.000131
RS	59	14.002868	1.514035	24.525042	0.000054	0.000068
RS	60	15.236858	1.514035	11.593141	0.000025	0.000033
RS	61	16.578820	1.514035	5.096251	0.000011	0.000015
RS	62	18.038203	1.514035	2.070245	0.000005	0.000006
RS	63	19.625281	1.514035	1.143443	0.000003	0.000003
PA	4+25*2+4+6 0.123961188 0.023148896 19.625281423 0.110367272 0.815557530 1.276638368 1.826930982 2.324331413 2.607720344 2.615959882 2.424808608 2.158775015 1.900469718 1.690026232 1.542892676 1.457692319 1.422883437 1.423991527 1.448158876 1.484005123 1.520838518 1.550327612 1.568524262 1.575698765 1.574615965 1.568174065 1.558298075 1.547081605 1.536901841 1.527580070 1.514035160
//
IT	4233
RD	6
LK	-5494651.956810
QD	-1888.252479 -> -1837.346380
RI	0.0578954479
TR	0.122391	0.022956
MT	20.026583
MM	C_pi: 1.164425, n_recomb: 457522.302605
RS	0	0.000000	0.109165	34910.200728	0.076303	0.145691
RS	1	0.008785	0.109165	34922.389570	0.076329	0.064873
RS	2	0.018341	0.109165	34678.360272	0.075796	0.037327
RS	3	0.028737	0.109165	34161.401346	0.074666	0.035292
RS	4	0.040046	0.861555	4437.905354	0.009700	0.005514
RS	5	0.052349	0.861555	4757.037037	0.010397	0.006647
RS	6	0.065732	1.286232	3420.615194	0.007476	0.004965
RS	7	0.080291	1.286232	3678.039071	0.008039	0.005702
RS	8	0.096129	1.838921	2768.937530	0.006052	0.004536
RS	9	0.113359	1.838921	2983.479166	0.006521	0.005127
RS	10	0.132101	2.376495	2488.500106	0.005439	0.004543
RS	11	0.152491	2.376495	2683.625126	0.005866	0.005101
RS	12	0.174671	2.709087	2538.386955	0.005548	0.005009
RS	13	0.198800	2.709087	2736.611159	0.005981	0.005499
RS	14	0.225049	2.740182	2914.701566	0.006371	0.006010
RS	15	0.253604	2.740182	3137.515956	0.006858	0.006579
RS	16	0.284667	2.537302	3642.246940	0.007961	0.007780
RS	17	0.318458	2.537302	3909.083430	0.008544	0.008527
RS	18	0.355219	2.242065	4737.400453	0.010354	0.010466
RS	19	0.395208	2.242065	5060.922672	0.011062	0.011396
RS	20	0.438711	1.952462	6188.929132	0.013527	0.014033
RS	21	0.486035	1.952462	6568.121612	0.014356	0.015143
RS	22	0.537516	1.716366	7896.659477	0.017260	0.018278
RS	23	0.593520	1.716366	8308.275372	0.018159	0.019498
RS	24	0.654443	1.552244	9617.757843	0.021021	0.022622
RS	25	0.720719	1.552244	10014.566054	0.021889	0.023770
RS	26	0.792817	1.458582	11037.007292	0.024123	0.026214
RS	27	0.871248	1.458582	11361.973070	0.024834	0.027069
RS	28	0.956569	1.422064	11929.216813	0.026074	0.028393
RS	29	1.049385	1.422064	12136.116399	0.026526	0.028825
RS	30	1.150355	1.426267	12239.368048	0.026751	0.029016
RS	31	1.260195	1.426267	12302.524722	0.026889	0.029008
RS	32	1.379684	1.456854	12033.963312	0.026302	0.028315
RS	33	1.509669	1.456854	11945.809950	0.026110	0.027908
RS	34	1.651074	1.501096	11434.122491	0.024991	0.026659
RS	35	1.804900	1.501096	11197.701562	0.024475	0.025917
RS	36	1.972240	1.546721	10563.435345	0.023088	0.024414
RS	37	2.154280	1.546721	10185.509090	0.022262	0.023396
RS	38	2.352311	1.583976	9504.265246	0.020773	0.021819
RS	39	2.567739	1.583976	8994.437977	0.019659	0.020564
RS	40	2.802092	1.608217	8291.502427	0.018123	0.018965
RS	41	3.057032	1.608217	7668.198285	0.016760	0.017503
RS	42	3.334367	1.619778	6945.990202	0.015182	0.015878
RS	43	3.636065	1.619778	6244.182066	0.013648	0.014271
RS	44	3.964267	1.621856	5513.759939	0.012051	0.012634
RS	45	4.321301	1.621856	4787.804200	0.010465	0.010987
RS	46	4.709698	1.617678	4085.201280	0.008929	0.009412
RS	47	5.132215	1.617678	3401.427776	0.007434	0.007864
RS	48	5.591849	1.609270	2778.742571	0.006073	0.006461
RS	49	6.091860	1.609270	2199.336040	0.004807	0.005144
RS	50	6.635796	1.598947	1701.866911	0.003720	0.004013
RS	51	7.227515	1.598947	1267.643727	0.002771	0.003014
RS	52	7.871214	1.589411	917.714444	0.002006	0.002205
RS	53	8.571461	1.589411	636.022853	0.001390	0.001546
RS	54	9.333222	1.580666	425.491571	0.000930	0.001048
RS	55	10.161901	1.580666	270.717337	0.000592	0.000677
RS	56	11.063377	1.580666	164.332279	0.000359	0.000418
RS	57	12.044045	1.580666	94.782163	0.000207	0.000246
RS	58	13.110862	1.566228	52.033057	0.000114	0.000138
RS	59	14.271395	1.566228	26.537051	0.000058	0.000072
RS	60	15.533878	1.566228	12.665441	0.000028	0.000035
RS	61	16.907266	1.566228	5.624327	0.000012	0.000016
RS	62	18.401301	1.566228	2.309268	0.000005	0.000007
RS	63	20.026583	1.566228	1.296954	0.000003	0.000004
PA	4+25*2+4+6 0.122391112 0.022955545 20.026583257 0.109165424 0.861554635 1.286232246 1.838921471 2.376494851 2.709087037 2.740182152 2.537301976 2.242064545 1.952461514 1.716365602 1.552243900 1.458582024 1.422064168 1.426267236 1.456854105 1.501095774 1.546720631 1.583976228 1.608217315 1.619777565 1.621855901 1.617678263 1.609269751 1.598947132 1.589410680 1.580666368 1.566227775
//
IT	4837
RD	7
LK	-5494558.888222
QD	-1816.680243 -> -1781.234145
RI	0.0567631078
TR	0.121128	0.022824
MT	20.349764
MM	C_pi: 1.175759, n_recomb: 459308.843408
RS	0	0.000000	0.108614	35321.434843	0.076901	0.144711
RS	1	0.008812	0.108614	35317.918802	0.076894	0.065286
RS	2	0.018401	0.108614	35052.423302	0.076316	0.037677
RS	3	0.028835	0.108614	34508.221956	0.075131	0.035754
RS	4	0.040188	0.904911	4246.993987	0.009246	0.005261
RS	5	0.052541	0.904911	4556.523503	0.009920	0.006377
RS	6	0.065984	1.283539	3450.450055	0.007512	0.005011
RS	7	0.080611	1.283539	3710.754531	0.008079	0.005761
RS	8	0.096526	1.829839	2802.008391	0.006100	0.004593
RS	9	0.113845	1.829839	3019.571892	0.006574	0.005198
RS	10	0.132689	2.400230	2481.923745	0.005404	0.004541
RS	11	0.153194	2.400230	2677.309319	0.005829	0.005109
RS	12	0.175506	2.781049	2492.419524	0.005426	0.004947
RS	13	0.199784	2.781049	2688.227019	0.005853	0.005435
RS	14	0.226202	2.840800	2836.534745	0.006176	0.005893
RS	15	0.254947	2.840800	3055.105100	0.006652	0.006447
RS	16	0.286226	2.634089	3543.883436	0.007716	0.007623
RS	17	0.320261	2.634089	3806.047985	0.008286	0.008342
RS	18	0.357295	2.316459	4637.882853	0.010098	0.010297
RS	19	0.397593	2.316459	4958.129979	0.010795	0.011189
RS	20	0.441442	2.000347	6118.631860	0.013321	0.013901
RS	21	0.489155	2.000347	6497.763255	0.014147	0.014972
RS	22	0.541072	1.741463	7892.710723	0.017184	0.018250
RS	23	0.597565	1.741463	8307.844171	0.018088	0.019442
RS	24	0.659036	1.561731	9701.405177	0.021122	0.022746
RS	25	0.725923	1.561731	10102.790380	0.021996	0.023882
RS	26	0.798705	1.459870	11191.753418	0.024367	0.026467
RS	27	0.877901	1.459870	11518.423769	0.025078	0.027321
RS	28	0.964076	1.421051	12108.352518	0.026362	0.028689
RS	29	1.057844	1.421051	12312.220418	0.026806	0.029125
RS	30	1.159876	1.427145	12393.915736	0.026984	0.029262
RS	31	1.270899	1.427145	12450.819509	0.027108	0.029263
RS	32	1.391705	1.462592	12132.598194	0.026415	0.028454
RS	33	1.523157	1.462592	12038.530968	0.026210	0.028061
RS	34	1.666193	1.513557	11469.740678	0.024972	0.026680
RS	35	1.821833	1.513557	11231.236097	0.024452	0.025959
RS	36	1.991189	1.566396	10549.663133	0.022969	0.024344
RS	37	2.175469	1.566396	10175.294984	0.022153	0.023354
RS	38	2.375988	1.610093	9464.453887	0.020606	0.021704
RS	39	2.594177	1.610093	8963.608145	0.019515	0.020479
RS	40	2.831593	1.639410	8247.645641	0.017957	0.018844
RS	41	3.089931	1.639410	7637.075675	0.016627	0.017414
RS	42	3.371034	1.654772	6912.990346	0.015051	0.015778
RS	43	3.676908	1.654772	6225.272866	0.013554	0.014201
RS	44	4.009737	1.659794	5498.392058	0.011971	0.012567
RS	45	4.371896	1.659794	4785.363226	0.010419	0.010947
RS	46	4.765968	1.657943	4087.684280	0.008900	0.009380
RS	47	5.194767	1.657943	3413.439489	0.007432	0.007853
RS	48	5.661352	1.651246	2794.391399	0.006084	0.006460
RS	49	6.169054	1.651246	2219.771123	0.004833	0.005157
RS	50	6.721496	1.642145	1723.012200	0.003751	0.004031
RS	51	7.322620	1.642145	1289.092198	0.002807	0.003037
RS	52	7.976716	1.633587	937.076007	0.002040	0.002229
RS	53	8.688452	1.633587	652.916441	0.001422	0.001568
RS	54	9.462908	1.625758	439.037996	0.000956	0.001068
RS	55	10.305611	1.625758	281.131997	0.000612	0.000693
RS	56	11.222574	1.625758	171.818324	0.000374	0.000430
RS	57	12.220342	1.625758	99.816861	0.000217	0.000254
RS	58	13.306035	1.610675	55.224111	0.000120	0.000143
RS	59	14.487402	1.610675	28.392289	0.000062	0.000075
RS	60	15.772873	1.610675	13.666924	0.000030	0.000037
RS	61	17.171622	1.610675	6.124034	0.000013	0.000017
RS	62	18.693632	1.610675	2.538525	0.000006	0.000007
RS	63	20.349764	1.610675	1.447413	0.000003	0.000004
PA	4+25*2+4+6 0.121127539 0.022824225 20.349764246 0.108613806 0.904911273 1.283539143 1.829838892 2.400229747 2.781048970 2.840799783 2.634088735 2.316458916 2.000346887 1.741462663 1.561731368 1.459870101 1.421050927 1.427144561 1.462592179 1.513557473 1.566395823 1.610092947 1.639410022 1.654772111 1.659793906 1.657943151 1.651245857 1.642145311 1.633586956 1.625757694 1.610674949
//
IT	4794
RD	8
LK	-5494493.179536
QD	-1766.064500 -> -1739.944323
RI	0.0558777573
TR	0.120082	0.022734
MT	20.616796
MM	C_pi: 1.185783, n_recomb: 461366.071486
RS	0	0.000000	0.108397	35632.480725	0.077233	0.143943
RS	1	0.008835	0.108397	35622.226214	0.077210	0.065607
RS	2	0.018450	0.108397	35345.889044	0.076611	0.037931
RS	3	0.028914	0.108397	34786.621478	0.075399	0.036070
RS	4	0.040303	0.946909	4084.054558	0.008852	0.005046
RS	5	0.052699	0.946909	4385.174072	0.009505	0.006135
RS	6	0.066189	1.273695	3503.225639	0.007593	0.005080
RS	7	0.080871	1.273695	3767.765270	0.008167	0.005841
RS	8	0.096850	1.808439	2856.809666	0.006192	0.004672
RS	9	0.114241	1.808439	3078.770038	0.006673	0.005291
RS	10	0.133169	2.405277	2496.015660	0.005410	0.004559
RS	11	0.153768	2.405277	2693.002946	0.005837	0.005138
RS	12	0.176188	2.831501	2468.153339	0.005350	0.004904
RS	13	0.200588	2.831501	2662.913673	0.005772	0.005395
RS	14	0.227144	2.922672	2781.720264	0.006029	0.005798
RS	15	0.256045	2.922672	2997.401714	0.006497	0.006344
RS	16	0.287501	2.717768	3468.724066	0.007518	0.007488
RS	17	0.321735	2.717768	3727.356115	0.008079	0.008187
RS	18	0.358993	2.383237	4557.581666	0.009878	0.010143
RS	19	0.399544	2.383237	4875.224653	0.010567	0.011006
RS	20	0.443676	2.044736	6058.982554	0.013133	0.013767
RS	21	0.491708	2.044736	6438.167826	0.013955	0.014806
RS	22	0.543983	1.765627	7888.482434	0.017098	0.018199
RS	23	0.600877	1.765627	8306.972112	0.018005	0.019364
RS	24	0.662796	1.571618	9776.036466	0.021189	0.022825
RS	25	0.730186	1.571618	10182.053394	0.022069	0.023947
RS	26	0.803530	1.461964	11334.739830	0.024568	0.026663
RS	27	0.883354	1.461964	11663.680191	0.025281	0.027513
RS	28	0.970229	1.420548	12279.631370	0.026616	0.028931
RS	29	1.064780	1.420548	12481.449755	0.027053	0.029370
RS	30	1.167683	1.427717	12549.350940	0.027200	0.029470
RS	31	1.279678	1.427717	12600.994479	0.027312	0.029478
RS	32	1.401567	1.466867	12242.799877	0.026536	0.028577
RS	33	1.534225	1.466867	12143.264306	0.026320	0.028196
RS	34	1.678602	1.523238	11526.537653	0.024983	0.026707
RS	35	1.835735	1.523238	11285.327149	0.024461	0.026002
RS	36	2.006750	1.581991	10563.338695	0.022896	0.024296
RS	37	2.192873	1.581991	10190.525659	0.022088	0.023328
RS	38	2.395439	1.630992	9453.840557	0.020491	0.021619
RS	39	2.615901	1.630992	8958.609986	0.019418	0.020419
RS	40	2.855841	1.664510	8230.194568	0.017839	0.018754
RS	41	3.116978	1.664510	7628.026088	0.016534	0.017350
RS	42	3.401185	1.683112	6900.171457	0.014956	0.015703
RS	43	3.710501	1.683112	6221.953033	0.013486	0.014150
RS	44	4.047144	1.690822	5495.447709	0.011911	0.012516
RS	45	4.413528	1.690822	4791.319569	0.010385	0.010917
RS	46	4.812280	1.691294	4095.415394	0.008877	0.009355
RS	47	5.246261	1.691294	3427.887125	0.007430	0.007846
RS	48	5.718583	1.686469	2810.283508	0.006091	0.006459
RS	49	6.232632	1.686469	2239.063817	0.004853	0.005167
RS	50	6.792095	1.678844	1742.056122	0.003776	0.004045
RS	51	7.400985	1.678844	1308.211064	0.002836	0.003057
RS	52	8.063667	1.671537	954.092493	0.002068	0.002248
RS	53	8.784896	1.671537	667.838030	0.001448	0.001588
RS	54	9.569841	1.664902	450.989995	0.000978	0.001084
RS	55	10.424134	1.664902	290.421554	0.000629	0.000707
RS	56	11.353900	1.664902	178.565329	0.000387	0.000441
RS	57	12.365808	1.664902	104.401049	0.000226	0.000262
RS	58	13.467113	1.649445	58.155244	0.000126	0.000148
RS	59	14.665715	1.649445	30.117281	0.000065	0.000078
RS	60	15.970208	1.649445	14.609513	0.000032	0.000039
RS	61	17.389948	1.649445	6.600196	0.000014	0.000018
RS	62	18.935117	1.649445	2.759753	0.000006	0.000008
RS	63	20.616796	1.649445	1.595565	0.000003	0.000004
PA	4+25*2+4+6 0.120081915 0.022734008 20.616795516 0.108396672 0.946909144 1.273695335 1.808438658 2.405277075 2.831500729 2.922672418 2.717768058 2.383237023 2.044735726 1.765627132 1.571618265 1.461964031 1.420547802 1.427717215 1.466866656 1.523238270 1.581991423 1.630991544 1.664509861 1.683111876 1.690821769 1.691293696 1.686469488 1.678844246 1.671537447 1.664902319 1.649444991
//
IT	4486
RD	9
LK	-5494444.221174
QD	-1728.132873 -> -1708.013244
RI	0.0551550859
TR	0.119193	0.022671
MT	20.843062
MM	C_pi: 1.194782, n_recomb: 463554.550358
RS	0	0.000000	0.108367	35881.737338	0.077406	0.143323
RS	1	0.008853	0.108367	35869.999271	0.077380	0.065865
RS	2	0.018491	0.108367	35589.106147	0.076774	0.038125
RS	3	0.028981	0.108367	35022.028459	0.075551	0.036296
RS	4	0.040400	0.988758	3937.656693	0.008494	0.004853
RS	5	0.052830	0.988758	4230.997109	0.009127	0.005911
RS	6	0.066361	1.260328	3568.212899	0.007698	0.005162
RS	7	0.081090	1.260328	3837.680338	0.008279	0.005930
RS	8	0.097122	1.780730	2924.063082	0.006308	0.004762
RS	9	0.114574	1.780730	3151.184719	0.006798	0.005395
RS	10	0.133571	2.398763	2522.521925	0.005442	0.004588
RS	11	0.154250	2.398763	2721.908845	0.005872	0.005179
RS	12	0.176760	2.866455	2457.983377	0.005302	0.004876
RS	13	0.201262	2.866455	2652.589544	0.005722	0.005372
RS	14	0.227934	2.989594	2743.168729	0.005918	0.005720
RS	15	0.256967	2.989594	2956.917596	0.006379	0.006264
RS	16	0.288571	2.790177	3410.761187	0.007358	0.007372
RS	17	0.322973	2.790177	3666.723909	0.007910	0.008058
RS	18	0.360420	2.443149	4492.188968	0.009691	0.010005
RS	19	0.401183	2.443149	4807.758736	0.010372	0.010845
RS	20	0.445555	2.085807	6007.846883	0.012960	0.013638
RS	21	0.493855	2.085807	6387.155235	0.013779	0.014650
RS	22	0.546431	1.788788	7883.498066	0.017007	0.018134
RS	23	0.603662	1.788788	8305.128633	0.017916	0.019276
RS	24	0.665959	1.581765	9841.515825	0.021231	0.022872
RS	25	0.733773	1.581765	10252.088351	0.022116	0.023980
RS	26	0.807590	1.464817	11464.586259	0.024732	0.026817
RS	27	0.887942	1.464817	11796.175958	0.025447	0.027661
RS	28	0.975408	1.420717	12439.457094	0.026835	0.029131
RS	29	1.070618	1.420717	12640.046776	0.027268	0.029569
RS	30	1.174258	1.428432	12699.598701	0.027396	0.029648
RS	31	1.287072	1.428432	12746.931114	0.027498	0.029658
RS	32	1.409875	1.470442	12356.263120	0.026655	0.028686
RS	33	1.543550	1.470442	12251.877316	0.026430	0.028312
RS	34	1.689060	1.531210	11594.631700	0.025012	0.026736
RS	35	1.847452	1.531210	11350.573863	0.024486	0.026044
RS	36	2.019867	1.594834	10594.022384	0.022854	0.024265
RS	37	2.207547	1.594834	10221.594436	0.022050	0.023314
RS	38	2.411843	1.648193	9462.505898	0.020413	0.021557
RS	39	2.634226	1.648193	8970.684935	0.019352	0.020377
RS	40	2.876297	1.685159	8230.810148	0.017756	0.018688
RS	41	3.139800	1.685159	7634.066880	0.016469	0.017304
RS	42	3.426632	1.706497	6901.445181	0.014888	0.015648
RS	43	3.738858	1.706497	6229.486820	0.013439	0.014114
RS	44	4.078726	1.716641	5501.267231	0.011868	0.012477
RS	45	4.448685	1.716641	4803.142581	0.010362	0.010896
RS	46	4.851397	1.719394	4106.799450	0.008859	0.009336
RS	47	5.289763	1.719394	3443.930544	0.007429	0.007841
RS	48	5.766939	1.716554	2826.171944	0.006097	0.006458
RS	49	6.286361	1.716554	2257.329099	0.004870	0.005176
RS	50	6.851770	1.710600	1759.358432	0.003795	0.004056
RS	51	7.467236	1.710600	1325.427596	0.002859	0.003073
RS	52	8.137192	1.704768	969.199165	0.002091	0.002264
RS	53	8.866462	1.704768	681.151076	0.001469	0.001604
RS	54	9.660297	1.699567	461.632300	0.000996	0.001099
RS	55	10.524413	1.699567	298.782384	0.000645	0.000719
RS	56	11.465032	1.699567	184.698535	0.000398	0.000450
RS	57	12.488928	1.699567	108.608370	0.000234	0.000269
RS	58	13.603473	1.683950	60.866923	0.000131	0.000153
RS	59	14.816693	1.683950	31.731307	0.000068	0.000081
RS	60	16.137324	1.683950	15.501447	0.000033	0.000040
RS	61	17.574876	1.683950	7.055905	0.000015	0.000019
RS	62	19.139699	1.683950	2.973936	0.000006	0.000008
RS	63	20.843062	1.683950	1.741684	0.000004	0.000005
PA	4+25*2+4+6 0.119193018 0.022671253 20.843062456 0.108366642 0.988758411 1.260327666 1.780730246 2.398762538 2.866455145 2.989593560 2.790177007 2.443148872 2.085806878 1.788788258 1.581765222 1.464816641 1.420717145 1.428432043 1.470441928 1.531209814 1.594833516 1.648193097 1.685158764 1.706497169 1.716641012 1.719394395 1.716553537 1.710599881 1.704768104 1.699566614 1.683949575
//
IT	3845
RD	10
LK	-5494406.180256
QD	-1698.291851 -> -1682.251461
RI	0.0545425116
TR	0.118419	0.022627
MT	21.039223
MM	C_pi: 1.202960, n_recomb: 465786.156660
RS	0	0.000000	0.108441	36091.460481	0.077485	0.142806
RS	1	0.008869	0.108441	36081.263150	0.077463	0.066078
RS	2	0.018526	0.108441	35799.494175	0.076858	0.038280
RS	3	0.029038	0.108441	35228.911133	0.075633	0.036467
RS	4	0.040483	1.031289	3801.324707	0.008161	0.004675
RS	5	0.052943	1.031289	4087.197538	0.008775	0.005698
RS	6	0.066509	1.245743	3638.498094	0.007812	0.005248
RS	7	0.081277	1.245743	3913.159431	0.008401	0.006023
RS	8	0.097356	1.750604	2997.655938	0.006436	0.004856
RS	9	0.114860	1.750604	3230.300005	0.006935	0.005502
RS	10	0.133917	2.385620	2556.113248	0.005488	0.004623
RS	11	0.154664	2.385620	2758.343276	0.005922	0.005227
RS	12	0.177252	2.890515	2456.928286	0.005275	0.004857
RS	13	0.201842	2.890515	2651.955330	0.005694	0.005360
RS	14	0.228614	3.044611	2716.207632	0.005831	0.005656
RS	15	0.257761	3.044611	2928.711706	0.006288	0.006200
RS	16	0.289492	2.852957	3365.811134	0.007226	0.007273
RS	17	0.324038	2.852957	3619.770065	0.007771	0.007950
RS	18	0.361648	2.496862	4438.724929	0.009530	0.009881
RS	19	0.402594	2.496862	4752.658492	0.010204	0.010704
RS	20	0.447172	2.123698	5963.985246	0.012804	0.013516
RS	21	0.495703	2.123698	6343.475908	0.013619	0.014505
RS	22	0.548539	1.810824	7878.182718	0.016914	0.018061
RS	23	0.606061	1.810824	8302.734589	0.017825	0.019183
RS	24	0.668685	1.591987	9898.856536	0.021252	0.022897
RS	25	0.736863	1.591987	10313.834871	0.022143	0.023991
RS	26	0.811088	1.468277	11581.769310	0.024865	0.026937
RS	27	0.891897	1.468277	11916.243034	0.025583	0.027775
RS	28	0.979874	1.421534	12586.863931	0.027023	0.029297
RS	29	1.075653	1.421534	12786.883236	0.027452	0.029732
RS	30	1.179927	1.429461	12841.821063	0.027570	0.029799
RS	31	1.293450	1.429461	12885.687585	0.027664	0.029810
RS	32	1.417042	1.473723	12468.334447	0.026768	0.028782
RS	33	1.551596	1.473723	12359.751878	0.026535	0.028413
RS	34	1.698084	1.538111	11668.016859	0.025050	0.026765
RS	35	1.857565	1.538111	11421.212378	0.024520	0.026084
RS	36	2.031191	1.605777	10634.989254	0.022832	0.024244
RS	37	2.220216	1.605777	10262.273064	0.022032	0.023307
RS	38	2.426008	1.662717	9483.870246	0.020361	0.021513
RS	39	2.650052	1.662717	8993.982998	0.019309	0.020349
RS	40	2.893967	1.702493	8243.790266	0.017699	0.018641
RS	41	3.159516	1.702493	7650.382928	0.016425	0.017272
RS	42	3.448619	1.726126	6912.537652	0.014841	0.015608
RS	43	3.763363	1.726126	6244.507800	0.013406	0.014089
RS	44	4.106024	1.738467	5513.179253	0.011836	0.012449
RS	45	4.479076	1.738467	4818.942254	0.010346	0.010881
RS	46	4.885217	1.743444	4120.585041	0.008847	0.009321
RS	47	5.327380	1.743444	3460.862032	0.007430	0.007838
RS	48	5.808761	1.742659	2841.785519	0.006101	0.006456
RS	49	6.332837	1.742659	2274.570239	0.004883	0.005183
RS	50	6.903397	1.738534	1775.113761	0.003811	0.004065
RS	51	7.524563	1.738534	1341.003031	0.002879	0.003086
RS	52	8.200822	1.734358	982.681834	0.002110	0.002278
RS	53	8.937062	1.734358	693.100128	0.001488	0.001618
RS	54	9.738603	1.730805	471.159746	0.001012	0.001111
RS	55	10.611237	1.730805	306.351233	0.000658	0.000730
RS	56	11.561269	1.730805	190.306566	0.000409	0.000459
RS	57	12.595563	1.730805	112.491741	0.000242	0.000275
RS	58	13.721595	1.715224	63.388206	0.000136	0.000157
RS	59	14.947499	1.715224	33.248690	0.000071	0.000084
RS	60	16.282135	1.715224	16.349103	0.000035	0.000042
RS	61	17.735146	1.715224	7.493690	0.000016	0.000020
RS	62	19.317032	1.715224	3.181949	0.000007	0.000008
RS	63	21.039223	1.715224	1.886097	0.000004	0.000005
PA	4+25*2+4+6 0.118419272 0.022626994 21.039223499 0.108440534 1.031289386 1.245743300 1.750603527 2.385620057 2.890515494 3.044611209 2.852957427 2.496861632 2.123697782 1.810823645 1.591986743 1.468276906 1.421534150 1.429460548 1.473723363 1.538111076 1.605776764 1.662716894 1.702492865 1.726125753 1.738467048 1.743444495 1.742659303 1.738533576 1.734357547 1.730804929 1.715223540
//
IT	4651
RD	11
LK	-5494375.648935
QD	-1673.865511 -> -1660.732253
RI	0.0540067159
TR	0.117731	0.022595
MT	21.212973
MM	C_pi: 1.210468, n_recomb: 468001.840077
RS	0	0.000000	0.108566	36276.074266	0.077513	0.142363
RS	1	0.008884	0.108566	36268.972621	0.077498	0.066260
RS	2	0.018556	0.108566	35988.290078	0.076898	0.038409
RS	3	0.029089	0.108566	35416.559997	0.075676	0.036604
RS	4	0.040556	1.075096	3671.262042	0.007845	0.004505
RS	5	0.053043	1.075096	3949.792634	0.008440	0.005493
RS	6	0.066639	1.231336	3709.542521	0.007926	0.005334
RS	7	0.081442	1.231336	3989.385963	0.008524	0.006113
RS	8	0.097561	1.720487	3073.387493	0.006567	0.004952
RS	9	0.115111	1.720487	3311.639748	0.007076	0.005610
RS	10	0.134221	2.369290	2593.085940	0.005541	0.004661
RS	11	0.155028	2.369290	2798.354743	0.005979	0.005276
RS	12	0.177684	2.907164	2461.561322	0.005260	0.004845
RS	13	0.202353	2.907164	2657.362244	0.005678	0.005355
RS	14	0.229213	3.090332	2697.452395	0.005764	0.005604
RS	15	0.258459	3.090332	2909.199480	0.006216	0.006149
RS	16	0.290303	2.907573	3330.786498	0.007117	0.007189
RS	17	0.324976	2.907573	3583.255951	0.007656	0.007860
RS	18	0.362729	2.545033	4394.859933	0.009391	0.009772
RS	19	0.403836	2.545033	4707.516938	0.010059	0.010581
RS	20	0.448595	2.158622	5926.271228	0.012663	0.013402
RS	21	0.497330	2.158622	6305.993402	0.013474	0.014373
RS	22	0.550395	1.831711	7872.728746	0.016822	0.017987
RS	23	0.608174	1.831711	8299.987859	0.017735	0.019091
RS	24	0.671085	1.602137	9949.159242	0.021259	0.022905
RS	25	0.739586	1.602137	10368.351013	0.022155	0.023988
RS	26	0.814172	1.472193	11687.281550	0.024973	0.027032
RS	27	0.895383	1.472193	12024.763566	0.025694	0.027863
RS	28	0.983809	1.422920	12721.925451	0.027183	0.029436
RS	29	1.080091	1.422920	12921.888781	0.027611	0.029868
RS	30	1.184926	1.430857	12974.705419	0.027724	0.029928
RS	31	1.299074	1.430857	13015.835480	0.027812	0.029939
RS	32	1.423363	1.476931	12576.306692	0.026872	0.028865
RS	33	1.558693	1.476931	12464.155180	0.026633	0.028500
RS	34	1.706045	1.544344	11742.827342	0.025091	0.026794
RS	35	1.866487	1.544344	11493.501805	0.024559	0.026121
RS	36	2.041183	1.615392	10681.730871	0.022824	0.024232
RS	37	2.231398	1.615392	10308.359157	0.022026	0.023306
RS	38	2.438510	1.675277	9513.352410	0.020328	0.021482
RS	39	2.664022	1.675277	9024.408309	0.019283	0.020330
RS	40	2.909568	1.717330	8265.070086	0.017660	0.018607
RS	41	3.176927	1.717330	7673.518900	0.016396	0.017251
RS	42	3.468037	1.742876	6930.331357	0.014808	0.015579
RS	43	3.785008	1.742876	6264.537366	0.013386	0.014072
RS	44	4.130138	1.757197	5529.194518	0.011814	0.012428
RS	45	4.505928	1.757197	4837.287660	0.010336	0.010871
RS	46	4.915102	1.764331	4135.802499	0.008837	0.009309
RS	47	5.360625	1.764331	3478.108209	0.007432	0.007836
RS	48	5.845727	1.765650	2856.870103	0.006104	0.006455
RS	49	6.373924	1.765650	2290.742676	0.004895	0.005189
RS	50	6.949043	1.763474	1789.431999	0.003824	0.004072
RS	51	7.575254	1.763474	1355.103656	0.002896	0.003098
RS	52	8.257096	1.761106	994.731013	0.002125	0.002289
RS	53	8.999510	1.761106	703.852447	0.001504	0.001631
RS	54	9.807877	1.759375	479.713768	0.001025	0.001122
RS	55	10.688056	1.759375	313.225975	0.000669	0.000740
RS	56	11.646427	1.759375	195.451897	0.000418	0.000467
RS	57	12.689937	1.759375	116.087788	0.000248	0.000281
RS	58	13.826148	1.744034	65.738082	0.000140	0.000161
RS	59	15.063296	1.744034	34.678750	0.000074	0.000087
RS	60	16.410348	1.744034	17.156582	0.000037	0.000043
RS	61	17.877066	1.744034	7.915142	0.000017	0.000020
RS	62	19.474083	1.744034	3.384320	0.000007	0.000009
RS	63	21.212973	1.744034	2.028972	0.000004	0.000005
PA	4+25*2+4+6 0.117731281 0.022595090 21.212972618 0.108565824 1.075096092 1.231335722 1.720487315 2.369290493 2.907164043 3.090332235 2.907573249 2.545033163 2.158622331 1.831710936 1.602136915 1.472193428 1.422919656 1.430857188 1.476931308 1.544344485 1.615391584 1.675277147 1.717330351 1.742876272 1.757197113 1.764331474 1.765649604 1.763473963 1.761106026 1.759374758 1.744033751
//
IT	4020
RD	12
LK	-5494350.518016
QD	-1653.212436 -> -1642.235063
RI	0.0535225572
TR	0.117109	0.022572
MT	21.369545
MM	C_pi: 1.217426, n_recomb: 470171.688791
RS	0	0.000000	0.108716	36443.362621	0.077511	0.141974
RS	1	0.008896	0.108716	36440.152367	0.077504	0.066420
RS	2	0.018584	0.108716	36161.622260	0.076912	0.038522
RS	3	0.029134	0.108716	35590.079919	0.075696	0.036720
RS	4	0.040622	1.120590	3545.504167	0.007541	0.004343
RS	5	0.053132	1.120590	3816.729770	0.008118	0.005295
RS	6	0.066755	1.217810	3778.821190	0.008037	0.005418
RS	7	0.081590	1.217810	4063.684650	0.008643	0.006198
RS	8	0.097745	1.691713	3148.681834	0.006697	0.005045
RS	9	0.115336	1.691713	3392.462612	0.007215	0.005714
RS	10	0.134493	2.351863	2631.205506	0.005596	0.004700
RS	11	0.155355	2.351863	2839.560409	0.006039	0.005326
RS	12	0.178072	2.918814	2469.718904	0.005253	0.004837
RS	13	0.202810	2.918814	2666.506393	0.005671	0.005354
RS	14	0.229749	3.128724	2684.679086	0.005710	0.005560
RS	15	0.259084	3.128724	2896.025077	0.006160	0.006107
RS	16	0.291029	2.955256	3303.527108	0.007026	0.007116
RS	17	0.325816	2.955256	3554.914979	0.007561	0.007783
RS	18	0.363698	2.588251	4358.943856	0.009271	0.009676
RS	19	0.404950	2.588251	4670.631731	0.009934	0.010474
RS	20	0.449872	2.190768	5894.044343	0.012536	0.013297
RS	21	0.498790	2.190768	6274.054198	0.013344	0.014252
RS	22	0.552060	1.851429	7867.642397	0.016734	0.017912
RS	23	0.610069	1.851429	8297.421684	0.017648	0.019002
RS	24	0.673238	1.612093	9993.808917	0.021256	0.022903
RS	25	0.742028	1.612093	10417.012068	0.022156	0.023975
RS	26	0.816937	1.476425	11782.647646	0.025060	0.027108
RS	27	0.898511	1.476425	12123.190494	0.025785	0.027932
RS	28	0.987341	1.424776	12845.595192	0.027321	0.029553
RS	29	1.084074	1.424776	13045.904883	0.027747	0.029981
RS	30	1.189412	1.432604	13098.296366	0.027859	0.030039
RS	31	1.304122	1.432604	13137.306244	0.027942	0.030049
RS	32	1.429037	1.480171	12679.081495	0.026967	0.028939
RS	33	1.565064	1.480171	12563.934874	0.026722	0.028576
RS	34	1.713193	1.550148	11817.021516	0.025133	0.026821
RS	35	1.874500	1.550148	11565.447905	0.024598	0.026155
RS	36	2.050157	1.624052	10731.562560	0.022825	0.024225
RS	37	2.241441	1.624052	10357.350477	0.022029	0.023309
RS	38	2.449742	1.686360	9548.107594	0.020308	0.021460
RS	39	2.676575	1.686360	9059.425902	0.019268	0.020320
RS	40	2.923587	1.730243	8292.070366	0.017636	0.018585
RS	41	3.192574	1.730243	7701.296719	0.016380	0.017239
RS	42	3.485490	1.757370	6952.844650	0.014788	0.015561
RS	43	3.804466	1.757370	6288.018894	0.013374	0.014063
RS	44	4.151818	1.773477	5548.052728	0.011800	0.012414
RS	45	4.530072	1.773477	4857.297370	0.010331	0.010866
RS	46	4.941976	1.782696	4151.879691	0.008831	0.009300
RS	47	5.390525	1.782696	3495.364319	0.007434	0.007835
RS	48	5.878978	1.786147	2871.335421	0.006107	0.006453
RS	49	6.410884	1.786147	2305.892784	0.004904	0.005194
RS	50	6.990111	1.786014	1802.462502	0.003834	0.004078
RS	51	7.620868	1.786014	1367.905487	0.002909	0.003107
RS	52	8.307738	1.785584	1005.529438	0.002139	0.002299
RS	53	9.055714	1.785584	713.562726	0.001518	0.001642
RS	54	9.870233	1.785838	487.416831	0.001037	0.001131
RS	55	10.757213	1.785838	319.493610	0.000680	0.000748
RS	56	11.723101	1.785838	200.191834	0.000426	0.000474
RS	57	12.774918	1.785838	119.431437	0.000254	0.000286
RS	58	13.920307	1.770880	67.937534	0.000144	0.000165
RS	59	15.167594	1.770880	36.031438	0.000077	0.000089
RS	60	16.525842	1.770880	17.928100	0.000038	0.000045
RS	61	18.004924	1.770880	8.321807	0.000018	0.000021
RS	62	19.615590	1.770880	3.581516	0.000008	0.000009
RS	63	21.369545	1.770880	2.170397	0.000005	0.000006
PA	4+25*2+4+6 0.117109335 0.022571538 21.369544770 0.108716055 1.120590328 1.217810212 1.691712876 2.351862727 2.918814036 3.128723551 2.955255658 2.588250689 2.190767724 1.851429443 1.612092821 1.476425063 1.424776034 1.432603839 1.480170884 1.550148060 1.624051828 1.686360176 1.730242560 1.757370101 1.773476612 1.782695765 1.786147167 1.786014227 1.785584214 1.785838132 1.770880215
//
IT	3910
RD	13
LK	-5494329.424170
QD	-1635.293545 -> -1625.967227
RI	0.0530774718
TR	0.116539	0.022554
MT	21.512773
MM	C_pi: 1.223911, n_recomb: 472269.813461
RS	0	0.000000	0.108871	36599.187188	0.077496	0.141626
RS	1	0.008908	0.108871	36600.063846	0.077498	0.066565
RS	2	0.018609	0.108871	36324.046527	0.076914	0.038625
RS	3	0.029174	0.108871	35753.223642	0.075705	0.036825
RS	4	0.040681	1.167980	3423.171080	0.007248	0.004186
RS	5	0.053213	1.167980	3687.098610	0.007807	0.005103
RS	6	0.066860	1.205492	3844.764587	0.008141	0.005496
RS	7	0.081724	1.205492	4134.393651	0.008754	0.006279
RS	8	0.097912	1.664957	3221.799224	0.006822	0.005134
RS	9	0.115541	1.664957	3470.918576	0.007349	0.005813
RS	10	0.134741	2.334715	2668.829446	0.005651	0.004737
RS	11	0.155651	2.334715	2880.208167	0.006099	0.005373
RS	12	0.178424	2.927246	2479.792784	0.005251	0.004832
RS	13	0.203225	2.927246	2677.673405	0.005670	0.005356
RS	14	0.230236	3.161369	2676.172028	0.005667	0.005523
RS	15	0.259653	3.161369	2887.367857	0.006114	0.006073
RS	16	0.291690	2.997043	3282.302293	0.006950	0.007054
RS	17	0.326581	2.997043	3532.926392	0.007481	0.007718
RS	18	0.364580	2.627083	4329.463030	0.009167	0.009591
RS	19	0.405963	2.627083	4640.432128	0.009826	0.010380
RS	20	0.451033	2.220369	5866.418135	0.012422	0.013201
RS	21	0.500118	2.220369	6246.759298	0.013227	0.014143
RS	22	0.553575	1.870011	7862.935069	0.016649	0.017839
RS	23	0.611794	1.870011	8295.057471	0.017564	0.018916
RS	24	0.675200	1.621797	10033.472025	0.021245	0.022893
RS	25	0.744253	1.621797	10460.472361	0.022149	0.023956
RS	26	0.819457	1.480869	11868.835615	0.025131	0.027168
RS	27	0.901360	1.480869	12212.432332	0.025859	0.027987
RS	28	0.990559	1.427011	12958.571276	0.027439	0.029651
RS	29	1.087703	1.427011	13159.531545	0.027864	0.030076
RS	30	1.193501	1.434668	13212.561804	0.027977	0.030134
RS	31	1.308724	1.434668	13249.970119	0.028056	0.030144
RS	32	1.434210	1.483491	12775.827885	0.027052	0.029003
RS	33	1.570874	1.483491	12658.200310	0.026803	0.028643
RS	34	1.719711	1.555676	11888.989443	0.025174	0.026846
RS	35	1.881807	1.555676	11635.463622	0.024637	0.026186
RS	36	2.058342	1.632010	10782.410794	0.022831	0.024222
RS	37	2.250602	1.632010	10407.293715	0.022037	0.023315
RS	38	2.459989	1.696315	9585.866069	0.020297	0.021446
RS	39	2.688027	1.696315	9096.993409	0.019262	0.020315
RS	40	2.936378	1.741648	8322.710104	0.017623	0.018571
RS	41	3.206852	1.741648	7731.935824	0.016372	0.017233
RS	42	3.501419	1.770073	6978.425663	0.014776	0.015550
RS	43	3.822225	1.770073	6313.629533	0.013369	0.014059
RS	44	4.171609	1.787789	5568.673704	0.011791	0.012404
RS	45	4.552114	1.787789	4878.186878	0.010329	0.010863
RS	46	4.966514	1.799022	4168.271539	0.008826	0.009293
RS	47	5.417828	1.799022	3512.303105	0.007437	0.007835
RS	48	5.909344	1.804622	2885.034849	0.006109	0.006452
RS	49	6.444643	1.804622	2319.992232	0.004912	0.005199
RS	50	7.027625	1.806605	1814.267300	0.003842	0.004082
RS	51	7.662538	1.806605	1379.504492	0.002921	0.003116
RS	52	8.354007	1.808218	1015.193413	0.002150	0.002306
RS	53	9.107072	1.808218	722.332413	0.001529	0.001651
RS	54	9.927217	1.810597	494.354938	0.001047	0.001139
RS	55	10.820419	1.810597	325.213955	0.000689	0.000756
RS	56	11.793186	1.810597	204.564833	0.000433	0.000481
RS	57	12.852604	1.810597	122.545430	0.000259	0.000291
RS	58	14.006394	1.796165	69.998666	0.000148	0.000169
RS	59	15.262960	1.796165	37.312659	0.000079	0.000091
RS	60	16.631458	1.796165	18.666222	0.000040	0.000046
RS	61	18.121859	1.796165	8.714659	0.000018	0.000022
RS	62	19.745022	1.796165	3.773843	0.000008	0.000010
RS	63	21.512773	1.796165	2.310447	0.000005	0.000006
PA	4+25*2+4+6 0.116539237 0.022553521 21.512772501 0.108870642 1.167979795 1.205492464 1.664957194 2.334714550 2.927245554 3.161369124 2.997043355 2.627082743 2.220368628 1.870011256 1.621796963 1.480868801 1.427011215 1.434668224 1.483490969 1.555675560 1.632009647 1.696315171 1.741647967 1.770073030 1.787789399 1.799021933 1.804622272 1.806604703 1.808217642 1.810596638 1.796165256
//
IT	3680
RD	14
LK	-5494311.444846
QD	-1619.436727 -> -1611.408313
RI	0.0526617243
TR	0.116011	0.022539
MT	21.645430
MM	C_pi: 1.229990, n_recomb: 474284.570097
RS	0	0.000000	0.109019	36747.022181	0.077479	0.141307
RS	1	0.008918	0.109019	36751.863460	0.077489	0.066698
RS	2	0.018632	0.109019	36478.338850	0.076912	0.038720
RS	3	0.029212	0.109019	35908.327901	0.075711	0.036924
RS	4	0.040736	1.217376	3304.005139	0.006966	0.004034
RS	5	0.053287	1.217376	3560.647409	0.007507	0.004917
RS	6	0.066958	1.194511	3906.515433	0.008237	0.005570
RS	7	0.081848	1.194511	4200.608392	0.008857	0.006353
RS	8	0.098065	1.640497	3291.723319	0.006940	0.005219
RS	9	0.115730	1.640497	3545.929902	0.007476	0.005907
RS	10	0.134969	2.318603	2705.005449	0.005703	0.004773
RS	11	0.155925	2.318603	2919.283538	0.006155	0.005417
RS	12	0.178749	2.933697	2490.731188	0.005252	0.004829
RS	13	0.203609	2.933697	2689.742490	0.005671	0.005359
RS	14	0.230685	3.189497	2670.735656	0.005631	0.005492
RS	15	0.260177	3.189497	2881.959095	0.006076	0.006045
RS	16	0.292299	3.033879	3265.772637	0.006886	0.007001
RS	17	0.327286	3.033879	3515.880073	0.007413	0.007663
RS	18	0.365393	2.662065	4305.238301	0.009077	0.009516
RS	19	0.406898	2.662065	4615.694569	0.009732	0.010298
RS	20	0.452105	2.247676	5842.676289	0.012319	0.013114
RS	21	0.501344	2.247676	6223.384778	0.013122	0.014045
RS	22	0.554974	1.887524	7858.633759	0.016569	0.017769
RS	23	0.613386	1.887524	8292.938727	0.017485	0.018835
RS	24	0.677009	1.631212	10068.900403	0.021230	0.022878
RS	25	0.746305	1.631212	10499.487829	0.022138	0.023932
RS	26	0.821782	1.485450	11946.903674	0.025189	0.027216
RS	27	0.903989	1.485450	12293.512805	0.025920	0.028030
RS	28	0.993529	1.429550	13061.815795	0.027540	0.029734
RS	29	1.091054	1.429550	13263.659168	0.027966	0.030156
RS	30	1.197276	1.437011	13317.982494	0.028080	0.030216
RS	31	1.312972	1.437011	13354.225718	0.028157	0.030225
RS	32	1.438986	1.486911	12866.394922	0.027128	0.029059
RS	33	1.576238	1.486911	12746.741406	0.026876	0.028701
RS	34	1.725731	1.561022	11957.964637	0.025213	0.026870
RS	35	1.888556	1.561022	11702.778894	0.024675	0.026214
RS	36	2.065902	1.639443	10833.052483	0.022841	0.024222
RS	37	2.259065	1.639443	10457.039498	0.022048	0.023322
RS	38	2.469455	1.705391	9625.236069	0.020294	0.021439
RS	39	2.698608	1.705391	9135.865581	0.019262	0.020315
RS	40	2.948198	1.751860	8355.638153	0.017617	0.018565
RS	41	3.220047	1.751860	7764.294864	0.016371	0.017233
RS	42	3.516141	1.781336	7006.010007	0.014772	0.015546
RS	43	3.838641	1.781336	6340.534815	0.013369	0.014060
RS	44	4.189903	1.800505	5590.376933	0.011787	0.012399
RS	45	4.572492	1.800505	4899.484105	0.010330	0.010864
RS	46	4.989202	1.813678	4184.677861	0.008823	0.009288
RS	47	5.443075	1.813678	3528.772633	0.007440	0.007836
RS	48	5.937426	1.821430	2897.941910	0.006110	0.006450
RS	49	6.475865	1.821430	2333.088350	0.004919	0.005202
RS	50	7.062324	1.825587	1824.946845	0.003848	0.004085
RS	51	7.701086	1.825587	1390.015864	0.002931	0.003122
RS	52	8.396814	1.829335	1023.841804	0.002159	0.002313
RS	53	9.154591	1.829335	730.262614	0.001540	0.001659
RS	54	9.979948	1.833959	500.612484	0.001056	0.001147
RS	55	10.878914	1.833959	330.445937	0.000697	0.000763
RS	56	11.858052	1.833959	208.609197	0.000440	0.000487
RS	57	12.924514	1.833959	125.452846	0.000265	0.000296
RS	58	14.086087	1.820192	71.934325	0.000152	0.000172
RS	59	15.351252	1.820192	38.528850	0.000081	0.000093
RS	60	16.729250	1.820192	19.373877	0.000041	0.000048
RS	61	18.230143	1.820192	9.094888	0.000019	0.000023
RS	62	19.864890	1.820192	3.961728	0.000008	0.000010
RS	63	21.645430	1.820192	2.449294	0.000005	0.000006
PA	4+25*2+4+6 0.116010826 0.022539110 21.645430112 0.109018907 1.217375577 1.194511034 1.640496720 2.318603182 2.933697032 3.189496788 3.033879164 2.662064756 2.247676018 1.887524064 1.631212293 1.485450194 1.429549641 1.437010593 1.486911169 1.561022482 1.639443041 1.705390649 1.751859580 1.781335960 1.800505057 1.813678138 1.821429772 1.825587430 1.829335265 1.833958505 1.820192150
//
IT	3666
RD	15
LK	-5494295.926013
QD	-1605.180109 -> -1598.194254
RI	0.0522685789
TR	0.115516	0.022527
MT	21.769622
MM	C_pi: 1.235725, n_recomb: 476211.043052
RS	0	0.000000	0.109157	36888.489864	0.077462	0.141012
RS	1	0.008928	0.109157	36897.049388	0.077480	0.066821
RS	2	0.018654	0.109157	36625.841748	0.076911	0.038811
RS	3	0.029247	0.109157	36056.548948	0.075715	0.037019
RS	4	0.040787	1.268841	3188.018196	0.006695	0.003887
RS	5	0.053356	1.268841	3437.409436	0.007218	0.004737
RS	6	0.067048	1.184803	3963.933958	0.008324	0.005639
RS	7	0.081963	1.184803	4262.186248	0.008950	0.006421
RS	8	0.098209	1.618353	3357.959722	0.007051	0.005299
RS	9	0.115905	1.618353	3616.975523	0.007595	0.005994
RS	10	0.135182	2.303934	2739.181778	0.005752	0.004806
RS	11	0.156179	2.303934	2956.200058	0.006208	0.005458
RS	12	0.179051	2.939019	2501.851666	0.005254	0.004826
RS	13	0.203966	2.939019	2701.986961	0.005674	0.005362
RS	14	0.231104	3.214100	2667.488418	0.005601	0.005465
RS	15	0.260666	3.214100	2878.863197	0.006045	0.006022
RS	16	0.292867	3.066470	3253.023626	0.006831	0.006955
RS	17	0.327943	3.066470	3502.814061	0.007356	0.007616
RS	18	0.366150	2.693657	4285.376827	0.008999	0.009450
RS	19	0.407769	2.693657	4595.493054	0.009650	0.010227
RS	20	0.453104	2.272910	5822.289803	0.012226	0.013033
RS	21	0.502486	2.272910	6203.398760	0.013027	0.013955
RS	22	0.556277	1.904043	7854.778684	0.016494	0.017702
RS	23	0.614871	1.904043	8291.123779	0.017411	0.018758
RS	24	0.678696	1.640323	10100.763475	0.021211	0.022859
RS	25	0.748220	1.640323	10534.739132	0.022122	0.023907
RS	26	0.823951	1.490108	12017.912510	0.025237	0.027254
RS	27	0.906443	1.490108	12367.470428	0.025971	0.028064
RS	28	0.996300	1.432325	13156.373372	0.027627	0.029805
RS	29	1.094180	1.432325	13359.274726	0.028053	0.030225
RS	30	1.200799	1.439584	13415.285740	0.028171	0.030288
RS	31	1.316937	1.439584	13450.724773	0.028245	0.030296
RS	32	1.443444	1.490434	12950.943311	0.027196	0.029108
RS	33	1.581246	1.490434	12829.661492	0.026941	0.028752
RS	34	1.731351	1.566247	12023.617992	0.025249	0.026891
RS	35	1.894857	1.566247	11767.045200	0.024710	0.026240
RS	36	2.072962	1.646479	10882.730047	0.022853	0.024225
RS	37	2.266969	1.646479	10505.873815	0.022061	0.023331
RS	38	2.478296	1.713775	9665.265973	0.020296	0.021436
RS	39	2.708492	1.713775	9175.195195	0.019267	0.020318
RS	40	2.959240	1.761112	8389.937060	0.017618	0.018564
RS	41	3.232375	1.761112	7797.603118	0.016374	0.017237
RS	42	3.529896	1.791429	7034.849554	0.014773	0.015546
RS	43	3.853980	1.791429	6368.154929	0.013373	0.014064
RS	44	4.207000	1.811911	5612.688068	0.011786	0.012398
RS	45	4.591538	1.811911	4920.868601	0.010333	0.010866
RS	46	5.010407	1.826953	4200.900480	0.008822	0.009285
RS	47	5.466675	1.826953	3544.684973	0.007444	0.007838
RS	48	5.963679	1.836850	2910.059227	0.006111	0.006448
RS	49	6.505057	1.836850	2345.238546	0.004925	0.005206
RS	50	7.094769	1.843226	1834.603959	0.003853	0.004087
RS	51	7.737133	1.843226	1399.547721	0.002939	0.003128
RS	52	8.436848	1.849184	1031.583544	0.002166	0.002318
RS	53	9.199035	1.849184	737.442703	0.001549	0.001666
RS	54	10.029272	1.856161	506.260721	0.001063	0.001153
RS	55	10.933634	1.856161	335.239057	0.000704	0.000769
RS	56	11.918739	1.856161	212.356978	0.000446	0.000492
RS	57	12.991796	1.856161	128.172935	0.000269	0.000300
RS	58	14.160659	1.843176	73.755696	0.000155	0.000175
RS	59	15.433879	1.843176	39.685324	0.000083	0.000095
RS	60	16.820775	1.843176	20.053303	0.000042	0.000049
RS	61	18.331496	1.843176	9.463304	0.000020	0.000023
RS	62	19.977098	1.843176	4.145403	0.000009	0.000010
RS	63	21.769622	1.843176	2.586962	0.000005	0.000007
PA	4+25*2+4+6 0.115516454 0.022526911 21.769621700 0.109156893 1.268840652 1.184803274 1.618352891 2.303934270 2.939018781 3.214099912 3.066469663 2.693656871 2.272909899 1.904043428 1.640322929 1.490108092 1.432324688 1.439584109 1.490434262 1.566246728 1.646478767 1.713774675 1.761111518 1.791429253 1.811910971 1.826953265 1.836850441 1.843225662 1.849184339 1.856160737 1.843175834
//
IT	3967
RD	16
LK	-5494282.392700
QD	-1592.204890 -> -1586.071598
RI	0.0518953528
TR	0.115050	0.022516
MT	21.886932
MM	C_pi: 1.241151, n_recomb: 478043.550172
RS	0	0.000000	0.109280	37025.120314	0.077451	0.140734
RS	1	0.008937	0.109280	37037.017627	0.077476	0.066938
RS	2	0.018674	0.109280	36767.787845	0.076913	0.038899
RS	3	0.029280	0.109280	36198.928151	0.075723	0.037112
RS	4	0.040834	1.322383	3075.318144	0.006433	0.003745
RS	5	0.053421	1.322383	3317.517983	0.006940	0.004564
RS	6	0.067133	1.176236	4017.120071	0.008403	0.005703
RS	7	0.082071	1.176236	4319.237187	0.009035	0.006484
RS	8	0.098343	1.598414	3420.259415	0.007155	0.005375
RS	9	0.116070	1.598414	3683.794645	0.007706	0.006076
RS	10	0.135381	2.290876	2771.022933	0.005797	0.004836
RS	11	0.156419	2.290876	2990.601371	0.006256	0.005495
RS	12	0.179336	2.943758	2512.682782	0.005256	0.004825
RS	13	0.204301	2.943758	2713.904521	0.005677	0.005366
RS	14	0.231498	3.235884	2665.784983	0.005576	0.005442
RS	15	0.261126	3.235884	2877.394607	0.006019	0.006001
RS	16	0.293401	3.095491	3243.191478	0.006784	0.006915
RS	17	0.328561	3.095491	3492.816581	0.007306	0.007576
RS	18	0.366863	2.722279	4269.046365	0.008930	0.009391
RS	19	0.408589	2.722279	4578.960212	0.009579	0.010164
RS	20	0.454044	2.296288	5804.653831	0.012143	0.012960
RS	21	0.503562	2.296288	6186.184134	0.012941	0.013874
RS	22	0.557505	1.919647	7851.220156	0.016424	0.017638
RS	23	0.616269	1.919647	8289.470269	0.017340	0.018686
RS	24	0.680285	1.649130	10129.378586	0.021189	0.022837
RS	25	0.750022	1.649130	10566.548105	0.022104	0.023879
RS	26	0.825993	1.494803	12082.493966	0.025275	0.027284
RS	27	0.908753	1.494803	12434.917941	0.026012	0.028091
RS	28	0.998910	1.435287	13242.899758	0.027702	0.029866
RS	29	1.097124	1.435287	13446.987984	0.028129	0.030284
RS	30	1.204117	1.442353	13504.895061	0.028250	0.030350
RS	31	1.320672	1.442353	13539.832270	0.028323	0.030358
RS	32	1.447644	1.494055	13029.531091	0.027256	0.029152
RS	33	1.585963	1.494055	12906.969258	0.027000	0.028797
RS	34	1.736646	1.571388	12085.600096	0.025281	0.026911
RS	35	1.900795	1.571388	11827.897602	0.024742	0.026263
RS	36	2.079615	1.653206	10930.795417	0.022866	0.024229
RS	37	2.274417	1.653206	10553.178745	0.022076	0.023340
RS	38	2.486630	1.721606	9705.143640	0.020302	0.021437
RS	39	2.717808	1.721606	9214.250613	0.019275	0.020324
RS	40	2.969649	1.769585	8424.797259	0.017623	0.018567
RS	41	3.243997	1.769585	7831.171826	0.016382	0.017245
RS	42	3.542865	1.800560	7064.292646	0.014778	0.015551
RS	43	3.868445	1.800560	6395.973739	0.013379	0.014072
RS	44	4.223122	1.822227	5635.182632	0.011788	0.012399
RS	45	4.609499	1.822227	4942.040144	0.010338	0.010871
RS	46	5.030409	1.839071	4216.735363	0.008821	0.009283
RS	47	5.488937	1.839071	3559.929334	0.007447	0.007840
RS	48	5.988445	1.851103	2921.353182	0.006111	0.006447
RS	49	6.532597	1.851103	2356.459308	0.004929	0.005208
RS	50	7.125382	1.859730	1843.292757	0.003856	0.004088
RS	51	7.771147	1.859730	1408.166764	0.002946	0.003133
RS	52	8.474627	1.867968	1038.490494	0.002172	0.002323
RS	53	9.240981	1.867968	743.935400	0.001556	0.001672
RS	54	10.075826	1.877390	511.354121	0.001070	0.001158
RS	55	10.985286	1.877390	339.631658	0.000710	0.000775
RS	56	11.976028	1.877390	215.833290	0.000451	0.000497
RS	57	13.055318	1.877390	130.720941	0.000273	0.000304
RS	58	14.231068	1.865293	75.471558	0.000158	0.000178
RS	59	15.511901	1.865293	40.786379	0.000085	0.000097
RS	60	16.907207	1.865293	20.706388	0.000043	0.000050
RS	61	18.427218	1.865293	9.820633	0.000021	0.000024
RS	62	20.083079	1.865293	4.325104	0.000009	0.000011
RS	63	21.886932	1.865293	2.723514	0.000006	0.000007
PA	4+25*2+4+6 0.115050387 0.022515944 21.886932460 0.109280251 1.322382814 1.176236247 1.598413944 2.290876293 2.943758429 3.235884320 3.095490810 2.722279236 2.296287635 1.919646918 1.649130129 1.494803333 1.435287480 1.442353236 1.494054540 1.571388006 1.653205523 1.721605821 1.769584731 1.800560011 1.822226969 1.839071090 1.851102736 1.859729993 1.867968027 1.877390420 1.865293110
//
IT	3649
RD	17
LK	-5494270.488323
QD	-1580.289130 -> -1574.863561
RI	0.0515379691
TR	0.114608	0.022506
MT	21.998520
MM	C_pi: 1.246315, n_recomb: 479786.121243
RS	0	0.000000	0.109391	37157.088351	0.077445	0.140471
RS	1	0.008946	0.109391	37171.984237	0.077476	0.067049
RS	2	0.018693	0.109391	36904.430408	0.076919	0.038984
RS	3	0.029311	0.109391	36335.750579	0.075733	0.037204
RS	4	0.040880	1.377999	2966.102536	0.006182	0.003608
RS	5	0.053483	1.377999	3201.201827	0.006672	0.004396
RS	6	0.067214	1.168689	4066.335539	0.008475	0.005762
RS	7	0.082173	1.168689	4372.043814	0.009112	0.006542
RS	8	0.098471	1.580505	3478.674802	0.007250	0.005445
RS	9	0.116227	1.580505	3746.448141	0.007809	0.006152
RS	10	0.135571	2.279507	2800.392584	0.005837	0.004863
RS	11	0.156645	2.279507	3022.344380	0.006299	0.005528
RS	12	0.179605	2.948312	2522.960970	0.005259	0.004823
RS	13	0.204619	2.948312	2725.215390	0.005680	0.005369
RS	14	0.231871	3.255449	2665.180500	0.005555	0.005422
RS	15	0.261561	3.255449	2877.081604	0.005997	0.005984
RS	16	0.293907	3.121484	3235.714514	0.006744	0.006881
RS	17	0.329147	3.121484	3485.296425	0.007264	0.007541
RS	18	0.367539	2.748301	4255.687275	0.008870	0.009339
RS	19	0.409366	2.748301	4565.515727	0.009516	0.010108
RS	20	0.454935	2.318015	5789.398894	0.012067	0.012893
RS	21	0.504581	2.318015	6171.370400	0.012863	0.013800
RS	22	0.558668	1.934418	7848.005148	0.016357	0.017577
RS	23	0.617594	1.934418	8288.043601	0.017274	0.018618
RS	24	0.681791	1.657640	10155.302354	0.021166	0.022814
RS	25	0.751732	1.657640	10595.490350	0.022084	0.023851
RS	26	0.827929	1.499502	12141.584793	0.025306	0.027309
RS	27	0.910944	1.499502	12496.788815	0.026047	0.028113
RS	28	1.001385	1.438391	13322.444952	0.027767	0.029918
RS	29	1.099917	1.438391	13527.815427	0.028196	0.030335
RS	30	1.207264	1.445282	13587.667425	0.028320	0.030404
RS	31	1.324215	1.445282	13622.355151	0.028393	0.030412
RS	32	1.451628	1.497756	13102.718893	0.027309	0.029191
RS	33	1.590440	1.497756	12979.174541	0.027052	0.028838
RS	34	1.741670	1.576469	12144.076202	0.025311	0.026928
RS	35	1.906430	1.576469	11885.475795	0.024772	0.026285
RS	36	2.085929	1.659682	10977.142569	0.022879	0.024234
RS	37	2.281487	1.659682	10598.852888	0.022091	0.023351
RS	38	2.494540	1.728986	9744.559665	0.020310	0.021441
RS	39	2.726653	1.728986	9252.767028	0.019285	0.020332
RS	40	2.979531	1.777414	8459.870267	0.017633	0.018575
RS	41	3.255032	1.777414	7864.724371	0.016392	0.017255
RS	42	3.555180	1.808890	7094.040850	0.014786	0.015558
RS	43	3.882180	1.808890	6423.780832	0.013389	0.014081
RS	44	4.238434	1.831627	5657.696733	0.011792	0.012403
RS	45	4.626559	1.831627	4962.914401	0.010344	0.010876
RS	46	5.049407	1.850208	4232.155828	0.008821	0.009282
RS	47	5.510084	1.850208	3574.533917	0.007450	0.007842
RS	48	6.011974	1.864355	2931.900623	0.006111	0.006445
RS	49	6.558763	1.864355	2366.847462	0.004933	0.005210
RS	50	7.154470	1.875263	1851.121794	0.003858	0.004089
RS	51	7.803470	1.875263	1415.976670	0.002951	0.003137
RS	52	8.510531	1.885829	1044.664358	0.002177	0.002326
RS	53	9.280847	1.885829	749.820556	0.001563	0.001678
RS	54	10.120077	1.897788	515.953082	0.001075	0.001163
RS	55	11.034386	1.897788	343.665484	0.000716	0.000780
RS	56	12.030491	1.897788	219.065181	0.000457	0.000502
RS	57	13.115710	1.897788	133.113206	0.000277	0.000308
RS	58	14.298015	1.886686	77.091007	0.000161	0.000181
RS	59	15.586091	1.886686	41.836685	0.000087	0.000099
RS	60	16.989401	1.886686	21.335325	0.000044	0.000051
RS	61	18.518254	1.886686	10.167808	0.000021	0.000025
RS	62	20.183882	1.886686	4.501187	0.000009	0.000011
RS	63	21.998520	1.886686	2.859121	0.000006	0.000007
PA	4+25*2+4+6 0.114608439 0.022505531 21.998519547 0.109390677 1.377998948 1.168688577 1.580504926 2.279507128 2.948312010 3.255449432 3.121483963 2.748300626 2.318014833 1.934418066 1.657640384 1.499501964 1.438390543 1.445281751 1.497756278 1.576468984 1.659682277 1.728986045 1.777413542 1.808889895 1.831626789 1.850208195 1.864354771 1.875262978 1.885828675 1.897787769 1.886686058
//
IT	3829
RD	18
LK	-5494259.941495
QD	-1569.264146 -> -1564.433609
RI	0.0511956049
TR	0.114187	0.022495
MT	22.105252
MM	C_pi: 1.251239, n_recomb: 481438.205699
RS	0	0.000000	0.109487	37284.978197	0.077445	0.140220
RS	1	0.008955	0.109487	37302.499812	0.077481	0.067155
RS	2	0.018711	0.109487	37036.275126	0.076928	0.039067
RS	3	0.029341	0.109487	36467.465822	0.075747	0.037296
RS	4	0.040923	1.435667	2860.487038	0.005942	0.003476
RS	5	0.053542	1.435667	3088.600430	0.006415	0.004236
RS	6	0.067291	1.162019	4111.878268	0.008541	0.005816
RS	7	0.082271	1.162019	4420.924992	0.009183	0.006595
RS	8	0.098592	1.564431	3533.285279	0.007339	0.005510
RS	9	0.116375	1.564431	3805.023976	0.007903	0.006223
RS	10	0.135751	2.269744	2827.293145	0.005873	0.004888
RS	11	0.156861	2.269744	3051.433177	0.006338	0.005558
RS	12	0.179862	2.952901	2532.506034	0.005260	0.004821
RS	13	0.204922	2.952901	2735.727922	0.005682	0.005371
RS	14	0.232227	3.273214	2665.324604	0.005536	0.005405
RS	15	0.261976	3.273214	2877.551870	0.005977	0.005969
RS	16	0.294389	3.144852	3230.123804	0.006709	0.006851
RS	17	0.329705	3.144852	3479.758512	0.007228	0.007511
RS	18	0.368183	2.772057	4244.714917	0.008817	0.009293
RS	19	0.410107	2.772057	4554.548793	0.009460	0.010059
RS	20	0.455785	2.338264	5776.096654	0.011998	0.012831
RS	21	0.505553	2.338264	6158.519734	0.012792	0.013733
RS	22	0.559777	1.948431	7844.981182	0.016295	0.017520
RS	23	0.618857	1.948431	8286.696646	0.017212	0.018554
RS	24	0.683227	1.665859	10178.775171	0.021142	0.022790
RS	25	0.753362	1.665859	10621.813227	0.022063	0.023823
RS	26	0.829776	1.504181	12195.666471	0.025332	0.027328
RS	27	0.913034	1.504181	12553.556340	0.026075	0.028130
RS	28	1.003746	1.441600	13395.556614	0.027824	0.029964
RS	29	1.102582	1.441600	13602.276562	0.028253	0.030379
RS	30	1.210267	1.448333	13664.103156	0.028382	0.030452
RS	31	1.327596	1.448333	13698.747875	0.028454	0.030460
RS	32	1.455430	1.501524	13170.722252	0.027357	0.029225
RS	33	1.594712	1.501524	13046.453442	0.027099	0.028874
RS	34	1.746465	1.581499	12199.000371	0.025339	0.026945
RS	35	1.911808	1.581499	11939.712197	0.024800	0.026305
RS	36	2.091956	1.665953	11021.482669	0.022893	0.024240
RS	37	2.288236	1.665953	10642.617692	0.022106	0.023361
RS	38	2.502091	1.735990	9783.103707	0.020321	0.021447
RS	39	2.735096	1.735990	9290.375009	0.019297	0.020342
RS	40	2.988966	1.784703	8494.712688	0.017644	0.018585
RS	41	3.265569	1.784703	7897.886468	0.016405	0.017268
RS	42	3.566940	1.816541	7123.736441	0.014797	0.015569
RS	43	3.895298	1.816541	6451.296739	0.013400	0.014093
RS	44	4.253058	1.840246	5679.988107	0.011798	0.012409
RS	45	4.642854	1.840246	4983.325692	0.010351	0.010883
RS	46	5.067555	1.860502	4247.056724	0.008822	0.009282
RS	47	5.530286	1.860502	3588.450066	0.007454	0.007845
RS	48	6.034452	1.876744	2941.695660	0.006110	0.006443
RS	49	6.583764	1.876744	2376.428579	0.004936	0.005212
RS	50	7.182264	1.889949	1858.147192	0.003860	0.004089
RS	51	7.834358	1.889949	1423.036394	0.002956	0.003140
RS	52	8.544843	1.902892	1050.160681	0.002181	0.002329
RS	53	9.318949	1.902892	755.146304	0.001569	0.001682
RS	54	10.162372	1.917461	520.100540	0.001080	0.001167
RS	55	11.081320	1.917461	347.370409	0.000722	0.000785
RS	56	12.082556	1.917461	222.072061	0.000461	0.000506
RS	57	13.173448	1.917461	135.361445	0.000281	0.000312
RS	58	14.362024	1.907443	78.621127	0.000163	0.000183
RS	59	15.657031	1.907443	42.839516	0.000089	0.000101
RS	60	17.068001	1.907443	21.941430	0.000046	0.000052
RS	61	18.605316	1.907443	10.505259	0.000022	0.000025
RS	62	20.280291	1.907443	4.673745	0.000010	0.000011
RS	63	22.105252	1.907443	2.993745	0.000006	0.000007
PA	4+25*2+4+6 0.114187425 0.022495229 22.105252362 0.109487228 1.435667014 1.162018563 1.564431218 2.269744110 2.952900752 3.273214173 3.144852464 2.772057223 2.338264215 1.948431204 1.665859218 1.504180865 1.441600452 1.448333369 1.501524322 1.581499487 1.665952920 1.735990116 1.784702782 1.816540678 1.840245816 1.860502265 1.876744008 1.889948567 1.902891625 1.917461072 1.907443386
//
IT	3683
RD	19
LK	-5494250.539050
QD	-1559.009533 -> -1554.684780
RI	0.0508666852
TR	0.113785	0.022485
MT	22.207802
MM	C_pi: 1.255952, n_recomb: 483003.482418
RS	0	0.000000	0.109572	37408.651659	0.077450	0.139978
RS	1	0.008963	0.109572	37428.480047	0.077491	0.067257
RS	2	0.018728	0.109572	37163.293312	0.076942	0.039148
RS	3	0.029369	0.109572	36594.101258	0.075764	0.037387
RS	4	0.040964	1.495362	2758.587895	0.005711	0.003349
RS	5	0.053598	1.495362	2979.853375	0.006169	0.004081
RS	6	0.067364	1.156061	4154.249662	0.008601	0.005868
RS	7	0.082364	1.156061	4466.415750	0.009247	0.006645
RS	8	0.098709	1.549995	3584.294617	0.007421	0.005571
RS	9	0.116518	1.549995	3859.742597	0.007991	0.006289
RS	10	0.135923	2.261493	2851.801233	0.005904	0.004909
RS	11	0.157068	2.261493	3077.951270	0.006373	0.005584
RS	12	0.180108	2.957677	2541.233764	0.005261	0.004819
RS	13	0.205212	2.957677	2745.353265	0.005684	0.005372
RS	14	0.232567	3.289519	2665.979860	0.005520	0.005389
RS	15	0.262373	3.289519	2878.553643	0.005960	0.005955
RS	16	0.294851	3.165995	3226.027385	0.006679	0.006824
RS	17	0.330240	3.165995	3475.789259	0.007196	0.007484
RS	18	0.368800	2.793808	4235.756045	0.008770	0.009252
RS	19	0.410816	2.793808	4545.671339	0.009411	0.010016
RS	20	0.456598	2.357196	5764.446319	0.011935	0.012774
RS	21	0.506483	2.357196	6147.327549	0.012727	0.013671
RS	22	0.560840	1.961758	7842.106202	0.016236	0.017465
RS	23	0.620067	1.961758	8285.397840	0.017154	0.018494
RS	24	0.684603	1.673804	10200.080695	0.021118	0.022766
RS	25	0.754924	1.673804	10645.813895	0.022041	0.023795
RS	26	0.831546	1.508821	12245.340297	0.025352	0.027344
RS	27	0.915036	1.508821	12605.821571	0.026099	0.028144
RS	28	1.006009	1.444882	13462.985617	0.027873	0.030004
RS	29	1.105135	1.444882	13671.098732	0.028304	0.030418
RS	30	1.213145	1.451478	13734.839150	0.028436	0.030495
RS	31	1.330836	1.451478	13769.610587	0.028508	0.030503
RS	32	1.459075	1.505339	13233.996215	0.027399	0.029255
RS	33	1.598807	1.505339	13109.220766	0.027141	0.028906
RS	34	1.751063	1.586481	12250.573289	0.025363	0.026959
RS	35	1.916964	1.586481	11990.780661	0.024825	0.026323
RS	36	2.097735	1.672047	11063.782173	0.022906	0.024246
RS	37	2.294707	1.672047	10684.437846	0.022121	0.023372
RS	38	2.509333	1.742674	9820.611657	0.020332	0.021455
RS	39	2.743195	1.742674	9326.932559	0.019310	0.020354
RS	40	2.998016	1.791535	8529.096876	0.017658	0.018597
RS	41	3.275676	1.791535	7930.476367	0.016419	0.017282
RS	42	3.578221	1.823612	7153.185097	0.014810	0.015582
RS	43	3.907882	1.823612	6478.383272	0.013413	0.014106
RS	44	4.267089	1.848192	5701.947981	0.011805	0.012416
RS	45	4.658490	1.848192	5003.216500	0.010359	0.010891
RS	46	5.084970	1.870063	4261.419664	0.008823	0.009283
RS	47	5.549673	1.870063	3601.694609	0.007457	0.007848
RS	48	6.056025	1.888375	2950.786739	0.006109	0.006441
RS	49	6.607760	1.888375	2385.264401	0.004938	0.005213
RS	50	7.208943	1.903888	1864.438528	0.003860	0.004088
RS	51	7.864008	1.903888	1429.413095	0.002959	0.003143
RS	52	8.577783	1.919246	1055.045757	0.002184	0.002331
RS	53	9.355530	1.919246	759.965294	0.001573	0.001686
RS	54	10.202982	1.936497	523.837133	0.001085	0.001171
RS	55	11.126388	1.936497	350.774678	0.000726	0.000789
RS	56	12.132554	1.936497	224.872310	0.000466	0.000510
RS	57	13.228898	1.936497	137.476797	0.000285	0.000315
RS	58	14.423501	1.927655	80.068111	0.000166	0.000186
RS	59	15.725171	1.927655	43.798048	0.000091	0.000103
RS	60	17.143503	1.927655	22.526188	0.000047	0.000053
RS	61	18.688954	1.927655	10.833613	0.000022	0.000026
RS	62	20.372915	1.927655	4.843013	0.000010	0.000012
RS	63	22.207802	1.927655	3.127492	0.000006	0.000008
PA	4+25*2+4+6 0.113784872 0.022484717 22.207801915 0.109571960 1.495361651 1.156060948 1.549995034 2.261492667 2.957676867 3.289518968 3.165995078 2.793808430 2.357196427 1.961757990 1.673804243 1.508821468 1.444882141 1.451478449 1.505339078 1.586481189 1.672047467 1.742673648 1.791534711 1.823612286 1.848192434 1.870063152 1.888375040 1.903888294 1.919246052 1.936497145 1.927654613
//
IT	3482
RD	20
LK	-5494242.112818
QD	-1549.433889 -> -1545.543083
RI	0.0505509450
TR	0.113398	0.022474
MT	22.306920
MM	C_pi: 1.260478, n_recomb: 484484.439211
RS	0	0.000000	0.109646	37528.286845	0.077460	0.139745
RS	1	0.008970	0.109646	37550.122742	0.077505	0.067355
RS	2	0.018745	0.109646	37285.698898	0.076960	0.039227
RS	3	0.029397	0.109646	36715.882611	0.075783	0.037476
RS	4	0.041004	1.557054	2660.458676	0.005491	0.003227
RS	5	0.053652	1.557054	2875.032420	0.005934	0.003933
RS	6	0.067435	1.150698	4193.803510	0.008656	0.005916
RS	7	0.082454	1.150698	4508.894231	0.009307	0.006692
RS	8	0.098821	1.536975	3632.003823	0.007497	0.005629
RS	9	0.116655	1.536975	3910.927614	0.008072	0.006350
RS	10	0.136089	2.254669	2873.980652	0.005932	0.004929
RS	11	0.157267	2.254669	3101.968440	0.006403	0.005607
RS	12	0.180344	2.962743	2549.088928	0.005261	0.004817
RS	13	0.205492	2.962743	2754.033573	0.005684	0.005373
RS	14	0.232895	3.304652	2666.942800	0.005505	0.005375
RS	15	0.262756	3.304652	2879.871255	0.005944	0.005943
RS	16	0.295296	3.185211	3223.136027	0.006653	0.006802
RS	17	0.330755	3.185211	3473.083857	0.007169	0.007462
RS	18	0.369394	2.813805	4228.449386	0.008728	0.009216
RS	19	0.411500	2.813805	4538.506821	0.009368	0.009977
RS	20	0.457382	2.374969	5754.137105	0.011877	0.012722
RS	21	0.507380	2.374969	6137.477104	0.012668	0.013614
RS	22	0.561863	1.974470	7839.292003	0.016181	0.017413
RS	23	0.621234	1.974470	8284.066093	0.017099	0.018438
RS	24	0.685930	1.681499	10219.393988	0.021093	0.022741
RS	25	0.756429	1.681499	10667.677713	0.022019	0.023768
RS	26	0.833252	1.513420	12291.008877	0.025369	0.027357
RS	27	0.916966	1.513420	12653.987573	0.026118	0.028156
RS	28	1.008190	1.448220	13525.244459	0.027917	0.030039
RS	29	1.107597	1.448220	13734.777870	0.028349	0.030453
RS	30	1.215920	1.454704	13800.316139	0.028485	0.030533
RS	31	1.333961	1.454704	13835.356802	0.028557	0.030541
RS	32	1.462590	1.509198	13292.823116	0.027437	0.029282
RS	33	1.602757	1.509198	13167.731449	0.027179	0.028935
RS	34	1.755497	1.591429	12298.891057	0.025386	0.026973
RS	35	1.921938	1.591429	12038.760456	0.024849	0.026340
RS	36	2.103310	1.678002	11103.975675	0.022919	0.024253
RS	37	2.300950	1.678002	10724.248909	0.022135	0.023382
RS	38	2.516320	1.749099	9856.891788	0.020345	0.021464
RS	39	2.751008	1.749099	9362.273144	0.019324	0.020366
RS	40	3.006749	1.797990	8562.812840	0.017674	0.018612
RS	41	3.285430	1.797990	7962.323875	0.016435	0.017297
RS	42	3.589109	1.830200	7182.207704	0.014824	0.015596
RS	43	3.920028	1.830200	6504.909374	0.013426	0.014120
RS	44	4.280632	1.855574	5723.458444	0.011814	0.012424
RS	45	4.673582	1.855574	5022.517010	0.010367	0.010900
RS	46	5.101781	1.879003	4275.207131	0.008824	0.009284
RS	47	5.568390	1.879003	3614.265596	0.007460	0.007851
RS	48	6.076854	1.899359	2959.199325	0.006108	0.006439
RS	49	6.630929	1.899359	2393.397592	0.004940	0.005214
RS	50	7.234705	1.917186	1870.053207	0.003860	0.004087
RS	51	7.892641	1.917186	1435.163389	0.002962	0.003145
RS	52	8.609595	1.934992	1059.373372	0.002187	0.002332
RS	53	9.390861	1.934992	764.322060	0.001578	0.001690
RS	54	10.242208	1.954986	527.200290	0.001088	0.001174
RS	55	11.169923	1.954986	353.904299	0.000730	0.000793
RS	56	12.180854	1.954986	227.482854	0.000470	0.000514
RS	57	13.282469	1.954986	139.469520	0.000288	0.000318
RS	58	14.482900	1.947399	81.438059	0.000168	0.000188
RS	59	15.791012	1.947399	44.715205	0.000092	0.000104
RS	60	17.216463	1.947399	23.090837	0.000048	0.000055
RS	61	18.769781	1.947399	11.153316	0.000023	0.000027
RS	62	20.462433	1.947399	5.009115	0.000010	0.000012
RS	63	22.306920	1.947399	3.260365	0.000007	0.000008
PA	4+25*2+4+6 0.113398102 0.022473652 22.306919683 0.109645735 1.557054218 1.150698361 1.536975132 2.254668781 2.962742774 3.304652482 3.185210837 2.813804627 2.374969097 1.974469672 1.681499034 1.513420270 1.448219528 1.454703723 1.509197979 1.591428654 1.678001661 1.749098720 1.797989578 1.830200119 1.855574093 1.879002601 1.899358698 1.917186402 1.934992429 1.954986259 1.947398887
//
IT	3413
RD	21
LK	-5494234.523363
QD	-1540.459941 -> -1536.944580
RI	0.0502466155
TR	0.113026	0.022462
MT	22.402821
MM	C_pi: 1.264833, n_recomb: 485886.728987
RS	0	0.000000	0.109711	37643.578244	0.077474	0.139519
RS	1	0.008978	0.109711	37667.192664	0.077523	0.067451
RS	2	0.018761	0.109711	37403.333489	0.076980	0.039304
RS	3	0.029423	0.109711	36832.733528	0.075805	0.037564
RS	4	0.041042	1.620731	2566.107928	0.005281	0.003110
RS	5	0.053704	1.620731	2774.159522	0.005709	0.003791
RS	6	0.067503	1.145815	4230.953941	0.008708	0.005961
RS	7	0.082541	1.145815	4548.801635	0.009362	0.006736
RS	8	0.098928	1.525212	3676.649302	0.007567	0.005682
RS	9	0.116787	1.525212	3958.832899	0.008148	0.006407
RS	10	0.136250	2.249102	2894.040123	0.005956	0.004945
RS	11	0.157459	2.249102	3123.708624	0.006429	0.005627
RS	12	0.180573	2.968131	2556.090772	0.005261	0.004814
RS	13	0.205761	2.968131	2761.790066	0.005684	0.005372
RS	14	0.233211	3.318835	2668.082149	0.005491	0.005362
RS	15	0.263125	3.318835	2881.365416	0.005930	0.005932
RS	16	0.295725	3.202781	3221.204064	0.006630	0.006782
RS	17	0.331251	3.202781	3471.382805	0.007144	0.007442
RS	18	0.369967	2.832256	4222.526278	0.008690	0.009183
RS	19	0.412159	2.832256	4532.775223	0.009329	0.009943
RS	20	0.458138	2.391703	5744.976682	0.011824	0.012673
RS	21	0.508246	2.391703	6128.774096	0.012614	0.013562
RS	22	0.562851	1.986619	7836.537349	0.016128	0.017363
RS	23	0.622359	1.986619	8282.709463	0.017047	0.018384
RS	24	0.687209	1.688953	10236.981529	0.021069	0.022717
RS	25	0.757882	1.688953	10687.684032	0.021996	0.023741
RS	26	0.834898	1.517958	12333.205528	0.025383	0.027367
RS	27	0.918830	1.517958	12698.590481	0.026135	0.028165
RS	28	1.010296	1.451584	13582.969162	0.027955	0.030070
RS	29	1.109973	1.451584	13793.936359	0.028389	0.030484
RS	30	1.218599	1.457975	13861.179955	0.028528	0.030567
RS	31	1.336977	1.457975	13896.601796	0.028600	0.030575
RS	32	1.465983	1.513075	13347.684990	0.027471	0.029307
RS	33	1.606570	1.513075	13222.434915	0.027213	0.028961
RS	34	1.759778	1.596329	12344.247254	0.025406	0.026985
RS	35	1.926741	1.596329	12083.920373	0.024870	0.026355
RS	36	2.108693	1.683820	11142.183849	0.022932	0.024260
RS	37	2.306980	1.683820	10762.162108	0.022150	0.023393
RS	38	2.523068	1.755284	9891.969324	0.020359	0.021474
RS	39	2.758556	1.755284	9396.425334	0.019339	0.020379
RS	40	3.015185	1.804104	8595.813564	0.017691	0.018628
RS	41	3.294852	1.804104	7993.401874	0.016451	0.017314
RS	42	3.599627	1.836358	7210.737705	0.014840	0.015612
RS	43	3.931764	1.836358	6530.840844	0.013441	0.014136
RS	44	4.293718	1.862447	5744.507639	0.011823	0.012434
RS	45	4.688167	1.862447	5041.241576	0.010375	0.010909
RS	46	5.118027	1.887378	4288.451524	0.008826	0.009286
RS	47	5.586479	1.887378	3626.212095	0.007463	0.007854
RS	48	6.096986	1.909751	2966.995158	0.006106	0.006437
RS	49	6.653325	1.909751	2400.894272	0.004941	0.005215
RS	50	7.259609	1.929892	1875.062138	0.003859	0.004085
RS	51	7.920322	1.929892	1440.350835	0.002964	0.003146
RS	52	8.640352	1.950176	1063.199695	0.002188	0.002333
RS	53	9.425023	1.950176	768.261303	0.001581	0.001693
RS	54	10.280138	1.972970	530.224943	0.001091	0.001176
RS	55	11.212021	1.972970	356.783754	0.000734	0.000797
RS	56	12.227565	1.972970	229.919836	0.000473	0.000517
RS	57	13.334280	1.972970	141.349580	0.000291	0.000321
RS	58	14.540351	1.966710	82.736993	0.000170	0.000190
RS	59	15.854698	1.966710	45.594015	0.000094	0.000106
RS	60	17.287041	1.966710	23.636763	0.000049	0.000056
RS	61	18.847974	1.966710	11.464934	0.000024	0.000027
RS	62	20.549040	1.966710	5.172256	0.000011	0.000012
RS	63	22.402821	1.966710	3.392444	0.000007	0.000008
PA	4+25*2+4+6 0.113026165 0.022462014 22.402820785 0.109711089 1.620730670 1.145814969 1.525212298 2.249101863 2.968130986 3.318834512 3.202780627 2.832256051 2.391702525 1.986618795 1.688952578 1.517958037 1.451583961 1.457975008 1.513075408 1.596329322 1.683820232 1.755283926 1.804104186 1.836357943 1.862447271 1.887378205 1.909750525 1.929891756 1.950175991 1.972970456 1.966710005
//
IT	3237
RD	22
LK	-5494227.661543
QD	-1532.032177 -> -1528.843847
RI	0.0499541001
TR	0.112668	0.022450
MT	22.495801
MM	C_pi: 1.269027, n_recomb: 487213.312406
RS	0	0.000000	0.109768	37754.734518	0.077491	0.139299
RS	1	0.008985	0.109768	37779.907020	0.077543	0.067543
RS	2	0.018777	0.109768	37516.420478	0.077002	0.039379
RS	3	0.029448	0.109768	36944.880861	0.075829	0.037650
RS	4	0.041079	1.686371	2475.491971	0.005081	0.002998
RS	5	0.053754	1.686371	2677.199654	0.005495	0.003655
RS	6	0.067569	1.141312	4266.031726	0.008756	0.006005
RS	7	0.082624	1.141312	4586.490115	0.009414	0.006777
RS	8	0.099033	1.514531	3718.506120	0.007632	0.005732
RS	9	0.116915	1.514531	4003.752844	0.008218	0.006461
RS	10	0.136404	2.244692	2912.078653	0.005977	0.004960
RS	11	0.157644	2.244692	3143.278253	0.006452	0.005645
RS	12	0.180793	2.973877	2562.227271	0.005259	0.004811
RS	13	0.206021	2.973877	2768.610332	0.005683	0.005371
RS	14	0.233516	3.332217	2669.293938	0.005479	0.005350
RS	15	0.263482	3.332217	2882.925774	0.005917	0.005922
RS	16	0.296140	3.218908	3220.035667	0.006609	0.006764
RS	17	0.331732	3.218908	3470.479081	0.007123	0.007424
RS	18	0.370521	2.849348	4217.717843	0.008657	0.009154
RS	19	0.412796	2.849348	4528.195116	0.009294	0.009912
RS	20	0.458869	2.407505	5736.742619	0.011775	0.012628
RS	21	0.509082	2.407505	6120.990681	0.012563	0.013514
RS	22	0.563806	1.998261	7833.732398	0.016079	0.017316
RS	23	0.623447	1.998261	8281.221132	0.016997	0.018334
RS	24	0.688447	1.696181	10252.932524	0.021044	0.022692
RS	25	0.759287	1.696181	10705.929026	0.021974	0.023714
RS	26	0.836491	1.522431	12372.187037	0.025394	0.027375
RS	27	0.920632	1.522431	12739.888602	0.026148	0.028172
RS	28	1.012332	1.454959	13636.536117	0.027989	0.030098
RS	29	1.112272	1.454959	13848.939442	0.028425	0.030512
RS	30	1.221191	1.461273	13917.800985	0.028566	0.030597
RS	31	1.339896	1.461273	13953.694176	0.028640	0.030607
RS	32	1.469266	1.516954	13398.875647	0.027501	0.029329
RS	33	1.610260	1.516954	13273.598383	0.027244	0.028985
RS	34	1.763922	1.601180	12386.766289	0.025424	0.026997
RS	35	1.931389	1.601180	12126.368210	0.024889	0.026369
RS	36	2.113904	1.689514	11178.400641	0.022944	0.024267
RS	37	2.312816	1.689514	10798.168486	0.022163	0.023403
RS	38	2.529600	1.761260	9925.732946	0.020372	0.021486
RS	39	2.765862	1.761260	9429.293937	0.019354	0.020393
RS	40	3.023351	1.809920	8627.980832	0.017709	0.018645
RS	41	3.303975	1.809920	8023.616733	0.016468	0.017331
RS	42	3.609811	1.842134	7238.684599	0.014857	0.015629
RS	43	3.943127	1.842134	6556.114488	0.013456	0.014152
RS	44	4.306389	1.868870	5765.031191	0.011833	0.012444
RS	45	4.702290	1.868870	5059.355942	0.010384	0.010918
RS	46	5.133761	1.895249	4301.141239	0.008828	0.009288
RS	47	5.603999	1.895249	3637.543703	0.007466	0.007857
RS	48	6.116486	1.919607	2974.202611	0.006105	0.006435
RS	49	6.675018	1.919607	2407.791452	0.004942	0.005215
RS	50	7.283733	1.942059	1879.507778	0.003858	0.004083
RS	51	7.947139	1.942059	1445.016983	0.002966	0.003147
RS	52	8.670150	1.964843	1066.566854	0.002189	0.002333
RS	53	9.458122	1.964843	771.816718	0.001584	0.001695
RS	54	10.316890	1.990492	532.937925	0.001094	0.001178
RS	55	11.252816	1.990492	359.431642	0.000738	0.000800
RS	56	12.272832	1.990492	232.195328	0.000477	0.000521
RS	57	13.384493	1.990492	143.124275	0.000294	0.000324
RS	58	14.596034	1.985630	83.969010	0.000172	0.000192
RS	59	15.916428	1.985630	46.436533	0.000095	0.000107
RS	60	17.355456	1.985630	24.164893	0.000050	0.000056
RS	61	18.923775	1.985630	11.768837	0.000024	0.000028
RS	62	20.633004	1.985630	5.332559	0.000011	0.000013
RS	63	22.495801	1.985630	3.523771	0.000007	0.000009
PA	4+25*2+4+6 0.112667884 0.022449761 22.495801242 0.109768425 1.686371301 1.141311811 1.514531495 2.244691926 2.973877166 3.332216500 3.218907909 2.849348294 2.407504637 1.998261034 1.696181448 1.522431237 1.454958977 1.461273116 1.516954142 1.601179620 1.689514456 1.761259996 1.809919570 1.842133688 1.868869895 1.895249361 1.919607292 1.942059223 1.964842632 1.990491648 1.985630480
//
IT	3877
RD	23
LK	-5494221.434063
QD	-1524.102942 -> -1521.201206
RI	0.0496731123
TR	0.112321	0.022437
MT	22.586593
MM	C_pi: 1.273088, n_recomb: 488466.371914
RS	0	0.000000	0.109819	37861.654157	0.077511	0.139086
RS	1	0.008992	0.109819	37888.205971	0.077566	0.067633
RS	2	0.018792	0.109819	37624.942136	0.077027	0.039453
RS	3	0.029473	0.109819	37052.348329	0.075854	0.037734
RS	4	0.041115	1.753987	2388.516759	0.004890	0.002891
RS	5	0.053803	1.753987	2584.063649	0.005290	0.003525
RS	6	0.067633	1.137114	4299.329255	0.008802	0.006046
RS	7	0.082706	1.137114	4622.272502	0.009463	0.006817
RS	8	0.099134	1.504788	3757.843308	0.007693	0.005779
RS	9	0.117039	1.504788	4045.976506	0.008283	0.006511
RS	10	0.136555	2.241333	2928.237503	0.005995	0.004972
RS	11	0.157825	2.241333	3160.829895	0.006471	0.005660
RS	12	0.181008	2.979978	2567.542634	0.005256	0.004807
RS	13	0.206275	2.979978	2774.543049	0.005680	0.005369
RS	14	0.233814	3.344934	2670.511856	0.005467	0.005340
RS	15	0.263829	3.344934	2884.483085	0.005905	0.005912
RS	16	0.296543	3.233815	3219.452672	0.006591	0.006748
RS	17	0.332199	3.233815	3470.185353	0.007104	0.007409
RS	18	0.371061	2.865234	4213.855497	0.008627	0.009127
RS	19	0.413417	2.865234	4524.592095	0.009263	0.009884
RS	20	0.459581	2.422488	5729.265712	0.011729	0.012586
RS	21	0.509897	2.422488	6113.955903	0.012517	0.013469
RS	22	0.564737	2.009463	7830.805750	0.016031	0.017271
RS	23	0.624507	2.009463	8279.535606	0.016950	0.018286
RS	24	0.689652	1.703213	10267.370359	0.021020	0.022668
RS	25	0.760655	1.703213	10722.545631	0.021951	0.023689
RS	26	0.838042	1.526848	12408.240472	0.025402	0.027381
RS	27	0.922387	1.526848	12778.172333	0.026160	0.028178
RS	28	1.014317	1.458346	13686.297295	0.028019	0.030123
RS	29	1.114512	1.458346	13900.131479	0.028457	0.030537
RS	30	1.223716	1.464602	13970.481900	0.028601	0.030625
RS	31	1.342740	1.464602	14006.922181	0.028675	0.030636
RS	32	1.472466	1.520846	13446.600304	0.027528	0.029350
RS	33	1.613856	1.520846	13321.411967	0.027272	0.029007
RS	34	1.767960	1.606000	12426.552905	0.025440	0.027007
RS	35	1.935920	1.606000	12166.197496	0.024907	0.026382
RS	36	2.118982	1.695118	11212.629232	0.022955	0.024274
RS	37	2.318505	1.695118	10832.269508	0.022176	0.023413
RS	38	2.535968	1.767075	9958.115276	0.020386	0.021497
RS	39	2.772985	1.767075	9460.821013	0.019368	0.020406
RS	40	3.031313	1.815502	8659.194037	0.017727	0.018662
RS	41	3.312870	1.815502	8052.872148	0.016486	0.017349
RS	42	3.619742	1.847608	7265.928668	0.014875	0.015647
RS	43	3.954208	1.847608	6580.643987	0.013472	0.014168
RS	44	4.318747	1.874926	5784.966316	0.011843	0.012455
RS	45	4.716065	1.874926	5076.825140	0.010393	0.010928
RS	46	5.149108	1.902705	4313.256180	0.008830	0.009290
RS	47	5.621089	1.902705	3648.261626	0.007469	0.007860
RS	48	6.135508	1.929019	2980.837915	0.006102	0.006432
RS	49	6.696182	1.929019	2414.115923	0.004942	0.005216
RS	50	7.307270	1.953781	1883.421051	0.003856	0.004081
RS	51	7.973304	1.953781	1449.194919	0.002967	0.003147
RS	52	8.699226	1.979085	1069.506894	0.002190	0.002333
RS	53	9.490421	1.979085	775.016367	0.001587	0.001697
RS	54	10.352756	2.007635	535.364265	0.001096	0.001180
RS	55	11.292630	2.007635	361.865848	0.000741	0.000802
RS	56	12.317013	2.007635	234.321280	0.000480	0.000524
RS	57	13.433505	2.007635	144.801034	0.000296	0.000326
RS	58	14.650389	2.004249	85.138320	0.000174	0.000194
RS	59	15.976690	2.004249	47.244997	0.000097	0.000109
RS	60	17.422247	2.004249	24.676312	0.000051	0.000057
RS	61	18.997783	2.004249	12.065500	0.000025	0.000028
RS	62	20.714986	2.004249	5.490213	0.000011	0.000013
RS	63	22.586593	2.004249	3.654441	0.000007	0.000009
PA	4+25*2+4+6 0.112320744 0.022436530 22.586593165 0.109819301 1.753986913 1.137113699 1.504787777 2.241333160 2.979977639 3.344934253 3.233814809 2.865233924 2.422488172 2.009462681 1.703213175 1.526847928 1.458346004 1.464602376 1.520845712 1.606000371 1.695118372 1.767075008 1.815501692 1.847607863 1.874926127 1.902705095 1.929018934 1.953781113 1.979085303 2.007635021 2.004249151
//
IT	3873
RD	24
LK	-5494215.760995
QD	-1516.627481 -> -1513.978234
RI	0.0494018449
TR	0.111985	0.022422
MT	22.675167
MM	C_pi: 1.277024, n_recomb: 489652.369740
RS	0	0.000000	0.109866	37964.110977	0.077533	0.138877
RS	1	0.008998	0.109866	37991.925908	0.077590	0.067720
RS	2	0.018806	0.109866	37728.804098	0.077052	0.039524
RS	3	0.029497	0.109866	37155.116343	0.075881	0.037817
RS	4	0.041150	1.823569	2305.116197	0.004708	0.002789
RS	5	0.053851	1.823569	2494.690247	0.005095	0.003401
RS	6	0.067695	1.133136	4331.208994	0.008845	0.006086
RS	7	0.082785	1.133136	4656.534313	0.009510	0.006856
RS	8	0.099233	1.495879	3794.866611	0.007750	0.005824
RS	9	0.117160	1.495879	4085.724065	0.008344	0.006558
RS	10	0.136701	2.238879	2942.728206	0.006010	0.004983
RS	11	0.158000	2.238879	3176.589991	0.006487	0.005672
RS	12	0.181216	2.986434	2572.080092	0.005253	0.004803
RS	13	0.206521	2.986434	2779.634747	0.005677	0.005366
RS	14	0.234103	3.357104	2671.687715	0.005456	0.005329
RS	15	0.264167	3.357104	2885.986313	0.005894	0.005903
RS	16	0.296936	3.247637	3219.366150	0.006575	0.006734
RS	17	0.332654	3.247637	3470.407959	0.007087	0.007395
RS	18	0.371586	2.880058	4210.782819	0.008600	0.009103
RS	19	0.414021	2.880058	4521.802975	0.009235	0.009859
RS	20	0.460274	2.436747	5722.415657	0.011687	0.012547
RS	21	0.510690	2.436747	6107.537801	0.012473	0.013427
RS	22	0.565642	2.020259	7827.787314	0.015986	0.017228
RS	23	0.625539	2.020259	8277.690475	0.016905	0.018240
RS	24	0.690825	1.710055	10280.500662	0.020996	0.022644
RS	25	0.761987	1.710055	10737.750551	0.021929	0.023664
RS	26	0.839552	1.531197	12441.752544	0.025409	0.027386
RS	27	0.924096	1.531197	12813.834174	0.026169	0.028183
RS	28	1.016248	1.461726	13732.742704	0.028046	0.030146
RS	29	1.116692	1.461726	13947.996949	0.028486	0.030561
RS	30	1.226175	1.467938	14019.744116	0.028632	0.030651
RS	31	1.345509	1.467938	14056.788993	0.028708	0.030662
RS	32	1.475581	1.524729	13491.283920	0.027553	0.029368
RS	33	1.617358	1.524729	13366.279419	0.027297	0.029028
RS	34	1.771892	1.610774	12463.940046	0.025455	0.027016
RS	35	1.940332	1.610774	12203.719663	0.024923	0.026395
RS	36	2.123929	1.700625	11245.070058	0.022965	0.024281
RS	37	2.324046	1.700625	10864.653676	0.022189	0.023423
RS	38	2.542171	1.772732	9989.228230	0.020401	0.021510
RS	39	2.779924	1.772732	9491.116103	0.019383	0.020420
RS	40	3.039070	1.820861	8689.524749	0.017746	0.018681
RS	41	3.321535	1.820861	8081.243141	0.016504	0.017367
RS	42	3.629418	1.852795	7292.532398	0.014893	0.015666
RS	43	3.965005	1.852795	6604.496546	0.013488	0.014185
RS	44	4.330789	1.880641	5804.354991	0.011854	0.012467
RS	45	4.729488	1.880641	5093.701698	0.010403	0.010938
RS	46	5.164064	1.909767	4324.861362	0.008833	0.009293
RS	47	5.637744	1.909767	3658.433071	0.007471	0.007863
RS	48	6.154048	1.938007	2986.966678	0.006100	0.006430
RS	49	6.716810	1.938007	2419.930745	0.004942	0.005215
RS	50	7.330213	1.965073	1886.865435	0.003853	0.004078
RS	51	7.998811	1.965073	1452.938620	0.002967	0.003148
RS	52	8.727572	1.992912	1072.067069	0.002189	0.002332
RS	53	9.521911	1.992912	777.896180	0.001589	0.001699
RS	54	10.387726	2.024411	537.529954	0.001098	0.001181
RS	55	11.331451	2.024411	364.104459	0.000744	0.000805
RS	56	12.360096	2.024411	236.309561	0.000483	0.000526
RS	57	13.481302	2.024411	146.387163	0.000299	0.000329
RS	58	14.703399	2.022549	86.249996	0.000176	0.000196
RS	59	16.035464	2.022549	48.021632	0.000098	0.000110
RS	60	17.487394	2.022549	25.171831	0.000051	0.000058
RS	61	19.069974	2.022549	12.355129	0.000025	0.000029
RS	62	20.794960	2.022549	5.645215	0.000012	0.000013
RS	63	22.675167	2.022549	3.784347	0.000008	0.000009
PA	4+25*2+4+6 0.111984623 0.022422472 22.675166688 0.109865907 1.823569230 1.133135987 1.495878636 2.238879308 2.986434500 3.357104019 3.247637324 2.880057737 2.436747126 2.020258568 1.710054772 1.531197345 1.461725617 1.467937823 1.524729135 1.610773606 1.700624884 1.772732272 1.820861233 1.852795239 1.880640795 1.909767366 1.938007492 1.965072535 1.992912416 2.024411009 2.022548784
//
IT	4293
RD	25
LK	-5494210.578425
QD	-1509.573347 -> -1507.147497
RI	0.0491402406
TR	0.111658	0.022407
MT	22.761990
MM	C_pi: 1.280855, n_recomb: 490775.355470
RS	0	0.000000	0.109910	38062.099965	0.077555	0.138672
RS	1	0.009005	0.109910	38091.101065	0.077614	0.067806
RS	2	0.018821	0.109910	37828.080692	0.077078	0.039593
RS	3	0.029521	0.109910	37253.299183	0.075907	0.037897
RS	4	0.041184	1.895122	2225.188576	0.004534	0.002691
RS	5	0.053897	1.895122	2408.979792	0.004909	0.003282
RS	6	0.067756	1.129342	4361.852264	0.008888	0.006124
RS	7	0.082862	1.129342	4689.469989	0.009555	0.006893
RS	8	0.099329	1.487704	3829.793463	0.007804	0.005866
RS	9	0.117278	1.487704	4123.229000	0.008401	0.006602
RS	10	0.136844	2.237308	2955.606423	0.006022	0.004991
RS	11	0.158172	2.237308	3190.619220	0.006501	0.005683
RS	12	0.181420	2.993281	2575.858113	0.005249	0.004798
RS	13	0.206762	2.993281	2783.906207	0.005672	0.005363
RS	14	0.234386	3.368809	2672.803956	0.005446	0.005320
RS	15	0.264497	3.368809	2887.417952	0.005883	0.005895
RS	16	0.297320	3.260522	3219.685707	0.006560	0.006722
RS	17	0.333098	3.260522	3471.052445	0.007073	0.007383
RS	18	0.372098	2.893965	4208.357832	0.008575	0.009082
RS	19	0.414611	2.893965	4519.680596	0.009209	0.009837
RS	20	0.460951	2.450356	5716.128420	0.011647	0.012510
RS	21	0.511465	2.450356	6101.674252	0.012433	0.013388
RS	22	0.566527	2.030693	7824.688026	0.015944	0.017187
RS	23	0.626547	2.030693	8275.704067	0.016863	0.018196
RS	24	0.691973	1.716735	10292.425874	0.020972	0.022620
RS	25	0.763289	1.716735	10751.656410	0.021907	0.023639
RS	26	0.841028	1.535490	12472.979654	0.025415	0.027389
RS	27	0.925767	1.535490	12847.137272	0.026177	0.028187
RS	28	1.018137	1.465099	13776.224992	0.028070	0.030166
RS	29	1.118825	1.465099	13992.885708	0.028512	0.030582
RS	30	1.228580	1.471281	14065.927851	0.028661	0.030674
RS	31	1.348218	1.471281	14103.624633	0.028737	0.030687
RS	32	1.478629	1.528609	13533.210491	0.027575	0.029385
RS	33	1.620784	1.528609	13408.470793	0.027321	0.029047
RS	34	1.775740	1.615511	12499.117364	0.025468	0.027025
RS	35	1.944650	1.615511	12239.113220	0.024938	0.026406
RS	36	2.128770	1.706055	11275.828842	0.022976	0.024288
RS	37	2.329469	1.706055	10895.421281	0.022200	0.023433
RS	38	2.548242	1.778264	10019.106374	0.020415	0.021522
RS	39	2.786715	1.778264	9520.216969	0.019398	0.020435
RS	40	3.046663	1.826040	8718.971530	0.017766	0.018700
RS	41	3.330018	1.826040	8108.738535	0.016522	0.017386
RS	42	3.638890	1.857750	7318.473800	0.014912	0.015686
RS	43	3.975575	1.857750	6627.668083	0.013504	0.014203
RS	44	4.342579	1.886067	5823.212703	0.011865	0.012479
RS	45	4.742632	1.886067	5110.011650	0.010412	0.010949
RS	46	5.178709	1.916499	4335.972100	0.008835	0.009296
RS	47	5.654054	1.916499	3668.085442	0.007474	0.007866
RS	48	6.172205	1.946637	2992.622947	0.006098	0.006428
RS	49	6.737014	1.946637	2425.274671	0.004942	0.005215
RS	50	7.352684	1.975992	1889.885655	0.003851	0.004075
RS	51	8.023795	1.975992	1456.288320	0.002967	0.003147
RS	52	8.755340	2.006384	1074.281381	0.002189	0.002331
RS	53	9.552759	2.006384	780.484016	0.001590	0.001700
RS	54	10.421986	2.040873	539.458241	0.001099	0.001183
RS	55	11.369487	2.040873	366.163720	0.000746	0.000807
RS	56	12.402310	2.040873	238.170822	0.000485	0.000529
RS	57	13.528137	2.040873	147.889180	0.000301	0.000331
RS	58	14.755346	2.040589	87.307606	0.000178	0.000198
RS	59	16.093063	2.040589	48.768342	0.000099	0.000112
RS	60	17.551242	2.040589	25.652376	0.000052	0.000059
RS	61	19.140729	2.040589	12.638129	0.000026	0.000029
RS	62	20.873349	2.040589	5.797723	0.000012	0.000014
RS	63	22.761990	2.040589	3.913566	0.000008	0.000009
PA	4+25*2+4+6 0.111657872 0.022407407 22.761989955 0.109909651 1.895121527 1.129342391 1.487704327 2.237307829 2.993281298 3.368809010 3.260521628 2.893965334 2.450355669 2.030693406 1.716734673 1.535489790 1.465099121 1.471280867 1.528608660 1.615511104 1.706054812 1.778263945 1.826040370 1.857749804 1.886067086 1.916498877 1.946636868 1.975991624 2.006383794 2.040873480 2.040589224
//
