# Supplementary material for: Introgression and disruption of migration routes have shaped the genetic integrity of wildebeest populations
Source: Nat Commun. 2024 Apr 12;15:2921. doi: 10.1038/s41467-024-47015-y (PMC11014984; doi:10.1038/s41467-024-47015-y)
Supplement: Supplementary file 10 — Source Data [file 41467_2024_47015_MOESM10_ESM.zip › source_data/Fig2a.psmc/CTauBwC__766.psmc]

CC
CC	Brief Description of the file format:
CC	  CC  comments
CC	  MM  useful-messages
CC	  RD  round-of-iterations
CC	  LL  \log[P(sequence)]
CC	  QD  Q-before-opt Q-after-opt
CC	  TR  \theta_0 \rho_0
CC	  RS  k t_k \lambda_k \pi_k \sum_{l\not=k}A_{kl} A_{kk}
CC	  DC  begin end best-k t_k+\Delta_k max-prob
CC
MM	Version: 0.6.5-r67
MM	pattern:4+25*2+4+6, n:63, n_free_lambdas:28
MM	n_iterations:25, skip:1, max_t:15, theta/rho:5
MM	is_decoding:0
MM	n_seqs:28, sum_L:17279447, sum_n:3146654
RD	0
LK	0.000000
QD	0.000000 -> 0.000000
RI	inf
TR	0.201020	0.040204
MT	15.000000
MM	C_pi: 1.000000, n_recomb: 681012.891105
RS	0	0.000000	1.000000	5511.693352	0.008093	0.000000
RS	1	0.008290	1.000000	5918.316388	0.008690	0.000000
RS	2	0.017266	1.000000	6350.483150	0.009325	0.000000
RS	3	0.026987	1.000000	6809.035074	0.009998	0.000000
RS	4	0.037514	1.000000	7294.696889	0.010712	0.000000
RS	5	0.048914	1.000000	7808.043118	0.011465	0.000000
RS	6	0.061258	1.000000	8349.459661	0.012260	0.000000
RS	7	0.074626	1.000000	8919.100136	0.013097	0.000000
RS	8	0.089102	1.000000	9516.836715	0.013975	0.000000
RS	9	0.104778	1.000000	10142.205297	0.014893	0.000000
RS	10	0.121753	1.000000	10794.345024	0.015850	0.000000
RS	11	0.140135	1.000000	11471.932332	0.016845	0.000000
RS	12	0.160042	1.000000	12173.110038	0.017875	0.000000
RS	13	0.181598	1.000000	12895.412281	0.018936	0.000000
RS	14	0.204942	1.000000	13635.686595	0.020023	0.000000
RS	15	0.230221	1.000000	14390.014909	0.021130	0.000000
RS	16	0.257595	1.000000	15153.635926	0.022252	0.000000
RS	17	0.287238	1.000000	15920.872056	0.023378	0.000000
RS	18	0.319339	1.000000	16685.064920	0.024500	0.000000
RS	19	0.354100	1.000000	17438.524387	0.025607	0.000000
RS	20	0.391744	1.000000	18172.497038	0.026685	0.000000
RS	21	0.432507	1.000000	18877.160972	0.027719	0.000000
RS	22	0.476650	1.000000	19541.654742	0.028695	0.000000
RS	23	0.524453	1.000000	20154.148967	0.029594	0.000000
RS	24	0.576218	1.000000	20701.969577	0.030399	0.000000
RS	25	0.632274	1.000000	21171.781629	0.031089	0.000000
RS	26	0.692977	1.000000	21549.841929	0.031644	0.000000
RS	27	0.758711	1.000000	21822.327108	0.032044	0.000000
RS	28	0.829896	1.000000	21975.741089	0.032269	0.000000
RS	29	0.906981	1.000000	21997.401892	0.032301	0.000000
RS	30	0.990456	1.000000	21876.002150	0.032123	0.000000
RS	31	1.080851	1.000000	21602.230684	0.031721	0.000000
RS	32	1.178739	1.000000	21169.433905	0.031085	0.000000
RS	33	1.284742	1.000000	20574.286177	0.030211	0.000000
RS	34	1.399532	1.000000	19817.428098	0.029100	0.000000
RS	35	1.523838	1.000000	18904.021987	0.027759	0.000000
RS	36	1.658449	1.000000	17844.166063	0.026202	0.000000
RS	37	1.804218	1.000000	16653.104591	0.024453	0.000000
RS	38	1.962071	1.000000	15351.172547	0.022542	0.000000
RS	39	2.133009	1.000000	13963.422109	0.020504	0.000000
RS	40	2.318118	1.000000	12518.895989	0.018383	0.000000
RS	41	2.518571	1.000000	11049.539984	0.016225	0.000000
RS	42	2.735641	1.000000	9588.783429	0.014080	0.000000
RS	43	2.970706	1.000000	8169.858882	0.011997	0.000000
RS	44	3.225257	1.000000	6823.976582	0.010020	0.000000
RS	45	3.500909	1.000000	5578.508227	0.008191	0.000000
RS	46	3.799411	1.000000	4455.360196	0.006542	0.000000
RS	47	4.122659	1.000000	3469.720409	0.005095	0.000000
RS	48	4.472702	1.000000	2629.339360	0.003861	0.000000
RS	49	4.851763	1.000000	1934.452520	0.002841	0.000000
RS	50	5.262247	1.000000	1378.372479	0.002024	0.000000
RS	51	5.706758	1.000000	948.685875	0.001393	0.000000
RS	52	6.188118	1.000000	628.899266	0.000923	0.000000
RS	53	6.709380	1.000000	400.309190	0.000588	0.000000
RS	54	7.273854	1.000000	243.841724	0.000358	0.000000
RS	55	7.885120	1.000000	141.625275	0.000208	0.000000
RS	56	8.547059	1.000000	78.124363	0.000115	0.000000
RS	57	9.263869	1.000000	40.756583	0.000060	0.000000
RS	58	10.040101	1.000000	20.015927	0.000029	0.000000
RS	59	10.880679	1.000000	9.207838	0.000014	0.000000
RS	60	11.790939	1.000000	3.946427	0.000006	0.000000
RS	61	12.776655	1.000000	1.566695	0.000002	0.000000
RS	62	13.844085	1.000000	0.572481	0.000001	0.000000
RS	63	15.000000	1.000000	0.269901	0.000000	0.000000
PA	4+25*2+4+6 0.201019919 0.040203984 15.000000000 1.000000000 1.000000000 1.000000000 1.000000000 1.000000000 1.000000000 1.000000000 1.000000000 1.000000000 1.000000000 1.000000000 1.000000000 1.000000000 1.000000000 1.000000000 1.000000000 1.000000000 1.000000000 1.000000000 1.000000000 1.000000000 1.000000000 1.000000000 1.000000000 1.000000000 1.000000000 1.000000000 1.000000000
//
IT	3993
RD	1
LK	-7572243.959919
QD	-2050.361911 -> -1331.662278
RI	0.0092071399
TR	0.203109	0.040433
MT	14.763837
MM	C_pi: 1.029993, n_recomb: 704942.274419
RS	0	0.000000	1.120885	5072.157442	0.007195	0.011466
RS	1	0.008263	1.120885	5450.207612	0.007731	0.006667
RS	2	0.017208	1.120885	5852.806635	0.008303	0.005287
RS	3	0.026892	1.120885	6280.928855	0.008910	0.004687
RS	4	0.037377	1.483659	5094.858528	0.007227	0.004536
RS	5	0.048728	1.483659	5473.364630	0.007764	0.004747
RS	6	0.061016	1.457318	5981.964057	0.008486	0.005321
RS	7	0.074320	1.457318	6416.751761	0.009103	0.006188
RS	8	0.088724	1.363367	7349.154613	0.010425	0.007275
RS	9	0.104317	1.363367	7864.767534	0.011157	0.008499
RS	10	0.121199	1.272979	9001.278532	0.012769	0.009845
RS	11	0.139475	1.272979	9604.102056	0.013624	0.011324
RS	12	0.159262	1.192314	10921.206008	0.015492	0.012954
RS	13	0.180684	1.192314	11609.669854	0.016469	0.014753
RS	14	0.203876	1.121119	13096.752144	0.018578	0.016716
RS	15	0.228983	1.121119	13859.381804	0.019660	0.018821
RS	16	0.256166	1.061195	15454.046132	0.021922	0.021044
RS	17	0.285594	1.061195	16264.815482	0.023073	0.023345
RS	18	0.317454	1.014191	17856.336588	0.025330	0.025672
RS	19	0.351947	1.014191	18672.684830	0.026488	0.027952
RS	20	0.389289	0.981147	20112.811747	0.028531	0.030101
RS	21	0.429717	0.981147	20877.973802	0.029617	0.032039
RS	22	0.473485	0.961639	22024.484554	0.031243	0.033707
RS	23	0.520869	0.961639	22674.419727	0.032165	0.035060
RS	24	0.572169	0.953626	23436.421950	0.033246	0.036074
RS	25	0.627707	0.953626	23908.002814	0.033915	0.036743
RS	26	0.687834	0.953934	24261.984279	0.034417	0.037079
RS	27	0.752930	0.953934	24498.793555	0.034753	0.037111
RS	28	0.823404	0.959051	24469.838234	0.034712	0.036870
RS	29	0.899700	0.959051	24425.081531	0.034648	0.036382
RS	30	0.982301	0.966209	24046.129209	0.034111	0.035667
RS	31	1.071727	0.966209	23686.093503	0.033600	0.034739
RS	32	1.168541	0.973693	22981.550401	0.032601	0.033609
RS	33	1.273355	0.973693	22291.801561	0.031622	0.032289
RS	34	1.386829	0.980527	21287.227528	0.030197	0.030788
RS	35	1.509679	0.980527	20280.264639	0.028769	0.029120
RS	36	1.642680	0.986243	19015.050032	0.026974	0.027300
RS	37	1.786670	0.986243	17737.169247	0.025161	0.025345
RS	38	1.942557	0.990696	16275.462487	0.023088	0.023282
RS	39	2.111325	0.990696	14809.444329	0.021008	0.021139
RS	40	2.294036	0.993902	13244.713319	0.018788	0.018951
RS	41	2.491845	0.993902	11704.586295	0.016604	0.016755
RS	42	2.705998	0.995990	10152.635013	0.014402	0.014588
RS	43	2.937845	0.995990	8668.585672	0.012297	0.012492
RS	44	3.188848	0.997192	7250.148234	0.010285	0.010503
RS	45	3.460591	0.997192	5944.719772	0.008433	0.008656
RS	46	3.754787	0.997808	4761.261697	0.006754	0.006979
RS	47	4.073291	0.997808	3722.547760	0.005281	0.005496
RS	48	4.418111	0.998071	2832.648070	0.004018	0.004217
RS	49	4.791422	0.998071	2094.354460	0.002971	0.003148
RS	50	5.195579	0.997998	1500.587276	0.002129	0.002280
RS	51	5.633129	0.997998	1039.042632	0.001474	0.001599
RS	52	6.106832	0.997447	693.695268	0.000984	0.001082
RS	53	6.619675	0.997447	444.686453	0.000631	0.000705
RS	54	7.174891	0.995761	273.335246	0.000388	0.000440
RS	55	7.775983	0.995761	159.963258	0.000227	0.000263
RS	56	8.426741	0.995761	88.983642	0.000126	0.000149
RS	57	9.131267	0.995761	46.854663	0.000066	0.000080
RS	58	9.894006	0.991596	23.310592	0.000033	0.000040
RS	59	10.719766	0.991596	10.806893	0.000015	0.000019
RS	60	11.613755	0.991596	4.671950	0.000007	0.000008
RS	61	12.581610	0.991596	1.872640	0.000003	0.000003
RS	62	13.629435	0.991596	0.691632	0.000001	0.000001
RS	63	14.763837	0.991596	0.331759	0.000000	0.000001
PA	4+25*2+4+6 0.203109124 0.040433381 14.763836861 1.120885372 1.483658791 1.457318306 1.363367081 1.272978783 1.192314148 1.121119022 1.061195374 1.014191151 0.981146812 0.961639404 0.953626156 0.953933716 0.959051132 0.966209412 0.973692894 0.980526924 0.986243248 0.990696430 0.993902206 0.995989799 0.997191906 0.997807503 0.998071194 0.997997761 0.997447491 0.995761395 0.991596162
//
IT	4307
RD	2
LK	-7571155.839034
QD	-1065.348512 -> -832.574744
RI	0.0064714285
TR	0.202715	0.040191
MT	14.835926
MM	C_pi: 1.038959, n_recomb: 706770.266384
RS	0	0.000000	1.024280	5568.275216	0.007878	0.011519
RS	1	0.008271	1.024280	5979.375017	0.008460	0.006854
RS	2	0.017226	1.024280	6416.454013	0.009079	0.005654
RS	3	0.026921	1.024280	6880.406661	0.009735	0.005255
RS	4	0.037419	1.768792	4278.986674	0.006054	0.003964
RS	5	0.048785	1.768792	4603.093677	0.006513	0.004222
RS	6	0.061090	1.760298	4972.899336	0.007036	0.004829
RS	7	0.074414	1.760298	5343.419571	0.007560	0.005567
RS	8	0.088840	1.600240	6309.056436	0.008927	0.006877
RS	9	0.104458	1.600240	6764.004085	0.009570	0.007857
RS	10	0.121369	1.448419	8000.570539	0.011320	0.009509
RS	11	0.139678	1.448419	8552.284468	0.012101	0.010663
RS	12	0.159501	1.313984	10059.117574	0.014233	0.012699
RS	13	0.180964	1.313984	10712.217575	0.015157	0.014113
RS	14	0.204202	1.195129	12513.164506	0.017705	0.016613
RS	15	0.229363	1.195129	13261.318753	0.018763	0.018303
RS	16	0.256604	1.095702	15285.367713	0.021627	0.021194
RS	17	0.286098	1.095702	16102.093570	0.022783	0.023096
RS	18	0.318032	1.018781	18180.300240	0.025723	0.026160
RS	19	0.352607	1.018781	19014.274216	0.026903	0.028096
RS	20	0.390041	0.965917	20892.324937	0.029560	0.030909
RS	21	0.430572	0.965917	21671.645488	0.030663	0.032575
RS	22	0.474455	0.935951	23099.661410	0.032683	0.034683
RS	23	0.521967	0.935951	23746.201272	0.033598	0.035838
RS	24	0.573409	0.925171	24581.127521	0.034780	0.036994
RS	25	0.629106	0.925171	25026.362206	0.035409	0.037530
RS	26	0.689409	0.928184	25270.942571	0.035756	0.037754
RS	27	0.754700	0.928184	25463.589249	0.036028	0.037712
RS	28	0.825391	0.939061	25222.121952	0.035686	0.037221
RS	29	0.901929	0.939061	25126.703218	0.035551	0.036706
RS	30	0.984797	0.953126	24510.066423	0.034679	0.035714
RS	31	1.074520	0.953126	24105.049724	0.034106	0.034795
RS	32	1.171663	0.967491	23188.471661	0.032809	0.033426
RS	33	1.276840	0.967491	22469.105738	0.031791	0.032141
RS	34	1.390717	0.980510	21304.366934	0.030143	0.030468
RS	35	1.514012	0.980510	20288.310199	0.028706	0.028855
RS	36	1.647505	0.991410	18921.561268	0.026772	0.026933
RS	37	1.792039	0.991410	17654.998664	0.024980	0.025046
RS	38	1.948527	0.999970	16144.035195	0.022842	0.022943
RS	39	2.117958	0.999970	14704.776272	0.020806	0.020872
RS	40	2.301402	1.006245	13129.304907	0.018576	0.018689
RS	41	2.500019	1.006245	11623.070477	0.016445	0.016560
RS	42	2.715063	1.010483	10082.053124	0.014265	0.014423
RS	43	2.947893	1.010483	8630.007013	0.012210	0.012382
RS	44	3.199980	1.013126	7228.507534	0.010228	0.010427
RS	45	3.472917	1.013126	5946.460950	0.008414	0.008620
RS	46	3.768429	1.014740	4775.499145	0.006757	0.006969
RS	47	4.088381	1.014740	3749.015239	0.005304	0.005507
RS	48	4.434797	1.015758	2863.628847	0.004052	0.004242
RS	49	4.809864	1.015758	2127.898264	0.003011	0.003180
RS	50	5.215952	1.016177	1532.260853	0.002168	0.002315
RS	51	5.655628	1.016177	1067.366537	0.001510	0.001632
RS	52	6.131668	1.015675	717.191336	0.001015	0.001111
RS	53	6.647081	1.015675	462.966604	0.000655	0.000728
RS	54	7.205123	1.013067	286.899329	0.000406	0.000459
RS	55	7.809321	1.013067	169.170932	0.000239	0.000275
RS	56	8.463490	1.013067	94.870431	0.000134	0.000157
RS	57	9.171765	1.013067	50.390687	0.000071	0.000085
RS	58	9.938621	1.005920	25.352518	0.000036	0.000043
RS	59	10.768902	1.005920	11.843532	0.000017	0.000021
RS	60	11.667854	1.005920	5.162132	0.000007	0.000009
RS	61	12.641158	1.005920	2.087326	0.000003	0.000004
RS	62	13.694963	1.005920	0.778196	0.000001	0.000001
RS	63	14.835926	1.005920	0.378727	0.000001	0.000001
PA	4+25*2+4+6 0.202715186 0.040190548 14.835925908 1.024279753 1.768792107 1.760297630 1.600239655 1.448418601 1.313983916 1.195128898 1.095701711 1.018781036 0.965916513 0.935950774 0.925171323 0.928184376 0.939061144 0.953125756 0.967490869 0.980510092 0.991409716 0.999969659 1.006244752 1.010482609 1.013125849 1.014740453 1.015758189 1.016176945 1.015674677 1.013066540 1.005920249
//
IT	4061
RD	3
LK	-7570764.982921
QD	-753.323817 -> -638.573501
RI	0.0059667657
TR	0.201774	0.039844
MT	14.981763
MM	C_pi: 1.044021, n_recomb: 704144.586592
RS	0	0.000000	0.920727	6181.595340	0.008779	0.011508
RS	1	0.008288	0.920727	6632.587121	0.009419	0.006997
RS	2	0.017262	0.920727	7111.057218	0.010099	0.006015
RS	3	0.026980	0.920727	7617.750701	0.010818	0.005873
RS	4	0.037504	1.951181	3859.948882	0.005482	0.003545
RS	5	0.048899	1.951181	4155.480709	0.005901	0.003895
RS	6	0.061240	1.962789	4445.119534	0.006313	0.004473
RS	7	0.074602	1.962789	4780.828599	0.006790	0.005187
RS	8	0.089073	1.756141	5741.008009	0.008153	0.006580
RS	9	0.104742	1.756141	6161.298175	0.008750	0.007465
RS	10	0.121710	1.567600	7397.495684	0.010506	0.009227
RS	11	0.140085	1.567600	7916.393404	0.011243	0.010228
RS	12	0.159982	1.400740	9463.840530	0.013440	0.012423
RS	13	0.181528	1.400740	10089.810768	0.014329	0.013639
RS	14	0.204860	1.250330	12022.680716	0.017074	0.016400
RS	15	0.230126	1.250330	12754.642275	0.018114	0.017867
RS	16	0.257485	1.123088	15018.518810	0.021329	0.021145
RS	17	0.287112	1.123088	15832.222555	0.022484	0.022837
RS	18	0.319194	1.024482	18228.725000	0.025888	0.026382
RS	19	0.353935	1.024482	19068.285786	0.027080	0.028149
RS	20	0.391555	0.957190	21258.128918	0.030190	0.031429
RS	21	0.432293	0.957190	22040.607078	0.031301	0.032979
RS	22	0.476407	0.919754	23672.644481	0.033619	0.035397
RS	23	0.524177	0.919754	24309.074472	0.034523	0.036481
RS	24	0.575906	0.907294	25183.916104	0.035765	0.037709
RS	25	0.631923	0.907294	25602.798271	0.036360	0.038207
RS	26	0.692581	0.912803	25742.132504	0.036558	0.038296
RS	27	0.758267	0.912803	25898.507648	0.036780	0.038240
RS	28	0.829396	0.928513	25477.267352	0.036182	0.037510
RS	29	0.906421	0.928513	25346.283986	0.035996	0.037005
RS	30	0.989828	0.948268	24542.284687	0.034854	0.035762
RS	31	1.080149	0.948268	24112.261301	0.034243	0.034870
RS	32	1.177954	0.968270	23040.201305	0.032721	0.033290
RS	33	1.283866	0.968270	22313.046098	0.031688	0.032047
RS	34	1.398555	0.986356	21041.435744	0.029882	0.030223
RS	35	1.522748	0.986356	20037.290918	0.028456	0.028661
RS	36	1.657235	1.001528	18613.275783	0.026434	0.026649
RS	37	1.802867	1.001528	17376.571283	0.024678	0.024817
RS	38	1.960568	1.013528	15849.678639	0.022509	0.022676
RS	39	2.131339	1.013528	14452.835780	0.020525	0.020661
RS	40	2.316263	1.022445	12890.185670	0.018306	0.018476
RS	41	2.516512	1.022445	11431.108174	0.016234	0.016400
RS	42	2.733358	1.028626	9917.491738	0.014084	0.014281
RS	43	2.968174	1.028626	8509.122366	0.012084	0.012286
RS	44	3.222451	1.032684	7136.765869	0.010135	0.010355
RS	45	3.497802	1.032684	5888.652654	0.008363	0.008581
RS	46	3.795972	1.035416	4739.948814	0.006731	0.006949
RS	47	4.118853	1.035416	3735.008939	0.005304	0.005508
RS	48	4.468494	1.037403	2862.106253	0.004065	0.004253
RS	49	4.847111	1.037403	2136.507301	0.003034	0.003200
RS	50	5.257106	1.038575	1545.083167	0.002194	0.002337
RS	51	5.701080	1.038575	1082.241934	0.001537	0.001655
RS	52	6.181848	1.038383	731.297476	0.001039	0.001133
RS	53	6.702461	1.038383	475.117392	0.000675	0.000746
RS	54	7.266220	1.035157	296.575436	0.000421	0.000473
RS	55	7.876700	1.035157	176.106100	0.000250	0.000286
RS	56	8.537775	1.035157	99.500025	0.000141	0.000164
RS	57	9.253636	1.035157	53.272073	0.000076	0.000089
RS	58	10.028825	1.025434	27.072284	0.000038	0.000046
RS	59	10.868259	1.025434	12.737206	0.000018	0.000022
RS	60	11.777261	1.025434	5.593686	0.000008	0.000010
RS	61	12.761597	1.025434	2.279987	0.000003	0.000004
RS	62	13.827511	1.025434	0.857258	0.000001	0.000002
RS	63	14.981763	1.025434	0.422628	0.000001	0.000001
PA	4+25*2+4+6 0.201774289 0.039844018 14.981763030 0.920727056 1.951181250 1.962788532 1.756140689 1.567600239 1.400740042 1.250329936 1.123087566 1.024481813 0.957190272 0.919753796 0.907293914 0.912803391 0.928512809 0.948268212 0.968270295 0.986356258 1.001528264 1.013527636 1.022444982 1.028625649 1.032683993 1.035416046 1.037403059 1.038574827 1.038382829 1.035156746 1.025433723
//
IT	4275
RD	4
LK	-7570564.606457
QD	-609.997242 -> -544.489035
RI	0.0061312648
TR	0.200827	0.039506
MT	15.131528
MM	C_pi: 1.048013, n_recomb: 700911.542453
RS	0	0.000000	0.846191	6706.847843	0.009569	0.011483
RS	1	0.008305	0.846191	7191.185535	0.010260	0.007095
RS	2	0.017299	0.846191	7704.067488	0.010991	0.006296
RS	3	0.027040	0.846191	8246.071755	0.011765	0.006379
RS	4	0.037590	2.085860	3591.471390	0.005124	0.003247
RS	5	0.049016	2.085860	3868.506968	0.005519	0.003663
RS	6	0.061391	2.101752	4133.626826	0.005898	0.004231
RS	7	0.074794	2.101752	4448.495908	0.006347	0.004944
RS	8	0.089310	1.857949	5410.036437	0.007719	0.006386
RS	9	0.105031	1.857949	5809.782147	0.008289	0.007232
RS	10	0.122058	1.649675	7017.415384	0.010012	0.009026
RS	11	0.140499	1.649675	7515.055950	0.010722	0.009949
RS	12	0.160472	1.465685	9042.364346	0.012901	0.012190
RS	13	0.182103	1.465685	9648.201295	0.013765	0.013293
RS	14	0.205530	1.294882	11624.880181	0.016585	0.016178
RS	15	0.230903	1.294882	12342.375695	0.017609	0.017511
RS	16	0.258383	1.147295	14743.734699	0.021035	0.021025
RS	17	0.288145	1.147295	15552.018457	0.022188	0.022588
RS	18	0.320379	1.031769	18170.632238	0.025924	0.026478
RS	19	0.355290	1.031769	19011.883265	0.027125	0.028145
RS	20	0.393099	0.952862	21442.670956	0.030593	0.031790
RS	21	0.434049	0.952862	22225.674281	0.031710	0.033276
RS	22	0.478399	0.909274	24024.963097	0.034277	0.035948
RS	23	0.526433	0.909274	24651.756180	0.035171	0.036996
RS	24	0.578455	0.895331	25561.633382	0.036469	0.038284
RS	25	0.634798	0.895331	25958.507401	0.037035	0.038765
RS	26	0.695820	0.902782	26012.435273	0.037112	0.038736
RS	27	0.761909	0.902782	26140.412744	0.037295	0.038680
RS	28	0.833487	0.922352	25575.276949	0.036489	0.037746
RS	29	0.911009	0.922352	25418.593792	0.036265	0.037254
RS	30	0.994969	0.946658	24469.741281	0.034911	0.035802
RS	31	1.085901	0.946658	24024.285025	0.034276	0.034937
RS	32	1.184385	0.971158	22837.140834	0.032582	0.033185
RS	33	1.291047	0.971158	22109.293547	0.031544	0.031976
RS	34	1.406567	0.993285	20762.985772	0.029623	0.030032
RS	35	1.531681	0.993285	19773.990673	0.028212	0.028510
RS	36	1.667185	1.011885	18313.897960	0.026129	0.026426
RS	37	1.813942	1.011885	17106.225641	0.024406	0.024638
RS	38	1.972886	1.026694	15573.986258	0.022220	0.022463
RS	39	2.145030	1.026694	14215.614682	0.020282	0.020493
RS	40	2.331470	1.037843	12668.296934	0.018074	0.018303
RS	41	2.533392	1.037843	11251.024784	0.016052	0.016269
RS	42	2.752084	1.045753	9762.835529	0.013929	0.014161
RS	43	2.988937	1.045753	8393.195306	0.011975	0.012202
RS	44	3.245459	1.051176	7046.794163	0.010054	0.010288
RS	45	3.523285	1.051176	5829.335222	0.008317	0.008542
RS	46	3.824183	1.055100	4700.596283	0.006706	0.006925
RS	47	4.150068	1.055100	3715.937747	0.005302	0.005502
RS	48	4.503018	1.058211	2854.797276	0.004073	0.004256
RS	49	4.885278	1.058211	2139.605638	0.003053	0.003212
RS	50	5.299283	1.060320	1552.851956	0.002215	0.002353
RS	51	5.747669	1.060320	1093.031456	0.001559	0.001672
RS	52	6.233292	1.060619	742.189071	0.001059	0.001149
RS	53	6.759244	1.060619	484.998891	0.000692	0.000761
RS	54	7.328874	1.056956	304.700592	0.000435	0.000485
RS	55	7.945809	1.056956	182.091160	0.000260	0.000294
RS	56	8.613977	1.056956	103.584036	0.000148	0.000170
RS	57	9.337634	1.056956	55.861702	0.000080	0.000093
RS	58	10.121388	1.044848	28.647315	0.000041	0.000049
RS	59	10.970228	1.044848	13.566511	0.000019	0.000023
RS	60	11.889562	1.044848	5.999194	0.000009	0.000010
RS	61	12.885241	1.044848	2.463215	0.000004	0.000004
RS	62	13.963608	1.044848	0.933340	0.000001	0.000002
RS	63	15.131528	1.044848	0.465594	0.000001	0.000001
PA	4+25*2+4+6 0.200826983 0.039506214 15.131527832 0.846191327 2.085859752 2.101751750 1.857949271 1.649674646 1.465685051 1.294881859 1.147294588 1.031769420 0.952862460 0.909273660 0.895330789 0.902781997 0.922352393 0.946657584 0.971157697 0.993284709 1.011885235 1.026694324 1.037843438 1.045752839 1.051175920 1.055100361 1.058210956 1.060320423 1.060618554 1.056956149 1.044847524
//
IT	3726
RD	5
LK	-7570448.234015
QD	-533.516735 -> -493.475633
RI	0.0064818261
TR	0.200008	0.039207
MT	15.265205
MM	C_pi: 1.051427, n_recomb: 697926.258819
RS	0	0.000000	0.796270	7108.184896	0.010185	0.011456
RS	1	0.008320	0.796270	7617.516855	0.010915	0.007159
RS	2	0.017331	0.796270	8156.072917	0.011686	0.006499
RS	3	0.027093	0.796270	8724.279031	0.012500	0.006759
RS	4	0.037666	2.196065	3395.678254	0.004865	0.003031
RS	5	0.049120	2.196065	3659.112965	0.005243	0.003486
RS	6	0.061526	2.198048	3937.734186	0.005642	0.004069
RS	7	0.074964	2.198048	4239.423945	0.006074	0.004785
RS	8	0.089520	1.921563	5215.618674	0.007473	0.006270
RS	9	0.105288	1.921563	5603.259024	0.008028	0.007101
RS	10	0.122367	1.704959	6775.697426	0.009708	0.008896
RS	11	0.140867	1.704959	7259.663509	0.010402	0.009778
RS	12	0.160906	1.514786	8739.777078	0.012522	0.012008
RS	13	0.182612	1.514786	9330.772213	0.013369	0.013044
RS	14	0.206124	1.331716	11304.484711	0.016197	0.015973
RS	15	0.231592	1.331716	12009.710526	0.017208	0.017220
RS	16	0.259179	1.169100	14487.663991	0.020758	0.020881
RS	17	0.289062	1.169100	15290.033610	0.021908	0.022356
RS	18	0.321430	1.039881	18069.305621	0.025890	0.026503
RS	19	0.356491	1.039881	18910.742593	0.027096	0.028101
RS	20	0.394469	0.951161	21536.075281	0.030857	0.032046
RS	21	0.435607	0.951161	22319.080034	0.031979	0.033489
RS	22	0.480167	0.902203	24263.092673	0.034765	0.036384
RS	23	0.528435	0.902203	24881.945778	0.035651	0.037408
RS	24	0.580718	0.886808	25827.716090	0.037006	0.038754
RS	25	0.637350	0.886808	26206.735763	0.037549	0.039224
RS	26	0.698695	0.895714	26193.849140	0.037531	0.039099
RS	27	0.765143	0.895714	26299.371019	0.037682	0.039042
RS	28	0.837119	0.918355	25619.320711	0.036708	0.037939
RS	29	0.915084	0.918355	25443.223852	0.036455	0.037457
RS	30	0.999534	0.946285	24381.355490	0.034934	0.035837
RS	31	1.091011	0.946285	23925.329552	0.034281	0.034991
RS	32	1.190098	0.974346	22651.367261	0.032455	0.033104
RS	33	1.297429	0.974346	21924.800949	0.031414	0.031922
RS	34	1.413689	0.999656	20524.413027	0.029408	0.029883
RS	35	1.539621	0.999656	19548.935414	0.028010	0.028392
RS	36	1.676031	1.020970	18064.311560	0.025883	0.026252
RS	37	1.823789	1.020970	16880.660626	0.024187	0.024496
RS	38	1.983840	1.038053	15346.400583	0.021989	0.022295
RS	39	2.157207	1.038053	14019.198442	0.020087	0.020358
RS	40	2.344997	1.051083	12484.743331	0.017888	0.018162
RS	41	2.548410	1.051083	11101.282938	0.015906	0.016160
RS	42	2.768747	1.060538	9633.237856	0.013803	0.014060
RS	43	3.007415	1.060538	8295.248540	0.011886	0.012130
RS	44	3.265938	1.067285	6969.347654	0.009986	0.010228
RS	45	3.545970	1.067285	5777.486833	0.008278	0.008505
RS	46	3.849300	1.072465	4664.773452	0.006684	0.006899
RS	47	4.177865	1.072465	3697.653080	0.005298	0.005492
RS	48	4.533765	1.076833	2846.291639	0.004078	0.004254
RS	49	4.919275	1.076833	2140.640286	0.003067	0.003219
RS	50	5.336857	1.080041	1558.103849	0.002232	0.002362
RS	51	5.789181	1.080041	1101.499315	0.001578	0.001685
RS	52	6.279135	1.080975	751.065737	0.001076	0.001162
RS	53	6.809853	1.080975	493.367996	0.000707	0.000772
RS	54	7.384723	1.077017	311.738251	0.000447	0.000494
RS	55	8.007421	1.077017	187.385200	0.000268	0.000302
RS	56	8.681924	1.077017	107.259049	0.000154	0.000175
RS	57	9.412543	1.077017	58.227118	0.000083	0.000097
RS	58	10.203946	1.062680	30.108892	0.000043	0.000051
RS	59	11.061191	1.062680	14.344701	0.000021	0.000024
RS	60	11.989755	1.062680	6.383883	0.000009	0.000011
RS	61	12.995571	1.062680	2.638927	0.000004	0.000005
RS	62	14.085068	1.062680	1.007095	0.000001	0.000002
RS	63	15.265205	1.062680	0.507926	0.000001	0.000001
PA	4+25*2+4+6 0.200007945 0.039206764 15.265205226 0.796269657 2.196065132 2.198048499 1.921563253 1.704958733 1.514786485 1.331716324 1.169099811 1.039881285 0.951161336 0.902202912 0.886807619 0.895713516 0.918355383 0.946284726 0.974345568 0.999656047 1.020970312 1.038053234 1.051082530 1.060537925 1.067285264 1.072465240 1.076832504 1.080040853 1.080974684 1.077017205 1.062679828
//
IT	3827
RD	6
LK	-7570376.304294
QD	-489.714623 -> -464.040124
RI	0.0068409101
TR	0.199336	0.038950
MT	15.378641
MM	C_pi: 1.054334, n_recomb: 695316.998234
RS	0	0.000000	0.762974	7400.705884	0.010644	0.011433
RS	1	0.008332	0.762974	7928.009614	0.011402	0.007203
RS	2	0.017359	0.762974	8484.958267	0.012203	0.006643
RS	3	0.027137	0.762974	9071.852704	0.013047	0.007035
RS	4	0.037731	2.291977	3241.463118	0.004662	0.002868
RS	5	0.049207	2.291977	3494.094959	0.005025	0.003342
RS	6	0.061639	2.264566	3810.288722	0.005480	0.003961
RS	7	0.075107	2.264566	4103.397920	0.005901	0.004679
RS	8	0.089697	1.957778	5106.217898	0.007344	0.006212
RS	9	0.105503	1.957778	5487.112150	0.007892	0.007039
RS	10	0.122626	1.740366	6624.633084	0.009528	0.008819
RS	11	0.141176	1.740366	7100.043633	0.010211	0.009682
RS	12	0.161271	1.551711	8520.641362	0.012254	0.011869
RS	13	0.183041	1.551711	9100.701497	0.013089	0.012864
RS	14	0.206625	1.362390	11045.327466	0.015885	0.015792
RS	15	0.232173	1.362390	11740.263010	0.016885	0.016980
RS	16	0.259851	1.188723	14256.540321	0.020504	0.020729
RS	17	0.289835	1.188723	15053.089756	0.021649	0.022142
RS	18	0.322316	1.048205	17950.863144	0.025817	0.026484
RS	19	0.357505	1.048205	18791.764743	0.027026	0.028032
RS	20	0.395625	0.950991	21578.034286	0.031033	0.032230
RS	21	0.436922	0.950991	22360.996410	0.032159	0.033640
RS	22	0.481659	0.897233	24433.063251	0.035139	0.036734
RS	23	0.530124	0.897233	25045.561284	0.036020	0.037738
RS	24	0.582628	0.880406	26028.309681	0.037434	0.039144
RS	25	0.639506	0.880406	26392.771120	0.037958	0.039602
RS	26	0.701123	0.890403	26327.534840	0.037864	0.039401
RS	27	0.767875	0.890403	26414.957657	0.037990	0.039341
RS	28	0.840188	0.915511	25642.128824	0.036878	0.038100
RS	29	0.918526	0.915511	25450.832136	0.036603	0.037625
RS	30	1.003392	0.946337	24299.648186	0.034948	0.035868
RS	31	1.095329	0.946337	23835.791917	0.034280	0.035037
RS	32	1.194927	0.977206	22495.429746	0.032353	0.033042
RS	33	1.302823	0.977206	21770.398250	0.031310	0.031880
RS	34	1.419710	1.004997	20330.176467	0.029239	0.029769
RS	35	1.546335	1.004997	19365.586716	0.027851	0.028300
RS	36	1.683511	1.028433	17863.619010	0.025691	0.026116
RS	37	1.832118	1.028433	16698.799287	0.024016	0.024385
RS	38	1.993106	1.047340	15163.564159	0.021808	0.022162
RS	39	2.167508	1.047340	13860.712488	0.019934	0.020250
RS	40	2.356442	1.061952	12335.953400	0.017741	0.018048
RS	41	2.561119	1.061952	10979.147188	0.015790	0.016071
RS	42	2.782849	1.072799	9526.197638	0.013701	0.013975
RS	43	3.023054	1.072799	8213.625535	0.011813	0.012067
RS	44	3.283274	1.080835	6903.317577	0.009928	0.010174
RS	45	3.565176	1.080835	5732.601067	0.008245	0.008470
RS	46	3.870567	1.087328	4632.393893	0.006662	0.006873
RS	47	4.201404	1.087328	3680.361027	0.005293	0.005480
RS	48	4.559806	1.093065	2836.994620	0.004080	0.004248
RS	49	4.948072	1.093065	2140.054190	0.003078	0.003221
RS	50	5.368689	1.097506	1561.289400	0.002245	0.002368
RS	51	5.824352	1.097506	1108.009353	0.001594	0.001694
RS	52	6.317983	1.099203	758.210917	0.001090	0.001171
RS	53	6.852743	1.099203	500.416567	0.000720	0.000782
RS	54	7.432062	1.095074	317.812835	0.000457	0.000503
RS	55	8.059650	1.095074	192.058608	0.000276	0.000308
RS	56	8.739530	1.095074	110.561681	0.000159	0.000180
RS	57	9.476060	1.095074	60.385580	0.000087	0.000100
RS	58	10.273959	1.078633	31.464318	0.000045	0.000053
RS	59	11.138340	1.078633	15.074249	0.000022	0.000026
RS	60	12.074744	1.078633	6.748388	0.000010	0.000012
RS	61	13.089171	1.078633	2.807193	0.000004	0.000005
RS	62	14.188123	1.078633	1.078482	0.000002	0.000002
RS	63	15.378641	1.078633	0.549561	0.000001	0.000001
PA	4+25*2+4+6 0.199335530 0.038949509 15.378641429 0.762973798 2.291977110 2.264565828 1.957778018 1.740365972 1.551710792 1.362389618 1.188722764 1.048205435 0.950990801 0.897233196 0.880405687 0.890403477 0.915510746 0.946337294 0.977205671 1.004996693 1.028432543 1.047339598 1.061952326 1.072798716 1.080834784 1.087327804 1.093064950 1.097505655 1.099203147 1.095074038 1.078633375
//
IT	4118
RD	7
LK	-7570329.733057
QD	-463.602223 -> -446.414206
RI	0.0071503509
TR	0.198794	0.038730
MT	15.473033
MM	C_pi: 1.056766, n_recomb: 693044.346538
RS	0	0.000000	0.740455	7609.580608	0.010980	0.011413
RS	1	0.008343	0.740455	8149.603353	0.011759	0.007232
RS	2	0.017381	0.740455	8719.530906	0.012581	0.006746
RS	3	0.027174	0.740455	9319.566463	0.013447	0.007233
RS	4	0.037784	2.378854	3113.545549	0.004493	0.002739
RS	5	0.049279	2.378854	3357.139450	0.004844	0.003221
RS	6	0.061733	2.310206	3725.547109	0.005376	0.003889
RS	7	0.075225	2.310206	4012.965746	0.005790	0.004607
RS	8	0.089844	1.974541	5051.985102	0.007290	0.006194
RS	9	0.105682	1.974541	5429.645162	0.007834	0.007023
RS	10	0.122841	1.761055	6534.847060	0.009429	0.008783
RS	11	0.141432	1.761055	7005.220242	0.010108	0.009638
RS	12	0.161574	1.579153	8361.085557	0.012064	0.011763
RS	13	0.183396	1.579153	8933.084816	0.012890	0.012735
RS	14	0.207039	1.388001	10833.909746	0.015632	0.015632
RS	15	0.232655	1.388001	11520.200963	0.016623	0.016781
RS	16	0.260407	1.206340	14049.843286	0.020273	0.020577
RS	17	0.290475	1.206340	14840.847106	0.021414	0.021945
RS	18	0.323051	1.056385	17826.970653	0.025723	0.026439
RS	19	0.358344	1.056385	18666.915217	0.026935	0.027948
RS	20	0.396583	0.951705	21588.459892	0.031150	0.032360
RS	21	0.438011	0.951705	22371.401047	0.032280	0.033745
RS	22	0.482895	0.893612	24557.881067	0.035435	0.037017
RS	23	0.531525	0.893612	25165.271521	0.036311	0.038005
RS	24	0.584211	0.875400	26184.947051	0.037782	0.039470
RS	25	0.641292	0.875400	26537.388590	0.038291	0.039917
RS	26	0.703136	0.886232	26430.529635	0.038137	0.039654
RS	27	0.770139	0.886232	26503.118822	0.038242	0.039589
RS	28	0.842732	0.913352	25654.207864	0.037017	0.038233
RS	29	0.921381	0.913352	25450.738943	0.036723	0.037762
RS	30	1.006591	0.946510	24228.171438	0.034959	0.035895
RS	31	1.098911	0.946510	23758.247782	0.034281	0.035074
RS	32	1.198932	0.979584	22366.788279	0.032273	0.032995
RS	33	1.307298	0.979584	21643.058472	0.031229	0.031848
RS	34	1.424704	1.009287	20173.413903	0.029108	0.029681
RS	35	1.551905	1.009287	19217.251017	0.027729	0.028230
RS	36	1.689718	1.034354	17703.019301	0.025544	0.026012
RS	37	1.839029	1.034354	16552.625254	0.023884	0.024299
RS	38	2.000796	1.054710	15016.786674	0.021668	0.022058
RS	39	2.176058	1.054710	13732.691409	0.019815	0.020164
RS	40	2.365943	1.070654	12214.874424	0.017625	0.017956
RS	41	2.571668	1.070654	10878.935918	0.015697	0.015997
RS	42	2.794557	1.082758	9436.953957	0.013617	0.013902
RS	43	3.036041	1.082758	8144.795317	0.011752	0.012013
RS	44	3.297671	1.092050	6846.132884	0.009878	0.010125
RS	45	3.581128	1.092050	5692.998365	0.008214	0.008437
RS	46	3.888232	1.099898	4602.501370	0.006641	0.006846
RS	47	4.220958	1.099898	3663.596501	0.005286	0.005466
RS	48	4.581441	1.107099	2826.808353	0.004079	0.004239
RS	49	4.971999	1.107099	2137.928933	0.003085	0.003221
RS	50	5.395140	1.112888	1562.597269	0.002255	0.002371
RS	51	5.853582	1.112888	1112.758122	0.001606	0.001701
RS	52	6.350270	1.115458	763.808379	0.001102	0.001179
RS	53	6.888395	1.115458	506.280791	0.000731	0.000790
RS	54	7.471415	1.111261	323.020616	0.000466	0.000510
RS	55	8.103074	1.111261	196.168954	0.000283	0.000314
RS	56	8.787430	1.111261	113.523517	0.000164	0.000184
RS	57	9.528880	1.111261	62.352809	0.000090	0.000102
RS	58	10.332186	1.092819	32.720605	0.000047	0.000054
RS	59	11.202510	1.092819	15.757770	0.000023	0.000027
RS	60	12.145443	1.092819	7.093507	0.000010	0.000012
RS	61	13.167041	1.092819	2.968177	0.000004	0.000005
RS	62	14.273867	1.092819	1.147495	0.000002	0.000002
RS	63	15.473033	1.092819	0.590448	0.000001	0.000001
PA	4+25*2+4+6 0.198794181 0.038730241 15.473033191 0.740455150 2.378853905 2.310205886 1.974540685 1.761054660 1.579152699 1.388000946 1.206339752 1.056384544 0.951705466 0.893612008 0.875399871 0.886232428 0.913351572 0.946509671 0.979583972 1.009286669 1.034353571 1.054709898 1.070653932 1.082757577 1.092049500 1.099897792 1.107099158 1.112888460 1.115457805 1.111261109 1.092819244
//
IT	3905
RD	8
LK	-7570298.258514
QD	-447.621751 -> -435.618341
RI	0.0074006690
TR	0.198362	0.038543
MT	15.551005
MM	C_pi: 1.058768, n_recomb: 691043.649639
RS	0	0.000000	0.724889	7757.996749	0.011226	0.011397
RS	1	0.008351	0.724889	8307.005242	0.012021	0.007252
RS	2	0.017400	0.724889	8886.079977	0.012859	0.006820
RS	3	0.027204	0.724889	9495.349541	0.013741	0.007378
RS	4	0.037828	2.459820	3003.337805	0.004346	0.002633
RS	5	0.049338	2.459820	3239.078250	0.004687	0.003116
RS	6	0.061810	2.341372	3668.113887	0.005308	0.003840
RS	7	0.075323	2.341372	3951.694676	0.005718	0.004557
RS	8	0.089964	1.977845	5034.121232	0.007285	0.006202
RS	9	0.105829	1.977845	5410.867971	0.007830	0.007037
RS	10	0.123018	1.771051	6486.965543	0.009387	0.008775
RS	11	0.141643	1.771051	6954.725656	0.010064	0.009630
RS	12	0.161823	1.599259	8244.405965	0.011930	0.011685
RS	13	0.183689	1.599259	8810.451207	0.012749	0.012644
RS	14	0.207380	1.409453	10659.490822	0.015425	0.015492
RS	15	0.233050	1.409453	11338.464471	0.016408	0.016615
RS	16	0.260864	1.222138	13865.129722	0.020064	0.020431
RS	17	0.291001	1.222138	14650.909626	0.021201	0.021765
RS	18	0.323655	1.064218	17703.404335	0.025618	0.026376
RS	19	0.359035	1.064218	18542.113263	0.026832	0.027856
RS	20	0.397371	0.952920	21578.569557	0.031226	0.032453
RS	21	0.438907	0.952920	22361.484963	0.032359	0.033816
RS	22	0.483913	0.890889	24650.630269	0.035672	0.037251
RS	23	0.532677	0.890889	25253.851280	0.036545	0.038224
RS	24	0.585514	0.871359	26309.486702	0.038072	0.039745
RS	25	0.642763	0.871359	26651.862343	0.038568	0.040181
RS	26	0.704793	0.882856	26510.988363	0.038364	0.039868
RS	27	0.772003	0.882856	26571.266983	0.038451	0.039797
RS	28	0.844827	0.911647	25659.008818	0.037131	0.038344
RS	29	0.923732	0.911647	25445.668623	0.036822	0.037875
RS	30	1.009226	0.946698	24165.485013	0.034970	0.035917
RS	31	1.101861	0.946698	23690.774433	0.034283	0.035105
RS	32	1.202231	0.981503	22259.922418	0.032212	0.032959
RS	33	1.310984	0.981503	21537.212511	0.031166	0.031824
RS	34	1.428819	1.012654	20046.183219	0.029009	0.029614
RS	35	1.556495	1.012654	19096.428626	0.027634	0.028176
RS	36	1.694833	1.038950	17573.759449	0.025431	0.025932
RS	37	1.844725	1.038950	16434.286932	0.023782	0.024232
RS	38	2.007134	1.060442	14898.102418	0.021559	0.021976
RS	39	2.183106	1.060442	13628.352362	0.019721	0.020096
RS	40	2.373775	1.077502	12115.329415	0.017532	0.017881
RS	41	2.580366	1.077502	10795.708509	0.015622	0.015937
RS	42	2.804211	1.090744	9361.489176	0.013547	0.013841
RS	43	3.046749	1.090744	8085.805926	0.011701	0.011966
RS	44	3.309543	1.101256	6795.716065	0.009834	0.010080
RS	45	3.594283	1.101256	5657.352061	0.008187	0.008406
RS	46	3.902803	1.110492	4574.367401	0.006620	0.006819
RS	47	4.237087	1.110492	3647.046839	0.005278	0.005451
RS	48	4.599289	1.119233	2815.735736	0.004075	0.004228
RS	49	4.991740	1.119233	2134.410586	0.003089	0.003218
RS	50	5.416964	1.126467	1562.259797	0.002261	0.002371
RS	51	5.877701	1.126467	1115.970732	0.001615	0.001705
RS	52	6.376915	1.130001	768.059095	0.001111	0.001185
RS	53	6.917820	1.130001	511.110501	0.000740	0.000796
RS	54	7.503897	1.125833	327.466262	0.000474	0.000516
RS	55	8.138918	1.125833	199.781913	0.000289	0.000319
RS	56	8.826973	1.125833	116.182779	0.000168	0.000188
RS	57	9.572488	1.125833	64.149337	0.000093	0.000105
RS	58	10.380264	1.105511	33.887175	0.000049	0.000056
RS	59	11.255499	1.105511	16.399847	0.000024	0.000028
RS	60	12.203827	1.105511	7.421302	0.000011	0.000013
RS	61	13.231353	1.105511	3.122735	0.000005	0.000005
RS	62	14.344690	1.105511	1.214463	0.000002	0.000002
RS	63	15.551005	1.105511	0.630762	0.000001	0.000001
PA	4+25*2+4+6 0.198361892 0.038543123 15.551005133 0.724889418 2.459819822 2.341372127 1.977845471 1.771050881 1.599259270 1.409452842 1.222137804 1.064218450 0.952919858 0.890889182 0.871359215 0.882855946 0.911646946 0.946698327 0.981502827 1.012653601 1.038950365 1.060442235 1.077502148 1.090743691 1.101256003 1.110492129 1.119232550 1.126467157 1.130000789 1.125833100 1.105511143
//
IT	4317
RD	9
LK	-7570276.070867
QD	-437.664489 -> -428.929046
RI	0.0075975543
TR	0.198017	0.038382
MT	15.615459
MM	C_pi: 1.060401, n_recomb: 689259.219438
RS	0	0.000000	0.713872	7863.710042	0.011409	0.011383
RS	1	0.008358	0.713872	8419.094538	0.012215	0.007266
RS	2	0.017415	0.713872	9004.645691	0.013064	0.006875
RS	3	0.027229	0.713872	9620.435396	0.013958	0.007484
RS	4	0.037864	2.537171	2905.330096	0.004215	0.002543
RS	5	0.049387	2.537171	3134.028661	0.004547	0.003021
RS	6	0.061873	2.362793	3628.153984	0.005264	0.003806
RS	7	0.075403	2.362793	3909.080833	0.005671	0.004521
RS	8	0.090063	1.972143	5040.286167	0.007313	0.006229
RS	9	0.105950	1.972143	5417.648374	0.007860	0.007071
RS	10	0.123164	1.773428	6467.976497	0.009384	0.008787
RS	11	0.141816	1.773428	6934.798413	0.010061	0.009646
RS	12	0.162028	1.613726	8158.942463	0.011837	0.011626
RS	13	0.183929	1.613726	8720.587676	0.012652	0.012581
RS	14	0.207661	1.427490	10513.971395	0.015254	0.015369
RS	15	0.233377	1.427490	11186.696910	0.016230	0.016474
RS	16	0.261241	1.236317	13699.667056	0.019876	0.020291
RS	17	0.291435	1.236317	14480.551181	0.021009	0.021600
RS	18	0.324152	1.071617	17583.141597	0.025510	0.026304
RS	19	0.359605	1.071617	18420.427459	0.026725	0.027760
RS	20	0.398020	0.954396	21555.589963	0.031274	0.032518
RS	21	0.439646	0.954396	22338.446640	0.032409	0.033864
RS	22	0.484752	0.888778	24719.998432	0.035865	0.037445
RS	23	0.533627	0.888778	25319.745226	0.036735	0.038404
RS	24	0.586588	0.868018	26409.472900	0.038316	0.039981
RS	25	0.643975	0.868018	26743.307363	0.038800	0.040405
RS	26	0.706159	0.880066	26573.852616	0.038554	0.040048
RS	27	0.773540	0.880066	26623.810137	0.038627	0.039972
RS	28	0.846554	0.910278	25657.861966	0.037225	0.038436
RS	29	0.925670	0.910278	25436.472099	0.036904	0.037968
RS	30	1.011399	0.946885	24109.340013	0.034979	0.035935
RS	31	1.104294	0.946885	23630.860624	0.034284	0.035129
RS	32	1.204952	0.983042	22169.791212	0.032165	0.032931
RS	33	1.314025	0.983042	21447.889765	0.031117	0.031805
RS	34	1.432214	1.015267	19941.770725	0.028932	0.029563
RS	35	1.560281	1.015267	18996.859525	0.027561	0.028134
RS	36	1.699053	1.042464	17468.817610	0.025344	0.025872
RS	37	1.849424	1.042464	16337.537699	0.023703	0.024181
RS	38	2.012364	1.064831	14801.266200	0.021474	0.021913
RS	39	2.188922	1.064831	13542.420889	0.019648	0.020043
RS	40	2.380238	1.082824	12032.575915	0.017457	0.017820
RS	41	2.587545	1.082824	10725.712142	0.015561	0.015887
RS	42	2.812179	1.097094	9296.816039	0.013488	0.013788
RS	43	3.055589	1.097094	8034.503694	0.011657	0.011925
RS	44	3.319343	1.108789	6750.599736	0.009794	0.010040
RS	45	3.605144	1.108789	5624.773029	0.008161	0.008377
RS	46	3.914832	1.119431	4547.585747	0.006598	0.006793
RS	47	4.250405	1.119431	3630.605481	0.005267	0.005436
RS	48	4.614027	1.129772	2803.889516	0.004068	0.004216
RS	49	5.008041	1.129772	2129.705284	0.003090	0.003214
RS	50	5.434988	1.138532	1560.533841	0.002264	0.002370
RS	51	5.897621	1.138532	1117.882318	0.001622	0.001708
RS	52	6.398923	1.143114	771.162931	0.001119	0.001189
RS	53	6.942125	1.143114	515.055063	0.000747	0.000801
RS	54	7.530729	1.139050	331.258452	0.000481	0.000521
RS	55	8.168532	1.139050	202.964983	0.000294	0.000323
RS	56	8.859643	1.139050	118.578502	0.000172	0.000191
RS	57	9.608521	1.139050	65.796067	0.000095	0.000107
RS	58	10.419992	1.116897	34.975481	0.000051	0.000058
RS	59	11.299288	1.116897	17.004918	0.000025	0.000028
RS	60	12.252079	1.116897	7.733218	0.000011	0.000013
RS	61	13.284508	1.116897	3.271213	0.000005	0.000006
RS	62	14.403230	1.116897	1.279410	0.000002	0.000002
RS	63	15.615459	1.116897	0.670426	0.000001	0.000001
PA	4+25*2+4+6 0.198016794 0.038382382 15.615458895 0.713872209 2.537171267 2.362793236 1.972143427 1.773428157 1.613726294 1.427490111 1.236316955 1.071617201 0.954395709 0.888778306 0.868018208 0.880066121 0.910278488 0.946885216 0.983041667 1.015267381 1.042464309 1.064831096 1.082823503 1.097094198 1.108789371 1.119431022 1.129771626 1.138532225 1.143114475 1.139049541 1.116897491
//
IT	3690
RD	10
LK	-7570259.776746
QD	-431.385687 -> -424.776841
RI	0.0077518670
TR	0.197741	0.038243
MT	15.668892
MM	C_pi: 1.061722, n_recomb: 687648.916787
RS	0	0.000000	0.705852	7939.836128	0.011546	0.011372
RS	1	0.008364	0.705852	8499.796926	0.012361	0.007277
RS	2	0.017428	0.705852	9089.986287	0.013219	0.006916
RS	3	0.027250	0.705852	9710.432657	0.014121	0.007564
RS	4	0.037893	2.612303	2816.240610	0.004095	0.002464
RS	5	0.049427	2.612303	3038.488408	0.004419	0.002934
RS	6	0.061925	2.377895	3599.205793	0.005234	0.003783
RS	7	0.075469	2.377895	3878.220212	0.005640	0.004494
RS	8	0.090145	1.960720	5061.987107	0.007361	0.006268
RS	9	0.106050	1.960720	5440.943760	0.007912	0.007118
RS	10	0.123284	1.770537	6468.753769	0.009407	0.008812
RS	11	0.141960	1.770537	6935.778954	0.010086	0.009680
RS	12	0.162198	1.623915	8096.240270	0.011774	0.011583
RS	13	0.184128	1.623915	8654.627564	0.012586	0.012538
RS	14	0.207893	1.442725	10391.222251	0.015111	0.015260
RS	15	0.233646	1.442725	11058.564107	0.016082	0.016354
RS	16	0.261553	1.249055	13551.044372	0.019706	0.020159
RS	17	0.291794	1.249055	14327.353937	0.020835	0.021450
RS	18	0.324564	1.078538	17467.868494	0.025402	0.026227
RS	19	0.360075	1.078538	18303.608856	0.026618	0.027664
RS	20	0.398557	0.955987	21524.239469	0.031301	0.032563
RS	21	0.440257	0.955987	22306.986344	0.032439	0.033895
RS	22	0.485445	0.887092	24771.984954	0.036024	0.037609
RS	23	0.534413	0.887092	25368.773130	0.036892	0.038556
RS	24	0.587476	0.865196	26490.311426	0.038523	0.040183
RS	25	0.644978	0.865196	26816.801753	0.038998	0.040597
RS	26	0.707289	0.877728	26622.432159	0.038715	0.040203
RS	27	0.774812	0.877728	26663.670456	0.038775	0.040120
RS	28	0.847983	0.909177	25651.437385	0.037303	0.038512
RS	29	0.927274	0.909177	25423.482579	0.036972	0.038043
RS	30	1.013197	0.947078	24057.765647	0.034986	0.035949
RS	31	1.106307	0.947078	23576.373337	0.034285	0.035147
RS	32	1.207204	0.984284	22092.397001	0.032127	0.032909
RS	33	1.316541	0.984284	21371.185954	0.031079	0.031790
RS	34	1.435023	1.017286	19854.961353	0.028874	0.029525
RS	35	1.563415	1.017286	18913.716390	0.027505	0.028103
RS	36	1.702546	1.045113	17382.820897	0.025279	0.025827
RS	37	1.853314	1.045113	16257.631358	0.023642	0.024143
RS	38	2.016693	1.068134	14721.626489	0.021409	0.021865
RS	39	2.193737	1.068134	13470.995512	0.019590	0.020001
RS	40	2.385589	1.086900	11963.144262	0.017397	0.017771
RS	41	2.593488	1.086900	10666.228252	0.015511	0.015845
RS	42	2.818776	1.102105	9240.765067	0.013438	0.013743
RS	43	3.062908	1.102105	7989.357983	0.011618	0.011889
RS	44	3.327459	1.114943	6709.786182	0.009758	0.010003
RS	45	3.614137	1.114943	5594.698464	0.008136	0.008351
RS	46	3.924794	1.126999	4521.940905	0.006576	0.006768
RS	47	4.261435	1.126999	3614.282997	0.005256	0.005420
RS	48	4.626234	1.138987	2791.449315	0.004059	0.004202
RS	49	5.021544	1.138987	2124.051527	0.003089	0.003209
RS	50	5.449919	1.149340	1557.685694	0.002265	0.002367
RS	51	5.914124	1.149340	1118.728673	0.001627	0.001710
RS	52	6.417156	1.155039	773.321286	0.001125	0.001192
RS	53	6.962262	1.155039	518.262110	0.000754	0.000806
RS	54	7.552962	1.151150	334.498852	0.000486	0.000526
RS	55	8.193070	1.151150	205.783213	0.000299	0.000327
RS	56	8.886716	1.151150	120.749621	0.000176	0.000194
RS	57	9.638381	1.151150	67.314719	0.000098	0.000110
RS	58	10.452917	1.127236	35.996237	0.000052	0.000059
RS	59	11.335581	1.127236	17.578405	0.000026	0.000029
RS	60	12.292073	1.127236	8.031796	0.000012	0.000014
RS	61	13.328568	1.127236	3.414714	0.000005	0.000006
RS	62	14.451757	1.127236	1.342777	0.000002	0.000002
RS	63	15.668892	1.127236	0.709680	0.000001	0.000001
PA	4+25*2+4+6 0.197741071 0.038243240 15.668891614 0.705852196 2.612303355 2.377895089 1.960719554 1.770536926 1.623915425 1.442725098 1.249055048 1.078537752 0.955986708 0.887091784 0.865195904 0.877728470 0.909176858 0.947077559 0.984283915 1.017285908 1.045112782 1.068133636 1.086900449 1.102104919 1.114942521 1.126999445 1.138986920 1.149339897 1.155038906 1.151149639 1.127236099
//
IT	4024
RD	11
LK	-7570247.348053
QD	-427.409382 -> -422.230583
RI	0.0078728724
TR	0.197519	0.038122
MT	15.713541
MM	C_pi: 1.062790, n_recomb: 686180.480816
RS	0	0.000000	0.699845	7995.446174	0.011652	0.011363
RS	1	0.008369	0.699845	8558.738084	0.012473	0.007285
RS	2	0.017438	0.699845	9152.295620	0.013338	0.006949
RS	3	0.027267	0.699845	9776.113413	0.014247	0.007626
RS	4	0.037918	2.686379	2733.733641	0.003984	0.002392
RS	5	0.049460	2.686379	2949.964803	0.004299	0.002854
RS	6	0.061969	2.389134	3576.956752	0.005213	0.003765
RS	7	0.075524	2.389134	3854.504676	0.005617	0.004472
RS	8	0.090214	1.945856	5093.531579	0.007423	0.006314
RS	9	0.106133	1.945856	5474.693326	0.007979	0.007172
RS	10	0.123384	1.764107	6482.960535	0.009448	0.008847
RS	11	0.142079	1.764107	6950.958730	0.010130	0.009724
RS	12	0.162339	1.630861	8050.368613	0.011732	0.011551
RS	13	0.184294	1.630861	8606.348541	0.012542	0.012510
RS	14	0.208087	1.455656	10286.659508	0.014991	0.015164
RS	15	0.233871	1.455656	10949.325951	0.015957	0.016252
RS	16	0.261813	1.260527	13417.080141	0.019553	0.020036
RS	17	0.292093	1.260527	14189.122836	0.020678	0.021312
RS	18	0.324907	1.084976	17358.462856	0.025297	0.026148
RS	19	0.360468	1.084976	18192.587264	0.026513	0.027570
RS	20	0.399005	0.957597	21487.966606	0.031315	0.032595
RS	21	0.440766	0.957597	22270.546055	0.032456	0.033914
RS	22	0.486023	0.885702	24811.087817	0.036158	0.037750
RS	23	0.535068	0.885702	25405.298873	0.037024	0.038686
RS	24	0.588217	0.862769	26556.068291	0.038701	0.040360
RS	25	0.645814	0.862769	26876.162241	0.039168	0.040764
RS	26	0.708232	0.875749	26659.364373	0.038852	0.040335
RS	27	0.775873	0.875749	26693.179487	0.038901	0.040245
RS	28	0.849175	0.908299	25640.267825	0.037367	0.038574
RS	29	0.928612	0.908299	25406.974587	0.037027	0.038105
RS	30	1.014697	0.947290	24009.303413	0.034990	0.035958
RS	31	1.107986	0.947290	23525.728510	0.034285	0.035161
RS	32	1.209083	0.985311	22024.594237	0.032097	0.032891
RS	33	1.318641	0.985311	21304.045554	0.031047	0.031777
RS	34	1.437367	1.018847	19781.777583	0.028829	0.029496
RS	35	1.566030	1.018847	18843.323726	0.027461	0.028079
RS	36	1.705461	1.047083	17311.664119	0.025229	0.025793
RS	37	1.856561	1.047083	16190.947072	0.023596	0.024114
RS	38	2.020306	1.070576	14655.559661	0.021358	0.021828
RS	39	2.197755	1.070576	13411.047618	0.019544	0.019968
RS	40	2.390055	1.089982	11904.343935	0.017349	0.017732
RS	41	2.598449	1.089982	10615.159845	0.015470	0.015812
RS	42	2.824283	1.106034	9191.696470	0.013395	0.013704
RS	43	3.069018	1.106034	7949.223184	0.011585	0.011857
RS	44	3.334234	1.119973	6672.533781	0.009724	0.009970
RS	45	3.621646	1.119973	5566.725217	0.008113	0.008326
RS	46	3.933112	1.133447	4497.304961	0.006554	0.006743
RS	47	4.270645	1.133447	3598.123373	0.005244	0.005404
RS	48	4.636426	1.147114	2778.591953	0.004049	0.004189
RS	49	5.032820	1.147114	2117.665074	0.003086	0.003202
RS	50	5.462387	1.159114	1553.947750	0.002265	0.002363
RS	51	5.927906	1.159114	1118.712668	0.001630	0.001711
RS	52	6.432383	1.165989	774.703200	0.001129	0.001194
RS	53	6.979081	1.165989	520.856470	0.000759	0.000810
RS	54	7.571532	1.162339	337.276079	0.000492	0.000530
RS	55	8.213566	1.162339	208.292796	0.000304	0.000331
RS	56	8.909332	1.162339	122.729490	0.000179	0.000197
RS	57	9.663326	1.162339	68.723745	0.000100	0.000112
RS	58	10.480423	1.136717	36.959092	0.000054	0.000061
RS	59	11.365902	1.136717	18.124741	0.000026	0.000030
RS	60	12.325488	1.136717	8.318906	0.000012	0.000014
RS	61	13.365382	1.136717	3.553952	0.000005	0.000006
RS	62	14.492306	1.136717	1.404810	0.000002	0.000002
RS	63	15.713541	1.136717	0.748629	0.000001	0.000001
PA	4+25*2+4+6 0.197519229 0.038121571 15.713541356 0.699844978 2.686379272 2.389133996 1.945855815 1.764107058 1.630861283 1.455655711 1.260527118 1.084975595 0.957596770 0.885701811 0.862769241 0.875748807 0.908299394 0.947290489 0.985310838 1.018846895 1.047083003 1.070576362 1.089982109 1.106033741 1.119972956 1.133447113 1.147114038 1.159113510 1.165988950 1.162338640 1.136716733
//
IT	4094
RD	12
LK	-7570237.536399
QD	-424.900098 -> -420.715739
RI	0.0079694397
TR	0.197339	0.038014
MT	15.751200
MM	C_pi: 1.063654, n_recomb: 684829.969617
RS	0	0.000000	0.695179	8037.173497	0.011736	0.011356
RS	1	0.008373	0.695179	8602.952467	0.012562	0.007292
RS	2	0.017447	0.695179	9199.018028	0.013433	0.006975
RS	3	0.027281	0.695179	9825.337776	0.014347	0.007676
RS	4	0.037939	2.760251	2656.238581	0.003879	0.002326
RS	5	0.049489	2.760251	2866.782062	0.004186	0.002778
RS	6	0.062005	2.398121	3558.676329	0.005196	0.003751
RS	7	0.075570	2.398121	3835.016803	0.005600	0.004453
RS	8	0.090271	1.929164	5130.897098	0.007492	0.006363
RS	9	0.106203	1.929164	5514.614631	0.008053	0.007230
RS	10	0.123468	1.755401	6506.092777	0.009500	0.008888
RS	11	0.142180	1.755401	6975.568728	0.010186	0.009776
RS	12	0.162458	1.635376	8016.929071	0.011706	0.011529
RS	13	0.184434	1.635376	8571.132818	0.012516	0.012494
RS	14	0.208250	1.466696	10196.697285	0.014889	0.015079
RS	15	0.234060	1.466696	10855.269618	0.015851	0.016163
RS	16	0.262031	1.270882	13295.956882	0.019415	0.019922
RS	17	0.292344	1.270882	14064.024733	0.020537	0.021187
RS	18	0.325196	1.090946	17255.253611	0.025196	0.026071
RS	19	0.360798	1.090946	18087.729381	0.026412	0.027480
RS	20	0.399381	0.959168	21449.080350	0.031320	0.032616
RS	21	0.441195	0.959168	22231.434785	0.032463	0.033925
RS	22	0.486510	0.884521	24840.590201	0.036273	0.037872
RS	23	0.535620	0.884521	25432.507876	0.037137	0.038798
RS	24	0.588841	0.860649	26609.860632	0.038856	0.040516
RS	25	0.646518	0.860649	26924.313723	0.039315	0.040910
RS	26	0.709025	0.874061	26686.627121	0.038968	0.040448
RS	27	0.776766	0.874061	26714.084873	0.039008	0.040353
RS	28	0.850179	0.907614	25624.871688	0.037418	0.038624
RS	29	0.929739	0.907614	25387.262165	0.037071	0.038154
RS	30	1.015960	0.947540	23962.848789	0.034991	0.035964
RS	31	1.109401	0.947540	23477.730773	0.034283	0.035169
RS	32	1.210666	0.986187	21964.056553	0.032072	0.032876
RS	33	1.320409	0.986187	21244.208526	0.031021	0.031766
RS	34	1.439342	1.020061	19719.223268	0.028794	0.029474
RS	35	1.568233	1.020061	18782.917590	0.027427	0.028061
RS	36	1.707917	1.048527	17252.227284	0.025192	0.025770
RS	37	1.859296	1.048527	16134.740460	0.023560	0.024093
RS	38	2.023350	1.072343	14600.327376	0.021320	0.021800
RS	39	2.201141	1.072343	13360.295546	0.019509	0.019944
RS	40	2.393819	1.092270	11854.156121	0.017310	0.017700
RS	41	2.602629	1.092270	10570.940716	0.015436	0.015784
RS	42	2.828924	1.109091	9148.384674	0.013359	0.013671
RS	43	3.074167	1.109091	7913.252317	0.011555	0.011830
RS	44	3.339944	1.124091	6638.301879	0.009693	0.009939
RS	45	3.627975	1.124091	5540.572388	0.008090	0.008302
RS	46	3.940123	1.138976	4473.614618	0.006532	0.006719
RS	47	4.278408	1.138976	3582.190909	0.005231	0.005388
RS	48	4.645018	1.154347	2765.472356	0.004038	0.004174
RS	49	5.042324	1.154347	2110.731174	0.003082	0.003195
RS	50	5.472898	1.168040	1549.515052	0.002263	0.002358
RS	51	5.939524	1.168040	1118.006226	0.001633	0.001711
RS	52	6.445221	1.176141	775.454741	0.001132	0.001196
RS	53	6.993261	1.176141	522.946479	0.000764	0.000813
RS	54	7.587189	1.172781	339.668342	0.000496	0.000533
RS	55	8.230847	1.172781	210.543329	0.000307	0.000334
RS	56	8.928400	1.172781	124.547588	0.000182	0.000200
RS	57	9.684360	1.172781	70.039494	0.000102	0.000114
RS	58	10.503617	1.145524	37.871929	0.000055	0.000062
RS	59	11.391472	1.145524	18.647962	0.000027	0.000031
RS	60	12.353668	1.145524	8.596467	0.000013	0.000014
RS	61	13.396430	1.145524	3.689775	0.000005	0.000006
RS	62	14.526504	1.145524	1.465854	0.000002	0.000002
RS	63	15.751200	1.145524	0.787468	0.000001	0.000001
PA	4+25*2+4+6 0.197339219 0.038014140 15.751200171 0.695178682 2.760251269 2.398121364 1.929163679 1.755400723 1.635376350 1.466696237 1.270881685 1.090945891 0.959168449 0.884520961 0.860649294 0.874061327 0.907614213 0.947539829 0.986187076 1.020060969 1.048526944 1.072342660 1.092270022 1.109090539 1.124090975 1.138976118 1.154347388 1.168039751 1.176141270 1.172781193 1.145523549
//
IT	3751
RD	13
LK	-7570229.557934
QD	-423.344683 -> -419.874735
RI	0.0080495271
TR	0.197193	0.037919
MT	15.783106
MM	C_pi: 1.064345, n_recomb: 683578.563529
RS	0	0.000000	0.691377	8069.948161	0.011805	0.011350
RS	1	0.008377	0.691377	8637.664196	0.012636	0.007297
RS	2	0.017455	0.691377	9235.677272	0.013511	0.006997
RS	3	0.027294	0.691377	9863.932462	0.014430	0.007717
RS	4	0.037956	2.834221	2582.971320	0.003779	0.002265
RS	5	0.049512	2.834221	2788.105688	0.004079	0.002706
RS	6	0.062037	2.406032	3542.419628	0.005182	0.003739
RS	7	0.075610	2.406032	3817.677675	0.005585	0.004436
RS	8	0.090320	1.911752	5171.217016	0.007565	0.006415
RS	9	0.106262	1.911752	5557.655557	0.008130	0.007289
RS	10	0.123540	1.745339	6534.840402	0.009560	0.008932
RS	11	0.142265	1.745339	7006.102752	0.010249	0.009831
RS	12	0.162558	1.638092	7992.593729	0.011692	0.011514
RS	13	0.184552	1.638092	8545.482857	0.012501	0.012485
RS	14	0.208387	1.476181	10118.503591	0.014802	0.015004
RS	15	0.234220	1.476181	10773.457287	0.015760	0.016086
RS	16	0.262216	1.280260	13185.906343	0.019290	0.019816
RS	17	0.292557	1.280260	13950.264008	0.020408	0.021073
RS	18	0.325440	1.096464	17158.287657	0.025101	0.025995
RS	19	0.361078	1.096464	17989.106220	0.026316	0.027394
RS	20	0.399700	0.960661	21409.138898	0.031319	0.032631
RS	21	0.441558	0.960661	22191.209409	0.032463	0.033930
RS	22	0.486922	0.883481	24862.944859	0.036372	0.037980
RS	23	0.536086	0.883481	25452.774234	0.037235	0.038897
RS	24	0.589369	0.858767	26653.994761	0.038992	0.040654
RS	25	0.647114	0.858767	26963.412966	0.039444	0.041038
RS	26	0.709697	0.872608	26705.834046	0.039068	0.040547
RS	27	0.777522	0.872608	26727.809977	0.039100	0.040445
RS	28	0.851028	0.907092	25605.629056	0.037458	0.038665
RS	29	0.930692	0.907092	25364.565261	0.037106	0.038194
RS	30	1.017029	0.947829	23917.628398	0.034989	0.035965
RS	31	1.110598	0.947829	23431.524969	0.034278	0.035174
RS	32	1.212005	0.986953	21909.067987	0.032051	0.032862
RS	33	1.321906	0.986953	21189.996656	0.030999	0.031756
RS	34	1.441013	1.021008	19664.976372	0.028768	0.029458
RS	35	1.570098	1.021008	18730.354375	0.027400	0.028048
RS	36	1.709995	1.049556	17202.105293	0.025165	0.025754
RS	37	1.861611	1.049556	16086.893780	0.023533	0.024078
RS	38	2.025927	1.073566	14553.850734	0.021291	0.021781
RS	39	2.204007	1.073566	13317.002148	0.019481	0.019925
RS	40	2.397004	1.093917	11810.991531	0.017278	0.017675
RS	41	2.606168	1.093917	10532.336843	0.015408	0.015761
RS	42	2.832853	1.111434	9109.867786	0.013327	0.013642
RS	43	3.078526	1.111434	7880.780560	0.011529	0.011805
RS	44	3.344778	1.127453	6606.683528	0.009665	0.009910
RS	45	3.633333	1.127453	5516.031161	0.008069	0.008280
RS	46	3.946059	1.143739	4450.816936	0.006511	0.006696
RS	47	4.284981	1.143739	3566.535849	0.005217	0.005373
RS	48	4.652293	1.160829	2752.222406	0.004026	0.004160
RS	49	5.050373	1.160829	2103.403183	0.003077	0.003188
RS	50	5.481798	1.176252	1544.550136	0.002260	0.002353
RS	51	5.949363	1.176252	1116.750600	0.001634	0.001710
RS	52	6.456093	1.185624	775.693218	0.001135	0.001197
RS	53	7.005270	1.185624	524.619528	0.000767	0.000816
RS	54	7.600450	1.182598	341.738559	0.000500	0.000537
RS	55	8.245485	1.182598	212.575186	0.000311	0.000337
RS	56	8.944552	1.182598	126.228217	0.000185	0.000203
RS	57	9.702177	1.182598	71.275630	0.000104	0.000116
RS	58	10.523265	1.153735	38.742727	0.000057	0.000064
RS	59	11.413132	1.153735	19.151427	0.000028	0.000032
RS	60	12.377540	1.153735	8.865730	0.000013	0.000015
RS	61	13.422733	1.153735	3.822578	0.000006	0.000006
RS	62	14.555477	1.153735	1.526008	0.000002	0.000003
RS	63	15.783106	1.153735	0.826200	0.000001	0.000001
PA	4+25*2+4+6 0.197193013 0.037918649 15.783105869 0.691376525 2.834221168 2.406032190 1.911751870 1.745339499 1.638091642 1.476181164 1.280260197 1.096464210 0.960661295 0.883480870 0.858767248 0.872608415 0.907092275 0.947828996 0.986952644 1.021007509 1.049555896 1.073566024 1.093916902 1.111434427 1.127452819 1.143739159 1.160829320 1.176251639 1.185623747 1.182597840 1.153734929
//
IT	3692
RD	14
LK	-7570222.907845
QD	-422.424986 -> -419.484096
RI	0.0081158239
TR	0.197072	0.037833
MT	15.810561
MM	C_pi: 1.064907, n_recomb: 682414.645318
RS	0	0.000000	0.688196	8096.337845	0.011864	0.011344
RS	1	0.008380	0.688196	8665.599298	0.012698	0.007302
RS	2	0.017461	0.688196	9265.161232	0.013577	0.007017
RS	3	0.027304	0.688196	9894.949544	0.014500	0.007753
RS	4	0.037972	2.908745	2513.194117	0.003683	0.002207
RS	5	0.049533	2.908745	2713.150074	0.003976	0.002637
RS	6	0.062063	2.413595	3527.057628	0.005168	0.003727
RS	7	0.075643	2.413595	3801.282563	0.005570	0.004418
RS	8	0.090361	1.894344	5212.628426	0.007639	0.006466
RS	9	0.106313	1.894344	5601.836102	0.008209	0.007348
RS	10	0.123601	1.734567	6566.991258	0.009623	0.008978
RS	11	0.142338	1.734567	7040.221379	0.010317	0.009889
RS	12	0.162645	1.639479	7975.093651	0.011687	0.011504
RS	13	0.184653	1.639479	8527.017929	0.012495	0.012482
RS	14	0.208506	1.484390	10050.005925	0.014727	0.014936
RS	15	0.234357	1.484390	10701.743715	0.015682	0.016019
RS	16	0.262375	1.288782	13085.717751	0.019176	0.019718
RS	17	0.292740	1.288782	13846.621008	0.020291	0.020968
RS	18	0.325650	1.101563	17067.597405	0.025011	0.025923
RS	19	0.361318	1.101563	17896.781415	0.026226	0.027313
RS	20	0.399974	0.962062	21369.390517	0.031314	0.032641
RS	21	0.441870	0.962062	22151.134605	0.032460	0.033932
RS	22	0.487276	0.882546	24880.152246	0.036459	0.038077
RS	23	0.536488	0.882546	25468.056895	0.037321	0.038986
RS	24	0.589822	0.857077	26690.693326	0.039112	0.040777
RS	25	0.647627	0.857077	26995.568678	0.039559	0.041154
RS	26	0.710274	0.871354	26718.610343	0.039153	0.040632
RS	27	0.778172	0.871354	26735.831812	0.039178	0.040525
RS	28	0.851759	0.906717	25583.280058	0.037489	0.038696
RS	29	0.931512	0.906717	25339.485050	0.037132	0.038224
RS	30	1.017948	0.948171	23873.341183	0.034984	0.035964
RS	31	1.111627	0.948171	23386.738507	0.034271	0.035174
RS	32	1.213156	0.987652	21858.510468	0.032031	0.032850
RS	33	1.323193	0.987652	21140.317092	0.030979	0.031747
RS	34	1.442450	1.021762	19617.437880	0.028747	0.029447
RS	35	1.571701	1.021762	18684.163791	0.027379	0.028038
RS	36	1.711782	1.050274	17159.572986	0.025145	0.025744
RS	37	1.863602	1.050274	16045.898426	0.023513	0.024068
RS	38	2.028143	1.074374	14514.572306	0.021269	0.021768
RS	39	2.206472	1.074374	13279.882196	0.019460	0.019912
RS	40	2.399744	1.095061	11773.728630	0.017253	0.017656
RS	41	2.609212	1.095061	10498.489969	0.015384	0.015742
RS	42	2.836232	1.113212	9075.466576	0.013299	0.013617
RS	43	3.082275	1.113212	7851.352352	0.011505	0.011783
RS	44	3.348936	1.130210	6577.381222	0.009638	0.009884
RS	45	3.637941	1.130210	5492.964291	0.008049	0.008260
RS	46	3.951164	1.147882	4428.909952	0.006490	0.006673
RS	47	4.290634	1.147882	3551.232122	0.005204	0.005357
RS	48	4.658550	1.166703	2738.961946	0.004014	0.004145
RS	49	5.057296	1.166703	2095.819817	0.003071	0.003180
RS	50	5.489455	1.183885	1539.198882	0.002256	0.002347
RS	51	5.957826	1.183885	1115.073344	0.001634	0.001709
RS	52	6.465446	1.194568	775.525309	0.001136	0.001197
RS	53	7.015601	1.194568	525.955606	0.000771	0.000818
RS	54	7.611857	1.191916	343.544011	0.000503	0.000539
RS	55	8.258077	1.191916	214.425813	0.000314	0.000340
RS	56	8.958447	1.191916	127.794363	0.000187	0.000205
RS	57	9.717505	1.191916	72.445361	0.000106	0.000117
RS	58	10.540169	1.161490	39.578266	0.000058	0.000065
RS	59	11.431769	1.161490	19.638682	0.000029	0.000033
RS	60	12.398080	1.161490	9.128421	0.000013	0.000015
RS	61	13.445365	1.161490	3.953141	0.000006	0.000007
RS	62	14.580407	1.161490	1.585595	0.000002	0.000003
RS	63	15.810561	1.161490	0.865015	0.000001	0.000001
PA	4+25*2+4+6 0.197072033 0.037832801 15.810560613 0.688196490 2.908744835 2.413595096 1.894344065 1.734566949 1.639478881 1.484390023 1.288782437 1.101562896 0.962062100 0.882545636 0.857076864 0.871354313 0.906716835 0.948170677 0.987651979 1.021762133 1.050273566 1.074373827 1.095061337 1.113211958 1.130209690 1.147881572 1.166703343 1.183885223 1.194567576 1.191916397 1.161489824
//
IT	3759
RD	15
LK	-7570217.245324
QD	-421.919369 -> -419.381619
RI	0.0081732267
TR	0.196971	0.037755
MT	15.834429
MM	C_pi: 1.065365, n_recomb: 681326.985438
RS	0	0.000000	0.685416	8118.763236	0.011916	0.011340
RS	1	0.008382	0.685416	8689.323225	0.012754	0.007307
RS	2	0.017467	0.685416	9290.182680	0.013635	0.007034
RS	3	0.027313	0.685416	9921.250492	0.014562	0.007786
RS	4	0.037985	2.983906	2446.571517	0.003591	0.002151
RS	5	0.049551	2.983906	2641.559769	0.003877	0.002572
RS	6	0.062086	2.421276	3511.846234	0.005154	0.003716
RS	7	0.075673	2.421276	3785.037096	0.005555	0.004401
RS	8	0.090398	1.877415	5253.777550	0.007711	0.006517
RS	9	0.106357	1.877415	5645.717159	0.008286	0.007405
RS	10	0.123654	1.723530	6600.906279	0.009688	0.009025
RS	11	0.142401	1.723530	7076.190214	0.010386	0.009946
RS	12	0.162720	1.639892	7962.670663	0.011687	0.011498
RS	13	0.184741	1.639892	8513.890323	0.012496	0.012484
RS	14	0.208609	1.491537	9989.531612	0.014662	0.014876
RS	15	0.234477	1.491537	10638.392455	0.015614	0.015960
RS	16	0.262513	1.296553	12994.166963	0.019072	0.019627
RS	17	0.292899	1.296553	13751.850152	0.020184	0.020872
RS	18	0.325833	1.106280	16982.775793	0.024926	0.025854
RS	19	0.361527	1.106280	17810.359485	0.026141	0.027237
RS	20	0.400212	0.963361	21330.527315	0.031307	0.032648
RS	21	0.442141	0.963361	22111.908143	0.032454	0.033933
RS	22	0.487584	0.881682	24893.630064	0.036537	0.038164
RS	23	0.536836	0.881682	25479.731997	0.037397	0.039066
RS	24	0.590217	0.855541	26721.399666	0.039220	0.040889
RS	25	0.648071	0.855541	27022.134726	0.039661	0.041258
RS	26	0.710776	0.870267	26726.027563	0.039226	0.040706
RS	27	0.778736	0.870267	26739.103776	0.039246	0.040594
RS	28	0.852393	0.906470	25558.245012	0.037512	0.038720
RS	29	0.932224	0.906470	25312.331143	0.037152	0.038248
RS	30	1.018746	0.948567	23829.648573	0.034975	0.035959
RS	31	1.112521	0.948567	23342.972116	0.034261	0.035172
RS	32	1.214157	0.988311	21811.419299	0.032013	0.032838
RS	33	1.324311	0.988311	21094.220709	0.030960	0.031737
RS	34	1.443699	1.022375	19575.280028	0.028731	0.029439
RS	35	1.573094	1.022375	18643.114487	0.027363	0.028032
RS	36	1.713335	1.050751	17123.206154	0.025132	0.025739
RS	37	1.865331	1.050751	16010.496674	0.023499	0.024062
RS	38	2.030068	1.074855	14481.206589	0.021254	0.021760
RS	39	2.208613	1.074855	13247.860599	0.019444	0.019902
RS	40	2.402124	1.095806	11741.378073	0.017233	0.017640
RS	41	2.611856	1.095806	10468.630445	0.015365	0.015727
RS	42	2.839168	1.114532	9044.566750	0.013275	0.013595
RS	43	3.085533	1.114532	7824.541715	0.011484	0.011764
RS	44	3.352548	1.132469	6550.130762	0.009614	0.009860
RS	45	3.641946	1.132469	5471.234520	0.008030	0.008241
RS	46	3.955601	1.151509	4407.854702	0.006470	0.006652
RS	47	4.295547	1.151509	3536.308718	0.005190	0.005342
RS	48	4.663988	1.172069	2725.774040	0.004001	0.004130
RS	49	5.063312	1.172069	2088.079498	0.003065	0.003172
RS	50	5.496108	1.191035	1533.565068	0.002251	0.002341
RS	51	5.965182	1.191035	1113.066542	0.001634	0.001707
RS	52	6.473574	1.203060	775.030903	0.001138	0.001197
RS	53	7.024580	1.203060	527.014118	0.000774	0.000820
RS	54	7.621773	1.200822	345.126745	0.000507	0.000542
RS	55	8.269022	1.200822	216.122493	0.000317	0.000343
RS	56	8.970526	1.200822	129.262624	0.000190	0.000207
RS	57	9.730830	1.200822	73.558119	0.000108	0.000119
RS	58	10.554864	1.168876	40.383414	0.000059	0.000066
RS	59	11.447969	1.168876	20.112171	0.000030	0.000033
RS	60	12.415936	1.168876	9.385682	0.000014	0.000016
RS	61	13.465040	1.168876	4.081959	0.000006	0.000007
RS	62	14.602080	1.168876	1.644817	0.000002	0.000003
RS	63	15.834429	1.168876	0.904029	0.000001	0.000002
PA	4+25*2+4+6 0.196970767 0.037755048 15.834429285 0.685416338 2.983906236 2.421276148 1.877414535 1.723530047 1.639891652 1.491536804 1.296552672 1.106279786 0.963361272 0.881682092 0.855541431 0.870267381 0.906469527 0.948567189 0.988311308 1.022374562 1.050751338 1.074855391 1.095805945 1.114532109 1.132469407 1.151509425 1.172068566 1.191034875 1.203059527 1.200821873 1.168875923
//
IT	4000
RD	16
LK	-7570212.340914
QD	-421.694359 -> -419.471484
RI	0.0082247388
TR	0.196884	0.037684
MT	15.855469
MM	C_pi: 1.065741, n_recomb: 680306.337984
RS	0	0.000000	0.682893	8138.805845	0.011963	0.011336
RS	1	0.008384	0.682893	8710.513091	0.012804	0.007312
RS	2	0.017472	0.682893	9312.516056	0.013689	0.007050
RS	3	0.027321	0.682893	9944.708006	0.014618	0.007816
RS	4	0.037996	3.059825	2382.792287	0.003503	0.002099
RS	5	0.049566	3.059825	2573.004520	0.003782	0.002509
RS	6	0.062107	2.429311	3496.416125	0.005139	0.003705
RS	7	0.075698	2.429311	3768.548024	0.005539	0.004384
RS	8	0.090430	1.861207	5293.899562	0.007782	0.006567
RS	9	0.106396	1.861207	5688.487396	0.008362	0.007461
RS	10	0.123701	1.712533	6635.442714	0.009754	0.009072
RS	11	0.142457	1.712533	7112.801302	0.010455	0.010003
RS	12	0.162786	1.639615	7953.939984	0.011692	0.011495
RS	13	0.184819	1.639615	8504.644958	0.012501	0.012489
RS	14	0.208699	1.497807	9935.697839	0.014605	0.014822
RS	15	0.234582	1.497807	10581.967397	0.015555	0.015908
RS	16	0.262634	1.303665	12910.201882	0.018977	0.019542
RS	17	0.293039	1.303665	13664.880130	0.020086	0.020784
RS	18	0.325993	1.110648	16903.487241	0.024847	0.025788
RS	19	0.361710	1.110648	17729.515269	0.026061	0.027165
RS	20	0.400422	0.964556	21293.045764	0.031299	0.032653
RS	21	0.442379	0.964556	22074.033350	0.032447	0.033932
RS	22	0.487855	0.880872	24904.366074	0.036608	0.038244
RS	23	0.537143	0.880872	25488.761109	0.037467	0.039140
RS	24	0.590564	0.854134	26747.294542	0.039317	0.040991
RS	25	0.648463	0.854134	27044.221383	0.039753	0.041352
RS	26	0.711217	0.869323	26729.024187	0.039290	0.040771
RS	27	0.779233	0.869323	26738.466041	0.039304	0.040654
RS	28	0.852952	0.906336	25530.925160	0.037529	0.038737
RS	29	0.932851	0.906336	25283.412187	0.037165	0.038265
RS	30	1.019450	0.949020	23786.351927	0.034964	0.035951
RS	31	1.113309	0.949020	23299.971899	0.034249	0.035166
RS	32	1.215038	0.988951	21767.088743	0.031996	0.032827
RS	33	1.325296	0.988951	21051.005591	0.030943	0.031728
RS	34	1.444798	1.022887	19537.434017	0.028719	0.029434
RS	35	1.574321	1.022887	18606.215549	0.027350	0.028027
RS	36	1.714703	1.051050	17091.853716	0.025124	0.025738
RS	37	1.866855	1.051050	15979.672441	0.023489	0.024060
RS	38	2.031764	1.075084	14452.741172	0.021244	0.021756
RS	39	2.210500	1.075084	13220.088267	0.019433	0.019897
RS	40	2.404221	1.096236	11713.147092	0.017217	0.017629
RS	41	2.614186	1.096236	10442.139020	0.015349	0.015715
RS	42	2.841754	1.115485	9016.672968	0.013254	0.013577
RS	43	3.088403	1.115485	7800.001753	0.011465	0.011747
RS	44	3.355732	1.134325	6524.696446	0.009591	0.009837
RS	45	3.645474	1.134325	5450.713605	0.008012	0.008222
RS	46	3.959510	1.154714	4387.605968	0.006449	0.006631
RS	47	4.299876	1.154714	3521.779280	0.005177	0.005328
RS	48	4.668780	1.177014	2712.714320	0.003987	0.004116
RS	49	5.068614	1.177014	2080.255612	0.003058	0.003163
RS	50	5.501972	1.197781	1527.734883	0.002246	0.002334
RS	51	5.971664	1.197781	1110.806346	0.001633	0.001705
RS	52	6.480737	1.211181	774.272265	0.001138	0.001197
RS	53	7.032493	1.211181	527.843002	0.000776	0.000822
RS	54	7.630511	1.209387	346.523152	0.000509	0.000544
RS	55	8.278669	1.209387	217.688796	0.000320	0.000345
RS	56	8.981171	1.209387	130.647309	0.000192	0.000209
RS	57	9.742573	1.209387	74.622016	0.000110	0.000121
RS	58	10.567815	1.175946	41.162862	0.000061	0.000067
RS	59	11.462248	1.175946	20.573931	0.000030	0.000034
RS	60	12.431675	1.175946	9.638306	0.000014	0.000016
RS	61	13.482382	1.175946	4.209302	0.000006	0.000007
RS	62	14.621184	1.175946	1.703749	0.000003	0.000003
RS	63	15.855469	1.175946	0.943256	0.000001	0.000002
PA	4+25*2+4+6 0.196884417 0.037684035 15.855468598 0.682893032 3.059825281 2.429310693 1.861207006 1.712532964 1.639615229 1.497806921 1.303664957 1.110647612 0.964555625 0.880871524 0.854133989 0.869322896 0.906336397 0.949020406 0.988951284 1.022887418 1.051049956 1.075084236 1.096235980 1.115485265 1.134324791 1.154714420 1.177013518 1.197780743 1.211180522 1.209387201 1.175945939
//
IT	3877
RD	17
LK	-7570208.031017
QD	-421.659708 -> -419.688314
RI	0.0082702170
TR	0.196811	0.037619
MT	15.873984
MM	C_pi: 1.066049, n_recomb: 679349.276547
RS	0	0.000000	0.680584	8156.924466	0.012007	0.011333
RS	1	0.008386	0.680584	8729.656403	0.012850	0.007316
RS	2	0.017476	0.680584	9332.678234	0.013738	0.007066
RS	3	0.027328	0.680584	9965.868773	0.014670	0.007844
RS	4	0.038006	3.136614	2321.606964	0.003417	0.002048
RS	5	0.049580	3.136614	2507.218995	0.003691	0.002449
RS	6	0.062125	2.437869	3480.529137	0.005123	0.003693
RS	7	0.075721	2.437869	3751.561188	0.005522	0.004365
RS	8	0.090458	1.845878	5332.469553	0.007849	0.006614
RS	9	0.106430	1.845878	5729.589724	0.008434	0.007514
RS	10	0.123742	1.701780	6669.829098	0.009818	0.009118
RS	11	0.142506	1.701780	7149.238833	0.010524	0.010059
RS	12	0.162844	1.638840	7948.020653	0.011699	0.011494
RS	13	0.184887	1.638840	8498.355593	0.012510	0.012496
RS	14	0.208779	1.503343	9887.490753	0.014554	0.014773
RS	15	0.234674	1.503343	10531.414677	0.015502	0.015861
RS	16	0.262741	1.310195	12833.011845	0.018890	0.019464
RS	17	0.293162	1.310195	13584.885196	0.019997	0.020702
RS	18	0.326134	1.114694	16829.476295	0.024773	0.025726
RS	19	0.361872	1.114694	17654.003603	0.025987	0.027098
RS	20	0.400606	0.965644	21257.363889	0.031291	0.032657
RS	21	0.442589	0.965644	22037.939541	0.032440	0.033930
RS	22	0.488093	0.880092	24913.420518	0.036672	0.038319
RS	23	0.537413	0.880092	25496.185593	0.037530	0.039208
RS	24	0.590869	0.852825	26769.643913	0.039405	0.041085
RS	25	0.648808	0.852825	27063.035978	0.039837	0.041439
RS	26	0.711606	0.868491	26728.707599	0.039345	0.040828
RS	27	0.779670	0.868491	26734.939637	0.039354	0.040707
RS	28	0.853443	0.906293	25502.046217	0.037539	0.038749
RS	29	0.933403	0.906293	25253.362882	0.037173	0.038277
RS	30	1.020068	0.949516	23743.686535	0.034951	0.035941
RS	31	1.114001	0.949516	23257.905802	0.034236	0.035158
RS	32	1.215813	0.989574	21725.259065	0.031980	0.032815
RS	33	1.326162	0.989574	21010.395586	0.030927	0.031719
RS	34	1.445766	1.023317	19503.357689	0.028709	0.029430
RS	35	1.575400	1.023317	18572.957625	0.027339	0.028024
RS	36	1.715906	1.051200	17064.830062	0.025119	0.025740
RS	37	1.868195	1.051200	15952.822444	0.023483	0.024060
RS	38	2.033256	1.075106	14428.490931	0.021239	0.021755
RS	39	2.212159	1.075106	13196.001676	0.019424	0.019894
RS	40	2.406066	1.096401	11688.554793	0.017206	0.017621
RS	41	2.616235	1.096401	10418.650543	0.015336	0.015706
RS	42	2.844030	1.116126	8991.488786	0.013235	0.013560
RS	43	3.090928	1.116126	7777.538736	0.011449	0.011732
RS	44	3.358532	1.135830	6500.971387	0.009569	0.009817
RS	45	3.648578	1.135830	5431.362896	0.007995	0.008205
RS	46	3.962949	1.157547	4368.182749	0.006430	0.006611
RS	47	4.303685	1.157547	3507.694807	0.005163	0.005314
RS	48	4.672996	1.181583	2699.860084	0.003974	0.004101
RS	49	5.073279	1.181583	2072.428262	0.003051	0.003155
RS	50	5.507131	1.204171	1521.778764	0.002240	0.002327
RS	51	5.977367	1.204171	1108.357062	0.001631	0.001702
RS	52	6.487040	1.218967	773.309239	0.001138	0.001196
RS	53	7.039456	1.218967	528.486513	0.000778	0.000823
RS	54	7.638200	1.217647	347.764658	0.000512	0.000547
RS	55	8.287156	1.217647	219.145073	0.000323	0.000348
RS	56	8.990537	1.217647	131.960801	0.000194	0.000212
RS	57	9.752907	1.217647	75.644104	0.000111	0.000123
RS	58	10.579211	1.182728	41.920513	0.000062	0.000069
RS	59	11.474813	1.182728	21.025791	0.000031	0.000035
RS	60	12.445524	1.182728	9.887083	0.000015	0.000016
RS	61	13.497643	1.182728	4.335483	0.000006	0.000007
RS	62	14.637996	1.182728	1.762505	0.000003	0.000003
RS	63	15.873984	1.182728	0.982751	0.000001	0.000002
PA	4+25*2+4+6 0.196811342 0.037619094 15.873984206 0.680583510 3.136614471 2.437868846 1.845878233 1.701779983 1.638839654 1.503342763 1.310195242 1.114693742 0.965643833 0.880091945 0.852824982 0.868491358 0.906293180 0.949516377 0.989573754 1.023316639 1.051200310 1.075105767 1.096401162 1.116126077 1.135829542 1.157546761 1.181582604 1.204170872 1.218967438 1.217647288 1.182727535
//
IT	3619
RD	18
LK	-7570204.199101
QD	-421.742670 -> -419.975976
RI	0.0083133492
TR	0.196748	0.037559
MT	15.890474
MM	C_pi: 1.066299, n_recomb: 678446.833324
RS	0	0.000000	0.678382	8174.303090	0.012049	0.011330
RS	1	0.008388	0.678382	8748.007239	0.012894	0.007320
RS	2	0.017480	0.678382	9351.994375	0.013784	0.007081
RS	3	0.027334	0.678382	9986.129404	0.014719	0.007871
RS	4	0.038015	3.214029	2263.022077	0.003336	0.002000
RS	5	0.049592	3.214029	2444.213261	0.003603	0.002391
RS	6	0.062141	2.446938	3464.175549	0.005106	0.003681
RS	7	0.075741	2.446938	3734.067552	0.005504	0.004347
RS	8	0.090483	1.831485	5369.164602	0.007914	0.006660
RS	9	0.106461	1.831485	5768.682683	0.008503	0.007564
RS	10	0.123779	1.691383	6703.539215	0.009881	0.009163
RS	11	0.142550	1.691383	7184.947244	0.010590	0.010113
RS	12	0.162895	1.637721	7944.101575	0.011709	0.011495
RS	13	0.184948	1.637721	8494.169027	0.012520	0.012505
RS	14	0.208850	1.508250	9844.050524	0.014510	0.014729
RS	15	0.234756	1.508250	10485.839019	0.015456	0.015819
RS	16	0.262836	1.316213	12761.721130	0.018810	0.019392
RS	17	0.293272	1.316213	13510.967028	0.019915	0.020627
RS	18	0.326260	1.118448	16760.220504	0.024704	0.025668
RS	19	0.362016	1.118448	17583.299164	0.025917	0.027036
RS	20	0.400770	0.966631	21223.451527	0.031282	0.032660
RS	21	0.442776	0.966631	22003.595967	0.032432	0.033929
RS	22	0.488305	0.879335	24921.122145	0.036733	0.038388
RS	23	0.537653	0.879335	25502.315777	0.037589	0.039272
RS	24	0.591140	0.851600	26788.919895	0.039486	0.041171
RS	25	0.649114	0.851600	27079.006660	0.039913	0.041519
RS	26	0.711951	0.867758	26725.475095	0.039392	0.040878
RS	27	0.780059	0.867758	26728.857850	0.039397	0.040753
RS	28	0.853880	0.906333	25471.628852	0.037544	0.038757
RS	29	0.933894	0.906333	25222.150191	0.037176	0.038284
RS	30	1.020618	0.950057	23701.350290	0.034935	0.035928
RS	31	1.114618	0.950057	23216.439805	0.034220	0.035148
RS	32	1.216502	0.990191	21685.345973	0.031963	0.032804
RS	33	1.326933	0.990191	20971.810243	0.030912	0.031710
RS	34	1.446627	1.023687	19472.272760	0.028701	0.029428
RS	35	1.576360	1.023687	18542.609960	0.027331	0.028022
RS	36	1.716977	1.051240	17041.286955	0.025118	0.025744
RS	37	1.869388	1.051240	15929.187921	0.023479	0.024062
RS	38	2.034584	1.074966	14407.703958	0.021236	0.021758
RS	39	2.213636	1.074966	13174.958485	0.019419	0.019893
RS	40	2.407708	1.096358	11666.976337	0.017197	0.017616
RS	41	2.618060	1.096358	10397.665318	0.015326	0.015698
RS	42	2.846055	1.116515	8968.610976	0.013219	0.013546
RS	43	3.093176	1.116515	7756.856598	0.011433	0.011718
RS	44	3.361025	1.137047	6478.732989	0.009549	0.009797
RS	45	3.651342	1.137047	5413.043392	0.007979	0.008189
RS	46	3.966011	1.160069	4349.514305	0.006411	0.006592
RS	47	4.307076	1.160069	3494.032544	0.005150	0.005300
RS	48	4.676749	1.185837	2687.222357	0.003961	0.004087
RS	49	5.077432	1.185837	2064.627935	0.003043	0.003147
RS	50	5.511724	1.210258	1515.744661	0.002234	0.002320
RS	51	5.982445	1.210258	1105.762730	0.001630	0.001700
RS	52	6.492652	1.226474	772.178275	0.001138	0.001195
RS	53	7.045656	1.226474	528.973535	0.000780	0.000824
RS	54	7.645046	1.225653	348.873178	0.000514	0.000549
RS	55	8.294714	1.225653	220.505974	0.000325	0.000350
RS	56	8.998878	1.225653	133.212247	0.000196	0.000214
RS	57	9.762109	1.225653	76.629705	0.000113	0.000124
RS	58	10.589360	1.189281	42.659012	0.000063	0.000070
RS	59	11.486003	1.189281	21.469209	0.000032	0.000035
RS	60	12.457858	1.189281	10.132760	0.000015	0.000017
RS	61	13.511233	1.189281	4.460858	0.000007	0.000007
RS	62	14.652968	1.189281	1.821242	0.000003	0.000003
RS	63	15.890474	1.189281	1.022617	0.000002	0.000002
PA	4+25*2+4+6 0.196748476 0.037559313 15.890473938 0.678381550 3.214028792 2.446937828 1.831485365 1.691383405 1.637720604 1.508250495 1.316212832 1.118448451 0.966631048 0.879335297 0.851600127 0.867757521 0.906332938 0.950056752 0.990191190 1.023687241 1.051240285 1.074966454 1.096358422 1.116514724 1.137047478 1.160068948 1.185837007 1.210257896 1.226474269 1.225653450 1.189280637
//
IT	3321
RD	19
LK	-7570200.757840
QD	-421.913023 -> -420.315799
RI	0.0083540533
TR	0.196691	0.037504
MT	15.905609
MM	C_pi: 1.066517, n_recomb: 677595.232847
RS	0	0.000000	0.676275	8191.099116	0.012088	0.011327
RS	1	0.008390	0.676275	8765.737290	0.012937	0.007325
RS	2	0.017484	0.676275	9370.651188	0.013829	0.007095
RS	3	0.027340	0.676275	10005.692281	0.014766	0.007897
RS	4	0.038024	3.292018	2206.931971	0.003257	0.001953
RS	5	0.049604	3.292018	2383.877027	0.003518	0.002336
RS	6	0.062155	2.456552	3447.343694	0.005088	0.003668
RS	7	0.075760	2.456552	3716.056926	0.005484	0.004327
RS	8	0.090506	1.818039	5403.892480	0.007975	0.006703
RS	9	0.106489	1.818039	5805.672347	0.008568	0.007611
RS	10	0.123813	1.681435	6736.236202	0.009941	0.009206
RS	11	0.142590	1.681435	7219.574309	0.010655	0.010165
RS	12	0.162943	1.636374	7941.714931	0.011720	0.011498
RS	13	0.185003	1.636374	8491.597084	0.012532	0.012514
RS	14	0.208914	1.512646	9804.671094	0.014470	0.014689
RS	15	0.234832	1.512646	10444.509705	0.015414	0.015782
RS	16	0.262924	1.321782	12695.781986	0.018737	0.019324
RS	17	0.293372	1.321782	13442.571813	0.019839	0.020558
RS	18	0.326375	1.121951	16695.392460	0.024639	0.025613
RS	19	0.362147	1.121951	17517.084561	0.025852	0.026977
RS	20	0.400921	0.967534	21191.428162	0.031274	0.032662
RS	21	0.442947	0.967534	21971.137185	0.032425	0.033928
RS	22	0.488499	0.878604	24928.010602	0.036789	0.038454
RS	23	0.537873	0.878604	25507.690182	0.037644	0.039332
RS	24	0.591389	0.850454	26805.880688	0.039560	0.041252
RS	25	0.649396	0.850454	27092.862065	0.039984	0.041594
RS	26	0.712269	0.867119	26719.933249	0.039433	0.040923
RS	27	0.780416	0.867119	26720.783430	0.039435	0.040794
RS	28	0.854282	0.906454	25440.141436	0.037545	0.038760
RS	29	0.934344	0.906454	25190.185446	0.037176	0.038287
RS	30	1.021123	0.950650	23659.423300	0.034917	0.035914
RS	31	1.115184	0.950650	23175.618513	0.034203	0.035135
RS	32	1.217135	0.990823	21647.134450	0.031947	0.032792
RS	33	1.327640	0.990823	20935.028123	0.030896	0.031700
RS	34	1.447417	1.024033	19443.711229	0.028695	0.029428
RS	35	1.577242	1.024033	18514.741382	0.027324	0.028021
RS	36	1.717959	1.051214	17020.688174	0.025119	0.025750
RS	37	1.870482	1.051214	15908.299790	0.023478	0.024066
RS	38	2.035802	1.074721	14389.866804	0.021237	0.021763
RS	39	2.214992	1.074721	13156.535190	0.019417	0.019895
RS	40	2.409215	1.096169	11648.025194	0.017190	0.017612
RS	41	2.619734	1.096169	10378.887092	0.015317	0.015693
RS	42	2.847914	1.116719	8947.782169	0.013205	0.013534
RS	43	3.095238	1.116719	7737.781380	0.011419	0.011706
RS	44	3.363313	1.138047	6457.874050	0.009531	0.009779
RS	45	3.653878	1.138047	5395.704021	0.007963	0.008174
RS	46	3.968821	1.162350	4331.588556	0.006393	0.006573
RS	47	4.310187	1.162350	3480.811292	0.005137	0.005286
RS	48	4.680194	1.189846	2674.837604	0.003948	0.004073
RS	49	5.081243	1.189846	2056.901256	0.003036	0.003138
RS	50	5.515939	1.216112	1509.680262	0.002228	0.002314
RS	51	5.987106	1.216112	1103.068564	0.001628	0.001697
RS	52	6.497802	1.233770	770.919095	0.001138	0.001194
RS	53	7.051345	1.233770	529.335453	0.000781	0.000826
RS	54	7.651329	1.233470	349.872835	0.000516	0.000550
RS	55	8.301651	1.233470	221.787587	0.000327	0.000352
RS	56	9.006533	1.233470	134.411697	0.000198	0.000216
RS	57	9.770554	1.233470	77.584682	0.000115	0.000126
RS	58	10.598674	1.195671	43.381495	0.000064	0.000071
RS	59	11.496273	1.195671	21.905791	0.000032	0.000036
RS	60	12.469178	1.195671	10.376103	0.000015	0.000017
RS	61	13.523708	1.195671	4.585766	0.000007	0.000008
RS	62	14.666711	1.195671	1.880102	0.000003	0.000003
RS	63	15.905609	1.195671	1.062937	0.000002	0.000002
PA	4+25*2+4+6 0.196691400 0.037503569 15.905609332 0.676275064 3.292017555 2.456552330 1.818039290 1.681434646 1.636374288 1.512646183 1.321782325 1.121951282 0.967534232 0.878603828 0.850454184 0.867118646 0.906453947 0.950650211 0.990822940 1.024032838 1.051214469 1.074721439 1.096169174 1.116719164 1.138047270 1.162350197 1.189846055 1.216111957 1.233770004 1.233470442 1.195670714
//
IT	4301
RD	20
LK	-7570197.639922
QD	-422.134901 -> -420.680255
RI	0.0083924849
TR	0.196640	0.037452
MT	15.919390
MM	C_pi: 1.066702, n_recomb: 676792.389496
RS	0	0.000000	0.674257	8207.361575	0.012127	0.011325
RS	1	0.008391	0.674257	8782.898241	0.012977	0.007329
RS	2	0.017487	0.674257	9388.703022	0.013872	0.007109
RS	3	0.027345	0.674257	10024.614405	0.014812	0.007923
RS	4	0.038031	3.370513	2153.228335	0.003182	0.001909
RS	5	0.049614	3.370513	2326.095318	0.003437	0.002283
RS	6	0.062168	2.466603	3430.192084	0.005068	0.003655
RS	7	0.075776	2.466603	3697.699091	0.005464	0.004308
RS	8	0.090526	1.805507	5436.634029	0.008033	0.006744
RS	9	0.106514	1.805507	5840.538953	0.008630	0.007656
RS	10	0.123843	1.671971	6767.700764	0.010000	0.009248
RS	11	0.142626	1.671971	7252.888001	0.010717	0.010215
RS	12	0.162986	1.634896	7940.379513	0.011732	0.011501
RS	13	0.185054	1.634896	8490.132161	0.012545	0.012524
RS	14	0.208974	1.516597	9768.839783	0.014434	0.014653
RS	15	0.234900	1.516597	10406.891370	0.015377	0.015748
RS	16	0.263003	1.326956	12634.575679	0.018668	0.019261
RS	17	0.293464	1.326956	13379.063330	0.019768	0.020493
RS	18	0.326480	1.125222	16634.668258	0.024579	0.025561
RS	19	0.362267	1.125222	17455.035301	0.025791	0.026922
RS	20	0.401058	0.968356	21161.321194	0.031267	0.032665
RS	21	0.443103	0.968356	21940.594894	0.032419	0.033927
RS	22	0.488676	0.877886	24934.527309	0.036842	0.038516
RS	23	0.538074	0.877886	25512.740979	0.037697	0.039390
RS	24	0.591616	0.849370	26821.115501	0.039630	0.041327
RS	25	0.649652	0.849370	27105.162361	0.040049	0.041664
RS	26	0.712557	0.866551	26712.783548	0.039470	0.040962
RS	27	0.780741	0.866551	26711.360783	0.039468	0.040831
RS	28	0.854647	0.906636	25408.024424	0.037542	0.038760
RS	29	0.934754	0.906636	25157.853056	0.037172	0.038288
RS	30	1.021583	0.951282	23618.077031	0.034897	0.035898
RS	31	1.115698	0.951282	23135.570168	0.034184	0.035122
RS	32	1.217711	0.991461	21610.544537	0.031931	0.032781
RS	33	1.328284	0.991461	20899.950430	0.030881	0.031690
RS	34	1.448135	1.024350	19417.463037	0.028690	0.029428
RS	35	1.578044	1.024350	18489.143321	0.027319	0.028021
RS	36	1.718853	1.051128	17002.703688	0.025122	0.025758
RS	37	1.871479	1.051128	15889.860602	0.023478	0.024072
RS	38	2.036911	1.074382	14374.648110	0.021239	0.021769
RS	39	2.216226	1.074382	13140.451386	0.019416	0.019898
RS	40	2.410587	1.095850	11631.427110	0.017186	0.017611
RS	41	2.621257	1.095850	10362.100978	0.015311	0.015689
RS	42	2.849606	1.116758	8928.825976	0.013193	0.013524
RS	43	3.097116	1.116758	7720.190169	0.011407	0.011695
RS	44	3.365395	1.138849	6438.308431	0.009513	0.009762
RS	45	3.656186	1.138849	5379.299757	0.007948	0.008160
RS	46	3.971379	1.164408	4314.397648	0.006375	0.006555
RS	47	4.313020	1.164408	3468.043945	0.005124	0.005273
RS	48	4.683329	1.193624	2662.733736	0.003934	0.004059
RS	49	5.084712	1.193624	2049.282223	0.003028	0.003130
RS	50	5.519776	1.221740	1503.626941	0.002222	0.002306
RS	51	5.991348	1.221740	1100.309714	0.001626	0.001695
RS	52	6.502491	1.240863	769.559250	0.001137	0.001193
RS	53	7.056525	1.240863	529.593356	0.000783	0.000827
RS	54	7.657049	1.241099	350.780298	0.000518	0.000552
RS	55	8.307966	1.241099	223.000356	0.000329	0.000354
RS	56	9.013502	1.241099	135.565255	0.000200	0.000217
RS	57	9.778243	1.241099	78.512343	0.000116	0.000127
RS	58	10.607155	1.201877	44.090137	0.000065	0.000072
RS	59	11.505623	1.201877	22.336233	0.000033	0.000037
RS	60	12.479484	1.201877	10.617235	0.000016	0.000018
RS	61	13.535065	1.201877	4.710166	0.000007	0.000008
RS	62	14.679223	1.201877	1.939023	0.000003	0.000003
RS	63	15.919390	1.201877	1.103644	0.000002	0.000002
PA	4+25*2+4+6 0.196640472 0.037451726 15.919390160 0.674257028 3.370513219 2.466602732 1.805507258 1.671971348 1.634896430 1.516596666 1.326956251 1.125222199 0.968355908 0.877885746 0.849370207 0.866551360 0.906636348 0.951281665 0.991460763 1.024350231 1.051128253 1.074382186 1.095849808 1.116758036 1.138848784 1.164407579 1.193624408 1.221740344 1.240862638 1.241099451 1.201876762
//
IT	3400
RD	21
LK	-7570194.796377
QD	-422.385797 -> -421.052615
RI	0.0084295761
TR	0.196594	0.037403
MT	15.932113
MM	C_pi: 1.066864, n_recomb: 676033.304968
RS	0	0.000000	0.672296	8223.436385	0.012164	0.011323
RS	1	0.008393	0.672296	8799.857350	0.013017	0.007333
RS	2	0.017490	0.672296	9406.538826	0.013914	0.007123
RS	3	0.027350	0.672296	10043.306570	0.014856	0.007948
RS	4	0.038038	3.449415	2101.823215	0.003109	0.001866
RS	5	0.049623	3.449415	2270.775539	0.003359	0.002232
RS	6	0.062181	2.477134	3412.657542	0.005048	0.003642
RS	7	0.075792	2.477134	3678.927178	0.005442	0.004288
RS	8	0.090546	1.793880	5467.306159	0.008087	0.006783
RS	9	0.106537	1.793880	5873.196035	0.008688	0.007698
RS	10	0.123871	1.663008	6797.807941	0.010055	0.009288
RS	11	0.142660	1.663008	7284.757876	0.010776	0.010262
RS	12	0.163026	1.633342	7939.817252	0.011745	0.011505
RS	13	0.185101	1.633342	8489.482491	0.012558	0.012534
RS	14	0.209028	1.520184	9735.973217	0.014402	0.014620
RS	15	0.234964	1.520184	10372.376004	0.015343	0.015717
RS	16	0.263076	1.331784	12577.553661	0.018605	0.019203
RS	17	0.293548	1.331784	13319.878694	0.019703	0.020433
RS	18	0.326577	1.128284	16577.716152	0.024522	0.025512
RS	19	0.362378	1.128284	17396.818858	0.025734	0.026870
RS	20	0.401184	0.969102	21133.105536	0.031260	0.032667
RS	21	0.443246	0.969102	21911.946533	0.032413	0.033926
RS	22	0.488839	0.877181	24940.819397	0.036893	0.038575
RS	23	0.538259	0.877181	25517.610520	0.037746	0.039445
RS	24	0.591825	0.848339	26835.026965	0.039695	0.041398
RS	25	0.649888	0.848339	27116.282657	0.040111	0.041730
RS	26	0.712823	0.866049	26704.289410	0.039501	0.040998
RS	27	0.781041	0.866049	26700.819936	0.039496	0.040863
RS	28	0.854984	0.906874	25375.439030	0.037536	0.038757
RS	29	0.935132	0.906874	25125.275507	0.037166	0.038285
RS	30	1.022007	0.951947	23577.342145	0.034876	0.035880
RS	31	1.116173	0.951947	23096.288504	0.034164	0.035106
RS	32	1.218242	0.992108	21575.354891	0.031915	0.032769
RS	33	1.328878	0.992108	20866.345166	0.030866	0.031680
RS	34	1.448799	1.024652	19393.136801	0.028687	0.029429
RS	35	1.578784	1.024652	18465.444041	0.027314	0.028021
RS	36	1.719679	1.051000	16986.913108	0.025127	0.025768
RS	37	1.872398	1.051000	15873.488057	0.023480	0.024078
RS	38	2.037935	1.073974	14361.626289	0.021244	0.021777
RS	39	2.217364	1.073974	13126.344114	0.019417	0.019902
RS	40	2.411852	1.095433	11616.819391	0.017184	0.017612
RS	41	2.622664	1.095433	10347.014417	0.015305	0.015686
RS	42	2.851167	1.116665	8911.511352	0.013182	0.013514
RS	43	3.098849	1.116665	7703.909576	0.011396	0.011685
RS	44	3.367317	1.139487	6419.903536	0.009496	0.009747
RS	45	3.658317	1.139487	5363.743175	0.007934	0.008146
RS	46	3.973739	1.166280	4297.878228	0.006357	0.006538
RS	47	4.315634	1.166280	3455.700384	0.005112	0.005261
RS	48	4.686223	1.197207	2650.910852	0.003921	0.004046
RS	49	5.087914	1.197207	2041.782713	0.003020	0.003122
RS	50	5.523318	1.227184	1497.595832	0.002215	0.002299
RS	51	5.995264	1.227184	1097.503323	0.001623	0.001692
RS	52	6.506818	1.247782	768.122771	0.001136	0.001192
RS	53	7.061306	1.247782	529.765736	0.000784	0.000827
RS	54	7.662330	1.248581	351.606561	0.000520	0.000554
RS	55	8.313795	1.248581	224.152739	0.000332	0.000356
RS	56	9.019936	1.248581	136.678872	0.000202	0.000219
RS	57	9.785341	1.248581	79.416552	0.000117	0.000129
RS	58	10.614983	1.207980	44.786253	0.000066	0.000073
RS	59	11.514255	1.207980	22.761923	0.000034	0.000038
RS	60	12.488999	1.207980	10.857185	0.000016	0.000018
RS	61	13.545550	1.207980	4.834689	0.000007	0.000008
RS	62	14.690774	1.207980	1.998348	0.000003	0.000003
RS	63	15.932113	1.207980	1.145009	0.000002	0.000002
PA	4+25*2+4+6 0.196593894 0.037403205 15.932112604 0.672295812 3.449414799 2.477134138 1.793880358 1.663007776 1.633341948 1.520183588 1.331784073 1.128283741 0.969102092 0.877180809 0.848339049 0.866048904 0.906874123 0.951946652 0.992108452 1.024652092 1.050999942 1.073974391 1.095432820 1.116664847 1.139487405 1.166279824 1.197206729 1.227183889 1.247781854 1.248581016 1.207979913
//
IT	3755
RD	22
LK	-7570192.185511
QD	-422.652333 -> -421.423923
RI	0.0084664002
TR	0.196550	0.037358
MT	15.943994
MM	C_pi: 1.067007, n_recomb: 675313.688894
RS	0	0.000000	0.670367	8239.589617	0.012201	0.011321
RS	1	0.008394	0.670367	8816.896887	0.013056	0.007337
RS	2	0.017492	0.670367	9424.457296	0.013956	0.007136
RS	3	0.027355	0.670367	10062.083972	0.014900	0.007973
RS	4	0.038045	3.528688	2052.590728	0.003039	0.001825
RS	5	0.049632	3.528688	2217.783920	0.003284	0.002183
RS	6	0.062192	2.488022	3394.910905	0.005027	0.003628
RS	7	0.075806	2.488022	3659.924879	0.005420	0.004268
RS	8	0.090563	1.783064	5496.089820	0.008139	0.006819
RS	9	0.106559	1.783064	5903.837695	0.008742	0.007738
RS	10	0.123898	1.654551	6826.447657	0.010109	0.009326
RS	11	0.142691	1.654551	7315.068738	0.010832	0.010307
RS	12	0.163063	1.631746	7939.829235	0.011757	0.011510
RS	13	0.185144	1.631746	8489.439110	0.012571	0.012545
RS	14	0.209079	1.523443	9705.768226	0.014372	0.014589
RS	15	0.235023	1.523443	10340.647652	0.015312	0.015689
RS	16	0.263144	1.336295	12524.330210	0.018546	0.019147
RS	17	0.293626	1.336295	13264.621358	0.019642	0.020376
RS	18	0.326667	1.131160	16524.116089	0.024469	0.025466
RS	19	0.362481	1.131160	17342.010351	0.025680	0.026821
RS	20	0.401302	0.969782	21106.593807	0.031255	0.032670
RS	21	0.443381	0.969782	21885.005666	0.032407	0.033926
RS	22	0.488992	0.876488	24946.958340	0.036941	0.038631
RS	23	0.538431	0.876488	25522.364681	0.037793	0.039497
RS	24	0.592021	0.847358	26847.733690	0.039756	0.041466
RS	25	0.650108	0.847358	27126.327961	0.040168	0.041793
RS	26	0.713072	0.865604	26694.680335	0.039529	0.041029
RS	27	0.781321	0.865604	26689.358778	0.039521	0.040893
RS	28	0.855298	0.907160	25342.511814	0.037527	0.038751
RS	29	0.935485	0.907160	25092.544418	0.037157	0.038281
RS	30	1.022403	0.952644	23537.128317	0.034854	0.035862
RS	31	1.116617	0.952644	23057.663255	0.034144	0.035090
RS	32	1.218739	0.992768	21541.369780	0.031898	0.032757
RS	33	1.329433	0.992768	20834.007685	0.030851	0.031670
RS	34	1.449418	1.024946	19370.422143	0.028684	0.029430
RS	35	1.579475	1.024946	18443.345090	0.027311	0.028022
RS	36	1.720449	1.050845	16972.926249	0.025133	0.025778
RS	37	1.873256	1.050845	15858.830062	0.023484	0.024086
RS	38	2.038890	1.073517	14350.453606	0.021250	0.021787
RS	39	2.218427	1.073517	13113.912750	0.019419	0.019908
RS	40	2.413034	1.094941	11603.923024	0.017183	0.017613
RS	41	2.623977	1.094941	10333.398640	0.015302	0.015684
RS	42	2.852625	1.116467	8895.623038	0.013173	0.013507
RS	43	3.100467	1.116467	7688.777448	0.011385	0.011676
RS	44	3.369111	1.139991	6402.542268	0.009481	0.009732
RS	45	3.660306	1.139991	5348.955961	0.007921	0.008134
RS	46	3.975944	1.167995	4281.980171	0.006341	0.006521
RS	47	4.318076	1.167995	3443.755796	0.005099	0.005248
RS	48	4.688926	1.200621	2639.362399	0.003908	0.004032
RS	49	5.090905	1.200621	2034.408074	0.003013	0.003114
RS	50	5.526626	1.232465	1491.604265	0.002209	0.002292
RS	51	5.998921	1.232465	1094.666075	0.001621	0.001689
RS	52	6.510860	1.254551	766.623369	0.001135	0.001190
RS	53	7.065771	1.254551	529.863908	0.000785	0.000828
RS	54	7.667260	1.255931	352.361841	0.000522	0.000555
RS	55	8.319239	1.255931	225.250921	0.000334	0.000358
RS	56	9.025944	1.255931	137.755966	0.000204	0.000221
RS	57	9.791969	1.255931	80.298998	0.000119	0.000130
RS	58	10.622294	1.213938	45.471973	0.000067	0.000074
RS	59	11.522315	1.213938	23.182989	0.000034	0.000038
RS	60	12.497884	1.213938	11.095520	0.000016	0.000018
RS	61	13.555342	1.213938	4.958908	0.000007	0.000008
RS	62	14.701562	1.213938	2.057795	0.000003	0.000003
RS	63	15.943994	1.213938	1.186777	0.000002	0.000002
PA	4+25*2+4+6 0.196550397 0.037357600 15.943994348 0.670366908 3.528688020 2.488022344 1.783063967 1.654551396 1.631746109 1.523443373 1.336295427 1.131160467 0.969782309 0.876488098 0.847357684 0.865603522 0.907160392 0.952643879 0.992767917 1.024946225 1.050845084 1.073517332 1.094940773 1.116467235 1.139991090 1.167995472 1.200620833 1.232464655 1.254551041 1.255930857 1.213937654
//
IT	3759
RD	23
LK	-7570189.776748
QD	-422.929952 -> -421.792836
RI	0.0085016333
TR	0.196510	0.037315
MT	15.955033
MM	C_pi: 1.067135, n_recomb: 674634.592007
RS	0	0.000000	0.668503	8255.427815	0.012237	0.011319
RS	1	0.008395	0.668503	8833.601609	0.013094	0.007341
RS	2	0.017495	0.668503	9442.021282	0.013996	0.007149
RS	3	0.027359	0.668503	10080.487652	0.014942	0.007997
RS	4	0.038051	3.608063	2005.561496	0.002973	0.001786
RS	5	0.049640	3.608063	2167.154687	0.003212	0.002137
RS	6	0.062203	2.499178	3377.097762	0.005006	0.003614
RS	7	0.075820	2.499178	3640.848323	0.005397	0.004248
RS	8	0.090580	1.773036	5523.000355	0.008187	0.006854
RS	9	0.106580	1.773036	5932.481141	0.008794	0.007775
RS	10	0.123922	1.646583	6853.677751	0.010159	0.009362
RS	11	0.142721	1.646583	7343.882780	0.010886	0.010350
RS	12	0.163097	1.630149	7940.251411	0.011770	0.011514
RS	13	0.185185	1.630149	8489.829562	0.012584	0.012555
RS	14	0.209126	1.526438	9677.844750	0.014345	0.014561
RS	15	0.235078	1.526438	10311.309988	0.015284	0.015663
RS	16	0.263208	1.340533	12474.509739	0.018491	0.019096
RS	17	0.293700	1.340533	13212.885866	0.019585	0.020324
RS	18	0.326751	1.133870	16473.690686	0.024419	0.025422
RS	19	0.362577	1.133870	17290.435662	0.025629	0.026775
RS	20	0.401411	0.970404	21081.814979	0.031249	0.032672
RS	21	0.443505	0.970404	21859.810191	0.032402	0.033927
RS	22	0.489133	0.875804	24953.278795	0.036988	0.038686
RS	23	0.538592	0.875804	25527.340481	0.037839	0.039548
RS	24	0.592202	0.846417	26859.759246	0.039814	0.041529
RS	25	0.650313	0.846417	27135.808123	0.040223	0.041852
RS	26	0.713303	0.865204	26684.500259	0.039554	0.041058
RS	27	0.781580	0.865204	26677.493393	0.039544	0.040919
RS	28	0.855590	0.907484	25309.692813	0.037516	0.038743
RS	29	0.935813	0.907484	25060.076099	0.037146	0.038274
RS	30	1.022771	0.953363	23497.751613	0.034830	0.035842
RS	31	1.117029	0.953363	23019.978322	0.034122	0.035073
RS	32	1.219199	0.993434	21508.710745	0.031882	0.032745
RS	33	1.329948	0.993434	20803.043488	0.030836	0.031659
RS	34	1.449993	1.025232	19349.336243	0.028681	0.029432
RS	35	1.580117	1.025232	18422.860104	0.027308	0.028023
RS	36	1.721165	1.050666	16960.709064	0.025141	0.025789
RS	37	1.874054	1.050666	15845.858773	0.023488	0.024094
RS	38	2.039778	1.073019	14341.041648	0.021257	0.021798
RS	39	2.219415	1.073019	13103.091617	0.019423	0.019914
RS	40	2.414132	1.094384	11592.667173	0.017184	0.017616
RS	41	2.625196	1.094384	10321.209340	0.015299	0.015684
RS	42	2.853979	1.116177	8881.127942	0.013164	0.013500
RS	43	3.101969	1.116177	7674.783960	0.011376	0.011669
RS	44	3.370778	1.140373	6386.227114	0.009466	0.009718
RS	45	3.662154	1.140373	5334.957033	0.007908	0.008121
RS	46	3.977991	1.169564	4266.741568	0.006325	0.006505
RS	47	4.320343	1.169564	3432.251299	0.005088	0.005236
RS	48	4.691436	1.203877	2628.125646	0.003896	0.004019
RS	49	5.093682	1.203877	2027.195305	0.003005	0.003106
RS	50	5.529698	1.237589	1485.688649	0.002202	0.002285
RS	51	6.002317	1.237589	1091.828605	0.001618	0.001686
RS	52	6.514614	1.261180	765.083498	0.001134	0.001189
RS	53	7.069918	1.261180	529.905812	0.000785	0.000829
RS	54	7.671841	1.263153	353.060825	0.000523	0.000557
RS	55	8.324296	1.263153	226.304553	0.000335	0.000360
RS	56	9.031525	1.263153	138.802500	0.000206	0.000223
RS	57	9.798127	1.263153	81.163135	0.000120	0.000132
RS	58	10.629085	1.219787	46.148347	0.000068	0.000075
RS	59	11.529804	1.219787	23.600433	0.000035	0.000039
RS	60	12.506140	1.219787	11.332960	0.000017	0.000019
RS	61	13.564439	1.219787	5.083261	0.000008	0.000009
RS	62	14.711584	1.219787	2.117599	0.000003	0.000004
RS	63	15.955033	1.219787	1.229138	0.000002	0.000002
PA	4+25*2+4+6 0.196510249 0.037314812 15.955033452 0.668503315 3.608063444 2.499177889 1.773036340 1.646582985 1.630149495 1.526437736 1.340533413 1.133870309 0.970403813 0.875804345 0.846417052 0.865203978 0.907483953 0.953363420 0.993434448 1.025231645 1.050665697 1.073018620 1.094384205 1.116177357 1.140372759 1.169563895 1.203876501 1.237588753 1.261179654 1.263152684 1.219787156
//
IT	3623
RD	24
LK	-7570187.545307
QD	-423.203900 -> -422.147054
RI	0.0085357035
TR	0.196472	0.037274
MT	15.965441
MM	C_pi: 1.067254, n_recomb: 673992.055891
RS	0	0.000000	0.666694	8271.055061	0.012272	0.011317
RS	1	0.008396	0.666694	8850.082722	0.013131	0.007345
RS	2	0.017497	0.666694	9459.349262	0.014035	0.007161
RS	3	0.027363	0.666694	10098.643450	0.014983	0.008021
RS	4	0.038056	3.687624	1960.547126	0.002909	0.001748
RS	5	0.049648	3.687624	2118.686492	0.003143	0.002092
RS	6	0.062213	2.510582	3359.241694	0.004984	0.003600
RS	7	0.075833	2.510582	3621.723415	0.005374	0.004228
RS	8	0.090596	1.763711	5548.229956	0.008232	0.006887
RS	9	0.106599	1.763711	5959.332348	0.008842	0.007810
RS	10	0.123945	1.639083	6879.518467	0.010207	0.009397
RS	11	0.142748	1.639083	7371.222908	0.010937	0.010391
RS	12	0.163130	1.628572	7940.974016	0.011782	0.011519
RS	13	0.185223	1.628572	8490.539040	0.012597	0.012565
RS	14	0.209171	1.529186	9652.038480	0.014321	0.014535
RS	15	0.235129	1.529186	10284.192287	0.015259	0.015639
RS	16	0.263268	1.344522	12427.800331	0.018439	0.019047
RS	17	0.293768	1.344522	13164.372219	0.019532	0.020274
RS	18	0.326830	1.136435	16426.088712	0.024371	0.025381
RS	19	0.362668	1.136435	17241.739541	0.025582	0.026732
RS	20	0.401514	0.970976	21058.603645	0.031245	0.032675
RS	21	0.443623	0.970976	21836.195897	0.032398	0.033927
RS	22	0.489266	0.875133	24959.748188	0.037033	0.038738
RS	23	0.538743	0.875133	25532.504519	0.037883	0.039597
RS	24	0.592373	0.845513	26871.288102	0.039869	0.041590
RS	25	0.650506	0.845513	27144.891539	0.040275	0.041909
RS	26	0.713520	0.864848	26673.852830	0.039576	0.041084
RS	27	0.781825	0.864848	26665.308307	0.039563	0.040943
RS	28	0.855865	0.907842	25277.035462	0.037503	0.038734
RS	29	0.936122	0.907842	25027.901415	0.037134	0.038266
RS	30	1.023117	0.954105	23459.151911	0.034806	0.035822
RS	31	1.117417	0.954105	22983.157329	0.034100	0.035055
RS	32	1.219634	0.994110	21477.248381	0.031866	0.032733
RS	33	1.330433	0.994110	20773.312926	0.030821	0.031649
RS	34	1.450536	1.025514	19329.665504	0.028679	0.029434
RS	35	1.580722	1.025514	18403.778938	0.027306	0.028025
RS	36	1.721839	1.050475	16949.949313	0.025149	0.025800
RS	37	1.874805	1.050475	15834.291270	0.023493	0.024102
RS	38	2.040614	1.072495	14333.111485	0.021266	0.021809
RS	39	2.220345	1.072495	13093.638004	0.019427	0.019921
RS	40	2.415167	1.093783	11582.817420	0.017185	0.017620
RS	41	2.626346	1.093783	10310.253395	0.015297	0.015684
RS	42	2.855256	1.115818	8867.857469	0.013157	0.013494
RS	43	3.103386	1.115818	7661.799312	0.011368	0.011661
RS	44	3.372350	1.140656	6370.859247	0.009452	0.009705
RS	45	3.663896	1.140656	5321.677125	0.007896	0.008110
RS	46	3.979921	1.171012	4252.105601	0.006309	0.006489
RS	47	4.322481	1.171012	3421.154405	0.005076	0.005225
RS	48	4.693802	1.206999	2617.187817	0.003883	0.004007
RS	49	5.096301	1.206999	2020.142919	0.002997	0.003098
RS	50	5.532594	1.242582	1479.852849	0.002196	0.002278
RS	51	6.005520	1.242582	1088.999072	0.001616	0.001683
RS	52	6.518153	1.267689	763.515221	0.001133	0.001187
RS	53	7.073828	1.267689	529.901224	0.000786	0.000829
RS	54	7.676159	1.270268	353.710721	0.000525	0.000558
RS	55	8.329063	1.270268	227.318602	0.000337	0.000362
RS	56	9.036786	1.270268	139.821628	0.000207	0.000225
RS	57	9.803932	1.270268	82.010805	0.000122	0.000133
RS	58	10.635488	1.225543	46.816510	0.000069	0.000077
RS	59	11.536865	1.225543	24.014727	0.000036	0.000040
RS	60	12.513922	1.225543	11.569676	0.000017	0.000019
RS	61	13.573016	1.225543	5.207797	0.000008	0.000009
RS	62	14.721033	1.225543	2.177769	0.000003	0.000004
RS	63	15.965441	1.225543	1.272090	0.000002	0.000002
PA	4+25*2+4+6 0.196472135 0.037274422 15.965441132 0.666693992 3.687623907 2.510582467 1.763711031 1.639083213 1.628571543 1.529186144 1.344522122 1.136435255 0.970975741 0.875132818 0.845512981 0.864847525 0.907842247 0.954105326 0.994109954 1.025514211 1.050475318 1.072494685 1.093783042 1.115817567 1.140655520 1.171011662 1.206998919 1.242582419 1.267688662 1.270267868 1.225543136
//
IT	3921
RD	25
LK	-7570185.469039
QD	-423.470932 -> -422.485294
RI	0.0085691132
TR	0.196436	0.037236
MT	15.975277
MM	C_pi: 1.067363, n_recomb: 673383.761417
RS	0	0.000000	0.664932	8286.528569	0.012306	0.011315
RS	1	0.008397	0.664932	8866.400873	0.013167	0.007349
RS	2	0.017500	0.664932	9476.505349	0.014073	0.007174
RS	3	0.027366	0.664932	10116.618935	0.015024	0.008044
RS	4	0.038062	3.767265	1917.474201	0.002848	0.001712
RS	5	0.049655	3.767265	2072.301355	0.003077	0.002049
RS	6	0.062222	2.522061	3341.571807	0.004962	0.003586
RS	7	0.075844	2.522061	3602.795910	0.005350	0.004208
RS	8	0.090611	1.755020	5571.918347	0.008275	0.006918
RS	9	0.106617	1.755020	5984.540596	0.008887	0.007843
RS	10	0.123967	1.632043	6903.942264	0.010253	0.009430
RS	11	0.142774	1.632043	7397.060502	0.010985	0.010429
RS	12	0.163160	1.627037	7941.849139	0.011794	0.011524
RS	13	0.185259	1.627037	8491.411554	0.012610	0.012575
RS	14	0.209213	1.531721	9628.095652	0.014298	0.014511
RS	15	0.235178	1.531721	10259.029059	0.015235	0.015617
RS	16	0.263324	1.348287	12383.892666	0.018391	0.019001
RS	17	0.293833	1.348287	13118.761164	0.019482	0.020227
RS	18	0.326905	1.138869	16381.054913	0.024326	0.025341
RS	19	0.362753	1.138869	17195.663166	0.025536	0.026690
RS	20	0.401612	0.971502	21036.863143	0.031241	0.032678
RS	21	0.443734	0.971502	21814.066331	0.032395	0.033928
RS	22	0.489392	0.874470	24966.463115	0.037076	0.038788
RS	23	0.538885	0.874470	25537.948315	0.037925	0.039645
RS	24	0.592534	0.844643	26882.382530	0.039921	0.041648
RS	25	0.650688	0.844643	27153.633533	0.040324	0.041963
RS	26	0.713726	0.864526	26662.943616	0.039595	0.041107
RS	27	0.782057	0.864526	26652.985758	0.039581	0.040965
RS	28	0.856125	0.908229	25244.641630	0.037489	0.038723
RS	29	0.936414	0.908229	24996.100007	0.037120	0.038256
RS	30	1.023445	0.954864	23421.348453	0.034782	0.035800
RS	31	1.117783	0.954864	22947.200277	0.034077	0.035037
RS	32	1.220044	0.994793	21446.885498	0.031849	0.032720
RS	33	1.330892	0.994793	20744.711758	0.030807	0.031638
RS	34	1.451048	1.025798	19311.199711	0.028678	0.029437
RS	35	1.581294	1.025798	18385.904630	0.027304	0.028027
RS	36	1.722477	1.050276	16940.499935	0.025157	0.025813
RS	37	1.875515	1.050276	15823.988166	0.023499	0.024111
RS	38	2.041405	1.071951	14326.488439	0.021275	0.021821
RS	39	2.221224	1.071951	13085.397930	0.019432	0.019929
RS	40	2.416144	1.093146	11574.219816	0.017188	0.017625
RS	41	2.627432	1.093146	10300.402762	0.015296	0.015686
RS	42	2.856462	1.115398	8855.695038	0.013151	0.013490
RS	43	3.104724	1.115398	7649.733304	0.011360	0.011655
RS	44	3.373834	1.140852	6356.358585	0.009439	0.009693
RS	45	3.665542	1.140852	5309.061279	0.007884	0.008099
RS	46	3.981745	1.172347	4238.050553	0.006294	0.006474
RS	47	4.324501	1.172347	3410.453195	0.005065	0.005214
RS	48	4.696038	1.209997	2606.541306	0.003871	0.003994
RS	49	5.098775	1.209997	2013.249901	0.002990	0.003090
RS	50	5.535331	1.247455	1474.099350	0.002189	0.002271
RS	51	6.008545	1.247455	1086.182322	0.001613	0.001680
RS	52	6.521497	1.274086	761.924177	0.001131	0.001185
RS	53	7.077523	1.274086	529.855305	0.000787	0.000830
RS	54	7.680240	1.277289	354.314740	0.000526	0.000559
RS	55	8.333568	1.277289	228.295843	0.000339	0.000363
RS	56	9.041759	1.277289	140.815426	0.000209	0.000226
RS	57	9.809418	1.277289	82.843406	0.000123	0.000134
RS	58	10.641539	1.231216	47.477361	0.000071	0.000078
RS	59	11.543537	1.231216	24.426362	0.000036	0.000040
RS	60	12.521277	1.231216	11.805916	0.000018	0.000020
RS	61	13.581121	1.231216	5.332637	0.000008	0.000009
RS	62	14.729963	1.231216	2.238362	0.000003	0.000004
RS	63	15.975277	1.231216	1.315676	0.000002	0.000002
PA	4+25*2+4+6 0.196435832 0.037236279 15.975277019 0.664932165 3.767265183 2.522060636 1.755020107 1.632042779 1.627037054 1.531720748 1.348286767 1.138869445 0.971502169 0.874470152 0.844642936 0.864526272 0.908228820 0.954864187 0.994792555 1.025797833 1.050275958 1.071951445 1.093145700 1.115398301 1.140852414 1.172347311 1.209997277 1.247454624 1.274086489 1.277289269 1.231216414
//
