# Supplementary material for: Introgression and disruption of migration routes have shaped the genetic integrity of wildebeest populations
Source: Nat Commun. 2024 Apr 12;15:2921. doi: 10.1038/s41467-024-47015-y (PMC11014984; doi:10.1038/s41467-024-47015-y)
Supplement: Supplementary file 10 — Source Data [file 41467_2024_47015_MOESM10_ESM.zip › source_data/Fig2a.psmc/CTauTzN__746.psmc]

CC
CC	Brief Description of the file format:
CC	  CC  comments
CC	  MM  useful-messages
CC	  RD  round-of-iterations
CC	  LL  \log[P(sequence)]
CC	  QD  Q-before-opt Q-after-opt
CC	  TR  \theta_0 \rho_0
CC	  RS  k t_k \lambda_k \pi_k \sum_{l\not=k}A_{kl} A_{kk}
CC	  DC  begin end best-k t_k+\Delta_k max-prob
CC
MM	Version: 0.6.5-r67
MM	pattern:4+25*2+4+6, n:63, n_free_lambdas:28
MM	n_iterations:25, skip:1, max_t:15, theta/rho:5
MM	is_decoding:0
MM	n_seqs:28, sum_L:16955088, sum_n:2613000
RD	0
LK	0.000000
QD	0.000000 -> 0.000000
RI	inf
TR	0.167370	0.033474
MT	15.000000
MM	C_pi: 1.000000, n_recomb: 558210.297453
RS	0	0.000000	1.000000	4532.695000	0.008120	0.000000
RS	1	0.008290	1.000000	4866.951480	0.008719	0.000000
RS	2	0.017266	1.000000	5222.181406	0.009355	0.000000
RS	3	0.026987	1.000000	5599.071054	0.010030	0.000000
RS	4	0.037514	1.000000	5998.209926	0.010745	0.000000
RS	5	0.048914	1.000000	6420.063116	0.011501	0.000000
RS	6	0.061258	1.000000	6864.939642	0.012298	0.000000
RS	7	0.074626	1.000000	7332.956460	0.013137	0.000000
RS	8	0.089102	1.000000	7823.997970	0.014016	0.000000
RS	9	0.104778	1.000000	8337.670865	0.014936	0.000000
RS	10	0.121753	1.000000	8873.254354	0.015896	0.000000
RS	11	0.140135	1.000000	9429.645916	0.016893	0.000000
RS	12	0.160042	1.000000	10005.303008	0.017924	0.000000
RS	13	0.181598	1.000000	10598.181411	0.018986	0.000000
RS	14	0.204942	1.000000	11205.671284	0.020074	0.000000
RS	15	0.230221	1.000000	11824.532407	0.021183	0.000000
RS	16	0.257595	1.000000	12450.830666	0.022305	0.000000
RS	17	0.287238	1.000000	13079.878383	0.023432	0.000000
RS	18	0.319339	1.000000	13706.181853	0.024554	0.000000
RS	19	0.354100	1.000000	14323.400142	0.025660	0.000000
RS	20	0.391744	1.000000	14924.320063	0.026736	0.000000
RS	21	0.432507	1.000000	15500.852985	0.027769	0.000000
RS	22	0.476650	1.000000	16044.059918	0.028742	0.000000
RS	23	0.524453	1.000000	16544.211884	0.029638	0.000000
RS	24	0.576218	1.000000	16990.892928	0.030438	0.000000
RS	25	0.632274	1.000000	17373.153079	0.031123	0.000000
RS	26	0.692977	1.000000	17679.717964	0.031672	0.000000
RS	27	0.758711	1.000000	17899.260454	0.032065	0.000000
RS	28	0.829896	1.000000	18020.737440	0.032283	0.000000
RS	29	0.906981	1.000000	18033.791527	0.032306	0.000000
RS	30	0.990456	1.000000	17929.212807	0.032119	0.000000
RS	31	1.080851	1.000000	17699.450060	0.031707	0.000000
RS	32	1.178739	1.000000	17339.153668	0.031062	0.000000
RS	33	1.284742	1.000000	16845.724578	0.030178	0.000000
RS	34	1.399532	1.000000	16219.835341	0.029057	0.000000
RS	35	1.523838	1.000000	15465.881357	0.027706	0.000000
RS	36	1.658449	1.000000	14592.314177	0.026141	0.000000
RS	37	1.804218	1.000000	13611.805413	0.024385	0.000000
RS	38	1.962071	1.000000	12541.191090	0.022467	0.000000
RS	39	2.133009	1.000000	11401.153775	0.020424	0.000000
RS	40	2.318118	1.000000	10215.614598	0.018301	0.000000
RS	41	2.518571	1.000000	9010.830087	0.016142	0.000000
RS	42	2.735641	1.000000	7814.218723	0.013999	0.000000
RS	43	2.970706	1.000000	6652.977172	0.011918	0.000000
RS	44	3.225257	1.000000	5552.582345	0.009947	0.000000
RS	45	3.500909	1.000000	4535.306962	0.008125	0.000000
RS	46	3.799411	1.000000	3618.896701	0.006483	0.000000
RS	47	4.122659	1.000000	2815.559388	0.005044	0.000000
RS	48	4.472702	1.000000	2131.396317	0.003818	0.000000
RS	49	4.851763	1.000000	1566.361165	0.002806	0.000000
RS	50	5.262247	1.000000	1114.766671	0.001997	0.000000
RS	51	5.706758	1.000000	766.282708	0.001373	0.000000
RS	52	6.188118	1.000000	507.295405	0.000909	0.000000
RS	53	6.709380	1.000000	322.441621	0.000578	0.000000
RS	54	7.273854	1.000000	196.110183	0.000351	0.000000
RS	55	7.885120	1.000000	113.717913	0.000204	0.000000
RS	56	8.547059	1.000000	62.622240	0.000112	0.000000
RS	57	9.263869	1.000000	32.609982	0.000058	0.000000
RS	58	10.040101	1.000000	15.984340	0.000029	0.000000
RS	59	10.880679	1.000000	7.338333	0.000013	0.000000
RS	60	11.790939	1.000000	3.138473	0.000006	0.000000
RS	61	12.776655	1.000000	1.243158	0.000002	0.000000
RS	62	13.844085	1.000000	0.453193	0.000001	0.000000
RS	63	15.000000	1.000000	0.212922	0.000000	0.000000
PA	4+25*2+4+6 0.167369535 0.033473907 15.000000000 1.000000000 1.000000000 1.000000000 1.000000000 1.000000000 1.000000000 1.000000000 1.000000000 1.000000000 1.000000000 1.000000000 1.000000000 1.000000000 1.000000000 1.000000000 1.000000000 1.000000000 1.000000000 1.000000000 1.000000000 1.000000000 1.000000000 1.000000000 1.000000000 1.000000000 1.000000000 1.000000000 1.000000000
//
IT	4109
RD	1
LK	-6512397.854211
QD	-4416.496700 -> -2567.153021
RI	0.0057636256
TR	0.165297	0.032656
MT	15.600586
MM	C_pi: 1.010745, n_recomb: 550541.761897
RS	0	0.000000	0.378925	11814.424905	0.021460	0.018894
RS	1	0.008357	0.378925	12512.774935	0.022728	0.021737
RS	2	0.017412	0.378925	13227.149416	0.024026	0.019610
RS	3	0.027224	0.378925	13953.439018	0.025345	0.018475
RS	4	0.037855	0.630936	8873.980649	0.016119	0.016507
RS	5	0.049375	0.630936	9436.246954	0.017140	0.014219
RS	6	0.061858	0.881949	7188.848841	0.013058	0.012617
RS	7	0.075384	0.881949	7667.906615	0.013928	0.011455
RS	8	0.090041	1.092085	6607.855095	0.012002	0.010717
RS	9	0.105922	1.092085	7054.312001	0.012813	0.010392
RS	10	0.123130	1.213575	6774.366415	0.012305	0.010371
RS	11	0.141776	1.213575	7226.216597	0.013126	0.010690
RS	12	0.161981	1.255126	7445.478758	0.013524	0.011292
RS	13	0.183874	1.255126	7925.355284	0.014396	0.012108
RS	14	0.207596	1.246978	8478.100476	0.015400	0.013119
RS	15	0.233301	1.246978	8995.354836	0.016339	0.014323
RS	16	0.261154	1.212769	9792.819073	0.017788	0.015718
RS	17	0.291335	1.212769	10344.940377	0.018790	0.017295
RS	18	0.324038	1.169107	11306.125290	0.020536	0.019039
RS	19	0.359473	1.169107	11877.339379	0.021574	0.020915
RS	20	0.397870	1.127699	12893.766229	0.023420	0.022866
RS	21	0.439476	1.127699	13454.031585	0.024438	0.024818
RS	22	0.484558	1.095274	14399.587621	0.026155	0.026691
RS	23	0.533408	1.095274	14907.010043	0.027077	0.028414
RS	24	0.586340	1.073772	15673.295349	0.028469	0.029932
RS	25	0.643696	1.073772	16079.665171	0.029207	0.031203
RS	26	0.705844	1.062115	16595.980253	0.030145	0.032199
RS	27	0.773186	1.062115	16852.943995	0.030612	0.032903
RS	28	0.846156	1.057963	17085.673384	0.031034	0.033309
RS	29	0.925223	1.057963	17150.108986	0.031151	0.033422
RS	30	1.010898	1.058651	17094.491850	0.031050	0.033254
RS	31	1.103733	1.058651	16933.000057	0.030757	0.032820
RS	32	1.204325	1.061768	16601.339961	0.030155	0.032137
RS	33	1.313324	1.061768	16194.694626	0.029416	0.031222
RS	34	1.431431	1.065502	15608.310029	0.028351	0.030091
RS	35	1.559408	1.065502	14956.670902	0.027167	0.028760
RS	36	1.698080	1.068707	14146.233108	0.025695	0.027245
RS	37	1.848341	1.068707	13274.586232	0.024112	0.025565
RS	38	2.011158	1.070807	12285.652201	0.022316	0.023742
RS	39	2.187581	1.070807	11247.397463	0.020430	0.021799
RS	40	2.378748	1.071681	10145.438159	0.018428	0.019768
RS	41	2.585889	1.071681	9021.063716	0.016386	0.017681
RS	42	2.810341	1.071525	7890.967258	0.014333	0.015577
RS	43	3.053550	1.071525	6778.937564	0.012313	0.013497
RS	44	3.317083	1.070711	5715.600255	0.010382	0.011484
RS	45	3.602639	1.070711	4714.783048	0.008564	0.009577
RS	46	3.912057	1.069651	3804.856840	0.006911	0.007815
RS	47	4.247333	1.069651	2992.225325	0.005435	0.006228
RS	48	4.610627	1.068653	2292.799455	0.004165	0.004837
RS	49	5.004281	1.068653	1704.748337	0.003096	0.003654
RS	50	5.430831	1.067823	1229.063520	0.002232	0.002678
RS	51	5.893026	1.067823	855.619993	0.001554	0.001900
RS	52	6.393846	1.067047	574.379427	0.001043	0.001302
RS	53	6.936518	1.067047	370.120339	0.000672	0.000858
RS	54	7.524539	1.065764	228.583034	0.000415	0.000543
RS	55	8.161700	1.065764	134.477729	0.000244	0.000328
RS	56	8.852106	1.065764	75.187184	0.000137	0.000189
RS	57	9.600207	1.065764	39.781984	0.000072	0.000103
RS	58	10.410825	1.062559	19.866866	0.000036	0.000053
RS	59	11.289185	1.062559	9.258162	0.000017	0.000025
RS	60	12.240946	1.062559	4.021637	0.000007	0.000011
RS	61	13.272243	1.062559	1.618949	0.000003	0.000005
RS	62	14.389722	1.062559	0.600174	0.000001	0.000002
RS	63	15.600586	1.062559	0.288982	0.000001	0.000001
PA	4+25*2+4+6 0.165297080 0.032655587 15.600585938 0.378925323 0.630935669 0.881949425 1.092084885 1.213575363 1.255125999 1.246977806 1.212768555 1.169107437 1.127698898 1.095273972 1.073771954 1.062114716 1.057963371 1.058650970 1.061767578 1.065502167 1.068706512 1.070807457 1.071681499 1.071524620 1.070711136 1.069650650 1.068653107 1.067823410 1.067047119 1.065764427 1.062558591
//
IT	4714
RD	2
LK	-6509678.202015
QD	-2227.044788 -> -1797.528926
RI	0.0142164417
TR	0.163502	0.032215
MT	15.997751
MM	C_pi: 1.001801, n_recomb: 538494.841826
RS	0	0.000000	0.265689	16493.056567	0.030628	0.018872
RS	1	0.008400	0.265689	17301.620608	0.032130	0.022525
RS	2	0.017505	0.265689	18099.908579	0.033612	0.022878
RS	3	0.027375	0.265689	18878.588651	0.035058	0.024602
RS	4	0.038074	0.529357	9958.137110	0.018493	0.015269
RS	5	0.049672	0.529357	10553.036138	0.019597	0.015154
RS	6	0.062244	0.863677	6875.515577	0.012768	0.010855
RS	7	0.075872	0.863677	7333.186435	0.013618	0.010954
RS	8	0.090644	1.186832	5698.284401	0.010582	0.009058
RS	9	0.106658	1.186832	6092.328671	0.011314	0.009446
RS	10	0.124017	1.385390	5579.935053	0.010362	0.008966
RS	11	0.142833	1.385390	5965.517669	0.011078	0.009641
RS	12	0.163231	1.447589	6098.702824	0.011325	0.010146
RS	13	0.185341	1.447589	6509.008763	0.012087	0.011089
RS	14	0.209309	1.421184	7065.582515	0.013121	0.012222
RS	15	0.235290	1.421184	7517.835045	0.013961	0.013405
RS	16	0.263453	1.348772	8410.486324	0.015619	0.015125
RS	17	0.293982	1.348772	8909.005483	0.016544	0.016593
RS	18	0.327075	1.262287	10055.000306	0.018672	0.018852
RS	19	0.362948	1.262287	10587.951405	0.019662	0.020580
RS	20	0.401834	1.184246	11841.984108	0.021991	0.023163
RS	21	0.443987	1.184246	12378.093389	0.022986	0.024952
RS	22	0.489680	1.126469	13546.165753	0.025156	0.027415
RS	23	0.539211	1.126469	14038.158319	0.026069	0.028955
RS	24	0.592903	1.090948	14952.584393	0.027767	0.030875
RS	25	0.651105	1.090948	15347.239983	0.028500	0.031950
RS	26	0.714195	1.074366	15914.635625	0.029554	0.033103
RS	27	0.782585	1.074366	16163.034146	0.030015	0.033611
RS	28	0.856719	1.071693	16364.929530	0.030390	0.033964
RS	29	0.937081	1.071693	16428.689208	0.030509	0.033903
RS	30	1.024192	1.077674	16299.707753	0.030269	0.033558
RS	31	1.118621	1.077674	16153.074189	0.029997	0.032991
RS	32	1.220981	1.087695	15748.603380	0.029246	0.032106
RS	33	1.331939	1.087695	15379.054994	0.028559	0.031109
RS	34	1.452218	1.098331	14751.337589	0.027394	0.029816
RS	35	1.582599	1.098331	14161.507516	0.026298	0.028454
RS	36	1.723932	1.107417	13354.368669	0.024799	0.026847
RS	37	1.877137	1.107417	12565.749148	0.023335	0.025178
RS	38	2.043210	1.113903	11621.352958	0.021581	0.023334
RS	39	2.223233	1.113903	10678.132129	0.019830	0.021431
RS	40	2.418377	1.117613	9647.071133	0.017915	0.019431
RS	41	2.629913	1.117613	8617.058096	0.016002	0.017397
RS	42	2.859217	1.118994	7564.615469	0.014048	0.015349
RS	43	3.107782	1.118994	6533.841747	0.012134	0.013322
RS	44	3.377225	1.118839	5537.622043	0.010284	0.011365
RS	45	3.669301	1.118839	4596.576302	0.008536	0.009500
RS	46	3.985911	1.117986	3733.364177	0.006933	0.007780
RS	47	4.329114	1.117986	2956.884423	0.005491	0.006218
RS	48	4.701146	1.117058	2282.608864	0.004239	0.004850
RS	49	5.104427	1.117058	1710.802878	0.003177	0.003677
RS	50	5.541583	1.116256	1243.869485	0.002310	0.002708
RS	51	6.015458	1.116256	873.759551	0.001623	0.001931
RS	52	6.529137	1.115346	592.216635	0.001100	0.001330
RS	53	7.085964	1.115346	385.468908	0.000716	0.000882
RS	54	7.689562	1.113302	240.719511	0.000447	0.000562
RS	55	8.343861	1.113302	143.165715	0.000266	0.000342
RS	56	9.053118	1.113302	80.968967	0.000150	0.000198
RS	57	9.821951	1.113302	43.363503	0.000081	0.000109
RS	58	10.655364	1.107316	21.968163	0.000041	0.000056
RS	59	11.558781	1.107316	10.356026	0.000019	0.000027
RS	60	12.538081	1.107316	4.553222	0.000008	0.000012
RS	61	13.599640	1.107316	1.856295	0.000003	0.000005
RS	62	14.750367	1.107316	0.697342	0.000001	0.000002
RS	63	15.997751	1.107316	0.342467	0.000001	0.000001
PA	4+25*2+4+6 0.163501733 0.032214539 15.997750894 0.265689069 0.529356973 0.863676690 1.186832134 1.385389512 1.447589242 1.421184242 1.348771529 1.262286964 1.184246452 1.126468999 1.090948116 1.074365880 1.071692945 1.077673504 1.087695460 1.098330668 1.107416670 1.113903248 1.117613291 1.118994268 1.118838589 1.117985970 1.117058259 1.116255837 1.115345946 1.113301597 1.107316008
//
IT	4540
RD	3
LK	-6509004.731843
QD	-1771.057810 -> -1615.571738
RI	0.0218141758
TR	0.161933	0.031919
MT	16.301892
MM	C_pi: 1.000120, n_recomb: 532756.961795
RS	0	0.000000	0.231711	18740.535825	0.035177	0.018758
RS	1	0.008432	0.231711	19567.438546	0.036729	0.022716
RS	2	0.017575	0.231711	20365.874687	0.038227	0.024158
RS	3	0.027489	0.231711	21123.833317	0.039650	0.027276
RS	4	0.038238	0.489425	10471.128768	0.019655	0.014961
RS	5	0.049894	0.489425	11077.895495	0.020794	0.015713
RS	6	0.062533	0.868629	6630.032503	0.012445	0.010138
RS	7	0.076238	0.868629	7073.453007	0.013277	0.010703
RS	8	0.091098	1.268405	5176.026014	0.009716	0.008289
RS	9	0.107211	1.268405	5540.137256	0.010399	0.008919
RS	10	0.124683	1.522358	4941.407629	0.009275	0.008245
RS	11	0.143628	1.522358	5290.689584	0.009931	0.009015
RS	12	0.164171	1.596169	5398.771413	0.010134	0.009498
RS	13	0.186445	1.596169	5771.608848	0.010833	0.010442
RS	14	0.210598	1.551048	6340.596985	0.011901	0.011665
RS	15	0.236787	1.551048	6758.251430	0.012685	0.012776
RS	16	0.265185	1.444307	7718.953382	0.014489	0.014721
RS	17	0.295977	1.444307	8190.094143	0.015373	0.016073
RS	18	0.329365	1.320742	9474.555806	0.017784	0.018707
RS	19	0.365569	1.320742	9990.140540	0.018752	0.020308
RS	20	0.404825	1.212339	11432.260032	0.021459	0.023373
RS	21	0.447391	1.212339	11959.330235	0.022448	0.025047
RS	22	0.493547	1.134852	13305.921494	0.024976	0.027963
RS	23	0.543594	1.134852	13791.338144	0.025887	0.029403
RS	24	0.597861	1.089544	14816.517117	0.027811	0.031611
RS	25	0.656704	1.089544	15201.589193	0.028534	0.032595
RS	26	0.720509	1.070736	15788.105054	0.029635	0.033816
RS	27	0.789693	1.070736	16023.186086	0.030076	0.034244
RS	28	0.864711	1.071035	16166.961347	0.030346	0.034479
RS	29	0.946055	1.071035	16218.377963	0.030442	0.034356
RS	30	1.034257	1.083058	15992.010796	0.030017	0.033795
RS	31	1.129896	1.083058	15841.470623	0.029735	0.033191
RS	32	1.233600	1.100371	15340.492404	0.028795	0.032077
RS	33	1.346047	1.100371	14982.063551	0.028122	0.031074
RS	34	1.467977	1.118168	14286.121712	0.026815	0.029598
RS	35	1.600187	1.118168	13725.571464	0.025763	0.028256
RS	36	1.743545	1.133399	12889.580346	0.024194	0.026537
RS	37	1.898991	1.133399	12146.989323	0.022800	0.024909
RS	38	2.067543	1.144589	11210.627872	0.021043	0.023020
RS	39	2.250308	1.144589	10324.498352	0.019379	0.021171
RS	40	2.448484	1.151523	9327.092117	0.017507	0.019176
RS	41	2.663369	1.151523	8356.773422	0.015686	0.017198
RS	42	2.896374	1.154903	7348.684118	0.013794	0.015182
RS	43	3.149025	1.154903	6371.439604	0.011959	0.013204
RS	44	3.422979	1.155922	5416.831943	0.010168	0.011283
RS	45	3.720033	1.155922	4516.668704	0.008478	0.009455
RS	46	4.042134	1.155816	3683.949689	0.006915	0.007763
RS	47	4.391394	1.155816	2933.202739	0.005506	0.006224
RS	48	4.770104	1.155484	2276.020441	0.004272	0.004870
RS	49	5.180746	1.155484	1716.371662	0.003222	0.003706
RS	50	5.626013	1.155176	1255.615610	0.002357	0.002741
RS	51	6.108825	1.155176	888.298770	0.001667	0.001963
RS	52	6.632346	1.154521	606.509405	0.001138	0.001359
RS	53	7.200010	1.154521	397.991136	0.000747	0.000906
RS	54	7.815540	1.152063	250.745541	0.000471	0.000581
RS	55	8.482970	1.152063	150.471887	0.000282	0.000355
RS	56	9.206677	1.152063	85.913221	0.000161	0.000207
RS	57	9.991406	1.152063	46.476506	0.000087	0.000115
RS	58	10.842302	1.143646	23.827735	0.000045	0.000060
RS	59	11.764946	1.143646	11.342193	0.000021	0.000029
RS	60	12.765386	1.143646	5.038038	0.000009	0.000013
RS	61	13.850181	1.143646	2.076160	0.000004	0.000006
RS	62	15.026446	1.143646	0.788808	0.000001	0.000002
RS	63	16.301892	1.143646	0.394059	0.000001	0.000001
PA	4+25*2+4+6 0.161933415 0.031919361 16.301892095 0.231710698 0.489424592 0.868629395 1.268405225 1.522358072 1.596169332 1.551048162 1.444306768 1.320742204 1.212338785 1.134851641 1.089543563 1.070735740 1.071034747 1.083057884 1.100371355 1.118168319 1.133399207 1.144589404 1.151522962 1.154902736 1.155922173 1.155816151 1.155483716 1.155176117 1.154521162 1.152063131 1.143645894
//
IT	4739
RD	4
LK	-6508740.493653
QD	-1612.809662 -> -1531.118858
RI	0.0258684694
TR	0.160589	0.031705
MT	16.548937
MM	C_pi: 1.003497, n_recomb: 530999.432926
RS	0	0.000000	0.219759	19735.180615	0.037166	0.018643
RS	1	0.008458	0.219759	20565.795232	0.038730	0.022719
RS	2	0.017631	0.219759	21359.075428	0.040224	0.024629
RS	3	0.027579	0.219759	22101.812667	0.041623	0.028376
RS	4	0.038370	0.467323	10863.298231	0.020458	0.015041
RS	5	0.050072	0.467323	11480.798894	0.021621	0.016202
RS	6	0.062765	0.874068	6517.317370	0.012274	0.009836
RS	7	0.076531	0.874068	6955.034437	0.013098	0.010613
RS	8	0.091461	1.330470	4884.859230	0.009199	0.007881
RS	9	0.107654	1.330470	5232.621343	0.009854	0.008611
RS	10	0.125217	1.628105	4581.632904	0.008628	0.007824
RS	11	0.144265	1.628105	4910.449895	0.009248	0.008617
RS	12	0.164924	1.711440	5003.245078	0.009422	0.009089
RS	13	0.187330	1.711440	5354.839400	0.010084	0.010006
RS	14	0.211632	1.652007	5929.024846	0.011166	0.011280
RS	15	0.237988	1.652007	6327.187176	0.011916	0.012319
RS	16	0.266574	1.517524	7334.313036	0.013812	0.014410
RS	17	0.297577	1.517524	7791.019084	0.014672	0.015662
RS	18	0.331203	1.363183	9184.571133	0.017297	0.018568
RS	19	0.367673	1.363183	9693.290613	0.018255	0.020065
RS	20	0.407227	1.229673	11295.567330	0.021272	0.023504
RS	21	0.450126	1.229673	11821.856673	0.022263	0.025095
RS	22	0.496654	1.136276	13326.999658	0.025098	0.028376
RS	23	0.547116	1.136276	13811.938664	0.026011	0.029754
RS	24	0.601847	1.083418	14936.437600	0.028129	0.032193
RS	25	0.661207	1.083418	15315.706607	0.028843	0.033129
RS	26	0.725587	1.063282	15916.647059	0.029975	0.034390
RS	27	0.795412	1.063282	16139.642707	0.030395	0.034783
RS	28	0.871142	1.066518	16225.444483	0.030556	0.034896
RS	29	0.953278	1.066518	16262.785954	0.030627	0.034752
RS	30	1.042360	1.084038	15941.642632	0.030022	0.033985
RS	31	1.138977	1.084038	15781.730641	0.029721	0.033379
RS	32	1.243765	1.107911	15186.109671	0.028599	0.032055
RS	33	1.357416	1.107911	14828.700000	0.027926	0.031067
RS	34	1.480678	1.132161	14062.130797	0.026482	0.029426
RS	35	1.614366	1.132161	13515.698129	0.025453	0.028116
RS	36	1.759361	1.152962	12641.965986	0.023808	0.026293
RS	37	1.916619	1.152962	11925.777456	0.022459	0.024710
RS	38	2.087177	1.168459	10982.170554	0.020682	0.022775
RS	39	2.272160	1.168459	10130.810904	0.019079	0.020977
RS	40	2.472789	1.178415	9147.519413	0.017227	0.018978
RS	41	2.690386	1.178415	8214.500673	0.015470	0.017051
RS	42	2.926386	1.183776	7230.425916	0.013617	0.015053
RS	43	3.182347	1.183776	6286.955272	0.011840	0.013118
RS	44	3.459955	1.186100	5356.193487	0.010087	0.011222
RS	45	3.761043	1.186100	4481.744337	0.008440	0.009426
RS	46	4.087596	1.186978	3666.402814	0.006905	0.007753
RS	47	4.441767	1.186978	2931.455858	0.005521	0.006233
RS	48	4.825893	1.187531	2283.331561	0.004300	0.004890
RS	49	5.242507	1.187531	1730.469511	0.003259	0.003734
RS	50	5.694356	1.188013	1271.938989	0.002395	0.002771
RS	51	6.184421	1.188013	905.161553	0.001705	0.001992
RS	52	6.715934	1.187872	621.684023	0.001171	0.001386
RS	53	7.292400	1.187872	410.760526	0.000774	0.000928
RS	54	7.917622	1.185247	260.703011	0.000491	0.000598
RS	55	8.595723	1.185247	157.659104	0.000297	0.000368
RS	56	9.331175	1.185247	90.757095	0.000171	0.000216
RS	57	10.128828	1.185247	49.525456	0.000093	0.000120
RS	58	10.993945	1.174614	25.654780	0.000048	0.000064
RS	59	11.932229	1.174614	12.315679	0.000023	0.000031
RS	60	12.949870	1.174614	5.519566	0.000010	0.000014
RS	61	14.053580	1.174614	2.296159	0.000004	0.000006
RS	62	15.250637	1.174614	0.881120	0.000002	0.000002
RS	63	16.548937	1.174614	0.446906	0.000001	0.000001
PA	4+25*2+4+6 0.160589241 0.031705340 16.548936865 0.219758519 0.467323317 0.874068187 1.330469716 1.628104565 1.711439872 1.652006904 1.517524439 1.363183008 1.229673338 1.136276462 1.083418247 1.063282489 1.066517524 1.084038091 1.107911264 1.132160672 1.152961762 1.168458667 1.178415141 1.183775965 1.186099641 1.186978487 1.187531326 1.188012524 1.187872266 1.185246956 1.174614188
//
IT	4069
RD	5
LK	-6508595.311958
QD	-1527.051785 -> -1476.165687
RI	0.0277332377
TR	0.159463	0.031549
MT	16.752008
MM	C_pi: 1.008759, n_recomb: 531149.765297
RS	0	0.000000	0.215849	20139.887994	0.037918	0.018543
RS	1	0.008479	0.215849	20974.132039	0.039488	0.022652
RS	2	0.017676	0.215849	21767.536055	0.040982	0.024744
RS	3	0.027653	0.215849	22506.379311	0.042373	0.028747
RS	4	0.038476	0.451179	11244.899612	0.021171	0.015299
RS	5	0.050217	0.451179	11874.210958	0.022356	0.016678
RS	6	0.062953	0.875039	6498.196061	0.012234	0.009722
RS	7	0.076769	0.875039	6935.664153	0.013058	0.010617
RS	8	0.091756	1.374506	4722.031840	0.008890	0.007643
RS	9	0.108014	1.374506	5060.974991	0.009528	0.008425
RS	10	0.125651	1.708127	4366.272164	0.008220	0.007553
RS	11	0.144783	1.708127	4682.962361	0.008817	0.008352
RS	12	0.165536	1.801099	4760.387342	0.008962	0.008807
RS	13	0.188050	1.801099	5099.034825	0.009600	0.009698
RS	14	0.212472	1.732810	5669.289077	0.010674	0.010990
RS	15	0.238965	1.732810	6055.361083	0.011400	0.011972
RS	16	0.267704	1.577167	7090.382027	0.013349	0.014149
RS	17	0.298880	1.577167	7538.543922	0.014193	0.015322
RS	18	0.332699	1.397575	9016.155086	0.016975	0.018423
RS	19	0.369386	1.397575	9522.348852	0.017928	0.019840
RS	20	0.409183	1.242957	11260.842184	0.021201	0.023575
RS	21	0.452354	1.242957	11789.645665	0.022196	0.025102
RS	22	0.499185	1.136207	13436.758937	0.025297	0.028687
RS	23	0.549987	1.136207	13923.959027	0.026215	0.030022
RS	24	0.605096	1.077058	15140.578877	0.028505	0.032657
RS	25	0.664878	1.077058	15516.399819	0.029213	0.033565
RS	26	0.729728	1.055822	16132.884824	0.030374	0.034859
RS	27	0.800076	1.055822	16345.650304	0.030774	0.035234
RS	28	0.876389	1.061530	16380.528435	0.030840	0.035239
RS	29	0.959172	1.061530	16404.712071	0.030885	0.035088
RS	30	1.048974	1.083703	15998.951499	0.030121	0.034142
RS	31	1.146390	1.083703	15828.838511	0.029801	0.033542
RS	32	1.252065	1.113162	15148.390672	0.028520	0.032038
RS	33	1.366700	1.113162	14788.499074	0.027842	0.031070
RS	34	1.491054	1.142926	13957.679163	0.026278	0.029288
RS	35	1.625952	1.142926	13418.596479	0.025263	0.028011
RS	36	1.772287	1.168501	12508.069491	0.023549	0.026100
RS	37	1.931029	1.168501	11808.385233	0.022232	0.024557
RS	38	2.103229	1.187701	10852.882472	0.020433	0.022583
RS	39	2.290030	1.187701	10024.235301	0.018873	0.020828
RS	40	2.492669	1.200287	9046.270564	0.017031	0.018824
RS	41	2.712488	1.200287	8137.928931	0.015321	0.016937
RS	42	2.950945	1.207439	7167.312285	0.013494	0.014953
RS	43	3.209620	1.207439	6246.183471	0.011760	0.013053
RS	44	3.490226	1.211051	5329.369267	0.010034	0.011175
RS	45	3.794623	1.211051	4471.751656	0.008419	0.009405
RS	46	4.124829	1.213022	3666.252670	0.006902	0.007746
RS	47	4.483031	1.213022	2941.311834	0.005538	0.006242
RS	48	4.871604	1.214645	2297.605064	0.004326	0.004906
RS	49	5.293121	1.214645	1748.501916	0.003292	0.003757
RS	50	5.750377	1.216127	1289.998435	0.002429	0.002796
RS	51	6.246401	1.216127	922.622286	0.001737	0.002018
RS	52	6.784481	1.216693	636.770922	0.001199	0.001408
RS	53	7.368182	1.216693	423.240680	0.000797	0.000948
RS	54	8.001372	1.214097	270.316880	0.000509	0.000614
RS	55	8.688247	1.214097	164.587914	0.000310	0.000380
RS	56	9.433358	1.214097	95.433138	0.000180	0.000224
RS	57	10.241644	1.214097	52.479043	0.000099	0.000126
RS	58	11.118461	1.201474	27.434498	0.000052	0.000067
RS	59	12.069618	1.201474	13.270341	0.000025	0.000033
RS	60	13.101419	1.201474	5.995406	0.000011	0.000015
RS	61	14.220702	1.201474	2.515419	0.000005	0.000006
RS	62	15.434882	1.201474	0.973986	0.000002	0.000003
RS	63	16.752008	1.201474	0.500897	0.000001	0.000001
PA	4+25*2+4+6 0.159462901 0.031549032 16.752007668 0.215848945 0.451179102 0.875038886 1.374505896 1.708127440 1.801099112 1.732809946 1.577166714 1.397575371 1.242956600 1.136206567 1.077057695 1.055822305 1.061529615 1.083702617 1.113162499 1.142926486 1.168500603 1.187700900 1.200287290 1.207439044 1.211050609 1.213022202 1.214644518 1.216127349 1.216693215 1.214097179 1.201474259
//
IT	4435
RD	6
LK	-6508503.098129
QD	-1471.544659 -> -1437.450304
RI	0.0284418393
TR	0.158530	0.031437
MT	16.918988
MM	C_pi: 1.014414, n_recomb: 532214.071026
RS	0	0.000000	0.215421	20258.638683	0.038065	0.018461
RS	1	0.008495	0.215421	21097.579893	0.039641	0.022560
RS	2	0.017713	0.215421	21894.961448	0.041139	0.024692
RS	3	0.027713	0.215421	22636.882631	0.042533	0.028763
RS	4	0.038563	0.437655	11631.898627	0.021856	0.015641
RS	5	0.050334	0.437655	12273.569208	0.023061	0.017147
RS	6	0.063106	0.871945	6536.089989	0.012281	0.009703
RS	7	0.076963	0.871945	6976.444242	0.013108	0.010672
RS	8	0.091996	1.404551	4632.710963	0.008705	0.007495
RS	9	0.108307	1.404551	4967.129243	0.009333	0.008312
RS	10	0.126004	1.768024	4232.504695	0.007953	0.007368
RS	11	0.145204	1.768024	4541.811969	0.008534	0.008169
RS	12	0.166036	1.870936	4602.951669	0.008649	0.008603
RS	13	0.188637	1.870936	4933.324857	0.009269	0.009476
RS	14	0.213158	1.798606	5492.765565	0.010321	0.010763
RS	15	0.239762	1.798606	5870.771908	0.011031	0.011703
RS	16	0.268626	1.627505	6919.328060	0.013001	0.013924
RS	17	0.299943	1.627505	7361.847330	0.013832	0.015037
RS	18	0.333920	1.427208	8902.988980	0.016728	0.018276
RS	19	0.370784	1.427208	9408.413375	0.017678	0.019629
RS	20	0.410779	1.254565	11262.019740	0.021161	0.023601
RS	21	0.454172	1.254565	11794.477296	0.022161	0.025078
RS	22	0.501252	1.136298	13568.272286	0.025494	0.028921
RS	23	0.552331	1.136298	14058.889011	0.026416	0.030223
RS	24	0.607749	1.071664	15361.246733	0.028863	0.033031
RS	25	0.667876	1.071664	15735.109795	0.029565	0.033919
RS	26	0.733111	1.049358	16369.139285	0.030757	0.035245
RS	27	0.803888	1.049358	16573.436361	0.031141	0.035609
RS	28	0.880677	1.057035	16565.599181	0.031126	0.035523
RS	29	0.963991	1.057035	16578.220254	0.031150	0.035370
RS	30	1.054382	1.083054	16099.237726	0.030250	0.034272
RS	31	1.152452	1.083054	15919.599314	0.029912	0.033681
RS	32	1.258854	1.117180	15165.596485	0.028495	0.032024
RS	33	1.374295	1.117180	14802.165910	0.027812	0.031077
RS	34	1.499543	1.151559	13915.503035	0.026146	0.029177
RS	35	1.635432	1.151559	13380.455109	0.025141	0.027929
RS	36	1.782865	1.181119	12437.130445	0.023369	0.025946
RS	37	1.942824	1.181119	11748.390030	0.022075	0.024438
RS	38	2.116372	1.203407	10780.376690	0.020256	0.022431
RS	39	2.304663	1.203407	9967.260173	0.018728	0.020711
RS	40	2.508951	1.218202	8990.480984	0.016893	0.018702
RS	41	2.730594	1.218202	8099.084962	0.015218	0.016850
RS	42	2.971066	1.226913	7136.013147	0.013408	0.014874
RS	43	3.231968	1.226913	6230.150886	0.011706	0.013003
RS	44	3.515035	1.231745	5321.410737	0.009999	0.011137
RS	45	3.822149	1.231745	4475.158168	0.008409	0.009389
RS	46	4.155355	1.234863	3674.966136	0.006905	0.007740
RS	47	4.516867	1.234863	2956.574615	0.005555	0.006250
RS	48	4.909092	1.237686	2314.565811	0.004349	0.004919
RS	49	5.334639	1.237686	1767.568668	0.003321	0.003777
RS	50	5.796338	1.240333	1307.940582	0.002458	0.002816
RS	51	6.297260	1.240333	939.510341	0.001765	0.002039
RS	52	6.840738	1.241767	651.069270	0.001223	0.001428
RS	53	7.430387	1.241767	435.019200	0.000817	0.000965
RS	54	8.070129	1.239352	279.358556	0.000525	0.000628
RS	55	8.764221	1.239352	171.130077	0.000322	0.000390
RS	56	9.517279	1.239352	99.871374	0.000188	0.000232
RS	57	10.334313	1.239352	55.300089	0.000104	0.000130
RS	58	11.220758	1.224907	29.147896	0.000055	0.000070
RS	59	12.182511	1.224907	14.196513	0.000027	0.000035
RS	60	13.225969	1.224907	6.460899	0.000012	0.000016
RS	61	14.358074	1.224907	2.731840	0.000005	0.000007
RS	62	15.586357	1.224907	1.066534	0.000002	0.000003
RS	63	16.918988	1.224907	0.555547	0.000001	0.000001
PA	4+25*2+4+6 0.158529926 0.031437016 16.918988396 0.215420572 0.437655037 0.871944553 1.404551453 1.768024041 1.870935812 1.798605680 1.627504542 1.427208219 1.254564985 1.136297587 1.071664066 1.049357939 1.057034765 1.083053579 1.117179573 1.151559124 1.181118603 1.203406639 1.218201581 1.226913273 1.231744965 1.234863117 1.237686340 1.240332734 1.241766766 1.239352275 1.224906966
//
IT	3775
RD	7
LK	-6508440.624320
QD	-1433.249454 -> -1409.388755
RI	0.0285459155
TR	0.157759	0.031359
MT	17.056234
MM	C_pi: 1.019866, n_recomb: 533728.512985
RS	0	0.000000	0.216664	20233.304914	0.037909	0.018394
RS	1	0.008509	0.216664	21077.391905	0.039491	0.022459
RS	2	0.017743	0.216664	21880.627218	0.040996	0.024560
RS	3	0.027762	0.216664	22629.103377	0.042398	0.028599
RS	4	0.038633	0.425800	12018.457075	0.022518	0.016016
RS	5	0.050430	0.425800	12672.369649	0.023743	0.017600
RS	6	0.063231	0.866336	6605.629016	0.012376	0.009730
RS	7	0.077121	0.866336	7050.521856	0.013210	0.010754
RS	8	0.092192	1.424630	4586.755694	0.008594	0.007399
RS	9	0.108547	1.424630	4919.163644	0.009217	0.008242
RS	10	0.126292	1.812618	4148.274932	0.007772	0.007237
RS	11	0.145548	1.812618	4453.088815	0.008343	0.008042
RS	12	0.166443	1.925224	4498.223685	0.008428	0.008452
RS	13	0.189115	1.925224	4823.217835	0.009037	0.009314
RS	14	0.213717	1.852608	5367.507274	0.010057	0.010581
RS	15	0.240412	1.852608	5739.907095	0.010754	0.011490
RS	16	0.269379	1.670768	6791.497038	0.012725	0.013727
RS	17	0.300811	1.670768	7229.992454	0.013546	0.014794
RS	18	0.334917	1.453494	8818.426999	0.016522	0.018131
RS	19	0.371925	1.453494	9323.800616	0.017469	0.019434
RS	20	0.412083	1.265276	11274.595036	0.021124	0.023597
RS	21	0.455658	1.265276	11810.975952	0.022129	0.025033
RS	22	0.502940	1.136896	13697.693726	0.025664	0.029098
RS	23	0.554246	1.136896	14192.178507	0.026591	0.030373
RS	24	0.609918	1.067377	15574.054516	0.029180	0.033335
RS	25	0.670327	1.067377	15946.962864	0.029878	0.034207
RS	26	0.735877	1.043992	16600.118827	0.031102	0.035566
RS	27	0.807004	1.043992	16797.467173	0.031472	0.035920
RS	28	0.884184	1.053214	16754.320336	0.031391	0.035760
RS	29	0.967932	1.053214	16757.009089	0.031396	0.035605
RS	30	1.058805	1.082406	16215.172322	0.030381	0.034380
RS	31	1.157412	1.082406	16027.089956	0.030029	0.033797
RS	32	1.264409	1.120410	15209.999678	0.028498	0.032013
RS	33	1.380511	1.120410	14842.875268	0.027810	0.031083
RS	34	1.506492	1.158622	13908.471977	0.026059	0.029088
RS	35	1.643193	1.158622	13375.644999	0.025061	0.027864
RS	36	1.791527	1.191469	12404.007178	0.023240	0.025823
RS	37	1.952483	1.191469	11722.737340	0.021964	0.024343
RS	38	2.127135	1.216283	10743.036164	0.020128	0.022311
RS	39	2.316649	1.216283	9940.749015	0.018625	0.020620
RS	40	2.522289	1.232893	8963.083149	0.016793	0.018607
RS	41	2.745428	1.232893	8083.474538	0.015145	0.016782
RS	42	2.987555	1.242937	7124.330568	0.013348	0.014813
RS	43	3.250284	1.242937	6228.991494	0.011671	0.012964
RS	44	3.535371	1.248909	5324.528017	0.009976	0.011108
RS	45	3.844716	1.248909	4486.015771	0.008405	0.009377
RS	46	4.180384	1.253204	3688.180119	0.006910	0.007735
RS	47	4.544615	1.253204	2974.131265	0.005572	0.006256
RS	48	4.939840	1.257326	2332.120042	0.004369	0.004930
RS	49	5.368696	1.257326	1786.287848	0.003347	0.003794
RS	50	5.834044	1.261266	1324.917698	0.002482	0.002833
RS	51	6.338991	1.261266	955.311122	0.001790	0.002058
RS	52	6.886904	1.263702	664.290571	0.001245	0.001444
RS	53	7.481442	1.263702	445.932658	0.000836	0.000980
RS	54	8.126571	1.261612	287.738352	0.000539	0.000640
RS	55	8.826595	1.261612	177.236400	0.000332	0.000400
RS	56	9.586187	1.261612	104.044927	0.000195	0.000238
RS	57	10.410415	1.261612	57.973851	0.000109	0.000135
RS	58	11.304780	1.245484	30.786793	0.000058	0.000073
RS	59	12.275248	1.245484	15.089784	0.000028	0.000036
RS	60	13.328297	1.245484	6.913789	0.000013	0.000017
RS	61	14.470952	1.245484	2.944344	0.000006	0.000007
RS	62	15.710840	1.245484	1.158291	0.000002	0.000003
RS	63	17.056234	1.245484	0.610578	0.000001	0.000002
PA	4+25*2+4+6 0.157759048 0.031359366 17.056234448 0.216663902 0.425800182 0.866335740 1.424630328 1.812617676 1.925223811 1.852607753 1.670768036 1.453493624 1.265275573 1.136895766 1.067376698 1.043991941 1.053214192 1.082405963 1.120410476 1.158621728 1.191469116 1.216283362 1.232893294 1.242937459 1.248909441 1.253203951 1.257326178 1.261266046 1.263702463 1.261611721 1.245484364
//
IT	3926
RD	8
LK	-6508396.536824
QD	-1405.782313 -> -1388.508748
RI	0.0283305993
TR	0.157117	0.031308
MT	17.169707
MM	C_pi: 1.024920, n_recomb: 535462.305967
RS	0	0.000000	0.218748	20134.609241	0.037602	0.018340
RS	1	0.008521	0.218748	20983.773438	0.039188	0.022361
RS	2	0.017767	0.218748	21793.508469	0.040700	0.024392
RS	3	0.027802	0.218748	22549.994151	0.042113	0.028348
RS	4	0.038691	0.415344	12395.237949	0.023149	0.016397
RS	5	0.050509	0.415344	13060.822475	0.024392	0.018028
RS	6	0.063333	0.859594	6690.449570	0.012495	0.009779
RS	7	0.077250	0.859594	7140.624340	0.013335	0.010844
RS	8	0.092353	1.437966	4566.745533	0.008529	0.007335
RS	9	0.108743	1.437966	4898.630838	0.009148	0.008200
RS	10	0.126529	1.845758	4095.710607	0.007649	0.007142
RS	11	0.145831	1.845758	4397.881047	0.008213	0.007953
RS	12	0.166778	1.967262	4428.365398	0.008270	0.008339
RS	13	0.189509	1.967262	4749.905751	0.008871	0.009195
RS	14	0.214177	1.897060	5276.747184	0.009855	0.010435
RS	15	0.240947	1.897060	5645.193458	0.010543	0.011322
RS	16	0.269998	1.708295	6692.428420	0.012498	0.013554
RS	17	0.301524	1.708295	7127.928706	0.013312	0.014586
RS	18	0.335737	1.477105	8751.157152	0.016343	0.017990
RS	19	0.372865	1.477105	9256.786879	0.017287	0.019253
RS	20	0.413156	1.275317	11289.879730	0.021084	0.023572
RS	21	0.456880	1.275317	11830.114798	0.022093	0.024975
RS	22	0.504330	1.137969	13817.502302	0.025805	0.029231
RS	23	0.555823	1.137969	14315.983135	0.026736	0.030484
RS	24	0.611703	1.064054	15771.340397	0.029454	0.033584
RS	25	0.672345	1.064054	16143.994631	0.030150	0.034442
RS	26	0.738154	1.039602	16817.046825	0.031407	0.035834
RS	27	0.809571	1.039602	17008.713803	0.031765	0.036180
RS	28	0.887072	1.050044	16936.332955	0.031629	0.035959
RS	29	0.971177	1.050044	16930.564464	0.031619	0.035802
RS	30	1.062449	1.081870	16334.721961	0.030506	0.034469
RS	31	1.161497	1.081870	16139.306771	0.030141	0.033893
RS	32	1.268985	1.123112	15268.088827	0.028514	0.032004
RS	33	1.385632	1.123112	14897.461490	0.027822	0.031088
RS	34	1.512217	1.164498	13922.458073	0.026001	0.029015
RS	35	1.649589	1.164498	13390.778603	0.025008	0.027811
RS	36	1.798666	1.200037	12395.045583	0.023148	0.025725
RS	37	1.960445	1.200037	11718.906181	0.021886	0.024268
RS	38	2.136009	1.226894	10728.749282	0.020036	0.022216
RS	39	2.326531	1.226894	9934.016641	0.018552	0.020549
RS	40	2.533288	1.244976	8954.375648	0.016723	0.018533
RS	41	2.757662	1.244976	8082.917921	0.015095	0.016729
RS	42	3.001154	1.256149	7125.327751	0.013307	0.014765
RS	43	3.265393	1.256149	6237.165622	0.011648	0.012935
RS	44	3.552147	1.263183	5334.384168	0.009962	0.011084
RS	45	3.863334	1.263183	4501.083117	0.008406	0.009367
RS	46	4.201037	1.268671	3703.578053	0.006917	0.007730
RS	47	4.567514	1.268671	2992.390148	0.005588	0.006262
RS	48	4.965217	1.274170	2349.254086	0.004387	0.004937
RS	49	5.396807	1.274170	1804.037128	0.003369	0.003807
RS	50	5.865172	1.279512	1340.591685	0.002504	0.002847
RS	51	6.373445	1.279512	969.848730	0.001811	0.002073
RS	52	6.925026	1.283065	676.362259	0.001263	0.001459
RS	53	7.523605	1.283065	455.953033	0.000852	0.000993
RS	54	8.173187	1.281423	295.450144	0.000552	0.000651
RS	55	8.878117	1.281423	182.906020	0.000342	0.000408
RS	56	9.643113	1.281423	107.953708	0.000202	0.000244
RS	57	10.473291	1.281423	60.499771	0.000113	0.000139
RS	58	11.374207	1.263742	32.349992	0.000060	0.000076
RS	59	12.351886	1.263742	15.949155	0.000030	0.000038
RS	60	13.412870	1.263742	7.353375	0.000014	0.000018
RS	61	14.564256	1.263742	3.152513	0.000006	0.000008
RS	62	15.813749	1.263742	1.249042	0.000002	0.000003
RS	63	17.169707	1.263742	0.665842	0.000001	0.000002
PA	4+25*2+4+6 0.157117206 0.031307702 17.169706710 0.218748353 0.415343759 0.859593931 1.437965994 1.845758431 1.967261703 1.897060491 1.708295053 1.477105466 1.275317103 1.137968610 1.064054175 1.039602216 1.050044232 1.081870219 1.123112462 1.164497840 1.200036902 1.226894477 1.244975596 1.256149454 1.263183018 1.268670964 1.274170250 1.279512482 1.283064573 1.281423365 1.263742350
//
IT	3902
RD	9
LK	-6508364.388198
QD	-1385.361250 -> -1372.491004
RI	0.0279507661
TR	0.156578	0.031276
MT	17.264088
MM	C_pi: 1.029527, n_recomb: 537290.188225
RS	0	0.000000	0.221240	20000.656307	0.037225	0.018296
RS	1	0.008530	0.221240	20854.546649	0.038814	0.022267
RS	2	0.017788	0.221240	21670.753509	0.040333	0.024211
RS	3	0.027835	0.221240	22435.594339	0.041757	0.028058
RS	4	0.038740	0.406169	12754.508524	0.023739	0.016766
RS	5	0.050574	0.406169	13430.940865	0.024998	0.018426
RS	6	0.063418	0.852700	6779.975159	0.012619	0.009837
RS	7	0.077358	0.852700	7235.608319	0.013467	0.010933
RS	8	0.092486	1.446904	4562.135234	0.008491	0.007290
RS	9	0.108906	1.446904	4894.362838	0.009109	0.008173
RS	10	0.126725	1.870374	4064.088093	0.007564	0.007073
RS	11	0.146065	1.870374	4364.836061	0.008124	0.007890
RS	12	0.167055	1.999572	4382.751786	0.008157	0.008255
RS	13	0.189835	1.999572	4702.182185	0.008752	0.009110
RS	14	0.214558	1.933657	5210.559854	0.009698	0.010316
RS	15	0.241390	1.933657	5576.232425	0.010378	0.011188
RS	16	0.270510	1.740969	6614.149333	0.012310	0.013403
RS	17	0.302115	1.740969	7047.377521	0.013117	0.014407
RS	18	0.336416	1.498424	8695.738937	0.016184	0.017856
RS	19	0.373642	1.498424	9201.757767	0.017126	0.019087
RS	20	0.414044	1.284741	11304.881143	0.021041	0.023534
RS	21	0.457893	1.284741	11848.768940	0.022053	0.024909
RS	22	0.505481	1.139383	13926.076151	0.025919	0.029332
RS	23	0.557129	1.139383	14428.515765	0.026854	0.030566
RS	24	0.613183	1.061498	15951.548599	0.029689	0.033790
RS	25	0.674018	1.061498	16324.438113	0.030383	0.034635
RS	26	0.740042	1.036014	17017.456127	0.031673	0.036061
RS	27	0.811698	1.036014	17204.476230	0.032021	0.036398
RS	28	0.889466	1.047435	17107.651040	0.031841	0.036126
RS	29	0.973868	1.047435	17094.698131	0.031817	0.035967
RS	30	1.065470	1.081473	16452.168298	0.030621	0.034544
RS	31	1.164885	1.081473	16250.445045	0.030245	0.033972
RS	32	1.272780	1.125432	15332.669200	0.028537	0.031995
RS	33	1.389879	1.125432	14958.851902	0.027841	0.031092
RS	34	1.516967	1.169454	13949.280115	0.025962	0.028954
RS	35	1.654895	1.169454	13418.088762	0.024974	0.027768
RS	36	1.804588	1.207186	12401.985311	0.023082	0.025645
RS	37	1.967051	1.207186	11729.338277	0.021831	0.024208
RS	38	2.143371	1.235676	10730.064004	0.019971	0.022141
RS	39	2.334732	1.235676	9940.520889	0.018501	0.020493
RS	40	2.542416	1.254931	8958.376098	0.016673	0.018476
RS	41	2.767816	1.254931	8092.411584	0.015062	0.016689
RS	42	3.012442	1.267057	7134.760034	0.013279	0.014728
RS	43	3.277936	1.267057	6251.329622	0.011635	0.012913
RS	44	3.566075	1.275079	5348.390016	0.009954	0.011066
RS	45	3.878794	1.275079	4518.473397	0.008410	0.009361
RS	46	4.218187	1.281769	3719.860772	0.006923	0.007726
RS	47	4.586531	1.281769	3010.504139	0.005603	0.006267
RS	48	4.986295	1.288706	2365.480585	0.004403	0.004943
RS	49	5.420158	1.288706	1820.555947	0.003388	0.003818
RS	50	5.891031	1.295543	1354.861727	0.002522	0.002858
RS	51	6.402069	1.295543	983.100971	0.001830	0.002086
RS	52	6.956700	1.300305	687.308375	0.001279	0.001471
RS	53	7.558640	1.300305	465.111469	0.000866	0.001004
RS	54	8.211927	1.299216	302.524610	0.000563	0.000661
RS	55	8.920939	1.299216	188.158883	0.000350	0.000416
RS	56	9.690430	1.299216	111.608980	0.000208	0.000250
RS	57	10.525559	1.299216	62.883241	0.000117	0.000143
RS	58	11.431925	1.280098	33.839349	0.000063	0.000078
RS	59	12.415605	1.280098	16.775042	0.000031	0.000039
RS	60	13.483194	1.280098	7.779571	0.000014	0.000019
RS	61	14.641848	1.280098	3.356176	0.000006	0.000008
RS	62	15.899336	1.280098	1.338662	0.000002	0.000003
RS	63	17.264088	1.280098	0.721233	0.000001	0.000002
PA	4+25*2+4+6 0.156577946 0.031275725 17.264088224 0.221240047 0.406168832 0.852699643 1.446904461 1.870373801 1.999572361 1.933656541 1.740969428 1.498424392 1.284740508 1.139382693 1.061497992 1.036014187 1.047435084 1.081472995 1.125432429 1.169453677 1.207185674 1.235676053 1.254930523 1.267056857 1.275079087 1.281768725 1.288705796 1.295543362 1.300304848 1.299215956 1.280098175
//
IT	4088
RD	10
LK	-6508340.284724
QD	-1369.638580 -> -1359.802678
RI	0.0274979403
TR	0.156119	0.031258
MT	17.343364
MM	C_pi: 1.033693, n_recomb: 539135.242095
RS	0	0.000000	0.223883	19853.737822	0.036825	0.018260
RS	1	0.008538	0.223883	20711.887083	0.038417	0.022181
RS	2	0.017805	0.223883	21534.193625	0.039942	0.024031
RS	3	0.027863	0.223883	22307.136004	0.041376	0.027761
RS	4	0.038780	0.398162	13091.380298	0.024282	0.017115
RS	5	0.050629	0.398162	13777.728826	0.025555	0.018791
RS	6	0.063489	0.846262	6867.461428	0.012738	0.009894
RS	7	0.077448	0.846262	7328.379930	0.013593	0.011016
RS	8	0.092598	1.453128	4566.136524	0.008469	0.007258
RS	9	0.109042	1.453128	4899.170550	0.009087	0.008155
RS	10	0.126889	1.888637	4046.600348	0.007506	0.007022
RS	11	0.146261	1.888637	4346.745045	0.008062	0.007846
RS	12	0.167287	2.024128	4354.507591	0.008077	0.008194
RS	13	0.190107	2.024128	4672.792538	0.008667	0.009049
RS	14	0.214876	1.963699	5162.573282	0.009576	0.010221
RS	15	0.241760	1.963699	5526.348819	0.010250	0.011082
RS	16	0.270939	1.769499	6551.468390	0.012152	0.013271
RS	17	0.302610	1.769499	6982.956367	0.012952	0.014253
RS	18	0.336984	1.517724	8649.042630	0.016042	0.017731
RS	19	0.374294	1.517724	9155.500345	0.016982	0.018934
RS	20	0.414788	1.293565	11318.495674	0.020994	0.023488
RS	21	0.458740	1.293565	11865.782128	0.022009	0.024840
RS	22	0.506445	1.141017	14023.588852	0.026011	0.029408
RS	23	0.558223	1.141017	14529.856163	0.026950	0.030626
RS	24	0.614421	1.059540	16115.025727	0.029891	0.033961
RS	25	0.675418	1.059540	16488.485042	0.030583	0.034794
RS	26	0.741622	1.033078	17201.008061	0.031905	0.036253
RS	27	0.813479	1.033078	17384.219192	0.032245	0.036582
RS	28	0.891471	1.045301	17266.692223	0.032027	0.036268
RS	29	0.976122	1.045301	17247.635803	0.031991	0.036106
RS	30	1.068000	1.081221	16564.433953	0.030724	0.034605
RS	31	1.167723	1.081221	16357.315079	0.030340	0.034038
RS	32	1.275960	1.127483	15399.265021	0.028563	0.031987
RS	33	1.393438	1.127483	15022.624012	0.027864	0.031094
RS	34	1.520947	1.173698	13983.608083	0.025937	0.028904
RS	35	1.659341	1.173698	13452.508909	0.024952	0.027732
RS	36	1.809552	1.213210	12419.280418	0.023036	0.025581
RS	37	1.972588	1.213210	11748.965213	0.021792	0.024160
RS	38	2.149544	1.242989	10741.884847	0.019924	0.022082
RS	39	2.341608	1.242989	9955.803017	0.018466	0.020450
RS	40	2.550070	1.263167	8970.942007	0.016640	0.018432
RS	41	2.776330	1.263167	8108.513273	0.015040	0.016659
RS	42	3.021908	1.276091	7149.722234	0.013261	0.014701
RS	43	3.288454	1.276091	6269.218925	0.011628	0.012896
RS	44	3.577757	1.285037	5364.804297	0.009951	0.011052
RS	45	3.891760	1.285037	4536.944450	0.008415	0.009356
RS	46	4.232573	1.292927	3736.209865	0.006930	0.007723
RS	47	4.602484	1.292927	3027.966524	0.005616	0.006270
RS	48	5.003978	1.301349	2380.540026	0.004415	0.004947
RS	49	5.439750	1.301349	1835.733152	0.003405	0.003828
RS	50	5.912729	1.309759	1367.722478	0.002537	0.002867
RS	51	6.426090	1.309759	995.102757	0.001846	0.002098
RS	52	6.983281	1.315814	697.181617	0.001293	0.001481
RS	53	7.588045	1.315814	473.455981	0.000878	0.001015
RS	54	8.244443	1.315372	309.000141	0.000573	0.000669
RS	55	8.956884	1.315372	193.020640	0.000358	0.000423
RS	56	9.730152	1.315372	115.026173	0.000213	0.000255
RS	57	10.569441	1.315372	65.132578	0.000121	0.000147
RS	58	11.480387	1.294932	35.258549	0.000065	0.000081
RS	59	12.469110	1.294932	17.569065	0.000033	0.000041
RS	60	13.542248	1.294932	8.192999	0.000015	0.000019
RS	61	14.707010	1.294932	3.555533	0.000007	0.000008
RS	62	15.971219	1.294932	1.427205	0.000003	0.000003
RS	63	17.343364	1.294932	0.776762	0.000001	0.000002
PA	4+25*2+4+6 0.156119082 0.031258381 17.343363912 0.223882682 0.398162347 0.846261556 1.453128390 1.888637386 2.024128038 1.963699347 1.769498877 1.517723514 1.293564572 1.141017075 1.059540159 1.033078038 1.045301158 1.081221340 1.127482961 1.173698425 1.213209508 1.242989110 1.263167016 1.276090553 1.285036994 1.292927311 1.301349499 1.309758711 1.315814370 1.315372273 1.294932153
//
IT	3742
RD	11
LK	-6508321.759629
QD	-1357.122728 -> -1349.432823
RI	0.0270226221
TR	0.155724	0.031252
MT	17.410582
MM	C_pi: 1.037453, n_recomb: 540955.039315
RS	0	0.000000	0.226527	19706.469857	0.036429	0.018231
RS	1	0.008545	0.226527	20568.399008	0.038022	0.022103
RS	2	0.017819	0.226527	21396.295866	0.039553	0.023859
RS	3	0.027886	0.226527	22176.807465	0.040996	0.027472
RS	4	0.038814	0.391212	13403.194324	0.024777	0.017439
RS	5	0.050674	0.391212	14098.514906	0.026062	0.019123
RS	6	0.063549	0.840598	6949.055682	0.012846	0.009947
RS	7	0.077523	0.840598	7414.895080	0.013707	0.011089
RS	8	0.092692	1.457765	4574.531295	0.008456	0.007232
RS	9	0.109157	1.457765	4908.588020	0.009074	0.008143
RS	10	0.127028	1.902225	4038.676404	0.007466	0.006985
RS	11	0.146426	1.902225	4338.765907	0.008021	0.007815
RS	12	0.167482	2.042507	4338.980907	0.008021	0.008151
RS	13	0.190338	2.042507	4656.826418	0.008609	0.009008
RS	14	0.215146	1.988286	5128.376130	0.009480	0.010144
RS	15	0.242073	1.988286	5490.920898	0.010150	0.010998
RS	16	0.271302	1.794459	6500.920279	0.012017	0.013155
RS	17	0.303028	1.794459	6931.078547	0.012813	0.014121
RS	18	0.337465	1.535231	8609.155782	0.015915	0.017614
RS	19	0.374844	1.535231	9116.066453	0.016852	0.018795
RS	20	0.415417	1.301805	11330.562751	0.020945	0.023437
RS	21	0.459457	1.301805	11880.987461	0.021963	0.024770
RS	22	0.507260	1.142776	14111.086233	0.026086	0.029466
RS	23	0.559148	1.142776	14621.006319	0.027028	0.030669
RS	24	0.615469	1.058041	16263.193996	0.030064	0.034105
RS	25	0.676602	1.058041	16637.448382	0.030756	0.034928
RS	26	0.742959	1.030666	17368.645826	0.032107	0.036416
RS	27	0.814986	1.030666	17548.726406	0.032440	0.036738
RS	28	0.893167	1.043567	17413.343340	0.032190	0.036388
RS	29	0.978029	1.043567	17389.100383	0.032145	0.036223
RS	30	1.070141	1.081112	16670.156228	0.030816	0.034656
RS	31	1.170125	1.081112	16458.446194	0.030425	0.034092
RS	32	1.278651	1.129341	15465.386708	0.028589	0.031978
RS	33	1.396450	1.129341	15086.296170	0.027888	0.031094
RS	34	1.524315	1.177390	14022.155382	0.025921	0.028862
RS	35	1.663105	1.177390	13490.920068	0.024939	0.027702
RS	36	1.813754	1.218337	12443.369410	0.023003	0.025529
RS	37	1.977275	1.218337	11774.551916	0.021766	0.024121
RS	38	2.154768	1.249119	10760.895287	0.019892	0.022037
RS	39	2.347428	1.249119	9976.989019	0.018443	0.020418
RS	40	2.556549	1.270007	8989.409512	0.016618	0.018399
RS	41	2.783539	1.270007	8129.040377	0.015027	0.016637
RS	42	3.029924	1.283597	7168.357967	0.013251	0.014680
RS	43	3.297361	1.283597	6289.424027	0.011627	0.012885
RS	44	3.587649	1.293402	5382.605774	0.009950	0.011041
RS	45	3.902742	1.293402	4555.805060	0.008422	0.009353
RS	46	4.244757	1.302492	3752.195445	0.006936	0.007719
RS	47	4.615996	1.302492	3044.552080	0.005628	0.006274
RS	48	5.018956	1.312437	2394.365261	0.004426	0.004950
RS	49	5.456347	1.312437	1849.589063	0.003419	0.003835
RS	50	5.931111	1.322478	1379.255867	0.002550	0.002875
RS	51	6.446441	1.322478	1005.945427	0.001860	0.002108
RS	52	7.005803	1.329903	706.071033	0.001305	0.001490
RS	53	7.612961	1.329903	481.057024	0.000889	0.001024
RS	54	8.271997	1.330185	314.930586	0.000582	0.000677
RS	55	8.987345	1.330185	197.525549	0.000365	0.000429
RS	56	9.763816	1.330185	118.225363	0.000219	0.000260
RS	57	10.606633	1.330185	67.258540	0.000124	0.000150
RS	58	11.521464	1.308513	36.612958	0.000068	0.000083
RS	59	12.514464	1.308513	18.333407	0.000034	0.000042
RS	60	13.592311	1.308513	8.594410	0.000016	0.000020
RS	61	14.762254	1.308513	3.750783	0.000007	0.000009
RS	62	16.032164	1.308513	1.514693	0.000003	0.000004
RS	63	17.410582	1.308513	0.832402	0.000002	0.000002
PA	4+25*2+4+6 0.155723936 0.031251912 17.410582150 0.226527231 0.391212383 0.840598431 1.457765314 1.902225224 2.042506985 1.988286415 1.794459068 1.535231433 1.301805282 1.142775539 1.058040642 1.030666220 1.043566592 1.081112039 1.129340995 1.177389962 1.218337362 1.249118849 1.270007018 1.283596854 1.293402304 1.302491937 1.312437161 1.322478126 1.329902665 1.330184662 1.308513059
//
IT	4388
RD	12
LK	-6508307.200810
QD	-1346.833784 -> -1340.695852
RI	0.0265543349
TR	0.155378	0.031253
MT	17.468464
MM	C_pi: 1.040856, n_recomb: 542721.441220
RS	0	0.000000	0.229084	19566.025209	0.036052	0.018206
RS	1	0.008550	0.229084	20431.293891	0.037646	0.022032
RS	2	0.017831	0.229084	21264.241732	0.039181	0.023699
RS	3	0.027906	0.229084	22051.681581	0.040632	0.027201
RS	4	0.038843	0.385197	13689.184738	0.025223	0.017736
RS	5	0.050714	0.385197	14392.577964	0.026519	0.019422
RS	6	0.063600	0.835872	7022.482192	0.012939	0.009992
RS	7	0.077589	0.835872	7492.772276	0.013806	0.011151
RS	8	0.092773	1.461534	4584.735735	0.008448	0.007211
RS	9	0.109255	1.461534	4919.881962	0.009065	0.008132
RS	10	0.127147	1.912323	4037.336393	0.007439	0.006958
RS	11	0.146569	1.912323	4337.742925	0.007993	0.007794
RS	12	0.167651	2.055933	4332.958926	0.007984	0.008122
RS	13	0.190535	2.055933	4650.892304	0.008570	0.008982
RS	14	0.215377	2.008295	5104.871517	0.009406	0.010084
RS	15	0.242342	2.008295	5466.704376	0.010073	0.010933
RS	16	0.271613	1.816329	6460.015509	0.011903	0.013053
RS	17	0.303387	1.816329	6889.170065	0.012694	0.014006
RS	18	0.337877	1.551149	8574.732414	0.015800	0.017505
RS	19	0.375317	1.551149	9082.092781	0.016734	0.018668
RS	20	0.415957	1.309493	11341.120673	0.020897	0.023384
RS	21	0.460073	1.309493	11894.431994	0.021916	0.024700
RS	22	0.507960	1.144596	14189.649608	0.026145	0.029509
RS	23	0.559942	1.144596	14703.025637	0.027091	0.030700
RS	24	0.616369	1.056900	16397.509458	0.030213	0.034227
RS	25	0.677620	1.056900	16772.704029	0.030905	0.035040
RS	26	0.744108	1.028687	17521.496660	0.032285	0.036557
RS	27	0.816281	1.028687	17698.997209	0.032612	0.036871
RS	28	0.894625	1.042175	17547.942872	0.032333	0.036491
RS	29	0.979668	1.042175	17519.289562	0.032280	0.036322
RS	30	1.071982	1.081147	16768.636588	0.030897	0.034698
RS	31	1.172189	1.081147	16553.041279	0.030500	0.034136
RS	32	1.280964	1.131075	15529.367305	0.028614	0.031970
RS	33	1.399039	1.131075	15148.196585	0.027912	0.031093
RS	34	1.527210	1.180663	14062.596529	0.025911	0.028826
RS	35	1.666340	1.180663	13531.113870	0.024932	0.027677
RS	36	1.817366	1.222764	12471.658990	0.022980	0.025488
RS	37	1.981305	1.222764	11803.745853	0.021749	0.024091
RS	38	2.159261	1.254308	10784.651657	0.019871	0.022002
RS	39	2.352433	1.254308	10001.965574	0.018429	0.020393
RS	40	2.562121	1.275728	9011.786917	0.016605	0.018375
RS	41	2.789738	1.275728	8152.367579	0.015021	0.016622
RS	42	3.036817	1.289872	7189.299568	0.013247	0.014665
RS	43	3.305022	1.289872	6310.912255	0.011628	0.012878
RS	44	3.596158	1.300483	5401.011573	0.009952	0.011033
RS	45	3.912188	1.300483	4574.534883	0.008429	0.009352
RS	46	4.255239	1.310763	3767.522540	0.006942	0.007717
RS	47	4.627621	1.310763	3060.119235	0.005638	0.006277
RS	48	5.031843	1.322260	2406.936964	0.004435	0.004952
RS	49	5.470627	1.322260	1862.165189	0.003431	0.003842
RS	50	5.946927	1.333983	1389.543681	0.002560	0.002881
RS	51	6.463953	1.333983	1015.714256	0.001872	0.002116
RS	52	7.025185	1.342837	714.059532	0.001316	0.001498
RS	53	7.634404	1.342837	487.978133	0.000899	0.001032
RS	54	8.295712	1.343921	320.360846	0.000590	0.000684
RS	55	9.013564	1.343921	201.702829	0.000372	0.000435
RS	56	9.792793	1.343921	121.224096	0.000223	0.000265
RS	57	10.638648	1.343921	69.270791	0.000128	0.000153
RS	58	11.556826	1.321110	37.907175	0.000070	0.000085
RS	59	12.553510	1.321110	19.070244	0.000035	0.000043
RS	60	13.635412	1.321110	8.984742	0.000017	0.000021
RS	61	14.809820	1.321110	3.942292	0.000007	0.000009
RS	62	16.084642	1.321110	1.601258	0.000003	0.000004
RS	63	17.468464	1.321110	0.888216	0.000002	0.000002
PA	4+25*2+4+6 0.155377936 0.031253115 17.468463782 0.229083525 0.385197439 0.835871860 1.461533542 1.912322523 2.055932793 2.008294882 1.816329004 1.551149245 1.309492640 1.144595565 1.056900316 1.028686619 1.042175271 1.081146579 1.131075003 1.180662639 1.222764044 1.254308168 1.275728448 1.289871838 1.300482505 1.310763434 1.322260013 1.333982914 1.342837362 1.343920662 1.321109548
//
IT	3949
RD	13
LK	-6508295.522777
QD	-1338.123775 -> -1333.130334
RI	0.0261114020
TR	0.155072	0.031260
MT	17.518708
MM	C_pi: 1.043932, n_recomb: 544418.265365
RS	0	0.000000	0.231493	19436.680428	0.035702	0.018184
RS	1	0.008555	0.231493	20304.901411	0.037297	0.021969
RS	2	0.017842	0.231493	21142.376166	0.038835	0.023553
RS	3	0.027924	0.231493	21936.074388	0.040293	0.026953
RS	4	0.038868	0.380000	13949.635732	0.025623	0.018005
RS	5	0.050748	0.380000	14660.264222	0.026928	0.019691
RS	6	0.063645	0.832097	7086.861776	0.013017	0.010029
RS	7	0.077645	0.832097	7561.094108	0.013888	0.011201
RS	8	0.092843	1.464919	4595.022688	0.008440	0.007193
RS	9	0.109341	1.464919	4931.224335	0.009058	0.008122
RS	10	0.127250	1.919816	4040.462509	0.007422	0.006938
RS	11	0.146692	1.919816	4341.431408	0.007974	0.007780
RS	12	0.167796	2.065391	4334.049453	0.007961	0.008104
RS	13	0.190707	2.065391	4652.461883	0.008546	0.008967
RS	14	0.215577	2.024475	5089.656851	0.009349	0.010036
RS	15	0.242575	2.024475	5451.178250	0.010013	0.010883
RS	16	0.271883	1.835537	6426.740593	0.011805	0.012964
RS	17	0.303698	1.835537	6855.144978	0.012592	0.013906
RS	18	0.338235	1.565652	8544.689397	0.015695	0.017404
RS	19	0.375726	1.565652	9052.481491	0.016628	0.018552
RS	20	0.416425	1.316656	11350.211651	0.020848	0.023330
RS	21	0.460606	1.316656	11906.168656	0.021870	0.024631
RS	22	0.508567	1.146423	14260.287126	0.026194	0.029542
RS	23	0.560631	1.146423	14776.910418	0.027143	0.030722
RS	24	0.617149	1.056034	16519.340359	0.030343	0.034331
RS	25	0.678502	1.056034	16895.559940	0.031034	0.035135
RS	26	0.745104	1.027054	17660.774870	0.032440	0.036678
RS	27	0.817403	1.027054	17836.140925	0.032762	0.036986
RS	28	0.895888	1.041068	17671.093204	0.032459	0.036578
RS	29	0.981088	1.041068	17638.687488	0.032399	0.036407
RS	30	1.073577	1.081305	16859.704759	0.030968	0.034732
RS	31	1.173978	1.081305	16640.837559	0.030566	0.034173
RS	32	1.282968	1.132715	15590.256075	0.028637	0.031960
RS	33	1.401283	1.132715	15207.352183	0.027933	0.031090
RS	34	1.529720	1.183599	14103.408538	0.025905	0.028796
RS	35	1.669145	1.183599	13571.641131	0.024929	0.027656
RS	36	1.820498	1.226620	12502.372000	0.022965	0.025454
RS	37	1.984799	1.226620	11834.939833	0.021739	0.024067
RS	38	2.163156	1.258728	10811.439740	0.019859	0.021976
RS	39	2.356772	1.258728	10029.261118	0.018422	0.020375
RS	40	2.566952	1.280528	9036.697187	0.016599	0.018358
RS	41	2.795114	1.280528	8177.384217	0.015020	0.016612
RS	42	3.042795	1.295126	7211.621659	0.013246	0.014656
RS	43	3.311665	1.295126	6333.001027	0.011633	0.012874
RS	44	3.603538	1.306493	5419.534884	0.009955	0.011028
RS	45	3.920381	1.306493	4592.829398	0.008436	0.009351
RS	46	4.264330	1.317954	3782.036342	0.006947	0.007714
RS	47	4.637704	1.317954	3074.619535	0.005648	0.006279
RS	48	5.043021	1.331021	2418.293473	0.004442	0.004953
RS	49	5.483014	1.331021	1873.536186	0.003441	0.003847
RS	50	5.960648	1.344468	1398.683322	0.002569	0.002885
RS	51	6.479145	1.344468	1024.501409	0.001882	0.002123
RS	52	7.042000	1.354804	721.230597	0.001325	0.001505
RS	53	7.653008	1.354804	494.282771	0.000908	0.001039
RS	54	8.316289	1.356752	325.338447	0.000598	0.000690
RS	55	9.036314	1.356752	205.582500	0.000378	0.000441
RS	56	9.817938	1.356752	124.039994	0.000228	0.000269
RS	57	10.666431	1.356752	71.178872	0.000131	0.000156
RS	58	11.587514	1.332870	39.146183	0.000072	0.000087
RS	59	12.587397	1.332870	19.781629	0.000036	0.000045
RS	60	13.672821	1.332870	9.364718	0.000017	0.000021
RS	61	14.851105	1.332870	4.130261	0.000008	0.000010
RS	62	16.130193	1.332870	1.686931	0.000003	0.000004
RS	63	17.518708	1.332870	0.944182	0.000002	0.000002
PA	4+25*2+4+6 0.155072167 0.031260030 17.518708005 0.231492606 0.379999947 0.832097357 1.464919148 1.919816241 2.065391163 2.024474992 1.835537218 1.565652216 1.316655926 1.146422855 1.056034497 1.027054182 1.041068071 1.081305362 1.132715402 1.183599163 1.226620399 1.258728133 1.280528052 1.295126285 1.306492692 1.317954454 1.331021478 1.344468265 1.354804204 1.356752027 1.332870083
//
IT	4361
RD	14
LK	-6508285.979826
QD	-1330.564990 -> -1326.430261
RI	0.0256996905
TR	0.154798	0.031271
MT	17.562965
MM	C_pi: 1.046730, n_recomb: 546039.164847
RS	0	0.000000	0.233731	19319.903994	0.035382	0.018166
RS	1	0.008559	0.233731	20190.755885	0.036977	0.021913
RS	2	0.017852	0.233731	21032.289638	0.038518	0.023421
RS	3	0.027939	0.233731	21831.619896	0.039982	0.026728
RS	4	0.038890	0.375514	14185.716292	0.025979	0.018248
RS	5	0.050778	0.375514	14902.828225	0.027293	0.019931
RS	6	0.063684	0.829242	7142.077375	0.013080	0.010058
RS	7	0.077694	0.829242	7619.747070	0.013955	0.011241
RS	8	0.092904	1.468225	4604.429634	0.008432	0.007176
RS	9	0.109416	1.468225	4941.599629	0.009050	0.008111
RS	10	0.127340	1.925388	4046.594818	0.007411	0.006925
RS	11	0.146800	1.925388	4348.285924	0.007963	0.007771
RS	12	0.167924	2.071669	4340.568703	0.007949	0.008095
RS	13	0.190857	2.071669	4659.757316	0.008534	0.008963
RS	14	0.215753	2.037444	5081.029867	0.009305	0.010000
RS	15	0.242780	2.037444	5442.558773	0.009967	0.010844
RS	16	0.272120	1.852442	6399.700910	0.011720	0.012885
RS	17	0.303971	1.852442	6827.563507	0.012504	0.013819
RS	18	0.338549	1.578908	8518.294921	0.015600	0.017311
RS	19	0.376086	1.578908	9026.500267	0.016531	0.018445
RS	20	0.416837	1.323337	11358.068356	0.020801	0.023276
RS	21	0.461075	1.323337	11916.454264	0.021823	0.024565
RS	22	0.509100	1.148232	14324.060790	0.026233	0.029566
RS	23	0.561236	1.148232	14843.730001	0.027184	0.030737
RS	24	0.617834	1.055385	16630.210654	0.030456	0.034420
RS	25	0.679277	1.055385	17007.502026	0.031147	0.035217
RS	26	0.745979	1.025710	17787.905626	0.032576	0.036784
RS	27	0.818390	1.025710	17961.502276	0.032894	0.037086
RS	28	0.896999	1.040204	17783.766853	0.032569	0.036653
RS	29	0.982337	1.040204	17748.166158	0.032503	0.036480
RS	30	1.074980	1.081582	16943.635725	0.031030	0.034759
RS	31	1.175551	1.081582	16722.030093	0.030624	0.034202
RS	32	1.284732	1.134298	15647.645537	0.028657	0.031951
RS	33	1.403257	1.134298	15263.331105	0.027953	0.031087
RS	34	1.531928	1.186279	14143.692487	0.025902	0.028769
RS	35	1.671612	1.186279	13611.651718	0.024928	0.027637
RS	36	1.823253	1.230027	12534.359099	0.022955	0.025427
RS	37	1.987873	1.230027	11867.108233	0.021733	0.024048
RS	38	2.166583	1.262531	10840.145828	0.019852	0.021956
RS	39	2.360591	1.262531	10057.935191	0.018420	0.020363
RS	40	2.571204	1.284584	9063.224373	0.016598	0.018347
RS	41	2.799845	1.284584	8203.371132	0.015023	0.016606
RS	42	3.048056	1.299553	7234.719967	0.013249	0.014650
RS	43	3.317512	1.299553	6355.267343	0.011639	0.012872
RS	44	3.610033	1.311629	5437.896884	0.009959	0.011024
RS	45	3.927592	1.311629	4610.541132	0.008444	0.009352
RS	46	4.272332	1.324257	3795.702786	0.006951	0.007711
RS	47	4.646580	1.324257	3088.086823	0.005655	0.006281
RS	48	5.052861	1.338909	2428.517764	0.004448	0.004953
RS	49	5.493919	1.338909	1883.803634	0.003450	0.003851
RS	50	5.972728	1.354113	1406.787757	0.002576	0.002889
RS	51	6.492521	1.354113	1032.406248	0.001891	0.002129
RS	52	7.056805	1.365978	727.667630	0.001333	0.001511
RS	53	7.669389	1.365978	500.033591	0.000916	0.001046
RS	54	8.334406	1.368844	329.909321	0.000604	0.000696
RS	55	9.056346	1.368844	209.193861	0.000383	0.000446
RS	56	9.840080	1.368844	126.690482	0.000232	0.000273
RS	57	10.690897	1.368844	72.992381	0.000134	0.000159
RS	58	11.614540	1.343974	40.334428	0.000074	0.000089
RS	59	12.617241	1.343974	20.469805	0.000037	0.000046
RS	60	13.705768	1.343974	9.735390	0.000018	0.000022
RS	61	14.887468	1.343974	4.315146	0.000008	0.000010
RS	62	16.170314	1.343974	1.771897	0.000003	0.000004
RS	63	17.562965	1.343974	1.000410	0.000002	0.000002
PA	4+25*2+4+6 0.154798083 0.031270822 17.562965224 0.233730868 0.375513844 0.829241768 1.468224581 1.925387607 2.071668630 2.037444401 1.852441842 1.578908156 1.323337297 1.148231743 1.055384909 1.025710342 1.040204300 1.081582243 1.134298496 1.186279140 1.230027431 1.262531053 1.284583679 1.299552987 1.311629198 1.324256547 1.338909288 1.354112860 1.365978267 1.368844489 1.343973748
//
IT	3790
RD	15
LK	-6508278.044411
QD	-1323.851563 -> -1320.371792
RI	0.0253240778
TR	0.154551	0.031284
MT	17.602242
MM	C_pi: 1.049275, n_recomb: 547579.577058
RS	0	0.000000	0.235784	19216.326436	0.035093	0.018150
RS	1	0.008563	0.235784	20089.540951	0.036688	0.021863
RS	2	0.017860	0.235784	20934.716767	0.038231	0.023304
RS	3	0.027953	0.235784	21739.099951	0.039700	0.026527
RS	4	0.038910	0.371627	14399.457198	0.026297	0.018467
RS	5	0.050805	0.371627	15122.384882	0.027617	0.020146
RS	6	0.063719	0.827240	7188.334710	0.013127	0.010079
RS	7	0.077738	0.827240	7668.951934	0.014005	0.011269
RS	8	0.092958	1.471603	4612.437728	0.008423	0.007159
RS	9	0.109482	1.471603	4950.460179	0.009041	0.008099
RS	10	0.127421	1.929506	4054.714209	0.007405	0.006916
RS	11	0.146895	1.929506	4357.226510	0.007957	0.007767
RS	12	0.168038	2.075383	4351.205026	0.007946	0.008094
RS	13	0.190991	2.075383	4671.391445	0.008531	0.008965
RS	14	0.215909	2.047719	5077.589687	0.009273	0.009973
RS	15	0.242961	2.047719	5439.374545	0.009933	0.010816
RS	16	0.272330	1.867369	6377.624341	0.011647	0.012816
RS	17	0.304213	1.867369	6805.106430	0.012428	0.013742
RS	18	0.338827	1.591055	8494.869655	0.015513	0.017224
RS	19	0.376406	1.591055	9003.462924	0.016442	0.018347
RS	20	0.417201	1.329573	11364.738607	0.020754	0.023223
RS	21	0.461491	1.329573	11925.350826	0.021778	0.024502
RS	22	0.509573	1.149999	14381.713679	0.026264	0.029583
RS	23	0.561773	1.149999	14904.230438	0.027218	0.030746
RS	24	0.618442	1.054901	16731.250120	0.030555	0.034498
RS	25	0.679964	1.054901	17109.627903	0.031246	0.035288
RS	26	0.746755	1.024600	17904.011734	0.032697	0.036876
RS	27	0.819265	1.024600	18076.135588	0.033011	0.037172
RS	28	0.897984	1.039542	17886.727803	0.032665	0.036718
RS	29	0.983445	1.039542	17848.405968	0.032595	0.036542
RS	30	1.076223	1.081960	17020.668330	0.031083	0.034781
RS	31	1.176946	1.081960	16796.788924	0.030675	0.034226
RS	32	1.286295	1.135836	15701.277559	0.028674	0.031940
RS	33	1.405007	1.135836	15315.845046	0.027970	0.031082
RS	34	1.533885	1.188749	14182.764521	0.025901	0.028745
RS	35	1.673800	1.188749	13650.493358	0.024929	0.027621
RS	36	1.825695	1.233063	12566.734841	0.022950	0.025405
RS	37	1.990598	1.233063	11899.456034	0.021731	0.024033
RS	38	2.169622	1.265822	10869.883241	0.019851	0.021942
RS	39	2.363976	1.265822	10087.236070	0.018421	0.020354
RS	40	2.574974	1.288019	9090.642487	0.016602	0.018341
RS	41	2.804040	1.288019	8229.755514	0.015029	0.016604
RS	42	3.052721	1.303287	7258.115603	0.013255	0.014648
RS	43	3.322697	1.303287	6377.373715	0.011646	0.012873
RS	44	3.615793	1.316030	5455.874860	0.009964	0.011022
RS	45	3.933987	1.316030	4627.550659	0.008451	0.009353
RS	46	4.279429	1.329807	3808.485079	0.006955	0.007709
RS	47	4.654452	1.329807	3100.542241	0.005662	0.006282
RS	48	5.061589	1.346053	2437.679813	0.004452	0.004952
RS	49	5.503591	1.346053	1893.051745	0.003457	0.003854
RS	50	5.983443	1.363042	1413.947866	0.002582	0.002891
RS	51	6.504386	1.363042	1039.510001	0.001898	0.002134
RS	52	7.069938	1.376476	733.442599	0.001339	0.001516
RS	53	7.683921	1.376476	505.284153	0.000923	0.001051
RS	54	8.350480	1.380311	334.111688	0.000610	0.000702
RS	55	9.074119	1.380311	212.561586	0.000388	0.000451
RS	56	9.859725	1.380311	129.190452	0.000236	0.000277
RS	57	10.712605	1.380311	74.719676	0.000136	0.000162
RS	58	11.638520	1.354500	41.476793	0.000076	0.000091
RS	59	12.643723	1.354500	21.136776	0.000039	0.000047
RS	60	13.735005	1.354500	10.097457	0.000018	0.000023
RS	61	14.919736	1.354500	4.497137	0.000008	0.000010
RS	62	16.205920	1.354500	1.856182	0.000003	0.000004
RS	63	17.602242	1.354500	1.056874	0.000002	0.000002
PA	4+25*2+4+6 0.154550568 0.031284421 17.602242447 0.235783582 0.371627325 0.827240186 1.471602583 1.929506188 2.075382941 2.047719293 1.867368950 1.591055156 1.329573001 1.149999273 1.054901289 1.024600092 1.039542130 1.081959764 1.135835664 1.188748962 1.233063126 1.265821703 1.288019400 1.303287149 1.316029748 1.329806718 1.346053450 1.363042125 1.376475655 1.380310994 1.354500058
//
IT	3472
RD	16
LK	-6508271.340151
QD	-1317.788268 -> -1314.815851
RI	0.0249830412
TR	0.154326	0.031300
MT	17.637188
MM	C_pi: 1.051592, n_recomb: 549040.946398
RS	0	0.000000	0.237652	19125.429737	0.034834	0.018136
RS	1	0.008567	0.237652	20000.784655	0.036429	0.021818
RS	2	0.017867	0.237652	20849.240356	0.037974	0.023199
RS	3	0.027965	0.237652	21658.160813	0.039447	0.026349
RS	4	0.038927	0.368255	14592.676854	0.026578	0.018663
RS	5	0.050828	0.368255	15320.829027	0.027905	0.020339
RS	6	0.063749	0.826011	7226.194141	0.013161	0.010092
RS	7	0.077777	0.826011	7709.301327	0.014041	0.011289
RS	8	0.093007	1.475150	4618.785061	0.008412	0.007142
RS	9	0.109541	1.475150	4957.530575	0.009029	0.008086
RS	10	0.127492	1.932526	4064.122767	0.007402	0.006910
RS	11	0.146980	1.932526	4367.513928	0.007955	0.007765
RS	12	0.168138	2.077030	4365.000310	0.007950	0.008099
RS	13	0.191109	2.077030	4686.351057	0.008536	0.008974
RS	14	0.216047	2.055738	5078.271522	0.009249	0.009953
RS	15	0.243122	2.055738	5440.507209	0.009909	0.010797
RS	16	0.272516	1.880562	6359.679387	0.011583	0.012755
RS	17	0.304429	1.880562	6786.913856	0.012361	0.013675
RS	18	0.339075	1.602220	8473.912354	0.015434	0.017143
RS	19	0.376689	1.602220	8982.866614	0.016361	0.018257
RS	20	0.417525	1.335396	11370.392485	0.020710	0.023172
RS	21	0.461860	1.335396	11933.047831	0.021734	0.024441
RS	22	0.509993	1.151704	14434.095756	0.026290	0.029596
RS	23	0.562249	1.151704	14959.272370	0.027246	0.030752
RS	24	0.618982	1.054538	16823.696839	0.030642	0.034565
RS	25	0.680575	1.054538	17203.153798	0.031333	0.035349
RS	26	0.747444	1.023671	18010.400556	0.032803	0.036957
RS	27	0.820042	1.023671	18181.288795	0.033115	0.037249
RS	28	0.898859	1.039039	17980.989324	0.032750	0.036773
RS	29	0.984429	1.039039	17940.342939	0.032676	0.036595
RS	30	1.077328	1.082414	17091.357388	0.031129	0.034798
RS	31	1.178186	1.082414	16865.600415	0.030718	0.034245
RS	32	1.287684	1.137330	15751.208532	0.028689	0.031929
RS	33	1.406563	1.137330	15364.918585	0.027985	0.031076
RS	34	1.535625	1.191037	14220.339993	0.025900	0.028724
RS	35	1.675744	1.191037	13687.893162	0.024931	0.027606
RS	36	1.827867	1.235781	12599.017714	0.022947	0.025387
RS	37	1.993021	1.235781	11931.558900	0.021732	0.024021
RS	38	2.172324	1.268675	10900.128313	0.019853	0.021933
RS	39	2.366986	1.268675	10116.732957	0.018426	0.020350
RS	40	2.578325	1.290928	9118.514647	0.016608	0.018339
RS	41	2.807769	1.290928	8256.209882	0.015038	0.016605
RS	42	3.056869	1.306427	7281.555631	0.013262	0.014648
RS	43	3.327308	1.306427	6399.162669	0.011655	0.012875
RS	44	3.620914	1.319796	5473.381455	0.009969	0.011021
RS	45	3.939674	1.319796	4643.839577	0.008458	0.009354
RS	46	4.285740	1.334707	3820.415973	0.006958	0.007707
RS	47	4.661452	1.334707	3112.054526	0.005668	0.006284
RS	48	5.069351	1.352548	2445.882069	0.004455	0.004951
RS	49	5.512193	1.352548	1901.383957	0.003463	0.003857
RS	50	5.992972	1.371342	1420.267072	0.002587	0.002893
RS	51	6.514938	1.371342	1045.899226	0.001905	0.002139
RS	52	7.081619	1.386375	738.627562	0.001345	0.001520
RS	53	7.696846	1.386375	510.086859	0.000929	0.001057
RS	54	8.364777	1.391222	337.983341	0.000616	0.000706
RS	55	9.089928	1.391222	215.709260	0.000393	0.000455
RS	56	9.877200	1.391222	131.553653	0.000240	0.000281
RS	57	10.731916	1.391222	76.368188	0.000139	0.000165
RS	58	11.659852	1.364527	42.576719	0.000078	0.000093
RS	59	12.667282	1.364527	21.784198	0.000040	0.000048
RS	60	13.761015	1.364527	10.451657	0.000019	0.000023
RS	61	14.948445	1.364527	4.676537	0.000009	0.000011
RS	62	16.237598	1.364527	1.939901	0.000004	0.000004
RS	63	17.637188	1.364527	1.113637	0.000002	0.000003
PA	4+25*2+4+6 0.154326387 0.031300159 17.637188381 0.237652344 0.368255366 0.826011447 1.475150453 1.932526285 2.077029668 2.055737726 1.880561574 1.602219805 1.335395564 1.151703584 1.054538111 1.023670837 1.039038506 1.082413772 1.137329556 1.191036727 1.235780725 1.268675481 1.290927521 1.306427365 1.319796194 1.334707053 1.352547671 1.371341976 1.386375126 1.391221538 1.364527040
//
IT	3954
RD	17
LK	-6508265.595592
QD	-1312.231273 -> -1309.657773
RI	0.0246774345
TR	0.154119	0.031317
MT	17.668991
MM	C_pi: 1.053720, n_recomb: 550421.795949
RS	0	0.000000	0.239339	19046.793047	0.034604	0.018124
RS	1	0.008570	0.239339	19924.112726	0.036198	0.021779
RS	2	0.017874	0.239339	20775.539841	0.037745	0.023106
RS	3	0.027975	0.239339	21588.542508	0.039222	0.026192
RS	4	0.038943	0.365319	14767.400074	0.026829	0.018839
RS	5	0.050850	0.365319	15500.259512	0.028161	0.020512
RS	6	0.063777	0.825450	7256.497147	0.013184	0.010099
RS	7	0.077813	0.825450	7741.684240	0.014065	0.011300
RS	8	0.093051	1.478941	4623.286603	0.008400	0.007125
RS	9	0.109595	1.478941	4962.618668	0.009016	0.008072
RS	10	0.127557	1.934718	4074.304031	0.007402	0.006907
RS	11	0.147058	1.934718	4378.603202	0.007955	0.007765
RS	12	0.168230	2.077018	4381.190751	0.007960	0.008109
RS	13	0.191217	2.077018	4703.830202	0.008546	0.008988
RS	14	0.216173	2.061885	5082.185833	0.009233	0.009940
RS	15	0.243269	2.061885	5445.023926	0.009892	0.010784
RS	16	0.272686	1.892284	6345.019055	0.011528	0.012700
RS	17	0.304624	1.892284	6772.109266	0.012303	0.013617
RS	18	0.339300	1.612532	8454.933099	0.015361	0.017068
RS	19	0.376947	1.612532	8964.219566	0.016286	0.018174
RS	20	0.417820	1.340855	11375.048051	0.020666	0.023122
RS	21	0.462196	1.340855	11939.579587	0.021692	0.024383
RS	22	0.510375	1.153353	14481.691643	0.026310	0.029605
RS	23	0.562682	1.153353	15009.351800	0.027269	0.030755
RS	24	0.619473	1.054281	16908.375179	0.030719	0.034625
RS	25	0.681130	1.054281	17288.890343	0.031410	0.035404
RS	26	0.748071	1.022906	18107.873551	0.032898	0.037029
RS	27	0.820749	1.022906	18277.725298	0.033207	0.037316
RS	28	0.899655	1.038685	18067.139060	0.032824	0.036821
RS	29	0.985323	1.038685	18024.513807	0.032747	0.036641
RS	30	1.078333	1.082952	17155.957913	0.031169	0.034811
RS	31	1.179313	1.082952	16928.675165	0.030756	0.034259
RS	32	1.288948	1.138810	15797.331485	0.028700	0.031918
RS	33	1.407977	1.138810	15410.427442	0.027997	0.031069
RS	34	1.537207	1.193199	14256.007435	0.025900	0.028705
RS	35	1.677512	1.193199	13723.464221	0.024933	0.027593
RS	36	1.829841	1.238262	12630.639179	0.022947	0.025373
RS	37	1.995224	1.238262	11962.913891	0.021734	0.024012
RS	38	2.174780	1.271197	10930.287895	0.019858	0.021928
RS	39	2.369724	1.271197	10145.931853	0.018433	0.020348
RS	40	2.581374	1.293427	9146.369199	0.016617	0.018341
RS	41	2.811161	1.293427	8282.370369	0.015047	0.016608
RS	42	3.060641	1.309103	7304.728818	0.013271	0.014651
RS	43	3.331501	1.309103	6420.423750	0.011665	0.012879
RS	44	3.625573	1.323064	5490.275253	0.009975	0.011021
RS	45	3.944846	1.323064	4659.342400	0.008465	0.009357
RS	46	4.291480	1.339090	3831.498102	0.006961	0.007705
RS	47	4.667820	1.339090	3122.663289	0.005673	0.006285
RS	48	5.076411	1.358525	2453.186829	0.004457	0.004949
RS	49	5.520018	1.358525	1908.872965	0.003468	0.003858
RS	50	6.001641	1.379140	1425.824857	0.002590	0.002894
RS	51	6.524538	1.379140	1051.643529	0.001911	0.002142
RS	52	7.092246	1.395803	743.280558	0.001350	0.001524
RS	53	7.708605	1.395803	514.485852	0.000935	0.001061
RS	54	8.377785	1.401701	341.556467	0.000621	0.000711
RS	55	9.104311	1.401701	218.658123	0.000397	0.000459
RS	56	9.893100	1.401701	133.793208	0.000243	0.000284
RS	57	10.749486	1.401701	77.945470	0.000142	0.000167
RS	58	11.679263	1.374160	43.638555	0.000079	0.000095
RS	59	12.688719	1.374160	22.414019	0.000041	0.000049
RS	60	13.784683	1.374160	10.798770	0.000020	0.000024
RS	61	14.974569	1.374160	4.853618	0.000009	0.000011
RS	62	16.266425	1.374160	2.023135	0.000004	0.000005
RS	63	17.668991	1.374160	1.170721	0.000002	0.000003
PA	4+25*2+4+6 0.154119492 0.031316823 17.668991049 0.239338681 0.365318931 0.825450375 1.478941111 1.934717613 2.077017783 2.061884887 1.892283520 1.612532250 1.340855198 1.153353306 1.054280655 1.022906434 1.038685249 1.082951843 1.138809821 1.193198555 1.238261535 1.271196844 1.293426704 1.309103260 1.323063822 1.339089724 1.358525021 1.379139814 1.395803380 1.401700552 1.374159613
//
IT	3931
RD	18
LK	-6508260.605187
QD	-1307.080587 -> -1304.825880
RI	0.0244011402
TR	0.153929	0.031334
MT	17.697906
MM	C_pi: 1.055678, n_recomb: 551729.643264
RS	0	0.000000	0.240865	18978.593158	0.034398	0.018113
RS	1	0.008573	0.240865	19857.730131	0.035992	0.021744
RS	2	0.017880	0.240865	20711.868150	0.037540	0.023025
RS	3	0.027985	0.240865	21528.567625	0.039020	0.026054
RS	4	0.038957	0.362750	14925.820070	0.027053	0.018997
RS	5	0.050869	0.362750	15662.942317	0.028389	0.020668
RS	6	0.063803	0.825476	7280.060847	0.013195	0.010099
RS	7	0.077845	0.825476	7766.961796	0.014077	0.011305
RS	8	0.093091	1.482969	4626.082948	0.008385	0.007108
RS	9	0.109643	1.482969	4965.875597	0.009001	0.008056
RS	10	0.127615	1.936308	4084.887816	0.007404	0.006907
RS	11	0.147128	1.936308	4390.102674	0.007957	0.007767
RS	12	0.168313	2.075681	4399.229243	0.007974	0.008122
RS	13	0.191314	2.075681	4723.250538	0.008561	0.009006
RS	14	0.216287	2.066439	5088.788298	0.009223	0.009932
RS	15	0.243401	2.066439	5452.353813	0.009882	0.010777
RS	16	0.272840	1.902722	6333.147368	0.011479	0.012652
RS	17	0.304802	1.902722	6760.180990	0.012253	0.013564
RS	18	0.339504	1.622084	8437.718909	0.015293	0.016997
RS	19	0.377181	1.622084	8947.314688	0.016217	0.018097
RS	20	0.418087	1.345978	11378.975197	0.020624	0.023073
RS	21	0.462501	1.345978	11945.238476	0.021651	0.024328
RS	22	0.510721	1.154936	14525.294445	0.026327	0.029611
RS	23	0.563076	1.154936	15055.280026	0.027287	0.030755
RS	24	0.619919	1.054098	16986.430013	0.030788	0.034678
RS	25	0.681634	1.054098	17367.976412	0.031479	0.035452
RS	26	0.748640	1.022268	18197.701601	0.032983	0.037093
RS	27	0.821391	1.022268	18366.678414	0.033289	0.037376
RS	28	0.900378	1.038447	18146.305658	0.032890	0.036863
RS	29	0.986136	1.038447	18101.988915	0.032810	0.036682
RS	30	1.079246	1.083549	17215.279217	0.031202	0.034821
RS	31	1.180337	1.083549	16986.764576	0.030788	0.034271
RS	32	1.290095	1.140266	15840.106548	0.028710	0.031906
RS	33	1.409262	1.140266	15452.791728	0.028008	0.031062
RS	34	1.538645	1.195241	14289.937450	0.025900	0.028688
RS	35	1.679119	1.195241	13757.364718	0.024935	0.027581
RS	36	1.831635	1.240529	12661.578411	0.022949	0.025362
RS	37	1.997226	1.240529	11993.517313	0.021738	0.024006
RS	38	2.177012	1.273423	10960.277375	0.019865	0.021926
RS	39	2.372211	1.273423	10174.784417	0.018442	0.020349
RS	40	2.584143	1.295564	9174.132750	0.016628	0.018344
RS	41	2.814243	1.295564	8308.208693	0.015058	0.016613
RS	42	3.064069	1.311370	7327.609566	0.013281	0.014655
RS	43	3.335311	1.311370	6441.175661	0.011675	0.012884
RS	44	3.629806	1.325886	5506.614278	0.009981	0.011022
RS	45	3.949546	1.325886	4674.141667	0.008472	0.009359
RS	46	4.296697	1.343010	3841.826144	0.006963	0.007703
RS	47	4.673607	1.343010	3132.471992	0.005678	0.006285
RS	48	5.082828	1.364035	2459.706213	0.004458	0.004947
RS	49	5.527130	1.364035	1915.621285	0.003472	0.003860
RS	50	6.009520	1.386486	1430.710026	0.002593	0.002894
RS	51	6.533263	1.386486	1056.817049	0.001915	0.002146
RS	52	7.101905	1.404802	747.464648	0.001355	0.001527
RS	53	7.719293	1.404802	518.526848	0.000940	0.001066
RS	54	8.389608	1.411785	344.863522	0.000625	0.000715
RS	55	9.117386	1.411785	221.428831	0.000401	0.000463
RS	56	9.907554	1.411785	135.921477	0.000246	0.000287
RS	57	10.765459	1.411785	79.458440	0.000144	0.000170
RS	58	11.696909	1.383441	44.665731	0.000081	0.000097
RS	59	12.708207	1.383441	23.027965	0.000042	0.000050
RS	60	13.806201	1.383441	11.139609	0.000020	0.000025
RS	61	14.998320	1.383441	5.028738	0.000009	0.000011
RS	62	16.292635	1.383441	2.106031	0.000004	0.000005
RS	63	17.697906	1.383441	1.228214	0.000002	0.000003
PA	4+25*2+4+6 0.153928667 0.031334220 17.697906443 0.240864540 0.362750212 0.825475565 1.482968589 1.936308081 2.075680744 2.066438992 1.902722357 1.622083715 1.345977827 1.154936095 1.054098168 1.022268445 1.038446522 1.083548792 1.140266219 1.195241126 1.240529450 1.273422641 1.295563756 1.311369524 1.325886406 1.343009645 1.364035167 1.386486144 1.404801899 1.411785113 1.383440825
//
IT	3389
RD	19
LK	-6508256.220766
QD	-1302.260264 -> -1300.264005
RI	0.0241534660
TR	0.153752	0.031352
MT	17.724312
MM	C_pi: 1.057481, n_recomb: 552965.276897
RS	0	0.000000	0.242236	18920.121085	0.034216	0.018103
RS	1	0.008575	0.242236	19800.950382	0.035809	0.021712
RS	2	0.017886	0.242236	20657.569726	0.037358	0.022952
RS	3	0.027994	0.242236	21477.620508	0.038841	0.025932
RS	4	0.038970	0.360491	15069.690049	0.027253	0.019139
RS	5	0.050887	0.360491	15810.680462	0.028593	0.020808
RS	6	0.063826	0.826003	7297.615556	0.013197	0.010095
RS	7	0.077874	0.826003	7785.901428	0.014080	0.011303
RS	8	0.093127	1.487233	4627.199289	0.008368	0.007091
RS	9	0.109688	1.487233	4967.329260	0.008983	0.008039
RS	10	0.127669	1.937418	4095.642209	0.007407	0.006907
RS	11	0.147192	1.937418	4401.767022	0.007960	0.007769
RS	12	0.168389	2.073282	4418.616812	0.007991	0.008139
RS	13	0.191403	2.073282	4744.083816	0.008579	0.009026
RS	14	0.216392	2.069659	5097.482056	0.009218	0.009928
RS	15	0.243523	2.069659	5461.868643	0.009877	0.010775
RS	16	0.272980	1.912048	6323.509562	0.011436	0.012608
RS	17	0.304964	1.912048	6750.552372	0.012208	0.013518
RS	18	0.339690	1.630960	8421.904656	0.015230	0.016931
RS	19	0.377394	1.630960	8931.781724	0.016153	0.018025
RS	20	0.418331	1.350794	11382.136387	0.020584	0.023027
RS	21	0.462779	1.350794	11949.995214	0.021611	0.024275
RS	22	0.511038	1.156447	14565.265129	0.026340	0.029614
RS	23	0.563435	1.156447	15097.424204	0.027303	0.030754
RS	24	0.620325	1.053969	17058.484648	0.030849	0.034725
RS	25	0.682094	1.053969	17441.023467	0.031541	0.035495
RS	26	0.749160	1.021730	18280.574046	0.033059	0.037151
RS	27	0.821976	1.021730	18448.803612	0.033363	0.037430
RS	28	0.901037	1.038299	18219.045053	0.032948	0.036899
RS	29	0.986877	1.038299	18173.278346	0.032865	0.036716
RS	30	1.080078	1.084192	17269.613847	0.031231	0.034827
RS	31	1.181272	1.084192	17040.121460	0.030816	0.034279
RS	32	1.291142	1.141698	15879.571992	0.028717	0.031893
RS	33	1.410435	1.141698	15492.027827	0.028016	0.031054
RS	34	1.539956	1.197180	14321.948838	0.025900	0.028672
RS	35	1.680585	1.197180	13789.419699	0.024937	0.027571
RS	36	1.833272	1.242614	12691.547546	0.022952	0.025353
RS	37	1.999053	1.242614	12023.112500	0.021743	0.024001
RS	38	2.179049	1.275396	10989.776223	0.019874	0.021926
RS	39	2.374481	1.275396	10203.023386	0.018451	0.020352
RS	40	2.586671	1.297392	9201.531922	0.016640	0.018351
RS	41	2.817056	1.297392	8333.515517	0.015071	0.016620
RS	42	3.067198	1.313283	7350.037050	0.013292	0.014661
RS	43	3.338789	1.313283	6461.312744	0.011685	0.012890
RS	44	3.633670	1.328326	5522.324597	0.009987	0.011024
RS	45	3.953837	1.328326	4688.207893	0.008478	0.009362
RS	46	4.301459	1.346525	3851.413405	0.006965	0.007701
RS	47	4.678890	1.346525	3141.514588	0.005681	0.006286
RS	48	5.088686	1.369136	2465.488627	0.004459	0.004945
RS	49	5.533622	1.369136	1921.681571	0.003475	0.003861
RS	50	6.016713	1.393428	1434.983759	0.002595	0.002894
RS	51	6.541229	1.393428	1061.470020	0.001920	0.002148
RS	52	7.110723	1.413420	751.218340	0.001359	0.001529
RS	53	7.729052	1.413420	522.238659	0.000944	0.001070
RS	54	8.400403	1.421518	347.926279	0.000629	0.000719
RS	55	9.129324	1.421518	224.035113	0.000405	0.000467
RS	56	9.920750	1.421518	137.946533	0.000249	0.000290
RS	57	10.780043	1.421518	80.911483	0.000146	0.000172
RS	58	11.713021	1.392405	45.660564	0.000083	0.000098
RS	59	12.726003	1.392405	23.626991	0.000043	0.000051
RS	60	13.825849	1.392405	11.474506	0.000021	0.000025
RS	61	15.020009	1.392405	5.201986	0.000009	0.000012
RS	62	16.316570	1.392405	2.188601	0.000004	0.000005
RS	63	17.724312	1.392405	1.286108	0.000002	0.000003
PA	4+25*2+4+6 0.153752041 0.031352030 17.724312135 0.242236231 0.360491188 0.826002619 1.487232610 1.937417892 2.073281562 2.069659132 1.912048377 1.630960055 1.350793986 1.156447261 1.053969494 1.021730294 1.038298961 1.084191537 1.141698381 1.197180046 1.242614004 1.275396090 1.297392364 1.313282971 1.328325557 1.346525424 1.369135782 1.393427990 1.413420340 1.421518117 1.392404585
//
IT	3607
RD	20
LK	-6508252.330325
QD	-1297.727969 -> -1295.944248
RI	0.0239309763
TR	0.153588	0.031370
MT	17.748627
MM	C_pi: 1.059148, n_recomb: 554133.016120
RS	0	0.000000	0.243470	18870.118454	0.034053	0.018094
RS	1	0.008577	0.243470	19752.535071	0.035646	0.021685
RS	2	0.017891	0.243470	20611.439521	0.037196	0.022889
RS	3	0.028003	0.243470	21434.544129	0.038681	0.025825
RS	4	0.038982	0.358492	15200.832311	0.027432	0.019268
RS	5	0.050903	0.358492	15945.349345	0.028775	0.020936
RS	6	0.063847	0.826955	7309.949570	0.013192	0.010086
RS	7	0.077901	0.826955	7799.333171	0.014075	0.011296
RS	8	0.093160	1.491705	4626.810085	0.008350	0.007072
RS	9	0.109729	1.491705	4967.166871	0.008964	0.008021
RS	10	0.127718	1.938198	4106.323915	0.007410	0.006909
RS	11	0.147251	1.938198	4413.339521	0.007964	0.007773
RS	12	0.168458	2.070022	4439.038434	0.008011	0.008158
RS	13	0.191485	2.070022	4765.997797	0.008601	0.009050
RS	14	0.216488	2.071771	5107.827364	0.009218	0.009929
RS	15	0.243634	2.071771	5473.106986	0.009877	0.010776
RS	16	0.273109	1.920422	6315.686596	0.011397	0.012570
RS	17	0.305113	1.920422	6742.789973	0.012168	0.013477
RS	18	0.339861	1.639250	8407.227964	0.015172	0.016869
RS	19	0.377590	1.639250	8917.358738	0.016092	0.017957
RS	20	0.418555	1.355336	11384.623503	0.020545	0.022981
RS	21	0.463034	1.355336	11953.956492	0.021572	0.024225
RS	22	0.511329	1.157891	14602.029406	0.026351	0.029616
RS	23	0.563765	1.157891	15136.224101	0.027315	0.030752
RS	24	0.620699	1.053884	17125.229834	0.030905	0.034768
RS	25	0.682517	1.053884	17508.720869	0.031597	0.035534
RS	26	0.749638	1.021275	18357.297676	0.033128	0.037202
RS	27	0.822515	1.021275	18524.883803	0.033430	0.037479
RS	28	0.901644	1.038229	18286.033701	0.032999	0.036931
RS	29	0.987559	1.038229	18239.023912	0.032915	0.036747
RS	30	1.080845	1.084873	17319.453269	0.031255	0.034831
RS	31	1.182131	1.084873	17089.201125	0.030840	0.034285
RS	32	1.292106	1.143109	15915.993019	0.028722	0.031880
RS	33	1.411514	1.143109	15528.376346	0.028023	0.031045
RS	34	1.541163	1.199032	14352.099873	0.025900	0.028657
RS	35	1.681934	1.199032	13819.683730	0.024939	0.027560
RS	36	1.834779	1.244547	12720.452918	0.022956	0.025345
RS	37	2.000734	1.244547	12051.627672	0.021749	0.023998
RS	38	2.180924	1.277160	11018.660726	0.019885	0.021929
RS	39	2.376570	1.277160	10230.560559	0.018462	0.020356
RS	40	2.588997	1.298966	9228.450684	0.016654	0.018358
RS	41	2.819646	1.298966	8358.220491	0.015083	0.016628
RS	42	3.070078	1.314901	7371.966207	0.013304	0.014668
RS	43	3.341990	1.314901	6480.828538	0.011695	0.012897
RS	44	3.637226	1.330439	5537.428967	0.009993	0.011026
RS	45	3.957786	1.330439	4701.587949	0.008485	0.009365
RS	46	4.305842	1.349697	3860.319659	0.006966	0.007699
RS	47	4.683752	1.349697	3149.861495	0.005684	0.006286
RS	48	5.094078	1.373881	2470.617390	0.004459	0.004942
RS	49	5.539599	1.373881	1927.130396	0.003478	0.003861
RS	50	6.023334	1.400028	1438.706094	0.002596	0.002893
RS	51	6.548562	1.400028	1065.655623	0.001923	0.002151
RS	52	7.118841	1.421707	754.592448	0.001362	0.001532
RS	53	7.738036	1.421707	525.658049	0.000949	0.001073
RS	54	8.410342	1.430949	350.769811	0.000633	0.000722
RS	55	9.140314	1.430949	226.493305	0.000409	0.000470
RS	56	9.932901	1.430949	139.878382	0.000252	0.000293
RS	57	10.793471	1.430949	82.310337	0.000149	0.000174
RS	58	11.727856	1.401100	46.626106	0.000084	0.000100
RS	59	12.742388	1.401100	24.212602	0.000044	0.000052
RS	60	13.843941	1.401100	11.804151	0.000021	0.000026
RS	61	15.039980	1.401100	5.373655	0.000010	0.000012
RS	62	16.338609	1.401100	2.270960	0.000004	0.000005
RS	63	17.748627	1.401100	1.344468	0.000002	0.000003
PA	4+25*2+4+6 0.153587523 0.031369880 17.748627419 0.243469733 0.358492042 0.826954994 1.491705331 1.938197607 2.070022089 2.071771077 1.920421758 1.639250362 1.355335597 1.157891475 1.053884057 1.021274519 1.038229152 1.084872921 1.143109477 1.199031916 1.244547412 1.277159743 1.298965578 1.314900503 1.330439196 1.349696625 1.373880731 1.400027855 1.421706818 1.430949481 1.401099594
//
IT	4032
RD	21
LK	-6508248.846954
QD	-1293.446126 -> -1291.839706
RI	0.0237313839
TR	0.153433	0.031387
MT	17.771241
MM	C_pi: 1.060698, n_recomb: 555236.325543
RS	0	0.000000	0.244578	18827.591493	0.033909	0.018085
RS	1	0.008580	0.244578	19711.506747	0.035501	0.021660
RS	2	0.017895	0.244578	20572.526998	0.037052	0.022832
RS	3	0.028010	0.244578	21398.426445	0.038539	0.025731
RS	4	0.038993	0.356712	15320.793701	0.027593	0.019385
RS	5	0.050918	0.356712	16068.539171	0.028940	0.021052
RS	6	0.063867	0.828274	7317.685229	0.013179	0.010073
RS	7	0.077926	0.828274	7807.912466	0.014062	0.011284
RS	8	0.093191	1.496369	4625.046527	0.008330	0.007054
RS	9	0.109767	1.496369	4965.529509	0.008943	0.008002
RS	10	0.127764	1.938726	4116.827107	0.007415	0.006912
RS	11	0.147305	1.938726	4424.709393	0.007969	0.007777
RS	12	0.168523	2.066094	4460.179827	0.008033	0.008180
RS	13	0.191562	2.066094	4788.660742	0.008625	0.009075
RS	14	0.216577	2.072980	5119.419879	0.009220	0.009932
RS	15	0.243738	2.072980	5485.644244	0.009880	0.010781
RS	16	0.273229	1.927986	6309.306488	0.011363	0.012534
RS	17	0.305251	1.927986	6736.508610	0.012133	0.013440
RS	18	0.340020	1.647020	8393.521820	0.015117	0.016811
RS	19	0.377773	1.647020	8903.880882	0.016036	0.017894
RS	20	0.418764	1.359633	11386.480414	0.020507	0.022938
RS	21	0.463272	1.359633	11957.178063	0.021535	0.024177
RS	22	0.511599	1.159270	14635.977188	0.026360	0.029617
RS	23	0.564072	1.159270	15172.080765	0.027325	0.030749
RS	24	0.621047	1.053831	17187.279733	0.030955	0.034806
RS	25	0.682911	1.053831	17571.679163	0.031647	0.035570
RS	26	0.750082	1.020891	18428.469038	0.033190	0.037250
RS	27	0.823016	1.020891	18595.498863	0.033491	0.037523
RS	28	0.902208	1.038224	18347.868524	0.033045	0.036959
RS	29	0.988194	1.038224	18299.788875	0.032959	0.036774
RS	30	1.081557	1.085587	17365.195689	0.031275	0.034833
RS	31	1.182930	1.085587	17134.370136	0.030860	0.034288
RS	32	1.293002	1.144507	15949.516146	0.028726	0.031867
RS	33	1.412516	1.144507	15561.970165	0.028028	0.031036
RS	34	1.542285	1.200813	14380.406553	0.025900	0.028644
RS	35	1.683188	1.200813	13848.172704	0.024941	0.027551
RS	36	1.836179	1.246354	12748.239234	0.022960	0.025340
RS	37	2.002297	1.246354	12079.019330	0.021755	0.023995
RS	38	2.182667	1.278750	11046.809469	0.019896	0.021933
RS	39	2.378512	1.278750	10257.304603	0.018474	0.020362
RS	40	2.591160	1.300324	9254.808495	0.016668	0.018368
RS	41	2.822052	1.300324	8382.272613	0.015097	0.016637
RS	42	3.072755	1.316272	7393.326093	0.013316	0.014676
RS	43	3.344966	1.316272	6499.688868	0.011706	0.012905
RS	44	3.640533	1.332280	5551.916229	0.009999	0.011029
RS	45	3.961458	1.332280	4714.297159	0.008491	0.009368
RS	46	4.309917	1.352573	3868.588685	0.006967	0.007697
RS	47	4.688273	1.352573	3157.564629	0.005687	0.006286
RS	48	5.099091	1.378325	2475.139746	0.004458	0.004938
RS	49	5.545155	1.378325	1932.017728	0.003480	0.003861
RS	50	6.029490	1.406326	1441.938493	0.002597	0.002892
RS	51	6.555380	1.406326	1069.422201	0.001926	0.002152
RS	52	7.126389	1.429711	757.619577	0.001364	0.001534
RS	53	7.746389	1.429711	528.809989	0.000952	0.001077
RS	54	8.419583	1.440125	353.413145	0.000637	0.000725
RS	55	9.150534	1.440125	228.815846	0.000412	0.000474
RS	56	9.944199	1.440125	141.724652	0.000255	0.000296
RS	57	10.805957	1.440125	83.659364	0.000151	0.000177
RS	58	11.741652	1.409560	47.564893	0.000086	0.000102
RS	59	12.757625	1.409560	24.785908	0.000045	0.000054
RS	60	13.860766	1.409560	12.128972	0.000022	0.000026
RS	61	15.058553	1.409560	5.543886	0.000010	0.000012
RS	62	16.359105	1.409560	2.353144	0.000004	0.000005
RS	63	17.771241	1.409560	1.403299	0.000003	0.000003
PA	4+25*2+4+6 0.153433160 0.031387456 17.771241103 0.244577980 0.356712020 0.828274398 1.496368618 1.938726252 2.066093577 2.072980264 1.927985675 1.647020017 1.359633321 1.159270133 1.053830788 1.020890777 1.038224202 1.085587322 1.144507055 1.200813467 1.246354456 1.278750444 1.300323911 1.316272443 1.332280233 1.352572889 1.378325047 1.406325854 1.429711135 1.440124685 1.409559782
//
IT	3337
RD	22
LK	-6508245.703628
QD	-1289.386873 -> -1287.930338
RI	0.0235512373
TR	0.153288	0.031405
MT	17.792257
MM	C_pi: 1.062140, n_recomb: 556279.973124
RS	0	0.000000	0.245578	18791.280611	0.033780	0.018077
RS	1	0.008582	0.245578	19676.613679	0.035372	0.021637
RS	2	0.017900	0.245578	20539.600782	0.036923	0.022782
RS	3	0.028018	0.245578	21368.070381	0.038412	0.025648
RS	4	0.039004	0.355116	15431.031708	0.027740	0.019491
RS	5	0.050933	0.355116	16181.745779	0.029089	0.021159
RS	6	0.063885	0.829876	7321.694928	0.013162	0.010058
RS	7	0.077949	0.829876	7812.555676	0.014044	0.011269
RS	8	0.093220	1.501209	4622.023161	0.008309	0.007035
RS	9	0.109802	1.501209	4962.539658	0.008921	0.007983
RS	10	0.127806	1.939063	4127.084474	0.007419	0.006916
RS	11	0.147356	1.939063	4435.805942	0.007974	0.007781
RS	12	0.168583	2.061648	4481.797232	0.008057	0.008203
RS	13	0.191632	2.061648	4811.814849	0.008650	0.009101
RS	14	0.216659	2.073419	5132.025382	0.009226	0.009938
RS	15	0.243834	2.073419	5499.234467	0.009886	0.010789
RS	16	0.273341	1.934837	6304.140446	0.011333	0.012502
RS	17	0.305380	1.934837	6731.471686	0.012101	0.013406
RS	18	0.340168	1.654333	8380.596677	0.015065	0.016755
RS	19	0.377942	1.654333	8891.158028	0.015983	0.017835
RS	20	0.418957	1.363705	11387.807034	0.020471	0.022896
RS	21	0.463493	1.363705	11959.770867	0.021500	0.024131
RS	22	0.511850	1.160584	14667.437660	0.026367	0.029616
RS	23	0.564357	1.160584	15205.334260	0.027334	0.030746
RS	24	0.621370	1.053799	17245.173963	0.031001	0.034842
RS	25	0.683276	1.053799	17630.437860	0.031693	0.035603
RS	26	0.750494	1.020560	18494.776188	0.033247	0.037293
RS	27	0.823481	1.020560	18661.316803	0.033547	0.037564
RS	28	0.902731	1.038270	18405.098677	0.033086	0.036983
RS	29	0.988782	1.038270	18356.097414	0.032998	0.036798
RS	30	1.082218	1.086323	17407.271495	0.031292	0.034833
RS	31	1.183673	1.086323	17176.031471	0.030877	0.034290
RS	32	1.293833	1.145882	15980.461073	0.028727	0.031853
RS	33	1.413448	1.145882	15593.102318	0.028031	0.031026
RS	34	1.543327	1.202527	14406.997319	0.025899	0.028630
RS	35	1.684352	1.202527	13875.006644	0.024942	0.027542
RS	36	1.837480	1.248047	12774.919839	0.022965	0.025336
RS	37	2.003748	1.248047	12105.309423	0.021761	0.023994
RS	38	2.184286	1.280186	11074.209549	0.019908	0.021938
RS	39	2.380316	1.280186	10283.258886	0.018486	0.020368
RS	40	2.593169	1.301492	9280.581366	0.016683	0.018378
RS	41	2.824288	1.301492	8405.671817	0.015111	0.016647
RS	42	3.075241	1.317425	7414.131996	0.013328	0.014685
RS	43	3.347731	1.317425	6517.927447	0.011717	0.012912
RS	44	3.643604	1.333876	5565.829939	0.010005	0.011032
RS	45	3.964869	1.333876	4726.390509	0.008496	0.009371
RS	46	4.313703	1.355184	3876.277220	0.006968	0.007695
RS	47	4.692473	1.355184	3164.685580	0.005689	0.006286
RS	48	5.103748	1.382491	2479.128275	0.004457	0.004935
RS	49	5.550318	1.382491	1936.407444	0.003481	0.003861
RS	50	6.035210	1.412348	1444.732359	0.002597	0.002891
RS	51	6.561715	1.412348	1072.812849	0.001929	0.002154
RS	52	7.133403	1.437453	760.336952	0.001367	0.001535
RS	53	7.754151	1.437453	531.721560	0.000956	0.001080
RS	54	8.428169	1.449060	355.875767	0.000640	0.000728
RS	55	9.160030	1.449060	231.015147	0.000415	0.000477
RS	56	9.954697	1.449060	143.492764	0.000258	0.000299
RS	57	10.817560	1.449060	84.962705	0.000153	0.000179
RS	58	11.754471	1.417824	48.478535	0.000087	0.000103
RS	59	12.771785	1.417824	25.347946	0.000046	0.000055
RS	60	13.876401	1.417824	12.449583	0.000022	0.000027
RS	61	15.075812	1.417824	5.713012	0.000010	0.000013
RS	62	16.378153	1.417824	2.435324	0.000004	0.000005
RS	63	17.792257	1.417824	1.462737	0.000003	0.000003
PA	4+25*2+4+6 0.153288435 0.031404728 17.792256593 0.245577913 0.355115862 0.829876323 1.501209165 1.939062754 2.061648398 2.073419146 1.934836561 1.654333293 1.363704794 1.160583545 1.053798628 1.020559754 1.038269748 1.086323418 1.145882328 1.202526664 1.248047046 1.280185809 1.301491917 1.317424804 1.333876058 1.355183675 1.382491270 1.412347738 1.437452967 1.449060090 1.417823710
//
IT	3475
RD	23
LK	-6508242.849205
QD	-1285.532156 -> -1284.203825
RI	0.0233879535
TR	0.153153	0.031422
MT	17.811838
MM	C_pi: 1.063486, n_recomb: 557267.733444
RS	0	0.000000	0.246482	18760.276516	0.033665	0.018070
RS	1	0.008584	0.246482	19646.954335	0.035256	0.021617
RS	2	0.017904	0.246482	20511.776276	0.036808	0.022737
RS	3	0.028024	0.246482	21342.618471	0.038299	0.025574
RS	4	0.039013	0.353675	15532.760716	0.027873	0.019589
RS	5	0.050946	0.353675	16286.214864	0.029225	0.021257
RS	6	0.063902	0.831722	7322.432660	0.013140	0.010040
RS	7	0.077971	0.831722	7813.740603	0.014022	0.011251
RS	8	0.093247	1.506194	4617.907511	0.008287	0.007016
RS	9	0.109835	1.506194	4958.376179	0.008898	0.007962
RS	10	0.127846	1.939266	4137.021131	0.007424	0.006919
RS	11	0.147403	1.939266	4446.550526	0.007979	0.007786
RS	12	0.168639	2.056798	4503.722571	0.008082	0.008227
RS	13	0.191698	2.056798	4835.282751	0.008677	0.009129
RS	14	0.216736	2.073213	5145.419425	0.009233	0.009946
RS	15	0.243924	2.073213	5513.642006	0.009894	0.010799
RS	16	0.273445	1.941066	6299.971746	0.011305	0.012473
RS	17	0.305499	1.941066	6727.454962	0.012072	0.013375
RS	18	0.340306	1.661232	8368.367821	0.015017	0.016703
RS	19	0.378100	1.661232	8879.107940	0.015933	0.017778
RS	20	0.419138	1.367573	11388.633381	0.020437	0.022856
RS	21	0.463698	1.367573	11961.773711	0.021465	0.024087
RS	22	0.512084	1.161830	14696.725618	0.026373	0.029615
RS	23	0.564622	1.161830	15236.308277	0.027341	0.030742
RS	24	0.621671	1.053778	17299.389308	0.031043	0.034875
RS	25	0.683616	1.053778	17685.472223	0.031736	0.035633
RS	26	0.750878	1.020271	18556.719405	0.033299	0.037333
RS	27	0.823914	1.020271	18722.824984	0.033598	0.037602
RS	28	0.903219	1.038352	18458.233222	0.033123	0.037005
RS	29	0.989331	1.038352	18408.432006	0.033033	0.036819
RS	30	1.082834	1.087071	17446.059433	0.031306	0.034831
RS	31	1.184364	1.087071	17214.536265	0.030891	0.034291
RS	32	1.294608	1.147234	16009.017016	0.028728	0.031840
RS	33	1.414315	1.147234	15621.946526	0.028033	0.031016
RS	34	1.544297	1.204175	14431.967708	0.025898	0.028618
RS	35	1.685437	1.204175	13900.272897	0.024944	0.027533
RS	36	1.838691	1.249637	12800.492868	0.022970	0.025332
RS	37	2.005100	1.249637	12130.501928	0.021768	0.023994
RS	38	2.185793	1.281485	11100.817617	0.019920	0.021945
RS	39	2.381996	1.281485	10308.396426	0.018498	0.020376
RS	40	2.595040	1.302496	9305.712143	0.016699	0.018390
RS	41	2.826370	1.302496	8428.386469	0.015124	0.016658
RS	42	3.077558	1.318386	7434.367661	0.013341	0.014695
RS	43	3.350306	1.318386	6535.549135	0.011728	0.012921
RS	44	3.646465	1.335255	5579.193297	0.010012	0.011036
RS	45	3.968046	1.335255	4737.903251	0.008502	0.009375
RS	46	4.317229	1.357557	3883.430741	0.006969	0.007693
RS	47	4.696385	1.357557	3171.272733	0.005691	0.006286
RS	48	5.108087	1.386407	2482.631013	0.004455	0.004931
RS	49	5.555127	1.386407	1940.344706	0.003482	0.003860
RS	50	6.040539	1.418118	1447.130929	0.002597	0.002889
RS	51	6.567616	1.418118	1075.862991	0.001931	0.002155
RS	52	7.139936	1.444954	762.773542	0.001369	0.001536
RS	53	7.761381	1.444954	534.413846	0.000959	0.001082
RS	54	8.436169	1.457775	358.172824	0.000643	0.000731
RS	55	9.168877	1.457775	233.100795	0.000418	0.000480
RS	56	9.964478	1.457775	145.188387	0.000261	0.000302
RS	57	10.828369	1.457775	86.223466	0.000155	0.000181
RS	58	11.766414	1.425882	49.369220	0.000089	0.000105
RS	59	12.784976	1.425882	25.899383	0.000046	0.000056
RS	60	13.890968	1.425882	12.766057	0.000023	0.000028
RS	61	15.091893	1.425882	5.880944	0.000011	0.000013
RS	62	16.395900	1.425882	2.517405	0.000005	0.000006
RS	63	17.811838	1.425882	1.522676	0.000003	0.000003
PA	4+25*2+4+6 0.153152517 0.031421619 17.811837686 0.246482164 0.353674843 0.831721942 1.506194222 1.939266170 2.056797928 2.073212511 1.941065970 1.661231765 1.367572571 1.161830377 1.053778026 1.020270690 1.038352427 1.087071410 1.147234120 1.204175216 1.249637193 1.281484826 1.302496047 1.318385946 1.335254996 1.357556528 1.386407056 1.418117943 1.444954324 1.457775241 1.425882392
//
IT	3411
RD	24
LK	-6508240.242902
QD	-1281.865156 -> -1280.647670
RI	0.0232409235
TR	0.153024	0.031438
MT	17.830349
MM	C_pi: 1.064748, n_recomb: 558201.328836
RS	0	0.000000	0.247298	18734.053331	0.033561	0.018064
RS	1	0.008585	0.247298	19622.012789	0.035152	0.021598
RS	2	0.017908	0.247298	20488.553079	0.036705	0.022697
RS	3	0.028031	0.247298	21321.591897	0.038197	0.025509
RS	4	0.039022	0.352364	15627.038352	0.027995	0.019678
RS	5	0.050958	0.352364	16383.030382	0.029350	0.021348
RS	6	0.063918	0.833772	7320.325433	0.013114	0.010019
RS	7	0.077991	0.833772	7811.917187	0.013995	0.011231
RS	8	0.093272	1.511291	4612.849064	0.008264	0.006997
RS	9	0.109866	1.511291	4953.199283	0.008873	0.007941
RS	10	0.127883	1.939393	4146.551140	0.007428	0.006923
RS	11	0.147448	1.939393	4456.853177	0.007984	0.007790
RS	12	0.168692	2.051639	4525.798817	0.008108	0.008252
RS	13	0.191760	2.051639	4858.899258	0.008705	0.009158
RS	14	0.216809	2.072477	5159.379959	0.009243	0.009955
RS	15	0.244008	2.072477	5528.634072	0.009904	0.010810
RS	16	0.273542	1.946762	6296.580150	0.011280	0.012446
RS	17	0.305612	1.946762	6724.230518	0.012046	0.013348
RS	18	0.340436	1.667773	8356.651338	0.014971	0.016653
RS	19	0.378249	1.667773	8867.545143	0.015886	0.017725
RS	20	0.419308	1.371259	11388.960386	0.020403	0.022817
RS	21	0.463892	1.371259	11963.194453	0.021432	0.024045
RS	22	0.512305	1.163023	14723.952318	0.026377	0.029613
RS	23	0.564873	1.163023	15265.121988	0.027347	0.030738
RS	24	0.621955	1.053771	17350.190330	0.031082	0.034906
RS	25	0.683937	1.053771	17737.048153	0.031775	0.035662
RS	26	0.751241	1.020019	18614.670323	0.033348	0.037370
RS	27	0.824323	1.020019	18780.382965	0.033644	0.037636
RS	28	0.903679	1.038471	18507.559335	0.033156	0.037024
RS	29	0.989849	1.038471	18457.063850	0.033065	0.036838
RS	30	1.083416	1.087836	17481.721929	0.031318	0.034829
RS	31	1.185017	1.087836	17250.034520	0.030903	0.034290
RS	32	1.295340	1.148572	16035.257590	0.028727	0.031826
RS	33	1.415135	1.148572	15648.568647	0.028034	0.031005
RS	34	1.545214	1.205777	14455.281453	0.025896	0.028606
RS	35	1.686462	1.205777	13923.940433	0.024944	0.027525
RS	36	1.839836	1.251149	12824.880228	0.022975	0.025330
RS	37	2.006378	1.251149	12154.532655	0.021774	0.023994
RS	38	2.187218	1.282679	11126.533269	0.019933	0.021952
RS	39	2.383583	1.282679	10332.640102	0.018511	0.020384
RS	40	2.596808	1.303370	9330.135680	0.016715	0.018402
RS	41	2.828338	1.303370	8450.373246	0.015139	0.016669
RS	42	3.079746	1.319195	7453.983768	0.013354	0.014705
RS	43	3.352739	1.319195	6552.528828	0.011739	0.012929
RS	44	3.649169	1.336460	5591.990655	0.010018	0.011040
RS	45	3.971048	1.336460	4748.839232	0.008507	0.009378
RS	46	4.320562	1.359734	3890.067836	0.006969	0.007691
RS	47	4.700083	1.359734	3177.353932	0.005692	0.006286
RS	48	5.112187	1.390116	2485.680156	0.004453	0.004928
RS	49	5.559672	1.390116	1943.863271	0.003482	0.003859
RS	50	6.045575	1.423681	1449.166383	0.002596	0.002887
RS	51	6.573194	1.423681	1078.601465	0.001932	0.002156
RS	52	7.146111	1.452256	764.955558	0.001370	0.001537
RS	53	7.768215	1.452256	536.906636	0.000962	0.001085
RS	54	8.443730	1.466311	360.318737	0.000645	0.000734
RS	55	9.177239	1.466311	235.082354	0.000421	0.000483
RS	56	9.973723	1.466311	146.817469	0.000263	0.000304
RS	57	10.838587	1.466311	87.445096	0.000157	0.000183
RS	58	11.777704	1.433789	50.238491	0.000090	0.000106
RS	59	12.797447	1.433789	26.441148	0.000047	0.000057
RS	60	13.904738	1.433789	13.078912	0.000023	0.000028
RS	61	15.107094	1.433789	6.047951	0.000011	0.000013
RS	62	16.412677	1.433789	2.599518	0.000005	0.000006
RS	63	17.830349	1.433789	1.583217	0.000003	0.000004
PA	4+25*2+4+6 0.153023539 0.031437824 17.830348934 0.247298305 0.352363963 0.833772442 1.511290635 1.939393318 2.051639143 2.072477004 1.946762405 1.667772837 1.371259271 1.163022593 1.053770991 1.020019411 1.038471257 1.087835985 1.148571916 1.205777221 1.251149222 1.282678836 1.303369905 1.319195025 1.336459631 1.359734481 1.390116434 1.423681471 1.452256430 1.466310636 1.433788514
//
IT	3671
RD	25
LK	-6508237.850541
QD	-1278.374251 -> -1277.253569
RI	0.0231071870
TR	0.152902	0.031454
MT	17.847591
MM	C_pi: 1.065927, n_recomb: 559085.983710
RS	0	0.000000	0.248039	18711.743518	0.033468	0.018057
RS	1	0.008587	0.248039	19600.921959	0.035059	0.021582
RS	2	0.017911	0.248039	20469.073091	0.036612	0.022662
RS	3	0.028036	0.248039	21304.151203	0.038105	0.025451
RS	4	0.039031	0.351164	15714.755595	0.028108	0.019761
RS	5	0.050970	0.351164	16473.104574	0.029464	0.021433
RS	6	0.063933	0.835990	7315.813115	0.013085	0.009997
RS	7	0.078010	0.835990	7807.546739	0.013965	0.011208
RS	8	0.093296	1.516491	4606.927132	0.008240	0.006978
RS	9	0.109894	1.516491	4947.092980	0.008849	0.007920
RS	10	0.127918	1.939455	4155.692401	0.007433	0.006928
RS	11	0.147489	1.939455	4466.732763	0.007989	0.007795
RS	12	0.168741	2.046256	4547.893635	0.008135	0.008278
RS	13	0.191818	2.046256	4882.523745	0.008733	0.009187
RS	14	0.216877	2.071307	5173.735673	0.009254	0.009966
RS	15	0.244087	2.071307	5544.029725	0.009916	0.010823
RS	16	0.273634	1.951996	6293.800235	0.011257	0.012422
RS	17	0.305718	1.951996	6721.625968	0.012023	0.013322
RS	18	0.340557	1.673985	8345.391780	0.014927	0.016605
RS	19	0.378387	1.673985	8856.415373	0.015841	0.017674
RS	20	0.419466	1.374773	11388.875943	0.020371	0.022779
RS	21	0.464073	1.374773	11964.128519	0.021399	0.024004
RS	22	0.512510	1.164151	14749.434761	0.026381	0.029611
RS	23	0.565106	1.164151	15292.099964	0.027352	0.030733
RS	24	0.622219	1.053761	17398.054225	0.031119	0.034935
RS	25	0.684236	1.053761	17785.641426	0.031812	0.035688
RS	26	0.751579	1.019788	18669.151560	0.033392	0.037404
RS	27	0.824704	1.019788	18834.501128	0.033688	0.037669
RS	28	0.904108	1.038606	18553.591998	0.033186	0.037042
RS	29	0.990331	1.038606	18502.485565	0.033094	0.036855
RS	30	1.083958	1.088598	17514.688411	0.031327	0.034825
RS	31	1.185625	1.088598	17282.930257	0.030913	0.034288
RS	32	1.296021	1.149879	16059.501347	0.028725	0.031812
RS	33	1.415898	1.149879	15673.264736	0.028034	0.030994
RS	34	1.546068	1.207319	14477.155203	0.025894	0.028594
RS	35	1.687416	1.207319	13946.209540	0.024945	0.027517
RS	36	1.840902	1.252573	12848.219765	0.022981	0.025328
RS	37	2.007567	1.252573	12177.530379	0.021781	0.023994
RS	38	2.188544	1.283761	11151.441601	0.019946	0.021960
RS	39	2.385062	1.283761	10356.072949	0.018523	0.020392
RS	40	2.598454	1.304110	9353.910473	0.016731	0.018415
RS	41	2.830171	1.304110	8471.693429	0.015153	0.016680
RS	42	3.081785	1.319848	7473.044166	0.013367	0.014715
RS	43	3.355005	1.319848	6568.930511	0.011749	0.012938
RS	44	3.651686	1.337487	5604.280517	0.010024	0.011044
RS	45	3.973844	1.337487	4759.256362	0.008513	0.009382
RS	46	4.323666	1.361714	3896.246390	0.006969	0.007689
RS	47	4.703526	1.361714	3182.982732	0.005693	0.006285
RS	48	5.116005	1.393612	2488.328895	0.004451	0.004924
RS	49	5.563904	1.393612	1947.007808	0.003482	0.003858
RS	50	6.050264	1.429027	1450.877599	0.002595	0.002885
RS	51	6.578388	1.429027	1081.058192	0.001934	0.002156
RS	52	7.151862	1.459348	766.905088	0.001372	0.001538
RS	53	7.774580	1.459348	539.215748	0.000964	0.001087
RS	54	8.450771	1.474652	362.324899	0.000648	0.000736
RS	55	9.185027	1.474652	236.966902	0.000424	0.000485
RS	56	9.982333	1.474652	148.384113	0.000265	0.000307
RS	57	10.848104	1.474652	88.629793	0.000159	0.000185
RS	58	11.788219	1.441536	51.087230	0.000091	0.000108
RS	59	12.809061	1.441536	26.973710	0.000048	0.000057
RS	60	13.917564	1.441536	13.388388	0.000024	0.000029
RS	61	15.121254	1.441536	6.214152	0.000011	0.000014
RS	62	16.428304	1.441536	2.681721	0.000005	0.000006
RS	63	17.847591	1.441536	1.644410	0.000003	0.000004
PA	4+25*2+4+6 0.152902496 0.031453646 17.847591341 0.248038790 0.351164130 0.835989711 1.516490770 1.939454816 2.046256059 2.071306935 1.951996096 1.673985377 1.374772501 1.164151148 1.053761444 1.019787893 1.038606441 1.088597985 1.149878685 1.207318687 1.252572697 1.283761113 1.304109950 1.319848284 1.337487235 1.361713637 1.393611690 1.429027188 1.459348218 1.474652339 1.441535590
//
