# Supplementary material for: Introgression and disruption of migration routes have shaped the genetic integrity of wildebeest populations
Source: Nat Commun. 2024 Apr 12;15:2921. doi: 10.1038/s41467-024-47015-y (PMC11014984; doi:10.1038/s41467-024-47015-y)
Supplement: Supplementary file 10 — Source Data [file 41467_2024_47015_MOESM10_ESM.zip › source_data/Fig2a.psmc/CGnoNaC_2633.psmc]

CC
CC	Brief Description of the file format:
CC	  CC  comments
CC	  MM  useful-messages
CC	  RD  round-of-iterations
CC	  LL  \log[P(sequence)]
CC	  QD  Q-before-opt Q-after-opt
CC	  TR  \theta_0 \rho_0
CC	  RS  k t_k \lambda_k \pi_k \sum_{l\not=k}A_{kl} A_{kk}
CC	  DC  begin end best-k t_k+\Delta_k max-prob
CC
MM	Version: 0.6.5-r67
MM	pattern:4+25*2+4+6, n:63, n_free_lambdas:28
MM	n_iterations:25, skip:1, max_t:15, theta/rho:5
MM	is_decoding:0
MM	n_seqs:28, sum_L:17404551, sum_n:2531771
RD	0
LK	0.000000
QD	0.000000 -> 0.000000
RI	inf
TR	0.157199	0.031440
MT	15.000000
MM	C_pi: 1.000000, n_recomb: 538726.961609
RS	0	0.000000	1.000000	4378.851146	0.008128	0.000000
RS	1	0.008290	1.000000	4701.721385	0.008727	0.000000
RS	2	0.017266	1.000000	5044.843532	0.009364	0.000000
RS	3	0.026987	1.000000	5408.878906	0.010040	0.000000
RS	4	0.037514	1.000000	5794.395102	0.010756	0.000000
RS	5	0.048914	1.000000	6201.839274	0.011512	0.000000
RS	6	0.061258	1.000000	6631.507516	0.012310	0.000000
RS	7	0.074626	1.000000	7083.510079	0.013149	0.000000
RS	8	0.089102	1.000000	7557.732224	0.014029	0.000000
RS	9	0.104778	1.000000	8053.790598	0.014950	0.000000
RS	10	0.121753	1.000000	8570.985123	0.015910	0.000000
RS	11	0.140135	1.000000	9108.246595	0.016907	0.000000
RS	12	0.160042	1.000000	9664.080379	0.017939	0.000000
RS	13	0.181598	1.000000	10236.506865	0.019001	0.000000
RS	14	0.204942	1.000000	10822.999732	0.020090	0.000000
RS	15	0.230221	1.000000	11420.423460	0.021199	0.000000
RS	16	0.257595	1.000000	12024.972048	0.022321	0.000000
RS	17	0.287238	1.000000	12632.111508	0.023448	0.000000
RS	18	0.319339	1.000000	13236.529337	0.024570	0.000000
RS	19	0.354100	1.000000	13832.094933	0.025676	0.000000
RS	20	0.391744	1.000000	14411.835677	0.026752	0.000000
RS	21	0.432507	1.000000	14967.934169	0.027784	0.000000
RS	22	0.476650	1.000000	15491.752838	0.028756	0.000000
RS	23	0.524453	1.000000	15973.892696	0.029651	0.000000
RS	24	0.576218	1.000000	16404.293336	0.030450	0.000000
RS	25	0.632274	1.000000	16772.381225	0.031133	0.000000
RS	26	0.692977	1.000000	17067.272749	0.031681	0.000000
RS	27	0.758711	1.000000	17278.037175	0.032072	0.000000
RS	28	0.829896	1.000000	17394.022491	0.032287	0.000000
RS	29	0.906981	1.000000	17405.243861	0.032308	0.000000
RS	30	0.990456	1.000000	17302.829961	0.032118	0.000000
RS	31	1.080851	1.000000	17079.516845	0.031703	0.000000
RS	32	1.178739	1.000000	16730.172130	0.031055	0.000000
RS	33	1.284742	1.000000	16252.324653	0.030168	0.000000
RS	34	1.399532	1.000000	15646.666688	0.029044	0.000000
RS	35	1.523838	1.000000	14917.488260	0.027690	0.000000
RS	36	1.658449	1.000000	14072.996987	0.026123	0.000000
RS	37	1.804218	1.000000	13125.473829	0.024364	0.000000
RS	38	1.962071	1.000000	12091.216377	0.022444	0.000000
RS	39	2.133009	1.000000	10990.228629	0.020400	0.000000
RS	40	2.318118	1.000000	9845.630627	0.018276	0.000000
RS	41	2.518571	1.000000	8682.783353	0.016117	0.000000
RS	42	2.735641	1.000000	7528.153342	0.013974	0.000000
RS	43	2.970706	1.000000	6407.975333	0.011895	0.000000
RS	44	3.225257	1.000000	5346.806133	0.009925	0.000000
RS	45	3.500909	1.000000	4366.093259	0.008104	0.000000
RS	46	3.799411	1.000000	3482.901352	0.006465	0.000000
RS	47	4.122659	1.000000	2708.941439	0.005028	0.000000
RS	48	4.472702	1.000000	2050.028154	0.003805	0.000000
RS	49	4.851763	1.000000	1506.046676	0.002796	0.000000
RS	50	5.262247	1.000000	1071.447975	0.001989	0.000000
RS	51	5.706758	1.000000	736.217019	0.001367	0.000000
RS	52	6.188118	1.000000	487.187392	0.000904	0.000000
RS	53	6.709380	1.000000	309.522703	0.000575	0.000000
RS	54	7.273854	1.000000	188.163475	0.000349	0.000000
RS	55	7.885120	1.000000	109.054793	0.000202	0.000000
RS	56	8.547059	1.000000	60.022154	0.000111	0.000000
RS	57	9.263869	1.000000	31.238240	0.000058	0.000000
RS	58	10.040101	1.000000	15.302739	0.000028	0.000000
RS	59	10.880679	1.000000	7.020942	0.000013	0.000000
RS	60	11.790939	1.000000	3.000713	0.000006	0.000000
RS	61	12.776655	1.000000	1.187749	0.000002	0.000000
RS	62	13.844085	1.000000	0.432671	0.000001	0.000000
RS	63	15.000000	1.000000	0.203056	0.000000	0.000000
PA	4+25*2+4+6 0.157199027 0.031439805 15.000000000 1.000000000 1.000000000 1.000000000 1.000000000 1.000000000 1.000000000 1.000000000 1.000000000 1.000000000 1.000000000 1.000000000 1.000000000 1.000000000 1.000000000 1.000000000 1.000000000 1.000000000 1.000000000 1.000000000 1.000000000 1.000000000 1.000000000 1.000000000 1.000000000 1.000000000 1.000000000 1.000000000 1.000000000
//
IT	5012
RD	1
LK	-5836553.421334
QD	-21100.876456 -> -7448.593922
RI	0.1176528754
TR	0.154693	0.028631
MT	16.595221
MM	C_pi: 1.157707, n_recomb: 567489.303553
RS	0	0.000000	0.243735	19050.348772	0.033570	0.168931
RS	1	0.008462	0.243735	19930.779000	0.035121	0.055432
RS	2	0.017641	0.243735	20788.393251	0.036632	0.027722
RS	3	0.027596	0.243735	21611.297468	0.038082	0.016250
RS	4	0.038394	0.845278	6565.821213	0.011570	0.010563
RS	5	0.050105	0.845278	7020.578660	0.012371	0.007577
RS	6	0.062808	1.233448	5151.365802	0.009077	0.006199
RS	7	0.076585	1.233448	5523.761570	0.009734	0.005746
RS	8	0.091529	1.393657	5241.065639	0.009236	0.005816
RS	9	0.107737	1.393657	5617.455732	0.009899	0.006180
RS	10	0.125316	1.426121	5878.817134	0.010359	0.006701
RS	11	0.144383	1.426121	6289.858292	0.011084	0.007353
RS	12	0.165064	1.413994	6779.066112	0.011946	0.008124
RS	13	0.187495	1.413994	7234.590235	0.012748	0.008998
RS	14	0.211824	1.393997	7819.704515	0.013779	0.009949
RS	15	0.238212	1.393997	8319.021141	0.014659	0.010945
RS	16	0.266833	1.381393	8915.469186	0.015710	0.011951
RS	17	0.297875	1.381393	9450.457322	0.016653	0.012927
RS	18	0.331545	1.380579	10003.922904	0.017628	0.013842
RS	19	0.368064	1.380579	10561.195450	0.018610	0.014678
RS	20	0.407674	1.388330	11062.890973	0.019494	0.015433
RS	21	0.450635	1.388330	11625.715276	0.020486	0.016121
RS	22	0.497232	1.397047	12109.882194	0.021339	0.016771
RS	23	0.547773	1.397047	12658.204610	0.022306	0.017416
RS	24	0.602590	1.399353	13168.771361	0.023205	0.018087
RS	25	0.662046	1.399353	13676.612523	0.024100	0.018805
RS	26	0.726533	1.391462	14230.232129	0.025076	0.019584
RS	27	0.796478	1.391462	14661.983913	0.025837	0.020424
RS	28	0.872341	1.373667	15230.424361	0.026838	0.021315
RS	29	0.954625	1.373667	15538.641005	0.027381	0.022233
RS	30	1.043871	1.348957	16049.866578	0.028282	0.023141
RS	31	1.140671	1.348957	16177.102615	0.028506	0.023997
RS	32	1.245661	1.321115	16531.488646	0.029131	0.024749
RS	33	1.359536	1.321115	16417.964337	0.028931	0.025347
RS	34	1.483048	1.293402	16513.222191	0.029099	0.025738
RS	35	1.617012	1.293402	16110.432895	0.028389	0.025877
RS	36	1.762313	1.268067	15869.522942	0.027964	0.025728
RS	37	1.919909	1.268067	15157.455827	0.026710	0.025269
RS	38	2.090842	1.246258	14554.930912	0.025648	0.024492
RS	39	2.276240	1.246258	13557.514871	0.023890	0.023407
RS	40	2.477328	1.228153	12634.838124	0.022264	0.022040
RS	41	2.695432	1.228153	11426.641606	0.020135	0.020431
RS	42	2.931992	1.213333	10287.969825	0.018129	0.018628
RS	43	3.188572	1.213333	8986.947465	0.015836	0.016688
RS	44	3.466864	1.201268	7776.180830	0.013703	0.014670
RS	45	3.768707	1.201268	6521.593483	0.011492	0.012636
RS	46	4.096093	1.191541	5389.275906	0.009497	0.010649
RS	47	4.451183	1.191541	4308.706577	0.007593	0.008764
RS	48	4.836323	1.183829	3375.356195	0.005948	0.007031
RS	49	5.254055	1.183829	2551.345461	0.004496	0.005487
RS	50	5.707136	1.177849	1878.188748	0.003310	0.004155
RS	51	6.198560	1.177849	1329.281302	0.002342	0.003047
RS	52	6.731570	1.173211	910.244691	0.001604	0.002157
RS	53	7.309685	1.173211	596.373674	0.001051	0.001471
RS	54	7.936723	1.168095	375.656394	0.000662	0.000963
RS	55	8.616823	1.168095	224.636119	0.000396	0.000603
RS	56	9.354476	1.168095	127.744116	0.000225	0.000359
RS	57	10.154553	1.168095	68.792009	0.000121	0.000203
RS	58	11.022335	1.159385	35.090477	0.000062	0.000108
RS	59	11.963552	1.159385	16.603937	0.000029	0.000054
RS	60	12.984419	1.159385	7.325867	0.000013	0.000025
RS	61	14.091676	1.159385	2.996287	0.000005	0.000011
RS	62	15.292633	1.159385	1.128815	0.000002	0.000004
RS	63	16.595221	1.159385	0.556089	0.000001	0.000002
PA	4+25*2+4+6 0.154693339 0.028630880 16.595220566 0.243735492 0.845277727 1.233448148 1.393656731 1.426121354 1.413993776 1.393997133 1.381392956 1.380578995 1.388330460 1.397047043 1.399353147 1.391462266 1.373666763 1.348957062 1.321114540 1.293401718 1.268067360 1.246257782 1.228153110 1.213333130 1.201267719 1.191541433 1.183829308 1.177848816 1.173211098 1.168094635 1.159385264
//
IT	4967
RD	2
LK	-5818122.089782
QD	-4119.889093 -> -2322.077585
RI	0.0813299065
TR	0.151325	0.027334
MT	17.646476
MM	C_pi: 1.181935, n_recomb: 553341.558719
RS	0	0.000000	0.157772	28783.924800	0.052018	0.165850
RS	1	0.008568	0.157772	29533.753908	0.053373	0.057564
RS	2	0.017869	0.157772	30156.879825	0.054500	0.033584
RS	3	0.027968	0.157772	30631.864565	0.055358	0.024722
RS	4	0.038932	0.939725	5358.527336	0.009684	0.006102
RS	5	0.050835	0.939725	5742.263344	0.010377	0.005795
RS	6	0.063757	1.494580	3875.416872	0.007004	0.004111
RS	7	0.077788	1.494580	4167.294045	0.007531	0.004548
RS	8	0.093020	1.675588	3996.171452	0.007222	0.004636
RS	9	0.109557	1.675588	4295.136311	0.007762	0.005398
RS	10	0.127511	1.659322	4657.443226	0.008417	0.006061
RS	11	0.147003	1.659322	4996.298279	0.009029	0.006912
RS	12	0.168165	1.593153	5575.095577	0.010075	0.007918
RS	13	0.191140	1.593153	5964.356793	0.010779	0.008956
RS	14	0.216084	1.533308	6619.296271	0.011962	0.010207
RS	15	0.243165	1.533308	7057.990899	0.012755	0.011369
RS	16	0.272566	1.502396	7667.112360	0.013856	0.012636
RS	17	0.304486	1.502396	8145.315003	0.014720	0.013735
RS	18	0.339140	1.506369	8614.773428	0.015569	0.014738
RS	19	0.376764	1.506369	9117.292075	0.016477	0.015597
RS	20	0.417611	1.536166	9443.988426	0.017067	0.016226
RS	21	0.461958	1.536166	9955.348716	0.017991	0.016826
RS	22	0.510105	1.571930	10233.711846	0.018494	0.017247
RS	23	0.562376	1.571930	10739.836392	0.019409	0.017753
RS	24	0.619125	1.593923	11086.185239	0.020035	0.018246
RS	25	0.680737	1.593923	11570.666499	0.020911	0.018813
RS	26	0.747627	1.592186	12048.430512	0.021774	0.019544
RS	27	0.820249	1.592186	12486.031900	0.022565	0.020221
RS	28	0.899092	1.567944	13081.921560	0.023642	0.021204
RS	29	0.984690	1.567944	13433.180276	0.024276	0.021932
RS	30	1.077622	1.529259	14064.147097	0.025417	0.023037
RS	31	1.178515	1.529259	14274.516575	0.025797	0.023660
RS	32	1.288053	1.485347	14813.712819	0.026771	0.024659
RS	33	1.406976	1.485347	14819.902460	0.026783	0.024980
RS	34	1.536088	1.443164	15132.362188	0.027347	0.025615
RS	35	1.676261	1.443164	14876.294165	0.026884	0.025456
RS	36	1.828444	1.406690	14855.078958	0.026846	0.025517
RS	37	1.993665	1.406690	14302.728633	0.025848	0.024777
RS	38	2.173041	1.377246	13901.269256	0.025122	0.024171
RS	39	2.367786	1.377246	13060.021913	0.023602	0.022865
RS	40	2.579216	1.354250	12307.483869	0.022242	0.021645
RS	41	2.808760	1.354250	11234.696127	0.020303	0.019896
RS	42	3.057971	1.336265	10226.956733	0.018482	0.018227
RS	43	3.328533	1.336265	9025.577620	0.016311	0.016223
RS	44	3.622275	1.321998	7899.962326	0.014277	0.014326
RS	45	3.941184	1.321998	6700.786045	0.012110	0.012285
RS	46	4.287416	1.310635	5606.458231	0.010132	0.010400
RS	47	4.663312	1.310635	4538.782808	0.008202	0.008537
RS	48	5.071413	1.301675	3603.994637	0.006513	0.006882
RS	49	5.514479	1.301675	2762.091849	0.004992	0.005366
RS	50	5.995504	1.294749	2063.632773	0.003729	0.004085
RS	51	6.517742	1.294749	1482.967278	0.002680	0.002998
RS	52	7.084723	1.289206	1032.181134	0.001865	0.002136
RS	53	7.700280	1.289206	687.652625	0.001243	0.001460
RS	54	8.368576	1.282078	441.202147	0.000797	0.000963
RS	55	9.094129	1.282078	268.551106	0.000485	0.000605
RS	56	9.881844	1.282078	155.573672	0.000281	0.000362
RS	57	10.737047	1.282078	85.415083	0.000154	0.000206
RS	58	11.665521	1.267460	44.576012	0.000081	0.000111
RS	59	12.673542	1.267460	21.472945	0.000039	0.000055
RS	60	13.767927	1.267460	9.650572	0.000017	0.000026
RS	61	14.956074	1.267460	4.022763	0.000007	0.000011
RS	62	16.246016	1.267460	1.545357	0.000003	0.000004
RS	63	17.646476	1.267460	0.783208	0.000001	0.000002
PA	4+25*2+4+6 0.151325121 0.027333560 17.646475726 0.157771787 0.939725124 1.494580249 1.675588271 1.659321877 1.593152749 1.533308307 1.502396052 1.506369130 1.536166014 1.571929733 1.593923202 1.592185890 1.567944318 1.529259090 1.485346720 1.443163944 1.406689668 1.377246205 1.354250169 1.336264895 1.321997545 1.310634669 1.301675292 1.294748999 1.289205686 1.282078372 1.267459629
//
IT	3833
RD	3
LK	-5815595.303826
QD	-1883.172305 -> -1556.783661
RI	0.0708122370
TR	0.148526	0.026573
MT	18.366252
MM	C_pi: 1.192686, n_recomb: 542995.757884
RS	0	0.000000	0.134798	33173.570664	0.061094	0.163047
RS	1	0.008636	0.134798	33713.684980	0.062088	0.058756
RS	2	0.018018	0.134798	34065.944040	0.062737	0.036056
RS	3	0.028210	0.134798	34207.329458	0.062997	0.028600
RS	4	0.039283	1.118566	4274.537438	0.007872	0.004512
RS	5	0.051311	1.118566	4592.659118	0.008458	0.004716
RS	6	0.064379	1.784619	3097.188183	0.005704	0.003307
RS	7	0.078575	1.784619	3337.517865	0.006146	0.003855
RS	8	0.093997	1.915334	3349.774861	0.006169	0.004105
RS	9	0.110750	1.915334	3606.848719	0.006642	0.004896
RS	10	0.128951	1.811155	4102.673236	0.007556	0.005748
RS	11	0.148724	1.811155	4407.724034	0.008117	0.006591
RS	12	0.170204	1.676532	5108.160614	0.009407	0.007820
RS	13	0.193539	1.676532	5471.087851	0.010076	0.008864
RS	14	0.218889	1.571573	6240.080250	0.011492	0.010373
RS	15	0.246429	1.571573	6658.732850	0.012263	0.011586
RS	16	0.276347	1.519014	7337.360107	0.013513	0.013065
RS	17	0.308849	1.519014	7798.600560	0.014362	0.014249
RS	18	0.344157	1.524815	8242.114946	0.015179	0.015289
RS	19	0.382515	1.524815	8726.655803	0.016071	0.016226
RS	20	0.424186	1.575367	8927.589929	0.016441	0.016678
RS	21	0.469455	1.575367	9418.098207	0.017345	0.017317
RS	22	0.518634	1.639623	9528.314181	0.017548	0.017467
RS	23	0.572060	1.639623	10012.685147	0.018440	0.017985
RS	24	0.630100	1.684731	10215.831022	0.018814	0.018262
RS	25	0.693152	1.684731	10682.496178	0.019673	0.018827
RS	26	0.761650	1.693343	11078.338347	0.020402	0.019461
RS	27	0.836063	1.693343	11507.710481	0.021193	0.020122
RS	28	0.916903	1.667317	12088.577891	0.022263	0.021129
RS	29	1.004724	1.667317	12445.628406	0.022920	0.021819
RS	30	1.100129	1.620191	13113.140010	0.024150	0.023026
RS	31	1.203774	1.620191	13345.229327	0.024577	0.023585
RS	32	1.316369	1.566809	13947.473031	0.025686	0.024707
RS	33	1.438689	1.566809	13990.791215	0.025766	0.024938
RS	34	1.571572	1.517533	14369.353140	0.026463	0.025666
RS	35	1.715931	1.517533	14164.202082	0.026085	0.025400
RS	36	1.872757	1.477517	14199.052406	0.026149	0.025500
RS	37	2.043127	1.477517	13709.878711	0.025249	0.024656
RS	38	2.228210	1.447720	13354.901659	0.024595	0.024048
RS	39	2.429277	1.447720	12587.116550	0.023181	0.022666
RS	40	2.647708	1.426416	11879.759117	0.021878	0.021434
RS	41	2.885004	1.426416	10886.201744	0.020048	0.019648
RS	42	3.142793	1.410963	9927.607170	0.018283	0.017983
RS	43	3.422844	1.410963	8803.044799	0.016212	0.015980
RS	44	3.727081	1.399273	7727.069200	0.014230	0.014108
RS	45	4.057593	1.399273	6592.364197	0.012141	0.012093
RS	46	4.416648	1.390176	5539.443334	0.010202	0.010245
RS	47	4.806711	1.390176	4516.231610	0.008317	0.008417
RS	48	5.230461	1.383070	3607.505338	0.006644	0.006798
RS	49	5.690806	1.383070	2788.123360	0.005135	0.005313
RS	50	6.190907	1.377572	2099.294934	0.003866	0.004058
RS	51	6.734198	1.377572	1523.576801	0.002806	0.002990
RS	52	7.324408	1.372840	1070.831957	0.001972	0.002140
RS	53	7.965589	1.372840	721.567204	0.001329	0.001471
RS	54	8.662143	1.365025	468.605875	0.000863	0.000977
RS	55	9.418853	1.365025	288.832644	0.000532	0.000617
RS	56	10.240913	1.365025	169.541477	0.000312	0.000372
RS	57	11.133967	1.365025	94.378812	0.000174	0.000213
RS	58	12.104147	1.345593	50.069795	0.000092	0.000116
RS	59	13.158112	1.345593	24.435017	0.000045	0.000058
RS	60	14.303099	1.345593	11.131097	0.000020	0.000027
RS	61	15.546969	1.345593	4.705310	0.000009	0.000012
RS	62	16.898261	1.345593	1.833927	0.000003	0.000005
RS	63	18.366252	1.345593	0.949669	0.000002	0.000002
PA	4+25*2+4+6 0.148525827 0.026572681 18.366251657 0.134797531 1.118565558 1.784618979 1.915334231 1.811155045 1.676532335 1.571573165 1.519013626 1.524814889 1.575366539 1.639623500 1.684731478 1.693342723 1.667316521 1.620191272 1.566808931 1.517532768 1.477516759 1.447720374 1.426416074 1.410962869 1.399273007 1.390175740 1.383069722 1.377572355 1.372839993 1.365025337 1.345592746
//
IT	4636
RD	4
LK	-5815102.783742
QD	-1471.209581 -> -1373.870613
RI	0.0659398102
TR	0.146393	0.026080
MT	18.874181
MM	C_pi: 1.202496, n_recomb: 537404.838548
RS	0	0.000000	0.126079	35214.642398	0.065527	0.161128
RS	1	0.008683	0.126079	35624.066227	0.066289	0.059548
RS	2	0.018120	0.126079	35814.689688	0.066644	0.037377
RS	3	0.028376	0.126079	35763.663433	0.066549	0.030704
RS	4	0.039523	1.339565	3483.744023	0.006483	0.003632
RS	5	0.051637	1.339565	3751.294794	0.006980	0.003960
RS	6	0.064804	2.086552	2596.154319	0.004831	0.002850
RS	7	0.079114	2.086552	2802.003603	0.005214	0.003380
RS	8	0.094666	2.131179	2959.309962	0.005507	0.003789
RS	9	0.111569	2.131179	3190.492330	0.005937	0.004534
RS	10	0.129939	1.929149	3795.447505	0.007063	0.005562
RS	11	0.149905	1.929149	4081.808108	0.007595	0.006344
RS	12	0.171604	1.728686	4890.887974	0.009101	0.007765
RS	13	0.195187	1.728686	5242.116223	0.009755	0.008763
RS	14	0.220818	1.581915	6127.878686	0.011403	0.010495
RS	15	0.248674	1.581915	6541.192003	0.012172	0.011701
RS	16	0.278949	1.507924	7309.838777	0.013602	0.013373
RS	17	0.311853	1.507924	7769.199117	0.014457	0.014598
RS	18	0.347614	1.512396	8217.383371	0.015291	0.015675
RS	19	0.386480	1.512396	8699.219692	0.016187	0.016674
RS	20	0.428721	1.578972	8806.506205	0.016387	0.016963
RS	21	0.474629	1.578972	9290.989531	0.017289	0.017659
RS	22	0.524524	1.667749	9264.856107	0.017240	0.017557
RS	23	0.578751	1.667749	9740.632859	0.018125	0.018120
RS	24	0.637686	1.733636	9830.419547	0.018292	0.018196
RS	25	0.701739	1.733636	10288.929134	0.019146	0.018796
RS	26	0.771353	1.751591	10625.984376	0.019773	0.019341
RS	27	0.847012	1.751591	11051.087090	0.020564	0.020025
RS	28	0.929241	1.723792	11629.226786	0.021640	0.021050
RS	29	1.018609	1.723792	11988.053997	0.022307	0.021751
RS	30	1.115737	1.669282	12690.479661	0.023614	0.023044
RS	31	1.221298	1.669282	12930.335408	0.024061	0.023598
RS	32	1.336026	1.608399	13578.053051	0.025266	0.024813
RS	33	1.460715	1.608399	13633.612055	0.025369	0.025021
RS	34	1.596230	1.554579	14044.362361	0.026134	0.025801
RS	35	1.743513	1.554579	13855.133902	0.025782	0.025495
RS	36	1.903584	1.513788	13898.690675	0.025863	0.025584
RS	37	2.077553	1.513788	13430.749880	0.024992	0.024696
RS	38	2.266629	1.486361	13067.891628	0.024317	0.024031
RS	39	2.472121	1.486361	12329.760644	0.022943	0.022616
RS	40	2.695456	1.469279	11614.281958	0.021612	0.021318
RS	41	2.938184	1.469279	10660.072864	0.019836	0.019524
RS	42	3.201987	1.458630	9705.508351	0.018060	0.017815
RS	43	3.488696	1.458630	8626.821224	0.016053	0.015829
RS	44	3.800300	1.451510	7568.197148	0.014083	0.013944
RS	45	4.138960	1.451510	6478.844318	0.012056	0.011961
RS	46	4.507026	1.446384	5449.329733	0.010140	0.010125
RS	47	4.907050	1.446384	4463.142624	0.008305	0.008333
RS	48	5.341809	1.442550	3574.824027	0.006652	0.006735
RS	49	5.814317	1.442550	2779.207320	0.005172	0.005278
RS	50	6.327853	1.439607	2102.299488	0.003912	0.004041
RS	51	6.885978	1.439607	1537.001301	0.002860	0.002990
RS	52	7.492566	1.436497	1087.588312	0.002024	0.002149
RS	53	8.151822	1.436497	739.344845	0.001376	0.001485
RS	54	8.868322	1.428598	484.582350	0.000902	0.000992
RS	55	9.647034	1.428598	301.680962	0.000561	0.000631
RS	56	10.493362	1.428598	178.962518	0.000333	0.000383
RS	57	11.413176	1.428598	100.739218	0.000187	0.000221
RS	58	12.412856	1.404761	54.168253	0.000101	0.000122
RS	59	13.499338	1.404761	26.715956	0.000050	0.000061
RS	60	14.680159	1.404761	12.305539	0.000023	0.000029
RS	61	15.963509	1.404761	5.262295	0.000010	0.000013
RS	62	17.358291	1.404761	2.075948	0.000004	0.000005
RS	63	18.874181	1.404761	1.094873	0.000002	0.000003
PA	4+25*2+4+6 0.146392552 0.026080292 18.874181394 0.126078942 1.339565185 2.086551732 2.131178671 1.929148814 1.728685739 1.581914671 1.507924255 1.512396219 1.578972267 1.667748784 1.733635760 1.751590863 1.723792079 1.669282136 1.608399202 1.554579014 1.513787977 1.486361420 1.469279253 1.458629706 1.451510081 1.446383956 1.442549610 1.439606570 1.436496824 1.428598233 1.404761251
//
IT	4005
RD	5
LK	-5814940.915792
QD	-1343.366451 -> -1295.885109
RI	0.0629250864
TR	0.144757	0.025737
MT	19.249982
MM	C_pi: 1.210737, n_recomb: 534018.292219
RS	0	0.000000	0.121728	36339.215435	0.068049	0.159800
RS	1	0.008717	0.121728	36667.810794	0.068664	0.060107
RS	2	0.018193	0.121728	36759.779609	0.068836	0.038211
RS	3	0.028496	0.121728	36592.631480	0.068523	0.032060
RS	4	0.039697	1.584494	2907.049057	0.005444	0.003040
RS	5	0.051874	1.584494	3135.717757	0.005872	0.003394
RS	6	0.065112	2.385497	2248.523632	0.004211	0.002539
RS	7	0.079505	2.385497	2429.648835	0.004550	0.003030
RS	8	0.095152	2.324912	2692.096352	0.005041	0.003570
RS	9	0.112163	2.324912	2905.161053	0.005440	0.004262
RS	10	0.130656	2.028090	3589.336528	0.006721	0.005431
RS	11	0.150762	2.028090	3863.091104	0.007234	0.006149
RS	12	0.172620	1.770150	4755.340017	0.008905	0.007720
RS	13	0.196384	1.770150	5099.558073	0.009549	0.008661
RS	14	0.222219	1.587150	6086.410095	0.011397	0.010578
RS	15	0.250306	1.587150	6498.326425	0.012169	0.011758
RS	16	0.280842	1.493387	7357.299740	0.013777	0.013605
RS	17	0.314039	1.493387	7818.699250	0.014641	0.014847
RS	18	0.350129	1.494765	8285.027493	0.015515	0.015968
RS	19	0.389366	1.494765	8768.463905	0.016420	0.017013
RS	20	0.432023	1.573606	8801.346814	0.016481	0.017163
RS	21	0.478398	1.573606	9284.541090	0.017386	0.017907
RS	22	0.528816	1.683091	9143.424700	0.017122	0.017584
RS	23	0.583628	1.683091	9615.373672	0.018006	0.018190
RS	24	0.643218	1.766920	9612.795068	0.018001	0.018094
RS	25	0.708003	1.766920	10067.168089	0.018852	0.018727
RS	26	0.778435	1.792311	10362.993162	0.019406	0.019203
RS	27	0.855006	1.792311	10786.153928	0.020198	0.019912
RS	28	0.938251	1.761612	11373.990239	0.021299	0.020968
RS	29	1.028753	1.761612	11734.227881	0.021973	0.021686
RS	30	1.127144	1.699332	12478.620883	0.023367	0.023069
RS	31	1.234111	1.699332	12722.159572	0.023823	0.023632
RS	32	1.350402	1.631174	13416.345292	0.025123	0.024941
RS	33	1.476831	1.631174	13475.508675	0.025234	0.025145
RS	34	1.614279	1.573383	13912.513953	0.026053	0.025971
RS	35	1.763709	1.573383	13725.831440	0.025703	0.025648
RS	36	1.926164	1.532519	13765.374493	0.025777	0.025715
RS	37	2.102780	1.532519	13301.407735	0.024908	0.024802
RS	38	2.294791	1.508182	12913.145489	0.024181	0.024065
RS	39	2.503539	1.508182	12185.347385	0.022818	0.022632
RS	40	2.730484	1.496034	11442.413263	0.021427	0.021253
RS	41	2.977210	1.496034	10508.494455	0.019678	0.019458
RS	42	3.245444	1.490893	9539.664654	0.017864	0.017690
RS	43	3.537058	1.490893	8490.407534	0.015899	0.015722
RS	44	3.854092	1.489041	7434.185879	0.013921	0.013811
RS	45	4.198761	1.489041	6378.217097	0.011944	0.011859
RS	46	4.573473	1.488563	5362.035256	0.010041	0.010023
RS	47	4.980849	1.488563	4406.185228	0.008251	0.008265
RS	48	5.423735	1.488629	3533.399007	0.006617	0.006679
RS	49	5.905226	1.488629	2759.546411	0.005168	0.005250
RS	50	6.428687	1.488786	2093.809371	0.003921	0.004025
RS	51	6.997777	1.488786	1539.915333	0.002884	0.002991
RS	52	7.616474	1.487724	1095.281878	0.002051	0.002157
RS	53	8.289100	1.487724	750.075511	0.001405	0.001499
RS	54	9.020358	1.480048	495.352151	0.000928	0.001007
RS	55	9.815359	1.480048	311.024923	0.000582	0.000645
RS	56	10.679657	1.480048	186.181547	0.000349	0.000394
RS	57	11.619294	1.480048	105.813016	0.000198	0.000229
RS	58	12.640837	1.452039	57.569099	0.000108	0.000127
RS	59	13.751426	1.452039	28.654452	0.000054	0.000065
RS	60	14.958822	1.452039	13.326432	0.000025	0.000031
RS	61	16.271464	1.452039	5.757098	0.000011	0.000013
RS	62	17.698526	1.452039	2.295574	0.000004	0.000005
RS	63	19.249982	1.452039	1.230856	0.000002	0.000003
PA	4+25*2+4+6 0.144756924 0.025736983 19.249981679 0.121727520 1.584494303 2.385497006 2.324911840 2.028090325 1.770149758 1.587149622 1.493386819 1.494765135 1.573605506 1.683090643 1.766919650 1.792311355 1.761612476 1.699331813 1.631174386 1.573383090 1.532518752 1.508182488 1.496034031 1.490893203 1.489041044 1.488562614 1.488628748 1.488785788 1.487723711 1.480047884 1.452039311
//
IT	3971
RD	6
LK	-5814856.201459
QD	-1279.761562 -> -1248.959120
RI	0.0608102311
TR	0.143454	0.025480
MT	19.544301
MM	C_pi: 1.217454, n_recomb: 531658.100574
RS	0	0.000000	0.119038	37075.435424	0.069735	0.158819
RS	1	0.008743	0.119038	37347.691075	0.070248	0.060527
RS	2	0.018250	0.119038	37371.308420	0.070292	0.038802
RS	3	0.028588	0.119038	37124.140161	0.069827	0.033045
RS	4	0.039831	1.845012	2475.723015	0.004657	0.002605
RS	5	0.052056	1.845012	2674.052153	0.005030	0.002956
RS	6	0.065350	2.672029	1995.562058	0.003753	0.002310
RS	7	0.079806	2.672029	2158.226258	0.004059	0.002765
RS	8	0.095526	2.495537	2497.472061	0.004698	0.003408
RS	9	0.112621	2.495537	2697.087065	0.005073	0.004054
RS	10	0.131210	2.112315	3436.474303	0.006464	0.005331
RS	11	0.151424	2.112315	3700.775387	0.006961	0.005993
RS	12	0.173405	1.806526	4651.604017	0.008749	0.007676
RS	13	0.197309	1.806526	4990.498440	0.009387	0.008564
RS	14	0.223302	1.592867	6058.751572	0.011396	0.010630
RS	15	0.251567	1.592867	6469.994520	0.012169	0.011780
RS	16	0.282304	1.481241	7412.202033	0.013942	0.013784
RS	17	0.315729	1.481241	7876.140480	0.014814	0.015033
RS	18	0.352075	1.478668	8366.570008	0.015737	0.016206
RS	19	0.391599	1.478668	8852.409042	0.016651	0.017282
RS	20	0.434579	1.567259	8823.732343	0.016597	0.017315
RS	21	0.481316	1.567259	9306.936158	0.017505	0.018097
RS	22	0.532139	1.694718	9066.071729	0.017052	0.017581
RS	23	0.587406	1.694718	9535.816706	0.017936	0.018219
RS	24	0.647505	1.794393	9455.283342	0.017785	0.017975
RS	25	0.712858	1.794393	9907.055125	0.018634	0.018634
RS	26	0.783924	1.825741	10172.837673	0.019134	0.019059
RS	27	0.861204	1.825741	10595.059095	0.019928	0.019786
RS	28	0.945241	1.791155	11200.159827	0.021066	0.020882
RS	29	1.036624	1.791155	11561.863986	0.021747	0.021614
RS	30	1.135997	1.720591	12353.206158	0.023235	0.023094
RS	31	1.244058	1.720591	12599.085089	0.023698	0.023666
RS	32	1.361566	1.644999	13342.724462	0.025096	0.025074
RS	33	1.489349	1.644999	13402.259595	0.025208	0.025277
RS	34	1.628302	1.583223	13866.143538	0.026081	0.026154
RS	35	1.779405	1.583223	13676.581503	0.025724	0.025818
RS	36	1.943718	1.542285	13709.905902	0.025787	0.025866
RS	37	2.122396	1.542285	13242.454688	0.024908	0.024934
RS	38	2.316696	1.521013	12824.170423	0.024121	0.024125
RS	39	2.527984	1.521013	12097.821600	0.022755	0.022679
RS	40	2.757743	1.513791	11321.197100	0.021294	0.021216
RS	41	3.007591	1.513791	10398.159955	0.019558	0.019422
RS	42	3.279282	1.514207	9408.148856	0.017696	0.017591
RS	43	3.574726	1.514207	8379.459255	0.015761	0.015639
RS	44	3.896001	1.517750	7318.983886	0.013766	0.013698
RS	45	4.245364	1.517750	6289.205267	0.011829	0.011774
RS	46	4.625271	1.522128	5281.033567	0.009933	0.009933
RS	47	5.038393	1.522128	4350.814721	0.008183	0.008206
RS	48	5.487633	1.526358	3490.357302	0.006565	0.006628
RS	49	5.976149	1.526358	2736.174735	0.005146	0.005224
RS	50	6.507376	1.529898	2080.546141	0.003913	0.004010
RS	51	7.085047	1.529898	1537.935435	0.002893	0.002991
RS	52	7.713222	1.531128	1098.460546	0.002066	0.002164
RS	53	8.396318	1.531128	757.103997	0.001424	0.001511
RS	54	9.139136	1.523862	503.276880	0.000947	0.001021
RS	55	9.946896	1.523862	318.396532	0.000599	0.000657
RS	56	10.825278	1.523862	192.133596	0.000361	0.000404
RS	57	11.780455	1.523862	110.135047	0.000207	0.000237
RS	58	12.819142	1.491829	60.559932	0.000114	0.000133
RS	59	13.948639	1.491829	30.391599	0.000057	0.000068
RS	60	15.176886	1.491829	14.257773	0.000027	0.000032
RS	61	16.512516	1.491829	6.216400	0.000012	0.000014
RS	62	17.964918	1.491829	2.502971	0.000005	0.000006
RS	63	19.544301	1.491829	1.362646	0.000003	0.000003
PA	4+25*2+4+6 0.143454163 0.025480110 19.544300551 0.119038158 1.845011771 2.672029372 2.495537136 2.112315251 1.806525936 1.592866579 1.481241201 1.478668173 1.567259015 1.694718134 1.794392964 1.825741479 1.791155356 1.720590963 1.644999084 1.583223336 1.542284654 1.521012976 1.513791103 1.514206893 1.517750401 1.522127729 1.526357818 1.529898002 1.531127760 1.523862453 1.491829280
//
IT	3944
RD	7
LK	-5814799.242124
QD	-1239.198068 -> -1216.375230
RI	0.0592289511
TR	0.142370	0.025276
MT	19.787613
MM	C_pi: 1.223124, n_recomb: 529873.700976
RS	0	0.000000	0.117146	37615.683332	0.070990	0.158044
RS	1	0.008764	0.117146	37844.981699	0.071423	0.060859
RS	2	0.018296	0.117146	37816.654253	0.071369	0.039254
RS	3	0.028664	0.117146	37508.860640	0.070788	0.033813
RS	4	0.039940	2.117269	2144.412024	0.004047	0.002270
RS	5	0.052204	2.117269	2318.665362	0.004376	0.002609
RS	6	0.065544	2.940862	1805.766714	0.003408	0.002133
RS	7	0.080052	2.940862	1954.311417	0.003688	0.002559
RS	8	0.095832	2.642848	2351.780990	0.004438	0.003285
RS	9	0.112995	2.642848	2541.187455	0.004796	0.003895
RS	10	0.131662	2.183611	3318.742953	0.006263	0.005253
RS	11	0.151965	2.183611	3575.694816	0.006748	0.005870
RS	12	0.174047	1.839281	4565.297781	0.008616	0.007631
RS	13	0.198065	1.839281	4899.736578	0.009247	0.008475
RS	14	0.224187	1.599904	6031.468174	0.011383	0.010658
RS	15	0.252599	1.599904	6442.009014	0.012158	0.011780
RS	16	0.283501	1.472144	7458.950252	0.014077	0.013925
RS	17	0.317112	1.472144	7925.137071	0.014957	0.015176
RS	18	0.353668	1.465187	8442.582320	0.015933	0.016405
RS	19	0.393427	1.465187	8930.754983	0.016854	0.017505
RS	20	0.436672	1.561807	8849.891481	0.016702	0.017439
RS	21	0.483706	1.561807	9333.446818	0.017614	0.018251
RS	22	0.534862	1.705340	9004.037136	0.016993	0.017562
RS	23	0.590502	1.705340	9472.223382	0.017876	0.018225
RS	24	0.651018	1.819453	9323.758606	0.017596	0.017852
RS	25	0.716838	1.819453	9773.609424	0.018445	0.018529
RS	26	0.788426	1.855832	10016.081589	0.018903	0.018914
RS	27	0.866289	1.855832	10437.839448	0.019699	0.019653
RS	28	0.950975	1.816768	11063.819294	0.020880	0.020795
RS	29	1.043083	1.816768	11427.108465	0.021566	0.021536
RS	30	1.143263	1.737618	12267.542345	0.023152	0.023116
RS	31	1.252224	1.737618	12515.361010	0.023620	0.023693
RS	32	1.370734	1.654475	13310.299754	0.025120	0.025204
RS	33	1.499630	1.654475	13369.025802	0.025231	0.025405
RS	34	1.639822	1.588611	13861.421816	0.026160	0.026338
RS	35	1.792302	1.588611	13666.751210	0.025792	0.025990
RS	36	1.958144	1.547412	13694.782759	0.025845	0.026024
RS	37	2.138521	1.547412	13220.480614	0.024950	0.025074
RS	38	2.334707	1.528950	12772.056601	0.024104	0.024199
RS	39	2.548086	1.528950	12042.781507	0.022728	0.022738
RS	40	2.780166	1.526388	11231.288209	0.021196	0.021196
RS	41	3.032586	1.526388	10314.024402	0.019465	0.019401
RS	42	3.307128	1.532149	9300.540394	0.017552	0.017509
RS	43	3.605731	1.532149	8287.077969	0.015640	0.015572
RS	44	3.930504	1.540972	7219.251777	0.013624	0.013599
RS	45	4.283740	1.540972	6210.825208	0.011721	0.011700
RS	46	4.667934	1.550199	5207.518990	0.009828	0.009851
RS	47	5.085798	1.550199	4299.329456	0.008114	0.008152
RS	48	5.540285	1.558685	3448.848903	0.006509	0.006580
RS	49	6.034604	1.558685	2712.342187	0.005119	0.005200
RS	50	6.572244	1.565762	2065.686776	0.003898	0.003995
RS	51	7.157004	1.565762	1533.784761	0.002895	0.002991
RS	52	7.793013	1.569442	1099.365250	0.002075	0.002169
RS	53	8.484762	1.569442	762.108932	0.001438	0.001522
RS	54	9.237136	1.562728	509.555148	0.000962	0.001033
RS	55	10.055449	1.562728	324.584644	0.000613	0.000669
RS	56	10.945480	1.562728	197.305721	0.000372	0.000414
RS	57	11.913513	1.562728	113.986358	0.000215	0.000244
RS	58	12.966385	1.526793	63.292094	0.000119	0.000138
RS	59	14.111532	1.526793	32.002227	0.000060	0.000071
RS	60	15.357040	1.526793	15.133693	0.000029	0.000034
RS	61	16.711706	1.526793	6.654478	0.000013	0.000015
RS	62	18.185095	1.526793	2.703582	0.000005	0.000006
RS	63	19.787613	1.526793	1.492928	0.000003	0.000004
PA	4+25*2+4+6 0.142370075 0.025275555 19.787612719 0.117145832 2.117268746 2.940861658 2.642847643 2.183611047 1.839280520 1.599904458 1.472143918 1.465186968 1.561806515 1.705339861 1.819452751 1.855832036 1.816767790 1.737618205 1.654474596 1.588610586 1.547411993 1.528950391 1.526387791 1.532148619 1.540972398 1.550199224 1.558684854 1.565762282 1.569441875 1.562728121 1.526793228
//
IT	4662
RD	8
LK	-5814756.274392
QD	-1210.163360 -> -1192.112936
RI	0.0579944127
TR	0.141433	0.025104
MT	19.997774
MM	C_pi: 1.228157, n_recomb: 528471.752722
RS	0	0.000000	0.115723	38037.321751	0.071976	0.157400
RS	1	0.008782	0.115723	38232.357340	0.072345	0.061132
RS	2	0.018336	0.115723	38162.648556	0.072213	0.039616
RS	3	0.028728	0.115723	37806.622871	0.071540	0.034434
RS	4	0.040033	2.399610	1883.526913	0.003564	0.002005
RS	5	0.052331	2.399610	2038.338246	0.003857	0.002327
RS	6	0.065710	3.189575	1660.032374	0.003141	0.001995
RS	7	0.080262	3.189575	1797.581980	0.003401	0.002396
RS	8	0.096094	2.767755	2241.367665	0.004241	0.003191
RS	9	0.113315	2.767755	2422.970290	0.004585	0.003772
RS	10	0.132049	2.243412	3226.928752	0.006106	0.005191
RS	11	0.152428	2.243412	3478.123109	0.006581	0.005773
RS	12	0.174596	1.868994	4491.416936	0.008499	0.007586
RS	13	0.198712	1.868994	4822.019082	0.009124	0.008394
RS	14	0.224946	1.608111	6002.446554	0.011358	0.010668
RS	15	0.253483	1.608111	6412.150536	0.012133	0.011766
RS	16	0.284527	1.465628	7496.137809	0.014185	0.014037
RS	17	0.318297	1.465628	7964.205478	0.015070	0.015289
RS	18	0.355032	1.453997	8510.593255	0.016104	0.016576
RS	19	0.394994	1.453997	9000.902981	0.017032	0.017697
RS	20	0.438466	1.557366	8875.183689	0.016794	0.017546
RS	21	0.485755	1.557366	9359.212476	0.017710	0.018382
RS	22	0.537197	1.715563	8949.847290	0.016935	0.017537
RS	23	0.593157	1.715563	9416.828813	0.017819	0.018220
RS	24	0.654032	1.843183	9207.424820	0.017423	0.017730
RS	25	0.720253	1.843183	9655.737072	0.018271	0.018420
RS	26	0.792289	1.884074	9878.819183	0.018693	0.018771
RS	27	0.870652	1.884074	10300.376233	0.019491	0.019519
RS	28	0.955896	1.840269	10948.348964	0.020717	0.020707
RS	29	1.048628	1.840269	11313.327826	0.021408	0.021454
RS	30	1.149502	1.752469	12202.845371	0.023091	0.023133
RS	31	1.259236	1.752469	12452.539445	0.023563	0.023713
RS	32	1.378608	1.661780	13299.227907	0.025165	0.025328
RS	33	1.508462	1.661780	13356.793809	0.025274	0.025525
RS	34	1.649721	1.591772	13878.920704	0.026262	0.026518
RS	35	1.803385	1.591772	13678.299214	0.025883	0.026157
RS	36	1.970544	1.550121	13702.661424	0.025929	0.026182
RS	37	2.152384	1.550121	13220.002503	0.025016	0.025214
RS	38	2.350193	1.534163	12742.923987	0.024113	0.024278
RS	39	2.565375	1.534163	12008.459559	0.022723	0.022804
RS	40	2.799454	1.535919	11162.883983	0.021123	0.021186
RS	41	3.054090	1.535919	10248.383115	0.019392	0.019390
RS	42	3.331089	1.546716	9211.119551	0.017430	0.017440
RS	43	3.632415	1.546716	8209.346297	0.015534	0.015515
RS	44	3.960203	1.560603	7132.703714	0.013497	0.013511
RS	45	4.316779	1.560603	6142.089290	0.011622	0.011634
RS	46	4.704670	1.574571	5141.608286	0.009729	0.009777
RS	47	5.126627	1.574571	4252.541480	0.008047	0.008103
RS	48	5.585640	1.587318	3410.185788	0.006453	0.006535
RS	49	6.084966	1.587318	2689.526656	0.005089	0.005177
RS	50	6.628143	1.598021	2050.740209	0.003881	0.003979
RS	51	7.219023	1.598021	1528.807668	0.002893	0.002989
RS	52	7.861795	1.604271	1099.126321	0.002080	0.002173
RS	53	8.561017	1.604271	765.958315	0.001449	0.001532
RS	54	9.321647	1.598222	514.819088	0.000974	0.001044
RS	55	10.149076	1.598222	330.010936	0.000624	0.000680
RS	56	11.049172	1.598222	201.960712	0.000382	0.000423
RS	57	12.028317	1.598222	117.519401	0.000222	0.000251
RS	58	13.093452	1.558508	65.847233	0.000125	0.000143
RS	59	14.252129	1.558508	33.526811	0.000063	0.000074
RS	60	15.512564	1.558508	15.972646	0.000030	0.000036
RS	61	16.883693	1.558508	7.079022	0.000013	0.000016
RS	62	18.375238	1.558508	2.900317	0.000005	0.000007
RS	63	19.997774	1.558508	1.623115	0.000003	0.000004
PA	4+25*2+4+6 0.141433246 0.025104352 19.997773638 0.115723231 2.399610351 3.189575033 2.767755045 2.243411831 1.868994106 1.608110907 1.465627503 1.453997301 1.557366450 1.715563433 1.843183306 1.884073682 1.840268842 1.752468503 1.661779949 1.591772427 1.550121059 1.534163173 1.535918835 1.546716492 1.560603492 1.574571143 1.587318131 1.598020844 1.604270931 1.598221908 1.558507656
//
IT	4339
RD	9
LK	-5814721.954964
QD	-1188.018040 -> -1173.219894
RI	0.0569969867
TR	0.140600	0.024956
MT	20.185226
MM	C_pi: 1.232809, n_recomb: 527350.489380
RS	0	0.000000	0.114618	38377.235899	0.072774	0.156845
RS	1	0.008798	0.114618	38544.403842	0.073091	0.061364
RS	2	0.018371	0.114618	38441.013574	0.072895	0.039913
RS	3	0.028785	0.114618	38045.720611	0.072145	0.034948
RS	4	0.040116	2.691188	1673.648179	0.003174	0.001790
RS	5	0.052444	2.691188	1812.503731	0.003437	0.002094
RS	6	0.065856	3.417596	1545.932452	0.002932	0.001884
RS	7	0.080449	3.417596	1674.784842	0.003176	0.002266
RS	8	0.096325	2.872103	2157.133005	0.004091	0.003119
RS	9	0.113598	2.872103	2332.758202	0.004424	0.003678
RS	10	0.132391	2.293236	3154.951264	0.005983	0.005143
RS	11	0.152837	2.293236	3401.635556	0.006450	0.005697
RS	12	0.175082	1.896133	4427.293596	0.008395	0.007542
RS	13	0.199285	1.896133	4754.557314	0.009016	0.008319
RS	14	0.225617	1.617248	5971.901503	0.011324	0.010664
RS	15	0.254265	1.617248	6380.657110	0.012099	0.011740
RS	16	0.285434	1.461156	7525.255273	0.014270	0.014126
RS	17	0.319346	1.461156	7994.902243	0.015161	0.015378
RS	18	0.356241	1.444596	8571.927222	0.016255	0.016728
RS	19	0.396382	1.444596	9064.213864	0.017188	0.017867
RS	20	0.440055	1.553653	8899.887883	0.016877	0.017642
RS	21	0.487570	1.553653	9384.481733	0.017796	0.018499
RS	22	0.539266	1.725393	8901.928151	0.016880	0.017510
RS	23	0.595511	1.725393	9367.966471	0.017764	0.018210
RS	24	0.656703	1.865852	9102.740747	0.017261	0.017612
RS	25	0.723280	1.865852	9549.779732	0.018109	0.018313
RS	26	0.795714	1.911008	9755.608392	0.018499	0.018633
RS	27	0.874521	1.911008	10177.125678	0.019299	0.019386
RS	28	0.960262	1.862438	10846.671391	0.020568	0.020620
RS	29	1.053547	1.862438	11213.409312	0.021264	0.021370
RS	30	1.155039	1.766087	12150.713758	0.023041	0.023146
RS	31	1.265460	1.766087	12402.324990	0.023518	0.023726
RS	32	1.385597	1.667974	13300.100227	0.025221	0.025444
RS	33	1.516303	1.667974	13356.498654	0.025328	0.025637
RS	34	1.658509	1.593831	13908.972419	0.026375	0.026690
RS	35	1.813227	1.593831	13702.193345	0.025983	0.026316
RS	36	1.981558	1.551570	13724.481258	0.026025	0.026336
RS	37	2.164698	1.551570	13232.865319	0.025093	0.025351
RS	38	2.363952	1.537827	12729.060620	0.024138	0.024359
RS	39	2.580737	1.537827	11988.231191	0.022733	0.022871
RS	40	2.816595	1.543549	11110.175611	0.021068	0.021183
RS	41	3.073204	1.543549	10196.552538	0.019335	0.019385
RS	42	3.352390	1.559051	9136.072805	0.017324	0.017380
RS	43	3.656140	1.559051	8143.488229	0.015442	0.015466
RS	44	3.986615	1.577738	7057.412987	0.013383	0.013432
RS	45	4.346165	1.577738	6081.879541	0.011533	0.011575
RS	46	4.737350	1.596295	5082.797370	0.009638	0.009709
RS	47	5.162952	1.596295	4210.456767	0.007984	0.008057
RS	48	5.626000	1.613260	3374.737347	0.006399	0.006493
RS	49	6.129787	1.613260	2668.294970	0.005060	0.005155
RS	50	6.677899	1.627638	2036.364341	0.003862	0.003964
RS	51	7.274236	1.627638	1523.638845	0.002889	0.002987
RS	52	7.923039	1.636552	1098.307793	0.002083	0.002175
RS	53	8.628926	1.636552	769.099702	0.001458	0.001540
RS	54	9.396919	1.631281	519.398272	0.000985	0.001054
RS	55	10.232481	1.631281	334.900001	0.000635	0.000690
RS	56	11.141559	1.631281	206.240530	0.000391	0.000432
RS	57	12.130619	1.631281	120.817156	0.000229	0.000257
RS	58	13.206699	1.587892	68.270121	0.000129	0.000148
RS	59	14.377456	1.587892	34.987189	0.000066	0.000077
RS	60	15.651218	1.587892	16.784351	0.000032	0.000038
RS	61	17.037049	1.587892	7.493944	0.000014	0.000017
RS	62	18.544809	1.587892	3.094588	0.000006	0.000007
RS	63	20.185226	1.587892	1.753828	0.000003	0.000004
PA	4+25*2+4+6 0.140600338 0.024955736 20.185226066 0.114618229 2.691188218 3.417595628 2.872102537 2.293236140 1.896133106 1.617248180 1.461156161 1.444595882 1.553653399 1.725393055 1.865851851 1.911007604 1.862438218 1.766086962 1.667974127 1.593830879 1.551569803 1.537827487 1.543548803 1.559050975 1.577738376 1.596295196 1.613259857 1.627638093 1.636552153 1.631280679 1.587891887
//
IT	4160
RD	10
LK	-5814693.654603
QD	-1170.416448 -> -1158.016872
RI	0.0561683551
TR	0.139843	0.024823
MT	20.356608
MM	C_pi: 1.237229, n_recomb: 526440.769098
RS	0	0.000000	0.113742	38657.126046	0.073431	0.156351
RS	1	0.008813	0.113742	38801.367606	0.073705	0.061567
RS	2	0.018402	0.113742	38670.201345	0.073456	0.040163
RS	3	0.028837	0.113742	38242.473066	0.072643	0.035382
RS	4	0.040191	2.991949	1501.429942	0.002852	0.001613
RS	5	0.052546	2.991949	1626.979745	0.003091	0.001899
RS	6	0.065989	3.625339	1455.094607	0.002764	0.001795
RS	7	0.080617	3.625339	1576.971431	0.002996	0.002159
RS	8	0.096535	2.958107	2092.682739	0.003975	0.003064
RS	9	0.113855	2.958107	2263.736242	0.004300	0.003606
RS	10	0.132701	2.334529	3098.388230	0.005886	0.005105
RS	11	0.153209	2.334529	3341.550596	0.006347	0.005638
RS	12	0.175524	1.921179	4370.849348	0.008303	0.007498
RS	13	0.199805	1.921179	4695.174673	0.008919	0.008251
RS	14	0.226226	1.627174	5940.088083	0.011283	0.010648
RS	15	0.254976	1.627174	6347.806191	0.012058	0.011706
RS	16	0.286259	1.458327	7547.752351	0.014337	0.014196
RS	17	0.320299	1.458327	8018.740419	0.015232	0.015449
RS	18	0.357339	1.436567	8628.150176	0.016390	0.016864
RS	19	0.397643	1.436567	9122.300627	0.017328	0.018019
RS	20	0.441499	1.550399	8924.816426	0.016953	0.017731
RS	21	0.489221	1.550399	9410.064409	0.017875	0.018607
RS	22	0.541147	1.734729	8859.879418	0.016830	0.017485
RS	23	0.597650	1.734729	9325.191512	0.017714	0.018199
RS	24	0.659132	1.887514	9008.024638	0.017111	0.017501
RS	25	0.726033	1.887514	9453.992812	0.017958	0.018209
RS	26	0.798830	1.936845	9643.701234	0.018319	0.018501
RS	27	0.878041	1.936845	10065.278276	0.019119	0.019257
RS	28	0.964234	1.883632	10755.168730	0.020430	0.020535
RS	29	1.058023	1.883632	11123.693447	0.021130	0.021285
RS	30	1.160077	1.778948	12106.667277	0.022997	0.023154
RS	31	1.271124	1.778948	12360.256675	0.023479	0.023734
RS	32	1.391959	1.673606	13307.730156	0.025279	0.025552
RS	33	1.523442	1.673606	13363.093856	0.025384	0.025739
RS	34	1.666512	1.595391	13945.950432	0.026491	0.026853
RS	35	1.822191	1.595391	13733.121093	0.026087	0.026466
RS	36	1.991589	1.552405	13754.697705	0.026128	0.026485
RS	37	2.175916	1.552405	13254.011198	0.025177	0.025483
RS	38	2.376488	1.540619	12725.508177	0.024173	0.024440
RS	39	2.594735	1.540619	11977.749585	0.022752	0.022939
RS	40	2.832216	1.549974	11069.094385	0.021026	0.021186
RS	41	3.090626	1.549974	10155.145192	0.019290	0.019385
RS	42	3.371808	1.569848	9072.457632	0.017234	0.017328
RS	43	3.677771	1.569848	8087.227980	0.015362	0.015424
RS	44	4.010698	1.593061	6991.571538	0.013281	0.013361
RS	45	4.372964	1.593061	6028.961655	0.011452	0.011521
RS	46	4.767157	1.616031	5030.276978	0.009555	0.009646
RS	47	5.196089	1.616031	4172.669021	0.007926	0.008016
RS	48	5.662821	1.637150	3342.368979	0.006349	0.006454
RS	49	6.170686	1.637150	2648.725485	0.005031	0.005134
RS	50	6.723307	1.655234	2022.759963	0.003842	0.003949
RS	51	7.324630	1.655234	1518.530176	0.002885	0.002984
RS	52	7.978946	1.666894	1097.162418	0.002084	0.002177
RS	53	8.690926	1.666894	771.750878	0.001466	0.001547
RS	54	9.465651	1.662496	523.465603	0.000994	0.001063
RS	55	10.308650	1.662496	339.371647	0.000645	0.000699
RS	56	11.225942	1.662496	210.221204	0.000399	0.000440
RS	57	12.224072	1.662496	123.923680	0.000235	0.000263
RS	58	13.310165	1.615549	70.583116	0.000134	0.000152
RS	59	14.491973	1.615549	36.394177	0.000069	0.000080
RS	60	15.777931	1.615549	17.573516	0.000033	0.000039
RS	61	17.177218	1.615549	7.901065	0.000015	0.000018
RS	62	18.699821	1.615549	3.287007	0.000006	0.000007
RS	63	20.356608	1.615549	1.885287	0.000004	0.000004
PA	4+25*2+4+6 0.139842973 0.024823035 20.356607582 0.113742285 2.991948731 3.625338849 2.958106666 2.334528895 1.921178761 1.627174025 1.458327422 1.436566798 1.550399261 1.734729412 1.887514449 1.936845457 1.883631575 1.778948061 1.673605518 1.595390774 1.552404535 1.540618859 1.549974270 1.569848126 1.593060965 1.616030982 1.637149873 1.655233756 1.666893578 1.662496301 1.615549263
//
IT	4277
RD	11
LK	-5814669.843619
QD	-1156.004742 -> -1145.465031
RI	0.0554624133
TR	0.139146	0.024703
MT	20.515323
MM	C_pi: 1.241474, n_recomb: 525697.377751
RS	0	0.000000	0.113038	38891.168455	0.073980	0.155903
RS	1	0.008826	0.113038	39016.404085	0.074218	0.061748
RS	2	0.018431	0.113038	38862.125303	0.073925	0.040377
RS	3	0.028884	0.113038	38407.334279	0.073060	0.035754
RS	4	0.040260	3.301995	1357.720633	0.002583	0.001464
RS	5	0.052639	3.301995	1472.017126	0.002800	0.001733
RS	6	0.066111	3.813902	1381.680310	0.002628	0.001721
RS	7	0.080772	3.813902	1497.889085	0.002849	0.002072
RS	8	0.096728	3.028059	2043.402265	0.003887	0.003023
RS	9	0.114091	3.028059	2210.976057	0.004206	0.003551
RS	10	0.132987	2.368650	3053.842760	0.005809	0.005076
RS	11	0.153551	2.368650	3294.263011	0.006266	0.005591
RS	12	0.175929	1.944556	4320.431740	0.008218	0.007454
RS	13	0.200283	1.944556	4642.134165	0.008830	0.008186
RS	14	0.226787	1.637832	5907.020902	0.011237	0.010622
RS	15	0.255629	1.637832	6313.616020	0.012010	0.011665
RS	16	0.287018	1.456853	7564.674900	0.014390	0.014251
RS	17	0.321176	1.456853	8036.807055	0.015288	0.015504
RS	18	0.358350	1.429613	8680.371390	0.016512	0.016988
RS	19	0.398804	1.429613	9176.302369	0.017455	0.018157
RS	20	0.442830	1.547395	8950.622731	0.017026	0.017816
RS	21	0.490740	1.547395	9436.611487	0.017951	0.018709
RS	22	0.542880	1.743455	8823.573144	0.016785	0.017463
RS	23	0.599621	1.743455	9288.347809	0.017669	0.018189
RS	24	0.661371	1.908132	8922.330052	0.016972	0.017396
RS	25	0.728570	1.908132	9367.392125	0.017819	0.018111
RS	26	0.801701	1.961630	9541.563597	0.018150	0.018375
RS	27	0.881286	1.961630	9963.262154	0.018952	0.019133
RS	28	0.967896	1.903977	10671.884116	0.020300	0.020451
RS	29	1.062150	1.903977	11042.189152	0.021005	0.021202
RS	30	1.164723	1.791245	12068.359619	0.022957	0.023158
RS	31	1.276349	1.791245	12323.973212	0.023443	0.023737
RS	32	1.397827	1.678915	13319.319389	0.025336	0.025651
RS	33	1.530027	1.678915	13373.824876	0.025440	0.025833
RS	34	1.673895	1.596727	13986.731799	0.026606	0.027007
RS	35	1.830462	1.596727	13768.097081	0.026190	0.026608
RS	36	2.000847	1.552937	13790.050608	0.026232	0.026627
RS	37	2.186270	1.552937	13280.427771	0.025262	0.025608
RS	38	2.388059	1.542879	12729.195221	0.024214	0.024519
RS	39	2.607659	1.542879	11974.278166	0.022778	0.023004
RS	40	2.846640	1.555559	11036.983884	0.020995	0.021191
RS	41	3.106714	1.555559	10121.898722	0.019254	0.019387
RS	42	3.389743	1.579482	9018.189633	0.017155	0.017283
RS	43	3.697752	1.579482	8038.900352	0.015292	0.015386
RS	44	4.032947	1.606945	6933.762833	0.013190	0.013297
RS	45	4.397726	1.606945	5982.311028	0.011380	0.011473
RS	46	4.794701	1.634139	4983.295122	0.009479	0.009589
RS	47	5.226713	1.634139	4138.726782	0.007873	0.007977
RS	48	5.696856	1.659331	3312.840469	0.006302	0.006416
RS	49	6.208494	1.659331	2630.752188	0.005004	0.005113
RS	50	6.765289	1.681135	2009.969013	0.003823	0.003933
RS	51	7.371229	1.681135	1513.583675	0.002879	0.002980
RS	52	8.030649	1.695607	1095.815943	0.002084	0.002178
RS	53	8.748270	1.695607	774.027623	0.001472	0.001553
RS	54	9.529230	1.692188	527.112062	0.001003	0.001071
RS	55	10.379118	1.692188	343.491581	0.000653	0.000707
RS	56	11.304018	1.692188	213.945411	0.000407	0.000447
RS	57	12.310552	1.692188	126.863911	0.000241	0.000269
RS	58	13.405923	1.641783	72.799308	0.000138	0.000157
RS	59	14.597973	1.641783	37.753607	0.000072	0.000083
RS	60	15.895235	1.641783	18.342375	0.000035	0.000041
RS	61	17.306995	1.641783	8.301068	0.000016	0.000019
RS	62	18.843358	1.641783	3.477706	0.000007	0.000008
RS	63	20.515323	1.641783	2.017436	0.000004	0.000005
PA	4+25*2+4+6 0.139146201 0.024702681 20.515323255 0.113038078 3.301994588 3.813901581 3.028059337 2.368650399 1.944555531 1.637831747 1.456853207 1.429613278 1.547394795 1.743454543 1.908132047 1.961630110 1.903977274 1.791244562 1.678914860 1.596726636 1.552937418 1.542879298 1.555558706 1.579482118 1.606944735 1.634138926 1.659330592 1.681134669 1.695607057 1.692188378 1.641782991
//
IT	3845
RD	12
LK	-5814649.549747
QD	-1143.956525 -> -1134.905506
RI	0.0548504623
TR	0.138498	0.024592
MT	20.663939
MM	C_pi: 1.245577, n_recomb: 525082.393566
RS	0	0.000000	0.112465	39089.525642	0.074445	0.155492
RS	1	0.008839	0.112465	39198.876732	0.074653	0.061912
RS	2	0.018458	0.112465	39025.187228	0.074322	0.040563
RS	3	0.028928	0.112465	38547.586345	0.073412	0.036076
RS	4	0.040324	3.621358	1236.109369	0.002354	0.001337
RS	5	0.052726	3.621358	1340.774131	0.002553	0.001590
RS	6	0.066225	3.984556	1321.584430	0.002517	0.001660
RS	7	0.080917	3.984556	1433.135957	0.002729	0.001999
RS	8	0.096907	3.084070	2005.941361	0.003820	0.002993
RS	9	0.114311	3.084070	2170.895214	0.004134	0.003510
RS	10	0.133253	2.396778	3018.718866	0.005749	0.005054
RS	11	0.153869	2.396778	3257.013943	0.006203	0.005556
RS	12	0.176307	1.966602	4274.745197	0.008141	0.007411
RS	13	0.200729	1.966602	4594.071968	0.008749	0.008126
RS	14	0.227309	1.649146	5872.779617	0.011184	0.010589
RS	15	0.256238	1.649146	6278.170691	0.011957	0.011618
RS	16	0.287724	1.456520	7576.730231	0.014430	0.014292
RS	17	0.321994	1.456520	8049.834255	0.015331	0.015546
RS	18	0.359292	1.423517	8729.315786	0.016625	0.017101
RS	19	0.399886	1.423517	9226.959300	0.017572	0.018284
RS	20	0.444069	1.544497	8977.623271	0.017098	0.017898
RS	21	0.492157	1.544497	9464.429554	0.018025	0.018807
RS	22	0.544495	1.751497	8792.700139	0.016745	0.017445
RS	23	0.601458	1.751497	9257.098581	0.017630	0.018182
RS	24	0.663457	1.927684	8844.756257	0.016845	0.017298
RS	25	0.730936	1.927684	9289.045381	0.017691	0.018019
RS	26	0.804378	1.985388	9447.932184	0.017993	0.018256
RS	27	0.884312	1.985388	9869.784492	0.018797	0.019015
RS	28	0.971311	1.923551	10595.360205	0.020178	0.020370
RS	29	1.065999	1.923551	10967.409360	0.020887	0.021120
RS	30	1.169056	1.803090	12034.134838	0.022919	0.023159
RS	31	1.281222	1.803090	12291.794446	0.023409	0.023736
RS	32	1.403302	1.684045	13332.901483	0.025392	0.025742
RS	33	1.536172	1.684045	13386.734527	0.025495	0.025918
RS	34	1.680785	1.598008	14029.037987	0.026718	0.027152
RS	35	1.838181	1.598008	13804.919440	0.026291	0.026740
RS	36	2.009488	1.553364	13828.128051	0.026335	0.026763
RS	37	2.195936	1.553364	13309.855760	0.025348	0.025727
RS	38	2.398863	1.544838	12737.712825	0.024259	0.024595
RS	39	2.619726	1.544838	11975.639229	0.022807	0.023068
RS	40	2.860109	1.560558	11011.660429	0.020971	0.021200
RS	41	3.121740	1.560558	10094.919542	0.019225	0.019392
RS	42	3.406494	1.588225	8971.476293	0.017086	0.017244
RS	43	3.716417	1.588225	7997.036272	0.015230	0.015353
RS	44	4.053733	1.619665	6882.704662	0.013108	0.013239
RS	45	4.420862	1.619665	5940.958588	0.011314	0.011429
RS	46	4.820440	1.650889	4941.092325	0.009410	0.009536
RS	47	5.255335	1.650889	4108.125970	0.007824	0.007941
RS	48	5.728668	1.680061	3285.828006	0.006258	0.006381
RS	49	6.243837	1.680061	2614.213026	0.004979	0.005094
RS	50	6.804539	1.705584	1997.939692	0.003805	0.003918
RS	51	7.414800	1.705584	1508.814438	0.002873	0.002976
RS	52	8.078998	1.722939	1094.311442	0.002084	0.002178
RS	53	8.801902	1.722939	775.984244	0.001478	0.001559
RS	54	9.588700	1.720588	530.391214	0.001010	0.001078
RS	55	10.445039	1.720588	347.298731	0.000661	0.000715
RS	56	11.377066	1.720588	217.437978	0.000414	0.000454
RS	57	12.391471	1.720588	129.651684	0.000247	0.000275
RS	58	13.495534	1.666838	74.924408	0.000143	0.000161
RS	59	14.697180	1.666838	39.067852	0.000074	0.000085
RS	60	16.005034	1.666838	19.091677	0.000036	0.000042
RS	61	17.428484	1.666838	8.694062	0.000017	0.000019
RS	62	18.977745	1.666838	3.666620	0.000007	0.000008
RS	63	20.663939	1.666838	2.150136	0.000004	0.000005
PA	4+25*2+4+6 0.138498500 0.024592072 20.663938515 0.112464614 3.621357535 3.984555851 3.084070404 2.396777637 1.966601502 1.649145790 1.456519760 1.423516729 1.544496684 1.751496964 1.927683523 1.985388480 1.923551093 1.803089664 1.684044706 1.598008037 1.553363945 1.544838473 1.560558089 1.588224750 1.619664501 1.650889000 1.680060830 1.705584307 1.722938553 1.720587971 1.666837841
//
IT	4477
RD	13
LK	-5814632.089035
QD	-1133.718252 -> -1125.884540
RI	0.0543109175
TR	0.137892	0.024489
MT	20.804211
MM	C_pi: 1.249561, n_recomb: 524570.992718
RS	0	0.000000	0.111993	39259.557537	0.074841	0.155110
RS	1	0.008850	0.111993	39355.558859	0.075024	0.062063
RS	2	0.018484	0.111993	39165.457196	0.074662	0.040727
RS	3	0.028970	0.111993	38668.483427	0.073714	0.036358
RS	4	0.040384	3.950641	1131.808886	0.002158	0.001228
RS	5	0.052808	3.950641	1228.131738	0.002341	0.001466
RS	6	0.066332	4.138960	1271.773503	0.002424	0.001609
RS	7	0.081052	4.138960	1379.455262	0.002630	0.001937
RS	8	0.097076	3.128109	1977.806578	0.003770	0.002972
RS	9	0.114517	3.128109	2140.824529	0.004081	0.003480
RS	10	0.133502	2.419891	2991.092281	0.005702	0.005038
RS	11	0.154168	2.419891	3227.756708	0.006153	0.005528
RS	12	0.176662	1.987622	4232.765433	0.008069	0.007367
RS	13	0.201147	1.987622	4549.909047	0.008674	0.008068
RS	14	0.227799	1.661094	5837.367768	0.011128	0.010549
RS	15	0.256810	1.661094	6241.474644	0.011898	0.011565
RS	16	0.288388	1.457182	7584.457093	0.014458	0.014323
RS	17	0.322761	1.457182	8058.380567	0.015362	0.015577
RS	18	0.360176	1.418135	8775.487251	0.016729	0.017206
RS	19	0.400902	1.418135	9274.787850	0.017681	0.018402
RS	20	0.445233	1.541630	9005.970173	0.017168	0.017978
RS	21	0.493487	1.541630	9493.664461	0.018098	0.018902
RS	22	0.546012	1.758826	8766.999716	0.016713	0.017431
RS	23	0.603185	1.758826	9231.166497	0.017598	0.018179
RS	24	0.665418	1.946170	8774.616993	0.016727	0.017208
RS	25	0.733159	1.946170	9218.249397	0.017573	0.017934
RS	26	0.806895	2.008138	9361.962099	0.017847	0.018143
RS	27	0.887156	2.008138	9783.987547	0.018651	0.018904
RS	28	0.974521	1.942398	10524.709850	0.020063	0.020291
RS	29	1.069618	1.942398	10898.452377	0.020776	0.021041
RS	30	1.173131	1.814552	12003.041612	0.022882	0.023156
RS	31	1.285806	1.814552	12262.752636	0.023377	0.023732
RS	32	1.408452	1.689072	13347.425340	0.025444	0.025825
RS	33	1.541952	1.689072	13400.765663	0.025546	0.025996
RS	34	1.687268	1.599325	14071.628425	0.026825	0.027287
RS	35	1.845444	1.599325	13842.375882	0.026388	0.026864
RS	36	2.017619	1.553797	13867.515349	0.026436	0.026891
RS	37	2.205032	1.553797	13340.959148	0.025432	0.025839
RS	38	2.409031	1.546631	12749.610280	0.024305	0.024669
RS	39	2.631085	1.546631	11980.505620	0.022839	0.023129
RS	40	2.872790	1.565134	10991.706781	0.020954	0.021210
RS	41	3.135887	1.565134	10072.965066	0.019202	0.019398
RS	42	3.422269	1.596254	8931.085963	0.017026	0.017209
RS	43	3.733996	1.596254	7960.614808	0.015175	0.015325
RS	44	4.073311	1.631407	6837.458946	0.013034	0.013186
RS	45	4.442656	1.631407	5904.187406	0.011255	0.011389
RS	46	4.844689	1.666469	4903.078970	0.009347	0.009487
RS	47	5.282302	1.666469	4080.469381	0.007779	0.007908
RS	48	5.758645	1.699522	3261.065378	0.006217	0.006348
RS	49	6.277145	1.699522	2598.968932	0.004954	0.005075
RS	50	6.841533	1.728763	1986.608104	0.003787	0.003903
RS	51	7.455870	1.728763	1504.220439	0.002868	0.002972
RS	52	8.124577	1.749054	1092.684101	0.002083	0.002177
RS	53	8.852466	1.749054	777.663517	0.001482	0.001563
RS	54	9.644775	1.747865	533.340683	0.001017	0.001084
RS	55	10.507204	1.747865	350.821905	0.000669	0.000722
RS	56	11.445959	1.747865	220.717964	0.000421	0.000460
RS	57	12.467796	1.747865	132.297944	0.000252	0.000280
RS	58	13.580067	1.690887	76.963257	0.000147	0.000165
RS	59	14.790776	1.690887	40.338890	0.000077	0.000088
RS	60	16.108635	1.690887	19.822020	0.000038	0.000044
RS	61	17.543127	1.690887	9.080114	0.000017	0.000020
RS	62	19.104573	1.690887	3.853675	0.000007	0.000009
RS	63	20.804211	1.690887	2.283253	0.000004	0.000005
PA	4+25*2+4+6 0.137891762 0.024489419 20.804210574 0.111993337 3.950640614 4.138959974 3.128108973 2.419891093 1.987622076 1.661093956 1.457182334 1.418135316 1.541630329 1.758826493 1.946170296 2.008137849 1.942398142 1.814552253 1.689071580 1.599324755 1.553796515 1.546631446 1.565133757 1.596253905 1.631406796 1.666469365 1.699521526 1.728762957 1.749053516 1.747865149 1.690887109
//
IT	4354
RD	14
LK	-5814616.950962
QD	-1124.897821 -> -1118.074248
RI	0.0538294872
TR	0.137321	0.024394
MT	20.937221
MM	C_pi: 1.253425, n_recomb: 524139.986196
RS	0	0.000000	0.111601	39407.206511	0.075185	0.154753
RS	1	0.008861	0.111601	39491.866948	0.075346	0.062202
RS	2	0.018507	0.111601	39287.730575	0.074957	0.040873
RS	3	0.029009	0.111601	38774.109358	0.073977	0.036608
RS	4	0.040440	4.290072	1041.401933	0.001987	0.001133
RS	5	0.052885	4.290072	1130.431938	0.002157	0.001357
RS	6	0.066432	4.278157	1230.171719	0.002347	0.001566
RS	7	0.081180	4.278157	1334.617036	0.002546	0.001885
RS	8	0.097234	3.161979	1957.046328	0.003734	0.002958
RS	9	0.114712	3.161979	2118.672094	0.004042	0.003459
RS	10	0.133737	2.438821	2969.413061	0.005665	0.005026
RS	11	0.154449	2.438821	3204.840018	0.006114	0.005508
RS	12	0.176996	2.007825	4193.693896	0.008001	0.007324
RS	13	0.201541	2.007825	4508.801807	0.008602	0.008012
RS	14	0.228261	1.673644	5800.730025	0.011067	0.010503
RS	15	0.257349	1.673644	6203.466897	0.011836	0.011508
RS	16	0.289014	1.458707	7588.229795	0.014477	0.014343
RS	17	0.323485	1.458707	8062.828530	0.015383	0.015597
RS	18	0.361011	1.413368	8819.020285	0.016826	0.017303
RS	19	0.401861	1.413368	9319.918884	0.017781	0.018511
RS	20	0.446332	1.538741	9035.563135	0.017239	0.018058
RS	21	0.494743	1.538741	9524.199382	0.018171	0.018995
RS	22	0.547444	1.765441	8745.954716	0.016686	0.017421
RS	23	0.604815	1.765441	9210.009569	0.017572	0.018179
RS	24	0.667270	1.963598	8711.134371	0.016620	0.017125
RS	25	0.735258	1.963598	9154.204683	0.017465	0.017855
RS	26	0.809272	2.029900	9282.724517	0.017710	0.018037
RS	27	0.889843	2.029900	9704.926514	0.018516	0.018798
RS	28	0.977555	1.960546	10459.054623	0.019955	0.020214
RS	29	1.073038	1.960546	10834.424264	0.020671	0.020964
RS	30	1.176982	1.825655	11974.302737	0.022846	0.023151
RS	31	1.290138	1.825655	12236.048343	0.023345	0.023726
RS	32	1.413319	1.694026	13362.009203	0.025493	0.025902
RS	33	1.547417	1.694026	13415.020992	0.025594	0.026068
RS	34	1.693396	1.600713	14113.494725	0.026927	0.027414
RS	35	1.852311	1.600713	13879.464719	0.026480	0.026980
RS	36	2.025308	1.554286	13907.060833	0.026533	0.027012
RS	37	2.213635	1.554286	13372.629606	0.025513	0.025945
RS	38	2.418649	1.548335	12763.618567	0.024352	0.024740
RS	39	2.641829	1.548335	11987.700371	0.022871	0.023188
RS	40	2.884786	1.569383	10975.880056	0.020941	0.021221
RS	41	3.149272	1.569383	10054.926505	0.019184	0.019405
RS	42	3.437194	1.603684	8895.901621	0.016972	0.017179
RS	43	3.750630	1.603684	7928.691593	0.015127	0.015299
RS	44	4.091839	1.642299	6797.134661	0.012968	0.013139
RS	45	4.463283	1.642299	5871.299272	0.011202	0.011353
RS	46	4.867641	1.681006	4868.681952	0.009289	0.009442
RS	47	5.307830	1.681006	4055.351940	0.007737	0.007877
RS	48	5.787025	1.717838	3238.257665	0.006178	0.006317
RS	49	6.308682	1.717838	2584.845248	0.004932	0.005057
RS	50	6.876564	1.750785	1975.885514	0.003770	0.003889
RS	51	7.494766	1.750785	1499.770589	0.002861	0.002967
RS	52	8.167748	1.774061	1090.936105	0.002081	0.002176
RS	53	8.900364	1.774061	779.082478	0.001486	0.001567
RS	54	9.697897	1.774125	535.981804	0.001023	0.001090
RS	55	10.566102	1.774125	354.078046	0.000676	0.000728
RS	56	11.511239	1.774125	223.796473	0.000427	0.000467
RS	57	12.540125	1.774125	134.808710	0.000257	0.000285
RS	58	13.660183	1.714018	78.918552	0.000151	0.000169
RS	59	14.879491	1.714018	41.567168	0.000079	0.000090
RS	60	16.206842	1.714018	20.533042	0.000039	0.000045
RS	61	17.651813	1.714018	9.458742	0.000018	0.000021
RS	62	19.224823	1.714018	4.038517	0.000008	0.000009
RS	63	20.937221	1.714018	2.416433	0.000005	0.000005
PA	4+25*2+4+6 0.137320789 0.024393570 20.937220893 0.111600775 4.290071556 4.278156707 3.161978702 2.438820724 2.007824785 1.673643534 1.458706810 1.413367968 1.538740625 1.765441114 1.963598254 2.029900196 1.960546254 1.825655089 1.694026476 1.600712718 1.554286255 1.548335051 1.569383268 1.603684283 1.642299167 1.681006409 1.717838074 1.750785158 1.774061417 1.774124565 1.714017506
//
IT	4083
RD	15
LK	-5814603.746922
QD	-1117.222394 -> -1111.245659
RI	0.0533944898
TR	0.136781	0.024304
MT	21.063814
MM	C_pi: 1.257181, n_recomb: 523777.899828
RS	0	0.000000	0.111273	39536.236833	0.075483	0.154417
RS	1	0.008871	0.111273	39611.258785	0.075626	0.062332
RS	2	0.018530	0.111273	39395.099676	0.075213	0.041005
RS	3	0.029045	0.111273	38867.134389	0.074205	0.036831
RS	4	0.040494	4.640564	962.195949	0.001837	0.001050
RS	5	0.052958	4.640564	1044.788039	0.001995	0.001260
RS	6	0.066527	4.403807	1195.077663	0.002282	0.001529
RS	7	0.081301	4.403807	1296.791463	0.002476	0.001840
RS	8	0.097385	3.187044	1942.349179	0.003708	0.002949
RS	9	0.114896	3.187044	2103.032199	0.004015	0.003445
RS	10	0.133960	2.454204	2952.620218	0.005637	0.005017
RS	11	0.154716	2.454204	3187.134090	0.006085	0.005494
RS	12	0.177313	2.027356	4157.058014	0.007937	0.007281
RS	13	0.201915	2.027356	4470.253014	0.008535	0.007958
RS	14	0.228699	1.686732	5763.108119	0.011003	0.010453
RS	15	0.257860	1.686732	6164.401626	0.011769	0.011447
RS	16	0.289607	1.461002	7588.464264	0.014488	0.014355
RS	17	0.324171	1.461002	8063.609314	0.015395	0.015608
RS	18	0.361802	1.409121	8860.322177	0.016916	0.017394
RS	19	0.402770	1.409121	9362.771061	0.017875	0.018612
RS	20	0.447374	1.535804	9066.432371	0.017310	0.018137
RS	21	0.495934	1.535804	9556.060967	0.018244	0.019087
RS	22	0.548802	1.771374	8729.202291	0.016666	0.017416
RS	23	0.606360	1.771374	9193.254131	0.017552	0.018183
RS	24	0.669025	1.980004	8653.763160	0.016522	0.017049
RS	25	0.737249	1.980004	9096.359462	0.017367	0.017783
RS	26	0.811526	2.050703	9209.675413	0.017583	0.017937
RS	27	0.892392	2.050703	9632.057529	0.018390	0.018699
RS	28	0.980432	1.978013	10398.007451	0.019852	0.020141
RS	29	1.076282	1.978013	10774.937208	0.020572	0.020890
RS	30	1.180636	1.836423	11947.600954	0.022810	0.023144
RS	31	1.294247	1.836423	12211.356613	0.023314	0.023717
RS	32	1.417938	1.698923	13376.423742	0.025538	0.025972
RS	33	1.552602	1.698923	13429.254130	0.025639	0.026133
RS	34	1.699212	1.602193	14154.291155	0.027023	0.027533
RS	35	1.858829	1.602193	13915.833309	0.026568	0.027088
RS	36	2.032607	1.554864	13946.301685	0.026626	0.027126
RS	37	2.221801	1.554864	13404.414881	0.025592	0.026045
RS	38	2.427780	1.549995	12779.176973	0.024398	0.024807
RS	39	2.652031	1.549995	11996.694617	0.022904	0.023244
RS	40	2.896178	1.573374	10963.526265	0.020932	0.021233
RS	41	3.161984	1.573374	10040.217974	0.019169	0.019414
RS	42	3.451370	1.610603	8865.256144	0.016926	0.017152
RS	43	3.766430	1.610603	7900.708590	0.015084	0.015277
RS	44	4.109440	1.652436	6761.197977	0.012909	0.013096
RS	45	4.482880	1.652436	5841.883032	0.011153	0.011321
RS	46	4.889450	1.694598	4837.545834	0.009236	0.009401
RS	47	5.332089	1.694598	4032.533208	0.007699	0.007849
RS	48	5.813997	1.735104	3217.237323	0.006142	0.006287
RS	49	6.338657	1.735104	2571.754591	0.004910	0.005040
RS	50	6.909862	1.771740	1965.734514	0.003753	0.003874
RS	51	7.531742	1.771740	1495.465927	0.002855	0.002962
RS	52	8.208791	1.798054	1089.084593	0.002079	0.002174
RS	53	8.945905	1.798054	780.267427	0.001490	0.001570
RS	54	9.748412	1.799453	538.341875	0.001028	0.001095
RS	55	10.622114	1.799453	357.088037	0.000682	0.000734
RS	56	11.573326	1.799453	226.687311	0.000433	0.000472
RS	57	12.608924	1.799453	137.191870	0.000262	0.000290
RS	58	13.736396	1.736335	80.793167	0.000154	0.000173
RS	59	14.963891	1.736335	42.754004	0.000082	0.000093
RS	60	16.300284	1.736335	21.225225	0.000041	0.000047
RS	61	17.755234	1.736335	9.830061	0.000019	0.000022
RS	62	19.339260	1.736335	4.221139	0.000008	0.000009
RS	63	21.063814	1.736335	2.549622	0.000005	0.000006
PA	4+25*2+4+6 0.136781425 0.024303633 21.063813510 0.111272968 4.640563613 4.403807487 3.187043521 2.454203834 2.027355857 1.686731643 1.461002177 1.409121432 1.535803509 1.771374317 1.980004394 2.050702987 1.978013203 1.836422800 1.698923206 1.602192717 1.554864345 1.549995496 1.573373793 1.610603254 1.652435734 1.694597668 1.735104188 1.771739628 1.798054134 1.799452862 1.736335000
//
IT	4123
RD	16
LK	-5814592.167044
QD	-1110.478293 -> -1105.216969
RI	0.0529986439
TR	0.136270	0.024219
MT	21.184824
MM	C_pi: 1.260833, n_recomb: 523469.814784
RS	0	0.000000	0.110997	39650.078227	0.075745	0.154099
RS	1	0.008881	0.110997	39716.843985	0.075872	0.062453
RS	2	0.018551	0.110997	39490.297442	0.075439	0.041124
RS	3	0.029080	0.110997	38949.861465	0.074407	0.037032
RS	4	0.040545	5.002293	892.279890	0.001705	0.000976
RS	5	0.053027	5.002293	969.150693	0.001851	0.001174
RS	6	0.066618	4.517219	1165.242057	0.002226	0.001498
RS	7	0.081416	4.517219	1264.634419	0.002416	0.001802
RS	8	0.097528	3.204660	1932.560583	0.003692	0.002946
RS	9	0.115071	3.204660	2092.665974	0.003998	0.003438
RS	10	0.134172	2.466585	2939.810768	0.005616	0.005012
RS	11	0.154970	2.466585	3173.676364	0.006063	0.005484
RS	12	0.177614	2.046327	4122.422644	0.007875	0.007238
RS	13	0.202270	2.046327	4433.803501	0.008470	0.007907
RS	14	0.229116	1.700315	5724.573553	0.010936	0.010399
RS	15	0.258346	1.700315	6124.352522	0.011700	0.011383
RS	16	0.290172	1.463981	7585.443915	0.014491	0.014360
RS	17	0.324824	1.463981	8061.013072	0.015399	0.015612
RS	18	0.362554	1.405340	8899.443277	0.017001	0.017479
RS	19	0.403636	1.405340	9403.391833	0.017964	0.018707
RS	20	0.448365	1.532824	9098.302952	0.017381	0.018216
RS	21	0.497067	1.532824	9588.960027	0.018318	0.019178
RS	22	0.550095	1.776658	8716.282362	0.016651	0.017415
RS	23	0.607832	1.776658	9180.423151	0.017538	0.018190
RS	24	0.670697	1.995435	8601.840174	0.016432	0.016979
RS	25	0.739146	1.995435	9044.037043	0.017277	0.017717
RS	26	0.813673	2.070581	9142.159257	0.017465	0.017843
RS	27	0.894820	2.070581	9564.718534	0.018272	0.018605
RS	28	0.983173	1.994836	10340.970231	0.019755	0.020070
RS	29	1.079373	1.994836	10719.388482	0.020478	0.020819
RS	30	1.184118	1.846871	11922.534866	0.022776	0.023134
RS	31	1.298165	1.846871	12188.262817	0.023284	0.023707
RS	32	1.422340	1.703777	13390.252673	0.025580	0.026035
RS	33	1.557545	1.703777	13443.032816	0.025681	0.026193
RS	34	1.704757	1.603779	14193.545956	0.027114	0.027643
RS	35	1.865044	1.603779	13950.999755	0.026651	0.027188
RS	36	2.039566	1.555556	13984.631725	0.026715	0.027233
RS	37	2.229589	1.555556	13435.720298	0.025667	0.026139
RS	38	2.436488	1.551656	12795.568862	0.024444	0.024872
RS	39	2.661762	1.551656	12006.812052	0.022937	0.023298
RS	40	2.907044	1.577167	10953.878506	0.020926	0.021246
RS	41	3.174110	1.577167	10028.146606	0.019157	0.019423
RS	42	3.464895	1.617087	8838.425628	0.016884	0.017129
RS	43	3.781505	1.617087	7876.046090	0.015046	0.015257
RS	44	4.126235	1.661905	6729.045257	0.012855	0.013058
RS	45	4.501582	1.661905	5815.458917	0.011109	0.011291
RS	46	4.910265	1.707340	4809.249141	0.009187	0.009363
RS	47	5.355244	1.707340	4011.711168	0.007664	0.007822
RS	48	5.839743	1.751415	3197.783418	0.006109	0.006260
RS	49	6.367272	1.751415	2559.562053	0.004890	0.005024
RS	50	6.941653	1.791719	1956.076914	0.003737	0.003860
RS	51	7.567047	1.791719	1491.274344	0.002849	0.002957
RS	52	8.247985	1.821112	1087.129252	0.002077	0.002172
RS	53	8.989398	1.821112	781.228822	0.001492	0.001573
RS	54	9.796659	1.823939	540.432058	0.001032	0.001099
RS	55	10.675616	1.823939	359.862193	0.000687	0.000740
RS	56	11.632636	1.823939	229.397821	0.000438	0.000477
RS	57	12.674653	1.823939	139.451648	0.000266	0.000294
RS	58	13.809214	1.757928	82.588643	0.000158	0.000176
RS	59	15.044540	1.757928	43.899775	0.000084	0.000095
RS	60	16.389579	1.757928	21.898463	0.000042	0.000048
RS	61	17.854077	1.757928	10.193855	0.000019	0.000023
RS	62	19.448641	1.757928	4.401366	0.000008	0.000010
RS	63	21.184824	1.757928	2.682630	0.000005	0.000006
PA	4+25*2+4+6 0.136269649 0.024218756 21.184823730 0.110996636 5.002293338 4.517218835 3.204659892 2.466585138 2.046326743 1.700314600 1.463981096 1.405339858 1.532824398 1.776658492 1.995435413 2.070580750 1.994835943 1.846871350 1.703777384 1.603778750 1.555556088 1.551655504 1.577167022 1.617087440 1.661905230 1.707339763 1.751414805 1.791719043 1.821112378 1.823938921 1.757928014
//
IT	3768
RD	17
LK	-5814581.961197
QD	-1104.506370 -> -1099.853092
RI	0.0526354881
TR	0.135784	0.024139
MT	21.300549
MM	C_pi: 1.264375, n_recomb: 523206.044729
RS	0	0.000000	0.110762	39751.398755	0.075977	0.153797
RS	1	0.008891	0.110762	39811.039417	0.076091	0.062568
RS	2	0.018572	0.110762	39575.447515	0.075640	0.041232
RS	3	0.029114	0.110762	39024.081806	0.074586	0.037214
RS	4	0.040593	5.375618	830.125790	0.001587	0.000910
RS	5	0.053093	5.375618	901.879345	0.001724	0.001097
RS	6	0.066704	4.619507	1139.725040	0.002178	0.001471
RS	7	0.081525	4.619507	1237.133957	0.002365	0.001769
RS	8	0.097664	3.215870	1926.850566	0.003683	0.002947
RS	9	0.115237	3.215870	2086.682095	0.003988	0.003435
RS	10	0.134374	2.476427	2930.258883	0.005601	0.005010
RS	11	0.155211	2.476427	3163.692038	0.006047	0.005478
RS	12	0.177901	2.064819	4089.456506	0.007816	0.007196
RS	13	0.202609	2.064819	4399.102878	0.008408	0.007856
RS	14	0.229513	1.714338	5685.249688	0.010866	0.010342
RS	15	0.258809	1.714338	6083.447036	0.011627	0.011316
RS	16	0.290709	1.467561	7579.457589	0.014487	0.014358
RS	17	0.325446	1.467561	8055.334971	0.015396	0.015609
RS	18	0.363272	1.401968	8936.467526	0.017080	0.017559
RS	19	0.404460	1.401968	9441.863015	0.018046	0.018796
RS	20	0.449310	1.529796	9130.999553	0.017452	0.018294
RS	21	0.498148	1.529796	9622.709953	0.018392	0.019267
RS	22	0.551327	1.781321	8706.791642	0.016641	0.017418
RS	23	0.609235	1.781321	9171.098598	0.017529	0.018201
RS	24	0.672291	2.009929	8554.801293	0.016351	0.016915
RS	25	0.740953	2.009929	8996.662147	0.017195	0.017657
RS	26	0.815720	2.089565	9079.594456	0.017354	0.017754
RS	27	0.897134	2.089565	9502.323659	0.018162	0.018518
RS	28	0.985786	2.011022	10287.547608	0.019663	0.020002
RS	29	1.082321	2.011022	10667.380172	0.020388	0.020751
RS	30	1.187437	1.857002	11898.821162	0.022742	0.023124
RS	31	1.301900	1.857002	12166.475497	0.023254	0.023696
RS	32	1.426539	1.708580	13403.298594	0.025618	0.026094
RS	33	1.562259	1.708580	13456.143252	0.025719	0.026247
RS	34	1.710046	1.605455	14231.068724	0.027200	0.027747
RS	35	1.870972	1.605455	13984.753538	0.026729	0.027282
RS	36	2.046206	1.556351	14021.767217	0.026800	0.027334
RS	37	2.237019	1.556351	13466.250775	0.025738	0.026228
RS	38	2.444797	1.553319	12812.382892	0.024488	0.024933
RS	39	2.671048	1.553319	12017.651303	0.022969	0.023349
RS	40	2.917414	1.580784	10946.424866	0.020922	0.021260
RS	41	3.185684	1.580784	10018.242568	0.019148	0.019432
RS	42	3.477805	1.623173	8814.880815	0.016848	0.017109
RS	43	3.795897	1.623173	7854.249184	0.015012	0.015240
RS	44	4.142270	1.670755	6700.215913	0.012806	0.013023
RS	45	4.519439	1.670755	5791.662401	0.011070	0.011264
RS	46	4.930140	1.719281	4783.481687	0.009143	0.009328
RS	47	5.377356	1.719281	3992.664822	0.007631	0.007798
RS	48	5.864332	1.766822	3179.725276	0.006077	0.006234
RS	49	6.394605	1.766822	2548.166604	0.004870	0.005009
RS	50	6.972022	1.810768	1946.861055	0.003721	0.003847
RS	51	7.600775	1.810768	1487.179139	0.002842	0.002952
RS	52	8.285430	1.843280	1085.071926	0.002074	0.002169
RS	53	9.030955	1.843280	781.979084	0.001495	0.001575
RS	54	9.842763	1.847616	542.270148	0.001036	0.001103
RS	55	10.726746	1.847616	362.414165	0.000693	0.000745
RS	56	11.689322	1.847616	231.936924	0.000443	0.000482
RS	57	12.737477	1.847616	141.592973	0.000271	0.000298
RS	58	13.878821	1.778824	84.307067	0.000161	0.000180
RS	59	15.121639	1.778824	45.004980	0.000086	0.000097
RS	60	16.474953	1.778824	22.552625	0.000043	0.000049
RS	61	17.948585	1.778824	10.549852	0.000020	0.000023
RS	62	19.553235	1.778824	4.578977	0.000009	0.000010
RS	63	21.300549	1.778824	2.815224	0.000005	0.000006
PA	4+25*2+4+6 0.135783675 0.024138563 21.300548933 0.110761639 5.375618178 4.619507201 3.215870040 2.476427240 2.064819434 1.714337733 1.467560853 1.401967823 1.529795517 1.781321353 2.009928626 2.089565128 2.011021646 1.857002427 1.708579827 1.605455063 1.556351240 1.553318770 1.580784015 1.623172862 1.670755403 1.719281421 1.766821566 1.810767814 1.843280448 1.847615794 1.778824319
//
IT	3820
RD	18
LK	-5814572.926892
QD	-1099.185609 -> -1095.051598
RI	0.0523005183
TR	0.135319	0.024062
MT	21.411868
MM	C_pi: 1.267826, n_recomb: 522979.307911
RS	0	0.000000	0.110561	39842.106301	0.076183	0.153511
RS	1	0.008900	0.110561	39895.589321	0.076285	0.062676
RS	2	0.018591	0.110561	39652.098227	0.075820	0.041332
RS	3	0.029146	0.110561	39091.116978	0.074747	0.037379
RS	4	0.040639	5.761356	774.471741	0.001481	0.000850
RS	5	0.053156	5.761356	841.617989	0.001609	0.001027
RS	6	0.066786	4.712005	1117.730724	0.002137	0.001448
RS	7	0.081630	4.712005	1213.433056	0.002320	0.001740
RS	8	0.097794	3.221752	1924.478744	0.003680	0.002951
RS	9	0.115397	3.221752	2084.285899	0.003985	0.003437
RS	10	0.134567	2.484079	2923.471096	0.005590	0.005009
RS	11	0.155442	2.484079	3156.655956	0.006036	0.005476
RS	12	0.178176	2.082881	4057.993983	0.007759	0.007154
RS	13	0.202933	2.082881	4365.978717	0.008348	0.007808
RS	14	0.229893	1.728758	5645.325260	0.010795	0.010282
RS	15	0.259252	1.728758	6041.885011	0.011553	0.011248
RS	16	0.291225	1.471686	7570.810709	0.014476	0.014350
RS	17	0.326042	1.471686	8046.892239	0.015387	0.015599
RS	18	0.363959	1.398978	8971.499667	0.017155	0.017634
RS	19	0.405250	1.398978	9478.293643	0.018124	0.018879
RS	20	0.450215	1.526737	9164.384048	0.017523	0.018372
RS	21	0.499183	1.526737	9657.168800	0.018466	0.019355
RS	22	0.552508	1.785429	8700.358307	0.016636	0.017424
RS	23	0.610579	1.785429	9164.900954	0.017524	0.018215
RS	24	0.673819	2.023557	8512.177204	0.016276	0.016856
RS	25	0.742686	2.023557	8953.761604	0.017121	0.017602
RS	26	0.817683	2.107715	9021.550455	0.017250	0.017671
RS	27	0.899354	2.107715	9444.445157	0.018059	0.018435
RS	28	0.988293	2.026622	10237.409617	0.019575	0.019937
RS	29	1.085148	2.026622	10618.587653	0.020304	0.020685
RS	30	1.190622	1.866853	11876.285825	0.022709	0.023112
RS	31	1.305483	1.866853	12145.820318	0.023224	0.023683
RS	32	1.430567	1.713351	13415.512086	0.025652	0.026147
RS	33	1.566783	1.713351	13468.523900	0.025753	0.026297
RS	34	1.715121	1.607240	14266.775897	0.027280	0.027843
RS	35	1.876661	1.607240	14016.996721	0.026802	0.027370
RS	36	2.052578	1.557275	14057.524625	0.026880	0.027429
RS	37	2.244151	1.557275	13495.816470	0.025806	0.026311
RS	38	2.452773	1.555025	12829.309474	0.024531	0.024991
RS	39	2.679962	1.555025	12028.915674	0.023001	0.023397
RS	40	2.927370	1.584280	10940.780761	0.020920	0.021274
RS	41	3.196796	1.584280	10010.156299	0.019141	0.019442
RS	42	3.490201	1.628931	8794.206481	0.016816	0.017092
RS	43	3.809718	1.628931	7834.965399	0.014981	0.015225
RS	44	4.157670	1.679070	6674.350558	0.012762	0.012992
RS	45	4.536590	1.679070	5770.212209	0.011033	0.011240
RS	46	4.949232	1.730516	4759.983820	0.009102	0.009296
RS	47	5.398598	1.730516	3975.214069	0.007601	0.007775
RS	48	5.887956	1.781413	3162.940269	0.006048	0.006209
RS	49	6.420865	1.781413	2537.499049	0.004852	0.004994
RS	50	7.001202	1.828980	1938.045354	0.003706	0.003833
RS	51	7.633187	1.828980	1483.169640	0.002836	0.002946
RS	52	8.321416	1.864649	1082.919562	0.002071	0.002166
RS	53	9.070896	1.864649	782.532858	0.001496	0.001577
RS	54	9.887077	1.870571	543.872652	0.001040	0.001106
RS	55	10.775896	1.870571	364.757047	0.000697	0.000749
RS	56	11.743817	1.870571	234.313437	0.000448	0.000487
RS	57	12.797879	1.870571	143.620895	0.000275	0.000302
RS	58	13.945750	1.799114	85.950445	0.000164	0.000183
RS	59	15.195778	1.799114	46.070289	0.000088	0.000099
RS	60	16.557055	1.799114	23.187775	0.000044	0.000050
RS	61	18.039481	1.799114	10.897924	0.000021	0.000024
RS	62	19.653838	1.799114	4.753833	0.000009	0.000011
RS	63	21.411868	1.799114	2.947232	0.000006	0.000007
PA	4+25*2+4+6 0.135319498 0.024062262 21.411868483 0.110561364 5.761355550 4.712005192 3.221752340 2.484079165 2.082881110 1.728757726 1.471686100 1.398978244 1.526737242 1.785429052 2.023557197 2.107715228 2.026621517 1.866852593 1.713350795 1.607240304 1.557275187 1.555025483 1.584280031 1.628931341 1.679069537 1.730516197 1.781413427 1.828979519 1.864649349 1.870571439 1.799113810
//
IT	4148
RD	19
LK	-5814564.890430
QD	-1094.406154 -> -1090.717713
RI	0.0519891915
TR	0.134875	0.023990
MT	21.519094
MM	C_pi: 1.271185, n_recomb: 522782.385527
RS	0	0.000000	0.110390	39923.802775	0.076368	0.153236
RS	1	0.008908	0.110390	39971.936025	0.076460	0.062779
RS	2	0.018610	0.110390	39721.505939	0.075981	0.041424
RS	3	0.029176	0.110390	39152.012868	0.074892	0.037531
RS	4	0.040684	6.160127	724.339804	0.001386	0.000797
RS	5	0.053216	6.160127	787.314985	0.001506	0.000964
RS	6	0.066865	4.795678	1098.674694	0.002102	0.001427
RS	7	0.081730	4.795678	1192.901971	0.002282	0.001714
RS	8	0.097919	3.223004	1924.962128	0.003682	0.002957
RS	9	0.115550	3.223004	2084.958456	0.003988	0.003443
RS	10	0.134752	2.489857	2918.987075	0.005584	0.005010
RS	11	0.155664	2.489857	3152.076615	0.006029	0.005476
RS	12	0.178440	2.100536	4027.876125	0.007705	0.007112
RS	13	0.203244	2.100536	4334.263490	0.008291	0.007761
RS	14	0.230258	1.743513	5604.966301	0.010721	0.010220
RS	15	0.259678	1.743513	5999.839936	0.011477	0.011178
RS	16	0.291719	1.476297	7559.734243	0.014461	0.014338
RS	17	0.326614	1.476297	8035.921199	0.015371	0.015584
RS	18	0.364618	1.396337	9004.575172	0.017224	0.017705
RS	19	0.406008	1.396337	9512.717216	0.018196	0.018956
RS	20	0.451085	1.523656	9198.266411	0.017595	0.018449
RS	21	0.500177	1.523656	9692.137538	0.018540	0.019443
RS	22	0.553642	1.789025	8696.601604	0.016635	0.017433
RS	23	0.611870	1.789025	9161.437552	0.017524	0.018231
RS	24	0.675286	2.036371	8473.493578	0.016208	0.016802
RS	25	0.744351	2.036371	8914.852588	0.017053	0.017552
RS	26	0.819568	2.125071	8967.563907	0.017154	0.017592
RS	27	0.901485	2.125071	9390.617453	0.017963	0.018357
RS	28	0.990701	2.041654	10190.239346	0.019492	0.019874
RS	29	1.087863	2.041654	10572.694488	0.020224	0.020622
RS	30	1.193682	1.876424	11854.772494	0.022676	0.023099
RS	31	1.308926	1.876424	12126.135287	0.023195	0.023670
RS	32	1.434437	1.718080	13426.839901	0.025683	0.026196
RS	33	1.571130	1.718080	13480.104683	0.025785	0.026343
RS	34	1.719998	1.609121	14300.595326	0.027355	0.027933
RS	35	1.882129	1.609121	14047.635968	0.026871	0.027452
RS	36	2.058703	1.558319	14091.743694	0.026955	0.027519
RS	37	2.251006	1.558319	13524.241761	0.025870	0.026390
RS	38	2.460440	1.556776	12846.090701	0.024573	0.025047
RS	39	2.688532	1.556776	12040.344824	0.023031	0.023443
RS	40	2.936942	1.587670	10936.583652	0.020920	0.021288
RS	41	3.207481	1.587670	10003.549905	0.019135	0.019453
RS	42	3.502121	1.634392	8776.007724	0.016787	0.017077
RS	43	3.823008	1.634392	7817.851512	0.014954	0.015212
RS	44	4.172481	1.686889	6651.091436	0.012722	0.012964
RS	45	4.553086	1.686889	5750.822070	0.011000	0.011218
RS	46	4.967596	1.741090	4738.502581	0.009064	0.009267
RS	47	5.419032	1.741090	3959.176103	0.007573	0.007754
RS	48	5.910683	1.795242	3147.281545	0.006020	0.006186
RS	49	6.446131	1.795242	2527.470080	0.004835	0.004980
RS	50	7.029279	1.846398	1929.584983	0.003691	0.003820
RS	51	7.664376	1.846398	1479.229156	0.002830	0.002941
RS	52	8.356048	1.885259	1080.672461	0.002067	0.002163
RS	53	9.109337	1.885259	782.898660	0.001498	0.001578
RS	54	9.929731	1.892853	545.249055	0.001043	0.001109
RS	55	10.823207	1.892853	366.899938	0.000702	0.000754
RS	56	11.796278	1.892853	236.534276	0.000452	0.000491
RS	57	12.856032	1.892853	145.539836	0.000278	0.000306
RS	58	14.010192	1.818829	87.521409	0.000167	0.000186
RS	59	15.267168	1.818829	47.096652	0.000090	0.000101
RS	60	16.636119	1.818829	23.804091	0.000046	0.000052
RS	61	18.127019	1.818829	11.237983	0.000021	0.000025
RS	62	19.750734	1.818829	4.925812	0.000009	0.000011
RS	63	21.519094	1.818829	3.078486	0.000006	0.000007
PA	4+25*2+4+6 0.134875418 0.023989507 21.519093635 0.110389655 6.160126742 4.795678228 3.223004385 2.489857162 2.100536146 1.743513339 1.476296628 1.396336589 1.523656324 1.789025192 2.036371166 2.125071211 2.041654344 1.876423858 1.718079529 1.609121029 1.558319236 1.556775964 1.587670462 1.634391788 1.686888614 1.741089982 1.795242377 1.846397608 1.885259478 1.892852549 1.818829171
//
IT	3901
RD	20
LK	-5814557.711129
QD	-1090.090844 -> -1086.786232
RI	0.0516983445
TR	0.134450	0.023920
MT	21.622402
MM	C_pi: 1.274451, n_recomb: 522611.125662
RS	0	0.000000	0.110242	39997.756072	0.076534	0.152973
RS	1	0.008917	0.110242	40041.228373	0.076618	0.062877
RS	2	0.018628	0.110242	39784.680541	0.076127	0.041509
RS	3	0.029206	0.110242	39207.621914	0.075023	0.037670
RS	4	0.040726	6.572728	678.928101	0.001299	0.000748
RS	5	0.053274	6.572728	738.107368	0.001412	0.000906
RS	6	0.066941	4.871507	1082.068634	0.002071	0.001409
RS	7	0.081826	4.871507	1175.014183	0.002248	0.001691
RS	8	0.098039	3.220496	1927.757084	0.003689	0.002967
RS	9	0.115697	3.220496	2088.115066	0.003996	0.003452
RS	10	0.134930	2.493999	2916.478453	0.005581	0.005013
RS	11	0.155877	2.493999	3149.603410	0.006027	0.005479
RS	12	0.178693	2.117797	3999.002932	0.007652	0.007072
RS	13	0.203542	2.117797	4303.852210	0.008235	0.007715
RS	14	0.230608	1.758564	5564.299392	0.010647	0.010157
RS	15	0.260086	1.758564	5957.444478	0.011399	0.011106
RS	16	0.292194	1.481328	7546.532079	0.014440	0.014321
RS	17	0.327164	1.481328	8022.734950	0.015351	0.015564
RS	18	0.365252	1.394009	9035.795945	0.017290	0.017771
RS	19	0.406736	1.394009	9545.236920	0.018265	0.019029
RS	20	0.451919	1.520564	9232.489859	0.017666	0.018526
RS	21	0.501131	1.520564	9727.453352	0.018613	0.019529
RS	22	0.554731	1.792151	8695.222771	0.016638	0.017445
RS	23	0.613111	1.792151	9160.401421	0.017528	0.018250
RS	24	0.676695	2.048412	8438.396165	0.016147	0.016753
RS	25	0.745949	2.048412	8879.575956	0.016991	0.017507
RS	26	0.821379	2.141665	8917.291622	0.017063	0.017518
RS	27	0.903534	2.141665	9340.497880	0.017873	0.018284
RS	28	0.993014	2.056137	10145.810603	0.019414	0.019814
RS	29	1.090473	2.056137	10529.477693	0.020148	0.020563
RS	30	1.196622	1.885713	11834.235248	0.022644	0.023086
RS	31	1.312235	1.885713	12107.371327	0.023167	0.023656
RS	32	1.438158	1.722756	13437.311659	0.025712	0.026241
RS	33	1.575308	1.722756	13490.902767	0.025814	0.026385
RS	34	1.724687	1.611083	14332.564262	0.027425	0.028018
RS	35	1.887386	1.611083	14076.689581	0.026935	0.027529
RS	36	2.064591	1.559468	14124.431336	0.027027	0.027603
RS	37	2.257598	1.559468	13551.510488	0.025930	0.026463
RS	38	2.467813	1.558565	12862.610936	0.024612	0.025099
RS	39	2.696773	1.558565	12051.813454	0.023061	0.023487
RS	40	2.946148	1.590963	10933.611756	0.020921	0.021302
RS	41	3.217759	1.590963	9998.214496	0.019131	0.019463
RS	42	3.513587	1.639573	8760.019814	0.016762	0.017065
RS	43	3.835794	1.639573	7802.678013	0.014930	0.015201
RS	44	4.186730	1.694240	6630.193848	0.012687	0.012938
RS	45	4.568957	1.694240	5733.297651	0.010970	0.011198
RS	46	4.985266	1.751038	4718.852001	0.009029	0.009240
RS	47	5.438695	1.751038	3944.420477	0.007548	0.007735
RS	48	5.932554	1.808340	3132.657574	0.005994	0.006164
RS	49	6.470448	1.808340	2518.027497	0.004818	0.004966
RS	50	7.056304	1.863056	1921.447982	0.003677	0.003808
RS	51	7.694397	1.863056	1475.349567	0.002823	0.002935
RS	52	8.389387	1.905137	1078.338656	0.002063	0.002160
RS	53	9.146345	1.905137	783.089511	0.001498	0.001579
RS	54	9.970798	1.914478	546.414432	0.001046	0.001111
RS	55	10.868763	1.914478	368.854137	0.000706	0.000757
RS	56	11.846795	1.914478	238.606792	0.000457	0.000495
RS	57	12.912034	1.914478	147.353891	0.000282	0.000309
RS	58	14.072256	1.837996	89.021413	0.000170	0.000189
RS	59	15.335928	1.837996	48.084530	0.000092	0.000103
RS	60	16.712277	1.837996	24.401590	0.000047	0.000053
RS	61	18.211347	1.837996	11.569909	0.000022	0.000025
RS	62	19.844083	1.837996	5.094795	0.000010	0.000011
RS	63	21.622402	1.837996	3.208843	0.000006	0.000007
PA	4+25*2+4+6 0.134450321 0.023920071 21.622402425 0.110241953 6.572728386 4.871507109 3.220496249 2.493999499 2.117796955 1.758564496 1.481328485 1.394008697 1.520564187 1.792150854 2.048411782 2.141665224 2.056136676 1.885713139 1.722755774 1.611082987 1.559468014 1.558564976 1.590962917 1.639572832 1.694239561 1.751037635 1.808339763 1.863056242 1.905137320 1.914478424 1.837996285
//
IT	4267
RD	21
LK	-5814551.273474
QD	-1086.175120 -> -1083.202279
RI	0.0514257128
TR	0.134043	0.023854
MT	21.722092
MM	C_pi: 1.277630, n_recomb: 522462.337636
RS	0	0.000000	0.110115	40064.916039	0.076685	0.152721
RS	1	0.008924	0.110115	40104.331141	0.076760	0.062971
RS	2	0.018645	0.110115	39842.386304	0.076259	0.041589
RS	3	0.029234	0.110115	39258.593341	0.075141	0.037800
RS	4	0.040767	6.999427	637.639011	0.001220	0.000704
RS	5	0.053330	6.999427	693.352202	0.001327	0.000853
RS	6	0.067014	4.940351	1067.525651	0.002043	0.001394
RS	7	0.081919	4.940351	1159.352555	0.002219	0.001671
RS	8	0.098154	3.214774	1932.538571	0.003699	0.002978
RS	9	0.115838	3.214774	2093.406404	0.004007	0.003463
RS	10	0.135100	2.496748	2915.637119	0.005581	0.005018
RS	11	0.156082	2.496748	3148.907535	0.006027	0.005484
RS	12	0.178936	2.134682	3971.286673	0.007601	0.007032
RS	13	0.203829	2.134682	4274.653290	0.008182	0.007671
RS	14	0.230944	1.773846	5523.545397	0.010572	0.010093
RS	15	0.260479	1.773846	5914.931424	0.011321	0.011034
RS	16	0.292650	1.486736	7531.443746	0.014415	0.014300
RS	17	0.327692	1.486736	8007.580955	0.015327	0.015540
RS	18	0.365861	1.391969	9065.256114	0.017351	0.017834
RS	19	0.407436	1.391969	9575.949181	0.018328	0.019097
RS	20	0.452722	1.517472	9266.943264	0.017737	0.018602
RS	21	0.502049	1.517472	9763.001526	0.018687	0.019613
RS	22	0.555779	1.794860	8695.913025	0.016644	0.017460
RS	23	0.614304	1.794860	9161.476791	0.017535	0.018271
RS	24	0.678051	2.059742	8406.508713	0.016090	0.016709
RS	25	0.747488	2.059742	8847.551229	0.016934	0.017465
RS	26	0.823121	2.157536	8870.439160	0.016978	0.017448
RS	27	0.905505	2.157536	9293.793902	0.017788	0.018215
RS	28	0.995241	2.070095	10103.922644	0.019339	0.019757
RS	29	1.092985	2.070095	10488.741325	0.020076	0.020505
RS	30	1.199452	1.894734	11814.605917	0.022613	0.023071
RS	31	1.315421	1.894734	12089.461483	0.023139	0.023642
RS	32	1.441739	1.727377	13446.991730	0.025738	0.026282
RS	33	1.579331	1.727377	13500.972417	0.025841	0.026423
RS	34	1.729201	1.613116	14362.795110	0.027491	0.028096
RS	35	1.892447	1.613116	14104.247915	0.026996	0.027601
RS	36	2.070262	1.560717	14155.607780	0.027094	0.027683
RS	37	2.263946	1.560717	13577.624082	0.025988	0.026533
RS	38	2.474915	1.560395	12878.798557	0.024650	0.025149
RS	39	2.704712	1.560395	12063.239305	0.023089	0.023528
RS	40	2.955017	1.594170	10931.699416	0.020923	0.021316
RS	41	3.227660	1.594170	9993.991857	0.019129	0.019474
RS	42	3.524635	1.644504	8746.001506	0.016740	0.017054
RS	43	3.848113	1.644504	7789.239768	0.014909	0.015192
RS	44	4.200460	1.701162	6611.434495	0.012654	0.012916
RS	45	4.584252	1.701162	5717.466171	0.010943	0.011180
RS	46	5.002296	1.760401	4700.885487	0.008998	0.009215
RS	47	5.457647	1.760401	3930.846710	0.007524	0.007717
RS	48	5.953636	1.820751	3118.989379	0.005970	0.006143
RS	49	6.493889	1.820751	2509.129369	0.004803	0.004953
RS	50	7.082357	1.878995	1913.618726	0.003663	0.003795
RS	51	7.723342	1.878995	1471.532808	0.002817	0.002929
RS	52	8.421531	1.924323	1075.928405	0.002059	0.002156
RS	53	9.182030	1.924323	783.120048	0.001499	0.001579
RS	54	10.010400	1.935488	547.383744	0.001048	0.001113
RS	55	10.912696	1.935488	370.631695	0.000709	0.000761
RS	56	11.895518	1.935488	240.539460	0.000460	0.000499
RS	57	12.966051	1.935488	149.068309	0.000285	0.000313
RS	58	14.132123	1.856643	90.453496	0.000173	0.000192
RS	59	15.402260	1.856643	49.035123	0.000094	0.000105
RS	60	16.785750	1.856643	24.980595	0.000048	0.000054
RS	61	18.292709	1.856643	11.893692	0.000023	0.000026
RS	62	19.934156	1.856643	5.260692	0.000010	0.000012
RS	63	21.722092	1.856643	3.338153	0.000006	0.000007
PA	4+25*2+4+6 0.134042688 0.023853660 21.722092054 0.110115003 6.999427225 4.940351359 3.214774408 2.496747814 2.134681552 1.773846212 1.486736319 1.391969351 1.517472162 1.794859823 2.059742185 2.157536090 2.070095234 1.894733693 1.727377387 1.613115708 1.560716539 1.560394690 1.594170406 1.644503703 1.701162254 1.760400875 1.820751042 1.878995457 1.924322670 1.935487777 1.856643211
//
IT	4019
RD	22
LK	-5814545.478196
QD	-1082.604386 -> -1079.919319
RI	0.0511696878
TR	0.133651	0.023790
MT	21.818566
MM	C_pi: 1.280725, n_recomb: 522330.258010
RS	0	0.000000	0.110004	40126.557153	0.076822	0.152479
RS	1	0.008932	0.110004	40162.388577	0.076891	0.063061
RS	2	0.018662	0.110004	39895.615466	0.076380	0.041663
RS	3	0.029261	0.110004	39305.747247	0.075251	0.037919
RS	4	0.040807	7.441521	599.880723	0.001148	0.000663
RS	5	0.053384	7.441521	652.411652	0.001249	0.000804
RS	6	0.067084	5.003061	1054.701998	0.002019	0.001380
RS	7	0.082008	5.003061	1145.546319	0.002193	0.001654
RS	8	0.098265	3.206417	1938.953024	0.003712	0.002991
RS	9	0.115974	3.206417	2100.452283	0.004021	0.003476
RS	10	0.135265	2.498284	2916.207071	0.005583	0.005023
RS	11	0.156279	2.498284	3149.715738	0.006030	0.005490
RS	12	0.179170	2.151208	3944.608557	0.007552	0.006993
RS	13	0.204106	2.151208	4246.541724	0.008130	0.007628
RS	14	0.231269	1.789335	5482.736140	0.010497	0.010029
RS	15	0.260858	1.789335	5872.334211	0.011243	0.010962
RS	16	0.293090	1.492486	7514.588112	0.014387	0.014275
RS	17	0.328201	1.492486	7990.580207	0.015298	0.015512
RS	18	0.366448	1.390207	9092.896603	0.017408	0.017893
RS	19	0.408112	1.390207	9604.791217	0.018388	0.019161
RS	20	0.453497	1.514403	9301.380767	0.017807	0.018678
RS	21	0.502935	1.514403	9798.527868	0.018759	0.019697
RS	22	0.556790	1.797195	8698.365149	0.016653	0.017477
RS	23	0.615455	1.797195	9164.347200	0.017545	0.018294
RS	24	0.679360	2.070420	8377.436986	0.016039	0.016668
RS	25	0.748973	2.070420	8818.376725	0.016883	0.017428
RS	26	0.824803	2.172742	8826.590073	0.016898	0.017382
RS	27	0.907408	2.172742	9250.086495	0.017709	0.018150
RS	28	0.997390	2.083564	10064.282931	0.019268	0.019702
RS	29	1.095409	2.083564	10450.194127	0.020007	0.020450
RS	30	1.202184	1.903501	11795.725516	0.022583	0.023057
RS	31	1.318496	1.903501	12072.245044	0.023112	0.023627
RS	32	1.445197	1.731949	13455.803229	0.025761	0.026320
RS	33	1.583215	1.731949	13510.227528	0.025865	0.026459
RS	34	1.733561	1.615218	14391.220956	0.027552	0.028170
RS	35	1.897336	1.615218	14130.229643	0.027052	0.027669
RS	36	2.075740	1.562066	14185.155561	0.027157	0.027757
RS	37	2.270078	1.562066	13602.452691	0.026042	0.026598
RS	38	2.481775	1.562274	12894.450755	0.024686	0.025196
RS	39	2.712381	1.562274	12074.419320	0.023116	0.023568
RS	40	2.963585	1.597314	10930.565971	0.020927	0.021331
RS	41	3.237226	1.597314	9990.622257	0.019127	0.019485
RS	42	3.535310	1.649215	8733.663837	0.016721	0.017046
RS	43	3.860018	1.649215	7777.284777	0.014890	0.015184
RS	44	4.213730	1.707699	6594.549130	0.012625	0.012896
RS	45	4.599035	1.707699	5703.114747	0.010919	0.011164
RS	46	5.018756	1.769232	4684.403677	0.008968	0.009192
RS	47	5.475967	1.769232	3918.310111	0.007502	0.007700
RS	48	5.974016	1.832533	3106.164301	0.005947	0.006124
RS	49	6.516551	1.832533	2500.705978	0.004788	0.004941
RS	50	7.107546	1.894270	1906.057446	0.003649	0.003783
RS	51	7.751329	1.894270	1467.762707	0.002810	0.002924
RS	52	8.452615	1.942872	1073.438805	0.002055	0.002152
RS	53	9.216540	1.942872	782.995990	0.001499	0.001579
RS	54	10.048700	1.955929	548.167776	0.001049	0.001115
RS	55	10.955188	1.955929	372.241830	0.000713	0.000764
RS	56	11.942645	1.955929	242.338977	0.000464	0.000502
RS	57	13.018302	1.955929	150.687308	0.000288	0.000316
RS	58	14.190038	1.874822	91.819687	0.000176	0.000194
RS	59	15.466434	1.874822	49.949381	0.000096	0.000107
RS	60	16.856839	1.874822	25.541463	0.000049	0.000055
RS	61	18.371435	1.874822	12.209417	0.000023	0.000027
RS	62	20.021316	1.874822	5.423495	0.000010	0.000012
RS	63	21.818566	1.874822	3.466359	0.000007	0.000008
PA	4+25*2+4+6 0.133650632 0.023789907 21.818565541 0.110004213 7.441520659 5.003061240 3.206416907 2.498283911 2.151208103 1.789335156 1.492486460 1.390207114 1.514402706 1.797194597 2.070420000 2.172741656 2.083563944 1.903501058 1.731948592 1.615218491 1.562065787 1.562274171 1.597314426 1.649215331 1.707698721 1.769231621 1.832532539 1.894270036 1.942871723 1.955929366 1.874821525
//
IT	4264
RD	23
LK	-5814540.238235
QD	-1079.332396 -> -1076.897898
RI	0.0509278369
TR	0.133272	0.023728
MT	21.912190
MM	C_pi: 1.283746, n_recomb: 522212.616189
RS	0	0.000000	0.109908	40183.180453	0.076948	0.152245
RS	1	0.008939	0.109908	40215.859049	0.077011	0.063147
RS	2	0.018678	0.109908	39944.774669	0.076491	0.041732
RS	3	0.029287	0.109908	39349.429817	0.075351	0.038031
RS	4	0.040845	7.899728	565.226708	0.001082	0.000626
RS	5	0.053435	7.899728	614.826275	0.001177	0.000759
RS	6	0.067152	5.060467	1043.313323	0.001998	0.001367
RS	7	0.082094	5.060467	1133.288737	0.002170	0.001638
RS	8	0.098372	3.195928	1946.721100	0.003728	0.003005
RS	9	0.116106	3.195928	2108.952466	0.004038	0.003491
RS	10	0.135424	2.498762	2918.011823	0.005588	0.005030
RS	11	0.156470	2.498762	3151.840100	0.006036	0.005499
RS	12	0.179397	2.167355	3918.982417	0.007505	0.006955
RS	13	0.204373	2.167355	4219.534077	0.008080	0.007586
RS	14	0.231583	1.804982	5442.053414	0.010421	0.009964
RS	15	0.261224	1.804982	5829.845530	0.011164	0.010890
RS	16	0.293516	1.498535	7496.232018	0.014355	0.014248
RS	17	0.328694	1.498535	7972.009736	0.015266	0.015481
RS	18	0.367017	1.388698	9118.855940	0.017462	0.017948
RS	19	0.408765	1.388698	9631.906049	0.018444	0.019221
RS	20	0.454246	1.511369	9335.721713	0.017877	0.018753
RS	21	0.503793	1.511369	9833.950407	0.018831	0.019779
RS	22	0.557768	1.799202	8702.355098	0.016664	0.017496
RS	23	0.616569	1.799202	9168.784524	0.017558	0.018319
RS	24	0.680626	2.080500	8350.915109	0.015991	0.016630
RS	25	0.750410	2.080500	8791.784476	0.016836	0.017393
RS	26	0.826432	2.187333	8785.480673	0.016824	0.017320
RS	27	0.909249	2.187333	9209.114149	0.017635	0.018089
RS	28	0.999471	2.096567	10026.773891	0.019201	0.019649
RS	29	1.097757	2.096567	10413.723354	0.019942	0.020398
RS	30	1.204830	1.912027	11777.589789	0.022553	0.023042
RS	31	1.321474	1.912027	12055.718612	0.023086	0.023612
RS	32	1.448546	1.736474	13463.810454	0.025782	0.026354
RS	33	1.586978	1.736474	13518.725273	0.025887	0.026492
RS	34	1.737784	1.617392	14417.920116	0.027609	0.028240
RS	35	1.902072	1.617392	14154.698913	0.027105	0.027732
RS	36	2.081045	1.563515	14213.133517	0.027217	0.027828
RS	37	2.276019	1.563515	13626.035506	0.026093	0.026660
RS	38	2.488421	1.564211	12909.524891	0.024721	0.025241
RS	39	2.719812	1.564211	12085.301109	0.023142	0.023605
RS	40	2.971887	1.600411	10930.092619	0.020930	0.021345
RS	41	3.246496	1.600411	9987.990915	0.019126	0.019495
RS	42	3.545654	1.653738	8722.822907	0.016704	0.017039
RS	43	3.871556	1.653738	7766.656160	0.014873	0.015177
RS	44	4.226590	1.713889	6579.363876	0.012599	0.012878
RS	45	4.613363	1.713889	5690.108149	0.010896	0.011149
RS	46	5.034711	1.777573	4669.288183	0.008941	0.009171
RS	47	5.493726	1.777573	3906.728727	0.007481	0.007685
RS	48	5.993773	1.843731	3094.117944	0.005925	0.006106
RS	49	6.538522	1.843731	2492.722030	0.004773	0.004929
RS	50	7.131969	1.908930	1898.743580	0.003636	0.003771
RS	51	7.778466	1.908930	1464.036227	0.002804	0.002918
RS	52	8.482757	1.960828	1070.879163	0.002051	0.002147
RS	53	9.250007	1.960828	782.729861	0.001499	0.001579
RS	54	10.085845	1.975855	548.777284	0.001051	0.001116
RS	55	10.996403	1.975855	373.694201	0.000716	0.000767
RS	56	11.988359	1.975855	244.012723	0.000467	0.000505
RS	57	13.068990	1.975855	152.215842	0.000291	0.000319
RS	58	14.246224	1.892550	93.123920	0.000178	0.000197
RS	59	15.528696	1.892550	50.828772	0.000097	0.000109
RS	60	16.925813	1.892550	26.084533	0.000050	0.000056
RS	61	18.447825	1.892550	12.517015	0.000024	0.000027
RS	62	20.105897	1.892550	5.583054	0.000011	0.000012
RS	63	21.912190	1.892550	3.593229	0.000007	0.000008
PA	4+25*2+4+6 0.133272437 0.023728491 21.912190262 0.109907960 7.899728269 5.060467028 3.195928388 2.498761612 2.167354842 1.804981532 1.498534969 1.388698349 1.511369065 1.799202476 2.080499855 2.187332781 2.096566646 1.912027162 1.736474291 1.617392369 1.563515267 1.564211042 1.600411331 1.653737958 1.713888986 1.777573487 1.843731411 1.908930370 1.960828319 1.975854710 1.892550245
//
IT	4445
RD	24
LK	-5814535.481860
QD	-1076.318290 -> -1074.102712
RI	0.0506973945
TR	0.132907	0.023669
MT	22.003093
MM	C_pi: 1.286707, n_recomb: 522112.471945
RS	0	0.000000	0.109827	40234.661927	0.077061	0.152019
RS	1	0.008947	0.109827	40264.658718	0.077119	0.063230
RS	2	0.018694	0.109827	39989.823480	0.076592	0.041798
RS	3	0.029313	0.109827	39389.646334	0.075443	0.038136
RS	4	0.040882	8.374623	533.337235	0.001021	0.000591
RS	5	0.053486	8.374623	580.230058	0.001111	0.000718
RS	6	0.067217	5.113025	1033.197837	0.001979	0.001356
RS	7	0.082178	5.113025	1122.405437	0.002150	0.001623
RS	8	0.098476	3.183659	1955.685863	0.003746	0.003020
RS	9	0.116233	3.183659	2118.738344	0.004058	0.003507
RS	10	0.135578	2.498331	2920.924380	0.005594	0.005038
RS	11	0.156655	2.498331	3155.145567	0.006043	0.005508
RS	12	0.179616	2.183137	3894.411572	0.007459	0.006917
RS	13	0.204632	2.183137	4193.635889	0.008032	0.007546
RS	14	0.231886	1.820737	5401.742183	0.010346	0.009898
RS	15	0.261579	1.820737	5787.725684	0.011085	0.010818
RS	16	0.293928	1.504846	7476.703250	0.014320	0.014218
RS	17	0.329171	1.504846	7952.212333	0.015231	0.015447
RS	18	0.367567	1.387437	9143.294593	0.017512	0.018000
RS	19	0.409398	1.387437	9657.463398	0.018497	0.019277
RS	20	0.454972	1.508374	9370.094072	0.017947	0.018826
RS	21	0.504623	1.508374	9869.404777	0.018903	0.019860
RS	22	0.558716	1.800926	8707.813409	0.016678	0.017516
RS	23	0.617648	1.800926	9174.722885	0.017572	0.018345
RS	24	0.681853	2.090020	8326.878399	0.015948	0.016596
RS	25	0.751802	2.090020	8767.715523	0.016793	0.017362
RS	26	0.828009	2.201323	8747.133059	0.016753	0.017261
RS	27	0.911034	2.201323	9170.908511	0.017565	0.018032
RS	28	1.001486	2.109131	9991.396921	0.019136	0.019598
RS	29	1.100032	2.109131	10379.341989	0.019880	0.020348
RS	30	1.207393	1.920317	11760.394870	0.022525	0.023028
RS	31	1.324360	1.920317	12040.084909	0.023060	0.023598
RS	32	1.451791	1.740944	13471.379655	0.025802	0.026387
RS	33	1.590623	1.740944	13526.822496	0.025908	0.026522
RS	34	1.741876	1.619619	14443.332414	0.027663	0.028304
RS	35	1.906661	1.619619	14178.065983	0.027155	0.027791
RS	36	2.086188	1.565051	14239.891549	0.027274	0.027894
RS	37	2.281776	1.565051	13648.687700	0.026141	0.026718
RS	38	2.494864	1.566197	12924.259614	0.024754	0.025284
RS	39	2.727015	1.566197	12096.090372	0.023168	0.023641
RS	40	2.979935	1.603462	10930.380041	0.020935	0.021359
RS	41	3.255484	1.603462	9986.181654	0.019126	0.019506
RS	42	3.555684	1.658080	8713.499827	0.016689	0.017034
RS	43	3.882743	1.658080	7757.372172	0.014858	0.015172
RS	44	4.239061	1.719753	6565.841191	0.012576	0.012863
RS	45	4.627258	1.719753	5678.424706	0.010876	0.011137
RS	46	5.050185	1.785458	4655.492750	0.008917	0.009152
RS	47	5.510950	1.785458	3896.082346	0.007462	0.007671
RS	48	6.012937	1.854377	3082.844873	0.005905	0.006088
RS	49	6.559835	1.854377	2485.188527	0.004760	0.004918
RS	50	7.155662	1.923002	1891.696818	0.003623	0.003759
RS	51	7.804794	1.923002	1460.379009	0.002797	0.002912
RS	52	8.512002	1.978214	1068.276806	0.002046	0.002143
RS	53	9.282480	1.978214	782.346742	0.001498	0.001578
RS	54	10.121889	1.995280	549.234241	0.001052	0.001117
RS	55	11.036397	1.995280	375.004863	0.000718	0.000769
RS	56	12.032722	1.995280	245.571461	0.000470	0.000508
RS	57	13.118184	1.995280	153.660494	0.000294	0.000321
RS	58	14.300758	1.909911	94.367520	0.000181	0.000199
RS	59	15.589131	1.909911	51.674997	0.000099	0.000110
RS	60	16.992769	1.909911	26.611186	0.000051	0.000057
RS	61	18.521985	1.909911	12.817400	0.000025	0.000028
RS	62	20.188012	1.909911	5.739896	0.000011	0.000013
RS	63	22.003093	1.909911	3.719230	0.000007	0.000008
PA	4+25*2+4+6 0.132907354 0.023669276 22.003092617 0.109827330 8.374623099 5.113024988 3.183659168 2.498331479 2.183137044 1.820736967 1.504846473 1.387437221 1.508373571 1.800926051 2.090019660 2.201323082 2.109131388 1.920317483 1.740943919 1.619618726 1.565051084 1.566196558 1.603462347 1.658079790 1.719752725 1.785457561 1.854376716 1.923001909 1.978213631 1.995280184 1.909911465
//
IT	4292
RD	25
LK	-5814531.148945
QD	-1073.527522 -> -1071.503812
RI	0.0504796127
TR	0.132554	0.023612
MT	22.091482
MM	C_pi: 1.289585, n_recomb: 522016.802857
RS	0	0.000000	0.109754	40282.920722	0.077168	0.151801
RS	1	0.008953	0.109754	40310.460583	0.077221	0.063310
RS	2	0.018709	0.109754	40032.154477	0.076687	0.041860
RS	3	0.029337	0.109754	39427.478583	0.075529	0.038234
RS	4	0.040917	8.867073	503.874045	0.000965	0.000559
RS	5	0.053534	8.867073	548.257986	0.001050	0.000680
RS	6	0.067281	5.161748	1024.038968	0.001962	0.001346
RS	7	0.082258	5.161748	1112.554109	0.002131	0.001610
RS	8	0.098577	3.169990	1965.551151	0.003765	0.003036
RS	9	0.116356	3.169990	2129.490670	0.004079	0.003525
RS	10	0.135728	2.497088	2924.709543	0.005603	0.005046
RS	11	0.156833	2.497088	3159.379645	0.006052	0.005519
RS	12	0.179829	2.198564	3870.677412	0.007415	0.006881
RS	13	0.204883	2.198564	4168.613625	0.007986	0.007507
RS	14	0.232181	1.836573	5361.653779	0.010271	0.009834
RS	15	0.261923	1.836573	5745.814801	0.011007	0.010746
RS	16	0.294327	1.511402	7455.796522	0.014283	0.014186
RS	17	0.329633	1.511402	7930.966276	0.015193	0.015411
RS	18	0.368100	1.386384	9166.051972	0.017559	0.018049
RS	19	0.410012	1.386384	9681.286272	0.018546	0.019329
RS	20	0.455675	1.505432	9403.972623	0.018015	0.018899
RS	21	0.505427	1.505432	9904.341561	0.018973	0.019939
RS	22	0.559634	1.802381	8714.275680	0.016693	0.017538
RS	23	0.618694	1.802381	9181.675377	0.017589	0.018372
RS	24	0.683042	2.099029	8304.714216	0.015909	0.016565
RS	25	0.753152	2.099029	8745.534863	0.016753	0.017334
RS	26	0.829538	2.214764	8710.898226	0.016687	0.017206
RS	27	0.912764	2.214764	9134.802680	0.017499	0.017977
RS	28	1.003442	2.121272	9957.626310	0.019075	0.019550
RS	29	1.102238	2.121272	10346.510793	0.019820	0.020300
RS	30	1.209880	1.928384	11743.586595	0.022497	0.023013
RS	31	1.327160	1.928384	12024.779691	0.023035	0.023584
RS	32	1.454940	1.745357	13477.985240	0.025819	0.026416
RS	33	1.594161	1.745357	13533.984974	0.025926	0.026550
RS	34	1.745847	1.621895	14466.892258	0.027713	0.028366
RS	35	1.911115	1.621895	14199.765838	0.027202	0.027847
RS	36	2.091179	1.566668	14264.876702	0.027326	0.027957
RS	37	2.287366	1.566668	13669.863964	0.026187	0.026773
RS	38	2.501118	1.568229	12938.091976	0.024785	0.025324
RS	39	2.734008	1.568229	12106.246398	0.023191	0.023674
RS	40	2.987750	1.606477	10930.853529	0.020940	0.021373
RS	41	3.264210	1.606477	9984.665893	0.019127	0.019517
RS	42	3.565424	1.662262	8705.165906	0.016676	0.017030
RS	43	3.893606	1.662262	7748.969695	0.014844	0.015168
RS	44	4.251173	1.725316	6553.570959	0.012554	0.012849
RS	45	4.640753	1.725316	5667.720796	0.010857	0.011125
RS	46	5.065215	1.792911	4642.732528	0.008894	0.009134
RS	47	5.527681	1.792911	3886.144543	0.007444	0.007658
RS	48	6.031553	1.864503	3072.158453	0.005885	0.006072
RS	49	6.580540	1.864503	2477.969054	0.004747	0.004908
RS	50	7.178680	1.936516	1884.823842	0.003611	0.003748
RS	51	7.830374	1.936516	1456.728484	0.002791	0.002906
RS	52	8.540417	1.995066	1065.588865	0.002041	0.002138
RS	53	9.314034	1.995066	781.821643	0.001498	0.001578
RS	54	10.156917	2.014229	549.528918	0.001053	0.001118
RS	55	11.075266	2.014229	376.168164	0.000721	0.000771
RS	56	12.075840	2.014229	247.011727	0.000473	0.000511
RS	57	13.166000	2.014229	155.018948	0.000297	0.000324
RS	58	14.353767	1.926881	95.550250	0.000183	0.000202
RS	59	15.647880	1.926881	52.486770	0.000101	0.000112
RS	60	17.057861	1.926881	27.120087	0.000052	0.000058
RS	61	18.594084	1.926881	13.109564	0.000025	0.000028
RS	62	20.267853	1.926881	5.893387	0.000011	0.000013
RS	63	22.091482	1.926881	3.843746	0.000007	0.000008
PA	4+25*2+4+6 0.132554363 0.023612060 22.091481562 0.109754222 8.867072750 5.161747585 3.169989933 2.497087765 2.198564156 1.836572844 1.511402163 1.386384149 1.505431845 1.802380771 2.099029039 2.214763616 2.121272346 1.928383697 1.745356979 1.621895450 1.566667888 1.568229404 1.606477127 1.662262244 1.725315890 1.792911327 1.864503205 1.936516047 1.995066374 2.014228739 1.926880737
//
