# Supplementary material for: Introgression and disruption of migration routes have shaped the genetic integrity of wildebeest populations
Source: Nat Commun. 2024 Apr 12;15:2921. doi: 10.1038/s41467-024-47015-y (PMC11014984; doi:10.1038/s41467-024-47015-y)
Supplement: Supplementary file 10 — Source Data [file 41467_2024_47015_MOESM10_ESM.zip › source_data/Fig2a.psmc/CTauTzN__750.psmc]

CC
CC	Brief Description of the file format:
CC	  CC  comments
CC	  MM  useful-messages
CC	  RD  round-of-iterations
CC	  LL  \log[P(sequence)]
CC	  QD  Q-before-opt Q-after-opt
CC	  TR  \theta_0 \rho_0
CC	  RS  k t_k \lambda_k \pi_k \sum_{l\not=k}A_{kl} A_{kk}
CC	  DC  begin end best-k t_k+\Delta_k max-prob
CC
MM	Version: 0.6.5-r67
MM	pattern:4+25*2+4+6, n:63, n_free_lambdas:28
MM	n_iterations:25, skip:1, max_t:15, theta/rho:5
MM	is_decoding:0
MM	n_seqs:28, sum_L:16949634, sum_n:2457647
RD	0
LK	0.000000
QD	0.000000 -> 0.000000
RI	inf
TR	0.156650	0.031330
MT	15.000000
MM	C_pi: 1.000000, n_recomb: 522842.916134
RS	0	0.000000	1.000000	4249.971919	0.008129	0.000000
RS	1	0.008290	1.000000	4563.337216	0.008728	0.000000
RS	2	0.017266	1.000000	4896.357855	0.009365	0.000000
RS	3	0.026987	1.000000	5249.675605	0.010041	0.000000
RS	4	0.037514	1.000000	5623.841256	0.010756	0.000000
RS	5	0.048914	1.000000	6019.288688	0.011513	0.000000
RS	6	0.061258	1.000000	6436.305153	0.012310	0.000000
RS	7	0.074626	1.000000	6874.997514	0.013149	0.000000
RS	8	0.089102	1.000000	7335.254249	0.014030	0.000000
RS	9	0.104778	1.000000	7816.703109	0.014950	0.000000
RS	10	0.121753	1.000000	8318.664425	0.015910	0.000000
RS	11	0.140135	1.000000	8840.100248	0.016908	0.000000
RS	12	0.160042	1.000000	9379.559699	0.017940	0.000000
RS	13	0.181598	1.000000	9935.121184	0.019002	0.000000
RS	14	0.204942	1.000000	10504.332471	0.020091	0.000000
RS	15	0.230221	1.000000	11084.150049	0.021200	0.000000
RS	16	0.257595	1.000000	11670.879653	0.022322	0.000000
RS	17	0.287238	1.000000	12260.120457	0.023449	0.000000
RS	18	0.319339	1.000000	12846.716040	0.024571	0.000000
RS	19	0.354100	1.000000	13424.715984	0.025676	0.000000
RS	20	0.391744	1.000000	13987.352664	0.026752	0.000000
RS	21	0.432507	1.000000	14527.038591	0.027785	0.000000
RS	22	0.476650	1.000000	15035.390314	0.028757	0.000000
RS	23	0.524453	1.000000	15503.285465	0.029652	0.000000
RS	24	0.576218	1.000000	15920.959844	0.030451	0.000000
RS	25	0.632274	1.000000	16278.151370	0.031134	0.000000
RS	26	0.692977	1.000000	16564.297183	0.031681	0.000000
RS	27	0.758711	1.000000	16768.788889	0.032072	0.000000
RS	28	0.829896	1.000000	16881.288842	0.032287	0.000000
RS	29	0.906981	1.000000	16892.107181	0.032308	0.000000
RS	30	0.990456	1.000000	16792.635047	0.032118	0.000000
RS	31	1.080851	1.000000	16575.823910	0.031703	0.000000
RS	32	1.178739	1.000000	16236.694311	0.031055	0.000000
RS	33	1.284742	1.000000	15772.849895	0.030167	0.000000
RS	34	1.399532	1.000000	15184.964792	0.029043	0.000000
RS	35	1.523838	1.000000	14477.205051	0.027689	0.000000
RS	36	1.658449	1.000000	13657.538973	0.026122	0.000000
RS	37	1.804218	1.000000	12737.888126	0.024363	0.000000
RS	38	1.962071	1.000000	11734.072154	0.022443	0.000000
RS	39	2.133009	1.000000	10665.507520	0.020399	0.000000
RS	40	2.318118	1.000000	9554.634359	0.018274	0.000000
RS	41	2.518571	1.000000	8426.066993	0.016116	0.000000
RS	42	2.735641	1.000000	7305.491873	0.013973	0.000000
RS	43	2.970706	1.000000	6218.369557	0.011893	0.000000
RS	44	3.225257	1.000000	5188.531190	0.009924	0.000000
RS	45	3.500909	1.000000	4236.789418	0.008103	0.000000
RS	46	3.799411	1.000000	3379.702508	0.006464	0.000000
RS	47	4.122659	1.000000	2628.632489	0.005028	0.000000
RS	48	4.472702	1.000000	1989.218690	0.003805	0.000000
RS	49	4.851763	1.000000	1461.346003	0.002795	0.000000
RS	50	5.262247	1.000000	1039.625846	0.001988	0.000000
RS	51	5.706758	1.000000	714.336093	0.001366	0.000000
RS	52	6.188118	1.000000	472.697080	0.000904	0.000000
RS	53	6.709380	1.000000	300.309363	0.000574	0.000000
RS	54	7.273854	1.000000	182.557838	0.000349	0.000000
RS	55	7.885120	1.000000	105.803004	0.000202	0.000000
RS	56	8.547059	1.000000	58.230719	0.000111	0.000000
RS	57	9.263869	1.000000	30.304958	0.000058	0.000000
RS	58	10.040101	1.000000	14.845064	0.000028	0.000000
RS	59	10.880679	1.000000	6.810723	0.000013	0.000000
RS	60	11.790939	1.000000	2.910760	0.000006	0.000000
RS	61	12.776655	1.000000	1.152099	0.000002	0.000000
RS	62	13.844085	1.000000	0.419668	0.000001	0.000000
RS	63	15.000000	1.000000	0.196941	0.000000	0.000000
PA	4+25*2+4+6 0.156650365 0.031330073 15.000000000 1.000000000 1.000000000 1.000000000 1.000000000 1.000000000 1.000000000 1.000000000 1.000000000 1.000000000 1.000000000 1.000000000 1.000000000 1.000000000 1.000000000 1.000000000 1.000000000 1.000000000 1.000000000 1.000000000 1.000000000 1.000000000 1.000000000 1.000000000 1.000000000 1.000000000 1.000000000 1.000000000 1.000000000
//
IT	4631
RD	1
LK	-6235809.142547
QD	-5147.633934 -> -2855.882693
RI	0.0104830900
TR	0.155267	0.030696
MT	15.544488
MM	C_pi: 1.016636, n_recomb: 520806.622443
RS	0	0.000000	0.351681	12033.739165	0.023106	0.038290
RS	1	0.008351	0.351681	12721.804419	0.024427	0.023924
RS	2	0.017398	0.351681	13421.618646	0.025771	0.019944
RS	3	0.027202	0.351681	14128.455201	0.027128	0.018363
RS	4	0.037824	0.625671	8399.223088	0.016127	0.015822
RS	5	0.049333	0.625671	8929.535375	0.017146	0.013603
RS	6	0.061803	0.880560	6755.710674	0.012972	0.012122
RS	7	0.075315	0.880560	7205.340099	0.013835	0.011081
RS	8	0.089954	1.104002	6132.602299	0.011775	0.010344
RS	9	0.105817	1.104002	6547.659305	0.012572	0.009928
RS	10	0.123003	1.242561	6209.450665	0.011923	0.009840
RS	11	0.141625	1.242561	6625.727630	0.012722	0.010048
RS	12	0.161802	1.293405	6785.652892	0.013029	0.010544
RS	13	0.183664	1.293405	7226.496489	0.013876	0.011288
RS	14	0.207352	1.287202	7721.558590	0.014826	0.012249
RS	15	0.233017	1.287202	8197.735751	0.015740	0.013398
RS	16	0.260826	1.252567	8925.864047	0.017139	0.014723
RS	17	0.290957	1.252567	9436.438757	0.018119	0.016223
RS	18	0.323604	1.207036	10325.839125	0.019827	0.017893
RS	19	0.358978	1.207036	10857.868103	0.020848	0.019700
RS	20	0.397305	1.162397	11818.378587	0.022692	0.021589
RS	21	0.438833	1.162397	12345.706262	0.023705	0.023495
RS	22	0.483828	1.125500	13269.700074	0.025479	0.025354
RS	23	0.532581	1.125500	13754.223731	0.026409	0.027106
RS	24	0.585405	1.098735	14540.819110	0.027920	0.028697
RS	25	0.642640	1.098735	14936.678753	0.028680	0.030077
RS	26	0.704655	1.081842	15506.325130	0.029774	0.031207
RS	27	0.771848	1.081842	15765.677936	0.030272	0.032057
RS	28	0.844652	1.073072	16070.048710	0.030856	0.032613
RS	29	0.923535	1.073072	16149.014690	0.031008	0.032872
RS	30	1.009006	1.069907	16172.340214	0.031052	0.032841
RS	31	1.101614	1.069907	16036.083934	0.030791	0.032531
RS	32	1.201956	1.069851	15784.501829	0.030308	0.031959
RS	33	1.310676	1.069851	15411.924890	0.029592	0.031141
RS	34	1.428476	1.070936	14903.731768	0.028617	0.030092
RS	35	1.556112	1.070936	14292.686488	0.027443	0.028830
RS	36	1.694406	1.071900	13556.383279	0.026030	0.027370
RS	37	1.844249	1.071900	12729.187032	0.024441	0.025730
RS	38	2.006605	1.072189	11807.570104	0.022672	0.023930
RS	39	2.182518	1.072189	10814.991797	0.020766	0.021996
RS	40	2.373121	1.071730	9771.727084	0.018763	0.019959
RS	41	2.579640	1.071730	8691.876264	0.016689	0.017857
RS	42	2.803405	1.070605	7612.231952	0.014616	0.015734
RS	43	3.045855	1.070605	6541.095957	0.012560	0.013632
RS	44	3.308551	1.068983	5520.302218	0.010600	0.011597
RS	45	3.593184	1.068983	4554.256194	0.008745	0.009670
RS	46	3.901586	1.067183	3678.077116	0.007062	0.007889
RS	47	4.235740	1.067183	2892.450791	0.005554	0.006283
RS	48	4.597798	1.065567	2217.415809	0.004258	0.004876
RS	49	4.990091	1.065567	1648.385445	0.003165	0.003678
RS	50	5.415141	1.064331	1188.587416	0.002282	0.002692
RS	51	5.875686	1.064331	827.173791	0.001588	0.001906
RS	52	6.374689	1.063345	555.194356	0.001066	0.001303
RS	53	6.915361	1.063345	357.613826	0.000687	0.000857
RS	54	7.501183	1.061954	220.789960	0.000424	0.000541
RS	55	8.135924	1.061954	129.835838	0.000249	0.000326
RS	56	8.823669	1.061954	72.561144	0.000139	0.000187
RS	57	9.568844	1.061954	38.377142	0.000074	0.000102
RS	58	10.376246	1.059086	19.154391	0.000037	0.000052
RS	59	11.251071	1.059086	8.925517	0.000017	0.000025
RS	60	12.198948	1.059086	3.877135	0.000007	0.000011
RS	61	13.225978	1.059086	1.560902	0.000003	0.000005
RS	62	14.338771	1.059086	0.578756	0.000001	0.000002
RS	63	15.544488	1.059086	0.278799	0.000001	0.000001
PA	4+25*2+4+6 0.155266869 0.030695509 15.544488430 0.351681054 0.625671029 0.880559564 1.104001522 1.242560804 1.293404579 1.287202358 1.252567291 1.207036018 1.162396669 1.125499725 1.098735332 1.081842422 1.073071957 1.069907188 1.069851398 1.070936203 1.071900129 1.072189331 1.071730137 1.070605040 1.068982840 1.067182541 1.065567493 1.064330578 1.063344955 1.061953783 1.059086382
//
IT	4756
RD	2
LK	-6232498.568598
QD	-2396.168087 -> -1923.118614
RI	0.0133302073
TR	0.153697	0.030392
MT	15.916610
MM	C_pi: 1.005533, n_recomb: 510192.803983
RS	0	0.000000	0.241443	17165.235896	0.033645	0.038147
RS	1	0.008391	0.241443	17946.425249	0.035176	0.025018
RS	2	0.017486	0.241443	18706.477666	0.036666	0.023695
RS	3	0.027344	0.241443	19434.875558	0.038093	0.025120
RS	4	0.038030	0.527501	9329.001952	0.018285	0.014307
RS	5	0.049612	0.527501	9884.934802	0.019375	0.014330
RS	6	0.062166	0.861006	6436.721631	0.012616	0.010326
RS	7	0.075773	0.861006	6864.368826	0.013454	0.010545
RS	8	0.090522	1.202750	5247.083194	0.010285	0.008626
RS	9	0.106509	1.202750	5610.566206	0.010997	0.008957
RS	10	0.123837	1.431247	5041.978052	0.009882	0.008398
RS	11	0.142619	1.431247	5392.438605	0.010569	0.008991
RS	12	0.162977	1.509070	5465.872375	0.010713	0.009376
RS	13	0.185044	1.509070	5836.973450	0.011441	0.010270
RS	14	0.208962	1.483773	6330.703707	0.012408	0.011352
RS	15	0.234887	1.483773	6740.890048	0.013212	0.012498
RS	16	0.262987	1.409489	7540.593607	0.014780	0.014126
RS	17	0.293445	1.409489	7995.213626	0.015671	0.015523
RS	18	0.326459	1.319353	9031.866181	0.017703	0.017675
RS	19	0.362243	1.319353	9522.353347	0.018664	0.019327
RS	20	0.401030	1.235765	10682.219447	0.020938	0.021818
RS	21	0.443071	1.235765	11182.800119	0.021919	0.023534
RS	22	0.488640	1.170657	12308.332217	0.024125	0.025983
RS	23	0.538033	1.170657	12777.386756	0.025044	0.027515
RS	24	0.591570	1.126721	13718.568419	0.026889	0.029559
RS	25	0.649600	1.126721	14105.850762	0.027648	0.030699
RS	26	0.712499	1.102041	14753.526449	0.028918	0.032070
RS	27	0.780676	1.102041	15009.616983	0.029419	0.032676
RS	28	0.854573	1.092493	15317.124389	0.030022	0.033264
RS	29	0.934671	1.092493	15401.143425	0.030187	0.033300
RS	30	1.021490	1.092926	15382.530119	0.030150	0.033164
RS	31	1.115594	1.092926	15265.711914	0.029921	0.032676
RS	32	1.217595	1.098458	14966.130212	0.029334	0.031957
RS	33	1.328154	1.098458	14633.002879	0.028681	0.031018
RS	34	1.447990	1.105335	14100.949085	0.027638	0.029849
RS	35	1.577882	1.105335	13551.251744	0.026561	0.028525
RS	36	1.718673	1.111196	12828.762262	0.025145	0.027005
RS	37	1.871278	1.111196	12081.208935	0.023680	0.025352
RS	38	2.036687	1.115081	11207.723793	0.021968	0.023552
RS	39	2.215977	1.115081	10304.439275	0.020197	0.021640
RS	40	2.410310	1.116956	9329.825906	0.018287	0.019645
RS	41	2.620950	1.116956	8337.415183	0.016342	0.017585
RS	42	2.849265	1.117054	7330.364516	0.014368	0.015523
RS	43	3.096737	1.117054	6333.500227	0.012414	0.013466
RS	44	3.364975	1.115785	5374.501473	0.010534	0.011492
RS	45	3.655721	1.115785	4461.890881	0.008745	0.009601
RS	46	3.970863	1.113844	3627.752238	0.007111	0.007863
RS	47	4.312449	1.113844	2873.087062	0.005631	0.006279
RS	48	4.682697	1.111995	2219.408261	0.004350	0.004894
RS	49	5.084012	1.111995	1662.949880	0.003259	0.003705
RS	50	5.519002	1.110634	1209.239011	0.002370	0.002725
RS	51	5.990492	1.110634	849.033790	0.001664	0.001938
RS	52	6.501545	1.109507	575.282424	0.001128	0.001333
RS	53	7.055480	1.109507	374.242232	0.000734	0.000881
RS	54	7.655895	1.107466	233.585482	0.000458	0.000560
RS	55	8.306692	1.107466	138.851058	0.000272	0.000340
RS	56	9.012097	1.107466	78.490272	0.000154	0.000196
RS	57	9.776692	1.107466	42.016862	0.000082	0.000107
RS	58	10.605444	1.102388	21.266255	0.000042	0.000056
RS	59	11.503737	1.102388	10.028273	0.000020	0.000027
RS	60	12.477405	1.102388	4.411037	0.000009	0.000012
RS	61	13.532774	1.102388	1.799364	0.000004	0.000005
RS	62	14.676699	1.102388	0.676453	0.000001	0.000002
RS	63	15.916610	1.102388	0.332680	0.000001	0.000001
PA	4+25*2+4+6 0.153696563 0.030392294 15.916610001 0.241442987 0.527500902 0.861006428 1.202750117 1.431246902 1.509069866 1.483772821 1.409489398 1.319353026 1.235765355 1.170657062 1.126720927 1.102040509 1.092493305 1.092926127 1.098457774 1.105334918 1.111196196 1.115081465 1.116956349 1.117054291 1.115784532 1.113843586 1.111994822 1.110633976 1.109507108 1.107465737 1.102388298
//
IT	4365
RD	3
LK	-6231769.707911
QD	-1884.677426 -> -1727.986859
RI	0.0185412487
TR	0.152173	0.030202
MT	16.212909
MM	C_pi: 1.002981, n_recomb: 505783.434431
RS	0	0.000000	0.209339	19649.354268	0.038849	0.037895
RS	1	0.008423	0.209339	20432.489346	0.040398	0.025366
RS	2	0.017554	0.209339	21172.217098	0.041860	0.025178
RS	3	0.027456	0.209339	21855.202969	0.043211	0.028088
RS	4	0.038190	0.492224	9707.970177	0.019194	0.013844
RS	5	0.049830	0.492224	10271.347006	0.020308	0.014718
RS	6	0.062449	0.865363	6205.677976	0.012269	0.009632
RS	7	0.076131	0.865363	6619.834351	0.013088	0.010298
RS	8	0.090966	1.286229	4758.913168	0.009409	0.007864
RS	9	0.107050	1.286229	5094.223931	0.010072	0.008438
RS	10	0.124489	1.580229	4439.884475	0.008778	0.007679
RS	11	0.143397	1.580229	4755.600484	0.009402	0.008376
RS	12	0.163897	1.673340	4807.278454	0.009505	0.008732
RS	13	0.186124	1.673340	5142.321359	0.010167	0.009633
RS	14	0.210223	1.626433	5651.662617	0.011174	0.010810
RS	15	0.236351	1.626433	6028.423355	0.011919	0.011897
RS	16	0.264681	1.516162	6883.781433	0.013610	0.013734
RS	17	0.295396	1.516162	7311.191036	0.014455	0.015022
RS	18	0.328698	1.387909	8458.693568	0.016724	0.017513
RS	19	0.364806	1.387909	8930.917790	0.017658	0.019040
RS	20	0.403954	1.272758	10245.553739	0.020257	0.021969
RS	21	0.446400	1.272758	10736.263135	0.021227	0.023560
RS	22	0.492420	1.186337	12018.383419	0.023762	0.026442
RS	23	0.542317	1.186337	12481.701773	0.024678	0.027857
RS	24	0.596417	1.130740	13534.725504	0.026760	0.030213
RS	25	0.655073	1.130740	13915.438940	0.027513	0.031245
RS	26	0.718669	1.102178	14600.663814	0.028867	0.032737
RS	27	0.787621	1.102178	14847.594205	0.029356	0.033246
RS	28	0.862382	1.094424	15119.940106	0.029894	0.033769
RS	29	0.943438	1.094424	15195.420243	0.030043	0.033725
RS	30	1.031322	1.100118	15098.823132	0.029852	0.033412
RS	31	1.126608	1.100118	14980.481624	0.029618	0.032872
RS	32	1.229920	1.112380	14597.869619	0.028862	0.031951
RS	33	1.341933	1.112380	14276.338570	0.028226	0.030992
RS	34	1.463380	1.125925	13684.210248	0.027055	0.029659
RS	35	1.595056	1.125925	13162.266673	0.026024	0.028344
RS	36	1.737823	1.137439	12414.811622	0.024546	0.026724
RS	37	1.892614	1.137439	11709.922424	0.023152	0.025105
RS	38	2.060443	1.145632	10844.241489	0.021440	0.023267
RS	39	2.242407	1.145632	9993.413001	0.019758	0.021402
RS	40	2.439697	1.150543	9048.887076	0.017891	0.019414
RS	41	2.653603	1.150543	8111.157557	0.016037	0.017405
RS	42	2.885527	1.152558	7143.900146	0.014124	0.015375
RS	43	3.136984	1.152558	6195.841335	0.012250	0.013365
RS	44	3.409620	1.152323	5274.520662	0.010428	0.011427
RS	45	3.705218	1.152323	4398.646062	0.008697	0.009570
RS	46	4.025714	1.150901	3591.891444	0.007102	0.007860
RS	47	4.373204	1.150901	2859.581396	0.005654	0.006295
RS	48	4.749961	1.149436	2220.532040	0.004390	0.004924
RS	49	5.158450	1.149436	1673.839796	0.003309	0.003741
RS	50	5.601345	1.148488	1224.563975	0.002421	0.002763
RS	51	6.081543	1.148488	865.789100	0.001712	0.001974
RS	52	6.602185	1.147664	590.839933	0.001168	0.001364
RS	53	7.166679	1.147664	387.438927	0.000766	0.000907
RS	54	7.778717	1.145380	243.903227	0.000482	0.000580
RS	55	8.442304	1.145380	146.278077	0.000289	0.000354
RS	56	9.161783	1.145380	83.470559	0.000165	0.000206
RS	57	9.941860	1.145380	45.130445	0.000089	0.000114
RS	58	10.787638	1.138480	23.106570	0.000046	0.000059
RS	59	11.704653	1.138480	11.005717	0.000022	0.000029
RS	60	12.698904	1.138480	4.892352	0.000010	0.000013
RS	61	13.776896	1.138480	2.018030	0.000004	0.000006
RS	62	14.945682	1.138480	0.767599	0.000002	0.000002
RS	63	16.212909	1.138480	0.384263	0.000001	0.000001
PA	4+25*2+4+6 0.152173331 0.030202302 16.212909199 0.209339154 0.492223535 0.865363289 1.286228804 1.580229111 1.673340039 1.626432509 1.516161932 1.387909114 1.272758435 1.186337259 1.130739650 1.102178189 1.094423914 1.100117966 1.112379992 1.125925493 1.137438555 1.145631525 1.150542502 1.152557744 1.152323428 1.150901030 1.149436160 1.148487591 1.147663557 1.145380091 1.138479502
//
IT	3670
RD	4
LK	-6231504.548811
QD	-1723.145976 -> -1641.541578
RI	0.0214381029
TR	0.150793	0.030072
MT	16.462030
MM	C_pi: 1.006735, n_recomb: 505496.123008
RS	0	0.000000	0.198189	20782.702651	0.041113	0.037672
RS	1	0.008449	0.198189	21562.229922	0.042656	0.025474
RS	2	0.017611	0.198189	22287.480184	0.044090	0.025753
RS	3	0.027548	0.198189	22943.875224	0.045389	0.029348
RS	4	0.038324	0.474562	9989.761765	0.019762	0.013798
RS	5	0.050010	0.474562	10561.216233	0.020893	0.015055
RS	6	0.062684	0.869998	6117.308023	0.012102	0.009364
RS	7	0.076428	0.869998	6527.210461	0.012912	0.010228
RS	8	0.091334	1.348923	4500.480628	0.008903	0.007477
RS	9	0.107499	1.348923	4821.352614	0.009538	0.008147
RS	10	0.125030	1.695501	4110.958765	0.008133	0.007267
RS	11	0.144042	1.695501	4407.792210	0.008720	0.007989
RS	12	0.164660	1.800463	4447.968749	0.008799	0.008330
RS	13	0.187020	1.800463	4763.394927	0.009423	0.009207
RS	14	0.211269	1.735278	5285.737268	0.010457	0.010446
RS	15	0.237567	1.735278	5644.804674	0.011167	0.011470
RS	16	0.266087	1.595766	6541.697423	0.012941	0.013442
RS	17	0.297016	1.595766	6955.879664	0.013761	0.014637
RS	18	0.330559	1.436417	8192.792782	0.016207	0.017366
RS	19	0.366935	1.436417	8658.474038	0.017129	0.018793
RS	20	0.406385	1.295717	10105.896593	0.019992	0.022052
RS	21	0.449167	1.295717	10596.098191	0.020962	0.023556
RS	22	0.495564	1.192485	12017.422093	0.023774	0.026774
RS	23	0.545881	1.192485	12481.917295	0.024692	0.028121
RS	24	0.600449	1.128084	13635.424138	0.026974	0.030717
RS	25	0.659627	1.128084	14013.765231	0.027723	0.031697
RS	26	0.723805	1.097078	14729.859167	0.029139	0.033267
RS	27	0.793406	1.097078	14968.800182	0.029612	0.033736
RS	28	0.868886	1.091539	15202.239194	0.030074	0.034175
RS	29	0.950744	1.091539	15266.990914	0.030202	0.034104
RS	30	1.039517	1.102327	15090.149359	0.029852	0.033612
RS	31	1.135790	1.102327	14964.191667	0.029603	0.033063
RS	32	1.240197	1.120909	14495.539069	0.028676	0.031947
RS	33	1.353426	1.120909	14174.958346	0.028042	0.030998
RS	34	1.476220	1.140679	13516.359346	0.026739	0.029508
RS	35	1.609389	1.140679	13006.696483	0.025731	0.028223
RS	36	1.753809	1.157482	12222.551207	0.024179	0.026506
RS	37	1.910430	1.157482	11540.662978	0.022830	0.024927
RS	38	2.080283	1.169758	10665.750440	0.021100	0.023047
RS	39	2.264487	1.169758	9845.234181	0.019476	0.021230
RS	40	2.464254	1.177633	8910.404972	0.017627	0.019238
RS	41	2.680898	1.177633	8005.208513	0.015836	0.017278
RS	42	2.915845	1.181639	7057.071689	0.013961	0.015265
RS	43	3.170642	1.181639	6138.238765	0.012143	0.013297
RS	44	3.446967	1.182625	5236.688680	0.010360	0.011383
RS	45	3.746636	1.182625	4382.408135	0.008670	0.009556
RS	46	4.071624	1.181990	3589.773830	0.007101	0.007864
RS	47	4.424069	1.181990	2869.761814	0.005677	0.006317
RS	48	4.806290	1.181219	2237.088668	0.004426	0.004954
RS	49	5.220804	1.181219	1694.576609	0.003352	0.003777
RS	50	5.670338	1.180992	1245.537710	0.002464	0.002799
RS	51	6.157852	1.180992	885.710440	0.001752	0.002008
RS	52	6.686554	1.180741	607.906602	0.001203	0.001393
RS	53	7.259924	1.180741	401.329677	0.000794	0.000931
RS	54	7.881736	1.178487	254.450302	0.000503	0.000599
RS	55	8.556082	1.178487	153.777393	0.000304	0.000368
RS	56	9.287402	1.178487	88.466131	0.000175	0.000215
RS	57	10.080507	1.178487	48.245577	0.000095	0.000119
RS	58	10.940620	1.170029	24.947716	0.000049	0.000063
RS	59	11.873400	1.170029	11.987555	0.000024	0.000031
RS	60	12.884986	1.170029	5.378526	0.000011	0.000014
RS	61	13.982038	1.170029	2.240437	0.000004	0.000006
RS	62	15.171776	1.170029	0.861064	0.000002	0.000002
RS	63	16.462030	1.170029	0.437921	0.000001	0.000001
PA	4+25*2+4+6 0.150793276 0.030072328 16.462030286 0.198189283 0.474561572 0.869998032 1.348922547 1.695501370 1.800463174 1.735278482 1.595765961 1.436416894 1.295717254 1.192485174 1.128083656 1.097078291 1.091539061 1.102327485 1.120909145 1.140678504 1.157482490 1.169757967 1.177633427 1.181638894 1.182624535 1.181989570 1.181219028 1.180991761 1.180741453 1.178487274 1.170028964
//
IT	4476
RD	5
LK	-6231358.319339
QD	-1635.810721 -> -1582.911932
RI	0.0227382221
TR	0.149592	0.029986
MT	16.672716
MM	C_pi: 1.012937, n_recomb: 507126.915097
RS	0	0.000000	0.194472	21292.133973	0.041986	0.037489
RS	1	0.008470	0.194472	22073.781578	0.043527	0.025483
RS	2	0.017658	0.194472	22796.601138	0.044952	0.025937
RS	3	0.027624	0.194472	23445.440803	0.046232	0.029831
RS	4	0.038435	0.462329	10273.709065	0.020259	0.013938
RS	5	0.050161	0.462329	10855.218788	0.021405	0.015393
RS	6	0.062880	0.869752	6125.819922	0.012079	0.009288
RS	7	0.076676	0.869752	6537.156824	0.012891	0.010259
RS	8	0.091641	1.392790	4365.576300	0.008608	0.007262
RS	9	0.107874	1.392790	4679.367491	0.009227	0.007979
RS	10	0.125482	1.783703	3918.406828	0.007727	0.007002
RS	11	0.144581	1.783703	4204.391867	0.008291	0.007730
RS	12	0.165298	1.900076	4232.685138	0.008346	0.008054
RS	13	0.187770	1.900076	4536.551139	0.008946	0.008905
RS	14	0.212145	1.821430	5065.512378	0.009989	0.010178
RS	15	0.238585	1.821430	5414.305832	0.010676	0.011150
RS	16	0.267264	1.659422	6338.924729	0.012500	0.013204
RS	17	0.298373	1.659422	6746.082129	0.013303	0.014327
RS	18	0.332117	1.474997	8052.964866	0.015880	0.017221
RS	19	0.368719	1.474997	8516.918610	0.016794	0.018571
RS	20	0.408421	1.313221	10077.550256	0.019872	0.022082
RS	21	0.451486	1.313221	10570.962299	0.020845	0.023522
RS	22	0.498199	1.196099	12117.055965	0.023894	0.027013
RS	23	0.548869	1.196099	12585.716101	0.024818	0.028314
RS	24	0.603830	1.124445	13832.765245	0.027277	0.031112
RS	25	0.663447	1.124445	14211.122619	0.028023	0.032062
RS	26	0.728114	1.091468	14957.947350	0.029495	0.033695
RS	27	0.798259	1.091468	15190.563888	0.029954	0.034146
RS	28	0.874345	1.087877	15389.726297	0.030347	0.034507
RS	29	0.956875	1.087877	15444.340673	0.030455	0.034428
RS	30	1.046397	1.103086	15194.330885	0.029962	0.033776
RS	31	1.143501	1.103086	15059.645909	0.029696	0.033232
RS	32	1.248830	1.127165	14511.925612	0.028616	0.031944
RS	33	1.363081	1.127165	14188.705132	0.027979	0.031015
RS	34	1.487010	1.152355	13467.856983	0.026557	0.029389
RS	35	1.621436	1.152355	12963.878777	0.025563	0.028134
RS	36	1.767248	1.173765	12142.725935	0.023944	0.026333
RS	37	1.925411	1.173765	11474.340429	0.022626	0.024794
RS	38	2.096971	1.189608	10585.016104	0.020873	0.022876
RS	39	2.283063	1.189608	9783.289719	0.019292	0.021101
RS	40	2.484917	1.200120	8849.361976	0.017450	0.019102
RS	41	2.703869	1.200120	7964.611923	0.015705	0.017183
RS	42	2.941368	1.205966	7025.268023	0.013853	0.015182
RS	43	3.198983	1.205966	6124.648955	0.012077	0.013248
RS	44	3.478420	1.208172	5233.223652	0.010319	0.011351
RS	45	3.781525	1.208172	4391.887894	0.008660	0.009550
RS	46	4.110305	1.208437	3605.961579	0.007111	0.007871
RS	47	4.466934	1.208437	2892.504162	0.005704	0.006338
RS	48	4.853771	1.208541	2261.547690	0.004460	0.004981
RS	49	5.273374	1.208541	1720.106992	0.003392	0.003809
RS	50	5.728520	1.209239	1268.996236	0.002502	0.002830
RS	51	6.222217	1.209239	906.840052	0.001788	0.002038
RS	52	6.757733	1.209755	625.356719	0.001233	0.001419
RS	53	7.338609	1.209755	415.277626	0.000819	0.000953
RS	54	7.968688	1.207722	264.895338	0.000522	0.000616
RS	55	8.652137	1.207722	161.176664	0.000318	0.000380
RS	56	9.393476	1.207722	93.391833	0.000184	0.000224
RS	57	10.197609	1.207722	51.322289	0.000101	0.000125
RS	58	11.069856	1.197891	26.772403	0.000053	0.000066
RS	59	12.015985	1.197891	12.966084	0.000026	0.000033
RS	60	13.042256	1.197891	5.866308	0.000012	0.000015
RS	61	14.155455	1.197891	2.465299	0.000005	0.000006
RS	62	15.362946	1.197891	0.956379	0.000002	0.000003
RS	63	16.672716	1.197891	0.493443	0.000001	0.000001
PA	4+25*2+4+6 0.149592186 0.029986089 16.672716441 0.194472440 0.462329316 0.869752442 1.392789905 1.783703092 1.900076430 1.821430427 1.659421527 1.474996652 1.313220835 1.196099331 1.124445218 1.091468269 1.087876918 1.103086496 1.127164830 1.152355334 1.173764514 1.189608387 1.200119710 1.205966383 1.208172407 1.208436713 1.208541116 1.209238901 1.209755071 1.207722120 1.197890666
//
IT	4882
RD	6
LK	-6231261.178272
QD	-1576.523702 -> -1538.964007
RI	0.0232077277
TR	0.148565	0.029934
MT	16.850466
MM	C_pi: 1.019758, n_recomb: 509620.732900
RS	0	0.000000	0.193885	21503.597505	0.042195	0.037342
RS	1	0.008489	0.193885	22291.415535	0.043741	0.025449
RS	2	0.017698	0.193885	23019.061878	0.045169	0.025940
RS	3	0.027688	0.193885	23671.120915	0.046449	0.029940
RS	4	0.038527	0.452178	10570.147964	0.020741	0.014165
RS	5	0.050286	0.452178	11162.807995	0.021904	0.015732
RS	6	0.063043	0.865105	6192.625008	0.012151	0.009307
RS	7	0.076883	0.865105	6608.613316	0.012968	0.010346
RS	8	0.091898	1.422240	4299.648370	0.008437	0.007135
RS	9	0.108187	1.422240	4610.437694	0.009047	0.007882
RS	10	0.125859	1.851145	3800.405316	0.007457	0.006819
RS	11	0.145032	1.851145	4079.950062	0.008006	0.007549
RS	12	0.165831	1.978943	4095.155351	0.008036	0.007853
RS	13	0.188396	1.978943	4391.822683	0.008618	0.008684
RS	14	0.212877	1.891237	4922.054893	0.009658	0.009970
RS	15	0.239436	1.891237	5264.444481	0.010330	0.010904
RS	16	0.268249	1.712506	6205.469037	0.012177	0.013003
RS	17	0.299508	1.712506	6608.555657	0.012968	0.014069
RS	18	0.333420	1.507876	7968.759238	0.015637	0.017078
RS	19	0.370211	1.507876	8432.922175	0.016547	0.018368
RS	20	0.410125	1.328383	10089.109434	0.019797	0.022075
RS	21	0.453427	1.328383	10587.015434	0.020774	0.023466
RS	22	0.500405	1.199399	12244.370676	0.024026	0.027183
RS	23	0.551371	1.199399	12718.351897	0.024957	0.028451
RS	24	0.606663	1.121444	14052.687101	0.027575	0.031423
RS	25	0.666648	1.121444	14432.396416	0.028320	0.032354
RS	26	0.731725	1.086636	15210.986834	0.029848	0.034045
RS	27	0.802326	1.086636	15438.756118	0.030295	0.034485
RS	28	0.878920	1.084586	15609.946742	0.030631	0.034782
RS	29	0.962016	1.084586	15655.705613	0.030720	0.034702
RS	30	1.052166	1.103500	15341.629302	0.030104	0.033912
RS	31	1.149968	1.103500	15198.699582	0.029824	0.033376
RS	32	1.256072	1.132241	14581.174324	0.028612	0.031942
RS	33	1.371183	1.132241	14254.290391	0.027970	0.031033
RS	34	1.496064	1.162033	13478.275853	0.026448	0.029292
RS	35	1.631547	1.162033	12976.946642	0.025464	0.028067
RS	36	1.778530	1.187330	12122.146645	0.023787	0.026196
RS	37	1.937989	1.187330	11462.185342	0.022492	0.024692
RS	38	2.110985	1.206181	10557.758279	0.020717	0.022741
RS	39	2.298665	1.206181	9768.233633	0.019168	0.021002
RS	40	2.502276	1.218947	8831.332499	0.017329	0.018998
RS	41	2.723172	1.218947	7959.895661	0.015619	0.017112
RS	42	2.962817	1.226425	7023.853589	0.013783	0.015119
RS	43	3.222806	1.226425	6134.873720	0.012038	0.013214
RS	44	3.504863	1.229788	5248.096441	0.010298	0.011329
RS	45	3.810863	1.229788	4414.579511	0.008662	0.009548
RS	46	4.142838	1.231001	3631.087560	0.007125	0.007879
RS	47	4.502993	1.231001	2920.899000	0.005732	0.006358
RS	48	4.893719	1.232102	2289.048775	0.004492	0.005005
RS	49	5.317613	1.232102	1747.061813	0.003428	0.003837
RS	50	5.777488	1.233876	1292.722984	0.002537	0.002857
RS	51	6.276401	1.233876	927.739637	0.001820	0.002064
RS	52	6.817664	1.235304	642.306557	0.001260	0.001442
RS	53	7.404872	1.235304	428.745402	0.000841	0.000972
RS	54	8.041926	1.233652	274.926404	0.000539	0.000631
RS	55	8.733056	1.233652	168.297787	0.000330	0.000391
RS	56	9.482852	1.233652	98.149690	0.000193	0.000232
RS	57	10.296296	1.233652	54.308743	0.000107	0.000130
RS	58	11.178789	1.222609	28.554138	0.000056	0.000070
RS	59	12.136193	1.222609	13.928566	0.000027	0.000034
RS	60	13.174866	1.222609	6.349940	0.000012	0.000016
RS	61	14.301707	1.222609	2.690191	0.000005	0.000007
RS	62	15.524201	1.222609	1.052603	0.000002	0.000003
RS	63	16.850466	1.222609	0.550361	0.000001	0.000001
PA	4+25*2+4+6 0.148564563 0.029934229 16.850466359 0.193885449 0.452178429 0.865104975 1.422239515 1.851144636 1.978943367 1.891237313 1.712506012 1.507876073 1.328383460 1.199398774 1.121444234 1.086636322 1.084586031 1.103499926 1.132241272 1.162033428 1.187329830 1.206181431 1.218947119 1.226424994 1.229788239 1.231000630 1.232101638 1.233875646 1.235304464 1.233651854 1.222608793
//
IT	3848
RD	7
LK	-6231191.284863
QD	-1532.974606 -> -1504.909137
RI	0.0232571277
TR	0.147690	0.029910
MT	17.000109
MM	C_pi: 1.026454, n_recomb: 512499.667558
RS	0	0.000000	0.194770	21564.706776	0.042078	0.037223
RS	1	0.008504	0.194770	22360.632881	0.043631	0.025396
RS	2	0.017730	0.194770	23096.683541	0.045067	0.025855
RS	3	0.027742	0.194770	23757.340169	0.046356	0.029861
RS	4	0.038605	0.443230	10871.258233	0.021212	0.014427
RS	5	0.050391	0.443230	11475.359998	0.022391	0.016062
RS	6	0.063180	0.857688	6292.281725	0.012278	0.009374
RS	7	0.077056	0.857688	6714.631491	0.013102	0.010463
RS	8	0.092112	1.441477	4273.798219	0.008339	0.007058
RS	9	0.108449	1.441477	4583.930565	0.008944	0.007828
RS	10	0.126175	1.902968	3726.598844	0.007271	0.006686
RS	11	0.145408	1.902968	4002.315403	0.007809	0.007419
RS	12	0.166277	2.041782	4004.324964	0.007813	0.007700
RS	13	0.188920	2.041782	4296.411819	0.008383	0.008518
RS	14	0.213489	1.948441	4824.530472	0.009414	0.009805
RS	15	0.240147	1.948441	5162.800670	0.010074	0.010711
RS	16	0.269072	1.757730	6111.682931	0.011925	0.012829
RS	17	0.300456	1.757730	6512.288574	0.012707	0.013853
RS	18	0.334510	1.536838	7912.387380	0.015439	0.016939
RS	19	0.371459	1.536838	8377.551242	0.016346	0.018182
RS	20	0.411551	1.342263	10114.074375	0.019735	0.022044
RS	21	0.455051	1.342263	10616.787714	0.020716	0.023395
RS	22	0.502251	1.202940	12373.084370	0.024143	0.027301
RS	23	0.553464	1.202940	12852.757829	0.025079	0.028544
RS	24	0.609033	1.119359	14268.371851	0.027841	0.031670
RS	25	0.669326	1.119359	14650.225511	0.028586	0.032586
RS	26	0.734747	1.082773	15461.349290	0.030169	0.034334
RS	27	0.805732	1.082773	15685.491715	0.030606	0.034767
RS	28	0.882752	1.081891	15834.618206	0.030897	0.035012
RS	29	0.966322	1.081891	15872.858971	0.030971	0.034931
RS	30	1.056999	1.103885	15503.356336	0.030250	0.034025
RS	31	1.155386	1.103885	15353.095838	0.029957	0.033498
RS	32	1.262140	1.136556	14674.741567	0.028634	0.031941
RS	33	1.377972	1.136556	14344.076879	0.027988	0.031049
RS	34	1.503653	1.170221	13520.056167	0.026381	0.029214
RS	35	1.640023	1.170221	13019.812315	0.025405	0.028014
RS	36	1.787989	1.198754	12135.493539	0.023679	0.026087
RS	37	1.948537	1.198754	11480.896809	0.022402	0.024611
RS	38	2.122738	1.220092	10562.225150	0.020609	0.022636
RS	39	2.311752	1.220092	9780.710986	0.019084	0.020927
RS	40	2.516839	1.234746	8839.063040	0.017247	0.018917
RS	41	2.739367	1.234746	7976.302231	0.015564	0.017059
RS	42	2.980817	1.243642	7040.351727	0.013737	0.015071
RS	43	3.242800	1.243642	6158.720620	0.012017	0.013189
RS	44	3.527060	1.248084	5273.174993	0.010289	0.011313
RS	45	3.835493	1.248084	4444.184460	0.008672	0.009549
RS	46	4.170155	1.250268	3660.451065	0.007142	0.007887
RS	47	4.533275	1.250268	2951.519783	0.005759	0.006376
RS	48	4.927273	1.252452	2317.220525	0.004521	0.005025
RS	49	5.354776	1.252452	1773.823026	0.003461	0.003862
RS	50	5.818632	1.255422	1315.675605	0.002567	0.002881
RS	51	6.321933	1.255422	947.744763	0.001849	0.002088
RS	52	6.868033	1.257888	658.354475	0.001285	0.001462
RS	53	7.460571	1.257888	441.492263	0.000861	0.000989
RS	54	8.103497	1.256744	284.407071	0.000555	0.000644
RS	55	8.801096	1.256744	175.061557	0.000342	0.000402
RS	56	9.558015	1.256744	102.694715	0.000200	0.000239
RS	57	10.379301	1.256744	57.179982	0.000112	0.000135
RS	58	11.270426	1.244601	30.279792	0.000059	0.000073
RS	59	12.237330	1.244601	14.867953	0.000029	0.000036
RS	60	13.286455	1.244601	6.825863	0.000013	0.000017
RS	61	14.424795	1.244601	2.913448	0.000006	0.000007
RS	62	15.659936	1.244601	1.149023	0.000002	0.000003
RS	63	17.000109	1.244601	0.608263	0.000001	0.000002
PA	4+25*2+4+6 0.147689516 0.029909535 17.000108867 0.194769842 0.443229955 0.857687970 1.441476674 1.902967633 2.041781824 1.948441066 1.757730205 1.536837850 1.342263016 1.202940090 1.119358723 1.082773006 1.081890536 1.103885097 1.136556111 1.170220820 1.198753867 1.220092061 1.234746365 1.243641653 1.248084191 1.250267886 1.252451873 1.255422337 1.257888222 1.256743796 1.244600820
//
IT	4876
RD	8
LK	-6231138.575441
QD	-1499.529974 -> -1477.768749
RI	0.0230914684
TR	0.146939	0.029905
MT	17.126814
MM	C_pi: 1.032771, n_recomb: 515532.713678
RS	0	0.000000	0.196382	21547.587062	0.041797	0.037127
RS	1	0.008516	0.196382	22352.281596	0.043358	0.025334
RS	2	0.017758	0.196382	23098.234553	0.044805	0.025730
RS	3	0.027787	0.196382	23769.914232	0.046107	0.029686
RS	4	0.038670	0.435305	11167.032683	0.021661	0.014699
RS	5	0.050479	0.435305	11782.336293	0.022855	0.016374
RS	6	0.063295	0.848952	6408.607774	0.012431	0.009464
RS	7	0.077201	0.848952	6838.120025	0.013264	0.010591
RS	8	0.092293	1.453870	4271.519328	0.008286	0.007011
RS	9	0.108669	1.453870	4582.353407	0.008889	0.007800
RS	10	0.126440	1.943186	3680.484350	0.007139	0.006586
RS	11	0.145725	1.943186	3954.006040	0.007670	0.007323
RS	12	0.166651	2.092113	3943.733798	0.007650	0.007582
RS	13	0.189360	2.092113	4232.936447	0.008211	0.008392
RS	14	0.214003	1.995610	4757.140853	0.009228	0.009673
RS	15	0.240745	1.995610	5092.778483	0.009879	0.010559
RS	16	0.269764	1.796694	6043.454799	0.011723	0.012679
RS	17	0.301255	1.796694	6442.549908	0.012497	0.013670
RS	18	0.335427	1.562748	7872.076515	0.015270	0.016807
RS	19	0.372510	1.562748	8338.573420	0.016175	0.018012
RS	20	0.412751	1.355223	10142.716401	0.019674	0.021996
RS	21	0.456419	1.355223	10650.175635	0.020659	0.023316
RS	22	0.503805	1.206777	12494.499434	0.024236	0.027383
RS	23	0.555228	1.206777	12979.895426	0.025178	0.028604
RS	24	0.611029	1.118103	14471.008029	0.028070	0.031867
RS	25	0.671583	1.118103	14855.495080	0.028816	0.032772
RS	26	0.737295	1.079786	15699.319527	0.030453	0.034574
RS	27	0.808602	1.079786	15920.818783	0.030882	0.035001
RS	28	0.885982	1.079773	16052.802505	0.031138	0.035205
RS	29	0.969952	1.079773	16084.728652	0.031200	0.035123
RS	30	1.061073	1.104344	15667.227893	0.030390	0.034120
RS	31	1.159954	1.104344	15510.595244	0.030087	0.033600
RS	32	1.267257	1.140339	14779.245898	0.028668	0.031940
RS	33	1.383698	1.140339	14445.009888	0.028020	0.031063
RS	34	1.510055	1.177261	13579.389273	0.026340	0.029151
RS	35	1.647174	1.177261	13079.355414	0.025371	0.027971
RS	36	1.795970	1.208473	12169.462556	0.023606	0.026000
RS	37	1.957438	1.208473	11518.228862	0.022342	0.024549
RS	38	2.132657	1.231844	10586.637480	0.020535	0.022554
RS	39	2.322799	1.231844	9810.272964	0.019029	0.020869
RS	40	2.529134	1.248063	8863.066687	0.017192	0.018855
RS	41	2.753041	1.248063	8005.771847	0.015529	0.017020
RS	42	2.996017	1.258182	7067.894175	0.013710	0.015036
RS	43	3.259686	1.258182	6190.643764	0.012008	0.013173
RS	44	3.545809	1.263625	5304.065337	0.010289	0.011303
RS	45	3.856300	1.263625	4477.360834	0.008685	0.009553
RS	46	4.193234	1.266793	3691.602025	0.007161	0.007895
RS	47	4.558863	1.266793	2982.631793	0.005786	0.006392
RS	48	4.955629	1.270131	2344.899953	0.004548	0.005043
RS	49	5.386186	1.270131	1799.634802	0.003491	0.003883
RS	50	5.853411	1.274394	1337.404209	0.002594	0.002901
RS	51	6.360426	1.274394	966.588833	0.001875	0.002108
RS	52	6.910621	1.278004	673.356256	0.001306	0.001480
RS	53	7.507672	1.278004	453.438891	0.000880	0.001005
RS	54	8.155571	1.277479	293.296453	0.000569	0.000657
RS	55	8.858647	1.277479	181.444963	0.000352	0.000411
RS	56	9.621600	1.277479	107.013547	0.000208	0.000245
RS	57	10.449529	1.277479	59.927998	0.000116	0.000139
RS	58	11.347967	1.264354	31.944078	0.000062	0.000075
RS	59	12.322920	1.264354	15.781398	0.000031	0.000038
RS	60	13.380904	1.264354	7.292623	0.000014	0.000018
RS	61	14.528990	1.264354	3.134377	0.000006	0.000008
RS	62	15.774851	1.264354	1.245339	0.000002	0.000003
RS	63	17.126814	1.264354	0.666982	0.000001	0.000002
PA	4+25*2+4+6 0.146939308 0.029905235 17.126814133 0.196382173 0.435305443 0.848952006 1.453869588 1.943185667 2.092112918 1.995609526 1.796694173 1.562747850 1.355222564 1.206776944 1.118103339 1.079786174 1.079773342 1.104344094 1.140338937 1.177260608 1.208473244 1.231844122 1.248063232 1.258181777 1.263625195 1.266792940 1.270130948 1.274394183 1.278003978 1.277478866 1.264353717
//
IT	3548
RD	9
LK	-6231097.402352
QD	-1472.859042 -> -1455.488939
RI	0.0228180083
TR	0.146291	0.029916
MT	17.234745
MM	C_pi: 1.038625, n_recomb: 518597.272134
RS	0	0.000000	0.198343	21490.570451	0.041440	0.037049
RS	1	0.008527	0.198343	22303.998614	0.043008	0.025271
RS	2	0.017781	0.198343	23060.221891	0.044467	0.025588
RS	3	0.027825	0.198343	23743.746939	0.045785	0.029469
RS	4	0.038725	0.428361	11449.786998	0.022078	0.014964
RS	5	0.050554	0.428361	12075.741742	0.023285	0.016663
RS	6	0.063392	0.839921	6531.143233	0.012594	0.009564
RS	7	0.077324	0.839921	6968.053042	0.013436	0.010722
RS	8	0.092445	1.461821	4282.975987	0.008259	0.006981
RS	9	0.108855	1.461821	4595.282486	0.008861	0.007787
RS	10	0.126665	1.974801	3652.332066	0.007043	0.006509
RS	11	0.145993	1.974801	3924.711493	0.007568	0.007251
RS	12	0.166969	2.132555	3903.789345	0.007528	0.007491
RS	13	0.189734	2.132555	4191.265101	0.008082	0.008296
RS	14	0.214440	2.034567	4710.876811	0.009084	0.009567
RS	15	0.241252	2.034567	5044.918926	0.009728	0.010439
RS	16	0.270351	1.830432	5993.171759	0.011557	0.012550
RS	17	0.301932	1.830432	6391.408928	0.012324	0.013516
RS	18	0.336205	1.586084	7842.213549	0.015122	0.016682
RS	19	0.373401	1.586084	8310.175968	0.016024	0.017857
RS	20	0.413768	1.367372	10171.445377	0.019613	0.021938
RS	21	0.457578	1.367372	10683.440333	0.020601	0.023231
RS	22	0.505124	1.210813	12606.217949	0.024308	0.027436
RS	23	0.556724	1.210813	13097.201820	0.025255	0.028639
RS	24	0.612723	1.117505	14658.262581	0.028265	0.032026
RS	25	0.673498	1.117505	15045.675826	0.029012	0.032919
RS	26	0.739456	1.077510	15921.869989	0.030702	0.034775
RS	27	0.811037	1.077510	16141.500457	0.031125	0.035196
RS	28	0.888723	1.078146	16260.167013	0.031354	0.035369
RS	29	0.973032	1.078146	16286.808078	0.031406	0.035285
RS	30	1.064531	1.104890	15827.553492	0.030520	0.034200
RS	31	1.163833	1.104890	15665.428316	0.030207	0.033686
RS	32	1.271601	1.143717	14887.696472	0.028708	0.031938
RS	33	1.388560	1.143717	14550.209458	0.028057	0.031074
RS	34	1.515491	1.183386	13648.497204	0.026318	0.029098
RS	35	1.653247	1.183386	13148.163906	0.025353	0.027937
RS	36	1.802749	1.216808	12216.242999	0.023556	0.025930
RS	37	1.964999	1.216808	11566.996435	0.022304	0.024499
RS	38	2.141084	1.241825	10623.903084	0.020486	0.022491
RS	39	2.332185	1.241825	9850.652315	0.018995	0.020826
RS	40	2.539580	1.259330	8897.571136	0.017157	0.018809
RS	41	2.764661	1.259330	8043.436623	0.015510	0.016992
RS	42	3.008935	1.270502	7102.315129	0.013695	0.015010
RS	43	3.274038	1.270502	6227.322041	0.012008	0.013162
RS	44	3.561747	1.276874	5338.156884	0.010293	0.011297
RS	45	3.873990	1.276874	4512.167127	0.008701	0.009558
RS	46	4.212858	1.281028	3723.169510	0.007179	0.007903
RS	47	4.580621	1.281028	3013.302038	0.005810	0.006408
RS	48	4.979745	1.285574	2371.508052	0.004573	0.005059
RS	49	5.412902	1.285574	1824.148652	0.003517	0.003902
RS	50	5.882995	1.291215	1357.725135	0.002618	0.002919
RS	51	6.393173	1.291215	984.181747	0.001898	0.002126
RS	52	6.946856	1.296053	687.283864	0.001325	0.001495
RS	53	7.547751	1.296053	464.577690	0.000896	0.001019
RS	54	8.199886	1.296248	301.595796	0.000582	0.000668
RS	55	8.907629	1.296248	187.449608	0.000361	0.000419
RS	56	9.675722	1.296248	111.106693	0.000214	0.000252
RS	57	10.509312	1.296248	62.552297	0.000121	0.000144
RS	58	11.413983	1.282233	33.546159	0.000065	0.000078
RS	59	12.395797	1.282233	16.667910	0.000032	0.000039
RS	60	13.461332	1.282233	7.749454	0.000015	0.000019
RS	61	14.617726	1.282233	3.352505	0.000006	0.000008
RS	62	15.872728	1.282233	1.341305	0.000003	0.000003
RS	63	17.234745	1.282233	0.726348	0.000001	0.000002
PA	4+25*2+4+6 0.146290776 0.029916201 17.234745258 0.198342575 0.428360572 0.839920552 1.461821270 1.974800684 2.132554759 2.034567243 1.830432221 1.586083789 1.367371509 1.210813053 1.117504608 1.077510394 1.078146333 1.104889644 1.143717293 1.183386046 1.216808051 1.241825037 1.259330174 1.270502305 1.276874146 1.281028076 1.285574306 1.291214724 1.296053180 1.296247977 1.282232972
//
IT	4107
RD	10
LK	-6231064.342380
QD	-1450.878552 -> -1436.685591
RI	0.0224961638
TR	0.145724	0.029938
MT	17.327479
MM	C_pi: 1.044008, n_recomb: 521622.590359
RS	0	0.000000	0.200437	21415.435798	0.041055	0.036985
RS	1	0.008536	0.200437	22237.211391	0.042631	0.025210
RS	2	0.017801	0.200437	23003.474054	0.044100	0.025443
RS	3	0.027857	0.200437	23698.797149	0.045433	0.029237
RS	4	0.038772	0.422347	11714.673512	0.022458	0.015214
RS	5	0.050618	0.422347	12350.571951	0.023677	0.016925
RS	6	0.063475	0.831212	6653.343452	0.012755	0.009665
RS	7	0.077430	0.831212	7097.544600	0.013607	0.010847
RS	8	0.092576	1.467029	4301.946380	0.008247	0.006963
RS	9	0.109014	1.467029	4616.124906	0.008850	0.007782
RS	10	0.126857	2.000011	3636.095547	0.006971	0.006449
RS	11	0.146222	2.000011	3908.023220	0.007492	0.007196
RS	12	0.167240	2.165110	3878.437961	0.007435	0.007420
RS	13	0.190053	2.165110	4165.002920	0.007985	0.008223
RS	14	0.214813	2.066714	4680.055847	0.008972	0.009482
RS	15	0.241686	2.066714	5013.257910	0.009611	0.010344
RS	16	0.270854	1.859717	5956.158765	0.011419	0.012438
RS	17	0.302511	1.859717	6354.004812	0.012181	0.013384
RS	18	0.336871	1.607169	7819.745241	0.014991	0.016567
RS	19	0.374163	1.607169	8289.213035	0.015891	0.017717
RS	20	0.414639	1.378753	10198.939784	0.019552	0.021874
RS	21	0.458571	1.378753	10715.204773	0.020542	0.023146
RS	22	0.506252	1.214947	12708.002075	0.024362	0.027469
RS	23	0.558004	1.214947	13204.356023	0.025314	0.028657
RS	24	0.614173	1.117401	14830.170362	0.028431	0.032154
RS	25	0.675138	1.117401	15220.667275	0.029179	0.033038
RS	26	0.741306	1.075799	16128.438547	0.030920	0.034945
RS	27	0.813123	1.075799	16346.804857	0.031338	0.035360
RS	28	0.891070	1.076922	16455.095715	0.031546	0.035508
RS	29	0.975671	1.076922	16477.315121	0.031589	0.035423
RS	30	1.067494	1.105525	15981.397424	0.030638	0.034268
RS	31	1.167155	1.105525	15814.563963	0.030318	0.033758
RS	32	1.275323	1.146789	14996.003878	0.028749	0.031936
RS	33	1.392726	1.146789	14655.627090	0.028096	0.031083
RS	34	1.520150	1.188785	13722.524126	0.026307	0.029054
RS	35	1.658451	1.188785	13221.609683	0.025347	0.027909
RS	36	1.808558	1.224024	12270.779291	0.023524	0.025874
RS	37	1.971479	1.224024	11622.564789	0.022282	0.024460
RS	38	2.148308	1.250363	10669.349042	0.020454	0.022442
RS	39	2.340231	1.250363	9897.746375	0.018975	0.020794
RS	40	2.548537	1.268913	8938.794169	0.017137	0.018775
RS	41	2.774625	1.268913	8086.136225	0.015502	0.016973
RS	42	3.020013	1.280991	7140.922740	0.013690	0.014993
RS	43	3.286348	1.280991	6266.640340	0.012014	0.013157
RS	44	3.575418	1.288223	5373.820174	0.010302	0.011294
RS	45	3.889163	1.288223	4547.421499	0.008718	0.009565
RS	46	4.229692	1.293364	3754.334348	0.007197	0.007911
RS	47	4.599289	1.293364	3043.003459	0.005834	0.006422
RS	48	5.000436	1.299159	2396.753724	0.004595	0.005072
RS	49	5.435826	1.299159	1847.215959	0.003541	0.003919
RS	50	5.908383	1.306243	1376.595083	0.002639	0.002934
RS	51	6.421278	1.306243	1000.523556	0.001918	0.002142
RS	52	6.977957	1.312386	700.160446	0.001342	0.001509
RS	53	7.582155	1.312386	474.933421	0.000910	0.001031
RS	54	8.237929	1.313395	309.325977	0.000593	0.000678
RS	55	8.949683	1.313395	193.089281	0.000370	0.000427
RS	56	9.722194	1.313395	114.982053	0.000220	0.000257
RS	57	10.560649	1.313395	65.056735	0.000125	0.000148
RS	58	11.470678	1.298590	35.087149	0.000067	0.000081
RS	59	12.458390	1.298590	17.527876	0.000034	0.000041
RS	60	13.530416	1.298590	8.196436	0.000016	0.000019
RS	61	14.693954	1.298590	3.567820	0.000007	0.000009
RS	62	15.956816	1.298590	1.436898	0.000003	0.000003
RS	63	17.327479	1.298590	0.786345	0.000002	0.000002
PA	4+25*2+4+6 0.145724228 0.029938269 17.327479054 0.200437363 0.422347414 0.831211564 1.467028935 2.000010761 2.165109707 2.066714374 1.859717014 1.607168779 1.378753057 1.214946955 1.117401232 1.075799450 1.076922261 1.105524501 1.146788799 1.188785100 1.224024238 1.250363224 1.268913480 1.280990914 1.288222707 1.293364026 1.299158598 1.306243325 1.312385851 1.313394667 1.298590270
//
IT	3822
RD	11
LK	-6231037.200029
QD	-1432.242978 -> -1420.423451
RI	0.0221589680
TR	0.145224	0.029968
MT	17.407922
MM	C_pi: 1.048948, n_recomb: 524568.498541
RS	0	0.000000	0.202540	21334.958735	0.040671	0.036931
RS	1	0.008544	0.202540	22164.541573	0.042253	0.025153
RS	2	0.017819	0.202540	22940.315933	0.043732	0.025304
RS	3	0.027885	0.202540	23646.935587	0.045079	0.029007
RS	4	0.038812	0.417204	11958.955533	0.022798	0.015443
RS	5	0.050673	0.417204	12604.027488	0.024027	0.017160
RS	6	0.063547	0.823184	6771.054564	0.012908	0.009761
RS	7	0.077520	0.823184	7222.234064	0.013768	0.010965
RS	8	0.092688	1.470628	4324.534995	0.008244	0.006951
RS	9	0.109152	1.470628	4640.754134	0.008847	0.007782
RS	10	0.127023	2.020488	3627.759972	0.006916	0.006401
RS	11	0.146420	2.020488	3899.685191	0.007434	0.007152
RS	12	0.167475	2.191329	3863.672092	0.007365	0.007364
RS	13	0.190329	2.191329	4149.915799	0.007911	0.008167
RS	14	0.215135	2.093165	4660.872244	0.008885	0.009415
RS	15	0.242061	2.093165	4993.801911	0.009520	0.010270
RS	16	0.271288	1.885171	5929.303888	0.011303	0.012341
RS	17	0.303011	1.885171	6327.107218	0.012062	0.013272
RS	18	0.337446	1.626254	7802.849198	0.014875	0.016460
RS	19	0.374822	1.626254	8273.819263	0.015773	0.017589
RS	20	0.415392	1.389411	10224.715882	0.019492	0.021808
RS	21	0.459429	1.389411	10744.971916	0.020483	0.023061
RS	22	0.507228	1.219095	12800.489124	0.024402	0.027486
RS	23	0.559111	1.219095	13301.957454	0.025358	0.028661
RS	24	0.615427	1.117666	14987.679781	0.028571	0.032258
RS	25	0.676555	1.117666	15381.326859	0.029322	0.033133
RS	26	0.742906	1.074535	16319.577755	0.031110	0.035089
RS	27	0.814927	1.074535	16537.151643	0.031525	0.035498
RS	28	0.893100	1.076029	16637.289169	0.031716	0.035627
RS	29	0.977954	1.076029	16655.809842	0.031751	0.035540
RS	30	1.070057	1.106245	16127.398924	0.030744	0.034324
RS	31	1.170030	1.106245	15956.545534	0.030418	0.033818
RS	32	1.278544	1.149624	15101.843052	0.028789	0.031933
RS	33	1.396331	1.149624	14758.938503	0.028135	0.031090
RS	34	1.524181	1.193603	13798.437682	0.026304	0.029017
RS	35	1.662956	1.193603	13296.801187	0.025348	0.027885
RS	36	1.813588	1.230336	12329.754392	0.023505	0.025829
RS	37	1.977090	1.230336	11681.906424	0.022270	0.024430
RS	38	2.154562	1.257721	10719.905978	0.020436	0.022405
RS	39	2.347198	1.257721	9948.875786	0.018966	0.020770
RS	40	2.556293	1.277113	8984.209051	0.017127	0.018751
RS	41	2.783254	1.277113	8131.782319	0.015502	0.016960
RS	42	3.029606	1.289968	7181.937899	0.013691	0.014982
RS	43	3.297008	1.289968	6307.226955	0.012024	0.013156
RS	44	3.587258	1.298002	5409.998760	0.010313	0.011294
RS	45	3.902307	1.298002	4582.388057	0.008736	0.009572
RS	46	4.244275	1.304123	3784.639121	0.007215	0.007919
RS	47	4.615462	1.304123	3071.470902	0.005855	0.006435
RS	48	5.018363	1.311202	2420.514674	0.004614	0.005084
RS	49	5.455690	1.311202	1868.805221	0.003563	0.003934
RS	50	5.930383	1.319785	1394.047650	0.002658	0.002947
RS	51	6.445635	1.319785	1015.665933	0.001936	0.002156
RS	52	7.004912	1.327295	712.044687	0.001357	0.001521
RS	53	7.611975	1.327295	484.553640	0.000924	0.001042
RS	54	8.270907	1.329187	316.525811	0.000603	0.000687
RS	55	8.986140	1.329187	198.387398	0.000378	0.000435
RS	56	9.762484	1.329187	118.652395	0.000226	0.000263
RS	57	10.605161	1.329187	67.447464	0.000129	0.000151
RS	58	11.519839	1.313677	36.569617	0.000070	0.000083
RS	59	12.512669	1.313677	18.362017	0.000035	0.000042
RS	60	13.590329	1.313677	8.633610	0.000016	0.000020
RS	61	14.760068	1.313677	3.780201	0.000007	0.000009
RS	62	16.029752	1.313677	1.532012	0.000003	0.000004
RS	63	17.407922	1.313677	0.846875	0.000002	0.000002
PA	4+25*2+4+6 0.145223950 0.029968220 17.407921643 0.202540417 0.417203889 0.823183839 1.470627688 2.020488166 2.191328658 2.093164824 1.885171210 1.626254154 1.389411486 1.219094971 1.117665510 1.074535208 1.076028742 1.106244595 1.149623847 1.193603384 1.230335940 1.257720574 1.277113322 1.289968195 1.298001924 1.304122776 1.311202047 1.319784573 1.327294776 1.329186827 1.313676773
//
IT	4052
RD	12
LK	-6231014.507935
QD	-1416.055740 -> -1406.057840
RI	0.0218263396
TR	0.144776	0.030003
MT	17.478777
MM	C_pi: 1.053488, n_recomb: 527408.531027
RS	0	0.000000	0.204575	21256.737255	0.040304	0.036886
RS	1	0.008551	0.204575	22093.540989	0.041891	0.025100
RS	2	0.017834	0.204575	22878.170097	0.043378	0.025173
RS	3	0.027910	0.204575	23595.362691	0.044738	0.028790
RS	4	0.038848	0.412850	12181.573918	0.023097	0.015650
RS	5	0.050721	0.412850	12835.046455	0.024336	0.017367
RS	6	0.063609	0.815999	6881.893207	0.013049	0.009852
RS	7	0.077600	0.815999	7339.627458	0.013916	0.011073
RS	8	0.092787	1.473357	4348.288821	0.008245	0.006942
RS	9	0.109273	1.473357	4666.573964	0.008848	0.007783
RS	10	0.127168	2.037400	3624.740662	0.006873	0.006362
RS	11	0.146594	2.037400	3896.958642	0.007389	0.007117
RS	12	0.167681	2.212452	3856.664185	0.007312	0.007322
RS	13	0.190571	2.212452	4143.016269	0.007855	0.008124
RS	14	0.215418	2.114859	4650.552753	0.008818	0.009362
RS	15	0.242390	2.114859	4983.640858	0.009449	0.010212
RS	16	0.271669	1.907322	5910.359069	0.011206	0.012258
RS	17	0.303451	1.907322	6308.385238	0.011961	0.013176
RS	18	0.337951	1.643575	7790.197282	0.014771	0.016361
RS	19	0.375401	1.643575	8262.641954	0.015666	0.017473
RS	20	0.416054	1.399389	10248.663990	0.019432	0.021741
RS	21	0.460183	1.399389	10772.637108	0.020426	0.022978
RS	22	0.508085	1.223206	12884.443602	0.024430	0.027492
RS	23	0.560084	1.223206	13390.754094	0.025390	0.028655
RS	24	0.616529	1.118209	15131.877666	0.028691	0.032343
RS	25	0.677801	1.118209	15528.676800	0.029443	0.033210
RS	26	0.744313	1.073635	16496.088612	0.031278	0.035212
RS	27	0.816512	1.073635	16713.236960	0.031689	0.035616
RS	28	0.894885	1.075419	16806.859413	0.031867	0.035729
RS	29	0.979960	1.075419	16822.289047	0.031896	0.035641
RS	30	1.072309	1.107057	16264.811600	0.030839	0.034372
RS	31	1.172556	1.107057	16090.543140	0.030509	0.033869
RS	32	1.281375	1.152295	15203.612255	0.028827	0.031929
RS	33	1.399500	1.152295	14858.540109	0.028173	0.031095
RS	34	1.527726	1.197977	13874.043844	0.026306	0.028985
RS	35	1.666916	1.197977	13371.652530	0.025354	0.027865
RS	36	1.818009	1.235930	12390.790959	0.023494	0.025793
RS	37	1.982022	1.235930	11742.854423	0.022265	0.024407
RS	38	2.160061	1.264135	10773.268231	0.020427	0.022377
RS	39	2.353324	1.264135	10002.039852	0.018965	0.020754
RS	40	2.563113	1.284199	9031.937766	0.017125	0.018734
RS	41	2.790842	1.284199	8178.834066	0.015508	0.016954
RS	42	3.038045	1.297721	7224.056950	0.013697	0.014976
RS	43	3.306386	1.297721	6348.088211	0.012036	0.013158
RS	44	3.597674	1.306504	5445.952038	0.010326	0.011297
RS	45	3.913870	1.306504	4616.561790	0.008753	0.009581
RS	46	4.257105	1.313595	3813.770178	0.007231	0.007926
RS	47	4.629691	1.313595	3098.535228	0.005875	0.006447
RS	48	5.034138	1.321984	2442.742500	0.004632	0.005095
RS	49	5.473170	1.321984	1888.925628	0.003582	0.003948
RS	50	5.949744	1.332112	1410.128796	0.002674	0.002959
RS	51	6.467072	1.332112	1029.663362	0.001952	0.002169
RS	52	7.028637	1.341047	722.991520	0.001371	0.001532
RS	53	7.638223	1.341047	493.481728	0.000936	0.001052
RS	54	8.299936	1.343894	323.225886	0.000613	0.000695
RS	55	9.018234	1.343894	203.364088	0.000386	0.000442
RS	56	9.797955	1.343894	122.129808	0.000232	0.000268
RS	57	10.644352	1.343894	69.731073	0.000132	0.000155
RS	58	11.563126	1.327749	37.996848	0.000072	0.000085
RS	59	12.560466	1.327749	19.171702	0.000036	0.000044
RS	60	13.643091	1.327749	9.061464	0.000017	0.000021
RS	61	14.818294	1.327749	3.989787	0.000008	0.000009
RS	62	16.093992	1.327749	1.626674	0.000003	0.000004
RS	63	17.478777	1.327749	0.907935	0.000002	0.000002
PA	4+25*2+4+6 0.144775707 0.030003173 17.478776793 0.204574560 0.412849925 0.815999068 1.473356952 2.037400459 2.212452497 2.114859499 1.907322389 1.643574793 1.399389083 1.223205994 1.118209113 1.073635472 1.075419190 1.107056943 1.152294597 1.197976767 1.235930424 1.264135264 1.284199356 1.297720976 1.306503623 1.313594859 1.321983511 1.332111739 1.341046502 1.343893653 1.327748524
//
IT	3863
RD	13
LK	-6230995.248895
QD	-1401.713670 -> -1393.146693
RI	0.0215074459
TR	0.144371	0.030041
MT	17.541719
MM	C_pi: 1.057667, n_recomb: 530132.835372
RS	0	0.000000	0.206499	21184.736751	0.039961	0.036847
RS	1	0.008557	0.206499	22028.188971	0.041552	0.025053
RS	2	0.017847	0.206499	22820.989657	0.043048	0.025054
RS	3	0.027932	0.206499	23547.959584	0.044419	0.028590
RS	4	0.038879	0.409197	12382.762693	0.023358	0.015834
RS	5	0.050764	0.409197	13043.897407	0.024605	0.017550
RS	6	0.063665	0.809698	6984.724829	0.013175	0.009935
RS	7	0.077671	0.809698	7448.542730	0.014050	0.011170
RS	8	0.092875	1.475699	4371.686234	0.008246	0.006936
RS	9	0.109380	1.475699	4691.974272	0.008851	0.007785
RS	10	0.127297	2.051662	3625.204002	0.006838	0.006330
RS	11	0.146748	2.051662	3897.899607	0.007353	0.007089
RS	12	0.167863	2.229469	3855.407148	0.007273	0.007289
RS	13	0.190785	2.229469	4142.182436	0.007813	0.008092
RS	14	0.215669	2.132558	4647.125854	0.008766	0.009322
RS	15	0.242682	2.132558	4980.705074	0.009395	0.010168
RS	16	0.272006	1.926623	5897.668252	0.011125	0.012186
RS	17	0.303840	1.926623	6296.122094	0.011876	0.013095
RS	18	0.338398	1.659331	7780.888246	0.014677	0.016271
RS	19	0.375914	1.659331	8254.768627	0.015571	0.017368
RS	20	0.416639	1.408731	10270.859479	0.019374	0.021674
RS	21	0.460850	1.408731	10798.291793	0.020369	0.022898
RS	22	0.508844	1.227242	12960.769468	0.024448	0.027489
RS	23	0.560946	1.227242	13471.652315	0.025412	0.028642
RS	24	0.617505	1.118957	15264.097360	0.028793	0.032412
RS	25	0.678905	1.118957	15664.011267	0.029547	0.033273
RS	26	0.745559	1.073022	16659.236403	0.031425	0.035318
RS	27	0.817917	1.073022	16876.244489	0.031834	0.035717
RS	28	0.896466	1.075040	16964.562034	0.032001	0.035818
RS	29	0.981738	1.075040	16977.409968	0.032025	0.035727
RS	30	1.074306	1.107945	16393.735467	0.030924	0.034412
RS	31	1.174796	1.107945	16216.573030	0.030590	0.033911
RS	32	1.283885	1.154831	15300.726281	0.028862	0.031925
RS	33	1.402310	1.154831	14953.816497	0.028208	0.031098
RS	34	1.530868	1.201983	13948.227795	0.026311	0.028957
RS	35	1.670428	1.201983	13445.098237	0.025362	0.027848
RS	36	1.821930	1.240935	12452.463018	0.023489	0.025764
RS	37	1.986397	1.240935	11804.124088	0.022266	0.024389
RS	38	2.164939	1.269764	10828.099376	0.020425	0.022357
RS	39	2.358758	1.269764	10056.093733	0.018969	0.020744
RS	40	2.569163	1.290356	9080.866582	0.017129	0.018724
RS	41	2.797574	1.290356	8226.399015	0.015518	0.016952
RS	42	3.045531	1.304449	7266.523199	0.013707	0.014974
RS	43	3.314706	1.304449	6388.673160	0.012051	0.013163
RS	44	3.606916	1.313930	5481.296023	0.010339	0.011300
RS	45	3.924131	1.313930	4649.710141	0.008771	0.009590
RS	46	4.268491	1.321986	3841.605516	0.007246	0.007934
RS	47	4.642320	1.321986	3124.166169	0.005893	0.006458
RS	48	5.048138	1.331702	2463.478732	0.004647	0.005104
RS	49	5.488684	1.331702	1907.649455	0.003598	0.003960
RS	50	5.966930	1.343413	1424.932346	0.002688	0.002969
RS	51	6.486100	1.343413	1042.601659	0.001967	0.002180
RS	52	7.049699	1.353822	733.076512	0.001383	0.001542
RS	53	7.661526	1.353822	501.774123	0.000947	0.001062
RS	54	8.325710	1.357680	329.468500	0.000621	0.000703
RS	55	9.046730	1.357680	208.045264	0.000392	0.000448
RS	56	9.829451	1.357680	125.428965	0.000237	0.000273
RS	57	10.679153	1.357680	71.915156	0.000136	0.000158
RS	58	11.601567	1.340972	39.372186	0.000074	0.000088
RS	59	12.602915	1.340972	19.958357	0.000038	0.000045
RS	60	13.689952	1.340972	9.480533	0.000018	0.000022
RS	61	14.870012	1.340972	4.196749	0.000008	0.000010
RS	62	16.151054	1.340972	1.720928	0.000003	0.000004
RS	63	17.541719	1.340972	0.969537	0.000002	0.000002
PA	4+25*2+4+6 0.144370759 0.030041457 17.541719165 0.206498806 0.409197344 0.809698004 1.475699258 2.051662200 2.229469317 2.132557684 1.926623420 1.659330650 1.408731013 1.227242223 1.118956664 1.073021645 1.075039718 1.107944847 1.154830890 1.201983443 1.240935079 1.269764086 1.290355657 1.304448586 1.313930281 1.321985723 1.331701938 1.343413224 1.353821650 1.357679580 1.340971944
//
IT	3725
RD	14
LK	-6230978.699390
QD	-1388.799255 -> -1381.378550
RI	0.0212075765
TR	0.144003	0.030082
MT	17.597962
MM	C_pi: 1.061512, n_recomb: 532735.279487
RS	0	0.000000	0.208289	21121.082703	0.039646	0.036813
RS	1	0.008563	0.208289	21970.643626	0.041241	0.025010
RS	2	0.017859	0.208289	22770.945359	0.042743	0.024947
RS	3	0.027951	0.208289	23506.886163	0.044125	0.028410
RS	4	0.038907	0.406153	12563.536407	0.023583	0.015997
RS	5	0.050802	0.406153	13231.643531	0.024837	0.017709
RS	6	0.063715	0.804251	7079.128028	0.013288	0.010009
RS	7	0.077733	0.804251	7548.544985	0.014169	0.011257
RS	8	0.092953	1.477946	4393.799830	0.008248	0.006930
RS	9	0.109475	1.477946	4715.973958	0.008852	0.007786
RS	10	0.127412	2.063934	3627.874299	0.006810	0.006303
RS	11	0.146885	2.063934	3901.155160	0.007323	0.007065
RS	12	0.168025	2.243116	3858.480082	0.007243	0.007265
RS	13	0.190976	2.243116	4145.911378	0.007782	0.008069
RS	14	0.215892	2.146875	4649.091736	0.008727	0.009291
RS	15	0.242941	2.146875	4983.418530	0.009354	0.010136
RS	16	0.272307	1.943445	5889.951568	0.011056	0.012125
RS	17	0.304187	1.943445	6288.989603	0.011805	0.013026
RS	18	0.338797	1.673680	7774.238569	0.014593	0.016187
RS	19	0.376371	1.673680	8249.507402	0.015485	0.017273
RS	20	0.417162	1.417475	10291.360254	0.019318	0.021609
RS	21	0.461446	1.417475	10822.007403	0.020314	0.022820
RS	22	0.509522	1.231165	13030.292900	0.024459	0.027480
RS	23	0.561714	1.231165	13545.480863	0.025426	0.028624
RS	24	0.618376	1.119843	15385.490543	0.028880	0.032469
RS	25	0.679889	1.119843	15788.448724	0.029637	0.033324
RS	26	0.746670	1.072629	16810.084905	0.031554	0.035410
RS	27	0.819170	1.072629	17027.170584	0.031962	0.035805
RS	28	0.897877	1.074841	17111.102722	0.032119	0.035894
RS	29	0.983324	1.074841	17121.793113	0.032139	0.035802
RS	30	1.076088	1.108892	16514.283068	0.030999	0.034445
RS	31	1.176794	1.108892	16334.680192	0.030662	0.033947
RS	32	1.286125	1.157253	15392.744590	0.028894	0.031919
RS	33	1.404817	1.157253	15044.304049	0.028240	0.031099
RS	34	1.533672	1.205681	14020.149888	0.026317	0.028933
RS	35	1.673562	1.205681	13516.336080	0.025372	0.027833
RS	36	1.825429	1.245443	12513.712406	0.023490	0.025740
RS	37	1.990301	1.245443	11864.761153	0.022271	0.024375
RS	38	2.169291	1.274735	10883.312202	0.020429	0.022343
RS	39	2.363608	1.274735	10110.113292	0.018978	0.020739
RS	40	2.574563	1.295728	9130.138116	0.017138	0.018720
RS	41	2.803583	1.295728	8273.796237	0.015531	0.016954
RS	42	3.052213	1.310309	7308.767276	0.013719	0.014975
RS	43	3.322133	1.310309	6428.574945	0.012067	0.013170
RS	44	3.615165	1.320444	5515.750161	0.010354	0.011306
RS	45	3.933290	1.320444	4681.673747	0.008788	0.009599
RS	46	4.278656	1.329452	3868.093844	0.007261	0.007941
RS	47	4.653594	1.329452	3148.375686	0.005910	0.006469
RS	48	5.060639	1.340505	2482.790381	0.004660	0.005112
RS	49	5.502537	1.340505	1925.058388	0.003614	0.003970
RS	50	5.982275	1.353832	1438.546885	0.002700	0.002977
RS	51	6.503093	1.353832	1054.559265	0.001980	0.002190
RS	52	7.068507	1.365745	742.372278	0.001394	0.001550
RS	53	7.682337	1.365745	509.482256	0.000956	0.001070
RS	54	8.348729	1.370677	335.286570	0.000629	0.000710
RS	55	9.072183	1.370677	212.451745	0.000399	0.000454
RS	56	9.857585	1.370677	128.562081	0.000241	0.000277
RS	57	10.710240	1.370677	74.006311	0.000139	0.000161
RS	58	11.635907	1.353467	40.698992	0.000076	0.000090
RS	59	12.640838	1.353467	20.723396	0.000039	0.000046
RS	60	13.731819	1.353467	9.891334	0.000019	0.000022
RS	61	14.916220	1.353467	4.401244	0.000008	0.000010
RS	62	16.202040	1.353467	1.814810	0.000003	0.000004
RS	63	17.597962	1.353467	1.031686	0.000002	0.000002
PA	4+25*2+4+6 0.144002802 0.030081911 17.597962356 0.208289219 0.406153269 0.804250988 1.477946071 2.063934106 2.243116252 2.146875393 1.943444554 1.673679615 1.417474991 1.231165368 1.119843441 1.072628693 1.074840822 1.108891577 1.157253271 1.205680836 1.245443423 1.274735000 1.295727750 1.310308539 1.320443695 1.329451848 1.340505012 1.353831769 1.365745004 1.370676623 1.353466872
//
IT	4063
RD	15
LK	-6230964.333522
QD	-1377.026859 -> -1370.539994
RI	0.0209285362
TR	0.143664	0.030123
MT	17.648982
MM	C_pi: 1.065072, n_recomb: 535214.684087
RS	0	0.000000	0.209937	21066.596004	0.039361	0.036783
RS	1	0.008568	0.209937	21921.781560	0.040959	0.024972
RS	2	0.017870	0.209937	22728.964275	0.042467	0.024851
RS	3	0.027969	0.209937	23473.112578	0.043857	0.028249
RS	4	0.038933	0.403641	12725.130224	0.023776	0.016140
RS	5	0.050836	0.403641	13399.578801	0.025036	0.017848
RS	6	0.063760	0.799603	7165.155882	0.013387	0.010076
RS	7	0.077790	0.799603	7639.700668	0.014274	0.011334
RS	8	0.093023	1.480276	4414.141116	0.008247	0.006924
RS	9	0.109561	1.480276	4738.059601	0.008853	0.007786
RS	10	0.127516	2.074681	3631.950959	0.006786	0.006280
RS	11	0.147009	2.074681	3905.878759	0.007298	0.007045
RS	12	0.168172	2.254043	3864.777177	0.007221	0.007247
RS	13	0.191149	2.254043	4153.035060	0.007760	0.008053
RS	14	0.216094	2.158333	4655.356646	0.008698	0.009269
RS	15	0.243176	2.158333	4990.634412	0.009325	0.010113
RS	16	0.272579	1.958137	5886.201382	0.010998	0.012072
RS	17	0.304501	1.958137	6285.945167	0.011745	0.012967
RS	18	0.339158	1.686805	7769.651154	0.014517	0.016111
RS	19	0.376785	1.686805	8246.258180	0.015407	0.017186
RS	20	0.417635	1.425680	10310.281618	0.019264	0.021546
RS	21	0.461985	1.425680	10843.920709	0.020261	0.022747
RS	22	0.510135	1.234977	13093.714884	0.024464	0.027466
RS	23	0.562410	1.234977	13612.956344	0.025435	0.028603
RS	24	0.619164	1.120839	15497.168432	0.028955	0.032516
RS	25	0.680781	1.120839	15903.085986	0.029713	0.033365
RS	26	0.747677	1.072421	16949.762874	0.031669	0.035490
RS	27	0.820304	1.072421	17167.095912	0.032075	0.035880
RS	28	0.899154	1.074801	17247.303920	0.032225	0.035961
RS	29	0.984760	1.074801	17256.195874	0.032242	0.035867
RS	30	1.077701	1.109900	16626.818309	0.031066	0.034473
RS	31	1.178604	1.109900	16445.171157	0.030726	0.033978
RS	32	1.288153	1.159597	15479.545205	0.028922	0.031912
RS	33	1.407088	1.159597	15129.857647	0.028269	0.031099
RS	34	1.536212	1.209141	14089.287700	0.026325	0.028912
RS	35	1.676400	1.209141	13584.874254	0.025382	0.027821
RS	36	1.828599	1.249556	12573.849776	0.023493	0.025722
RS	37	1.993838	1.249556	11924.153140	0.022279	0.024365
RS	38	2.173235	1.279177	10938.176841	0.020437	0.022334
RS	39	2.368002	1.279177	10163.488615	0.018990	0.020737
RS	40	2.579456	1.300465	9179.146934	0.017150	0.018719
RS	41	2.809027	1.300465	8320.557808	0.015546	0.016959
RS	42	3.058268	1.315461	7350.404506	0.013734	0.014980
RS	43	3.328863	1.315461	6467.532402	0.012084	0.013178
RS	44	3.622642	1.326211	5549.133713	0.010368	0.011312
RS	45	3.941592	1.326211	4712.366004	0.008805	0.009609
RS	46	4.287869	1.336155	3893.235451	0.007274	0.007948
RS	47	4.663814	1.336155	3171.208139	0.005925	0.006478
RS	48	5.071970	1.348558	2500.743805	0.004672	0.005119
RS	49	5.515095	1.348558	1941.232943	0.003627	0.003980
RS	50	5.996187	1.363520	1451.066801	0.002711	0.002985
RS	51	6.518498	1.363520	1065.616388	0.001991	0.002199
RS	52	7.085560	1.376983	750.937704	0.001403	0.001558
RS	53	7.701207	1.376983	516.652392	0.000965	0.001078
RS	54	8.369601	1.383030	340.718010	0.000637	0.000717
RS	55	9.095262	1.383030	216.607263	0.000405	0.000459
RS	56	9.883097	1.383030	131.542983	0.000246	0.000282
RS	57	10.738432	1.383030	76.011977	0.000142	0.000164
RS	58	11.667050	1.365354	41.981312	0.000078	0.000092
RS	59	12.675232	1.365354	21.468388	0.000040	0.000048
RS	60	13.769792	1.365354	10.294357	0.000019	0.000023
RS	61	14.958132	1.365354	4.603368	0.000009	0.000010
RS	62	16.248288	1.365354	1.908306	0.000004	0.000004
RS	63	17.648982	1.365354	1.094332	0.000002	0.000003
PA	4+25*2+4+6 0.143664357 0.030123143 17.648981839 0.209936988 0.403641092 0.799603199 1.480275588 2.074681138 2.254043298 2.158332755 1.958137487 1.686804718 1.425680474 1.234976890 1.120838786 1.072421036 1.074800845 1.109900453 1.159597408 1.209140737 1.249555999 1.279177102 1.300465123 1.315460671 1.326211166 1.336155046 1.348558006 1.363520293 1.376982767 1.383029956 1.365354268
//
IT	3642
RD	16
LK	-6230951.750011
QD	-1366.180976 -> -1360.466692
RI	0.0206712525
TR	0.143352	0.030165
MT	17.695436
MM	C_pi: 1.068367, n_recomb: 537572.359750
RS	0	0.000000	0.211440	21021.318070	0.039104	0.036756
RS	1	0.008572	0.211440	21881.690087	0.040705	0.024939
RS	2	0.017880	0.211440	22695.182319	0.042218	0.024767
RS	3	0.027985	0.211440	23446.825216	0.043616	0.028107
RS	4	0.038956	0.401577	12869.344062	0.023940	0.016264
RS	5	0.050868	0.401577	13549.563563	0.025205	0.017967
RS	6	0.063800	0.795673	7243.162063	0.013474	0.010136
RS	7	0.077842	0.795673	7722.386345	0.014365	0.011402
RS	8	0.093087	1.482782	4432.442300	0.008245	0.006918
RS	9	0.109639	1.482782	4757.948974	0.008851	0.007784
RS	10	0.127610	2.084248	3636.837369	0.006765	0.006260
RS	11	0.147122	2.084248	3911.437946	0.007276	0.007027
RS	12	0.168306	2.262711	3873.520996	0.007206	0.007234
RS	13	0.191306	2.262711	4162.730762	0.007744	0.008042
RS	14	0.216278	2.167394	4664.944957	0.008678	0.009254
RS	15	0.243390	2.167394	5001.326059	0.009304	0.010097
RS	16	0.272827	1.970965	5885.651616	0.010949	0.012027
RS	17	0.304787	1.970965	6286.193658	0.011694	0.012916
RS	18	0.339486	1.698831	7766.691566	0.014448	0.016040
RS	19	0.377161	1.698831	8244.582644	0.015337	0.017106
RS	20	0.418064	1.433387	10327.679593	0.019212	0.021484
RS	21	0.462475	1.433387	10864.101574	0.020210	0.022676
RS	22	0.510692	1.238662	13151.640775	0.024465	0.027449
RS	23	0.563042	1.238662	13674.694120	0.025438	0.028579
RS	24	0.619881	1.121903	15600.073244	0.029019	0.032554
RS	25	0.681591	1.121903	16008.850477	0.029780	0.033399
RS	26	0.748592	1.072354	17079.260877	0.031771	0.035560
RS	27	0.821336	1.072354	17296.967271	0.032176	0.035947
RS	28	0.900316	1.074883	17373.940760	0.032319	0.036020
RS	29	0.986066	1.074883	17381.333330	0.032333	0.035924
RS	30	1.079168	1.110952	16731.760869	0.031125	0.034496
RS	31	1.180250	1.110952	16548.409566	0.030784	0.034003
RS	32	1.289997	1.161867	15561.153689	0.028947	0.031905
RS	33	1.409152	1.161867	15210.473215	0.028295	0.031098
RS	34	1.538522	1.212390	14155.367087	0.026332	0.028892
RS	35	1.678982	1.212390	13650.446240	0.025393	0.027809
RS	36	1.831482	1.253326	12632.390358	0.023499	0.025707
RS	37	1.997055	1.253326	11981.869458	0.022289	0.024357
RS	38	2.176822	1.283161	10992.201977	0.020448	0.022330
RS	39	2.371999	1.283161	10215.809551	0.019004	0.020738
RS	40	2.583907	1.304655	9227.473390	0.017165	0.018722
RS	41	2.813980	1.304655	8366.361930	0.015563	0.016966
RS	42	3.063776	1.320002	7391.158360	0.013749	0.014986
RS	43	3.334986	1.320002	6505.362601	0.012101	0.013188
RS	44	3.629444	1.331328	5581.350869	0.010383	0.011319
RS	45	3.949145	1.331328	4741.753045	0.008821	0.009619
RS	46	4.296251	1.342195	3917.034176	0.007287	0.007954
RS	47	4.673113	1.342195	3192.704449	0.005939	0.006488
RS	48	5.082280	1.355950	2517.419456	0.004683	0.005125
RS	49	5.526522	1.355950	1956.255134	0.003639	0.003988
RS	50	6.008847	1.372568	1462.569712	0.002721	0.002992
RS	51	6.532518	1.372568	1075.840066	0.002001	0.002207
RS	52	7.101080	1.387609	758.834268	0.001412	0.001565
RS	53	7.718380	1.387609	523.327905	0.000974	0.001085
RS	54	8.388598	1.394814	345.791923	0.000643	0.000723
RS	55	9.116269	1.394814	220.529804	0.000410	0.000465
RS	56	9.906319	1.394814	134.382005	0.000250	0.000286
RS	57	10.764095	1.394814	77.937617	0.000145	0.000167
RS	58	11.695401	1.376736	43.221121	0.000080	0.000094
RS	59	12.706543	1.376736	22.194489	0.000041	0.000049
RS	60	13.804363	1.376736	10.690230	0.000020	0.000024
RS	61	14.996292	1.376736	4.803437	0.000009	0.000011
RS	62	16.290396	1.376736	2.001569	0.000004	0.000005
RS	63	17.695436	1.376736	1.157592	0.000002	0.000003
PA	4+25*2+4+6 0.143352027 0.030164655 17.695436449 0.211440376 0.401576647 0.795672960 1.482782063 2.084247524 2.262710579 2.167393596 1.970964832 1.698831078 1.433386885 1.238662119 1.121903425 1.072353535 1.074882846 1.110951527 1.161866670 1.212390247 1.253326441 1.283161355 1.304654587 1.320002037 1.331328440 1.342195023 1.355950423 1.372568158 1.387609125 1.394813546 1.376735872
//
IT	3861
RD	17
LK	-6230940.647337
QD	-1356.117598 -> -1351.050882
RI	0.0204344885
TR	0.143062	0.030206
MT	17.738098
MM	C_pi: 1.071428, n_recomb: 539812.245576
RS	0	0.000000	0.212806	20984.673067	0.038874	0.036732
RS	1	0.008576	0.212806	21849.844364	0.040477	0.024909
RS	2	0.017888	0.212806	22669.134829	0.041994	0.024693
RS	3	0.027999	0.212806	23427.628696	0.043400	0.027983
RS	4	0.038977	0.399893	12997.869868	0.024079	0.016373
RS	5	0.050896	0.399893	13683.349270	0.025348	0.018071
RS	6	0.063838	0.792376	7313.715034	0.013549	0.010189
RS	7	0.077889	0.792376	7797.205200	0.014444	0.011462
RS	8	0.093146	1.485493	4448.695642	0.008241	0.006911
RS	9	0.109711	1.485493	4775.636861	0.008847	0.007780
RS	10	0.127697	2.092892	3642.145461	0.006747	0.006243
RS	11	0.147225	2.092892	3917.422766	0.007257	0.007011
RS	12	0.168428	2.269532	3884.084254	0.007195	0.007226
RS	13	0.191450	2.269532	4174.335581	0.007733	0.008035
RS	14	0.216446	2.174431	4677.166646	0.008664	0.009245
RS	15	0.243586	2.174431	5014.769004	0.009290	0.010088
RS	16	0.273053	1.982190	5887.639273	0.010907	0.011988
RS	17	0.305048	1.982190	6289.048140	0.011650	0.012873
RS	18	0.339787	1.709892	7764.995997	0.014385	0.015975
RS	19	0.377505	1.709892	8244.116688	0.015272	0.017033
RS	20	0.418458	1.440643	10343.655763	0.019162	0.021425
RS	21	0.462924	1.440643	10882.669685	0.020160	0.022609
RS	22	0.511203	1.242220	13204.680242	0.024462	0.027428
RS	23	0.563622	1.242220	13731.320386	0.025437	0.028553
RS	24	0.620538	1.123014	15695.142702	0.029075	0.032586
RS	25	0.682334	1.123014	16106.674682	0.029838	0.033427
RS	26	0.749431	1.072396	17199.596531	0.031862	0.035621
RS	27	0.822282	1.072396	17417.769355	0.032266	0.036006
RS	28	0.901381	1.075063	17491.864435	0.032404	0.036071
RS	29	0.987264	1.075063	17498.006338	0.032415	0.035975
RS	30	1.080513	1.112038	16829.614453	0.031177	0.034515
RS	31	1.181759	1.112038	16644.853895	0.030835	0.034024
RS	32	1.291689	1.164074	15637.744924	0.028969	0.031897
RS	33	1.411046	1.164074	15286.299603	0.028318	0.031095
RS	34	1.540641	1.215466	14218.265405	0.026339	0.028875
RS	35	1.681350	1.215466	13712.937888	0.025403	0.027799
RS	36	1.834127	1.256812	12689.051561	0.023506	0.025695
RS	37	2.000006	1.256812	12037.669003	0.022300	0.024352
RS	38	2.180112	1.286762	11045.069049	0.020461	0.022328
RS	39	2.375665	1.286762	10266.823328	0.019019	0.020742
RS	40	2.587990	1.308382	9274.866393	0.017182	0.018728
RS	41	2.818524	1.308382	8411.030699	0.015581	0.016975
RS	42	3.068831	1.324027	7430.883773	0.013766	0.014994
RS	43	3.340604	1.324027	6541.987261	0.012119	0.013198
RS	44	3.635686	1.335895	5612.359385	0.010397	0.011327
RS	45	3.956076	1.335895	4769.843324	0.008836	0.009629
RS	46	4.303944	1.347668	3939.545019	0.007298	0.007961
RS	47	4.681647	1.347668	3212.939615	0.005952	0.006496
RS	48	5.091743	1.362778	2532.903759	0.004692	0.005131
RS	49	5.537011	1.362778	1970.210991	0.003650	0.003996
RS	50	6.020467	1.381067	1473.139310	0.002729	0.002997
RS	51	6.545387	1.381067	1085.300408	0.002011	0.002215
RS	52	7.115326	1.397714	766.119070	0.001419	0.001571
RS	53	7.734146	1.397714	529.550845	0.000981	0.001092
RS	54	8.406038	1.406114	350.538485	0.000649	0.000728
RS	55	9.135555	1.406114	224.238631	0.000415	0.000469
RS	56	9.927639	1.406114	137.090656	0.000254	0.000290
RS	57	10.787656	1.406114	79.789634	0.000148	0.000170
RS	58	11.721432	1.387669	44.422240	0.000082	0.000096
RS	59	12.735293	1.387669	22.903201	0.000042	0.000050
RS	60	13.836107	1.387669	11.079435	0.000021	0.000024
RS	61	15.031332	1.387669	5.001556	0.000009	0.000011
RS	62	16.329065	1.387669	2.094592	0.000004	0.000005
RS	63	17.738098	1.387669	1.221425	0.000002	0.000003
PA	4+25*2+4+6 0.143061918 0.030205821 17.738098177 0.212805717 0.399893288 0.792375918 1.485492875 2.092891506 2.269531666 2.174430655 1.982190153 1.709891716 1.440642837 1.242220135 1.123014013 1.072396488 1.075063262 1.112038295 1.164073890 1.215465807 1.256812133 1.286762452 1.308382257 1.324026587 1.335895384 1.347668375 1.362778177 1.381067385 1.397714052 1.406113577 1.387669116
//
IT	3436
RD	18
LK	-6230930.788471
QD	-1346.723636 -> -1342.206232
RI	0.0202165801
TR	0.142791	0.030246
MT	17.777606
MM	C_pi: 1.074285, n_recomb: 541939.812391
RS	0	0.000000	0.214042	20955.878852	0.038668	0.036710
RS	1	0.008580	0.214042	21825.509064	0.040273	0.024883
RS	2	0.017897	0.214042	22650.144474	0.041795	0.024628
RS	3	0.028013	0.214042	23414.915176	0.043206	0.027874
RS	4	0.038996	0.398534	13112.335010	0.024195	0.016466
RS	5	0.050923	0.398534	13802.618668	0.025469	0.018160
RS	6	0.063872	0.789631	7377.456315	0.013613	0.010235
RS	7	0.077933	0.789631	7864.836194	0.014512	0.011515
RS	8	0.093200	1.488440	4462.896822	0.008235	0.006903
RS	9	0.109777	1.488440	4791.121476	0.008841	0.007776
RS	10	0.127777	2.100844	3647.552779	0.006731	0.006227
RS	11	0.147321	2.100844	3923.492668	0.007240	0.006996
RS	12	0.168541	2.274849	3895.983273	0.007189	0.007222
RS	13	0.191583	2.274849	4187.338631	0.007727	0.008032
RS	14	0.216602	2.179764	4691.471906	0.008657	0.009241
RS	15	0.243767	2.179764	5030.386199	0.009282	0.010085
RS	16	0.273263	1.992020	5891.704771	0.010872	0.011955
RS	17	0.305290	1.992020	6294.033890	0.011614	0.012836
RS	18	0.340065	1.720101	7764.299001	0.014327	0.015914
RS	19	0.377824	1.720101	8244.596853	0.015213	0.016966
RS	20	0.418823	1.447490	10358.350832	0.019113	0.021367
RS	21	0.463339	1.447490	10899.784074	0.020113	0.022546
RS	22	0.511675	1.245653	13253.392906	0.024455	0.027406
RS	23	0.564158	1.245653	13783.412220	0.025433	0.028526
RS	24	0.621145	1.124156	15783.204700	0.029124	0.032612
RS	25	0.683021	1.124156	16197.386592	0.029888	0.033451
RS	26	0.750207	1.072530	17311.671490	0.031944	0.035676
RS	27	0.823157	1.072530	17530.381462	0.032347	0.036058
RS	28	0.902366	1.075328	17601.838087	0.032479	0.036117
RS	29	0.988372	1.075328	17606.942284	0.032489	0.036019
RS	30	1.081757	1.113154	16920.959066	0.031223	0.034531
RS	31	1.183155	1.113154	16735.042277	0.030880	0.034042
RS	32	1.293254	1.166229	15709.599093	0.028988	0.031888
RS	33	1.412799	1.166229	15357.591120	0.028338	0.031091
RS	34	1.542601	1.218394	14278.034340	0.026346	0.028859
RS	35	1.683541	1.218394	13772.397232	0.025413	0.027789
RS	36	1.836573	1.260058	12743.717933	0.023515	0.025686
RS	37	2.002737	1.260058	12091.460425	0.022311	0.024349
RS	38	2.183157	1.290041	11096.592406	0.020476	0.022330
RS	39	2.379058	1.290041	10316.391811	0.019036	0.020747
RS	40	2.591768	1.311723	9321.155932	0.017200	0.018736
RS	41	2.822730	1.311723	8454.454308	0.015600	0.016986
RS	42	3.073508	1.327615	7469.497861	0.013783	0.015004
RS	43	3.345804	1.327615	6577.377012	0.012137	0.013210
RS	44	3.641463	1.339994	5642.173333	0.010411	0.011335
RS	45	3.962491	1.339994	4796.684064	0.008851	0.009638
RS	46	4.311064	1.352658	3960.836537	0.007309	0.007967
RS	47	4.689545	1.352658	3231.996002	0.005964	0.006504
RS	48	5.100502	1.369119	2547.292417	0.004700	0.005135
RS	49	5.546719	1.369119	1983.189614	0.003659	0.004003
RS	50	6.031223	1.389091	1482.858845	0.002736	0.003002
RS	51	6.557299	1.389091	1094.064800	0.002019	0.002221
RS	52	7.128514	1.407368	772.845779	0.001426	0.001577
RS	53	7.748740	1.407368	535.359729	0.000988	0.001098
RS	54	8.422184	1.416997	354.984752	0.000655	0.000733
RS	55	9.153411	1.416997	227.750581	0.000420	0.000474
RS	56	9.947379	1.416997	139.678714	0.000258	0.000293
RS	57	10.809472	1.416997	81.573276	0.000151	0.000173
RS	58	11.745534	1.398234	45.586907	0.000084	0.000098
RS	59	12.761914	1.398234	23.595672	0.000044	0.000051
RS	60	13.865502	1.398234	11.462523	0.000021	0.000025
RS	61	15.063780	1.398234	5.197972	0.000010	0.000012
RS	62	16.364875	1.398234	2.187483	0.000004	0.000005
RS	63	17.777606	1.398234	1.285905	0.000002	0.000003
PA	4+25*2+4+6 0.142790788 0.030246164 17.777606356 0.214042351 0.398534283 0.789631330 1.488439739 2.100843817 2.274849041 2.179764208 1.992020045 1.720101402 1.447490032 1.245653319 1.124155688 1.072529952 1.075327779 1.113153964 1.166228964 1.218393841 1.260057614 1.290041403 1.311722539 1.327615152 1.339993553 1.352657664 1.369119152 1.389091417 1.407368376 1.416997260 1.398234273
//
IT	3411
RD	19
LK	-6230921.987224
QD	-1337.910927 -> -1333.864341
RI	0.0200167552
TR	0.142537	0.030286
MT	17.814227
MM	C_pi: 1.076949, n_recomb: 543959.130270
RS	0	0.000000	0.215159	20934.173631	0.038485	0.036689
RS	1	0.008584	0.215159	21807.955116	0.040091	0.024860
RS	2	0.017904	0.215159	22637.524979	0.041616	0.024572
RS	3	0.028025	0.215159	23408.051756	0.043033	0.027780
RS	4	0.039015	0.397443	13214.406583	0.024293	0.016547
RS	5	0.050947	0.397443	13909.086478	0.025570	0.018237
RS	6	0.063904	0.787353	7435.078716	0.013668	0.010276
RS	7	0.077974	0.787353	7926.008334	0.014571	0.011561
RS	8	0.093250	1.491607	4475.137875	0.008227	0.006895
RS	9	0.109839	1.491607	4804.501510	0.008832	0.007769
RS	10	0.127851	2.108246	3652.851753	0.006715	0.006213
RS	11	0.147409	2.108246	3929.427853	0.007224	0.006983
RS	12	0.168646	2.278919	3908.835068	0.007186	0.007220
RS	13	0.191706	2.278919	4201.334229	0.007724	0.008032
RS	14	0.216746	2.183649	4707.392253	0.008654	0.009241
RS	15	0.243934	2.183649	5047.684182	0.009280	0.010086
RS	16	0.273457	2.000653	5897.338027	0.010842	0.011926
RS	17	0.305514	2.000653	6300.619650	0.011583	0.012805
RS	18	0.340323	1.729549	7764.339590	0.014274	0.015858
RS	19	0.378119	1.729549	8245.759643	0.015159	0.016904
RS	20	0.419160	1.453962	10371.787854	0.019067	0.021312
RS	21	0.463723	1.453962	10915.477937	0.020067	0.022485
RS	22	0.512112	1.248959	13298.154981	0.024447	0.027383
RS	23	0.564655	1.248959	13831.356543	0.025427	0.028499
RS	24	0.621707	1.125305	15864.944613	0.029166	0.032634
RS	25	0.683657	1.125305	16281.666287	0.029932	0.033470
RS	26	0.750925	1.072726	17416.236093	0.032018	0.035725
RS	27	0.823967	1.072726	17635.528490	0.032421	0.036105
RS	28	0.903278	1.075649	17704.547573	0.032548	0.036157
RS	29	0.989398	1.075649	17708.785091	0.032555	0.036059
RS	30	1.082909	1.114283	17006.201161	0.031264	0.034544
RS	31	1.184448	1.114283	16819.345408	0.030920	0.034057
RS	32	1.294702	1.168329	15776.893312	0.029004	0.031878
RS	33	1.414421	1.168329	15424.502278	0.028356	0.031087
RS	34	1.544416	1.221185	14334.651540	0.026352	0.028844
RS	35	1.685569	1.221185	13828.801377	0.025423	0.027780
RS	36	1.838839	1.263086	12796.262394	0.023524	0.025679
RS	37	2.005265	1.263086	12143.135905	0.022324	0.024347
RS	38	2.185977	1.293032	11146.605311	0.020492	0.022333
RS	39	2.382201	1.293032	10364.384394	0.019054	0.020755
RS	40	2.595268	1.314717	9366.202272	0.017219	0.018746
RS	41	2.826624	1.314717	8496.536363	0.015620	0.016998
RS	42	3.077840	1.330813	7506.928845	0.013801	0.015015
RS	43	3.350620	1.330813	6611.498367	0.012154	0.013221
RS	44	3.646814	1.343671	5670.782365	0.010425	0.011344
RS	45	3.968433	1.343671	4822.293131	0.008865	0.009648
RS	46	4.317660	1.357211	3980.948014	0.007318	0.007972
RS	47	4.696863	1.357211	3249.925691	0.005975	0.006512
RS	48	5.108616	1.375020	2560.647971	0.004707	0.005139
RS	49	5.555713	1.375020	1995.251804	0.003668	0.004009
RS	50	6.041189	1.396685	1491.785920	0.002742	0.003007
RS	51	6.568336	1.396685	1102.181653	0.002026	0.002227
RS	52	7.140733	1.416609	779.056775	0.001432	0.001582
RS	53	7.762263	1.416609	540.784794	0.000994	0.001104
RS	54	8.437145	1.427500	359.151680	0.000660	0.000738
RS	55	9.169956	1.427500	231.078694	0.000425	0.000478
RS	56	9.965671	1.427500	142.153743	0.000261	0.000297
RS	57	10.829688	1.427500	83.292600	0.000153	0.000176
RS	58	11.767871	1.408450	46.717430	0.000086	0.000100
RS	59	12.786586	1.408450	24.272748	0.000045	0.000052
RS	60	13.892745	1.408450	11.839726	0.000022	0.000026
RS	61	15.093855	1.408450	5.392706	0.000010	0.000012
RS	62	16.398066	1.408450	2.280216	0.000004	0.000005
RS	63	17.814227	1.408450	1.350993	0.000002	0.000003
PA	4+25*2+4+6 0.142537203 0.030285595 17.814227096 0.215158516 0.397443287 0.787352597 1.491606792 2.108245825 2.278918957 2.183649458 2.000653405 1.729548561 1.453961507 1.248959377 1.125304956 1.072725827 1.075648764 1.114283492 1.168328802 1.221185428 1.263085859 1.293032212 1.314717328 1.330813352 1.343671399 1.357211346 1.375019582 1.396684831 1.416609224 1.427499983 1.408449911
//
IT	3900
RD	20
LK	-6230914.095318
QD	-1329.623073 -> -1325.983641
RI	0.0198329600
TR	0.142300	0.030324
MT	17.848281
MM	C_pi: 1.079438, n_recomb: 545875.796160
RS	0	0.000000	0.216166	20918.582501	0.038321	0.036670
RS	1	0.008587	0.216166	21796.240544	0.039929	0.024840
RS	2	0.017912	0.216166	22630.379499	0.041457	0.024522
RS	3	0.028037	0.216166	23406.199719	0.042878	0.027698
RS	4	0.039031	0.396574	13305.638518	0.024375	0.016618
RS	5	0.050970	0.396574	14004.352912	0.025655	0.018304
RS	6	0.063934	0.785482	7487.110593	0.013716	0.010312
RS	7	0.078011	0.785482	7981.279434	0.014621	0.011602
RS	8	0.093297	1.494981	4485.541893	0.008217	0.006886
RS	9	0.109896	1.494981	4815.909286	0.008822	0.007762
RS	10	0.127919	2.115206	3657.923426	0.006701	0.006200
RS	11	0.147491	2.115206	3935.103282	0.007209	0.006970
RS	12	0.168743	2.281939	3922.389927	0.007185	0.007221
RS	13	0.191821	2.281939	4216.058741	0.007723	0.008034
RS	14	0.216879	2.186299	4724.590513	0.008655	0.009245
RS	15	0.244090	2.186299	5066.308800	0.009281	0.010091
RS	16	0.273637	2.008211	5904.312927	0.010816	0.011902
RS	17	0.305722	2.008211	6308.572753	0.011557	0.012778
RS	18	0.340561	1.738312	7764.953401	0.014225	0.015805
RS	19	0.378393	1.738312	8247.442409	0.015109	0.016847
RS	20	0.419473	1.460086	10384.072097	0.019023	0.021259
RS	21	0.464080	1.460086	10929.869845	0.020023	0.022426
RS	22	0.512518	1.252134	13339.435269	0.024437	0.027359
RS	23	0.565116	1.252134	13875.635346	0.025419	0.028471
RS	24	0.622230	1.126449	15940.983603	0.029203	0.032653
RS	25	0.684248	1.126449	16360.135863	0.029970	0.033486
RS	26	0.751592	1.072965	17514.026494	0.032084	0.035770
RS	27	0.824719	1.072965	17733.927943	0.032487	0.036147
RS	28	0.904125	1.076013	17800.588380	0.032609	0.036194
RS	29	0.990350	1.076013	17804.104089	0.032616	0.036095
RS	30	1.083980	1.115417	17085.820713	0.031300	0.034554
RS	31	1.185649	1.115417	16898.211182	0.030956	0.034070
RS	32	1.296049	1.170372	15839.933049	0.029017	0.031868
RS	33	1.415928	1.170372	15487.311996	0.028371	0.031082
RS	34	1.546102	1.223854	14388.198182	0.026358	0.028830
RS	35	1.687454	1.223854	13882.227239	0.025431	0.027772
RS	36	1.840944	1.265924	12846.632823	0.023534	0.025673
RS	37	2.007615	1.265924	12192.660681	0.022336	0.024347
RS	38	2.188597	1.295772	11195.019978	0.020508	0.022339
RS	39	2.385121	1.295772	10410.743839	0.019072	0.020763
RS	40	2.598520	1.317411	9409.932531	0.017238	0.018757
RS	41	2.830244	1.317411	8537.240720	0.015640	0.017010
RS	42	3.081866	1.333672	7543.145807	0.013818	0.015026
RS	43	3.355095	1.333672	6644.355804	0.012172	0.013234
RS	44	3.651787	1.346983	5698.207687	0.010439	0.011353
RS	45	3.973956	1.346983	4846.717477	0.008879	0.009658
RS	46	4.323790	1.361378	3999.958574	0.007328	0.007978
RS	47	4.703664	1.361378	3266.811280	0.005985	0.006519
RS	48	5.116158	1.380530	2573.048940	0.004714	0.005143
RS	49	5.564074	1.380530	2006.471414	0.003676	0.004015
RS	50	6.050452	1.403890	1499.994397	0.002748	0.003010
RS	51	6.578596	1.403890	1109.709793	0.002033	0.002233
RS	52	7.152092	1.425475	784.799136	0.001438	0.001587
RS	53	7.774835	1.425475	545.859336	0.001000	0.001109
RS	54	8.451053	1.437656	363.062513	0.000665	0.000743
RS	55	9.185339	1.437656	234.237259	0.000429	0.000483
RS	56	9.982678	1.437656	144.523933	0.000265	0.000300
RS	57	10.848485	1.437656	84.951939	0.000156	0.000178
RS	58	11.788640	1.418341	47.816080	0.000088	0.000101
RS	59	12.809526	1.418341	24.935308	0.000046	0.000053
RS	60	13.918077	1.418341	12.211308	0.000022	0.000026
RS	61	15.121820	1.418341	5.585803	0.000010	0.000012
RS	62	16.428930	1.418341	2.372776	0.000004	0.000005
RS	63	17.848281	1.418341	1.416655	0.000003	0.000003
PA	4+25*2+4+6 0.142299506 0.030323966 17.848281488 0.216165901 0.396573789 0.785482160 1.494980623 2.115205950 2.281938822 2.186298906 2.008210882 1.738311961 1.460086491 1.252133660 1.126449496 1.072964705 1.076012930 1.115417354 1.170371698 1.223853848 1.265923832 1.295771614 1.317411143 1.333671824 1.346983242 1.361378466 1.380530408 1.403890190 1.425475056 1.437656484 1.418341170
//
IT	4120
RD	21
LK	-6230906.992124
QD	-1321.807029 -> -1318.522450
RI	0.0196627745
TR	0.142076	0.030361
MT	17.880112
MM	C_pi: 1.081775, n_recomb: 547696.953084
RS	0	0.000000	0.217078	20908.043918	0.038174	0.036652
RS	1	0.008590	0.217078	21789.336171	0.039784	0.024822
RS	2	0.017918	0.217078	22627.724357	0.041314	0.024479
RS	3	0.028047	0.217078	23408.434994	0.042740	0.027627
RS	4	0.039047	0.395895	13387.233104	0.024443	0.016678
RS	5	0.050991	0.395895	14089.660517	0.025725	0.018361
RS	6	0.063962	0.783941	7534.369918	0.013756	0.010344
RS	7	0.078046	0.783941	8031.510970	0.014664	0.011638
RS	8	0.093341	1.498539	4494.284456	0.008206	0.006877
RS	9	0.109949	1.498539	4825.533224	0.008811	0.007753
RS	10	0.127984	2.121811	3662.704761	0.006687	0.006188
RS	11	0.147568	2.121811	3940.453683	0.007195	0.006958
RS	12	0.168834	2.284117	3936.397855	0.007187	0.007224
RS	13	0.191927	2.284117	4231.248405	0.007726	0.008039
RS	14	0.217004	2.187927	4742.749394	0.008659	0.009252
RS	15	0.244235	2.187927	5085.927148	0.009286	0.010098
RS	16	0.273805	2.014876	5912.258868	0.010795	0.011881
RS	17	0.305916	2.014876	6317.508955	0.011535	0.012756
RS	18	0.340785	1.746488	7765.951781	0.014179	0.015756
RS	19	0.378649	1.746488	8249.457998	0.015062	0.016793
RS	20	0.419765	1.465896	10395.359378	0.018980	0.021208
RS	21	0.464414	1.465896	10943.131976	0.019980	0.022371
RS	22	0.512897	1.255193	13377.564788	0.024425	0.027334
RS	23	0.565546	1.255193	13916.597853	0.025409	0.028443
RS	24	0.622717	1.127581	16012.027492	0.029235	0.032668
RS	25	0.684800	1.127581	16433.506805	0.030005	0.033499
RS	26	0.752215	1.073236	17605.794633	0.032145	0.035810
RS	27	0.825422	1.073236	17826.322354	0.032548	0.036185
RS	28	0.904916	1.076407	17890.735858	0.032665	0.036227
RS	29	0.991240	1.076407	17893.646469	0.032671	0.036127
RS	30	1.084979	1.116549	17160.411603	0.031332	0.034562
RS	31	1.186770	1.116549	16972.203441	0.030988	0.034080
RS	32	1.297306	1.172363	15899.080940	0.029029	0.031858
RS	33	1.417336	1.172363	15546.364540	0.028385	0.031076
RS	34	1.547677	1.226411	14438.924918	0.026363	0.028816
RS	35	1.689215	1.226411	13932.912387	0.025439	0.027764
RS	36	1.842910	1.268594	12894.954386	0.023544	0.025669
RS	37	2.009809	1.268594	12240.160757	0.022348	0.024347
RS	38	2.191044	1.298293	11241.874568	0.020526	0.022345
RS	39	2.387848	1.298293	10455.524753	0.019090	0.020773
RS	40	2.601557	1.319843	9452.380834	0.017258	0.018770
RS	41	2.833625	1.319843	8576.621192	0.015659	0.017024
RS	42	3.085627	1.336234	7578.201041	0.013836	0.015039
RS	43	3.359277	1.336234	6676.018378	0.012189	0.013246
RS	44	3.656433	1.349972	5724.531794	0.010452	0.011362
RS	45	3.979115	1.349972	4870.045399	0.008892	0.009667
RS	46	4.329517	1.365207	4017.946196	0.007336	0.007983
RS	47	4.710018	1.365207	3282.732998	0.005994	0.006525
RS	48	5.123205	1.385692	2584.586025	0.004719	0.005146
RS	49	5.571885	1.385692	2016.926109	0.003683	0.004020
RS	50	6.059107	1.410753	1507.544585	0.002753	0.003013
RS	51	6.588183	1.410753	1116.698658	0.002039	0.002238
RS	52	7.162706	1.434014	790.110610	0.001443	0.001591
RS	53	7.786582	1.434014	550.611898	0.001005	0.001114
RS	54	8.464050	1.447512	366.738466	0.000670	0.000747
RS	55	9.199713	1.447512	237.240236	0.000433	0.000487
RS	56	9.998570	1.447512	146.797934	0.000268	0.000304
RS	57	10.866051	1.447512	86.556319	0.000158	0.000181
RS	58	11.808049	1.427965	48.885313	0.000089	0.000103
RS	59	12.830966	1.427965	25.584735	0.000047	0.000055
RS	60	13.941753	1.427965	12.578005	0.000023	0.000027
RS	61	15.147957	1.427965	5.777627	0.000011	0.000013
RS	62	16.457777	1.427965	2.465335	0.000005	0.000005
RS	63	17.880112	1.427965	1.483019	0.000003	0.000003
PA	4+25*2+4+6 0.142075919 0.030361083 17.880111596 0.217078227 0.395894538 0.783941273 1.498538519 2.121811329 2.284117225 2.187927304 2.014875705 1.746488150 1.465896476 1.255193015 1.127580698 1.073236380 1.076406978 1.116549444 1.172363473 1.226411091 1.268593729 1.298293150 1.319843497 1.336234043 1.349972467 1.365207187 1.385692046 1.410752821 1.434014371 1.447512321 1.427964580
//
IT	3512
RD	22
LK	-6230900.576939
QD	-1314.420689 -> -1311.447542
RI	0.0195062482
TR	0.141865	0.030397
MT	17.909986
MM	C_pi: 1.083969, n_recomb: 549425.918039
RS	0	0.000000	0.217902	20902.092282	0.038044	0.036636
RS	1	0.008593	0.217902	21786.797087	0.039654	0.024807
RS	2	0.017924	0.217902	22629.141562	0.041187	0.024442
RS	3	0.028058	0.217902	23414.373055	0.042616	0.027566
RS	4	0.039062	0.395368	13460.468536	0.024499	0.016731
RS	5	0.051011	0.395368	14166.321365	0.025784	0.018411
RS	6	0.063988	0.782681	7577.310355	0.013791	0.010373
RS	7	0.078079	0.782681	8077.180442	0.014701	0.011670
RS	8	0.093381	1.502265	4501.455243	0.008193	0.006867
RS	9	0.109999	1.502265	4833.469582	0.008797	0.007743
RS	10	0.128044	2.128145	3667.086965	0.006674	0.006177
RS	11	0.147639	2.128145	3945.364242	0.007181	0.006947
RS	12	0.168919	2.285605	3950.648201	0.007191	0.007228
RS	13	0.192027	2.285605	4246.680374	0.007729	0.008044
RS	14	0.217121	2.188688	4761.610080	0.008667	0.009261
RS	15	0.244371	2.188688	5106.266863	0.009294	0.010109
RS	16	0.273963	2.020752	5920.947362	0.010777	0.011863
RS	17	0.306098	2.020752	6327.191075	0.011516	0.012736
RS	18	0.340994	1.754130	7767.208902	0.014137	0.015710
RS	19	0.378888	1.754130	8251.680601	0.015019	0.016743
RS	20	0.420039	1.471424	10405.601961	0.018939	0.021159
RS	21	0.464726	1.471424	10955.222432	0.019939	0.022318
RS	22	0.513253	1.258135	13412.827293	0.024412	0.027310
RS	23	0.565950	1.258135	13954.535342	0.025398	0.028416
RS	24	0.623175	1.128693	16078.431917	0.029264	0.032681
RS	25	0.685317	1.128693	16502.134497	0.030035	0.033510
RS	26	0.752799	1.073529	17691.984225	0.032201	0.035847
RS	27	0.826080	1.073529	17913.141631	0.032603	0.036220
RS	28	0.905658	1.076824	17975.328372	0.032717	0.036257
RS	29	0.992074	1.076824	17977.732759	0.032721	0.036156
RS	30	1.085916	1.117676	17230.221798	0.031360	0.034568
RS	31	1.187822	1.117676	17041.550485	0.031017	0.034088
RS	32	1.298484	1.174307	15954.463008	0.029038	0.031847
RS	33	1.418656	1.174307	15601.772191	0.028396	0.031069
RS	34	1.549154	1.228872	14486.797449	0.026367	0.028803
RS	35	1.690866	1.228872	13980.827553	0.025446	0.027757
RS	36	1.844755	1.271117	12941.148769	0.023554	0.025666
RS	37	2.011867	1.271117	12285.572424	0.022361	0.024348
RS	38	2.193340	1.300624	11287.079430	0.020543	0.022353
RS	39	2.390406	1.300624	10498.659686	0.019108	0.020783
RS	40	2.604407	1.322049	9493.458819	0.017279	0.018783
RS	41	2.836796	1.322049	8614.619368	0.015679	0.017038
RS	42	3.089155	1.338539	7612.044593	0.013855	0.015052
RS	43	3.363199	1.338539	6706.464798	0.012206	0.013259
RS	44	3.660791	1.352681	5749.747900	0.010465	0.011371
RS	45	3.983955	1.352681	4892.292029	0.008904	0.009677
RS	46	4.334889	1.368737	4034.947668	0.007344	0.007988
RS	47	4.715979	1.368737	3297.735257	0.006002	0.006531
RS	48	5.129816	1.390546	2595.305337	0.004724	0.005148
RS	49	5.579213	1.390546	2026.661956	0.003689	0.004024
RS	50	6.067228	1.417310	1514.483795	0.002756	0.003016
RS	51	6.597177	1.417310	1123.187456	0.002044	0.002242
RS	52	7.172665	1.442259	795.024795	0.001447	0.001594
RS	53	7.797605	1.442259	555.066523	0.001010	0.001118
RS	54	8.476245	1.457097	370.196637	0.000674	0.000751
RS	55	9.213201	1.457097	240.098202	0.000437	0.000490
RS	56	10.013484	1.457097	148.981840	0.000271	0.000307
RS	57	10.882535	1.457097	88.108975	0.000160	0.000183
RS	58	11.826263	1.437357	49.926469	0.000091	0.000105
RS	59	12.851086	1.437357	26.221697	0.000048	0.000056
RS	60	13.963972	1.437357	12.940126	0.000024	0.000028
RS	61	15.172488	1.437357	5.968316	0.000011	0.000013
RS	62	16.484851	1.437357	2.557953	0.000005	0.000006
RS	63	17.909986	1.437357	1.550131	0.000003	0.000003
PA	4+25*2+4+6 0.141865031 0.030396857 17.909986355 0.217901553 0.395368227 0.782680965 1.502264943 2.128144937 2.285605007 2.188687859 2.020751760 1.754129835 1.471424120 1.258134754 1.128692605 1.073529106 1.076823754 1.117676162 1.174306789 1.228871923 1.271116820 1.300623965 1.322048741 1.338538673 1.352680746 1.368737460 1.390545912 1.417309958 1.442259442 1.457096736 1.437357090
//
IT	3870
RD	23
LK	-6230894.765466
QD	-1307.432971 -> -1304.734769
RI	0.0193612637
TR	0.141665	0.030431
MT	17.938212
MM	C_pi: 1.086038, n_recomb: 551068.289308
RS	0	0.000000	0.218649	20899.691196	0.037926	0.036620
RS	1	0.008596	0.218649	21787.610766	0.039537	0.024793
RS	2	0.017930	0.218649	22633.654466	0.041072	0.024409
RS	3	0.028067	0.218649	23423.086151	0.042505	0.027513
RS	4	0.039075	0.394967	13526.486027	0.024546	0.016776
RS	5	0.051030	0.394967	14235.512137	0.025833	0.018454
RS	6	0.064012	0.781646	7616.557025	0.013821	0.010398
RS	7	0.078110	0.781646	8118.946453	0.014733	0.011699
RS	8	0.093420	1.506117	4507.276317	0.008179	0.006856
RS	9	0.110045	1.506117	4839.955912	0.008783	0.007732
RS	10	0.128100	2.134266	3671.043453	0.006662	0.006167
RS	11	0.147707	2.134266	3949.808219	0.007168	0.006935
RS	12	0.168999	2.286530	3965.010287	0.007195	0.007234
RS	13	0.192122	2.286530	4262.217400	0.007734	0.008051
RS	14	0.217232	2.188705	4781.025639	0.008676	0.009272
RS	15	0.244500	2.188705	5127.174736	0.009304	0.010121
RS	16	0.274112	2.025932	5930.246837	0.010761	0.011848
RS	17	0.306269	2.025932	6337.484757	0.011500	0.012720
RS	18	0.341191	1.761295	7768.659816	0.014097	0.015667
RS	19	0.379114	1.761295	8254.049335	0.014978	0.016697
RS	20	0.420298	1.476695	10414.910493	0.018899	0.021112
RS	21	0.465021	1.476695	10966.264138	0.019900	0.022267
RS	22	0.513588	1.260971	13445.482405	0.024399	0.027285
RS	23	0.566330	1.260971	13989.721171	0.025387	0.028388
RS	24	0.623606	1.129785	16140.650382	0.029290	0.032693
RS	25	0.685805	1.129785	16566.479019	0.030062	0.033520
RS	26	0.753351	1.073838	17773.135724	0.032252	0.035881
RS	27	0.826702	1.073838	17994.920450	0.032655	0.036253
RS	28	0.906358	1.077256	18054.930871	0.032764	0.036284
RS	29	0.992862	1.077256	18056.908005	0.032767	0.036183
RS	30	1.086801	1.118798	17295.655597	0.031386	0.034573
RS	31	1.188815	1.118798	17106.638478	0.031043	0.034095
RS	32	1.299597	1.176208	16006.350808	0.029046	0.031836
RS	33	1.419902	1.176208	15653.793366	0.028406	0.031062
RS	34	1.550548	1.231247	14532.009411	0.026371	0.028791
RS	35	1.692424	1.231247	14026.156168	0.025453	0.027749
RS	36	1.846496	1.273513	12985.298384	0.023564	0.025663
RS	37	2.013810	1.273513	12328.981041	0.022373	0.024350
RS	38	2.195507	1.302792	11330.662256	0.020561	0.022362
RS	39	2.392822	1.302792	10540.189229	0.019127	0.020794
RS	40	2.607097	1.324058	9533.199574	0.017299	0.018797
RS	41	2.839791	1.324058	8651.281326	0.015699	0.017052
RS	42	3.092486	1.340622	7644.710316	0.013873	0.015065
RS	43	3.366902	1.340622	6735.742930	0.012223	0.013272
RS	44	3.664906	1.355143	5773.918995	0.010478	0.011380
RS	45	3.988526	1.355143	4913.524234	0.008916	0.009686
RS	46	4.339963	1.372006	4051.027799	0.007351	0.007992
RS	47	4.721609	1.372006	3311.881452	0.006010	0.006537
RS	48	5.136059	1.395128	2605.268016	0.004728	0.005150
RS	49	5.586135	1.395128	2035.732893	0.003694	0.004028
RS	50	6.074897	1.423595	1520.860910	0.002760	0.003018
RS	51	6.605672	1.423595	1129.214562	0.002049	0.002246
RS	52	7.182071	1.450245	799.570093	0.001451	0.001597
RS	53	7.808016	1.450245	559.243768	0.001015	0.001122
RS	54	8.487764	1.466443	373.451720	0.000678	0.000754
RS	55	9.225942	1.466443	242.820364	0.000441	0.000494
RS	56	10.027571	1.466443	151.081019	0.000274	0.000310
RS	57	10.898106	1.466443	89.612793	0.000163	0.000185
RS	58	11.843469	1.446531	50.941415	0.000092	0.000106
RS	59	12.870093	1.446531	26.846779	0.000049	0.000057
RS	60	13.984962	1.446531	13.297752	0.000024	0.000028
RS	61	15.195662	1.446531	6.157806	0.000011	0.000013
RS	62	16.510430	1.446531	2.650557	0.000005	0.000006
RS	63	17.938212	1.446531	1.617910	0.000003	0.000004
PA	4+25*2+4+6 0.141665237 0.030431123 17.938211541 0.218649243 0.394967443 0.781646237 1.506117307 2.134265574 2.286530163 2.188704558 2.025931910 1.761294731 1.476694762 1.260971201 1.129785156 1.073838293 1.077256095 1.118797554 1.176208390 1.231247306 1.273513402 1.302792134 1.324058305 1.340621970 1.355143388 1.372005924 1.395127932 1.423594634 1.450245280 1.466442722 1.446531058
//
IT	4067
RD	24
LK	-6230889.487959
QD	-1300.814866 -> -1298.360577
RI	0.0192276615
TR	0.141476	0.030464
MT	17.964807
MM	C_pi: 1.087985, n_recomb: 552627.346279
RS	0	0.000000	0.219326	20900.478931	0.037820	0.036606
RS	1	0.008598	0.219326	21791.427452	0.039432	0.024781
RS	2	0.017936	0.219326	22640.930067	0.040970	0.024380
RS	3	0.028076	0.219326	23434.263183	0.042405	0.027466
RS	4	0.039088	0.394669	13586.111889	0.024585	0.016816
RS	5	0.051048	0.394669	14298.079896	0.025873	0.018492
RS	6	0.064035	0.780799	7652.481902	0.013847	0.010421
RS	7	0.078139	0.780799	8157.199238	0.014761	0.011724
RS	8	0.093456	1.510084	4511.814440	0.008164	0.006845
RS	9	0.110090	1.510084	4845.063275	0.008767	0.007721
RS	10	0.128154	2.140194	3674.561800	0.006649	0.006156
RS	11	0.147771	2.140194	3953.772642	0.007155	0.006924
RS	12	0.169075	2.286971	3979.379238	0.007201	0.007241
RS	13	0.192210	2.286971	4277.748207	0.007741	0.008059
RS	14	0.217335	2.188102	4800.770049	0.008687	0.009285
RS	15	0.244621	2.188102	5148.411946	0.009316	0.010136
RS	16	0.274252	2.030496	5939.970274	0.010749	0.011834
RS	17	0.306431	2.030496	6348.194734	0.011487	0.012706
RS	18	0.341377	1.768035	7770.142027	0.014060	0.015626
RS	19	0.379327	1.768035	8256.398122	0.014940	0.016653
RS	20	0.420541	1.481720	10423.319493	0.018861	0.021066
RS	21	0.465298	1.481720	10976.296646	0.019862	0.022218
RS	22	0.513904	1.263700	13475.708950	0.024385	0.027260
RS	23	0.566689	1.263700	14022.339675	0.025374	0.028362
RS	24	0.624012	1.130847	16199.015001	0.029313	0.032702
RS	25	0.686265	1.130847	16626.870708	0.030087	0.033528
RS	26	0.753870	1.074149	17849.634216	0.032300	0.035912
RS	27	0.827287	1.074149	18072.031610	0.032702	0.036283
RS	28	0.907018	1.077691	18129.869504	0.032807	0.036309
RS	29	0.993603	1.077691	18131.480829	0.032810	0.036208
RS	30	1.087634	1.119902	17356.976486	0.031408	0.034577
RS	31	1.189749	1.119902	17167.710271	0.031066	0.034100
RS	32	1.300645	1.178061	16054.898347	0.029052	0.031824
RS	33	1.421076	1.178061	15702.566522	0.028414	0.031054
RS	34	1.551861	1.233536	14574.604525	0.026373	0.028779
RS	35	1.693892	1.233536	14068.937355	0.025458	0.027742
RS	36	1.848135	1.275787	13027.392023	0.023574	0.025661
RS	37	2.015640	1.275787	12370.379227	0.022385	0.024352
RS	38	2.197548	1.304806	11372.583741	0.020579	0.022372
RS	39	2.395096	1.304806	10580.085646	0.019145	0.020805
RS	40	2.609630	1.325887	9571.549876	0.017320	0.018812
RS	41	2.842611	1.325887	8686.573719	0.015719	0.017067
RS	42	3.095623	1.342498	7676.188806	0.013890	0.015078
RS	43	3.370390	1.342498	6763.856801	0.012239	0.013285
RS	44	3.668782	1.357379	5797.043551	0.010490	0.011389
RS	45	3.992831	1.357379	4933.755186	0.008928	0.009695
RS	46	4.344742	1.375025	4066.226554	0.007358	0.007996
RS	47	4.726911	1.375025	3325.211338	0.006017	0.006542
RS	48	5.141940	1.399453	2614.509085	0.004731	0.005151
RS	49	5.592654	1.399453	2044.172051	0.003699	0.004032
RS	50	6.082122	1.429616	1526.710572	0.002763	0.003019
RS	51	6.613675	1.429616	1134.807358	0.002053	0.002249
RS	52	7.190932	1.457981	803.767747	0.001454	0.001600
RS	53	7.817823	1.457981	563.158802	0.001019	0.001126
RS	54	8.498616	1.475552	376.515603	0.000681	0.000758
RS	55	9.237945	1.475552	245.413578	0.000444	0.000497
RS	56	10.040843	1.475552	153.099056	0.000277	0.000313
RS	57	10.912776	1.475552	91.069408	0.000165	0.000188
RS	58	11.859680	1.455489	51.930700	0.000094	0.000108
RS	59	12.888001	1.455489	27.460097	0.000050	0.000058
RS	60	14.004739	1.455489	13.650847	0.000025	0.000029
RS	61	15.217498	1.455489	6.346037	0.000011	0.000014
RS	62	16.534531	1.455489	2.743104	0.000005	0.000006
RS	63	17.964807	1.455489	1.686319	0.000003	0.000004
PA	4+25*2+4+6 0.141476313 0.030464023 17.964806839 0.219326073 0.394669309 0.780799049 1.510083775 2.140193660 2.286970645 2.188102368 2.030496447 1.768034533 1.481719702 1.263700251 1.130846576 1.074149105 1.077691050 1.119901867 1.178060910 1.233536426 1.275787433 1.304806284 1.325886724 1.342497713 1.357378857 1.375025165 1.399452715 1.429616471 1.457981090 1.475552084 1.455489399
//
IT	3291
RD	25
LK	-6230884.685808
QD	-1294.546822 -> -1292.309778
RI	0.0191029364
TR	0.141297	0.030496
MT	17.989957
MM	C_pi: 1.089827, n_recomb: 554110.677225
RS	0	0.000000	0.219944	20903.647719	0.037725	0.036592
RS	1	0.008601	0.219944	21797.460496	0.039338	0.024770
RS	2	0.017941	0.219944	22650.212885	0.040877	0.024355
RS	3	0.028085	0.219944	23447.190768	0.042315	0.027426
RS	4	0.039101	0.394457	13640.207348	0.024616	0.016851
RS	5	0.051064	0.394457	14354.914929	0.025906	0.018525
RS	6	0.064057	0.780117	7685.443260	0.013870	0.010442
RS	7	0.078167	0.780117	8192.317905	0.014785	0.011747
RS	8	0.093490	1.514151	4515.219115	0.008149	0.006834
RS	9	0.110131	1.514151	4848.952075	0.008751	0.007709
RS	10	0.128204	2.145982	3677.637661	0.006637	0.006146
RS	11	0.147831	2.145982	3957.254249	0.007142	0.006913
RS	12	0.169146	2.287021	3993.691094	0.007207	0.007248
RS	13	0.192294	2.287021	4293.206285	0.007748	0.008067
RS	14	0.217434	2.186984	4820.750102	0.008700	0.009299
RS	15	0.244735	2.186984	5169.881915	0.009330	0.010152
RS	16	0.274384	2.034547	5949.976451	0.010738	0.011823
RS	17	0.306584	2.034547	6359.176132	0.011476	0.012695
RS	18	0.341552	1.774391	7771.682326	0.014026	0.015587
RS	19	0.379529	1.774391	8258.761096	0.014905	0.016611
RS	20	0.420771	1.486528	10430.928793	0.018825	0.021022
RS	21	0.465561	1.486528	10985.432372	0.019825	0.022171
RS	22	0.514202	1.266330	13503.836777	0.024370	0.027235
RS	23	0.567028	1.266330	14052.736252	0.025361	0.028335
RS	24	0.624396	1.131878	16254.004182	0.029333	0.032711
RS	25	0.686699	1.131878	16683.797814	0.030109	0.033535
RS	26	0.754360	1.074461	17922.014796	0.032344	0.035942
RS	27	0.827840	1.074461	18145.011237	0.032746	0.036311
RS	28	0.907640	1.078127	18200.689371	0.032847	0.036332
RS	29	0.994304	1.078127	18201.987672	0.032849	0.036230
RS	30	1.088421	1.120987	17414.701934	0.031428	0.034579
RS	31	1.190633	1.120987	17225.266023	0.031086	0.034105
RS	32	1.301635	1.179866	16100.514002	0.029056	0.031812
RS	33	1.422184	1.179866	15748.483550	0.028421	0.031046
RS	34	1.553102	1.235747	14614.874178	0.026375	0.028767
RS	35	1.695279	1.235747	14109.452192	0.025463	0.027735
RS	36	1.849684	1.277954	13067.629488	0.023583	0.025660
RS	37	2.017370	1.277954	12409.964212	0.022396	0.024354
RS	38	2.199477	1.306685	11413.003296	0.020597	0.022382
RS	39	2.397246	1.306685	10618.508454	0.019163	0.020816
RS	40	2.612025	1.327556	9608.650123	0.017341	0.018827
RS	41	2.845276	1.327556	8720.636506	0.015738	0.017082
RS	42	3.098588	1.344193	7706.589731	0.013908	0.015092
RS	43	3.373687	1.344193	6790.919155	0.012256	0.013298
RS	44	3.672446	1.359411	5819.245497	0.010502	0.011398
RS	45	3.996900	1.359411	4953.100658	0.008939	0.009703
RS	46	4.349259	1.377829	4080.625253	0.007364	0.008000
RS	47	4.731924	1.377829	3337.805563	0.006024	0.006547
RS	48	5.147500	1.403546	2623.117759	0.004734	0.005153
RS	49	5.598818	1.403546	2052.054759	0.003703	0.004035
RS	50	6.088952	1.435410	1532.087155	0.002765	0.003020
RS	51	6.621241	1.435410	1140.011694	0.002057	0.002252
RS	52	7.199310	1.465491	807.659364	0.001458	0.001603
RS	53	7.827096	1.465491	566.841488	0.001023	0.001130
RS	54	8.508876	1.484462	379.406173	0.000685	0.000761
RS	55	9.249294	1.484462	247.890625	0.000447	0.000500
RS	56	10.053392	1.484462	155.044580	0.000280	0.000315
RS	57	10.926648	1.484462	92.484320	0.000167	0.000190
RS	58	11.875009	1.464270	52.897619	0.000095	0.000110
RS	59	12.904935	1.464270	28.063518	0.000051	0.000059
RS	60	14.023441	1.464270	14.000407	0.000025	0.000030
RS	61	15.238146	1.464270	6.533508	0.000012	0.000014
RS	62	16.557323	1.464270	2.835829	0.000005	0.000006
RS	63	17.989957	1.464270	1.755533	0.000003	0.000004
PA	4+25*2+4+6 0.141297254 0.030495516 17.989957459 0.219943844 0.394456839 0.780116969 1.514150697 2.145982071 2.287020809 2.186983877 2.034547463 1.774391240 1.486528406 1.266329907 1.131877583 1.074460519 1.078126823 1.120986977 1.179866353 1.235747455 1.277953742 1.306685268 1.327555500 1.344192838 1.359411218 1.377828780 1.403546001 1.435409509 1.465490852 1.484462450 1.464270198
//
