# Supplementary material for: Introgression and disruption of migration routes have shaped the genetic integrity of wildebeest populations
Source: Nat Commun. 2024 Apr 12;15:2921. doi: 10.1038/s41467-024-47015-y (PMC11014984; doi:10.1038/s41467-024-47015-y)
Supplement: Supplementary file 10 — Source Data [file 41467_2024_47015_MOESM10_ESM.zip › source_data/Fig2a.psmc/CTauZw__1273.psmc]

CC
CC	Brief Description of the file format:
CC	  CC  comments
CC	  MM  useful-messages
CC	  RD  round-of-iterations
CC	  LL  \log[P(sequence)]
CC	  QD  Q-before-opt Q-after-opt
CC	  TR  \theta_0 \rho_0
CC	  RS  k t_k \lambda_k \pi_k \sum_{l\not=k}A_{kl} A_{kk}
CC	  DC  begin end best-k t_k+\Delta_k max-prob
CC
MM	Version: 0.6.5-r67
MM	pattern:4+25*2+4+6, n:63, n_free_lambdas:28
MM	n_iterations:25, skip:1, max_t:15, theta/rho:5
MM	is_decoding:0
MM	n_seqs:28, sum_L:17411669, sum_n:2600872
RD	0
LK	0.000000
QD	0.000000 -> 0.000000
RI	inf
TR	0.161784	0.032357
MT	15.000000
MM	C_pi: 1.000000, n_recomb: 554416.901867
RS	0	0.000000	1.000000	4504.356467	0.008124	0.000000
RS	1	0.008290	1.000000	4836.499854	0.008724	0.000000
RS	2	0.017266	1.000000	5189.480092	0.009360	0.000000
RS	3	0.026987	1.000000	5563.978227	0.010036	0.000000
RS	4	0.037514	1.000000	5960.579001	0.010751	0.000000
RS	5	0.048914	1.000000	6379.743386	0.011507	0.000000
RS	6	0.061258	1.000000	6821.777089	0.012304	0.000000
RS	7	0.074626	1.000000	7286.794792	0.013143	0.000000
RS	8	0.089102	1.000000	7774.679887	0.014023	0.000000
RS	9	0.104778	1.000000	8285.039608	0.014944	0.000000
RS	10	0.121753	1.000000	8817.155550	0.015903	0.000000
RS	11	0.140135	1.000000	9369.929768	0.016901	0.000000
RS	12	0.160042	1.000000	9941.826850	0.017932	0.000000
RS	13	0.181598	1.000000	10530.812662	0.018994	0.000000
RS	14	0.204942	1.000000	11134.290820	0.020083	0.000000
RS	15	0.230221	1.000000	11749.038383	0.021192	0.000000
RS	16	0.257595	1.000000	12371.142772	0.022314	0.000000
RS	17	0.287238	1.000000	12995.942559	0.023441	0.000000
RS	18	0.319339	1.000000	13617.975416	0.024563	0.000000
RS	19	0.354100	1.000000	14230.937292	0.025668	0.000000
RS	20	0.391744	1.000000	14827.657694	0.026745	0.000000
RS	21	0.432507	1.000000	15400.096693	0.027777	0.000000
RS	22	0.476650	1.000000	15939.370071	0.028750	0.000000
RS	23	0.524453	1.000000	16435.809549	0.029645	0.000000
RS	24	0.576218	1.000000	16879.065435	0.030445	0.000000
RS	25	0.632274	1.000000	17258.258921	0.031129	0.000000
RS	26	0.692977	1.000000	17562.190696	0.031677	0.000000
RS	27	0.758711	1.000000	17779.611194	0.032069	0.000000
RS	28	0.829896	1.000000	17899.555549	0.032285	0.000000
RS	29	0.906981	1.000000	17911.742992	0.032307	0.000000
RS	30	0.990456	1.000000	17807.035880	0.032118	0.000000
RS	31	1.080851	1.000000	17577.947704	0.031705	0.000000
RS	32	1.178739	1.000000	17219.182438	0.031058	0.000000
RS	33	1.284742	1.000000	16728.179691	0.030173	0.000000
RS	34	1.399532	1.000000	16105.631848	0.029050	0.000000
RS	35	1.523838	1.000000	15355.931575	0.027697	0.000000
RS	36	1.658449	1.000000	14487.501832	0.026131	0.000000
RS	37	1.804218	1.000000	13512.957283	0.024373	0.000000
RS	38	1.962071	1.000000	12449.047334	0.022454	0.000000
RS	39	2.133009	1.000000	11316.338474	0.020411	0.000000
RS	40	2.318118	1.000000	10138.608385	0.018287	0.000000
RS	41	2.518571	1.000000	8941.946970	0.016129	0.000000
RS	42	2.735641	1.000000	7753.589233	0.013985	0.000000
RS	43	2.970706	1.000000	6600.539861	0.011905	0.000000
RS	44	3.225257	1.000000	5508.085190	0.009935	0.000000
RS	45	3.500909	1.000000	4498.319573	0.008114	0.000000
RS	46	3.799411	1.000000	3588.833265	0.006473	0.000000
RS	47	4.122659	1.000000	2791.711187	0.005035	0.000000
RS	48	4.472702	1.000000	2112.971535	0.003811	0.000000
RS	49	4.851763	1.000000	1552.528694	0.002800	0.000000
RS	50	5.262247	1.000000	1104.700000	0.001993	0.000000
RS	51	5.706758	1.000000	759.199845	0.001369	0.000000
RS	52	6.188118	1.000000	502.491220	0.000906	0.000000
RS	53	6.709380	1.000000	319.310034	0.000576	0.000000
RS	54	7.273854	1.000000	194.155052	0.000350	0.000000
RS	55	7.885120	1.000000	112.553079	0.000203	0.000000
RS	56	8.547059	1.000000	61.962600	0.000112	0.000000
RS	57	9.263869	1.000000	32.256442	0.000058	0.000000
RS	58	10.040101	1.000000	15.805839	0.000029	0.000000
RS	59	10.880679	1.000000	7.253858	0.000013	0.000000
RS	60	11.790939	1.000000	3.101205	0.000006	0.000000
RS	61	12.776655	1.000000	1.227920	0.000002	0.000000
RS	62	13.844085	1.000000	0.447456	0.000001	0.000000
RS	63	15.000000	1.000000	0.210099	0.000000	0.000000
PA	4+25*2+4+6 0.161784172 0.032356834 15.000000000 1.000000000 1.000000000 1.000000000 1.000000000 1.000000000 1.000000000 1.000000000 1.000000000 1.000000000 1.000000000 1.000000000 1.000000000 1.000000000 1.000000000 1.000000000 1.000000000 1.000000000 1.000000000 1.000000000 1.000000000 1.000000000 1.000000000 1.000000000 1.000000000 1.000000000 1.000000000 1.000000000 1.000000000
//
IT	4531
RD	1
LK	-6243729.823815
QD	-9065.837375 -> -3916.751120
RI	0.1775006688
TR	0.161554	0.030943
MT	15.733974
MM	C_pi: 1.191877, n_recomb: 630524.201336
RS	0	0.000000	0.688269	7484.937593	0.011871	0.183769
RS	1	0.008371	0.688269	8010.470864	0.012704	0.015607
RS	2	0.017443	0.688269	8563.911795	0.013582	0.005514
RS	3	0.027275	0.688269	9145.184279	0.014504	0.003752
RS	4	0.037929	1.774247	3803.185776	0.006032	0.003239
RS	5	0.049476	1.774247	4094.472568	0.006494	0.003153
RS	6	0.061989	1.830564	4270.598707	0.006773	0.003261
RS	7	0.075549	1.830564	4593.524479	0.007285	0.003635
RS	8	0.090245	1.729890	5223.808573	0.008285	0.004198
RS	9	0.106171	1.729890	5608.507935	0.008895	0.004932
RS	10	0.123430	1.608917	6466.610086	0.010256	0.005812
RS	11	0.142134	1.608917	6925.670023	0.010984	0.006789
RS	12	0.162403	1.509286	7895.587305	0.012522	0.007827
RS	13	0.184370	1.509286	8430.768378	0.013371	0.008912
RS	14	0.208175	1.428232	9496.733645	0.015062	0.010055
RS	15	0.233973	1.428232	10104.068997	0.016025	0.011281
RS	16	0.261931	1.357436	11287.275788	0.017901	0.012601
RS	17	0.292229	1.357436	11956.846510	0.018963	0.014020
RS	18	0.325064	1.293991	13253.390129	0.021020	0.015547
RS	19	0.360647	1.293991	13965.248200	0.022149	0.017183
RS	20	0.399209	1.239238	15318.564292	0.024295	0.018907
RS	21	0.440999	1.239238	16038.647441	0.025437	0.020668
RS	22	0.486288	1.196453	17330.786087	0.027486	0.022402
RS	23	0.535367	1.196453	18010.152823	0.028564	0.024043
RS	24	0.588556	1.166733	19114.009227	0.030314	0.025537
RS	25	0.646196	1.166733	19693.327185	0.031233	0.026847
RS	26	0.708662	1.148222	20520.779810	0.032546	0.027951
RS	27	0.776358	1.148222	20936.814611	0.033205	0.028834
RS	28	0.849720	1.137915	21439.575002	0.034003	0.029489
RS	29	0.929223	1.137915	21631.199728	0.034307	0.029912
RS	30	1.015382	1.132894	21786.563348	0.034553	0.030103
RS	31	1.108754	1.132894	21700.713865	0.034417	0.030064
RS	32	1.209942	1.130697	21502.893150	0.034103	0.029800
RS	33	1.319601	1.130697	21101.325085	0.033466	0.029319
RS	34	1.438439	1.129467	20557.095273	0.032603	0.028626
RS	35	1.567226	1.129467	19824.527086	0.031441	0.027726
RS	36	1.706794	1.128073	18954.172803	0.030061	0.026627
RS	37	1.858045	1.128073	17907.531373	0.028401	0.025335
RS	38	2.021958	1.126024	16753.661292	0.026571	0.023863
RS	39	2.199593	1.126024	15449.806682	0.024503	0.022228
RS	40	2.392098	1.123170	14088.804219	0.022345	0.020456
RS	41	2.600718	1.123170	12625.664134	0.020024	0.018577
RS	42	2.826802	1.119528	11168.422346	0.017713	0.016628
RS	43	3.071812	1.119528	9675.316198	0.015345	0.014649
RS	44	3.337332	1.115275	8253.793020	0.013090	0.012683
RS	45	3.625080	1.115275	6869.693675	0.010895	0.010774
RS	46	3.936917	1.110723	5612.473527	0.008901	0.008963
RS	47	4.274858	1.110723	4455.574009	0.007066	0.007288
RS	48	4.641088	1.106167	3458.080341	0.005484	0.005780
RS	49	5.037977	1.106167	2596.413677	0.004118	0.004461
RS	50	5.468091	1.101782	1896.598603	0.003008	0.003342
RS	51	5.934210	1.101782	1333.525574	0.002115	0.002424
RS	52	6.439349	1.097611	906.975267	0.001438	0.001698
RS	53	6.986775	1.097611	590.281204	0.000936	0.001145
RS	54	7.580028	1.092274	369.468042	0.000586	0.000740
RS	55	8.222943	1.092274	219.388063	0.000348	0.000457
RS	56	8.919678	1.092274	123.888452	0.000196	0.000269
RS	57	9.674739	1.092274	66.254286	0.000105	0.000150
RS	58	10.493008	1.083448	33.579455	0.000053	0.000078
RS	59	11.379776	1.083448	15.774852	0.000025	0.000038
RS	60	12.340778	1.083448	6.911572	0.000011	0.000017
RS	61	13.382228	1.083448	2.807977	0.000004	0.000007
RS	62	14.510861	1.083448	1.051220	0.000002	0.000003
RS	63	15.733974	1.083448	0.513832	0.000001	0.000001
PA	4+25*2+4+6 0.161553818 0.030943208 15.733973980 0.688269496 1.774246573 1.830563784 1.729889989 1.608916998 1.509285808 1.428231716 1.357436299 1.293990731 1.239237785 1.196453094 1.166732788 1.148221850 1.137914658 1.132894397 1.130696774 1.129467010 1.128072739 1.126024246 1.123170495 1.119527817 1.115275145 1.110722661 1.106166840 1.101781845 1.097611427 1.092274427 1.083447874
//
IT	5561
RD	2
LK	-6236811.326650
QD	-2507.775988 -> -1727.025073
RI	0.1624139826
TR	0.157956	0.029758
MT	16.602851
MM	C_pi: 1.264601, n_recomb: 643133.367432
RS	0	0.000000	0.521330	10165.615835	0.015806	0.183426
RS	1	0.008463	0.521330	10842.396802	0.016859	0.016254
RS	2	0.017643	0.521330	11547.818123	0.017956	0.006635
RS	3	0.027599	0.521330	12280.198987	0.019094	0.005439
RS	4	0.038398	2.388451	2870.693493	0.004464	0.002165
RS	5	0.050111	2.388451	3098.333970	0.004818	0.002411
RS	6	0.062815	2.448906	3260.345396	0.005069	0.002575
RS	7	0.076594	2.448906	3516.347040	0.005468	0.002981
RS	8	0.091540	2.210271	4198.397675	0.006528	0.003697
RS	9	0.107750	2.210271	4520.174284	0.007028	0.004361
RS	10	0.125333	1.959803	5482.125802	0.008524	0.005517
RS	11	0.144403	1.959803	5887.826560	0.009155	0.006396
RS	12	0.165087	1.777474	6962.319234	0.010826	0.007752
RS	13	0.187522	1.777474	7455.451886	0.011592	0.008662
RS	14	0.211856	1.640778	8633.934580	0.013425	0.010122
RS	15	0.238248	1.640778	9212.713168	0.014325	0.011142
RS	16	0.266875	1.523286	10566.168260	0.016429	0.012855
RS	17	0.297924	1.523286	11224.900546	0.017453	0.014043
RS	18	0.331602	1.417612	12779.728853	0.019871	0.016051
RS	19	0.368129	1.417612	13501.650051	0.020994	0.017452
RS	20	0.407748	1.327337	15185.066269	0.023611	0.019747
RS	21	0.450719	1.327337	15934.367722	0.024776	0.021271
RS	22	0.497328	1.260421	17541.497262	0.027275	0.023536
RS	23	0.547881	1.260421	18261.479017	0.028395	0.024898
RS	24	0.602712	1.218947	19574.155558	0.030436	0.026739
RS	25	0.662184	1.218947	20196.853788	0.031404	0.027730
RS	26	0.726689	1.198443	21096.280784	0.032802	0.028960
RS	27	0.796653	1.198443	21554.491793	0.033515	0.029518
RS	28	0.872539	1.192585	22015.531933	0.034232	0.030124
RS	29	0.954847	1.192585	22250.054621	0.034596	0.030245
RS	30	1.044120	1.195596	22299.030908	0.034672	0.030291
RS	31	1.140950	1.195596	22262.235054	0.034615	0.030001
RS	32	1.245973	1.202699	21945.898792	0.034123	0.029578
RS	33	1.359886	1.202699	21604.341359	0.033592	0.028912
RS	34	1.483439	1.210337	20968.507563	0.032604	0.028102
RS	35	1.617448	1.210337	20307.142645	0.031575	0.027089
RS	36	1.762799	1.216416	19387.869502	0.030146	0.025943
RS	37	1.920452	1.216416	18417.405348	0.028637	0.024604
RS	38	2.091446	1.220102	17251.976084	0.026825	0.023156
RS	39	2.276913	1.220102	16017.341851	0.024905	0.021528
RS	40	2.478075	1.221183	14664.872728	0.022802	0.019836
RS	41	2.696263	1.221183	13249.314500	0.020601	0.018003
RS	42	2.932916	1.219758	11799.164479	0.018346	0.016167
RS	43	3.189598	1.219758	10319.573447	0.016046	0.014252
RS	44	3.468003	1.216270	8885.108705	0.013815	0.012402
RS	45	3.769970	1.216270	7476.089777	0.011624	0.010554
RS	46	4.097493	1.211437	6178.026146	0.009606	0.008837
RS	47	4.452735	1.211437	4964.773437	0.007720	0.007207
RS	48	4.838042	1.205943	3904.727634	0.006071	0.005760
RS	49	5.255958	1.205943	2971.540127	0.004620	0.004464
RS	50	5.709243	1.200206	2203.133489	0.003426	0.003373
RS	51	6.200890	1.200206	1571.958638	0.002444	0.002460
RS	52	6.734147	1.194369	1086.721317	0.001690	0.001740
RS	53	7.312534	1.194369	718.496308	0.001117	0.001180
RS	54	7.939871	1.186245	457.896359	0.000712	0.000772
RS	55	8.620301	1.186245	276.357809	0.000430	0.000480
RS	56	9.358317	1.186245	158.737929	0.000247	0.000284
RS	57	10.158793	1.186245	86.414056	0.000134	0.000160
RS	58	11.027015	1.171727	44.741562	0.000070	0.000085
RS	59	11.968715	1.171727	21.357627	0.000033	0.000042
RS	60	12.990114	1.171727	9.513336	0.000015	0.000019
RS	61	14.097956	1.171727	3.931208	0.000006	0.000008
RS	62	15.299557	1.171727	1.497606	0.000002	0.000003
RS	63	16.602851	1.171727	0.750808	0.000001	0.000002
PA	4+25*2+4+6 0.157955702 0.029757934 16.602851038 0.521330129 2.388450955 2.448905582 2.210271274 1.959803497 1.777473725 1.640777646 1.523285904 1.417612496 1.327337247 1.260421327 1.218946555 1.198442649 1.192585405 1.195595584 1.202698660 1.210337342 1.216416433 1.220102471 1.221183449 1.219757531 1.216269630 1.211437302 1.205943030 1.200205810 1.194369042 1.186245147 1.171726783
//
IT	3927
RD	3
LK	-6235618.501560
QD	-1468.291196 -> -1216.165022
RI	0.1553153965
TR	0.154659	0.028892
MT	17.318472
MM	C_pi: 1.301013, n_recomb: 642402.107557
RS	0	0.000000	0.445232	11973.767753	0.018639	0.182600
RS	1	0.008535	0.445232	12740.261082	0.019832	0.016875
RS	2	0.017799	0.445232	13532.867244	0.021066	0.007388
RS	3	0.027854	0.445232	14348.368018	0.022335	0.006571
RS	4	0.038767	3.018519	2264.919828	0.003526	0.001610
RS	5	0.050611	3.018519	2448.640519	0.003812	0.001940
RS	6	0.063467	2.977537	2682.718882	0.004176	0.002161
RS	7	0.077419	2.977537	2898.117896	0.004511	0.002554
RS	8	0.092563	2.560504	3637.644277	0.005663	0.003349
RS	9	0.108999	2.560504	3922.767203	0.006106	0.003962
RS	10	0.126838	2.182145	4957.735496	0.007717	0.005258
RS	11	0.146200	2.182145	5332.903497	0.008302	0.006083
RS	12	0.167214	1.936801	6453.920957	0.010047	0.007588
RS	13	0.190022	1.936801	6921.686035	0.010775	0.008415
RS	14	0.214776	1.766222	8126.567652	0.012650	0.009996
RS	15	0.241644	1.766222	8684.927718	0.013519	0.010913
RS	16	0.270805	1.619360	10101.883285	0.015725	0.012794
RS	17	0.302455	1.619360	10748.079084	0.016731	0.013875
RS	18	0.336806	1.483847	12445.753463	0.019374	0.016136
RS	19	0.374089	1.483847	13166.170120	0.020495	0.017443
RS	20	0.414555	1.366566	15071.523483	0.023461	0.020090
RS	21	0.458474	1.366566	15829.385021	0.024641	0.021554
RS	22	0.506143	1.281511	17657.107182	0.027486	0.024166
RS	23	0.557880	1.281511	18388.672473	0.028625	0.025485
RS	24	0.614033	1.232391	19825.112184	0.030861	0.027522
RS	25	0.674979	1.232391	20454.823870	0.031841	0.028471
RS	26	0.741126	1.212544	21347.393655	0.033231	0.029698
RS	27	0.812920	1.212544	21806.192523	0.033945	0.030211
RS	28	0.890842	1.212862	22154.269454	0.034487	0.030655
RS	29	0.975415	1.212862	22387.930004	0.034850	0.030734
RS	30	1.067206	1.225217	22268.940981	0.034665	0.030533
RS	31	1.166833	1.225217	22238.815255	0.034618	0.030213
RS	32	1.274962	1.242865	21752.945281	0.033862	0.029533
RS	33	1.392322	1.242865	21434.380624	0.033366	0.028856
RS	34	1.519698	1.260720	20666.313413	0.032170	0.027834
RS	35	1.657946	1.260720	20049.274843	0.031210	0.026832
RS	36	1.807995	1.275789	19051.984054	0.029657	0.025543
RS	37	1.970851	1.275789	18146.550055	0.028248	0.024234
RS	38	2.147607	1.286904	16955.731336	0.026394	0.022712
RS	39	2.339450	1.286904	15800.330866	0.024596	0.021134
RS	40	2.547668	1.293733	14463.153523	0.022514	0.019428
RS	41	2.773658	1.293733	13129.558414	0.020438	0.017658
RS	42	3.018938	1.296360	11717.234696	0.018240	0.015851
RS	43	3.285153	1.296360	10308.583998	0.016047	0.014002
RS	44	3.574091	1.295421	8913.986513	0.013876	0.012201
RS	45	3.887691	1.295421	7553.449915	0.011758	0.010412
RS	46	4.228058	1.291980	6281.279595	0.009778	0.008744
RS	47	4.597477	1.291980	5089.335875	0.007922	0.007156
RS	48	4.998427	1.287046	4035.009731	0.006281	0.005744
RS	49	5.433601	1.287046	3099.567327	0.004825	0.004471
RS	50	5.905918	1.281229	2320.383707	0.003612	0.003398
RS	51	6.418550	1.281229	1673.077957	0.002604	0.002491
RS	52	6.974937	1.274748	1169.650760	0.001821	0.001774
RS	53	7.578814	1.274748	782.293073	0.001218	0.001211
RS	54	8.234235	1.264781	505.020716	0.000786	0.000799
RS	55	8.945599	1.264781	308.527550	0.000480	0.000500
RS	56	9.717681	1.264781	179.482439	0.000279	0.000298
RS	57	10.555664	1.264781	99.012028	0.000154	0.000169
RS	58	11.465172	1.245605	52.082726	0.000081	0.000091
RS	59	12.452311	1.245605	25.166072	0.000039	0.000045
RS	60	13.523706	1.245605	11.351136	0.000018	0.000021
RS	61	14.686550	1.245605	4.751520	0.000007	0.000009
RS	62	15.948648	1.245605	1.834213	0.000003	0.000003
RS	63	17.318472	1.245605	0.937507	0.000001	0.000002
PA	4+25*2+4+6 0.154658569 0.028891583 17.318471514 0.445231888 3.018518967 2.977536581 2.560503793 2.182145171 1.936800787 1.766221926 1.619359999 1.483846771 1.366565859 1.281510969 1.232390613 1.212544045 1.212861868 1.225217068 1.242864852 1.260719970 1.275788565 1.286903622 1.293732910 1.296359964 1.295420600 1.291980201 1.287046453 1.281228996 1.274747897 1.264781102 1.245604543
//
IT	4653
RD	4
LK	-6235196.857374
QD	-1129.346760 -> -1008.804455
RI	0.1511314243
TR	0.152121	0.028272
MT	17.867288
MM	C_pi: 1.323862, n_recomb: 639724.826294
RS	0	0.000000	0.407308	13104.208153	0.020484	0.181880
RS	1	0.008589	0.407308	13921.992088	0.021762	0.017352
RS	2	0.017915	0.407308	14763.067488	0.023077	0.007879
RS	3	0.028043	0.407308	15623.072240	0.024422	0.007304
RS	4	0.039041	3.716817	1831.472191	0.002863	0.001272
RS	5	0.050983	3.716817	1982.471262	0.003099	0.001610
RS	6	0.063950	3.464525	2301.243833	0.003597	0.001896
RS	7	0.078032	3.464525	2488.841236	0.003890	0.002259
RS	8	0.093323	2.836809	3284.466446	0.005134	0.003121
RS	9	0.109927	2.836809	3545.727503	0.005543	0.003688
RS	10	0.127958	2.336101	4642.426727	0.007257	0.005085
RS	11	0.147537	2.336101	4998.729507	0.007814	0.005871
RS	12	0.168798	2.043902	6143.051867	0.009603	0.007461
RS	13	0.191884	2.043902	6594.793800	0.010309	0.008237
RS	14	0.216954	1.855330	7786.405908	0.012171	0.009854
RS	15	0.244177	1.855330	8330.112725	0.013021	0.010703
RS	16	0.273738	1.690745	9758.595565	0.015254	0.012646
RS	17	0.305838	1.690745	10393.912106	0.016247	0.013655
RS	18	0.340695	1.532685	12177.990212	0.019036	0.016064
RS	19	0.378546	1.532685	12894.906176	0.020157	0.017308
RS	20	0.419647	1.392336	14975.984045	0.023410	0.020215
RS	21	0.464279	1.392336	15737.964084	0.024601	0.021650
RS	22	0.512745	1.290904	17761.873845	0.027765	0.024549
RS	23	0.565373	1.290904	18498.984406	0.028917	0.025870
RS	24	0.622521	1.234378	20054.970952	0.031349	0.028082
RS	25	0.684578	1.234378	20684.152986	0.032333	0.029044
RS	26	0.751964	1.214309	21579.475842	0.033732	0.030274
RS	27	0.825139	1.214309	22029.584550	0.034436	0.030802
RS	28	0.904598	1.219268	22282.334555	0.034831	0.031105
RS	29	0.990882	1.219268	22503.656042	0.035177	0.031200
RS	30	1.084576	1.239222	22237.153595	0.034760	0.030779
RS	31	1.186319	1.239222	22199.280513	0.034701	0.030477
RS	32	1.296799	1.265791	21561.737885	0.033705	0.029566
RS	33	1.416769	1.265791	21248.139931	0.033214	0.028913
RS	34	1.547043	1.292566	20358.323683	0.031824	0.027694
RS	35	1.688506	1.292566	19764.127992	0.030895	0.026724
RS	36	1.842119	1.315766	18689.336556	0.029215	0.025292
RS	37	2.008925	1.315766	17825.668892	0.027865	0.024023
RS	38	2.190059	1.333923	16601.230027	0.025951	0.022414
RS	39	2.386749	1.333923	15503.287639	0.024234	0.020883
RS	40	2.600334	1.346546	14168.942868	0.022148	0.019140
RS	41	2.832263	1.346546	12901.140842	0.020167	0.017423
RS	42	3.084112	1.353614	11515.983786	0.018001	0.015617
RS	43	3.357592	1.353614	10171.240729	0.015899	0.013822
RS	44	3.654561	1.355848	8812.764556	0.013776	0.012045
RS	45	3.977037	1.355848	7504.129850	0.011730	0.010304
RS	46	4.327210	1.354553	6263.035741	0.009790	0.008666
RS	47	4.707458	1.354553	5104.448809	0.007979	0.007114
RS	48	5.120366	1.350963	4068.089871	0.006359	0.005725
RS	49	5.568738	1.350963	3146.683105	0.004919	0.004474
RS	50	6.055621	1.345784	2371.579927	0.003707	0.003414
RS	51	6.584321	1.345784	1723.691886	0.002694	0.002515
RS	52	7.158430	1.339246	1215.029500	0.001899	0.001800
RS	53	7.781850	1.339246	819.971779	0.001282	0.001235
RS	54	8.458814	1.327966	534.625977	0.000836	0.000820
RS	55	9.193922	1.327966	329.780847	0.000516	0.000516
RS	56	9.992168	1.327966	193.798112	0.000303	0.000310
RS	57	10.858974	1.327966	108.049568	0.000169	0.000177
RS	58	11.800230	1.304646	57.567525	0.000090	0.000096
RS	59	12.822328	1.304646	28.090719	0.000044	0.000048
RS	60	13.932214	1.304646	12.799903	0.000020	0.000022
RS	61	15.137427	1.304646	5.414685	0.000008	0.000010
RS	62	16.446155	1.304646	2.113063	0.000003	0.000004
RS	63	17.867288	1.304646	1.097595	0.000002	0.000002
PA	4+25*2+4+6 0.152120706 0.028272394 17.867287708 0.407307971 3.716817180 3.464525170 2.836809378 2.336100639 2.043901710 1.855330081 1.690744893 1.532684929 1.392336498 1.290904368 1.234378044 1.214308669 1.219267825 1.239221622 1.265790698 1.292565721 1.315766459 1.333923439 1.346546329 1.353614494 1.355847560 1.354552607 1.350962672 1.345783870 1.339246028 1.327966271 1.304645675
//
IT	4980
RD	5
LK	-6234987.269442
QD	-965.899121 -> -898.592854
RI	0.1484090137
TR	0.150199	0.027819
MT	18.288830
MM	C_pi: 1.340177, n_recomb: 637265.425171
RS	0	0.000000	0.385921	13833.609755	0.021708	0.181330
RS	1	0.008629	0.385921	14682.748649	0.023040	0.017705
RS	2	0.018002	0.385921	15552.855070	0.024406	0.008210
RS	3	0.028185	0.385921	16438.751713	0.025796	0.007798
RS	4	0.039246	4.487247	1512.105178	0.002373	0.001041
RS	5	0.051261	4.487247	1638.286744	0.002571	0.001365
RS	6	0.064313	3.914408	2033.822963	0.003191	0.001714
RS	7	0.078491	3.914408	2201.439770	0.003455	0.002046
RS	8	0.093893	3.055651	3049.778266	0.004786	0.002969
RS	9	0.110624	3.055651	3294.870939	0.005170	0.003499
RS	10	0.128798	2.442249	4448.006838	0.006980	0.004982
RS	11	0.148541	2.442249	4792.618525	0.007521	0.005740
RS	12	0.169987	2.117457	5947.480913	0.009333	0.007384
RS	13	0.193284	2.117457	6389.115633	0.010026	0.008128
RS	14	0.218592	1.923639	7542.906169	0.011836	0.009734
RS	15	0.246082	1.923639	8075.751766	0.012673	0.010534
RS	16	0.275945	1.750555	9481.350003	0.014878	0.012481
RS	17	0.308385	1.750555	10107.060503	0.015860	0.013435
RS	18	0.343624	1.575530	11937.034947	0.018732	0.015929
RS	19	0.381904	1.575530	12649.590589	0.019850	0.017120
RS	20	0.423487	1.414859	14870.906917	0.023335	0.020230
RS	21	0.468658	1.414859	15635.261761	0.024535	0.021637
RS	22	0.517727	1.298050	17837.749813	0.027991	0.024793
RS	23	0.571030	1.298050	18578.928448	0.029154	0.026113
RS	24	0.628932	1.233917	20257.623695	0.031788	0.028502
RS	25	0.691831	1.233917	20885.328818	0.032773	0.029476
RS	26	0.760157	1.212526	21802.327146	0.034212	0.030736
RS	27	0.834379	1.212526	22242.879389	0.034904	0.031281
RS	28	0.915006	1.220427	22428.871802	0.035195	0.031485
RS	29	1.002589	1.220427	22636.096402	0.035521	0.031600
RS	30	1.097730	1.245993	22253.975200	0.034921	0.031007
RS	31	1.201081	1.245993	22204.331735	0.034843	0.030728
RS	32	1.313350	1.279500	21444.036727	0.033650	0.029630
RS	33	1.435306	1.279500	21127.731201	0.033154	0.029003
RS	34	1.567786	1.313418	20137.166860	0.031599	0.027623
RS	35	1.711697	1.313418	19553.676052	0.030684	0.026682
RS	36	1.868026	1.343324	18411.563817	0.028892	0.025130
RS	37	2.037845	1.343324	17573.404435	0.027576	0.023895
RS	38	2.222317	1.367532	16314.666599	0.025601	0.022206
RS	39	2.422707	1.367532	15255.548045	0.023939	0.020714
RS	40	2.640388	1.385406	13915.342179	0.021836	0.018929
RS	41	2.876853	1.385406	12695.171276	0.019921	0.017254
RS	42	3.133722	1.396762	11325.164273	0.017772	0.015437
RS	43	3.412756	1.396762	10029.756566	0.015739	0.013686
RS	44	3.715868	1.402322	8696.744757	0.013647	0.011919
RS	45	4.045135	1.402322	7431.334059	0.011661	0.010217
RS	46	4.402813	1.403542	6215.285236	0.009753	0.008597
RS	47	4.791356	1.403542	5087.790250	0.007984	0.007076
RS	48	5.213425	1.401770	4068.806171	0.006385	0.005705
RS	49	5.671914	1.401770	3164.087679	0.004965	0.004472
RS	50	6.169966	1.397712	2396.337612	0.003760	0.003423
RS	51	6.710993	1.397712	1752.755026	0.002750	0.002531
RS	52	7.298706	1.391538	1243.388330	0.001951	0.001820
RS	53	7.937131	1.391538	845.255353	0.001326	0.001255
RS	54	8.630646	1.379345	555.528855	0.000872	0.000838
RS	55	9.384003	1.379345	345.424837	0.000542	0.000531
RS	56	10.202366	1.379345	204.707880	0.000321	0.000321
RS	57	11.091345	1.379345	115.148292	0.000181	0.000184
RS	58	12.057032	1.352266	62.014551	0.000097	0.000101
RS	59	13.106048	1.352266	30.512211	0.000048	0.000051
RS	60	14.245582	1.352266	14.023829	0.000022	0.000024
RS	61	15.483445	1.352266	5.986013	0.000009	0.000010
RS	62	16.828122	1.352266	2.357962	0.000004	0.000004
RS	63	18.288830	1.352266	1.242180	0.000002	0.000002
PA	4+25*2+4+6 0.150198780 0.027818829 18.288829714 0.385920512 4.487246726 3.914408322 3.055651262 2.442249056 2.117457346 1.923638790 1.750555194 1.575529759 1.414859244 1.298049686 1.233916584 1.212526423 1.220427121 1.245993415 1.279500324 1.313418466 1.343324028 1.367531802 1.385406496 1.396761782 1.402321895 1.403541615 1.401769874 1.397711832 1.391537576 1.379344772 1.352266224
//
IT	4277
RD	6
LK	-6234868.025480
QD	-873.610449 -> -832.946466
RI	0.1465186003
TR	0.148709	0.027474
MT	18.620656
MM	C_pi: 1.352674, n_recomb: 635268.975195
RS	0	0.000000	0.372484	14333.255262	0.022562	0.180912
RS	1	0.008660	0.372484	15203.205837	0.023932	0.017970
RS	2	0.018069	0.372484	16092.306121	0.025331	0.008445
RS	3	0.028294	0.372484	16994.783257	0.026752	0.008150
RS	4	0.039404	5.329158	1270.335284	0.002000	0.000873
RS	5	0.051476	5.329158	1377.322550	0.002168	0.001175
RS	6	0.064593	4.326506	1838.473212	0.002894	0.001582
RS	7	0.078846	4.326506	1991.231939	0.003134	0.001884
RS	8	0.094334	3.225483	2890.141864	0.004549	0.002866
RS	9	0.111163	3.225483	3124.124967	0.004918	0.003367
RS	10	0.129449	2.511045	4332.135949	0.006819	0.004928
RS	11	0.149318	2.511045	4669.914743	0.007351	0.005669
RS	12	0.170909	2.165588	5828.699103	0.009175	0.007348
RS	13	0.194369	2.165588	6264.375288	0.009861	0.008074
RS	14	0.219860	1.976546	7365.041203	0.011594	0.009640
RS	15	0.247559	1.976546	7889.809923	0.012420	0.010408
RS	16	0.277657	1.802509	9249.253113	0.014560	0.012320
RS	17	0.310361	1.802509	9866.386242	0.015531	0.013233
RS	18	0.345897	1.615242	11711.641501	0.018436	0.015768
RS	19	0.384510	1.615242	12419.256164	0.019550	0.016913
RS	20	0.426468	1.436634	14749.915434	0.023218	0.020185
RS	21	0.472058	1.436634	15515.451520	0.024423	0.021562
RS	22	0.521597	1.305413	17877.399342	0.028141	0.024948
RS	23	0.575426	1.305413	18622.038504	0.029314	0.026261
RS	24	0.633916	1.233711	20421.469681	0.032146	0.028822
RS	25	0.697471	1.233711	21048.164907	0.033133	0.029803
RS	26	0.766529	1.210299	22000.018305	0.034631	0.031110
RS	27	0.841568	1.210299	22432.267654	0.035311	0.031667
RS	28	0.923106	1.219895	22574.898859	0.035536	0.031805
RS	29	1.011704	1.219895	22769.183955	0.035842	0.031934
RS	30	1.107974	1.249505	22299.149891	0.035102	0.031211
RS	31	1.212581	1.249505	22237.528613	0.035005	0.030949
RS	32	1.326247	1.288268	21380.890505	0.033656	0.029706
RS	33	1.449756	1.288268	21058.989276	0.033150	0.029099
RS	34	1.583961	1.327722	19988.154751	0.031464	0.027592
RS	35	1.729787	1.327722	19408.909388	0.030552	0.026675
RS	36	1.888242	1.362945	18211.376921	0.028667	0.025025
RS	37	2.060418	1.362945	17388.629496	0.027372	0.023816
RS	38	2.247504	1.392144	16098.478266	0.025341	0.022060
RS	39	2.450791	1.392144	15065.412080	0.023715	0.020596
RS	40	2.671683	1.414575	13715.041570	0.021589	0.018772
RS	41	2.911703	1.414575	12528.889047	0.019722	0.017128
RS	42	3.172508	1.429877	11165.640081	0.017576	0.015297
RS	43	3.455898	1.429877	9907.386587	0.015596	0.013578
RS	44	3.763829	1.438723	8590.944248	0.013523	0.011815
RS	45	4.098426	1.438723	7359.971661	0.011586	0.010144
RS	46	4.461998	1.442641	6162.419438	0.009700	0.008536
RS	47	4.857054	1.442641	5061.544466	0.007968	0.007040
RS	48	5.286321	1.443000	4057.016914	0.006386	0.005682
RS	49	5.752761	1.443000	3168.351822	0.004987	0.004467
RS	50	6.259594	1.440419	2408.179158	0.003791	0.003426
RS	51	6.810317	1.440419	1770.582023	0.002787	0.002543
RS	52	7.408732	1.434945	1262.344835	0.001987	0.001835
RS	53	8.058967	1.434945	863.411161	0.001359	0.001271
RS	54	8.765511	1.422158	571.227755	0.000899	0.000853
RS	55	9.533239	1.422158	357.619808	0.000563	0.000543
RS	56	10.367451	1.422158	213.470230	0.000336	0.000330
RS	57	11.273903	1.422158	120.996384	0.000190	0.000190
RS	58	12.258852	1.391676	65.775264	0.000104	0.000105
RS	59	13.329094	1.391676	32.596423	0.000051	0.000053
RS	60	14.492016	1.391676	15.095287	0.000024	0.000025
RS	61	15.755644	1.391676	6.494501	0.000010	0.000011
RS	62	17.128699	1.391676	2.579505	0.000004	0.000004
RS	63	18.620656	1.391676	1.376159	0.000002	0.000002
PA	4+25*2+4+6 0.148708951 0.027473884 18.620655910 0.372484385 5.329157526 4.326505728 3.225483327 2.511045149 2.165587893 1.976546489 1.802508774 1.615241951 1.436633814 1.305413433 1.233710652 1.210298704 1.219895223 1.249505353 1.288267652 1.327721602 1.362945258 1.392144286 1.414575215 1.429876690 1.438722784 1.442640584 1.443000445 1.440419264 1.434944828 1.422158336 1.391675688
//
IT	4282
RD	7
LK	-6234795.016140
QD	-817.419960 -> -791.377787
RI	0.1451421781
TR	0.147515	0.027201
MT	18.890010
MM	C_pi: 1.362716, n_recomb: 633665.190047
RS	0	0.000000	0.363393	14692.399678	0.023186	0.180586
RS	1	0.008684	0.363393	15577.068504	0.024582	0.018176
RS	2	0.018123	0.363393	16479.469758	0.026007	0.008619
RS	3	0.028381	0.363393	17393.381978	0.027449	0.008410
RS	4	0.039530	6.245066	1082.327201	0.001708	0.000744
RS	5	0.051648	6.245066	1174.143088	0.001853	0.001024
RS	6	0.064817	4.703596	1690.275682	0.002667	0.001482
RS	7	0.079130	4.703596	1831.613294	0.002891	0.001757
RS	8	0.094687	3.355109	2779.763624	0.004387	0.002794
RS	9	0.111594	3.355109	3006.045121	0.004744	0.003273
RS	10	0.129970	2.550941	4269.656463	0.006738	0.004908
RS	11	0.149941	2.550941	4603.999599	0.007266	0.005640
RS	12	0.171647	2.193890	5764.205107	0.009097	0.007343
RS	13	0.195238	2.193890	6196.966232	0.009780	0.008062
RS	14	0.220877	2.016964	7235.749975	0.011419	0.009569
RS	15	0.248743	2.016964	7754.640562	0.012238	0.010317
RS	16	0.279030	1.847925	9053.189213	0.014287	0.012170
RS	17	0.311946	1.847925	9662.730152	0.015249	0.013053
RS	18	0.347721	1.652412	11501.170508	0.018150	0.015597
RS	19	0.386602	1.652412	12203.556805	0.019259	0.016705
RS	20	0.428861	1.458008	14617.838932	0.023069	0.020104
RS	21	0.474789	1.458008	15383.672386	0.024277	0.021453
RS	22	0.524706	1.313384	17885.721036	0.028226	0.025042
RS	23	0.578957	1.313384	18633.411468	0.029406	0.026344
RS	24	0.637921	1.234377	20547.243411	0.032426	0.029071
RS	25	0.702004	1.234377	21173.595312	0.033414	0.030050
RS	26	0.771653	1.208616	22166.961046	0.034982	0.031416
RS	27	0.847351	1.208616	22592.548928	0.035654	0.031977
RS	28	0.929622	1.219111	22708.210985	0.035836	0.032075
RS	29	1.019038	1.219111	22891.485576	0.036126	0.032212
RS	30	1.116220	1.251646	22354.876633	0.035279	0.031390
RS	31	1.221841	1.251646	22282.435546	0.035164	0.031139
RS	32	1.336634	1.294380	21350.769863	0.033694	0.029784
RS	33	1.461396	1.294380	21022.558043	0.033176	0.029191
RS	34	1.596994	1.338064	19888.907487	0.031387	0.027586
RS	35	1.744367	1.338064	19310.512363	0.030474	0.026686
RS	36	1.904538	1.377420	18068.623524	0.028514	0.024960
RS	37	2.078620	1.377420	17255.023629	0.027231	0.023769
RS	38	2.267819	1.410649	15937.564359	0.025151	0.021958
RS	39	2.473449	1.410649	14921.972250	0.023549	0.020514
RS	40	2.696937	1.436959	13559.664290	0.021399	0.018654
RS	41	2.939833	1.436959	12397.867790	0.019565	0.017034
RS	42	3.203823	1.455819	11035.942255	0.017416	0.015187
RS	43	3.490739	1.455819	9805.704831	0.015475	0.013493
RS	44	3.802572	1.467824	8499.330439	0.013413	0.011728
RS	45	4.141486	1.467824	7295.693358	0.011513	0.010082
RS	46	4.509832	1.474521	6111.308327	0.009644	0.008481
RS	47	4.910166	1.474521	5032.861844	0.007942	0.007007
RS	48	5.345267	1.477229	4039.842259	0.006375	0.005658
RS	49	5.818154	1.477229	3165.872409	0.004996	0.004459
RS	50	6.332108	1.476403	2412.675006	0.003807	0.003425
RS	51	6.890696	1.476403	1781.630509	0.002812	0.002551
RS	52	7.497793	1.471899	1275.347430	0.002013	0.001845
RS	53	8.157613	1.471899	876.902723	0.001384	0.001284
RS	54	8.874734	1.458802	583.404669	0.000921	0.000865
RS	55	9.654133	1.458802	367.431004	0.000580	0.000553
RS	56	10.501217	1.458802	220.719723	0.000348	0.000337
RS	57	11.421865	1.458802	125.947613	0.000199	0.000196
RS	58	12.422466	1.425217	69.033768	0.000109	0.000109
RS	59	13.509962	1.425217	34.430972	0.000054	0.000055
RS	60	14.691901	1.425217	16.052675	0.000025	0.000026
RS	61	15.976483	1.425217	6.955526	0.000011	0.000011
RS	62	17.372624	1.425217	2.783268	0.000004	0.000005
RS	63	18.890010	1.425217	1.502039	0.000002	0.000003
PA	4+25*2+4+6 0.147514730 0.027201288 18.890009881 0.363392659 6.245065817 4.703596193 3.355108521 2.550941172 2.193890293 2.016964265 1.847924921 1.652412159 1.458008444 1.313383535 1.234376584 1.208615836 1.219111103 1.251645505 1.294379876 1.338064038 1.377419896 1.410649103 1.436958554 1.455818515 1.467824452 1.474520836 1.477229485 1.476403096 1.471898992 1.458801859 1.425216905
//
IT	5136
RD	8
LK	-6234747.698892
QD	-781.416519 -> -763.850541
RI	0.1441016932
TR	0.146527	0.026979
MT	19.114845
MM	C_pi: 1.371092, n_recomb: 632366.349513
RS	0	0.000000	0.356945	14958.951815	0.023656	0.180322
RS	1	0.008705	0.356945	15854.502045	0.025072	0.018341
RS	2	0.018167	0.356945	16766.676823	0.026514	0.008753
RS	3	0.028453	0.356945	17688.909002	0.027973	0.008609
RS	4	0.039635	7.243051	932.209461	0.001474	0.000643
RS	5	0.051789	7.243051	1011.755218	0.001600	0.000900
RS	6	0.065002	5.051587	1573.564991	0.002488	0.001403
RS	7	0.079365	5.051587	1705.815577	0.002698	0.001654
RS	8	0.094978	3.453716	2701.958988	0.004273	0.002744
RS	9	0.111950	3.453716	2922.829881	0.004622	0.003205
RS	10	0.130400	2.569565	4243.625722	0.006711	0.004911
RS	11	0.150455	2.569565	4576.891403	0.007238	0.005639
RS	12	0.172257	2.207206	5738.460025	0.009075	0.007361
RS	13	0.195956	2.207206	6170.528936	0.009758	0.008080
RS	14	0.221718	2.047259	7143.216310	0.011296	0.009517
RS	15	0.249722	2.047259	7657.974857	0.012110	0.010255
RS	16	0.280164	1.887639	8887.245967	0.014054	0.012033
RS	17	0.313256	1.887639	9490.145308	0.015007	0.012896
RS	18	0.349229	1.687153	11306.712995	0.017880	0.015426
RS	19	0.388333	1.687153	12003.838096	0.018982	0.016505
RS	20	0.430841	1.478836	14481.415401	0.022900	0.020002
RS	21	0.477048	1.478836	15246.927465	0.024111	0.021328
RS	22	0.527279	1.321788	17871.361251	0.028261	0.025096
RS	23	0.581881	1.321788	18621.775201	0.029448	0.026386
RS	24	0.641237	1.235878	20641.439407	0.032642	0.029266
RS	25	0.705759	1.235878	21268.029977	0.033632	0.030240
RS	26	0.775898	1.207686	22304.984696	0.035272	0.031669
RS	27	0.852142	1.207686	22725.439360	0.035937	0.032228
RS	28	0.935022	1.218602	22824.930140	0.036094	0.032302
RS	29	1.025118	1.218602	22999.161527	0.036370	0.032442
RS	30	1.123055	1.253293	22411.693430	0.035441	0.031546
RS	31	1.229518	1.253293	22329.990642	0.035312	0.031302
RS	32	1.345249	1.299045	21339.975241	0.033746	0.029859
RS	33	1.471053	1.299045	21005.684331	0.033218	0.029277
RS	34	1.607808	1.345944	19823.308435	0.031348	0.027595
RS	35	1.756467	1.345944	19244.001048	0.030432	0.026707
RS	36	1.918066	1.388462	17967.275439	0.028413	0.024922
RS	37	2.093732	1.388462	17158.835717	0.027134	0.023744
RS	38	2.284689	1.424901	15818.280414	0.025014	0.021887
RS	39	2.492268	1.424901	14814.285809	0.023427	0.020458
RS	40	2.717917	1.454472	13439.658918	0.021253	0.018567
RS	41	2.963207	1.454472	12295.286960	0.019443	0.016964
RS	42	3.229849	1.476507	10931.193906	0.017286	0.015099
RS	43	3.519702	1.476507	9722.152072	0.015374	0.013425
RS	44	3.834785	1.491510	8421.159497	0.013317	0.011655
RS	45	4.177295	1.491510	7239.305465	0.011448	0.010030
RS	46	4.549619	1.501007	6063.943450	0.009589	0.008431
RS	47	4.954354	1.501007	5004.395751	0.007914	0.006976
RS	48	5.394318	1.506216	4020.341224	0.006358	0.005634
RS	49	5.872581	1.506216	3159.637808	0.004997	0.004449
RS	50	6.392474	1.507356	2412.623400	0.003815	0.003422
RS	51	6.957623	1.507356	1788.235790	0.002828	0.002555
RS	52	7.571965	1.504054	1284.268394	0.002031	0.001853
RS	53	8.239785	1.504054	887.106953	0.001403	0.001293
RS	54	8.965736	1.490887	593.030380	0.000938	0.000875
RS	55	9.754878	1.490887	375.484324	0.000594	0.000562
RS	56	10.612713	1.490887	226.835165	0.000359	0.000344
RS	57	11.545219	1.490887	130.216139	0.000206	0.000201
RS	58	12.558897	1.454470	71.902639	0.000114	0.000112
RS	59	13.660812	1.454470	36.070029	0.000057	0.000057
RS	60	14.858646	1.454470	16.919960	0.000027	0.000027
RS	61	16.160746	1.454470	7.378759	0.000012	0.000012
RS	62	17.576191	1.454470	2.972778	0.000005	0.000005
RS	63	19.114845	1.454470	1.621403	0.000003	0.000003
PA	4+25*2+4+6 0.146527193 0.026978686 19.114845055 0.356945290 7.243051487 5.051586619 3.453716285 2.569565220 2.207206200 2.047258853 1.887638770 1.687152848 1.478836222 1.321787766 1.235877505 1.207686387 1.218602450 1.253293206 1.299045046 1.345943816 1.388462102 1.424900537 1.454472487 1.476506716 1.491509516 1.501006852 1.506216163 1.507356034 1.504053654 1.490887261 1.454470216
//
IT	4530
RD	9
LK	-6234715.427268
QD	-757.329658 -> -744.898007
RI	0.1432902369
TR	0.145686	0.026792
MT	19.307493
MM	C_pi: 1.378298, n_recomb: 631299.453163
RS	0	0.000000	0.352232	15161.125007	0.024016	0.180103
RS	1	0.008722	0.352232	16064.990473	0.025447	0.018478
RS	2	0.018204	0.352232	16984.612550	0.026904	0.008858
RS	3	0.028514	0.352232	17913.153097	0.028375	0.008763
RS	4	0.039723	8.333913	809.637533	0.001282	0.000560
RS	5	0.051909	8.333913	879.060565	0.001392	0.000797
RS	6	0.065159	5.377370	1478.319581	0.002342	0.001338
RS	7	0.079564	5.377370	1603.092423	0.002539	0.001567
RS	8	0.095225	3.529722	2645.575834	0.004191	0.002707
RS	9	0.112252	3.529722	2862.556661	0.004534	0.003153
RS	10	0.130765	2.573418	4242.060532	0.006720	0.004929
RS	11	0.150892	2.573418	4575.843611	0.007248	0.005656
RS	12	0.172774	2.209627	5740.216957	0.009093	0.007394
RS	13	0.196566	2.209627	6173.191273	0.009779	0.008118
RS	14	0.222432	2.069501	7078.556965	0.011213	0.009479
RS	15	0.250554	2.069501	7590.554925	0.012024	0.010215
RS	16	0.281129	1.922393	8746.558198	0.013855	0.011909
RS	17	0.314370	1.922393	9343.699331	0.014801	0.012758
RS	18	0.350511	1.719532	11128.706764	0.017628	0.015260
RS	19	0.389804	1.719532	11820.715988	0.018724	0.016316
RS	20	0.432524	1.498918	14346.094764	0.022725	0.019890
RS	21	0.478971	1.498918	15110.881013	0.023936	0.021195
RS	22	0.529468	1.330367	17842.300132	0.028263	0.025121
RS	23	0.584369	1.330367	18595.161598	0.029455	0.026400
RS	24	0.644059	1.238016	20711.381356	0.032808	0.029420
RS	25	0.708955	1.238016	21338.646411	0.033801	0.030389
RS	26	0.779511	1.207465	22418.279023	0.035511	0.031878
RS	27	0.856221	1.207465	22834.880143	0.036171	0.032435
RS	28	0.939622	1.218542	22924.841120	0.036314	0.032494
RS	29	1.030296	1.218542	23091.799317	0.036578	0.032634
RS	30	1.128879	1.254870	22464.895676	0.035585	0.031681
RS	31	1.236061	1.254870	22375.510490	0.035444	0.031440
RS	32	1.352591	1.302946	21339.893154	0.033803	0.029929
RS	33	1.479284	1.302946	21000.172923	0.033265	0.029354
RS	34	1.617027	1.352274	19780.375885	0.031333	0.027614
RS	35	1.766784	1.352274	19199.303000	0.030412	0.026734
RS	36	1.929603	1.397179	17895.682220	0.028347	0.024903
RS	37	2.106623	1.397179	17089.825743	0.027071	0.023735
RS	38	2.299082	1.436139	15730.146083	0.024917	0.021841
RS	39	2.508327	1.436139	14733.638969	0.023339	0.020422
RS	40	2.735822	1.468438	13346.996077	0.021142	0.018502
RS	41	2.983159	1.468438	12215.005685	0.019349	0.016911
RS	42	3.252069	1.493291	10846.506503	0.017181	0.015029
RS	43	3.544433	1.493291	9653.538815	0.015292	0.013371
RS	44	3.862296	1.511116	8354.556745	0.013234	0.011593
RS	45	4.207883	1.511116	7190.170518	0.011389	0.009984
RS	46	4.583611	1.523398	6020.666124	0.009537	0.008386
RS	47	4.992111	1.523398	4977.131499	0.007884	0.006948
RS	48	5.436239	1.531210	3999.957267	0.006336	0.005610
RS	49	5.919103	1.531210	3151.206470	0.004992	0.004437
RS	50	6.444082	1.534489	2409.578960	0.003817	0.003416
RS	51	7.014850	1.534489	1791.757150	0.002838	0.002557
RS	52	7.635399	1.532569	1290.256367	0.002044	0.001858
RS	53	8.310071	1.532569	894.886811	0.001418	0.001301
RS	54	9.043588	1.519551	600.724000	0.000952	0.000883
RS	55	9.841081	1.519551	382.185847	0.000605	0.000569
RS	56	10.708131	1.519551	232.066226	0.000368	0.000350
RS	57	11.650804	1.519551	133.945189	0.000212	0.000205
RS	58	12.675696	1.480542	74.458367	0.000118	0.000116
RS	59	13.789977	1.480542	37.550740	0.000059	0.000059
RS	60	15.001445	1.480542	17.713713	0.000028	0.000028
RS	61	16.318576	1.480542	7.770935	0.000012	0.000013
RS	62	17.750585	1.480542	3.150503	0.000005	0.000005
RS	63	19.307493	1.480542	1.735359	0.000003	0.000003
PA	4+25*2+4+6 0.145686496 0.026791509 19.307492687 0.352231639 8.333913008 5.377370167 3.529722180 2.573417757 2.209626899 2.069500801 1.922393288 1.719532250 1.498917884 1.330367103 1.238015530 1.207465253 1.218542018 1.254869719 1.302945615 1.352274492 1.397178920 1.436138566 1.468438434 1.493291346 1.511116075 1.523397932 1.531210214 1.534488632 1.532569075 1.519551170 1.480542410
//
IT	3815
RD	10
LK	-6234692.352435
QD	-740.564734 -> -731.375028
RI	0.1426390516
TR	0.144954	0.026630
MT	19.476161
MM	C_pi: 1.384657, n_recomb: 630413.078210
RS	0	0.000000	0.348706	15317.234025	0.024297	0.179916
RS	1	0.008737	0.348706	16227.633551	0.025741	0.018593
RS	2	0.018237	0.348706	17153.107424	0.027209	0.008943
RS	3	0.028567	0.348706	18086.601755	0.028690	0.008886
RS	4	0.039800	9.530627	707.698357	0.001123	0.000491
RS	5	0.052014	9.530627	768.630469	0.001219	0.000709
RS	6	0.065295	5.687445	1398.056257	0.002218	0.001283
RS	7	0.079737	5.687445	1516.482589	0.002406	0.001492
RS	8	0.095440	3.590092	2603.084708	0.004129	0.002678
RS	9	0.112515	3.590092	2817.163591	0.004469	0.003112
RS	10	0.131082	2.567653	4256.375742	0.006752	0.004957
RS	11	0.151271	2.567653	4591.709325	0.007284	0.005685
RS	12	0.173224	2.204523	5760.997808	0.009138	0.007437
RS	13	0.197096	2.204523	6195.984369	0.009828	0.008170
RS	14	0.223052	2.085522	7034.744173	0.011159	0.009454
RS	15	0.251277	2.085522	7545.030226	0.011968	0.010191
RS	16	0.281967	1.952922	8626.747867	0.013684	0.011796
RS	17	0.315339	1.952922	9218.913489	0.014624	0.012638
RS	18	0.351626	1.749686	10966.555253	0.017396	0.015101
RS	19	0.391084	1.749686	11653.693620	0.018486	0.016139
RS	20	0.433989	1.518130	14215.326355	0.022549	0.019774
RS	21	0.480643	1.518130	14979.140571	0.023761	0.021062
RS	22	0.531373	1.338908	17804.651749	0.028243	0.025129
RS	23	0.586535	1.338908	18559.730277	0.029441	0.026397
RS	24	0.646516	1.240585	20763.515214	0.032936	0.029545
RS	25	0.711738	1.240585	21391.759982	0.033933	0.030507
RS	26	0.782658	1.207827	22511.524071	0.035709	0.032054
RS	27	0.859774	1.207827	22925.296988	0.036366	0.032606
RS	28	0.943628	1.218942	23009.543473	0.036499	0.032657
RS	29	1.034807	1.218942	23170.738387	0.036755	0.032795
RS	30	1.133954	1.256560	22512.610059	0.035711	0.031796
RS	31	1.241762	1.256560	22416.996653	0.035559	0.031557
RS	32	1.358989	1.306452	21345.571017	0.033860	0.029993
RS	33	1.486458	1.306452	21001.212588	0.033313	0.029423
RS	34	1.625064	1.357612	19752.927284	0.031333	0.027638
RS	35	1.775780	1.357612	19169.747447	0.030408	0.026764
RS	36	1.939664	1.404283	17845.797250	0.028308	0.024898
RS	37	2.117866	1.404283	17040.834206	0.027031	0.023736
RS	38	2.311636	1.445197	15665.561936	0.024850	0.021812
RS	39	2.522337	1.445197	14673.615757	0.023276	0.020400
RS	40	2.751446	1.479763	13275.646973	0.021059	0.018456
RS	41	3.000571	1.479763	12152.295296	0.019277	0.016873
RS	42	3.271463	1.507110	10777.981167	0.017097	0.014974
RS	43	3.566021	1.507110	9597.171308	0.015224	0.013327
RS	44	3.886315	1.527578	8297.757641	0.013162	0.011540
RS	45	4.234592	1.527578	7147.437527	0.011338	0.009945
RS	46	4.613298	1.542606	5981.341076	0.009488	0.008346
RS	47	5.025090	1.542606	4951.455903	0.007854	0.006921
RS	48	5.472860	1.553086	3979.466027	0.006312	0.005586
RS	49	5.959750	1.553086	3141.499149	0.004983	0.004425
RS	50	6.489180	1.558638	2404.525102	0.003814	0.003408
RS	51	7.064865	1.558638	1793.079653	0.002844	0.002557
RS	52	7.690846	1.558260	1294.068327	0.002053	0.001861
RS	53	8.371518	1.558260	900.826074	0.001429	0.001307
RS	54	9.111660	1.545576	606.919649	0.000963	0.000890
RS	55	9.916466	1.545576	387.824112	0.000615	0.000576
RS	56	10.791586	1.545576	236.592643	0.000375	0.000356
RS	57	11.743165	1.545576	137.239239	0.000218	0.000209
RS	58	12.777880	1.504177	76.758113	0.000122	0.000118
RS	59	13.902998	1.504177	38.900911	0.000062	0.000061
RS	60	15.126414	1.504177	18.446351	0.000029	0.000029
RS	61	16.456719	1.504177	8.137096	0.000013	0.000013
RS	62	17.903249	1.504177	3.318288	0.000005	0.000005
RS	63	19.476161	1.504177	1.844726	0.000003	0.000003
PA	4+25*2+4+6 0.144953627 0.026630343 19.476160918 0.348706470 9.530627042 5.687445269 3.590091707 2.567652836 2.204523104 2.085521741 1.952922018 1.749685838 1.518130089 1.338908241 1.240584654 1.207826833 1.218941778 1.256560110 1.306452192 1.357611946 1.404283229 1.445197156 1.479762515 1.507109609 1.527577904 1.542605737 1.553085876 1.558637973 1.558260492 1.545575855 1.504177218
//
IT	4014
RD	11
LK	-6234675.137631
QD	-728.459381 -> -721.400782
RI	0.1421025533
TR	0.144301	0.026489
MT	19.626684
MM	C_pi: 1.390387, n_recomb: 629668.057327
RS	0	0.000000	0.346020	15439.783810	0.024521	0.179753
RS	1	0.008750	0.346020	16355.449825	0.025975	0.018694
RS	2	0.018266	0.346020	17285.651196	0.027452	0.009013
RS	3	0.028614	0.346020	18223.159603	0.028941	0.008986
RS	4	0.039868	10.845949	621.767553	0.000987	0.000433
RS	5	0.052106	10.845949	675.490766	0.001073	0.000633
RS	6	0.065416	5.987548	1328.482720	0.002110	0.001235
RS	7	0.079890	5.987548	1441.373030	0.002289	0.001426
RS	8	0.095630	3.640377	2569.278777	0.004080	0.002655
RS	9	0.112748	3.640377	2781.069648	0.004417	0.003077
RS	10	0.131363	2.556129	4280.424231	0.006798	0.004989
RS	11	0.151608	2.556129	4617.933403	0.007334	0.005721
RS	12	0.173623	2.194503	5794.513663	0.009202	0.007486
RS	13	0.197566	2.194503	6232.247333	0.009898	0.008232
RS	14	0.223603	2.096831	7006.397903	0.011127	0.009437
RS	15	0.251918	2.096831	7515.761347	0.011936	0.010179
RS	16	0.282711	1.979888	8524.104350	0.013537	0.011694
RS	17	0.316198	1.979888	9111.971745	0.014471	0.012532
RS	18	0.352616	1.777782	10819.140045	0.017182	0.014950
RS	19	0.392220	1.777782	11501.702061	0.018266	0.015975
RS	20	0.435289	1.536410	14091.120802	0.022379	0.019659
RS	21	0.482127	1.536410	14853.830279	0.023590	0.020932
RS	22	0.533064	1.347256	17762.807345	0.028210	0.025124
RS	23	0.588457	1.347256	18519.910629	0.029412	0.026383
RS	24	0.648697	1.243417	20802.903437	0.033038	0.029648
RS	25	0.714209	1.243417	21432.327252	0.034038	0.030603
RS	26	0.785452	1.208645	22588.803850	0.035874	0.032203
RS	27	0.862930	1.208645	23000.551177	0.036528	0.032750
RS	28	0.947187	1.219760	23081.028668	0.036656	0.032795
RS	29	1.038816	1.219760	23237.715811	0.036905	0.032931
RS	30	1.138463	1.258444	22554.191548	0.035819	0.031895
RS	31	1.246829	1.258444	22453.635806	0.035659	0.031657
RS	32	1.364677	1.309784	21353.880738	0.033913	0.030051
RS	33	1.492836	1.309784	21005.704577	0.033360	0.029483
RS	34	1.632210	1.362314	19736.038708	0.031344	0.027665
RS	35	1.783779	1.362314	19150.710099	0.030414	0.026796
RS	36	1.948611	1.410256	17811.885415	0.028288	0.024904
RS	37	2.127865	1.410256	17006.704986	0.027009	0.023745
RS	38	2.322804	1.452658	15618.939094	0.024805	0.021797
RS	39	2.534801	1.452658	14629.437008	0.023234	0.020389
RS	40	2.765347	1.489095	13220.989708	0.020997	0.018423
RS	41	3.016066	1.489095	12103.460252	0.019222	0.016846
RS	42	3.288723	1.518645	10722.470797	0.017029	0.014931
RS	43	3.585238	1.518645	9550.788622	0.015168	0.013292
RS	44	3.907697	1.541587	8249.152599	0.013101	0.011495
RS	45	4.258373	1.541587	7110.200833	0.011292	0.009911
RS	46	4.639732	1.559302	5945.637644	0.009442	0.008308
RS	47	5.054460	1.559302	4927.457393	0.007825	0.006895
RS	48	5.505478	1.572492	3959.264644	0.006288	0.005562
RS	49	5.995959	1.572492	3131.063332	0.004973	0.004413
RS	50	6.529358	1.580423	2398.094479	0.003809	0.003399
RS	51	7.109430	1.580423	1792.795051	0.002847	0.002555
RS	52	7.740258	1.581718	1296.234092	0.002059	0.001862
RS	53	8.426284	1.581718	905.338465	0.001438	0.001312
RS	54	9.172337	1.569528	611.928593	0.000972	0.000896
RS	55	9.983671	1.569528	392.608019	0.000624	0.000581
RS	56	10.865996	1.569528	240.545713	0.000382	0.000360
RS	57	11.825525	1.569528	140.175248	0.000223	0.000213
RS	58	12.869013	1.525943	78.843275	0.000125	0.000121
RS	59	14.003807	1.525943	40.141394	0.000064	0.000062
RS	60	15.237896	1.525943	19.127555	0.000030	0.000030
RS	61	16.579968	1.525943	8.481361	0.000013	0.000013
RS	62	18.039473	1.525943	3.477723	0.000006	0.000006
RS	63	19.626684	1.525943	1.950294	0.000003	0.000003
PA	4+25*2+4+6 0.144301417 0.026488681 19.626683921 0.346020112 10.845949119 5.987548131 3.640376738 2.556129232 2.194503080 2.096830675 1.979888454 1.777782238 1.536410033 1.347256498 1.243417029 1.208644663 1.219760159 1.258443915 1.309783653 1.362314367 1.410256190 1.452657610 1.489094680 1.518645313 1.541586607 1.559301745 1.572491748 1.580423135 1.581718155 1.569527965 1.525943082
//
IT	3984
RD	12
LK	-6234661.808754
QD	-719.415927 -> -713.813070
RI	0.1416498568
TR	0.143711	0.026362
MT	19.763247
MM	C_pi: 1.395631, n_recomb: 629031.241750
RS	0	0.000000	0.343924	15538.121221	0.024702	0.179607
RS	1	0.008762	0.343924	16458.148684	0.026164	0.018783
RS	2	0.018292	0.343924	17392.279653	0.027649	0.009072
RS	3	0.028656	0.343924	18333.141825	0.029145	0.009068
RS	4	0.039929	12.294536	548.502141	0.000872	0.000383
RS	5	0.052190	12.294536	596.041446	0.000948	0.000568
RS	6	0.065524	6.281827	1266.841851	0.002014	0.001193
RS	7	0.080028	6.281827	1374.799510	0.002186	0.001367
RS	8	0.095801	3.684454	2540.781141	0.004039	0.002635
RS	9	0.112957	3.684454	2750.653320	0.004373	0.003047
RS	10	0.131617	2.541600	4309.799535	0.006851	0.005024
RS	11	0.151911	2.541600	4649.814236	0.007392	0.005759
RS	12	0.173983	2.181460	5836.190543	0.009278	0.007540
RS	13	0.197989	2.181460	6277.131797	0.009979	0.008297
RS	14	0.224099	2.104621	6989.383208	0.011111	0.009427
RS	15	0.252497	2.104621	7498.405504	0.011921	0.010176
RS	16	0.283382	2.003876	8435.432023	0.013410	0.011602
RS	17	0.316974	2.003876	9019.571113	0.014339	0.012439
RS	18	0.353509	1.803999	10685.019200	0.016986	0.014808
RS	19	0.393245	1.803999	11363.309795	0.018065	0.015823
RS	20	0.436463	1.553744	13974.298005	0.022216	0.019546
RS	21	0.483468	1.553744	14735.839775	0.023426	0.020808
RS	22	0.534591	1.355315	17719.501911	0.028170	0.025112
RS	23	0.590193	1.355315	18478.461489	0.029376	0.026363
RS	24	0.650668	1.246382	20833.201972	0.033120	0.029734
RS	25	0.716441	1.246382	21463.915177	0.034122	0.030683
RS	26	0.787977	1.209804	22653.311525	0.036013	0.032331
RS	27	0.865781	1.209804	23063.643397	0.036665	0.032873
RS	28	0.950402	1.220935	23141.042552	0.036788	0.032913
RS	29	1.042438	1.220935	23294.245796	0.037032	0.033046
RS	30	1.142538	1.260542	22589.431927	0.035911	0.031979
RS	31	1.251408	1.260542	22485.041417	0.035746	0.031741
RS	32	1.369818	1.313064	21362.652539	0.033961	0.030101
RS	33	1.498603	1.313064	21011.448856	0.033403	0.029536
RS	34	1.638672	1.366610	19726.103382	0.031359	0.027693
RS	35	1.791013	1.366610	19138.756886	0.030426	0.026827
RS	36	1.956703	1.415431	17789.512797	0.028281	0.024916
RS	37	2.136910	1.415431	16983.411166	0.026999	0.023760
RS	38	2.332907	1.458934	15585.899817	0.024778	0.021793
RS	39	2.546077	1.458934	14597.311813	0.023206	0.020387
RS	40	2.777925	1.496907	13179.320282	0.020952	0.018401
RS	41	3.030088	1.496907	12065.483562	0.019181	0.016828
RS	42	3.304344	1.528404	10677.343738	0.016974	0.014896
RS	43	3.602631	1.528404	9512.434535	0.015122	0.013263
RS	44	3.927054	1.553652	8207.305268	0.013048	0.011457
RS	45	4.279903	1.553652	7077.567585	0.011252	0.009882
RS	46	4.663667	1.573991	5913.081232	0.009400	0.008274
RS	47	5.081058	1.573991	4905.015056	0.007798	0.006872
RS	48	5.535019	1.589912	3939.507545	0.006263	0.005539
RS	49	6.028757	1.589912	3120.199202	0.004960	0.004400
RS	50	6.565756	1.600303	2390.683465	0.003801	0.003389
RS	51	7.149806	1.600303	1791.292563	0.002848	0.002553
RS	52	7.785030	1.603385	1297.111060	0.002062	0.001862
RS	53	8.475913	1.603385	908.711366	0.001445	0.001315
RS	54	9.227330	1.591825	615.975321	0.000979	0.000900
RS	55	10.044586	1.591825	396.690013	0.000631	0.000586
RS	56	10.933450	1.591825	244.022278	0.000388	0.000365
RS	57	11.900195	1.591825	142.810538	0.000227	0.000216
RS	58	12.951646	1.546209	80.746671	0.000128	0.000124
RS	59	14.095225	1.546209	41.287861	0.000066	0.000064
RS	60	15.339004	1.546209	19.764143	0.000031	0.000031
RS	61	16.691762	1.546209	8.806392	0.000014	0.000014
RS	62	18.163047	1.546209	3.629726	0.000006	0.000006
RS	63	19.763247	1.546209	2.052406	0.000003	0.000003
PA	4+25*2+4+6 0.143710732 0.026361969 19.763246541 0.343924012 12.294536043 6.281827497 3.684453870 2.541600452 2.181460494 2.104621481 2.003875750 1.803998598 1.553743760 1.355315039 1.246381566 1.209803656 1.220935046 1.260541770 1.313063808 1.366610186 1.415431462 1.458933993 1.496907423 1.528403911 1.553652304 1.573990983 1.589912374 1.600303221 1.603385444 1.591824573 1.546208841
//
IT	3368
RD	13
LK	-6234651.155081
QD	-712.451817 -> -707.879207
RI	0.1412588654
TR	0.143169	0.026247
MT	19.888697
MM	C_pi: 1.400492, n_recomb: 628481.289437
RS	0	0.000000	0.342254	15618.680668	0.024851	0.179475
RS	1	0.008773	0.342254	16542.408160	0.026321	0.018864
RS	2	0.018315	0.342254	17479.888297	0.027813	0.009123
RS	3	0.028695	0.342254	18423.627628	0.029315	0.009138
RS	4	0.039985	13.890916	485.518183	0.000773	0.000340
RS	5	0.052266	13.890916	527.713386	0.000840	0.000511
RS	6	0.065624	6.573748	1211.231122	0.001927	0.001155
RS	7	0.080154	6.573748	1314.715419	0.002092	0.001312
RS	8	0.095958	3.725157	2515.304580	0.004002	0.002616
RS	9	0.113149	3.725157	2723.460260	0.004333	0.003018
RS	10	0.131848	2.525947	4341.451855	0.006908	0.005059
RS	11	0.152188	2.525947	4684.097117	0.007453	0.005796
RS	12	0.174312	2.166806	5882.595992	0.009360	0.007595
RS	13	0.198377	2.166806	6326.997798	0.010067	0.008365
RS	14	0.224553	2.109856	6980.516548	0.011107	0.009422
RS	15	0.253025	2.109856	7489.614870	0.011917	0.010180
RS	16	0.283996	2.025386	8358.151732	0.013299	0.011518
RS	17	0.317683	2.025386	8939.039255	0.014223	0.012356
RS	18	0.354325	1.828532	10562.686393	0.016807	0.014676
RS	19	0.394183	1.828532	11237.002405	0.017880	0.015682
RS	20	0.437536	1.570156	13865.097871	0.022061	0.019437
RS	21	0.484693	1.570156	14625.459257	0.023271	0.020689
RS	22	0.535987	1.363024	17676.670684	0.028126	0.025096
RS	23	0.591781	1.363024	18437.345394	0.029336	0.026340
RS	24	0.652470	1.249386	20857.197067	0.033187	0.029808
RS	25	0.718483	1.249386	21489.254335	0.034192	0.030751
RS	26	0.790287	1.211209	22707.800976	0.036131	0.032442
RS	27	0.868390	1.211209	23117.182359	0.036783	0.032979
RS	28	0.953346	1.222403	23191.385724	0.036901	0.033015
RS	29	1.045754	1.222403	23341.941940	0.037140	0.033145
RS	30	1.146269	1.262845	22618.737829	0.035990	0.032051
RS	31	1.255602	1.262845	22511.459739	0.035819	0.031813
RS	32	1.374526	1.316352	21370.880924	0.034004	0.030146
RS	33	1.503884	1.316352	21017.372168	0.033442	0.029583
RS	34	1.644589	1.370643	19720.854943	0.031379	0.027722
RS	35	1.797639	1.370643	19131.713910	0.030441	0.026857
RS	36	1.964115	1.420026	17775.780141	0.028284	0.024934
RS	37	2.145197	1.420026	16968.307106	0.026999	0.023778
RS	38	2.342164	1.464313	15563.402985	0.024764	0.021797
RS	39	2.556410	1.464313	14574.603438	0.023190	0.020391
RS	40	2.789452	1.503537	13148.002310	0.020920	0.018389
RS	41	3.042939	1.503537	12036.217463	0.019151	0.016817
RS	42	3.318663	1.536749	10640.712064	0.016931	0.014870
RS	43	3.618576	1.536749	9480.706436	0.015085	0.013241
RS	44	3.944800	1.564149	8171.154659	0.013001	0.011424
RS	45	4.299643	1.564149	7048.880779	0.011216	0.009856
RS	46	4.685616	1.587038	5883.341062	0.009361	0.008243
RS	47	5.105450	1.587038	4884.057015	0.007771	0.006850
RS	48	5.562115	1.605697	3920.323906	0.006238	0.005517
RS	49	6.058842	1.605697	3109.144114	0.004947	0.004387
RS	50	6.599146	1.618612	2382.594165	0.003791	0.003379
RS	51	7.186850	1.618612	1788.873048	0.002846	0.002549
RS	52	7.826112	1.623570	1296.988036	0.002064	0.001861
RS	53	8.521456	1.623570	911.175025	0.001450	0.001318
RS	54	9.277800	1.612765	619.235027	0.000985	0.000904
RS	55	10.100498	1.612765	400.190545	0.000637	0.000590
RS	56	10.995369	1.612765	247.099834	0.000393	0.000369
RS	57	11.968746	1.612765	145.191608	0.000231	0.000219
RS	58	13.027515	1.565261	82.494509	0.000131	0.000126
RS	59	14.179169	1.565261	42.353510	0.000067	0.000065
RS	60	15.431855	1.565261	20.362238	0.000032	0.000032
RS	61	16.794436	1.565261	9.114787	0.000015	0.000014
RS	62	18.276555	1.565261	3.775293	0.000006	0.000006
RS	63	19.888697	1.565261	2.151545	0.000003	0.000003
PA	4+25*2+4+6 0.143168781 0.026247076 19.888696837 0.342253880 13.890915963 6.573748055 3.725157371 2.525947170 2.166806136 2.109856059 2.025386471 1.828531889 1.570155795 1.363023763 1.249386453 1.211208934 1.222403322 1.262845082 1.316352178 1.370642599 1.420026303 1.464313118 1.503537022 1.536748669 1.564148514 1.587038325 1.605696626 1.618612469 1.623569663 1.612765189 1.565260502
//
IT	4146
RD	14
LK	-6234642.410544
QD	-706.935225 -> -703.114710
RI	0.1409146136
TR	0.142665	0.026141
MT	20.005524
MM	C_pi: 1.405055, n_recomb: 627999.896023
RS	0	0.000000	0.340891	15686.270362	0.024978	0.179354
RS	1	0.008783	0.340891	16613.216773	0.026454	0.018938
RS	2	0.018337	0.340891	17553.625357	0.027952	0.009168
RS	3	0.028731	0.340891	18499.898449	0.029458	0.009199
RS	4	0.040037	15.650894	431.003573	0.000686	0.000303
RS	5	0.052336	15.650894	468.552208	0.000746	0.000460
RS	6	0.065716	6.865295	1160.464331	0.001848	0.001120
RS	7	0.080270	6.865295	1259.845761	0.002006	0.001262
RS	8	0.096103	3.764400	2491.385871	0.003967	0.002598
RS	9	0.113327	3.764400	2697.920930	0.004296	0.002990
RS	10	0.132063	2.510405	4373.302975	0.006964	0.005092
RS	11	0.152445	2.510405	4718.565844	0.007514	0.005833
RS	12	0.174617	2.151479	5931.395148	0.009445	0.007650
RS	13	0.198736	2.151479	6379.371393	0.010158	0.008433
RS	14	0.224973	2.113246	6977.504249	0.011111	0.009420
RS	15	0.253515	2.113246	7486.977714	0.011922	0.010188
RS	16	0.284564	2.044849	8290.164795	0.013201	0.011442
RS	17	0.318340	2.044849	8868.198685	0.014121	0.012282
RS	18	0.355082	1.851561	10450.786915	0.016641	0.014551
RS	19	0.395052	1.851561	11121.411599	0.017709	0.015552
RS	20	0.438532	1.585699	13763.333847	0.021916	0.019333
RS	21	0.485830	1.585699	14522.535021	0.023125	0.020577
RS	22	0.537283	1.370364	17635.431638	0.028082	0.025078
RS	23	0.593255	1.370364	18397.703063	0.029296	0.026317
RS	24	0.654143	1.252377	20876.833042	0.033243	0.029873
RS	25	0.720378	1.252377	21510.249729	0.034252	0.030811
RS	26	0.792431	1.212798	22754.296839	0.036233	0.032539
RS	27	0.870812	1.212798	23163.081172	0.036884	0.033071
RS	28	0.956077	1.224119	23233.496897	0.036996	0.033102
RS	29	1.048831	1.224119	23382.088509	0.037233	0.033229
RS	30	1.149732	1.265347	22642.513050	0.036055	0.032111
RS	31	1.259494	1.265347	22533.153254	0.035881	0.031873
RS	32	1.378897	1.319699	21377.760849	0.034041	0.030184
RS	33	1.508787	1.319699	21022.608689	0.033475	0.029623
RS	34	1.650085	1.374523	19718.568452	0.031399	0.027749
RS	35	1.803793	1.374523	19127.909659	0.030458	0.026886
RS	36	1.971001	1.424219	17768.337202	0.028294	0.024955
RS	37	2.152894	1.424219	16959.238804	0.027005	0.023799
RS	38	2.350763	1.469029	15548.993824	0.024760	0.021807
RS	39	2.566011	1.469029	14559.169649	0.023183	0.020400
RS	40	2.800163	1.509260	13124.888732	0.020900	0.018383
RS	41	3.054881	1.509260	12013.894688	0.019130	0.016812
RS	42	3.331971	1.543983	10610.989450	0.016896	0.014850
RS	43	3.633397	1.543983	9454.403765	0.015055	0.013224
RS	44	3.961297	1.573391	8139.761673	0.012961	0.011395
RS	45	4.317996	1.573391	7023.530064	0.011184	0.009833
RS	46	4.706023	1.598756	5856.065943	0.009325	0.008214
RS	47	5.128130	1.598756	4864.451683	0.007746	0.006829
RS	48	5.587311	1.620144	3901.755811	0.006213	0.005495
RS	49	6.086821	1.620144	3098.039058	0.004933	0.004373
RS	50	6.630202	1.635631	2374.039094	0.003780	0.003368
RS	51	7.221308	1.635631	1785.753352	0.002844	0.002545
RS	52	7.864329	1.642548	1296.065597	0.002064	0.001860
RS	53	8.563827	1.642548	912.896290	0.001454	0.001319
RS	54	9.324761	1.632605	621.843875	0.000990	0.000907
RS	55	10.152526	1.632605	403.203431	0.000642	0.000594
RS	56	11.052994	1.632605	249.838797	0.000398	0.000372
RS	57	12.032548	1.632605	147.354687	0.000235	0.000222
RS	58	13.098136	1.583337	84.107302	0.000134	0.000128
RS	59	14.257312	1.583337	43.348526	0.000069	0.000067
RS	60	15.518298	1.583337	20.926470	0.000033	0.000033
RS	61	16.890035	1.583337	9.408455	0.000015	0.000015
RS	62	18.382250	1.583337	3.915132	0.000006	0.000006
RS	63	20.005524	1.583337	2.248026	0.000004	0.000004
PA	4+25*2+4+6 0.142664544 0.026141425 20.005523793 0.340891042 15.650893966 6.865294749 3.764400134 2.510404748 2.151479444 2.113246474 2.044848860 1.851561482 1.585698986 1.370364190 1.252377138 1.212798350 1.224119342 1.265346502 1.319699312 1.374522701 1.424219038 1.469029373 1.509259655 1.543982662 1.573390828 1.598755979 1.620143785 1.635631366 1.642547871 1.632604531 1.583337409
//
IT	4747
RD	15
LK	-6234635.066552
QD	-702.450026 -> -699.193716
RI	0.1406059798
TR	0.142191	0.026043
MT	20.115284
MM	C_pi: 1.409371, n_recomb: 627572.837517
RS	0	0.000000	0.339753	15744.252692	0.025088	0.179240
RS	1	0.008792	0.339753	16674.057661	0.026569	0.019006
RS	2	0.018358	0.339753	17617.079462	0.028072	0.009208
RS	3	0.028764	0.339753	18565.628975	0.029583	0.009252
RS	4	0.040085	17.587867	383.633689	0.000611	0.000271
RS	5	0.052402	17.587867	417.128625	0.000665	0.000416
RS	6	0.065802	7.157721	1113.724773	0.001775	0.001088
RS	7	0.080379	7.157721	1209.312579	0.001927	0.001216
RS	8	0.096239	3.803409	2468.118277	0.003933	0.002579
RS	9	0.113493	3.803409	2673.062313	0.004259	0.002963
RS	10	0.132263	2.495736	4403.971114	0.007017	0.005123
RS	11	0.152685	2.495736	4751.746546	0.007572	0.005867
RS	12	0.174902	2.136105	5980.934300	0.009530	0.007705
RS	13	0.199072	2.136105	6432.499542	0.010250	0.008500
RS	14	0.225367	2.115328	6978.600459	0.011120	0.009422
RS	15	0.253974	2.115328	7488.655411	0.011933	0.010199
RS	16	0.285096	2.062603	8229.788432	0.013114	0.011373
RS	17	0.318955	2.062603	8805.298539	0.014031	0.012215
RS	18	0.355791	1.873249	10348.031458	0.016489	0.014435
RS	19	0.395865	1.873249	11015.224473	0.017552	0.015431
RS	20	0.439463	1.600424	13668.605573	0.021780	0.019234
RS	21	0.486894	1.600424	14426.684043	0.022988	0.020472
RS	22	0.538496	1.377325	17596.435837	0.028039	0.025059
RS	23	0.594634	1.377325	18360.201039	0.029256	0.026294
RS	24	0.655708	1.255306	20893.548146	0.033293	0.029931
RS	25	0.722152	1.255306	21528.308329	0.034304	0.030865
RS	26	0.794438	1.214513	22794.404313	0.036322	0.032625
RS	27	0.873080	1.214513	23202.854640	0.036972	0.033154
RS	28	0.958636	1.226029	23268.661713	0.037077	0.033177
RS	29	1.051714	1.226029	23415.837844	0.037312	0.033302
RS	30	1.152976	1.268019	22661.249078	0.036109	0.032163
RS	31	1.263141	1.268019	22550.486411	0.035933	0.031925
RS	32	1.382993	1.323113	21382.952480	0.034072	0.030217
RS	33	1.513381	1.323113	21026.737234	0.033505	0.029657
RS	34	1.655235	1.378307	19718.068746	0.031420	0.027775
RS	35	1.809560	1.378307	19126.183727	0.030476	0.026913
RS	36	1.977454	1.428114	17765.511163	0.028308	0.024979
RS	37	2.160109	1.428114	16954.653571	0.027016	0.023822
RS	38	2.358824	1.473232	15540.842659	0.024763	0.021822
RS	39	2.575011	1.473232	14549.396993	0.023184	0.020413
RS	40	2.810206	1.514263	13108.298274	0.020887	0.018384
RS	41	3.066079	1.514263	11997.117593	0.019117	0.016811
RS	42	3.344450	1.550317	10586.896635	0.016870	0.014836
RS	43	3.647296	1.550317	9432.544532	0.015030	0.013211
RS	44	3.976769	1.581597	8112.363908	0.012927	0.011371
RS	45	4.335210	1.581597	7001.004261	0.011156	0.009813
RS	46	4.725166	1.609363	5830.930596	0.009291	0.008187
RS	47	5.149408	1.609363	4846.051859	0.007722	0.006810
RS	48	5.610951	1.633464	3883.795824	0.006189	0.005474
RS	49	6.113074	1.633464	3086.963509	0.004919	0.004360
RS	50	6.659345	1.651559	2365.156944	0.003769	0.003356
RS	51	7.253646	1.651559	1782.086466	0.002840	0.002540
RS	52	7.900200	1.660502	1294.501193	0.002063	0.001857
RS	53	8.603600	1.660502	914.005592	0.001456	0.001320
RS	54	9.368845	1.651520	623.904437	0.000994	0.000909
RS	55	10.201373	1.651520	405.801103	0.000647	0.000597
RS	56	11.107099	1.651520	252.286918	0.000402	0.000375
RS	57	12.092459	1.651520	149.329094	0.000238	0.000224
RS	58	13.164454	1.600605	85.602113	0.000136	0.000130
RS	59	14.330702	1.600605	44.281607	0.000071	0.000068
RS	60	15.599491	1.600605	21.460927	0.000034	0.000033
RS	61	16.979835	1.600605	9.689154	0.000015	0.000015
RS	62	18.481542	1.600605	4.049926	0.000006	0.000006
RS	63	20.115284	1.600605	2.342188	0.000004	0.000004
PA	4+25*2+4+6 0.142191224 0.026043337 20.115283866 0.339752871 17.587867026 7.157721358 3.803409201 2.495736045 2.136105227 2.115328329 2.062602751 1.873248873 1.600424427 1.377325292 1.255305708 1.214513031 1.226029227 1.268018802 1.323112535 1.378307116 1.428114474 1.473232299 1.514262809 1.550317170 1.581597075 1.609363265 1.633464002 1.651559093 1.660502195 1.651520196 1.600604785
//
IT	3904
RD	16
LK	-6234628.780525
QD	-698.720595 -> -695.897282
RI	0.1403252024
TR	0.141743	0.025951
MT	20.219412
MM	C_pi: 1.413488, n_recomb: 627190.086615
RS	0	0.000000	0.338777	15795.269227	0.025184	0.179133
RS	1	0.008801	0.338777	16727.668961	0.026671	0.019071
RS	2	0.018377	0.338777	17673.073266	0.028178	0.009245
RS	3	0.028795	0.338777	18623.710990	0.029694	0.009299
RS	4	0.040131	19.718084	342.290063	0.000546	0.000243
RS	5	0.052464	19.718084	372.234582	0.000593	0.000376
RS	6	0.065883	7.452211	1070.373959	0.001707	0.001058
RS	7	0.080482	7.452211	1162.429418	0.001853	0.001172
RS	8	0.096367	3.842964	2444.967715	0.003898	0.002561
RS	9	0.113649	3.842964	2648.312149	0.004223	0.002935
RS	10	0.132453	2.482426	4432.530361	0.007067	0.005152
RS	11	0.152912	2.482426	4782.653154	0.007626	0.005897
RS	12	0.175171	2.121144	6029.949812	0.009614	0.007758
RS	13	0.199389	2.121144	6485.044504	0.010340	0.008566
RS	14	0.225739	2.116508	6982.532241	0.011133	0.009425
RS	15	0.254407	2.116508	7493.308670	0.011947	0.010212
RS	16	0.285599	2.078925	8175.737436	0.013036	0.011309
RS	17	0.319536	2.078925	8749.002546	0.013950	0.012154
RS	18	0.356460	1.893758	10253.257093	0.016348	0.014326
RS	19	0.396634	1.893758	10917.255036	0.017407	0.015318
RS	20	0.440344	1.614404	13580.388341	0.021653	0.019141
RS	21	0.487900	1.614404	14337.394116	0.022860	0.020373
RS	22	0.539642	1.383922	17560.008242	0.027998	0.025041
RS	23	0.595938	1.383922	18325.182132	0.029218	0.026272
RS	24	0.657189	1.258151	20908.379272	0.033337	0.029983
RS	25	0.723830	1.258151	21544.452041	0.034351	0.030914
RS	26	0.796337	1.216316	22829.438134	0.036400	0.032703
RS	27	0.875225	1.216316	23237.752491	0.037051	0.033227
RS	28	0.961056	1.228100	23297.966236	0.037147	0.033243
RS	29	1.054441	1.228100	23444.175535	0.037380	0.033366
RS	30	1.156045	1.270844	22675.524805	0.036154	0.032206
RS	31	1.266592	1.270844	22563.930511	0.035976	0.031968
RS	32	1.386868	1.326609	21386.231395	0.034098	0.030245
RS	33	1.517729	1.326609	21029.474695	0.033530	0.029687
RS	34	1.660108	1.382047	19718.560391	0.031440	0.027800
RS	35	1.815018	1.382047	19125.745160	0.030494	0.026939
RS	36	1.983562	1.431805	17766.057613	0.028326	0.025004
RS	37	2.166939	1.431805	16953.399627	0.027031	0.023846
RS	38	2.366456	1.477053	15537.553498	0.024773	0.021841
RS	39	2.583533	1.477053	14544.060480	0.023189	0.020430
RS	40	2.819715	1.518708	13096.960631	0.020882	0.018389
RS	41	3.076683	1.518708	11984.835039	0.019109	0.016814
RS	42	3.356268	1.555932	10567.477981	0.016849	0.014825
RS	43	3.660460	1.555932	9414.398936	0.015010	0.013201
RS	44	3.991424	1.588959	8088.367498	0.012896	0.011350
RS	45	4.351516	1.588959	6980.909848	0.011130	0.009796
RS	46	4.743301	1.619051	5807.697893	0.009260	0.008163
RS	47	5.169567	1.619051	4828.757781	0.007699	0.006792
RS	48	5.633350	1.645844	3866.444987	0.006165	0.005454
RS	49	6.137951	1.645844	3075.987955	0.004904	0.004348
RS	50	6.686963	1.666573	2356.065027	0.003757	0.003345
RS	51	7.284294	1.666573	1778.000903	0.002835	0.002534
RS	52	7.934198	1.677606	1292.420516	0.002061	0.001854
RS	53	8.641300	1.677606	914.610328	0.001458	0.001321
RS	54	9.410635	1.669666	625.507793	0.000997	0.000911
RS	55	10.247681	1.669666	408.047022	0.000651	0.000600
RS	56	11.158397	1.669666	254.485542	0.000406	0.000378
RS	57	12.149266	1.669666	151.139929	0.000241	0.000227
RS	58	13.227343	1.617212	86.993155	0.000139	0.000132
RS	59	14.400303	1.617212	45.160017	0.000072	0.000069
RS	60	15.676498	1.617212	21.969025	0.000035	0.000034
RS	61	17.065012	1.617212	9.958349	0.000016	0.000016
RS	62	18.575731	1.617212	4.180247	0.000007	0.000007
RS	63	20.219412	1.617212	2.434316	0.000004	0.000004
PA	4+25*2+4+6 0.141742645 0.025951353 20.219411521 0.338777266 19.718083899 7.452211063 3.842963966 2.482426417 2.121144407 2.116508470 2.078925342 1.893757541 1.614403659 1.383922117 1.258151340 1.216316426 1.228099938 1.270843673 1.326609034 1.382046744 1.431805375 1.477053153 1.518707790 1.555932134 1.588959227 1.619050975 1.645843780 1.666573252 1.677605632 1.669665914 1.617212146
//
IT	4443
RD	17
LK	-6234623.308635
QD	-695.548327 -> -693.063998
RI	0.1400660436
TR	0.141315	0.025864
MT	20.318843
MM	C_pi: 1.417442, n_recomb: 626845.920202
RS	0	0.000000	0.337933	15840.670353	0.025270	0.179031
RS	1	0.008810	0.337933	16775.453275	0.026762	0.019133
RS	2	0.018395	0.337933	17723.055730	0.028273	0.009279
RS	3	0.028825	0.337933	18675.632236	0.029793	0.009342
RS	4	0.040174	22.062666	306.017797	0.000488	0.000218
RS	5	0.052523	22.062666	332.837629	0.000531	0.000341
RS	6	0.065960	7.748945	1030.034566	0.001643	0.001030
RS	7	0.080580	7.748945	1118.791374	0.001785	0.001132
RS	8	0.096489	3.883414	2421.725506	0.003863	0.002542
RS	9	0.113798	3.883414	2623.447671	0.004185	0.002907
RS	10	0.132633	2.470659	4458.584958	0.007113	0.005177
RS	11	0.153127	2.470659	4810.865553	0.007675	0.005924
RS	12	0.175427	2.106827	6077.778070	0.009696	0.007809
RS	13	0.199691	2.106827	6536.305206	0.010427	0.008628
RS	14	0.226092	2.117074	6988.429731	0.011149	0.009431
RS	15	0.254819	2.117074	7500.022325	0.011965	0.010226
RS	16	0.286078	2.094055	8126.957763	0.012965	0.011250
RS	17	0.320089	2.094055	8698.213194	0.013876	0.012099
RS	18	0.357098	1.913218	10165.551181	0.016217	0.014224
RS	19	0.397366	1.913218	10826.572212	0.017272	0.015212
RS	20	0.441182	1.627700	13498.215238	0.021534	0.019053
RS	21	0.488858	1.627700	14254.208146	0.022740	0.020280
RS	22	0.540734	1.390174	17526.331753	0.027960	0.025024
RS	23	0.597180	1.390174	18292.846826	0.029182	0.026252
RS	24	0.658598	1.260903	20922.104237	0.033377	0.030032
RS	25	0.725428	1.260903	21559.454610	0.034394	0.030960
RS	26	0.798144	1.218179	22860.523278	0.036469	0.032773
RS	27	0.877267	1.218179	23268.854627	0.037121	0.033294
RS	28	0.963360	1.230299	23322.471043	0.037206	0.033300
RS	29	1.057038	1.230299	23468.082178	0.037438	0.033422
RS	30	1.158968	1.273800	22686.006813	0.036191	0.032242
RS	31	1.269878	1.273800	22574.064098	0.036012	0.032005
RS	32	1.390559	1.330181	21387.838498	0.034120	0.030269
RS	33	1.521871	1.330181	21030.984458	0.033550	0.029712
RS	34	1.664751	1.385767	19719.650751	0.031459	0.027824
RS	35	1.820218	1.385767	19126.186995	0.030512	0.026963
RS	36	1.989382	1.435344	17769.253469	0.028347	0.025030
RS	37	2.173448	1.435344	16954.796668	0.027048	0.023871
RS	38	2.373729	1.480575	15538.213463	0.024788	0.021863
RS	39	2.591654	1.480575	14542.353541	0.023199	0.020448
RS	40	2.828778	1.522703	13089.986882	0.020882	0.018397
RS	41	3.086791	1.522703	11976.308984	0.019106	0.016820
RS	42	3.367534	1.560959	10551.996040	0.016833	0.014819
RS	43	3.673010	1.560959	9399.405592	0.014995	0.013194
RS	44	4.005396	1.595619	8067.314649	0.012870	0.011332
RS	45	4.367065	1.595619	6962.946268	0.011108	0.009780
RS	46	4.760595	1.627958	5786.196024	0.009231	0.008140
RS	47	5.188793	1.627958	4812.503142	0.007677	0.006775
RS	48	5.654714	1.657416	3849.716990	0.006141	0.005434
RS	49	6.161680	1.657416	3065.178008	0.004890	0.004335
RS	50	6.713308	1.680803	2346.859952	0.003744	0.003333
RS	51	7.313533	1.680803	1773.602845	0.002829	0.002529
RS	52	7.966634	1.693970	1289.935803	0.002058	0.001851
RS	53	8.677271	1.693970	914.802735	0.001459	0.001321
RS	54	9.450513	1.687153	626.725583	0.001000	0.000913
RS	55	10.291873	1.687153	409.992085	0.000654	0.000602
RS	56	11.207354	1.687153	256.468446	0.000409	0.000380
RS	57	12.203486	1.687153	152.808081	0.000244	0.000229
RS	58	13.287372	1.633260	88.292792	0.000141	0.000134
RS	59	14.466744	1.633260	45.990043	0.000073	0.000070
RS	60	15.750014	1.633260	22.453707	0.000036	0.000035
RS	61	17.146335	1.633260	10.217301	0.000016	0.000016
RS	62	18.665665	1.633260	4.306583	0.000007	0.000007
RS	63	20.318843	1.633260	2.524649	0.000004	0.000004
PA	4+25*2+4+6 0.141314812 0.025864484 20.318842937 0.337932565 22.062666345 7.748945341 3.883413865 2.470659125 2.106827467 2.117073638 2.094054698 1.913218395 1.627699777 1.390174062 1.260903234 1.218179338 1.230299465 1.273799671 1.330180561 1.385766862 1.435344006 1.480574722 1.522703071 1.560959427 1.595619188 1.627957812 1.657416433 1.680802666 1.693970101 1.687152745 1.633259615
//
IT	4366
RD	18
LK	-6234618.476576
QD	-692.795242 -> -690.580885
RI	0.1398246845
TR	0.140905	0.025782
MT	20.414297
MM	C_pi: 1.421256, n_recomb: 626532.702513
RS	0	0.000000	0.337187	15881.780394	0.025349	0.178934
RS	1	0.008818	0.337187	16818.780884	0.026844	0.019191
RS	2	0.018413	0.337187	17768.436529	0.028360	0.009310
RS	3	0.028854	0.337187	18722.833478	0.029883	0.009381
RS	4	0.040216	24.634343	274.170357	0.000438	0.000195
RS	5	0.052580	24.634343	298.239012	0.000476	0.000310
RS	6	0.066034	8.047966	992.392878	0.001584	0.001004
RS	7	0.080674	8.047966	1078.061608	0.001721	0.001094
RS	8	0.096605	3.924993	2398.249831	0.003828	0.002522
RS	9	0.113941	3.924993	2598.317475	0.004147	0.002880
RS	10	0.132805	2.460532	4481.846420	0.007153	0.005200
RS	11	0.153333	2.460532	4836.077358	0.007719	0.005948
RS	12	0.175671	2.093313	6123.865174	0.009774	0.007858
RS	13	0.199979	2.093313	6585.695945	0.010511	0.008688
RS	14	0.226430	2.117231	6995.610321	0.011166	0.009437
RS	15	0.255214	2.117231	7508.077109	0.011984	0.010240
RS	16	0.286535	2.108158	8082.640035	0.012901	0.011196
RS	17	0.320618	2.108158	8652.086159	0.013809	0.012048
RS	18	0.357707	1.931742	10084.055721	0.016095	0.014128
RS	19	0.398066	1.931742	10742.295351	0.017146	0.015113
RS	20	0.441984	1.640370	13421.519428	0.021422	0.018969
RS	21	0.489774	1.640370	14176.558707	0.022627	0.020192
RS	22	0.541778	1.396098	17495.370033	0.027924	0.025007
RS	23	0.598368	1.396098	18263.166338	0.029150	0.026233
RS	24	0.659947	1.263551	20935.178511	0.033414	0.030078
RS	25	0.726957	1.263551	21573.762314	0.034434	0.031004
RS	26	0.799875	1.220073	22888.449278	0.036532	0.032836
RS	27	0.879223	1.220073	23296.905974	0.037184	0.033356
RS	28	0.965567	1.232594	23342.941273	0.037257	0.033351
RS	29	1.059525	1.232594	23488.247144	0.037489	0.033471
RS	30	1.161768	1.276860	22693.147079	0.036220	0.032273
RS	31	1.273026	1.276860	22581.255016	0.036042	0.032036
RS	32	1.394094	1.333821	21387.701364	0.034137	0.030289
RS	33	1.525838	1.333821	21031.139302	0.033568	0.029734
RS	34	1.669199	1.389479	19720.914458	0.031476	0.027846
RS	35	1.825200	1.389479	19127.064003	0.030528	0.026986
RS	36	1.994958	1.438774	17774.279422	0.028369	0.025057
RS	37	2.179683	1.438774	16958.075390	0.027067	0.023896
RS	38	2.380698	1.483867	15541.874303	0.024806	0.021887
RS	39	2.599437	1.483867	14543.434462	0.023213	0.020469
RS	40	2.837463	1.526339	13086.498033	0.020887	0.018409
RS	41	3.096478	1.526339	11970.802221	0.019106	0.016828
RS	42	3.378332	1.565500	10539.794206	0.016822	0.014816
RS	43	3.685039	1.565500	9387.050747	0.014983	0.013189
RS	44	4.018791	1.601683	8048.791045	0.012847	0.011316
RS	45	4.381971	1.601683	6946.824169	0.011088	0.009766
RS	46	4.777175	1.636196	5766.213950	0.009203	0.008119
RS	47	5.207227	1.636196	4797.174815	0.007657	0.006758
RS	48	5.675199	1.668289	3833.576201	0.006119	0.005415
RS	49	6.184435	1.668289	3054.550163	0.004875	0.004322
RS	50	6.738575	1.694342	2337.602070	0.003731	0.003322
RS	51	7.341576	1.694342	1768.962273	0.002823	0.002523
RS	52	7.997747	1.709690	1287.115494	0.002054	0.001847
RS	53	8.711777	1.709690	914.643718	0.001460	0.001321
RS	54	9.488768	1.704057	627.613158	0.001002	0.000914
RS	55	10.334272	1.704057	411.674625	0.000657	0.000604
RS	56	11.254328	1.704057	258.260382	0.000412	0.000383
RS	57	12.255513	1.704057	154.348379	0.000246	0.000231
RS	58	13.344977	1.648801	89.509980	0.000143	0.000135
RS	59	14.530507	1.648801	46.775724	0.000075	0.000071
RS	60	15.820573	1.648801	22.916572	0.000037	0.000035
RS	61	17.224392	1.648801	10.466537	0.000017	0.000016
RS	62	18.751995	1.648801	4.429056	0.000007	0.000007
RS	63	20.414297	1.648801	2.613157	0.000004	0.000004
PA	4+25*2+4+6 0.140904678 0.025781950 20.414296790 0.337186814 24.634342946 8.047965703 3.924993195 2.460532159 2.093313404 2.117231120 2.108157838 1.931741605 1.640369613 1.396097617 1.263551120 1.220072984 1.232594450 1.276860334 1.333821325 1.389479153 1.438773661 1.483866768 1.526339287 1.565499800 1.601683167 1.636195598 1.668288834 1.694341885 1.709690491 1.704056838 1.648801423
//
IT	4118
RD	19
LK	-6234614.158915
QD	-690.366314 -> -688.370137
RI	0.1395981806
TR	0.140510	0.025703
MT	20.506364
MM	C_pi: 1.424944, n_recomb: 626243.505901
RS	0	0.000000	0.336504	15920.145821	0.025422	0.178839
RS	1	0.008825	0.336504	16859.248633	0.026921	0.019248
RS	2	0.018430	0.336504	17810.854844	0.028441	0.009340
RS	3	0.028881	0.336504	18766.986186	0.029968	0.009418
RS	4	0.040256	27.456574	246.080137	0.000393	0.000176
RS	5	0.052634	27.456574	267.716042	0.000427	0.000282
RS	6	0.066104	8.348858	957.226053	0.001529	0.000980
RS	7	0.080764	8.348858	1040.001186	0.001661	0.001059
RS	8	0.096717	3.967837	2374.462349	0.003792	0.002502
RS	9	0.114078	3.967837	2572.838192	0.004108	0.002852
RS	10	0.132971	2.452080	4502.128811	0.007189	0.005219
RS	11	0.153532	2.452080	4858.091305	0.007758	0.005968
RS	12	0.175907	2.080657	6167.914901	0.009849	0.007904
RS	13	0.200256	2.080657	6632.904193	0.010592	0.008744
RS	14	0.226755	2.117138	7003.517022	0.011183	0.009444
RS	15	0.255593	2.117138	7516.885456	0.012003	0.010255
RS	16	0.286975	2.121395	8042.000381	0.012842	0.011146
RS	17	0.321127	2.121395	8609.801447	0.013748	0.012001
RS	18	0.358293	1.949444	10007.884121	0.015981	0.014037
RS	19	0.398739	1.949444	10663.510051	0.017028	0.015020
RS	20	0.442755	1.652484	13349.572784	0.021317	0.018890
RS	21	0.490655	1.652484	14103.708851	0.022521	0.020109
RS	22	0.542782	1.401718	17466.882305	0.027892	0.024992
RS	23	0.599510	1.401718	18235.903447	0.029120	0.026216
RS	24	0.661245	1.266095	20947.771916	0.033450	0.030121
RS	25	0.728428	1.266095	21587.539236	0.034471	0.031045
RS	26	0.801539	1.221983	22913.645455	0.036589	0.032895
RS	27	0.881104	1.221983	23322.306632	0.037242	0.033412
RS	28	0.967690	1.234965	23359.837295	0.037302	0.033395
RS	29	1.061917	1.234965	23505.078182	0.037533	0.033515
RS	30	1.164461	1.280007	22697.254060	0.036243	0.032298
RS	31	1.276054	1.280007	22585.747319	0.036065	0.032063
RS	32	1.397496	1.337520	21385.852570	0.034149	0.030306
RS	33	1.529656	1.337520	21029.915032	0.033581	0.029752
RS	34	1.673479	1.393192	19721.991846	0.031493	0.027866
RS	35	1.829996	1.393192	19127.999352	0.030544	0.027007
RS	36	2.000325	1.442121	17780.543127	0.028392	0.025084
RS	37	2.185687	1.442121	16962.667519	0.027086	0.023922
RS	38	2.387407	1.486978	15547.805851	0.024827	0.021912
RS	39	2.606930	1.486978	14546.644058	0.023228	0.020491
RS	40	2.845827	1.529683	13085.780802	0.020896	0.018423
RS	41	3.105807	1.529683	11967.705690	0.019110	0.016839
RS	42	3.388732	1.569636	10530.272964	0.016815	0.014815
RS	43	3.696625	1.569636	9376.857387	0.014973	0.013187
RS	44	4.031692	1.607244	8032.384437	0.012826	0.011303
RS	45	4.396329	1.607244	6932.247740	0.011070	0.009755
RS	46	4.793147	1.643856	5747.552118	0.009178	0.008099
RS	47	5.224986	1.643856	4782.656433	0.007637	0.006743
RS	48	5.694936	1.678552	3817.965675	0.006097	0.005397
RS	49	6.206361	1.678552	3044.097174	0.004861	0.004310
RS	50	6.762921	1.707276	2328.321083	0.003718	0.003310
RS	51	7.368600	1.707276	1764.124468	0.002817	0.002517
RS	52	8.027732	1.724844	1284.014057	0.002050	0.001843
RS	53	8.745035	1.724844	914.182015	0.001460	0.001320
RS	54	9.525643	1.720458	628.209868	0.001003	0.000914
RS	55	10.375142	1.720458	413.124400	0.000660	0.000606
RS	56	11.299613	1.720458	259.882122	0.000415	0.000385
RS	57	12.305672	1.720458	155.774239	0.000249	0.000233
RS	58	13.400519	1.663909	90.653021	0.000145	0.000137
RS	59	14.591991	1.663909	47.521427	0.000076	0.000072
RS	60	15.888614	1.663909	23.359737	0.000037	0.000036
RS	61	17.299670	1.663909	10.706992	0.000017	0.000017
RS	62	18.835256	1.663909	4.548044	0.000007	0.000007
RS	63	20.506364	1.663909	2.700039	0.000004	0.000004
PA	4+25*2+4+6 0.140509769 0.025703147 20.506363755 0.336503968 27.456573874 8.348857983 3.967837464 2.452079899 2.080656614 2.117138239 2.121394944 1.949443807 1.652484159 1.401717551 1.266094909 1.221982665 1.234964833 1.280006894 1.337520392 1.393192444 1.442121295 1.486977568 1.529682870 1.569635719 1.607243591 1.643855590 1.678551806 1.707275555 1.724843736 1.720457908 1.663909132
//
IT	3953
RD	20
LK	-6234610.257123
QD	-688.191678 -> -686.374346
RI	0.1393835647
TR	0.140128	0.025627
MT	20.595639
MM	C_pi: 1.428534, n_recomb: 625977.725420
RS	0	0.000000	0.335886	15955.726714	0.025489	0.178748
RS	1	0.008833	0.335886	16896.823926	0.026993	0.019303
RS	2	0.018446	0.335886	17850.286478	0.028516	0.009368
RS	3	0.028908	0.335886	18808.075643	0.030046	0.009452
RS	4	0.040294	30.543794	221.293863	0.000354	0.000159
RS	5	0.052686	30.543794	240.778292	0.000385	0.000257
RS	6	0.066173	8.651536	924.317417	0.001477	0.000957
RS	7	0.080851	8.651536	1004.377515	0.001604	0.001026
RS	8	0.096825	4.011834	2350.488897	0.003755	0.002482
RS	9	0.114210	4.011834	2547.146869	0.004069	0.002823
RS	10	0.133131	2.445230	4519.547605	0.007220	0.005236
RS	11	0.153723	2.445230	4877.033372	0.007791	0.005985
RS	12	0.176134	2.068879	6209.850101	0.009920	0.007949
RS	13	0.200524	2.068879	6677.851900	0.010668	0.008798
RS	14	0.227069	2.116898	7011.914164	0.011202	0.009451
RS	15	0.255959	2.116898	7526.201860	0.012023	0.010271
RS	16	0.287400	2.133901	8004.548660	0.012787	0.011100
RS	17	0.321619	2.133901	8570.850176	0.013692	0.011958
RS	18	0.358859	1.966409	9936.568542	0.015874	0.013952
RS	19	0.399390	1.966409	10589.741093	0.016917	0.014932
RS	20	0.443500	1.664095	13282.087081	0.021218	0.018815
RS	21	0.491507	1.664095	14035.378641	0.022422	0.020031
RS	22	0.543753	1.407070	17440.802347	0.027862	0.024979
RS	23	0.600615	1.407070	18211.008711	0.029092	0.026202
RS	24	0.662499	1.268541	20960.324505	0.033484	0.030163
RS	25	0.729850	1.268541	21601.234339	0.034508	0.031085
RS	26	0.803149	1.223903	22936.795416	0.036642	0.032950
RS	27	0.882923	1.223903	23345.727671	0.037295	0.033466
RS	28	0.969743	1.237396	23373.979543	0.037340	0.033435
RS	29	1.064232	1.237396	23519.353312	0.037572	0.033555
RS	30	1.167067	1.283228	22698.974125	0.036262	0.032319
RS	31	1.278985	1.283228	22588.132951	0.036085	0.032085
RS	32	1.400788	1.341277	21382.629153	0.034159	0.030319
RS	33	1.533350	1.341277	21027.603346	0.033592	0.029768
RS	34	1.677622	1.396919	19722.935586	0.031507	0.027885
RS	35	1.834636	1.396919	19129.021484	0.030559	0.027026
RS	36	2.005520	1.445417	17787.833017	0.028416	0.025111
RS	37	2.191497	1.445417	16968.374018	0.027107	0.023947
RS	38	2.393902	1.489954	15555.672176	0.024850	0.021939
RS	39	2.614184	1.489954	14551.690597	0.023246	0.020513
RS	40	2.853924	1.532797	13087.466591	0.020907	0.018440
RS	41	3.114839	1.532797	11966.721771	0.019117	0.016851
RS	42	3.398801	1.573445	10523.116463	0.016811	0.014817
RS	43	3.707844	1.573445	9368.594929	0.014966	0.013186
RS	44	4.044185	1.612384	8017.911002	0.012809	0.011291
RS	45	4.410235	1.612384	6919.107447	0.011053	0.009744
RS	46	4.808617	1.651027	5730.139357	0.009154	0.008081
RS	47	5.242188	1.651027	4768.933755	0.007618	0.006729
RS	48	5.714055	1.688288	3802.919006	0.006075	0.005379
RS	49	6.227601	1.688288	3033.876669	0.004847	0.004298
RS	50	6.786508	1.719688	2319.081071	0.003705	0.003299
RS	51	7.394783	1.719688	1759.159263	0.002810	0.002511
RS	52	8.056785	1.739505	1280.704070	0.002046	0.001838
RS	53	8.777262	1.739505	913.478285	0.001459	0.001319
RS	54	9.561376	1.736424	628.565290	0.001004	0.000915
RS	55	10.414751	1.736424	414.376475	0.000662	0.000608
RS	56	11.343502	1.736424	261.356888	0.000418	0.000387
RS	57	12.354289	1.736424	157.100011	0.000251	0.000235
RS	58	13.454357	1.678655	91.730021	0.000147	0.000138
RS	59	14.651593	1.678655	48.231491	0.000077	0.000073
RS	60	15.954578	1.678655	23.785345	0.000038	0.000037
RS	61	17.372654	1.678655	10.939642	0.000017	0.000017
RS	62	18.915986	1.678655	4.663952	0.000007	0.000007
RS	63	20.595639	1.678655	2.785520	0.000004	0.000004
PA	4+25*2+4+6 0.140127608 0.025627468 20.595638687 0.335885845 30.543794040 8.651535893 4.011834319 2.445230475 2.068878986 2.116897719 2.133900859 1.966408874 1.664094836 1.407070026 1.268541187 1.223903200 1.237396012 1.283227813 1.341276833 1.396918731 1.445417407 1.489954143 1.532797449 1.573445384 1.612384367 1.651026655 1.688287821 1.719688429 1.739504667 1.736424314 1.678655222
//
IT	3991
RD	21
LK	-6234606.697583
QD	-686.213264 -> -684.544437
RI	0.1391795425
TR	0.139756	0.025554
MT	20.682641
MM	C_pi: 1.432041, n_recomb: 625730.448558
RS	0	0.000000	0.335316	15989.210777	0.025553	0.178659
RS	1	0.008840	0.335316	16932.218915	0.027060	0.019356
RS	2	0.018462	0.335316	17887.464469	0.028587	0.009394
RS	3	0.028934	0.335316	18846.851252	0.030120	0.009484
RS	4	0.040332	33.914907	199.377624	0.000319	0.000143
RS	5	0.052737	33.914907	216.955804	0.000347	0.000234
RS	6	0.066239	8.955411	893.512638	0.001428	0.000935
RS	7	0.080935	8.955411	971.025197	0.001552	0.000995
RS	8	0.096930	4.056858	2326.420527	0.003718	0.002461
RS	9	0.114338	4.056858	2521.342741	0.004029	0.002795
RS	10	0.133286	2.439862	4534.257447	0.007246	0.005250
RS	11	0.153909	2.439862	4893.070489	0.007820	0.005998
RS	12	0.176355	2.057972	6249.590510	0.009988	0.007991
RS	13	0.200785	2.057972	6720.456203	0.010740	0.008849
RS	14	0.227374	2.116575	7020.576765	0.011220	0.009459
RS	15	0.256315	2.116575	7535.790081	0.012043	0.010286
RS	16	0.287813	2.145761	7969.873162	0.012737	0.011056
RS	17	0.322096	2.145761	8534.802726	0.013640	0.011917
RS	18	0.359410	1.982728	9869.473710	0.015773	0.013871
RS	19	0.400022	1.982728	10520.333209	0.016813	0.014849
RS	20	0.444224	1.675258	13218.530549	0.021125	0.018744
RS	21	0.492334	1.675258	13971.030150	0.022328	0.019957
RS	22	0.544697	1.412180	17416.904637	0.027835	0.024967
RS	23	0.601689	1.412180	18188.260163	0.029067	0.026188
RS	24	0.663719	1.270899	20972.858851	0.033517	0.030203
RS	25	0.731232	1.270899	21614.870200	0.034543	0.031124
RS	26	0.804714	1.225828	22958.205592	0.036690	0.033001
RS	27	0.884692	1.225828	23367.456615	0.037344	0.033515
RS	28	0.971739	1.239879	23385.676667	0.037373	0.033471
RS	29	1.066482	1.239879	23531.347083	0.037606	0.033590
RS	30	1.169600	1.286512	22698.560100	0.036275	0.032336
RS	31	1.281834	1.286512	22588.617877	0.036100	0.032104
RS	32	1.403990	1.345085	21378.087973	0.034165	0.030330
RS	33	1.536944	1.345085	21024.218532	0.033599	0.029780
RS	34	1.681651	1.400665	19723.545341	0.031521	0.027903
RS	35	1.839151	1.400665	19129.910992	0.030572	0.027045
RS	36	2.010573	1.448683	17795.759175	0.028440	0.025138
RS	37	2.197150	1.448683	16974.816477	0.027128	0.023972
RS	38	2.400220	1.492835	15564.953743	0.024875	0.021967
RS	39	2.621242	1.492835	14558.103853	0.023266	0.020537
RS	40	2.861802	1.535736	13091.034900	0.020921	0.018458
RS	41	3.123628	1.535736	11967.405525	0.019125	0.016865
RS	42	3.408600	1.576990	10517.913444	0.016809	0.014820
RS	43	3.718763	1.576990	9361.932068	0.014962	0.013187
RS	44	4.056345	1.617177	8005.064027	0.012793	0.011282
RS	45	4.423770	1.617177	6907.179304	0.011039	0.009735
RS	46	4.823676	1.657783	5713.813357	0.009131	0.008063
RS	47	5.258933	1.657783	4755.907034	0.007601	0.006715
RS	48	5.732668	1.697570	3788.382524	0.006054	0.005362
RS	49	6.248281	1.697570	3023.872880	0.004833	0.004287
RS	50	6.809475	1.731649	2309.895075	0.003692	0.003287
RS	51	7.420279	1.731649	1754.092810	0.002803	0.002504
RS	52	8.085078	1.753740	1277.217539	0.002041	0.001834
RS	53	8.808647	1.753740	912.563543	0.001458	0.001318
RS	54	9.596179	1.752015	628.708483	0.001005	0.000915
RS	55	10.453330	1.752015	415.452142	0.000664	0.000609
RS	56	11.386254	1.752015	262.699111	0.000420	0.000389
RS	57	12.401650	1.752015	158.334736	0.000253	0.000236
RS	58	13.506807	1.693086	92.746658	0.000148	0.000140
RS	59	14.709661	1.693086	48.908612	0.000078	0.000074
RS	60	16.018849	1.693086	24.194542	0.000039	0.000037
RS	61	17.443770	1.693086	11.164907	0.000018	0.000017
RS	62	18.994656	1.693086	4.776904	0.000008	0.000007
RS	63	20.682641	1.693086	2.869615	0.000005	0.000005
PA	4+25*2+4+6 0.139756041 0.025554419 20.682640851 0.335316266 33.914906526 8.955410927 4.056858491 2.439862318 2.057972039 2.116574706 2.145761110 1.982727854 1.675258024 1.412180098 1.270899039 1.225827921 1.239878885 1.286512442 1.345085476 1.400665060 1.448682800 1.492834726 1.535736012 1.576989694 1.617177441 1.657782620 1.697570115 1.731649114 1.753740075 1.752015190 1.693085747
//
IT	4769
RD	22
LK	-6234603.422159
QD	-684.394017 -> -682.850059
RI	0.1389842530
TR	0.139394	0.025484
MT	20.767693
MM	C_pi: 1.435482, n_recomb: 625501.236250
RS	0	0.000000	0.334790	16020.863895	0.025613	0.178572
RS	1	0.008847	0.334790	16965.711954	0.027123	0.019408
RS	2	0.018477	0.334790	17922.678713	0.028653	0.009419
RS	3	0.028959	0.334790	18883.613175	0.030190	0.009514
RS	4	0.040368	37.589420	179.962584	0.000288	0.000130
RS	5	0.052787	37.589420	195.848911	0.000313	0.000214
RS	6	0.066304	9.260036	864.661561	0.001382	0.000915
RS	7	0.081017	9.260036	939.782981	0.001502	0.000966
RS	8	0.097032	4.102847	2302.324132	0.003681	0.002441
RS	9	0.114464	4.102847	2495.498731	0.003990	0.002767
RS	10	0.133437	2.435915	4546.347515	0.007268	0.005261
RS	11	0.154090	2.435915	4906.299230	0.007844	0.006009
RS	12	0.176570	2.047923	6287.120770	0.010051	0.008030
RS	13	0.201038	2.047923	6760.703090	0.010808	0.008897
RS	14	0.227672	2.116266	7029.225252	0.011238	0.009467
RS	15	0.256661	2.116266	7545.356197	0.012063	0.010300
RS	16	0.288216	2.157097	7937.512769	0.012690	0.011016
RS	17	0.322562	2.157097	8501.177405	0.013591	0.011879
RS	18	0.359946	1.998483	9806.129168	0.015677	0.013794
RS	19	0.400638	1.998483	10454.803173	0.016714	0.014770
RS	20	0.444930	1.686028	13158.515463	0.021037	0.018676
RS	21	0.493141	1.686028	13910.275314	0.022239	0.019886
RS	22	0.545617	1.417077	17395.051955	0.027810	0.024956
RS	23	0.602736	1.417077	18167.531000	0.029045	0.026177
RS	24	0.664908	1.273182	20985.483673	0.033550	0.030242
RS	25	0.732581	1.273182	21628.566297	0.034578	0.031163
RS	26	0.806240	1.227756	22978.281163	0.036736	0.033049
RS	27	0.886417	1.227756	23387.894465	0.037391	0.033563
RS	28	0.973687	1.242402	23395.504828	0.037403	0.033503
RS	29	1.068677	1.242402	23541.608058	0.037636	0.033622
RS	30	1.172072	1.289848	22696.540547	0.036285	0.032350
RS	31	1.284614	1.289848	22587.688469	0.036111	0.032120
RS	32	1.407113	1.348936	21372.598689	0.034169	0.030339
RS	33	1.540449	1.348936	21020.085677	0.033605	0.029791
RS	34	1.685582	1.404430	19723.951456	0.031533	0.027919
RS	35	1.843555	1.404430	19130.769343	0.030585	0.027062
RS	36	2.015505	1.451928	17804.255289	0.028464	0.025165
RS	37	2.202666	1.451928	16981.923179	0.027149	0.023997
RS	38	2.406387	1.495640	15575.479234	0.024901	0.021995
RS	39	2.628130	1.495640	14565.728005	0.023286	0.020561
RS	40	2.869492	1.538533	13096.237916	0.020937	0.018477
RS	41	3.132208	1.538533	11969.551710	0.019136	0.016879
RS	42	3.418166	1.580316	10514.426179	0.016810	0.014825
RS	43	3.729423	1.580316	9356.689813	0.014959	0.013189
RS	44	4.068218	1.621669	7993.719481	0.012780	0.011274
RS	45	4.436986	1.621669	6896.383199	0.011025	0.009726
RS	46	4.838380	1.664173	5698.515669	0.009110	0.008047
RS	47	5.275286	1.664173	4743.553135	0.007584	0.006702
RS	48	5.750845	1.706452	3774.347917	0.006034	0.005345
RS	49	6.268478	1.706452	3014.101494	0.004819	0.004275
RS	50	6.831907	1.743207	2300.794989	0.003678	0.003276
RS	51	7.445183	1.743207	1748.963275	0.002796	0.002498
RS	52	8.112717	1.767590	1273.597690	0.002036	0.001829
RS	53	8.839308	1.767590	911.474239	0.001457	0.001316
RS	54	9.630182	1.767277	628.666725	0.001005	0.000915
RS	55	10.491025	1.767277	416.372003	0.000666	0.000610
RS	56	11.428029	1.767277	263.923194	0.000422	0.000390
RS	57	12.447931	1.767277	159.487748	0.000255	0.000238
RS	58	13.558065	1.707268	93.707773	0.000150	0.000141
RS	59	14.766414	1.707268	49.555897	0.000079	0.000075
RS	60	16.081668	1.707268	24.589133	0.000039	0.000038
RS	61	17.513284	1.707268	11.383745	0.000018	0.000018
RS	62	19.071557	1.707268	4.887363	0.000008	0.000008
RS	63	20.767693	1.707268	2.952654	0.000005	0.000005
PA	4+25*2+4+6 0.139393748 0.025483665 20.767692910 0.334789984 37.589420171 9.260035634 4.102847397 2.435915426 2.047923348 2.116266376 2.157096906 1.998482638 1.686028185 1.417076917 1.273182491 1.227755669 1.242402214 1.289847501 1.348935721 1.404430285 1.451927766 1.495639728 1.538533382 1.580316021 1.621669275 1.664172960 1.706451560 1.743207055 1.767590440 1.767276751 1.707267542
//
IT	4138
RD	23
LK	-6234600.385577
QD	-682.699404 -> -681.261672
RI	0.1387965485
TR	0.139040	0.025415
MT	20.850876
MM	C_pi: 1.438854, n_recomb: 625287.045596
RS	0	0.000000	0.334300	16050.928002	0.025670	0.178486
RS	1	0.008854	0.334300	16997.551582	0.027184	0.019459
RS	2	0.018492	0.334300	17956.182867	0.028717	0.009444
RS	3	0.028983	0.334300	18918.618362	0.030256	0.009542
RS	4	0.040403	41.598184	162.688944	0.000260	0.000117
RS	5	0.052835	41.598184	177.067389	0.000283	0.000195
RS	6	0.066367	9.564504	837.660173	0.001340	0.000896
RS	7	0.081097	9.564504	910.539300	0.001456	0.000938
RS	8	0.097131	4.149738	2278.243324	0.003644	0.002420
RS	9	0.114585	4.149738	2469.662147	0.003950	0.002739
RS	10	0.133585	2.433240	4556.045168	0.007286	0.005270
RS	11	0.154267	2.433240	4916.962803	0.007864	0.006016
RS	12	0.176779	2.038666	6322.538824	0.010111	0.008068
RS	13	0.201286	2.038666	6798.697138	0.010873	0.008942
RS	14	0.227961	2.115963	7037.857900	0.011255	0.009475
RS	15	0.256999	2.115963	7554.898211	0.012082	0.010315
RS	16	0.288608	2.167932	7907.282505	0.012646	0.010977
RS	17	0.323015	2.167932	8469.780341	0.013545	0.011843
RS	18	0.360469	2.013717	9746.140023	0.015587	0.013721
RS	19	0.401239	2.013717	10392.741917	0.016621	0.014695
RS	20	0.445619	1.696448	13101.573636	0.020953	0.018612
RS	21	0.493928	1.696448	13852.636380	0.022154	0.019819
RS	22	0.546515	1.421778	17374.985021	0.027787	0.024946
RS	23	0.603757	1.421778	18148.561625	0.029024	0.026166
RS	24	0.666068	1.275385	20998.300675	0.033582	0.030280
RS	25	0.733896	1.275385	21642.419741	0.034612	0.031200
RS	26	0.807730	1.229672	22997.271316	0.036779	0.033095
RS	27	0.888100	1.229672	23407.273056	0.037434	0.033608
RS	28	0.975587	1.244947	23403.747721	0.037429	0.033532
RS	29	1.070819	1.244947	23550.389051	0.037663	0.033652
RS	30	1.174484	1.293215	22693.096414	0.036292	0.032362
RS	31	1.287327	1.293215	22585.490825	0.036120	0.032133
RS	32	1.410161	1.352813	21366.207713	0.034170	0.030346
RS	33	1.543871	1.352813	21015.220107	0.033609	0.029800
RS	34	1.689420	1.408205	19724.064524	0.031544	0.027934
RS	35	1.847856	1.408205	19131.487091	0.030596	0.027078
RS	36	2.020319	1.455150	17813.106179	0.028488	0.025191
RS	37	2.208053	1.455150	16989.477932	0.027171	0.024021
RS	38	2.412408	1.498380	15586.911921	0.024928	0.022024
RS	39	2.634857	1.498380	14574.256367	0.023308	0.020585
RS	40	2.877002	1.541206	13102.762368	0.020955	0.018497
RS	41	3.140587	1.541206	11972.888499	0.019148	0.016895
RS	42	3.427509	1.583445	10512.402990	0.016812	0.014832
RS	43	3.739835	1.583445	9352.661490	0.014957	0.013192
RS	44	4.079815	1.625893	7983.655300	0.012768	0.011267
RS	45	4.449897	1.625893	6886.555982	0.011013	0.009719
RS	46	4.852746	1.670231	5684.129926	0.009090	0.008032
RS	47	5.291263	1.670231	4731.799999	0.007567	0.006690
RS	48	5.768607	1.714964	3760.775770	0.006014	0.005329
RS	49	6.288214	1.714964	3004.550763	0.004805	0.004264
RS	50	6.853828	1.754382	2291.799437	0.003665	0.003264
RS	51	7.469522	1.754382	1743.794189	0.002789	0.002492
RS	52	8.139729	1.781086	1269.862232	0.002031	0.001824
RS	53	8.869276	1.781086	910.230477	0.001456	0.001315
RS	54	9.663418	1.782221	628.464068	0.001005	0.000914
RS	55	10.527873	1.782221	417.152982	0.000667	0.000611
RS	56	11.468867	1.782221	265.040228	0.000424	0.000392
RS	57	12.493177	1.782221	160.565779	0.000257	0.000240
RS	58	13.608180	1.721177	94.618502	0.000151	0.000142
RS	59	14.821905	1.721177	50.175177	0.000080	0.000076
RS	60	16.143094	1.721177	24.969534	0.000040	0.000038
RS	61	17.581261	1.721177	11.596090	0.000019	0.000018
RS	62	19.146764	1.721177	4.995180	0.000008	0.000008
RS	63	20.850876	1.721177	3.034420	0.000005	0.000005
PA	4+25*2+4+6 0.139040387 0.025415070 20.850876494 0.334300208 41.598183766 9.564504025 4.149738155 2.433240411 2.038665882 2.115962633 2.167932009 2.013717462 1.696447519 1.421777865 1.275385053 1.229671813 1.244947265 1.293215499 1.352813067 1.408204627 1.455149885 1.498379752 1.541205996 1.583444775 1.625892888 1.670230841 1.714964484 1.754382056 1.781085778 1.782221250 1.721176958
//
IT	4406
RD	24
LK	-6234597.554125
QD	-681.110935 -> -679.764558
RI	0.1386157343
TR	0.138694	0.025348
MT	20.932584
MM	C_pi: 1.442176, n_recomb: 625087.200867
RS	0	0.000000	0.333848	16079.398030	0.025723	0.178402
RS	1	0.008861	0.333848	17027.737658	0.027241	0.019509
RS	2	0.018507	0.333848	17987.982192	0.028777	0.009467
RS	3	0.029007	0.333848	18951.877920	0.030319	0.009569
RS	4	0.040438	45.961471	147.308786	0.000236	0.000107
RS	5	0.052882	45.961471	160.342500	0.000257	0.000179
RS	6	0.066429	9.868662	812.353284	0.001300	0.000879
RS	7	0.081175	9.868662	883.127109	0.001413	0.000913
RS	8	0.097229	4.197214	2254.377872	0.003607	0.002399
RS	9	0.114705	4.197214	2444.049505	0.003910	0.002712
RS	10	0.133729	2.431744	4563.532245	0.007301	0.005276
RS	11	0.154439	2.431744	4925.257049	0.007879	0.006021
RS	12	0.176985	2.030154	6355.957836	0.010168	0.008103
RS	13	0.201528	2.030154	6834.561034	0.010934	0.008984
RS	14	0.228245	2.115698	7046.406408	0.011273	0.009483
RS	15	0.257330	2.115698	7564.346031	0.012101	0.010329
RS	16	0.288992	2.178332	7878.955404	0.012605	0.010941
RS	17	0.323460	2.178332	8440.376034	0.013503	0.011810
RS	18	0.360982	2.028492	9689.188415	0.015501	0.013651
RS	19	0.401828	2.028492	10333.823932	0.016532	0.014623
RS	20	0.446294	1.706554	13047.466163	0.020873	0.018550
RS	21	0.494699	1.706554	13797.875856	0.022074	0.019755
RS	22	0.547394	1.426311	17356.560213	0.027767	0.024937
RS	23	0.604758	1.426311	18131.216363	0.029006	0.026157
RS	24	0.667205	1.277521	21011.359769	0.033613	0.030317
RS	25	0.735185	1.277521	21656.489001	0.034646	0.031237
RS	26	0.809189	1.231584	23015.369497	0.036819	0.033138
RS	27	0.889750	1.231584	23425.787257	0.037476	0.033651
RS	28	0.977449	1.247514	23410.737035	0.037452	0.033558
RS	29	1.072919	1.247514	23558.007264	0.037688	0.033679
RS	30	1.176848	1.296612	22688.594648	0.036297	0.032372
RS	31	1.289987	1.296612	22582.361942	0.036127	0.032145
RS	32	1.413150	1.356720	21359.103535	0.034170	0.030351
RS	33	1.547226	1.356720	21009.786004	0.033611	0.029808
RS	34	1.693183	1.411993	19723.976337	0.031554	0.027948
RS	35	1.852072	1.411993	19132.134306	0.030607	0.027093
RS	36	2.025041	1.458365	17822.230641	0.028512	0.025217
RS	37	2.213335	1.458365	16997.399505	0.027192	0.024045
RS	38	2.418314	1.501078	15599.111805	0.024955	0.022053
RS	39	2.641455	1.501078	14583.561536	0.023330	0.020610
RS	40	2.884369	1.543791	13110.385249	0.020974	0.018518
RS	41	3.148806	1.543791	11977.232558	0.019161	0.016911
RS	42	3.436674	1.586423	10511.643784	0.016816	0.014840
RS	43	3.750050	1.586423	9349.696814	0.014957	0.013196
RS	44	4.091193	1.629899	7974.753579	0.012758	0.011261
RS	45	4.462565	1.629899	6877.621414	0.011003	0.009713
RS	46	4.866842	1.676010	5670.602813	0.009072	0.008018
RS	47	5.306941	1.676010	4720.626226	0.007552	0.006678
RS	48	5.786037	1.723158	3747.672523	0.005995	0.005314
RS	49	6.307583	1.723158	2995.241401	0.004792	0.004253
RS	50	6.875343	1.765233	2282.924541	0.003652	0.003253
RS	51	7.493411	1.765233	1738.611973	0.002781	0.002485
RS	52	8.166244	1.794274	1266.047771	0.002025	0.001819
RS	53	8.898695	1.794274	908.863772	0.001454	0.001313
RS	54	9.696046	1.796900	628.124933	0.001005	0.000914
RS	55	10.564049	1.796900	417.813684	0.000668	0.000612
RS	56	11.508964	1.796900	266.063347	0.000426	0.000393
RS	57	12.537604	1.796900	161.577438	0.000258	0.000241
RS	58	13.657391	1.734863	95.484156	0.000153	0.000144
RS	59	14.876398	1.734863	50.769377	0.000081	0.000077
RS	60	16.203419	1.734863	25.337229	0.000041	0.000039
RS	61	17.648024	1.734863	11.802635	0.000019	0.000018
RS	62	19.220631	1.734863	5.100648	0.000008	0.000008
RS	63	20.932584	1.734863	3.115083	0.000005	0.000005
PA	4+25*2+4+6 0.138694369 0.025348271 20.932583735 0.333847652 45.961471347 9.868662397 4.197214288 2.431743676 2.030154072 2.115698283 2.178331540 2.028492295 1.706554280 1.426310683 1.277521487 1.231583911 1.247514152 1.296612025 1.356719620 1.411993141 1.458365276 1.501077640 1.543791389 1.586423428 1.629898791 1.676009723 1.723158427 1.765233214 1.794273520 1.796899502 1.734863406
//
IT	4276
RD	25
LK	-6234594.898689
QD	-679.608197 -> -678.341251
RI	0.1384413608
TR	0.138356	0.025283
MT	21.012795
MM	C_pi: 1.445437, n_recomb: 624896.477901
RS	0	0.000000	0.333408	16107.302961	0.025776	0.178320
RS	1	0.008867	0.333408	17057.325561	0.027296	0.019559
RS	2	0.018521	0.333408	18019.152214	0.028835	0.009490
RS	3	0.029031	0.333408	18984.479920	0.030380	0.009594
RS	4	0.040472	50.700091	133.598725	0.000214	0.000097
RS	5	0.052928	50.700091	145.431943	0.000233	0.000164
RS	6	0.066489	10.171228	788.673364	0.001262	0.000862
RS	7	0.081252	10.171228	857.474039	0.001372	0.000889
RS	8	0.097324	4.245330	2230.666545	0.003570	0.002378
RS	9	0.114822	4.245330	2418.594723	0.003870	0.002684
RS	10	0.133871	2.431329	4568.902139	0.007311	0.005281
RS	11	0.154609	2.431329	4931.280964	0.007891	0.006024
RS	12	0.177186	2.022338	6387.367252	0.010221	0.008136
RS	13	0.201765	2.022338	6868.282600	0.010991	0.009024
RS	14	0.228523	2.115507	7054.641221	0.011289	0.009491
RS	15	0.257654	2.115507	7573.454929	0.012120	0.010343
RS	16	0.289369	2.188359	7852.132032	0.012565	0.010907
RS	17	0.323895	2.188359	8412.542314	0.013462	0.011778
RS	18	0.361483	2.042850	9634.821681	0.015418	0.013584
RS	19	0.402404	2.042850	10277.575964	0.016447	0.014554
RS	20	0.446954	1.716376	12995.723898	0.020797	0.018490
RS	21	0.495454	1.716376	13745.509171	0.021996	0.019693
RS	22	0.548255	1.430692	17339.334379	0.027748	0.024929
RS	23	0.605738	1.430692	18115.042916	0.028989	0.026149
RS	24	0.668318	1.279598	21024.319937	0.033644	0.030353
RS	25	0.736448	1.279598	21670.428199	0.034678	0.031273
RS	26	0.810618	1.233481	23032.509321	0.036858	0.033179
RS	27	0.891366	1.233481	23443.355984	0.037516	0.033692
RS	28	0.979273	1.250088	23416.463693	0.037473	0.033582
RS	29	1.074976	1.250088	23564.430378	0.037709	0.033705
RS	30	1.179165	1.300022	22682.971471	0.036299	0.032379
RS	31	1.292593	1.300022	22578.213585	0.036131	0.032155
RS	32	1.416078	1.360638	21351.197620	0.034168	0.030355
RS	33	1.550514	1.360638	21003.668081	0.033611	0.029814
RS	34	1.696870	1.415785	19723.452865	0.031563	0.027962
RS	35	1.856205	1.415785	19132.466873	0.030617	0.027107
RS	36	2.029668	1.461567	17831.337004	0.028535	0.025243
RS	37	2.218512	1.461567	17005.399170	0.027213	0.024069
RS	38	2.424102	1.503734	15611.728865	0.024983	0.022082
RS	39	2.647923	1.503734	14593.317454	0.023353	0.020635
RS	40	2.891590	1.546290	13118.815233	0.020994	0.018540
RS	41	3.156864	1.546290	11982.318187	0.019175	0.016928
RS	42	3.445660	1.589260	10511.865347	0.016822	0.014848
RS	43	3.760066	1.589260	9347.553863	0.014959	0.013201
RS	44	4.102350	1.633698	7966.801441	0.012749	0.011257
RS	45	4.474986	1.633698	6869.407823	0.010993	0.009707
RS	46	4.880665	1.681523	5657.788858	0.009054	0.008005
RS	47	5.322317	1.681523	4709.924388	0.007537	0.006667
RS	48	5.803131	1.731050	3734.955074	0.005977	0.005299
RS	49	6.326581	1.731050	2986.120428	0.004779	0.004242
RS	50	6.896447	1.775767	2274.148910	0.003639	0.003242
RS	51	7.516845	1.775767	1733.406855	0.002774	0.002479
RS	52	8.192255	1.807160	1262.151752	0.002020	0.001814
RS	53	8.927556	1.807160	907.375986	0.001452	0.001311
RS	54	9.728059	1.811316	627.653821	0.001004	0.000913
RS	55	10.599545	1.811316	418.358184	0.000669	0.000613
RS	56	11.548308	1.811316	266.995640	0.000427	0.000394
RS	57	12.581202	1.811316	162.524766	0.000260	0.000242
RS	58	13.705685	1.748359	96.304847	0.000154	0.000145
RS	59	14.929880	1.748359	51.339102	0.000082	0.000078
RS	60	16.262628	1.748359	25.692799	0.000041	0.000039
RS	61	17.713556	1.748359	12.003785	0.000019	0.000018
RS	62	19.293142	1.748359	5.204004	0.000008	0.000008
RS	63	21.012795	1.748359	3.194849	0.000005	0.000005
PA	4+25*2+4+6 0.138355768 0.025283231 21.012794536 0.333407648 50.700090908 10.171227679 4.245329650 2.431328559 2.022338013 2.115506603 2.188359240 2.042850310 1.716376224 1.430692002 1.279597538 1.233481364 1.250087521 1.300021799 1.360638102 1.415785115 1.461566910 1.503733861 1.546289839 1.589260174 1.633697727 1.681523292 1.731049707 1.775767450 1.807160210 1.811315641 1.748359016
//
