# Supplementary material for: Introgression and disruption of migration routes have shaped the genetic integrity of wildebeest populations
Source: Nat Commun. 2024 Apr 12;15:2921. doi: 10.1038/s41467-024-47015-y (PMC11014984; doi:10.1038/s41467-024-47015-y)
Supplement: Supplementary file 10 — Source Data [file 41467_2024_47015_MOESM10_ESM.zip › source_data/Fig2a.psmc/CTauTzN_4501.psmc]

CC
CC	Brief Description of the file format:
CC	  CC  comments
CC	  MM  useful-messages
CC	  RD  round-of-iterations
CC	  LL  \log[P(sequence)]
CC	  QD  Q-before-opt Q-after-opt
CC	  TR  \theta_0 \rho_0
CC	  RS  k t_k \lambda_k \pi_k \sum_{l\not=k}A_{kl} A_{kk}
CC	  DC  begin end best-k t_k+\Delta_k max-prob
CC
MM	Version: 0.6.5-r67
MM	pattern:4+25*2+4+6, n:63, n_free_lambdas:28
MM	n_iterations:25, skip:1, max_t:15, theta/rho:5
MM	is_decoding:0
MM	n_seqs:28, sum_L:17446780, sum_n:2539983
RD	0
LK	0.000000
QD	0.000000 -> 0.000000
RI	inf
TR	0.157338	0.031468
MT	15.000000
MM	C_pi: 1.000000, n_recomb: 540503.505249
RS	0	0.000000	1.000000	4393.231372	0.008128	0.000000
RS	1	0.008290	1.000000	4717.162488	0.008727	0.000000
RS	2	0.017266	1.000000	5061.412152	0.009364	0.000000
RS	3	0.026987	1.000000	5426.643877	0.010040	0.000000
RS	4	0.037514	1.000000	5813.427149	0.010756	0.000000
RS	5	0.048914	1.000000	6222.210621	0.011512	0.000000
RS	6	0.061258	1.000000	6653.291390	0.012309	0.000000
RS	7	0.074626	1.000000	7106.780108	0.013148	0.000000
RS	8	0.089102	1.000000	7582.561702	0.014029	0.000000
RS	9	0.104778	1.000000	8080.251605	0.014949	0.000000
RS	10	0.121753	1.000000	8599.147491	0.015910	0.000000
RS	11	0.140135	1.000000	9138.176703	0.016907	0.000000
RS	12	0.160042	1.000000	9695.839756	0.017939	0.000000
RS	13	0.181598	1.000000	10270.150607	0.019001	0.000000
RS	14	0.204942	1.000000	10858.574706	0.020090	0.000000
RS	15	0.230221	1.000000	11457.966308	0.021199	0.000000
RS	16	0.257595	1.000000	12064.506988	0.022321	0.000000
RS	17	0.287238	1.000000	12673.647942	0.023448	0.000000
RS	18	0.319339	1.000000	13280.059293	0.024570	0.000000
RS	19	0.354100	1.000000	13877.590373	0.025675	0.000000
RS	20	0.391744	1.000000	14459.245722	0.026751	0.000000
RS	21	0.432507	1.000000	15017.182313	0.027784	0.000000
RS	22	0.476650	1.000000	15542.734237	0.028756	0.000000
RS	23	0.524453	1.000000	16026.471642	0.029651	0.000000
RS	24	0.576218	1.000000	16458.301055	0.030450	0.000000
RS	25	0.632274	1.000000	16827.614154	0.031133	0.000000
RS	26	0.692977	1.000000	17123.491472	0.031681	0.000000
RS	27	0.758711	1.000000	17334.966215	0.032072	0.000000
RS	28	0.829896	1.000000	17451.351168	0.032287	0.000000
RS	29	0.906981	1.000000	17462.628414	0.032308	0.000000
RS	30	0.990456	1.000000	17359.897144	0.032118	0.000000
RS	31	1.080851	1.000000	17135.869130	0.031704	0.000000
RS	32	1.178739	1.000000	16785.394647	0.031055	0.000000
RS	33	1.284742	1.000000	16305.993871	0.030168	0.000000
RS	34	1.399532	1.000000	15698.360771	0.029044	0.000000
RS	35	1.523838	1.000000	14966.798857	0.027690	0.000000
RS	36	1.658449	1.000000	14119.542115	0.026123	0.000000
RS	37	1.804218	1.000000	13168.911297	0.024364	0.000000
RS	38	1.962071	1.000000	12131.257061	0.022444	0.000000
RS	39	2.133009	1.000000	11026.648780	0.020401	0.000000
RS	40	2.318118	1.000000	9878.282275	0.018276	0.000000
RS	41	2.518571	1.000000	8711.601871	0.016118	0.000000
RS	42	2.735641	1.000000	7553.161315	0.013974	0.000000
RS	43	2.970706	1.000000	6429.282031	0.011895	0.000000
RS	44	3.225257	1.000000	5364.602229	0.009925	0.000000
RS	45	3.500909	1.000000	4380.640811	0.008105	0.000000
RS	46	3.799411	1.000000	3494.519535	0.006465	0.000000
RS	47	4.122659	1.000000	2717.989015	0.005029	0.000000
RS	48	4.472702	1.000000	2056.884072	0.003805	0.000000
RS	49	4.851763	1.000000	1511.090466	0.002796	0.000000
RS	50	5.262247	1.000000	1075.041694	0.001989	0.000000
RS	51	5.706758	1.000000	738.690320	0.001367	0.000000
RS	52	6.188118	1.000000	488.826892	0.000904	0.000000
RS	53	6.709380	1.000000	310.566222	0.000575	0.000000
RS	54	7.273854	1.000000	188.799077	0.000349	0.000000
RS	55	7.885120	1.000000	109.423931	0.000202	0.000000
RS	56	8.547059	1.000000	60.225766	0.000111	0.000000
RS	57	9.263869	1.000000	31.344454	0.000058	0.000000
RS	58	10.040101	1.000000	15.354898	0.000028	0.000000
RS	59	10.880679	1.000000	7.044934	0.000013	0.000000
RS	60	11.790939	1.000000	3.010995	0.000006	0.000000
RS	61	12.776655	1.000000	1.191831	0.000002	0.000000
RS	62	13.844085	1.000000	0.434163	0.000001	0.000000
RS	63	15.000000	1.000000	0.203758	0.000000	0.000000
PA	4+25*2+4+6 0.157337821 0.031467564 15.000000000 1.000000000 1.000000000 1.000000000 1.000000000 1.000000000 1.000000000 1.000000000 1.000000000 1.000000000 1.000000000 1.000000000 1.000000000 1.000000000 1.000000000 1.000000000 1.000000000 1.000000000 1.000000000 1.000000000 1.000000000 1.000000000 1.000000000 1.000000000 1.000000000 1.000000000 1.000000000 1.000000000 1.000000000
//
IT	3755
RD	1
LK	-6139147.518961
QD	-12309.065656 -> -5467.301534
RI	0.0650636846
TR	0.154757	0.029643
MT	16.171074
MM	C_pi: 1.086510, n_recomb: 553008.260302
RS	0	0.000000	0.265654	16976.838986	0.030699	0.110301
RS	1	0.008418	0.265654	17810.535788	0.032207	0.048860
RS	2	0.017545	0.265654	18633.531446	0.033695	0.022285
RS	3	0.027440	0.265654	19436.150556	0.035146	0.016005
RS	4	0.038168	0.726584	7491.064721	0.013546	0.012588
RS	5	0.049799	0.726584	7988.759764	0.014446	0.010375
RS	6	0.062409	1.062959	5832.722481	0.010547	0.008889
RS	7	0.076081	1.062959	6240.857258	0.011285	0.007961
RS	8	0.090904	1.324369	5361.530221	0.009695	0.007430
RS	9	0.106974	1.324369	5741.256322	0.010382	0.007151
RS	10	0.124398	1.473372	5524.351934	0.009990	0.007091
RS	11	0.143288	1.473372	5911.635966	0.010690	0.007251
RS	12	0.163768	1.518911	6131.037542	0.011087	0.007618
RS	13	0.185972	1.518911	6548.909955	0.011842	0.008186
RS	14	0.210046	1.494526	7099.503111	0.012838	0.008954
RS	15	0.236146	1.494526	7561.388463	0.013673	0.009914
RS	16	0.264443	1.435947	8365.815254	0.015128	0.011059
RS	17	0.295122	1.435947	8874.565187	0.016048	0.012381
RS	18	0.328384	1.368021	9857.469413	0.017825	0.013866
RS	19	0.364446	1.368021	10403.509536	0.018813	0.015490
RS	20	0.403543	1.304878	11476.498005	0.020753	0.017216
RS	21	0.445932	1.304878	12036.357700	0.021765	0.018996
RS	22	0.491889	1.253406	13095.045529	0.023680	0.020778
RS	23	0.541715	1.253406	13631.835400	0.024650	0.022506
RS	24	0.595736	1.215715	14570.132675	0.026347	0.024126
RS	25	0.654303	1.215715	15036.906785	0.027191	0.025591
RS	26	0.717802	1.190844	15767.923086	0.028513	0.026864
RS	27	0.786645	1.190844	16113.111790	0.029137	0.027917
RS	28	0.861284	1.176166	16581.561184	0.029984	0.028731
RS	29	0.942206	1.176166	16754.803303	0.030298	0.029300
RS	30	1.029940	1.168550	16935.081247	0.030624	0.029619
RS	31	1.125060	1.168550	16892.643822	0.030547	0.029692
RS	32	1.228186	1.165222	16778.087883	0.030340	0.029520
RS	33	1.339995	1.165222	16488.510123	0.029816	0.029108
RS	34	1.461215	1.164005	16086.397190	0.029089	0.028466
RS	35	1.592640	1.164005	15536.814099	0.028095	0.027603
RS	36	1.735128	1.163243	14869.862195	0.026889	0.026532
RS	37	1.889611	1.163243	14072.371580	0.025447	0.025268
RS	38	2.057099	1.161873	13180.526605	0.023834	0.023828
RS	39	2.238686	1.161873	12177.452308	0.022020	0.022229
RS	40	2.435559	1.159455	11121.376205	0.020111	0.020496
RS	41	2.649006	1.159455	9986.809994	0.018059	0.018655
RS	42	2.880420	1.155972	8850.770316	0.016005	0.016741
RS	43	3.131315	1.155972	7684.362813	0.013896	0.014792
RS	44	3.403331	1.151621	6569.871346	0.011880	0.012848
RS	45	3.698245	1.151621	5480.716456	0.009911	0.010952
RS	46	4.017986	1.146835	4488.431804	0.008116	0.009143
RS	47	4.364643	1.146835	3571.578852	0.006458	0.007461
RS	48	4.740481	1.142195	2778.409580	0.005024	0.005938
RS	49	5.147958	1.142195	2091.090093	0.003781	0.004598
RS	50	5.589738	1.138239	1530.507109	0.002768	0.003457
RS	51	6.068706	1.138239	1078.912045	0.001951	0.002517
RS	52	6.587995	1.135283	735.018678	0.001329	0.001771
RS	53	7.150998	1.135283	479.878424	0.000868	0.001200
RS	54	7.761395	1.132720	300.733930	0.000544	0.000781
RS	55	8.423176	1.132720	179.417430	0.000324	0.000487
RS	56	9.140667	1.132720	101.803622	0.000184	0.000290
RS	57	9.918556	1.132720	54.708481	0.000099	0.000164
RS	58	10.761930	1.128298	27.788546	0.000050	0.000088
RS	59	11.676299	1.128298	13.165491	0.000024	0.000044
RS	60	12.667642	1.128298	5.819049	0.000011	0.000021
RS	61	13.742436	1.128298	2.385571	0.000004	0.000009
RS	62	14.907708	1.128298	0.901428	0.000002	0.000004
RS	63	16.171074	1.128298	0.446627	0.000001	0.000002
PA	4+25*2+4+6 0.154756931 0.029642908 16.171073914 0.265653551 0.726584435 1.062958717 1.324369431 1.473371506 1.518911362 1.494525909 1.435947418 1.368021011 1.304878175 1.253406465 1.215715408 1.190843582 1.176166415 1.168550432 1.165222168 1.164005280 1.163243294 1.161872864 1.159455299 1.155971527 1.151620865 1.146835387 1.142194748 1.138238907 1.135282755 1.132719994 1.128297865
//
IT	4880
RD	2
LK	-6129678.423571
QD	-3777.690309 -> -2661.398181
RI	0.0451838843
TR	0.151266	0.028579
MT	17.081647
MM	C_pi: 1.091582, n_recomb: 535922.927177
RS	0	0.000000	0.173350	25286.542638	0.047183	0.108661
RS	1	0.008512	0.173350	26073.361105	0.048651	0.050391
RS	2	0.017748	0.173350	26768.142695	0.049948	0.027797
RS	3	0.027771	0.173350	27352.225793	0.051038	0.024898
RS	4	0.038646	0.695752	7106.175158	0.013260	0.009160
RS	5	0.050448	0.695752	7577.226793	0.014139	0.009422
RS	6	0.063254	1.150753	4896.892947	0.009137	0.006646
RS	7	0.077150	1.150753	5248.323077	0.009793	0.006946
RS	8	0.092228	1.559774	4153.278495	0.007750	0.005877
RS	9	0.108591	1.559774	4458.867997	0.008320	0.006198
RS	10	0.126346	1.817848	4107.211637	0.007664	0.005905
RS	11	0.145612	1.817848	4409.103870	0.008227	0.006338
RS	12	0.166518	1.892660	4543.052927	0.008477	0.006683
RS	13	0.189204	1.892660	4870.177418	0.009087	0.007337
RS	14	0.213820	1.829948	5392.886066	0.010063	0.008254
RS	15	0.240532	1.829948	5765.833543	0.010759	0.009184
RS	16	0.269518	1.702186	6614.661029	0.012343	0.010658
RS	17	0.300971	1.702186	7044.044510	0.013144	0.011884
RS	18	0.335101	1.563144	8147.625695	0.015203	0.013878
RS	19	0.372136	1.563144	8630.198950	0.016103	0.015369
RS	20	0.412324	1.441823	9878.652314	0.018433	0.017724
RS	21	0.455932	1.441823	10393.544485	0.019394	0.019332
RS	22	0.503252	1.349909	11635.150263	0.021710	0.021741
RS	23	0.554600	1.349909	12143.964427	0.022660	0.023242
RS	24	0.610319	1.288779	13218.425314	0.024665	0.025345
RS	25	0.670780	1.288779	13671.298304	0.025510	0.026523
RS	26	0.736388	1.254177	14459.632383	0.026981	0.028049
RS	27	0.807580	1.254177	14804.655667	0.027625	0.028776
RS	28	0.884832	1.239426	15256.654207	0.028468	0.029622
RS	29	0.968659	1.239426	15447.649316	0.028824	0.029863
RS	30	1.059622	1.237619	15570.944890	0.029054	0.030067
RS	31	1.158328	1.237619	15571.452606	0.029055	0.029851
RS	32	1.265435	1.243026	15399.958642	0.028735	0.029505
RS	33	1.381659	1.243026	15185.397784	0.028335	0.028869
RS	34	1.507776	1.251277	14759.684834	0.027541	0.028071
RS	35	1.644627	1.251277	14319.779244	0.026720	0.027062
RS	36	1.793128	1.259061	13681.531432	0.025529	0.025904
RS	37	1.954268	1.259061	13023.518197	0.024301	0.024574
RS	38	2.129124	1.264310	12212.589227	0.022788	0.023129
RS	39	2.318864	1.264310	11365.611508	0.021208	0.021530
RS	40	2.524755	1.266266	10425.337480	0.019453	0.019862
RS	41	2.748170	1.266266	9444.263806	0.017622	0.018065
RS	42	2.990603	1.265009	8432.660662	0.015735	0.016259
RS	43	3.253671	1.265009	7396.799297	0.013802	0.014374
RS	44	3.539130	1.261076	6389.353992	0.011922	0.012547
RS	45	3.848888	1.261076	5392.685978	0.010062	0.010713
RS	46	4.185012	1.255483	4472.354871	0.008345	0.009002
RS	47	4.549747	1.255483	3605.396043	0.006727	0.007366
RS	48	4.945527	1.249515	2845.314022	0.005309	0.005906
RS	49	5.374995	1.249515	2172.355047	0.004053	0.004592
RS	50	5.841019	1.244337	1615.156274	0.003014	0.003481
RS	51	6.346710	1.244337	1156.637299	0.002158	0.002548
RS	52	6.895446	1.240593	801.419572	0.001495	0.001807
RS	53	7.490888	1.240593	532.369324	0.000993	0.001233
RS	54	8.137014	1.237313	339.871089	0.000634	0.000810
RS	55	8.838138	1.237313	206.655449	0.000386	0.000509
RS	56	9.598940	1.237313	119.623853	0.000223	0.000306
RS	57	10.424500	1.237313	65.647501	0.000122	0.000174
RS	58	11.320331	1.229862	34.135715	0.000064	0.000094
RS	59	12.292414	1.229862	16.523004	0.000031	0.000048
RS	60	13.347239	1.229862	7.468410	0.000014	0.000023
RS	61	14.491850	1.229862	3.134110	0.000006	0.000010
RS	62	15.733888	1.229862	1.213457	0.000002	0.000004
RS	63	17.081647	1.229862	0.623535	0.000001	0.000002
PA	4+25*2+4+6 0.151265651 0.028579374 17.081646813 0.173349623 0.695752394 1.150752642 1.559774349 1.817848477 1.892659601 1.829948186 1.702185777 1.563143942 1.441822587 1.349909377 1.288779420 1.254177446 1.239425785 1.237618625 1.243025808 1.251276591 1.259060526 1.264309714 1.266265625 1.265009168 1.261076224 1.255483191 1.249515148 1.244336577 1.240592764 1.237312581 1.229862129
//
IT	4688
RD	3
LK	-6128010.714007
QD	-2404.778541 -> -2090.080328
RI	0.0416900788
TR	0.148220	0.027864
MT	17.787474
MM	C_pi: 1.097927, n_recomb: 525705.382709
RS	0	0.000000	0.148219	29127.988070	0.055407	0.106712
RS	1	0.008581	0.148219	29778.826129	0.056645	0.051238
RS	2	0.017899	0.148219	30287.331516	0.057613	0.030142
RS	3	0.028016	0.148219	30632.218135	0.058269	0.028895
RS	4	0.039001	0.718245	6559.008918	0.012477	0.007880
RS	5	0.050929	0.718245	7000.792435	0.013317	0.008795
RS	6	0.063881	1.229982	4374.776037	0.008322	0.005878
RS	7	0.077944	1.229982	4694.842943	0.008931	0.006501
RS	8	0.093214	1.729933	3585.613249	0.006821	0.005289
RS	9	0.109794	1.729933	3855.511110	0.007334	0.005768
RS	10	0.127797	2.071231	3462.911551	0.006587	0.005370
RS	11	0.147344	2.071231	3724.302002	0.007084	0.005853
RS	12	0.168570	2.170610	3819.874836	0.007266	0.006172
RS	13	0.191616	2.170610	4103.366154	0.007805	0.006808
RS	14	0.216640	2.072208	4611.592216	0.008772	0.007796
RS	15	0.243812	2.072208	4941.264072	0.009399	0.008652
RS	16	0.273315	1.881027	5821.413239	0.011074	0.010323
RS	17	0.305350	1.881027	6212.575877	0.011818	0.011445
RS	18	0.340135	1.679053	7407.613526	0.014091	0.013779
RS	19	0.377903	1.679053	7861.102240	0.014953	0.015163
RS	20	0.418913	1.508965	9250.680826	0.017597	0.017968
RS	21	0.463443	1.508965	9746.406925	0.018540	0.019478
RS	22	0.511793	1.385548	11137.339518	0.021186	0.022345
RS	23	0.564292	1.385548	11633.425442	0.022129	0.023760
RS	24	0.621297	1.308271	12809.872062	0.024367	0.026192
RS	25	0.683193	1.308271	13251.491329	0.025207	0.027283
RS	26	0.750400	1.269308	14058.612113	0.026742	0.028922
RS	27	0.823375	1.269308	14392.065245	0.027377	0.029560
RS	28	0.902612	1.258287	14783.231542	0.028121	0.030311
RS	29	0.988648	1.258287	14965.971616	0.028468	0.030469
RS	30	1.082068	1.265102	14982.287642	0.028499	0.030447
RS	31	1.183504	1.265102	14985.348172	0.028505	0.030165
RS	32	1.293644	1.281589	14700.506849	0.027963	0.029551
RS	33	1.413236	1.281589	14507.388159	0.027596	0.028876
RS	34	1.543090	1.301503	13994.228791	0.026620	0.027837
RS	35	1.684087	1.301503	13600.098355	0.025870	0.026822
RS	36	1.837184	1.319995	12919.838265	0.024576	0.025493
RS	37	2.003418	1.319995	12332.243043	0.023458	0.024188
RS	38	2.183917	1.334014	11528.393344	0.021929	0.022657
RS	39	2.379905	1.334014	10770.737088	0.020488	0.021109
RS	40	2.592712	1.342462	9876.682048	0.018787	0.019427
RS	41	2.823779	1.342462	8992.948018	0.017106	0.017697
RS	42	3.074676	1.345478	8049.264741	0.015311	0.015926
RS	43	3.347102	1.345478	7105.170553	0.013515	0.014112
RS	44	3.642905	1.343887	6167.865706	0.011733	0.012342
RS	45	3.964093	1.343887	5244.925533	0.009977	0.010570
RS	46	4.312842	1.339259	4380.648320	0.008333	0.008913
RS	47	4.691517	1.339259	3562.213494	0.006776	0.007321
RS	48	5.102688	1.333557	2835.935724	0.005395	0.005899
RS	49	5.549143	1.333557	2186.666743	0.004159	0.004608
RS	50	6.033909	1.328530	1642.339422	0.003124	0.003513
RS	51	6.560273	1.328530	1189.324992	0.002262	0.002586
RS	52	7.131807	1.325098	833.574861	0.001586	0.001847
RS	53	7.752384	1.325098	560.789992	0.001067	0.001269
RS	54	8.426215	1.322002	362.749937	0.000690	0.000841
RS	55	9.157869	1.322002	223.739087	0.000426	0.000532
RS	56	9.952308	1.322002	131.475378	0.000250	0.000322
RS	57	10.814920	1.322002	73.302558	0.000139	0.000186
RS	58	11.751554	1.312056	38.796287	0.000074	0.000102
RS	59	12.768562	1.312056	19.089114	0.000036	0.000052
RS	60	13.872843	1.312056	8.777638	0.000017	0.000025
RS	61	15.071884	1.312056	3.750257	0.000007	0.000011
RS	62	16.373818	1.312056	1.479516	0.000003	0.000004
RS	63	17.787474	1.312056	0.782213	0.000001	0.000002
PA	4+25*2+4+6 0.148219658 0.027864185 17.787474138 0.148218684 0.718245431 1.229982008 1.729932876 2.071230560 2.170610407 2.072208087 1.881026514 1.679052690 1.508965262 1.385547749 1.308271334 1.269307818 1.258287096 1.265101564 1.281589415 1.301503024 1.319995059 1.334013526 1.342462482 1.345477705 1.343886907 1.339258620 1.333556676 1.328529989 1.325098397 1.322002465 1.312055696
//
IT	4095
RD	4
LK	-6127493.505660
QD	-2012.464677 -> -1870.194635
RI	0.0405608801
TR	0.145816	0.027368
MT	18.330678
MM	C_pi: 1.107913, n_recomb: 521111.582856
RS	0	0.000000	0.139017	30909.300364	0.059314	0.105199
RS	1	0.008633	0.139017	31476.247509	0.060402	0.051846
RS	2	0.018011	0.139017	31875.346175	0.061168	0.031301
RS	3	0.028198	0.139017	32084.567488	0.061569	0.030854
RS	4	0.039266	0.750150	6157.007971	0.011815	0.007237
RS	5	0.051288	0.750150	6578.777400	0.012625	0.008381
RS	6	0.064349	1.283084	4119.980808	0.007906	0.005573
RS	7	0.078536	1.283084	4425.219881	0.008492	0.006312
RS	8	0.093949	1.839905	3317.915895	0.006367	0.005043
RS	9	0.110692	1.839905	3571.145543	0.006853	0.005577
RS	10	0.128881	2.252162	3140.686968	0.006027	0.005097
RS	11	0.148640	2.252162	3381.687385	0.006489	0.005581
RS	12	0.170104	2.382493	3440.333255	0.006602	0.005860
RS	13	0.193422	2.382493	3700.598971	0.007101	0.006458
RS	14	0.218753	2.260553	4190.396642	0.008041	0.007468
RS	15	0.246270	2.260553	4496.471083	0.008629	0.008252
RS	16	0.276163	2.017513	5395.735532	0.010354	0.010036
RS	17	0.308636	2.017513	5766.613881	0.011066	0.011063
RS	18	0.343913	1.762319	7035.831605	0.013502	0.013626
RS	19	0.382235	1.762319	7475.887021	0.014346	0.014917
RS	20	0.423865	1.551133	8992.083023	0.017256	0.018058
RS	21	0.469089	1.551133	9481.866516	0.018195	0.019496
RS	22	0.518218	1.401555	11016.855370	0.021141	0.022727
RS	23	0.571587	1.401555	11510.660120	0.022089	0.024098
RS	24	0.629564	1.311123	12793.252597	0.024550	0.026799
RS	25	0.692546	1.311123	13230.416108	0.025389	0.027866
RS	26	0.760965	1.268812	14065.703743	0.026992	0.029590
RS	27	0.835290	1.268812	14389.651478	0.027613	0.030212
RS	28	0.916032	1.261180	14730.550814	0.028268	0.030864
RS	29	1.003744	1.261180	14901.285275	0.028595	0.031013
RS	30	1.099028	1.275581	14819.185133	0.028438	0.030777
RS	31	1.202537	1.275581	14814.071131	0.028428	0.030495
RS	32	1.314983	1.301942	14419.130756	0.027670	0.029629
RS	33	1.437135	1.301942	14228.679472	0.027304	0.028968
RS	34	1.569833	1.332484	13622.570801	0.026141	0.027700
RS	35	1.713987	1.332484	13247.023635	0.025421	0.026713
RS	36	1.870584	1.361001	12508.322319	0.024003	0.025216
RS	37	2.040701	1.361001	11956.603456	0.022944	0.023955
RS	38	2.225503	1.383504	11132.921983	0.021364	0.022326
RS	39	2.426259	1.383504	10425.609943	0.020006	0.020833
RS	40	2.644346	1.398548	9543.826771	0.018314	0.019114
RS	41	2.881260	1.398548	8718.495952	0.016731	0.017446
RS	42	3.138627	1.406259	7807.478320	0.014982	0.015682
RS	43	3.418211	1.406259	6921.189549	0.013282	0.013928
RS	44	3.721931	1.407667	6023.482059	0.011559	0.012189
RS	45	4.051870	1.407667	5149.107008	0.009881	0.010468
RS	46	4.410293	1.404800	4319.229659	0.008288	0.008846
RS	47	4.799658	1.404800	3534.316774	0.006782	0.007291
RS	48	5.222635	1.400203	2830.044024	0.005431	0.005894
RS	49	5.682128	1.400203	2198.188407	0.004218	0.004623
RS	50	6.181287	1.396124	1662.685684	0.003191	0.003540
RS	51	6.723538	1.396124	1214.404269	0.002330	0.002619
RS	52	7.312601	1.393676	858.327603	0.001647	0.001881
RS	53	7.952516	1.393676	583.226280	0.001119	0.001300
RS	54	8.647673	1.391298	381.080366	0.000731	0.000867
RS	55	9.402842	1.391298	237.765106	0.000456	0.000553
RS	56	10.223204	1.391298	141.426618	0.000271	0.000338
RS	57	11.114385	1.391298	79.869854	0.000153	0.000196
RS	58	12.082501	1.379169	42.884999	0.000082	0.000108
RS	59	13.134192	1.379169	21.386734	0.000041	0.000056
RS	60	14.276673	1.379169	9.974327	0.000019	0.000027
RS	61	15.517782	1.379169	4.325421	0.000008	0.000012
RS	62	16.866034	1.379169	1.733294	0.000003	0.000005
RS	63	18.330678	1.379169	0.938728	0.000002	0.000003
PA	4+25*2+4+6 0.145815512 0.027368087 18.330677965 0.139017352 0.750150067 1.283083820 1.839904748 2.252162202 2.382492998 2.260552912 2.017512588 1.762318700 1.551132639 1.401554720 1.311123495 1.268811586 1.261180211 1.275581178 1.301941805 1.332484169 1.361000688 1.383504099 1.398548477 1.406259201 1.407667246 1.404800344 1.400202970 1.396123635 1.393675641 1.391297685 1.379168940
//
IT	4247
RD	5
LK	-6127246.459625
QD	-1828.740529 -> -1748.842822
RI	0.0398721265
TR	0.143964	0.027019
MT	18.749473
MM	C_pi: 1.118035, n_recomb: 519196.829756
RS	0	0.000000	0.134996	31823.603212	0.061294	0.104087
RS	1	0.008672	0.134996	32346.326152	0.062301	0.052287
RS	2	0.018095	0.134996	32687.641998	0.062958	0.031944
RS	3	0.028336	0.134996	32825.187279	0.063223	0.031915
RS	4	0.039464	0.779614	5880.895532	0.011327	0.006856
RS	5	0.051558	0.779614	6289.339052	0.012114	0.008089
RS	6	0.064701	1.309523	4013.619177	0.007730	0.005465
RS	7	0.078983	1.309523	4313.182234	0.008307	0.006258
RS	8	0.094503	1.899897	3198.079089	0.006160	0.004949
RS	9	0.111370	1.899897	3444.179348	0.006634	0.005511
RS	10	0.129699	2.375211	2967.734903	0.005716	0.004948
RS	11	0.149617	2.375211	3197.886007	0.006159	0.005428
RS	12	0.171263	2.544895	3214.825574	0.006192	0.005648
RS	13	0.194786	2.544895	3461.217424	0.006666	0.006218
RS	14	0.220348	2.413229	3925.472217	0.007561	0.007215
RS	15	0.248127	2.413229	4216.592703	0.008121	0.007944
RS	16	0.278315	2.130403	5120.819822	0.009863	0.009784
RS	17	0.311121	2.130403	5478.711914	0.010552	0.010735
RS	18	0.346772	1.830793	6801.554440	0.013100	0.013451
RS	19	0.385514	1.830793	7233.902387	0.013933	0.014664
RS	20	0.427615	1.584437	8856.260017	0.017058	0.018059
RS	21	0.473368	1.584437	9344.641488	0.017998	0.019438
RS	22	0.523087	1.412210	11011.400850	0.021209	0.022969
RS	23	0.577119	1.412210	11506.801987	0.022163	0.024307
RS	24	0.635835	1.310102	12895.192711	0.024837	0.027246
RS	25	0.699644	1.310102	13331.185390	0.025677	0.028302
RS	26	0.768985	1.264337	14204.468366	0.027359	0.030112
RS	27	0.844340	1.264337	14521.180839	0.027969	0.030735
RS	28	0.926229	1.258910	14827.948304	0.028559	0.031315
RS	29	1.015218	1.258910	14987.169231	0.028866	0.031472
RS	30	1.111925	1.279119	14825.032758	0.028554	0.031060
RS	31	1.217018	1.279119	14809.382938	0.028524	0.030794
RS	32	1.331224	1.313390	14320.760363	0.027583	0.029719
RS	33	1.455333	1.313390	14126.580353	0.027209	0.029080
RS	34	1.590205	1.352727	13438.122722	0.025883	0.027620
RS	35	1.736771	1.352727	13069.906105	0.025173	0.026665
RS	36	1.896048	1.389752	12275.175350	0.023643	0.025024
RS	37	2.069136	1.389752	11743.249152	0.022618	0.023804
RS	38	2.257234	1.419647	10893.413433	0.020981	0.022087
RS	39	2.461643	1.419647	10216.749974	0.019678	0.020641
RS	40	2.683777	1.440643	9333.920328	0.017978	0.018883
RS	41	2.925174	1.440643	8546.014176	0.016460	0.017264
RS	42	3.187503	1.452824	7650.772437	0.014736	0.015496
RS	43	3.472580	1.452824	6802.927742	0.013103	0.013791
RS	44	3.782378	1.457345	5928.385286	0.011418	0.012069
RS	45	4.119041	1.457345	5087.400705	0.009799	0.010390
RS	46	4.484897	1.456594	4279.202642	0.008242	0.008790
RS	47	4.882479	1.456594	3518.154664	0.006776	0.007266
RS	48	5.314537	1.453592	2828.315093	0.005447	0.005887
RS	49	5.784061	1.453592	2209.401841	0.004255	0.004635
RS	50	6.294300	1.450984	1679.741346	0.003235	0.003560
RS	51	6.848785	1.450984	1235.282651	0.002379	0.002646
RS	52	7.451353	1.449986	878.696021	0.001692	0.001908
RS	53	8.106172	1.449986	601.973061	0.001159	0.001327
RS	54	8.817774	1.448711	396.510959	0.000764	0.000890
RS	55	9.591084	1.448711	249.795880	0.000481	0.000572
RS	56	10.431451	1.448711	150.113992	0.000289	0.000352
RS	57	11.344691	1.448711	85.702535	0.000165	0.000206
RS	58	12.337123	1.434600	46.583896	0.000090	0.000115
RS	59	13.415614	1.434600	23.500128	0.000045	0.000060
RS	60	14.587627	1.434600	11.094010	0.000021	0.000029
RS	61	15.861272	1.434600	4.873141	0.000009	0.000013
RS	62	17.245362	1.434600	1.979419	0.000004	0.000005
RS	63	18.749473	1.434600	1.095005	0.000002	0.000003
PA	4+25*2+4+6 0.143964461 0.027019179 18.749473443 0.134995720 0.779614484 1.309523098 1.899896912 2.375211339 2.544895217 2.413228882 2.130403332 1.830792887 1.584437045 1.412210308 1.310101931 1.264336884 1.258910011 1.279118728 1.313389619 1.352727311 1.389751610 1.419646761 1.440643269 1.452823995 1.457344834 1.456593997 1.453592438 1.450983590 1.449985825 1.448711257 1.434600098
//
IT	4896
RD	6
LK	-6127104.470160
QD	-1722.664981 -> -1673.537985
RI	0.0393713540
TR	0.142531	0.026770
MT	19.076126
MM	C_pi: 1.127090, n_recomb: 518586.297440
RS	0	0.000000	0.133051	32343.103331	0.062368	0.103265
RS	1	0.008701	0.133051	32843.186237	0.063332	0.052606
RS	2	0.018159	0.133051	33154.096052	0.063932	0.032333
RS	3	0.028441	0.133051	33253.233746	0.064123	0.032532
RS	4	0.039617	0.804754	5686.545927	0.010965	0.006602
RS	5	0.051765	0.804754	6085.776893	0.011735	0.007871
RS	6	0.064970	1.315492	3992.728039	0.007699	0.005456
RS	7	0.079325	1.315492	4291.867281	0.008276	0.006282
RS	8	0.094928	1.922919	3159.442162	0.006092	0.004935
RS	9	0.111889	1.922919	3403.692672	0.006563	0.005519
RS	10	0.130326	2.453784	2874.517545	0.005543	0.004867
RS	11	0.150367	2.453784	3098.984496	0.005976	0.005347
RS	12	0.172152	2.668729	3070.878921	0.005922	0.005497
RS	13	0.195833	2.668729	3308.409159	0.006380	0.006050
RS	14	0.221573	2.539085	3742.393170	0.007217	0.007013
RS	15	0.249554	2.539085	4023.084047	0.007758	0.007703
RS	16	0.279970	2.227149	4921.321642	0.009490	0.009562
RS	17	0.313031	2.227149	5269.736350	0.010162	0.010457
RS	18	0.348970	1.890708	6627.920027	0.012781	0.013272
RS	19	0.388036	1.890708	7054.802550	0.013604	0.014422
RS	20	0.430501	1.613990	8762.276268	0.016896	0.018011
RS	21	0.476661	1.613990	9250.621317	0.017838	0.019338
RS	22	0.526837	1.421813	11033.007665	0.021275	0.023119
RS	23	0.581379	1.421813	11531.249014	0.022236	0.024428
RS	24	0.640667	1.309083	13019.954061	0.025107	0.027580
RS	25	0.705114	1.309083	13456.371667	0.025948	0.028625
RS	26	0.775169	1.259692	14373.157150	0.027716	0.030526
RS	27	0.851319	1.259692	14684.491563	0.028316	0.031150
RS	28	0.934095	1.255439	14970.633344	0.028868	0.031684
RS	29	1.024073	1.255439	15119.892559	0.029156	0.031849
RS	30	1.121881	1.279888	14895.330336	0.028723	0.031302
RS	31	1.228199	1.279888	14869.458883	0.028673	0.031050
RS	32	1.343769	1.320274	14304.487350	0.027584	0.029807
RS	33	1.469394	1.320274	14104.619393	0.027198	0.029190
RS	34	1.605950	1.366628	13347.321063	0.025738	0.027575
RS	35	1.754387	1.366628	12981.409742	0.025032	0.026648
RS	36	1.915741	1.410591	12138.011130	0.023406	0.024889
RS	37	2.091135	1.410591	11617.588834	0.022402	0.023702
RS	38	2.281790	1.446641	10742.221250	0.020714	0.021911
RS	39	2.489034	1.446641	10085.247552	0.019448	0.020503
RS	40	2.714310	1.472752	9196.206589	0.017733	0.018709
RS	41	2.959189	1.472752	8433.468358	0.016262	0.017129
RS	42	3.225375	1.488956	7545.348219	0.014550	0.015354
RS	43	3.514722	1.488956	6724.212725	0.012966	0.013687
RS	44	3.829246	1.496486	5863.427413	0.011307	0.011973
RS	45	4.171137	1.496486	5046.359650	0.009731	0.010328
RS	46	4.542777	1.498003	4252.100142	0.008199	0.008743
RS	47	4.946753	1.498003	3508.740604	0.006766	0.007245
RS	48	5.385881	1.496913	2828.533913	0.005454	0.005878
RS	49	5.863218	1.496913	2219.670232	0.004280	0.004642
RS	50	6.382089	1.496154	1693.930828	0.003266	0.003574
RS	51	6.946108	1.496154	1252.756078	0.002416	0.002667
RS	52	7.559203	1.496958	895.602686	0.001727	0.001930
RS	53	8.225645	1.496958	617.815797	0.001191	0.001349
RS	54	8.950075	1.497102	409.648704	0.000790	0.000909
RS	55	9.737539	1.497102	260.238607	0.000502	0.000588
RS	56	10.593522	1.497102	157.786711	0.000304	0.000364
RS	57	11.523986	1.497102	90.939426	0.000175	0.000215
RS	58	12.535411	1.481208	49.962011	0.000096	0.000121
RS	59	13.634842	1.481208	25.460645	0.000049	0.000063
RS	60	14.829937	1.481208	12.149313	0.000023	0.000031
RS	61	16.129019	1.481208	5.397830	0.000010	0.000014
RS	62	17.541137	1.481208	2.219182	0.000004	0.000006
RS	63	19.076126	1.481208	1.251388	0.000002	0.000003
PA	4+25*2+4+6 0.142531322 0.026770111 19.076126035 0.133050526 0.804753834 1.315492330 1.922918696 2.453783570 2.668728706 2.539085124 2.227149344 1.890707941 1.613989905 1.421812911 1.309083037 1.259692274 1.255438805 1.279888004 1.320273846 1.366627560 1.410591154 1.446640941 1.472751846 1.488955610 1.496485813 1.498002859 1.496912522 1.496153856 1.496957950 1.497102443 1.481207797
//
IT	3809
RD	7
LK	-6127015.962927
QD	-1656.290368 -> -1624.308177
RI	0.0389924434
TR	0.141400	0.026589
MT	19.335550
MM	C_pi: 1.134972, n_recomb: 518682.136691
RS	0	0.000000	0.132090	32660.429375	0.062968	0.102647
RS	1	0.008724	0.132090	33149.724863	0.063911	0.052840
RS	2	0.018210	0.132090	33445.172643	0.064481	0.032579
RS	3	0.028523	0.132090	33523.970448	0.064633	0.032903
RS	4	0.039736	0.826477	5541.513467	0.010684	0.006416
RS	5	0.051927	0.826477	5933.949642	0.011440	0.007693
RS	6	0.065182	1.308009	4022.473163	0.007755	0.005502
RS	7	0.079593	1.308009	4324.278225	0.008337	0.006352
RS	8	0.095261	1.920934	3168.874095	0.006109	0.004967
RS	9	0.112296	1.920934	3414.406502	0.006583	0.005572
RS	10	0.130818	2.499694	2828.366538	0.005453	0.004826
RS	11	0.150955	2.499694	3050.230412	0.005881	0.005311
RS	12	0.172850	2.762365	2975.936885	0.005737	0.005387
RS	13	0.196654	2.762365	3207.658991	0.006184	0.005932
RS	14	0.222535	2.643381	3609.494121	0.006959	0.006849
RS	15	0.250674	2.643381	3882.556746	0.007485	0.007514
RS	16	0.281269	2.311070	4768.016534	0.009193	0.009368
RS	17	0.314532	2.311070	5109.065083	0.009850	0.010221
RS	18	0.350697	1.944234	6488.776962	0.012510	0.013098
RS	19	0.390018	1.944234	6911.310083	0.013325	0.014199
RS	20	0.432769	1.641229	8685.679876	0.016746	0.017936
RS	21	0.479249	1.641229	9174.354799	0.017688	0.019220
RS	22	0.529785	1.431372	11056.280459	0.021316	0.023209
RS	23	0.584730	1.431372	11557.690698	0.022283	0.024491
RS	24	0.644469	1.308978	13138.642619	0.025331	0.027833
RS	25	0.709419	1.308978	13576.370050	0.026175	0.028866
RS	26	0.780036	1.255950	14538.418662	0.028030	0.030858
RS	27	0.856813	1.255950	14845.895639	0.028622	0.031479
RS	28	0.940289	1.252152	15121.264629	0.029153	0.031987
RS	29	1.031048	1.252152	15262.282114	0.029425	0.032157
RS	30	1.129725	1.279669	14989.530321	0.028899	0.031507
RS	31	1.237011	1.279669	14954.583604	0.028832	0.031265
RS	32	1.353657	1.324740	14328.197208	0.027624	0.029891
RS	33	1.480479	1.324740	14122.341058	0.027227	0.029290
RS	34	1.618366	1.376625	13308.526040	0.025658	0.027551
RS	35	1.768283	1.376625	12942.513100	0.024953	0.026646
RS	36	1.931279	1.426152	12058.220488	0.023248	0.024793
RS	37	2.108496	1.426152	11544.561658	0.022257	0.023633
RS	38	2.301173	1.467217	10646.283814	0.020526	0.021782
RS	39	2.510661	1.467217	10002.259745	0.019284	0.020402
RS	40	2.738425	1.497617	9105.085848	0.017554	0.018577
RS	41	2.986059	1.497617	8359.656489	0.016117	0.017028
RS	42	3.255299	1.517357	7473.734265	0.014409	0.015243
RS	43	3.548028	1.517357	6671.565737	0.012863	0.013605
RS	44	3.866296	1.527710	5818.624498	0.011218	0.011896
RS	45	4.212330	1.527710	5019.067448	0.009677	0.010278
RS	46	4.588554	1.531551	4233.600329	0.008162	0.008703
RS	47	4.997602	1.531551	3503.664683	0.006755	0.007226
RS	48	5.442336	1.532585	2829.789228	0.005456	0.005869
RS	49	5.925870	1.532585	2228.942690	0.004297	0.004646
RS	50	6.451590	1.533965	1705.766736	0.003289	0.003584
RS	51	7.023175	1.533965	1267.507178	0.002444	0.002684
RS	52	7.644628	1.536866	909.752100	0.001754	0.001947
RS	53	8.320299	1.536866	631.342347	0.001217	0.001367
RS	54	9.054917	1.538704	420.942909	0.000812	0.000925
RS	55	9.853627	1.538704	269.395904	0.000519	0.000602
RS	56	10.722019	1.538704	164.631393	0.000317	0.000375
RS	57	11.666173	1.538704	95.685565	0.000184	0.000222
RS	58	12.692698	1.521235	53.071869	0.000102	0.000126
RS	59	13.808782	1.521235	27.292664	0.000053	0.000066
RS	60	15.022237	1.521235	13.150332	0.000025	0.000033
RS	61	16.341558	1.521235	5.903156	0.000011	0.000015
RS	62	17.775982	1.521235	2.453721	0.000005	0.000006
RS	63	19.335550	1.521235	1.408244	0.000003	0.000004
PA	4+25*2+4+6 0.141400372 0.026589180 19.335549822 0.132090436 0.826476776 1.308008931 1.920934483 2.499694196 2.762365408 2.643381050 2.311069725 1.944234448 1.641229494 1.431372334 1.308978168 1.255950112 1.252152272 1.279669212 1.324739914 1.376624657 1.426152271 1.467216658 1.497616865 1.517356959 1.527710292 1.531551190 1.532584567 1.533964852 1.536866441 1.538703812 1.521235031
//
IT	4487
RD	8
LK	-6126957.683889
QD	-1612.578914 -> -1590.735975
RI	0.0386922728
TR	0.140486	0.026455
MT	19.546013
MM	C_pi: 1.141863, n_recomb: 519193.596446
RS	0	0.000000	0.131660	32863.184981	0.063297	0.102171
RS	1	0.008743	0.131660	33348.580886	0.064231	0.053015
RS	2	0.018250	0.131660	33637.260550	0.064788	0.032741
RS	3	0.028589	0.131660	33706.234036	0.064920	0.033127
RS	4	0.039831	0.846187	5424.473734	0.010448	0.006268
RS	5	0.052057	0.846187	5811.441816	0.011193	0.007539
RS	6	0.065351	1.292713	4082.133041	0.007862	0.005578
RS	7	0.079808	1.292713	4388.400243	0.008452	0.006448
RS	8	0.095528	1.903430	3207.557562	0.006178	0.005027
RS	9	0.112623	1.903430	3456.266895	0.006657	0.005651
RS	10	0.131213	2.522671	2811.477772	0.005415	0.004811
RS	11	0.151428	2.522671	3032.667108	0.005841	0.005305
RS	12	0.173410	2.832672	2912.709348	0.005610	0.005304
RS	13	0.197314	2.832672	3140.627267	0.006049	0.005847
RS	14	0.223308	2.729909	3510.591300	0.006762	0.006715
RS	15	0.251575	2.729909	3777.958974	0.007277	0.007363
RS	16	0.282313	2.384086	4647.078353	0.008951	0.009200
RS	17	0.315738	2.384086	4982.258627	0.009596	0.010022
RS	18	0.352086	1.992250	6373.919058	0.012277	0.012937
RS	19	0.391612	1.992250	6792.845946	0.013083	0.013998
RS	20	0.434593	1.666467	8619.594768	0.016602	0.017849
RS	21	0.481333	1.666467	9108.688729	0.017544	0.019096
RS	22	0.532159	1.440935	11075.662607	0.021332	0.023260
RS	23	0.587428	1.440935	11580.254783	0.022304	0.024516
RS	24	0.647530	1.309796	13244.574153	0.025510	0.028026
RS	25	0.712886	1.309796	13684.141191	0.026357	0.029046
RS	26	0.783956	1.253264	14690.730361	0.028295	0.031125
RS	27	0.861240	1.253264	14995.565567	0.028882	0.031742
RS	28	0.945281	1.249489	15266.630459	0.029405	0.032237
RS	29	1.036670	1.249489	15400.994460	0.029663	0.032408
RS	30	1.136048	1.279238	15090.960116	0.029066	0.031679
RS	31	1.244116	1.279238	15048.256909	0.028984	0.031444
RS	32	1.361631	1.327915	14372.428458	0.027682	0.029967
RS	33	1.489421	1.327915	14160.922424	0.027275	0.029378
RS	34	1.628384	1.384153	13300.890078	0.025618	0.027541
RS	35	1.779496	1.384153	12933.591411	0.024911	0.026653
RS	36	1.943819	1.438106	12015.345976	0.023142	0.024725
RS	37	2.122510	1.438106	11505.535611	0.022160	0.023585
RS	38	2.316823	1.483210	10587.321201	0.020392	0.021686
RS	39	2.528125	1.483210	9951.812568	0.019168	0.020329
RS	40	2.757901	1.517163	9045.948564	0.017423	0.018477
RS	41	3.007767	1.517163	8312.476289	0.016010	0.016952
RS	42	3.279478	1.539973	7425.781069	0.014303	0.015156
RS	43	3.574945	1.539973	6637.174018	0.012784	0.013542
RS	44	3.896244	1.552943	5788.104176	0.011148	0.011833
RS	45	4.245634	1.552943	5001.496485	0.009633	0.010237
RS	46	4.625571	1.559111	4221.209998	0.008130	0.008668
RS	47	5.038727	1.559111	3501.602358	0.006744	0.007209
RS	48	5.488004	1.562417	2831.661654	0.005454	0.005858
RS	49	5.976561	1.562417	2237.328942	0.004309	0.004648
RS	50	6.507833	1.566165	1715.699339	0.003305	0.003589
RS	51	7.085554	1.566165	1280.079748	0.002466	0.002696
RS	52	7.713784	1.571402	921.695345	0.001775	0.001961
RS	53	8.396941	1.571402	643.004856	0.001238	0.001382
RS	54	9.139826	1.575173	430.737382	0.000830	0.000939
RS	55	9.947661	1.575173	277.498986	0.000534	0.000614
RS	56	10.826125	1.575173	170.790844	0.000329	0.000385
RS	57	11.781392	1.575173	100.021603	0.000193	0.000230
RS	58	12.820178	1.556316	55.954614	0.000108	0.000131
RS	59	13.949786	1.556316	29.014975	0.000056	0.000070
RS	60	15.178154	1.556316	14.104647	0.000027	0.000035
RS	61	16.513918	1.556316	6.391740	0.000012	0.000016
RS	62	17.966467	1.556316	2.683774	0.000005	0.000007
RS	63	19.546013	1.556316	1.565713	0.000003	0.000004
PA	4+25*2+4+6 0.140485769 0.026455178 19.546012676 0.131659670 0.846187429 1.292712667 1.903430240 2.522671359 2.832671535 2.729909266 2.384086301 1.992249943 1.666466753 1.440934600 1.309795830 1.253264119 1.249488730 1.279238415 1.327914764 1.384152548 1.438106056 1.483209699 1.517163384 1.539972767 1.552942638 1.559110906 1.562417010 1.566164807 1.571402024 1.575173292 1.556315835
//
IT	3548
RD	9
LK	-6126917.467974
QD	-1582.431760 -> -1566.862041
RI	0.0384422686
TR	0.139727	0.026354
MT	19.720535
MM	C_pi: 1.147953, n_recomb: 519953.090126
RS	0	0.000000	0.131529	32997.801379	0.063463	0.101796
RS	1	0.008758	0.131529	33483.352237	0.064397	0.053150
RS	2	0.018284	0.131529	33770.416706	0.064949	0.032851
RS	3	0.028643	0.131529	33835.828561	0.065075	0.033263
RS	4	0.039910	0.865046	5322.096424	0.010236	0.006139
RS	5	0.052164	0.865046	5704.234391	0.010971	0.007395
RS	6	0.065490	1.273616	4158.349242	0.007998	0.005672
RS	7	0.079984	1.273616	4470.037925	0.008597	0.006556
RS	8	0.095748	1.877216	3263.770951	0.006277	0.005102
RS	9	0.112892	1.877216	3516.773235	0.006764	0.005746
RS	10	0.131538	2.530256	2813.000574	0.005410	0.004813
RS	11	0.151816	2.530256	3034.729619	0.005837	0.005317
RS	12	0.173871	2.885262	2870.745278	0.005521	0.005242
RS	13	0.197857	2.885262	3096.216821	0.005955	0.005787
RS	14	0.223944	2.801837	3435.811928	0.006608	0.006603
RS	15	0.252316	2.801837	3698.881766	0.007114	0.007242
RS	16	0.283173	2.447652	4550.320359	0.008751	0.009055
RS	17	0.316732	2.447652	4880.778153	0.009387	0.009854
RS	18	0.353230	2.035295	6277.981597	0.012074	0.012789
RS	19	0.392925	2.035295	6693.883896	0.012874	0.013819
RS	20	0.436097	1.689763	8561.783697	0.016466	0.017758
RS	21	0.483049	1.689763	9051.312391	0.017408	0.018973
RS	22	0.534114	1.450340	11090.857287	0.021330	0.023283
RS	23	0.589651	1.450340	11598.521027	0.022307	0.024517
RS	24	0.650052	1.311330	13337.440521	0.025651	0.028175
RS	25	0.715744	1.311330	13779.154992	0.026501	0.029182
RS	26	0.787188	1.251522	14828.039040	0.028518	0.031342
RS	27	0.864890	1.251522	15131.176650	0.029101	0.031952
RS	28	0.949398	1.247530	15401.940120	0.029622	0.032445
RS	29	1.041307	1.247530	15531.013930	0.029870	0.032614
RS	30	1.141265	1.278936	15191.803313	0.029218	0.031825
RS	31	1.249978	1.278936	15142.607900	0.029123	0.031594
RS	32	1.368212	1.330415	14426.781308	0.027746	0.030035
RS	33	1.496801	1.330415	14210.204540	0.027330	0.029455
RS	34	1.636653	1.390087	13312.354456	0.025603	0.027540
RS	35	1.788753	1.390087	12943.221131	0.024893	0.026665
RS	36	1.954175	1.447550	11996.909870	0.023073	0.024678
RS	37	2.134084	1.447550	11489.094214	0.022096	0.023554
RS	38	2.329750	1.495879	10553.815298	0.020298	0.021616
RS	39	2.542554	1.495879	9923.795762	0.019086	0.020276
RS	40	2.773995	1.532752	9009.350431	0.017327	0.018402
RS	41	3.025706	1.532752	8284.063373	0.015932	0.016895
RS	42	3.299462	1.558210	7394.751373	0.014222	0.015089
RS	43	3.597195	1.558210	6615.817663	0.012724	0.013493
RS	44	3.921004	1.573588	5767.889538	0.011093	0.011783
RS	45	4.273173	1.573588	4990.892401	0.009599	0.010203
RS	46	4.656186	1.582057	4213.187496	0.008103	0.008638
RS	47	5.072744	1.582057	3501.607599	0.006734	0.007194
RS	48	5.525785	1.587739	2833.828051	0.005450	0.005847
RS	49	6.018505	1.587739	2244.878942	0.004317	0.004649
RS	50	6.554377	1.594033	1724.031055	0.003316	0.003593
RS	51	7.137183	1.594033	1290.847083	0.002483	0.002706
RS	52	7.771033	1.601806	931.815270	0.001792	0.001971
RS	53	8.460396	1.601806	653.121914	0.001256	0.001395
RS	54	9.210136	1.607726	439.278365	0.000845	0.000950
RS	55	10.025540	1.607726	284.715071	0.000548	0.000625
RS	56	10.912358	1.607726	176.369330	0.000339	0.000393
RS	57	11.876846	1.607726	104.006964	0.000200	0.000236
RS	58	12.925806	1.587665	58.640319	0.000113	0.000136
RS	59	14.066637	1.587665	30.641642	0.000059	0.000073
RS	60	15.307384	1.587665	15.018107	0.000029	0.000036
RS	61	16.656799	1.587665	6.865696	0.000013	0.000017
RS	62	18.124399	1.587665	2.909980	0.000006	0.000007
RS	63	19.720535	1.587665	1.723977	0.000003	0.000004
PA	4+25*2+4+6 0.139727204 0.026353907 19.720534641 0.131528899 0.865045510 1.273616178 1.877216178 2.530255666 2.885261936 2.801837227 2.447651643 2.035295383 1.689763016 1.450339504 1.311329748 1.251521509 1.247530327 1.278936471 1.330414634 1.390087407 1.447550100 1.495879367 1.532752066 1.558210245 1.573587799 1.582056501 1.587739443 1.594032604 1.601805737 1.607726016 1.587665404
//
IT	3857
RD	10
LK	-6126888.537473
QD	-1560.695781 -> -1549.168897
RI	0.0382240585
TR	0.139082	0.026276
MT	19.868564
MM	C_pi: 1.153402, n_recomb: 520854.747879
RS	0	0.000000	0.131568	33091.567842	0.063533	0.101492
RS	1	0.008771	0.131568	33579.587322	0.064470	0.053257
RS	2	0.018311	0.131568	33868.019457	0.065024	0.032929
RS	3	0.028689	0.131568	33933.532160	0.065150	0.033346
RS	4	0.039976	0.883851	5226.429598	0.010034	0.006020
RS	5	0.052253	0.883851	5603.959322	0.010759	0.007255
RS	6	0.065608	1.253294	4242.431963	0.008145	0.005772
RS	7	0.080133	1.253294	4559.959585	0.008755	0.006669
RS	8	0.095933	1.846981	3329.657447	0.006393	0.005186
RS	9	0.113118	1.846981	3587.544659	0.006888	0.005847
RS	10	0.131811	2.528027	2825.907037	0.005426	0.004825
RS	11	0.152144	2.528027	3048.921568	0.005854	0.005341
RS	12	0.174259	2.924681	2843.206822	0.005459	0.005194
RS	13	0.198315	2.924681	3067.158885	0.005889	0.005743
RS	14	0.224480	2.861858	3378.576351	0.006487	0.006511
RS	15	0.252941	2.861858	3638.380161	0.006985	0.007144
RS	16	0.283897	2.503055	4472.125715	0.008586	0.008929
RS	17	0.317569	2.503055	4798.762154	0.009213	0.009711
RS	18	0.354195	2.073842	6197.385677	0.011898	0.012655
RS	19	0.394032	2.073842	6610.748779	0.012692	0.013660
RS	20	0.437364	1.711183	8511.131216	0.016341	0.017667
RS	21	0.484497	1.711183	9001.093985	0.017281	0.018857
RS	22	0.535764	1.459441	11102.715565	0.021316	0.023290
RS	23	0.591527	1.459441	11613.290857	0.022297	0.024503
RS	24	0.652181	1.313366	13418.658384	0.025763	0.028290
RS	25	0.718156	1.313366	13862.678900	0.026615	0.029285
RS	26	0.789917	1.250557	14950.770761	0.028704	0.031520
RS	27	0.867972	1.250557	15252.928509	0.029284	0.032122
RS	28	0.952874	1.246241	15525.648009	0.029808	0.032616
RS	29	1.045222	1.246241	15650.567010	0.030048	0.032783
RS	30	1.145671	1.278908	15288.191632	0.029352	0.031947
RS	31	1.254930	1.278908	15233.637259	0.029247	0.031718
RS	32	1.373771	1.332594	14485.200492	0.027810	0.030095
RS	33	1.503037	1.332594	14264.206395	0.027386	0.029521
RS	34	1.643641	1.394994	13335.331721	0.025603	0.027545
RS	35	1.796577	1.394994	12964.172650	0.024890	0.026680
RS	36	1.962927	1.455234	11994.735827	0.023029	0.024645
RS	37	2.143868	1.455234	11487.725459	0.022056	0.023533
RS	38	2.340680	1.506119	10538.010227	0.020232	0.021566
RS	39	2.554754	1.506119	9911.374785	0.019029	0.020239
RS	40	2.787604	1.545371	8988.815184	0.017258	0.018346
RS	41	3.040878	1.545371	8268.998748	0.015876	0.016852
RS	42	3.316367	1.573109	7375.935602	0.014161	0.015037
RS	43	3.616020	1.573109	6603.823909	0.012679	0.013455
RS	44	3.941955	1.590698	5755.127735	0.011049	0.011741
RS	45	4.296478	1.590698	4985.259955	0.009571	0.010176
RS	46	4.682096	1.601420	4208.253143	0.008080	0.008611
RS	47	5.101538	1.601420	3502.969689	0.006725	0.007180
RS	48	5.557769	1.609551	2836.029685	0.005445	0.005835
RS	49	6.054016	1.609551	2251.608753	0.004323	0.004647
RS	50	6.593790	1.618535	1730.963208	0.003323	0.003593
RS	51	7.180908	1.618535	1300.071893	0.002496	0.002713
RS	52	7.819522	1.629018	940.389173	0.001805	0.001980
RS	53	8.514150	1.629018	661.929250	0.001271	0.001406
RS	54	9.269704	1.637275	446.753729	0.000858	0.000960
RS	55	10.091528	1.637275	291.173119	0.000559	0.000634
RS	56	10.985435	1.637275	181.448239	0.000348	0.000401
RS	57	11.957748	1.637275	107.688679	0.000207	0.000243
RS	58	13.015342	1.616179	61.153577	0.000117	0.000140
RS	59	14.165700	1.616179	32.184179	0.000062	0.000075
RS	60	15.416956	1.616179	15.895500	0.000031	0.000038
RS	61	16.777960	1.616179	7.326751	0.000014	0.000018
RS	62	18.258340	1.616179	3.132856	0.000006	0.000008
RS	63	19.868564	1.616179	1.883175	0.000004	0.000005
PA	4+25*2+4+6 0.139081904 0.026275573 19.868564281 0.131567815 0.883851358 1.253293847 1.846981493 2.528027223 2.924681361 2.861857930 2.503054780 2.073841879 1.711182856 1.459440641 1.313365694 1.250556827 1.246240651 1.278907503 1.332594402 1.394993788 1.455233915 1.506119371 1.545370956 1.573108761 1.590698294 1.601420389 1.609550919 1.618535374 1.629018422 1.637274944 1.616179326
//
IT	4039
RD	11
LK	-6126866.940738
QD	-1544.337552 -> -1535.516206
RI	0.0380260135
TR	0.138520	0.026213
MT	19.996805
MM	C_pi: 1.158329, n_recomb: 521828.678317
RS	0	0.000000	0.131696	33161.556329	0.063549	0.101238
RS	1	0.008782	0.131696	33653.240004	0.064491	0.053347
RS	2	0.018336	0.131696	33944.629714	0.065049	0.032987
RS	3	0.028728	0.131696	34012.237803	0.065179	0.033399
RS	4	0.040033	0.903132	5132.818291	0.009836	0.005906
RS	5	0.052331	0.903132	5505.714089	0.010551	0.007117
RS	6	0.065709	1.233305	4328.637189	0.008295	0.005874
RS	7	0.080262	1.233305	4652.067111	0.008915	0.006780
RS	8	0.096092	1.815625	3400.114389	0.006516	0.005272
RS	9	0.113313	1.815625	3663.139234	0.007020	0.005950
RS	10	0.132047	2.519916	2845.541208	0.005453	0.004842
RS	11	0.152426	2.519916	3070.273931	0.005884	0.005370
RS	12	0.174594	2.954478	2825.455507	0.005415	0.005157
RS	13	0.198709	2.954478	3048.517507	0.005842	0.005712
RS	14	0.224942	2.912254	3334.245687	0.006390	0.006433
RS	15	0.253479	2.912254	3591.550704	0.006883	0.007064
RS	16	0.284522	2.551441	4408.383881	0.008448	0.008819
RS	17	0.318291	2.551441	4731.914662	0.009068	0.009590
RS	18	0.355026	2.108370	6129.302549	0.011746	0.012535
RS	19	0.394987	2.108370	6540.532926	0.012534	0.013520
RS	20	0.438458	1.730810	8466.827011	0.016225	0.017579
RS	21	0.485746	1.730810	8957.221248	0.017165	0.018748
RS	22	0.537187	1.468134	11112.138317	0.021295	0.023284
RS	23	0.593145	1.468134	11625.445339	0.022278	0.024481
RS	24	0.654018	1.315734	13489.798730	0.025851	0.028381
RS	25	0.720237	1.315734	13936.182113	0.026706	0.029364
RS	26	0.792271	1.250212	15060.074158	0.028860	0.031666
RS	27	0.870632	1.250212	15361.789128	0.029438	0.032261
RS	28	0.955874	1.245540	15637.578779	0.029967	0.032760
RS	29	1.048602	1.245540	15759.274067	0.030200	0.032922
RS	30	1.149474	1.279201	15378.144855	0.029470	0.032050
RS	31	1.259204	1.279201	15319.223153	0.029357	0.031821
RS	32	1.378571	1.334654	14544.030585	0.027871	0.030147
RS	33	1.508422	1.334654	14319.270838	0.027441	0.029578
RS	34	1.649675	1.399233	13364.886377	0.025612	0.027552
RS	35	1.803334	1.399233	12991.714634	0.024897	0.026695
RS	36	1.970487	1.461665	12003.312390	0.023002	0.024624
RS	37	2.152320	1.461665	11496.344570	0.022031	0.023522
RS	38	2.350122	1.514558	10534.542260	0.020188	0.021530
RS	39	2.565295	1.514558	9909.806080	0.018991	0.020213
RS	40	2.799365	1.555736	8979.760057	0.017208	0.018305
RS	41	3.053991	1.555736	8263.434400	0.015836	0.016822
RS	42	3.330979	1.585432	7365.958855	0.014116	0.014997
RS	43	3.632292	1.585432	6598.549071	0.012645	0.013426
RS	44	3.960067	1.605049	5747.759799	0.011015	0.011708
RS	45	4.316627	1.605049	4983.149527	0.009549	0.010154
RS	46	4.704501	1.617970	4205.455390	0.008059	0.008588
RS	47	5.126439	1.617970	3505.153267	0.006717	0.007167
RS	48	5.585432	1.628592	2838.068716	0.005439	0.005823
RS	49	6.084734	1.628592	2257.524965	0.004326	0.004645
RS	50	6.627885	1.640380	1736.652256	0.003328	0.003592
RS	51	7.218737	1.640380	1307.953750	0.002506	0.002719
RS	52	7.861479	1.653717	947.631897	0.001816	0.001986
RS	53	8.560666	1.653717	669.606995	0.001283	0.001415
RS	54	9.321258	1.664484	453.304411	0.000869	0.000969
RS	55	10.148645	1.664484	296.970042	0.000569	0.000643
RS	56	11.048695	1.664484	186.088814	0.000357	0.000409
RS	57	12.027788	1.664484	111.102148	0.000213	0.000248
RS	58	13.092866	1.642517	63.512599	0.000122	0.000144
RS	59	14.251482	1.642517	33.651169	0.000064	0.000078
RS	60	15.511848	1.642517	16.740417	0.000032	0.000040
RS	61	16.882901	1.642517	7.776208	0.000015	0.000019
RS	62	18.374362	1.642517	3.352799	0.000006	0.000008
RS	63	19.996805	1.642517	2.043421	0.000004	0.000005
PA	4+25*2+4+6 0.138520236 0.026213479 19.996805289 0.131696425 0.903131998 1.233304751 1.815624715 2.519915701 2.954477966 2.912254092 2.551441278 2.108369783 1.730809852 1.468134018 1.315734215 1.250212159 1.245540026 1.279201442 1.334654468 1.399233011 1.461664896 1.514558271 1.555736055 1.585431678 1.605049191 1.617970255 1.628592437 1.640379773 1.653716808 1.664484372 1.642517306
//
IT	4479
RD	12
LK	-6126850.290605
QD	-1531.524349 -> -1524.575168
RI	0.0378395169
TR	0.138023	0.026163
MT	20.109740
MM	C_pi: 1.162821, n_recomb: 522833.465156
RS	0	0.000000	0.131868	33218.098049	0.063535	0.101021
RS	1	0.008792	0.131868	33713.970732	0.064483	0.053423
RS	2	0.018357	0.131868	34009.069150	0.065048	0.033035
RS	3	0.028762	0.131868	34079.760113	0.065183	0.033437
RS	4	0.040083	0.923189	5038.937415	0.009638	0.005793
RS	5	0.052399	0.923189	5407.049452	0.010342	0.006978
RS	6	0.065797	1.214482	4413.430381	0.008441	0.005974
RS	7	0.080374	1.214482	4742.612491	0.009071	0.006887
RS	8	0.096232	1.784925	3471.709996	0.006640	0.005359
RS	9	0.113484	1.784925	3739.899003	0.007153	0.006051
RS	10	0.132253	2.508618	2868.804141	0.005487	0.004863
RS	11	0.152673	2.508618	3095.478355	0.005921	0.005402
RS	12	0.174887	2.977318	2814.356528	0.005383	0.005127
RS	13	0.199055	2.977318	3036.954251	0.005809	0.005688
RS	14	0.225347	2.954888	3299.550217	0.006311	0.006368
RS	15	0.253951	2.954888	3554.933305	0.006799	0.006997
RS	16	0.285070	2.593806	4356.070557	0.008332	0.008725
RS	17	0.318924	2.593806	4677.071000	0.008946	0.009486
RS	18	0.355755	2.139309	6071.606305	0.011613	0.012427
RS	19	0.395824	2.139309	6481.051090	0.012396	0.013397
RS	20	0.439416	1.748759	8428.193109	0.016120	0.017496
RS	21	0.486841	1.748759	8919.020735	0.017059	0.018647
RS	22	0.538435	1.476358	11119.959087	0.021269	0.023271
RS	23	0.594565	1.476358	11635.819718	0.022255	0.024454
RS	24	0.655629	1.318295	13552.573962	0.025921	0.028452
RS	25	0.722063	1.318295	14001.312962	0.026780	0.029426
RS	26	0.794337	1.250345	15157.529650	0.028991	0.031788
RS	27	0.872966	1.250345	15459.202017	0.029568	0.032376
RS	28	0.958507	1.245329	15738.480502	0.030102	0.032879
RS	29	1.051569	1.245329	15857.708940	0.030330	0.033038
RS	30	1.152812	1.279804	15461.091780	0.029572	0.032136
RS	31	1.262957	1.279804	15398.650750	0.029452	0.031907
RS	32	1.382786	1.336693	14601.324351	0.027927	0.030192
RS	33	1.513150	1.336693	14373.408014	0.027491	0.029626
RS	34	1.654975	1.403022	13398.021459	0.025626	0.027562
RS	35	1.809269	1.403022	13022.954731	0.024908	0.026711
RS	36	1.977128	1.467179	12019.046033	0.022988	0.024612
RS	37	2.159745	1.467179	11511.633612	0.022018	0.023517
RS	38	2.358418	1.521630	10539.818153	0.020159	0.021506
RS	39	2.574557	1.521630	9915.916427	0.018966	0.020197
RS	40	2.809699	1.564353	8979.079154	0.017174	0.018277
RS	41	3.065514	1.564353	8264.771258	0.015808	0.016801
RS	42	3.343820	1.595724	7362.532014	0.014082	0.014966
RS	43	3.646595	1.595724	6598.212722	0.012620	0.013405
RS	44	3.975988	1.617198	5744.403249	0.010987	0.011680
RS	45	4.334341	1.617198	4983.605676	0.009532	0.010136
RS	46	4.724200	1.632254	4204.197991	0.008041	0.008567
RS	47	5.148334	1.632254	3507.848801	0.006709	0.007156
RS	48	5.609758	1.645393	2839.866811	0.005432	0.005812
RS	49	6.111749	1.645393	2262.687786	0.004328	0.004642
RS	50	6.657874	1.660072	1741.256121	0.003330	0.003590
RS	51	7.252014	1.660072	1314.675944	0.002515	0.002723
RS	52	7.898389	1.676388	953.730867	0.001824	0.001990
RS	53	8.601592	1.676388	676.312099	0.001294	0.001422
RS	54	9.366619	1.689813	459.057920	0.000878	0.000976
RS	55	10.198907	1.689813	302.192700	0.000578	0.000650
RS	56	11.104367	1.689813	190.345754	0.000364	0.000415
RS	57	12.089434	1.689813	114.279026	0.000219	0.000253
RS	58	13.161105	1.667111	65.734430	0.000126	0.000148
RS	59	14.326997	1.667111	35.050400	0.000067	0.000081
RS	60	15.595391	1.667111	17.555979	0.000034	0.000041
RS	61	16.975300	1.667111	8.215118	0.000016	0.000020
RS	62	18.476527	1.667111	3.570079	0.000007	0.000009
RS	63	20.109740	1.667111	2.204736	0.000004	0.000005
PA	4+25*2+4+6 0.138022744 0.026163256 20.109740433 0.131867548 0.923188946 1.214482485 1.784924960 2.508618357 2.977317511 2.954887680 2.593806490 2.139309400 1.748758790 1.476358333 1.318294598 1.250344503 1.245328591 1.279804093 1.336692898 1.403022409 1.467179371 1.521630030 1.564352814 1.595724141 1.617197928 1.632253960 1.645392826 1.660072290 1.676388119 1.689812543 1.667111084
//
IT	3581
RD	13
LK	-6126837.090378
QD	-1521.113037 -> -1515.497467
RI	0.0376631372
TR	0.137575	0.026122
MT	20.210800
MM	C_pi: 1.166933, n_recomb: 523832.854829
RS	0	0.000000	0.132047	33268.452537	0.063510	0.100831
RS	1	0.008800	0.132047	33768.540384	0.064464	0.053491
RS	2	0.018375	0.132047	34067.477094	0.065035	0.033077
RS	3	0.028793	0.132047	34141.493944	0.065176	0.033469
RS	4	0.040127	0.944152	4943.796232	0.009438	0.005680
RS	5	0.052459	0.944152	5306.921511	0.010131	0.006837
RS	6	0.065876	1.197183	4494.688213	0.008580	0.006070
RS	7	0.080474	1.197183	4829.347210	0.009219	0.006989
RS	8	0.096356	1.755823	3542.204784	0.006762	0.005443
RS	9	0.113636	1.755823	3815.438822	0.007284	0.006149
RS	10	0.132437	2.495914	2893.554009	0.005524	0.004886
RS	11	0.152893	2.495914	3122.247801	0.005960	0.005435
RS	12	0.175148	2.995144	2807.691197	0.005360	0.005104
RS	13	0.199363	2.995144	3030.104469	0.005784	0.005671
RS	14	0.225708	2.991209	3272.081202	0.006246	0.006313
RS	15	0.254372	2.991209	3525.975664	0.006731	0.006942
RS	16	0.285558	2.631033	4312.716910	0.008233	0.008643
RS	17	0.319488	2.631033	4631.641004	0.008842	0.009397
RS	18	0.356405	2.167062	6022.390870	0.011497	0.012332
RS	19	0.396571	2.167062	6430.334584	0.012276	0.013288
RS	20	0.440271	1.765163	8394.323818	0.016025	0.017419
RS	21	0.487817	1.765163	8885.575337	0.016963	0.018555
RS	22	0.539548	1.484092	11126.425608	0.021240	0.023254
RS	23	0.595831	1.484092	11644.654325	0.022230	0.024424
RS	24	0.657067	1.320950	13607.983486	0.025978	0.028510
RS	25	0.723692	1.320950	14059.015377	0.026839	0.029474
RS	26	0.796180	1.250837	15244.224350	0.029101	0.031889
RS	27	0.875048	1.250837	15546.135717	0.029678	0.032471
RS	28	0.960856	1.245523	15828.748507	0.030217	0.032979
RS	29	1.054216	1.245523	15946.121714	0.030441	0.033135
RS	30	1.155792	1.280690	15536.475903	0.029659	0.032208
RS	31	1.266307	1.280690	15471.238212	0.029535	0.031979
RS	32	1.386548	1.338768	14655.464194	0.027977	0.030230
RS	33	1.517370	1.338768	14424.954314	0.027537	0.029668
RS	34	1.659705	1.406515	13432.282290	0.025642	0.027573
RS	35	1.814567	1.406515	13055.510753	0.024923	0.026727
RS	36	1.983057	1.472021	12039.046558	0.022983	0.024605
RS	37	2.166375	1.472021	11530.903928	0.022013	0.023516
RS	38	2.365825	1.527658	10550.926258	0.020142	0.021492
RS	39	2.582829	1.527658	9927.111164	0.018951	0.020189
RS	40	2.818929	1.571605	8984.223529	0.017151	0.018257
RS	41	3.075807	1.571605	8270.849332	0.015789	0.016787
RS	42	3.355291	1.604408	7363.722546	0.014057	0.014944
RS	43	3.659372	1.604408	6601.282251	0.012602	0.013389
RS	44	3.990212	1.627581	5743.836583	0.010965	0.011658
RS	45	4.350168	1.627581	4985.751381	0.009518	0.010121
RS	46	4.741802	1.644703	4203.894518	0.008025	0.008549
RS	47	5.167901	1.644703	3510.710609	0.006702	0.007146
RS	48	5.631499	1.660367	2841.279906	0.005424	0.005800
RS	49	6.135895	1.660367	2267.076986	0.004328	0.004638
RS	50	6.684680	1.678005	1744.851408	0.003331	0.003587
RS	51	7.281761	1.678005	1320.345212	0.002521	0.002725
RS	52	7.931387	1.697406	958.807514	0.001830	0.001993
RS	53	8.638183	1.697406	682.148705	0.001302	0.001428
RS	54	9.407180	1.713631	464.096983	0.000886	0.000982
RS	55	10.243853	1.713631	306.899301	0.000586	0.000657
RS	56	11.154155	1.713631	194.256666	0.000371	0.000422
RS	57	12.144569	1.713631	117.241544	0.000224	0.000258
RS	58	13.222143	1.690318	67.831072	0.000129	0.000152
RS	59	14.394548	1.690318	36.387527	0.000069	0.000083
RS	60	15.670129	1.690318	18.344543	0.000035	0.000043
RS	61	17.057968	1.690318	8.644326	0.000017	0.000020
RS	62	18.567942	1.690318	3.784945	0.000007	0.000009
RS	63	20.210800	1.690318	2.367185	0.000005	0.000006
PA	4+25*2+4+6 0.137574861 0.026121662 20.210799657 0.132046692 0.944152445 1.197183300 1.755822664 2.495914089 2.995143919 2.991208888 2.631033016 2.167062301 1.765162743 1.484091581 1.320949854 1.250836675 1.245523363 1.280690188 1.338768223 1.406514658 1.472020642 1.527658245 1.571605230 1.604407919 1.627580558 1.644703178 1.660367404 1.678005233 1.697406200 1.713630566 1.690318478
//
IT	4374
RD	14
LK	-6126826.364687
QD	-1512.386846 -> -1507.745708
RI	0.0374928207
TR	0.137164	0.026086
MT	20.302893
MM	C_pi: 1.170743, n_recomb: 524811.957039
RS	0	0.000000	0.132219	33316.190769	0.063482	0.100662
RS	1	0.008808	0.132219	33820.320116	0.064443	0.053553
RS	2	0.018392	0.132219	34122.963468	0.065019	0.033116
RS	3	0.028821	0.132219	34200.225285	0.065167	0.033499
RS	4	0.040167	0.966079	4847.298890	0.009236	0.005566
RS	5	0.052514	0.966079	5205.236213	0.009918	0.006697
RS	6	0.065947	1.181554	4571.238891	0.008710	0.006160
RS	7	0.080565	1.181554	4911.037487	0.009358	0.007083
RS	8	0.096469	1.728825	3610.219182	0.006879	0.005525
RS	9	0.113775	1.728825	3888.294280	0.007409	0.006243
RS	10	0.132604	2.482972	2918.457701	0.005561	0.004908
RS	11	0.153093	2.482972	3149.161201	0.006001	0.005467
RS	12	0.175386	3.009412	2804.002199	0.005343	0.005085
RS	13	0.199642	3.009412	3026.416612	0.005767	0.005657
RS	14	0.226035	3.022454	3250.128914	0.006193	0.006265
RS	15	0.254753	3.022454	3502.867498	0.006675	0.006896
RS	16	0.286001	2.663898	4276.576071	0.008149	0.008571
RS	17	0.320001	2.663898	4593.794963	0.008753	0.009321
RS	18	0.356996	2.192039	5980.255821	0.011395	0.012246
RS	19	0.397249	2.192039	6386.943496	0.012170	0.013192
RS	20	0.441048	1.780176	8364.717525	0.015939	0.017348
RS	21	0.488704	1.780176	8856.393923	0.016875	0.018472
RS	22	0.540559	1.491355	11132.042400	0.021211	0.023235
RS	23	0.596981	1.491355	11652.474563	0.022203	0.024394
RS	24	0.658372	1.323651	13657.310176	0.026023	0.028556
RS	25	0.725172	1.323651	14110.556865	0.026887	0.029513
RS	26	0.797855	1.251620	15321.625097	0.029195	0.031975
RS	27	0.876940	1.251620	15623.987710	0.029771	0.032551
RS	28	0.962991	1.246067	15909.536539	0.030315	0.033063
RS	29	1.056622	1.246067	16025.557201	0.030536	0.033216
RS	30	1.158500	1.281847	15604.687016	0.029734	0.032268
RS	31	1.269352	1.281847	15537.273072	0.029605	0.032039
RS	32	1.389967	1.340931	14705.991030	0.028021	0.030263
RS	33	1.521207	1.340931	14473.399425	0.027578	0.029703
RS	34	1.664007	1.409831	13466.519924	0.025660	0.027583
RS	35	1.819385	1.409831	13088.262481	0.024939	0.026742
RS	36	1.988449	1.476384	12061.723034	0.022983	0.024604
RS	37	2.172404	1.476384	11552.688479	0.022013	0.023519
RS	38	2.372563	1.532909	10566.137330	0.020133	0.021485
RS	39	2.590352	1.532909	9941.874398	0.018944	0.020186
RS	40	2.827325	1.577811	8993.655684	0.017137	0.018246
RS	41	3.085171	1.577811	8280.397023	0.015778	0.016780
RS	42	3.365728	1.611833	7368.391035	0.014040	0.014929
RS	43	3.670998	1.611833	6606.889540	0.012589	0.013378
RS	44	4.003156	1.636565	5745.372513	0.010947	0.011641
RS	45	4.364572	1.636565	4989.134711	0.009507	0.010109
RS	46	4.757822	1.655683	4204.288164	0.008011	0.008532
RS	47	5.185711	1.655683	3513.638000	0.006695	0.007137
RS	48	5.651288	1.673866	2842.338035	0.005416	0.005789
RS	49	6.157876	1.673866	2270.791263	0.004327	0.004634
RS	50	6.709084	1.694524	1747.576289	0.003330	0.003582
RS	51	7.308844	1.694524	1325.109037	0.002525	0.002727
RS	52	7.961433	1.717092	963.012409	0.001835	0.001995
RS	53	8.671503	1.717092	687.239038	0.001309	0.001434
RS	54	9.444118	1.736244	468.518114	0.000893	0.000988
RS	55	10.284786	1.736244	311.155592	0.000593	0.000663
RS	56	11.199503	1.736244	197.863129	0.000377	0.000427
RS	57	12.194790	1.736244	120.013956	0.000229	0.000263
RS	58	13.277744	1.712475	69.814386	0.000133	0.000156
RS	59	14.456088	1.712475	37.668710	0.000072	0.000085
RS	60	15.738222	1.712475	19.109045	0.000036	0.000044
RS	61	17.133291	1.712475	9.065117	0.000017	0.000021
RS	62	18.651240	1.712475	3.997918	0.000008	0.000009
RS	63	20.302893	1.712475	2.531089	0.000005	0.000006
PA	4+25*2+4+6 0.137164470 0.026086063 20.302893316 0.132219278 0.966078875 1.181554255 1.728824975 2.482972457 3.009411596 3.022453844 2.663897845 2.192039061 1.780176060 1.491355106 1.323650771 1.251620405 1.246067386 1.281847428 1.340931036 1.409831163 1.476384442 1.532908871 1.577811010 1.611832645 1.636565362 1.655682756 1.673866314 1.694524025 1.717091892 1.736243620 1.712474896
//
IT	3637
RD	15
LK	-6126817.454034
QD	-1504.851698 -> -1500.939116
RI	0.0373283689
TR	0.136785	0.026055
MT	20.387662
MM	C_pi: 1.174279, n_recomb: 525755.705215
RS	0	0.000000	0.132373	33363.977672	0.063459	0.100507
RS	1	0.008815	0.132373	33871.795153	0.064425	0.053610
RS	2	0.018408	0.132373	34177.786698	0.065007	0.033155
RS	3	0.028846	0.132373	34257.938318	0.065159	0.033532
RS	4	0.040204	0.988933	4749.784558	0.009034	0.005452
RS	5	0.052564	0.988933	5102.355722	0.009705	0.006556
RS	6	0.066013	1.167541	4642.583945	0.008830	0.006245
RS	7	0.080648	1.167541	4987.160192	0.009486	0.007170
RS	8	0.096573	1.704074	3674.936930	0.006990	0.005602
RS	9	0.113901	1.704074	3957.599173	0.007527	0.006330
RS	10	0.132757	2.470451	2942.648202	0.005597	0.004930
RS	11	0.153276	2.470451	3175.293163	0.006039	0.005497
RS	12	0.175603	3.021212	2802.152614	0.005330	0.005069
RS	13	0.199899	3.021212	3024.677685	0.005753	0.005646
RS	14	0.226336	3.049580	3232.345915	0.006148	0.006224
RS	15	0.255104	3.049580	3484.178480	0.006627	0.006856
RS	16	0.286408	2.693003	4246.229927	0.008076	0.008509
RS	17	0.320471	2.693003	4562.042064	0.008677	0.009254
RS	18	0.357537	2.214568	5943.936111	0.011306	0.012170
RS	19	0.397871	2.214568	6349.567619	0.012077	0.013107
RS	20	0.441760	1.793940	8338.626057	0.015860	0.017283
RS	21	0.489519	1.793940	8830.718116	0.016796	0.018395
RS	22	0.541487	1.498162	11136.884894	0.021183	0.023214
RS	23	0.598037	1.498162	11659.359128	0.022176	0.024364
RS	24	0.659571	1.326350	13701.243319	0.026060	0.028594
RS	25	0.726531	1.326350	14156.605138	0.026926	0.029544
RS	26	0.799392	1.252618	15390.718195	0.029274	0.032047
RS	27	0.878677	1.252618	15693.676957	0.029850	0.032619
RS	28	0.964952	1.246890	15981.589090	0.030397	0.033134
RS	29	1.058832	1.246890	16096.661847	0.030616	0.033284
RS	30	1.160987	1.283228	15665.980430	0.029797	0.032319
RS	31	1.272148	1.283228	15596.909475	0.029666	0.032090
RS	32	1.393109	1.343174	14752.523186	0.028060	0.030290
RS	33	1.524732	1.343174	14518.296319	0.027614	0.029733
RS	34	1.667959	1.413024	13499.709480	0.025677	0.027594
RS	35	1.823811	1.413024	13120.194987	0.024955	0.026756
RS	36	1.993403	1.480382	12085.673536	0.022987	0.024606
RS	37	2.177945	1.480382	11575.677429	0.022017	0.023525
RS	38	2.378754	1.537543	10583.974783	0.020131	0.021483
RS	39	2.597267	1.537543	9958.889303	0.018942	0.020187
RS	40	2.835041	1.583172	9006.040616	0.017130	0.018240
RS	41	3.093777	1.583172	8292.285811	0.015772	0.016777
RS	42	3.375321	1.618227	7375.511963	0.014028	0.014918
RS	43	3.681684	1.618227	6614.226698	0.012580	0.013371
RS	44	4.015055	1.644388	5748.380830	0.010934	0.011627
RS	45	4.377813	1.644388	4993.310305	0.009497	0.010100
RS	46	4.772551	1.665430	4205.081658	0.007998	0.008518
RS	47	5.202085	1.665430	3516.466641	0.006688	0.007128
RS	48	5.669485	1.686124	2842.978056	0.005407	0.005778
RS	49	6.178088	1.686124	2273.840630	0.004325	0.004629
RS	50	6.731527	1.709839	1749.507381	0.003328	0.003577
RS	51	7.333753	1.709839	1329.055484	0.002528	0.002727
RS	52	7.989068	1.735660	966.430305	0.001838	0.001996
RS	53	8.702151	1.735660	691.657833	0.001316	0.001438
RS	54	9.478096	1.757845	472.386883	0.000898	0.000992
RS	55	10.322444	1.757845	315.007093	0.000599	0.000668
RS	56	11.241223	1.757845	201.194373	0.000383	0.000432
RS	57	12.240997	1.757845	122.613531	0.000233	0.000267
RS	58	13.328905	1.733707	71.695355	0.000136	0.000159
RS	59	14.512717	1.733707	38.898362	0.000074	0.000088
RS	60	15.800886	1.733707	19.850854	0.000038	0.000045
RS	61	17.202613	1.733707	9.477688	0.000018	0.000022
RS	62	18.727907	1.733707	4.208873	0.000008	0.000010
RS	63	20.387662	1.733707	2.696183	0.000005	0.000006
PA	4+25*2+4+6 0.136784826 0.026054991 20.387661675 0.132372735 0.988933253 1.167541147 1.704074150 2.470450753 3.021211595 3.049580455 2.693002980 2.214568287 1.793940230 1.498162076 1.326349637 1.252618286 1.246889719 1.283227591 1.343174071 1.413024398 1.480382430 1.537543080 1.583172319 1.618227148 1.644387843 1.665429813 1.686124480 1.709838984 1.735660031 1.757844502 1.733706882
//
IT	4384
RD	16
LK	-6126809.909325
QD	-1498.202744 -> -1494.845981
RI	0.0371677377
TR	0.136431	0.026027
MT	20.466387
MM	C_pi: 1.177582, n_recomb: 526661.301705
RS	0	0.000000	0.132505	33412.634855	0.063442	0.100365
RS	1	0.008822	0.132505	33923.761100	0.064413	0.053665
RS	2	0.018422	0.132505	34232.701253	0.064999	0.033194
RS	3	0.028870	0.132505	34315.330320	0.065156	0.033568
RS	4	0.040238	1.012707	4651.633931	0.008832	0.005338
RS	5	0.052610	1.012707	4998.688981	0.009491	0.006415
RS	6	0.066074	1.155028	4708.709073	0.008941	0.006324
RS	7	0.080725	1.155028	5057.707343	0.009603	0.007251
RS	8	0.096668	1.681547	3736.015652	0.007094	0.005674
RS	9	0.114018	1.681547	4022.993794	0.007639	0.006413
RS	10	0.132899	2.458766	2965.618726	0.005631	0.004951
RS	11	0.153446	2.458766	3200.104151	0.006076	0.005526
RS	12	0.175805	3.031261	2801.485590	0.005319	0.005055
RS	13	0.200136	3.031261	3024.188083	0.005742	0.005637
RS	14	0.226614	3.073353	3217.806267	0.006110	0.006189
RS	15	0.255428	3.073353	3468.926739	0.006587	0.006822
RS	16	0.286784	2.718922	4220.581471	0.008014	0.008454
RS	17	0.320906	2.718922	4535.230046	0.008611	0.009197
RS	18	0.358039	2.234970	5912.484954	0.011226	0.012101
RS	19	0.398447	2.234970	6317.229914	0.011995	0.013031
RS	20	0.442420	1.806594	8315.610009	0.015789	0.017222
RS	21	0.490273	1.806594	8808.112659	0.016724	0.018326
RS	22	0.542347	1.504540	11141.249983	0.021154	0.023193
RS	23	0.599015	1.504540	11665.624352	0.022150	0.024335
RS	24	0.660682	1.329011	13740.770276	0.026090	0.028625
RS	25	0.727789	1.329011	14198.146276	0.026959	0.029570
RS	26	0.800817	1.253775	15452.749032	0.029341	0.032109
RS	27	0.880287	1.253775	15756.407894	0.029918	0.032677
RS	28	0.966769	1.247929	16046.121656	0.030468	0.033194
RS	29	1.060879	1.247929	16160.570766	0.030685	0.033342
RS	30	1.163292	1.284792	15721.098964	0.029850	0.032361
RS	31	1.274740	1.284792	15650.805875	0.029717	0.032132
RS	32	1.396020	1.345493	14795.240795	0.028093	0.030314
RS	33	1.527999	1.345493	14559.767207	0.027645	0.029758
RS	34	1.671622	1.416129	13531.555025	0.025693	0.027604
RS	35	1.827915	1.416129	13150.999654	0.024971	0.026769
RS	36	1.997996	1.484097	12110.234060	0.022994	0.024610
RS	37	2.183081	1.484097	11599.255728	0.022024	0.023533
RS	38	2.384495	1.541688	10603.622023	0.020134	0.021486
RS	39	2.603678	1.541688	9977.444195	0.018945	0.020192
RS	40	2.842197	1.587851	9020.610092	0.017128	0.018240
RS	41	3.101758	1.587851	8305.888862	0.015771	0.016779
RS	42	3.384218	1.623775	7384.512997	0.014021	0.014913
RS	43	3.691597	1.623775	6622.869346	0.012575	0.013367
RS	44	4.026092	1.651242	5752.538559	0.010923	0.011616
RS	45	4.390097	1.651242	4998.081587	0.009490	0.010093
RS	46	4.786214	1.674138	4206.179339	0.007986	0.008505
RS	47	5.217277	1.674138	3519.185008	0.006682	0.007120
RS	48	5.686369	1.697323	2843.262401	0.005399	0.005767
RS	49	6.196843	1.697323	2276.320496	0.004322	0.004625
RS	50	6.752352	1.724124	1750.760625	0.003324	0.003571
RS	51	7.356868	1.724124	1332.298552	0.002530	0.002727
RS	52	8.014715	1.753265	969.172990	0.001840	0.001996
RS	53	8.730597	1.753265	695.493739	0.001321	0.001442
RS	54	9.509634	1.778585	475.770584	0.000903	0.000996
RS	55	10.357398	1.778585	318.500054	0.000605	0.000673
RS	56	11.279953	1.778585	204.279976	0.000388	0.000437
RS	57	12.283895	1.778585	125.057766	0.000237	0.000271
RS	58	13.376405	1.754173	73.483175	0.000140	0.000162
RS	59	14.565296	1.754173	40.081105	0.000076	0.000090
RS	60	15.859072	1.754173	20.572082	0.000039	0.000047
RS	61	17.266985	1.754173	9.882914	0.000019	0.000023
RS	62	18.799104	1.754173	4.418141	0.000008	0.000010
RS	63	20.466387	1.754173	2.862644	0.000005	0.000007
PA	4+25*2+4+6 0.136430741 0.026027342 20.466387149 0.132504719 1.012706721 1.155028151 1.681546574 2.458766144 3.031261402 3.073352953 2.718921736 2.234969984 1.806593563 1.504540055 1.329010998 1.253774649 1.247928719 1.284791583 1.345492592 1.416129187 1.484097059 1.541687621 1.587851285 1.623775367 1.651241707 1.674137545 1.697323491 1.724124114 1.753265317 1.778585061 1.754173288
//
IT	4567
RD	17
LK	-6126803.411680
QD	-1492.219463 -> -1489.294941
RI	0.0370111899
TR	0.136097	0.026002
MT	20.540449
MM	C_pi: 1.180693, n_recomb: 527524.805925
RS	0	0.000000	0.132615	33462.413886	0.063433	0.100231
RS	1	0.008828	0.132615	33976.473276	0.064407	0.053716
RS	2	0.018436	0.132615	34287.958273	0.064998	0.033233
RS	3	0.028892	0.132615	34372.639310	0.065158	0.033608
RS	4	0.040270	1.037294	4553.631172	0.008632	0.005225
RS	5	0.052654	1.037294	4895.074420	0.009279	0.006276
RS	6	0.066131	1.143847	4769.891701	0.009042	0.006397
RS	7	0.080797	1.143847	5122.980254	0.009711	0.007325
RS	8	0.096758	1.661145	3793.293544	0.007191	0.005743
RS	9	0.114128	1.661145	4084.311325	0.007742	0.006490
RS	10	0.133032	2.448140	2987.073727	0.005662	0.004970
RS	11	0.153605	2.448140	3223.280868	0.006110	0.005552
RS	12	0.175994	3.040089	2801.527723	0.005311	0.005043
RS	13	0.200359	3.040089	3024.444300	0.005733	0.005629
RS	14	0.226875	3.094361	3205.822177	0.006077	0.006158
RS	15	0.255733	3.094361	3456.383499	0.006552	0.006793
RS	16	0.287137	2.742103	4198.804944	0.007959	0.008406
RS	17	0.321315	2.742103	4512.492077	0.008554	0.009146
RS	18	0.358509	2.253521	5885.114848	0.011156	0.012040
RS	19	0.398988	2.253521	6289.117272	0.011922	0.012964
RS	20	0.443040	1.818257	8295.282363	0.015725	0.017166
RS	21	0.490980	1.818257	8788.192998	0.016659	0.018263
RS	22	0.543153	1.510534	11145.216428	0.021127	0.023172
RS	23	0.599933	1.510534	11671.363216	0.022125	0.024308
RS	24	0.661724	1.331633	13776.439029	0.026115	0.028652
RS	25	0.728971	1.331633	14235.730502	0.026986	0.029592
RS	26	0.802154	1.255058	15508.623953	0.029399	0.032163
RS	27	0.881799	1.255058	15813.054974	0.029976	0.032727
RS	28	0.968474	1.249154	16103.942101	0.030527	0.033245
RS	29	1.062802	1.249154	16218.034151	0.030744	0.033392
RS	30	1.165456	1.286520	15770.578616	0.029895	0.032396
RS	31	1.277174	1.286520	15699.430496	0.029761	0.032167
RS	32	1.398754	1.347894	14834.239764	0.028120	0.030333
RS	33	1.531067	1.347894	14597.860286	0.027672	0.029779
RS	34	1.675062	1.419190	13561.726090	0.025708	0.027614
RS	35	1.831769	1.419190	13180.340878	0.024985	0.026782
RS	36	2.002310	1.487609	12134.815494	0.023003	0.024617
RS	37	2.187906	1.487609	11622.874349	0.022033	0.023542
RS	38	2.389888	1.545461	10624.364262	0.020140	0.021493
RS	39	2.609701	1.545461	9996.910276	0.018951	0.020200
RS	40	2.848920	1.591999	9036.678179	0.017130	0.018244
RS	41	3.109257	1.591999	8320.638927	0.015773	0.016783
RS	42	3.392578	1.628651	7394.860529	0.014018	0.014910
RS	43	3.700911	1.628651	6632.412125	0.012573	0.013366
RS	44	4.036464	1.657315	5757.515268	0.010914	0.011608
RS	45	4.401641	1.657315	5003.233414	0.009484	0.010087
RS	46	4.799056	1.681995	4207.457617	0.007976	0.008494
RS	47	5.231556	1.681995	3521.748620	0.006676	0.007113
RS	48	5.702238	1.707644	2843.215100	0.005390	0.005756
RS	49	6.214473	1.707644	2278.289759	0.004319	0.004619
RS	50	6.771929	1.737552	1751.420549	0.003320	0.003565
RS	51	7.378599	1.737552	1334.924618	0.002531	0.002726
RS	52	8.038827	1.770075	971.323073	0.001841	0.001996
RS	53	8.757342	1.770075	698.815299	0.001325	0.001444
RS	54	9.539289	1.798621	478.725358	0.000907	0.000999
RS	55	10.390267	1.798621	321.673305	0.000610	0.000678
RS	56	11.316372	1.798621	207.144886	0.000393	0.000442
RS	57	12.324236	1.798621	127.361458	0.000241	0.000275
RS	58	13.421077	1.774039	75.185510	0.000143	0.000165
RS	59	14.614749	1.774039	41.220817	0.000078	0.000092
RS	60	15.913801	1.774039	21.274515	0.000040	0.000048
RS	61	17.327536	1.774039	10.281540	0.000019	0.000024
RS	62	18.866080	1.774039	4.626003	0.000009	0.000011
RS	63	20.540449	1.774039	3.030637	0.000006	0.000007
PA	4+25*2+4+6 0.136096666 0.026001974 20.540449216 0.132615037 1.037293863 1.143847165 1.661144967 2.448140401 3.040088570 3.094360736 2.742102851 2.253520915 1.818256747 1.510534104 1.331633339 1.255057628 1.249153945 1.286519830 1.347894029 1.419190155 1.487609238 1.545461063 1.591998934 1.628650986 1.657314718 1.681995123 1.707644283 1.737551905 1.770075212 1.798621316 1.774038990
//
IT	3845
RD	18
LK	-6126797.730707
QD	-1486.751186 -> -1484.169033
RI	0.0368607607
TR	0.135780	0.025978
MT	20.610401
MM	C_pi: 1.183616, n_recomb: 528339.793859
RS	0	0.000000	0.132699	33514.263968	0.063433	0.100104
RS	1	0.008834	0.132699	34030.812007	0.064411	0.053766
RS	2	0.018449	0.132699	34344.351748	0.065004	0.033274
RS	3	0.028912	0.132699	34430.555398	0.065167	0.033652
RS	4	0.040301	1.062634	4456.161507	0.008434	0.005112
RS	5	0.052695	1.062634	4791.924704	0.009070	0.006139
RS	6	0.066184	1.133817	4826.443026	0.009135	0.006465
RS	7	0.080865	1.133817	5183.311562	0.009811	0.007394
RS	8	0.096843	1.642648	3846.841078	0.007281	0.005807
RS	9	0.114232	1.642648	4141.629260	0.007839	0.006561
RS	10	0.133157	2.438618	3006.845335	0.005691	0.004988
RS	11	0.153755	2.438618	3244.644252	0.006141	0.005575
RS	12	0.176171	3.048114	2801.830382	0.005303	0.005032
RS	13	0.200569	3.048114	3024.966850	0.005725	0.005622
RS	14	0.227121	3.113134	3195.712752	0.006049	0.006131
RS	15	0.256019	3.113134	3445.823899	0.006522	0.006767
RS	16	0.287470	2.762958	4180.064176	0.007912	0.008364
RS	17	0.321700	2.762958	4492.945125	0.008504	0.009102
RS	18	0.358953	2.270447	5861.032671	0.011093	0.011985
RS	19	0.399497	2.270447	6264.403211	0.011857	0.012903
RS	20	0.443623	1.829060	8276.950294	0.015666	0.017115
RS	21	0.491647	1.829060	8770.249316	0.016600	0.018205
RS	22	0.543914	1.516171	11148.605844	0.021101	0.023151
RS	23	0.600798	1.516171	11676.396443	0.022100	0.024282
RS	24	0.662707	1.334191	13808.553827	0.026136	0.028674
RS	25	0.730085	1.334191	14269.651241	0.027008	0.029610
RS	26	0.803415	1.256427	15558.804578	0.029448	0.032209
RS	27	0.883223	1.256427	15864.046591	0.030026	0.032771
RS	28	0.970082	1.250519	16155.508118	0.030578	0.033289
RS	29	1.064614	1.250519	16269.454063	0.030794	0.033434
RS	30	1.167497	1.288376	15814.623456	0.029933	0.032425
RS	31	1.279469	1.288376	15742.929853	0.029797	0.032197
RS	32	1.401332	1.350360	14869.411343	0.028144	0.030349
RS	33	1.533961	1.350360	14632.425949	0.027695	0.029798
RS	34	1.678306	1.422210	13589.843732	0.025722	0.027623
RS	35	1.835403	1.422210	13207.827747	0.024999	0.026793
RS	36	2.006378	1.490952	12158.802735	0.023013	0.024625
RS	37	2.192457	1.490952	11645.950175	0.022043	0.023552
RS	38	2.394974	1.548925	10645.492448	0.020149	0.021502
RS	39	2.615382	1.548925	10016.651308	0.018959	0.020210
RS	40	2.855261	1.595697	9053.604067	0.017136	0.018251
RS	41	3.116331	1.595697	8335.989799	0.015778	0.016790
RS	42	3.400464	1.632951	7406.047584	0.014018	0.014911
RS	43	3.709698	1.632951	6642.451648	0.012572	0.013368
RS	44	4.046250	1.662712	5762.980112	0.010908	0.011602
RS	45	4.412533	1.662712	5008.528985	0.009480	0.010083
RS	46	4.811173	1.689108	4208.759617	0.007966	0.008483
RS	47	5.245030	1.689108	3524.068396	0.006670	0.007107
RS	48	5.717214	1.717191	2842.799253	0.005381	0.005746
RS	49	6.231111	1.717191	2279.750558	0.004315	0.004614
RS	50	6.790407	1.750220	1751.520114	0.003315	0.003558
RS	51	7.399110	1.750220	1336.977268	0.002531	0.002724
RS	52	8.061588	1.786173	972.933436	0.001841	0.001995
RS	53	8.782588	1.786173	701.667148	0.001328	0.001447
RS	54	9.567283	1.818036	481.286925	0.000911	0.001002
RS	55	10.421298	1.818036	324.552248	0.000614	0.000682
RS	56	11.350758	1.818036	209.805780	0.000397	0.000446
RS	57	12.362327	1.818036	129.534670	0.000245	0.000279
RS	58	13.463258	1.793356	76.808723	0.000145	0.000168
RS	59	14.661447	1.793356	42.320202	0.000080	0.000094
RS	60	15.965484	1.793356	21.959085	0.000042	0.000049
RS	61	17.384721	1.793356	10.673772	0.000020	0.000024
RS	62	18.929335	1.793356	4.832440	0.000009	0.000011
RS	63	20.610401	1.793356	3.200055	0.000006	0.000007
PA	4+25*2+4+6 0.135780412 0.025978454 20.610401174 0.132698951 1.062634248 1.133816729 1.642647949 2.438618211 3.048113706 3.113133601 2.762958058 2.270447423 1.829059722 1.516171006 1.334191007 1.256426900 1.250519159 1.288376162 1.350359525 1.422209691 1.490951683 1.548925387 1.595696628 1.632951027 1.662712257 1.689107795 1.717191375 1.750220118 1.786173120 1.818035927 1.793356066
//
IT	4051
RD	19
LK	-6126792.699454
QD	-1481.709625 -> -1479.403320
RI	0.0367132855
TR	0.135479	0.025956
MT	20.677053
MM	C_pi: 1.186395, n_recomb: 529113.069768
RS	0	0.000000	0.132765	33566.863928	0.063440	0.099984
RS	1	0.008840	0.132765	34085.584117	0.064420	0.053814
RS	2	0.018461	0.132765	34400.836636	0.065016	0.033315
RS	3	0.028932	0.132765	34488.200580	0.065181	0.033698
RS	4	0.040329	1.088669	4359.791017	0.008240	0.005002
RS	5	0.052734	1.088669	4689.849630	0.008864	0.006005
RS	6	0.066235	1.124801	4878.835002	0.009221	0.006529
RS	7	0.080929	1.124801	5239.208437	0.009902	0.007459
RS	8	0.096923	1.625917	3896.817826	0.007365	0.005867
RS	9	0.114330	1.625917	4195.123028	0.007929	0.006628
RS	10	0.133276	2.430266	3024.917922	0.005717	0.005003
RS	11	0.153897	2.430266	3264.180299	0.006169	0.005597
RS	12	0.176341	3.055627	2802.237052	0.005296	0.005022
RS	13	0.200768	3.055627	3025.590816	0.005718	0.005616
RS	14	0.227355	3.130021	3187.201879	0.006024	0.006108
RS	15	0.256292	3.130021	3436.957219	0.006496	0.006745
RS	16	0.287787	2.781794	4163.975452	0.007870	0.008326
RS	17	0.322065	2.781794	4476.189050	0.008460	0.009063
RS	18	0.359374	2.285951	5839.891777	0.011037	0.011935
RS	19	0.399981	2.285951	6242.735425	0.011798	0.012849
RS	20	0.444178	1.839092	8260.595615	0.015612	0.017068
RS	21	0.492281	1.839092	8754.279748	0.016545	0.018152
RS	22	0.544637	1.521489	11151.775963	0.021076	0.023131
RS	23	0.601620	1.521489	11681.108688	0.022077	0.024258
RS	24	0.663641	1.336685	13837.922794	0.026153	0.028693
RS	25	0.731144	1.336685	14300.734995	0.027028	0.029626
RS	26	0.804614	1.257862	15604.412928	0.029492	0.032250
RS	27	0.884578	1.257862	15910.495554	0.030070	0.032810
RS	28	0.971611	1.251998	16201.992241	0.030621	0.033326
RS	29	1.066338	1.251998	16315.964081	0.030836	0.033470
RS	30	1.169438	1.290340	15854.219186	0.029964	0.032449
RS	31	1.281651	1.290340	15782.235221	0.029828	0.032221
RS	32	1.403784	1.352881	14901.444841	0.028163	0.030363
RS	33	1.536713	1.352881	14664.101106	0.027714	0.029813
RS	34	1.681392	1.425207	13616.208501	0.025734	0.027631
RS	35	1.838861	1.425207	13233.736533	0.025011	0.026804
RS	36	2.010249	1.494169	12182.243760	0.023024	0.024634
RS	37	2.196787	1.494169	11668.535644	0.022053	0.023563
RS	38	2.399814	1.552149	10666.923060	0.020160	0.021513
RS	39	2.620789	1.552149	10036.612643	0.018969	0.020222
RS	40	2.861296	1.599037	9071.241223	0.017144	0.018260
RS	41	3.123064	1.599037	8351.847011	0.015785	0.016799
RS	42	3.407971	1.636785	7417.962756	0.014020	0.014915
RS	43	3.718062	1.636785	6652.935818	0.012574	0.013371
RS	44	4.055565	1.667550	5768.913415	0.010903	0.011598
RS	45	4.422901	1.667550	5013.995900	0.009476	0.010080
RS	46	4.822709	1.695594	4210.141991	0.007957	0.008474
RS	47	5.257858	1.695594	3526.229334	0.006664	0.007101
RS	48	5.731473	1.726082	2842.116211	0.005371	0.005736
RS	49	6.246953	1.726082	2280.811554	0.004311	0.004609
RS	50	6.808000	1.762234	1751.174673	0.003310	0.003552
RS	51	7.418642	1.762234	1338.558781	0.002530	0.002722
RS	52	8.083262	1.801664	974.090394	0.001841	0.001993
RS	53	8.806632	1.801664	704.118010	0.001331	0.001448
RS	54	9.593945	1.836923	483.509709	0.000914	0.001004
RS	55	10.450853	1.836923	327.174181	0.000618	0.000685
RS	56	11.383509	1.836923	212.286573	0.000401	0.000450
RS	57	12.398609	1.836923	131.591659	0.000249	0.000282
RS	58	13.503439	1.812231	78.360257	0.000148	0.000171
RS	59	14.705933	1.812231	43.383139	0.000082	0.000096
RS	60	16.014722	1.812231	22.627654	0.000043	0.000051
RS	61	17.439203	1.812231	11.060430	0.000021	0.000025
RS	62	18.989604	1.812231	5.037789	0.000010	0.000012
RS	63	20.677053	1.812231	3.371114	0.000006	0.000008
PA	4+25*2+4+6 0.135478764 0.025956131 20.677053348 0.132764726 1.088669181 1.124800917 1.625916791 2.430266229 3.055626609 3.130020793 2.781794085 2.285950738 1.839092220 1.521489149 1.336684879 1.257862370 1.251997968 1.290339610 1.352881044 1.425207169 1.494169403 1.552148572 1.599036924 1.636785108 1.667550085 1.695593515 1.726081515 1.762234379 1.801664089 1.836923232 1.812230797
//
IT	4157
RD	20
LK	-6126788.194342
QD	-1477.007420 -> -1474.926988
RI	0.0365693031
TR	0.135191	0.025935
MT	20.740638
MM	C_pi: 1.189037, n_recomb: 529845.923766
RS	0	0.000000	0.132814	33619.943396	0.063452	0.099868
RS	1	0.008845	0.132814	34140.546765	0.064435	0.053861
RS	2	0.018472	0.132814	34457.201488	0.065032	0.033357
RS	3	0.028951	0.132814	34545.398353	0.065199	0.033747
RS	4	0.040356	1.115326	4264.934559	0.008049	0.004893
RS	5	0.052771	1.115326	4589.295698	0.008662	0.005873
RS	6	0.066283	1.116621	4927.642898	0.009300	0.006589
RS	7	0.080991	1.116621	5291.283119	0.009986	0.007519
RS	8	0.096999	1.610747	3943.461459	0.007443	0.005923
RS	9	0.114424	1.610747	4245.048077	0.008012	0.006690
RS	10	0.133389	2.423012	3041.347035	0.005740	0.005018
RS	11	0.154032	2.423012	3281.948998	0.006194	0.005616
RS	12	0.176501	3.062805	2802.592576	0.005289	0.005012
RS	13	0.200958	3.062805	3026.150667	0.005711	0.005609
RS	14	0.227577	3.145355	3179.926631	0.006002	0.006086
RS	15	0.256551	3.145355	3429.397318	0.006472	0.006725
RS	16	0.288088	2.798890	4150.066852	0.007833	0.008293
RS	17	0.322414	2.798890	4461.725925	0.008421	0.009028
RS	18	0.359776	2.300215	5821.188273	0.010987	0.011890
RS	19	0.400442	2.300215	6223.589882	0.011746	0.012800
RS	20	0.444706	1.848447	8245.863146	0.015563	0.017024
RS	21	0.492885	1.848447	8739.924345	0.016495	0.018104
RS	22	0.545325	1.526516	11154.710692	0.021053	0.023112
RS	23	0.602403	1.526516	11685.491645	0.022055	0.024235
RS	24	0.664530	1.339107	13864.882803	0.026168	0.028709
RS	25	0.732152	1.339107	14329.322416	0.027044	0.029640
RS	26	0.805755	1.259335	15646.051271	0.029529	0.032286
RS	27	0.885869	1.259335	15952.988153	0.030109	0.032844
RS	28	0.973068	1.253556	16244.033957	0.030658	0.033358
RS	29	1.067980	1.253556	16358.167596	0.030873	0.033502
RS	30	1.171286	1.292376	15889.896400	0.029990	0.032469
RS	31	1.283730	1.292376	15817.829700	0.029854	0.032242
RS	32	1.406120	1.355437	14930.609168	0.028179	0.030373
RS	33	1.539335	1.355437	14693.116843	0.027731	0.029826
RS	34	1.684332	1.428174	13640.872420	0.025745	0.027639
RS	35	1.842155	1.428174	13258.098083	0.025023	0.026814
RS	36	2.013937	1.497270	12205.018486	0.023035	0.024644
RS	37	2.200913	1.497270	11690.512387	0.022064	0.023574
RS	38	2.404426	1.555159	10688.413654	0.020173	0.021526
RS	39	2.625940	1.555159	10056.581550	0.018980	0.020235
RS	40	2.867047	1.602065	9089.327786	0.017155	0.018272
RS	41	3.129480	1.602065	8367.997576	0.015793	0.016810
RS	42	3.415124	1.640209	7430.403748	0.014024	0.014920
RS	43	3.726034	1.640209	6663.716206	0.012577	0.013375
RS	44	4.064443	1.671892	5775.191669	0.010900	0.011596
RS	45	4.432784	1.671892	5019.561332	0.009474	0.010079
RS	46	4.833704	1.701517	4211.571008	0.007949	0.008466
RS	47	5.270086	1.701517	3528.232715	0.006659	0.007095
RS	48	5.745065	1.734371	2841.203003	0.005362	0.005726
RS	49	6.262055	1.734371	2281.521816	0.004306	0.004603
RS	50	6.824773	1.773651	1750.437182	0.003304	0.003544
RS	51	7.437263	1.773651	1339.722523	0.002529	0.002720
RS	52	8.103927	1.816592	974.848571	0.001840	0.001991
RS	53	8.829557	1.816592	706.211860	0.001333	0.001450
RS	54	9.619368	1.855320	485.428753	0.000916	0.001005
RS	55	10.479037	1.855320	329.563207	0.000622	0.000689
RS	56	11.414742	1.855320	214.602673	0.000405	0.000453
RS	57	12.433211	1.855320	133.541507	0.000252	0.000286
RS	58	13.541761	1.830681	79.845553	0.000151	0.000173
RS	59	14.748362	1.830681	44.411948	0.000084	0.000098
RS	60	16.061686	1.830681	23.281019	0.000044	0.000052
RS	61	17.491172	1.830681	11.441689	0.000022	0.000026
RS	62	19.047095	1.830681	5.242025	0.000010	0.000012
RS	63	20.740638	1.830681	3.543714	0.000007	0.000008
PA	4+25*2+4+6 0.135190820 0.025934868 20.740637827 0.132814169 1.115325886 1.116620554 1.610747320 2.423011883 3.062805427 3.145354843 2.798889537 2.300214821 1.848447496 1.526516156 1.339106927 1.259335468 1.253555837 1.292376193 1.355436946 1.428174266 1.497270452 1.555159389 1.602065495 1.640209074 1.671892001 1.701516747 1.734370550 1.773650679 1.816591817 1.855320476 1.830680920
//
IT	4603
RD	21
LK	-6126784.122838
QD	-1472.600747 -> -1470.708114
RI	0.0364304616
TR	0.134914	0.025914
MT	20.801817
MM	C_pi: 1.191562, n_recomb: 530536.735322
RS	0	0.000000	0.132848	33673.556548	0.063471	0.099757
RS	1	0.008850	0.132848	34195.760256	0.064455	0.053906
RS	2	0.018483	0.132848	34513.509990	0.065054	0.033398
RS	3	0.028969	0.132848	34602.212544	0.065221	0.033798
RS	4	0.040383	1.142527	4171.934485	0.007864	0.004787
RS	5	0.052806	1.142527	4490.633961	0.008464	0.005745
RS	6	0.066330	1.109163	4973.190758	0.009374	0.006646
RS	7	0.081050	1.109163	5339.882274	0.010065	0.007575
RS	8	0.097073	1.596961	3986.990904	0.007515	0.005975
RS	9	0.114514	1.596961	4291.640553	0.008089	0.006748
RS	10	0.133498	2.416810	3056.155462	0.005760	0.005030
RS	11	0.154163	2.416810	3297.976081	0.006216	0.005632
RS	12	0.176656	3.069757	2802.804423	0.005283	0.005004
RS	13	0.201140	3.069757	3026.548632	0.005705	0.005603
RS	14	0.227791	3.159385	3173.618351	0.005982	0.006067
RS	15	0.256800	3.159385	3422.859255	0.006452	0.006707
RS	16	0.288377	2.814501	4137.920400	0.007799	0.008263
RS	17	0.322748	2.814501	4449.115363	0.008386	0.008997
RS	18	0.360161	2.313405	5804.484264	0.010941	0.011849
RS	19	0.400885	2.313405	6206.511745	0.011699	0.012756
RS	20	0.445213	1.857212	8232.429428	0.015517	0.016983
RS	21	0.493464	1.857212	8726.855158	0.016449	0.018059
RS	22	0.545986	1.531288	11157.314297	0.021030	0.023093
RS	23	0.603155	1.531288	11689.454550	0.022033	0.024213
RS	24	0.665384	1.341465	13889.590375	0.026180	0.028724
RS	25	0.733121	1.341465	14355.572216	0.027059	0.029653
RS	26	0.806852	1.260842	15684.020808	0.029563	0.032318
RS	27	0.887108	1.260842	15991.815167	0.030143	0.032875
RS	28	0.974467	1.255182	16281.988942	0.030690	0.033386
RS	29	1.069557	1.255182	16396.393768	0.030905	0.033530
RS	30	1.173062	1.294480	15921.882549	0.030011	0.032485
RS	31	1.285728	1.294480	15849.910423	0.029875	0.032260
RS	32	1.408364	1.358030	14956.967142	0.028192	0.030382
RS	33	1.541854	1.358030	14719.511433	0.027745	0.029836
RS	34	1.687157	1.431128	13663.719112	0.025755	0.027646
RS	35	1.845320	1.431128	13280.788154	0.025033	0.026822
RS	36	2.017481	1.500291	12226.863567	0.023046	0.024654
RS	37	2.204877	1.500291	11711.633064	0.022075	0.023585
RS	38	2.408858	1.558013	10709.631268	0.020186	0.021541
RS	39	2.630891	1.558013	10076.263865	0.018993	0.020248
RS	40	2.872574	1.604852	9107.545489	0.017167	0.018285
RS	41	3.135646	1.604852	8384.176428	0.015803	0.016821
RS	42	3.422000	1.643308	7443.104285	0.014029	0.014927
RS	43	3.733696	1.643308	6674.588931	0.012581	0.013381
RS	44	4.072977	1.675829	5781.654833	0.010898	0.011595
RS	45	4.442284	1.675829	5025.118964	0.009472	0.010078
RS	46	4.844275	1.706972	4212.977464	0.007941	0.008458
RS	47	5.281842	1.706972	3530.049152	0.006654	0.007090
RS	48	5.758134	1.742152	2840.061804	0.005353	0.005716
RS	49	6.276577	1.742152	2281.903796	0.004301	0.004598
RS	50	6.840902	1.784556	1749.347700	0.003297	0.003537
RS	51	7.455170	1.784556	1340.510533	0.002527	0.002718
RS	52	8.123800	1.831042	975.248393	0.001838	0.001988
RS	53	8.851604	1.831042	707.983292	0.001334	0.001451
RS	54	9.643818	1.873310	487.072875	0.000918	0.001007
RS	55	10.506143	1.873310	331.739937	0.000625	0.000692
RS	56	11.444784	1.873310	216.767737	0.000409	0.000457
RS	57	12.466494	1.873310	135.392558	0.000255	0.000289
RS	58	13.578625	1.848785	81.269355	0.000153	0.000176
RS	59	14.789179	1.848785	45.408956	0.000086	0.000100
RS	60	16.106868	1.848785	23.920195	0.000045	0.000053
RS	61	17.541171	1.848785	11.817932	0.000022	0.000027
RS	62	19.102409	1.848785	5.445273	0.000010	0.000012
RS	63	20.801817	1.848785	3.717906	0.000007	0.000009
PA	4+25*2+4+6 0.134913971 0.025914178 20.801816790 0.132847544 1.142527335 1.109163113 1.596960568 2.416809791 3.069757214 3.159384928 2.814500524 2.313405274 1.857212222 1.531288266 1.341464721 1.260841516 1.255181695 1.294480081 1.358030316 1.431128473 1.500291014 1.558012718 1.604852291 1.643308000 1.675828675 1.706972240 1.742151909 1.784555684 1.831042074 1.873309675 1.848784863
//
IT	4296
RD	22
LK	-6126780.411877
QD	-1468.450045 -> -1466.715875
RI	0.0362961339
TR	0.134648	0.025894
MT	20.860677
MM	C_pi: 1.193975, n_recomb: 531187.882483
RS	0	0.000000	0.132868	33727.168702	0.063494	0.099649
RS	1	0.008855	0.132868	34250.733532	0.064480	0.053950
RS	2	0.018494	0.132868	34569.323072	0.065079	0.033440
RS	3	0.028986	0.132868	34658.264183	0.065247	0.033850
RS	4	0.040408	1.170200	4081.092515	0.007683	0.004683
RS	5	0.052841	1.170200	4394.191575	0.008272	0.005619
RS	6	0.066374	1.102290	5016.001151	0.009443	0.006699
RS	7	0.081106	1.102290	5385.561311	0.010139	0.007628
RS	8	0.097143	1.584416	4027.599243	0.007582	0.006025
RS	9	0.114600	1.584416	4335.107762	0.008161	0.006803
RS	10	0.133602	2.411551	3069.470705	0.005779	0.005041
RS	11	0.154287	2.411551	3312.398296	0.006236	0.005647
RS	12	0.176804	3.076570	2802.812282	0.005276	0.004995
RS	13	0.201315	3.076570	3026.720484	0.005698	0.005596
RS	14	0.227995	3.172302	3168.089188	0.005964	0.006050
RS	15	0.257039	3.172302	3417.143251	0.006433	0.006690
RS	16	0.288654	2.828797	4127.275275	0.007770	0.008237
RS	17	0.323069	2.828797	4438.082319	0.008355	0.008970
RS	18	0.360531	2.325653	5789.458152	0.010899	0.011811
RS	19	0.401310	2.325653	6191.166663	0.011655	0.012715
RS	20	0.445700	1.865443	8220.120516	0.015475	0.016945
RS	21	0.494021	1.865443	8714.897690	0.016406	0.018017
RS	22	0.546620	1.535824	11159.616432	0.021009	0.023075
RS	23	0.603878	1.535824	11693.034434	0.022013	0.024192
RS	24	0.666205	1.343755	13912.304882	0.026191	0.028737
RS	25	0.734051	1.343755	14379.749151	0.027071	0.029664
RS	26	0.807905	1.262357	15718.847996	0.029592	0.032347
RS	27	0.888298	1.262357	16027.491690	0.030173	0.032903
RS	28	0.975810	1.256849	16316.396551	0.030717	0.033411
RS	29	1.071071	1.256849	16431.155871	0.030933	0.033554
RS	30	1.174768	1.296624	15950.644750	0.030028	0.032499
RS	31	1.287646	1.296624	15878.908774	0.029893	0.032275
RS	32	1.410520	1.360640	14980.814857	0.028202	0.030389
RS	33	1.544274	1.360640	14743.548789	0.027756	0.029845
RS	34	1.689872	1.434055	13684.895867	0.025763	0.027652
RS	35	1.848362	1.434055	13301.930140	0.025042	0.026831
RS	36	2.020886	1.503231	12247.760834	0.023057	0.024665
RS	37	2.208687	1.503231	11731.875310	0.022086	0.023597
RS	38	2.413117	1.560721	10730.465004	0.020201	0.021556
RS	39	2.635649	1.560721	10095.562887	0.019006	0.020263
RS	40	2.877886	1.607420	9125.762656	0.017180	0.018300
RS	41	3.141573	1.607420	8400.277989	0.015814	0.016834
RS	42	3.428609	1.646114	7455.950182	0.014036	0.014936
RS	43	3.741061	1.646114	6685.472578	0.012586	0.013388
RS	44	4.081181	1.679396	5788.240682	0.010897	0.011595
RS	45	4.451417	1.679396	5030.635642	0.009471	0.010078
RS	46	4.854437	1.711996	4214.350583	0.007934	0.008451
RS	47	5.293144	1.711996	3531.687646	0.006649	0.007085
RS	48	5.770698	1.749463	2838.711881	0.005344	0.005706
RS	49	6.290538	1.749463	2281.987973	0.004296	0.004592
RS	50	6.856410	1.794981	1747.946612	0.003291	0.003529
RS	51	7.472388	1.794981	1340.962350	0.002524	0.002715
RS	52	8.142910	1.845042	975.327660	0.001836	0.001985
RS	53	8.872806	1.845042	709.463393	0.001336	0.001451
RS	54	9.667332	1.890909	488.468138	0.000920	0.001008
RS	55	10.532213	1.890909	333.722283	0.000628	0.000694
RS	56	11.473677	1.890909	218.793177	0.000412	0.000460
RS	57	12.498507	1.890909	137.151490	0.000258	0.000292
RS	58	13.614083	1.866585	82.634441	0.000156	0.000178
RS	59	14.828442	1.866585	46.375767	0.000087	0.000101
RS	60	16.150330	1.866585	24.546045	0.000046	0.000054
RS	61	17.589269	1.866585	12.189596	0.000023	0.000027
RS	62	19.155624	1.866585	5.647746	0.000011	0.000013
RS	63	20.860677	1.866585	3.893881	0.000007	0.000009
PA	4+25*2+4+6 0.134647854 0.025894049 20.860676606 0.132867815 1.170200425 1.102290185 1.584415779 2.411551277 3.076569620 3.172301763 2.828797472 2.325653188 1.865442875 1.535824114 1.343754705 1.262356581 1.256848566 1.296623812 1.360639980 1.434055352 1.503230570 1.560721398 1.607420481 1.646114037 1.679395845 1.711995926 1.749463100 1.794980792 1.845041502 1.890908979 1.866584740
//
IT	3762
RD	23
LK	-6126777.007463
QD	-1464.532972 -> -1462.934192
RI	0.0361662020
TR	0.134390	0.025874
MT	20.917798
MM	C_pi: 1.196302, n_recomb: 531802.969481
RS	0	0.000000	0.132879	33780.263522	0.063520	0.099545
RS	1	0.008860	0.132879	34305.010670	0.064507	0.053993
RS	2	0.018504	0.132879	34624.253191	0.065107	0.033482
RS	3	0.029003	0.132879	34713.241327	0.065275	0.033903
RS	4	0.040432	1.198293	3992.619825	0.007508	0.004582
RS	5	0.052874	1.198293	4300.201367	0.008086	0.005498
RS	6	0.066417	1.095911	5056.471796	0.009508	0.006750
RS	7	0.081161	1.095911	5428.745365	0.010208	0.007679
RS	8	0.097211	1.572943	4065.637551	0.007645	0.006071
RS	9	0.114683	1.572943	4375.826685	0.008228	0.006854
RS	10	0.133703	2.407238	3081.322566	0.005794	0.005051
RS	11	0.154408	2.407238	3325.249212	0.006253	0.005660
RS	12	0.176948	3.083390	2802.538320	0.005270	0.004987
RS	13	0.201484	3.083390	3026.584424	0.005691	0.005590
RS	14	0.228194	3.184295	3163.201953	0.005948	0.006035
RS	15	0.257270	3.184295	3412.104910	0.006416	0.006676
RS	16	0.288923	2.841979	4117.900882	0.007743	0.008213
RS	17	0.323380	2.841979	4428.385402	0.008327	0.008945
RS	18	0.360889	2.337082	5775.907078	0.010861	0.011777
RS	19	0.401722	2.337082	6177.347171	0.011616	0.012678
RS	20	0.446172	1.873235	8208.722472	0.015436	0.016910
RS	21	0.494560	1.873235	8703.839729	0.016367	0.017978
RS	22	0.547235	1.540167	11161.650221	0.020988	0.023058
RS	23	0.604577	1.540167	11696.277531	0.021994	0.024173
RS	24	0.667000	1.345990	13933.354249	0.026200	0.028748
RS	25	0.734952	1.345990	14402.193035	0.027082	0.029675
RS	26	0.808925	1.263886	15750.985737	0.029618	0.032374
RS	27	0.889452	1.263886	16060.472440	0.030200	0.032929
RS	28	0.977112	1.258555	16347.784286	0.030740	0.033432
RS	29	1.072539	1.258555	16462.968047	0.030957	0.033576
RS	30	1.176421	1.298806	15976.666424	0.030042	0.032510
RS	31	1.289506	1.298806	15905.284394	0.029908	0.032287
RS	32	1.412610	1.363272	15002.495285	0.028211	0.030395
RS	33	1.546620	1.363272	14765.548833	0.027765	0.029853
RS	34	1.692502	1.436975	13704.557524	0.025770	0.027657
RS	35	1.851310	1.436975	13321.669394	0.025050	0.026838
RS	36	2.024187	1.506122	12267.742588	0.023068	0.024676
RS	37	2.212380	1.506122	11751.275767	0.022097	0.023608
RS	38	2.417246	1.563330	10750.888075	0.020216	0.021572
RS	39	2.640262	1.563330	10114.466834	0.019019	0.020278
RS	40	2.883036	1.609827	9143.921654	0.017194	0.018316
RS	41	3.147319	1.609827	8416.270178	0.015826	0.016848
RS	42	3.435017	1.648691	7468.908740	0.014045	0.014946
RS	43	3.748203	1.648691	6696.360007	0.012592	0.013396
RS	44	4.089135	1.682670	5794.929016	0.010897	0.011596
RS	45	4.460273	1.682670	5036.119650	0.009470	0.010078
RS	46	4.864292	1.716665	4215.717371	0.007927	0.008445
RS	47	5.304105	1.716665	3533.192075	0.006644	0.007081
RS	48	5.782884	1.756379	2837.210377	0.005335	0.005697
RS	49	6.304080	1.756379	2281.834845	0.004291	0.004587
RS	50	6.871451	1.805005	1746.289071	0.003284	0.003522
RS	51	7.489089	1.805005	1341.130697	0.002522	0.002711
RS	52	8.161447	1.858665	975.135232	0.001834	0.001982
RS	53	8.893372	1.858665	710.692269	0.001336	0.001452
RS	54	9.690143	1.908196	489.645563	0.000921	0.001008
RS	55	10.557504	1.908196	335.532867	0.000631	0.000697
RS	56	11.501709	1.908196	220.694423	0.000415	0.000463
RS	57	12.529566	1.908196	138.828119	0.000261	0.000295
RS	58	13.648487	1.884123	83.947701	0.000158	0.000181
RS	59	14.866538	1.884123	47.315549	0.000089	0.000103
RS	60	16.192504	1.884123	25.159822	0.000047	0.000056
RS	61	17.635943	1.884123	12.557074	0.000024	0.000028
RS	62	19.207265	1.884123	5.849513	0.000011	0.000013
RS	63	20.917798	1.884123	4.071584	0.000008	0.000009
PA	4+25*2+4+6 0.134390183 0.025874053 20.917798091 0.132878776 1.198293313 1.095911347 1.572942630 2.407237650 3.083389808 3.184294978 2.841979023 2.337082108 1.873235004 1.540166878 1.345989648 1.263885505 1.258555407 1.298806334 1.363271528 1.436974540 1.506122126 1.563329854 1.609827221 1.648691349 1.682669509 1.716665409 1.756379110 1.805005252 1.858665403 1.908195522 1.884122533
//
IT	4317
RD	24
LK	-6126773.863337
QD	-1460.819669 -> -1459.338032
RI	0.0360401970
TR	0.134141	0.025854
MT	20.973136
MM	C_pi: 1.198544, n_recomb: 532383.674013
RS	0	0.000000	0.132881	33832.771546	0.063550	0.099443
RS	1	0.008864	0.132881	34358.532518	0.064537	0.054035
RS	2	0.018514	0.132881	34678.253320	0.065138	0.033523
RS	3	0.029019	0.132881	34767.110844	0.065305	0.033956
RS	4	0.040455	1.226807	3906.458188	0.007338	0.004484
RS	5	0.052905	1.226807	4208.606662	0.007905	0.005380
RS	6	0.066459	1.089962	5094.830049	0.009570	0.006799
RS	7	0.081214	1.089962	5469.675953	0.010274	0.007728
RS	8	0.097277	1.562454	4101.211974	0.007703	0.006114
RS	9	0.114764	1.562454	4413.911180	0.008291	0.006901
RS	10	0.133801	2.403769	3091.824924	0.005808	0.005059
RS	11	0.154525	2.403769	3336.650590	0.006267	0.005671
RS	12	0.177086	3.090221	2801.987301	0.005263	0.004978
RS	13	0.201647	3.090221	3026.145518	0.005684	0.005583
RS	14	0.228386	3.195449	3158.868103	0.005933	0.006021
RS	15	0.257494	3.195449	3407.649902	0.006401	0.006662
RS	16	0.289183	2.854190	4109.570769	0.007719	0.008191
RS	17	0.323680	2.854190	4419.784922	0.008302	0.008922
RS	18	0.361235	2.347799	5763.555916	0.010826	0.011745
RS	19	0.402120	2.347799	6164.765911	0.011580	0.012644
RS	20	0.446628	1.880621	8198.121539	0.015399	0.016876
RS	21	0.495081	1.880621	8693.566378	0.016330	0.017942
RS	22	0.547830	1.544331	11163.388749	0.020969	0.023041
RS	23	0.605254	1.544331	11699.160508	0.021975	0.024154
RS	24	0.667768	1.348162	13952.923587	0.026208	0.028758
RS	25	0.735824	1.348162	14423.091248	0.027092	0.029684
RS	26	0.809912	1.265411	15780.750611	0.029642	0.032398
RS	27	0.890567	1.265411	16091.066821	0.030225	0.032953
RS	28	0.978372	1.260279	16376.537899	0.030761	0.033451
RS	29	1.073959	1.260279	16492.195639	0.030978	0.033595
RS	30	1.178020	1.301004	16000.277136	0.030054	0.032519
RS	31	1.291305	1.301004	15929.339939	0.029921	0.032298
RS	32	1.414631	1.365905	15022.219968	0.028217	0.030399
RS	33	1.548889	1.365905	14785.698426	0.027773	0.029859
RS	34	1.695048	1.439870	13722.812029	0.025776	0.027662
RS	35	1.854162	1.439870	13340.094749	0.025057	0.026845
RS	36	2.027381	1.508956	12286.818488	0.023079	0.024686
RS	37	2.215953	1.508956	11769.835435	0.022108	0.023620
RS	38	2.421241	1.565838	10770.825573	0.020231	0.021588
RS	39	2.644726	1.565838	10132.907491	0.019033	0.020294
RS	40	2.888021	1.612081	9161.918527	0.017209	0.018333
RS	41	3.152881	1.612081	8432.067082	0.015838	0.016863
RS	42	3.441219	1.651055	7481.887052	0.014054	0.014956
RS	43	3.755115	1.651055	6707.182013	0.012598	0.013404
RS	44	4.096836	1.685666	5801.669118	0.010898	0.011598
RS	45	4.468846	1.685666	5041.540372	0.009470	0.010079
RS	46	4.873832	1.720999	4217.060640	0.007921	0.008439
RS	47	5.314717	1.720999	3534.560512	0.006639	0.007077
RS	48	5.794681	1.762918	2835.564441	0.005326	0.005688
RS	49	6.317190	1.762918	2281.460692	0.004285	0.004581
RS	50	6.886015	1.814637	1744.404022	0.003277	0.003514
RS	51	7.505260	1.814637	1341.042580	0.002519	0.002708
RS	52	8.179396	1.871915	974.697361	0.001831	0.001979
RS	53	8.913288	1.871915	711.690521	0.001337	0.001452
RS	54	9.712233	1.925167	490.621368	0.000922	0.001009
RS	55	10.581997	1.925167	337.182495	0.000633	0.000699
RS	56	11.528857	1.925167	222.478037	0.000418	0.000466
RS	57	12.559648	1.925167	140.425998	0.000264	0.000298
RS	58	13.681809	1.901415	85.210150	0.000160	0.000183
RS	59	14.903439	1.901415	48.228823	0.000091	0.000105
RS	60	16.233355	1.901415	25.761762	0.000048	0.000057
RS	61	17.681156	1.901415	12.920461	0.000024	0.000029
RS	62	19.257291	1.901415	6.050615	0.000011	0.000014
RS	63	20.973136	1.901415	4.251068	0.000008	0.000010
PA	4+25*2+4+6 0.134141095 0.025854288 20.973135970 0.132881120 1.226806855 1.089961873 1.562454105 2.403769390 3.090220705 3.195449072 2.854190381 2.347799366 1.880621107 1.544330976 1.348162202 1.265411459 1.260278669 1.301003679 1.365904590 1.439869522 1.508955685 1.565838306 1.612081353 1.651055324 1.685666321 1.720998509 1.762918363 1.814637274 1.871915300 1.925166949 1.901415427
//
IT	3943
RD	25
LK	-6126770.946683
QD	-1457.295157 -> -1455.915859
RI	0.0359181697
TR	0.133900	0.025835
MT	21.026820
MM	C_pi: 1.200708, n_recomb: 532932.226008
RS	0	0.000000	0.132878	33884.084409	0.063580	0.099344
RS	1	0.008868	0.132878	34410.738933	0.064569	0.054075
RS	2	0.018523	0.132878	34730.820900	0.065169	0.033564
RS	3	0.029035	0.132878	34819.436833	0.065336	0.034009
RS	4	0.040478	1.255649	3822.863728	0.007173	0.004389
RS	5	0.052936	1.255649	4119.686475	0.007730	0.005266
RS	6	0.066499	1.084337	5131.546002	0.009629	0.006846
RS	7	0.081265	1.084337	5508.852378	0.010337	0.007774
RS	8	0.097341	1.552804	4134.630291	0.007758	0.006155
RS	9	0.114842	1.552804	4449.690171	0.008349	0.006946
RS	10	0.133895	2.401028	3101.138490	0.005819	0.005066
RS	11	0.154638	2.401028	3346.774770	0.006280	0.005680
RS	12	0.177221	3.097123	2801.127209	0.005256	0.004970
RS	13	0.201806	3.097123	3025.369891	0.005677	0.005576
RS	14	0.228571	3.205934	3154.936861	0.005920	0.006008
RS	15	0.257711	3.205934	3403.617865	0.006387	0.006650
RS	16	0.289434	2.865499	4102.204259	0.007697	0.008171
RS	17	0.323971	2.865499	4412.196550	0.008279	0.008902
RS	18	0.361571	2.357862	5752.296324	0.010794	0.011715
RS	19	0.402505	2.357862	6153.311418	0.011546	0.012612
RS	20	0.447070	1.887637	8188.235269	0.015364	0.016844
RS	21	0.495586	1.887637	8683.996217	0.016295	0.017908
RS	22	0.548406	1.548328	11164.884046	0.020950	0.023025
RS	23	0.605909	1.548328	11701.741336	0.021957	0.024137
RS	24	0.668513	1.350274	13971.177637	0.026216	0.028768
RS	25	0.736668	1.350274	14442.613414	0.027100	0.029693
RS	26	0.810868	1.266925	15808.459799	0.029663	0.032420
RS	27	0.891648	1.266925	16119.587470	0.030247	0.032975
RS	28	0.979592	1.262007	16402.985743	0.030779	0.033468
RS	29	1.075335	1.262007	16519.153833	0.030997	0.033613
RS	30	1.179569	1.303205	16021.761346	0.030063	0.032526
RS	31	1.293048	1.303205	15951.341359	0.029931	0.032307
RS	32	1.416590	1.368528	15040.217409	0.028222	0.030402
RS	33	1.551088	1.368528	14804.204453	0.027779	0.029864
RS	34	1.697514	1.442737	13739.760602	0.025781	0.027667
RS	35	1.856927	1.442737	13357.294604	0.025064	0.026851
RS	36	2.030476	1.511736	12304.994743	0.023089	0.024697
RS	37	2.219417	1.511736	11787.558645	0.022118	0.023631
RS	38	2.425114	1.568257	10790.242258	0.020247	0.021605
RS	39	2.649053	1.568257	10150.855338	0.019047	0.020309
RS	40	2.892851	1.614206	9179.666812	0.017225	0.018350
RS	41	3.158272	1.614206	8447.602887	0.015851	0.016878
RS	42	3.447231	1.653235	7494.819881	0.014063	0.014968
RS	43	3.761816	1.653235	6717.896164	0.012606	0.013413
RS	44	4.104300	1.688418	5808.428878	0.010899	0.011601
RS	45	4.477157	1.688418	5046.885989	0.009470	0.010081
RS	46	4.883081	1.725031	4218.376711	0.007915	0.008434
RS	47	5.325004	1.725031	3535.805202	0.006635	0.007073
RS	48	5.806119	1.769112	2833.802682	0.005317	0.005679
RS	49	6.329902	1.769112	2280.898671	0.004280	0.004576
RS	50	6.900136	1.823910	1742.323771	0.003269	0.003506
RS	51	7.520941	1.823910	1340.730204	0.002516	0.002704
RS	52	8.196802	1.884824	974.043530	0.001828	0.001975
RS	53	8.932601	1.884824	712.483634	0.001337	0.001451
RS	54	9.733655	1.941849	491.417783	0.000922	0.001009
RS	55	10.605750	1.941849	338.687200	0.000636	0.000701
RS	56	11.555187	1.941849	224.154815	0.000421	0.000468
RS	57	12.588824	1.941849	141.951888	0.000266	0.000300
RS	58	13.714128	1.918456	86.426751	0.000162	0.000185
RS	59	14.939231	1.918456	49.117684	0.000092	0.000107
RS	60	16.272981	1.918456	26.352554	0.000049	0.000058
RS	61	17.725014	1.918456	13.279871	0.000025	0.000030
RS	62	19.305820	1.918456	6.250990	0.000012	0.000014
RS	63	21.026820	1.918456	4.432177	0.000008	0.000010
PA	4+25*2+4+6 0.133900049 0.025834704 21.026820106 0.132878079 1.255649059 1.084337308 1.552804397 2.401027664 3.097122729 3.205933713 2.865498797 2.357861594 1.887637279 1.548328125 1.350273976 1.266924774 1.262006994 1.303204740 1.368528083 1.442736694 1.511735934 1.568257452 1.614206041 1.653234527 1.688418492 1.725031114 1.769112299 1.823909684 1.884823840 1.941848684 1.918456319
//
