# Supplementary material for: Introgression and disruption of migration routes have shaped the genetic integrity of wildebeest populations
Source: Nat Commun. 2024 Apr 12;15:2921. doi: 10.1038/s41467-024-47015-y (PMC11014984; doi:10.1038/s41467-024-47015-y)
Supplement: Supplementary file 10 — Source Data [file 41467_2024_47015_MOESM10_ESM.zip › source_data/Fig2a.psmc/CTauTzS_3711.psmc]

CC
CC	Brief Description of the file format:
CC	  CC  comments
CC	  MM  useful-messages
CC	  RD  round-of-iterations
CC	  LL  \log[P(sequence)]
CC	  QD  Q-before-opt Q-after-opt
CC	  TR  \theta_0 \rho_0
CC	  RS  k t_k \lambda_k \pi_k \sum_{l\not=k}A_{kl} A_{kk}
CC	  DC  begin end best-k t_k+\Delta_k max-prob
CC
MM	Version: 0.6.5-r67
MM	pattern:4+25*2+4+6, n:63, n_free_lambdas:28
MM	n_iterations:25, skip:1, max_t:15, theta/rho:5
MM	is_decoding:0
MM	n_seqs:28, sum_L:17432467, sum_n:2117473
RD	0
LK	0.000000
QD	0.000000 -> 0.000000
RI	inf
TR	0.129502	0.025900
MT	15.000000
MM	C_pi: 1.000000, n_recomb: 445735.635462
RS	0	0.000000	1.000000	3632.868810	0.008150	0.000000
RS	1	0.008290	1.000000	3900.641545	0.008751	0.000000
RS	2	0.017266	1.000000	4185.194197	0.009389	0.000000
RS	3	0.026987	1.000000	4487.071660	0.010067	0.000000
RS	4	0.037514	1.000000	4806.740548	0.010784	0.000000
RS	5	0.048914	1.000000	5144.566967	0.011542	0.000000
RS	6	0.061258	1.000000	5500.791068	0.012341	0.000000
RS	7	0.074626	1.000000	5875.498135	0.013182	0.000000
RS	8	0.089102	1.000000	6268.586064	0.014063	0.000000
RS	9	0.104778	1.000000	6679.729130	0.014986	0.000000
RS	10	0.121753	1.000000	7108.338049	0.015947	0.000000
RS	11	0.140135	1.000000	7553.516499	0.016946	0.000000
RS	12	0.160042	1.000000	8014.014418	0.017979	0.000000
RS	13	0.181598	1.000000	8488.178660	0.019043	0.000000
RS	14	0.204942	1.000000	8973.901858	0.020133	0.000000
RS	15	0.230221	1.000000	9468.570731	0.021243	0.000000
RS	16	0.257595	1.000000	9969.015445	0.022365	0.000000
RS	17	0.287238	1.000000	10471.462185	0.023493	0.000000
RS	18	0.319339	1.000000	10971.491611	0.024614	0.000000
RS	19	0.354100	1.000000	11464.006491	0.025719	0.000000
RS	20	0.391744	1.000000	11943.212449	0.026794	0.000000
RS	21	0.432507	1.000000	12402.616396	0.027825	0.000000
RS	22	0.476650	1.000000	12835.047791	0.028795	0.000000
RS	23	0.524453	1.000000	13232.708360	0.029687	0.000000
RS	24	0.576218	1.000000	13587.256156	0.030483	0.000000
RS	25	0.632274	1.000000	13889.929769	0.031162	0.000000
RS	26	0.692977	1.000000	14131.718014	0.031704	0.000000
RS	27	0.758711	1.000000	14303.579303	0.032090	0.000000
RS	28	0.829896	1.000000	14396.713097	0.032299	0.000000
RS	29	0.906981	1.000000	14402.883065	0.032313	0.000000
RS	30	0.990456	1.000000	14314.787934	0.032115	0.000000
RS	31	1.080851	1.000000	14126.471235	0.031692	0.000000
RS	32	1.178739	1.000000	13833.755518	0.031036	0.000000
RS	33	1.284742	1.000000	13434.680246	0.030140	0.000000
RS	34	1.399532	1.000000	12929.915902	0.029008	0.000000
RS	35	1.523838	1.000000	12323.120631	0.027647	0.000000
RS	36	1.658449	1.000000	11621.200776	0.026072	0.000000
RS	37	1.804218	1.000000	10834.434211	0.024307	0.000000
RS	38	1.962071	1.000000	9976.416606	0.022382	0.000000
RS	39	2.133009	1.000000	9063.796985	0.020334	0.000000
RS	40	2.318118	1.000000	8115.781091	0.018208	0.000000
RS	41	2.518571	1.000000	7153.399514	0.016049	0.000000
RS	42	2.735641	1.000000	6198.561739	0.013906	0.000000
RS	43	2.970706	1.000000	5272.945370	0.011830	0.000000
RS	44	3.225257	1.000000	4396.798561	0.009864	0.000000
RS	45	3.500909	1.000000	3587.758570	0.008049	0.000000
RS	46	3.799411	1.000000	2859.805013	0.006416	0.000000
RS	47	4.122659	1.000000	2222.467532	0.004986	0.000000
RS	48	4.472702	1.000000	1680.390383	0.003770	0.000000
RS	49	4.851763	1.000000	1233.319996	0.002767	0.000000
RS	50	5.262247	1.000000	876.528860	0.001966	0.000000
RS	51	5.706758	1.000000	601.627851	0.001350	0.000000
RS	52	6.188118	1.000000	397.660584	0.000892	0.000000
RS	53	6.709380	1.000000	252.330192	0.000566	0.000000
RS	54	7.273854	1.000000	153.192076	0.000344	0.000000
RS	55	7.885120	1.000000	88.660949	0.000199	0.000000
RS	56	8.547059	1.000000	48.724402	0.000109	0.000000
RS	57	9.263869	1.000000	25.317912	0.000057	0.000000
RS	58	10.040101	1.000000	12.381531	0.000028	0.000000
RS	59	10.880679	1.000000	5.670488	0.000013	0.000000
RS	60	11.790939	1.000000	2.418934	0.000005	0.000000
RS	61	12.776655	1.000000	0.955547	0.000002	0.000000
RS	62	13.844085	1.000000	0.347349	0.000001	0.000000
RS	63	15.000000	1.000000	0.162500	0.000000	0.000000
PA	4+25*2+4+6 0.129502039 0.025900408 15.000000000 1.000000000 1.000000000 1.000000000 1.000000000 1.000000000 1.000000000 1.000000000 1.000000000 1.000000000 1.000000000 1.000000000 1.000000000 1.000000000 1.000000000 1.000000000 1.000000000 1.000000000 1.000000000 1.000000000 1.000000000 1.000000000 1.000000000 1.000000000 1.000000000 1.000000000 1.000000000 1.000000000 1.000000000
//
IT	4613
RD	1
LK	-5409656.477955
QD	-15951.020305 -> -7152.710040
RI	0.0388344028
TR	0.119961	0.022712
MT	18.031747
MM	C_pi: 1.093458, n_recomb: 427622.493573
RS	0	0.000000	0.228869	15585.722376	0.036447	0.080481
RS	1	0.008605	0.228869	16277.726355	0.038066	0.065191
RS	2	0.017950	0.228869	16943.369653	0.039622	0.031659
RS	3	0.028099	0.228869	17571.929275	0.041092	0.021190
RS	4	0.039121	0.572805	7366.743600	0.017227	0.016763
RS	5	0.051092	0.572805	7829.249153	0.018309	0.013921
RS	6	0.064093	0.842161	5671.181384	0.013262	0.011801
RS	7	0.078212	0.842161	6053.418072	0.014156	0.010511
RS	8	0.093547	1.073009	5074.500217	0.011867	0.009750
RS	9	0.110201	1.073009	5423.719996	0.012683	0.009361
RS	10	0.128288	1.227968	5064.311780	0.011843	0.009255
RS	11	0.147931	1.227968	5410.336323	0.012652	0.009421
RS	12	0.169264	1.307682	5423.096843	0.012682	0.009827
RS	13	0.192434	1.307682	5783.486989	0.013525	0.010413
RS	14	0.217596	1.338621	6017.291327	0.014072	0.011115
RS	15	0.244924	1.338621	6399.458487	0.014965	0.011912
RS	16	0.274604	1.342392	6774.774316	0.015843	0.012815
RS	17	0.306837	1.342392	7178.493493	0.016787	0.013829
RS	18	0.341844	1.331700	7650.224889	0.017890	0.014936
RS	19	0.379862	1.331700	8068.402949	0.018868	0.016115
RS	20	0.421153	1.315010	8593.900010	0.020097	0.017350
RS	21	0.465996	1.315010	9012.071616	0.021075	0.018629
RS	22	0.514698	1.297735	9545.037888	0.022321	0.019933
RS	23	0.567590	1.297735	9941.209488	0.023248	0.021232
RS	24	0.625033	1.284292	10421.973418	0.024372	0.022488
RS	25	0.687420	1.284292	10767.626789	0.025180	0.023653
RS	26	0.755174	1.277756	11132.125670	0.026033	0.024682
RS	27	0.828758	1.277756	11395.287749	0.026648	0.025536
RS	28	0.908674	1.279045	11594.138088	0.027113	0.026188
RS	29	0.995467	1.279045	11743.695700	0.027463	0.026622
RS	30	1.089727	1.286868	11754.989879	0.027489	0.026838
RS	31	1.192099	1.286868	11764.546357	0.027512	0.026842
RS	32	1.303279	1.298705	11589.949366	0.027103	0.026643
RS	33	1.424025	1.298705	11440.702604	0.026754	0.026257
RS	34	1.555162	1.311871	11094.572995	0.025945	0.025695
RS	35	1.697582	1.311871	10777.998568	0.025204	0.024970
RS	36	1.852257	1.324122	10280.548304	0.024041	0.024094
RS	37	2.020241	1.324122	9801.510675	0.022921	0.023077
RS	38	2.202679	1.333899	9177.879357	0.021463	0.021929
RS	39	2.400816	1.333899	8557.896526	0.020013	0.020658
RS	40	2.616001	1.340320	7841.311872	0.018337	0.019278
RS	41	2.849702	1.340320	7120.570266	0.016652	0.017801
RS	42	3.103513	1.343019	6355.819013	0.014863	0.016247
RS	43	3.379162	1.343019	5591.724594	0.013076	0.014637
RS	44	3.678531	1.342010	4834.430603	0.011305	0.012997
RS	45	4.003658	1.342010	4094.824448	0.009576	0.011356
RS	46	4.356762	1.337766	3404.351857	0.007961	0.009743
RS	47	4.740249	1.337766	2755.253039	0.006443	0.008190
RS	48	5.156733	1.331409	2182.986771	0.005105	0.006728
RS	49	5.609054	1.331409	1673.243972	0.003913	0.005387
RS	50	6.100296	1.324646	1249.866185	0.002923	0.004192
RS	51	6.633807	1.324646	898.119401	0.002100	0.003161
RS	52	7.213225	1.319170	624.891853	0.001461	0.002303
RS	53	7.842499	1.319170	416.160013	0.000973	0.001618
RS	54	8.525920	1.315207	266.352371	0.000623	0.001092
RS	55	9.268146	1.315207	162.227970	0.000379	0.000707
RS	56	10.074239	1.315207	94.025126	0.000220	0.000438
RS	57	10.949692	1.315207	51.637857	0.000121	0.000258
RS	58	11.900474	1.310904	26.806150	0.000063	0.000144
RS	59	12.933068	1.310904	12.997159	0.000030	0.000076
RS	60	14.054512	1.310904	5.880972	0.000014	0.000038
RS	61	15.272453	1.310904	2.468746	0.000006	0.000017
RS	62	16.595192	1.310904	0.955330	0.000002	0.000007
RS	63	18.031747	1.310904	0.489483	0.000001	0.000004
PA	4+25*2+4+6 0.119960709 0.022712190 18.031747341 0.228869438 0.572804928 0.842160702 1.073009491 1.227968216 1.307682037 1.338620901 1.342391968 1.331699848 1.315010071 1.297734976 1.284292221 1.277755737 1.279044628 1.286868095 1.298704624 1.311870575 1.324121892 1.333898664 1.340320110 1.343019485 1.342009544 1.337765694 1.331409454 1.324645996 1.319169998 1.315206528 1.310903609
//
IT	4499
RD	2
LK	-5397099.774235
QD	-4921.999392 -> -3248.970909
RI	0.0228530059
TR	0.114110	0.021288
MT	19.993721
MM	C_pi: 1.116045, n_recomb: 409306.798012
RS	0	0.000000	0.151944	22717.194817	0.055502	0.076282
RS	1	0.008782	0.151944	23268.137041	0.056848	0.065436
RS	2	0.018335	0.151944	23706.811705	0.057919	0.038515
RS	3	0.028727	0.151944	24015.295241	0.058673	0.032585
RS	4	0.040032	0.518085	7294.257749	0.017821	0.013025
RS	5	0.052329	0.518085	7741.722666	0.018914	0.013434
RS	6	0.065706	0.854741	4997.053607	0.012209	0.009313
RS	7	0.080258	0.854741	5341.005566	0.013049	0.009639
RS	8	0.096088	1.182537	4131.329363	0.010093	0.007934
RS	9	0.113309	1.182537	4427.189151	0.010816	0.008421
RS	10	0.132041	1.416203	3961.856481	0.009679	0.007876
RS	11	0.152419	1.416203	4246.495814	0.010375	0.008535
RS	12	0.174586	1.529886	4210.552289	0.010287	0.008788
RS	13	0.198700	1.529886	4506.783091	0.011011	0.009693
RS	14	0.224931	1.562160	4718.390821	0.011528	0.010423
RS	15	0.253466	1.562160	5037.412328	0.012307	0.011417
RS	16	0.284507	1.550103	5410.467103	0.013219	0.012442
RS	17	0.318274	1.550103	5755.449761	0.014061	0.013590
RS	18	0.355006	1.514881	6250.624075	0.015271	0.014933
RS	19	0.394964	1.514881	6617.832168	0.016168	0.016214
RS	20	0.438431	1.472153	7189.604337	0.017565	0.017748
RS	21	0.485716	1.472153	7567.111676	0.018488	0.019098
RS	22	0.537152	1.431789	8160.930314	0.019938	0.020727
RS	23	0.593106	1.431789	8528.095935	0.020835	0.022078
RS	24	0.653974	1.402539	9061.268659	0.022138	0.023605
RS	25	0.720187	1.402539	9390.024892	0.022941	0.024776
RS	26	0.792215	1.390799	9768.835392	0.023867	0.025904
RS	27	0.870568	1.390799	10028.664312	0.024502	0.026688
RS	28	0.955802	1.398096	10191.472657	0.024899	0.027205
RS	29	1.048521	1.398096	10355.804641	0.025301	0.027503
RS	30	1.149382	1.420990	10297.896732	0.025159	0.027401
RS	31	1.259102	1.420990	10347.632785	0.025281	0.027251
RS	32	1.378456	1.453403	10105.288119	0.024689	0.026663
RS	33	1.508292	1.453403	10028.763578	0.024502	0.026153
RS	34	1.649530	1.488998	9648.918595	0.023574	0.025235
RS	35	1.803172	1.488998	9440.971704	0.023066	0.024444
RS	36	1.970306	1.522459	8962.622247	0.021897	0.023312
RS	37	2.152117	1.522459	8624.909001	0.021072	0.022295
RS	38	2.349895	1.550053	8074.839066	0.019728	0.021016
RS	39	2.565042	1.550053	7617.915530	0.018612	0.019803
RS	40	2.799082	1.569654	7015.942765	0.017141	0.018409
RS	41	3.053676	1.569654	6462.230053	0.015788	0.017030
RS	42	3.330628	1.580343	5829.923034	0.014243	0.015551
RS	43	3.631901	1.580343	5215.636362	0.012743	0.014057
RS	44	3.959631	1.582173	4581.978640	0.011194	0.012539
RS	45	4.316143	1.582173	3956.039495	0.009665	0.011003
RS	46	4.703963	1.576385	3357.782524	0.008204	0.009515
RS	47	5.125840	1.576385	2776.121612	0.006782	0.008040
RS	48	5.584767	1.565715	2253.598082	0.005506	0.006671
RS	49	6.083996	1.565715	1767.936092	0.004319	0.005372
RS	50	6.627066	1.553996	1356.096488	0.003313	0.004226
RS	51	7.217828	1.553996	999.099796	0.002441	0.003207
RS	52	7.860470	1.544607	714.780881	0.001746	0.002363
RS	53	8.559548	1.544607	488.977709	0.001195	0.001673
RS	54	9.320018	1.537635	322.282145	0.000787	0.001142
RS	55	10.147272	1.537635	202.028241	0.000494	0.000746
RS	56	11.047174	1.537635	120.675826	0.000295	0.000466
RS	57	12.026104	1.537635	68.395878	0.000167	0.000277
RS	58	13.091002	1.527766	36.772327	0.000090	0.000157
RS	59	14.249419	1.527766	18.408112	0.000045	0.000083
RS	60	15.509566	1.527766	8.610102	0.000021	0.000041
RS	61	16.880377	1.527766	3.740672	0.000009	0.000019
RS	62	18.371572	1.527766	1.499834	0.000004	0.000008
RS	63	19.993721	1.527766	0.810331	0.000002	0.000005
PA	4+25*2+4+6 0.114110138 0.021288108 19.993720644 0.151943668 0.518084581 0.854741197 1.182536530 1.416203212 1.529885821 1.562160134 1.550102627 1.514880714 1.472152731 1.431788646 1.402538975 1.390799374 1.398096328 1.420989672 1.453403380 1.488998112 1.522459018 1.550053455 1.569653542 1.580343351 1.582172807 1.576384873 1.565715455 1.553995900 1.544606541 1.537635293 1.527765624
//
IT	5299
RD	3
LK	-5394561.827271
QD	-2822.339952 -> -2330.935399
RI	0.0228768756
TR	0.110210	0.020519
MT	21.338094
MM	C_pi: 1.141959, n_recomb: 403745.155569
RS	0	0.000000	0.133522	25716.835459	0.063696	0.072986
RS	1	0.008894	0.133522	26125.369026	0.064708	0.065667
RS	2	0.018578	0.133522	26377.072646	0.065331	0.041236
RS	3	0.029125	0.133522	26452.812853	0.065519	0.037217
RS	4	0.040609	0.522510	6966.089249	0.017254	0.011726
RS	5	0.053114	0.522510	7399.387204	0.018327	0.013009
RS	6	0.066732	0.891841	4621.597179	0.011447	0.008537
RS	7	0.081560	0.891841	4946.781871	0.012252	0.009269
RS	8	0.097708	1.278196	3699.723462	0.009164	0.007300
RS	9	0.115291	1.278196	3972.047954	0.009838	0.007993
RS	10	0.134439	1.563097	3487.929140	0.008639	0.007315
RS	11	0.155289	1.563097	3746.427479	0.009279	0.008064
RS	12	0.177994	1.693704	3711.507767	0.009193	0.008291
RS	13	0.202718	1.693704	3981.504815	0.009861	0.009242
RS	14	0.229641	1.718173	4205.228027	0.010416	0.010039
RS	15	0.258959	1.718173	4499.762112	0.011145	0.011045
RS	16	0.290883	1.686866	4895.740217	0.012126	0.012186
RS	17	0.325648	1.686866	5219.581347	0.012928	0.013319
RS	18	0.363504	1.625879	5760.103673	0.014267	0.014859
RS	19	0.404727	1.625879	6111.186632	0.015136	0.016131
RS	20	0.449616	1.556643	6751.891616	0.016723	0.017930
RS	21	0.498497	1.556643	7118.915825	0.017632	0.019278
RS	22	0.551726	1.492513	7799.768377	0.019319	0.021214
RS	23	0.609689	1.492513	8160.964093	0.020213	0.022586
RS	24	0.672807	1.446303	8774.060647	0.021732	0.024389
RS	25	0.741538	1.446303	9098.546105	0.022535	0.025593
RS	26	0.816383	1.427881	9511.885813	0.023559	0.026840
RS	27	0.897883	1.427881	9767.085528	0.024191	0.027639
RS	28	0.986633	1.439665	9897.948470	0.024515	0.028041
RS	29	1.083275	1.439665	10059.067913	0.024914	0.028329
RS	30	1.188513	1.476464	9916.713020	0.024562	0.027923
RS	31	1.303110	1.476464	9970.329006	0.024695	0.027755
RS	32	1.427899	1.529029	9626.172012	0.023842	0.026786
RS	33	1.563786	1.529029	9567.354160	0.023697	0.026271
RS	34	1.711759	1.587571	9101.565012	0.022543	0.024999
RS	35	1.872893	1.587571	8929.941734	0.022118	0.024229
RS	36	2.048357	1.643641	8401.504408	0.020809	0.022832
RS	37	2.239426	1.643641	8119.744978	0.020111	0.021864
RS	38	2.447489	1.691111	7560.978907	0.018727	0.020427
RS	39	2.674056	1.691111	7176.179413	0.017774	0.019288
RS	40	2.920774	1.726335	6601.394267	0.016350	0.017835
RS	41	3.189434	1.726335	6128.236146	0.015178	0.016546
RS	42	3.481988	1.747573	5546.736324	0.013738	0.015086
RS	43	3.800561	1.747573	5010.546626	0.012410	0.013686
RS	44	4.147467	1.754705	4435.425803	0.010986	0.012233
RS	45	4.525226	1.754705	3873.597562	0.009594	0.010783
RS	46	4.936582	1.749684	3325.606063	0.008237	0.009372
RS	47	5.384523	1.749684	2785.689846	0.006900	0.007958
RS	48	5.872303	1.736909	2293.999211	0.005682	0.006652
RS	49	6.403465	1.736909	1826.006456	0.004523	0.005386
RS	50	6.981867	1.722316	1423.507645	0.003526	0.004274
RS	51	7.611710	1.722316	1065.696341	0.002640	0.003264
RS	52	8.297571	1.710758	775.872596	0.001922	0.002428
RS	53	9.044429	1.710758	540.210528	0.001338	0.001732
RS	54	9.857712	1.702064	362.895844	0.000899	0.001195
RS	55	10.743326	1.702064	231.929305	0.000574	0.000787
RS	56	11.707705	1.702064	141.382405	0.000350	0.000496
RS	57	12.757852	1.702064	81.862426	0.000203	0.000298
RS	58	13.901398	1.686854	45.090424	0.000112	0.000171
RS	59	15.146647	1.686854	23.067973	0.000057	0.000091
RS	60	16.502646	1.686854	11.037209	0.000027	0.000046
RS	61	17.979243	1.686854	4.909847	0.000012	0.000021
RS	62	19.587166	1.686854	2.017648	0.000005	0.000009
RS	63	21.338094	1.686854	1.131927	0.000003	0.000005
PA	4+25*2+4+6 0.110210120 0.020519019 21.338093648 0.133521761 0.522509813 0.891840879 1.278196351 1.563097478 1.693703780 1.718172641 1.686865986 1.625878677 1.556642873 1.492512703 1.446303446 1.427880690 1.439664846 1.476463880 1.529029281 1.587570879 1.643641457 1.691110661 1.726335077 1.747573306 1.754705412 1.749683687 1.736909402 1.722315841 1.710758382 1.702064193 1.686854180
//
IT	4781
RD	4
LK	-5393754.295471
QD	-2189.689199 -> -1973.442955
RI	0.0233594942
TR	0.107507	0.020075
MT	22.287728
MM	C_pi: 1.167085, n_recomb: 403694.084017
RS	0	0.000000	0.127724	27058.958205	0.067028	0.070704
RS	1	0.008969	0.127724	27403.559831	0.067882	0.065979
RS	2	0.018742	0.127724	27570.964019	0.068297	0.042522
RS	3	0.029391	0.127724	27541.690224	0.068224	0.039318
RS	4	0.040996	0.536964	6740.478878	0.016697	0.011115
RS	5	0.053642	0.536964	7167.466067	0.017755	0.012720
RS	6	0.067421	0.920087	4463.990647	0.011058	0.008266
RS	7	0.082437	0.920087	4782.873320	0.011848	0.009135
RS	8	0.098799	1.345593	3509.448351	0.008693	0.007041
RS	9	0.116629	1.345593	3772.329803	0.009345	0.007792
RS	10	0.136057	1.670950	3266.348384	0.008091	0.007035
RS	11	0.157229	1.670950	3513.271402	0.008703	0.007789
RS	12	0.180299	1.815937	3475.175500	0.008608	0.008005
RS	13	0.205438	1.815937	3733.460550	0.009248	0.008937
RS	14	0.232832	1.834715	3965.171925	0.009822	0.009782
RS	15	0.262682	1.834715	4249.300478	0.010526	0.010755
RS	16	0.295210	1.788959	4662.129269	0.011549	0.011968
RS	17	0.330655	1.788959	4978.030682	0.012331	0.013047
RS	18	0.369279	1.706740	5558.105703	0.013768	0.014721
RS	19	0.411368	1.706740	5905.157451	0.014628	0.015945
RS	20	0.457231	1.614166	6613.121099	0.016382	0.017950
RS	21	0.507207	1.614166	6980.533839	0.017292	0.019263
RS	22	0.561665	1.527679	7755.297986	0.019211	0.021471
RS	23	0.621008	1.527679	8119.833001	0.020114	0.022837
RS	24	0.685673	1.464127	8830.013013	0.021873	0.024916
RS	25	0.756138	1.464127	9156.942473	0.022683	0.026144
RS	26	0.832922	1.437026	9627.047890	0.023847	0.027546
RS	27	0.916593	1.437026	9880.135175	0.024474	0.028377
RS	28	1.007768	1.450013	9998.258217	0.024767	0.028721
RS	29	1.107121	1.450013	10153.074765	0.025150	0.029037
RS	30	1.215383	1.496707	9938.109103	0.024618	0.028388
RS	31	1.333356	1.496707	9985.949214	0.024736	0.028244
RS	32	1.461910	1.565395	9543.529755	0.023640	0.026954
RS	33	1.601992	1.565395	9485.460312	0.023497	0.026470
RS	34	1.754639	1.643422	8928.488827	0.022117	0.024892
RS	35	1.920976	1.643422	8768.571225	0.021721	0.024166
RS	36	2.102231	1.719555	8175.196124	0.020251	0.022532
RS	37	2.299742	1.719555	7917.746321	0.019613	0.021623
RS	38	2.514968	1.785395	7325.976281	0.018147	0.020035
RS	39	2.749496	1.785395	6976.799674	0.017282	0.018964
RS	40	3.005059	1.835731	6397.828812	0.015848	0.017440
RS	41	3.283542	1.835731	5967.602799	0.014782	0.016226
RS	42	3.587002	1.867821	5403.059460	0.013384	0.014758
RS	43	3.917678	1.867821	4910.869255	0.012165	0.013433
RS	44	4.278011	1.881164	4363.521179	0.010809	0.012014
RS	45	4.670661	1.881164	3839.505180	0.009511	0.010630
RS	46	5.098527	1.878233	3318.849916	0.008221	0.009269
RS	47	5.564767	1.878233	2804.536738	0.006947	0.007904
RS	48	6.072823	1.864935	2330.726422	0.005773	0.006641
RS	49	6.626445	1.864935	1873.872323	0.004642	0.005403
RS	50	7.229719	1.849106	1476.534194	0.003658	0.004314
RS	51	7.887099	1.849106	1117.923613	0.002769	0.003314
RS	52	8.603437	1.836805	823.656017	0.002040	0.002482
RS	53	9.384022	1.836805	580.830354	0.001439	0.001783
RS	54	10.234615	1.827523	395.477503	0.000980	0.001240
RS	55	11.161495	1.827523	256.400160	0.000635	0.000824
RS	56	12.171504	1.827523	158.684426	0.000393	0.000524
RS	57	13.272098	1.827523	93.361722	0.000231	0.000318
RS	58	14.471400	1.807539	52.374582	0.000130	0.000184
RS	59	15.778264	1.807539	27.238678	0.000067	0.000099
RS	60	17.202337	1.807539	13.259793	0.000033	0.000050
RS	61	18.754131	1.807539	6.006431	0.000015	0.000023
RS	62	20.445100	1.807539	2.515611	0.000006	0.000010
RS	63	22.287728	1.807539	1.453868	0.000004	0.000006
PA	4+25*2+4+6 0.107506870 0.020074697 22.287727703 0.127724205 0.536964123 0.920086839 1.345592703 1.670949722 1.815937203 1.834714800 1.788958623 1.706740315 1.614165547 1.527678508 1.464127482 1.437026090 1.450012932 1.496707288 1.565395230 1.643421768 1.719555416 1.785394738 1.835730854 1.867821301 1.881163898 1.878233359 1.864935277 1.849105892 1.836805298 1.827523488 1.807538662
//
IT	3823
RD	5
LK	-5393379.371797
QD	-1903.249408 -> -1783.630278
RI	0.0234303698
TR	0.105571	0.019813
MT	22.975377
MM	C_pi: 1.188021, n_recomb: 405558.916023
RS	0	0.000000	0.125679	27764.627536	0.068460	0.069137
RS	1	0.009021	0.125679	28085.440822	0.069251	0.066233
RS	2	0.018856	0.125679	28218.806116	0.069580	0.043214
RS	3	0.029578	0.125679	28144.909164	0.069398	0.040397
RS	4	0.041267	0.550525	6608.130239	0.016294	0.010780
RS	5	0.054011	0.550525	7033.011270	0.017342	0.012524
RS	6	0.067904	0.934604	4424.435305	0.010909	0.008200
RS	7	0.083051	0.934604	4743.306525	0.011696	0.009130
RS	8	0.099564	1.386645	3432.963872	0.008465	0.006937
RS	9	0.117567	1.386645	3692.905544	0.009106	0.007713
RS	10	0.137194	1.746675	3154.898684	0.007779	0.006879
RS	11	0.158591	1.746675	3396.503410	0.008375	0.007627
RS	12	0.181919	1.907131	3347.208605	0.008253	0.007817
RS	13	0.207350	1.907131	3599.607560	0.008876	0.008728
RS	14	0.235077	1.924993	3830.672570	0.009445	0.009590
RS	15	0.265304	1.924993	4109.552686	0.010133	0.010532
RS	16	0.298258	1.871351	4527.325765	0.011163	0.011772
RS	17	0.334185	1.871351	4839.499058	0.011933	0.012799
RS	18	0.373353	1.773687	5444.953328	0.013426	0.014551
RS	19	0.416055	1.773687	5791.224160	0.014280	0.015721
RS	20	0.462608	1.661859	6553.072964	0.016158	0.017875
RS	21	0.513361	1.661859	6923.470698	0.017071	0.019142
RS	22	0.568693	1.555185	7784.808994	0.019195	0.021577
RS	23	0.629016	1.555185	8155.064869	0.020108	0.022920
RS	24	0.694780	1.474678	8965.744035	0.022107	0.025264
RS	25	0.766478	1.474678	9297.304202	0.022925	0.026497
RS	26	0.844643	1.437689	9837.381011	0.024256	0.028081
RS	27	0.929860	1.437689	10089.692792	0.024878	0.028935
RS	28	1.022764	1.449250	10212.404709	0.025181	0.029277
RS	29	1.124049	1.449250	10360.577897	0.025546	0.029617
RS	30	1.234470	1.502158	10089.642870	0.024878	0.028794
RS	31	1.354853	1.502158	10129.015598	0.024975	0.028677
RS	32	1.486096	1.582787	9601.953089	0.023676	0.027131
RS	33	1.629179	1.582787	9538.925218	0.023520	0.026681
RS	34	1.785168	1.676191	8899.713958	0.021944	0.024853
RS	35	1.955230	1.676191	8742.198837	0.021556	0.024171
RS	36	2.140633	1.768811	8086.683021	0.019940	0.022341
RS	37	2.342761	1.768811	7840.524309	0.019333	0.021482
RS	38	2.563124	1.850282	7211.754519	0.017782	0.019766
RS	39	2.803365	1.850282	6882.168780	0.016970	0.018751
RS	40	3.065279	1.913966	6289.077812	0.015507	0.017161
RS	41	3.350819	1.913966	5884.357212	0.014509	0.016006
RS	42	3.662119	1.956102	5323.198785	0.013126	0.014521
RS	43	4.001501	1.956102	4858.488919	0.011980	0.013254
RS	44	4.371499	1.975658	4324.932437	0.010664	0.011853
RS	45	4.774874	1.975658	3825.495180	0.009433	0.010519
RS	46	5.214639	1.975454	3320.856469	0.008188	0.009191
RS	47	5.694074	1.975454	2823.829899	0.006963	0.007866
RS	48	6.216759	1.962684	2361.172488	0.005822	0.006632
RS	49	6.786596	1.962684	1912.216653	0.004715	0.005418
RS	50	7.407839	1.946832	1517.954160	0.003743	0.004345
RS	51	8.085123	1.946832	1159.002161	0.002858	0.003355
RS	52	8.823506	1.934893	861.249986	0.002124	0.002526
RS	53	9.628499	1.934893	613.308380	0.001512	0.001826
RS	54	10.506110	1.925973	421.813382	0.001040	0.001278
RS	55	11.462891	1.925973	276.582810	0.000682	0.000855
RS	56	12.505983	1.925973	173.241418	0.000427	0.000548
RS	57	13.643173	1.925973	103.232187	0.000255	0.000335
RS	58	14.882949	1.901856	58.766952	0.000145	0.000196
RS	59	16.234566	1.901856	30.971837	0.000076	0.000107
RS	60	17.708113	1.901856	15.290204	0.000038	0.000054
RS	61	19.314589	1.901856	7.029583	0.000017	0.000026
RS	62	21.065986	1.901856	2.990524	0.000007	0.000011
RS	63	22.975377	1.901856	1.771998	0.000004	0.000007
PA	4+25*2+4+6 0.105570734 0.019813104 22.975377016 0.125679060 0.550525261 0.934603590 1.386645385 1.746674830 1.907130994 1.924993373 1.871350532 1.773686563 1.661858873 1.555184927 1.474677931 1.437689390 1.449249604 1.502158419 1.582787250 1.676190649 1.768811328 1.850282365 1.913965661 1.956102193 1.975658398 1.975453774 1.962683883 1.946832475 1.934892745 1.925972546 1.901856447
//
IT	3914
RD	6
LK	-5393165.724425
QD	-1742.008766 -> -1667.091600
RI	0.0233099838
TR	0.104134	0.019660
MT	23.486923
MM	C_pi: 1.204965, n_recomb: 408139.601663
RS	0	0.000000	0.125014	28196.546879	0.069086	0.068038
RS	1	0.009059	0.125014	28511.466734	0.069857	0.066413
RS	2	0.018939	0.125014	28633.220000	0.070155	0.043618
RS	3	0.029713	0.125014	28541.633675	0.069931	0.040996
RS	4	0.041464	0.561566	6534.801965	0.016011	0.010575
RS	5	0.054279	0.561566	6959.741275	0.017052	0.012384
RS	6	0.068255	0.938182	4451.355302	0.010906	0.008233
RS	7	0.083497	0.938182	4773.612707	0.011696	0.009199
RS	8	0.100121	1.407804	3417.284259	0.008373	0.006911
RS	9	0.118249	1.407804	3677.714440	0.009011	0.007704
RS	10	0.138021	1.797780	3100.831131	0.007597	0.006788
RS	11	0.159583	1.797780	3340.345037	0.008184	0.007534
RS	12	0.183098	1.974408	3274.887163	0.008024	0.007689
RS	13	0.208744	1.974408	3524.324877	0.008635	0.008587
RS	14	0.236713	1.995327	3748.776779	0.009185	0.009443
RS	15	0.267216	1.995327	4024.831770	0.009861	0.010364
RS	16	0.300482	1.939603	4437.902718	0.010873	0.011601
RS	17	0.336762	1.939603	4747.997348	0.011633	0.012587
RS	18	0.376328	1.831954	5365.424718	0.013146	0.014373
RS	19	0.419478	1.831954	5711.711866	0.013995	0.015497
RS	20	0.466538	1.704947	6512.237450	0.015956	0.017748
RS	21	0.517860	1.704947	6885.844225	0.016871	0.018969
RS	22	0.573832	1.580523	7821.121462	0.019163	0.021588
RS	23	0.634875	1.580523	8197.345601	0.020085	0.022900
RS	24	0.701447	1.483996	9104.136939	0.022306	0.025487
RS	25	0.774050	1.483996	9441.042058	0.023132	0.026713
RS	26	0.853230	1.436749	10056.799720	0.024641	0.028490
RS	27	0.939583	1.436749	10309.328672	0.025259	0.029351
RS	28	1.033759	1.445291	10449.172363	0.025602	0.029731
RS	29	1.136466	1.445291	10591.394979	0.025950	0.030084
RS	30	1.248477	1.501796	10279.482882	0.025186	0.029143
RS	31	1.370635	1.501796	10310.182655	0.025261	0.029044
RS	32	1.503860	1.591076	9712.905672	0.023798	0.027300
RS	33	1.649153	1.591076	9643.200925	0.023627	0.026877
RS	34	1.807609	1.696324	8933.463438	0.021888	0.024851
RS	35	1.980419	1.696324	8774.556883	0.021499	0.024203
RS	36	2.168883	1.802085	8064.224092	0.019758	0.022216
RS	37	2.374421	1.802085	7823.228613	0.019168	0.021398
RS	38	2.598579	1.896371	7159.636881	0.017542	0.019577
RS	39	2.843042	1.896371	6841.434938	0.016762	0.018607
RS	40	3.109652	1.971357	6231.590933	0.015268	0.016959
RS	41	3.400414	1.971357	5842.930812	0.014316	0.015850
RS	42	3.717516	2.022340	5279.154293	0.012935	0.014346
RS	43	4.063344	2.022340	4832.547647	0.011840	0.013124
RS	44	4.440501	2.047706	4305.444679	0.010549	0.011731
RS	45	4.851824	2.047706	3822.751357	0.009366	0.010438
RS	46	5.300409	2.050472	3327.592803	0.008153	0.009131
RS	47	5.789631	2.050472	2842.712786	0.006965	0.007837
RS	48	6.323172	2.038923	2387.018006	0.005849	0.006624
RS	49	6.905046	2.038923	1943.850412	0.004763	0.005430
RS	50	7.539632	2.023949	1551.227843	0.003801	0.004370
RS	51	8.231705	2.023949	1192.201385	0.002921	0.003388
RS	52	8.986473	2.013231	891.536257	0.002184	0.002562
RS	53	9.809615	2.013231	639.868045	0.001568	0.001861
RS	54	10.707326	2.005463	443.515031	0.001087	0.001310
RS	55	11.686360	2.005463	293.531930	0.000719	0.000882
RS	56	12.754084	2.005463	185.690449	0.000455	0.000570
RS	57	13.918534	2.005463	111.825827	0.000274	0.000351
RS	58	15.188471	1.977853	64.439114	0.000158	0.000207
RS	59	16.573451	1.977853	34.344061	0.000084	0.000114
RS	60	18.083896	1.977853	17.158066	0.000042	0.000058
RS	61	19.731172	1.977853	7.988639	0.000020	0.000028
RS	62	21.527675	1.977853	3.444394	0.000008	0.000012
RS	63	23.486923	1.977853	2.085803	0.000005	0.000008
PA	4+25*2+4+6 0.104134375 0.019660270 23.486922807 0.125013555 0.561566207 0.938181743 1.407803914 1.797780314 1.974407735 1.995327184 1.939603029 1.831954329 1.704946791 1.580522889 1.483995785 1.436748824 1.445291235 1.501795979 1.591075714 1.696324260 1.802084837 1.896371085 1.971356740 2.022339948 2.047705824 2.050472246 2.038922589 2.023949118 2.013231308 2.005463436 1.977852754
//
IT	4682
RD	7
LK	-5393029.291018
QD	-1640.111774 -> -1589.173034
RI	0.0231117347
TR	0.103029	0.019574
MT	23.878970
MM	C_pi: 1.218908, n_recomb: 411016.645124
RS	0	0.000000	0.124957	28491.646340	0.069320	0.067247
RS	1	0.009088	0.124957	28809.241778	0.070093	0.066535
RS	2	0.019001	0.124957	28930.276475	0.070387	0.043864
RS	3	0.029815	0.124957	28834.213848	0.070153	0.041338
RS	4	0.041612	0.570697	6494.431491	0.015801	0.010437
RS	5	0.054481	0.570697	6920.491283	0.016837	0.012274
RS	6	0.068520	0.934696	4516.520980	0.010989	0.008318
RS	7	0.083834	0.934696	4844.055701	0.011786	0.009309
RS	8	0.100540	1.415551	3436.559350	0.008361	0.006928
RS	9	0.118764	1.415551	3699.432632	0.009001	0.007736
RS	10	0.138644	1.831031	3080.389254	0.007495	0.006735
RS	11	0.160331	1.831031	3319.707602	0.008077	0.007485
RS	12	0.183989	2.023293	3236.244541	0.007874	0.007601
RS	13	0.209796	2.023293	3484.497631	0.008478	0.008493
RS	14	0.237949	2.049623	3699.560128	0.009001	0.009333
RS	15	0.268660	2.049623	3974.284505	0.009669	0.010242
RS	16	0.302162	1.996165	4376.594974	0.010648	0.011456
RS	17	0.338709	1.996165	4685.564117	0.011400	0.012413
RS	18	0.378577	1.883165	5304.836649	0.012907	0.014203
RS	19	0.422068	1.883165	5651.396473	0.013750	0.015288
RS	20	0.469511	1.744717	6477.335662	0.015759	0.017598
RS	21	0.521265	1.744717	6853.859007	0.016675	0.018778
RS	22	0.577723	1.604976	7849.904247	0.019099	0.021541
RS	23	0.639311	1.604976	8231.780450	0.020028	0.022821
RS	24	0.706496	1.493655	9226.783880	0.022449	0.025623
RS	25	0.779786	1.493655	9569.262870	0.023282	0.026834
RS	26	0.859737	1.436335	10261.389306	0.024966	0.028803
RS	27	0.946953	1.436335	10514.977251	0.025583	0.029662
RS	28	1.042096	1.441062	10679.865911	0.025984	0.030104
RS	29	1.145884	1.441062	10817.185991	0.026318	0.030461
RS	30	1.259104	1.499487	10475.880696	0.025488	0.029440
RS	31	1.382613	1.499487	10498.630854	0.025543	0.029352
RS	32	1.517346	1.595066	9843.477553	0.023949	0.027455
RS	33	1.664322	1.595066	9766.936628	0.023763	0.027051
RS	34	1.824655	1.709433	8997.483566	0.021891	0.024867
RS	35	1.999559	1.709433	8835.651751	0.021497	0.024246
RS	36	2.190357	1.825571	8078.145720	0.019654	0.022134
RS	37	2.398494	1.825571	7839.150162	0.019073	0.021348
RS	38	2.625545	1.930200	7144.457301	0.017382	0.019442
RS	39	2.873229	1.930200	6832.949097	0.016625	0.018507
RS	40	3.143422	2.014566	6206.299937	0.015100	0.016811
RS	41	3.438169	2.014566	5827.977422	0.014179	0.015738
RS	42	3.759701	2.073159	5258.698331	0.012794	0.014216
RS	43	4.110453	2.073159	4824.258950	0.011737	0.013028
RS	44	4.493078	2.103788	4299.292975	0.010460	0.011638
RS	45	4.910476	2.103788	3828.171474	0.009314	0.010377
RS	46	5.365804	2.109560	3338.273257	0.008122	0.009084
RS	47	5.862510	2.109560	2861.964688	0.006963	0.007815
RS	48	6.404355	2.099696	2410.281103	0.005864	0.006617
RS	49	6.995439	2.099696	1971.285153	0.004796	0.005440
RS	50	7.640239	2.086271	1579.126062	0.003842	0.004389
RS	51	8.343635	2.086271	1220.054956	0.002968	0.003415
RS	52	9.110953	2.077450	916.722007	0.002230	0.002591
RS	53	9.948001	2.077450	662.218649	0.001611	0.001891
RS	54	10.861115	2.071494	461.840194	0.001124	0.001337
RS	55	11.857209	2.071494	308.087293	0.000750	0.000906
RS	56	12.943824	2.071494	196.553226	0.000478	0.000588
RS	57	14.129184	2.071494	119.442124	0.000291	0.000365
RS	58	15.422265	2.040995	69.546161	0.000169	0.000217
RS	59	16.832855	2.040995	37.429471	0.000091	0.000120
RS	60	18.371632	2.040995	18.895136	0.000046	0.000062
RS	61	20.050246	2.040995	8.895536	0.000022	0.000030
RS	62	21.881405	2.040995	3.881015	0.000009	0.000013
RS	63	23.878970	2.040995	2.396348	0.000006	0.000008
PA	4+25*2+4+6 0.103028598 0.019574013 23.878970317 0.124956805 0.570696820 0.934695915 1.415550638 1.831030838 2.023292674 2.049623361 1.996164672 1.883164966 1.744717057 1.604975883 1.493654857 1.436335026 1.441062496 1.499487234 1.595066392 1.709432815 1.825571252 1.930200363 2.014566462 2.073159008 2.103787611 2.109560089 2.099695968 2.086271037 2.077450363 2.071494056 2.040995276
//
IT	3456
RD	8
LK	-5392935.155860
QD	-1570.382144 -> -1533.558165
RI	0.0228789878
TR	0.102148	0.019530
MT	24.188042
MM	C_pi: 1.230660, n_recomb: 414002.532513
RS	0	0.000000	0.125198	28710.282661	0.069348	0.066661
RS	1	0.009110	0.125198	29034.859574	0.070132	0.066619
RS	2	0.019049	0.125198	29160.791992	0.070436	0.044019
RS	3	0.029894	0.125198	29067.188852	0.070210	0.041532
RS	4	0.041727	0.578756	6469.938587	0.015628	0.010332
RS	5	0.054638	0.578756	6897.518513	0.016661	0.012175
RS	6	0.068725	0.927299	4602.604120	0.011117	0.008430
RS	7	0.084096	0.927299	4936.390637	0.011924	0.009440
RS	8	0.100866	1.415055	3475.808329	0.008396	0.006968
RS	9	0.119165	1.415055	3742.217769	0.009039	0.007792
RS	10	0.139130	1.851970	3080.357167	0.007440	0.006707
RS	11	0.160914	1.851970	3320.627981	0.008021	0.007463
RS	12	0.184682	2.058272	3219.562879	0.007777	0.007540
RS	13	0.210616	2.058272	3467.802205	0.008376	0.008433
RS	14	0.238912	2.090883	3673.032781	0.008872	0.009252
RS	15	0.269786	2.090883	3947.485676	0.009535	0.010157
RS	16	0.303473	2.042646	4335.754514	0.010473	0.011337
RS	17	0.340228	2.042646	4644.307509	0.011218	0.012274
RS	18	0.380331	1.927970	5258.539116	0.012702	0.014047
RS	19	0.424088	1.927970	5605.544524	0.013540	0.015103
RS	20	0.471831	1.781346	6446.452018	0.015571	0.017442
RS	21	0.523923	1.781346	6825.558319	0.016487	0.018587
RS	22	0.580760	1.628590	7870.437764	0.019011	0.021459
RS	23	0.642776	1.628590	8257.518561	0.019946	0.022709
RS	24	0.710440	1.503791	9331.777620	0.022540	0.025699
RS	25	0.784269	1.503791	9679.831691	0.023381	0.026892
RS	26	0.864823	1.436886	10446.034847	0.025232	0.029043
RS	27	0.952716	1.436886	10701.341717	0.025848	0.029894
RS	28	1.048615	1.437509	10895.583022	0.026318	0.030410
RS	29	1.153250	1.437509	11029.058892	0.026640	0.030765
RS	30	1.267418	1.496833	10666.760774	0.025765	0.029693
RS	31	1.391985	1.496833	10682.562604	0.025803	0.029608
RS	32	1.527901	1.597088	9979.365424	0.024105	0.027593
RS	33	1.676198	1.597088	9896.440454	0.023904	0.027200
RS	34	1.838004	1.718546	9076.366945	0.021923	0.024893
RS	35	2.014550	1.718546	8911.093503	0.021524	0.024291
RS	36	2.207180	1.842884	8113.267668	0.019597	0.022081
RS	37	2.417357	1.842884	7874.561650	0.019021	0.021319
RS	38	2.646681	1.955817	7152.600187	0.017277	0.019346
RS	39	2.896895	1.955817	6844.929880	0.016534	0.018438
RS	40	3.169903	2.047893	6202.393478	0.014982	0.016702
RS	41	3.467782	2.047893	5830.719679	0.014084	0.015657
RS	42	3.792796	2.112950	5254.570298	0.012692	0.014118
RS	43	4.147418	2.112950	4828.321004	0.011663	0.012958
RS	44	4.534346	2.148264	4302.827631	0.010393	0.011568
RS	45	4.956521	2.148264	3839.687235	0.009275	0.010332
RS	46	5.417155	2.156979	3352.174124	0.008097	0.009048
RS	47	5.919751	2.156979	2881.855549	0.006961	0.007800
RS	48	6.468133	2.149104	2432.045997	0.005874	0.006612
RS	49	7.066470	2.149104	1995.964884	0.004821	0.005449
RS	50	7.719314	2.137734	1603.312037	0.003873	0.004403
RS	51	8.431630	2.137734	1244.124685	0.003005	0.003437
RS	52	9.208837	2.131343	938.207514	0.002266	0.002614
RS	53	10.056844	2.131343	681.466819	0.001646	0.001916
RS	54	10.982102	2.127752	477.623712	0.001154	0.001360
RS	55	11.991649	2.127752	320.817109	0.000775	0.000926
RS	56	13.093162	2.127752	206.190157	0.000498	0.000605
RS	57	14.295020	2.127752	126.292785	0.000305	0.000378
RS	58	15.606363	2.094890	74.201952	0.000179	0.000227
RS	59	17.037167	2.094890	40.283499	0.000097	0.000126
RS	60	18.598311	2.094890	20.525696	0.000050	0.000066
RS	61	20.301672	2.094890	9.759656	0.000024	0.000032
RS	62	22.160204	2.094890	4.303485	0.000010	0.000014
RS	63	24.188042	2.094890	2.704603	0.000007	0.000009
PA	4+25*2+4+6 0.102148055 0.019529622 24.188042226 0.125197763 0.578755662 0.927299115 1.415054522 1.851969608 2.058271778 2.090882602 2.042646142 1.927969730 1.781345972 1.628590354 1.503791317 1.436885684 1.437508546 1.496833112 1.597088032 1.718545868 1.842884196 1.955816692 2.047893257 2.112950495 2.148263895 2.156979000 2.149103830 2.137734131 2.131343267 2.127751737 2.094890264
//
IT	4323
RD	9
LK	-5392866.331784
QD	-1519.548070 -> -1491.645078
RI	0.0226301114
TR	0.101424	0.019512
MT	24.438925
MM	C_pi: 1.240809, n_recomb: 416994.681679
RS	0	0.000000	0.125586	28883.488806	0.069266	0.066212
RS	1	0.009128	0.125586	29217.136786	0.070066	0.066678
RS	2	0.019088	0.125586	29350.824088	0.070387	0.044119
RS	3	0.029958	0.125586	29263.321459	0.070177	0.041642
RS	4	0.041820	0.586393	6450.675263	0.015469	0.010242
RS	5	0.054764	0.586393	6879.768335	0.016498	0.012078
RS	6	0.068891	0.918130	4698.648454	0.011268	0.008555
RS	7	0.084306	0.918130	5039.085610	0.012084	0.009578
RS	8	0.101129	1.409988	3525.657314	0.008455	0.007020
RS	9	0.119487	1.409988	3796.151683	0.009104	0.007857
RS	10	0.139520	1.864870	3092.439728	0.007416	0.006693
RS	11	0.161382	1.864870	3334.332846	0.007996	0.007457
RS	12	0.185240	2.083079	3217.357645	0.007716	0.007499
RS	13	0.211275	2.083079	3466.358218	0.008313	0.008396
RS	14	0.239687	2.121742	3662.789848	0.008784	0.009195
RS	15	0.270692	2.121742	3937.748361	0.009443	0.010101
RS	16	0.304527	2.080482	4310.669247	0.010337	0.011240
RS	17	0.341450	2.080482	4619.379348	0.011078	0.012166
RS	18	0.381744	1.966931	5224.116116	0.012528	0.013908
RS	19	0.425715	1.966931	5571.740297	0.013362	0.014943
RS	20	0.473699	1.814891	6419.728840	0.015395	0.017288
RS	21	0.526064	1.814891	6801.145471	0.016310	0.018405
RS	22	0.583208	1.651192	7884.796301	0.018909	0.021359
RS	23	0.645567	1.651192	8276.632473	0.019848	0.022581
RS	24	0.713619	1.514213	9421.311707	0.022593	0.025734
RS	25	0.787882	1.514213	9774.814611	0.023441	0.026908
RS	26	0.868924	1.438345	10611.222939	0.025447	0.029228
RS	27	0.957362	1.438345	10868.727080	0.026064	0.030069
RS	28	1.053873	1.434861	11094.198880	0.026605	0.030664
RS	29	1.159193	1.434861	11224.765827	0.026918	0.031013
RS	30	1.274126	1.494495	10847.337527	0.026013	0.029907
RS	31	1.399549	1.494495	10857.210195	0.026037	0.029822
RS	32	1.536420	1.598323	10113.606403	0.024254	0.027714
RS	33	1.685785	1.598323	10024.972420	0.024041	0.027328
RS	34	1.848782	1.725386	9161.723804	0.021971	0.024921
RS	35	2.026657	1.725386	8992.980093	0.021566	0.024335
RS	36	2.220768	1.856248	8160.672569	0.019570	0.022046
RS	37	2.432596	1.856248	7921.334494	0.018996	0.021303
RS	38	2.663759	1.975834	7175.689135	0.017208	0.019277
RS	39	2.916021	1.975834	6870.053765	0.016475	0.018390
RS	40	3.191308	2.074223	6212.897045	0.014899	0.016622
RS	41	3.491723	2.074223	5845.404909	0.014018	0.015599
RS	42	3.819557	2.144745	5261.815198	0.012618	0.014045
RS	43	4.177315	2.144745	4841.004943	0.011609	0.012907
RS	44	4.567727	2.184200	4313.296702	0.010344	0.011515
RS	45	4.993774	2.184200	3855.585978	0.009246	0.010299
RS	46	5.458708	2.195737	3368.475322	0.008078	0.009021
RS	47	5.966079	2.195737	2902.256539	0.006960	0.007789
RS	48	6.519761	2.190053	2452.754332	0.005882	0.006608
RS	49	7.123980	2.190053	2018.629040	0.004841	0.005456
RS	50	7.783349	2.181116	1624.736372	0.003896	0.004415
RS	51	8.502901	2.181116	1265.343349	0.003034	0.003456
RS	52	9.288131	2.177583	956.861839	0.002295	0.002633
RS	53	10.145033	2.177583	698.316135	0.001675	0.001937
RS	54	11.080149	2.176820	491.411783	0.001178	0.001379
RS	55	12.100617	2.176820	332.099176	0.000796	0.000943
RS	56	13.214229	2.176820	214.844635	0.000515	0.000620
RS	57	14.429486	2.176820	132.522989	0.000318	0.000389
RS	58	15.755665	2.142089	78.484995	0.000188	0.000235
RS	59	17.202891	2.142089	42.945280	0.000103	0.000131
RS	60	18.782212	2.142089	22.067364	0.000053	0.000069
RS	61	20.505687	2.142089	10.588045	0.000025	0.000034
RS	62	22.386471	2.142089	4.714252	0.000011	0.000015
RS	63	24.438925	2.142089	3.011470	0.000007	0.000010
PA	4+25*2+4+6 0.101423645 0.019511579 24.438924515 0.125585567 0.586393193 0.918130043 1.409988495 1.864870197 2.083079173 2.121742072 2.080482032 1.966930834 1.814890949 1.651192494 1.514212760 1.438344734 1.434860623 1.494495238 1.598322506 1.725386365 1.856248312 1.975834149 2.074223428 2.144744720 2.184200147 2.195737268 2.190052716 2.181115929 2.177582543 2.176819899 2.142089181
//
IT	3427
RD	10
LK	-5392813.717917
QD	-1480.489016 -> -1458.570807
RI	0.0223754560
TR	0.100812	0.019510
MT	24.647730
MM	C_pi: 1.249734, n_recomb: 419932.177568
RS	0	0.000000	0.126035	29029.370170	0.069129	0.065858
RS	1	0.009142	0.126035	29372.884674	0.069947	0.066722
RS	2	0.019120	0.126035	29515.565780	0.070287	0.044188
RS	3	0.030010	0.126035	29435.866297	0.070097	0.041706
RS	4	0.041896	0.594009	6430.559609	0.015313	0.010156
RS	5	0.054869	0.594009	6860.921991	0.016338	0.011978
RS	6	0.069027	0.908496	4797.703683	0.011425	0.008682
RS	7	0.084480	0.908496	5144.827145	0.012252	0.009715
RS	8	0.101345	1.402791	3580.010023	0.008525	0.007077
RS	9	0.119752	1.402791	3854.780236	0.009180	0.007926
RS	10	0.139843	1.872829	3111.162634	0.007409	0.006688
RS	11	0.161769	1.872829	3355.024502	0.007989	0.007460
RS	12	0.185701	2.100654	3224.502612	0.007679	0.007473
RS	13	0.211820	2.100654	3474.757851	0.008275	0.008375
RS	14	0.240327	2.144467	3664.219200	0.008726	0.009157
RS	15	0.271441	2.144467	3940.244681	0.009383	0.010066
RS	16	0.305398	2.111039	4297.729827	0.010234	0.011164
RS	17	0.342461	2.111039	4607.053216	0.010971	0.012084
RS	18	0.382911	2.000643	5199.606980	0.012382	0.013787
RS	19	0.427060	2.000643	5548.017137	0.013212	0.014806
RS	20	0.475245	1.845443	6397.316946	0.015234	0.017142
RS	21	0.527834	1.845443	6780.833948	0.016147	0.018236
RS	22	0.585232	1.672630	7894.967082	0.018801	0.021249
RS	23	0.647877	1.672630	8291.140028	0.019744	0.022448
RS	24	0.716250	1.524678	9498.131843	0.022618	0.025740
RS	25	0.790873	1.524678	9856.878927	0.023473	0.026897
RS	26	0.872318	1.440507	10758.956045	0.025621	0.029372
RS	27	0.961209	1.440507	11018.973994	0.026240	0.030202
RS	28	1.058226	1.433069	11275.975589	0.026852	0.030876
RS	29	1.164114	1.433069	11404.409522	0.027158	0.031216
RS	30	1.279681	1.492690	11015.877407	0.026233	0.030090
RS	31	1.405814	1.492690	11020.755783	0.026244	0.030002
RS	32	1.543478	1.599338	10242.670517	0.024391	0.027818
RS	33	1.693728	1.599338	10149.051430	0.024168	0.027438
RS	34	1.857714	1.730915	9248.698567	0.022024	0.024950
RS	35	2.036692	1.730915	9076.688438	0.021615	0.024375
RS	36	2.232032	1.867004	8214.849265	0.019562	0.022023
RS	37	2.445231	1.867004	7974.398674	0.018990	0.021296
RS	38	2.677920	1.991927	7208.254171	0.017165	0.019228
RS	39	2.931883	1.991927	6903.491877	0.016440	0.018358
RS	40	3.209063	2.095472	6233.084213	0.014843	0.016564
RS	41	3.511583	2.095472	5868.081691	0.013974	0.015558
RS	42	3.841761	2.170598	5276.935853	0.012566	0.013991
RS	43	4.202123	2.170598	4859.617029	0.011572	0.012869
RS	44	4.595431	2.213700	4328.634660	0.010308	0.011475
RS	45	5.024696	2.213700	3874.505285	0.009227	0.010274
RS	46	5.493205	2.227912	3386.415307	0.008064	0.009000
RS	47	6.004546	2.227912	2922.898264	0.006960	0.007781
RS	48	6.562635	2.224546	2472.554448	0.005888	0.006604
RS	49	7.171745	2.224546	2039.660351	0.004857	0.005463
RS	50	7.836541	2.218328	1643.957746	0.003915	0.004424
RS	51	8.562113	2.218328	1284.287189	0.003058	0.003471
RS	52	9.354020	2.217990	973.248994	0.002318	0.002649
RS	53	10.218323	2.217990	713.232418	0.001698	0.001955
RS	54	11.161643	2.220450	503.574778	0.001199	0.001395
RS	55	12.191202	2.220450	342.193155	0.000815	0.000959
RS	56	13.314886	2.220450	222.686180	0.000530	0.000633
RS	57	14.541299	2.220450	138.235205	0.000329	0.000400
RS	58	15.879833	2.184259	82.452928	0.000196	0.000243
RS	59	17.340738	2.184259	45.443164	0.000108	0.000136
RS	60	18.935202	2.184259	23.532639	0.000056	0.000072
RS	61	20.675435	2.184259	11.385526	0.000027	0.000035
RS	62	22.574762	2.184259	5.114877	0.000012	0.000016
RS	63	24.647730	2.184259	3.317367	0.000008	0.000011
PA	4+25*2+4+6 0.100811581 0.019510360 24.647729909 0.126035205 0.594008761 0.908495849 1.402791486 1.872828890 2.100654438 2.144467449 2.111039191 2.000642917 1.845443293 1.672630458 1.524677544 1.440506552 1.433069059 1.492690144 1.599337676 1.730915099 1.867004389 1.991926562 2.095471550 2.170597912 2.213699814 2.227911858 2.224545896 2.218327937 2.217989502 2.220450193 2.184259207
//
IT	3855
RD	11
LK	-5392772.104464
QD	-1449.163173 -> -1431.464773
RI	0.0221229117
TR	0.100283	0.019520
MT	24.825247
MM	C_pi: 1.257680, n_recomb: 422774.095569
RS	0	0.000000	0.126494	29159.192163	0.068971	0.065569
RS	1	0.009155	0.126494	29512.561475	0.069807	0.066757
RS	2	0.019147	0.126494	29664.461532	0.070166	0.044240
RS	3	0.030055	0.126494	29593.049525	0.069997	0.041746
RS	4	0.041961	0.601820	6406.336114	0.015153	0.010068
RS	5	0.054956	0.601820	6837.592868	0.016173	0.011872
RS	6	0.069142	0.899139	4895.364083	0.011579	0.008806
RS	7	0.084626	0.899139	5248.982100	0.012416	0.009847
RS	8	0.101528	1.394971	3634.933708	0.008598	0.007134
RS	9	0.119977	1.394971	3913.939015	0.009258	0.007994
RS	10	0.140115	1.877983	3132.857885	0.007410	0.006688
RS	11	0.162096	1.877983	3378.814215	0.007992	0.007467
RS	12	0.186090	2.113195	3237.417502	0.007658	0.007455
RS	13	0.212280	2.113195	3489.217844	0.008253	0.008364
RS	14	0.240868	2.160888	3673.929933	0.008690	0.009133
RS	15	0.272073	2.160888	3951.416198	0.009346	0.010048
RS	16	0.306135	2.135512	4294.107000	0.010157	0.011106
RS	17	0.343315	2.135512	4604.396683	0.010891	0.012022
RS	18	0.383898	2.029697	5183.231832	0.012260	0.013683
RS	19	0.428197	2.029697	5532.573403	0.013086	0.014690
RS	20	0.476551	1.873173	6378.932592	0.015088	0.017005
RS	21	0.529332	1.873173	6764.379874	0.016000	0.018081
RS	22	0.586945	1.692825	7902.268437	0.018691	0.021135
RS	23	0.649831	1.692825	8302.391438	0.019638	0.022315
RS	24	0.718475	1.534990	9564.493541	0.022623	0.025726
RS	25	0.793403	1.534990	9928.228980	0.023484	0.026868
RS	26	0.875190	1.443152	10891.331026	0.025762	0.029484
RS	27	0.964465	1.443152	11154.042590	0.026383	0.030304
RS	28	1.061912	1.431991	11441.904989	0.027064	0.031053
RS	29	1.168280	1.431991	11568.821102	0.027364	0.031385
RS	30	1.284385	1.491440	11171.894651	0.026425	0.030246
RS	31	1.411119	1.491440	11172.593139	0.026427	0.030154
RS	32	1.549456	1.600395	10364.633527	0.024516	0.027908
RS	33	1.700456	1.600395	10266.725837	0.024284	0.027531
RS	34	1.865280	1.735676	9334.248066	0.022079	0.024977
RS	35	2.045193	1.735676	9159.281450	0.021665	0.024411
RS	36	2.241576	1.875990	8272.095550	0.019566	0.022010
RS	37	2.455937	1.875990	8030.315352	0.018994	0.021295
RS	38	2.689922	2.005195	7246.488503	0.017140	0.019193
RS	39	2.945327	2.005195	6941.849173	0.016420	0.018337
RS	40	3.224114	2.112942	6259.559562	0.014806	0.016522
RS	41	3.528422	2.112942	5895.872575	0.013946	0.015529
RS	42	3.860588	2.191940	5297.333277	0.012530	0.013951
RS	43	4.223162	2.191940	4882.110260	0.011548	0.012843
RS	44	4.618929	2.238240	4347.224479	0.010283	0.011445
RS	45	5.050926	2.238240	3895.323932	0.009214	0.010257
RS	46	5.522471	2.254970	3405.295904	0.008055	0.008984
RS	47	6.037184	2.254970	2943.445261	0.006962	0.007776
RS	48	6.599016	2.253996	2491.426666	0.005893	0.006602
RS	49	7.212282	2.253996	2059.226786	0.004871	0.005469
RS	50	7.881689	2.250713	1661.293849	0.003930	0.004431
RS	51	8.612378	2.250713	1301.306745	0.003078	0.003484
RS	52	9.409958	2.253843	987.729255	0.002336	0.002661
RS	53	10.280553	2.253843	726.520978	0.001718	0.001970
RS	54	11.230848	2.259858	514.364034	0.001217	0.001409
RS	55	12.268137	2.259858	351.276986	0.000831	0.000973
RS	56	13.400386	2.259858	229.831919	0.000544	0.000645
RS	57	14.636287	2.259858	143.500698	0.000339	0.000409
RS	58	15.985330	2.222593	86.145022	0.000204	0.000250
RS	59	17.457872	2.222593	47.796939	0.000113	0.000141
RS	60	19.065218	2.222593	24.930498	0.000059	0.000075
RS	61	20.819710	2.222593	12.155700	0.000029	0.000037
RS	62	22.734819	2.222593	5.506604	0.000013	0.000017
RS	63	24.825247	2.222593	3.622742	0.000009	0.000011
PA	4+25*2+4+6 0.100283146 0.019519906 24.825246518 0.126494236 0.601819538 0.899138630 1.394970671 1.877983485 2.113195348 2.160887746 2.135512183 2.029697358 1.873173095 1.692824990 1.534989637 1.443152441 1.431990748 1.491439564 1.600394672 1.735675803 1.875989754 2.005194661 2.112941540 2.191940060 2.238239806 2.254969942 2.253996452 2.250712966 2.253842814 2.259858475 2.222592547
//
IT	4456
RD	12
LK	-5392738.326593
QD	-1423.166610 -> -1408.568178
RI	0.0218777544
TR	0.099818	0.019536
MT	24.979396
MM	C_pi: 1.264833, n_recomb: 425495.939510
RS	0	0.000000	0.126934	29279.431139	0.068812	0.065328
RS	1	0.009165	0.126934	29642.211432	0.069665	0.066786
RS	2	0.019171	0.126934	29803.000651	0.070043	0.044284
RS	3	0.030093	0.126934	29739.682504	0.069894	0.041777
RS	4	0.042016	0.609901	6376.904121	0.014987	0.009978
RS	5	0.055032	0.609901	6808.640305	0.016002	0.011760
RS	6	0.069241	0.890382	4989.358383	0.011726	0.008926
RS	7	0.084753	0.890382	5349.169003	0.012572	0.009972
RS	8	0.101686	1.387393	3688.049313	0.008668	0.007189
RS	9	0.120171	1.387393	3971.111872	0.009333	0.008056
RS	10	0.140350	1.881705	3155.237753	0.007415	0.006688
RS	11	0.162379	1.881705	3403.277439	0.007998	0.007474
RS	12	0.186426	2.122307	3253.647203	0.007647	0.007445
RS	13	0.212678	2.122307	3507.142819	0.008242	0.008360
RS	14	0.241336	2.172502	3689.384186	0.008671	0.009120
RS	15	0.272620	2.172502	3968.596268	0.009327	0.010042
RS	16	0.306771	2.154980	4297.541606	0.010100	0.011062
RS	17	0.344053	2.154980	4609.062917	0.010832	0.011978
RS	18	0.384752	2.054685	5173.452243	0.012159	0.013594
RS	19	0.429180	2.054685	5523.845805	0.012982	0.014592
RS	20	0.477681	1.898315	6364.126390	0.014957	0.016879
RS	21	0.530627	1.898315	6751.363470	0.015867	0.017941
RS	22	0.588425	1.711775	7907.596370	0.018584	0.021023
RS	23	0.651521	1.711775	8311.319201	0.019533	0.022186
RS	24	0.720400	1.545023	9622.262645	0.022614	0.025700
RS	25	0.795591	1.545023	9990.706531	0.023480	0.026828
RS	26	0.877675	1.446120	11010.289417	0.025876	0.029573
RS	27	0.967281	1.446120	11275.775002	0.026500	0.030382
RS	28	1.065100	1.431495	11593.255646	0.027246	0.031203
RS	29	1.171884	1.431495	11719.135453	0.027542	0.031528
RS	30	1.288455	1.490714	11315.603047	0.026594	0.030379
RS	31	1.415711	1.490714	11312.819757	0.026587	0.030282
RS	32	1.554629	1.601625	10478.618160	0.024627	0.027985
RS	33	1.706280	1.601625	10377.062564	0.024388	0.027610
RS	34	1.871830	1.740008	9416.558974	0.022131	0.025002
RS	35	2.052553	1.740008	9238.988349	0.021713	0.024443
RS	36	2.249840	1.883767	8330.008781	0.019577	0.022002
RS	37	2.465209	1.883767	8086.840331	0.019006	0.021297
RS	38	2.700317	2.016414	7287.797903	0.017128	0.019170
RS	39	2.956972	2.016414	6982.802959	0.016411	0.018324
RS	40	3.237151	2.127576	6289.952201	0.014783	0.016492
RS	41	3.543010	2.127576	5926.758599	0.013929	0.015511
RS	42	3.876900	2.209830	5321.138526	0.012506	0.013922
RS	43	4.241393	2.209830	4907.002071	0.011532	0.012826
RS	44	4.639292	2.258936	4367.855852	0.010265	0.011423
RS	45	5.073660	2.258936	3917.190844	0.009206	0.010246
RS	46	5.547839	2.278024	3424.574542	0.008048	0.008972
RS	47	6.065477	2.278024	2963.622546	0.006965	0.007774
RS	48	6.630558	2.279477	2509.332670	0.005897	0.006600
RS	49	7.247431	2.279477	2077.432956	0.004882	0.005475
RS	50	7.920841	2.279291	1676.966200	0.003941	0.004437
RS	51	8.655971	2.279291	1316.653259	0.003094	0.003495
RS	52	9.458477	2.286106	1000.569732	0.002352	0.002672
RS	53	10.334535	2.286106	738.409746	0.001735	0.001984
RS	54	11.290886	2.295962	523.968992	0.001231	0.001421
RS	55	12.334888	2.295962	359.485730	0.000845	0.000985
RS	56	13.474576	2.295962	236.371386	0.000556	0.000656
RS	57	14.718720	2.295962	148.374335	0.000349	0.000418
RS	58	16.076892	2.257946	89.592849	0.000211	0.000257
RS	59	17.559544	2.257946	50.022036	0.000118	0.000146
RS	60	19.178084	2.257946	26.267631	0.000062	0.000078
RS	61	20.944968	2.257946	12.901049	0.000030	0.000039
RS	62	22.873791	2.257946	5.890164	0.000014	0.000018
RS	63	24.979396	2.257946	3.927683	0.000009	0.000012
PA	4+25*2+4+6 0.099817684 0.019536017 24.979395745 0.126934189 0.609901472 0.890382417 1.387393010 1.881705151 2.122306520 2.172502320 2.154979881 2.054684926 1.898314847 1.711774861 1.545023072 1.446119738 1.431495016 1.490714167 1.601624834 1.740007643 1.883766899 2.016414141 2.127575899 2.209829677 2.258936420 2.278024451 2.279477019 2.279290763 2.286105788 2.295961866 2.257945979
//
IT	3793
RD	13
LK	-5392710.348904
QD	-1401.000915 -> -1388.758498
RI	0.0216414956
TR	0.099402	0.019556
MT	25.115421
MM	C_pi: 1.271333, n_recomb: 428089.128929
RS	0	0.000000	0.127340	29394.071285	0.068663	0.065121
RS	1	0.009175	0.127340	29765.601151	0.069531	0.066811
RS	2	0.019191	0.127340	29934.659147	0.069926	0.044323
RS	3	0.030126	0.127340	29878.876443	0.069796	0.041806
RS	4	0.042065	0.618281	6342.076812	0.014815	0.009884
RS	5	0.055099	0.618281	6773.876415	0.015824	0.011644
RS	6	0.069329	0.882404	5078.269466	0.011863	0.009039
RS	7	0.084864	0.882404	5443.906659	0.012717	0.010089
RS	8	0.101824	1.380546	3737.961076	0.008732	0.007239
RS	9	0.120341	1.380546	4024.825097	0.009402	0.008113
RS	10	0.140556	1.884975	3176.728520	0.007421	0.006689
RS	11	0.162626	1.884975	3426.746170	0.008005	0.007479
RS	12	0.186721	2.129229	3271.410432	0.007642	0.007438
RS	13	0.213027	2.129229	3526.648562	0.008238	0.008359
RS	14	0.241746	2.180496	3708.748001	0.008663	0.009117
RS	15	0.273100	2.180496	3989.856524	0.009320	0.010045
RS	16	0.307331	2.170357	4306.333140	0.010059	0.011030
RS	17	0.344702	2.170357	4619.283590	0.010790	0.011947
RS	18	0.385501	2.076185	5168.958389	0.012074	0.013518
RS	19	0.430044	2.076185	5520.499730	0.012896	0.014511
RS	20	0.478674	1.921106	6352.523466	0.014839	0.016764
RS	21	0.531765	1.921106	6741.437151	0.015748	0.017814
RS	22	0.589727	1.729522	7911.639419	0.018481	0.020913
RS	23	0.653007	1.729522	8318.653167	0.019432	0.022062
RS	24	0.722092	1.554706	9673.019974	0.022596	0.025664
RS	25	0.797516	1.554706	10045.893029	0.023467	0.026782
RS	26	0.879860	1.449279	11117.747340	0.025971	0.029642
RS	27	0.969758	1.449279	11386.022549	0.026597	0.030443
RS	28	1.067904	1.431450	11731.650188	0.027405	0.031331
RS	29	1.175055	1.431450	11856.866152	0.027697	0.031648
RS	30	1.292036	1.490437	11447.900792	0.026742	0.030493
RS	31	1.419750	1.490437	11442.221819	0.026729	0.030393
RS	32	1.559182	1.603062	10584.623748	0.024725	0.028051
RS	33	1.711405	1.603062	10479.989627	0.024481	0.027677
RS	34	1.877595	1.744092	9494.839984	0.022180	0.025025
RS	35	2.059032	1.744092	9315.017232	0.021760	0.024471
RS	36	2.257115	1.890689	8387.231052	0.019592	0.021998
RS	37	2.473371	1.890689	8142.704565	0.019021	0.021302
RS	38	2.709468	2.026095	7330.617247	0.017124	0.019154
RS	39	2.967226	2.026095	7024.956849	0.016410	0.018317
RS	40	3.248632	2.140026	6322.746890	0.014770	0.016472
RS	41	3.555856	2.140026	5959.459998	0.013921	0.015500
RS	42	3.891267	2.225008	5347.156348	0.012491	0.013902
RS	43	4.257451	2.225008	4933.357810	0.011524	0.012815
RS	44	4.657230	2.276578	4389.767831	0.010254	0.011408
RS	45	5.093688	2.276578	3939.589039	0.009203	0.010239
RS	46	5.570189	2.297866	3443.938622	0.008045	0.008964
RS	47	6.090408	2.297866	2983.299975	0.006969	0.007773
RS	48	6.658354	2.301751	2526.302291	0.005901	0.006598
RS	49	7.278407	2.301751	2094.404744	0.004892	0.005480
RS	50	7.955348	2.304780	1691.183514	0.003951	0.004441
RS	51	8.694395	2.304780	1330.548748	0.003108	0.003504
RS	52	9.501248	2.315462	1011.994865	0.002364	0.002680
RS	53	10.382126	2.315462	749.089569	0.001750	0.001995
RS	54	11.343821	2.329400	532.549986	0.001244	0.001431
RS	55	12.393748	2.329400	366.933840	0.000857	0.000995
RS	56	13.540001	2.329400	242.380815	0.000566	0.000665
RS	57	14.791420	2.329400	152.903222	0.000357	0.000426
RS	58	16.157651	2.290929	92.823431	0.000217	0.000263
RS	59	17.649228	2.290929	52.132134	0.000122	0.000150
RS	60	19.277652	2.290929	27.550275	0.000064	0.000081
RS	61	21.055478	2.290929	13.624089	0.000032	0.000041
RS	62	22.996413	2.290929	6.266431	0.000015	0.000019
RS	63	25.115421	2.290929	4.232504	0.000010	0.000013
PA	4+25*2+4+6 0.099401676 0.019556064 25.115420554 0.127340083 0.618280974 0.882404371 1.380545859 1.884974791 2.129228563 2.180495554 2.170356506 2.076184562 1.921106100 1.729521505 1.554705841 1.449279319 1.431449965 1.490436944 1.603062144 1.744092257 1.890688814 2.026094535 2.140025932 2.225007588 2.276577898 2.297865834 2.301751123 2.304779582 2.315462186 2.329399793 2.290928900
//
IT	4004
RD	14
LK	-5392686.809699
QD	-1381.690636 -> -1371.288752
RI	0.0214188492
TR	0.099025	0.019578
MT	25.237144
MM	C_pi: 1.277262, n_recomb: 430542.794740
RS	0	0.000000	0.127701	29505.645604	0.068531	0.064940
RS	1	0.009183	0.127701	29885.110431	0.069413	0.066834
RS	2	0.019209	0.127701	30061.613190	0.069823	0.044363
RS	3	0.030156	0.127701	30012.552575	0.069709	0.041839
RS	4	0.042108	0.626924	6302.275769	0.014638	0.009786
RS	5	0.055158	0.626924	6733.744324	0.015640	0.011523
RS	6	0.069406	0.875158	5161.839833	0.011989	0.009145
RS	7	0.084963	0.875158	5532.931264	0.012851	0.010198
RS	8	0.101948	1.374600	3783.974989	0.008789	0.007285
RS	9	0.120493	1.374600	4074.347002	0.009463	0.008164
RS	10	0.140740	1.888288	3196.456097	0.007424	0.006689
RS	11	0.162847	1.888288	3448.293955	0.008009	0.007483
RS	12	0.186985	2.134711	3289.566865	0.007641	0.007435
RS	13	0.213338	2.134711	3546.527818	0.008237	0.008359
RS	14	0.242112	2.185752	3730.580873	0.008665	0.009120
RS	15	0.273528	2.185752	4013.678537	0.009322	0.010055
RS	16	0.307829	2.182395	4319.008508	0.010032	0.011008
RS	17	0.345280	2.182395	4633.519834	0.010762	0.011927
RS	18	0.386170	2.094666	5168.572815	0.012005	0.013454
RS	19	0.430815	2.094666	5521.325493	0.012824	0.014443
RS	20	0.479559	1.941794	6343.434146	0.014734	0.016659
RS	21	0.532780	1.941794	6733.914158	0.015641	0.017699
RS	22	0.590888	1.746128	7914.547843	0.018383	0.020806
RS	23	0.654332	1.746128	8324.564340	0.019335	0.021944
RS	24	0.723602	1.563990	9717.678947	0.022571	0.025624
RS	25	0.799233	1.563990	10094.695247	0.023446	0.026731
RS	26	0.881809	1.452529	11214.932181	0.026048	0.029698
RS	27	0.971968	1.452529	11485.954356	0.026678	0.030491
RS	28	1.070407	1.431748	11858.099669	0.027542	0.031442
RS	29	1.177885	1.431748	11982.931817	0.027832	0.031752
RS	30	1.295232	1.490534	11569.279742	0.026871	0.030592
RS	31	1.423356	1.490534	11561.195911	0.026853	0.030488
RS	32	1.563245	1.604707	10682.494995	0.024812	0.028108
RS	33	1.715980	1.604707	10575.286541	0.024563	0.027734
RS	34	1.882741	1.748039	9568.332314	0.022224	0.025044
RS	35	2.064816	1.748039	9386.600768	0.021802	0.024495
RS	36	2.263610	1.896989	8442.597411	0.019609	0.021997
RS	37	2.480659	1.896989	8196.801399	0.019038	0.021308
RS	38	2.717640	2.034603	7373.572031	0.017126	0.019145
RS	39	2.976383	2.034603	7067.065751	0.016414	0.018315
RS	40	3.258887	2.150767	6356.630894	0.014764	0.016460
RS	41	3.567332	2.150767	5992.844090	0.013919	0.015494
RS	42	3.904102	2.238034	5374.299349	0.012483	0.013890
RS	43	4.271797	2.238034	4960.299062	0.011521	0.012809
RS	44	4.673258	2.291757	4412.242124	0.010248	0.011398
RS	45	5.111584	2.291757	3961.995659	0.009202	0.010236
RS	46	5.590162	2.315097	3463.025006	0.008043	0.008958
RS	47	6.112688	2.315097	3002.269311	0.006973	0.007774
RS	48	6.683197	2.321402	2542.265990	0.005905	0.006597
RS	49	7.306095	2.321402	2110.162409	0.004901	0.005485
RS	50	7.986194	2.327731	1704.043595	0.003958	0.004444
RS	51	8.728747	2.327731	1343.116581	0.003120	0.003512
RS	52	9.539488	2.342420	1022.149998	0.002374	0.002687
RS	53	10.424678	2.342420	758.686674	0.001762	0.002005
RS	54	11.391156	2.360652	540.214957	0.001255	0.001440
RS	55	12.446385	2.360652	373.699012	0.000868	0.001005
RS	56	13.598515	2.360652	247.912153	0.000576	0.000674
RS	57	14.856444	2.360652	157.119422	0.000365	0.000433
RS	58	16.229890	2.321987	95.855324	0.000223	0.000269
RS	59	17.729458	2.321987	54.136276	0.000126	0.000154
RS	60	19.366730	2.321987	28.782309	0.000067	0.000083
RS	61	21.154353	2.321987	14.326216	0.000033	0.000042
RS	62	23.106133	2.321987	6.635785	0.000015	0.000020
RS	63	25.237144	2.321987	4.537204	0.000011	0.000014
PA	4+25*2+4+6 0.099025345 0.019578258 25.237144270 0.127701370 0.626923898 0.875157987 1.374600133 1.888287864 2.134711157 2.185752486 2.182394540 2.094665919 1.941794281 1.746127666 1.563990402 1.452529422 1.431747565 1.490533598 1.604707132 1.748039259 1.896988850 2.034603129 2.150767124 2.238034133 2.291757241 2.315096935 2.321401846 2.327731193 2.342419853 2.360651696 2.321986789
//
IT	4078
RD	15
LK	-5392666.757234
QD	-1364.603762 -> -1355.672462
RI	0.0212075155
TR	0.098682	0.019601
MT	25.347352
MM	C_pi: 1.282718, n_recomb: 432863.665151
RS	0	0.000000	0.128022	29614.524942	0.068415	0.064778
RS	1	0.009190	0.128022	30001.177440	0.069309	0.066856
RS	2	0.019226	0.128022	30184.361811	0.069732	0.044402
RS	3	0.030183	0.128022	30141.261825	0.069632	0.041877
RS	4	0.042147	0.635777	6258.519273	0.014458	0.009685
RS	5	0.055212	0.635777	6689.319693	0.015454	0.011401
RS	6	0.069476	0.868589	5240.243907	0.012106	0.009244
RS	7	0.085052	0.868589	5616.438094	0.012975	0.010300
RS	8	0.102059	1.369617	3825.930484	0.008839	0.007325
RS	9	0.120629	1.369617	4119.514381	0.009517	0.008209
RS	10	0.140906	1.892005	3213.961111	0.007425	0.006686
RS	11	0.163047	1.892005	3467.437079	0.008010	0.007483
RS	12	0.187222	2.139402	3307.322940	0.007641	0.007432
RS	13	0.213619	2.139402	3565.942923	0.008238	0.008361
RS	14	0.242442	2.188988	3753.955491	0.008672	0.009127
RS	15	0.273914	2.188988	4039.088437	0.009331	0.010069
RS	16	0.308279	2.191752	4334.578465	0.010014	0.010994
RS	17	0.345802	2.191752	4650.743056	0.010744	0.011916
RS	18	0.386773	2.110599	5171.475378	0.011947	0.013399
RS	19	0.431510	2.110599	5525.488217	0.012765	0.014386
RS	20	0.480358	1.960617	6336.585166	0.014639	0.016562
RS	21	0.533696	1.960617	6728.543479	0.015544	0.017595
RS	22	0.591936	1.761684	7916.750054	0.018289	0.020705
RS	23	0.655528	1.761684	8329.522673	0.019243	0.021833
RS	24	0.724965	1.572866	9757.433587	0.022542	0.025580
RS	25	0.800783	1.572866	10138.331124	0.023422	0.026679
RS	26	0.883569	1.455800	11303.509203	0.026113	0.029743
RS	27	0.973964	1.455800	11577.211951	0.026746	0.030529
RS	28	1.072666	1.432295	11974.290234	0.027663	0.031538
RS	29	1.180440	1.432295	12098.949786	0.027951	0.031842
RS	30	1.298119	1.490936	11680.988146	0.026985	0.030678
RS	31	1.426613	1.490936	11670.909528	0.026962	0.030570
RS	32	1.566916	1.606536	10772.974186	0.024888	0.028156
RS	33	1.720114	1.606536	10663.623896	0.024635	0.027783
RS	34	1.887391	1.751906	9637.199333	0.022264	0.025060
RS	35	2.070042	1.751906	9453.870407	0.021840	0.024516
RS	36	2.269479	1.902823	8495.831620	0.019627	0.021998
RS	37	2.487246	1.902823	8248.873712	0.019057	0.021314
RS	38	2.725026	2.042198	7416.137842	0.017133	0.019140
RS	39	2.984660	2.042198	7108.674699	0.016422	0.018317
RS	40	3.268155	2.160151	6391.016514	0.014765	0.016453
RS	41	3.577705	2.160151	6026.433269	0.013922	0.015494
RS	42	3.915704	2.249323	5402.093824	0.012480	0.013883
RS	43	4.284767	2.249323	4987.478605	0.011522	0.012807
RS	44	4.687749	2.304930	4434.986948	0.010246	0.011392
RS	45	5.127766	2.304930	3984.242344	0.009204	0.010235
RS	46	5.608223	2.330177	3481.766428	0.008044	0.008955
RS	47	6.132837	2.330177	3020.553127	0.006978	0.007775
RS	48	6.705665	2.338874	2557.324532	0.005908	0.006597
RS	49	7.331138	2.338874	2124.849707	0.004909	0.005489
RS	50	8.014096	2.348563	1715.728317	0.003964	0.004446
RS	51	8.759821	2.348563	1354.535891	0.003129	0.003519
RS	52	9.574082	2.367368	1031.209789	0.002382	0.002692
RS	53	10.463177	2.367368	767.346048	0.001773	0.002013
RS	54	11.433985	2.390078	547.083681	0.001264	0.001447
RS	55	12.494014	2.390078	379.866576	0.000878	0.001014
RS	56	13.651465	2.390078	253.022370	0.000585	0.000683
RS	57	14.915292	2.390078	161.058360	0.000372	0.000440
RS	58	16.295270	2.351458	98.709215	0.000228	0.000274
RS	59	17.802075	2.351458	56.045021	0.000129	0.000158
RS	60	19.447363	2.351458	29.968600	0.000069	0.000086
RS	61	21.243861	2.351458	15.009425	0.000035	0.000044
RS	62	23.205466	2.351458	6.998932	0.000016	0.000021
RS	63	25.347352	2.351458	4.842056	0.000011	0.000014
PA	4+25*2+4+6 0.098681597 0.019601394 25.347351717 0.128021544 0.635777323 0.868589353 1.369617323 1.892004739 2.139401685 2.188987624 2.191752036 2.110598509 1.960616839 1.761684311 1.572866168 1.455799974 1.432295098 1.490935878 1.606535922 1.751906422 1.902823228 2.042198139 2.160151050 2.249322740 2.304929792 2.330176540 2.338873639 2.348562710 2.367368111 2.390078346 2.351458355
//
IT	3966
RD	16
LK	-5392649.502019
QD	-1349.287401 -> -1341.553269
RI	0.0210099824
TR	0.098365	0.019625
MT	25.448129
MM	C_pi: 1.287750, n_recomb: 435049.634909
RS	0	0.000000	0.128299	29721.502742	0.068317	0.064632
RS	1	0.009197	0.128299	30114.574823	0.069221	0.066877
RS	2	0.019241	0.128299	30303.640260	0.069656	0.044443
RS	3	0.030208	0.128299	30265.684288	0.069568	0.041919
RS	4	0.042183	0.644792	6211.499148	0.014278	0.009583
RS	5	0.055260	0.644792	6641.331267	0.015266	0.011277
RS	6	0.069540	0.862613	5313.699145	0.012214	0.009338
RS	7	0.085133	0.862613	5694.662017	0.013090	0.010395
RS	8	0.102161	1.365542	3863.847190	0.008881	0.007361
RS	9	0.120754	1.365542	4160.351789	0.009563	0.008248
RS	10	0.141057	1.896247	3229.041878	0.007422	0.006682
RS	11	0.163228	1.896247	3483.963391	0.008008	0.007480
RS	12	0.187438	2.143641	3324.187282	0.007641	0.007430
RS	13	0.213875	2.143641	3584.374250	0.008239	0.008362
RS	14	0.242743	2.190724	3778.067135	0.008684	0.009139
RS	15	0.274266	2.190724	4065.237469	0.009344	0.010087
RS	16	0.308689	2.198916	4352.180090	0.010004	0.010988
RS	17	0.346277	2.198916	4670.050608	0.010735	0.011913
RS	18	0.387323	2.124344	5176.861794	0.011899	0.013354
RS	19	0.432144	2.124344	5532.158971	0.012716	0.014339
RS	20	0.481087	1.977783	6331.443508	0.014553	0.016475
RS	21	0.534531	1.977783	6724.791607	0.015458	0.017501
RS	22	0.592891	1.776264	7918.262022	0.018201	0.020608
RS	23	0.656619	1.776264	8333.561364	0.019155	0.021728
RS	24	0.726208	1.581325	9792.839131	0.022510	0.025534
RS	25	0.802197	1.581325	10177.361249	0.023394	0.026626
RS	26	0.885175	1.459039	11384.340631	0.026168	0.029780
RS	27	0.975785	1.459039	11660.629433	0.026803	0.030560
RS	28	1.074728	1.433025	12081.062676	0.027769	0.031623
RS	29	1.182772	1.433025	12205.703981	0.028056	0.031921
RS	30	1.300753	1.491575	11783.688608	0.027086	0.030753
RS	31	1.429585	1.491575	11771.951012	0.027059	0.030642
RS	32	1.570266	1.608525	10856.253007	0.024954	0.028197
RS	33	1.723886	1.608525	10745.138717	0.024699	0.027824
RS	34	1.891635	1.755726	9701.250727	0.022299	0.025074
RS	35	2.074812	1.755726	9516.611464	0.021875	0.024534
RS	36	2.274837	1.908304	8546.412752	0.019645	0.022000
RS	37	2.493259	1.908304	8298.421460	0.019075	0.021321
RS	38	2.731769	2.049069	7457.640361	0.017142	0.019139
RS	39	2.992217	2.049069	7149.170958	0.016433	0.018321
RS	40	3.276618	2.168439	6425.216309	0.014769	0.016451
RS	41	3.587177	2.168439	6059.634571	0.013929	0.015496
RS	42	3.926299	2.259192	5429.950047	0.012481	0.013880
RS	43	4.296612	2.259192	5014.421185	0.011526	0.012809
RS	44	4.700983	2.316444	4457.600885	0.010246	0.011390
RS	45	5.142546	2.316444	4006.039084	0.009208	0.010237
RS	46	5.624720	2.343463	3499.960455	0.008045	0.008954
RS	47	6.151242	2.343463	3038.039305	0.006983	0.007778
RS	48	6.726190	2.354513	2571.449033	0.005911	0.006597
RS	49	7.354018	2.354513	2138.490005	0.004916	0.005493
RS	50	8.039589	2.367600	1726.308533	0.003968	0.004448
RS	51	8.788214	2.367600	1364.891379	0.003137	0.003524
RS	52	9.605693	2.390618	1039.267111	0.002389	0.002697
RS	53	10.498359	2.390618	775.150427	0.001782	0.002020
RS	54	11.473126	2.417964	553.230655	0.001272	0.001454
RS	55	12.537545	2.417964	385.490662	0.000886	0.001021
RS	56	13.699863	2.417964	257.748082	0.000592	0.000690
RS	57	14.969083	2.417964	164.742958	0.000379	0.000447
RS	58	16.355037	2.379594	101.399009	0.000233	0.000279
RS	59	17.868462	2.379594	57.865120	0.000133	0.000162
RS	60	19.521082	2.379594	31.112018	0.000072	0.000088
RS	61	21.325699	2.379594	15.674725	0.000036	0.000045
RS	62	23.296293	2.379594	7.356128	0.000017	0.000021
RS	63	25.448129	2.379594	5.147022	0.000012	0.000015
PA	4+25*2+4+6 0.098365104 0.019624639 25.448129447 0.128298812 0.644791550 0.862612798 1.365542076 1.896246781 2.143641413 2.190724492 2.198916257 2.124344081 1.977783380 1.776263985 1.581325430 1.459039016 1.433025024 1.491575008 1.608524603 1.755725961 1.908303543 2.049069000 2.168438755 2.259192443 2.316443714 2.343463250 2.354512678 2.367599584 2.390618451 2.417963991 2.379594061
//
IT	4414
RD	17
LK	-5392634.534286
QD	-1335.434490 -> -1328.689734
RI	0.0208255014
TR	0.098072	0.019647
MT	25.541166
MM	C_pi: 1.292419, n_recomb: 437107.119570
RS	0	0.000000	0.128539	29826.169883	0.068235	0.064498
RS	1	0.009204	0.128539	30224.989029	0.069148	0.066897
RS	2	0.019254	0.128539	30419.237556	0.069592	0.044485
RS	3	0.030230	0.128539	30385.716582	0.069515	0.041966
RS	4	0.042216	0.653896	6162.274174	0.014098	0.009480
RS	5	0.055305	0.653896	6590.897552	0.015078	0.011154
RS	6	0.069599	0.857101	5382.928322	0.012315	0.009427
RS	7	0.085208	0.857101	5768.371651	0.013197	0.010486
RS	8	0.102254	1.362265	3898.046640	0.008918	0.007393
RS	9	0.120869	1.362265	4197.205383	0.009602	0.008283
RS	10	0.141197	1.901100	3241.657704	0.007416	0.006675
RS	11	0.163395	1.901100	3497.832978	0.008002	0.007474
RS	12	0.187637	2.147699	3339.871532	0.007641	0.007428
RS	13	0.214110	2.147699	3601.518890	0.008239	0.008362
RS	14	0.243020	2.191329	3802.475549	0.008699	0.009153
RS	15	0.274590	2.191329	4091.663976	0.009361	0.010106
RS	16	0.309066	2.204295	4371.232713	0.010000	0.010986
RS	17	0.346715	2.204295	4690.837942	0.010732	0.011914
RS	18	0.387829	2.136236	5184.159659	0.011860	0.013316
RS	19	0.432727	2.136236	5540.751874	0.012676	0.014300
RS	20	0.481758	1.993514	6327.626602	0.014476	0.016395
RS	21	0.535301	1.993514	6722.282571	0.015379	0.017416
RS	22	0.593771	1.789964	7919.182380	0.018117	0.020516
RS	23	0.657624	1.789964	8336.804632	0.019073	0.021629
RS	24	0.727352	1.589394	9824.482057	0.022476	0.025488
RS	25	0.803499	1.589394	10212.392775	0.023364	0.026574
RS	26	0.886654	1.462221	11458.421693	0.026214	0.029810
RS	27	0.977462	1.462221	11737.193914	0.026852	0.030586
RS	28	1.076628	1.433885	12179.543963	0.027864	0.031698
RS	29	1.184920	1.433885	12304.279166	0.028149	0.031991
RS	30	1.303179	1.492403	11878.308717	0.027175	0.030820
RS	31	1.432323	1.492403	11865.190640	0.027145	0.030705
RS	32	1.573352	1.610649	10932.930076	0.025012	0.028231
RS	33	1.727362	1.610649	10820.376690	0.024755	0.027860
RS	34	1.895546	1.759518	9760.725398	0.022330	0.025085
RS	35	2.079208	1.759518	9575.031669	0.021905	0.024549
RS	36	2.279775	1.913508	8594.281446	0.019662	0.022002
RS	37	2.498801	1.913508	8345.385301	0.019092	0.021328
RS	38	2.737985	2.055362	7497.816713	0.017153	0.019141
RS	39	2.999183	2.055362	7188.326631	0.016445	0.018327
RS	40	3.284420	2.175840	6458.899189	0.014776	0.016453
RS	41	3.595910	2.175840	6092.179280	0.013937	0.015502
RS	42	3.936068	2.267899	5457.584187	0.012486	0.013881
RS	43	4.307533	2.267899	5040.918546	0.011532	0.012813
RS	44	4.713187	2.326586	4479.902678	0.010249	0.011390
RS	45	5.156175	2.326586	4027.280369	0.009213	0.010240
RS	46	5.639935	2.355248	3517.564136	0.008047	0.008954
RS	47	6.168217	2.355248	3054.740671	0.006989	0.007781
RS	48	6.745121	2.368606	2584.697055	0.005913	0.006596
RS	49	7.375122	2.368606	2151.170335	0.004921	0.005496
RS	50	8.063105	2.385114	1735.896754	0.003971	0.004448
RS	51	8.814407	2.385114	1374.296481	0.003144	0.003529
RS	52	9.634857	2.412414	1046.439346	0.002394	0.002700
RS	53	10.530818	2.412414	782.196965	0.001789	0.002027
RS	54	11.509240	2.444537	558.735641	0.001278	0.001459
RS	55	12.577713	2.444537	390.628449	0.000894	0.001028
RS	56	13.744523	2.444537	262.127689	0.000600	0.000697
RS	57	15.018723	2.444537	168.197222	0.000385	0.000453
RS	58	16.410196	2.406610	103.938772	0.000238	0.000284
RS	59	17.929735	2.406610	59.603761	0.000136	0.000165
RS	60	19.589126	2.406610	32.215866	0.000074	0.000091
RS	61	21.401242	2.406610	16.323453	0.000037	0.000047
RS	62	23.380139	2.406610	7.707834	0.000018	0.000022
RS	63	25.541166	2.406610	5.452267	0.000012	0.000016
PA	4+25*2+4+6 0.098071566 0.019647388 25.541165530 0.128538934 0.653896380 0.857100621 1.362264882 1.901099628 2.147699419 2.191329326 2.204295190 2.136236304 1.993513964 1.789964027 1.589394356 1.462220562 1.433884640 1.492402889 1.610649205 1.759517619 1.913507547 2.055362322 2.175840070 2.267898914 2.326585843 2.355247602 2.368606171 2.385114261 2.412414022 2.444537472 2.406610339
//
IT	3782
RD	18
LK	-5392621.460351
QD	-1322.816353 -> -1316.899780
RI	0.0206531852
TR	0.097798	0.019669
MT	25.627588
MM	C_pi: 1.296766, n_recomb: 439041.897306
RS	0	0.000000	0.128745	29928.485342	0.068168	0.064374
RS	1	0.009209	0.128745	30332.435692	0.069088	0.066916
RS	2	0.019267	0.128745	30531.227975	0.069541	0.044527
RS	3	0.030251	0.128745	30501.492252	0.069473	0.042017
RS	4	0.042246	0.663073	6111.294017	0.013920	0.009378
RS	5	0.055347	0.663073	6538.497950	0.014893	0.011031
RS	6	0.069653	0.851977	5448.357773	0.012410	0.009512
RS	7	0.085277	0.851977	5838.021442	0.013297	0.010572
RS	8	0.102340	1.359751	3928.638778	0.008948	0.007420
RS	9	0.120975	1.359751	4230.195324	0.009635	0.008312
RS	10	0.141325	1.906568	3251.890404	0.007407	0.006666
RS	11	0.163550	1.906568	3509.135376	0.007993	0.007465
RS	12	0.187822	2.151747	3354.209534	0.007640	0.007425
RS	13	0.214329	2.151747	3617.202752	0.008239	0.008360
RS	14	0.243277	2.191129	3826.762651	0.008716	0.009170
RS	15	0.274891	2.191129	4117.928294	0.009379	0.010128
RS	16	0.309416	2.208251	4391.204794	0.010002	0.010989
RS	17	0.347121	2.208251	4712.550089	0.010734	0.011921
RS	18	0.388299	2.146529	5192.955467	0.011828	0.013284
RS	19	0.433268	2.146529	5550.843865	0.012643	0.014268
RS	20	0.482379	2.007942	6324.965554	0.014406	0.016321
RS	21	0.536014	2.007942	6720.856629	0.015308	0.017338
RS	22	0.594587	1.802856	7919.603143	0.018038	0.020429
RS	23	0.658555	1.802856	8339.365066	0.018994	0.021536
RS	24	0.728414	1.597070	9852.954713	0.022442	0.025441
RS	25	0.804706	1.597070	10244.033377	0.023333	0.026523
RS	26	0.888025	1.465308	11526.638864	0.026254	0.029835
RS	27	0.979017	1.465308	11807.781198	0.026894	0.030607
RS	28	1.078388	1.434825	12270.645820	0.027949	0.031765
RS	29	1.186912	1.434825	12395.551357	0.028233	0.032054
RS	30	1.305430	1.493374	11965.601940	0.027254	0.030878
RS	31	1.434862	1.493374	11951.333804	0.027221	0.030761
RS	32	1.576215	1.612875	11003.537437	0.025063	0.028261
RS	33	1.730585	1.612875	10889.820646	0.024804	0.027890
RS	34	1.899173	1.763285	9815.823818	0.022357	0.025093
RS	35	2.083286	1.763285	9629.304029	0.021933	0.024561
RS	36	2.284355	1.918482	8639.400919	0.019678	0.022004
RS	37	2.503941	1.918482	8389.725686	0.019109	0.021335
RS	38	2.743751	2.061178	7536.464778	0.017166	0.019144
RS	39	3.005645	2.061178	7225.964823	0.016458	0.018334
RS	40	3.291658	2.182502	6491.811457	0.014786	0.016457
RS	41	3.604012	2.182502	6123.859633	0.013948	0.015509
RS	42	3.945132	2.275629	5484.765620	0.012493	0.013884
RS	43	4.317667	2.275629	5066.799075	0.011541	0.012819
RS	44	4.724511	2.335563	4501.750231	0.010254	0.011392
RS	45	5.168823	2.335563	4047.881392	0.009220	0.010245
RS	46	5.654054	2.365748	3534.529042	0.008051	0.008955
RS	47	6.183972	2.365748	3070.655556	0.006994	0.007785
RS	48	6.762692	2.381360	2597.115136	0.005915	0.006596
RS	49	7.394710	2.381360	2162.958793	0.004927	0.005500
RS	50	8.084933	2.401295	1744.583600	0.003974	0.004448
RS	51	8.838722	2.401295	1382.840398	0.003150	0.003533
RS	52	9.661931	2.432941	1052.810436	0.002398	0.002702
RS	53	10.560953	2.432941	788.557422	0.001796	0.002032
RS	54	11.542771	2.469965	563.661013	0.001284	0.001464
RS	55	12.615008	2.469965	395.324971	0.000900	0.001034
RS	56	13.785993	2.469965	266.191623	0.000606	0.000703
RS	57	15.064820	2.469965	171.440279	0.000390	0.000458
RS	58	16.461419	2.432637	106.340608	0.000242	0.000288
RS	59	17.986638	2.432637	61.266756	0.000140	0.000169
RS	60	19.652322	2.432637	33.282562	0.000076	0.000093
RS	61	21.471406	2.432637	16.956420	0.000039	0.000048
RS	62	23.458019	2.432637	8.054221	0.000018	0.000023
RS	63	25.627588	2.432637	5.757688	0.000013	0.000017
PA	4+25*2+4+6 0.097798055 0.019669310 25.627587550 0.128745244 0.663072715 0.851977190 1.359751014 1.906567726 2.151746674 2.191128704 2.208251492 2.146528611 2.007941891 1.802855614 1.597070188 1.465307945 1.434825452 1.493373557 1.612874920 1.763284744 1.918482123 2.061178076 2.182501995 2.275628893 2.335563128 2.365748162 2.381359801 2.401295497 2.432940630 2.469965172 2.432637171
//
IT	3452
RD	19
LK	-5392609.978614
QD	-1311.256312 -> -1306.039975
RI	0.0204927535
TR	0.097542	0.019690
MT	25.708510
MM	C_pi: 1.300832, n_recomb: 440860.391450
RS	0	0.000000	0.128923	30028.039826	0.068112	0.064259
RS	1	0.009215	0.128923	30436.588298	0.069039	0.066935
RS	2	0.019279	0.128923	30639.375812	0.069499	0.044570
RS	3	0.030270	0.128923	30612.872949	0.069439	0.042070
RS	4	0.042275	0.672261	6059.381251	0.013744	0.009276
RS	5	0.055385	0.672261	6485.004098	0.014710	0.010910
RS	6	0.069704	0.847155	5510.560014	0.012500	0.009593
RS	7	0.085342	0.847155	5904.219573	0.013392	0.010654
RS	8	0.102421	1.357845	3956.112015	0.008974	0.007444
RS	9	0.121074	1.357845	4259.843557	0.009663	0.008337
RS	10	0.141446	1.912633	3259.864207	0.007394	0.006655
RS	11	0.163695	1.912633	3518.005360	0.007980	0.007453
RS	12	0.187994	2.155898	3367.119158	0.007638	0.007422
RS	13	0.214532	2.155898	3631.341144	0.008237	0.008358
RS	14	0.243516	2.190343	3850.679395	0.008734	0.009187
RS	15	0.275171	2.190343	4143.769800	0.009399	0.010150
RS	16	0.309743	2.211044	4411.757744	0.010007	0.010996
RS	17	0.347500	2.211044	4734.834876	0.010740	0.011931
RS	18	0.388737	2.155478	5202.819945	0.011802	0.013258
RS	19	0.433774	2.155478	5561.994041	0.012616	0.014242
RS	20	0.482960	2.021242	6323.152790	0.014343	0.016253
RS	21	0.536680	2.021242	6720.208978	0.015243	0.017268
RS	22	0.595349	1.815022	7919.545139	0.017964	0.020346
RS	23	0.659425	1.815022	8341.281544	0.018920	0.021448
RS	24	0.729405	1.604388	9878.591899	0.022408	0.025396
RS	25	0.805834	1.604388	10272.635788	0.023301	0.026474
RS	26	0.889306	1.468300	11589.616412	0.026289	0.029857
RS	27	0.980470	1.468300	11873.016893	0.026931	0.030625
RS	28	1.080034	1.435820	12355.165108	0.028025	0.031826
RS	29	1.188773	1.435820	12480.292863	0.028309	0.032111
RS	30	1.307533	1.494456	12046.291241	0.027325	0.030930
RS	31	1.437236	1.494456	12031.063528	0.027290	0.030810
RS	32	1.578891	1.615187	11068.563990	0.025107	0.028286
RS	33	1.733599	1.615187	10953.922494	0.024847	0.027916
RS	34	1.902564	1.767034	9866.820470	0.022381	0.025100
RS	35	2.087098	1.767034	9679.675773	0.021956	0.024571
RS	36	2.288637	1.923276	8681.806811	0.019693	0.022007
RS	37	2.508748	1.923276	8431.474595	0.019125	0.021341
RS	38	2.749142	2.066608	7573.478982	0.017179	0.019149
RS	39	3.011688	2.066608	7261.998101	0.016472	0.018342
RS	40	3.298428	2.188559	6523.788668	0.014798	0.016464
RS	41	3.611590	2.188559	6154.547162	0.013960	0.015518
RS	42	3.953610	2.282550	5511.344898	0.012501	0.013890
RS	43	4.327147	2.282550	5091.958809	0.011550	0.012827
RS	44	4.735104	2.343565	4523.051730	0.010260	0.011396
RS	45	5.180655	2.343565	4067.796244	0.009227	0.010251
RS	46	5.667263	2.375162	3550.840838	0.008054	0.008957
RS	47	6.198711	2.375162	3085.804986	0.007000	0.007789
RS	48	6.779132	2.392968	2608.753372	0.005917	0.006597
RS	49	7.413038	2.392968	2173.923418	0.004931	0.005503
RS	50	8.105358	2.416331	1752.451366	0.003975	0.004448
RS	51	8.861475	2.416331	1390.605586	0.003154	0.003536
RS	52	9.687268	2.452369	1058.464208	0.002401	0.002703
RS	53	10.589156	2.452369	794.302008	0.001802	0.002036
RS	54	11.574153	2.494406	568.065575	0.001289	0.001467
RS	55	12.649916	2.494406	399.622842	0.000906	0.001040
RS	56	13.824810	2.494406	269.968847	0.000612	0.000709
RS	57	15.107969	2.494406	174.490478	0.000396	0.000464
RS	58	16.509370	2.457832	108.615280	0.000246	0.000293
RS	59	18.039910	2.457832	62.859794	0.000143	0.000172
RS	60	19.711487	2.457832	34.314838	0.000078	0.000095
RS	61	21.537099	2.457832	17.574800	0.000040	0.000049
RS	62	23.530939	2.457832	8.395736	0.000019	0.000024
RS	63	25.708510	2.457832	6.063505	0.000014	0.000017
PA	4+25*2+4+6 0.097541703 0.019690085 25.708509621 0.128922846 0.672260681 0.847154544 1.357844777 1.912633390 2.155898002 2.190343006 2.211043985 2.155478485 2.021241986 1.815021643 1.604387849 1.468299835 1.435820247 1.494455943 1.615186770 1.767033870 1.923275694 2.066608302 2.188558858 2.282549689 2.343564943 2.375161962 2.392968230 2.416330845 2.452369101 2.494406280 2.457831904
//
IT	3953
RD	20
LK	-5392599.843994
QD	-1300.622113 -> -1296.003056
RI	0.0203426949
TR	0.097302	0.019710
MT	25.784220
MM	C_pi: 1.304639, n_recomb: 442571.176076
RS	0	0.000000	0.129077	30124.409883	0.068067	0.064150
RS	1	0.009220	0.129077	30537.102637	0.068999	0.066953
RS	2	0.019290	0.129077	30743.426756	0.069465	0.044613
RS	3	0.030289	0.129077	30719.703884	0.069412	0.042125
RS	4	0.042301	0.681426	6007.070116	0.013573	0.009175
RS	5	0.055421	0.681426	6430.984302	0.014531	0.010792
RS	6	0.069751	0.842555	5570.088546	0.012586	0.009672
RS	7	0.085402	0.842555	5967.552049	0.013484	0.010734
RS	8	0.102496	1.356458	3980.782714	0.008995	0.007465
RS	9	0.121166	1.356458	4286.487879	0.009685	0.008359
RS	10	0.141558	1.919258	3265.742801	0.007379	0.006642
RS	11	0.163830	1.919258	3524.618529	0.007964	0.007439
RS	12	0.188155	2.160203	3378.615519	0.007634	0.007418
RS	13	0.214723	2.160203	3643.951597	0.008234	0.008354
RS	14	0.243740	2.189157	3874.022247	0.008753	0.009206
RS	15	0.275433	2.189157	4168.974722	0.009420	0.010173
RS	16	0.310048	2.212895	4432.606515	0.010016	0.011005
RS	17	0.347854	2.212895	4757.394914	0.010749	0.011944
RS	18	0.389146	2.163265	5213.497654	0.011780	0.013236
RS	19	0.434245	2.163265	5573.941123	0.012594	0.014220
RS	20	0.483503	2.033536	6322.018880	0.014285	0.016191
RS	21	0.537302	2.033536	6720.174970	0.015184	0.017203
RS	22	0.596061	1.826519	7919.080129	0.017893	0.020268
RS	23	0.660238	1.826519	8342.642629	0.018850	0.021365
RS	24	0.730331	1.611353	9901.817668	0.022373	0.025351
RS	25	0.806888	1.611353	10298.640711	0.023270	0.026425
RS	26	0.890503	1.471170	11648.061819	0.026319	0.029876
RS	27	0.981827	1.471170	11933.608028	0.026964	0.030641
RS	28	1.081572	1.436828	12433.908008	0.028095	0.031882
RS	29	1.190512	1.436828	12559.288223	0.028378	0.032163
RS	30	1.309498	1.495600	12121.150235	0.027388	0.030977
RS	31	1.439453	1.495600	12105.115003	0.027352	0.030855
RS	32	1.581391	1.617541	11128.599140	0.025145	0.028307
RS	33	1.736415	1.617541	11013.231979	0.024885	0.027938
RS	34	1.905732	1.770741	9914.067208	0.022401	0.025105
RS	35	2.090660	1.770741	9726.471379	0.021977	0.024579
RS	36	2.292639	1.927887	8721.674789	0.019707	0.022009
RS	37	2.513240	1.927887	8470.794323	0.019140	0.021347
RS	38	2.754181	2.071681	7608.899321	0.017192	0.019155
RS	39	3.017336	2.071681	7296.469994	0.016487	0.018351
RS	40	3.304754	2.194073	6554.788003	0.014811	0.016472
RS	41	3.618672	2.194073	6184.219351	0.013973	0.015528
RS	42	3.961534	2.288747	5537.274849	0.012512	0.013897
RS	43	4.336007	2.288747	5116.378470	0.011561	0.012836
RS	44	4.745006	2.350694	4543.787138	0.010267	0.011401
RS	45	5.191715	2.350694	4087.034466	0.009235	0.010257
RS	46	5.679611	2.383593	3566.533929	0.008059	0.008960
RS	47	6.212491	2.383593	3100.243338	0.007005	0.007794
RS	48	6.794502	2.403537	2619.678518	0.005919	0.006597
RS	49	7.430175	2.403537	2184.140548	0.004935	0.005506
RS	50	8.124456	2.430309	1759.589932	0.003976	0.004447
RS	51	8.882751	2.430309	1397.675489	0.003158	0.003538
RS	52	9.710960	2.470775	1063.479680	0.002403	0.002704
RS	53	10.615530	2.470775	799.495263	0.001806	0.002040
RS	54	11.603501	2.517921	572.003029	0.001292	0.001470
RS	55	12.682563	2.517921	403.560229	0.000912	0.001045
RS	56	13.861114	2.517921	273.484850	0.000618	0.000715
RS	57	15.148328	2.517921	177.363696	0.000401	0.000469
RS	58	16.554222	2.482247	110.772178	0.000250	0.000297
RS	59	18.089740	2.482247	64.387612	0.000145	0.000175
RS	60	19.766833	2.482247	35.314826	0.000080	0.000097
RS	61	21.598554	2.482247	18.179425	0.000041	0.000051
RS	62	23.599159	2.482247	8.732645	0.000020	0.000025
RS	63	25.784220	2.482247	6.369785	0.000014	0.000018
PA	4+25*2+4+6 0.097301599 0.019709792 25.784219801 0.129076719 0.681425780 0.842555115 1.356457894 1.919258264 2.160203318 2.189156525 2.212895350 2.163265190 2.033536261 1.826519409 1.611352698 1.471170409 1.436828055 1.495600398 1.617541214 1.770741254 1.927886819 2.071681324 2.194073167 2.288747065 2.350694306 2.383592779 2.403536693 2.430309291 2.470775154 2.517921224 2.482246854
//
IT	3541
RD	21
LK	-5392590.863165
QD	-1290.811569 -> -1286.705433
RI	0.0202028659
TR	0.097074	0.019728
MT	25.856022
MM	C_pi: 1.308230, n_recomb: 444178.827734
RS	0	0.000000	0.129211	30217.372656	0.068030	0.064047
RS	1	0.009225	0.129211	30633.818545	0.068967	0.066970
RS	2	0.019301	0.129211	30843.287390	0.069439	0.044655
RS	3	0.030306	0.129211	30821.961092	0.069391	0.042180
RS	4	0.042326	0.690548	5954.701222	0.013406	0.009077
RS	5	0.055456	0.690548	6376.806395	0.014356	0.010676
RS	6	0.069796	0.838123	5627.377821	0.012669	0.009748
RS	7	0.085459	0.838123	6028.481615	0.013572	0.010811
RS	8	0.102568	1.355508	4002.959219	0.009012	0.007483
RS	9	0.121254	1.355508	4310.459382	0.009704	0.008378
RS	10	0.141664	1.926397	3269.703851	0.007361	0.006627
RS	11	0.163957	1.926397	3529.167019	0.007945	0.007423
RS	12	0.188307	2.164727	3388.692182	0.007629	0.007412
RS	13	0.214903	2.164727	3655.030286	0.008229	0.008349
RS	14	0.243952	2.187687	3896.703416	0.008773	0.009224
RS	15	0.275680	2.187687	4193.453618	0.009441	0.010196
RS	16	0.310336	2.213984	4453.554343	0.010026	0.011017
RS	17	0.348189	2.213984	4780.027318	0.010761	0.011959
RS	18	0.389533	2.170075	5224.726642	0.011763	0.013218
RS	19	0.434692	2.170075	5586.417897	0.012577	0.014203
RS	20	0.484016	2.044959	6321.376405	0.014232	0.016134
RS	21	0.537890	2.044959	6720.571353	0.015130	0.017143
RS	22	0.596734	1.837431	7918.192099	0.017827	0.020193
RS	23	0.661007	1.837431	8343.446515	0.018784	0.021287
RS	24	0.731208	1.618010	9922.836856	0.022340	0.025308
RS	25	0.807885	1.618010	10322.268557	0.023239	0.026379
RS	26	0.891636	1.473934	11702.416594	0.026346	0.029892
RS	27	0.983112	1.473934	11989.999418	0.026994	0.030655
RS	28	1.083027	1.437852	12507.392658	0.028158	0.031933
RS	29	1.192159	1.437852	12633.042903	0.028441	0.032212
RS	30	1.311358	1.496807	12190.663261	0.027445	0.031019
RS	31	1.441553	1.496807	12173.947987	0.027408	0.030896
RS	32	1.583758	1.619946	11184.003088	0.025179	0.028324
RS	33	1.739081	1.619946	11068.082446	0.024918	0.027957
RS	34	1.908733	1.774434	9957.752376	0.022418	0.025108
RS	35	2.094034	1.774434	9769.860788	0.021995	0.024585
RS	36	2.296429	1.932376	8759.019517	0.019720	0.022011
RS	37	2.517495	1.932376	8507.698040	0.019154	0.021353
RS	38	2.758954	2.076490	7642.641675	0.017206	0.019162
RS	39	3.022686	2.076490	7329.309695	0.016501	0.018360
RS	40	3.310748	2.199169	6584.685528	0.014824	0.016481
RS	41	3.625382	2.199169	6212.777241	0.013987	0.015539
RS	42	3.969041	2.294376	5562.428071	0.012523	0.013906
RS	43	4.344402	2.294376	5139.965018	0.011572	0.012846
RS	44	4.754389	2.357125	4563.871216	0.010275	0.011408
RS	45	5.202196	2.357125	4105.545701	0.009243	0.010265
RS	46	5.691313	2.391226	3581.576433	0.008063	0.008963
RS	47	6.225550	2.391226	3113.967804	0.007011	0.007799
RS	48	6.809069	2.413248	2629.914204	0.005921	0.006597
RS	49	7.446416	2.413248	2193.648609	0.004939	0.005508
RS	50	8.142558	2.443414	1766.046871	0.003976	0.004446
RS	51	8.902917	2.443414	1404.100877	0.003161	0.003540
RS	52	9.733418	2.488334	1067.909881	0.002404	0.002704
RS	53	10.640530	2.488334	804.183168	0.001810	0.002043
RS	54	11.631322	2.540676	575.513725	0.001296	0.001473
RS	55	12.713513	2.540676	407.166699	0.000917	0.001049
RS	56	13.895533	2.540676	276.759856	0.000623	0.000720
RS	57	15.186593	2.540676	180.072765	0.000405	0.000473
RS	58	16.596749	2.506033	112.819200	0.000254	0.000301
RS	59	18.136990	2.506033	65.854112	0.000148	0.000178
RS	60	19.819316	2.506033	36.284199	0.000082	0.000099
RS	61	21.656832	2.506033	18.770875	0.000042	0.000052
RS	62	23.663855	2.506033	9.065078	0.000020	0.000025
RS	63	25.856022	2.506033	6.676461	0.000015	0.000019
PA	4+25*2+4+6 0.097074457 0.019728006 25.856021866 0.129210649 0.690548490 0.838122881 1.355508378 1.926396619 2.164727364 2.187686755 2.213984307 2.170075320 2.044958922 1.837430700 1.618009707 1.473934353 1.437851644 1.496807061 1.619946139 1.774434464 1.932375703 2.076490201 2.199169284 2.294376298 2.357125460 2.391226088 2.413247561 2.443413700 2.488334412 2.540675723 2.506033181
//
IT	3519
RD	22
LK	-5392582.870941
QD	-1281.730862 -> -1278.067999
RI	0.0200721101
TR	0.096860	0.019745
MT	25.923906
MM	C_pi: 1.311617, n_recomb: 445690.950478
RS	0	0.000000	0.129328	30306.697965	0.067999	0.063950
RS	1	0.009229	0.129328	30726.560941	0.068941	0.066987
RS	2	0.019310	0.129328	30938.845429	0.069418	0.044697
RS	3	0.030322	0.129328	30919.602132	0.069375	0.042236
RS	4	0.042350	0.699602	5902.632585	0.013244	0.008980
RS	5	0.055488	0.699602	6322.852876	0.014187	0.010562
RS	6	0.069838	0.833809	5682.818519	0.012751	0.009822
RS	7	0.085513	0.833809	6087.421290	0.013658	0.010887
RS	8	0.102635	1.354914	4022.942492	0.009026	0.007499
RS	9	0.121337	1.354914	4332.078577	0.009720	0.008394
RS	10	0.141764	1.933988	3271.930639	0.007341	0.006611
RS	11	0.164078	1.933988	3531.846681	0.007924	0.007405
RS	12	0.188450	2.169492	3397.383083	0.007623	0.007406
RS	13	0.215072	2.169492	3664.614004	0.008222	0.008342
RS	14	0.244151	2.186047	3918.601294	0.008792	0.009243
RS	15	0.275914	2.186047	4217.078646	0.009462	0.010218
RS	16	0.310608	2.214461	4474.409848	0.010039	0.011031
RS	17	0.348505	2.214461	4802.532065	0.010775	0.011975
RS	18	0.389899	2.176036	5236.330451	0.011749	0.013203
RS	19	0.435113	2.176036	5599.243330	0.012563	0.014189
RS	20	0.484501	2.055592	6321.122891	0.014183	0.016080
RS	21	0.538446	2.055592	6721.299051	0.015081	0.017088
RS	22	0.597370	1.847799	7916.913349	0.017763	0.020122
RS	23	0.661733	1.847799	8343.737118	0.018721	0.021212
RS	24	0.732036	1.624366	9941.921231	0.022307	0.025265
RS	25	0.808827	1.624366	10343.804300	0.023208	0.026334
RS	26	0.892705	1.476577	11753.154881	0.026371	0.029907
RS	27	0.984325	1.476577	12042.668478	0.027020	0.030668
RS	28	1.084401	1.438858	12576.239752	0.028217	0.031981
RS	29	1.193714	1.438858	12702.162743	0.028500	0.032257
RS	30	1.313115	1.498039	12255.410888	0.027498	0.031058
RS	31	1.443535	1.498039	12238.117730	0.027459	0.030933
RS	32	1.585993	1.622364	11235.257508	0.025209	0.028339
RS	33	1.741599	1.622364	11118.926205	0.024948	0.027973
RS	34	1.911566	1.778083	9998.212838	0.022433	0.025110
RS	35	2.097220	1.778083	9810.156283	0.022011	0.024590
RS	36	2.300009	1.936725	8794.040870	0.019731	0.022013
RS	37	2.521513	1.936725	8542.370497	0.019167	0.021358
RS	38	2.763461	2.081042	7674.776924	0.017220	0.019169
RS	39	3.027740	2.081042	7360.588188	0.016515	0.018370
RS	40	3.316409	2.203871	6613.503594	0.014839	0.016492
RS	41	3.631720	2.203871	6240.251673	0.014001	0.015551
RS	42	3.976133	2.299480	5586.804575	0.012535	0.013917
RS	43	4.352332	2.299480	5162.734179	0.011584	0.012856
RS	44	4.763252	2.362909	4583.321205	0.010284	0.011416
RS	45	5.212098	2.362909	4123.362553	0.009252	0.010273
RS	46	5.702368	2.398118	3596.007320	0.008068	0.008967
RS	47	6.237888	2.398118	3127.029062	0.007016	0.007803
RS	48	6.822832	2.422152	2639.523603	0.005922	0.006598
RS	49	7.461763	2.422152	2202.513279	0.004942	0.005510
RS	50	8.159662	2.455689	1771.890781	0.003976	0.004444
RS	51	8.921973	2.455689	1409.944851	0.003164	0.003542
RS	52	9.754640	2.505082	1071.813938	0.002405	0.002703
RS	53	10.664157	2.505082	808.414162	0.001814	0.002046
RS	54	11.657616	2.562698	578.637350	0.001298	0.001475
RS	55	12.742764	2.562698	410.471025	0.000921	0.001053
RS	56	13.928065	2.562698	279.813494	0.000628	0.000724
RS	57	15.222760	2.562698	182.630206	0.000410	0.000478
RS	58	16.636947	2.529209	114.764150	0.000257	0.000304
RS	59	18.181655	2.529209	67.263300	0.000151	0.000181
RS	60	19.868928	2.529209	37.224800	0.000084	0.000101
RS	61	21.711925	2.529209	19.349895	0.000043	0.000053
RS	62	23.725018	2.529209	9.393287	0.000021	0.000026
RS	63	25.923906	2.529209	6.983622	0.000016	0.000020
PA	4+25*2+4+6 0.096860088 0.019744930 25.923905957 0.129328082 0.699602351 0.833808879 1.354913730 1.933987743 2.169492103 2.186046891 2.214461488 2.176035610 2.055591548 1.847799121 1.624366319 1.476577333 1.438858136 1.498038964 1.622363909 1.778082917 1.936724845 2.081041910 2.203871411 2.299480012 2.362909384 2.398117896 2.422151879 2.455688721 2.505082287 2.562698162 2.529208573
//
IT	3705
RD	23
LK	-5392575.736974
QD	-1273.314276 -> -1270.036205
RI	0.0199505342
TR	0.096657	0.019760
MT	25.988631
MM	C_pi: 1.314823, n_recomb: 447111.601349
RS	0	0.000000	0.129432	30392.218992	0.067975	0.063857
RS	1	0.009234	0.129432	30815.208828	0.068921	0.067004
RS	2	0.019320	0.129432	31030.029434	0.069401	0.044738
RS	3	0.030337	0.129432	31012.607973	0.069362	0.042292
RS	4	0.042372	0.708563	5851.152424	0.013087	0.008886
RS	5	0.055518	0.708563	6269.434731	0.014022	0.010452
RS	6	0.069878	0.829563	5736.811768	0.012831	0.009895
RS	7	0.085564	0.829563	6144.796296	0.013743	0.010962
RS	8	0.102699	1.354609	4040.980660	0.009038	0.007512
RS	9	0.121415	1.354609	4351.611175	0.009733	0.008409
RS	10	0.141860	1.941950	3272.636042	0.007320	0.006593
RS	11	0.164192	1.941950	3532.886125	0.007902	0.007385
RS	12	0.188587	2.174458	3404.814281	0.007615	0.007399
RS	13	0.215234	2.174458	3672.838754	0.008215	0.008334
RS	14	0.244341	2.184275	3939.718410	0.008811	0.009262
RS	15	0.276137	2.184275	4239.854621	0.009483	0.010240
RS	16	0.310868	2.214440	4495.042695	0.010054	0.011046
RS	17	0.348806	2.214440	4824.774367	0.010791	0.011993
RS	18	0.390247	2.181273	5248.121079	0.011738	0.013192
RS	19	0.435514	2.181273	5612.224709	0.012552	0.014179
RS	20	0.484962	2.065542	6321.068122	0.014138	0.016031
RS	21	0.538975	2.065542	6722.167829	0.015035	0.017037
RS	22	0.597975	1.857685	7915.197384	0.017703	0.020054
RS	23	0.662424	1.857685	8343.476614	0.018661	0.021142
RS	24	0.732823	1.630454	9959.184654	0.022274	0.025224
RS	25	0.809723	1.630454	10363.372552	0.023178	0.026291
RS	26	0.893724	1.479109	11800.561013	0.026393	0.029921
RS	27	0.985480	1.479109	12091.902630	0.027044	0.030680
RS	28	1.085710	1.439849	12640.792959	0.028272	0.032026
RS	29	1.195194	1.439849	12766.983976	0.028554	0.032299
RS	30	1.314787	1.499293	12315.741090	0.027545	0.031093
RS	31	1.445423	1.499293	12297.954832	0.027505	0.030967
RS	32	1.588122	1.624797	11282.617340	0.025234	0.028352
RS	33	1.743997	1.624797	11166.000186	0.024974	0.027987
RS	34	1.914265	1.781702	10035.583696	0.022445	0.025110
RS	35	2.100255	1.781702	9847.481312	0.022025	0.024593
RS	36	2.303418	1.940970	8826.763461	0.019742	0.022015
RS	37	2.525341	1.940970	8574.835300	0.019178	0.021362
RS	38	2.767755	2.085388	7705.281698	0.017233	0.019177
RS	39	3.032553	2.085388	7390.287676	0.016529	0.018379
RS	40	3.321801	2.208260	6641.161250	0.014853	0.016503
RS	41	3.637758	2.208260	6266.580019	0.014016	0.015563
RS	42	3.982889	2.304153	5610.337329	0.012548	0.013928
RS	43	4.359887	2.304153	5184.640020	0.011596	0.012867
RS	44	4.771697	2.368160	4602.083453	0.010293	0.011424
RS	45	5.221531	2.368160	4140.456138	0.009260	0.010281
RS	46	5.712902	2.404389	3609.812539	0.008074	0.008972
RS	47	6.249644	2.404389	3139.433014	0.007022	0.007808
RS	48	6.835947	2.430371	2648.528507	0.005924	0.006598
RS	49	7.476386	2.430371	2210.767240	0.004945	0.005513
RS	50	8.175962	2.467251	1777.164280	0.003975	0.004442
RS	51	8.940134	2.467251	1415.250674	0.003165	0.003543
RS	52	9.774866	2.521129	1075.235574	0.002405	0.002702
RS	53	10.686675	2.521129	812.225698	0.001817	0.002048
RS	54	11.682677	2.584093	581.406220	0.001300	0.001476
RS	55	12.770645	2.584093	413.497021	0.000925	0.001057
RS	56	13.959073	2.584093	282.662190	0.000632	0.000729
RS	57	15.257236	2.584093	185.046556	0.000414	0.000482
RS	58	16.675267	2.551868	116.613565	0.000261	0.000308
RS	59	18.224233	2.551868	68.618502	0.000153	0.000183
RS	60	19.916225	2.551868	38.138124	0.000085	0.000103
RS	61	21.764449	2.551868	19.917047	0.000045	0.000055
RS	62	23.783332	2.551868	9.717435	0.000022	0.000027
RS	63	25.988631	2.551868	7.291269	0.000016	0.000020
PA	4+25*2+4+6 0.096656532 0.019760380 25.988630675 0.129431808 0.708563417 0.829563402 1.354608783 1.941949994 2.174457676 2.184274831 2.214440369 2.181273489 2.065542360 1.857685055 1.630454346 1.479109230 1.439848866 1.499292597 1.624796892 1.781702415 1.940970186 2.085388263 2.208259787 2.304153199 2.368159914 2.404388914 2.430370805 2.467250816 2.521129419 2.584092758 2.551868344
//
IT	3374
RD	24
LK	-5392569.347318
QD	-1265.500249 -> -1262.557673
RI	0.0198370523
TR	0.096463	0.019774
MT	26.050493
MM	C_pi: 1.317867, n_recomb: 448447.367169
RS	0	0.000000	0.129524	30473.998362	0.067954	0.063768
RS	1	0.009238	0.129524	30899.860708	0.068904	0.067020
RS	2	0.019329	0.129524	31116.976095	0.069388	0.044778
RS	3	0.030352	0.129524	31101.155135	0.069353	0.042346
RS	4	0.042394	0.717432	5800.339847	0.012934	0.008794
RS	5	0.055548	0.717432	6216.642212	0.013863	0.010345
RS	6	0.069917	0.825377	5789.513541	0.012910	0.009968
RS	7	0.085613	0.825377	6200.773501	0.013827	0.011036
RS	8	0.102760	1.354552	4057.271365	0.009047	0.007524
RS	9	0.121490	1.354552	4369.268675	0.009743	0.008421
RS	10	0.141951	1.950295	3271.886714	0.007296	0.006574
RS	11	0.164302	1.950295	3532.357502	0.007877	0.007363
RS	12	0.188717	2.179696	3410.952207	0.007606	0.007391
RS	13	0.215388	2.179696	3679.670081	0.008205	0.008325
RS	14	0.244523	2.182467	3959.970545	0.008830	0.009281
RS	15	0.276349	2.182467	4261.694081	0.009503	0.010262
RS	16	0.311115	2.214018	4515.376390	0.010069	0.011062
RS	17	0.349093	2.214018	4846.676003	0.010808	0.012012
RS	18	0.390579	2.185883	5260.015762	0.011729	0.013182
RS	19	0.435897	2.185883	5625.279319	0.012544	0.014171
RS	20	0.485402	2.074879	6321.173886	0.014096	0.015985
RS	21	0.539480	2.074879	6723.144801	0.014992	0.016989
RS	22	0.598553	1.867131	7913.096835	0.017646	0.019989
RS	23	0.663083	1.867131	8342.728980	0.018604	0.021074
RS	24	0.733575	1.636288	9974.866396	0.022243	0.025185
RS	25	0.810579	1.636288	10381.225405	0.023149	0.026250
RS	26	0.894695	1.481530	11845.020980	0.026413	0.029933
RS	27	0.986583	1.481530	12138.093272	0.027067	0.030691
RS	28	1.086958	1.440813	12701.529855	0.028323	0.032069
RS	29	1.196607	1.440813	12827.976953	0.028605	0.032339
RS	30	1.316384	1.500554	12372.114851	0.027589	0.031125
RS	31	1.447225	1.500554	12353.904040	0.027548	0.030998
RS	32	1.590154	1.627230	11326.483353	0.025257	0.028362
RS	33	1.746286	1.627230	11209.683848	0.024997	0.027998
RS	34	1.916841	1.785284	10070.152003	0.022456	0.025109
RS	35	2.103152	1.785284	9882.104759	0.022036	0.024595
RS	36	2.306673	1.945113	8857.373081	0.019751	0.022016
RS	37	2.528995	1.945113	8605.265742	0.019189	0.021366
RS	38	2.771855	2.089549	7734.242495	0.017247	0.019185
RS	39	3.037149	2.089549	7418.492396	0.016543	0.018389
RS	40	3.326951	2.212369	6667.699128	0.014868	0.016515
RS	41	3.643523	2.212369	6291.806924	0.014030	0.015576
RS	42	3.989340	2.308449	5633.033944	0.012561	0.013939
RS	43	4.367103	2.308449	5205.701712	0.011608	0.012879
RS	44	4.779762	2.372934	4620.182956	0.010303	0.011433
RS	45	5.230542	2.372934	4156.860581	0.009269	0.010290
RS	46	5.722963	2.410101	3623.028306	0.008079	0.008977
RS	47	6.260873	2.410101	3151.222365	0.007027	0.007813
RS	48	6.848474	2.437971	2656.971147	0.005925	0.006598
RS	49	7.490356	2.437971	2218.456102	0.004947	0.005514
RS	50	8.191533	2.478161	1781.916824	0.003974	0.004440
RS	51	8.957483	2.478161	1420.064360	0.003167	0.003543
RS	52	9.794189	2.536532	1078.218099	0.002404	0.002701
RS	53	10.708189	2.536532	815.653575	0.001819	0.002050
RS	54	11.706621	2.604904	583.851069	0.001302	0.001477
RS	55	12.797285	2.604904	416.266626	0.000928	0.001060
RS	56	13.988703	2.604904	285.320609	0.000636	0.000733
RS	57	15.290180	2.604904	187.330914	0.000418	0.000486
RS	58	16.711885	2.574055	118.372729	0.000264	0.000311
RS	59	18.264922	2.574055	69.922316	0.000156	0.000186
RS	60	19.961426	2.574055	39.025269	0.000087	0.000105
RS	61	21.814648	2.574055	20.472702	0.000046	0.000056
RS	62	23.839065	2.574055	10.037595	0.000022	0.000028
RS	63	26.050493	2.574055	7.599344	0.000017	0.000021
PA	4+25*2+4+6 0.096462893 0.019774401 26.050493260 0.129523891 0.717431812 0.825376725 1.354551942 1.950295051 2.179695904 2.182466711 2.214017998 2.185883266 2.074879471 1.867131367 1.636288415 1.481529800 1.440812815 1.500553713 1.627229649 1.785284252 1.945112843 2.089548793 2.212368516 2.308449139 2.372934284 2.410100787 2.437970813 2.478161463 2.536531598 2.604904472 2.574055182
//
IT	3585
RD	25
LK	-5392563.607403
QD	-1258.232224 -> -1255.583144
RI	0.0197310686
TR	0.096279	0.019787
MT	26.109547
MM	C_pi: 1.320756, n_recomb: 449703.442854
RS	0	0.000000	0.129607	30551.847237	0.067938	0.063682
RS	1	0.009242	0.129607	30980.367983	0.068891	0.067035
RS	2	0.019337	0.129607	31199.582761	0.069378	0.044817
RS	3	0.030366	0.129607	31185.192151	0.069346	0.042399
RS	4	0.042414	0.726185	5750.427948	0.012787	0.008705
RS	5	0.055576	0.726185	6164.726177	0.013708	0.010241
RS	6	0.069953	0.821210	5841.259727	0.012989	0.010039
RS	7	0.085660	0.821210	6255.707368	0.013911	0.011110
RS	8	0.102818	1.354682	4072.047498	0.009055	0.007534
RS	9	0.121561	1.354682	4385.299139	0.009752	0.008431
RS	10	0.142037	1.958948	3269.871296	0.007271	0.006553
RS	11	0.164406	1.958948	3530.462417	0.007851	0.007340
RS	12	0.188841	2.185150	3415.934291	0.007596	0.007382
RS	13	0.215535	2.185150	3685.254847	0.008195	0.008314
RS	14	0.244695	2.180636	3979.379109	0.008849	0.009299
RS	15	0.276551	2.180636	4282.620482	0.009523	0.010283
RS	16	0.311350	2.213257	4535.349569	0.010085	0.011079
RS	17	0.349366	2.213257	4868.173352	0.010825	0.012032
RS	18	0.390895	2.189940	5271.913651	0.011723	0.013175
RS	19	0.436262	2.189940	5638.303644	0.012538	0.014165
RS	20	0.485821	2.083658	6321.362840	0.014057	0.015941
RS	21	0.539961	2.083658	6724.153894	0.014952	0.016945
RS	22	0.599103	1.876173	7910.593345	0.017591	0.019928
RS	23	0.663712	1.876173	8341.482138	0.018549	0.021010
RS	24	0.734292	1.641883	9989.074117	0.022213	0.025146
RS	25	0.811394	1.641883	10397.479167	0.023121	0.026210
RS	26	0.895622	1.483836	11886.792169	0.026433	0.029945
RS	27	0.987634	1.483836	12181.501117	0.027088	0.030702
RS	28	1.088149	1.441736	12758.794433	0.028372	0.032109
RS	29	1.197954	1.441736	12885.479010	0.028653	0.032378
RS	30	1.317906	1.501802	12424.896090	0.027629	0.031156
RS	31	1.448944	1.501802	12406.313065	0.027588	0.031027
RS	32	1.592092	1.629644	11367.136728	0.025277	0.028370
RS	33	1.748469	1.629644	11250.241944	0.025017	0.028008
RS	34	1.919298	1.788814	10102.120856	0.022464	0.025107
RS	35	2.105914	1.788814	9914.215355	0.022046	0.024596
RS	36	2.309777	1.949146	8885.992725	0.019760	0.022017
RS	37	2.532480	1.949146	8633.775797	0.019199	0.021370
RS	38	2.775765	2.093530	7761.707708	0.017260	0.019193
RS	39	3.041533	2.093530	7445.250191	0.016556	0.018399
RS	40	3.331862	2.216217	6693.127944	0.014883	0.016528
RS	41	3.649023	2.216217	6315.948960	0.014045	0.015588
RS	42	3.995494	2.312396	5654.897686	0.012575	0.013951
RS	43	4.373986	2.312396	5225.931393	0.011621	0.012891
RS	44	4.787456	2.377272	4637.621435	0.010313	0.011442
RS	45	5.239137	2.377272	4172.589385	0.009279	0.010299
RS	46	5.732561	2.415296	3635.675360	0.008085	0.008982
RS	47	6.271586	2.415296	3162.426447	0.007032	0.007819
RS	48	6.860426	2.444991	2664.890275	0.005926	0.006599
RS	49	7.503684	2.444991	2225.620872	0.004949	0.005516
RS	50	8.206390	2.488453	1786.193914	0.003972	0.004437
RS	51	8.974037	2.488453	1424.427353	0.003167	0.003544
RS	52	9.812628	2.551317	1080.799412	0.002403	0.002699
RS	53	10.728718	2.551317	818.729031	0.001821	0.002051
RS	54	11.729470	2.625162	585.996717	0.001303	0.001478
RS	55	12.822708	2.625162	418.798349	0.000931	0.001063
RS	56	14.016980	2.625162	287.801709	0.000640	0.000736
RS	57	15.321621	2.625162	189.491751	0.000421	0.000490
RS	58	16.746833	2.595788	120.047171	0.000267	0.000314
RS	59	18.303758	2.595788	71.177598	0.000158	0.000188
RS	60	20.004569	2.595788	39.887550	0.000089	0.000107
RS	61	21.862563	2.595788	21.017381	0.000047	0.000057
RS	62	23.892266	2.595788	10.353933	0.000023	0.000028
RS	63	26.109547	2.595788	7.907889	0.000018	0.000022
PA	4+25*2+4+6 0.096278853 0.019787139 26.109546702 0.129606837 0.726185077 0.821210488 1.354682414 1.958947522 2.185150465 2.180636153 2.213256820 2.189939938 2.083658236 1.876173433 1.641882758 1.483835647 1.441736187 1.501801580 1.629644129 1.788813700 1.949145622 2.093530057 2.216216935 2.312396444 2.377272467 2.415296149 2.444991241 2.488452709 2.551316679 2.625162129 2.595787772
//
