# Supplementary material for: Introgression and disruption of migration routes have shaped the genetic integrity of wildebeest populations
Source: Nat Commun. 2024 Apr 12;15:2921. doi: 10.1038/s41467-024-47015-y (PMC11014984; doi:10.1038/s41467-024-47015-y)
Supplement: Supplementary file 10 — Source Data [file 41467_2024_47015_MOESM10_ESM.zip › source_data/Fig2a.psmc/CTauTzN_8871.psmc]

CC
CC	Brief Description of the file format:
CC	  CC  comments
CC	  MM  useful-messages
CC	  RD  round-of-iterations
CC	  LL  \log[P(sequence)]
CC	  QD  Q-before-opt Q-after-opt
CC	  TR  \theta_0 \rho_0
CC	  RS  k t_k \lambda_k \pi_k \sum_{l\not=k}A_{kl} A_{kk}
CC	  DC  begin end best-k t_k+\Delta_k max-prob
CC
MM	Version: 0.6.5-r67
MM	pattern:4+25*2+4+6, n:63, n_free_lambdas:28
MM	n_iterations:25, skip:1, max_t:15, theta/rho:5
MM	is_decoding:0
MM	n_seqs:28, sum_L:17276122, sum_n:2698230
RD	0
LK	0.000000
QD	0.000000 -> 0.000000
RI	inf
TR	0.169819	0.033964
MT	15.000000
MM	C_pi: 1.000000, n_recomb: 576965.403258
RS	0	0.000000	1.000000	4683.863635	0.008118	0.000000
RS	1	0.008290	1.000000	5029.278441	0.008717	0.000000
RS	2	0.017266	1.000000	5396.368666	0.009353	0.000000
RS	3	0.026987	1.000000	5785.843903	0.010028	0.000000
RS	4	0.037514	1.000000	6198.313803	0.010743	0.000000
RS	5	0.048914	1.000000	6634.259527	0.011499	0.000000
RS	6	0.061258	1.000000	7094.001026	0.012295	0.000000
RS	7	0.074626	1.000000	7577.659862	0.013134	0.000000
RS	8	0.089102	1.000000	8085.117367	0.014013	0.000000
RS	9	0.104778	1.000000	8615.967994	0.014933	0.000000
RS	10	0.121753	1.000000	9169.467877	0.015893	0.000000
RS	11	0.140135	1.000000	9744.478784	0.016889	0.000000
RS	12	0.160042	1.000000	10339.407872	0.017920	0.000000
RS	13	0.181598	1.000000	10952.143978	0.018982	0.000000
RS	14	0.204942	1.000000	11579.991521	0.020071	0.000000
RS	15	0.230221	1.000000	12219.603580	0.021179	0.000000
RS	16	0.257595	1.000000	12866.916228	0.022301	0.000000
RS	17	0.287238	1.000000	13517.086846	0.023428	0.000000
RS	18	0.319339	1.000000	14164.439863	0.024550	0.000000
RS	19	0.354100	1.000000	14802.424132	0.025656	0.000000
RS	20	0.391744	1.000000	15423.586994	0.026732	0.000000
RS	21	0.432507	1.000000	16019.570909	0.027765	0.000000
RS	22	0.476650	1.000000	16581.139276	0.028739	0.000000
RS	23	0.524453	1.000000	17098.238704	0.029635	0.000000
RS	24	0.576218	1.000000	17560.105338	0.030435	0.000000
RS	25	0.632274	1.000000	17955.422784	0.031120	0.000000
RS	26	0.692977	1.000000	18272.538577	0.031670	0.000000
RS	27	0.758711	1.000000	18499.744741	0.032064	0.000000
RS	28	0.829896	1.000000	18625.625677	0.032282	0.000000
RS	29	0.906981	1.000000	18639.473148	0.032306	0.000000
RS	30	0.990456	1.000000	18531.763392	0.032119	0.000000
RS	31	1.080851	1.000000	18294.685371	0.031708	0.000000
RS	32	1.178739	1.000000	17922.701863	0.031064	0.000000
RS	33	1.284742	1.000000	17413.116915	0.030181	0.000000
RS	34	1.399532	1.000000	16766.614544	0.029060	0.000000
RS	35	1.523838	1.000000	15987.725453	0.027710	0.000000
RS	36	1.658449	1.000000	15085.172004	0.026146	0.000000
RS	37	1.804218	1.000000	14072.038251	0.024390	0.000000
RS	38	1.962071	1.000000	12965.713217	0.022472	0.000000
RS	39	2.133009	1.000000	11787.563212	0.020430	0.000000
RS	40	2.318118	1.000000	10562.304365	0.018307	0.000000
RS	41	2.518571	1.000000	9317.070008	0.016148	0.000000
RS	42	2.735641	1.000000	8080.198542	0.014005	0.000000
RS	43	2.970706	1.000000	6879.803674	0.011924	0.000000
RS	44	3.225257	1.000000	5742.226256	0.009952	0.000000
RS	45	3.500909	1.000000	4690.499660	0.008130	0.000000
RS	46	3.799411	1.000000	3742.981681	0.006487	0.000000
RS	47	4.122659	1.000000	2912.308525	0.005048	0.000000
RS	48	4.472702	1.000000	2204.805474	0.003821	0.000000
RS	49	4.851763	1.000000	1620.442709	0.002809	0.000000
RS	50	5.262247	1.000000	1153.357414	0.001999	0.000000
RS	51	5.706758	1.000000	792.884097	0.001374	0.000000
RS	52	6.188118	1.000000	524.958617	0.000910	0.000000
RS	53	6.709380	1.000000	333.704095	0.000578	0.000000
RS	54	7.273854	1.000000	202.983086	0.000352	0.000000
RS	55	7.885120	1.000000	117.717478	0.000204	0.000000
RS	56	8.547059	1.000000	64.833017	0.000112	0.000000
RS	57	9.263869	1.000000	33.765804	0.000059	0.000000
RS	58	10.040101	1.000000	16.553261	0.000029	0.000000
RS	59	10.880679	1.000000	7.600674	0.000013	0.000000
RS	60	11.790939	1.000000	3.251191	0.000006	0.000000
RS	61	12.776655	1.000000	1.288022	0.000002	0.000000
RS	62	13.844085	1.000000	0.469632	0.000001	0.000000
RS	63	15.000000	1.000000	0.220703	0.000000	0.000000
PA	4+25*2+4+6 0.169819182 0.033963836 15.000000000 1.000000000 1.000000000 1.000000000 1.000000000 1.000000000 1.000000000 1.000000000 1.000000000 1.000000000 1.000000000 1.000000000 1.000000000 1.000000000 1.000000000 1.000000000 1.000000000 1.000000000 1.000000000 1.000000000 1.000000000 1.000000000 1.000000000 1.000000000 1.000000000 1.000000000 1.000000000 1.000000000 1.000000000
//
IT	4318
RD	1
LK	-6666225.603555
QD	-4945.821671 -> -2784.384002
RI	0.0057902657
TR	0.167653	0.033075
MT	15.637869
MM	C_pi: 1.016154, n_recomb: 571038.130838
RS	0	0.000000	0.368037	12615.062373	0.022091	0.021311
RS	1	0.008361	0.368037	13352.030293	0.023382	0.024081
RS	2	0.017421	0.368037	14104.294234	0.024699	0.020234
RS	3	0.027238	0.368037	14867.234366	0.026035	0.018606
RS	4	0.037876	0.627597	9228.234780	0.016160	0.016829
RS	5	0.049404	0.627597	9812.226217	0.017183	0.014586
RS	6	0.061895	0.888860	7378.173564	0.012921	0.012736
RS	7	0.075431	0.888860	7871.054526	0.013784	0.011289
RS	8	0.090098	1.111615	6717.453657	0.011764	0.010381
RS	9	0.105992	1.111615	7173.434214	0.012562	0.009976
RS	10	0.123214	1.236106	6886.258556	0.012059	0.009968
RS	11	0.141877	1.236106	7347.921339	0.012868	0.010306
RS	12	0.162099	1.274683	7595.493818	0.013301	0.010961
RS	13	0.184013	1.274683	8087.499998	0.014163	0.011841
RS	14	0.207759	1.264373	8668.171568	0.015180	0.012887
RS	15	0.233490	1.264373	9199.939317	0.016111	0.014085
RS	16	0.261372	1.230101	10015.652717	0.017539	0.015442
RS	17	0.291586	1.230101	10584.374976	0.018535	0.016975
RS	18	0.324325	1.186231	11568.632820	0.020259	0.018677
RS	19	0.359802	1.186231	12158.758733	0.021292	0.020516
RS	20	0.398245	1.143412	13215.090389	0.023142	0.022438
RS	21	0.439902	1.143412	13796.595460	0.024161	0.024380
RS	22	0.485043	1.108545	14800.653457	0.025919	0.026268
RS	23	0.533957	1.108545	15330.543831	0.026847	0.028028
RS	24	0.586961	1.084513	16160.980765	0.028301	0.029595
RS	25	0.644396	1.084513	16588.689280	0.029050	0.030917
RS	26	0.706633	1.070905	17159.448445	0.030050	0.031960
RS	27	0.774074	1.070905	17433.817266	0.030530	0.032704
RS	28	0.847154	1.065429	17704.656388	0.031004	0.033144
RS	29	0.926343	1.065429	17779.972542	0.031136	0.033288
RS	30	1.012153	1.065176	17746.497126	0.031078	0.033149
RS	31	1.105138	1.065176	17587.111752	0.030798	0.032746
RS	32	1.205897	1.067600	17262.215216	0.030230	0.032092
RS	33	1.315081	1.067600	16847.213813	0.029503	0.031205
RS	34	1.433393	1.070908	16251.640797	0.028460	0.030096
RS	35	1.561596	1.070908	15580.560118	0.027285	0.028782
RS	36	1.700519	1.073967	14745.853906	0.025823	0.027278
RS	37	1.851056	1.073967	13844.428867	0.024244	0.025606
RS	38	2.014180	1.076138	12819.458419	0.022449	0.023787
RS	39	2.190942	1.076138	11743.097220	0.020564	0.021848
RS	40	2.382483	1.077196	10597.707655	0.018559	0.019821
RS	41	2.590038	1.077196	9429.915370	0.016514	0.017739
RS	42	2.814947	1.077211	8253.682193	0.014454	0.015641
RS	43	3.058659	1.077211	7096.552002	0.012427	0.013568
RS	44	3.322748	1.076447	5988.554495	0.010487	0.011560
RS	45	3.608917	1.076447	4944.793139	0.008659	0.009657
RS	46	3.919011	1.075283	3994.974529	0.006996	0.007895
RS	47	4.255032	1.075283	3145.167892	0.005508	0.006305
RS	48	4.619148	1.074140	2413.063154	0.004226	0.004907
RS	49	5.013705	1.074140	1796.311863	0.003146	0.003715
RS	50	5.441252	1.073320	1296.716300	0.002271	0.002729
RS	51	5.904544	1.073320	903.950810	0.001583	0.001941
RS	52	6.406571	1.072819	607.587153	0.001064	0.001333
RS	53	6.950572	1.072819	392.181609	0.000687	0.000882
RS	54	7.540055	1.072079	242.554927	0.000425	0.000560
RS	55	8.178824	1.072079	143.018189	0.000250	0.000341
RS	56	8.870999	1.072079	80.154341	0.000140	0.000197
RS	57	9.621045	1.072079	42.519094	0.000074	0.000108
RS	58	10.433801	1.069161	21.288205	0.000037	0.000056
RS	59	11.314510	1.069161	9.952147	0.000017	0.000027
RS	60	12.268853	1.069161	4.337839	0.000008	0.000012
RS	61	13.302987	1.069161	1.752608	0.000003	0.000005
RS	62	14.423583	1.069161	0.652258	0.000001	0.000002
RS	63	15.637869	1.069161	0.315943	0.000001	0.000001
PA	4+25*2+4+6 0.167652647 0.033074759 15.637868643 0.368037224 0.627597094 0.888860226 1.111614704 1.236106396 1.274683237 1.264372826 1.230100632 1.186230659 1.143411517 1.108545303 1.084512711 1.070905447 1.065429211 1.065176010 1.067600250 1.070907831 1.073966980 1.076137781 1.077195883 1.077211380 1.076447487 1.075283051 1.074139714 1.073319554 1.072819352 1.072078824 1.069161117
//
IT	4300
RD	2
LK	-6663072.421671
QD	-2360.494825 -> -1879.180305
RI	0.0128983535
TR	0.165665	0.032586
MT	16.072014
MM	C_pi: 1.008479, n_recomb: 558550.748595
RS	0	0.000000	0.256487	17722.375875	0.031729	0.021193
RS	1	0.008408	0.256487	18570.026021	0.033247	0.024995
RS	2	0.017522	0.256487	19402.676604	0.034738	0.023642
RS	3	0.027403	0.256487	20209.939753	0.036183	0.024972
RS	4	0.038114	0.527658	10316.849814	0.018471	0.015433
RS	5	0.049727	0.527658	10932.882198	0.019574	0.015534
RS	6	0.062315	0.875182	7007.592105	0.012546	0.010846
RS	7	0.075962	0.875182	7476.066149	0.013385	0.010721
RS	8	0.090756	1.220355	5727.006074	0.010253	0.008647
RS	9	0.106794	1.220355	6125.739170	0.010967	0.008971
RS	10	0.124180	1.423779	5615.922790	0.010054	0.008553
RS	11	0.143029	1.423779	6006.605570	0.010754	0.009244
RS	12	0.163461	1.478038	6183.377441	0.011070	0.009842
RS	13	0.185612	1.478038	6601.867443	0.011820	0.010854
RS	14	0.209625	1.446580	7191.368427	0.012875	0.012043
RS	15	0.235657	1.446580	7654.547832	0.013704	0.013217
RS	16	0.263878	1.374862	8554.678469	0.015316	0.014880
RS	17	0.294472	1.374862	9066.074007	0.016231	0.016294
RS	18	0.327637	1.288667	10222.273212	0.018301	0.018488
RS	19	0.363591	1.288667	10770.772843	0.019283	0.020172
RS	20	0.402568	1.208274	12061.774757	0.021595	0.022715
RS	21	0.444822	1.208274	12617.056468	0.022589	0.024481
RS	22	0.490629	1.146109	13856.683632	0.024808	0.026979
RS	23	0.540286	1.146109	14370.766698	0.025729	0.028544
RS	24	0.594119	1.106214	15370.031512	0.027518	0.030553
RS	25	0.652478	1.106214	15786.804967	0.028264	0.031664
RS	26	0.715743	1.086549	16424.487892	0.029406	0.032899
RS	27	0.784328	1.086549	16691.579202	0.029884	0.033428
RS	28	0.858678	1.082036	16938.937019	0.030327	0.033835
RS	29	0.939280	1.082036	17015.206960	0.030463	0.033785
RS	30	1.026659	1.086860	16910.504525	0.030276	0.033482
RS	31	1.121384	1.086860	16768.084227	0.030021	0.032928
RS	32	1.224073	1.096127	16370.143406	0.029308	0.032079
RS	33	1.335396	1.096127	15995.061513	0.028637	0.031095
RS	34	1.456078	1.106455	15356.443672	0.027493	0.029824
RS	35	1.586907	1.106455	14751.056598	0.026410	0.028468
RS	36	1.728736	1.115730	13917.482690	0.024917	0.026868
RS	37	1.882488	1.115730	13104.327106	0.023461	0.025200
RS	38	2.049168	1.122769	12122.952038	0.021704	0.023355
RS	39	2.229862	1.122769	11148.110583	0.019959	0.021455
RS	40	2.425747	1.127192	10074.815165	0.018037	0.019456
RS	41	2.638102	1.127192	9008.431219	0.016128	0.017429
RS	42	2.868311	1.129197	7913.036236	0.014167	0.015389
RS	43	3.117875	1.129197	6843.605838	0.012252	0.013372
RS	44	3.388421	1.129359	5806.688876	0.010396	0.011425
RS	45	3.681714	1.129359	4827.339460	0.008643	0.009567
RS	46	3.999665	1.128480	3927.281100	0.007031	0.007853
RS	47	4.344349	1.128480	3115.895576	0.005579	0.006291
RS	48	4.718012	1.127419	2410.053418	0.004315	0.004919
RS	49	5.123091	1.127419	1809.826845	0.003240	0.003739
RS	50	5.562228	1.126769	1318.435563	0.002360	0.002761
RS	51	6.038286	1.126769	928.235384	0.001662	0.001974
RS	52	6.554369	1.126492	630.379564	0.001129	0.001364
RS	53	7.113842	1.126492	411.483634	0.000737	0.000908
RS	54	7.720353	1.125550	257.561494	0.000461	0.000581
RS	55	8.377858	1.125550	153.774722	0.000275	0.000356
RS	56	9.090642	1.125550	87.328523	0.000156	0.000208
RS	57	9.863355	1.125550	46.976039	0.000084	0.000115
RS	58	10.701035	1.120069	23.902971	0.000043	0.000060
RS	59	11.609143	1.120069	11.330067	0.000020	0.000029
RS	60	12.593601	1.120069	5.010767	0.000009	0.000013
RS	61	13.660829	1.120069	2.055673	0.000004	0.000006
RS	62	14.817785	1.120069	0.777430	0.000001	0.000002
RS	63	16.072014	1.120069	0.385772	0.000001	0.000001
PA	4+25*2+4+6 0.165664694 0.032585740 16.072013611 0.256487404 0.527658116 0.875182434 1.220355288 1.423778778 1.478037916 1.446580041 1.374861823 1.288666654 1.208273745 1.146109288 1.106213869 1.086549133 1.082035836 1.086859939 1.096126579 1.106455105 1.115730232 1.122769091 1.127192229 1.129196802 1.129358912 1.128479811 1.127418714 1.126769246 1.126492241 1.125549992 1.120069342
//
IT	4758
RD	3
LK	-6662322.020188
QD	-1836.687493 -> -1666.470288
RI	0.0200363198
TR	0.163909	0.032255
MT	16.408298
MM	C_pi: 1.007814, n_recomb: 552615.551467
RS	0	0.000000	0.223563	20154.593839	0.036471	0.021008
RS	1	0.008443	0.223563	21015.897547	0.038030	0.025211
RS	2	0.017599	0.223563	21841.606668	0.039524	0.024964
RS	3	0.027528	0.223563	22618.442271	0.040930	0.027747
RS	4	0.038295	0.489302	10811.703465	0.019565	0.015041
RS	5	0.049971	0.489302	11438.828797	0.020699	0.016084
RS	6	0.062633	0.883207	6732.659877	0.012183	0.010097
RS	7	0.076365	0.883207	7185.420146	0.013003	0.010448
RS	8	0.091255	1.313282	5165.752331	0.009348	0.007855
RS	9	0.107403	1.313282	5532.073679	0.010011	0.008413
RS	10	0.124914	1.573044	4946.714327	0.008951	0.007832
RS	11	0.143903	1.573044	5298.990455	0.009589	0.008612
RS	12	0.164496	1.632477	5465.445705	0.009890	0.009217
RS	13	0.186828	1.632477	5845.189091	0.010577	0.010233
RS	14	0.211045	1.579123	6453.211336	0.011678	0.011530
RS	15	0.237306	1.579123	6880.846885	0.012451	0.012633
RS	16	0.265785	1.474781	7839.305444	0.014186	0.014500
RS	17	0.296668	1.474781	8321.975569	0.015059	0.015795
RS	18	0.330159	1.352811	9602.939335	0.017377	0.018335
RS	19	0.366478	1.352811	10132.579264	0.018336	0.019889
RS	20	0.405862	1.241629	11605.585005	0.021001	0.022894
RS	21	0.448573	1.241629	12151.002490	0.021988	0.024539
RS	22	0.494889	1.158209	13578.314434	0.024571	0.027501
RS	23	0.545115	1.158209	14086.014462	0.025490	0.028961
RS	24	0.599583	1.107057	15212.970435	0.027529	0.031290
RS	25	0.658648	1.107057	15620.736021	0.028267	0.032306
RS	26	0.722701	1.084353	16289.361303	0.029477	0.033635
RS	27	0.792162	1.084353	16543.398834	0.029937	0.034079
RS	28	0.867488	1.082548	16735.479837	0.030284	0.034380
RS	29	0.949173	1.082548	16799.286876	0.030400	0.034262
RS	30	1.037755	1.093387	16594.841201	0.030030	0.033745
RS	31	1.133816	1.093387	16448.292502	0.029764	0.033150
RS	32	1.237987	1.110021	15949.432364	0.028862	0.032071
RS	33	1.350954	1.110021	15585.539536	0.028203	0.031076
RS	34	1.473458	1.127751	14873.049130	0.026914	0.029617
RS	35	1.606306	1.127751	14297.843382	0.025873	0.028277
RS	36	1.750369	1.143612	13429.706974	0.024302	0.026555
RS	37	1.906597	1.143612	12664.818326	0.022918	0.024926
RS	38	2.076014	1.155943	11687.345967	0.021149	0.023027
RS	39	2.259736	1.155943	10773.328323	0.019495	0.021181
RS	40	2.458969	1.164223	9732.150687	0.017611	0.019180
RS	41	2.675023	1.164223	8730.318553	0.015798	0.017213
RS	42	2.909319	1.168768	7680.425392	0.013898	0.015202
RS	43	3.163396	1.168768	6669.604146	0.012069	0.013239
RS	44	3.438926	1.170449	5677.091194	0.010273	0.011330
RS	45	3.737718	1.170449	4742.829904	0.008583	0.009514
RS	46	4.061738	1.170467	3876.017407	0.007014	0.007830
RS	47	4.413114	1.170467	3092.990157	0.005597	0.006294
RS	48	4.794158	1.170084	2405.766626	0.004353	0.004939
RS	49	5.207373	1.170084	1818.758186	0.003291	0.003770
RS	50	5.655475	1.170133	1333.731581	0.002413	0.002796
RS	51	6.141412	1.170133	946.363424	0.001713	0.002009
RS	52	6.668375	1.170497	647.755514	0.001172	0.001396
RS	53	7.239831	1.170497	426.676486	0.000772	0.000935
RS	54	7.859535	1.169692	269.623509	0.000488	0.000603
RS	55	8.531560	1.169692	162.642488	0.000294	0.000372
RS	56	9.260325	1.169692	93.378726	0.000169	0.000219
RS	57	10.050620	1.169692	50.815500	0.000092	0.000122
RS	58	10.907639	1.161953	26.206400	0.000047	0.000065
RS	59	11.837017	1.161953	12.566958	0.000023	0.000032
RS	60	12.844862	1.161953	5.626332	0.000010	0.000015
RS	61	13.937800	1.161953	2.338259	0.000004	0.000006
RS	62	15.123015	1.161953	0.896445	0.000002	0.000002
RS	63	16.408298	1.161953	0.454161	0.000001	0.000001
PA	4+25*2+4+6 0.163909077 0.032255104 16.408298228 0.223562777 0.489301636 0.883207071 1.313281779 1.573044069 1.632477102 1.579123247 1.474780875 1.352811425 1.241629363 1.158208964 1.107057315 1.084353396 1.082547598 1.093386845 1.110021342 1.127751107 1.143612421 1.155943255 1.164222943 1.168768055 1.170449088 1.170467302 1.170084347 1.170132748 1.170496919 1.169691888 1.161953001
//
IT	3678
RD	4
LK	-6662033.384216
QD	-1656.987366 -> -1568.048298
RI	0.0238788223
TR	0.162404	0.032015
MT	16.682454
MM	C_pi: 1.012197, n_recomb: 550909.219299
RS	0	0.000000	0.212137	21223.801027	0.038525	0.020838
RS	1	0.008471	0.212137	22086.520735	0.040091	0.025226
RS	2	0.017660	0.212137	22903.725081	0.041574	0.025448
RS	3	0.027628	0.212137	23660.857172	0.042949	0.028888
RS	4	0.038440	0.468324	11193.214526	0.020318	0.015071
RS	5	0.050167	0.468324	11830.977531	0.021475	0.016565
RS	6	0.062889	0.890396	6608.731465	0.011996	0.009790
RS	7	0.076688	0.890396	7055.346056	0.012807	0.010352
RS	8	0.091656	1.384734	4852.435954	0.008808	0.007433
RS	9	0.107891	1.384734	5200.979010	0.009441	0.008081
RS	10	0.125503	1.688821	4571.845865	0.008299	0.007410
RS	11	0.144606	1.688821	4902.579188	0.008899	0.008208
RS	12	0.165327	1.750611	5067.939582	0.009199	0.008827
RS	13	0.187804	1.750611	5426.217387	0.009850	0.009818
RS	14	0.212185	1.679770	6046.250358	0.010975	0.011183
RS	15	0.238632	1.679770	6454.547138	0.011716	0.012218
RS	16	0.267318	1.550201	7450.485708	0.013524	0.014210
RS	17	0.298435	1.550201	7918.421490	0.014373	0.015405
RS	18	0.332188	1.399422	9294.607064	0.016871	0.018183
RS	19	0.368801	1.399422	9816.768660	0.017819	0.019634
RS	20	0.408514	1.263057	11442.820433	0.020771	0.022989
RS	21	0.451593	1.263057	11987.321674	0.021759	0.024547
RS	22	0.498320	1.162415	13581.331164	0.024653	0.027881
RS	23	0.549006	1.162415	14089.265122	0.025575	0.029277
RS	24	0.603986	1.102420	15332.277253	0.027831	0.031865
RS	25	0.663623	1.102420	15735.096972	0.028562	0.032833
RS	26	0.728313	1.077681	16430.013735	0.029823	0.034226
RS	27	0.798482	1.077681	16672.198788	0.030263	0.034635
RS	28	0.874596	1.078598	16808.922288	0.030511	0.034822
RS	29	0.957158	1.078598	16858.192471	0.030601	0.034682
RS	30	1.046714	1.094913	16556.394370	0.030053	0.033962
RS	31	1.143856	1.094913	16399.594274	0.029768	0.033362
RS	32	1.249228	1.118168	15801.405318	0.028682	0.032071
RS	33	1.363526	1.118168	15437.609693	0.028022	0.031089
RS	34	1.487507	1.142563	14648.421235	0.026590	0.029458
RS	35	1.621991	1.142563	14086.895451	0.025570	0.028148
RS	36	1.767867	1.164415	13174.544238	0.023914	0.026312
RS	37	1.926101	1.164415	12436.644693	0.022575	0.024728
RS	38	2.097740	1.181640	11446.592801	0.020778	0.022772
RS	39	2.283919	1.181640	10569.236521	0.019185	0.020978
RS	40	2.485870	1.193581	9539.199055	0.017315	0.018967
RS	41	2.704929	1.193581	8577.676994	0.015570	0.017053
RS	42	2.942545	1.200664	7551.404939	0.013707	0.015057
RS	43	3.200290	1.200664	6577.833043	0.011940	0.013142
RS	44	3.479870	1.204017	5610.585643	0.010184	0.011258
RS	45	3.783135	1.204017	4705.095107	0.008541	0.009478
RS	46	4.112090	1.205198	3857.470236	0.007002	0.007815
RS	47	4.468912	1.205198	3092.238185	0.005613	0.006301
RS	48	4.855962	1.205818	2415.125169	0.004384	0.004958
RS	49	5.275801	1.205818	1835.764328	0.003332	0.003798
RS	50	5.731205	1.206894	1353.044107	0.002456	0.002827
RS	51	6.225189	1.206894	966.297955	0.001754	0.002041
RS	52	6.761019	1.208184	665.567291	0.001208	0.001425
RS	53	7.342242	1.208184	441.785629	0.000802	0.000960
RS	54	7.972703	1.207755	281.387866	0.000511	0.000622
RS	55	8.656572	1.207755	171.250239	0.000311	0.000386
RS	56	9.398375	1.207755	99.251263	0.000180	0.000229
RS	57	10.203018	1.207755	54.554488	0.000099	0.000129
RS	58	11.075826	1.197965	28.464042	0.000052	0.000069
RS	59	12.022573	1.197965	13.788617	0.000025	0.000034
RS	60	13.049522	1.197965	6.239869	0.000011	0.000016
RS	61	14.163468	1.197965	2.622849	0.000005	0.000007
RS	62	15.371781	1.197965	1.017698	0.000002	0.000003
RS	63	16.682454	1.197965	0.525201	0.000001	0.000001
PA	4+25*2+4+6 0.162403599 0.032014678 16.682454212 0.212137490 0.468323620 0.890396032 1.384733658 1.688821322 1.750610993 1.679770186 1.550200921 1.399421658 1.263057018 1.162415106 1.102420364 1.077681254 1.078597644 1.094913409 1.118168318 1.142562993 1.164415170 1.181640045 1.193581219 1.200664137 1.204017389 1.205198136 1.205818153 1.206893568 1.208184243 1.207755154 1.197964907
//
IT	4190
RD	5
LK	-6661875.370953
QD	-1559.677863 -> -1504.220604
RI	0.0256453078
TR	0.161145	0.031839
MT	16.907890
MM	C_pi: 1.018360, n_recomb: 551219.753544
RS	0	0.000000	0.208460	21660.055394	0.039295	0.020694
RS	1	0.008494	0.208460	22526.042172	0.040866	0.025171
RS	2	0.017710	0.208460	23342.602940	0.042347	0.025568
RS	3	0.027709	0.208460	24094.627985	0.043711	0.029281
RS	4	0.038557	0.452943	11571.921020	0.020993	0.015293
RS	5	0.050327	0.452943	12221.801975	0.022172	0.017037
RS	6	0.063096	0.892104	6588.069956	0.011952	0.009680
RS	7	0.076950	0.892104	7034.528602	0.012762	0.010358
RS	8	0.091981	1.436670	4673.931217	0.008479	0.007182
RS	9	0.108288	1.436670	5012.659281	0.009094	0.007875
RS	10	0.125981	1.777313	4346.859719	0.007886	0.007137
RS	11	0.145176	1.777313	4664.782604	0.008463	0.007935
RS	12	0.166003	1.841312	4828.540562	0.008760	0.008563
RS	13	0.188598	1.841312	5174.044619	0.009387	0.009529
RS	14	0.213112	1.758425	5797.522802	0.010518	0.010929
RS	15	0.239709	1.758425	6194.316669	0.011237	0.011910
RS	16	0.268565	1.610808	7209.507514	0.013079	0.013971
RS	17	0.299873	1.610808	7669.007062	0.013913	0.015088
RS	18	0.333839	1.437223	9115.208162	0.016536	0.018027
RS	19	0.370691	1.437223	9634.542413	0.017479	0.019397
RS	20	0.410673	1.279935	11388.513198	0.020661	0.023022
RS	21	0.454052	1.279935	11935.600293	0.021653	0.024514
RS	22	0.501115	1.164770	13678.614611	0.024815	0.028155
RS	23	0.552175	1.164770	14189.690828	0.025742	0.029508
RS	24	0.607574	1.097277	15541.397661	0.028195	0.032318
RS	25	0.667677	1.097277	15941.754785	0.028921	0.033259
RS	26	0.732887	1.070777	16664.328987	0.030232	0.034708
RS	27	0.803635	1.070777	16896.569653	0.030653	0.035098
RS	28	0.880393	1.073946	16985.500192	0.030814	0.035187
RS	29	0.963671	1.073946	17021.115161	0.030879	0.035040
RS	30	1.054023	1.094861	16632.771598	0.030174	0.034142
RS	31	1.152050	1.094861	16464.743359	0.029870	0.033549
RS	32	1.258403	1.123707	15777.841480	0.028624	0.032075
RS	33	1.373791	1.123707	15410.321168	0.027957	0.031113
RS	34	1.498980	1.153769	14551.401516	0.026399	0.029335
RS	35	1.634803	1.153769	13996.253512	0.025391	0.028057
RS	36	1.782164	1.180759	13040.909033	0.023658	0.026124
RS	37	1.942041	1.180759	12319.334345	0.022349	0.024579
RS	38	2.115500	1.202230	11311.938496	0.020522	0.022574
RS	39	2.303692	1.202230	10458.225451	0.018973	0.020824
RS	40	2.507870	1.217411	9430.035317	0.017108	0.018800
RS	41	2.729392	1.217411	8495.159053	0.015412	0.016929
RS	42	2.969731	1.226827	7481.217932	0.013572	0.014943
RS	43	3.230485	1.226827	6532.499402	0.011851	0.013066
RS	44	3.513388	1.231831	5579.878320	0.010123	0.011200
RS	45	3.820322	1.231831	4693.534348	0.008515	0.009450
RS	46	4.153328	1.234294	3856.969366	0.006997	0.007803
RS	47	4.514621	1.234294	3103.305528	0.005630	0.006308
RS	48	4.906603	1.236122	2431.340161	0.004411	0.004974
RS	49	5.331882	1.236122	1856.442054	0.003368	0.003823
RS	50	5.793286	1.238453	1373.746163	0.002492	0.002854
RS	51	6.293882	1.238453	986.493742	0.001790	0.002068
RS	52	6.837001	1.240879	682.988846	0.001239	0.001449
RS	53	7.426255	1.240879	456.375519	0.000828	0.000981
RS	54	8.065562	1.241012	292.645982	0.000531	0.000640
RS	55	8.759174	1.241012	179.497975	0.000326	0.000399
RS	56	9.511704	1.241012	104.900012	0.000190	0.000238
RS	57	10.328156	1.241012	58.172066	0.000106	0.000135
RS	58	11.213961	1.229338	30.666247	0.000056	0.000073
RS	59	12.175009	1.229338	14.990422	0.000027	0.000036
RS	60	13.217692	1.229338	6.849188	0.000012	0.000017
RS	61	14.348945	1.229338	2.908451	0.000005	0.000007
RS	62	15.576290	1.229338	1.140776	0.000002	0.000003
RS	63	16.907890	1.229338	0.598682	0.000001	0.000002
PA	4+25*2+4+6 0.161144617 0.031839152 16.907889665 0.208459796 0.452942526 0.892103668 1.436670283 1.777313333 1.841312281 1.758424910 1.610808497 1.437222656 1.279935103 1.164769699 1.097277160 1.070776783 1.073946433 1.094861460 1.123707302 1.153769051 1.180758832 1.202229630 1.217410988 1.226827215 1.231831218 1.234294350 1.236121841 1.238452957 1.240879332 1.241012373 1.229338160
//
IT	4064
RD	6
LK	-6661774.850979
QD	-1496.591263 -> -1459.318553
RI	0.0263224290
TR	0.160100	0.031713
MT	17.093879
MM	C_pi: 1.024807, n_recomb: 552484.206590
RS	0	0.000000	0.208093	21793.361110	0.039446	0.020576
RS	1	0.008513	0.208093	22664.678929	0.041023	0.025089
RS	2	0.017751	0.208093	23485.735733	0.042509	0.025519
RS	3	0.027775	0.208093	24241.214628	0.043877	0.029311
RS	4	0.038653	0.439923	11961.418578	0.021650	0.015605
RS	5	0.050456	0.439923	12624.179443	0.022850	0.017501
RS	6	0.063265	0.889089	6629.505338	0.011999	0.009666
RS	7	0.077164	0.889089	7079.221169	0.012813	0.010420
RS	8	0.092246	1.473518	4571.586074	0.008275	0.007021
RS	9	0.108612	1.473518	4904.985884	0.008878	0.007742
RS	10	0.126371	1.844638	4205.379253	0.007612	0.006946
RS	11	0.145642	1.844638	4515.391386	0.008173	0.007744
RS	12	0.166554	1.911004	4676.671945	0.008465	0.008374
RS	13	0.189246	1.911004	5014.243202	0.009076	0.009323
RS	14	0.213870	1.820857	5634.632479	0.010199	0.010735
RS	15	0.240590	1.820857	6024.141781	0.010904	0.011678
RS	16	0.269585	1.661305	7044.379465	0.012750	0.013765
RS	17	0.301048	1.661305	7498.521919	0.013572	0.014824
RS	18	0.335189	1.469820	8994.036517	0.016279	0.017869
RS	19	0.372237	1.469820	9512.406958	0.017218	0.019176
RS	20	0.412439	1.294881	11372.223366	0.020584	0.023011
RS	21	0.456064	1.294881	11923.062350	0.021581	0.024452
RS	22	0.503402	1.167124	13798.596437	0.024976	0.028352
RS	23	0.554770	1.167124	14313.985019	0.025908	0.029672
RS	24	0.610511	1.093006	15767.373503	0.028539	0.032680
RS	25	0.670998	1.093006	16166.797471	0.029262	0.033601
RS	26	0.736633	1.064801	16919.084238	0.030624	0.035104
RS	27	0.807857	1.064801	17143.194328	0.031029	0.035483
RS	28	0.885144	1.069721	17192.884308	0.031119	0.035490
RS	29	0.969010	1.069721	17216.502596	0.031162	0.035340
RS	30	1.060015	1.094400	16753.729445	0.030324	0.034294
RS	31	1.158769	1.094400	16575.187996	0.030001	0.033708
RS	32	1.265929	1.127869	15811.758479	0.028619	0.032083
RS	33	1.382211	1.127869	15439.411628	0.027945	0.031139
RS	34	1.508393	1.162639	14520.039193	0.026281	0.029239
RS	35	1.645317	1.162639	13967.765778	0.025282	0.027989
RS	36	1.793898	1.193922	12973.991448	0.023483	0.025976
RS	37	1.955127	1.193922	12262.828173	0.022196	0.024465
RS	38	2.130082	1.218968	11237.753660	0.020340	0.022418
RS	39	2.319930	1.218968	10399.985431	0.018824	0.020705
RS	40	2.525941	1.236930	9369.402130	0.016959	0.018668
RS	41	2.749490	1.236930	8452.834942	0.015300	0.016834
RS	42	2.992069	1.248418	7445.001492	0.013476	0.014853
RS	43	3.255300	1.248418	6513.463273	0.011789	0.013008
RS	44	3.540940	1.254996	5569.160588	0.010080	0.011154
RS	45	3.850896	1.254996	4696.028101	0.008500	0.009428
RS	46	4.187239	1.258796	3865.635275	0.006997	0.007793
RS	47	4.552216	1.258796	3119.801789	0.005647	0.006313
RS	48	4.948263	1.261976	2450.059985	0.004435	0.004986
RS	49	5.378026	1.261976	1877.874945	0.003399	0.003843
RS	50	5.844376	1.265745	1393.996627	0.002523	0.002875
RS	51	6.350426	1.265745	1005.807682	0.001821	0.002092
RS	52	6.899556	1.269474	699.355246	0.001266	0.001470
RS	53	7.495434	1.269474	470.059982	0.000851	0.001000
RS	54	8.142041	1.270330	303.183152	0.000549	0.000655
RS	55	8.843693	1.270330	187.265858	0.000339	0.000411
RS	56	9.605077	1.270330	110.259115	0.000200	0.000247
RS	57	10.431279	1.270330	61.632493	0.000112	0.000141
RS	58	11.327816	1.256918	32.793632	0.000059	0.000076
RS	59	12.300676	1.256918	16.162438	0.000029	0.000038
RS	60	13.356357	1.256918	7.449457	0.000013	0.000018
RS	61	14.501908	1.256918	3.192873	0.000006	0.000008
RS	62	15.744982	1.256918	1.264767	0.000002	0.000003
RS	63	17.093879	1.256918	0.674109	0.000001	0.000002
PA	4+25*2+4+6 0.160100000 0.031712601 17.093879096 0.208093403 0.439923046 0.889088517 1.473518170 1.844637862 1.911003578 1.820857466 1.661304873 1.469819614 1.294880634 1.167123508 1.093006095 1.064800627 1.069720604 1.094400472 1.127869326 1.162639005 1.193922185 1.218968476 1.236929804 1.248418277 1.254995837 1.258795995 1.261975516 1.265745372 1.269473699 1.270329831 1.256918226
//
IT	4009
RD	7
LK	-6661706.498266
QD	-1452.955240 -> -1426.750262
RI	0.0264312675
TR	0.159234	0.031624
MT	17.247379
MM	C_pi: 1.030954, n_recomb: 554215.857892
RS	0	0.000000	0.209306	21774.789028	0.039289	0.020480
RS	1	0.008528	0.209306	22652.352401	0.040873	0.024999
RS	2	0.017784	0.209306	23480.388584	0.042367	0.025390
RS	3	0.027829	0.209306	24243.553713	0.043744	0.029159
RS	4	0.038731	0.428422	12353.362304	0.022290	0.015955
RS	5	0.050563	0.428422	13028.981935	0.023509	0.017949
RS	6	0.063403	0.883150	6705.580086	0.012099	0.009701
RS	7	0.077339	0.883150	7160.362436	0.012920	0.010508
RS	8	0.092463	1.499617	4513.797828	0.008144	0.006912
RS	9	0.108877	1.499617	4844.477313	0.008741	0.007653
RS	10	0.126691	1.895950	4114.116860	0.007423	0.006808
RS	11	0.146024	1.895950	4419.173689	0.007974	0.007607
RS	12	0.167006	1.964402	4578.367539	0.008261	0.008238
RS	13	0.189777	1.964402	4910.978076	0.008861	0.009177
RS	14	0.214490	1.870666	5524.303616	0.009968	0.010586
RS	15	0.241311	1.870666	5909.089435	0.010662	0.011502
RS	16	0.270420	1.704112	6924.155613	0.012494	0.013588
RS	17	0.302011	1.704112	7374.661599	0.013306	0.014602
RS	18	0.336296	1.498719	8903.307528	0.016065	0.017714
RS	19	0.373505	1.498719	9421.485693	0.017000	0.018972
RS	20	0.413887	1.308729	11368.544194	0.020513	0.022971
RS	21	0.457714	1.308729	11923.384231	0.021514	0.024371
RS	22	0.505278	1.169868	13916.528081	0.025110	0.028492
RS	23	0.556898	1.169868	14436.644787	0.026049	0.029785
RS	24	0.612921	1.089777	15984.788772	0.028842	0.032970
RS	25	0.673722	1.089777	16384.279706	0.029563	0.033875
RS	26	0.739708	1.059890	17167.619958	0.030976	0.035432
RS	27	0.811322	1.059890	17385.158020	0.031369	0.035802
RS	28	0.889043	1.066141	17403.198684	0.031401	0.035744
RS	29	0.973392	1.066141	17416.528979	0.031426	0.035591
RS	30	1.064935	1.093895	16890.277457	0.030476	0.034421
RS	31	1.164286	1.093895	16702.388564	0.030137	0.033842
RS	32	1.272109	1.131164	15873.695379	0.028642	0.032091
RS	33	1.389128	1.131164	15496.402935	0.027961	0.031164
RS	34	1.516127	1.169808	14525.483173	0.026209	0.029165
RS	35	1.653956	1.169808	13974.203915	0.025214	0.027937
RS	36	1.803541	1.204629	12947.142801	0.023361	0.025859
RS	37	1.965882	1.204629	12242.709047	0.022090	0.024376
RS	38	2.142069	1.232639	11201.085272	0.020211	0.022296
RS	39	2.333282	1.232639	10374.227914	0.018719	0.020612
RS	40	2.540802	1.252944	9339.216091	0.016851	0.018565
RS	41	2.766020	1.252944	8435.385956	0.015220	0.016759
RS	42	3.010445	1.266248	7429.858820	0.013406	0.014782
RS	43	3.275717	1.266248	6510.341731	0.011747	0.012962
RS	44	3.563611	1.274298	5570.306793	0.010051	0.011117
RS	45	3.876058	1.274298	4706.414658	0.008492	0.009411
RS	46	4.215153	1.279463	3878.986660	0.006999	0.007784
RS	47	4.583166	1.279463	3138.565512	0.005663	0.006318
RS	48	4.982565	1.284102	2469.195062	0.004455	0.004995
RS	49	5.416026	1.284102	1898.708039	0.003426	0.003859
RS	50	5.886455	1.289453	1412.991659	0.002550	0.002893
RS	51	6.397004	1.289453	1023.763264	0.001847	0.002111
RS	52	6.951094	1.294628	714.405281	0.001289	0.001488
RS	53	7.552440	1.294628	482.694849	0.000871	0.001017
RS	54	8.205070	1.296345	312.924103	0.000565	0.000668
RS	55	8.913360	1.296345	194.511008	0.000351	0.000422
RS	56	9.682055	1.296345	115.303243	0.000208	0.000254
RS	57	10.516308	1.296345	64.920324	0.000117	0.000146
RS	58	11.421709	1.281336	34.836281	0.000063	0.000080
RS	59	12.404326	1.281336	17.299021	0.000031	0.000040
RS	60	13.470745	1.281336	8.037658	0.000015	0.000019
RS	61	14.628112	1.281336	3.474627	0.000006	0.000008
RS	62	15.884184	1.281336	1.389007	0.000003	0.000003
RS	63	17.247379	1.281336	0.751097	0.000001	0.000002
PA	4+25*2+4+6 0.159234448 0.031623927 17.247378666 0.209305754 0.428421686 0.883149819 1.499616593 1.895949734 1.964402096 1.870665639 1.704112258 1.498719066 1.308728740 1.169868303 1.089776827 1.059889800 1.066140844 1.093894798 1.131163950 1.169808370 1.204628562 1.232638882 1.252943846 1.266247874 1.274298154 1.279463483 1.284101813 1.289452989 1.294627675 1.296345173 1.281335630
//
IT	3718
RD	8
LK	-6661658.016749
QD	-1421.546718 -> -1402.458310
RI	0.0262418027
TR	0.158511	0.031564
MT	17.375018
MM	C_pi: 1.036625, n_recomb: 556170.249096
RS	0	0.000000	0.211303	21679.308538	0.038980	0.020402
RS	1	0.008541	0.211303	22563.240254	0.040569	0.024908
RS	2	0.017812	0.211303	23399.160766	0.042072	0.025225
RS	3	0.027874	0.211303	24171.797545	0.043461	0.028918
RS	4	0.038796	0.418225	12736.933564	0.022901	0.016315
RS	5	0.050650	0.418225	13424.875142	0.024138	0.018372
RS	6	0.063517	0.875841	6798.685315	0.012224	0.009759
RS	7	0.077483	0.875841	7259.361197	0.013052	0.010608
RS	8	0.092642	1.518432	4482.454700	0.008060	0.006834
RS	9	0.109096	1.518432	4811.944723	0.008652	0.007591
RS	10	0.126955	1.935304	4054.696052	0.007290	0.006705
RS	11	0.146339	1.935304	4356.673694	0.007833	0.007506
RS	12	0.167379	2.005071	4515.280127	0.008119	0.008138
RS	13	0.190216	2.005071	4844.891671	0.008711	0.009072
RS	14	0.215003	1.910337	5449.194330	0.009798	0.010471
RS	15	0.241908	1.910337	5830.968812	0.010484	0.011369
RS	16	0.271110	1.740692	6833.746981	0.012287	0.013435
RS	17	0.302807	1.740692	7281.710370	0.013093	0.014416
RS	18	0.337211	1.524655	8831.115583	0.015878	0.017565
RS	19	0.374553	1.524655	9349.438483	0.016810	0.018784
RS	20	0.415085	1.321739	11368.412532	0.020441	0.022913
RS	21	0.459078	1.321739	11927.150365	0.021445	0.024279
RS	22	0.506829	1.172985	14024.706657	0.025217	0.028590
RS	23	0.558659	1.172985	14549.622992	0.026160	0.029860
RS	24	0.614915	1.087461	16185.661497	0.029102	0.033205
RS	25	0.675976	1.087461	16585.894266	0.029822	0.034096
RS	26	0.742252	1.055936	17400.671933	0.031287	0.035707
RS	27	0.814189	1.055936	17612.929555	0.031668	0.036067
RS	28	0.892270	1.063204	17605.392945	0.031655	0.035957
RS	29	0.977021	1.063204	17609.988870	0.031663	0.035802
RS	30	1.069009	1.093487	17029.517448	0.030619	0.034528
RS	31	1.168855	1.093487	16833.495159	0.030267	0.033954
RS	32	1.277228	1.133891	15949.166441	0.028677	0.032100
RS	33	1.394857	1.133891	15567.195113	0.027990	0.031186
RS	34	1.522533	1.175716	14552.563393	0.026166	0.029106
RS	35	1.661114	1.175716	14001.207340	0.025174	0.027898
RS	36	1.811532	1.213430	12945.654071	0.023276	0.025768
RS	37	1.974796	1.213430	12245.507636	0.022018	0.024307
RS	38	2.152005	1.243873	11188.929774	0.020118	0.022200
RS	39	2.344349	1.243873	10369.499015	0.018644	0.020540
RS	40	2.553122	1.266135	9329.090181	0.016774	0.018484
RS	41	2.779726	1.266135	8434.076006	0.015165	0.016701
RS	42	3.025684	1.281018	7428.411864	0.013356	0.014725
RS	43	3.292650	1.281018	6517.266169	0.011718	0.012926
RS	44	3.582417	1.290444	5578.722028	0.010031	0.011087
RS	45	3.896933	1.290444	4721.287446	0.008489	0.009397
RS	46	4.238312	1.296983	3894.628925	0.007003	0.007776
RS	47	4.608849	1.296983	3157.974656	0.005678	0.006322
RS	48	5.011033	1.303167	2487.732585	0.004473	0.005002
RS	49	5.447568	1.303167	1918.338178	0.003449	0.003873
RS	50	5.921387	1.310220	1430.421251	0.002572	0.002907
RS	51	6.435675	1.310220	1040.212337	0.001870	0.002128
RS	52	6.993889	1.316965	728.090098	0.001309	0.001504
RS	53	7.599780	1.316965	494.269436	0.000889	0.001031
RS	54	8.257421	1.319662	321.875177	0.000579	0.000680
RS	55	8.971230	1.319662	201.238944	0.000362	0.000432
RS	56	9.746007	1.319662	120.034766	0.000216	0.000262
RS	57	10.586957	1.319662	68.035332	0.000122	0.000151
RS	58	11.499733	1.303157	36.792868	0.000066	0.000083
RS	59	12.490469	1.303157	18.398419	0.000033	0.000042
RS	60	13.565825	1.303157	8.612389	0.000015	0.000020
RS	61	14.733027	1.303157	3.752833	0.000007	0.000009
RS	62	15.999919	1.303157	1.513034	0.000003	0.000004
RS	63	17.375018	1.303157	0.829324	0.000001	0.000002
PA	4+25*2+4+6 0.158510618 0.031563670 17.375018111 0.211303346 0.418224885 0.875840884 1.518431591 1.935304225 2.005070796 1.910337356 1.740691542 1.524654960 1.321738945 1.172985495 1.087461414 1.055935590 1.063204467 1.093486834 1.133891195 1.175715558 1.213430272 1.243873186 1.266134650 1.281017733 1.290444170 1.296982992 1.303166618 1.310219856 1.316965251 1.319661932 1.303157311
//
IT	3547
RD	9
LK	-6661622.429713
QD	-1398.099154 -> -1383.765854
RI	0.0258993301
TR	0.157898	0.031525
MT	17.482127
MM	C_pi: 1.041789, n_recomb: 558216.212158
RS	0	0.000000	0.213675	21547.011848	0.038600	0.020339
RS	1	0.008552	0.213675	22437.015614	0.040194	0.024821
RS	2	0.017834	0.213675	23280.878024	0.041706	0.025046
RS	3	0.027911	0.213675	24063.451116	0.043108	0.028638
RS	4	0.038849	0.409251	13103.538963	0.023474	0.016666
RS	5	0.050723	0.409251	13802.980307	0.024727	0.018764
RS	6	0.063612	0.868253	6897.513444	0.012356	0.009825
RS	7	0.077604	0.868253	7364.300982	0.013193	0.010708
RS	8	0.092792	1.532540	4466.553396	0.008001	0.006774
RS	9	0.109278	1.532540	4795.728873	0.008591	0.007544
RS	10	0.127175	1.965846	4016.041564	0.007194	0.006626
RS	11	0.146602	1.965846	4316.160474	0.007732	0.007431
RS	12	0.167690	2.035758	4476.475589	0.008019	0.008066
RS	13	0.190582	2.035758	4804.444783	0.008607	0.008999
RS	14	0.215431	1.941762	5399.078784	0.009672	0.010383
RS	15	0.242406	1.941762	5779.058475	0.010353	0.011269
RS	16	0.271687	1.772060	6764.740604	0.012118	0.013303
RS	17	0.303472	1.772060	7210.926727	0.012918	0.014259
RS	18	0.337975	1.548055	8771.749001	0.015714	0.017424
RS	19	0.375428	1.548055	9290.374644	0.016643	0.018612
RS	20	0.416085	1.333980	11368.802464	0.020366	0.022843
RS	21	0.460218	1.333980	11931.207590	0.021374	0.024182
RS	22	0.508125	1.176353	14121.636798	0.025298	0.028657
RS	23	0.560130	1.176353	14651.258153	0.026247	0.029908
RS	24	0.616581	1.085866	16368.619850	0.029323	0.033398
RS	25	0.677860	1.085866	16770.047626	0.030042	0.034276
RS	26	0.744379	1.052772	17615.804790	0.031557	0.035939
RS	27	0.816587	1.052772	17823.830560	0.031930	0.036290
RS	28	0.894969	1.060833	17795.395429	0.031879	0.036137
RS	29	0.980054	1.060833	17792.599272	0.031874	0.035979
RS	30	1.072416	1.093224	17165.457545	0.030751	0.034618
RS	31	1.172675	1.093224	16962.430798	0.030387	0.034048
RS	32	1.281509	1.136230	16030.543585	0.028717	0.032108
RS	33	1.399650	1.136230	15644.299710	0.028026	0.031204
RS	34	1.527893	1.180667	14592.599295	0.026141	0.029060
RS	35	1.667103	1.180667	14040.541647	0.025153	0.027867
RS	36	1.818218	1.220740	12960.730162	0.023218	0.025696
RS	37	1.982255	1.220740	12263.183456	0.021969	0.024253
RS	38	2.160321	1.253164	11193.320235	0.020052	0.022125
RS	39	2.353613	1.253164	10378.815331	0.018593	0.020484
RS	40	2.563435	1.277045	9332.617717	0.016719	0.018421
RS	41	2.791201	1.277045	8443.562367	0.015126	0.016656
RS	42	3.038443	1.293299	7436.125054	0.013321	0.014681
RS	43	3.306829	1.293299	6530.683944	0.011699	0.012898
RS	44	3.598166	1.304007	5591.684527	0.010017	0.011062
RS	45	3.914417	1.304007	4738.683514	0.008489	0.009386
RS	46	4.257712	1.311921	3911.222101	0.007007	0.007768
RS	47	4.630364	1.311921	3177.176808	0.005692	0.006324
RS	48	5.034884	1.319714	2505.210446	0.004488	0.005007
RS	49	5.473996	1.319714	1936.538479	0.003469	0.003884
RS	50	5.950660	1.328570	1446.223911	0.002591	0.002918
RS	51	6.468085	1.328570	1055.166006	0.001890	0.002142
RS	52	7.029759	1.336991	740.460550	0.001326	0.001517
RS	53	7.639464	1.336991	504.833258	0.000904	0.001044
RS	54	8.301308	1.340778	330.075969	0.000591	0.000691
RS	55	9.019751	1.340778	207.475275	0.000372	0.000440
RS	56	9.799632	1.340778	124.467987	0.000223	0.000268
RS	57	10.646204	1.340778	70.984215	0.000127	0.000156
RS	58	11.565172	1.322905	38.664914	0.000069	0.000086
RS	59	12.562726	1.322905	19.461055	0.000035	0.000044
RS	60	13.645586	1.322905	9.173649	0.000016	0.000021
RS	61	14.821047	1.322905	4.027393	0.000007	0.000009
RS	62	16.097029	1.322905	1.636771	0.000003	0.000004
RS	63	17.482127	1.322905	0.908739	0.000002	0.000002
PA	4+25*2+4+6 0.157898106 0.031524628 17.482127292 0.213675374 0.409250753 0.868253319 1.532540324 1.965846040 2.035757534 1.941762269 1.772059900 1.548054572 1.333979743 1.176352619 1.085865860 1.052771538 1.060832836 1.093224041 1.136230183 1.180666996 1.220739835 1.253163895 1.277045440 1.293299218 1.304007312 1.311921180 1.319714454 1.328570351 1.336990527 1.340777510 1.322905129
//
IT	3444
RD	10
LK	-6661595.523506
QD	-1379.957618 -> -1368.903824
RI	0.0254873536
TR	0.157373	0.031501
MT	17.572892
MM	C_pi: 1.046466, n_recomb: 560275.314932
RS	0	0.000000	0.216185	21400.812271	0.038197	0.020287
RS	1	0.008560	0.216185	22296.401022	0.039795	0.024740
RS	2	0.017854	0.216185	23147.827599	0.041315	0.024869
RS	3	0.027942	0.216185	23940.094673	0.042729	0.028349
RS	4	0.038895	0.401415	13447.569393	0.024002	0.016998
RS	5	0.050785	0.401415	14157.559689	0.025269	0.019123
RS	6	0.063693	0.861044	6995.042847	0.012485	0.009892
RS	7	0.077705	0.861044	7467.793204	0.013329	0.010802
RS	8	0.092918	1.543701	4459.347024	0.007959	0.006726
RS	9	0.109432	1.543701	4788.679831	0.008547	0.007508
RS	10	0.127361	1.989858	3991.254445	0.007124	0.006565
RS	11	0.146824	1.989858	4290.323691	0.007658	0.007373
RS	12	0.167953	2.058572	4454.950707	0.007951	0.008016
RS	13	0.190891	2.058572	4782.243026	0.008536	0.008950
RS	14	0.215792	1.966391	5367.412583	0.009580	0.010317
RS	15	0.242826	1.966391	5746.496380	0.010257	0.011196
RS	16	0.272173	1.798991	6711.802831	0.011979	0.013189
RS	17	0.304033	1.798991	7156.776345	0.012774	0.014126
RS	18	0.338619	1.569219	8721.931842	0.015567	0.017292
RS	19	0.376167	1.569219	9240.933168	0.016494	0.018455
RS	20	0.416929	1.345475	11368.652514	0.020291	0.022768
RS	21	0.461180	1.345475	11934.449281	0.021301	0.024082
RS	22	0.509220	1.179844	14207.754970	0.025359	0.028701
RS	23	0.561372	1.179844	14741.896026	0.026312	0.029936
RS	24	0.617988	1.084816	16534.318087	0.029511	0.033556
RS	25	0.679451	1.084816	16937.232457	0.030230	0.034422
RS	26	0.746175	1.050239	17812.961561	0.031793	0.036135
RS	27	0.818611	1.050239	18017.593609	0.032158	0.036478
RS	28	0.897248	1.058939	17971.720216	0.032077	0.036290
RS	29	0.982617	1.058939	17962.673123	0.032060	0.036128
RS	30	1.075294	1.093116	17295.011883	0.030869	0.034693
RS	31	1.175904	1.093116	17085.990529	0.030496	0.034127
RS	32	1.285127	1.138302	16113.217728	0.028759	0.032115
RS	33	1.403700	1.138302	15723.163488	0.028063	0.031220
RS	34	1.532423	1.184887	14640.039238	0.026130	0.029023
RS	35	1.672165	1.184887	14086.933595	0.025143	0.027843
RS	36	1.823870	1.226872	12986.570515	0.023179	0.025639
RS	37	1.988562	1.226872	12290.440462	0.021936	0.024212
RS	38	2.167352	1.260894	11208.932420	0.020006	0.022067
RS	39	2.361447	1.260894	10397.523345	0.018558	0.020441
RS	40	2.572157	1.286109	9345.466059	0.016680	0.018372
RS	41	2.800905	1.286109	8460.253209	0.015100	0.016622
RS	42	3.049235	1.303549	7449.962357	0.013297	0.014647
RS	43	3.318823	1.303549	6548.240693	0.011688	0.012877
RS	44	3.611489	1.315452	5607.393555	0.010008	0.011042
RS	45	3.929208	1.315452	4757.332843	0.008491	0.009378
RS	46	4.274126	1.324733	3927.943079	0.007011	0.007762
RS	47	4.648570	1.324733	3195.678545	0.005704	0.006327
RS	48	5.055068	1.334188	2521.391514	0.004500	0.005010
RS	49	5.496364	1.334188	1953.226375	0.003486	0.003894
RS	50	5.975436	1.344926	1460.428203	0.002607	0.002928
RS	51	6.495520	1.344926	1068.688008	0.001907	0.002154
RS	52	7.060125	1.355114	751.593504	0.001341	0.001528
RS	53	7.673062	1.355114	514.451059	0.000918	0.001055
RS	54	8.338469	1.360090	337.576515	0.000603	0.000701
RS	55	9.060839	1.360090	213.251717	0.000381	0.000448
RS	56	9.845046	1.360090	128.620884	0.000230	0.000274
RS	57	10.696384	1.360090	73.775916	0.000132	0.000160
RS	58	11.620601	1.340955	40.456217	0.000072	0.000089
RS	59	12.623935	1.340955	20.488059	0.000037	0.000046
RS	60	13.713158	1.340955	9.721548	0.000017	0.000022
RS	61	14.895623	1.340955	4.298159	0.000008	0.000010
RS	62	16.179313	1.340955	1.760079	0.000003	0.000004
RS	63	17.572892	1.340955	0.989216	0.000002	0.000002
PA	4+25*2+4+6 0.157373352 0.031501419 17.572892095 0.216185088 0.401415252 0.861043654 1.543700677 1.989858065 2.058571509 1.966391326 1.798991230 1.569219381 1.345475181 1.179843839 1.084815800 1.050239447 1.058938954 1.093115613 1.138302014 1.184887139 1.226871614 1.260893868 1.286108944 1.303548658 1.315452147 1.324733066 1.334187941 1.344926356 1.355114138 1.360090467 1.340955057
//
IT	5042
RD	11
LK	-6661574.647841
QD	-1365.443434 -> -1356.712830
RI	0.0250536182
TR	0.156917	0.031490
MT	17.650804
MM	C_pi: 1.050702, n_recomb: 562301.579357
RS	0	0.000000	0.218692	21253.935093	0.037798	0.020243
RS	1	0.008568	0.218692	22154.572065	0.039400	0.024666
RS	2	0.017870	0.218692	23012.997471	0.040926	0.024699
RS	3	0.027969	0.218692	23814.373803	0.042352	0.028069
RS	4	0.038934	0.394612	13766.255469	0.024482	0.017307
RS	5	0.050838	0.394612	14485.826320	0.025762	0.019448
RS	6	0.063761	0.854584	7086.988760	0.012604	0.009955
RS	7	0.077792	0.854584	7565.339285	0.013454	0.010886
RS	8	0.093026	1.553140	4456.522216	0.007926	0.006685
RS	9	0.109564	1.553140	4786.227868	0.008512	0.007476
RS	10	0.127520	2.009074	3975.754391	0.007071	0.006516
RS	11	0.147013	2.009074	4274.309254	0.007601	0.007327
RS	12	0.168178	2.075187	4445.959902	0.007907	0.007983
RS	13	0.191155	2.075187	4773.274553	0.008489	0.008918
RS	14	0.216101	1.985439	5349.637555	0.009514	0.010270
RS	15	0.243185	1.985439	5728.502873	0.010188	0.011144
RS	16	0.272589	1.822125	6671.314018	0.011864	0.013091
RS	17	0.304512	1.822125	7115.509241	0.012654	0.014014
RS	18	0.339171	1.588403	8679.608402	0.015436	0.017170
RS	19	0.376799	1.588403	9199.020219	0.016360	0.018312
RS	20	0.417651	1.356259	11367.686003	0.020216	0.022689
RS	21	0.462004	1.356259	11936.596144	0.021228	0.023984
RS	22	0.510156	1.183376	14284.087132	0.025403	0.028728
RS	23	0.562435	1.183376	14822.522242	0.026360	0.029949
RS	24	0.619192	1.084177	16684.269863	0.029671	0.033687
RS	25	0.680813	1.084177	17088.849855	0.030391	0.034543
RS	26	0.747713	1.048217	17993.146574	0.031999	0.036303
RS	27	0.820345	1.048217	18195.056277	0.032358	0.036637
RS	28	0.899200	1.057451	18134.274665	0.032250	0.036420
RS	29	0.984812	1.057451	18119.943149	0.032225	0.036254
RS	30	1.077758	1.093168	17416.713628	0.030974	0.034756
RS	31	1.178669	1.093168	17202.594151	0.030593	0.034192
RS	32	1.288225	1.140197	16194.520751	0.028800	0.032120
RS	33	1.407169	1.140197	15801.125596	0.028101	0.031233
RS	34	1.536303	1.188554	14691.338050	0.026127	0.028993
RS	35	1.676501	1.188554	14137.015996	0.025141	0.027825
RS	36	1.828712	1.232083	13019.287091	0.023154	0.025595
RS	37	1.993965	1.232083	12323.745134	0.021917	0.024180
RS	38	2.173376	1.267384	11232.118232	0.019975	0.022022
RS	39	2.368159	1.267384	10422.460650	0.018535	0.020409
RS	40	2.579631	1.293686	9364.703990	0.016654	0.018335
RS	41	2.809222	1.293686	8481.745717	0.015084	0.016597
RS	42	3.058484	1.312151	7467.886202	0.013281	0.014620
RS	43	3.329103	1.312151	6568.388288	0.011681	0.012861
RS	44	3.622909	1.325169	5624.703395	0.010003	0.011027
RS	45	3.941888	1.325169	4776.461507	0.008494	0.009372
RS	46	4.288198	1.335806	3944.319223	0.007015	0.007756
RS	47	4.664179	1.335806	3213.235189	0.005714	0.006329
RS	48	5.072374	1.346958	2536.216267	0.004510	0.005012
RS	49	5.515544	1.346958	1968.434438	0.003501	0.003901
RS	50	5.996684	1.359650	1473.124393	0.002620	0.002935
RS	51	6.519048	1.359650	1080.880444	0.001922	0.002164
RS	52	7.086169	1.371678	761.593274	0.001354	0.001537
RS	53	7.701880	1.371678	523.203270	0.000930	0.001065
RS	54	8.370346	1.377936	344.434980	0.000613	0.000709
RS	55	9.096086	1.377936	218.604900	0.000389	0.000456
RS	56	9.884008	1.377936	132.514460	0.000236	0.000280
RS	57	10.739438	1.377936	76.421254	0.000136	0.000164
RS	58	11.668163	1.357641	42.171359	0.000075	0.000092
RS	59	12.676460	1.357641	21.481250	0.000038	0.000048
RS	60	13.771148	1.357641	10.256674	0.000018	0.000023
RS	61	14.959629	1.357641	4.565258	0.000008	0.000010
RS	62	16.249940	1.357641	1.882957	0.000003	0.000004
RS	63	17.650804	1.357641	1.070727	0.000002	0.000003
PA	4+25*2+4+6 0.156917118 0.031489747 17.650803830 0.218692272 0.394612168 0.854583626 1.553139976 2.009074412 2.075186618 1.985439185 1.822125078 1.588403325 1.356259374 1.183376363 1.084176958 1.048216743 1.057451397 1.093167997 1.140197147 1.188553695 1.232083247 1.267384265 1.293685827 1.312151331 1.325168977 1.335805819 1.346958191 1.359649571 1.371678351 1.377935740 1.357640888
//
IT	3943
RD	12
LK	-6661558.067387
QD	-1353.455919 -> -1346.410505
RI	0.0246267424
TR	0.156516	0.031487
MT	17.718271
MM	C_pi: 1.054535, n_recomb: 564265.822851
RS	0	0.000000	0.221109	21114.112891	0.037419	0.020206
RS	1	0.008575	0.221109	22019.272102	0.039023	0.024599
RS	2	0.017884	0.221109	22884.063876	0.040555	0.024541
RS	3	0.027992	0.221109	23693.809117	0.041991	0.027805
RS	4	0.038967	0.388729	14058.484346	0.024915	0.017590
RS	5	0.050883	0.388729	14786.696632	0.026205	0.019741
RS	6	0.063820	0.849014	7171.156328	0.012709	0.010011
RS	7	0.077867	0.849014	7654.638630	0.013566	0.010960
RS	8	0.093119	1.561627	4455.451457	0.007896	0.006649
RS	9	0.109678	1.561627	4785.588876	0.008481	0.007446
RS	10	0.127657	2.024736	3966.487754	0.007029	0.006477
RS	11	0.147177	2.024736	4264.879234	0.007558	0.007291
RS	12	0.168371	2.086903	4446.153191	0.007880	0.007962
RS	13	0.191383	2.086903	4773.998300	0.008461	0.008901
RS	14	0.216368	1.999875	5342.477112	0.009468	0.010237
RS	15	0.243495	1.999875	5721.638740	0.010140	0.011110
RS	16	0.272948	1.842008	6640.526098	0.011768	0.013008
RS	17	0.304927	1.842008	7084.275516	0.012555	0.013920
RS	18	0.339647	1.605824	8643.228861	0.015318	0.017056
RS	19	0.377345	1.605824	9163.059151	0.016239	0.018182
RS	20	0.418275	1.366353	11365.881533	0.020143	0.022609
RS	21	0.462715	1.366353	11937.634386	0.021156	0.023888
RS	22	0.510965	1.186870	14351.813970	0.025434	0.028743
RS	23	0.563353	1.186870	14894.292962	0.026396	0.029951
RS	24	0.620232	1.083838	16819.991628	0.029809	0.033798
RS	25	0.681989	1.083838	17226.329932	0.030529	0.034644
RS	26	0.749041	1.046595	18157.577847	0.032179	0.036447
RS	27	0.821842	1.046595	18357.297907	0.032533	0.036774
RS	28	0.900886	1.056297	18283.459586	0.032402	0.036531
RS	29	0.986708	1.056297	18264.656810	0.032369	0.036361
RS	30	1.079888	1.093364	17529.889392	0.031067	0.034809
RS	31	1.181058	1.093364	17311.456342	0.030680	0.034246
RS	32	1.290903	1.141966	16272.741275	0.028839	0.032124
RS	33	1.410166	1.141966	15876.461177	0.028136	0.031244
RS	34	1.539656	1.191788	14744.038576	0.026130	0.028969
RS	35	1.680249	1.191788	14188.452447	0.025145	0.027810
RS	36	1.832898	1.236555	13056.159382	0.023138	0.025560
RS	37	1.998635	1.236555	12360.624489	0.021906	0.024156
RS	38	2.178583	1.272867	11260.288345	0.019956	0.021989
RS	39	2.373962	1.272867	10451.385565	0.018522	0.020386
RS	40	2.586093	1.300045	9388.210003	0.016638	0.018307
RS	41	2.816413	1.300045	8506.309027	0.015075	0.016579
RS	42	3.066482	1.319394	7488.443334	0.013271	0.014600
RS	43	3.337994	1.319394	6590.032505	0.011679	0.012849
RS	44	3.632786	1.333452	5642.805218	0.010000	0.011014
RS	45	3.952855	1.333452	4795.536960	0.008499	0.009367
RS	46	4.300369	1.345428	3960.049309	0.007018	0.007750
RS	47	4.677681	1.345428	3229.710320	0.005724	0.006330
RS	48	5.087346	1.358306	2549.675733	0.004519	0.005013
RS	49	5.532137	1.358306	1982.220631	0.003513	0.003907
RS	50	6.015067	1.373005	1484.418685	0.002631	0.002940
RS	51	6.539407	1.373005	1091.849621	0.001935	0.002173
RS	52	7.108706	1.386944	770.556141	0.001366	0.001545
RS	53	7.726819	1.386944	531.165323	0.000941	0.001074
RS	54	8.397934	1.394559	350.708873	0.000622	0.000717
RS	55	9.126593	1.394559	223.571410	0.000396	0.000462
RS	56	9.917731	1.394559	136.170136	0.000241	0.000285
RS	57	10.776707	1.394559	78.931665	0.000140	0.000168
RS	58	11.709335	1.373177	43.816226	0.000078	0.000095
RS	59	12.721932	1.373177	22.442880	0.000040	0.000049
RS	60	13.821354	1.373177	10.779705	0.000019	0.000024
RS	61	15.015047	1.373177	4.828805	0.000009	0.000011
RS	62	16.311094	1.373177	2.005375	0.000004	0.000005
RS	63	17.718271	1.373177	1.153202	0.000002	0.000003
PA	4+25*2+4+6 0.156516361 0.031486714 17.718270968 0.221109079 0.388729354 0.849013954 1.561627193 2.024735818 2.086902607 1.999874942 1.842008000 1.605823749 1.366353300 1.186870371 1.083837822 1.046595299 1.056296705 1.093363992 1.141966309 1.191787550 1.236555320 1.272866801 1.300044908 1.319394232 1.333451788 1.345428402 1.358305989 1.373005198 1.386944280 1.394559129 1.373177289
//
IT	4344
RD	13
LK	-6661544.621427
QD	-1343.278396 -> -1337.480834
RI	0.0242202913
TR	0.156159	0.031490
MT	17.777615
MM	C_pi: 1.058023, n_recomb: 566154.046422
RS	0	0.000000	0.223391	20985.071246	0.037066	0.020174
RS	1	0.008580	0.223391	21894.285160	0.038672	0.024539
RS	2	0.017897	0.223391	22764.835117	0.040210	0.024398
RS	3	0.028013	0.223391	23582.192983	0.041653	0.027563
RS	4	0.038996	0.383646	14325.016644	0.025302	0.017848
RS	5	0.050923	0.383646	15061.012761	0.026602	0.020004
RS	6	0.063872	0.844389	7246.436591	0.012799	0.010059
RS	7	0.077933	0.844389	7734.537848	0.013662	0.011024
RS	8	0.093200	1.569697	4454.484767	0.007868	0.006615
RS	9	0.109777	1.569697	4785.017783	0.008452	0.007418
RS	10	0.127777	2.037805	3961.343607	0.006997	0.006444
RS	11	0.147321	2.037805	4259.797262	0.007524	0.007261
RS	12	0.168541	2.094760	4453.173598	0.007866	0.007952
RS	13	0.191583	2.094760	4781.924687	0.008446	0.008895
RS	14	0.216602	2.010532	5343.527797	0.009438	0.010217
RS	15	0.243767	2.010532	5723.383375	0.010109	0.011089
RS	16	0.273263	1.859122	6617.458631	0.011688	0.012936
RS	17	0.305290	1.859122	7061.026472	0.012472	0.013839
RS	18	0.340065	1.621699	8611.697005	0.015211	0.016951
RS	19	0.377824	1.621699	9131.945632	0.016130	0.018063
RS	20	0.418823	1.375812	11363.365434	0.020071	0.022530
RS	21	0.463339	1.375812	11937.715469	0.021086	0.023795
RS	22	0.511675	1.190295	14412.103613	0.025456	0.028748
RS	23	0.564159	1.190295	14958.380680	0.026421	0.029945
RS	24	0.621145	1.083726	16943.217443	0.029927	0.033891
RS	25	0.683021	1.083726	17351.354266	0.030648	0.034729
RS	26	0.750207	1.045306	18307.784660	0.032337	0.036572
RS	27	0.823157	1.045306	18505.746431	0.032687	0.036892
RS	28	0.902366	1.055430	18420.195296	0.032536	0.036626
RS	29	0.988372	1.055430	18397.611711	0.032496	0.036453
RS	30	1.081758	1.093704	17634.574768	0.031148	0.034852
RS	31	1.183156	1.093704	17412.517414	0.030756	0.034291
RS	32	1.293254	1.143664	16347.055454	0.028874	0.032126
RS	33	1.412799	1.143664	15948.322958	0.028170	0.031252
RS	34	1.542601	1.194701	14796.677142	0.026135	0.028949
RS	35	1.683541	1.194701	14239.855746	0.025152	0.027798
RS	36	1.836574	1.240456	13095.394856	0.023130	0.025533
RS	37	2.002737	1.240456	12399.468595	0.021901	0.024138
RS	38	2.183158	1.277551	11291.727183	0.019945	0.021964
RS	39	2.379059	1.277551	10482.835179	0.018516	0.020369
RS	40	2.591769	1.305428	9414.580897	0.016629	0.018287
RS	41	2.822731	1.305428	8532.823676	0.015072	0.016566
RS	42	3.073509	1.325538	7510.692626	0.013266	0.014585
RS	43	3.345805	1.325538	6612.493295	0.011680	0.012842
RS	44	3.641464	1.340568	5661.219616	0.009999	0.011005
RS	45	3.962492	1.340568	4814.276010	0.008503	0.009364
RS	46	4.311065	1.353865	3975.011045	0.007021	0.007745
RS	47	4.689547	1.353865	3245.092296	0.005732	0.006331
RS	48	5.100503	1.368487	2561.845134	0.004525	0.005013
RS	49	5.546721	1.368487	1994.694897	0.003523	0.003912
RS	50	6.031225	1.385239	1494.441823	0.002640	0.002945
RS	51	6.557302	1.385239	1101.714796	0.001946	0.002181
RS	52	7.128516	1.401148	778.586816	0.001375	0.001552
RS	53	7.748743	1.401148	538.415672	0.000951	0.001082
RS	54	8.422187	1.410193	356.454124	0.000630	0.000724
RS	55	9.153414	1.410193	228.186866	0.000403	0.000469
RS	56	9.947383	1.410193	139.608876	0.000247	0.000291
RS	57	10.809476	1.410193	81.318447	0.000144	0.000172
RS	58	11.745540	1.387809	45.395834	0.000080	0.000097
RS	59	12.761920	1.387809	23.375328	0.000041	0.000051
RS	60	13.865508	1.387809	11.291668	0.000020	0.000025
RS	61	15.063787	1.387809	5.089206	0.000009	0.000011
RS	62	16.364882	1.387809	2.127483	0.000004	0.000005
RS	63	17.777615	1.387809	1.236728	0.000002	0.000003
PA	4+25*2+4+6 0.156158805 0.031489672 17.777614847 0.223391072 0.383646025 0.844389045 1.569697250 2.037805376 2.094760017 2.010531586 1.859121535 1.621698582 1.375812184 1.190295464 1.083726190 1.045305739 1.055430373 1.093703917 1.143664160 1.194700598 1.240455759 1.277551090 1.305428204 1.325537747 1.340567785 1.353864788 1.368486716 1.385238921 1.401148350 1.410192586 1.387808965
//
IT	3821
RD	14
LK	-6661533.503483
QD	-1334.413158 -> -1329.557700
RI	0.0238438751
TR	0.155837	0.031497
MT	17.830240
MM	C_pi: 1.061198, n_recomb: 567955.737822
RS	0	0.000000	0.225507	20869.053544	0.036744	0.020146
RS	1	0.008585	0.225507	21781.908598	0.038351	0.024485
RS	2	0.017908	0.225507	22657.643615	0.039893	0.024267
RS	3	0.028031	0.225507	23481.870046	0.041345	0.027344
RS	4	0.039022	0.379258	14566.796268	0.025648	0.018080
RS	5	0.050958	0.379258	15309.788568	0.026956	0.020240
RS	6	0.063918	0.840663	7312.635128	0.012875	0.010099
RS	7	0.077991	0.840663	7804.839113	0.013742	0.011076
RS	8	0.093272	1.577664	4452.628276	0.007840	0.006583
RS	9	0.109865	1.577664	4783.462491	0.008422	0.007389
RS	10	0.127883	2.048949	3958.869828	0.006970	0.006417
RS	11	0.147448	2.048949	4257.523281	0.007496	0.007236
RS	12	0.168692	2.099571	4465.221147	0.007862	0.007951
RS	13	0.191760	2.099571	4795.149425	0.008443	0.008898
RS	14	0.216809	2.018060	5350.952760	0.009421	0.010207
RS	15	0.244008	2.018060	5731.806583	0.010092	0.011080
RS	16	0.273542	1.873859	6600.500564	0.011622	0.012874
RS	17	0.305612	1.873859	7044.090225	0.012403	0.013772
RS	18	0.340435	1.636199	8584.073348	0.015114	0.016854
RS	19	0.378248	1.636199	9104.727081	0.016031	0.017954
RS	20	0.419307	1.384679	11360.109957	0.020002	0.022453
RS	21	0.463891	1.384679	11936.825955	0.021017	0.023706
RS	22	0.512303	1.193617	14465.844197	0.025470	0.028746
RS	23	0.564872	1.193617	15015.672824	0.026438	0.029934
RS	24	0.621953	1.083778	17055.244087	0.030029	0.033970
RS	25	0.683935	1.083778	17465.174714	0.030751	0.034801
RS	26	0.751239	1.044275	18445.083461	0.032476	0.036681
RS	27	0.824321	1.044275	18641.624870	0.032822	0.036994
RS	28	0.903677	1.054800	18545.253718	0.032653	0.036708
RS	29	0.989846	1.054800	18519.472324	0.032607	0.036531
RS	30	1.083413	1.094165	17730.898917	0.031219	0.034887
RS	31	1.185013	1.094165	17505.814696	0.030822	0.034328
RS	32	1.295336	1.145311	16416.859298	0.028905	0.032127
RS	33	1.415130	1.145311	16016.076973	0.028200	0.031258
RS	34	1.545209	1.197356	14848.139579	0.026143	0.028933
RS	35	1.686456	1.197356	14290.160438	0.025161	0.027789
RS	36	1.839829	1.243889	13135.633207	0.023128	0.025513
RS	37	2.006370	1.243889	12439.045097	0.021901	0.024124
RS	38	2.187209	1.281580	11325.057859	0.019940	0.021946
RS	39	2.383574	1.281580	10515.629655	0.018515	0.020358
RS	40	2.596797	1.310003	9442.694177	0.016626	0.018274
RS	41	2.828327	1.310003	8560.388383	0.015072	0.016558
RS	42	3.079734	1.330764	7533.874151	0.013265	0.014575
RS	43	3.352725	1.330764	6635.216591	0.011683	0.012837
RS	44	3.649153	1.346702	5679.562025	0.010000	0.010997
RS	45	3.971031	1.346702	4832.447543	0.008508	0.009362
RS	46	4.320543	1.361297	3989.102672	0.007024	0.007741
RS	47	4.700061	1.361297	3259.366949	0.005739	0.006332
RS	48	5.112163	1.377675	2572.782353	0.004530	0.005012
RS	49	5.559645	1.377675	2005.942930	0.003532	0.003916
RS	50	6.045545	1.396516	1503.298436	0.002647	0.002948
RS	51	6.573161	1.396516	1110.571362	0.001955	0.002187
RS	52	7.146075	1.414449	785.769136	0.001384	0.001558
RS	53	7.768175	1.414449	545.017508	0.000960	0.001089
RS	54	8.443685	1.424983	361.717582	0.000637	0.000730
RS	55	9.177190	1.424983	232.480703	0.000409	0.000474
RS	56	9.973668	1.424983	142.847753	0.000252	0.000295
RS	57	10.838527	1.424983	83.590644	0.000147	0.000175
RS	58	11.777638	1.401665	46.914701	0.000083	0.000100
RS	59	12.797373	1.401665	24.280339	0.000043	0.000052
RS	60	13.904657	1.401665	11.793099	0.000021	0.000026
RS	61	15.107005	1.401665	5.346555	0.000009	0.000012
RS	62	16.412579	1.401665	2.249258	0.000004	0.000005
RS	63	17.830240	1.401665	1.321253	0.000002	0.000003
PA	4+25*2+4+6 0.155837118 0.031497044 17.830240233 0.225506795 0.379257923 0.840663051 1.577664177 2.048948847 2.099570524 2.018060227 1.873858682 1.636199244 1.384678542 1.193616925 1.083777866 1.044274964 1.054800281 1.094164939 1.145311091 1.197356435 1.243888798 1.281580232 1.310003408 1.330764298 1.346702499 1.361297270 1.377674554 1.396515547 1.414448607 1.424983406 1.401664955
//
IT	3698
RD	15
LK	-6661524.154313
QD	-1326.536589 -> -1322.404824
RI	0.0234985781
TR	0.155545	0.031507
MT	17.877376
MM	C_pi: 1.064101, n_recomb: 569669.651270
RS	0	0.000000	0.227451	20766.195900	0.036453	0.020122
RS	1	0.008590	0.227451	21682.341623	0.038061	0.024437
RS	2	0.017918	0.227451	22562.754490	0.039607	0.024151
RS	3	0.028047	0.227451	23393.172912	0.041064	0.027148
RS	4	0.039046	0.375466	14785.665690	0.025955	0.018289
RS	5	0.050989	0.375466	15534.955946	0.027270	0.020450
RS	6	0.063959	0.837767	7370.062666	0.012937	0.010132
RS	7	0.078043	0.837767	7865.877217	0.013808	0.011119
RS	8	0.093337	1.585703	4449.432641	0.007811	0.006551
RS	9	0.109944	1.585703	4780.449961	0.008392	0.007360
RS	10	0.127978	2.058670	3958.090781	0.006948	0.006394
RS	11	0.147561	2.058670	4257.024036	0.007473	0.007214
RS	12	0.168826	2.101981	4481.014373	0.007866	0.007956
RS	13	0.191918	2.101981	4812.318083	0.008448	0.008907
RS	14	0.216993	2.023018	5363.379735	0.009415	0.010206
RS	15	0.244223	2.023018	5745.467846	0.010086	0.011081
RS	16	0.273791	1.886557	6588.495514	0.011565	0.012822
RS	17	0.305899	1.886557	7032.270154	0.012344	0.013714
RS	18	0.340765	1.649494	8559.678749	0.015026	0.016764
RS	19	0.378627	1.649494	9080.721608	0.015940	0.017854
RS	20	0.419740	1.393003	11356.251607	0.019935	0.022378
RS	21	0.464385	1.393003	11935.126994	0.020951	0.023620
RS	22	0.512865	1.196822	14513.955277	0.025478	0.028739
RS	23	0.565509	1.196822	15067.104345	0.026449	0.029920
RS	24	0.622676	1.083947	17157.509495	0.030118	0.034038
RS	25	0.684752	1.083947	17569.204494	0.030841	0.034863
RS	26	0.752162	1.043454	18570.894615	0.032599	0.036776
RS	27	0.825361	1.043454	18766.288991	0.032942	0.037084
RS	28	0.904848	1.054366	18659.778545	0.032755	0.036779
RS	29	0.991164	1.054366	18631.290215	0.032705	0.036599
RS	30	1.084893	1.094735	17819.376548	0.031280	0.034916
RS	31	1.186674	1.094735	17591.787008	0.030881	0.034358
RS	32	1.297198	1.146925	16482.110064	0.028933	0.032126
RS	33	1.417215	1.146925	16079.643031	0.028226	0.031261
RS	34	1.547542	1.199811	14897.890396	0.026152	0.028919
RS	35	1.689063	1.199811	14338.858530	0.025170	0.027781
RS	36	1.842742	1.246947	13176.076558	0.023129	0.025498
RS	37	2.009620	1.246947	12478.648388	0.021905	0.024115
RS	38	2.190834	1.285073	11359.484472	0.019940	0.021934
RS	39	2.387614	1.285073	10549.106057	0.018518	0.020351
RS	40	2.601296	1.313912	9471.889312	0.016627	0.018265
RS	41	2.833334	1.313912	8588.496402	0.015076	0.016554
RS	42	3.085304	1.335230	7557.554420	0.013267	0.014569
RS	43	3.358917	1.335230	6657.914452	0.011687	0.012835
RS	44	3.656034	1.352017	5697.653393	0.010002	0.010992
RS	45	3.978672	1.352017	4849.979107	0.008514	0.009361
RS	46	4.329025	1.367884	4002.339502	0.007026	0.007737
RS	47	4.709472	1.367884	3272.604407	0.005745	0.006332
RS	48	5.122599	1.386022	2582.599982	0.004534	0.005010
RS	49	5.571214	1.386022	2016.087144	0.003539	0.003919
RS	50	6.058363	1.406984	1511.111949	0.002653	0.002950
RS	51	6.587359	1.406984	1118.527436	0.001963	0.002192
RS	52	7.161794	1.426981	792.197890	0.001391	0.001563
RS	53	7.785573	1.426981	551.040715	0.000967	0.001095
RS	54	8.462933	1.439067	366.548208	0.000643	0.000736
RS	55	9.198478	1.439067	236.484452	0.000415	0.000480
RS	56	9.997205	1.439067	145.905690	0.000256	0.000300
RS	57	10.864541	1.439067	85.758769	0.000151	0.000179
RS	58	11.806381	1.414866	48.378379	0.000085	0.000102
RS	59	12.829123	1.414866	25.160366	0.000044	0.000054
RS	60	13.939718	1.414866	12.284958	0.000022	0.000027
RS	61	15.145711	1.414866	5.601180	0.000010	0.000012
RS	62	16.455298	1.414866	2.370795	0.000004	0.000005
RS	63	17.877376	1.414866	1.406807	0.000002	0.000003
PA	4+25*2+4+6 0.155544973 0.031507498 17.877375992 0.227450508 0.375465981 0.837767243 1.585703136 2.058670145 2.101981301 2.023017925 1.886557465 1.649493862 1.393003179 1.196822439 1.083947372 1.043454344 1.054365717 1.094734678 1.146925442 1.199811494 1.246946989 1.285073309 1.313911895 1.335230316 1.352016997 1.367884349 1.386022118 1.406983577 1.426981369 1.439067092 1.414866435
//
IT	4807
RD	16
LK	-6661516.169980
QD	-1319.414771 -> -1315.848423
RI	0.0231830496
TR	0.155277	0.031520
MT	17.920020
MM	C_pi: 1.066770, n_recomb: 571298.049322
RS	0	0.000000	0.229228	20675.714505	0.036191	0.020100
RS	1	0.008594	0.229228	21594.857376	0.037800	0.024395
RS	2	0.017926	0.229228	22479.509362	0.039348	0.024048
RS	3	0.028061	0.229228	23315.523259	0.040811	0.026974
RS	4	0.039067	0.372178	14983.911116	0.026228	0.018476
RS	5	0.051018	0.372178	15738.891501	0.027549	0.020639
RS	6	0.063996	0.835618	7419.317575	0.012987	0.010158
RS	7	0.078090	0.835618	7918.288185	0.013860	0.011153
RS	8	0.093395	1.593900	4444.748205	0.007780	0.006520
RS	9	0.110015	1.593900	4775.825077	0.008360	0.007330
RS	10	0.128064	2.067334	3958.353882	0.006929	0.006375
RS	11	0.147664	2.067334	4257.609202	0.007453	0.007195
RS	12	0.168948	2.102498	4499.615898	0.007876	0.007966
RS	13	0.192061	2.102498	4832.440325	0.008459	0.008921
RS	14	0.217160	2.025878	5379.723404	0.009417	0.010212
RS	15	0.244417	2.025878	5763.227862	0.010088	0.011088
RS	16	0.274016	1.897534	6580.454843	0.011518	0.012776
RS	17	0.306159	1.897534	7024.542618	0.012296	0.013665
RS	18	0.341064	1.661732	8537.990412	0.014945	0.016680
RS	19	0.378969	1.661732	9059.406688	0.015858	0.017762
RS	20	0.420131	1.400834	11351.952194	0.019870	0.022305
RS	21	0.464831	1.400834	11932.805325	0.020887	0.023539
RS	22	0.513372	1.199904	14557.310107	0.025481	0.028729
RS	23	0.566085	1.199904	15113.566939	0.026455	0.029903
RS	24	0.623328	1.084202	17251.302262	0.030197	0.034098
RS	25	0.685491	1.084202	17664.717723	0.030920	0.034916
RS	26	0.752995	1.042802	18686.625770	0.032709	0.036861
RS	27	0.826301	1.042802	18881.090789	0.033049	0.037164
RS	28	0.905907	1.054096	18764.858214	0.032846	0.036840
RS	29	0.992354	1.054096	18734.079693	0.032792	0.036658
RS	30	1.086231	1.095399	17900.676622	0.031333	0.034939
RS	31	1.188175	1.095399	17671.030612	0.030931	0.034383
RS	32	1.298880	1.148520	16542.947140	0.028957	0.032123
RS	33	1.419099	1.148520	16139.123249	0.028250	0.031263
RS	34	1.549650	1.202108	14945.670360	0.026161	0.028907
RS	35	1.691420	1.202108	14385.701317	0.025181	0.027775
RS	36	1.845374	1.249700	13216.237664	0.023134	0.025486
RS	37	2.012558	1.249700	12517.850320	0.021911	0.024109
RS	38	2.194110	1.288131	11394.416286	0.019945	0.021927
RS	39	2.391265	1.288131	10582.781467	0.018524	0.020348
RS	40	2.605363	1.317270	9501.698303	0.016632	0.018261
RS	41	2.837861	1.317270	8616.798995	0.015083	0.016554
RS	42	3.090339	1.339064	7581.441441	0.013271	0.014566
RS	43	3.364515	1.339064	6680.405863	0.011693	0.012834
RS	44	3.662254	1.356643	5715.396265	0.010004	0.010988
RS	45	3.985580	1.356643	4866.852275	0.008519	0.009360
RS	46	4.336693	1.373757	4014.764036	0.007027	0.007733
RS	47	4.717981	1.373757	3284.887150	0.005750	0.006333
RS	48	5.132036	1.393658	2591.408302	0.004536	0.005008
RS	49	5.581674	1.393658	2025.243412	0.003545	0.003921
RS	50	6.069955	1.416760	1518.003879	0.002657	0.002951
RS	51	6.600197	1.416760	1125.685335	0.001970	0.002197
RS	52	7.176009	1.438863	797.955609	0.001397	0.001568
RS	53	7.801306	1.438863	556.546804	0.000974	0.001101
RS	54	8.480340	1.452552	370.991079	0.000649	0.000741
RS	55	9.217731	1.452552	240.226873	0.000420	0.000485
RS	56	10.018492	1.452552	148.799795	0.000260	0.000304
RS	57	10.888071	1.452552	87.832234	0.000154	0.000182
RS	58	11.832380	1.427547	49.790904	0.000087	0.000105
RS	59	12.857843	1.427547	26.017581	0.000046	0.000055
RS	60	13.971434	1.427547	12.768343	0.000022	0.000028
RS	61	15.180726	1.427547	5.853602	0.000010	0.000013
RS	62	16.493945	1.427547	2.492330	0.000004	0.000006
RS	63	17.920020	1.427547	1.493564	0.000003	0.000003
PA	4+25*2+4+6 0.155277285 0.031520024 17.920020290 0.229228170 0.372177982 0.835617649 1.593899501 2.067334192 2.102498489 2.025877872 1.897533699 1.661731637 1.400834351 1.199903734 1.084202058 1.042801797 1.054095734 1.095398675 1.148520466 1.202107963 1.249700464 1.288130728 1.317270445 1.339064448 1.356643306 1.373757443 1.393657740 1.416759961 1.438862663 1.452551621 1.427546602
//
IT	4834
RD	17
LK	-6661509.254364
QD	-1312.882098 -> -1309.765054
RI	0.0229008338
TR	0.155031	0.031534
MT	17.958810
MM	C_pi: 1.069217, n_recomb: 572836.551010
RS	0	0.000000	0.230832	20597.770335	0.035958	0.020080
RS	1	0.008598	0.230832	21519.654167	0.037567	0.024356
RS	2	0.017935	0.230832	22408.144770	0.039118	0.023956
RS	3	0.028074	0.230832	23249.195873	0.040586	0.026820
RS	4	0.039085	0.369317	15163.268291	0.026470	0.018644
RS	5	0.051044	0.369317	15923.387859	0.027797	0.020808
RS	6	0.064030	0.834107	7461.089031	0.013025	0.010177
RS	7	0.078133	0.834107	7962.797243	0.013901	0.011180
RS	8	0.093448	1.602304	4438.403725	0.007748	0.006489
RS	9	0.110080	1.602304	4769.407061	0.008326	0.007299
RS	10	0.128142	2.075196	3959.117399	0.006911	0.006357
RS	11	0.147757	2.075196	4258.703827	0.007434	0.007178
RS	12	0.169058	2.101535	4520.153800	0.007891	0.007980
RS	13	0.192190	2.101535	4854.592104	0.008475	0.008939
RS	14	0.217312	2.026998	5399.052022	0.009425	0.010223
RS	15	0.244593	2.026998	5784.104964	0.010097	0.011102
RS	16	0.274220	1.907012	6575.535666	0.011479	0.012737
RS	17	0.306395	1.907012	7020.029755	0.012255	0.013624
RS	18	0.341335	1.673031	8518.373911	0.014871	0.016602
RS	19	0.379279	1.673031	9040.133866	0.015781	0.017677
RS	20	0.420486	1.408211	11347.029285	0.019808	0.022235
RS	21	0.465236	1.408211	11929.682960	0.020826	0.023461
RS	22	0.513833	1.202856	14596.193942	0.025481	0.028716
RS	23	0.566608	1.202856	15155.347134	0.026457	0.029884
RS	24	0.623921	1.084510	17337.286333	0.030266	0.034150
RS	25	0.686161	1.084510	17752.354527	0.030990	0.034963
RS	26	0.753753	1.042280	18792.964686	0.032807	0.036937
RS	27	0.827155	1.042280	18986.667700	0.033145	0.037234
RS	28	0.906869	1.053956	18861.028474	0.032926	0.036893
RS	29	0.993436	1.053956	18828.307926	0.032869	0.036708
RS	30	1.087446	1.096139	17974.938371	0.031379	0.034958
RS	31	1.189539	1.096139	17743.628171	0.030975	0.034402
RS	32	1.300409	1.150097	16599.137823	0.028977	0.032119
RS	33	1.420811	1.150097	16194.258020	0.028270	0.031264
RS	34	1.551565	1.204271	14990.937974	0.026170	0.028896
RS	35	1.693561	1.204271	14430.165343	0.025191	0.027769
RS	36	1.847765	1.252200	13255.396437	0.023140	0.025478
RS	37	2.015228	1.252200	12555.997594	0.021919	0.024105
RS	38	2.197088	1.290819	11429.167177	0.019952	0.021923
RS	39	2.394583	1.290819	10616.063074	0.018532	0.020348
RS	40	2.609059	1.320165	9531.513313	0.016639	0.018261
RS	41	2.841975	1.320165	8644.805767	0.015091	0.016556
RS	42	3.094916	1.342356	7605.144973	0.013276	0.014565
RS	43	3.369604	1.342356	6702.402871	0.011700	0.012836
RS	44	3.667908	1.360679	5732.565927	0.010007	0.010986
RS	45	3.991860	1.360679	4882.928401	0.008524	0.009361
RS	46	4.343665	1.379013	4026.311147	0.007029	0.007729
RS	47	4.725716	1.379013	3296.200998	0.005754	0.006333
RS	48	5.140614	1.400669	2599.243401	0.004537	0.005006
RS	49	5.591184	1.400669	2033.461759	0.003550	0.003923
RS	50	6.080493	1.425931	1524.031629	0.002660	0.002952
RS	51	6.611871	1.425931	1132.098720	0.001976	0.002201
RS	52	7.188934	1.450170	803.093035	0.001402	0.001571
RS	53	7.815612	1.450170	561.573740	0.000980	0.001106
RS	54	8.496169	1.465512	375.073522	0.000655	0.000746
RS	55	9.235239	1.465512	243.725385	0.000425	0.000489
RS	56	10.037851	1.465512	151.540316	0.000265	0.000308
RS	57	10.909469	1.465512	89.816545	0.000157	0.000185
RS	58	11.856025	1.439732	51.155966	0.000089	0.000107
RS	59	12.883963	1.439732	26.853039	0.000047	0.000057
RS	60	14.000280	1.439732	13.243306	0.000023	0.000028
RS	61	15.212574	1.439732	6.103620	0.000011	0.000013
RS	62	16.529097	1.439732	2.613679	0.000005	0.000006
RS	63	17.958810	1.439732	1.581334	0.000003	0.000004
PA	4+25*2+4+6 0.155030837 0.031534009 17.958810006 0.230832350 0.369316883 0.834106514 1.602303823 2.075196048 2.101534914 2.026998448 1.907011632 1.673030514 1.408210742 1.202855787 1.084510053 1.042280185 1.053955625 1.096138551 1.150097445 1.204270970 1.252199535 1.290818900 1.320164681 1.342356316 1.360679141 1.379013142 1.400669218 1.425930655 1.450169729 1.465512298 1.439732198
//
IT	3393
RD	18
LK	-6661503.194095
QD	-1306.843009 -> -1304.088516
RI	0.0226453211
TR	0.154802	0.031549
MT	17.994434
MM	C_pi: 1.071481, n_recomb: 574294.066083
RS	0	0.000000	0.232286	20530.384925	0.035749	0.020062
RS	1	0.008601	0.232286	21454.799407	0.037359	0.024322
RS	2	0.017942	0.232286	22346.796633	0.038912	0.023874
RS	3	0.028086	0.232286	23192.419661	0.040384	0.026685
RS	4	0.039103	0.366816	15326.085277	0.026687	0.018796
RS	5	0.051067	0.366816	16090.876384	0.028019	0.020960
RS	6	0.064061	0.833140	7496.352210	0.013053	0.010191
RS	7	0.078172	0.833140	8000.435574	0.013931	0.011200
RS	8	0.093496	1.610949	4430.486250	0.007715	0.006458
RS	9	0.110139	1.610949	4761.292175	0.008291	0.007267
RS	10	0.128213	2.082495	3960.061243	0.006896	0.006341
RS	11	0.147842	2.082495	4259.970834	0.007418	0.007162
RS	12	0.169159	2.099403	4542.172103	0.007909	0.007998
RS	13	0.192309	2.099403	4878.293453	0.008494	0.008960
RS	14	0.217451	2.026726	5420.716015	0.009439	0.010239
RS	15	0.244755	2.026726	5807.418857	0.010112	0.011121
RS	16	0.274408	1.915247	6573.119239	0.011446	0.012704
RS	17	0.306611	1.915247	7018.093294	0.012220	0.013588
RS	18	0.341584	1.683516	8500.570256	0.014802	0.016529
RS	19	0.379564	1.683516	9022.652131	0.015711	0.017598
RS	20	0.420812	1.415183	11341.720115	0.019749	0.022167
RS	21	0.465607	1.415183	11926.025934	0.020766	0.023386
RS	22	0.514255	1.205682	14631.455446	0.025477	0.028701
RS	23	0.567088	1.205682	15193.321391	0.026456	0.029864
RS	24	0.624465	1.084853	17416.730680	0.030327	0.034196
RS	25	0.686776	1.084853	17833.385827	0.031053	0.035005
RS	26	0.754447	1.041867	18891.275163	0.032895	0.037005
RS	27	0.827939	1.041867	19084.354217	0.033231	0.037298
RS	28	0.907751	1.053927	18949.489295	0.032996	0.036939
RS	29	0.994428	1.053927	18915.125226	0.032936	0.036753
RS	30	1.088561	1.096945	18043.094513	0.031418	0.034972
RS	31	1.190790	1.096945	17810.455604	0.031013	0.034418
RS	32	1.301811	1.151666	16651.213246	0.028994	0.032114
RS	33	1.422382	1.151666	16245.542272	0.028288	0.031262
RS	34	1.553323	1.206328	15033.924989	0.026178	0.028887
RS	35	1.695526	1.206328	14472.472554	0.025200	0.027764
RS	36	1.849960	1.254492	13293.568736	0.023148	0.025472
RS	37	2.017677	1.254492	12593.127662	0.021928	0.024104
RS	38	2.199820	1.293203	11463.663466	0.019961	0.021923
RS	39	2.397629	1.293203	10648.922023	0.018543	0.020351
RS	40	2.612451	1.322674	9561.265389	0.016649	0.018263
RS	41	2.845750	1.322674	8672.503343	0.015101	0.016560
RS	42	3.099116	1.345198	7628.637753	0.013284	0.014567
RS	43	3.374274	1.345198	6723.936174	0.011708	0.012839
RS	44	3.673098	1.364217	5749.242058	0.010011	0.010984
RS	45	3.997624	1.364217	4898.319141	0.008529	0.009362
RS	46	4.350063	1.383743	4037.113331	0.007030	0.007726
RS	47	4.732816	1.383743	3306.686854	0.005758	0.006333
RS	48	5.148489	1.407148	2606.245188	0.004538	0.005003
RS	49	5.599914	1.407148	2040.872884	0.003554	0.003924
RS	50	6.090167	1.434582	1529.315793	0.002663	0.002952
RS	51	6.622587	1.434582	1137.867082	0.001981	0.002204
RS	52	7.200800	1.460988	807.689122	0.001406	0.001574
RS	53	7.828746	1.460988	566.180271	0.000986	0.001111
RS	54	8.510702	1.478022	378.839791	0.000660	0.000750
RS	55	9.251314	1.478022	247.008109	0.000430	0.000494
RS	56	10.055625	1.478022	154.143977	0.000268	0.000312
RS	57	10.929116	1.478022	91.720942	0.000160	0.000188
RS	58	11.877737	1.451526	52.477476	0.000091	0.000109
RS	59	12.907949	1.451526	27.668923	0.000048	0.000058
RS	60	14.026769	1.451526	13.710990	0.000024	0.000029
RS	61	15.241821	1.451526	6.351797	0.000011	0.000014
RS	62	16.561379	1.451526	2.735105	0.000005	0.000006
RS	63	17.994434	1.451526	1.670313	0.000003	0.000004
PA	4+25*2+4+6 0.154802161 0.031548790 17.994433866 0.232286257 0.366816029 0.833139625 1.610948913 2.082494825 2.099403469 2.026725881 1.915246561 1.683516312 1.415183466 1.205682322 1.084853431 1.041866683 1.053927482 1.096945045 1.151665896 1.206328476 1.254492381 1.293203387 1.322673882 1.345198295 1.364216521 1.383743005 1.407147762 1.434581830 1.460988166 1.478021709 1.451525630
//
IT	3718
RD	19
LK	-6661497.824808
QD	-1301.203914 -> -1298.746701
RI	0.0224143657
TR	0.154590	0.031564
MT	18.027177
MM	C_pi: 1.073576, n_recomb: 575674.052785
RS	0	0.000000	0.233601	20472.441231	0.035563	0.020046
RS	1	0.008604	0.233601	21399.202729	0.037172	0.024292
RS	2	0.017949	0.233601	22294.414087	0.038727	0.023802
RS	3	0.028097	0.233601	23144.197105	0.040204	0.026565
RS	4	0.039119	0.364620	15474.172893	0.026880	0.018932
RS	5	0.051089	0.364620	16243.222519	0.028216	0.021098
RS	6	0.064089	0.832637	7525.825608	0.013073	0.010200
RS	7	0.078207	0.832637	8031.959750	0.013952	0.011214
RS	8	0.093541	1.619812	4421.131755	0.007680	0.006426
RS	9	0.110193	1.619812	4751.626187	0.008254	0.007235
RS	10	0.128279	2.089378	3960.945503	0.006881	0.006326
RS	11	0.147920	2.089378	4261.156174	0.007402	0.007146
RS	12	0.169251	2.096372	4565.185352	0.007930	0.008018
RS	13	0.192418	2.096372	4903.030349	0.008517	0.008984
RS	14	0.217579	2.025311	5444.171632	0.009457	0.010259
RS	15	0.244904	2.025311	5832.597285	0.010132	0.011144
RS	16	0.274580	1.922401	6572.737984	0.011417	0.012675
RS	17	0.306809	1.922401	7018.247870	0.012191	0.013558
RS	18	0.341812	1.693275	8484.278764	0.014738	0.016460
RS	19	0.379826	1.693275	9006.658769	0.015645	0.017524
RS	20	0.421111	1.421779	11336.090894	0.019692	0.022101
RS	21	0.465948	1.421779	11921.913627	0.020709	0.023315
RS	22	0.514643	1.208380	14663.540626	0.025472	0.028684
RS	23	0.567528	1.208380	15227.947578	0.026452	0.029843
RS	24	0.624964	1.085209	17490.416920	0.030383	0.034238
RS	25	0.687341	1.085209	17908.585498	0.031109	0.035043
RS	26	0.755085	1.041529	18982.493627	0.032974	0.037066
RS	27	0.828658	1.041529	19175.050179	0.033309	0.037356
RS	28	0.908561	1.053981	19031.053823	0.033059	0.036980
RS	29	0.995340	1.053981	18995.290676	0.032997	0.036791
RS	30	1.089585	1.097799	18105.646221	0.031451	0.034982
RS	31	1.191938	1.097799	17871.965491	0.031045	0.034430
RS	32	1.303099	1.153217	16699.414665	0.029008	0.032108
RS	33	1.423824	1.153217	16293.181738	0.028303	0.031260
RS	34	1.554937	1.208288	15074.602498	0.026186	0.028878
RS	35	1.697330	1.208288	14512.588004	0.025210	0.027760
RS	36	1.851976	1.256602	13330.568522	0.023156	0.025469
RS	37	2.019927	1.256602	12629.077033	0.021938	0.024104
RS	38	2.202329	1.295322	11497.649909	0.019972	0.021925
RS	39	2.400425	1.295322	10681.151441	0.018554	0.020355
RS	40	2.615566	1.324846	9590.738656	0.016660	0.018268
RS	41	2.849218	1.324846	8699.733947	0.015112	0.016565
RS	42	3.102974	1.347643	7651.794457	0.013292	0.014570
RS	43	3.378564	1.347643	6744.933285	0.011717	0.012843
RS	44	3.677865	1.367313	5765.382235	0.010015	0.010984
RS	45	4.002919	1.367313	4913.023634	0.008534	0.009363
RS	46	4.355942	1.388003	4047.205832	0.007030	0.007723
RS	47	4.739338	1.388003	3316.399600	0.005761	0.006333
RS	48	5.155724	1.413146	2612.483930	0.004538	0.005000
RS	49	5.607935	1.413146	2047.548229	0.003557	0.003925
RS	50	6.099056	1.442765	1533.925602	0.002665	0.002951
RS	51	6.632433	1.442765	1143.050523	0.001986	0.002207
RS	52	7.211703	1.471360	811.797630	0.001410	0.001577
RS	53	7.840815	1.471360	570.405919	0.000991	0.001115
RS	54	8.524056	1.490121	382.317721	0.000664	0.000754
RS	55	9.266085	1.490121	250.093057	0.000434	0.000498
RS	56	10.071959	1.490121	156.621658	0.000272	0.000315
RS	57	10.947172	1.490121	93.551512	0.000163	0.000191
RS	58	11.897689	1.462951	53.758909	0.000093	0.000111
RS	59	12.929991	1.462951	28.466667	0.000049	0.000060
RS	60	14.051114	1.462951	14.171892	0.000025	0.000030
RS	61	15.268701	1.462951	6.598265	0.000011	0.000014
RS	62	16.591050	1.462951	2.856623	0.000005	0.000006
RS	63	18.027177	1.462951	1.760487	0.000003	0.000004
PA	4+25*2+4+6 0.154589821 0.031564165 18.027176729 0.233601232 0.364619841 0.832637473 1.619811946 2.089378377 2.096372218 2.025311045 1.922401045 1.693274701 1.421779079 1.208379819 1.085209332 1.041528858 1.053980752 1.097798686 1.153216715 1.208287683 1.256601594 1.295322188 1.324846013 1.347643466 1.367312944 1.388002804 1.413146326 1.442764579 1.471359942 1.490121297 1.462951413
//
IT	3789
RD	20
LK	-6661493.025176
QD	-1295.909288 -> -1293.699331
RI	0.0222072722
TR	0.154392	0.031580
MT	18.057495
MM	C_pi: 1.075518, n_recomb: 576977.491222
RS	0	0.000000	0.234786	20423.108930	0.035397	0.020031
RS	1	0.008607	0.234786	21352.056860	0.037007	0.024264
RS	2	0.017955	0.234786	22250.222338	0.038563	0.023738
RS	3	0.028107	0.234786	23103.795950	0.040043	0.026460
RS	4	0.039134	0.362677	15609.304314	0.027054	0.019055
RS	5	0.051109	0.362677	16382.247186	0.028393	0.021223
RS	6	0.064115	0.832523	7550.205958	0.013086	0.010205
RS	7	0.078240	0.832523	8058.103367	0.013966	0.011224
RS	8	0.093582	1.628864	4410.471027	0.007644	0.006395
RS	9	0.110243	1.628864	4740.549715	0.008216	0.007201
RS	10	0.128339	2.095898	3961.696762	0.006866	0.006313
RS	11	0.147992	2.095898	4262.183352	0.007387	0.007132
RS	12	0.169337	2.092636	4588.833669	0.007953	0.008040
RS	13	0.192519	2.092636	4928.422276	0.008542	0.009010
RS	14	0.217696	2.022946	5468.996107	0.009479	0.010281
RS	15	0.245041	2.022946	5859.195691	0.010155	0.011170
RS	16	0.274739	1.928642	6573.883740	0.011394	0.012650
RS	17	0.306993	1.928642	7019.964681	0.012167	0.013533
RS	18	0.342023	1.702398	8469.129801	0.014678	0.016396
RS	19	0.380068	1.702398	8991.777827	0.015584	0.017455
RS	20	0.421387	1.428037	11330.041421	0.019637	0.022038
RS	21	0.466264	1.428037	11917.253291	0.020655	0.023247
RS	22	0.515002	1.210953	14692.710727	0.025465	0.028667
RS	23	0.567936	1.210953	15259.495348	0.026447	0.029823
RS	24	0.625425	1.085569	17558.815194	0.030432	0.034275
RS	25	0.687863	1.085569	17978.418949	0.031160	0.035077
RS	26	0.755675	1.041252	19067.180733	0.033047	0.037123
RS	27	0.829323	1.041252	19259.292690	0.033380	0.037408
RS	28	0.909311	1.054102	19106.202302	0.033114	0.037016
RS	29	0.996183	1.054102	19069.248882	0.033050	0.036826
RS	30	1.090532	1.098691	18162.924932	0.031479	0.034989
RS	31	1.193001	1.098691	17928.450188	0.031073	0.034439
RS	32	1.304291	1.154755	16743.791106	0.029020	0.032101
RS	33	1.425159	1.154755	16337.207111	0.028315	0.031256
RS	34	1.556430	1.210167	15112.842340	0.026193	0.028871
RS	35	1.699000	1.210167	14550.386628	0.025218	0.027756
RS	36	1.853840	1.258559	13366.154775	0.023166	0.025467
RS	37	2.022009	1.258559	12663.631432	0.021948	0.024105
RS	38	2.204651	1.297221	11530.832921	0.019985	0.021930
RS	39	2.403014	1.297221	10712.508177	0.018567	0.020361
RS	40	2.618449	1.326736	9619.692120	0.016673	0.018275
RS	41	2.852428	1.326736	8726.314152	0.015124	0.016572
RS	42	3.106545	1.349756	7674.446519	0.013301	0.014575
RS	43	3.382534	1.349756	6765.284094	0.011725	0.012848
RS	44	3.682277	1.370034	5780.924635	0.010019	0.010984
RS	45	4.007820	1.370034	4927.021438	0.008539	0.009365
RS	46	4.361382	1.391857	4056.602277	0.007031	0.007720
RS	47	4.745376	1.391857	3325.374422	0.005763	0.006332
RS	48	5.162420	1.418730	2618.007654	0.004537	0.004996
RS	49	5.615359	1.418730	2053.541805	0.003559	0.003925
RS	50	6.107283	1.450530	1537.928212	0.002665	0.002950
RS	51	6.641547	1.450530	1147.703859	0.001989	0.002209
RS	52	7.221795	1.481334	815.462794	0.001413	0.001579
RS	53	7.851986	1.481334	574.282628	0.000995	0.001119
RS	54	8.536418	1.501860	385.529407	0.000668	0.000758
RS	55	9.279759	1.501860	252.994097	0.000438	0.000502
RS	56	10.087080	1.501860	158.981380	0.000276	0.000319
RS	57	10.963887	1.501860	95.312470	0.000165	0.000194
RS	58	11.916162	1.474042	55.002570	0.000095	0.000113
RS	59	12.950400	1.474042	29.247014	0.000051	0.000061
RS	60	14.073654	1.474042	14.626124	0.000025	0.000031
RS	61	15.293588	1.474042	6.842946	0.000012	0.000015
RS	62	16.618523	1.474042	2.978146	0.000005	0.000006
RS	63	18.057495	1.474042	1.851760	0.000003	0.000004
PA	4+25*2+4+6 0.154391530 0.031579727 18.057494919 0.234785528 0.362676907 0.832522731 1.628863544 2.095898120 2.092635608 2.022945939 1.928641750 1.702397698 1.428036623 1.210953130 1.085569490 1.041252230 1.054102376 1.098690681 1.154755326 1.210166529 1.258558562 1.297221485 1.326736166 1.349755714 1.370033680 1.391857426 1.418730444 1.450530314 1.481333875 1.501859504 1.474041605
//
IT	3322
RD	21
LK	-6661488.702116
QD	-1290.924019 -> -1288.922497
RI	0.0220192319
TR	0.154205	0.031595
MT	18.085875
MM	C_pi: 1.077335, n_recomb: 578211.816729
RS	0	0.000000	0.235860	20380.804449	0.035248	0.020018
RS	1	0.008610	0.235860	21311.803582	0.036858	0.024240
RS	2	0.017961	0.235860	22212.705673	0.038416	0.023681
RS	3	0.028117	0.235860	23069.761784	0.039898	0.026366
RS	4	0.039147	0.360949	15733.173789	0.027210	0.019166
RS	5	0.051128	0.360949	16509.699068	0.028553	0.021337
RS	6	0.064139	0.832736	7570.212597	0.013092	0.010207
RS	7	0.078271	0.832736	8079.626784	0.013973	0.011229
RS	8	0.093620	1.638095	4398.672869	0.007607	0.006364
RS	9	0.110290	1.638095	4728.245067	0.008177	0.007168
RS	10	0.128396	2.102186	3962.179349	0.006852	0.006300
RS	11	0.148060	2.102186	4262.910525	0.007373	0.007117
RS	12	0.169417	2.088365	4612.905691	0.007978	0.008063
RS	13	0.192614	2.088365	4954.247809	0.008568	0.009037
RS	14	0.217807	2.019848	5494.818905	0.009503	0.010307
RS	15	0.245169	2.019848	5886.826651	0.010181	0.011199
RS	16	0.274887	1.934114	6576.287115	0.011373	0.012628
RS	17	0.307164	1.934114	7022.967953	0.012146	0.013510
RS	18	0.342220	1.710967	8455.014766	0.014623	0.016335
RS	19	0.380294	1.710967	8977.908254	0.015527	0.017391
RS	20	0.421646	1.433996	11323.722692	0.019584	0.021978
RS	21	0.466558	1.433996	11912.216223	0.020602	0.023182
RS	22	0.515338	1.213415	14719.461322	0.025457	0.028650
RS	23	0.568317	1.213415	15288.482369	0.026441	0.029802
RS	24	0.625857	1.085930	17622.744658	0.030478	0.034310
RS	25	0.688352	1.085930	18043.712099	0.031206	0.035108
RS	26	0.756227	1.041028	19146.261837	0.033113	0.037174
RS	27	0.829946	1.041028	19337.992470	0.033444	0.037457
RS	28	0.910011	1.054284	19175.798900	0.033164	0.037047
RS	29	0.996971	1.054284	19137.832905	0.033098	0.036856
RS	30	1.091417	1.099621	18215.576281	0.031503	0.034994
RS	31	1.193995	1.099621	17980.524096	0.031097	0.034445
RS	32	1.305405	1.156286	16784.844240	0.029029	0.032092
RS	33	1.426407	1.156286	16378.087258	0.028325	0.031251
RS	34	1.557827	1.211983	15148.902028	0.026200	0.028863
RS	35	1.700561	1.211983	14586.113096	0.025226	0.027752
RS	36	1.855585	1.260395	13400.422482	0.023176	0.025467
RS	37	2.023956	1.260395	12696.893451	0.021959	0.024107
RS	38	2.206823	1.298944	11563.239855	0.019998	0.021936
RS	39	2.405435	1.298944	10743.040209	0.018580	0.020368
RS	40	2.621146	1.328395	9648.142693	0.016686	0.018283
RS	41	2.855430	1.328395	8752.287147	0.015137	0.016581
RS	42	3.109885	1.351589	7696.646764	0.013311	0.014580
RS	43	3.386248	1.351589	6785.060871	0.011735	0.012854
RS	44	3.686405	1.372438	5795.936651	0.010024	0.010986
RS	45	4.012405	1.372438	4940.394833	0.008544	0.009367
RS	46	4.366472	1.395370	4065.384038	0.007031	0.007717
RS	47	4.751024	1.395370	3333.698960	0.005766	0.006332
RS	48	5.168685	1.423954	2622.917637	0.004536	0.004992
RS	49	5.622306	1.423954	2058.942790	0.003561	0.003925
RS	50	6.114982	1.457945	1541.389044	0.002666	0.002949
RS	51	6.650076	1.457945	1151.884403	0.001992	0.002211
RS	52	7.231240	1.490981	818.730155	0.001416	0.001580
RS	53	7.862441	1.490981	577.846887	0.000999	0.001122
RS	54	8.547987	1.513303	388.503465	0.000672	0.000761
RS	55	9.292557	1.513303	255.730955	0.000442	0.000506
RS	56	10.101232	1.513303	161.235941	0.000279	0.000322
RS	57	10.979532	1.513303	97.011610	0.000168	0.000196
RS	58	11.933452	1.484880	56.212451	0.000097	0.000115
RS	59	12.969501	1.484880	30.012340	0.000052	0.000062
RS	60	14.094752	1.484880	15.075007	0.000026	0.000032
RS	61	15.316884	1.484880	7.086530	0.000012	0.000015
RS	62	16.644239	1.484880	3.100010	0.000005	0.000007
RS	63	18.085875	1.484880	1.944397	0.000003	0.000004
PA	4+25*2+4+6 0.154204812 0.031595057 18.085875076 0.235859619 0.360948912 0.832736305 1.638095432 2.102186358 2.088364825 2.019847593 1.934113656 1.710966705 1.433996218 1.213415281 1.085929767 1.041027809 1.054284330 1.099621121 1.156286078 1.211983090 1.260394952 1.298943566 1.328394941 1.351588725 1.372437761 1.395369670 1.423954403 1.457944981 1.490981272 1.513303460 1.484879893
//
IT	4099
RD	22
LK	-6661484.779585
QD	-1286.205662 -> -1284.382131
RI	0.0218489315
TR	0.154029	0.031610
MT	18.112403
MM	C_pi: 1.079034, n_recomb: 579380.569551
RS	0	0.000000	0.236833	20344.683334	0.035115	0.020005
RS	1	0.008612	0.236833	21277.610956	0.036725	0.024218
RS	2	0.017966	0.236833	22181.053870	0.038284	0.023630
RS	3	0.028126	0.236833	23041.316214	0.039769	0.026284
RS	4	0.039160	0.359403	15847.062038	0.027352	0.019268
RS	5	0.051145	0.359403	16626.891930	0.028698	0.021442
RS	6	0.064162	0.833207	7586.546706	0.013094	0.010207
RS	7	0.078300	0.833207	8097.266636	0.013976	0.011232
RS	8	0.093656	1.647465	4385.905721	0.007570	0.006332
RS	9	0.110334	1.647465	4714.891907	0.008138	0.007134
RS	10	0.128449	2.108296	3962.323566	0.006839	0.006287
RS	11	0.148123	2.108296	4263.264041	0.007358	0.007103
RS	12	0.169492	2.083692	4637.162714	0.008004	0.008088
RS	13	0.192702	2.083692	4980.254027	0.008596	0.009064
RS	14	0.217910	2.016161	5521.327189	0.009530	0.010334
RS	15	0.245289	2.016161	5915.160475	0.010209	0.011230
RS	16	0.275026	1.938927	6579.639650	0.011356	0.012609
RS	17	0.307324	1.938927	7026.936362	0.012128	0.013491
RS	18	0.342404	1.719046	8441.699012	0.014570	0.016277
RS	19	0.380505	1.719046	8964.811502	0.015473	0.017330
RS	20	0.421888	1.439681	11317.122827	0.019533	0.021919
RS	21	0.466834	1.439681	11906.797702	0.020551	0.023120
RS	22	0.515651	1.215765	14744.056653	0.025448	0.028632
RS	23	0.568672	1.215765	15315.181248	0.026434	0.029782
RS	24	0.626260	1.086280	17682.640319	0.030520	0.034342
RS	25	0.688808	1.086280	18104.898838	0.031249	0.035138
RS	26	0.756742	1.040839	19220.280191	0.033174	0.037222
RS	27	0.830527	1.040839	19411.675867	0.033504	0.037502
RS	28	0.910666	1.054508	19240.389713	0.033209	0.037075
RS	29	0.997707	1.054508	19201.557050	0.033142	0.036883
RS	30	1.092245	1.100572	18264.037675	0.031523	0.034996
RS	31	1.194924	1.100572	18028.587350	0.031117	0.034449
RS	32	1.306446	1.157802	16822.759065	0.029036	0.032083
RS	33	1.427573	1.157802	16415.987405	0.028334	0.031246
RS	34	1.559131	1.213738	15182.836740	0.026205	0.028856
RS	35	1.702020	1.213738	14619.815402	0.025234	0.027749
RS	36	1.857214	1.262119	13433.336996	0.023186	0.025467
RS	37	2.025775	1.262119	12728.835436	0.021970	0.024110
RS	38	2.208852	1.300503	11594.797472	0.020012	0.021943
RS	39	2.407696	1.300503	10772.692662	0.018593	0.020376
RS	40	2.623666	1.329847	9675.993248	0.016701	0.018293
RS	41	2.858235	1.329847	8777.587826	0.015150	0.016590
RS	42	3.113006	1.353173	7718.332045	0.013322	0.014587
RS	43	3.389718	1.353173	6804.234145	0.011744	0.012860
RS	44	3.690262	1.374555	5810.421447	0.010029	0.010987
RS	45	4.016689	1.374555	4953.167707	0.008549	0.009369
RS	46	4.371229	1.398566	4073.598100	0.007031	0.007714
RS	47	4.756302	1.398566	3341.426195	0.005767	0.006332
RS	48	5.174540	1.428848	2627.263423	0.004535	0.004989
RS	49	5.628797	1.428848	2063.801737	0.003562	0.003924
RS	50	6.122175	1.465030	1544.363589	0.002666	0.002947
RS	51	6.658045	1.465030	1155.637846	0.001995	0.002212
RS	52	7.240066	1.500313	821.640312	0.001418	0.001582
RS	53	7.872211	1.500313	581.127161	0.001003	0.001125
RS	54	8.558799	1.524464	391.259049	0.000675	0.000764
RS	55	9.304517	1.524464	258.315403	0.000446	0.000509
RS	56	10.114458	1.524464	163.392005	0.000282	0.000325
RS	57	10.994153	1.524464	98.652342	0.000170	0.000199
RS	58	11.949611	1.495469	57.390226	0.000099	0.000117
RS	59	12.987354	1.495469	30.763186	0.000053	0.000064
RS	60	14.114471	1.495469	15.518627	0.000027	0.000032
RS	61	15.338658	1.495469	7.328970	0.000013	0.000015
RS	62	16.668275	1.495469	3.222159	0.000006	0.000007
RS	63	18.112403	1.495469	2.038341	0.000004	0.000004
PA	4+25*2+4+6 0.154029230 0.031610168 18.112402553 0.236833355 0.359402986 0.833206844 1.647464784 2.108295990 2.083692485 2.016160699 1.938926916 1.719046092 1.439680503 1.215764981 1.086279808 1.040839176 1.054507538 1.100572274 1.157802319 1.213737651 1.262118629 1.300503176 1.329846758 1.353172876 1.374554840 1.398566079 1.428847915 1.465029789 1.500313271 1.524463715 1.495469339
//
IT	3881
RD	23
LK	-6661481.201393
QD	-1281.734919 -> -1280.065040
RI	0.0216958126
TR	0.153864	0.031625
MT	18.137298
MM	C_pi: 1.080622, n_recomb: 580485.183936
RS	0	0.000000	0.237713	20314.164594	0.034995	0.019993
RS	1	0.008615	0.237713	21248.909190	0.036605	0.024197
RS	2	0.017971	0.237713	22154.714648	0.038166	0.023585
RS	3	0.028134	0.237713	23017.931330	0.039653	0.026210
RS	4	0.039172	0.358008	15952.182743	0.027481	0.019361
RS	5	0.051162	0.358008	16735.067737	0.028829	0.021538
RS	6	0.064184	0.833878	7599.756393	0.013092	0.010203
RS	7	0.078327	0.833878	8111.599093	0.013974	0.011231
RS	8	0.093690	1.656940	4372.288505	0.007532	0.006301
RS	9	0.110375	1.656940	4700.617555	0.008098	0.007100
RS	10	0.128498	2.114292	3962.025630	0.006825	0.006275
RS	11	0.148182	2.114292	4263.134147	0.007344	0.007090
RS	12	0.169562	2.078747	4661.352862	0.008030	0.008113
RS	13	0.192784	2.078747	5006.174302	0.008624	0.009093
RS	14	0.218006	2.012005	5548.253735	0.009558	0.010363
RS	15	0.245401	2.012005	5943.915854	0.010240	0.011262
RS	16	0.275156	1.943162	6583.716886	0.011342	0.012593
RS	17	0.307475	1.943162	7031.636539	0.012113	0.013475
RS	18	0.342577	1.726692	8428.966162	0.014521	0.016222
RS	19	0.380703	1.726692	8952.267141	0.015422	0.017272
RS	20	0.422114	1.445115	11310.169378	0.019484	0.021862
RS	21	0.467092	1.445115	11900.929600	0.020502	0.023060
RS	22	0.515945	1.218014	14766.551348	0.025438	0.028615
RS	23	0.569006	1.218014	15339.653361	0.026426	0.029762
RS	24	0.626638	1.086613	17738.825791	0.030559	0.034372
RS	25	0.689235	1.086613	18162.300296	0.031288	0.035165
RS	26	0.757225	1.040675	19289.646452	0.033230	0.037267
RS	27	0.831072	1.040675	19480.737038	0.033559	0.037543
RS	28	0.911280	1.054762	19300.316355	0.033249	0.037100
RS	29	0.998398	1.054762	19260.739540	0.033180	0.036907
RS	30	1.093020	1.101537	18308.545167	0.031540	0.034997
RS	31	1.195794	1.101537	18072.851593	0.031134	0.034451
RS	32	1.307422	1.159301	16857.658514	0.029041	0.032073
RS	33	1.428666	1.159301	16451.010488	0.028340	0.031239
RS	34	1.560355	1.215437	15214.613307	0.026210	0.028849
RS	35	1.703388	1.215437	14651.457701	0.025240	0.027745
RS	36	1.858743	1.263744	13464.783384	0.023196	0.025468
RS	37	2.027481	1.263744	12759.354806	0.021981	0.024114
RS	38	2.210755	1.301924	11625.351411	0.020027	0.021951
RS	39	2.409818	1.301924	10801.337993	0.018607	0.020385
RS	40	2.626029	1.331119	9703.125068	0.016716	0.018303
RS	41	2.860866	1.331119	8802.125982	0.015163	0.016600
RS	42	3.115933	1.354540	7739.416207	0.013333	0.014595
RS	43	3.392973	1.354540	6822.747783	0.011754	0.012867
RS	44	3.693879	1.376422	5824.334857	0.010034	0.010989
RS	45	4.020707	1.376422	4965.322187	0.008554	0.009371
RS	46	4.375690	1.401481	4081.253935	0.007031	0.007712
RS	47	4.761254	1.401481	3348.577410	0.005769	0.006331
RS	48	5.180032	1.433443	2631.076993	0.004533	0.004984
RS	49	5.634886	1.433443	2068.152044	0.003563	0.003923
RS	50	6.128925	1.471815	1546.886173	0.002665	0.002945
RS	51	6.665523	1.471815	1158.993809	0.001997	0.002213
RS	52	7.248346	1.509365	824.215918	0.001420	0.001583
RS	53	7.881378	1.509365	584.141566	0.001006	0.001128
RS	54	8.568943	1.535368	393.811415	0.000678	0.000767
RS	55	9.315739	1.535368	260.757266	0.000449	0.000512
RS	56	10.126868	1.535368	165.455428	0.000285	0.000328
RS	57	11.007873	1.535368	100.237860	0.000173	0.000201
RS	58	11.964774	1.505859	58.536843	0.000101	0.000119
RS	59	13.004107	1.505859	31.500223	0.000054	0.000065
RS	60	14.132976	1.505859	15.957413	0.000027	0.000033
RS	61	15.359091	1.505859	7.570520	0.000013	0.000016
RS	62	16.690832	1.505859	3.344735	0.000006	0.000007
RS	63	18.137298	1.505859	2.133732	0.000004	0.000005
PA	4+25*2+4+6 0.153863635 0.031624917 18.137297744 0.237713370 0.358008386 0.833877642 1.656939966 2.114291682 2.078747427 2.012004652 1.943162291 1.726692198 1.445114783 1.218014012 1.086613386 1.040674898 1.054762221 1.101537370 1.159301224 1.215436876 1.263744460 1.301923890 1.331118803 1.354540469 1.376421530 1.401481048 1.433443471 1.471815102 1.509364576 1.535367711 1.505858515
//
IT	3783
RD	24
LK	-6661477.921325
QD	-1277.499444 -> -1275.963494
RI	0.0215543230
TR	0.153707	0.031639
MT	18.160718
MM	C_pi: 1.082117, n_recomb: 581533.631874
RS	0	0.000000	0.238522	20287.614252	0.034886	0.019982
RS	1	0.008617	0.238522	21224.075339	0.036497	0.024179
RS	2	0.017976	0.238522	22132.092661	0.038058	0.023544
RS	3	0.028142	0.238522	22998.057880	0.039547	0.026144
RS	4	0.039184	0.356743	16049.765679	0.027599	0.019447
RS	5	0.051177	0.356743	16835.495036	0.028950	0.021627
RS	6	0.064204	0.834709	7610.408900	0.013087	0.010199
RS	7	0.078353	0.834709	8123.223328	0.013969	0.011229
RS	8	0.093721	1.666497	4358.016238	0.007494	0.006270
RS	9	0.110414	1.666497	4685.631258	0.008057	0.007066
RS	10	0.128545	2.120159	3961.419661	0.006812	0.006264
RS	11	0.148238	2.120159	4262.665327	0.007330	0.007076
RS	12	0.169628	2.073591	4685.470332	0.008057	0.008139
RS	13	0.192862	2.073591	5032.004336	0.008653	0.009122
RS	14	0.218097	2.007461	5575.546219	0.009588	0.010393
RS	15	0.245507	2.007461	5973.040058	0.010271	0.011296
RS	16	0.275279	1.946915	6588.385607	0.011329	0.012578
RS	17	0.307616	1.946915	7036.933062	0.012101	0.013461
RS	18	0.342739	1.733949	8416.842909	0.014474	0.016170
RS	19	0.380889	1.733949	8940.310784	0.015374	0.017217
RS	20	0.422327	1.450317	11303.079896	0.019437	0.021808
RS	21	0.467335	1.450317	11894.846754	0.020454	0.023002
RS	22	0.516221	1.220154	14787.536910	0.025429	0.028597
RS	23	0.569320	1.220154	15362.506748	0.026417	0.029742
RS	24	0.626994	1.086923	17791.975028	0.030595	0.034400
RS	25	0.689637	1.086923	18216.596335	0.031325	0.035191
RS	26	0.757679	1.040527	19355.084354	0.033283	0.037309
RS	27	0.831584	1.040527	19545.891863	0.033611	0.037583
RS	28	0.911857	1.055039	19356.297501	0.033285	0.037122
RS	29	0.999047	1.055039	19316.076996	0.033216	0.036928
RS	30	1.093750	1.102511	18349.670977	0.031554	0.034996
RS	31	1.196613	1.102511	18113.865613	0.031148	0.034452
RS	32	1.308340	1.160782	16889.981078	0.029044	0.032063
RS	33	1.429694	1.160782	16483.573647	0.028345	0.031232
RS	34	1.561505	1.217085	15244.543530	0.026214	0.028842
RS	35	1.704674	1.217085	14681.336850	0.025246	0.027742
RS	36	1.860180	1.265285	13494.954282	0.023206	0.025470
RS	37	2.029085	1.265285	12788.641012	0.021991	0.024117
RS	38	2.212545	1.303223	11655.047170	0.020042	0.021961
RS	39	2.411813	1.303223	10829.122803	0.018622	0.020395
RS	40	2.628251	1.332235	9729.639944	0.016731	0.018315
RS	41	2.863340	1.332235	8826.011421	0.015177	0.016610
RS	42	3.118686	1.355717	7760.007001	0.013344	0.014603
RS	43	3.396034	1.355717	6840.713036	0.011763	0.012874
RS	44	3.697281	1.378065	5837.782018	0.010039	0.010992
RS	45	4.024487	1.378065	4976.962533	0.008558	0.009374
RS	46	4.379886	1.404146	4088.439065	0.007030	0.007709
RS	47	4.765910	1.404146	3355.238833	0.005770	0.006330
RS	48	5.185197	1.437770	2634.442811	0.004530	0.004980
RS	49	5.640614	1.437770	2072.068935	0.003563	0.003922
RS	50	6.135272	1.478331	1549.020613	0.002664	0.002942
RS	51	6.672555	1.478331	1162.005293	0.001998	0.002213
RS	52	7.256134	1.518154	826.504005	0.001421	0.001583
RS	53	7.890000	1.518154	586.923775	0.001009	0.001130
RS	54	8.578484	1.546035	396.183460	0.000681	0.000769
RS	55	9.326294	1.546035	263.071334	0.000452	0.000515
RS	56	10.138541	1.546035	167.435163	0.000288	0.000331
RS	57	11.020779	1.546035	101.773209	0.000175	0.000204
RS	58	11.979037	1.516012	59.656367	0.000103	0.000121
RS	59	13.019866	1.516012	32.224655	0.000055	0.000066
RS	60	14.150383	1.516012	16.391437	0.000028	0.000034
RS	61	15.378313	1.516012	7.810944	0.000013	0.000016
RS	62	16.712053	1.516012	3.467508	0.000006	0.000007
RS	63	18.160718	1.516012	2.230302	0.000004	0.000005
PA	4+25*2+4+6 0.153707206 0.031639243 18.160717984 0.238521729 0.356743327 0.834709273 1.666496901 2.120159247 2.073591080 2.007460940 1.946914676 1.733948597 1.450316853 1.220153804 1.086923232 1.040526524 1.055038592 1.102511125 1.160781755 1.217085160 1.265284782 1.303222615 1.332234653 1.355716644 1.378064649 1.404146141 1.437770318 1.478330588 1.518153811 1.546034705 1.516012001
//
IT	4071
RD	25
LK	-6661474.901487
QD	-1273.471625 -> -1272.053448
RI	0.0214241506
TR	0.153559	0.031653
MT	18.182861
MM	C_pi: 1.083528, n_recomb: 582528.885282
RS	0	0.000000	0.239265	20264.604450	0.034787	0.019971
RS	1	0.008619	0.239265	21202.691384	0.036398	0.024162
RS	2	0.017981	0.239265	22112.784688	0.037960	0.023507
RS	3	0.028149	0.239265	22981.312842	0.039451	0.026085
RS	4	0.039194	0.355586	16140.780717	0.027708	0.019526
RS	5	0.051191	0.355586	16929.166979	0.029062	0.021710
RS	6	0.064223	0.835674	7618.821211	0.013079	0.010192
RS	7	0.078377	0.835674	8132.473584	0.013961	0.011225
RS	8	0.093751	1.676095	4343.240861	0.007456	0.006239
RS	9	0.110450	1.676095	4670.095692	0.008017	0.007032
RS	10	0.128589	2.125968	3960.407962	0.006799	0.006252
RS	11	0.148290	2.125968	4261.754375	0.007316	0.007062
RS	12	0.169690	2.068306	4709.373143	0.008084	0.008165
RS	13	0.192935	2.068306	5057.594387	0.008682	0.009150
RS	14	0.218183	2.002632	5602.991024	0.009618	0.010424
RS	15	0.245607	2.002632	6002.308688	0.010304	0.011330
RS	16	0.275394	1.950264	6593.448544	0.011319	0.012565
RS	17	0.307749	1.950264	7042.621134	0.012090	0.013448
RS	18	0.342893	1.740871	8405.153099	0.014429	0.016119
RS	19	0.381065	1.740871	8928.763752	0.015328	0.017165
RS	20	0.422528	1.455318	11295.773953	0.019391	0.021755
RS	21	0.467564	1.455318	11888.473726	0.020408	0.022947
RS	22	0.516482	1.222201	14807.058671	0.025419	0.028580
RS	23	0.569616	1.222201	15383.796081	0.026409	0.029723
RS	24	0.627329	1.087210	17842.364435	0.030629	0.034427
RS	25	0.690017	1.087210	18268.067210	0.031360	0.035216
RS	26	0.758108	1.040390	19416.975279	0.033332	0.037348
RS	27	0.832068	1.040390	19607.514238	0.033659	0.037620
RS	28	0.912402	1.055331	19408.707634	0.033318	0.037142
RS	29	0.999660	1.055331	19367.927511	0.033248	0.036948
RS	30	1.094439	1.103490	18387.715349	0.031565	0.034993
RS	31	1.197386	1.103490	18151.910354	0.031161	0.034451
RS	32	1.309207	1.162245	16919.907790	0.029046	0.032052
RS	33	1.430665	1.162245	16513.844176	0.028349	0.031224
RS	34	1.562592	1.218688	15272.723875	0.026218	0.028836
RS	35	1.705890	1.218688	14709.541718	0.025251	0.027738
RS	36	1.861538	1.266748	13523.897000	0.023216	0.025473
RS	37	2.030601	1.266748	12816.738398	0.022002	0.024122
RS	38	2.214236	1.304417	11683.854878	0.020057	0.021971
RS	39	2.413698	1.304417	10856.029124	0.018636	0.020405
RS	40	2.630351	1.333218	9755.493880	0.016747	0.018327
RS	41	2.865678	1.333218	8849.219340	0.015191	0.016621
RS	42	3.121287	1.356729	7780.079648	0.013356	0.014612
RS	43	3.398927	1.356729	6858.124512	0.011773	0.012882
RS	44	3.700497	1.379513	5850.770869	0.010044	0.010995
RS	45	4.028058	1.379513	4988.109614	0.008563	0.009377
RS	46	4.383852	1.406591	4095.182642	0.007030	0.007707
RS	47	4.770312	1.406591	3361.445375	0.005770	0.006329
RS	48	5.190080	1.441856	2637.401594	0.004528	0.004976
RS	49	5.646027	1.441856	2075.590916	0.003563	0.003921
RS	50	6.141272	1.484598	1550.806421	0.002662	0.002939
RS	51	6.679202	1.484598	1164.703896	0.001999	0.002214
RS	52	7.263496	1.526703	828.528703	0.001422	0.001583
RS	53	7.898150	1.526703	589.491460	0.001012	0.001133
RS	54	8.587503	1.556490	398.387011	0.000684	0.000772
RS	55	9.336272	1.556490	265.265396	0.000455	0.000518
RS	56	10.149576	1.556490	169.335960	0.000291	0.000334
RS	57	11.032979	1.556490	103.261041	0.000177	0.000206
RS	58	11.992521	1.526010	60.748592	0.000104	0.000123
RS	59	13.034765	1.526010	32.937089	0.000057	0.000067
RS	60	14.166839	1.526010	16.821402	0.000029	0.000035
RS	61	15.396486	1.526010	8.050782	0.000014	0.000017
RS	62	16.732115	1.526010	3.590823	0.000006	0.000008
RS	63	18.182861	1.526010	2.328404	0.000004	0.000005
PA	4+25*2+4+6 0.153558915 0.031653032 18.182860850 0.239264539 0.355586249 0.835674074 1.676094655 2.125968285 2.068306130 2.002631705 1.950264203 1.740870659 1.455317560 1.222200628 1.087210362 1.040389583 1.055331385 1.103490013 1.162245220 1.218688091 1.266748472 1.304416994 1.333218034 1.356728994 1.379512925 1.406590665 1.441855703 1.484597970 1.526703213 1.556489772 1.526010395
//
