# Supplementary material for: Introgression and disruption of migration routes have shaped the genetic integrity of wildebeest populations
Source: Nat Commun. 2024 Apr 12;15:2921. doi: 10.1038/s41467-024-47015-y (PMC11014984; doi:10.1038/s41467-024-47015-y)
Supplement: Supplementary file 10 — Source Data [file 41467_2024_47015_MOESM10_ESM.zip › source_data/Fig2a.psmc/CTauTzS_8872.psmc]

CC
CC	Brief Description of the file format:
CC	  CC  comments
CC	  MM  useful-messages
CC	  RD  round-of-iterations
CC	  LL  \log[P(sequence)]
CC	  QD  Q-before-opt Q-after-opt
CC	  TR  \theta_0 \rho_0
CC	  RS  k t_k \lambda_k \pi_k \sum_{l\not=k}A_{kl} A_{kk}
CC	  DC  begin end best-k t_k+\Delta_k max-prob
CC
MM	Version: 0.6.5-r67
MM	pattern:4+25*2+4+6, n:63, n_free_lambdas:28
MM	n_iterations:25, skip:1, max_t:15, theta/rho:5
MM	is_decoding:0
MM	n_seqs:28, sum_L:17404892, sum_n:2065691
RD	0
LK	0.000000
QD	0.000000 -> 0.000000
RI	inf
TR	0.126340	0.025268
MT	15.000000
MM	C_pi: 1.000000, n_recomb: 434298.534469
RS	0	0.000000	1.000000	3540.754061	0.008153	0.000000
RS	1	0.008290	1.000000	3801.726795	0.008754	0.000000
RS	2	0.017266	1.000000	4079.051541	0.009392	0.000000
RS	3	0.026987	1.000000	4373.258961	0.010070	0.000000
RS	4	0.037514	1.000000	4684.803356	0.010787	0.000000
RS	5	0.048914	1.000000	5014.041011	0.011545	0.000000
RS	6	0.061258	1.000000	5361.205373	0.012345	0.000000
RS	7	0.074626	1.000000	5726.378877	0.013185	0.000000
RS	8	0.089102	1.000000	6109.461238	0.014067	0.000000
RS	9	0.104778	1.000000	6510.134135	0.014990	0.000000
RS	10	0.121753	1.000000	6927.822285	0.015952	0.000000
RS	11	0.140135	1.000000	7361.651060	0.016951	0.000000
RS	12	0.160042	1.000000	7810.400976	0.017984	0.000000
RS	13	0.181598	1.000000	8272.459602	0.019048	0.000000
RS	14	0.204942	1.000000	8745.771738	0.020138	0.000000
RS	15	0.230221	1.000000	9227.789033	0.021248	0.000000
RS	16	0.257595	1.000000	9715.420670	0.022370	0.000000
RS	17	0.287238	1.000000	10204.987158	0.023498	0.000000
RS	18	0.319339	1.000000	10692.179893	0.024619	0.000000
RS	19	0.354100	1.000000	11172.029659	0.025724	0.000000
RS	20	0.391744	1.000000	11638.887933	0.026799	0.000000
RS	21	0.432507	1.000000	12086.425432	0.027830	0.000000
RS	22	0.476650	1.000000	12507.652933	0.028800	0.000000
RS	23	0.524453	1.000000	12894.969841	0.029691	0.000000
RS	24	0.576218	1.000000	13240.246233	0.030487	0.000000
RS	25	0.632274	1.000000	13534.944057	0.031165	0.000000
RS	26	0.692977	1.000000	13770.282650	0.031707	0.000000
RS	27	0.758711	1.000000	13937.452687	0.032092	0.000000
RS	28	0.829896	1.000000	14027.880865	0.032300	0.000000
RS	29	0.906981	1.000000	14033.544981	0.032313	0.000000
RS	30	0.990456	1.000000	13947.335427	0.032115	0.000000
RS	31	1.080851	1.000000	13763.454554	0.031691	0.000000
RS	32	1.178739	1.000000	13477.839803	0.031034	0.000000
RS	33	1.284742	1.000000	13088.590323	0.030137	0.000000
RS	34	1.399532	1.000000	12596.370297	0.029004	0.000000
RS	35	1.523838	1.000000	12004.756127	0.027642	0.000000
RS	36	1.658449	1.000000	11320.489833	0.026066	0.000000
RS	37	1.804218	1.000000	10553.598599	0.024300	0.000000
RS	38	1.962071	1.000000	9717.341659	0.022375	0.000000
RS	39	2.133009	1.000000	8827.951775	0.020327	0.000000
RS	40	2.318118	1.000000	7904.150430	0.018200	0.000000
RS	41	2.518571	1.000000	6966.433864	0.016041	0.000000
RS	42	2.735641	1.000000	6036.150660	0.013899	0.000000
RS	43	2.970706	1.000000	5134.419002	0.011822	0.000000
RS	44	3.225257	1.000000	4280.959702	0.009857	0.000000
RS	45	3.500909	1.000000	3492.945400	0.008043	0.000000
RS	46	3.799411	1.000000	2783.981450	0.006410	0.000000
RS	47	4.122659	1.000000	2163.335128	0.004981	0.000000
RS	48	4.472702	1.000000	1635.512924	0.003766	0.000000
RS	49	4.851763	1.000000	1200.250077	0.002764	0.000000
RS	50	5.262247	1.000000	852.925169	0.001964	0.000000
RS	51	5.706758	1.000000	585.352860	0.001348	0.000000
RS	52	6.188118	1.000000	386.850900	0.000891	0.000000
RS	53	6.709380	1.000000	245.435554	0.000565	0.000000
RS	54	7.273854	1.000000	148.983261	0.000343	0.000000
RS	55	7.885120	1.000000	86.210858	0.000199	0.000000
RS	56	8.547059	1.000000	47.369611	0.000109	0.000000
RS	57	9.263869	1.000000	24.609340	0.000057	0.000000
RS	58	10.040101	1.000000	12.032617	0.000028	0.000000
RS	59	10.880679	1.000000	5.509529	0.000013	0.000000
RS	60	11.790939	1.000000	2.349745	0.000005	0.000000
RS	61	12.776655	1.000000	0.927996	0.000002	0.000000
RS	62	13.844085	1.000000	0.337249	0.000001	0.000000
RS	63	15.000000	1.000000	0.157716	0.000000	0.000000
PA	4+25*2+4+6 0.126339608 0.025267922 15.000000000 1.000000000 1.000000000 1.000000000 1.000000000 1.000000000 1.000000000 1.000000000 1.000000000 1.000000000 1.000000000 1.000000000 1.000000000 1.000000000 1.000000000 1.000000000 1.000000000 1.000000000 1.000000000 1.000000000 1.000000000 1.000000000 1.000000000 1.000000000 1.000000000 1.000000000 1.000000000 1.000000000 1.000000000
//
IT	4328
RD	1
LK	-5325647.038816
QD	-13648.265840 -> -6247.244170
RI	0.1015975473
TR	0.117751	0.022327
MT	17.837398
MM	C_pi: 1.163391, n_recomb: 446292.810566
RS	0	0.000000	0.332299	11238.311311	0.025181	0.142447
RS	1	0.008586	0.332299	11880.027011	0.026619	0.039511
RS	2	0.017909	0.332299	12529.480628	0.028075	0.017717
RS	3	0.028033	0.332299	13181.416807	0.029535	0.012903
RS	4	0.039026	0.785069	5914.426126	0.013252	0.010213
RS	5	0.050963	0.785069	6322.091613	0.014166	0.009222
RS	6	0.063924	1.008244	5265.316739	0.011798	0.008704
RS	7	0.077999	1.008244	5635.693555	0.012628	0.008283
RS	8	0.093282	1.176559	5168.865250	0.011582	0.008104
RS	9	0.109877	1.176559	5531.780576	0.012395	0.008172
RS	10	0.127898	1.274207	5463.151825	0.012241	0.008456
RS	11	0.147465	1.274207	5839.305496	0.013084	0.008960
RS	12	0.168712	1.314117	6045.266034	0.013546	0.009647
RS	13	0.191784	1.314117	6446.954297	0.014446	0.010452
RS	14	0.216837	1.323032	6818.913300	0.015279	0.011339
RS	15	0.244040	1.323032	7249.607157	0.016244	0.012295
RS	16	0.273580	1.317984	7722.649630	0.017304	0.013303
RS	17	0.305655	1.317984	8178.631619	0.018326	0.014364
RS	18	0.340485	1.305777	8722.597144	0.019545	0.015486
RS	19	0.378305	1.305777	9193.778409	0.020600	0.016675
RS	20	0.419373	1.290040	9781.566656	0.021917	0.017926
RS	21	0.463966	1.290040	10250.698804	0.022969	0.019220
RS	22	0.512389	1.274985	10833.484737	0.024274	0.020527
RS	23	0.564968	1.274985	11275.418475	0.025265	0.021807
RS	24	0.622063	1.264446	11787.844101	0.026413	0.023021
RS	25	0.684059	1.264446	12170.800704	0.027271	0.024130
RS	26	0.751379	1.260620	12548.835975	0.028118	0.025095
RS	27	0.824479	1.260620	12837.771204	0.028765	0.025886
RS	28	0.903855	1.263822	13034.345079	0.029206	0.026478
RS	29	0.990046	1.263822	13195.289608	0.029566	0.026859
RS	30	1.083638	1.272778	13188.338464	0.029551	0.027025
RS	31	1.185265	1.272778	13192.449883	0.029560	0.026983
RS	32	1.295618	1.285205	12983.054010	0.029091	0.026742
RS	33	1.415447	1.285205	12809.852919	0.028703	0.026317
RS	34	1.545563	1.298530	12413.713429	0.027815	0.025723
RS	35	1.686852	1.298530	12054.006038	0.027009	0.024974
RS	36	1.840272	1.310610	11492.781235	0.025752	0.024080
RS	37	2.006864	1.310610	10952.178779	0.024540	0.023048
RS	38	2.187760	1.320057	10252.238216	0.022972	0.021887
RS	39	2.384188	1.320057	9555.013995	0.021410	0.020606
RS	40	2.597481	1.326086	8752.647147	0.019612	0.019216
RS	41	2.829087	1.326086	7943.956900	0.017800	0.017734
RS	42	3.080580	1.328376	7088.896939	0.015884	0.016175
RS	43	3.353665	1.328376	6233.070557	0.013966	0.014562
RS	44	3.650198	1.327081	5386.891567	0.012070	0.012919
RS	45	3.972191	1.327081	4559.934776	0.010217	0.011274
RS	46	4.321831	1.322750	3789.045968	0.008490	0.009660
RS	47	4.701491	1.322750	3064.665044	0.006867	0.008109
RS	48	5.113748	1.316252	2426.970156	0.005438	0.006652
RS	49	5.561402	1.316252	1859.045477	0.004166	0.005319
RS	50	6.047492	1.308825	1388.421759	0.003111	0.004134
RS	51	6.575318	1.308825	996.853167	0.002234	0.003114
RS	52	7.148462	1.301820	693.689500	0.001554	0.002265
RS	53	7.770818	1.301820	461.337368	0.001034	0.001587
RS	54	8.446609	1.294999	295.346667	0.000662	0.001068
RS	55	9.180423	1.294999	179.399366	0.000402	0.000687
RS	56	9.977243	1.294999	103.684155	0.000232	0.000422
RS	57	10.842478	1.294999	56.775883	0.000127	0.000246
RS	58	11.782003	1.289307	29.405712	0.000066	0.000136
RS	59	12.802195	1.289307	14.199723	0.000032	0.000071
RS	60	13.909982	1.289307	6.397910	0.000014	0.000035
RS	61	15.112883	1.289307	2.673904	0.000006	0.000016
RS	62	16.419066	1.289307	1.029974	0.000002	0.000007
RS	63	17.837398	1.289307	0.524110	0.000001	0.000004
PA	4+25*2+4+6 0.117751328 0.022326823 17.837398052 0.332299232 0.785068512 1.008243561 1.176559329 1.274207115 1.314117432 1.323031902 1.317983627 1.305776596 1.290039778 1.274985194 1.264446020 1.260619640 1.263821602 1.272777557 1.285204887 1.298529744 1.310609818 1.320056915 1.326086044 1.328375816 1.327081203 1.322749615 1.316251755 1.308825493 1.301819682 1.294998646 1.289306700
//
IT	5326
RD	2
LK	-5315048.530971
QD	-4198.574048 -> -2708.710668
RI	0.0779394401
TR	0.111870	0.020909
MT	19.806812
MM	C_pi: 1.228414, n_recomb: 441384.250027
RS	0	0.000000	0.227594	16465.935424	0.037305	0.137943
RS	1	0.008766	0.227594	17205.409827	0.038981	0.041896
RS	2	0.018300	0.227594	17915.035722	0.040588	0.021721
RS	3	0.028670	0.227594	18582.780668	0.042101	0.019098
RS	4	0.039949	0.761461	5846.142118	0.013245	0.008055
RS	5	0.052216	0.761461	6253.412212	0.014168	0.008640
RS	6	0.065559	1.050010	4856.440286	0.011003	0.007291
RS	7	0.080071	1.050010	5207.315759	0.011798	0.007734
RS	8	0.095856	1.301593	4505.777378	0.010208	0.007025
RS	9	0.113024	1.301593	4834.640356	0.010953	0.007536
RS	10	0.131697	1.454959	4638.976512	0.010510	0.007556
RS	11	0.152007	1.454959	4973.738147	0.011268	0.008320
RS	12	0.174098	1.509282	5135.784418	0.011636	0.008969
RS	13	0.198124	1.509282	5495.366481	0.012450	0.009967
RS	14	0.224257	1.510727	5866.136166	0.013290	0.010940
RS	15	0.252680	1.510727	6258.216552	0.014179	0.012027
RS	16	0.283595	1.491087	6752.008798	0.015297	0.013192
RS	17	0.317220	1.491087	7175.674024	0.016257	0.014340
RS	18	0.353793	1.460956	7765.282581	0.017593	0.015675
RS	19	0.393571	1.460956	8212.898332	0.018607	0.016928
RS	20	0.436836	1.425557	8876.677507	0.020111	0.018456
RS	21	0.483894	1.425557	9332.619162	0.021144	0.019811
RS	22	0.535076	1.393272	10005.023859	0.022667	0.021415
RS	23	0.590746	1.393272	10443.943515	0.023662	0.022737
RS	24	0.651294	1.372439	11023.901655	0.024976	0.024165
RS	25	0.717151	1.372439	11412.784995	0.025857	0.025264
RS	26	0.788780	1.367762	11803.477683	0.026742	0.026266
RS	27	0.866688	1.367762	12107.561830	0.027431	0.026981
RS	28	0.951426	1.379746	12252.106701	0.027758	0.027398
RS	29	1.043591	1.379746	12441.350986	0.028187	0.027649
RS	30	1.143835	1.405342	12337.738973	0.027952	0.027479
RS	31	1.252866	1.405342	12390.426593	0.028072	0.027293
RS	32	1.371455	1.439200	12078.815072	0.027366	0.026659
RS	33	1.500439	1.439200	11981.629549	0.027146	0.026124
RS	34	1.640729	1.475248	11516.259355	0.026091	0.025184
RS	35	1.793316	1.475248	11263.129752	0.025518	0.024384
RS	36	1.959279	1.508432	10687.500809	0.024214	0.023249
RS	37	2.139790	1.508432	10280.211127	0.023291	0.022229
RS	38	2.336124	1.535461	9622.059168	0.021800	0.020952
RS	39	2.549668	1.535461	9073.215569	0.020556	0.019735
RS	40	2.781931	1.554418	8354.457316	0.018928	0.018344
RS	41	3.034554	1.554418	7690.966051	0.017425	0.016963
RS	42	3.309320	1.564507	6936.658109	0.015716	0.015487
RS	43	3.608172	1.564507	6201.965548	0.014051	0.013989
RS	44	3.933221	1.566093	5445.800476	0.012338	0.012471
RS	45	4.286762	1.566093	4698.757242	0.010646	0.010933
RS	46	4.671294	1.560467	3985.294900	0.009029	0.009445
RS	47	5.089533	1.560467	3292.781258	0.007460	0.007971
RS	48	5.544433	1.549723	2671.533818	0.006053	0.006608
RS	49	6.039209	1.549723	2094.363502	0.004745	0.005316
RS	50	6.577356	1.536735	1606.578777	0.003640	0.004181
RS	51	7.162675	1.536735	1182.425498	0.002679	0.003169
RS	52	7.799302	1.524388	846.396144	0.001918	0.002334
RS	53	8.491734	1.524388	577.860288	0.001309	0.001647
RS	54	9.244862	1.512333	381.051024	0.000863	0.001122
RS	55	10.064008	1.512333	237.894698	0.000539	0.000728
RS	56	10.954958	1.512333	141.484886	0.000321	0.000451
RS	57	11.924006	1.512333	79.821948	0.000181	0.000266
RS	58	12.977998	1.501125	42.734622	0.000097	0.000149
RS	59	14.124380	1.501125	21.265154	0.000048	0.000078
RS	60	15.371251	1.501125	9.883369	0.000022	0.000038
RS	61	16.727420	1.501125	4.264930	0.000010	0.000017
RS	62	18.202467	1.501125	1.697813	0.000004	0.000007
RS	63	19.806812	1.501125	0.907033	0.000002	0.000004
PA	4+25*2+4+6 0.111870372 0.020909454 19.806811968 0.227593502 0.761460888 1.050010280 1.301592658 1.454959464 1.509281684 1.510727313 1.491087004 1.460956305 1.425556723 1.393272385 1.372438886 1.367762440 1.379746080 1.405341964 1.439199821 1.475248489 1.508431937 1.535461434 1.554418096 1.564506800 1.566092910 1.560466902 1.549723111 1.536734972 1.524388021 1.512333316 1.501125068
//
IT	4290
RD	3
LK	-5312761.959225
QD	-2284.537500 -> -1822.980012
RI	0.0698901358
TR	0.107951	0.020139
MT	21.165138
MM	C_pi: 1.269481, n_recomb: 439353.911728
RS	0	0.000000	0.197495	19073.667104	0.043413	0.134455
RS	1	0.008880	0.197495	19816.867658	0.045105	0.043597
RS	2	0.018548	0.197495	20503.583335	0.046668	0.023574
RS	3	0.029075	0.197495	21118.264354	0.048067	0.022038
RS	4	0.040536	0.794061	5511.758204	0.012545	0.007104
RS	5	0.053016	0.794061	5904.277360	0.013439	0.008110
RS	6	0.066603	1.102311	4561.352380	0.010382	0.006718
RS	7	0.081397	1.102311	4898.030294	0.011148	0.007433
RS	8	0.097504	1.402872	4134.653942	0.009411	0.006543
RS	9	0.115042	1.402872	4444.229154	0.010115	0.007173
RS	10	0.134138	1.592854	4206.129932	0.009573	0.007080
RS	11	0.154928	1.592854	4518.609595	0.010285	0.007889
RS	12	0.177565	1.650440	4680.613524	0.010653	0.008539
RS	13	0.202213	1.650440	5018.678793	0.011423	0.009569
RS	14	0.229048	1.638417	5412.921081	0.012320	0.010625
RS	15	0.258267	1.638417	5786.608491	0.013171	0.011722
RS	16	0.290080	1.602008	6314.893834	0.014373	0.013009
RS	17	0.324718	1.602008	6724.581681	0.015306	0.014158
RS	18	0.362432	1.553258	7368.091672	0.016770	0.015655
RS	19	0.403495	1.553258	7807.287629	0.017770	0.016909
RS	20	0.448204	1.497143	8557.047769	0.019476	0.018667
RS	21	0.496883	1.497143	9010.478000	0.020508	0.020046
RS	22	0.549885	1.445780	9789.220648	0.022281	0.021925
RS	23	0.607593	1.445780	10229.582708	0.023283	0.023295
RS	24	0.670426	1.412246	10897.675773	0.024804	0.024945
RS	25	0.738838	1.412246	11288.251600	0.025693	0.026098
RS	26	0.813324	1.404023	11707.407576	0.026647	0.027160
RS	27	0.894425	1.404023	12011.183183	0.027338	0.027911
RS	28	0.982728	1.422201	12106.534275	0.027555	0.028177
RS	29	1.078871	1.422201	12295.709669	0.027986	0.028437
RS	30	1.183552	1.462445	12082.579203	0.027501	0.027947
RS	31	1.297528	1.462445	12142.013932	0.027636	0.027759
RS	32	1.421625	1.516707	11700.823821	0.026632	0.026740
RS	33	1.556742	1.516707	11624.917579	0.026459	0.026213
RS	34	1.703856	1.575524	11049.715431	0.025150	0.024924
RS	35	1.864034	1.575524	10837.681519	0.024667	0.024155
RS	36	2.038435	1.630825	10194.911250	0.023204	0.022762
RS	37	2.228323	1.630825	9849.402937	0.022418	0.021798
RS	38	2.435072	1.677195	9171.963259	0.020876	0.020367
RS	39	2.660180	1.677195	8701.447019	0.019805	0.019227
RS	40	2.905277	1.711302	8004.604905	0.018219	0.017779
RS	41	3.172139	1.711302	7427.044317	0.016904	0.016490
RS	42	3.462696	1.731588	6721.487639	0.015299	0.015032
RS	43	3.779055	1.731588	6067.990095	0.013811	0.013629
RS	44	4.123505	1.738445	5368.675318	0.012219	0.012174
RS	45	4.498542	1.738445	4685.469772	0.010664	0.010720
RS	46	4.906881	1.733774	4019.220296	0.009148	0.009307
RS	47	5.351479	1.733774	3364.468128	0.007658	0.007894
RS	48	5.835557	1.720863	2769.104872	0.006303	0.006593
RS	49	6.362620	1.720863	2202.583569	0.005013	0.005334
RS	50	6.936484	1.704245	1717.611997	0.003909	0.004232
RS	51	7.561306	1.704245	1284.299848	0.002923	0.003228
RS	52	8.241611	1.688259	935.841835	0.002130	0.002400
RS	53	8.982325	1.688259	649.938030	0.001479	0.001706
RS	54	9.788813	1.672465	436.860655	0.000994	0.001175
RS	55	10.666915	1.672465	277.754850	0.000632	0.000768
RS	56	11.622990	1.672465	168.378494	0.000383	0.000480
RS	57	12.663962	1.672465	96.914865	0.000221	0.000285
RS	58	13.797370	1.656309	53.067246	0.000121	0.000162
RS	59	15.031422	1.656309	26.947641	0.000061	0.000085
RS	60	16.375054	1.656309	12.791142	0.000029	0.000042
RS	61	17.837998	1.656309	5.641712	0.000013	0.000019
RS	62	19.430847	1.656309	2.297306	0.000005	0.000008
RS	63	21.165138	1.656309	1.270028	0.000003	0.000005
PA	4+25*2+4+6 0.107950645 0.020138792 21.165137782 0.197495494 0.794060816 1.102310721 1.402872439 1.592853538 1.650440031 1.638417380 1.602008157 1.553258087 1.497143442 1.445779733 1.412245891 1.404023453 1.422201283 1.462444921 1.516706643 1.575524350 1.630825357 1.677195412 1.711301770 1.731588137 1.738444738 1.733774066 1.720863102 1.704244530 1.688258577 1.672464790 1.656309445
//
IT	4361
RD	4
LK	-5312001.010518
QD	-1681.738615 -> -1477.205767
RI	0.0658177004
TR	0.105266	0.019697
MT	22.118177
MM	C_pi: 1.300381, n_recomb: 440155.930504
RS	0	0.000000	0.186311	20396.571933	0.046339	0.132079
RS	1	0.008956	0.186311	21137.031635	0.048022	0.044772
RS	2	0.018713	0.186311	21806.331854	0.049542	0.024549
RS	3	0.029345	0.186311	22387.144889	0.050862	0.023547
RS	4	0.040928	0.840728	5200.632485	0.011815	0.006546
RS	5	0.053549	0.840728	5578.932811	0.012675	0.007678
RS	6	0.067300	1.144384	4400.978989	0.009999	0.006466
RS	7	0.082283	1.144384	4730.701831	0.010748	0.007286
RS	8	0.098607	1.477603	3940.481242	0.008952	0.006318
RS	9	0.116393	1.477603	4240.495922	0.009634	0.006977
RS	10	0.135773	1.698507	3969.126663	0.009018	0.006812
RS	11	0.156887	1.698507	4269.710203	0.009700	0.007610
RS	12	0.179893	1.758995	4431.166808	0.010067	0.008262
RS	13	0.204959	1.758995	4757.885679	0.010810	0.009275
RS	14	0.232270	1.735612	5170.153161	0.011746	0.010390
RS	15	0.262026	1.735612	5534.865552	0.012575	0.011458
RS	16	0.294448	1.685982	6088.302041	0.013832	0.012823
RS	17	0.329773	1.685982	6492.283169	0.014750	0.013935
RS	18	0.368261	1.621884	7179.301900	0.016311	0.015544
RS	19	0.410196	1.621884	7617.079289	0.017305	0.016759
RS	20	0.455887	1.546796	8447.455072	0.019192	0.018702
RS	21	0.505670	1.546796	8904.234428	0.020230	0.020062
RS	22	0.559911	1.476333	9795.694359	0.022255	0.022196
RS	23	0.619010	1.476333	10242.093491	0.023269	0.023581
RS	24	0.683401	1.428521	11017.798365	0.025032	0.025472
RS	25	0.753559	1.428521	11412.454404	0.025928	0.026664
RS	26	0.830000	1.413811	11886.704956	0.027006	0.027840
RS	27	0.913286	1.413811	12188.816768	0.027692	0.028636
RS	28	1.004032	1.434194	12260.257997	0.027854	0.028820
RS	29	1.102904	1.434194	12442.886417	0.028269	0.029118
RS	30	1.210630	1.484604	12138.795992	0.027578	0.028379
RS	31	1.328004	1.484604	12192.423510	0.027700	0.028223
RS	32	1.455890	1.554939	11631.790401	0.026427	0.026884
RS	33	1.595228	1.554939	11557.806645	0.026258	0.026394
RS	34	1.747045	1.632861	10873.503113	0.024704	0.024805
RS	35	1.912458	1.632861	10676.104429	0.024255	0.024084
RS	36	2.092685	1.707581	9956.303388	0.022620	0.022464
RS	37	2.289052	1.707581	9639.842832	0.021901	0.021558
RS	38	2.503005	1.771679	8922.717300	0.020272	0.019982
RS	39	2.736118	1.771679	8494.058633	0.019298	0.018911
RS	40	2.990108	1.820341	7791.153632	0.017701	0.017395
RS	41	3.266844	1.820341	7263.483883	0.016502	0.016179
RS	42	3.568363	1.851081	6576.385389	0.014941	0.014715
RS	43	3.896885	1.851081	5973.449128	0.013571	0.013384
RS	44	4.254828	1.864098	5304.656877	0.012052	0.011962
RS	45	4.644826	1.864098	4664.297465	0.010597	0.010572
RS	46	5.069751	1.861678	4027.907037	0.009151	0.009206
RS	47	5.532731	1.861678	3401.355677	0.007728	0.007843
RS	48	6.037172	1.848110	2825.214158	0.006419	0.006583
RS	49	6.586790	1.848110	2269.634805	0.005156	0.005352
RS	50	7.185628	1.829426	1789.362003	0.004065	0.004274
RS	51	7.838096	1.829426	1352.827036	0.003074	0.003278
RS	52	8.548996	1.811228	997.877326	0.002267	0.002456
RS	53	9.323561	1.811228	701.541589	0.001594	0.001757
RS	54	10.167492	1.792976	477.960227	0.001086	0.001220
RS	55	11.087002	1.792976	307.969591	0.000700	0.000803
RS	56	12.088859	1.792976	189.339452	0.000430	0.000506
RS	57	13.180438	1.792976	110.605243	0.000251	0.000303
RS	58	14.369773	1.772565	61.590513	0.000140	0.000174
RS	59	15.665621	1.772565	31.754846	0.000072	0.000092
RS	60	17.077518	1.772565	15.314654	0.000035	0.000046
RS	61	18.615858	1.772565	6.867971	0.000016	0.000021
RS	62	20.291966	1.772565	2.845574	0.000006	0.000009
RS	63	22.118177	1.772565	1.615871	0.000004	0.000005
PA	4+25*2+4+6 0.105265986 0.019696593 22.118177398 0.186310768 0.840727818 1.144383534 1.477602593 1.698507443 1.758994538 1.735612161 1.685981924 1.621883862 1.546796171 1.476332629 1.428521149 1.413811321 1.434193837 1.484603854 1.554938965 1.632861166 1.707581351 1.771679369 1.820340594 1.851081352 1.864097847 1.861677553 1.848110453 1.829426317 1.811228070 1.792975706 1.772565332
//
IT	4634
RD	5
LK	-5311646.782822
QD	-1409.263931 -> -1296.928268
RI	0.0632706545
TR	0.103353	0.019437
MT	22.805530
MM	C_pi: 1.324157, n_recomb: 442265.436461
RS	0	0.000000	0.181371	21158.328380	0.047841	0.130464
RS	1	0.009008	0.181371	21900.140753	0.049518	0.045585
RS	2	0.018828	0.181371	22562.487449	0.051016	0.025124
RS	3	0.029532	0.181371	23126.997929	0.052292	0.024415
RS	4	0.041201	0.887807	4951.382422	0.011195	0.006165
RS	5	0.053921	0.887807	5317.899798	0.012024	0.007328
RS	6	0.067786	1.170376	4335.675389	0.009803	0.006367
RS	7	0.082901	1.170376	4663.608266	0.010545	0.007241
RS	8	0.099377	1.526179	3849.111986	0.008703	0.006219
RS	9	0.117337	1.526179	4145.323604	0.009373	0.006888
RS	10	0.136916	1.776201	3835.502608	0.008672	0.006652
RS	11	0.158258	1.776201	4129.740955	0.009338	0.007434
RS	12	0.181522	1.842417	4283.077000	0.009684	0.008075
RS	13	0.206882	1.842417	4603.417310	0.010409	0.009066
RS	14	0.234527	1.812252	5022.993498	0.011357	0.010213
RS	15	0.264662	1.812252	5382.803582	0.012171	0.011248
RS	16	0.297512	1.754683	5946.564924	0.013446	0.012651
RS	17	0.333321	1.754683	6347.785466	0.014353	0.013720
RS	18	0.372355	1.679930	7060.451430	0.015964	0.015391
RS	19	0.414906	1.679930	7498.686133	0.016955	0.016558
RS	20	0.461290	1.588926	8393.335410	0.018978	0.018637
RS	21	0.511853	1.588926	8854.758503	0.020021	0.019960
RS	22	0.566970	1.500614	9851.286145	0.022275	0.022316
RS	23	0.627052	1.500614	10305.031310	0.023301	0.023691
RS	24	0.692547	1.438221	11194.173398	0.025311	0.025824
RS	25	0.763941	1.438221	11594.241321	0.026216	0.027032
RS	26	0.841767	1.415324	12141.072955	0.027452	0.028359
RS	27	0.926604	1.415324	12442.119576	0.028133	0.029183
RS	28	1.019083	1.434965	12512.383631	0.028292	0.029349
RS	29	1.119893	1.434965	12687.356844	0.028687	0.029677
RS	30	1.229784	1.491687	12314.479266	0.027844	0.028761
RS	31	1.349574	1.491687	12358.657074	0.027944	0.028636
RS	32	1.480156	1.573846	11696.989528	0.026448	0.027045
RS	33	1.622500	1.573846	11617.969289	0.026269	0.026590
RS	34	1.777667	1.666754	10837.214604	0.024504	0.024761
RS	35	1.946812	1.666754	10643.517391	0.024066	0.024083
RS	36	2.131194	1.757335	9851.795363	0.022276	0.022276
RS	37	2.332186	1.757335	9549.395181	0.021592	0.021420
RS	38	2.551283	1.836459	8789.447884	0.019874	0.019721
RS	39	2.790117	1.836459	8384.507741	0.018958	0.018704
RS	40	3.050466	1.897947	7665.380970	0.017332	0.017124
RS	41	3.334268	1.897947	7168.256422	0.016208	0.015966
RS	42	3.643636	1.938372	6485.263422	0.014664	0.014485
RS	43	3.980872	1.938372	5915.030452	0.013374	0.013211
RS	44	4.348487	1.957593	5262.066486	0.011898	0.011804
RS	45	4.749218	1.957593	4650.886743	0.010516	0.010465
RS	46	5.186047	1.958070	4032.952465	0.009119	0.009130
RS	47	5.662228	1.958070	3426.847015	0.007748	0.007805
RS	48	6.181304	1.944868	2863.924412	0.006476	0.006576
RS	49	6.747139	1.944868	2317.379396	0.005240	0.005367
RS	50	7.363947	1.925308	1841.015373	0.004163	0.004306
RS	51	8.036318	1.925308	1403.359797	0.003173	0.003319
RS	52	8.769258	1.906030	1044.304856	0.002361	0.002501
RS	53	9.568223	1.906030	741.040210	0.001676	0.001799
RS	54	10.439160	1.886381	509.983613	0.001153	0.001258
RS	55	11.388554	1.886381	332.045046	0.000751	0.000834
RS	56	12.423472	1.886381	206.404915	0.000467	0.000529
RS	57	13.551618	1.886381	121.989384	0.000276	0.000320
RS	58	14.781390	1.862423	68.839233	0.000156	0.000185
RS	59	16.121943	1.862423	35.927224	0.000081	0.000099
RS	60	17.583256	1.862423	17.550650	0.000040	0.000050
RS	61	19.176208	1.862423	7.977686	0.000018	0.000023
RS	62	20.912657	1.862423	3.352584	0.000008	0.000010
RS	63	22.805530	1.862423	1.946811	0.000004	0.000006
PA	4+25*2+4+6 0.103353491 0.019436824 22.805530099 0.181370758 0.887806868 1.170375787 1.526178692 1.776200629 1.842417007 1.812251843 1.754683321 1.679930258 1.588926163 1.500613971 1.438221037 1.415324131 1.434965250 1.491686536 1.573846008 1.666754011 1.757334564 1.836458829 1.897947278 1.938371783 1.957592867 1.958069863 1.944867930 1.925308198 1.906030286 1.886380661 1.862423000
//
IT	3558
RD	6
LK	-5311446.388642
QD	-1258.065571 -> -1188.127430
RI	0.0615380029
TR	0.101933	0.019284
MT	23.317416
MM	C_pi: 1.342817, n_recomb: 444933.655564
RS	0	0.000000	0.178938	21655.691780	0.048672	0.129332
RS	1	0.009046	0.178938	22401.781405	0.050349	0.046159
RS	2	0.018911	0.178938	23063.336950	0.051835	0.025493
RS	3	0.029669	0.178938	23621.291859	0.053089	0.024960
RS	4	0.041399	0.932004	4752.944305	0.010682	0.005878
RS	5	0.054191	0.932004	5109.763234	0.011484	0.007037
RS	6	0.068140	1.182080	4333.107372	0.009739	0.006352
RS	7	0.083351	1.182080	4662.695614	0.010480	0.007260
RS	8	0.099937	1.553187	3820.917640	0.008588	0.006191
RS	9	0.118025	1.553187	4116.922369	0.009253	0.006867
RS	10	0.137748	1.830726	3763.239164	0.008458	0.006556
RS	11	0.159256	1.830726	4054.478442	0.009113	0.007328
RS	12	0.182710	1.905186	4194.097110	0.009426	0.007946
RS	13	0.208285	1.905186	4510.958378	0.010138	0.008922
RS	14	0.236174	1.872410	4929.853179	0.011080	0.010079
RS	15	0.266586	1.872410	5286.964660	0.011883	0.011090
RS	16	0.299749	1.811887	5848.632577	0.013145	0.012498
RS	17	0.335913	1.811887	6248.345325	0.014043	0.013533
RS	18	0.375347	1.731178	6969.801904	0.015665	0.015224
RS	19	0.418350	1.731178	7408.765853	0.016651	0.016347
RS	20	0.465242	1.627621	8349.316134	0.018765	0.018518
RS	21	0.516377	1.627621	8815.101312	0.019812	0.019799
RS	22	0.572137	1.523300	9902.621357	0.022256	0.022340
RS	23	0.632942	1.523300	10363.633225	0.023293	0.023692
RS	24	0.699248	1.446862	11362.594686	0.025538	0.026054
RS	25	0.771552	1.446862	11768.660164	0.026450	0.027260
RS	26	0.850397	1.415146	12396.344917	0.027861	0.028756
RS	27	0.936374	1.415146	12697.301092	0.028538	0.029592
RS	28	1.030130	1.432305	12782.665042	0.028729	0.029783
RS	29	1.132367	1.432305	12950.627551	0.029107	0.030127
RS	30	1.243853	1.492668	12527.923801	0.028157	0.029093
RS	31	1.365425	1.492668	12562.226464	0.028234	0.028988
RS	32	1.497995	1.583371	11817.542193	0.026560	0.027203
RS	33	1.642557	1.583371	11731.257503	0.026366	0.026776
RS	34	1.800198	1.687790	10868.530832	0.024427	0.024755
RS	35	1.972099	1.687790	10673.862650	0.023990	0.024113
RS	36	2.159552	1.790964	9819.269263	0.022069	0.022155
RS	37	2.363962	1.790964	9523.546671	0.021404	0.021339
RS	38	2.586864	1.882387	8723.578744	0.019606	0.019539
RS	39	2.829931	1.882387	8332.613620	0.018728	0.018566
RS	40	3.094988	1.954739	7594.345538	0.017068	0.016930
RS	41	3.384022	1.954739	7116.692839	0.015995	0.015816
RS	42	3.699204	2.003715	6430.932446	0.014454	0.014317
RS	43	4.042899	2.003715	5882.565978	0.013221	0.013086
RS	44	4.417687	2.028793	5237.055623	0.011770	0.011686
RS	45	4.826379	2.028793	4646.195919	0.010442	0.010386
RS	46	5.272044	2.032436	4039.411832	0.009079	0.009071
RS	47	5.758026	2.032436	3448.185107	0.007750	0.007777
RS	48	6.287972	2.020283	2894.020117	0.006504	0.006569
RS	49	6.865860	2.020283	2354.555727	0.005292	0.005380
RS	50	7.496027	2.000740	1880.880680	0.004227	0.004332
RS	51	8.183201	2.000740	1442.910449	0.003243	0.003353
RS	52	8.932541	1.981270	1080.817571	0.002429	0.002537
RS	53	9.749670	1.981270	772.640055	0.001737	0.001835
RS	54	10.640720	1.961100	535.890494	0.001204	0.001289
RS	55	11.612379	1.961100	351.892289	0.000791	0.000860
RS	56	12.671940	1.961100	220.728024	0.000496	0.000549
RS	57	13.827353	1.961100	131.713038	0.000296	0.000334
RS	58	15.087291	1.934265	75.142969	0.000169	0.000194
RS	59	16.461209	1.934265	39.619920	0.000089	0.000105
RS	60	17.959419	1.934265	19.565058	0.000044	0.000053
RS	61	19.593164	1.934265	8.995704	0.000020	0.000025
RS	62	21.374706	1.934265	3.826417	0.000009	0.000011
RS	63	23.317416	1.934265	2.265427	0.000005	0.000007
PA	4+25*2+4+6 0.101932779 0.019283861 23.317415701 0.178938474 0.932004338 1.182079813 1.553186531 1.830726121 1.905186425 1.872410442 1.811886704 1.731178435 1.627621325 1.523299721 1.446862083 1.415145963 1.432304906 1.492668118 1.583370951 1.687789989 1.790963672 1.882387113 1.954738577 2.003715226 2.028792930 2.032435645 2.020282902 2.000739556 1.981269854 1.961100027 1.934264623
//
IT	4522
RD	7
LK	-5311319.092353
QD	-1164.068238 -> -1116.642850
RI	0.0603007121
TR	0.100833	0.019196
MT	23.711615
MM	C_pi: 1.357949, n_recomb: 447849.408232
RS	0	0.000000	0.177721	22009.566270	0.049145	0.128509
RS	1	0.009075	0.177721	22761.612813	0.050824	0.046575
RS	2	0.018974	0.177721	23425.876039	0.052307	0.025745
RS	3	0.029772	0.177721	23982.784783	0.053551	0.025321
RS	4	0.041549	0.973669	4588.544422	0.010246	0.005645
RS	5	0.054395	0.973669	4937.059858	0.011024	0.006784
RS	6	0.068407	1.183559	4370.670530	0.009759	0.006385
RS	7	0.083691	1.183559	4704.130166	0.010504	0.007319
RS	8	0.100362	1.564539	3832.646735	0.008558	0.006205
RS	9	0.118545	1.564539	4130.747310	0.009224	0.006889
RS	10	0.138379	1.867518	3729.877150	0.008328	0.006499
RS	11	0.160013	1.867518	4020.282970	0.008977	0.007267
RS	12	0.183610	1.951398	4143.785287	0.009253	0.007857
RS	13	0.209349	1.951398	4459.111391	0.009957	0.008826
RS	14	0.237423	1.918829	4873.243596	0.010881	0.009980
RS	15	0.268046	1.918829	5229.178517	0.011676	0.010977
RS	16	0.301448	1.859248	5780.570040	0.012907	0.012369
RS	17	0.337881	1.859248	6179.603081	0.013798	0.013379
RS	18	0.377620	1.776653	6896.963592	0.015400	0.015060
RS	19	0.420966	1.776653	7336.658792	0.016382	0.016146
RS	20	0.468246	1.663757	8306.880248	0.018548	0.018371
RS	21	0.519816	1.663757	8776.454677	0.019597	0.019614
RS	22	0.576067	1.545422	9939.794961	0.022195	0.022305
RS	23	0.637423	1.545422	10407.600400	0.023239	0.023629
RS	24	0.704347	1.455892	11508.141724	0.025696	0.026198
RS	25	0.777345	1.455892	11920.451815	0.026617	0.027393
RS	26	0.856967	1.415376	12630.907784	0.028203	0.029061
RS	27	0.943816	1.415376	12932.756334	0.028877	0.029898
RS	28	1.038546	1.429176	13043.456210	0.029125	0.030140
RS	29	1.141874	1.429176	13205.613602	0.029487	0.030490
RS	30	1.254579	1.491482	12747.533327	0.028464	0.029377
RS	31	1.377512	1.491482	12772.732852	0.028520	0.029283
RS	32	1.511602	1.588405	11960.045238	0.026706	0.027350
RS	33	1.657861	1.588405	11866.182080	0.026496	0.026942
RS	34	1.817394	1.701674	10934.460813	0.024415	0.024770
RS	35	1.991406	1.701674	10736.859358	0.023974	0.024154
RS	36	2.181209	1.814766	9828.485825	0.021946	0.022078
RS	37	2.388238	1.814766	9535.553353	0.021292	0.021293
RS	38	2.614055	1.916111	8699.935842	0.019426	0.019412
RS	39	2.860366	1.916111	8317.281021	0.018572	0.018471
RS	40	3.129032	1.997488	7559.776273	0.016880	0.016789
RS	41	3.422079	1.997488	7094.757027	0.015842	0.015709
RS	42	3.741722	2.053853	6402.782878	0.014297	0.014191
RS	43	4.090373	2.053853	5869.262989	0.013105	0.012995
RS	44	4.470666	2.084289	5226.128512	0.011669	0.011596
RS	45	4.885472	2.084289	4649.547518	0.010382	0.010327
RS	46	5.337924	2.091161	4049.001667	0.009041	0.009026
RS	47	5.831437	2.091161	3468.572921	0.007745	0.007756
RS	48	6.369739	2.080513	2919.834103	0.006520	0.006563
RS	49	6.956893	2.080513	2385.721001	0.005327	0.005390
RS	50	7.597334	2.061654	1913.507445	0.004273	0.004352
RS	51	8.295898	2.061654	1475.445814	0.003295	0.003380
RS	52	9.057859	2.042690	1110.751505	0.002480	0.002567
RS	53	9.888972	2.042690	798.873321	0.001784	0.001864
RS	54	10.795511	2.022723	557.520811	0.001245	0.001316
RS	55	11.784322	2.022723	368.730292	0.000823	0.000882
RS	56	12.862871	2.022723	233.064728	0.000520	0.000566
RS	57	14.039303	2.022723	140.212379	0.000313	0.000347
RS	58	15.322501	1.993605	80.733187	0.000180	0.000203
RS	59	16.722155	1.993605	42.945513	0.000096	0.000110
RS	60	18.248832	1.993605	21.407613	0.000048	0.000056
RS	61	19.914062	1.993605	9.941703	0.000022	0.000027
RS	62	21.730418	1.993605	4.273911	0.000010	0.000012
RS	63	23.711615	1.993605	2.574313	0.000006	0.000007
PA	4+25*2+4+6 0.100833345 0.019195568 23.711614908 0.177721405 0.973669289 1.183558856 1.564538709 1.867517819 1.951398155 1.918828927 1.859248080 1.776653040 1.663757022 1.545421921 1.455891724 1.415375730 1.429176192 1.491481615 1.588404604 1.701673611 1.814766305 1.916111444 1.997488044 2.053853204 2.084289019 2.091161219 2.080513218 2.061654178 2.042690436 2.022722919 1.993604635
//
IT	4735
RD	8
LK	-5311231.439952
QD	-1100.908719 -> -1066.617455
RI	0.0593795011
TR	0.099951	0.019148
MT	24.024847
MM	C_pi: 1.370631, n_recomb: 450862.148749
RS	0	0.000000	0.177177	22275.984473	0.049408	0.127891
RS	1	0.009098	0.177177	23034.934338	0.051091	0.046888
RS	2	0.019024	0.177177	23703.971824	0.052575	0.025924
RS	3	0.029853	0.177177	24263.139748	0.053815	0.025569
RS	4	0.041667	1.013931	4445.270238	0.009859	0.005444
RS	5	0.054556	1.013931	4786.298932	0.010616	0.006555
RS	6	0.068617	1.178594	4432.856317	0.009832	0.006448
RS	7	0.083958	1.178594	4771.530907	0.010583	0.007403
RS	8	0.100694	1.565579	3869.183882	0.008582	0.006243
RS	9	0.118954	1.565579	4170.810389	0.009251	0.006936
RS	10	0.138874	1.891615	3721.412250	0.008254	0.006466
RS	11	0.160607	1.891615	4012.387260	0.008899	0.007235
RS	12	0.184317	1.984835	4119.831471	0.009138	0.007796
RS	13	0.210184	1.984835	4434.980790	0.009837	0.008763
RS	14	0.238405	1.953934	4843.253232	0.010742	0.009909
RS	15	0.269193	1.953934	5199.168689	0.011532	0.010900
RS	16	0.302782	1.897997	5735.703862	0.012722	0.012263
RS	17	0.339428	1.897997	6134.753735	0.013607	0.013256
RS	18	0.379407	1.816785	6839.027545	0.015169	0.014907
RS	19	0.423023	1.816785	7279.496801	0.016146	0.015965
RS	20	0.470608	1.697380	8266.546923	0.018335	0.018216
RS	21	0.522522	1.697380	8739.400354	0.019384	0.019425
RS	22	0.579159	1.566962	9964.680652	0.022101	0.022232
RS	23	0.640950	1.566962	10438.734039	0.023153	0.023530
RS	24	0.708361	1.465440	11631.037648	0.025797	0.026282
RS	25	0.781906	1.465440	12049.638325	0.026726	0.027461
RS	26	0.862142	1.416491	12840.944821	0.028481	0.029296
RS	27	0.949678	1.416491	13144.511447	0.029154	0.030126
RS	28	1.045178	1.426587	13286.261836	0.029469	0.030435
RS	29	1.149367	1.426587	13443.880141	0.029818	0.030784
RS	30	1.263035	1.489804	12960.805261	0.028747	0.029620
RS	31	1.387044	1.489804	12978.051442	0.028785	0.029531
RS	32	1.522336	1.591348	12109.205290	0.026858	0.027483
RS	33	1.669936	1.591348	12008.222148	0.026634	0.027086
RS	34	1.830966	1.711494	11018.319139	0.024438	0.024796
RS	35	2.006645	1.711494	10817.070515	0.023992	0.024199
RS	36	2.198308	1.832407	9862.957771	0.021876	0.022029
RS	37	2.407409	1.832407	9570.682513	0.021228	0.021267
RS	38	2.635534	1.941715	8703.873792	0.019305	0.019322
RS	39	2.884414	1.941715	8326.044752	0.018467	0.018407
RS	40	3.155936	2.030523	7550.303291	0.016746	0.016686
RS	41	3.452162	2.030523	7093.463838	0.015733	0.015633
RS	42	3.775339	2.093202	6393.561441	0.014181	0.014098
RS	43	4.127918	2.093202	5870.127833	0.013020	0.012928
RS	44	4.512576	2.128466	5226.159048	0.011591	0.011528
RS	45	4.932229	2.128466	4659.596281	0.010335	0.010283
RS	46	5.390063	2.138522	4061.885748	0.009009	0.008990
RS	47	5.889550	2.138522	3489.227114	0.007739	0.007741
RS	48	6.434481	2.129682	2943.420576	0.006528	0.006558
RS	49	7.028990	2.129682	2413.227902	0.005352	0.005399
RS	50	7.677587	2.112012	1941.396664	0.004306	0.004369
RS	51	8.385194	2.112012	1503.228985	0.003334	0.003402
RS	52	9.157180	2.094105	1136.082974	0.002520	0.002591
RS	53	9.999400	2.094105	821.278622	0.001822	0.001889
RS	54	10.918246	2.074930	576.027554	0.001278	0.001339
RS	55	11.920690	2.074930	383.338362	0.000850	0.000902
RS	56	13.014335	2.074930	243.908278	0.000541	0.000582
RS	57	14.207481	2.074930	147.778117	0.000328	0.000358
RS	58	15.509179	2.044063	85.767881	0.000190	0.000211
RS	59	16.929307	2.044063	45.982614	0.000102	0.000116
RS	60	18.478638	2.044063	23.113954	0.000051	0.000059
RS	61	20.168927	2.044063	10.830223	0.000024	0.000028
RS	62	22.013000	2.044063	4.700320	0.000010	0.000012
RS	63	24.024847	2.044063	2.875639	0.000006	0.000008
PA	4+25*2+4+6 0.099951069 0.019147574 24.024846721 0.177177389 1.013931334 1.178594420 1.565579048 1.891614800 1.984834712 1.953934455 1.897997339 1.816785375 1.697380408 1.566962303 1.465440071 1.416491346 1.426586893 1.489803909 1.591347900 1.711493836 1.832406857 1.941714850 2.030522788 2.093201670 2.128465886 2.138522039 2.129681994 2.112012108 2.094105378 2.074930368 2.044062966
//
IT	4090
RD	9
LK	-5311167.302174
QD	-1055.774376 -> -1029.727663
RI	0.0586645104
TR	0.099220	0.019125
MT	24.281047
MM	C_pi: 1.381559, n_recomb: 453882.923082
RS	0	0.000000	0.177024	22486.198874	0.049542	0.127410
RS	1	0.009116	0.177024	23252.510491	0.051230	0.047130
RS	2	0.019064	0.177024	23927.491785	0.052717	0.026056
RS	3	0.029918	0.177024	24490.877360	0.053959	0.025744
RS	4	0.041762	1.053816	4314.625386	0.009506	0.005263
RS	5	0.054685	1.053816	4648.583991	0.010242	0.006342
RS	6	0.068787	1.170067	4508.834508	0.009934	0.006527
RS	7	0.084174	1.170067	4853.441220	0.010693	0.007498
RS	8	0.100964	1.560473	3920.127267	0.008637	0.006296
RS	9	0.119284	1.560473	4226.088891	0.009311	0.006998
RS	10	0.139275	1.907217	3728.250565	0.008214	0.006450
RS	11	0.161088	1.907217	4020.650597	0.008858	0.007222
RS	12	0.184890	2.008880	4113.564676	0.009063	0.007754
RS	13	0.210861	2.008880	4429.457342	0.009759	0.008724
RS	14	0.239200	1.980033	4832.710310	0.010647	0.009861
RS	15	0.270123	1.980033	5189.477091	0.011434	0.010851
RS	16	0.303864	1.929373	5709.168662	0.012579	0.012179
RS	17	0.340682	1.929373	6108.828062	0.013459	0.013162
RS	18	0.380856	1.851991	6794.219426	0.014969	0.014769
RS	19	0.424692	1.851991	7235.565452	0.015941	0.015805
RS	20	0.472525	1.728464	8229.748045	0.018132	0.018060
RS	21	0.524718	1.728464	8705.484629	0.019180	0.019242
RS	22	0.581669	1.587722	9980.868106	0.021990	0.022139
RS	23	0.643813	1.587722	10460.641716	0.023047	0.023413
RS	24	0.711621	1.475309	11734.914582	0.025854	0.026323
RS	25	0.785611	1.475309	12159.713455	0.026790	0.027487
RS	26	0.866346	1.418450	13027.931781	0.028703	0.029477
RS	27	0.954441	1.418450	13333.837568	0.029377	0.030298
RS	28	1.050568	1.424792	13509.320064	0.029764	0.030678
RS	29	1.155457	1.424792	13663.530865	0.030104	0.031023
RS	30	1.269909	1.488321	13162.699677	0.029000	0.029827
RS	31	1.394794	1.488321	13173.179849	0.029023	0.029738
RS	32	1.531064	1.593397	12257.326270	0.027005	0.027599
RS	33	1.679757	1.593397	12149.967332	0.026769	0.027211
RS	34	1.842006	1.718974	11110.663945	0.024479	0.024826
RS	35	2.019045	1.718974	10905.659422	0.024027	0.024243
RS	36	2.212224	1.846089	9912.633207	0.021840	0.021998
RS	37	2.423014	1.846089	9619.840392	0.021195	0.021256
RS	38	2.653020	1.961781	8725.957416	0.019225	0.019258
RS	39	2.903994	1.961781	8350.739492	0.018398	0.018364
RS	40	3.177848	2.056686	7558.170587	0.016652	0.016612
RS	41	3.476667	2.056686	7106.515424	0.015657	0.015579
RS	42	3.802728	2.124729	6397.937031	0.014096	0.014029
RS	43	4.158513	2.124729	5881.269407	0.012958	0.012879
RS	44	4.546733	2.164313	5234.406089	0.011533	0.011476
RS	45	4.970344	2.164313	4674.798502	0.010300	0.010251
RS	46	5.432573	2.177443	4077.548942	0.008984	0.008962
RS	47	5.936940	2.177443	3510.401191	0.007734	0.007730
RS	48	6.487287	2.170613	2965.661630	0.006534	0.006554
RS	49	7.087805	2.170613	2438.254269	0.005372	0.005407
RS	50	7.743068	2.154516	1965.922012	0.004331	0.004381
RS	51	8.458068	2.154516	1527.560813	0.003366	0.003421
RS	52	9.238249	2.138102	1157.998679	0.002551	0.002611
RS	53	10.089554	2.138102	840.803080	0.001852	0.001910
RS	54	11.018466	2.120215	592.138830	0.001305	0.001358
RS	55	12.032061	2.120215	396.218122	0.000873	0.000919
RS	56	13.138059	2.120215	253.582124	0.000559	0.000595
RS	57	14.344883	2.120215	154.604445	0.000341	0.000368
RS	58	15.661725	2.088067	90.355146	0.000199	0.000219
RS	59	17.098615	2.088067	48.785736	0.000107	0.000120
RS	60	18.666496	2.088067	24.709139	0.000054	0.000062
RS	61	20.377311	2.088067	11.671639	0.000026	0.000030
RS	62	22.244088	2.088067	5.109453	0.000011	0.000013
RS	63	24.281047	2.088067	3.171025	0.000007	0.000008
PA	4+25*2+4+6 0.099220251 0.019125068 24.281047355 0.177023796 1.053816028 1.170066668 1.560472809 1.907217462 2.008880041 1.980033475 1.929373115 1.851991379 1.728463609 1.587722115 1.475308888 1.418449772 1.424792394 1.488320606 1.593396698 1.718974244 1.846089060 1.961781486 2.056686264 2.124728671 2.164313271 2.177442970 2.170613201 2.154516167 2.138102368 2.120215385 2.088066712
//
IT	3658
RD	10
LK	-5311118.132876
QD	-1021.808629 -> -1001.269501
RI	0.0580842176
TR	0.098599	0.019119
MT	24.495949
MM	C_pi: 1.391188, n_recomb: 456858.390818
RS	0	0.000000	0.177103	22658.482622	0.049596	0.127023
RS	1	0.009132	0.177103	23432.307607	0.051290	0.047325
RS	2	0.019097	0.177103	24113.848904	0.052782	0.026159
RS	3	0.029972	0.177103	24682.586576	0.054027	0.025874
RS	4	0.041841	1.094165	4191.173721	0.009174	0.005096
RS	5	0.054793	1.094165	4518.214556	0.009890	0.006140
RS	6	0.068928	1.159883	4591.496145	0.010050	0.006614
RS	7	0.084354	1.159883	4942.337550	0.010818	0.007598
RS	8	0.101188	1.552079	3978.620928	0.008709	0.006356
RS	9	0.119559	1.552079	4289.311476	0.009389	0.007066
RS	10	0.139608	1.917418	3744.021871	0.008195	0.006442
RS	11	0.161488	1.917418	4038.329980	0.008839	0.007218
RS	12	0.185366	2.026217	4118.979059	0.009016	0.007726
RS	13	0.211425	2.026217	4436.218864	0.009710	0.008700
RS	14	0.239862	1.999075	4836.433888	0.010586	0.009830
RS	15	0.270897	1.999075	5194.701778	0.011370	0.010823
RS	16	0.304765	1.954500	5697.269127	0.012471	0.012113
RS	17	0.341727	1.954500	6098.039243	0.013348	0.013092
RS	18	0.382063	1.882723	6760.949967	0.014799	0.014645
RS	19	0.426083	1.882723	7203.312920	0.015767	0.015666
RS	20	0.474122	1.757027	8197.518996	0.017943	0.017909
RS	21	0.526548	1.757027	8675.848428	0.018990	0.019069
RS	22	0.583762	1.607515	9991.604361	0.021870	0.022035
RS	23	0.646200	1.607515	10476.619748	0.022932	0.023287
RS	24	0.714339	1.485253	11823.773181	0.025881	0.026336
RS	25	0.788700	1.485253	12254.588162	0.026824	0.027485
RS	26	0.869852	1.421058	13194.881109	0.028882	0.029617
RS	27	0.958415	1.421058	13503.555431	0.029557	0.030429
RS	28	1.055064	1.423765	13713.458317	0.030017	0.030882
RS	29	1.160539	1.423765	13865.204752	0.030349	0.031219
RS	30	1.275645	1.487270	13351.583811	0.029225	0.030004
RS	31	1.401263	1.487270	13356.388458	0.029235	0.029913
RS	32	1.538351	1.595140	12400.536751	0.027143	0.027701
RS	33	1.687957	1.595140	12287.615028	0.026896	0.027318
RS	34	1.851225	1.725089	11205.996368	0.024528	0.024856
RS	35	2.029401	1.725089	10997.419561	0.024072	0.024284
RS	36	2.223848	1.857158	9971.211636	0.021826	0.021981
RS	37	2.436051	1.857158	9677.269357	0.021182	0.021252
RS	38	2.667631	1.977970	8759.973417	0.019174	0.019214
RS	39	2.920358	1.977970	8385.924171	0.018356	0.018336
RS	40	3.196163	2.077866	7578.055084	0.016587	0.016558
RS	41	3.497152	2.077866	7129.512906	0.015606	0.015542
RS	42	3.825627	2.150453	6412.048225	0.014035	0.013978
RS	43	4.184097	2.150453	5899.774455	0.012914	0.012845
RS	44	4.575300	2.193890	5248.691212	0.011489	0.011437
RS	45	5.002226	2.193890	4693.795236	0.010274	0.010228
RS	46	5.468137	2.209959	4095.318932	0.008964	0.008941
RS	47	5.976593	2.209959	3531.986838	0.007731	0.007722
RS	48	6.531478	2.205268	2986.925174	0.006538	0.006551
RS	49	7.137033	2.205268	2461.419266	0.005388	0.005414
RS	50	7.797884	2.191030	1987.891964	0.004351	0.004392
RS	51	8.519082	2.191030	1549.239977	0.003391	0.003437
RS	52	9.306135	2.176463	1177.253513	0.002577	0.002628
RS	53	10.165058	2.176463	858.063368	0.001878	0.001928
RS	54	11.102414	2.160265	606.345763	0.001327	0.001375
RS	55	12.125366	2.160265	407.711453	0.000892	0.000933
RS	56	13.241728	2.160265	262.308932	0.000574	0.000608
RS	57	14.460030	2.160265	160.826351	0.000352	0.000378
RS	58	15.789583	2.127230	94.571597	0.000207	0.000226
RS	59	17.240544	2.127230	51.393419	0.000112	0.000125
RS	60	18.824000	2.127230	26.210785	0.000057	0.000065
RS	61	20.552049	2.127230	12.473161	0.000027	0.000031
RS	62	22.437895	2.127230	5.503896	0.000012	0.000014
RS	63	24.495949	2.127230	3.461482	0.000008	0.000009
PA	4+25*2+4+6 0.098598773 0.019118866 24.495948574 0.177103481 1.094165161 1.159882749 1.552079458 1.917417653 2.026217230 1.999075163 1.954500068 1.882723200 1.757026934 1.607515342 1.485253311 1.421057853 1.423765150 1.487270270 1.595139658 1.725088988 1.857157749 1.977970389 2.077866047 2.150452539 2.193890075 2.209958964 2.205268043 2.191030360 2.176463078 2.160265039 2.127230185
//
IT	3620
RD	11
LK	-5311079.088932
QD	-995.118019 -> -978.457437
RI	0.0575949768
TR	0.098059	0.019123
MT	24.680221
MM	C_pi: 1.399795, n_recomb: 459747.419800
RS	0	0.000000	0.177305	22806.006156	0.049606	0.126704
RS	1	0.009144	0.177305	23587.237490	0.051305	0.047488
RS	2	0.019125	0.177305	24275.513488	0.052802	0.026242
RS	3	0.030018	0.177305	24850.096317	0.054052	0.025977
RS	4	0.041908	1.135459	4072.018476	0.008857	0.004936
RS	5	0.054885	1.135459	4392.157006	0.009553	0.005945
RS	6	0.069048	1.149208	4676.106682	0.010171	0.006704
RS	7	0.084507	1.149208	5033.206769	0.010948	0.007698
RS	8	0.101379	1.542298	4039.874924	0.008787	0.006417
RS	9	0.119794	1.542298	4355.393450	0.009473	0.007136
RS	10	0.139893	1.924505	3764.088306	0.008187	0.006438
RS	11	0.161829	1.924505	4060.507165	0.008832	0.007218
RS	12	0.185772	2.038955	4131.546889	0.008987	0.007707
RS	13	0.211905	2.038955	4450.486709	0.009680	0.008686
RS	14	0.240427	2.012710	4850.246620	0.010550	0.009813
RS	15	0.271557	2.012710	5210.469479	0.011333	0.010811
RS	16	0.305533	1.974467	5696.579440	0.012391	0.012064
RS	17	0.342617	1.974467	6098.847550	0.013266	0.013041
RS	18	0.383092	1.909483	6737.293244	0.014654	0.014537
RS	19	0.427268	1.909483	7180.804480	0.015619	0.015547
RS	20	0.475484	1.783194	8169.833581	0.017770	0.017767
RS	21	0.528109	1.783194	8650.524241	0.018816	0.018909
RS	22	0.585546	1.626246	9998.783930	0.021748	0.021926
RS	23	0.648236	1.626246	10488.599292	0.022814	0.023161
RS	24	0.716658	1.495083	11900.502741	0.025885	0.026328
RS	25	0.791337	1.495083	12337.083739	0.026834	0.027464
RS	26	0.872844	1.424121	13344.347908	0.029025	0.029726
RS	27	0.961806	1.424121	13656.053989	0.029703	0.030529
RS	28	1.058902	1.423390	13899.863600	0.030234	0.031052
RS	29	1.164877	1.423390	14049.898399	0.030560	0.031382
RS	30	1.280543	1.486703	13526.853350	0.029422	0.030155
RS	31	1.406787	1.486703	13526.935386	0.029423	0.030061
RS	32	1.544574	1.596862	12536.513278	0.027268	0.027790
RS	33	1.694961	1.596862	12418.818922	0.027012	0.027410
RS	34	1.859101	1.730396	11300.677900	0.024580	0.024885
RS	35	2.038250	1.730396	11088.849966	0.024119	0.024322
RS	36	2.233781	1.866456	10034.277067	0.021826	0.021972
RS	37	2.447193	1.866456	9738.880236	0.021183	0.021255
RS	38	2.680119	1.991380	8801.392982	0.019144	0.019185
RS	39	2.934346	1.991380	8427.574277	0.018331	0.018319
RS	40	3.211820	2.095352	7605.954050	0.016544	0.016520
RS	41	3.514668	2.095352	7159.079325	0.015572	0.015517
RS	42	3.845210	2.171789	6432.836184	0.013992	0.013941
RS	43	4.205978	2.171789	5923.251700	0.012884	0.012821
RS	44	4.599736	2.218658	5267.134724	0.011457	0.011408
RS	45	5.029501	2.218658	4715.304743	0.010256	0.010211
RS	46	5.498566	2.237518	4114.427411	0.008949	0.008925
RS	47	6.010524	2.237518	3553.647346	0.007730	0.007717
RS	48	6.569298	2.235040	3007.249780	0.006541	0.006549
RS	49	7.179169	2.235040	2482.978971	0.005401	0.005420
RS	50	7.844809	2.222882	2007.731501	0.004367	0.004400
RS	51	8.571319	2.222882	1568.723729	0.003412	0.003451
RS	52	9.364263	2.210437	1194.315501	0.002598	0.002642
RS	53	10.229718	2.210437	873.451158	0.001900	0.001944
RS	54	11.174315	2.196273	618.965404	0.001346	0.001389
RS	55	12.205289	2.196273	418.043145	0.000909	0.000947
RS	56	13.330541	2.196273	270.237503	0.000588	0.000619
RS	57	14.558690	2.196273	166.535378	0.000362	0.000386
RS	58	15.899147	2.162698	98.469803	0.000214	0.000232
RS	59	17.362182	2.162698	53.832466	0.000117	0.000129
RS	60	18.959003	2.162698	27.631305	0.000060	0.000067
RS	61	20.701844	2.162698	13.239941	0.000029	0.000033
RS	62	22.604059	2.162698	5.885530	0.000013	0.000015
RS	63	24.680221	2.162698	3.747774	0.000008	0.000010
PA	4+25*2+4+6 0.098058647 0.019123078 24.680221380 0.177305146 1.135458685 1.149208398 1.542298439 1.924505275 2.038955290 2.012710213 1.974466770 1.909483403 1.783193595 1.626246099 1.495083460 1.424120665 1.423390395 1.486702922 1.596861705 1.730396317 1.866456148 1.991380377 2.095351752 2.171788876 2.218658209 2.237517695 2.235039632 2.222882101 2.210436585 2.196272512 2.162697808
//
IT	4208
RD	12
LK	-5311047.248434
QD	-973.383663 -> -959.577965
RI	0.0571672019
TR	0.097581	0.019134
MT	24.841167
MM	C_pi: 1.407577, n_recomb: 462526.861443
RS	0	0.000000	0.177563	22936.984770	0.049591	0.126432
RS	1	0.009156	0.177563	23725.365135	0.051295	0.047626
RS	2	0.019150	0.177563	24420.285826	0.052798	0.026314
RS	3	0.030059	0.177563	25000.816849	0.054053	0.026063
RS	4	0.041966	1.178000	3955.681957	0.008552	0.004783
RS	5	0.054964	1.178000	4268.872482	0.009229	0.005757
RS	6	0.069152	1.138705	4759.783076	0.010291	0.006793
RS	7	0.084639	1.138705	5122.999096	0.011076	0.007796
RS	8	0.101544	1.532315	4100.786309	0.008866	0.006478
RS	9	0.119997	1.532315	4421.042104	0.009558	0.007203
RS	10	0.140139	1.930033	3785.407688	0.008184	0.006437
RS	11	0.162126	1.930033	4083.954958	0.008830	0.007220
RS	12	0.186125	2.048643	4148.137766	0.008968	0.007694
RS	13	0.212321	2.048643	4468.954356	0.009662	0.008678
RS	14	0.240917	2.022281	4871.010718	0.010531	0.009806
RS	15	0.272130	2.022281	5233.490062	0.011315	0.010810
RS	16	0.306201	1.990194	5704.484756	0.012333	0.012028
RS	17	0.343391	1.990194	6108.545971	0.013207	0.013007
RS	18	0.383987	1.932778	6721.516651	0.014532	0.014443
RS	19	0.428299	1.932778	7166.289278	0.015494	0.015445
RS	20	0.476668	1.807131	8146.437450	0.017613	0.017635
RS	21	0.529466	1.807131	8629.303836	0.018657	0.018763
RS	22	0.587098	1.643881	10003.757617	0.021628	0.021818
RS	23	0.650006	1.643881	10497.974882	0.022697	0.023037
RS	24	0.718674	1.504667	11967.496039	0.025874	0.026307
RS	25	0.793629	1.504667	12409.559728	0.026830	0.027432
RS	26	0.875447	1.427468	13478.851128	0.029142	0.029812
RS	27	0.964756	1.427468	13793.727174	0.029823	0.030606
RS	28	1.062241	1.423532	14070.234510	0.030420	0.031196
RS	29	1.168652	1.423532	14219.143631	0.030742	0.031519
RS	30	1.284806	1.486587	13688.865543	0.029596	0.030285
RS	31	1.411594	1.486587	13685.037518	0.029588	0.030188
RS	32	1.549991	1.598685	12664.306049	0.027381	0.027866
RS	33	1.701059	1.598685	12542.561988	0.027117	0.027489
RS	34	1.865958	1.735226	11392.581087	0.024631	0.024912
RS	35	2.045954	1.735226	11177.881348	0.024167	0.024356
RS	36	2.242431	1.874528	10099.010954	0.021834	0.021969
RS	37	2.456896	1.874528	9802.051309	0.021192	0.021261
RS	38	2.690997	2.002745	8847.233160	0.019128	0.019166
RS	39	2.946531	2.002745	8473.028754	0.018319	0.018310
RS	40	3.225461	2.110042	7639.117094	0.016516	0.016494
RS	41	3.529930	2.110042	7192.886488	0.015551	0.015501
RS	42	3.862274	2.189736	6458.173838	0.013963	0.013914
RS	43	4.225047	2.189736	5950.029800	0.012864	0.012805
RS	44	4.621034	2.239663	5288.396567	0.011434	0.011386
RS	45	5.053276	2.239663	4738.404573	0.010245	0.010200
RS	46	5.525093	2.261160	4134.306626	0.008939	0.008912
RS	47	6.040108	2.261160	3575.123398	0.007730	0.007714
RS	48	6.602276	2.260935	3026.640932	0.006544	0.006547
RS	49	7.215914	2.260935	2503.101931	0.005412	0.005426
RS	50	7.885735	2.251020	2025.745681	0.004380	0.004407
RS	51	8.616882	2.251020	1586.343135	0.003430	0.003463
RS	52	9.414971	2.240923	1209.522921	0.002615	0.002654
RS	53	10.286131	2.240923	887.253771	0.001918	0.001957
RS	54	11.237051	2.229077	630.238366	0.001363	0.001401
RS	55	12.275033	2.229077	427.384067	0.000924	0.000958
RS	56	13.408051	2.229077	277.481221	0.000600	0.000629
RS	57	14.644803	2.229077	171.801489	0.000371	0.000394
RS	58	15.994789	2.195270	102.090165	0.000221	0.000237
RS	59	17.468374	2.195270	56.123472	0.000121	0.000132
RS	60	19.076876	2.195270	28.980231	0.000063	0.000069
RS	61	20.832648	2.195270	13.975922	0.000030	0.000034
RS	62	22.749172	2.195270	6.255781	0.000014	0.000015
RS	63	24.841167	2.195270	4.030461	0.000009	0.000010
PA	4+25*2+4+6 0.097581014 0.019133861 24.841166656 0.177562672 1.177999836 1.138704890 1.532314674 1.930033353 2.048642785 2.022281170 1.990193571 1.932778413 1.807131042 1.643881487 1.504667484 1.427468498 1.423531570 1.486587014 1.598685361 1.735226141 1.874527519 2.002745236 2.110041631 2.189736162 2.239662524 2.261159831 2.260934692 2.251020138 2.240923010 2.229077020 2.195270374
//
IT	4735
RD	13
LK	-5311020.759525
QD	-955.164559 -> -943.536974
RI	0.0567829739
TR	0.097151	0.019148
MT	24.984482
MM	C_pi: 1.414691, n_recomb: 465181.729835
RS	0	0.000000	0.177835	23056.822099	0.049565	0.126197
RS	1	0.009166	0.177835	23852.008193	0.051275	0.047748
RS	2	0.019171	0.177835	24553.321759	0.052782	0.026377
RS	3	0.030094	0.177835	25139.658735	0.054043	0.026140
RS	4	0.042018	1.221930	3841.625164	0.008258	0.004634
RS	5	0.055035	1.221930	4147.814606	0.008917	0.005573
RS	6	0.069245	1.128700	4840.897605	0.010406	0.006880
RS	7	0.084757	1.128700	5209.997081	0.011200	0.007890
RS	8	0.101691	1.522771	4159.540165	0.008942	0.006536
RS	9	0.120177	1.522771	4484.334851	0.009640	0.007267
RS	10	0.140358	1.934970	3806.108145	0.008182	0.006434
RS	11	0.162388	1.934970	4106.689146	0.008828	0.007220
RS	12	0.186437	2.056386	4166.587085	0.008957	0.007684
RS	13	0.212691	2.056386	4489.335289	0.009651	0.008672
RS	14	0.241351	2.028807	4896.456863	0.010526	0.009806
RS	15	0.272638	2.028807	5261.382816	0.011310	0.010818
RS	16	0.306792	2.002472	5718.871742	0.012294	0.012004
RS	17	0.344077	2.002472	6124.942308	0.013167	0.012985
RS	18	0.384780	1.953080	6712.100787	0.014429	0.014361
RS	19	0.429213	1.953080	7158.224982	0.015388	0.015358
RS	20	0.477718	1.829049	8126.811275	0.017470	0.017512
RS	21	0.530669	1.829049	8611.697759	0.018513	0.018628
RS	22	0.588474	1.660463	10007.224326	0.021513	0.021711
RS	23	0.651577	1.660463	10505.484361	0.022584	0.022918
RS	24	0.720463	1.513932	12026.542560	0.025853	0.026278
RS	25	0.795664	1.513932	12473.790544	0.026815	0.027392
RS	26	0.877756	1.430995	13600.344564	0.029237	0.029880
RS	27	0.967374	1.430995	13918.441049	0.029920	0.030666
RS	28	1.065205	1.424091	14226.056431	0.030582	0.031319
RS	29	1.172003	1.424091	14374.295935	0.030900	0.031636
RS	30	1.288589	1.486883	13838.226385	0.029748	0.030397
RS	31	1.415862	1.486883	13831.176130	0.029733	0.030296
RS	32	1.554800	1.600683	12783.483054	0.027481	0.027932
RS	33	1.706472	1.600683	12658.341464	0.027212	0.027556
RS	34	1.872046	1.739794	11480.410478	0.024679	0.024937
RS	35	2.052796	1.739794	11263.231475	0.024213	0.024386
RS	36	2.250112	1.881747	10163.531209	0.021849	0.021969
RS	37	2.465514	1.881747	9865.015879	0.021207	0.021269
RS	38	2.700659	2.012616	8895.300177	0.019122	0.019154
RS	39	2.957356	2.012616	8520.322968	0.018316	0.018307
RS	40	3.237581	2.122619	7675.497879	0.016500	0.016477
RS	41	3.543490	2.122619	7229.192470	0.015541	0.015493
RS	42	3.877438	2.205066	6486.445687	0.013944	0.013897
RS	43	4.241994	2.205066	5978.827684	0.012853	0.012795
RS	44	4.639964	2.257724	5311.421276	0.011418	0.011371
RS	45	5.074410	2.257724	4762.353803	0.010238	0.010193
RS	46	5.548675	2.281710	4154.477563	0.008931	0.008903
RS	47	6.066410	2.281710	3596.174850	0.007731	0.007713
RS	48	6.631598	2.283745	3045.075282	0.006546	0.006546
RS	49	7.248590	2.283745	2521.891905	0.005421	0.005431
RS	50	7.922132	2.276204	2042.137870	0.004390	0.004413
RS	51	8.657408	2.276204	1602.330992	0.003445	0.003473
RS	52	9.460077	2.268641	1223.123960	0.002629	0.002664
RS	53	10.336315	2.268641	899.685694	0.001934	0.001969
RS	54	11.292865	2.259359	640.345519	0.001377	0.001412
RS	55	12.337090	2.259359	435.865178	0.000937	0.000969
RS	56	13.477023	2.259359	284.128653	0.000611	0.000638
RS	57	14.721439	2.259359	176.680414	0.000380	0.000401
RS	58	16.079912	2.225588	105.465933	0.000227	0.000243
RS	59	17.562897	2.225588	58.283617	0.000125	0.000136
RS	60	19.181808	2.225588	30.265641	0.000065	0.000072
RS	61	20.949100	2.225588	14.684515	0.000032	0.000035
RS	62	22.878376	2.225588	6.615922	0.000014	0.000016
RS	63	24.984482	2.225588	4.310086	0.000009	0.000011
PA	4+25*2+4+6 0.097151394 0.019148404 24.984481626 0.177834627 1.221929810 1.128700271 1.522771464 1.934969905 2.056386426 2.028806580 2.002471711 1.953079871 1.829049428 1.660463342 1.513931603 1.430995049 1.424090895 1.486883318 1.600683383 1.739793501 1.881747100 2.012615943 2.122619465 2.205066337 2.257723767 2.281710419 2.283745082 2.276203546 2.268640802 2.259359234 2.225587535
//
IT	3983
RD	14
LK	-5310998.375481
QD	-939.529764 -> -929.613242
RI	0.0564298575
TR	0.096761	0.019165
MT	25.113523
MM	C_pi: 1.421224, n_recomb: 467704.750720
RS	0	0.000000	0.178095	23169.074818	0.049538	0.125988
RS	1	0.009174	0.178095	23970.668679	0.051252	0.047856
RS	2	0.019191	0.178095	24678.019630	0.052764	0.026436
RS	3	0.030126	0.178095	25269.862734	0.054030	0.026212
RS	4	0.042064	1.267321	3729.681712	0.007974	0.004490
RS	5	0.055098	1.267321	4028.827188	0.008614	0.005396
RS	6	0.069327	1.119302	4918.697595	0.010517	0.006964
RS	7	0.084862	1.119302	5293.408182	0.011318	0.007980
RS	8	0.101822	1.514005	4215.052106	0.009012	0.006590
RS	9	0.120339	1.514005	4544.123030	0.009716	0.007326
RS	10	0.140553	1.939949	3824.947293	0.008178	0.006430
RS	11	0.162623	1.939949	4127.391198	0.008825	0.007218
RS	12	0.186717	2.062980	4185.344235	0.008949	0.007675
RS	13	0.213022	2.062980	4509.988981	0.009643	0.008668
RS	14	0.241740	2.033102	4924.775230	0.010530	0.009813
RS	15	0.273093	2.033102	5292.244538	0.011315	0.010831
RS	16	0.307323	2.011959	5738.012914	0.012268	0.011990
RS	17	0.344693	2.011959	6146.238620	0.013141	0.012974
RS	18	0.385491	1.970801	6707.717352	0.014342	0.014291
RS	19	0.430032	1.970801	7155.255177	0.015299	0.015284
RS	20	0.478660	1.849130	8110.427482	0.017341	0.017399
RS	21	0.531749	1.849130	8597.196974	0.018382	0.018506
RS	22	0.589709	1.676021	10009.678733	0.021402	0.021608
RS	23	0.652986	1.676021	10511.655074	0.022475	0.022804
RS	24	0.722069	1.522825	12078.931170	0.025826	0.026243
RS	25	0.797489	1.522825	12531.061262	0.026793	0.027349
RS	26	0.879829	1.434587	13710.626411	0.029315	0.029934
RS	27	0.969723	1.434587	14031.922897	0.030002	0.030714
RS	28	1.067865	1.424949	14368.868904	0.030722	0.031425
RS	29	1.175011	1.424949	14516.779352	0.031038	0.031736
RS	30	1.291986	1.487507	13975.807578	0.029882	0.030494
RS	31	1.419694	1.487507	13966.103918	0.029861	0.030389
RS	32	1.559118	1.602845	12894.094623	0.027569	0.027989
RS	33	1.711334	1.602845	12766.125796	0.027295	0.027614
RS	34	1.877515	1.744187	11563.498291	0.024724	0.024958
RS	35	2.058941	1.744187	11344.214065	0.024255	0.024413
RS	36	2.257013	1.888335	10226.581256	0.021865	0.021972
RS	37	2.473257	1.888335	9926.588907	0.021224	0.021279
RS	38	2.709340	2.021321	8944.159619	0.019124	0.019149
RS	39	2.967083	2.021321	8568.164194	0.018320	0.018309
RS	40	3.248472	2.133514	7713.705375	0.016493	0.016468
RS	41	3.555677	2.133514	7266.806933	0.015537	0.015490
RS	42	3.891067	2.218289	6516.490474	0.013933	0.013886
RS	43	4.257227	2.218289	6008.720475	0.012847	0.012791
RS	44	4.656980	2.273381	5335.459672	0.011408	0.011361
RS	45	5.093409	2.273381	4786.623354	0.010234	0.010189
RS	46	5.569878	2.299715	4174.592122	0.008926	0.008897
RS	47	6.090060	2.299715	3616.624374	0.007733	0.007713
RS	48	6.657966	2.304004	3062.518047	0.006548	0.006545
RS	49	7.277975	2.304004	2539.413273	0.005430	0.005436
RS	50	7.954867	2.298923	2057.066238	0.004398	0.004417
RS	51	8.693860	2.298923	1616.864403	0.003457	0.003481
RS	52	9.500651	2.294045	1235.308593	0.002641	0.002672
RS	53	10.381462	2.294045	910.909404	0.001948	0.001980
RS	54	11.343082	2.287534	649.426023	0.001389	0.001421
RS	55	12.392927	2.287534	443.585519	0.000948	0.000978
RS	56	13.539089	2.287534	290.245687	0.000621	0.000646
RS	57	14.790406	2.287534	181.212896	0.000387	0.000408
RS	58	16.156524	2.254022	108.621413	0.000232	0.000248
RS	59	17.647977	2.254022	60.324880	0.000129	0.000139
RS	60	19.276263	2.254022	31.492805	0.000067	0.000074
RS	61	21.053937	2.254022	15.367726	0.000033	0.000037
RS	62	22.994702	2.254022	6.966571	0.000015	0.000017
RS	63	25.113523	2.254022	4.586746	0.000010	0.000011
PA	4+25*2+4+6 0.096761207 0.019165163 25.113523018 0.178094661 1.267320600 1.119302114 1.514004727 1.939949070 2.062979721 2.033101882 2.011959129 1.970800668 1.849130010 1.676020842 1.522825397 1.434586607 1.424949227 1.487507239 1.602844950 1.744187053 1.888334532 2.021321292 2.133514181 2.218289467 2.273381351 2.299714715 2.304004364 2.298922687 2.294044600 2.287533998 2.254021812
//
IT	3805
RD	15
LK	-5310979.238905
QD	-925.870188 -> -917.328654
RI	0.0561005818
TR	0.096403	0.019183
MT	25.231154
MM	C_pi: 1.427265, n_recomb: 470094.568334
RS	0	0.000000	0.178330	23275.769648	0.049513	0.125800
RS	1	0.009183	0.178330	24083.364169	0.051231	0.047956
RS	2	0.019208	0.178330	24796.360933	0.052748	0.026492
RS	3	0.030155	0.178330	25393.344088	0.054018	0.026282
RS	4	0.042106	1.314192	3619.957709	0.007700	0.004350
RS	5	0.055155	1.314192	3912.043604	0.008322	0.005224
RS	6	0.069402	1.110528	4992.910370	0.010621	0.007044
RS	7	0.084958	1.110528	5372.950348	0.011430	0.008066
RS	8	0.101942	1.506149	4266.834193	0.009077	0.006640
RS	9	0.120485	1.506149	4599.893606	0.009785	0.007380
RS	10	0.140731	1.945351	3841.241942	0.008171	0.006425
RS	11	0.162837	1.945351	4145.338332	0.008818	0.007214
RS	12	0.186972	2.068947	4203.463399	0.008942	0.007668
RS	13	0.213323	2.068947	4529.916969	0.009636	0.008664
RS	14	0.242094	2.035769	4954.728144	0.010540	0.009824
RS	15	0.273507	2.035769	5324.775591	0.011327	0.010849
RS	16	0.307805	2.019181	5760.660065	0.012254	0.011983
RS	17	0.345251	2.019181	6171.137538	0.013127	0.012972
RS	18	0.386137	1.986310	6707.316651	0.014268	0.014230
RS	19	0.430777	1.986310	7156.309308	0.015223	0.015221
RS	20	0.479516	1.867575	8096.752813	0.017224	0.017295
RS	21	0.532730	1.867575	8585.283769	0.018263	0.018394
RS	22	0.590831	1.690624	10011.407620	0.021297	0.021509
RS	23	0.654267	1.690624	10516.807432	0.022372	0.022696
RS	24	0.723527	1.531328	12125.782274	0.025794	0.026204
RS	25	0.799148	1.531328	12582.500660	0.026766	0.027303
RS	26	0.881713	1.438184	13811.147707	0.029380	0.029978
RS	27	0.971859	1.438184	14135.582733	0.030070	0.030752
RS	28	1.070284	1.426032	14500.062730	0.030845	0.031517
RS	29	1.177745	1.426032	14647.901636	0.031159	0.031822
RS	30	1.295075	1.488401	14102.568398	0.029999	0.030578
RS	31	1.423179	1.488401	14090.684775	0.029974	0.030471
RS	32	1.563045	1.605162	12996.491745	0.027647	0.028037
RS	33	1.715756	1.605162	12866.191383	0.027369	0.027663
RS	34	1.882488	1.748480	11641.558951	0.024764	0.024977
RS	35	2.064531	1.748480	11420.521233	0.024294	0.024436
RS	36	2.263291	1.894450	10287.466122	0.021884	0.021977
RS	37	2.480301	1.894450	9986.109332	0.021243	0.021289
RS	38	2.717239	2.029126	8992.841540	0.019130	0.019148
RS	39	2.975933	2.029126	8615.683381	0.018328	0.018313
RS	40	3.258382	2.143080	7752.751252	0.016492	0.016464
RS	41	3.566768	2.143080	7304.892232	0.015539	0.015492
RS	42	3.903471	2.229819	6547.505651	0.013928	0.013880
RS	43	4.271092	2.229819	6039.077174	0.012847	0.012791
RS	44	4.672469	2.287086	5359.979406	0.011402	0.011354
RS	45	5.110704	2.287086	4810.847390	0.010234	0.010188
RS	46	5.589180	2.315631	4194.418209	0.008922	0.008892
RS	47	6.111592	2.315631	3636.368871	0.007735	0.007714
RS	48	6.681975	2.322154	3078.982811	0.006550	0.006544
RS	49	7.304733	2.322154	2555.749112	0.005437	0.005440
RS	50	7.984677	2.319598	2070.670588	0.004405	0.004421
RS	51	8.727057	2.319598	1630.097532	0.003468	0.003489
RS	52	9.537606	2.317528	1246.239948	0.002651	0.002679
RS	53	10.422585	2.317528	921.065149	0.001959	0.001988
RS	54	11.388827	2.313966	657.599924	0.001399	0.001430
RS	55	12.443795	2.313966	450.631755	0.000959	0.000987
RS	56	13.595636	2.313966	295.890905	0.000629	0.000654
RS	57	14.853245	2.313966	185.435845	0.000394	0.000414
RS	58	16.226335	2.280935	111.577999	0.000237	0.000252
RS	59	17.725510	2.280935	62.258691	0.000132	0.000143
RS	60	19.362347	2.280935	32.667318	0.000069	0.000076
RS	61	21.149488	2.280935	16.028044	0.000034	0.000038
RS	62	23.100734	2.280935	7.308727	0.000016	0.000017
RS	63	25.231154	2.280935	4.860961	0.000010	0.000012
PA	4+25*2+4+6 0.096403235 0.019182902 25.231154041 0.178330405 1.314191747 1.110528211 1.506149005 1.945351302 2.068946878 2.035768862 2.019181318 1.986310318 1.867575002 1.690623624 1.531327767 1.438184100 1.426031620 1.488400955 1.605161531 1.748480253 1.894450239 2.029126477 2.143080218 2.229819082 2.287085693 2.315630614 2.322153813 2.319598337 2.317528139 2.313965808 2.280934972
//
IT	4732
RD	16
LK	-5310962.723096
QD	-913.761829 -> -906.345717
RI	0.0557905937
TR	0.096072	0.019201
MT	25.339528
MM	C_pi: 1.432881, n_recomb: 472352.815686
RS	0	0.000000	0.178538	23377.881390	0.049492	0.125628
RS	1	0.009190	0.178538	24191.082763	0.051214	0.048047
RS	2	0.019224	0.178538	24909.334951	0.052735	0.026545
RS	3	0.030181	0.178538	25511.079248	0.054009	0.026351
RS	4	0.042145	1.362498	3512.745171	0.007437	0.004214
RS	5	0.055208	1.362498	3797.794180	0.008040	0.005058
RS	6	0.069471	1.102318	5063.670960	0.010720	0.007121
RS	7	0.085046	1.102318	5448.773250	0.011535	0.008148
RS	8	0.102051	1.499209	4314.786245	0.009135	0.006687
RS	9	0.120620	1.499209	4651.545424	0.009848	0.007429
RS	10	0.140894	1.951349	3854.733398	0.008161	0.006416
RS	11	0.163033	1.951349	4160.259076	0.008808	0.007205
RS	12	0.187205	2.074638	4220.350420	0.008935	0.007660
RS	13	0.213599	2.074638	4548.492986	0.009629	0.008658
RS	14	0.242419	2.037210	4985.540191	0.010555	0.009838
RS	15	0.273887	2.037210	5358.162961	0.011344	0.010869
RS	16	0.308247	2.024564	5785.847007	0.012249	0.011983
RS	17	0.345765	2.024564	6198.634415	0.013123	0.012976
RS	18	0.386730	1.999929	6710.032354	0.014206	0.014178
RS	19	0.431460	1.999929	7160.502543	0.015159	0.015167
RS	20	0.480301	1.884565	8085.322817	0.017117	0.017199
RS	21	0.533631	1.884565	8575.505695	0.018155	0.018292
RS	22	0.591861	1.704344	10012.586800	0.021197	0.021415
RS	23	0.655443	1.704344	10521.146811	0.022274	0.022594
RS	24	0.724868	1.539442	12167.908520	0.025760	0.026164
RS	25	0.800673	1.539442	12628.935170	0.026736	0.027257
RS	26	0.883444	1.441742	13903.166898	0.029434	0.030014
RS	27	0.973822	1.441742	14230.649963	0.030127	0.030783
RS	28	1.072506	1.427274	14620.915039	0.030953	0.031598
RS	29	1.180259	1.427274	14768.871505	0.031267	0.031898
RS	30	1.297914	1.489512	14219.445159	0.030103	0.030652
RS	31	1.426382	1.489512	14205.773683	0.030074	0.030542
RS	32	1.566656	1.607617	13091.109358	0.027715	0.028079
RS	33	1.719820	1.607617	12958.907484	0.027435	0.027706
RS	34	1.887061	1.752713	11714.547472	0.024800	0.024993
RS	35	2.069671	1.752713	11492.077499	0.024329	0.024456
RS	36	2.269063	1.900212	10345.728469	0.021903	0.021982
RS	37	2.486779	1.900212	10043.141707	0.021262	0.021299
RS	38	2.724502	2.036226	9040.679490	0.019140	0.019150
RS	39	2.984073	2.036226	8662.284456	0.018339	0.018320
RS	40	3.267498	2.151584	7791.930079	0.016496	0.016465
RS	41	3.576969	2.151584	7342.852830	0.015545	0.015497
RS	42	3.914881	2.239975	6578.900003	0.013928	0.013878
RS	43	4.283847	2.239975	6069.436336	0.012849	0.012793
RS	44	4.686720	2.299188	5384.588440	0.011400	0.011351
RS	45	5.126618	2.299188	4834.761001	0.010235	0.010190
RS	46	5.606942	2.329816	4213.793412	0.008921	0.008889
RS	47	6.131407	2.329816	3655.344176	0.007739	0.007716
RS	48	6.704070	2.338534	3094.500128	0.006551	0.006544
RS	49	7.329361	2.338534	2570.980180	0.005443	0.005444
RS	50	8.012116	2.338560	2083.069080	0.004410	0.004424
RS	51	8.757616	2.338560	1642.159097	0.003477	0.003495
RS	52	9.571627	2.339393	1256.056575	0.002659	0.002685
RS	53	10.460445	2.339393	930.270684	0.001969	0.001996
RS	54	11.430945	2.338939	664.965938	0.001408	0.001437
RS	55	12.490633	2.338939	457.075454	0.000968	0.000994
RS	56	13.647707	2.338939	301.112928	0.000637	0.000661
RS	57	14.911115	2.338939	189.380072	0.000401	0.000420
RS	58	16.290629	2.306548	114.355822	0.000242	0.000257
RS	59	17.796921	2.306548	64.094776	0.000136	0.000146
RS	60	19.441639	2.306548	33.793327	0.000072	0.000078
RS	61	21.237507	2.306548	16.666957	0.000035	0.000039
RS	62	23.198414	2.306548	7.642787	0.000016	0.000018
RS	63	25.339528	2.306548	5.132680	0.000011	0.000012
PA	4+25*2+4+6 0.096072025 0.019200769 25.339527649 0.178538059 1.362497875 1.102318206 1.499209246 1.951349266 2.074638289 2.037210397 2.024563967 1.999929339 1.884565407 1.704343729 1.539441500 1.441741925 1.427274123 1.489511675 1.607617415 1.752713153 1.900211656 2.036226454 2.151584472 2.239974816 2.299188265 2.329815998 2.338533942 2.338560260 2.339392769 2.338938718 2.306547814
//
IT	3590
RD	17
LK	-5310948.359522
QD	-902.909315 -> -896.428088
RI	0.0554968671
TR	0.095764	0.019218
MT	25.440069
MM	C_pi: 1.438121, n_recomb: 474483.290590
RS	0	0.000000	0.178715	23476.168432	0.049477	0.125468
RS	1	0.009197	0.178715	24294.596726	0.051202	0.048132
RS	2	0.019239	0.178715	25017.719492	0.052726	0.026597
RS	3	0.030206	0.178715	25623.841858	0.054004	0.026418
RS	4	0.042180	1.412213	3408.223615	0.007183	0.004083
RS	5	0.055256	1.412213	3686.286986	0.007769	0.004897
RS	6	0.069535	1.094594	5131.234645	0.010814	0.007195
RS	7	0.085127	1.094594	5521.152382	0.011636	0.008226
RS	8	0.102152	1.493127	4359.001854	0.009187	0.006729
RS	9	0.120744	1.493127	4699.182060	0.009904	0.007474
RS	10	0.141045	1.958049	3865.289056	0.008146	0.006405
RS	11	0.163214	1.958049	4172.014839	0.008793	0.007194
RS	12	0.187421	2.080301	4235.599675	0.008927	0.007652
RS	13	0.213855	2.080301	4565.289394	0.009622	0.008652
RS	14	0.242719	2.037790	5016.487210	0.010573	0.009855
RS	15	0.274238	2.037790	5391.645665	0.011363	0.010891
RS	16	0.308656	2.028480	5812.728539	0.012251	0.011988
RS	17	0.346239	2.028480	6227.848587	0.013126	0.012986
RS	18	0.387279	2.011922	6715.174166	0.014153	0.014133
RS	19	0.432093	2.011922	7167.128908	0.015105	0.015122
RS	20	0.481029	1.900259	8075.728690	0.017020	0.017111
RS	21	0.534465	1.900259	8567.462392	0.018056	0.018199
RS	22	0.592815	1.717257	10013.266708	0.021104	0.021325
RS	23	0.656532	1.717257	10524.748318	0.022181	0.022498
RS	24	0.726108	1.547170	12205.985060	0.025725	0.026124
RS	25	0.802084	1.547170	12671.054992	0.026705	0.027212
RS	26	0.885046	1.445226	13987.720602	0.029480	0.030044
RS	27	0.975639	1.445226	14318.143355	0.030176	0.030808
RS	28	1.074563	1.428622	14732.555542	0.031050	0.031670
RS	29	1.182586	1.428622	14880.765566	0.031362	0.031966
RS	30	1.300542	1.490784	14327.369363	0.030196	0.030718
RS	31	1.429347	1.490784	14312.231289	0.030164	0.030605
RS	32	1.569998	1.610181	13178.491278	0.027774	0.028114
RS	33	1.723584	1.610181	13044.755099	0.027493	0.027742
RS	34	1.891296	1.756899	11782.574316	0.024832	0.025006
RS	35	2.074431	1.756899	11558.960890	0.024361	0.024473
RS	36	2.274409	1.905688	10401.141845	0.021921	0.021988
RS	37	2.492778	1.905688	10097.466523	0.021281	0.021310
RS	38	2.731230	2.042747	9087.266843	0.019152	0.019155
RS	39	2.991613	2.042747	8707.603962	0.018352	0.018329
RS	40	3.275942	2.159213	7830.760549	0.016504	0.016469
RS	41	3.586420	2.159213	7380.285243	0.015554	0.015504
RS	42	3.925453	2.248985	6610.261947	0.013931	0.013880
RS	43	4.295665	2.248985	6099.480665	0.012855	0.012798
RS	44	4.699925	2.309941	5409.020446	0.011400	0.011351
RS	45	5.141364	2.309941	4858.189772	0.010239	0.010193
RS	46	5.623401	2.342530	4232.614499	0.008920	0.008888
RS	47	6.149771	2.342530	3673.518859	0.007742	0.007718
RS	48	6.724549	2.353406	3109.089917	0.006553	0.006544
RS	49	7.352188	2.353406	2585.170458	0.005448	0.005448
RS	50	8.037551	2.356041	2094.374374	0.004414	0.004426
RS	51	8.785944	2.356041	1653.164672	0.003484	0.003501
RS	52	9.603166	2.359858	1264.873943	0.002666	0.002689
RS	53	10.495546	2.359858	938.624334	0.001978	0.002003
RS	54	11.469996	2.362642	671.610510	0.001415	0.001443
RS	55	12.534064	2.362642	462.977991	0.000976	0.001001
RS	56	13.695992	2.362642	305.952639	0.000645	0.000667
RS	57	14.964781	2.362642	193.070972	0.000407	0.000425
RS	58	16.350257	2.331069	116.968740	0.000247	0.000261
RS	59	17.863153	2.331069	65.840709	0.000139	0.000148
RS	60	19.515187	2.331069	34.874634	0.000074	0.000080
RS	61	21.319154	2.331069	17.286205	0.000036	0.000040
RS	62	23.289029	2.331069	7.969474	0.000017	0.000019
RS	63	25.440069	2.331069	5.402315	0.000011	0.000013
PA	4+25*2+4+6 0.095763919 0.019218284 25.440068864 0.178715393 1.412213424 1.094593602 1.493127058 1.958048692 2.080300840 2.037790333 2.028479578 2.011922323 1.900259096 1.717256631 1.547169714 1.445226054 1.428621666 1.490784451 1.610180831 1.756898633 1.905688073 2.042747344 2.159213477 2.248985334 2.309941152 2.342529628 2.353406308 2.356041320 2.359857904 2.362642038 2.331068781
//
IT	3859
RD	18
LK	-5310935.790334
QD	-893.098453 -> -887.403034
RI	0.0552177173
TR	0.095475	0.019235
MT	25.534204
MM	C_pi: 1.443037, n_recomb: 476490.637734
RS	0	0.000000	0.178865	23570.866167	0.049468	0.125319
RS	1	0.009203	0.178865	24394.169511	0.051195	0.048212
RS	2	0.019253	0.178865	25121.804825	0.052723	0.026647
RS	3	0.030228	0.178865	25731.946905	0.054003	0.026485
RS	4	0.042214	1.463313	3306.550734	0.006939	0.003956
RS	5	0.055302	1.463313	3577.706351	0.007508	0.004742
RS	6	0.069594	1.087260	5196.008271	0.010905	0.007267
RS	7	0.085202	1.087260	5590.524485	0.011733	0.008302
RS	8	0.102247	1.487829	4399.674501	0.009233	0.006767
RS	9	0.120860	1.487829	4743.013838	0.009954	0.007515
RS	10	0.141186	1.965427	3873.059325	0.008128	0.006392
RS	11	0.163383	1.965427	4180.769178	0.008774	0.007180
RS	12	0.187622	2.086083	4249.023810	0.008917	0.007643
RS	13	0.214093	2.086083	4580.110867	0.009612	0.008644
RS	14	0.242999	2.037763	5047.115811	0.010592	0.009872
RS	15	0.274566	2.037763	5424.749236	0.011385	0.010914
RS	16	0.309038	2.031216	5840.713395	0.012258	0.011998
RS	17	0.346683	2.031216	6258.165818	0.013134	0.013000
RS	18	0.387792	2.022539	6722.137772	0.014108	0.014094
RS	19	0.432684	2.022539	7175.570569	0.015059	0.015083
RS	20	0.481708	1.914824	8067.550860	0.016931	0.017029
RS	21	0.535243	1.914824	8560.740515	0.017966	0.018113
RS	22	0.593706	1.729433	10013.533994	0.021015	0.021240
RS	23	0.657548	1.729433	10527.722861	0.022094	0.022408
RS	24	0.727267	1.554535	12240.533427	0.025689	0.026083
RS	25	0.803402	1.554535	12709.399817	0.026673	0.027167
RS	26	0.886543	1.448616	14065.749129	0.029519	0.030069
RS	27	0.977336	1.448616	14398.991453	0.030219	0.030830
RS	28	1.076486	1.430043	14835.941484	0.031136	0.031735
RS	29	1.184759	1.430043	14984.502642	0.031448	0.032026
RS	30	1.302998	1.492188	14427.150275	0.030278	0.030776
RS	31	1.432118	1.492188	14410.812657	0.030244	0.030661
RS	32	1.573122	1.612839	13259.145543	0.027827	0.028145
RS	33	1.727102	1.612839	13124.192520	0.027543	0.027774
RS	34	1.895253	1.761055	11845.830987	0.024861	0.025018
RS	35	2.078880	1.761055	11621.331939	0.024389	0.024487
RS	36	2.279406	1.910942	10453.615112	0.021939	0.021994
RS	37	2.498386	1.910942	10148.991665	0.021299	0.021320
RS	38	2.737520	2.048809	9132.304078	0.019166	0.019162
RS	39	2.998662	2.048809	8751.377726	0.018366	0.018339
RS	40	3.283837	2.166130	7868.905562	0.016514	0.016475
RS	41	3.595257	2.166130	7416.909608	0.015566	0.015513
RS	42	3.935338	2.257056	6641.278192	0.013938	0.013885
RS	43	4.306717	2.257056	6128.971752	0.012863	0.012805
RS	44	4.712274	2.319575	5433.067020	0.011402	0.011352
RS	45	5.155156	2.319575	4881.000413	0.010244	0.010197
RS	46	5.638797	2.354008	4250.806306	0.008921	0.008888
RS	47	6.166948	2.354008	3690.875807	0.007746	0.007721
RS	48	6.743705	2.366998	3122.789995	0.006554	0.006544
RS	49	7.373543	2.366998	2598.386990	0.005453	0.005451
RS	50	8.061346	2.372262	2104.675755	0.004417	0.004427
RS	51	8.812448	2.372262	1663.207971	0.003491	0.003505
RS	52	9.632675	2.379127	1272.789808	0.002671	0.002693
RS	53	10.528390	2.379127	946.209058	0.001986	0.002009
RS	54	11.506538	2.385270	677.602994	0.001422	0.001448
RS	55	12.574708	2.385270	468.390006	0.000983	0.001007
RS	56	13.741182	2.385270	310.444696	0.000652	0.000673
RS	57	15.015009	2.385270	196.530677	0.000412	0.000430
RS	58	16.406069	2.354662	119.430842	0.000251	0.000264
RS	59	17.925150	2.354662	67.503586	0.000142	0.000151
RS	60	19.584035	2.354662	35.914444	0.000075	0.000081
RS	61	21.395589	2.354662	17.887051	0.000038	0.000041
RS	62	23.373865	2.354662	8.289199	0.000017	0.000019
RS	63	25.534204	2.354662	5.669954	0.000012	0.000013
PA	4+25*2+4+6 0.095475296 0.019234972 25.534203640 0.178864567 1.463313057 1.087260304 1.487828515 1.965427489 2.086083498 2.037763126 2.031215941 2.022538593 1.914824201 1.729432957 1.554534653 1.448615921 1.430043372 1.492188402 1.612838934 1.761054733 1.910942193 2.048808905 2.166130284 2.257056215 2.319574572 2.354007973 2.366998292 2.372261663 2.379126992 2.385269709 2.354662473
//
IT	4196
RD	19
LK	-5310924.731920
QD	-884.169131 -> -879.140695
RI	0.0549512724
TR	0.095204	0.019251
MT	25.622879
MM	C_pi: 1.447669, n_recomb: 478382.205520
RS	0	0.000000	0.178990	23661.938221	0.049462	0.125179
RS	1	0.009209	0.178990	24489.799344	0.051193	0.048288
RS	2	0.019266	0.178990	25221.627255	0.052723	0.026695
RS	3	0.030250	0.178990	25835.471899	0.054006	0.026551
RS	4	0.042245	1.515769	3207.862429	0.006706	0.003833
RS	5	0.055344	1.515769	3472.211817	0.007258	0.004593
RS	6	0.069650	1.080253	5258.326770	0.010992	0.007336
RS	7	0.085273	1.080253	5657.249230	0.011826	0.008375
RS	8	0.102336	1.483247	4437.022460	0.009275	0.006803
RS	9	0.120969	1.483247	4783.276762	0.009999	0.007552
RS	10	0.141318	1.973507	3878.132513	0.008107	0.006376
RS	11	0.163542	1.973507	4186.618781	0.008752	0.007162
RS	12	0.187812	2.092074	4260.579625	0.008906	0.007633
RS	13	0.214317	2.092074	4592.914718	0.009601	0.008634
RS	14	0.243263	2.037289	5077.209106	0.010613	0.009891
RS	15	0.274874	2.037289	5457.248651	0.011408	0.010938
RS	16	0.309397	2.032978	5869.453129	0.012269	0.012011
RS	17	0.347099	2.032978	6289.226023	0.013147	0.013017
RS	18	0.388273	2.031957	6730.570281	0.014069	0.014061
RS	19	0.433239	2.031957	7185.470018	0.015020	0.015050
RS	20	0.482346	1.928376	8060.599046	0.016850	0.016954
RS	21	0.535975	1.928376	8555.160619	0.017884	0.018034
RS	22	0.594543	1.740943	10013.446888	0.020932	0.021160
RS	23	0.658504	1.740943	10530.151394	0.022012	0.022323
RS	24	0.728356	1.561557	12272.036288	0.025653	0.026043
RS	25	0.804640	1.561557	12744.472366	0.026641	0.027123
RS	26	0.887950	1.451907	14138.010657	0.029554	0.030090
RS	27	0.978932	1.451907	14473.952996	0.030256	0.030848
RS	28	1.078293	1.431508	14932.046566	0.031214	0.031793
RS	29	1.186803	1.431508	15081.025420	0.031525	0.032081
RS	30	1.305307	1.493690	14519.655305	0.030352	0.030828
RS	31	1.434724	1.493690	14502.337434	0.030315	0.030711
RS	32	1.576059	1.615569	13333.690895	0.027872	0.028171
RS	33	1.730410	1.615569	13197.791212	0.027588	0.027801
RS	34	1.898975	1.765188	11904.615718	0.024885	0.025027
RS	35	2.083064	1.765188	11679.460839	0.024414	0.024500
RS	36	2.284106	1.916014	10503.208600	0.021956	0.022000
RS	37	2.503661	1.916014	10197.772136	0.021317	0.021329
RS	38	2.743437	2.054491	9175.688558	0.019181	0.019170
RS	39	3.005293	2.054491	8793.522536	0.018382	0.018350
RS	40	3.291264	2.172453	7906.191803	0.016527	0.016484
RS	41	3.603571	2.172453	7452.592623	0.015579	0.015524
RS	42	3.944639	2.264336	6671.790094	0.013947	0.013892
RS	43	4.317116	2.264336	6157.801928	0.012872	0.012814
RS	44	4.723894	2.328257	5456.633001	0.011406	0.011356
RS	45	5.168134	2.328257	4903.149305	0.010249	0.010202
RS	46	5.653285	2.364427	4268.359528	0.008922	0.008888
RS	47	6.183114	2.364427	3707.445445	0.007750	0.007724
RS	48	6.761735	2.379484	3135.661572	0.006555	0.006544
RS	49	7.393643	2.379484	2610.711371	0.005457	0.005454
RS	50	8.083744	2.387383	2114.074676	0.004419	0.004428
RS	51	8.837398	2.387383	1672.388141	0.003496	0.003509
RS	52	9.660456	2.397353	1279.899581	0.002675	0.002696
RS	53	10.559312	2.397353	953.105199	0.001992	0.002014
RS	54	11.540944	2.406952	683.013532	0.001428	0.001452
RS	55	12.612977	2.406952	473.361417	0.000990	0.001013
RS	56	13.783734	2.406952	314.622524	0.000658	0.000678
RS	57	15.062309	2.406952	199.780119	0.000418	0.000435
RS	58	16.458629	2.377452	121.754548	0.000255	0.000268
RS	59	17.983538	2.377452	69.089851	0.000144	0.000154
RS	60	19.648879	2.377452	36.915788	0.000077	0.000083
RS	61	21.467584	2.377452	18.470766	0.000039	0.000042
RS	62	23.453776	2.377452	8.602426	0.000018	0.000020
RS	63	25.622879	2.377452	5.935775	0.000012	0.000014
PA	4+25*2+4+6 0.095203675 0.019250601 25.622878951 0.178990198 1.515769324 1.080252987 1.483246785 1.973506994 2.092073715 2.037289188 2.032977750 2.031957134 1.928375828 1.740942604 1.561557349 1.451906673 1.431508088 1.493689643 1.615569102 1.765187705 1.916013979 2.054490836 2.172453387 2.264335958 2.328257138 2.364426818 2.379484376 2.387383311 2.397353165 2.406951683 2.377451893
//
IT	3882
RD	20
LK	-5310914.957604
QD	-875.994660 -> -871.536809
RI	0.0546972422
TR	0.094947	0.019265
MT	25.706841
MM	C_pi: 1.452044, n_recomb: 480162.294427
RS	0	0.000000	0.179095	23749.455512	0.049461	0.125046
RS	1	0.009215	0.179095	24581.577895	0.051194	0.048360
RS	2	0.019279	0.179095	25317.300019	0.052727	0.026742
RS	3	0.030270	0.179095	25934.552088	0.054012	0.026616
RS	4	0.042274	1.569503	3112.324335	0.006482	0.003715
RS	5	0.055384	1.569503	3369.993493	0.007018	0.004449
RS	6	0.069703	1.073503	5318.510682	0.011076	0.007404
RS	7	0.085341	1.073503	5721.669496	0.011916	0.008447
RS	8	0.102419	1.479235	4471.471772	0.009312	0.006835
RS	9	0.121072	1.479235	4820.426658	0.010039	0.007585
RS	10	0.141443	1.982236	3880.690529	0.008082	0.006358
RS	11	0.163692	1.982236	4189.759162	0.008726	0.007142
RS	12	0.187990	2.098321	4270.240000	0.008893	0.007622
RS	13	0.214528	2.098321	4603.674069	0.009588	0.008622
RS	14	0.243511	2.036533	5106.452695	0.010635	0.009911
RS	15	0.275165	2.036533	5488.814072	0.011431	0.010962
RS	16	0.309736	2.033955	5898.546533	0.012284	0.012027
RS	17	0.347492	2.033955	6320.611286	0.013163	0.013037
RS	18	0.388728	2.040373	6739.973209	0.014037	0.014032
RS	19	0.433763	2.040373	7196.314264	0.014987	0.015022
RS	20	0.482948	1.941036	8054.547032	0.016775	0.016883
RS	21	0.536666	1.941036	8550.398156	0.017807	0.017960
RS	22	0.595333	1.751851	10012.941436	0.020853	0.021083
RS	23	0.659407	1.751851	10531.984763	0.021934	0.022243
RS	24	0.729385	1.568254	12300.816029	0.025618	0.026004
RS	25	0.805811	1.568254	12776.608835	0.026609	0.027081
RS	26	0.889280	1.455084	14205.133267	0.029584	0.030109
RS	27	0.980440	1.455084	14543.650446	0.030289	0.030864
RS	28	1.080000	1.432990	15021.570727	0.031284	0.031846
RS	29	1.188735	1.432990	15171.006972	0.031596	0.032132
RS	30	1.307489	1.495258	14605.518920	0.030418	0.030874
RS	31	1.437187	1.495258	14587.398697	0.030380	0.030756
RS	32	1.578836	1.618348	13402.577640	0.027913	0.028193
RS	33	1.733537	1.618348	13265.959364	0.027628	0.027824
RS	34	1.902494	1.769290	11959.158339	0.024906	0.025034
RS	35	2.087020	1.769290	11733.546274	0.024437	0.024510
RS	36	2.288549	1.920928	10549.912528	0.021972	0.022006
RS	37	2.508649	1.920928	10243.791397	0.021334	0.021338
RS	38	2.749031	2.059850	9217.278687	0.019196	0.019179
RS	39	3.011564	2.059850	8833.911002	0.018398	0.018362
RS	40	3.298288	2.178275	7942.404665	0.016541	0.016494
RS	41	3.611434	2.178275	7487.155076	0.015593	0.015536
RS	42	3.953435	2.270942	6701.603525	0.013957	0.013900
RS	43	4.326951	2.270942	6185.822302	0.012883	0.012823
RS	44	4.734886	2.336122	5479.587282	0.011412	0.011360
RS	45	5.180411	2.336122	4924.551255	0.010256	0.010208
RS	46	5.666991	2.373929	4285.216003	0.008925	0.008890
RS	47	6.198407	2.373929	3723.208761	0.007754	0.007728
RS	48	6.778793	2.391004	3147.720283	0.006556	0.006544
RS	49	7.412661	2.391004	2622.181183	0.005461	0.005457
RS	50	8.104937	2.401538	2122.628542	0.004421	0.004428
RS	51	8.861006	2.401538	1680.766387	0.003500	0.003513
RS	52	9.686745	2.414651	1286.270817	0.002679	0.002698
RS	53	10.588574	2.414651	959.369481	0.001998	0.002019
RS	54	11.573505	2.427801	687.888349	0.001433	0.001456
RS	55	12.649196	2.427801	477.926228	0.000995	0.001018
RS	56	13.824009	2.427801	318.509545	0.000663	0.000683
RS	57	15.107079	2.427801	202.834338	0.000422	0.000439
RS	58	16.508382	2.399522	123.949856	0.000258	0.000271
RS	59	18.038811	2.399522	70.604375	0.000147	0.000156
RS	60	19.710267	2.399522	37.880748	0.000079	0.000085
RS	61	21.535744	2.399522	19.038085	0.000040	0.000043
RS	62	23.529435	2.399522	8.909336	0.000019	0.000020
RS	63	25.706841	2.399522	6.199720	0.000013	0.000014
PA	4+25*2+4+6 0.094947087 0.019265012 25.706840640 0.179094580 1.569502596 1.073503054 1.479235166 1.982236094 2.098320551 2.036533396 2.033954905 2.040373110 1.941035796 1.751850724 1.568254358 1.455084436 1.432990005 1.495258010 1.618347803 1.769290186 1.920928376 2.059849563 2.178275182 2.270941682 2.336121791 2.373928937 2.391004239 2.401538090 2.414651266 2.427801238 2.399521794
//
IT	4358
RD	21
LK	-5310906.284864
QD	-868.485857 -> -864.519301
RI	0.0544549474
TR	0.094704	0.019278
MT	25.786646
MM	C_pi: 1.456186, n_recomb: 481836.760813
RS	0	0.000000	0.179179	23833.608444	0.049464	0.124920
RS	1	0.009220	0.179179	24669.715266	0.051199	0.048428
RS	2	0.019290	0.179179	25409.052890	0.052734	0.026788
RS	3	0.030289	0.179179	26029.436480	0.054021	0.026679
RS	4	0.042302	1.624521	3019.887484	0.006267	0.003601
RS	5	0.055423	1.624521	3271.010289	0.006789	0.004311
RS	6	0.069753	1.066929	5376.981181	0.011159	0.007470
RS	7	0.085404	1.066929	5784.234350	0.012005	0.008517
RS	8	0.102499	1.475738	4503.205034	0.009346	0.006864
RS	9	0.121169	1.475738	4854.660027	0.010075	0.007617
RS	10	0.141562	1.991554	3880.947660	0.008054	0.006338
RS	11	0.163834	1.991554	4190.420232	0.008697	0.007120
RS	12	0.188160	2.104853	4278.030331	0.008879	0.007609
RS	13	0.214729	2.104853	4612.417694	0.009573	0.008609
RS	14	0.243747	2.035606	5134.669110	0.010656	0.009930
RS	15	0.275441	2.035606	5519.260286	0.011455	0.010985
RS	16	0.310057	2.034294	5927.715442	0.012302	0.012045
RS	17	0.347865	2.034294	6352.032660	0.013183	0.013059
RS	18	0.389159	2.047915	6750.075403	0.014009	0.014008
RS	19	0.434260	2.047915	7207.826520	0.014959	0.014998
RS	20	0.483520	1.952902	8049.169092	0.016705	0.016818
RS	21	0.537322	1.952902	8546.230696	0.017737	0.017892
RS	22	0.596084	1.762208	10012.018665	0.020779	0.021011
RS	23	0.660264	1.762208	10533.238273	0.021861	0.022167
RS	24	0.730361	1.574652	12327.082374	0.025584	0.025966
RS	25	0.806922	1.574652	12806.033901	0.026578	0.027041
RS	26	0.890541	1.458148	14267.594762	0.029611	0.030126
RS	27	0.981871	1.458148	14608.563624	0.030318	0.030879
RS	28	1.081621	1.434474	15105.115222	0.031349	0.031895
RS	29	1.190568	1.434474	15255.032033	0.031660	0.032178
RS	30	1.309560	1.496873	14685.314399	0.030478	0.030917
RS	31	1.439524	1.496873	14666.540088	0.030439	0.030797
RS	32	1.581471	1.621161	13466.225762	0.027948	0.028212
RS	33	1.736505	1.621161	13329.087182	0.027663	0.027845
RS	34	1.905833	1.773362	12009.702759	0.024925	0.025039
RS	35	2.090774	1.773362	11783.810875	0.024456	0.024519
RS	36	2.292767	1.925704	10593.816873	0.021986	0.022012
RS	37	2.513384	1.925704	10287.131494	0.021350	0.021347
RS	38	2.754342	2.064931	9257.040113	0.019212	0.019188
RS	39	3.017517	2.064931	8872.518248	0.018414	0.018373
RS	40	3.304957	2.183666	7977.456737	0.016556	0.016506
RS	41	3.618899	2.183666	7520.532359	0.015608	0.015549
RS	42	3.961787	2.276970	6730.615031	0.013969	0.013910
RS	43	4.336291	2.276970	6212.964121	0.012894	0.012834
RS	44	4.745323	2.343280	5501.868155	0.011419	0.011366
RS	45	5.192070	2.343280	4945.180044	0.010263	0.010215
RS	46	5.680007	2.382629	4301.377495	0.008927	0.008892
RS	47	6.212932	2.382629	3738.193403	0.007758	0.007731
RS	48	6.794995	2.401667	3159.019691	0.006556	0.006544
RS	49	7.430724	2.401667	2632.860589	0.005464	0.005459
RS	50	8.125068	2.414831	2130.408958	0.004421	0.004428
RS	51	8.883432	2.414831	1688.412667	0.003504	0.003515
RS	52	9.711719	2.431121	1291.970928	0.002681	0.002699
RS	53	10.616375	2.431121	965.058967	0.002003	0.002023
RS	54	11.604441	2.447912	692.275250	0.001437	0.001459
RS	55	12.683609	2.447912	482.119702	0.001001	0.001022
RS	56	13.862277	2.447912	322.130239	0.000669	0.000688
RS	57	15.149621	2.447912	205.709256	0.000427	0.000443
RS	58	16.555660	2.420973	126.026227	0.000262	0.000274
RS	59	18.091337	2.420973	72.052530	0.000150	0.000159
RS	60	19.768607	2.420973	38.812144	0.000081	0.000086
RS	61	21.600523	2.420973	19.590375	0.000041	0.000044
RS	62	23.601345	2.420973	9.210539	0.000019	0.000021
RS	63	25.786646	2.420973	6.462189	0.000013	0.000015
PA	4+25*2+4+6 0.094704004 0.019278143 25.786646198 0.179179381 1.624521013 1.066929476 1.475737931 1.991553677 2.104852689 2.035606001 2.034294115 2.047915230 1.952902028 1.762207572 1.574651804 1.458148426 1.434473541 1.496872943 1.621160993 1.773361705 1.925704130 2.064930550 2.183665944 2.276970152 2.343280171 2.382628751 2.401666638 2.414831192 2.431120683 2.447912209 2.420972759
//
IT	4189
RD	22
LK	-5310898.561464
QD	-861.565215 -> -858.023936
RI	0.0542236102
TR	0.094473	0.019290
MT	25.862771
MM	C_pi: 1.460118, n_recomb: 483411.474682
RS	0	0.000000	0.179249	23914.179685	0.049470	0.124799
RS	1	0.009225	0.179249	24754.021662	0.051207	0.048494
RS	2	0.019302	0.179249	25496.728870	0.052743	0.026832
RS	3	0.030307	0.179249	26120.006175	0.054033	0.026741
RS	4	0.042329	1.680837	2930.500055	0.006062	0.003491
RS	5	0.055459	1.680837	3175.217070	0.006568	0.004178
RS	6	0.069800	1.060497	5433.976837	0.011241	0.007535
RS	7	0.085465	1.060497	5845.199419	0.012092	0.008586
RS	8	0.102574	1.472668	4532.532680	0.009376	0.006892
RS	9	0.121262	1.472668	4886.309452	0.010108	0.007645
RS	10	0.141674	2.001398	3879.134536	0.008024	0.006317
RS	11	0.163969	2.001398	4188.849459	0.008665	0.007096
RS	12	0.188321	2.111651	4284.090414	0.008862	0.007595
RS	13	0.214919	2.111651	4619.296154	0.009556	0.008594
RS	14	0.243971	2.034549	5161.862196	0.010678	0.009950
RS	15	0.275704	2.034549	5548.593933	0.011478	0.011008
RS	16	0.310363	2.034109	5956.782815	0.012322	0.012065
RS	17	0.348220	2.034109	6383.307490	0.013205	0.013083
RS	18	0.389570	2.054687	6760.700041	0.013985	0.013986
RS	19	0.434734	2.054687	7219.828091	0.014935	0.014978
RS	20	0.484064	1.964065	8044.287340	0.016641	0.016757
RS	21	0.537946	1.964065	8542.484503	0.017671	0.017829
RS	22	0.596798	1.772073	10010.635151	0.020708	0.020942
RS	23	0.661079	1.772073	10533.882034	0.021791	0.022095
RS	24	0.731290	1.580763	12351.149144	0.025550	0.025929
RS	25	0.807979	1.580763	12833.075770	0.026547	0.027002
RS	26	0.891742	1.461092	14325.926772	0.029635	0.030140
RS	27	0.983233	1.461092	14669.225088	0.030345	0.030892
RS	28	1.083164	1.435939	15183.330193	0.031409	0.031940
RS	29	1.192314	1.435939	15333.731898	0.031720	0.032221
RS	30	1.311533	1.498512	14759.635329	0.030532	0.030955
RS	31	1.441750	1.498512	14740.324597	0.030492	0.030834
RS	32	1.583980	1.623987	13525.110029	0.027978	0.028228
RS	33	1.739332	1.623987	13387.614601	0.027694	0.027862
RS	34	1.909015	1.777397	12056.509664	0.024940	0.025044
RS	35	2.094351	1.777397	11830.492397	0.024473	0.024526
RS	36	2.296785	1.930353	10635.030034	0.022000	0.022017
RS	37	2.517895	1.930353	10327.890525	0.021365	0.021355
RS	38	2.759402	2.069769	9294.962479	0.019228	0.019198
RS	39	3.023189	2.069769	8909.339232	0.018430	0.018385
RS	40	3.311311	2.188686	8011.272616	0.016572	0.016518
RS	41	3.626013	2.188686	7552.668716	0.015624	0.015562
RS	42	3.969747	2.282500	6758.747768	0.013981	0.013921
RS	43	4.345191	2.282500	6239.177327	0.012907	0.012845
RS	44	4.755270	2.349819	5523.438494	0.011426	0.011372
RS	45	5.203181	2.349819	4965.023521	0.010271	0.010222
RS	46	5.692413	2.390621	4316.841281	0.008930	0.008894
RS	47	6.226777	2.390621	3752.418195	0.007762	0.007735
RS	48	6.810438	2.411568	3169.593552	0.006557	0.006544
RS	49	7.447943	2.411568	2642.795389	0.005467	0.005462
RS	50	8.144259	2.427352	2137.473572	0.004422	0.004428
RS	51	8.904812	2.427352	1695.383942	0.003507	0.003517
RS	52	9.735528	2.446844	1297.056618	0.002683	0.002700
RS	53	10.642880	2.446844	970.221395	0.002007	0.002026
RS	54	11.633937	2.467346	696.217800	0.001440	0.001462
RS	55	12.716422	2.467346	485.972215	0.001005	0.001026
RS	56	13.898768	2.467346	325.504471	0.000673	0.000692
RS	57	15.190189	2.467346	208.416957	0.000431	0.000447
RS	58	16.600746	2.441857	127.990804	0.000265	0.000277
RS	59	18.141431	2.441857	73.437691	0.000152	0.000161
RS	60	19.824248	2.441857	39.711337	0.000082	0.000088
RS	61	21.662309	2.441857	20.128054	0.000042	0.000045
RS	62	23.669936	2.441857	9.506092	0.000020	0.000022
RS	63	25.862771	2.441857	6.723059	0.000014	0.000015
PA	4+25*2+4+6 0.094473098 0.019289955 25.862770926 0.179249271 1.680836758 1.060496820 1.472668450 2.001398191 2.111650559 2.034548960 2.034108840 2.054687410 1.964064518 1.772072530 1.580762993 1.461092323 1.435938691 1.498511747 1.623987190 1.777396931 1.930353216 2.069769049 2.188685825 2.282499846 2.349818980 2.390621397 2.411568071 2.427352399 2.446843573 2.467345846 2.441856753
//
IT	3616
RD	23
LK	-5310891.661414
QD	-855.170870 -> -851.999381
RI	0.0540027400
TR	0.094253	0.019300
MT	25.935692
MM	C_pi: 1.463864, n_recomb: 484893.499512
RS	0	0.000000	0.179308	23991.111580	0.049477	0.124682
RS	1	0.009230	0.179308	24834.466814	0.051216	0.048557
RS	2	0.019312	0.179308	25580.328809	0.052755	0.026874
RS	3	0.030325	0.179308	26206.296760	0.054045	0.026800
RS	4	0.042354	1.738448	2844.133682	0.005865	0.003385
RS	5	0.055493	1.738448	3082.593083	0.006357	0.004050
RS	6	0.069846	1.054170	5489.756003	0.011322	0.007599
RS	7	0.085522	1.054170	5904.841373	0.012178	0.008655
RS	8	0.102646	1.469947	4559.765365	0.009404	0.006917
RS	9	0.121351	1.469947	4915.707831	0.010138	0.007671
RS	10	0.141782	2.011747	3875.411382	0.007992	0.006294
RS	11	0.164099	2.011747	4185.219337	0.008631	0.007070
RS	12	0.188475	2.118755	4288.445748	0.008844	0.007580
RS	13	0.215102	2.118755	4624.338555	0.009537	0.008577
RS	14	0.244186	2.033431	5187.978278	0.010699	0.009969
RS	15	0.275955	2.033431	5576.761114	0.011501	0.011031
RS	16	0.310656	2.033514	5985.578713	0.012344	0.012086
RS	17	0.348560	2.033514	6414.260956	0.013228	0.013108
RS	18	0.389962	2.060796	6771.685247	0.013965	0.013968
RS	19	0.435186	2.060796	7232.156095	0.014915	0.014961
RS	20	0.484585	1.974599	8039.814979	0.016581	0.016700
RS	21	0.538542	1.974599	8539.079927	0.017610	0.017770
RS	22	0.597481	1.781483	10008.896937	0.020641	0.020876
RS	23	0.661859	1.781483	10534.037912	0.021724	0.022027
RS	24	0.732179	1.586618	12373.217112	0.025517	0.025894
RS	25	0.808990	1.586618	12857.952366	0.026517	0.026965
RS	26	0.892891	1.463924	14380.561516	0.029657	0.030154
RS	27	0.984536	1.463924	14726.075340	0.030370	0.030904
RS	28	1.084640	1.437382	15256.764963	0.031464	0.031983
RS	29	1.193983	1.437382	15407.649488	0.031775	0.032262
RS	30	1.313419	1.500166	14829.034724	0.030582	0.030990
RS	31	1.443879	1.500166	14809.286455	0.030541	0.030868
RS	32	1.586381	1.626821	13579.685232	0.028006	0.028242
RS	33	1.742036	1.626821	13441.974163	0.027721	0.027878
RS	34	1.912058	1.781394	12099.933574	0.024954	0.025046
RS	35	2.097773	1.781394	11873.922675	0.024488	0.024531
RS	36	2.300630	1.934891	10673.744404	0.022013	0.022021
RS	37	2.522211	1.934891	10366.250354	0.021378	0.021363
RS	38	2.764244	2.074402	9331.121554	0.019244	0.019209
RS	39	3.028616	2.074402	8944.452360	0.018446	0.018398
RS	40	3.317391	2.193388	8043.879372	0.016589	0.016532
RS	41	3.632820	2.193388	7583.601769	0.015640	0.015576
RS	42	3.977363	2.287596	6786.022430	0.013995	0.013932
RS	43	4.353708	2.287596	6264.495865	0.012919	0.012857
RS	44	4.764791	2.355825	5544.301432	0.011434	0.011380
RS	45	5.213816	2.355825	4984.105668	0.010279	0.010230
RS	46	5.704287	2.397993	4331.650492	0.008933	0.008897
RS	47	6.240029	2.397993	3765.938426	0.007767	0.007739
RS	48	6.825221	2.420799	3179.500246	0.006557	0.006544
RS	49	7.464426	2.420799	2652.049916	0.005469	0.005464
RS	50	8.162631	2.439181	2143.896592	0.004421	0.004427
RS	51	8.925281	2.439181	1701.747914	0.003510	0.003519
RS	52	9.758324	2.461899	1301.587704	0.002684	0.002701
RS	53	10.668258	2.461899	974.906467	0.002011	0.002029
RS	54	11.662180	2.486175	699.757398	0.001443	0.001464
RS	55	12.747842	2.486175	489.513923	0.001010	0.001030
RS	56	13.933712	2.486175	328.652943	0.000678	0.000696
RS	57	15.229039	2.486175	210.970761	0.000435	0.000451
RS	58	16.643926	2.462228	129.852333	0.000268	0.000280
RS	59	18.189408	2.462228	74.764283	0.000154	0.000163
RS	60	19.877541	2.462228	40.580326	0.000084	0.000089
RS	61	21.721489	2.462228	20.651900	0.000043	0.000046
RS	62	23.735637	2.462228	9.796236	0.000020	0.000022
RS	63	25.935692	2.462228	6.982355	0.000014	0.000016
PA	4+25*2+4+6 0.094253071 0.019300405 25.935691995 0.179308076 1.738447531 1.054170204 1.469946633 2.011747065 2.118755341 2.033431349 2.033514268 2.060796160 1.974598708 1.781483184 1.586618251 1.463924421 1.437382057 1.500165921 1.626820637 1.781393559 1.934891104 2.074401759 2.193388497 2.287596188 2.355824898 2.397993227 2.420799096 2.439181267 2.461898971 2.486174907 2.462228100
//
IT	4669
RD	24
LK	-5310885.478086
QD	-849.247377 -> -846.398642
RI	0.0537918715
TR	0.094043	0.019309
MT	26.005801
MM	C_pi: 1.467443, n_recomb: 486287.771568
RS	0	0.000000	0.179357	24064.572652	0.049486	0.124570
RS	1	0.009235	0.179357	24911.234516	0.051227	0.048618
RS	2	0.019322	0.179357	25660.051677	0.052767	0.026915
RS	3	0.030342	0.179357	26288.521983	0.054060	0.026858
RS	4	0.042378	1.797371	2760.696507	0.005677	0.003284
RS	5	0.055527	1.797371	2993.048189	0.006155	0.003927
RS	6	0.069889	1.047931	5544.460217	0.011402	0.007662
RS	7	0.085578	1.047931	5963.312182	0.012263	0.008722
RS	8	0.102716	1.467514	4585.122010	0.009429	0.006940
RS	9	0.121436	1.467514	4943.089775	0.010165	0.007696
RS	10	0.141885	2.022528	3870.003430	0.007958	0.006269
RS	11	0.164223	2.022528	4179.771265	0.008595	0.007043
RS	12	0.188623	2.126163	4291.178221	0.008824	0.007564
RS	13	0.215277	2.126163	4627.633322	0.009516	0.008559
RS	14	0.244392	2.032298	5212.974496	0.010720	0.009988
RS	15	0.276195	2.032298	5603.718416	0.011523	0.011053
RS	16	0.310936	2.032578	6014.011405	0.012367	0.012108
RS	17	0.348885	2.032578	6444.799086	0.013253	0.013135
RS	18	0.390339	2.066350	6782.795352	0.013948	0.013953
RS	19	0.435621	2.066350	7244.568580	0.014898	0.014946
RS	20	0.485084	1.984579	8035.590497	0.016524	0.016646
RS	21	0.539115	1.984579	8535.857197	0.017553	0.017714
RS	22	0.598136	1.790497	10006.697151	0.020578	0.020813
RS	23	0.662607	1.790497	10533.607878	0.021661	0.021962
RS	24	0.733032	1.592232	12393.488072	0.025486	0.025860
RS	25	0.809961	1.592232	12880.876724	0.026488	0.026930
RS	26	0.893993	1.466650	14431.812335	0.029678	0.030167
RS	27	0.985787	1.466650	14779.432250	0.030392	0.030916
RS	28	1.086056	1.438796	15325.852701	0.031516	0.032023
RS	29	1.195586	1.438796	15477.208441	0.031827	0.032300
RS	30	1.315230	1.501823	14893.944355	0.030628	0.031023
RS	31	1.445924	1.501823	14873.837209	0.030586	0.030900
RS	32	1.588686	1.629652	13630.287378	0.028029	0.028254
RS	33	1.744633	1.629652	13492.480020	0.027746	0.027891
RS	34	1.914980	1.785355	12140.159125	0.024965	0.025048
RS	35	2.101059	1.785355	11914.273346	0.024500	0.024535
RS	36	2.304322	1.939332	10710.053318	0.022024	0.022026
RS	37	2.526355	1.939332	10402.298273	0.021391	0.021369
RS	38	2.768893	2.078854	9365.547968	0.019259	0.019219
RS	39	3.033829	2.078854	8977.889250	0.018462	0.018410
RS	40	3.323231	2.197818	8075.251204	0.016606	0.016546
RS	41	3.639359	2.197818	7613.317216	0.015656	0.015590
RS	42	3.984680	2.292320	6812.396764	0.014009	0.013945
RS	43	4.361891	2.292320	6288.896230	0.012932	0.012869
RS	44	4.773936	2.361365	5564.441146	0.011443	0.011388
RS	45	5.224033	2.361365	5002.427969	0.010287	0.010237
RS	46	5.715695	2.404822	4345.806120	0.008937	0.008900
RS	47	6.252761	2.404822	3778.771979	0.007771	0.007743
RS	48	6.839424	2.429435	3188.773378	0.006557	0.006544
RS	49	7.480264	2.429435	2660.665346	0.005471	0.005465
RS	50	8.180284	2.450395	2149.722083	0.004421	0.004426
RS	51	8.944950	2.450395	1707.549440	0.003511	0.003521
RS	52	9.780230	2.476351	1305.612967	0.002685	0.002701
RS	53	10.692647	2.476351	979.154609	0.002014	0.002031
RS	54	11.689323	2.504456	702.928174	0.001445	0.001466
RS	55	12.778040	2.504456	492.769402	0.001013	0.001033
RS	56	13.967298	2.504456	331.592292	0.000682	0.000700
RS	57	15.266381	2.504456	213.381194	0.000439	0.000454
RS	58	16.685431	2.482164	131.616248	0.000271	0.000283
RS	59	18.235527	2.482164	76.035545	0.000156	0.000165
RS	60	19.928771	2.482164	41.420892	0.000085	0.000091
RS	61	21.778383	2.482164	21.162820	0.000044	0.000047
RS	62	23.798801	2.482164	10.081397	0.000021	0.000023
RS	63	26.005801	2.482164	7.240384	0.000015	0.000016
PA	4+25*2+4+6 0.094042826 0.019309479 26.005801094 0.179356939 1.797370994 1.047931095 1.467514072 2.022527886 2.126162870 2.032298353 2.032577581 2.066349686 1.984579265 1.790496988 1.592231915 1.466649622 1.438796203 1.501823352 1.629652046 1.785354897 1.939331712 2.078854426 2.197818099 2.292319945 2.361365235 2.404821924 2.429435193 2.450394639 2.476350573 2.504455918 2.482164450
//
IT	3781
RD	25
LK	-5310879.919905
QD	-843.749177 -> -841.183121
RI	0.0535905972
TR	0.093841	0.019317
MT	26.073545
MM	C_pi: 1.470873, n_recomb: 487599.042876
RS	0	0.000000	0.179400	24134.330915	0.049496	0.124462
RS	1	0.009239	0.179400	24984.117209	0.051239	0.048677
RS	2	0.019332	0.179400	25735.719360	0.052780	0.026955
RS	3	0.030358	0.179400	26366.538251	0.054074	0.026913
RS	4	0.042402	1.857680	2680.030567	0.005496	0.003186
RS	5	0.055559	1.857680	2906.420484	0.005961	0.003808
RS	6	0.069931	1.041725	5598.457072	0.011482	0.007724
RS	7	0.085631	1.041725	6021.003649	0.012348	0.008789
RS	8	0.102782	1.465320	4608.823178	0.009452	0.006961
RS	9	0.121518	1.465320	4968.692000	0.010190	0.007718
RS	10	0.141985	2.033675	3863.134987	0.007923	0.006244
RS	11	0.164342	2.033675	4172.746044	0.008558	0.007014
RS	12	0.188765	2.133787	4292.550582	0.008803	0.007547
RS	13	0.215445	2.133787	4629.461732	0.009494	0.008540
RS	14	0.244590	2.031168	5236.889099	0.010740	0.010006
RS	15	0.276428	2.031168	5629.508571	0.011545	0.011074
RS	16	0.311207	2.031353	6042.039746	0.012391	0.012132
RS	17	0.349199	2.031353	6474.881467	0.013279	0.013162
RS	18	0.390702	2.071402	6793.985642	0.013934	0.013939
RS	19	0.436039	2.071402	7257.023085	0.014883	0.014934
RS	20	0.485565	1.994068	8031.517074	0.016472	0.016595
RS	21	0.539667	1.994068	8532.723149	0.017499	0.017662
RS	22	0.598768	1.799141	10004.106838	0.020517	0.020753
RS	23	0.663329	1.799141	10532.673751	0.021601	0.021900
RS	24	0.733855	1.597631	12412.057446	0.025455	0.025827
RS	25	0.810897	1.597631	12901.956146	0.026460	0.026896
RS	26	0.895057	1.469274	14479.984551	0.029696	0.030179
RS	27	0.986993	1.469274	14829.605365	0.030414	0.030927
RS	28	1.087423	1.440182	15390.943128	0.031565	0.032061
RS	29	1.197133	1.440182	15542.753880	0.031876	0.032337
RS	30	1.316978	1.503481	14954.722312	0.030670	0.031053
RS	31	1.447896	1.503481	14934.321300	0.030628	0.030930
RS	32	1.590911	1.632481	13677.208156	0.028050	0.028264
RS	33	1.747138	1.632481	13539.407704	0.027768	0.027902
RS	34	1.917800	1.789282	12177.413894	0.024974	0.025048
RS	35	2.104230	1.789282	11951.754947	0.024511	0.024539
RS	36	2.307885	1.943689	10744.067979	0.022035	0.022030
RS	37	2.530356	1.943689	10436.137389	0.021403	0.021376
RS	38	2.773381	2.083157	9398.269297	0.019275	0.019230
RS	39	3.038861	2.083157	9009.679114	0.018478	0.018422
RS	40	3.328868	2.202021	8105.367410	0.016623	0.016560
RS	41	3.645671	2.202021	7641.804900	0.015672	0.015605
RS	42	3.991743	2.296733	6837.834364	0.014023	0.013957
RS	43	4.369790	2.296733	6312.359081	0.012946	0.012881
RS	44	4.782766	2.366509	5583.843006	0.011452	0.011396
RS	45	5.233898	2.366509	5019.991963	0.010295	0.010246
RS	46	5.726711	2.411178	4359.322126	0.008940	0.008904
RS	47	6.265056	2.411178	3790.943824	0.007775	0.007747
RS	48	6.853140	2.437547	3197.446682	0.006558	0.006544
RS	49	7.495559	2.437547	2668.679931	0.005473	0.005467
RS	50	8.197333	2.461062	2154.990376	0.004420	0.004424
RS	51	8.963946	2.461062	1712.827713	0.003513	0.003522
RS	52	9.801388	2.490270	1309.168117	0.002685	0.002700
RS	53	10.716203	2.490270	982.996965	0.002016	0.002033
RS	54	11.715541	2.522262	705.756135	0.001447	0.001468
RS	55	12.807210	2.522262	495.758667	0.001017	0.001036
RS	56	13.999742	2.522262	334.336950	0.000686	0.000703
RS	57	15.302454	2.522262	215.657982	0.000442	0.000457
RS	58	16.725528	2.501704	133.290019	0.000273	0.000286
RS	59	18.280083	2.501704	77.255074	0.000158	0.000167
RS	60	19.978268	2.501704	42.234531	0.000087	0.000092
RS	61	21.833352	2.501704	21.661303	0.000044	0.000048
RS	62	23.859833	2.501704	10.361663	0.000021	0.000023
RS	63	26.073545	2.501704	7.497033	0.000015	0.000017
PA	4+25*2+4+6 0.093841144 0.019317130 26.073545202 0.179400044 1.857680119 1.041724914 1.465319609 2.033674611 2.133786897 2.031168411 2.031352501 2.071402368 1.994068027 1.799140611 1.597630838 1.469273595 1.440182067 1.503481182 1.632480612 1.789282053 1.943689113 2.083156560 2.202020585 2.296732642 2.366508742 2.411178129 2.437546625 2.461062489 2.490270032 2.522261703 2.501704456
//
