# Supplementary material for: Introgression and disruption of migration routes have shaped the genetic integrity of wildebeest populations
Source: Nat Commun. 2024 Apr 12;15:2921. doi: 10.1038/s41467-024-47015-y (PMC11014984; doi:10.1038/s41467-024-47015-y)
Supplement: Supplementary file 10 — Source Data [file 41467_2024_47015_MOESM10_ESM.zip › source_data/Fig2a.psmc/CGnoNaC__962.psmc]

CC
CC	Brief Description of the file format:
CC	  CC  comments
CC	  MM  useful-messages
CC	  RD  round-of-iterations
CC	  LL  \log[P(sequence)]
CC	  QD  Q-before-opt Q-after-opt
CC	  TR  \theta_0 \rho_0
CC	  RS  k t_k \lambda_k \pi_k \sum_{l\not=k}A_{kl} A_{kk}
CC	  DC  begin end best-k t_k+\Delta_k max-prob
CC
MM	Version: 0.6.5-r67
MM	pattern:4+25*2+4+6, n:63, n_free_lambdas:28
MM	n_iterations:25, skip:1, max_t:15, theta/rho:5
MM	is_decoding:0
MM	n_seqs:28, sum_L:17412220, sum_n:2522360
RD	0
LK	0.000000
QD	0.000000 -> 0.000000
RI	inf
TR	0.156492	0.031298
MT	15.000000
MM	C_pi: 1.000000, n_recomb: 536576.988788
RS	0	0.000000	1.000000	4361.678267	0.008129	0.000000
RS	1	0.008290	1.000000	4683.279423	0.008728	0.000000
RS	2	0.017266	1.000000	5025.052393	0.009365	0.000000
RS	3	0.026987	1.000000	5387.655786	0.010041	0.000000
RS	4	0.037514	1.000000	5771.654841	0.010756	0.000000
RS	5	0.048914	1.000000	6177.494810	0.011513	0.000000
RS	6	0.061258	1.000000	6605.470456	0.012310	0.000000
RS	7	0.074626	1.000000	7055.691407	0.013149	0.000000
RS	8	0.089102	1.000000	7528.043164	0.014030	0.000000
RS	9	0.104778	1.000000	8022.143641	0.014951	0.000000
RS	10	0.121753	1.000000	8537.295245	0.015911	0.000000
RS	11	0.140135	1.000000	9072.432684	0.016908	0.000000
RS	12	0.160042	1.000000	9626.066873	0.017940	0.000000
RS	13	0.181598	1.000000	10196.225637	0.019002	0.000000
RS	14	0.204942	1.000000	10780.392212	0.020091	0.000000
RS	15	0.230221	1.000000	11375.443008	0.021200	0.000000
RS	16	0.257595	1.000000	11977.586577	0.022322	0.000000
RS	17	0.287238	1.000000	12582.306336	0.023449	0.000000
RS	18	0.319339	1.000000	13184.310253	0.024571	0.000000
RS	19	0.354100	1.000000	13777.491431	0.025677	0.000000
RS	20	0.391744	1.000000	14354.904300	0.026753	0.000000
RS	21	0.432507	1.000000	14908.761890	0.027785	0.000000
RS	22	0.476650	1.000000	15430.460368	0.028757	0.000000
RS	23	0.524453	1.000000	15910.637590	0.029652	0.000000
RS	24	0.576218	1.000000	16339.272745	0.030451	0.000000
RS	25	0.632274	1.000000	16705.834097	0.031134	0.000000
RS	26	0.692977	1.000000	16999.481279	0.031681	0.000000
RS	27	0.758711	1.000000	17209.327249	0.032072	0.000000
RS	28	0.829896	1.000000	17324.762901	0.032288	0.000000
RS	29	0.906981	1.000000	17335.844011	0.032308	0.000000
RS	30	0.990456	1.000000	17233.735848	0.032118	0.000000
RS	31	1.080851	1.000000	17011.205100	0.031703	0.000000
RS	32	1.178739	1.000000	16663.141980	0.031055	0.000000
RS	33	1.284742	1.000000	16187.087765	0.030167	0.000000
RS	34	1.399532	1.000000	15583.734963	0.029043	0.000000
RS	35	1.523838	1.000000	14857.359806	0.027689	0.000000
RS	36	1.658449	1.000000	14016.140698	0.026121	0.000000
RS	37	1.804218	1.000000	13072.313168	0.024362	0.000000
RS	38	1.962071	1.000000	12042.113175	0.022442	0.000000
RS	39	2.133009	1.000000	10945.467890	0.020399	0.000000
RS	40	2.318118	1.000000	9805.407430	0.018274	0.000000
RS	41	2.518571	1.000000	8647.193015	0.016115	0.000000
RS	42	2.735641	1.000000	7497.185907	0.013972	0.000000
RS	43	2.970706	1.000000	6381.515266	0.011893	0.000000
RS	44	3.225257	1.000000	5324.637757	0.009923	0.000000
RS	45	3.500909	1.000000	4347.911988	0.008103	0.000000
RS	46	3.799411	1.000000	3468.330223	0.006464	0.000000
RS	47	4.122659	1.000000	2697.551850	0.005027	0.000000
RS	48	4.472702	1.000000	2041.363188	0.003804	0.000000
RS	49	4.851763	1.000000	1499.645013	0.002795	0.000000
RS	50	5.262247	1.000000	1066.866260	0.001988	0.000000
RS	51	5.706758	1.000000	733.048714	0.001366	0.000000
RS	52	6.188118	1.000000	485.076585	0.000904	0.000000
RS	53	6.709380	1.000000	308.172033	0.000574	0.000000
RS	54	7.273854	1.000000	187.336152	0.000349	0.000000
RS	55	7.885120	1.000000	108.571457	0.000202	0.000000
RS	56	8.547059	1.000000	59.753886	0.000111	0.000000
RS	57	9.263869	1.000000	31.097381	0.000058	0.000000
RS	58	10.040101	1.000000	15.233092	0.000028	0.000000
RS	59	10.880679	1.000000	6.988675	0.000013	0.000000
RS	60	11.790939	1.000000	2.986781	0.000006	0.000000
RS	61	12.776655	1.000000	1.182176	0.000002	0.000000
RS	62	13.844085	1.000000	0.430619	0.000001	0.000000
RS	63	15.000000	1.000000	0.202076	0.000000	0.000000
PA	4+25*2+4+6 0.156491814 0.031298363 15.000000000 1.000000000 1.000000000 1.000000000 1.000000000 1.000000000 1.000000000 1.000000000 1.000000000 1.000000000 1.000000000 1.000000000 1.000000000 1.000000000 1.000000000 1.000000000 1.000000000 1.000000000 1.000000000 1.000000000 1.000000000 1.000000000 1.000000000 1.000000000 1.000000000 1.000000000 1.000000000 1.000000000 1.000000000
//
IT	4835
RD	1
LK	-5818582.225147
QD	-21128.628128 -> -7414.414396
RI	0.1242856475
TR	0.153960	0.028456
MT	16.617057
MM	C_pi: 1.166868, n_recomb: 568726.480246
RS	0	0.000000	0.256936	18131.280550	0.031880	0.173819
RS	1	0.008465	0.256936	19004.719891	0.033416	0.052419
RS	2	0.017646	0.256936	19862.656380	0.034925	0.026437
RS	3	0.027604	0.256936	20694.249905	0.036387	0.015532
RS	4	0.038405	0.841857	6662.166022	0.011714	0.010182
RS	5	0.050121	0.841857	7123.282024	0.012525	0.007558
RS	6	0.062828	1.203521	5334.192303	0.009379	0.006430
RS	7	0.076611	1.203521	5718.233877	0.010054	0.006096
RS	8	0.091561	1.358592	5429.022824	0.009546	0.006207
RS	9	0.107775	1.358592	5817.171981	0.010228	0.006574
RS	10	0.125363	1.399331	6046.594404	0.010632	0.007089
RS	11	0.144439	1.399331	6467.720345	0.011372	0.007699
RS	12	0.165130	1.398639	6913.419778	0.012156	0.008415
RS	13	0.187572	1.398639	7376.707553	0.012971	0.009221
RS	14	0.211914	1.387878	7920.490929	0.013927	0.010089
RS	15	0.238317	1.387878	8425.572286	0.014815	0.011008
RS	16	0.266954	1.380607	8994.731519	0.015816	0.011947
RS	17	0.298016	1.380607	9534.386560	0.016764	0.012868
RS	18	0.331706	1.382207	10075.248934	0.017715	0.013747
RS	19	0.368249	1.382207	10636.839020	0.018703	0.014566
RS	20	0.407885	1.390945	11134.778950	0.019578	0.015319
RS	21	0.450875	1.390945	11701.912042	0.020576	0.016011
RS	22	0.497505	1.400512	12182.833912	0.021421	0.016660
RS	23	0.548082	1.400512	12735.509267	0.022393	0.017298
RS	24	0.602940	1.403680	13242.430784	0.023284	0.017957
RS	25	0.662441	1.403680	13754.740354	0.024185	0.018663
RS	26	0.726979	1.396256	14308.408326	0.025159	0.019433
RS	27	0.796980	1.396256	14744.780991	0.025926	0.020269
RS	28	0.872906	1.378441	15318.491548	0.026935	0.021162
RS	29	0.955260	1.378441	15631.260260	0.027485	0.022086
RS	30	1.044584	1.353588	16149.270494	0.028395	0.023003
RS	31	1.141469	1.353588	16280.585379	0.028626	0.023863
RS	32	1.246555	1.325801	16639.052331	0.029257	0.024617
RS	33	1.360536	1.325801	16528.844787	0.029063	0.025211
RS	34	1.484165	1.298226	16626.277507	0.029234	0.025600
RS	35	1.618260	1.298226	16225.696670	0.028530	0.025741
RS	36	1.763704	1.272708	15989.411973	0.028114	0.025605
RS	37	1.921461	1.272708	15277.297148	0.026862	0.025170
RS	38	2.092570	1.250186	14682.430279	0.025816	0.024427
RS	39	2.278164	1.250186	13680.785179	0.024055	0.023381
RS	40	2.479467	1.231079	12763.192336	0.022442	0.022049
RS	41	2.697811	1.231079	11545.500664	0.020301	0.020468
RS	42	2.934636	1.215373	10404.189903	0.018294	0.018681
RS	43	3.191507	1.215373	9089.564514	0.015982	0.016747
RS	44	3.470122	1.202813	7868.680857	0.013836	0.014726
RS	45	3.772321	1.202813	6599.342241	0.011604	0.012685
RS	46	4.100099	1.193083	5453.607241	0.009589	0.010687
RS	47	4.455623	1.193083	4360.214793	0.007667	0.008792
RS	48	4.841241	1.185788	3414.715888	0.006004	0.007051
RS	49	5.259500	1.185788	2581.443509	0.004539	0.005501
RS	50	5.713164	1.180445	1899.765880	0.003340	0.004167
RS	51	6.205228	1.180445	1345.057069	0.002365	0.003057
RS	52	6.738944	1.176510	920.980671	0.001619	0.002167
RS	53	7.317838	1.176510	603.847274	0.001062	0.001480
RS	54	7.945732	1.172085	380.491195	0.000669	0.000971
RS	55	8.626776	1.172085	227.799291	0.000401	0.000610
RS	56	9.365468	1.172085	129.708964	0.000228	0.000365
RS	57	10.166687	1.172085	69.946083	0.000123	0.000207
RS	58	11.035727	1.162983	35.739098	0.000063	0.000111
RS	59	11.978328	1.162983	16.933334	0.000030	0.000055
RS	60	13.000717	1.162983	7.481825	0.000013	0.000026
RS	61	14.109648	1.162983	3.064727	0.000005	0.000011
RS	62	15.312446	1.162983	1.156476	0.000002	0.000004
RS	63	16.617057	1.162983	0.571148	0.000001	0.000002
PA	4+25*2+4+6 0.153959603 0.028456313 16.617057323 0.256936073 0.841856956 1.203520775 1.358592033 1.399331093 1.398638725 1.387878418 1.380606651 1.382206917 1.390945435 1.400511742 1.403679848 1.396256447 1.378440857 1.353588104 1.325800896 1.298226357 1.272707939 1.250185966 1.231079102 1.215373039 1.202813148 1.193082809 1.185788155 1.180444717 1.176509857 1.172085285 1.162983239
//
IT	4408
RD	2
LK	-5800073.364026
QD	-4040.440435 -> -2232.364938
RI	0.0884871424
TR	0.150658	0.027159
MT	17.667287
MM	C_pi: 1.195521, n_recomb: 556323.006203
RS	0	0.000000	0.166422	27477.328583	0.049391	0.171418
RS	1	0.008570	0.166422	28276.299753	0.050827	0.053909
RS	2	0.017874	0.166422	28965.306294	0.052066	0.031926
RS	3	0.027975	0.166422	29523.683556	0.053069	0.023445
RS	4	0.038942	0.916742	5593.770611	0.010055	0.006176
RS	5	0.050849	0.916742	5992.447916	0.010772	0.005983
RS	6	0.063776	1.419095	4153.519665	0.007466	0.004445
RS	7	0.077811	1.419095	4464.078596	0.008024	0.004984
RS	8	0.093048	1.596348	4264.179519	0.007665	0.005084
RS	9	0.109592	1.596348	4580.913494	0.008234	0.005862
RS	10	0.127553	1.603038	4896.323467	0.008801	0.006502
RS	11	0.147053	1.603038	5250.360330	0.009438	0.007341
RS	12	0.168225	1.562971	5767.128398	0.010367	0.008258
RS	13	0.191211	1.562971	6168.064985	0.011087	0.009242
RS	14	0.216166	1.523000	6759.770667	0.012151	0.010351
RS	15	0.243261	1.523000	7206.927231	0.012955	0.011438
RS	16	0.272677	1.502607	7774.726881	0.013975	0.012595
RS	17	0.304614	1.502607	8259.699714	0.014847	0.013641
RS	18	0.339288	1.510429	8713.821393	0.015663	0.014587
RS	19	0.376933	1.510429	9222.767235	0.016578	0.015446
RS	20	0.417804	1.541026	9549.547818	0.017165	0.016082
RS	21	0.462178	1.541026	10067.543673	0.018097	0.016700
RS	22	0.510354	1.577905	10343.572673	0.018593	0.017122
RS	23	0.562659	1.577905	10856.466234	0.019515	0.017626
RS	24	0.619447	1.601431	11198.091594	0.020129	0.018101
RS	25	0.681100	1.601431	11689.506656	0.021012	0.018660
RS	26	0.748038	1.600328	12169.682267	0.021875	0.019378
RS	27	0.820711	1.600328	12614.465306	0.022675	0.020058
RS	28	0.899612	1.575597	13222.620107	0.023768	0.021047
RS	29	0.985275	1.575597	13580.981283	0.024412	0.021786
RS	30	1.078279	1.536351	14226.006929	0.025571	0.022901
RS	31	1.179253	1.536351	14442.741821	0.025961	0.023529
RS	32	1.288880	1.492522	14989.984747	0.026945	0.024522
RS	33	1.407901	1.492522	15001.358497	0.026965	0.024838
RS	34	1.537123	1.450633	15318.346298	0.027535	0.025462
RS	35	1.677418	1.450633	15065.766022	0.027081	0.025307
RS	36	1.829735	1.413670	15054.517149	0.027061	0.025383
RS	37	1.995106	1.413670	14501.983638	0.026068	0.024672
RS	38	2.174649	1.382627	14116.398996	0.025374	0.024112
RS	39	2.369577	1.382627	13267.936681	0.023849	0.022844
RS	40	2.581210	1.357571	12526.013909	0.022516	0.021670
RS	41	2.810979	1.357571	11437.144617	0.020558	0.019941
RS	42	3.060439	1.337911	10425.594078	0.018740	0.018293
RS	43	3.331276	1.337911	9201.274243	0.016539	0.016286
RS	44	3.625323	1.322839	8058.315292	0.014485	0.014386
RS	45	3.944569	1.322839	6834.347516	0.012285	0.012331
RS	46	4.291173	1.311658	5716.771248	0.010276	0.010433
RS	47	4.667479	1.311658	4627.616963	0.008318	0.008558
RS	48	5.076033	1.303671	3671.781986	0.006600	0.006893
RS	49	5.519599	1.303671	2814.407622	0.005059	0.005373
RS	50	6.001176	1.298087	2101.218515	0.003777	0.004089
RS	51	6.524023	1.298087	1510.839664	0.002716	0.003004
RS	52	7.091676	1.293971	1051.309377	0.001890	0.002141
RS	53	7.707975	1.293971	701.240924	0.001260	0.001467
RS	54	8.377088	1.288136	450.162715	0.000809	0.000970
RS	55	9.103541	1.288136	274.554383	0.000494	0.000611
RS	56	9.892248	1.288136	159.395335	0.000287	0.000368
RS	57	10.748545	1.288136	87.717465	0.000158	0.000210
RS	58	11.678223	1.272727	45.910343	0.000083	0.000114
RS	59	12.687570	1.272727	22.166191	0.000040	0.000057
RS	60	13.783415	1.272727	9.986640	0.000018	0.000027
RS	61	14.973169	1.272727	4.173883	0.000008	0.000011
RS	62	16.264881	1.272727	1.607990	0.000003	0.000004
RS	63	17.667287	1.272727	0.818624	0.000001	0.000002
PA	4+25*2+4+6 0.150657915 0.027158748 17.667286990 0.166422107 0.916742473 1.419095493 1.596348409 1.603038115 1.562970866 1.523000462 1.502607275 1.510428788 1.541025992 1.577905052 1.601431085 1.600328138 1.575596935 1.536351208 1.492522499 1.450632547 1.413670306 1.382626773 1.357570502 1.337910722 1.322838547 1.311657656 1.303670815 1.298086617 1.293970691 1.288136233 1.272727113
//
IT	4549
RD	3
LK	-5797538.010026
QD	-1787.028741 -> -1464.722111
RI	0.0779735686
TR	0.147968	0.026409
MT	18.372849
MM	C_pi: 1.207079, n_recomb: 546359.572339
RS	0	0.000000	0.141887	31760.853698	0.058132	0.169084
RS	1	0.008637	0.141887	32385.845011	0.059276	0.054742
RS	2	0.018019	0.141887	32843.023981	0.060112	0.034284
RS	3	0.028212	0.141887	33109.372179	0.060600	0.027133
RS	4	0.039286	1.071879	4553.012875	0.008333	0.004666
RS	5	0.051316	1.071879	4889.487383	0.008949	0.004958
RS	6	0.064384	1.655351	3404.572474	0.006231	0.003657
RS	7	0.078582	1.655351	3666.390524	0.006711	0.004318
RS	8	0.094005	1.790490	3648.969525	0.006679	0.004583
RS	9	0.110761	1.790490	3926.518174	0.007187	0.005401
RS	10	0.128964	1.728184	4373.038289	0.008004	0.006220
RS	11	0.148739	1.728184	4695.635704	0.008594	0.007071
RS	12	0.170222	1.634378	5323.993534	0.009744	0.008187
RS	13	0.193560	1.634378	5700.129945	0.010433	0.009195
RS	14	0.218914	1.558800	6388.080619	0.011692	0.010516
RS	15	0.246458	1.558800	6815.645819	0.012475	0.011660
RS	16	0.276381	1.520663	7440.649699	0.013619	0.012995
RS	17	0.308888	1.520663	7908.569154	0.014475	0.014127
RS	18	0.344203	1.530712	8335.675006	0.015257	0.015102
RS	19	0.382567	1.530712	8826.589714	0.016155	0.016043
RS	20	0.424245	1.581094	9032.828565	0.016533	0.016518
RS	21	0.469523	1.581094	9530.118828	0.017443	0.017181
RS	22	0.518711	1.646308	9638.551226	0.017641	0.017336
RS	23	0.572148	1.646308	10129.868603	0.018541	0.017855
RS	24	0.630199	1.693477	10325.607292	0.018899	0.018110
RS	25	0.693265	1.693477	10799.381044	0.019766	0.018667
RS	26	0.761777	1.702792	11197.654684	0.020495	0.019289
RS	27	0.836207	1.702792	11634.487725	0.021295	0.019953
RS	28	0.917064	1.675698	12231.568032	0.022387	0.020972
RS	29	1.004905	1.675698	12596.123331	0.023055	0.021675
RS	30	1.100333	1.627623	13281.136078	0.024308	0.022895
RS	31	1.204003	1.627623	13520.060481	0.024746	0.023458
RS	32	1.316626	1.574538	14129.966315	0.025862	0.024567
RS	33	1.438977	1.574538	14179.162873	0.025952	0.024790
RS	34	1.571894	1.525899	14560.814247	0.026651	0.025500
RS	35	1.716291	1.525899	14360.273179	0.026284	0.025237
RS	36	1.873160	1.485201	14407.924689	0.026371	0.025356
RS	37	2.043576	1.485201	13919.635417	0.025477	0.024542
RS	38	2.228711	1.452990	13587.532029	0.024869	0.023994
RS	39	2.429836	1.452990	12812.432389	0.023451	0.022646
RS	40	2.648332	1.428657	12121.632781	0.022186	0.021473
RS	41	2.885698	1.428657	11110.150262	0.020335	0.019701
RS	42	3.143565	1.410856	10149.200286	0.018576	0.018061
RS	43	3.423703	1.410856	8998.680939	0.016470	0.016049
RS	44	3.728036	1.398164	7902.984771	0.014465	0.014172
RS	45	4.058654	1.398164	6740.474484	0.012337	0.012139
RS	46	4.417826	1.389523	5660.498112	0.010360	0.010275
RS	47	4.808019	1.389523	4613.741876	0.008445	0.008435
RS	48	5.231912	1.383999	3680.818348	0.006737	0.006804
RS	49	5.692415	1.383999	2845.029955	0.005207	0.005315
RS	50	6.192691	1.380576	2139.707618	0.003916	0.004057
RS	51	6.736174	1.380576	1554.014707	0.002844	0.002991
RS	52	7.326597	1.377987	1091.729153	0.001998	0.002142
RS	53	7.968013	1.377987	736.822068	0.001349	0.001476
RS	54	8.664827	1.372013	478.853307	0.000876	0.000982
RS	55	9.421822	1.372013	295.935974	0.000542	0.000623
RS	56	10.244197	1.372013	174.213560	0.000319	0.000378
RS	57	11.137598	1.372013	97.283911	0.000178	0.000217
RS	58	12.108161	1.351355	51.816117	0.000095	0.000119
RS	59	13.162548	1.351355	25.364941	0.000046	0.000060
RS	60	14.308000	1.351355	11.593203	0.000021	0.000028
RS	61	15.552381	1.351355	4.918351	0.000009	0.000012
RS	62	16.904237	1.351355	1.924469	0.000004	0.000005
RS	63	18.372849	1.351355	1.002813	0.000002	0.000003
PA	4+25*2+4+6 0.147967534 0.026409262 18.372848924 0.141886902 1.071878853 1.655350662 1.790490497 1.728183741 1.634377881 1.558800361 1.520663049 1.530711865 1.581094173 1.646307582 1.693476536 1.702792080 1.675697564 1.627623049 1.574537676 1.525899494 1.485201423 1.452990008 1.428656856 1.410856341 1.398164232 1.389523320 1.383998966 1.380576302 1.377987156 1.372012731 1.351354646
//
IT	4256
RD	4
LK	-5797055.179333
QD	-1380.814109 -> -1288.354666
RI	0.0731633603
TR	0.145943	0.025929
MT	18.862966
MM	C_pi: 1.216755, n_recomb: 540819.262377
RS	0	0.000000	0.132559	33755.178363	0.062415	0.167482
RS	1	0.008682	0.132559	34267.620873	0.063362	0.055304
RS	2	0.018118	0.132559	34582.611181	0.063945	0.035545
RS	3	0.028372	0.132559	34676.801338	0.064119	0.029118
RS	4	0.039518	1.265302	3767.166126	0.006966	0.003810
RS	5	0.051630	1.265302	4054.202405	0.007496	0.004216
RS	6	0.064795	1.897089	2913.056220	0.005386	0.003208
RS	7	0.079102	1.897089	3141.758092	0.005809	0.003854
RS	8	0.094652	1.960371	3277.320883	0.006060	0.004295
RS	9	0.111551	1.960371	3530.768176	0.006529	0.005071
RS	10	0.129918	1.821959	4088.094301	0.007559	0.006059
RS	11	0.149879	1.821959	4393.705280	0.008124	0.006863
RS	12	0.171573	1.676465	5124.138434	0.009475	0.008156
RS	13	0.195151	1.676465	5489.639736	0.010151	0.009128
RS	14	0.220776	1.567500	6278.595000	0.011609	0.010638
RS	15	0.248625	1.567500	6700.895187	0.012390	0.011780
RS	16	0.278892	1.510944	7404.704458	0.013692	0.013280
RS	17	0.311787	1.510944	7870.337950	0.014553	0.014454
RS	18	0.347538	1.519553	8302.393053	0.015352	0.015461
RS	19	0.386393	1.519553	8790.281534	0.016254	0.016467
RS	20	0.428622	1.584689	8909.563401	0.016474	0.016794
RS	21	0.474516	1.584689	9400.709157	0.017382	0.017517
RS	22	0.524395	1.674060	9373.817117	0.017333	0.017427
RS	23	0.578604	1.674060	9856.422463	0.018225	0.017990
RS	24	0.637520	1.742473	9935.846814	0.018372	0.018043
RS	25	0.701551	1.742473	10401.292551	0.019232	0.018633
RS	26	0.771141	1.761191	10740.286541	0.019859	0.019167
RS	27	0.846772	1.761191	11172.714187	0.020659	0.019853
RS	28	0.928970	1.731764	11770.173706	0.021764	0.020896
RS	29	1.018304	1.731764	12136.418504	0.022441	0.021609
RS	30	1.115395	1.676006	12858.551087	0.023776	0.022917
RS	31	1.220914	1.676006	13105.160574	0.024232	0.023473
RS	32	1.335594	1.615787	13758.375367	0.025440	0.024670
RS	33	1.460231	1.615787	13819.976503	0.025554	0.024868
RS	34	1.595689	1.563100	14230.415265	0.026313	0.025620
RS	35	1.742907	1.563100	14046.546695	0.025973	0.025318
RS	36	1.902907	1.521546	14104.150123	0.026079	0.025427
RS	37	2.076797	1.521546	13638.042614	0.025217	0.024571
RS	38	2.265785	1.490971	13303.941585	0.024600	0.023977
RS	39	2.471180	1.490971	12558.605570	0.023221	0.022597
RS	40	2.694407	1.469970	11864.822245	0.021939	0.021368
RS	41	2.937015	1.469970	10891.529015	0.020139	0.019585
RS	42	3.200686	1.456365	9935.934437	0.018372	0.017904
RS	43	3.487248	1.456365	8829.481575	0.016326	0.015904
RS	44	3.798690	1.448097	7749.455379	0.014329	0.014013
RS	45	4.137170	1.448097	6630.847098	0.012261	0.012010
RS	46	4.505037	1.443737	5571.776583	0.010302	0.010153
RS	47	4.904842	1.443737	4561.571331	0.008435	0.008348
RS	48	5.339358	1.442114	3647.340927	0.006744	0.006734
RS	49	5.811598	1.442114	2835.719405	0.005243	0.005277
RS	50	6.324837	1.441981	2141.746895	0.003960	0.004035
RS	51	6.882635	1.441981	1567.172755	0.002898	0.002988
RS	52	7.488861	1.441727	1108.232004	0.002049	0.002148
RS	53	8.147719	1.441727	754.855826	0.001396	0.001489
RS	54	8.863778	1.436178	495.190117	0.000916	0.000997
RS	55	9.642005	1.436178	309.294303	0.000572	0.000637
RS	56	10.487796	1.436178	184.132842	0.000340	0.000389
RS	57	11.407019	1.436178	104.051759	0.000192	0.000226
RS	58	12.406047	1.410699	56.227361	0.000104	0.000125
RS	59	13.491810	1.410699	27.837420	0.000051	0.000063
RS	60	14.671838	1.410699	12.875408	0.000024	0.000030
RS	61	15.954315	1.410699	5.530918	0.000010	0.000013
RS	62	17.348136	1.410699	2.192672	0.000004	0.000005
RS	63	18.862966	1.410699	1.165688	0.000002	0.000003
PA	4+25*2+4+6 0.145943349 0.025929397 18.862966311 0.132558971 1.265302419 1.897088539 1.960370714 1.821958725 1.676464834 1.567499873 1.510943693 1.519553149 1.584688885 1.674059632 1.742473167 1.761191200 1.731764242 1.676005818 1.615786522 1.563100148 1.521546207 1.490971476 1.469969858 1.456364933 1.448097228 1.443736973 1.442114131 1.441980833 1.441727338 1.436177972 1.410699189
//
IT	4525
RD	5
LK	-5796902.602303
QD	-1260.175404 -> -1216.242771
RI	0.0702229358
TR	0.144407	0.025597
MT	19.220861
MM	C_pi: 1.224662, n_recomb: 537414.632362
RS	0	0.000000	0.127919	34846.758925	0.064841	0.166386
RS	1	0.008714	0.127919	35289.045397	0.065664	0.055703
RS	2	0.018188	0.127919	35516.826323	0.066088	0.036337
RS	3	0.028487	0.127919	35506.801314	0.066070	0.030381
RS	4	0.039683	1.479036	3181.902197	0.005921	0.003225
RS	5	0.051856	1.479036	3430.155670	0.006383	0.003650
RS	6	0.065088	2.131131	2568.242914	0.004779	0.002902
RS	7	0.079475	2.131131	2772.977337	0.005160	0.003510
RS	8	0.095114	2.108424	3024.341820	0.005628	0.004101
RS	9	0.112117	2.108424	3261.075831	0.006068	0.004827
RS	10	0.130601	1.898595	3900.121482	0.007257	0.005950
RS	11	0.150696	1.898595	4194.537233	0.007805	0.006698
RS	12	0.172542	1.709008	5003.452996	0.009310	0.008130
RS	13	0.196292	1.709008	5362.850713	0.009979	0.009055
RS	14	0.222111	1.571481	6238.906862	0.011609	0.010722
RS	15	0.250181	1.571481	6659.823477	0.012392	0.011840
RS	16	0.280696	1.497634	7443.955895	0.013851	0.013492
RS	17	0.313870	1.497634	7911.226455	0.014721	0.014683
RS	18	0.349936	1.502815	8362.681841	0.015561	0.015735
RS	19	0.389144	1.502815	8851.886272	0.016471	0.016784
RS	20	0.431769	1.578849	8904.334648	0.016569	0.016990
RS	21	0.478108	1.578849	9394.108540	0.017480	0.017762
RS	22	0.528485	1.688482	9253.470314	0.017218	0.017457
RS	23	0.583252	1.688482	9732.153808	0.018109	0.018063
RS	24	0.642792	1.775283	9716.133772	0.018079	0.017940
RS	25	0.707520	1.775283	10177.269136	0.018937	0.018563
RS	26	0.777889	1.801521	10474.313714	0.019490	0.019028
RS	27	0.854389	1.801521	10904.623660	0.020291	0.019738
RS	28	0.937557	1.768659	11514.681081	0.021426	0.020816
RS	29	1.027971	1.768659	11882.157398	0.022110	0.021547
RS	30	1.126264	1.704903	12648.074771	0.023535	0.022947
RS	31	1.233123	1.704903	12898.128806	0.024000	0.023510
RS	32	1.349293	1.637875	13594.922121	0.025297	0.024794
RS	33	1.475587	1.637875	13660.097114	0.025418	0.024986
RS	34	1.612886	1.581808	14092.451883	0.026223	0.025776
RS	35	1.762150	1.581808	13911.716299	0.025886	0.025455
RS	36	1.924421	1.540175	13965.815201	0.025987	0.025544
RS	37	2.100832	1.540175	13504.514668	0.025129	0.024664
RS	38	2.292617	1.512023	13150.321380	0.024470	0.024011
RS	39	2.501113	1.512023	12415.360860	0.023102	0.022613
RS	40	2.727778	1.495112	11698.792927	0.021769	0.021313
RS	41	2.974196	1.495112	10744.669423	0.019993	0.019526
RS	42	3.242086	1.486444	9775.814271	0.018190	0.017790
RS	43	3.533321	1.486444	8697.197810	0.016183	0.015804
RS	44	3.849935	1.483317	7617.918917	0.014175	0.013885
RS	45	4.194139	1.483317	6531.591106	0.012154	0.011910
RS	46	4.568337	1.483924	5483.648510	0.010204	0.010049
RS	47	4.975143	1.483924	4503.668134	0.008380	0.008278
RS	48	5.417400	1.486837	3603.618931	0.006705	0.006674
RS	49	5.898195	1.486837	2814.451520	0.005237	0.005245
RS	50	6.420888	1.490541	2131.372191	0.003966	0.004015
RS	51	6.989129	1.490541	1569.101401	0.002920	0.002987
RS	52	7.606887	1.493033	1115.156652	0.002075	0.002154
RS	53	8.278478	1.493033	765.457383	0.001424	0.001501
RS	54	9.008592	1.488193	506.057218	0.000942	0.001012
RS	55	9.802330	1.488193	318.971088	0.000594	0.000651
RS	56	10.665236	1.488193	191.741134	0.000357	0.000400
RS	57	11.603336	1.488193	109.472715	0.000204	0.000234
RS	58	12.623184	1.458089	59.913841	0.000111	0.000131
RS	59	13.731903	1.458089	29.956271	0.000056	0.000067
RS	60	14.937238	1.458089	14.000600	0.000026	0.000032
RS	61	16.247608	1.458089	6.080915	0.000011	0.000014
RS	62	17.672165	1.458089	2.438946	0.000005	0.000006
RS	63	19.220861	1.458089	1.320332	0.000002	0.000003
PA	4+25*2+4+6 0.144407071 0.025597247 19.220861108 0.127918630 1.479036449 2.131131093 2.108423595 1.898595337 1.709007739 1.571480750 1.497634375 1.502815365 1.578849310 1.688482482 1.775283419 1.801520983 1.768658800 1.704902635 1.637875042 1.581807543 1.540174546 1.512022723 1.495111565 1.486443599 1.483317465 1.483923925 1.486837058 1.490540677 1.493032560 1.488192849 1.458089142
//
IT	4312
RD	6
LK	-5796824.469567
QD	-1202.030611 -> -1173.674890
RI	0.0681714262
TR	0.143192	0.025350
MT	19.498430
MM	C_pi: 1.231010, n_recomb: 535014.745612
RS	0	0.000000	0.125060	35556.132236	0.066458	0.165587
RS	1	0.008739	0.125060	35949.434679	0.067193	0.056000
RS	2	0.018241	0.125060	36116.784544	0.067506	0.036898
RS	3	0.028574	0.125060	36035.005404	0.067353	0.031293
RS	4	0.039810	1.705133	2737.297585	0.005116	0.002791
RS	5	0.052028	1.705133	2954.806173	0.005523	0.003206
RS	6	0.065313	2.349905	2315.637760	0.004328	0.002677
RS	7	0.079759	2.349905	2502.370315	0.004677	0.003248
RS	8	0.095468	2.234566	2841.659152	0.005311	0.003961
RS	9	0.112550	2.234566	3066.124075	0.005731	0.004645
RS	10	0.131124	1.962294	3762.448026	0.007032	0.005870
RS	11	0.151321	1.962294	4048.607911	0.007567	0.006568
RS	12	0.173284	1.737295	4912.383117	0.009182	0.008103
RS	13	0.197165	1.737295	5267.242181	0.009845	0.008982
RS	14	0.223134	1.576169	6212.308242	0.011611	0.010775
RS	15	0.251372	1.576169	6632.535630	0.012397	0.011865
RS	16	0.282077	1.486625	7490.931917	0.014001	0.013653
RS	17	0.315466	1.486625	7960.360391	0.014879	0.014851
RS	18	0.351773	1.487415	8437.801848	0.015771	0.015955
RS	19	0.391253	1.487415	8929.165267	0.016690	0.017035
RS	20	0.434182	1.571826	8927.973518	0.016687	0.017142
RS	21	0.480863	1.571826	9417.708051	0.017603	0.017951
RS	22	0.531623	1.698949	9178.596458	0.017156	0.017459
RS	23	0.586820	1.698949	9655.011451	0.018046	0.018097
RS	24	0.646839	1.802036	9557.878346	0.017865	0.017823
RS	25	0.712104	1.802036	10016.258264	0.018721	0.018471
RS	26	0.783072	1.834342	10282.379200	0.019219	0.018883
RS	27	0.860242	1.834342	10711.576203	0.020021	0.019611
RS	28	0.944155	1.797077	11341.670933	0.021199	0.020735
RS	29	1.035402	1.797077	11710.415012	0.021888	0.021478
RS	30	1.134622	1.724849	12524.990069	0.023411	0.022977
RS	31	1.242513	1.724849	12777.090010	0.023882	0.023548
RS	32	1.359832	1.650908	13520.141922	0.025271	0.024923
RS	33	1.487404	1.650908	13585.578473	0.025393	0.025113
RS	34	1.626123	1.591506	14039.918445	0.026242	0.025943
RS	35	1.776965	1.591506	13856.842209	0.025900	0.025611
RS	36	1.940989	1.549844	13904.820268	0.025990	0.025681
RS	37	2.119347	1.549844	13440.855294	0.025122	0.024783
RS	38	2.313291	1.524136	13061.686563	0.024414	0.024070
RS	39	2.524183	1.524136	12328.216604	0.023043	0.022657
RS	40	2.753505	1.511346	11582.380328	0.021649	0.021285
RS	41	3.002866	1.511346	10638.058684	0.019884	0.019496
RS	42	3.274019	1.507682	9648.889870	0.018035	0.017700
RS	43	3.568867	1.507682	8589.357012	0.016054	0.015728
RS	44	3.889481	1.509833	7504.200280	0.014026	0.013775
RS	45	4.238114	1.509833	6443.109165	0.012043	0.011826
RS	46	4.617212	1.515617	5401.114301	0.010095	0.009957
RS	47	5.029439	1.515617	4446.783994	0.008312	0.008216
RS	48	5.477689	1.523330	3557.873256	0.006650	0.006618
RS	49	5.965111	1.523330	2789.138853	0.005213	0.005216
RS	50	6.495128	1.531152	2115.994070	0.003955	0.003996
RS	51	7.071462	1.531152	1565.937252	0.002927	0.002985
RS	52	7.698160	1.536630	1117.421226	0.002089	0.002159
RS	53	8.379625	1.536630	772.234250	0.001443	0.001513
RS	54	9.120641	1.532672	513.992481	0.000961	0.001025
RS	55	9.926412	1.532672	326.612545	0.000610	0.000664
RS	56	10.802599	1.532672	198.043217	0.000370	0.000411
RS	57	11.755353	1.532672	114.121603	0.000213	0.000242
RS	58	12.791366	1.498082	63.183972	0.000118	0.000137
RS	59	13.917915	1.498082	31.873377	0.000060	0.000071
RS	60	15.142910	1.498082	15.037986	0.000028	0.000034
RS	61	16.474955	1.498082	6.597360	0.000012	0.000015
RS	62	17.923404	1.498082	2.674429	0.000005	0.000006
RS	63	19.498430	1.498082	1.472357	0.000003	0.000003
PA	4+25*2+4+6 0.143192448 0.025349758 19.498429819 0.125059517 1.705133488 2.349904755 2.234565950 1.962293709 1.737295186 1.576168624 1.486625382 1.487414953 1.571825935 1.698949187 1.802036026 1.834342024 1.797077155 1.724849444 1.650908365 1.591505878 1.549843821 1.524136233 1.511346110 1.507682449 1.509832849 1.515617415 1.523329988 1.531151946 1.536630294 1.532672185 1.498081569
//
IT	4449
RD	7
LK	-5796772.051358
QD	-1165.421317 -> -1144.321186
RI	0.0666406447
TR	0.142189	0.025153
MT	19.725811
MM	C_pi: 1.236287, n_recomb: 533176.189924
RS	0	0.000000	0.123047	36074.102688	0.067659	0.164963
RS	1	0.008759	0.123047	36429.953808	0.068326	0.056233
RS	2	0.018285	0.123047	36551.306969	0.068554	0.037326
RS	3	0.028645	0.123047	36415.125227	0.068298	0.032000
RS	4	0.039912	1.940213	2391.257449	0.004485	0.002452
RS	5	0.052167	1.940213	2584.027378	0.004846	0.002849
RS	6	0.065495	2.549983	2125.313490	0.003986	0.002504
RS	7	0.079990	2.549983	2298.226428	0.004310	0.003044
RS	8	0.095755	2.339473	2706.650205	0.005076	0.003858
RS	9	0.112900	2.339473	2921.942380	0.005480	0.004510
RS	10	0.131547	2.014872	3657.602330	0.006860	0.005809
RS	11	0.151828	2.014872	3937.435014	0.007385	0.006468
RS	12	0.173885	1.762654	4836.731635	0.009072	0.008072
RS	13	0.197873	1.762654	5187.804991	0.009730	0.008913
RS	14	0.223963	1.582342	6185.239340	0.011601	0.010802
RS	15	0.252338	1.582342	6604.711299	0.012387	0.011866
RS	16	0.283198	1.478609	7529.712009	0.014122	0.013778
RS	17	0.316762	1.478609	8001.008716	0.015006	0.014978
RS	18	0.353264	1.474508	8507.793946	0.015957	0.016139
RS	19	0.392965	1.474508	9001.260651	0.016882	0.017242
RS	20	0.436142	1.565569	8956.035545	0.016798	0.017268
RS	21	0.483101	1.565569	9446.081210	0.017717	0.018106
RS	22	0.534173	1.708270	9119.601637	0.017104	0.017448
RS	23	0.589718	1.708270	9594.399973	0.017995	0.018109
RS	24	0.650128	1.826250	9426.038336	0.017679	0.017702
RS	25	0.715830	1.826250	9882.345239	0.018535	0.018368
RS	26	0.787286	1.863716	10124.195339	0.018988	0.018739
RS	27	0.865001	1.863716	10552.750013	0.019792	0.019478
RS	28	0.949522	1.821460	11206.439795	0.021018	0.020652
RS	29	1.041446	1.821460	11576.556615	0.021712	0.021404
RS	30	1.141422	1.740479	12441.912531	0.023335	0.023004
RS	31	1.250155	1.740479	12695.624189	0.023811	0.023580
RS	32	1.368410	1.659544	13486.595741	0.025295	0.025050
RS	33	1.497024	1.659544	13551.068716	0.025416	0.025237
RS	34	1.636903	1.596738	14028.681961	0.026312	0.026112
RS	35	1.789032	1.596738	13841.024892	0.025960	0.025768
RS	36	1.954487	1.554899	13883.524866	0.026039	0.025825
RS	37	2.134433	1.554899	13413.560562	0.025158	0.024910
RS	38	2.330140	1.531418	13009.162289	0.024399	0.024142
RS	39	2.542989	1.531418	12272.853417	0.023018	0.022716
RS	40	2.774480	1.522506	11496.488547	0.021562	0.021274
RS	41	3.026247	1.522506	10556.925984	0.019800	0.019482
RS	42	3.300066	1.523650	9545.107500	0.017902	0.017628
RS	43	3.597867	1.523650	8499.423454	0.015941	0.015667
RS	44	3.921752	1.530964	7405.367218	0.013889	0.013680
RS	45	4.274005	1.530964	6364.788614	0.011937	0.011754
RS	46	4.657111	1.541919	5325.728649	0.009989	0.009874
RS	47	5.073771	1.541919	4393.524641	0.008240	0.008160
RS	48	5.526926	1.554519	3513.516295	0.006590	0.006567
RS	49	6.019771	1.554519	2763.244583	0.005183	0.005188
RS	50	6.555783	1.566610	2098.957627	0.003937	0.003977
RS	51	7.138743	1.566610	1560.533943	0.002927	0.002982
RS	52	7.772762	1.575230	1117.363111	0.002096	0.002162
RS	53	8.462314	1.575230	776.935202	0.001457	0.001523
RS	54	9.212260	1.572279	520.242621	0.000976	0.001037
RS	55	10.027893	1.572279	333.039041	0.000625	0.000676
RS	56	10.914964	1.572279	203.545360	0.000382	0.000421
RS	57	11.879731	1.572279	118.290330	0.000222	0.000250
RS	58	12.928999	1.533280	66.195801	0.000124	0.000143
RS	59	14.070169	1.533280	33.666229	0.000063	0.000074
RS	60	15.311291	1.533280	16.022584	0.000030	0.000036
RS	61	16.661119	1.533280	7.094753	0.000013	0.000016
RS	62	18.129174	1.533280	2.904592	0.000005	0.000007
RS	63	19.725811	1.533280	1.624426	0.000003	0.000004
PA	4+25*2+4+6 0.142189132 0.025153478 19.725811334 0.123047379 1.940213456 2.549982905 2.339473188 2.014872257 1.762654378 1.582342067 1.478609387 1.474507936 1.565569067 1.708270452 1.826250472 1.863715610 1.821459762 1.740478886 1.659544107 1.596738418 1.554899478 1.531417690 1.522506343 1.523650359 1.530963937 1.541918734 1.554519307 1.566610475 1.575230111 1.572279059 1.533279916
//
IT	4599
RD	8
LK	-5796732.307118
QD	-1139.345735 -> -1122.541829
RI	0.0654484073
TR	0.141327	0.024990
MT	19.920873
MM	C_pi: 1.240924, n_recomb: 531713.406223
RS	0	0.000000	0.121534	36476.356413	0.068602	0.164449
RS	1	0.008776	0.121534	36802.296158	0.069215	0.056422
RS	2	0.018321	0.121534	36886.989000	0.069374	0.037667
RS	3	0.028705	0.121534	36707.531938	0.069036	0.032569
RS	4	0.039999	2.182942	2115.679703	0.003979	0.002181
RS	5	0.052285	2.182942	2288.229337	0.004304	0.002557
RS	6	0.065649	2.730441	1978.929927	0.003722	0.002368
RS	7	0.080186	2.730441	2141.068849	0.004027	0.002882
RS	8	0.095998	2.424768	2606.253260	0.004902	0.003782
RS	9	0.113198	2.424768	2814.684464	0.005294	0.004409
RS	10	0.131907	2.057799	3576.941140	0.006727	0.005762
RS	11	0.152259	2.057799	3851.900710	0.007244	0.006390
RS	12	0.174396	1.785579	4771.911525	0.008975	0.008040
RS	13	0.198476	1.785579	5119.726067	0.009629	0.008849
RS	14	0.224669	1.589807	6155.818924	0.011577	0.010811
RS	15	0.253161	1.589807	6574.375737	0.012365	0.011853
RS	16	0.284152	1.473113	7559.082553	0.014216	0.013874
RS	17	0.317864	1.473113	8031.888652	0.015106	0.015074
RS	18	0.354534	1.463813	8570.104431	0.016118	0.016298
RS	19	0.394422	1.463813	9065.489361	0.017050	0.017419
RS	20	0.437811	1.560262	8983.611909	0.016896	0.017378
RS	21	0.485007	1.560262	9474.096019	0.017818	0.018240
RS	22	0.536345	1.717122	9068.748077	0.017056	0.017430
RS	23	0.592188	1.717122	9542.290084	0.017946	0.018111
RS	24	0.652931	1.849075	9309.603974	0.017509	0.017583
RS	25	0.719006	1.849075	9764.225219	0.018364	0.018261
RS	26	0.790878	1.891202	9985.627752	0.018780	0.018597
RS	27	0.869058	1.891202	10413.804092	0.019585	0.019343
RS	28	0.954099	1.843697	11092.121599	0.020861	0.020568
RS	29	1.046602	1.843697	11463.715806	0.021560	0.021325
RS	30	1.147224	1.753902	12379.896978	0.023283	0.023027
RS	31	1.256675	1.753902	12635.143061	0.023763	0.023605
RS	32	1.375731	1.666002	13474.409249	0.025341	0.025170
RS	33	1.505235	1.666002	13537.545100	0.025460	0.025354
RS	34	1.646104	1.599760	14039.421287	0.026404	0.026276
RS	35	1.799335	1.599760	13846.345544	0.026041	0.025920
RS	36	1.966013	1.557577	13884.808163	0.026113	0.025968
RS	37	2.147318	1.557577	13407.377220	0.025215	0.025037
RS	38	2.344534	1.536046	12979.126198	0.024410	0.024219
RS	39	2.559057	1.536046	12237.768737	0.023016	0.022779
RS	40	2.792405	1.530690	11431.647568	0.021500	0.021272
RS	41	3.046230	1.530690	10493.890620	0.019736	0.019477
RS	42	3.322331	1.536343	9459.113566	0.017790	0.017567
RS	43	3.622661	1.536343	8423.814432	0.015843	0.015616
RS	44	3.949347	1.548606	7319.448168	0.013766	0.013596
RS	45	4.304701	1.548606	6295.915444	0.011841	0.011690
RS	46	4.691240	1.564623	5257.838282	0.009888	0.009798
RS	47	5.111700	1.564623	4344.894958	0.008171	0.008109
RS	48	5.569058	1.582112	3472.019192	0.006530	0.006518
RS	49	6.066551	1.582112	2738.374363	0.005150	0.005162
RS	50	6.607703	1.598561	2081.864267	0.003915	0.003958
RS	51	7.196344	1.598561	1554.309259	0.002923	0.002978
RS	52	7.836642	1.610432	1116.171188	0.002099	0.002164
RS	53	8.533129	1.610432	780.470241	0.001468	0.001532
RS	54	9.290738	1.608598	525.465040	0.000988	0.001047
RS	55	10.114831	1.608598	338.689662	0.000637	0.000687
RS	56	11.011244	1.608598	208.521377	0.000392	0.000431
RS	57	11.986322	1.608598	122.137749	0.000230	0.000257
RS	58	13.046969	1.565271	69.034330	0.000130	0.000148
RS	59	14.200694	1.565271	35.376997	0.000067	0.000077
RS	60	15.455665	1.565271	16.973636	0.000032	0.000038
RS	61	16.820767	1.565271	7.581128	0.000014	0.000017
RS	62	18.305666	1.565271	3.132487	0.000006	0.000007
RS	63	19.920873	1.565271	1.778055	0.000003	0.000004
PA	4+25*2+4+6 0.141326855 0.024989662 19.920872959 0.121534364 2.182941824 2.730441004 2.424767969 2.057799280 1.785578991 1.589806529 1.473113477 1.463813079 1.560262046 1.717121536 1.849074772 1.891201867 1.843696984 1.753902093 1.666002170 1.599760352 1.557576796 1.536045931 1.530689675 1.536342892 1.548605613 1.564623073 1.582112156 1.598561092 1.610432488 1.608597704 1.565271106
//
IT	4322
RD	9
LK	-5796700.338612
QD	-1119.494167 -> -1105.616533
RI	0.0644888963
TR	0.140563	0.024848
MT	20.094135
MM	C_pi: 1.245182, n_recomb: 530523.215829
RS	0	0.000000	0.120355	36799.729941	0.069365	0.164009
RS	1	0.008790	0.120355	37101.257651	0.069933	0.056580
RS	2	0.018354	0.120355	37156.032657	0.070037	0.037947
RS	3	0.028758	0.120355	36941.271538	0.069632	0.033040
RS	4	0.040076	2.433018	1891.504221	0.003565	0.001960
RS	5	0.052389	2.433018	2047.260203	0.003859	0.002313
RS	6	0.065785	2.892042	1864.189633	0.003514	0.002260
RS	7	0.080358	2.892042	2017.801347	0.003803	0.002753
RS	8	0.096213	2.492663	2531.668272	0.004772	0.003728
RS	9	0.113461	2.492663	2735.002023	0.005155	0.004336
RS	10	0.132225	2.092525	3514.751757	0.006625	0.005728
RS	11	0.152639	2.092525	3785.973894	0.007136	0.006331
RS	12	0.174847	1.806492	4715.420222	0.008888	0.008006
RS	13	0.199007	1.806492	5060.389888	0.009538	0.008790
RS	14	0.225291	1.598303	6124.306360	0.011544	0.010805
RS	15	0.253886	1.598303	6541.812054	0.012331	0.011827
RS	16	0.284994	1.469615	7580.445348	0.014289	0.013948
RS	17	0.318837	1.469615	8054.461578	0.015182	0.015149
RS	18	0.355655	1.454846	8625.897908	0.016259	0.016438
RS	19	0.395709	1.454846	9123.044245	0.017196	0.017575
RS	20	0.439284	1.555655	9010.685180	0.016985	0.017477
RS	21	0.486690	1.555655	9501.695280	0.017910	0.018360
RS	22	0.538262	1.725571	9024.036893	0.017010	0.017411
RS	23	0.594369	1.725571	9496.580236	0.017900	0.018108
RS	24	0.655407	1.870842	9204.631437	0.017350	0.017467
RS	25	0.721811	1.870842	9657.830112	0.018204	0.018155
RS	26	0.794052	1.917391	9860.923145	0.018587	0.018459
RS	27	0.872643	1.917391	10288.880200	0.019394	0.019211
RS	28	0.958143	1.864599	10991.406607	0.020718	0.020486
RS	29	1.051159	1.864599	11364.547150	0.021421	0.021245
RS	30	1.152352	1.766096	12330.264361	0.023242	0.023046
RS	31	1.262439	1.766096	12587.079956	0.023726	0.023624
RS	32	1.382204	1.671361	13473.964068	0.025398	0.025283
RS	33	1.512497	1.671361	13535.740483	0.025514	0.025462
RS	34	1.654243	1.601704	14062.335393	0.026507	0.026433
RS	35	1.808450	1.601704	13863.642052	0.026132	0.026065
RS	36	1.976211	1.559044	13899.459942	0.026200	0.026107
RS	37	2.158720	1.559044	13414.011666	0.025284	0.025161
RS	38	2.357273	1.539195	12963.817251	0.024436	0.024297
RS	39	2.573278	1.539195	12216.291396	0.023027	0.022844
RS	40	2.808272	1.537066	11381.959465	0.021454	0.021277
RS	41	3.063923	1.537066	10444.198236	0.019687	0.019478
RS	42	3.342047	1.546904	9387.066954	0.017694	0.017516
RS	43	3.644620	1.546904	8359.734717	0.015758	0.015573
RS	44	3.973790	1.563854	7244.524088	0.013655	0.013520
RS	45	4.331895	1.563854	6235.377065	0.011753	0.011632
RS	46	4.721480	1.584777	5196.963267	0.009796	0.009728
RS	47	5.145311	1.584777	4300.913983	0.008107	0.008062
RS	48	5.606399	1.607116	3433.734041	0.006472	0.006472
RS	49	6.108018	1.607116	2715.083621	0.005118	0.005137
RS	50	6.653732	1.627970	2065.366843	0.003893	0.003939
RS	51	7.247418	1.627970	1547.895525	0.002918	0.002974
RS	52	7.893291	1.643195	1114.397409	0.002101	0.002165
RS	53	8.595939	1.643195	783.283418	0.001476	0.001539
RS	54	9.360353	1.642568	529.993999	0.000999	0.001057
RS	55	10.191964	1.642568	343.792026	0.000648	0.000697
RS	56	11.096676	1.642568	213.114729	0.000402	0.000440
RS	57	12.080917	1.642568	125.747286	0.000237	0.000264
RS	58	13.151678	1.595047	71.742093	0.000135	0.000153
RS	59	14.316563	1.595047	37.027361	0.000070	0.000081
RS	60	15.583848	1.595047	17.901302	0.000034	0.000040
RS	61	16.962533	1.595047	8.060849	0.000015	0.000018
RS	62	18.462411	1.595047	3.359833	0.000006	0.000008
RS	63	20.094135	1.595047	1.934170	0.000004	0.000004
PA	4+25*2+4+6 0.140562552 0.024847600 20.094134946 0.120355271 2.433017836 2.892042231 2.492663489 2.092525193 1.806491825 1.598303076 1.469615349 1.454845867 1.555655254 1.725571421 1.870842368 1.917390905 1.864599494 1.766095721 1.671361272 1.601704031 1.559044392 1.539195439 1.537065992 1.546903843 1.563854248 1.584777420 1.607116316 1.627969969 1.643194773 1.642568334 1.595047260
//
IT	4343
RD	10
LK	-5796673.775800
QD	-1103.724322 -> -1092.012981
RI	0.0636945966
TR	0.139871	0.024721
MT	20.251580
MM	C_pi: 1.249202, n_recomb: 529543.787522
RS	0	0.000000	0.119419	37064.664118	0.069994	0.163620
RS	1	0.008804	0.119419	37346.095802	0.070525	0.056716
RS	2	0.018383	0.119419	37376.200555	0.070582	0.038183
RS	3	0.028805	0.119419	37132.296299	0.070121	0.033435
RS	4	0.040145	2.690730	1705.636303	0.003221	0.001775
RS	5	0.052483	2.690730	1847.229761	0.003488	0.002107
RS	6	0.065908	3.035920	1772.932377	0.003348	0.002173
RS	7	0.080514	3.035920	1919.716041	0.003625	0.002648
RS	8	0.096406	2.545582	2476.635616	0.004677	0.003689
RS	9	0.113698	2.545582	2676.230723	0.005054	0.004284
RS	10	0.132511	2.120426	3466.864247	0.006547	0.005702
RS	11	0.152981	2.120426	3735.243598	0.007054	0.006287
RS	12	0.175254	1.825753	4665.595553	0.008811	0.007971
RS	13	0.199487	1.825753	5008.059203	0.009457	0.008734
RS	14	0.225853	1.607641	6091.234380	0.011503	0.010788
RS	15	0.254541	1.607641	6507.588053	0.012289	0.011793
RS	16	0.285754	1.467698	7595.444222	0.014343	0.014005
RS	17	0.319716	1.467698	8070.441685	0.015240	0.015206
RS	18	0.356667	1.447191	8676.838973	0.016385	0.016563
RS	19	0.396871	1.447191	9175.640930	0.017327	0.017715
RS	20	0.440615	1.551489	9038.099688	0.017068	0.017571
RS	21	0.488210	1.551489	9529.724428	0.017996	0.018471
RS	22	0.539996	1.733513	8985.199768	0.016968	0.017394
RS	23	0.596340	1.733513	9456.963235	0.017859	0.018104
RS	24	0.657645	1.891598	9109.586118	0.017203	0.017358
RS	25	0.724348	1.891598	9561.568186	0.018056	0.018053
RS	26	0.796922	1.942482	9747.483640	0.018407	0.018328
RS	27	0.875886	1.942482	10175.324797	0.019215	0.019082
RS	28	0.961802	1.884510	10900.842154	0.020585	0.020405
RS	29	1.055282	1.884510	11275.562757	0.021293	0.021165
RS	30	1.156992	1.777505	12288.819257	0.023206	0.023060
RS	31	1.267656	1.777505	12547.261739	0.023694	0.023638
RS	32	1.388063	1.676137	13480.409736	0.025457	0.025389
RS	33	1.519070	1.676137	13540.941311	0.025571	0.025562
RS	34	1.661611	1.603138	14092.173408	0.026612	0.026582
RS	35	1.816702	1.603138	13887.963723	0.026226	0.026202
RS	36	1.985446	1.559904	13922.361696	0.026291	0.026241
RS	37	2.169046	1.559904	13428.802220	0.025359	0.025279
RS	38	2.368811	1.541499	12958.620956	0.024471	0.024375
RS	39	2.586162	1.541499	12204.392408	0.023047	0.022909
RS	40	2.822649	1.542280	11343.703458	0.021422	0.021286
RS	41	3.079955	1.542280	10404.769892	0.019649	0.019482
RS	42	3.359915	1.555977	9326.305242	0.017612	0.017472
RS	43	3.664522	1.555977	8305.147613	0.015684	0.015536
RS	44	3.995946	1.577343	7178.984438	0.013557	0.013453
RS	45	4.356549	1.577343	6182.101253	0.011674	0.011580
RS	46	4.748898	1.602992	5142.415449	0.009711	0.009664
RS	47	5.175790	1.602992	4261.272783	0.008047	0.008018
RS	48	5.640265	1.630114	3398.614591	0.006418	0.006428
RS	49	6.145631	1.630114	2693.516559	0.005086	0.005113
RS	50	6.695489	1.655402	2049.707605	0.003871	0.003920
RS	51	7.293757	1.655402	1541.576317	0.002911	0.002969
RS	52	7.944695	1.674055	1112.325235	0.002101	0.002165
RS	53	8.652941	1.674055	785.611733	0.001484	0.001546
RS	54	9.423540	1.674736	534.007662	0.001008	0.001066
RS	55	10.261982	1.674736	348.470351	0.000658	0.000706
RS	56	11.174239	1.674736	217.404603	0.000411	0.000448
RS	57	12.166810	1.674736	129.164986	0.000244	0.000271
RS	58	13.246767	1.623104	74.344367	0.000140	0.000159
RS	59	14.421801	1.623104	38.628605	0.000073	0.000084
RS	60	15.700284	1.623104	18.809992	0.000036	0.000042
RS	61	17.091323	1.623104	8.535359	0.000016	0.000019
RS	62	18.604828	1.623104	3.586986	0.000007	0.000008
RS	63	20.251580	1.623104	2.092778	0.000004	0.000005
PA	4+25*2+4+6 0.139871051 0.024721214 20.251580293 0.119419357 2.690729651 3.035919523 2.545582096 2.120425502 1.825752783 1.607640697 1.467698050 1.447191310 1.551489338 1.733513247 1.891597668 1.942482494 1.884510230 1.777505035 1.676136699 1.603138357 1.559903774 1.541498561 1.542280057 1.555976584 1.577342539 1.602992349 1.630113963 1.655402030 1.674055135 1.674735903 1.623103739
//
IT	4138
RD	11
LK	-5796651.271319
QD	-1090.822611 -> -1080.798885
RI	0.0630218796
TR	0.139236	0.024607
MT	20.396894
MM	C_pi: 1.253059, n_recomb: 528732.641369
RS	0	0.000000	0.118667	37284.758473	0.070517	0.163270
RS	1	0.008816	0.118667	37549.564767	0.071018	0.056836
RS	2	0.018410	0.118667	37559.192292	0.071036	0.038384
RS	3	0.028849	0.118667	37291.041304	0.070529	0.033773
RS	4	0.040208	2.956385	1549.073399	0.002930	0.001618
RS	5	0.052569	2.956385	1678.566470	0.003175	0.001930
RS	6	0.066020	3.163876	1699.244912	0.003214	0.002101
RS	7	0.080657	3.163876	1840.489718	0.003481	0.002561
RS	8	0.096584	2.585823	2436.621867	0.004608	0.003663
RS	9	0.113915	2.585823	2633.535471	0.004981	0.004248
RS	10	0.132774	2.142734	3430.088903	0.006487	0.005684
RS	11	0.153296	2.142734	3696.329232	0.006991	0.006254
RS	12	0.175627	1.843750	4620.947300	0.008740	0.007935
RS	13	0.199927	1.843750	4961.170510	0.009383	0.008681
RS	14	0.226369	1.617734	6056.827234	0.011455	0.010760
RS	15	0.255142	1.617734	6471.944054	0.012240	0.011752
RS	16	0.286452	1.467074	7605.269691	0.014384	0.014048
RS	17	0.320522	1.467074	8081.068770	0.015284	0.015249
RS	18	0.357596	1.440557	8724.160420	0.016500	0.016676
RS	19	0.397939	1.440557	9224.549019	0.017447	0.017842
RS	20	0.441838	1.547558	9066.631334	0.017148	0.017660
RS	21	0.489607	1.547558	9558.963870	0.018079	0.018577
RS	22	0.541588	1.740845	8952.173430	0.016931	0.017379
RS	23	0.598151	1.740845	9423.352675	0.017823	0.018101
RS	24	0.659702	1.911331	9023.529366	0.017066	0.017255
RS	25	0.726678	1.911331	9474.467098	0.017919	0.017956
RS	26	0.799560	1.966546	9643.803638	0.018239	0.018202
RS	27	0.878866	1.966546	10071.599155	0.019049	0.018958
RS	28	0.965165	1.903586	10818.495996	0.020461	0.020326
RS	29	1.059072	1.903586	11194.801514	0.021173	0.021086
RS	30	1.161258	1.788351	12253.231055	0.023175	0.023071
RS	31	1.272452	1.788351	12513.350457	0.023667	0.023647
RS	32	1.393450	1.680593	13490.990276	0.025516	0.025486
RS	33	1.525115	1.680593	13550.442841	0.025628	0.025653
RS	34	1.668389	1.604361	14125.868815	0.026716	0.026721
RS	35	1.824293	1.604361	13916.387232	0.026320	0.026330
RS	36	1.993942	1.560487	13950.341008	0.026384	0.026368
RS	37	2.178547	1.560487	13448.825089	0.025436	0.025392
RS	38	2.379428	1.543319	12960.529989	0.024512	0.024451
RS	39	2.598019	1.543319	12199.404896	0.023073	0.022972
RS	40	2.835881	1.546716	11314.298448	0.021399	0.021299
RS	41	3.094713	1.546716	10373.421832	0.019619	0.019490
RS	42	3.376365	1.563958	9274.817339	0.017542	0.017435
RS	43	3.682848	1.563958	8258.461704	0.015619	0.015504
RS	44	4.016350	1.589465	7121.499592	0.013469	0.013392
RS	45	4.379255	1.589465	6135.140195	0.011603	0.011534
RS	46	4.774154	1.619651	5093.502328	0.009633	0.009605
RS	47	5.203868	1.619651	4225.571614	0.007992	0.007978
RS	48	5.671466	1.651469	3366.463419	0.006367	0.006387
RS	49	6.180289	1.651469	2673.643282	0.005057	0.005090
RS	50	6.733970	1.681203	2034.957853	0.003849	0.003902
RS	51	7.336465	1.681203	1535.477273	0.002904	0.002963
RS	52	7.992077	1.703354	1110.092305	0.002100	0.002164
RS	53	8.705488	1.703354	787.582257	0.001490	0.001551
RS	54	9.481796	1.705427	537.611538	0.001017	0.001073
RS	55	10.326544	1.705427	352.798335	0.000667	0.000715
RS	56	11.245766	1.705427	221.437338	0.000419	0.000456
RS	57	12.246029	1.705427	132.416931	0.000250	0.000277
RS	58	13.334477	1.649788	76.852952	0.000145	0.000164
RS	59	14.518884	1.649788	40.186116	0.000076	0.000087
RS	60	15.807711	1.649788	19.701830	0.000037	0.000043
RS	61	17.210162	1.649788	9.005350	0.000017	0.000020
RS	62	18.736257	1.649788	3.814113	0.000007	0.000009
RS	63	20.396894	1.649788	2.253884	0.000004	0.000005
PA	4+25*2+4+6 0.139236441 0.024606777 20.396894405 0.118667353 2.956385144 3.163876355 2.585822926 2.142734361 1.843749553 1.617733526 1.467073781 1.440556933 1.547557999 1.740845220 1.911331162 1.966546413 1.903585807 1.788350674 1.680593285 1.604361455 1.560486929 1.543318529 1.546716089 1.563958455 1.589464613 1.619650948 1.651468696 1.681203058 1.703354165 1.705426987 1.649788297
//
IT	4160
RD	12
LK	-5796631.958869
QD	-1080.032863 -> -1071.367332
RI	0.0624418329
TR	0.138648	0.024502
MT	20.532596
MM	C_pi: 1.256785, n_recomb: 528051.690025
RS	0	0.000000	0.118055	37470.215631	0.070959	0.162950
RS	1	0.008828	0.118055	37721.147793	0.071435	0.056943
RS	2	0.018434	0.118055	37713.610632	0.071420	0.038558
RS	3	0.028889	0.118055	37425.069467	0.070874	0.034064
RS	4	0.040267	3.230571	1415.274646	0.002680	0.001483
RS	5	0.052649	3.230571	1534.300489	0.002906	0.001776
RS	6	0.066125	3.277537	1638.998625	0.003104	0.002042
RS	7	0.080789	3.277537	1775.701844	0.003363	0.002489
RS	8	0.096749	2.615425	2408.262518	0.004561	0.003648
RS	9	0.114117	2.615425	2603.322507	0.004930	0.004226
RS	10	0.133018	2.160504	3401.910274	0.006442	0.005671
RS	11	0.153588	2.160504	3666.559966	0.006944	0.006231
RS	12	0.175974	1.860776	4580.269554	0.008674	0.007899
RS	13	0.200335	1.860776	4918.454742	0.009314	0.008631
RS	14	0.226848	1.628508	6021.150459	0.011403	0.010725
RS	15	0.255700	1.628508	6434.948712	0.012186	0.011704
RS	16	0.287100	1.467538	7610.588815	0.014413	0.014078
RS	17	0.321272	1.467538	8087.032240	0.015315	0.015279
RS	18	0.358460	1.434737	8768.511643	0.016605	0.016781
RS	19	0.398931	1.434737	9270.430318	0.017556	0.017958
RS	20	0.442974	1.543733	9096.502529	0.017227	0.017747
RS	21	0.490905	1.543733	9589.623693	0.018160	0.018680
RS	22	0.543068	1.747513	8924.568787	0.016901	0.017368
RS	23	0.599835	1.747513	9395.329760	0.017792	0.018101
RS	24	0.661614	1.930029	8945.532283	0.016941	0.017159
RS	25	0.728846	1.930029	9395.565261	0.017793	0.017866
RS	26	0.802013	1.989622	9548.565994	0.018083	0.018083
RS	27	0.881639	1.989622	9976.355805	0.018893	0.018840
RS	28	0.968294	1.921903	10742.911249	0.020344	0.020248
RS	29	1.062598	1.921903	11120.776107	0.021060	0.021009
RS	30	1.165227	1.798751	12221.805247	0.023145	0.023078
RS	31	1.276916	1.798751	12483.629018	0.023641	0.023653
RS	32	1.398464	1.684873	13503.739306	0.025573	0.025576
RS	33	1.530742	1.684873	13562.288126	0.025684	0.025737
RS	34	1.674697	1.605537	14161.191810	0.026818	0.026852
RS	35	1.831360	1.605537	13946.752470	0.026412	0.026449
RS	36	2.001852	1.560984	13981.010204	0.026477	0.026488
RS	37	2.187395	1.560984	13471.838503	0.025512	0.025497
RS	38	2.389317	1.544873	12967.187749	0.024557	0.024524
RS	39	2.609063	1.544873	12199.190048	0.023102	0.023033
RS	40	2.848207	1.550617	11291.587955	0.021383	0.021314
RS	41	3.108463	1.550617	10348.276162	0.019597	0.019499
RS	42	3.391692	1.571106	9230.829299	0.017481	0.017403
RS	43	3.699924	1.571106	8218.212709	0.015563	0.015476
RS	44	4.035365	1.600485	7070.764408	0.013390	0.013337
RS	45	4.400417	1.600485	6093.497827	0.011540	0.011491
RS	46	4.797695	1.635013	5049.432550	0.009562	0.009550
RS	47	5.230043	1.635013	4193.275032	0.007941	0.007940
RS	48	5.700556	1.671433	3336.918486	0.006319	0.006348
RS	49	6.212604	1.671433	2655.271234	0.005028	0.005068
RS	50	6.769854	1.705615	2021.035509	0.003827	0.003884
RS	51	7.376296	1.705615	1529.593393	0.002897	0.002957
RS	52	8.036271	1.731327	1107.733403	0.002098	0.002163
RS	53	8.754507	1.731327	789.243235	0.001495	0.001556
RS	54	9.536145	1.734878	540.850557	0.001024	0.001080
RS	55	10.386783	1.734878	356.810492	0.000676	0.000723
RS	56	11.312512	1.734878	225.235568	0.000427	0.000464
RS	57	12.319959	1.734878	135.515847	0.000257	0.000284
RS	58	13.416341	1.675330	79.273513	0.000150	0.000168
RS	59	14.609506	1.675330	41.701891	0.000079	0.000090
RS	60	15.907998	1.675330	20.577199	0.000039	0.000045
RS	61	17.321116	1.675330	9.470678	0.000018	0.000021
RS	62	18.858978	1.675330	4.041005	0.000008	0.000009
RS	63	20.532596	1.675330	2.417250	0.000005	0.000005
PA	4+25*2+4+6 0.138647567 0.024501752 20.532596381 0.118054622 3.230571049 3.277536825 2.615425185 2.160504383 1.860776405 1.628508378 1.467538373 1.434736735 1.543732738 1.747512581 1.930029316 1.989621886 1.921903202 1.798750838 1.684872597 1.605536620 1.560983986 1.544872774 1.550616894 1.571106129 1.600484803 1.635013348 1.671432930 1.705615211 1.731327110 1.734878337 1.675330137
//
IT	4309
RD	13
LK	-5796615.227838
QD	-1070.860003 -> -1063.311309
RI	0.0619336404
TR	0.138097	0.024404
MT	20.660326
MM	C_pi: 1.260394, n_recomb: 527474.013807
RS	0	0.000000	0.117549	37628.483031	0.071337	0.162654
RS	1	0.008838	0.117549	37867.744348	0.071791	0.057040
RS	2	0.018458	0.117549	37845.689668	0.071749	0.038712
RS	3	0.028927	0.117549	37539.834290	0.071169	0.034319
RS	4	0.040322	3.513883	1299.524461	0.002464	0.001366
RS	5	0.052724	3.513883	1409.399218	0.002672	0.001641
RS	6	0.066222	3.378585	1589.147858	0.003013	0.001993
RS	7	0.080913	3.378585	1722.087350	0.003265	0.002428
RS	8	0.096903	2.636190	2389.034326	0.004529	0.003640
RS	9	0.114306	2.636190	2582.893539	0.004897	0.004213
RS	10	0.133246	2.174583	3380.455279	0.006409	0.005663
RS	11	0.153861	2.174583	3643.945047	0.006908	0.006214
RS	12	0.176298	1.877067	4542.647976	0.008612	0.007862
RS	13	0.200718	1.877067	4878.948567	0.009250	0.008582
RS	14	0.227296	1.639911	5984.264675	0.011345	0.010683
RS	15	0.256223	1.639911	6396.664630	0.012127	0.011651
RS	16	0.287707	1.468932	7611.948833	0.014431	0.014098
RS	17	0.321974	1.468932	8088.896623	0.015335	0.015299
RS	18	0.359269	1.429586	8810.321540	0.016703	0.016877
RS	19	0.399860	1.429586	9313.720660	0.017657	0.018066
RS	20	0.444039	1.539946	9127.716193	0.017305	0.017833
RS	21	0.492122	1.539946	9621.693777	0.018241	0.018780
RS	22	0.544455	1.753502	8901.951805	0.016877	0.017362
RS	23	0.601414	1.753502	9372.436746	0.017769	0.018105
RS	24	0.663407	1.947704	8874.773555	0.016825	0.017070
RS	25	0.730878	1.947704	9324.018518	0.017677	0.017782
RS	26	0.804313	2.011733	9460.801728	0.017936	0.017970
RS	27	0.884239	2.011733	9888.607954	0.018747	0.018727
RS	28	0.971228	1.939514	10673.060366	0.020234	0.020174
RS	29	1.065905	1.939514	11052.441040	0.020954	0.020933
RS	30	1.168951	1.808765	12193.521871	0.023117	0.023083
RS	31	1.281104	1.808765	12457.057022	0.023616	0.023656
RS	32	1.403169	1.689047	13517.485096	0.025627	0.025658
RS	33	1.536023	1.689047	13575.299288	0.025736	0.025814
RS	34	1.680618	1.606749	14196.783959	0.026915	0.026974
RS	35	1.837993	1.606749	13977.730007	0.026499	0.026560
RS	36	2.009278	1.561500	14012.861384	0.026566	0.026602
RS	37	2.195701	1.561500	13496.412505	0.025587	0.025597
RS	38	2.398600	1.546289	12977.042433	0.024602	0.024595
RS	39	2.619433	1.546289	12202.324300	0.023134	0.023092
RS	40	2.859782	1.554134	11274.073672	0.021374	0.021330
RS	41	3.121375	1.554134	10328.014528	0.019580	0.019510
RS	42	3.406088	1.577591	9193.025502	0.017428	0.017375
RS	43	3.715964	1.577591	8183.306515	0.015514	0.015452
RS	44	4.053228	1.610581	7025.791955	0.013320	0.013287
RS	45	4.420300	1.610581	6056.413243	0.011482	0.011453
RS	46	4.819815	1.649257	5009.582181	0.009497	0.009500
RS	47	5.254640	1.649257	4163.955229	0.007894	0.007905
RS	48	5.727895	1.690176	3309.686111	0.006275	0.006312
RS	49	6.242979	1.690176	2638.239147	0.005002	0.005046
RS	50	6.803586	1.728797	2007.867945	0.003807	0.003866
RS	51	7.413741	1.728797	1523.913459	0.002889	0.002951
RS	52	8.077823	1.758129	1105.268464	0.002095	0.002161
RS	53	8.800599	1.758129	790.627442	0.001499	0.001560
RS	54	9.587255	1.763247	543.756400	0.001031	0.001086
RS	55	10.443437	1.763247	360.531469	0.000684	0.000730
RS	56	11.375291	1.763247	228.815337	0.000434	0.000470
RS	57	12.389504	1.763247	138.470477	0.000263	0.000289
RS	58	13.493356	1.699901	81.608840	0.000155	0.000173
RS	59	14.694769	1.699901	43.176849	0.000082	0.000093
RS	60	16.002366	1.699901	21.436185	0.000041	0.000047
RS	61	17.425531	1.699901	9.931179	0.000019	0.000022
RS	62	18.974478	1.699901	4.267501	0.000008	0.000010
RS	63	20.660326	1.699901	2.582713	0.000005	0.000006
PA	4+25*2+4+6 0.138096959 0.024404453 20.660325917 0.117549338 3.513882532 3.378584541 2.636189620 2.174583216 1.877067001 1.639910993 1.468932329 1.429586048 1.539946193 1.753501565 1.947703863 2.011732886 1.939513872 1.808765475 1.689047115 1.606749298 1.561499811 1.546288621 1.554134181 1.577591248 1.610580787 1.649256892 1.690176011 1.728796722 1.758128538 1.763246547 1.699900763
//
IT	4259
RD	14
LK	-5796600.627357
QD	-1062.960203 -> -1056.343379
RI	0.0614817088
TR	0.137580	0.024314
MT	20.780988
MM	C_pi: 1.263896, n_recomb: 526983.796944
RS	0	0.000000	0.117131	37764.497671	0.071662	0.162378
RS	1	0.008848	0.117131	37993.931835	0.072097	0.057128
RS	2	0.018479	0.117131	37959.570909	0.072032	0.038848
RS	3	0.028963	0.117131	37638.966611	0.071423	0.034543
RS	4	0.040374	3.807049	1198.314248	0.002274	0.001264
RS	5	0.052794	3.807049	1300.112848	0.002467	0.001521
RS	6	0.066314	3.468519	1547.494335	0.002937	0.001951
RS	7	0.081030	3.468519	1677.287550	0.003183	0.002376
RS	8	0.097048	2.649605	2377.107569	0.004511	0.003639
RS	9	0.114483	2.649605	2570.290273	0.004877	0.004209
RS	10	0.133461	2.185653	3364.347741	0.006384	0.005658
RS	11	0.154118	2.185653	3627.020834	0.006883	0.006204
RS	12	0.176603	1.892773	4507.515090	0.008553	0.007824
RS	13	0.201078	1.892773	4842.054523	0.009188	0.008534
RS	14	0.227718	1.651885	5946.348777	0.011284	0.010636
RS	15	0.256715	1.651885	6357.278963	0.012064	0.011594
RS	16	0.288278	1.471130	7609.876732	0.014440	0.014109
RS	17	0.322634	1.471130	8087.206989	0.015346	0.015309
RS	18	0.360030	1.425008	8849.925531	0.016794	0.016967
RS	19	0.400734	1.425008	9354.763290	0.017752	0.018166
RS	20	0.445041	1.536140	9160.418077	0.017383	0.017918
RS	21	0.493267	1.536140	9655.315819	0.018322	0.018878
RS	22	0.545761	1.758803	8884.069797	0.016858	0.017359
RS	23	0.602900	1.758803	9354.408005	0.017751	0.018112
RS	24	0.665094	1.964358	8810.711044	0.016719	0.016988
RS	25	0.732791	1.964358	9259.273836	0.017570	0.017704
RS	26	0.806479	2.032891	9379.866565	0.017799	0.017863
RS	27	0.886686	2.032891	9807.705557	0.018611	0.018621
RS	28	0.973991	1.956435	10608.381333	0.020130	0.020101
RS	29	1.069020	1.956435	10989.227108	0.020853	0.020861
RS	30	1.172458	1.818418	12167.876449	0.023090	0.023085
RS	31	1.285048	1.818418	12433.116578	0.023593	0.023657
RS	32	1.407600	1.693139	13531.728941	0.025678	0.025734
RS	33	1.540997	1.693139	13588.962425	0.025786	0.025885
RS	34	1.686196	1.608027	14232.036745	0.027007	0.027087
RS	35	1.844243	1.608027	14008.709899	0.026583	0.026663
RS	36	2.016275	1.562076	14045.145064	0.026652	0.026708
RS	37	2.203528	1.562076	13521.822923	0.025659	0.025690
RS	38	2.407350	1.547629	12989.217812	0.024648	0.024662
RS	39	2.629206	1.547629	12207.994600	0.023166	0.023148
RS	40	2.870693	1.557350	11260.848259	0.021368	0.021347
RS	41	3.133548	1.557350	10311.830888	0.019568	0.019522
RS	42	3.419660	1.583513	9160.557486	0.017383	0.017352
RS	43	3.731088	1.583513	8153.033044	0.015471	0.015431
RS	44	4.070072	1.619861	6985.900555	0.013256	0.013242
RS	45	4.439051	1.619861	6023.361682	0.011430	0.011418
RS	46	4.840677	1.662491	4973.508778	0.009438	0.009454
RS	47	5.277841	1.662491	4137.312359	0.007851	0.007873
RS	48	5.753685	1.707804	3284.553734	0.006233	0.006277
RS	49	6.271634	1.707804	2622.435909	0.004976	0.005026
RS	50	6.835412	1.750850	1995.403769	0.003786	0.003849
RS	51	7.449074	1.750850	1518.436979	0.002881	0.002945
RS	52	8.117035	1.783851	1102.725604	0.002093	0.002158
RS	53	8.844099	1.783851	791.770932	0.001502	0.001563
RS	54	9.635495	1.790612	546.365111	0.001037	0.001092
RS	55	10.496916	1.790612	363.987206	0.000691	0.000737
RS	56	11.434557	1.790612	232.192732	0.000441	0.000477
RS	57	12.455164	1.790612	141.289244	0.000268	0.000295
RS	58	13.566076	1.723561	83.862610	0.000159	0.000177
RS	59	14.775284	1.723561	44.611621	0.000085	0.000096
RS	60	16.091486	1.723561	22.278329	0.000042	0.000049
RS	61	17.524149	1.723561	10.386239	0.000020	0.000023
RS	62	19.083578	1.723561	4.493147	0.000009	0.000010
RS	63	20.780988	1.723561	2.749834	0.000005	0.000006
PA	4+25*2+4+6 0.137580269 0.024313871 20.780988450 0.117130854 3.807049285 3.468518939 2.649604678 2.185653396 1.892773431 1.651884525 1.471130314 1.425007887 1.536139563 1.758802659 1.964357985 2.032890522 1.956434604 1.818418425 1.693138650 1.608027249 1.562076116 1.547629083 1.557350420 1.583512993 1.619861307 1.662490885 1.707803503 1.750849854 1.783850517 1.790612302 1.723561371
//
IT	4409
RD	15
LK	-5796587.812713
QD	-1056.084753 -> -1050.253312
RI	0.0610763627
TR	0.137093	0.024229
MT	20.895518
MM	C_pi: 1.267294, n_recomb: 526563.772249
RS	0	0.000000	0.116780	37882.827264	0.071943	0.162119
RS	1	0.008858	0.116780	38103.911117	0.072363	0.057210
RS	2	0.018500	0.116780	38059.015375	0.072278	0.038969
RS	3	0.028996	0.116780	37725.717008	0.071645	0.034743
RS	4	0.040422	4.110524	1109.061281	0.002106	0.001173
RS	5	0.052861	4.110524	1203.678956	0.002286	0.001414
RS	6	0.066401	3.548746	1512.339819	0.002872	0.001915
RS	7	0.081140	3.548746	1639.478856	0.003114	0.002331
RS	8	0.097185	2.657041	2370.941248	0.004503	0.003644
RS	9	0.114651	2.657041	2563.861992	0.004869	0.004212
RS	10	0.133664	2.194278	3352.458464	0.006367	0.005656
RS	11	0.154361	2.194278	3614.585419	0.006864	0.006197
RS	12	0.176892	1.908055	4474.267703	0.008497	0.007785
RS	13	0.201418	1.908055	4807.135808	0.009129	0.008488
RS	14	0.228117	1.664391	5907.435487	0.011219	0.010585
RS	15	0.257180	1.664391	6316.824247	0.011996	0.011533
RS	16	0.288818	1.474042	7604.640738	0.014442	0.014112
RS	17	0.323258	1.474042	8082.237460	0.015349	0.015312
RS	18	0.360749	1.420923	8887.479529	0.016878	0.017051
RS	19	0.401561	1.420923	9393.713419	0.017840	0.018259
RS	20	0.445988	1.532295	9194.427818	0.017461	0.018003
RS	21	0.494350	1.532295	9690.295501	0.018403	0.018975
RS	22	0.546996	1.763452	8870.382589	0.016846	0.017361
RS	23	0.604305	1.763452	9340.682825	0.017739	0.018122
RS	24	0.666690	1.980036	8752.604448	0.016622	0.016912
RS	25	0.734601	1.980036	9200.574564	0.017473	0.017632
RS	26	0.808527	2.053129	9305.012169	0.017671	0.017762
RS	27	0.889002	2.053129	9732.891174	0.018484	0.018521
RS	28	0.976605	1.972697	10548.218316	0.020032	0.020032
RS	29	1.071967	1.972697	10930.470163	0.020758	0.020790
RS	30	1.175776	1.827734	12144.327373	0.023063	0.023085
RS	31	1.288781	1.827734	12411.251467	0.023570	0.023655
RS	32	1.411795	1.697169	13545.921237	0.025725	0.025804
RS	33	1.545705	1.697169	13602.712277	0.025833	0.025950
RS	34	1.691477	1.609393	14266.326907	0.027093	0.027193
RS	35	1.850160	1.609393	14039.062734	0.026662	0.026759
RS	36	2.022900	1.562749	14077.087214	0.026734	0.026807
RS	37	2.210940	1.562749	13547.316692	0.025728	0.025778
RS	38	2.415636	1.548949	13002.832395	0.024694	0.024726
RS	39	2.638463	1.548949	12215.374588	0.023198	0.023201
RS	40	2.881028	1.560340	11250.993454	0.021367	0.021365
RS	41	3.145079	1.560340	10298.900441	0.019559	0.019535
RS	42	3.432518	1.588962	9132.569867	0.017344	0.017332
RS	43	3.745418	1.588962	8126.664566	0.015433	0.015413
RS	44	4.086034	1.628432	6950.378770	0.013200	0.013202
RS	45	4.456820	1.628432	5993.783108	0.011383	0.011386
RS	46	4.860449	1.674824	4940.738788	0.009383	0.009411
RS	47	5.299831	1.674824	4113.010691	0.007811	0.007843
RS	48	5.778132	1.724419	3261.279866	0.006194	0.006245
RS	49	6.298799	1.724419	2607.717830	0.004952	0.005007
RS	50	6.865585	1.771867	1983.568960	0.003767	0.003832
RS	51	7.482576	1.771867	1513.137770	0.002874	0.002938
RS	52	8.154218	1.808581	1100.105677	0.002089	0.002155
RS	53	8.885352	1.808581	792.687296	0.001505	0.001566
RS	54	9.681247	1.817073	548.690538	0.001042	0.001097
RS	55	10.547641	1.817073	367.190224	0.000697	0.000743
RS	56	11.490777	1.817073	235.376416	0.000447	0.000483
RS	57	12.517453	1.817073	143.976890	0.000273	0.000300
RS	58	13.635069	1.746436	86.035377	0.000163	0.000182
RS	59	14.851680	1.746436	46.006369	0.000087	0.000099
RS	60	16.176055	1.746436	23.103578	0.000044	0.000050
RS	61	17.617739	1.746436	10.835744	0.000021	0.000024
RS	62	19.187123	1.746436	4.717853	0.000009	0.000010
RS	63	20.895518	1.746436	2.918533	0.000006	0.000007
PA	4+25*2+4+6 0.137093082 0.024229054 20.895518376 0.116780213 4.110523732 3.548745575 2.657041227 2.194277607 1.908055318 1.664391307 1.474042197 1.420922583 1.532294731 1.763452203 1.980036117 2.053128773 1.972696929 1.827734000 1.697168948 1.609392861 1.562749094 1.548948568 1.560339766 1.588962012 1.628431969 1.674823501 1.724418770 1.771867086 1.808581042 1.817073363 1.746436045
//
IT	3336
RD	16
LK	-5796576.505230
QD	-1050.046519 -> -1044.882238
RI	0.0607094835
TR	0.136632	0.024149
MT	21.004522
MM	C_pi: 1.270582, n_recomb: 526198.939400
RS	0	0.000000	0.116483	37986.835687	0.072191	0.161876
RS	1	0.008867	0.116483	38200.755389	0.072598	0.057285
RS	2	0.018519	0.116483	38146.750787	0.072495	0.039079
RS	3	0.029028	0.116483	37802.415178	0.071841	0.034922
RS	4	0.040469	4.425232	1029.653711	0.001957	0.001091
RS	5	0.052924	4.425232	1117.835020	0.002124	0.001319
RS	6	0.066483	3.620462	1482.409896	0.002817	0.001885
RS	7	0.081244	3.620462	1607.291873	0.003055	0.002293
RS	8	0.097314	2.659471	2369.486284	0.004503	0.003652
RS	9	0.114810	2.659471	2562.484358	0.004870	0.004220
RS	10	0.133856	2.200844	3343.996855	0.006355	0.005656
RS	11	0.154591	2.200844	3605.796762	0.006853	0.006195
RS	12	0.177165	1.922940	4442.645078	0.008443	0.007747
RS	13	0.201740	1.922940	4773.917268	0.009072	0.008443
RS	14	0.228494	1.677344	5867.722936	0.011151	0.010530
RS	15	0.257621	1.677344	6275.505864	0.011926	0.011469
RS	16	0.289330	1.477568	7596.548607	0.014437	0.014110
RS	17	0.323850	1.477568	8074.301761	0.015345	0.015307
RS	18	0.361432	1.417261	8923.062175	0.016958	0.017129
RS	19	0.402345	1.417261	9430.645240	0.017922	0.018346
RS	20	0.446886	1.528413	9229.422328	0.017540	0.018087
RS	21	0.495377	1.528413	9726.292235	0.018484	0.019070
RS	22	0.548167	1.767473	8860.416392	0.016839	0.017366
RS	23	0.605637	1.767473	9330.767726	0.017732	0.018135
RS	24	0.668204	1.994772	8699.784380	0.016533	0.016842
RS	25	0.736318	1.994772	9147.235053	0.017384	0.017566
RS	26	0.810471	2.072482	9235.515796	0.017551	0.017666
RS	27	0.891199	2.072482	9663.432421	0.018365	0.018426
RS	28	0.979085	1.988323	10491.971466	0.019939	0.019965
RS	29	1.074764	1.988323	10875.562461	0.020668	0.020723
RS	30	1.178926	1.836727	12122.376163	0.023038	0.023083
RS	31	1.292324	1.836727	12390.950757	0.023548	0.023652
RS	32	1.415777	1.701142	13559.619761	0.025769	0.025868
RS	33	1.550175	1.701142	13616.089524	0.025876	0.026010
RS	34	1.696490	1.610852	14299.140009	0.027174	0.027291
RS	35	1.855779	1.610852	14068.265001	0.026736	0.026849
RS	36	2.029191	1.563530	14108.090402	0.026811	0.026900
RS	37	2.217979	1.563530	13572.302367	0.025793	0.025859
RS	38	2.423506	1.550272	13017.190674	0.024738	0.024787
RS	39	2.647256	1.550272	12223.800702	0.023230	0.023251
RS	40	2.890846	1.563149	11243.723162	0.021368	0.021384
RS	41	3.156033	1.563149	10288.511473	0.019553	0.019548
RS	42	3.444734	1.594002	9108.311061	0.017310	0.017316
RS	43	3.759033	1.594002	8103.557976	0.015400	0.015398
RS	44	4.101200	1.636361	6918.633987	0.013148	0.013166
RS	45	4.473706	1.636361	5967.201700	0.011340	0.011357
RS	46	4.879240	1.686328	4910.852293	0.009333	0.009371
RS	47	5.320732	1.686328	4090.744900	0.007774	0.007815
RS	48	5.801369	1.740093	3239.635821	0.006157	0.006214
RS	49	6.324623	1.740093	2593.941587	0.004930	0.004988
RS	50	6.894271	1.791920	1972.272927	0.003748	0.003815
RS	51	7.514429	1.791920	1507.974662	0.002866	0.002931
RS	52	8.189573	1.832387	1097.397854	0.002086	0.002151
RS	53	8.924581	1.832387	793.381283	0.001508	0.001568
RS	54	9.724758	1.842689	550.744678	0.001047	0.001101
RS	55	10.595885	1.842689	370.150546	0.000703	0.000749
RS	56	11.544251	1.842689	238.372786	0.000453	0.000489
RS	57	12.576706	1.842689	146.536448	0.000278	0.000305
RS	58	13.700705	1.768558	88.128347	0.000167	0.000186
RS	59	14.924365	1.768558	47.360498	0.000090	0.000101
RS	60	16.256522	1.768558	23.910900	0.000045	0.000052
RS	61	17.706797	1.768558	11.278822	0.000021	0.000025
RS	62	19.285663	1.768558	4.941056	0.000009	0.000011
RS	63	21.004522	1.768558	3.088288	0.000006	0.000007
PA	4+25*2+4+6 0.136632379 0.024149348 21.004521906 0.116483022 4.425232373 3.620461590 2.659471287 2.200844268 1.922940164 1.677343571 1.477567834 1.417261110 1.528413492 1.767473289 1.994772485 2.072481805 1.988323093 1.836727334 1.701142479 1.610851723 1.563530039 1.550272132 1.563149216 1.594002074 1.636360779 1.686328393 1.740092823 1.791919755 1.832386694 1.842689034 1.768557734
//
IT	4313
RD	17
LK	-5796566.481848
QD	-1044.706541 -> -1040.112397
RI	0.0603747404
TR	0.136195	0.024074
MT	21.108666
MM	C_pi: 1.273773, n_recomb: 525881.236112
RS	0	0.000000	0.116230	38078.756663	0.072409	0.161646
RS	1	0.008875	0.116230	38286.524344	0.072805	0.057356
RS	2	0.018538	0.116230	38224.626784	0.072687	0.039179
RS	3	0.029058	0.116230	37870.665703	0.072014	0.035084
RS	4	0.040513	4.751784	958.546809	0.001823	0.001018
RS	5	0.052983	4.751784	1040.925910	0.001979	0.001232
RS	6	0.066561	3.684786	1456.718461	0.002770	0.001858
RS	7	0.081343	3.684786	1579.666753	0.003004	0.002260
RS	8	0.097438	2.657792	2371.884755	0.004510	0.003664
RS	9	0.114961	2.657792	2565.237971	0.004878	0.004233
RS	10	0.134039	2.205724	3338.315005	0.006348	0.005659
RS	11	0.154810	2.205724	3599.965463	0.006846	0.006196
RS	12	0.177425	1.937489	4412.425120	0.008391	0.007709
RS	13	0.202047	1.937489	4742.166059	0.009018	0.008399
RS	14	0.228854	1.690697	5827.387819	0.011081	0.010473
RS	15	0.258040	1.690697	6233.509843	0.011853	0.011403
RS	16	0.289817	1.481640	7585.932509	0.014425	0.014101
RS	17	0.324414	1.481640	8063.743801	0.015334	0.015297
RS	18	0.362081	1.413985	8956.800176	0.017032	0.017203
RS	19	0.403091	1.413985	9465.689037	0.018000	0.018427
RS	20	0.447742	1.524500	9265.311880	0.017619	0.018171
RS	21	0.496354	1.524500	9763.211783	0.018565	0.019165
RS	22	0.549282	1.770922	8853.787486	0.016836	0.017375
RS	23	0.606907	1.770922	9324.269318	0.017731	0.018152
RS	24	0.669646	2.008625	8651.761769	0.016452	0.016778
RS	25	0.737953	2.008625	9098.760852	0.017302	0.017505
RS	26	0.812322	2.090989	9170.939820	0.017439	0.017576
RS	27	0.893292	2.090989	9598.893218	0.018253	0.018336
RS	28	0.981449	2.003349	10439.302135	0.019851	0.019900
RS	29	1.077429	2.003349	10824.168497	0.020583	0.020658
RS	30	1.181928	1.845414	12101.888872	0.023013	0.023080
RS	31	1.295701	1.845414	12372.075044	0.023526	0.023648
RS	32	1.419571	1.705068	13572.749290	0.025810	0.025928
RS	33	1.554436	1.705068	13629.004641	0.025917	0.026065
RS	34	1.701269	1.612409	14330.380911	0.027250	0.027382
RS	35	1.861135	1.612409	14096.203465	0.026805	0.026931
RS	36	2.035188	1.564429	14137.974552	0.026884	0.026987
RS	37	2.224690	1.564429	13596.586268	0.025855	0.025935
RS	38	2.431009	1.551626	13031.955184	0.024781	0.024844
RS	39	2.655640	1.551626	12232.945507	0.023262	0.023299
RS	40	2.900208	1.565820	11238.615989	0.021371	0.021403
RS	41	3.166481	1.565820	10280.277207	0.019549	0.019562
RS	42	3.456386	1.598688	9087.334839	0.017280	0.017302
RS	43	3.772021	1.598688	8083.328843	0.015371	0.015385
RS	44	4.115669	1.643722	6890.235447	0.013102	0.013134
RS	45	4.489816	1.643722	5943.280528	0.011302	0.011332
RS	46	4.897169	1.697084	4883.555438	0.009286	0.009335
RS	47	5.340675	1.697084	4070.310316	0.007740	0.007789
RS	48	5.823544	1.754907	3219.465860	0.006122	0.006184
RS	49	6.349267	1.754907	2581.019920	0.004908	0.004970
RS	50	6.921650	1.811082	1961.475099	0.003730	0.003799
RS	51	7.544832	1.811082	1502.940692	0.002858	0.002925
RS	52	8.223323	1.855336	1094.614300	0.002081	0.002147
RS	53	8.962030	1.855336	793.872279	0.001510	0.001570
RS	54	9.766299	1.867528	552.546773	0.001051	0.001105
RS	55	10.641949	1.867528	372.883275	0.000709	0.000754
RS	56	11.595313	1.867528	241.191804	0.000459	0.000494
RS	57	12.633290	1.867528	148.973404	0.000283	0.000310
RS	58	13.763390	1.790005	90.143181	0.000171	0.000190
RS	59	14.993787	1.790005	48.674462	0.000093	0.000104
RS	60	16.333384	1.790005	24.700225	0.000047	0.000053
RS	61	17.791872	1.790005	11.715267	0.000022	0.000026
RS	62	19.379803	1.790005	5.162578	0.000010	0.000011
RS	63	21.108666	1.790005	3.258909	0.000006	0.000007
PA	4+25*2+4+6 0.136194985 0.024074084 21.108665535 0.116230466 4.751784310 3.684786160 2.657792276 2.205724184 1.937489082 1.690696561 1.481639834 1.413985494 1.524499812 1.770922014 2.008625494 2.090989495 2.003348682 1.845413715 1.705067721 1.612409458 1.564429171 1.551626397 1.565819868 1.598687963 1.643721918 1.697084088 1.754906602 1.811081738 1.855335740 1.867527947 1.790005002
//
IT	3656
RD	18
LK	-5796557.555330
QD	-1039.948603 -> -1035.844301
RI	0.0600670203
TR	0.135779	0.024003
MT	21.208192
MM	C_pi: 1.276864, n_recomb: 525603.999485
RS	0	0.000000	0.116014	38160.802736	0.072604	0.161428
RS	1	0.008883	0.116014	38363.246413	0.072989	0.057422
RS	2	0.018556	0.116014	38294.453422	0.072858	0.039271
RS	3	0.029087	0.116014	37932.027600	0.072168	0.035231
RS	4	0.040554	5.091205	894.430632	0.001702	0.000952
RS	5	0.053040	5.091205	971.545812	0.001848	0.001153
RS	6	0.066635	3.742769	1434.456576	0.002729	0.001835
RS	7	0.081438	3.742769	1555.733103	0.002960	0.002230
RS	8	0.097555	2.652804	2377.389870	0.004523	0.003679
RS	9	0.115105	2.652804	2571.321436	0.004892	0.004249
RS	10	0.134213	2.209191	3334.914418	0.006345	0.005662
RS	11	0.155018	2.209191	3596.560088	0.006843	0.006199
RS	12	0.177672	1.951746	4383.401382	0.008340	0.007671
RS	13	0.202339	1.951746	4711.664148	0.008964	0.008356
RS	14	0.229196	1.704395	5786.583349	0.011009	0.010413
RS	15	0.258439	1.704395	6190.995768	0.011779	0.011335
RS	16	0.290281	1.486201	7573.005732	0.014408	0.014087
RS	17	0.324950	1.486201	8050.781612	0.015317	0.015281
RS	18	0.362699	1.411062	8988.722109	0.017102	0.017273
RS	19	0.403802	1.411062	9498.871415	0.018072	0.018503
RS	20	0.448556	1.520563	9301.893613	0.017698	0.018254
RS	21	0.497286	1.520563	9800.842066	0.018647	0.019258
RS	22	0.550344	1.773840	8850.116918	0.016838	0.017387
RS	23	0.608116	1.773840	9320.796752	0.017733	0.018171
RS	24	0.671020	2.021646	8608.035805	0.016377	0.016718
RS	25	0.739511	2.021646	9054.642787	0.017227	0.017450
RS	26	0.814087	2.108688	9110.810228	0.017334	0.017490
RS	27	0.895287	2.108688	9538.798163	0.018148	0.018251
RS	28	0.983701	2.017785	10389.922254	0.019768	0.019838
RS	29	1.079969	2.017785	10776.000782	0.020502	0.020596
RS	30	1.184789	1.853798	12082.688386	0.022988	0.023076
RS	31	1.298920	1.853798	12354.443124	0.023505	0.023643
RS	32	1.423189	1.708931	13585.280361	0.025847	0.025982
RS	33	1.558498	1.708931	13641.411474	0.025954	0.026115
RS	34	1.705826	1.614049	14360.018639	0.027321	0.027466
RS	35	1.866242	1.614049	14122.823987	0.026870	0.027008
RS	36	2.040908	1.565438	14166.585728	0.026953	0.027068
RS	37	2.231090	1.565438	13620.001179	0.025913	0.026007
RS	38	2.438167	1.553011	13046.876805	0.024823	0.024899
RS	39	2.663638	1.553011	12242.559664	0.023292	0.023345
RS	40	2.909139	1.568367	11235.313317	0.021376	0.021422
RS	41	3.176449	1.568367	10273.867226	0.019547	0.019576
RS	42	3.467503	1.603051	9069.237195	0.017255	0.017291
RS	43	3.784414	1.603051	8065.632796	0.015345	0.015374
RS	44	4.129476	1.650553	6864.845434	0.013061	0.013105
RS	45	4.505190	1.650553	5921.753191	0.011267	0.011308
RS	46	4.914281	1.707132	4858.611617	0.009244	0.009301
RS	47	5.359711	1.707132	4051.540909	0.007708	0.007765
RS	48	5.844711	1.768901	3200.642853	0.006089	0.006157
RS	49	6.372794	1.768901	2568.880913	0.004887	0.004953
RS	50	6.947788	1.829390	1951.138348	0.003712	0.003783
RS	51	7.573861	1.829390	1498.028185	0.002850	0.002918
RS	52	8.255549	1.877464	1091.762421	0.002077	0.002143
RS	53	8.997793	1.877464	794.175861	0.001511	0.001571
RS	54	9.805972	1.891620	554.114959	0.001054	0.001108
RS	55	10.685944	1.891620	375.402588	0.000714	0.000759
RS	56	11.644085	1.891620	243.842877	0.000464	0.000499
RS	57	12.687341	1.891620	151.293028	0.000288	0.000314
RS	58	13.823272	1.810804	92.082070	0.000175	0.000193
RS	59	15.060111	1.810804	49.948808	0.000095	0.000106
RS	60	16.406821	1.810804	25.471429	0.000048	0.000055
RS	61	17.873162	1.810804	12.144795	0.000023	0.000026
RS	62	19.469762	1.810804	5.382186	0.000010	0.000012
RS	63	21.208192	1.810804	3.430145	0.000007	0.000008
PA	4+25*2+4+6 0.135779489 0.024002957 21.208192171 0.116013872 5.091205244 3.742768577 2.652804049 2.209190822 1.951746194 1.704395290 1.486201004 1.411061985 1.520562715 1.773840404 2.021645654 2.108688334 2.017784739 1.853797881 1.708931286 1.614048565 1.565437734 1.553011439 1.568367408 1.603051448 1.650553412 1.707131522 1.768901324 1.829390085 1.877463681 1.891619716 1.810804194
//
IT	4017
RD	19
LK	-5796549.574106
QD	-1035.684396 -> -1032.002784
RI	0.0597831452
TR	0.135383	0.023935
MT	21.303809
MM	C_pi: 1.279865, n_recomb: 525358.486173
RS	0	0.000000	0.115827	38234.403494	0.072778	0.161220
RS	1	0.008891	0.115827	38432.222087	0.073154	0.057484
RS	2	0.018572	0.115827	38357.376346	0.073012	0.039355
RS	3	0.029115	0.115827	37987.466819	0.072308	0.035365
RS	4	0.040594	5.443956	836.360401	0.001592	0.000892
RS	5	0.053095	5.443956	908.681469	0.001730	0.001082
RS	6	0.066706	3.795197	1415.034227	0.002693	0.001815
RS	7	0.081528	3.795197	1534.856563	0.002922	0.002204
RS	8	0.097668	2.645088	2385.478609	0.004541	0.003697
RS	9	0.115242	2.645088	2580.174198	0.004911	0.004268
RS	10	0.134379	2.211460	3333.413565	0.006345	0.005667
RS	11	0.155218	2.211460	3595.174923	0.006843	0.006204
RS	12	0.177909	1.965725	4355.464970	0.008290	0.007633
RS	13	0.202618	1.965725	4682.298137	0.008913	0.008314
RS	14	0.229524	1.718383	5745.486654	0.010936	0.010352
RS	15	0.258822	1.718383	6148.150193	0.011703	0.011266
RS	16	0.290725	1.491189	7558.045950	0.014386	0.014069
RS	17	0.325464	1.491189	8035.701744	0.015296	0.015260
RS	18	0.363292	1.408457	9018.906534	0.017167	0.017338
RS	19	0.404483	1.408457	9530.271428	0.018141	0.018574
RS	20	0.449336	1.516618	9338.962629	0.017776	0.018337
RS	21	0.498178	1.516618	9838.970173	0.018728	0.019350
RS	22	0.551362	1.776287	8848.999507	0.016844	0.017402
RS	23	0.609274	1.776287	9319.933415	0.017740	0.018193
RS	24	0.672336	2.033896	8568.127791	0.016309	0.016664
RS	25	0.741004	2.033896	9014.394214	0.017159	0.017398
RS	26	0.815777	2.125634	9054.654305	0.017235	0.017409
RS	27	0.897199	2.125634	9482.672514	0.018050	0.018171
RS	28	0.985860	2.031674	10343.456329	0.019688	0.019779
RS	29	1.082404	2.031674	10730.684665	0.020425	0.020536
RS	30	1.187531	1.861902	12064.564654	0.022964	0.023071
RS	31	1.302005	1.861902	12337.840194	0.023485	0.023637
RS	32	1.426657	1.712750	13597.037491	0.025881	0.026032
RS	33	1.562392	1.712750	13653.124456	0.025988	0.026162
RS	34	1.710195	1.615781	14387.870657	0.027387	0.027545
RS	35	1.871139	1.615781	14147.931337	0.026930	0.027080
RS	36	2.046393	1.566569	14193.695235	0.027017	0.027144
RS	37	2.237228	1.566569	13642.307714	0.025968	0.026073
RS	38	2.445031	1.554454	13061.601415	0.024862	0.024950
RS	39	2.671309	1.554454	12252.299009	0.023322	0.023388
RS	40	2.917706	1.570832	11233.386554	0.021382	0.021442
RS	41	3.186009	1.570832	10268.887414	0.019546	0.019590
RS	42	3.478168	1.607149	9053.569091	0.017233	0.017282
RS	43	3.796302	1.607149	8050.082228	0.015323	0.015365
RS	44	4.142722	1.656923	6842.075333	0.013024	0.013079
RS	45	4.519942	1.656923	5902.307680	0.011235	0.011287
RS	46	4.930700	1.716550	4835.731779	0.009205	0.009270
RS	47	5.377978	1.716550	4034.227642	0.007679	0.007742
RS	48	5.865025	1.782154	3183.015116	0.006059	0.006131
RS	49	6.395374	1.782154	2557.430072	0.004868	0.004937
RS	50	6.972877	1.846922	1941.204213	0.003695	0.003768
RS	51	7.601725	1.846922	1493.211651	0.002842	0.002911
RS	52	8.286484	1.898842	1088.838316	0.002073	0.002139
RS	53	9.032125	1.898842	794.297791	0.001512	0.001572
RS	54	9.844061	1.915045	555.456223	0.001057	0.001110
RS	55	10.728186	1.915045	377.715850	0.000719	0.000763
RS	56	11.690918	1.915045	246.331585	0.000469	0.000504
RS	57	12.739247	1.915045	153.498647	0.000292	0.000318
RS	58	13.880782	1.831041	93.945967	0.000179	0.000197
RS	59	15.123811	1.831041	51.183773	0.000097	0.000109
RS	60	16.477358	1.831041	26.224421	0.000050	0.000056
RS	61	17.951248	1.831041	12.567235	0.000024	0.000027
RS	62	19.556181	1.831041	5.599737	0.000011	0.000012
RS	63	21.303809	1.831041	3.601842	0.000007	0.000008
PA	4+25*2+4+6 0.135382669 0.023935314 21.303809207 0.115827224 5.443956254 3.795196556 2.645088453 2.211459898 1.965724784 1.718382590 1.491188665 1.408456723 1.516618385 1.776286553 2.033896112 2.125633539 2.031674405 1.861902466 1.712749822 1.615781406 1.566568992 1.554453629 1.570832341 1.607148602 1.656922968 1.716549777 1.782153837 1.846921996 1.898842119 1.915044515 1.831040536
//
IT	4200
RD	20
LK	-5796542.407100
QD	-1031.839442 -> -1028.524167
RI	0.0595191102
TR	0.135003	0.023871
MT	21.395804
MM	C_pi: 1.282783, n_recomb: 525141.604215
RS	0	0.000000	0.115666	38300.681014	0.072934	0.161022
RS	1	0.008898	0.115666	38494.486446	0.073303	0.057543
RS	2	0.018589	0.115666	38414.326039	0.073150	0.039432
RS	3	0.029141	0.115666	38037.792255	0.072433	0.035488
RS	4	0.040633	5.810941	783.502502	0.001492	0.000837
RS	5	0.053147	5.810941	851.437392	0.001621	0.001016
RS	6	0.066774	3.842813	1397.968758	0.002662	0.001797
RS	7	0.081614	3.842813	1516.517693	0.002888	0.002180
RS	8	0.097775	2.635235	2395.649698	0.004562	0.003716
RS	9	0.115374	2.635235	2591.258340	0.004934	0.004290
RS	10	0.134539	2.212721	3333.510528	0.006348	0.005673
RS	11	0.155409	2.212721	3595.488521	0.006847	0.006212
RS	12	0.178136	1.979410	4328.610860	0.008243	0.007595
RS	13	0.202886	1.979410	4654.064249	0.008862	0.008273
RS	14	0.229838	1.732612	5704.273872	0.010862	0.010289
RS	15	0.259188	1.732612	6105.158734	0.011626	0.011197
RS	16	0.291150	1.496559	7541.296048	0.014361	0.014048
RS	17	0.325957	1.496559	8018.755526	0.015270	0.015236
RS	18	0.363860	1.406152	9047.411889	0.017229	0.017400
RS	19	0.405136	1.406152	9559.949522	0.018205	0.018640
RS	20	0.450085	1.512684	9376.386097	0.017855	0.018419
RS	21	0.499034	1.512684	9877.459874	0.018809	0.019441
RS	22	0.552338	1.778306	8850.179542	0.016853	0.017419
RS	23	0.610386	1.778306	9321.418077	0.017750	0.018217
RS	24	0.673599	2.045433	8531.686102	0.016246	0.016613
RS	25	0.742437	2.045433	8977.660452	0.017096	0.017351
RS	26	0.817400	2.141871	9002.143743	0.017142	0.017333
RS	27	0.899034	2.141871	9430.190743	0.017957	0.018095
RS	28	0.987932	2.045040	10299.739164	0.019613	0.019722
RS	29	1.084740	2.045040	10688.060311	0.020353	0.020480
RS	30	1.190163	1.869737	12047.495234	0.022941	0.023066
RS	31	1.304967	1.869737	12322.244205	0.023465	0.023631
RS	32	1.429986	1.716518	13608.127634	0.025913	0.026079
RS	33	1.566131	1.716518	13664.238853	0.026020	0.026206
RS	34	1.714390	1.617597	14414.073704	0.027448	0.027618
RS	35	1.875841	1.617597	14171.639523	0.026986	0.027146
RS	36	2.051659	1.567813	14219.377950	0.027077	0.027215
RS	37	2.243123	1.567813	13663.555071	0.026019	0.026135
RS	38	2.451623	1.555952	13076.084041	0.024900	0.024999
RS	39	2.678677	1.555952	12262.103210	0.023350	0.023428
RS	40	2.925934	1.573226	11232.674498	0.021390	0.021461
RS	41	3.195194	1.573226	10265.182397	0.019547	0.019604
RS	42	3.488413	1.611005	9040.098563	0.017215	0.017276
RS	43	3.807725	1.611005	8036.477013	0.015303	0.015358
RS	44	4.155449	1.662867	6821.695159	0.012990	0.013056
RS	45	4.534116	1.662867	5884.764380	0.011206	0.011268
RS	46	4.946478	1.725380	4814.752682	0.009168	0.009241
RS	47	5.395534	1.725380	4018.258149	0.007652	0.007721
RS	48	5.884548	1.794707	3166.494963	0.006030	0.006106
RS	49	6.417077	1.794707	2546.620517	0.004849	0.004922
RS	50	6.996993	1.863715	1931.653010	0.003678	0.003752
RS	51	7.628511	1.863715	1488.491820	0.002834	0.002904
RS	52	8.316225	1.919511	1085.850552	0.002068	0.002134
RS	53	9.065134	1.919511	794.252960	0.001512	0.001572
RS	54	9.880684	1.937832	556.588787	0.001060	0.001113
RS	55	10.768805	1.937832	379.836689	0.000723	0.000767
RS	56	11.735954	1.937832	248.666764	0.000474	0.000508
RS	57	12.789165	1.937832	155.595146	0.000296	0.000322
RS	58	13.936094	1.850738	95.736980	0.000182	0.000201
RS	59	15.185081	1.850738	52.379826	0.000100	0.000111
RS	60	16.545208	1.850738	26.959016	0.000051	0.000058
RS	61	18.026365	1.850738	12.982260	0.000025	0.000028
RS	62	19.639321	1.850738	5.814965	0.000011	0.000013
RS	63	21.395804	1.850738	3.773706	0.000007	0.000008
PA	4+25*2+4+6 0.135003050 0.023870852 21.395804110 0.115666392 5.810941090 3.842813139 2.635235361 2.212721088 1.979409811 1.732612094 1.496558546 1.406151776 1.512684285 1.778305800 2.045433296 2.141871107 2.045039664 1.869736627 1.716518089 1.617596620 1.567813491 1.555952285 1.573226338 1.611004866 1.662867450 1.725379811 1.794707041 1.863714932 1.919511468 1.937831619 1.850737747
//
IT	4279
RD	21
LK	-5796535.946830
QD	-1028.353812 -> -1025.357244
RI	0.0592722137
TR	0.134640	0.023809
MT	21.484279
MM	C_pi: 1.285618, n_recomb: 524950.602842
RS	0	0.000000	0.115527	38360.745233	0.073075	0.160832
RS	1	0.008905	0.115527	38551.057474	0.073437	0.057599
RS	2	0.018604	0.115527	38466.211624	0.073276	0.039505
RS	3	0.029166	0.115527	38083.788131	0.072547	0.035601
RS	4	0.040669	6.193588	735.114559	0.001400	0.000787
RS	5	0.053197	6.193588	799.014975	0.001522	0.000955
RS	6	0.066839	3.886395	1382.819118	0.002634	0.001781
RS	7	0.081697	3.886395	1500.241316	0.002858	0.002159
RS	8	0.097878	2.623672	2407.539575	0.004586	0.003737
RS	9	0.115500	2.623672	2604.183381	0.004961	0.004313
RS	10	0.134692	2.213147	3334.921891	0.006353	0.005680
RS	11	0.155592	2.213147	3597.198538	0.006852	0.006220
RS	12	0.178354	1.992811	4302.764501	0.008197	0.007558
RS	13	0.203143	1.992811	4626.884192	0.008814	0.008233
RS	14	0.230139	1.747040	5663.079724	0.010788	0.010226
RS	15	0.259540	1.747040	6062.162815	0.011548	0.011126
RS	16	0.291559	1.502262	7522.989948	0.014331	0.014023
RS	17	0.326429	1.502262	8000.183952	0.015240	0.015207
RS	18	0.364405	1.404121	9074.312391	0.017286	0.017458
RS	19	0.405762	1.404121	9587.980800	0.018265	0.018703
RS	20	0.450803	1.508772	9414.022179	0.017933	0.018501
RS	21	0.499854	1.508772	9916.164457	0.018890	0.019530
RS	22	0.553274	1.779944	8853.361240	0.016865	0.017438
RS	23	0.611452	1.779944	9324.947434	0.017763	0.018243
RS	24	0.674810	2.056299	8498.400162	0.016189	0.016567
RS	25	0.743811	2.056299	8944.126808	0.017038	0.017308
RS	26	0.818956	2.157426	8953.011800	0.017055	0.017260
RS	27	0.900794	2.157426	9381.087183	0.017870	0.018023
RS	28	0.989920	2.057898	10258.577457	0.019542	0.019668
RS	29	1.086982	2.057898	10647.938140	0.020284	0.020425
RS	30	1.192689	1.877299	12031.455717	0.022919	0.023060
RS	31	1.307809	1.877299	12307.629483	0.023445	0.023625
RS	32	1.433182	1.720224	13618.625178	0.025943	0.026122
RS	33	1.569719	1.720224	13674.818047	0.026050	0.026246
RS	34	1.718416	1.619477	14438.727760	0.027505	0.027686
RS	35	1.880355	1.619477	14194.028451	0.027039	0.027208
RS	36	2.056716	1.569156	14243.679807	0.027133	0.027280
RS	37	2.248782	1.569156	13683.767583	0.026067	0.026193
RS	38	2.457953	1.557498	13090.280200	0.024936	0.025045
RS	39	2.685751	1.557498	12271.913778	0.023377	0.023467
RS	40	2.933836	1.575553	11233.021381	0.021398	0.021480
RS	41	3.204014	1.575553	10262.604281	0.019550	0.019619
RS	42	3.498253	1.614634	9028.622977	0.017199	0.017271
RS	43	3.818695	1.614634	8024.642362	0.015286	0.015353
RS	44	4.167675	1.668409	6803.508952	0.012960	0.013035
RS	45	4.547732	1.668409	5868.969881	0.011180	0.011251
RS	46	4.961636	1.733650	4795.527805	0.009135	0.009215
RS	47	5.412400	1.733650	4003.532227	0.007626	0.007702
RS	48	5.903306	1.806590	3151.005407	0.006002	0.006083
RS	49	6.437931	1.806590	2536.412114	0.004832	0.004907
RS	50	7.020166	1.879797	1922.465946	0.003662	0.003738
RS	51	7.654252	1.879797	1483.870210	0.002827	0.002897
RS	52	8.344807	1.939491	1082.813768	0.002063	0.002129
RS	53	9.096859	1.939491	794.059344	0.001513	0.001572
RS	54	9.915885	1.960001	557.529571	0.001062	0.001115
RS	55	10.807849	1.960001	381.778588	0.000727	0.000771
RS	56	11.779247	1.960001	250.857796	0.000478	0.000513
RS	57	12.837153	1.960001	157.588241	0.000300	0.000326
RS	58	13.989271	1.869923	97.457674	0.000186	0.000204
RS	59	15.243991	1.869923	53.538144	0.000102	0.000113
RS	60	16.610449	1.869923	27.675649	0.000053	0.000059
RS	61	18.098598	1.869923	13.389974	0.000026	0.000029
RS	62	19.719274	1.869923	6.027866	0.000011	0.000013
RS	63	21.484279	1.869923	3.945684	0.000008	0.000009
PA	4+25*2+4+6 0.134639914 0.023809421 21.484278581 0.115527238 6.193587518 3.886394848 2.623672329 2.213147351 1.992810680 1.747040394 1.502261755 1.404121486 1.508771932 1.779944063 2.056298568 2.157425868 2.057898004 1.877298839 1.720224255 1.619477316 1.569156166 1.557498480 1.575552624 1.614633782 1.668409147 1.733649845 1.806590444 1.879796640 1.939491430 1.960000950 1.869922757
//
IT	4073
RD	22
LK	-5796530.103287
QD	-1025.178516 -> -1022.460191
RI	0.0590407616
TR	0.134292	0.023751
MT	21.569431
MM	C_pi: 1.288368, n_recomb: 524780.865501
RS	0	0.000000	0.115407	38415.275376	0.073203	0.160651
RS	1	0.008912	0.115407	38602.545503	0.073559	0.057652
RS	2	0.018619	0.115407	38513.562439	0.073390	0.039572
RS	3	0.029191	0.115407	38125.891341	0.072651	0.035707
RS	4	0.040704	6.592500	690.689698	0.001316	0.000741
RS	5	0.053244	6.592500	750.869624	0.001431	0.000900
RS	6	0.066902	3.926524	1369.255915	0.002609	0.001766
RS	7	0.081777	3.926524	1485.672628	0.002831	0.002140
RS	8	0.097977	2.610724	2420.870240	0.004613	0.003759
RS	9	0.115622	2.610724	2618.650803	0.004990	0.004338
RS	10	0.134839	2.212843	3337.463812	0.006360	0.005688
RS	11	0.155768	2.212843	3600.108997	0.006860	0.006230
RS	12	0.178563	2.005924	4277.871687	0.008152	0.007522
RS	13	0.203389	2.005924	4600.701262	0.008767	0.008194
RS	14	0.230428	1.761595	5622.109994	0.010713	0.010162
RS	15	0.259877	1.761595	6019.378756	0.011470	0.011056
RS	16	0.291950	1.508250	7503.331751	0.014298	0.013995
RS	17	0.326882	1.508250	7980.196784	0.015207	0.015176
RS	18	0.364927	1.402334	9099.701508	0.017340	0.017512
RS	19	0.406363	1.402334	9614.459054	0.018321	0.018761
RS	20	0.451492	1.504885	9451.746227	0.018011	0.018581
RS	21	0.500642	1.504885	9954.953573	0.018970	0.019619
RS	22	0.554173	1.781232	8858.297767	0.016880	0.017460
RS	23	0.612475	1.781232	9330.266656	0.017779	0.018270
RS	24	0.675973	2.066535	8467.932040	0.016136	0.016524
RS	25	0.745130	2.066535	8913.448878	0.016985	0.017268
RS	26	0.820451	2.172338	8906.906597	0.016973	0.017191
RS	27	0.902484	2.172338	9335.007995	0.017788	0.017955
RS	28	0.991829	2.070270	10219.733658	0.019474	0.019615
RS	29	1.089136	2.070270	10610.081792	0.020218	0.020373
RS	30	1.195115	1.884594	12016.333457	0.022898	0.023054
RS	31	1.310540	1.884594	12293.881414	0.023427	0.023618
RS	32	1.436251	1.723859	13628.535321	0.025970	0.026162
RS	33	1.573167	1.723859	13684.854936	0.026077	0.026283
RS	34	1.722284	1.621408	14461.865996	0.027558	0.027749
RS	35	1.884692	1.621408	14215.109246	0.027088	0.027265
RS	36	2.061573	1.570585	14266.556609	0.027186	0.027342
RS	37	2.254219	1.570585	13702.881143	0.026112	0.026246
RS	38	2.464035	1.559088	13104.049112	0.024971	0.025089
RS	39	2.692549	1.559088	12281.581460	0.023403	0.023503
RS	40	2.941430	1.577817	11234.201853	0.021407	0.021500
RS	41	3.212491	1.577817	10260.938892	0.019553	0.019633
RS	42	3.507710	1.618054	9018.869737	0.017186	0.017268
RS	43	3.829241	1.618054	8014.340706	0.015272	0.015349
RS	44	4.179426	1.673575	6787.270786	0.012934	0.013017
RS	45	4.560822	1.673575	5854.725966	0.011157	0.011236
RS	46	4.976208	1.741393	4777.876401	0.009105	0.009190
RS	47	5.428616	1.741393	3989.918332	0.007603	0.007684
RS	48	5.921343	1.817839	3136.443347	0.005977	0.006060
RS	49	6.457983	1.817839	2526.741183	0.004815	0.004893
RS	50	7.042450	1.895202	1913.603996	0.003646	0.003723
RS	51	7.679007	1.895202	1479.331220	0.002819	0.002890
RS	52	8.372296	1.958811	1079.728324	0.002057	0.002124
RS	53	9.127373	1.958811	793.724102	0.001512	0.001572
RS	54	9.949744	1.981577	558.288804	0.001064	0.001116
RS	55	10.845408	1.981577	383.550070	0.000731	0.000774
RS	56	11.820896	1.981577	252.910600	0.000482	0.000516
RS	57	12.883322	1.981577	159.481379	0.000304	0.000330
RS	58	14.040435	1.888608	99.109865	0.000189	0.000207
RS	59	15.300674	1.888608	54.659086	0.000104	0.000116
RS	60	16.673229	1.888608	28.374104	0.000054	0.000061
RS	61	18.168110	1.888608	13.790046	0.000026	0.000030
RS	62	19.796219	1.888608	6.238174	0.000012	0.000014
RS	63	21.569431	1.888608	4.117477	0.000008	0.000009
PA	4+25*2+4+6 0.134292200 0.023750793 21.569430884 0.115406706 6.592500069 3.926523553 2.610723812 2.212843421 2.005924078 1.761594676 1.508250309 1.402333821 1.504884806 1.781231607 2.066535193 2.172338495 2.070270010 1.884594440 1.723858857 1.621407883 1.570585289 1.559087800 1.577816988 1.618053851 1.673575411 1.741393044 1.817839358 1.895202213 1.958810953 1.981577155 1.888608258
//
IT	4373
RD	23
LK	-5796524.799173
QD	-1022.275859 -> -1019.801307
RI	0.0588234295
TR	0.133958	0.023695
MT	21.651815
MM	C_pi: 1.291047, n_recomb: 524627.978642
RS	0	0.000000	0.115302	38465.032391	0.073319	0.160476
RS	1	0.008919	0.115302	38649.645109	0.073671	0.057703
RS	2	0.018633	0.115302	38556.992460	0.073494	0.039635
RS	3	0.029214	0.115302	38164.621461	0.072746	0.035804
RS	4	0.040738	7.008668	649.761659	0.001239	0.000698
RS	5	0.053291	7.008668	706.499930	0.001347	0.000848
RS	6	0.066962	3.963760	1356.992950	0.002587	0.001753
RS	7	0.081854	3.963760	1472.503609	0.002807	0.002122
RS	8	0.098073	2.596674	2435.404689	0.004642	0.003782
RS	9	0.115739	2.596674	2634.406735	0.005021	0.004364
RS	10	0.134980	2.211892	3341.002781	0.006368	0.005696
RS	11	0.155938	2.211892	3604.078483	0.006870	0.006241
RS	12	0.178764	2.018716	4253.963519	0.008109	0.007487
RS	13	0.203627	2.018716	4575.550339	0.008722	0.008157
RS	14	0.230707	1.776263	5581.393779	0.010639	0.010099
RS	15	0.260202	1.776263	5976.838572	0.011393	0.010985
RS	16	0.292328	1.514483	7482.534627	0.014263	0.013964
RS	17	0.327320	1.514483	7959.015121	0.015171	0.015141
RS	18	0.365432	1.400786	9123.544532	0.017391	0.017564
RS	19	0.406943	1.400786	9639.348746	0.018374	0.018816
RS	20	0.452156	1.501046	9489.384306	0.018088	0.018661
RS	21	0.501402	1.501046	9993.649102	0.019049	0.019705
RS	22	0.555041	1.782224	8864.697834	0.016897	0.017483
RS	23	0.613463	1.782224	9337.077985	0.017798	0.018299
RS	24	0.677096	2.076206	8439.959014	0.016088	0.016484
RS	25	0.746404	2.076206	8885.299621	0.016936	0.017231
RS	26	0.821893	2.186664	8863.522482	0.016895	0.017126
RS	27	0.904116	2.186664	9291.647630	0.017711	0.017891
RS	28	0.993671	2.082195	10182.990238	0.019410	0.019565
RS	29	1.091215	2.082195	10574.276852	0.020156	0.020323
RS	30	1.197457	1.891649	12002.015756	0.022877	0.023047
RS	31	1.313176	1.891649	12280.888039	0.023409	0.023611
RS	32	1.439215	1.727439	13637.799542	0.025995	0.026200
RS	33	1.576496	1.727439	13694.286725	0.026103	0.026318
RS	34	1.726020	1.623401	14483.447597	0.027607	0.027808
RS	35	1.888880	1.623401	14234.831751	0.027133	0.027319
RS	36	2.066266	1.572113	14287.944839	0.027234	0.027399
RS	37	2.259472	1.572113	13720.820939	0.026153	0.026297
RS	38	2.469910	1.560740	13117.246334	0.025003	0.025130
RS	39	2.699117	1.560740	12290.960965	0.023428	0.023537
RS	40	2.948766	1.580048	11236.007583	0.021417	0.021518
RS	41	3.220682	1.580048	10259.992807	0.019557	0.019647
RS	42	3.516849	1.621304	9010.610811	0.017175	0.017267
RS	43	3.839430	1.621304	8005.373496	0.015259	0.015346
RS	44	4.190783	1.678419	6772.751921	0.012910	0.013002
RS	45	4.573472	1.678419	5841.851241	0.011135	0.011223
RS	46	4.990293	1.748667	4761.641696	0.009076	0.009168
RS	47	5.444289	1.748667	3977.303315	0.007581	0.007667
RS	48	5.938776	1.828517	3122.717321	0.005952	0.006039
RS	49	6.477367	1.828517	2517.552012	0.004799	0.004879
RS	50	7.063993	1.909989	1905.039680	0.003631	0.003709
RS	51	7.702940	1.909989	1474.864878	0.002811	0.002883
RS	52	8.398873	1.977535	1076.590443	0.002052	0.002119
RS	53	9.156876	1.977535	793.251456	0.001512	0.001571
RS	54	9.982485	2.002624	558.874197	0.001065	0.001117
RS	55	10.881728	2.002624	385.158377	0.000734	0.000777
RS	56	11.861173	2.002624	254.830607	0.000486	0.000520
RS	57	12.927974	2.002624	161.277953	0.000307	0.000333
RS	58	14.089921	1.906859	100.694982	0.000192	0.000210
RS	59	15.355501	1.906859	55.743195	0.000106	0.000118
RS	60	16.733956	1.906859	29.054478	0.000055	0.000062
RS	61	18.235353	1.906859	14.182406	0.000027	0.000031
RS	62	19.870659	1.906859	6.445794	0.000012	0.000014
RS	63	21.651815	1.906859	4.288951	0.000008	0.000009
PA	4+25*2+4+6 0.133957518 0.023694506 21.651814585 0.115301929 7.008668233 3.963760101 2.596673982 2.211891662 2.018716297 1.776262648 1.514482808 1.400786484 1.501045726 1.782223656 2.076205916 2.186664324 2.082195165 1.891648801 1.727439489 1.623401058 1.572113072 1.560739704 1.580048493 1.621303612 1.678419410 1.748667006 1.828516765 1.909988599 1.977534595 2.002623626 1.906859091
//
IT	3859
RD	24
LK	-5796519.966425
QD	-1019.608927 -> -1017.348696
RI	0.0586186836
TR	0.133635	0.023640
MT	21.731519
MM	C_pi: 1.293647, n_recomb: 524487.511228
RS	0	0.000000	0.115208	38511.278118	0.073426	0.160308
RS	1	0.008925	0.115208	38693.497590	0.073774	0.057751
RS	2	0.018647	0.115208	38597.502189	0.073591	0.039694
RS	3	0.029236	0.115208	38200.819385	0.072835	0.035896
RS	4	0.040771	7.442813	611.956182	0.001167	0.000659
RS	5	0.053335	7.442813	665.503192	0.001269	0.000800
RS	6	0.067021	3.998601	1345.774107	0.002566	0.001740
RS	7	0.081927	3.998601	1460.458008	0.002785	0.002106
RS	8	0.098165	2.581925	2450.756351	0.004673	0.003805
RS	9	0.115851	2.581925	2651.035672	0.005055	0.004392
RS	10	0.135117	2.210419	3345.297904	0.006378	0.005705
RS	11	0.156101	2.210419	3608.849450	0.006881	0.006253
RS	12	0.178959	2.031222	4230.874988	0.008067	0.007453
RS	13	0.203856	2.031222	4551.256255	0.008678	0.008121
RS	14	0.230976	1.790997	5540.999843	0.010565	0.010035
RS	15	0.260516	1.790997	5934.613744	0.011315	0.010915
RS	16	0.292693	1.520953	7460.538682	0.014224	0.013932
RS	17	0.327741	1.520953	7936.573469	0.015132	0.015105
RS	18	0.365918	1.399464	9145.784348	0.017438	0.017612
RS	19	0.407502	1.399464	9662.587544	0.018423	0.018867
RS	20	0.452798	1.497267	9526.707635	0.018164	0.018740
RS	21	0.502136	1.497267	10032.013310	0.019127	0.019791
RS	22	0.555878	1.782951	8872.276083	0.016916	0.017507
RS	23	0.614416	1.782951	9345.086113	0.017818	0.018329
RS	24	0.678179	2.085369	8414.072606	0.016042	0.016447
RS	25	0.747633	2.085369	8859.261102	0.016891	0.017197
RS	26	0.823286	2.200433	8822.551248	0.016821	0.017064
RS	27	0.905691	2.200433	9250.694037	0.017638	0.017829
RS	28	0.995451	2.093695	10148.082643	0.019349	0.019517
RS	29	1.093222	2.093695	10540.258256	0.020096	0.020276
RS	30	1.199719	1.898469	11988.333629	0.022857	0.023040
RS	31	1.315721	1.898469	12268.479221	0.023391	0.023605
RS	32	1.442077	1.730957	13646.370935	0.026018	0.026235
RS	33	1.579711	1.730957	13703.057049	0.026127	0.026351
RS	34	1.729628	1.625442	14503.453661	0.027653	0.027863
RS	35	1.892926	1.625442	14253.160338	0.027175	0.027369
RS	36	2.070798	1.573726	14307.781036	0.027280	0.027452
RS	37	2.264546	1.573726	13737.507146	0.026192	0.026343
RS	38	2.475586	1.562445	13129.735589	0.025033	0.025168
RS	39	2.705462	1.562445	12299.908982	0.023451	0.023570
RS	40	2.955854	1.582248	11238.222825	0.021427	0.021537
RS	41	3.228595	1.582248	10259.563417	0.019561	0.019661
RS	42	3.525679	1.624394	9003.604899	0.017166	0.017267
RS	43	3.849277	1.624394	7997.530801	0.015248	0.015344
RS	44	4.201758	1.682959	6759.744193	0.012888	0.012988
RS	45	4.585698	1.682959	5830.176924	0.011116	0.011211
RS	46	5.003905	1.755500	4746.658890	0.009050	0.009147
RS	47	5.459438	1.755500	3965.567780	0.007561	0.007652
RS	48	5.955628	1.838647	3109.745198	0.005929	0.006019
RS	49	6.496104	1.838647	2508.793402	0.004783	0.004866
RS	50	7.084819	1.924187	1896.734781	0.003616	0.003696
RS	51	7.726078	1.924187	1470.455277	0.002804	0.002876
RS	52	8.424570	1.995678	1073.404441	0.002047	0.002113
RS	53	9.185404	1.995678	792.649832	0.001511	0.001570
RS	54	10.014143	2.023157	559.294804	0.001066	0.001118
RS	55	10.916850	2.023157	386.611243	0.000737	0.000780
RS	56	11.900124	2.023157	256.623383	0.000489	0.000523
RS	57	12.971158	2.023157	162.981385	0.000311	0.000336
RS	58	14.137783	1.924693	102.214560	0.000195	0.000213
RS	59	15.408532	1.924693	56.791057	0.000108	0.000120
RS	60	16.792697	1.924693	29.716885	0.000057	0.000063
RS	61	18.300402	1.924693	14.566994	0.000028	0.000031
RS	62	19.942673	1.924693	6.650637	0.000013	0.000014
RS	63	21.731519	1.924693	4.459981	0.000009	0.000010
PA	4+25*2+4+6 0.133635304 0.023640455 21.731518873 0.115208023 7.442812816 3.998601144 2.581924655 2.210419284 2.031222383 1.790996852 1.520953376 1.399463949 1.497266543 1.782951111 2.085369468 2.200432950 2.093694562 1.898468887 1.730956514 1.625441580 1.573725552 1.562445453 1.582248496 1.624394360 1.682958897 1.755499612 1.838646664 1.924187247 1.995678126 2.023156790 1.924693228
//
IT	3893
RD	25
LK	-5796515.548864
QD	-1017.152006 -> -1015.080853
RI	0.0584241815
TR	0.133324	0.023588
MT	21.808781
MM	C_pi: 1.296186, n_recomb: 524362.153151
RS	0	0.000000	0.115127	38553.578667	0.073525	0.160146
RS	1	0.008931	0.115127	38733.729890	0.073868	0.057798
RS	2	0.018660	0.115127	38634.786598	0.073680	0.039750
RS	3	0.029258	0.115127	38234.254225	0.072916	0.035981
RS	4	0.040803	7.896149	576.936077	0.001100	0.000622
RS	5	0.053378	7.896149	627.516388	0.001197	0.000755
RS	6	0.067077	4.031274	1335.499333	0.002547	0.001729
RS	7	0.081999	4.031274	1449.428472	0.002764	0.002090
RS	8	0.098254	2.566621	2466.855774	0.004704	0.003830
RS	9	0.115960	2.566621	2668.463622	0.005089	0.004420
RS	10	0.135248	2.208505	3350.296755	0.006389	0.005714
RS	11	0.156259	2.208505	3614.367141	0.006893	0.006266
RS	12	0.179146	2.043419	4208.712340	0.008026	0.007419
RS	13	0.204078	2.043419	4527.934142	0.008635	0.008086
RS	14	0.231236	1.805761	5501.141827	0.010491	0.009972
RS	15	0.260820	1.805761	5892.932201	0.011238	0.010846
RS	16	0.293045	1.527620	7437.713540	0.014184	0.013897
RS	17	0.328149	1.527620	7913.259020	0.015091	0.015066
RS	18	0.366389	1.398348	9166.684007	0.017482	0.017657
RS	19	0.408043	1.398348	9684.450671	0.018469	0.018914
RS	20	0.453418	1.493554	9563.829805	0.018239	0.018818
RS	21	0.502846	1.493554	10070.167808	0.019205	0.019875
RS	22	0.556687	1.783454	8880.990527	0.016937	0.017533
RS	23	0.615338	1.783454	9354.253564	0.017839	0.018359
RS	24	0.679227	2.094056	8390.264449	0.016001	0.016413
RS	25	0.748822	2.094056	8835.331501	0.016850	0.017166
RS	26	0.824633	2.213679	8783.959147	0.016752	0.017004
RS	27	0.907215	2.213679	9212.122283	0.017568	0.017771
RS	28	0.997172	2.104788	10115.081630	0.019290	0.019472
RS	29	1.095164	2.104788	10508.107168	0.020040	0.020230
RS	30	1.201907	1.905059	11975.512072	0.022838	0.023034
RS	31	1.318185	1.905059	12256.884598	0.023375	0.023598
RS	32	1.444847	1.734410	13654.550485	0.026040	0.026267
RS	33	1.582822	1.734410	13711.461268	0.026149	0.026382
RS	34	1.733120	1.627522	14522.252216	0.027695	0.027914
RS	35	1.896841	1.627522	14270.440504	0.027215	0.027416
RS	36	2.075185	1.575418	14326.365873	0.027322	0.027501
RS	37	2.269457	1.575418	13753.212353	0.026228	0.026387
RS	38	2.481080	1.564205	13141.725695	0.025062	0.025205
RS	39	2.711604	1.564205	12308.607214	0.023473	0.023600
RS	40	2.962717	1.584423	11240.959897	0.021437	0.021556
RS	41	3.236257	1.584423	10259.743838	0.019566	0.019675
RS	42	3.534228	1.627344	8997.858646	0.017160	0.017268
RS	43	3.858811	1.627344	7990.820916	0.015239	0.015344
RS	44	4.212385	1.687220	6748.217720	0.012869	0.012976
RS	45	4.597536	1.687220	5819.686888	0.011099	0.011201
RS	46	5.017087	1.761922	4732.902596	0.009026	0.009129
RS	47	5.474109	1.761922	3954.703325	0.007542	0.007637
RS	48	5.971950	1.848270	3097.508771	0.005907	0.006000
RS	49	6.514253	1.848270	2500.466796	0.004769	0.004853
RS	50	7.104992	1.937829	1888.707404	0.003602	0.003683
RS	51	7.748491	1.937829	1466.125783	0.002796	0.002869
RS	52	8.449463	2.013279	1070.189967	0.002041	0.002108
RS	53	9.213041	2.013279	791.939997	0.001510	0.001569
RS	54	10.044816	2.043208	559.570725	0.001067	0.001119
RS	55	10.950880	2.043208	387.924153	0.000740	0.000783
RS	56	11.937866	2.043208	258.299769	0.000493	0.000527
RS	57	13.013004	2.043208	164.598559	0.000314	0.000339
RS	58	14.184165	1.942127	103.673016	0.000198	0.000216
RS	59	15.459926	1.942127	57.804578	0.000110	0.000122
RS	60	16.849629	1.942127	30.361974	0.000058	0.000065
RS	61	18.363451	1.942127	14.943924	0.000028	0.000032
RS	62	20.012476	1.942127	6.852650	0.000013	0.000015
RS	63	21.808781	1.942127	4.630408	0.000009	0.000010
PA	4+25*2+4+6 0.133324435 0.023588420 21.808780896 0.115127158 7.896149120 4.031274040 2.566621366 2.208505201 2.043418519 1.805761043 1.527619848 1.398348196 1.493553991 1.783454416 2.094056386 2.213678659 2.104788243 1.905059183 1.734409922 1.627521870 1.575418479 1.564205219 1.584422893 1.627343929 1.687220158 1.761921747 1.848269708 1.937828993 2.013279170 2.043208419 1.942127211
//
