# Supplementary material for: Introgression and disruption of migration routes have shaped the genetic integrity of wildebeest populations
Source: Nat Commun. 2024 Apr 12;15:2921. doi: 10.1038/s41467-024-47015-y (PMC11014984; doi:10.1038/s41467-024-47015-y)
Supplement: Supplementary file 10 — Source Data [file 41467_2024_47015_MOESM10_ESM.zip › source_data/Fig2a.psmc/CTauNaC_2636.psmc]

CC
CC	Brief Description of the file format:
CC	  CC  comments
CC	  MM  useful-messages
CC	  RD  round-of-iterations
CC	  LL  \log[P(sequence)]
CC	  QD  Q-before-opt Q-after-opt
CC	  TR  \theta_0 \rho_0
CC	  RS  k t_k \lambda_k \pi_k \sum_{l\not=k}A_{kl} A_{kk}
CC	  DC  begin end best-k t_k+\Delta_k max-prob
CC
MM	Version: 0.6.5-r67
MM	pattern:4+25*2+4+6, n:63, n_free_lambdas:28
MM	n_iterations:25, skip:1, max_t:15, theta/rho:5
MM	is_decoding:0
MM	n_seqs:28, sum_L:17417270, sum_n:2924716
RD	0
LK	0.000000
QD	0.000000 -> 0.000000
RI	inf
TR	0.183827	0.036765
MT	15.000000
MM	C_pi: 1.000000, n_recomb: 628794.781888
RS	0	0.000000	1.000000	5097.627832	0.008107	0.000000
RS	1	0.008290	1.000000	5473.622136	0.008705	0.000000
RS	2	0.017266	1.000000	5873.222147	0.009340	0.000000
RS	3	0.026987	1.000000	6297.202812	0.010015	0.000000
RS	4	0.037514	1.000000	6746.230681	0.010729	0.000000
RS	5	0.048914	1.000000	7220.832874	0.011484	0.000000
RS	6	0.061258	1.000000	7721.361510	0.012280	0.000000
RS	7	0.074626	1.000000	8247.953279	0.013117	0.000000
RS	8	0.089102	1.000000	8800.483936	0.013996	0.000000
RS	9	0.104778	1.000000	9378.517557	0.014915	0.000000
RS	10	0.121753	1.000000	9981.250577	0.015874	0.000000
RS	11	0.140135	1.000000	10607.450792	0.016869	0.000000
RS	12	0.160042	1.000000	11255.391784	0.017900	0.000000
RS	13	0.181598	1.000000	11922.783546	0.018961	0.000000
RS	14	0.204942	1.000000	12606.700487	0.020049	0.000000
RS	15	0.230221	1.000000	13303.508489	0.021157	0.000000
RS	16	0.257595	1.000000	14008.793302	0.022279	0.000000
RS	17	0.287238	1.000000	14717.293202	0.023406	0.000000
RS	18	0.319339	1.000000	15422.839678	0.024528	0.000000
RS	19	0.354100	1.000000	16118.310701	0.025634	0.000000
RS	20	0.391744	1.000000	16795.602081	0.026711	0.000000
RS	21	0.432507	1.000000	17445.623283	0.027745	0.000000
RS	22	0.476650	1.000000	18058.324933	0.028719	0.000000
RS	23	0.524453	1.000000	18622.765897	0.029617	0.000000
RS	24	0.576218	1.000000	19127.228220	0.030419	0.000000
RS	25	0.632274	1.000000	19559.388163	0.031106	0.000000
RS	26	0.692977	1.000000	19906.550922	0.031658	0.000000
RS	27	0.758711	1.000000	20155.955109	0.032055	0.000000
RS	28	0.829896	1.000000	20295.150584	0.032276	0.000000
RS	29	0.906981	1.000000	20312.449461	0.032304	0.000000
RS	30	0.990456	1.000000	20197.444989	0.032121	0.000000
RS	31	1.080851	1.000000	19941.586450	0.031714	0.000000
RS	32	1.178739	1.000000	19538.790288	0.031073	0.000000
RS	33	1.284742	1.000000	18986.058782	0.030194	0.000000
RS	34	1.399532	1.000000	18284.068142	0.029078	0.000000
RS	35	1.523838	1.000000	17437.679072	0.027732	0.000000
RS	36	1.658449	1.000000	16456.315629	0.026171	0.000000
RS	37	1.804218	1.000000	15354.154460	0.024418	0.000000
RS	38	1.962071	1.000000	14150.067801	0.022503	0.000000
RS	39	2.133009	1.000000	12867.271875	0.020463	0.000000
RS	40	2.318118	1.000000	11532.648848	0.018341	0.000000
RS	41	2.518571	1.000000	10175.735978	0.016183	0.000000
RS	42	2.735641	1.000000	8827.409239	0.014039	0.000000
RS	43	2.970706	1.000000	7518.328145	0.011957	0.000000
RS	44	3.225257	1.000000	6277.249264	0.009983	0.000000
RS	45	3.500909	1.000000	5129.351728	0.008157	0.000000
RS	46	3.799411	1.000000	4094.741264	0.006512	0.000000
RS	47	4.122659	1.000000	3187.302543	0.005069	0.000000
RS	48	4.472702	1.000000	2414.047205	0.003839	0.000000
RS	49	4.851763	1.000000	1775.055144	0.002823	0.000000
RS	50	5.262247	1.000000	1264.033500	0.002010	0.000000
RS	51	5.706758	1.000000	869.431564	0.001383	0.000000
RS	52	6.188118	1.000000	575.966215	0.000916	0.000000
RS	53	6.709380	1.000000	366.349532	0.000583	0.000000
RS	54	7.273854	1.000000	222.983496	0.000355	0.000000
RS	55	7.885120	1.000000	129.404638	0.000206	0.000000
RS	56	8.547059	1.000000	71.321265	0.000113	0.000000
RS	57	9.263869	1.000000	37.173399	0.000059	0.000000
RS	58	10.040101	1.000000	18.238543	0.000029	0.000000
RS	59	10.880679	1.000000	8.381651	0.000013	0.000000
RS	60	11.790939	1.000000	3.588481	0.000006	0.000000
RS	61	12.776655	1.000000	1.422992	0.000002	0.000000
RS	62	13.844085	1.000000	0.519359	0.000001	0.000000
RS	63	15.000000	1.000000	0.244431	0.000000	0.000000
PA	4+25*2+4+6 0.183827242 0.036765448 15.000000000 1.000000000 1.000000000 1.000000000 1.000000000 1.000000000 1.000000000 1.000000000 1.000000000 1.000000000 1.000000000 1.000000000 1.000000000 1.000000000 1.000000000 1.000000000 1.000000000 1.000000000 1.000000000 1.000000000 1.000000000 1.000000000 1.000000000 1.000000000 1.000000000 1.000000000 1.000000000 1.000000000 1.000000000
//
IT	5010
RD	1
LK	-6972887.994305
QD	-4002.570342 -> -2084.565451
RI	0.0917316340
TR	0.185257	0.036202
MT	15.158186
MM	C_pi: 1.112621, n_recomb: 687705.932134
RS	0	0.000000	0.994661	5607.404334	0.008154	0.104756
RS	1	0.008308	0.994661	6021.586164	0.008756	0.008273
RS	2	0.017305	0.994661	6461.773858	0.009396	0.004651
RS	3	0.027050	0.994661	6928.812695	0.010075	0.003858
RS	4	0.037605	1.659356	4460.033616	0.006485	0.003620
RS	5	0.049037	1.659356	4797.051059	0.006975	0.003799
RS	6	0.061418	1.618417	5286.449418	0.007687	0.004306
RS	7	0.074828	1.618417	5677.860877	0.008256	0.005131
RS	8	0.089352	1.509833	6529.998942	0.009495	0.006077
RS	9	0.105083	1.509833	6998.226820	0.010176	0.007026
RS	10	0.122120	1.419020	7969.905745	0.011589	0.008008
RS	11	0.140573	1.419020	8518.851905	0.012387	0.009070
RS	12	0.160559	1.343431	9603.285673	0.013964	0.010230
RS	13	0.182205	1.343431	10232.171394	0.014879	0.011473
RS	14	0.205649	1.275688	11459.845036	0.016664	0.012811
RS	15	0.231041	1.275688	12163.043028	0.017686	0.014284
RS	16	0.258542	1.211478	13562.397478	0.019721	0.015923
RS	17	0.288328	1.211478	14325.781018	0.020831	0.017733
RS	18	0.320589	1.153431	15849.177886	0.023046	0.019684
RS	19	0.355530	1.153431	16643.706188	0.024202	0.021713
RS	20	0.393373	1.106844	18153.536751	0.026397	0.023742
RS	21	0.434360	1.106844	18932.450959	0.027530	0.025693
RS	22	0.478753	1.074000	20271.437570	0.029477	0.027502
RS	23	0.526833	1.074000	20974.396106	0.030499	0.029117
RS	24	0.578908	1.053746	22024.003619	0.032025	0.030500
RS	25	0.635308	1.053746	22584.449405	0.032840	0.031625
RS	26	0.696394	1.043257	23278.739591	0.033850	0.032482
RS	27	0.762555	1.043257	23630.814726	0.034362	0.033066
RS	28	0.834213	1.039397	23944.786311	0.034818	0.033382
RS	29	0.911823	1.039397	24029.046830	0.034941	0.033436
RS	30	0.995881	1.039415	23960.882981	0.034842	0.033238
RS	31	1.086922	1.039415	23729.928438	0.034506	0.032801
RS	32	1.185526	1.041191	23289.388481	0.033865	0.032135
RS	33	1.292322	1.041191	22714.684382	0.033030	0.031250
RS	34	1.407990	1.043306	21920.277020	0.031874	0.030155
RS	35	1.533267	1.043306	21000.583254	0.030537	0.028859
RS	36	1.668952	1.045008	19885.352664	0.028915	0.027374
RS	37	1.815908	1.045008	18655.464395	0.027127	0.025714
RS	38	1.975074	1.045990	17279.167563	0.025126	0.023901
RS	39	2.147462	1.045990	15815.161041	0.022997	0.021962
RS	40	2.334171	1.046174	14271.975679	0.020753	0.019927
RS	41	2.536391	1.046174	12688.335883	0.018450	0.017835
RS	42	2.755411	1.045643	11102.036898	0.016144	0.015724
RS	43	2.992626	1.045643	9537.672561	0.013869	0.013636
RS	44	3.249548	1.044614	8044.545526	0.011698	0.011615
RS	45	3.527813	1.044614	6637.775811	0.009652	0.009701
RS	46	3.829196	1.043318	5360.384067	0.007795	0.007930
RS	47	4.155616	1.043318	4218.081993	0.006134	0.006334
RS	48	4.509154	1.041897	3236.000913	0.004706	0.004933
RS	49	4.892063	1.041897	2408.337982	0.003502	0.003739
RS	50	5.306781	1.040380	1739.443634	0.002529	0.002750
RS	51	5.755953	1.040380	1212.473595	0.001763	0.001959
RS	52	6.242440	1.038661	815.843739	0.001186	0.001347
RS	53	6.769342	1.038661	526.526996	0.000766	0.000892
RS	54	7.340017	1.035734	326.198858	0.000474	0.000567
RS	55	7.958101	1.035734	192.177963	0.000279	0.000344
RS	56	8.627532	1.035734	107.647036	0.000157	0.000199
RS	57	9.352577	1.035734	57.090723	0.000083	0.000108
RS	58	10.137856	1.029581	28.648196	0.000042	0.000056
RS	59	10.988372	1.029581	13.364437	0.000019	0.000027
RS	60	11.909546	1.029581	5.814458	0.000008	0.000012
RS	61	12.907246	1.029581	2.345710	0.000003	0.000005
RS	62	13.987831	1.029581	0.872053	0.000001	0.000002
RS	63	15.158186	1.029581	0.422200	0.000001	0.000001
PA	4+25*2+4+6 0.185256961 0.036202208 15.158185959 0.994660854 1.659355640 1.618417263 1.509833336 1.419019699 1.343431473 1.275688171 1.211477757 1.153430939 1.106843889 1.074000359 1.053746223 1.043256760 1.039397240 1.039415359 1.041191101 1.043306351 1.045007706 1.045989513 1.046174049 1.045642793 1.044613838 1.043317795 1.041896820 1.040379524 1.038660526 1.035734177 1.029581130
//
IT	4277
RD	2
LK	-6970288.386022
QD	-1511.402153 -> -1170.096553
RI	0.0853624059
TR	0.183246	0.035404
MT	15.584276
MM	C_pi: 1.153295, n_recomb: 696936.696974
RS	0	0.000000	0.843494	6732.238427	0.009660	0.104834
RS	1	0.008355	0.843494	7220.942512	0.010361	0.008505
RS	2	0.017408	0.843494	7738.548262	0.011104	0.005182
RS	3	0.027217	0.843494	8285.629374	0.011889	0.004750
RS	4	0.037846	2.081877	3605.342519	0.005173	0.002894
RS	5	0.049363	2.081877	3884.942008	0.005574	0.003182
RS	6	0.061842	2.002142	4350.359837	0.006242	0.003796
RS	7	0.075364	2.002142	4681.947085	0.006718	0.004589
RS	8	0.090016	1.794949	5614.689062	0.008056	0.005796
RS	9	0.105891	1.794949	6029.757671	0.008652	0.006588
RS	10	0.123093	1.642765	7066.731694	0.010140	0.007828
RS	11	0.141733	1.642765	7569.776523	0.010861	0.008682
RS	12	0.161929	1.523615	8729.823491	0.012526	0.010129
RS	13	0.183813	1.523615	9322.469730	0.013376	0.011113
RS	14	0.207525	1.416638	10687.323389	0.015335	0.012780
RS	15	0.233219	1.416638	11368.879820	0.016313	0.013953
RS	16	0.261059	1.311263	13034.570262	0.018703	0.016063
RS	17	0.291225	1.311263	13796.813378	0.019796	0.017572
RS	18	0.323912	1.214727	15716.595835	0.022551	0.020148
RS	19	0.359329	1.214727	16531.031741	0.023720	0.021879
RS	20	0.397706	1.139259	18472.669537	0.026506	0.024562
RS	21	0.439289	1.139259	19284.076938	0.027670	0.026212
RS	22	0.484346	1.089208	20970.241656	0.030089	0.028544
RS	23	0.533168	1.089208	21705.305576	0.031144	0.029862
RS	24	0.586068	1.061753	22943.612955	0.032921	0.031538
RS	25	0.643389	1.061753	23525.974892	0.033756	0.032381
RS	26	0.705498	1.051266	24244.112171	0.034787	0.033300
RS	27	0.772797	1.051266	24605.686447	0.035305	0.033635
RS	28	0.845719	1.051895	24822.226927	0.035616	0.033851
RS	29	0.924733	1.051895	24908.289376	0.035740	0.033703
RS	30	1.010348	1.058669	24682.813872	0.035416	0.033333
RS	31	1.103117	1.058669	24453.966833	0.035088	0.032752
RS	32	1.203637	1.067786	23851.656790	0.034224	0.031916
RS	33	1.312554	1.067786	23286.334519	0.033412	0.030944
RS	34	1.430572	1.076737	22360.900569	0.032085	0.029728
RS	35	1.558450	1.076737	21460.701845	0.030793	0.028397
RS	36	1.697013	1.084237	20257.568551	0.029067	0.026853
RS	37	1.847152	1.084237	19054.939349	0.027341	0.025201
RS	38	2.009835	1.089817	17629.664054	0.025296	0.023390
RS	39	2.186110	1.089817	16193.870570	0.023236	0.021490
RS	40	2.377112	1.093399	14627.550949	0.020988	0.019502
RS	41	2.584073	1.093399	13063.985229	0.018745	0.017466
RS	42	2.808325	1.095204	11463.830236	0.016449	0.015424
RS	43	3.051314	1.095204	9903.613746	0.014210	0.013397
RS	44	3.314603	1.095713	8392.005504	0.012041	0.011444
RS	45	3.599891	1.095713	6970.570308	0.010002	0.009581
RS	46	3.909014	1.095413	5664.136736	0.008127	0.007865
RS	47	4.243964	1.095413	4491.766471	0.006445	0.006304
RS	48	4.606899	1.094602	3472.570581	0.004983	0.004936
RS	49	5.000156	1.094602	2607.580386	0.003741	0.003757
RS	50	5.426270	1.093347	1900.783098	0.002727	0.002782
RS	51	5.887986	1.093347	1338.470162	0.001921	0.001993
RS	52	6.388277	1.091444	910.438792	0.001306	0.001382
RS	53	6.930368	1.091444	594.293948	0.000853	0.000921
RS	54	7.517750	1.087220	372.932905	0.000535	0.000591
RS	55	8.154207	1.087220	222.390478	0.000319	0.000361
RS	56	8.843839	1.087220	126.175350	0.000181	0.000210
RS	57	9.591090	1.087220	67.827713	0.000097	0.000116
RS	58	10.400773	1.077001	34.603860	0.000050	0.000061
RS	59	11.278104	1.077001	16.340945	0.000023	0.000029
RS	60	12.228736	1.077001	7.200861	0.000010	0.000013
RS	61	13.258792	1.077001	2.944106	0.000004	0.000006
RS	62	14.374908	1.077001	1.109907	0.000002	0.000002
RS	63	15.584276	1.077001	0.548658	0.000001	0.000001
PA	4+25*2+4+6 0.183246258 0.035403815 15.584275752 0.843494271 2.081876723 2.002141882 1.794949411 1.642764685 1.523615047 1.416637543 1.311262899 1.214727197 1.139259345 1.089208371 1.061752506 1.051266421 1.051894875 1.058668675 1.067785971 1.076736995 1.084237252 1.089816889 1.093398625 1.095204015 1.095713022 1.095413240 1.094602446 1.093346606 1.091443637 1.087219818 1.077000594
//
IT	4599
RD	3
LK	-6969737.803236
QD	-1051.620386 -> -904.376690
RI	0.0821898234
TR	0.181003	0.034706
MT	15.988917
MM	C_pi: 1.173767, n_recomb: 695363.919745
RS	0	0.000000	0.740291	7688.421001	0.011057	0.104642
RS	1	0.008399	0.740291	8237.466679	0.011846	0.008759
RS	2	0.017503	0.740291	8817.076026	0.012680	0.005601
RS	3	0.027372	0.740291	9427.448306	0.013558	0.005506
RS	4	0.038069	2.420959	3095.537626	0.004452	0.002412
RS	5	0.049665	2.420959	3339.518107	0.004803	0.002766
RS	6	0.062235	2.265117	3848.308893	0.005534	0.003433
RS	7	0.075861	2.265117	4146.473888	0.005963	0.004217
RS	8	0.090631	1.962773	5150.538011	0.007407	0.005572
RS	9	0.106642	1.962773	5537.467064	0.007963	0.006312
RS	10	0.123997	1.772255	6585.530757	0.009471	0.007653
RS	11	0.142810	1.772255	7062.508421	0.010157	0.008422
RS	12	0.163203	1.633453	8205.896527	0.011801	0.009946
RS	13	0.185309	1.633453	8774.041327	0.012618	0.010815
RS	14	0.209271	1.507069	10149.816576	0.014596	0.012582
RS	15	0.235246	1.507069	10811.523891	0.015548	0.013609
RS	16	0.263402	1.374768	12593.881740	0.018111	0.015936
RS	17	0.293924	1.374768	13346.799227	0.019194	0.017298
RS	18	0.327008	1.249679	15510.918181	0.022306	0.020244
RS	19	0.362872	1.249679	16328.914838	0.023483	0.021851
RS	20	0.401747	1.152452	18568.272578	0.026703	0.024969
RS	21	0.443887	1.152452	19390.140586	0.027885	0.026525
RS	22	0.489567	1.090029	21314.885755	0.030653	0.029203
RS	23	0.539083	1.090029	22056.765102	0.031720	0.030451
RS	24	0.592758	1.058257	23399.636618	0.033651	0.032281
RS	25	0.650941	1.058257	23978.066324	0.034483	0.033068
RS	26	0.714011	1.049210	24659.124052	0.035462	0.033942
RS	27	0.782377	1.049210	25006.762829	0.035962	0.034233
RS	28	0.856486	1.054876	25087.416443	0.036078	0.034267
RS	29	0.936819	1.054876	25156.869957	0.036178	0.034091
RS	30	1.023898	1.068523	24755.943633	0.035601	0.033484
RS	31	1.118292	1.068523	24517.600752	0.035259	0.032892
RS	32	1.220613	1.084976	23751.024008	0.034156	0.031832
RS	33	1.331528	1.084976	23191.473695	0.033352	0.030868
RS	34	1.451758	1.100815	22143.086118	0.031844	0.029477
RS	35	1.582086	1.100815	21267.910261	0.030585	0.028171
RS	36	1.723360	1.114310	19992.447406	0.028751	0.026516
RS	37	1.876499	1.114310	18833.067145	0.027084	0.024904
RS	38	2.042501	1.124858	17381.438934	0.024996	0.023039
RS	39	2.222444	1.124858	16001.369514	0.023012	0.021191
RS	40	2.417500	1.132372	14442.518466	0.020770	0.019195
RS	41	2.628938	1.132372	12937.901188	0.018606	0.017217
RS	42	2.858134	1.137180	11362.864380	0.016341	0.015196
RS	43	3.106580	1.137180	9854.655028	0.014172	0.013225
RS	44	3.375893	1.139982	8370.005098	0.012037	0.011306
RS	45	3.667824	1.139982	6985.843283	0.010046	0.009489
RS	46	3.984274	1.141471	5697.672010	0.008194	0.007804
RS	47	4.327301	1.141471	4544.753382	0.006536	0.006275
RS	48	4.699139	1.142044	3531.524389	0.005079	0.004928
RS	49	5.102206	1.142044	2670.295687	0.003840	0.003767
RS	50	5.539126	1.141756	1959.384533	0.002818	0.002801
RS	51	6.012741	1.141756	1390.976184	0.002000	0.002017
RS	52	6.526134	1.140264	953.980897	0.001372	0.001407
RS	53	7.082646	1.140264	628.522326	0.000904	0.000944
RS	54	7.685898	1.135303	398.444110	0.000573	0.000610
RS	55	8.339815	1.135303	240.013665	0.000345	0.000376
RS	56	9.048653	1.135303	137.630402	0.000198	0.000220
RS	57	9.817025	1.135303	74.819390	0.000108	0.000123
RS	58	10.649930	1.121621	38.692846	0.000056	0.000065
RS	59	11.552789	1.121621	18.461151	0.000027	0.000032
RS	60	12.531476	1.121621	8.223201	0.000012	0.000014
RS	61	13.592361	1.121621	3.400067	0.000005	0.000006
RS	62	14.742347	1.121621	1.296889	0.000002	0.000002
RS	63	15.988917	1.121621	0.652382	0.000001	0.000001
PA	4+25*2+4+6 0.181002888 0.034706206 15.988917372 0.740290956 2.420958789 2.265116617 1.962773148 1.772254823 1.633452683 1.507068805 1.374767941 1.249678772 1.152451957 1.090028984 1.058257128 1.049210158 1.054876282 1.068522616 1.084976231 1.100814725 1.114310376 1.124858432 1.132372306 1.137179615 1.139982471 1.141470539 1.142043785 1.141755880 1.140263855 1.135302609 1.121621303
//
IT	4144
RD	4
LK	-6969480.722010
QD	-862.571458 -> -778.029716
RI	0.0802838881
TR	0.179129	0.034146
MT	16.323372
MM	C_pi: 1.186909, n_recomb: 691873.558778
RS	0	0.000000	0.678852	8373.683553	0.012103	0.104440
RS	1	0.008434	0.678852	8964.477471	0.012957	0.008953
RS	2	0.017580	0.678852	9586.602266	0.013856	0.005890
RS	3	0.027496	0.678852	10239.911594	0.014800	0.006050
RS	4	0.038250	2.739763	2724.200900	0.003937	0.002082
RS	5	0.049910	2.739763	2941.501107	0.004252	0.002455
RS	6	0.062554	2.464355	3528.844537	0.005100	0.003186
RS	7	0.076264	2.464355	3805.278777	0.005500	0.003955
RS	8	0.091130	2.065770	4889.726183	0.007067	0.005434
RS	9	0.107250	2.065770	5260.696006	0.007604	0.006155
RS	10	0.124730	1.851443	6307.478493	0.009117	0.007543
RS	11	0.143684	1.851443	6769.158859	0.009784	0.008271
RS	12	0.164237	1.708451	7861.849198	0.011363	0.009791
RS	13	0.186523	1.708451	8413.154011	0.012160	0.010599
RS	14	0.210688	1.575651	9744.777343	0.014085	0.012365
RS	15	0.236892	1.575651	10389.947780	0.015017	0.013306
RS	16	0.265306	1.425370	12215.833138	0.017656	0.015732
RS	17	0.296117	1.425370	12958.178925	0.018729	0.017000
RS	18	0.329526	1.277223	15289.149475	0.022098	0.020198
RS	19	0.365753	1.277223	16106.172908	0.023279	0.021732
RS	20	0.405035	1.161552	18580.328942	0.026855	0.025189
RS	21	0.447630	1.161552	19406.738910	0.028050	0.026702
RS	22	0.493818	1.088467	21531.753334	0.031121	0.029667
RS	23	0.543902	1.088467	22274.581309	0.032195	0.030895
RS	24	0.598209	1.052803	23707.721890	0.034266	0.032855
RS	25	0.657097	1.052803	24277.224718	0.035089	0.033636
RS	26	0.720952	1.044703	24926.241639	0.036027	0.034467
RS	27	0.790192	1.044703	25256.111566	0.036504	0.034758
RS	28	0.865272	1.054378	25219.829851	0.036452	0.034630
RS	29	0.946685	1.054378	25269.576635	0.036523	0.034460
RS	30	1.034964	1.073660	24719.483482	0.035728	0.033644
RS	31	1.130688	1.073660	24468.206714	0.035365	0.033066
RS	32	1.234487	1.096232	23564.079429	0.034058	0.031807
RS	33	1.347039	1.096232	23005.339484	0.033251	0.030866
RS	34	1.469085	1.117907	21855.366005	0.031589	0.029319
RS	35	1.601423	1.117907	20998.205076	0.030350	0.028044
RS	36	1.744924	1.136599	19663.474845	0.028421	0.026282
RS	37	1.900528	1.136599	18538.938481	0.026795	0.024709
RS	38	2.069255	1.151606	17066.130916	0.024667	0.022784
RS	39	2.252213	1.151606	15733.770805	0.022741	0.020980
RS	40	2.450602	1.162824	14182.703104	0.020499	0.018962
RS	41	2.665724	1.162824	12731.728471	0.018402	0.017031
RS	42	2.898989	1.170651	11181.262134	0.016161	0.015016
RS	43	3.151928	1.170651	9724.347251	0.014055	0.013089
RS	44	3.426201	1.175958	8268.538452	0.011951	0.011188
RS	45	3.723606	1.175958	6926.030731	0.010011	0.009411
RS	46	4.046094	1.179577	5661.669508	0.008183	0.007746
RS	47	4.395782	1.179577	4536.449964	0.006557	0.006246
RS	48	4.774963	1.181935	3537.440837	0.005113	0.004914
RS	49	5.186124	1.181935	2689.640958	0.003887	0.003770
RS	50	5.631964	1.183010	1983.305559	0.002867	0.002812
RS	51	6.115406	1.183010	1417.386566	0.002049	0.002035
RS	52	6.639622	1.182265	978.465534	0.001414	0.001425
RS	53	7.208052	1.182265	649.705493	0.000939	0.000962
RS	54	7.824424	1.176859	415.362253	0.000600	0.000626
RS	55	8.492782	1.176859	252.374462	0.000365	0.000388
RS	56	9.217510	1.176859	146.044517	0.000211	0.000229
RS	57	10.003362	1.176859	80.161905	0.000116	0.000128
RS	58	10.855494	1.159971	41.945009	0.000061	0.000068
RS	59	11.779497	1.159971	20.192452	0.000029	0.000034
RS	60	12.781431	1.159971	9.078994	0.000013	0.000015
RS	61	13.867870	1.159971	3.790892	0.000005	0.000007
RS	62	15.045941	1.159971	1.460861	0.000002	0.000003
RS	63	16.323372	1.159971	0.746314	0.000001	0.000001
PA	4+25*2+4+6 0.179129262 0.034146148 16.323371827 0.678851613 2.739763369 2.464354665 2.065769621 1.851442758 1.708450534 1.575650916 1.425370419 1.277223343 1.161552205 1.088466566 1.052803235 1.044703435 1.054378308 1.073659509 1.096231850 1.117906823 1.136599219 1.151606345 1.162823732 1.170650508 1.175958080 1.179576672 1.181934547 1.183009642 1.182265151 1.176858602 1.159970871
//
IT	3871
RD	5
LK	-6969329.759328
QD	-758.806656 -> -705.936391
RI	0.0790602189
TR	0.177639	0.033697
MT	16.593805
MM	C_pi: 1.196593, n_recomb: 688417.095873
RS	0	0.000000	0.641239	8847.439711	0.012852	0.104276
RS	1	0.008462	0.641239	9466.459470	0.013751	0.009092
RS	2	0.017641	0.641239	10117.135770	0.014696	0.006089
RS	3	0.027596	0.641239	10799.043863	0.015687	0.006435
RS	4	0.038393	3.054734	2433.881474	0.003535	0.001841
RS	5	0.050104	3.054734	2629.855748	0.003820	0.002209
RS	6	0.062807	2.621427	3309.016023	0.004807	0.003012
RS	7	0.076584	2.621427	3570.290084	0.005186	0.003763
RS	8	0.091527	2.126196	4743.926224	0.006891	0.005365
RS	9	0.107734	2.126196	5106.102696	0.007417	0.006077
RS	10	0.125313	1.898021	6149.333169	0.008933	0.007494
RS	11	0.144380	1.898021	6602.444276	0.009591	0.008202
RS	12	0.165060	1.761312	7629.129550	0.011082	0.009678
RS	13	0.187490	1.761312	8168.832196	0.011866	0.010454
RS	14	0.211818	1.631391	9427.389471	0.013694	0.012166
RS	15	0.238205	1.631391	10058.880415	0.014612	0.013050
RS	16	0.266825	1.469651	11884.906434	0.017264	0.015510
RS	17	0.297866	1.469651	12616.826762	0.018327	0.016712
RS	18	0.331535	1.302259	15064.045361	0.021882	0.020090
RS	19	0.368052	1.302259	15878.366237	0.023065	0.021570
RS	20	0.407660	1.170261	18545.165911	0.026939	0.025307
RS	21	0.450620	1.170261	19374.096587	0.028143	0.026790
RS	22	0.497215	1.087473	21676.521806	0.031487	0.030009
RS	23	0.547752	1.087473	22419.193795	0.032566	0.031226
RS	24	0.602567	1.047959	23940.548740	0.034776	0.033314
RS	25	0.662020	1.047959	24501.355556	0.035591	0.034094
RS	26	0.726504	1.040166	25133.106308	0.036509	0.034902
RS	27	0.796445	1.040166	25446.467765	0.036964	0.035198
RS	28	0.872305	1.052786	25318.938918	0.036778	0.034941
RS	29	0.954584	1.052786	25350.280518	0.036824	0.034781
RS	30	1.043825	1.076442	24680.989005	0.035852	0.033794
RS	31	1.140619	1.076442	24416.666072	0.035468	0.033232
RS	32	1.245603	1.103855	23402.864512	0.033995	0.031811
RS	33	1.359472	1.103855	22841.998786	0.033180	0.030892
RS	34	1.482976	1.130201	21611.355637	0.031393	0.029216
RS	35	1.616931	1.130201	20765.685881	0.030164	0.027968
RS	36	1.762223	1.153134	19383.145261	0.028156	0.026116
RS	37	1.919809	1.153134	18283.654424	0.026559	0.024573
RS	38	2.090730	1.171903	16792.079384	0.024392	0.022594
RS	39	2.276116	1.171903	15495.763263	0.022509	0.020824
RS	40	2.477189	1.186395	13948.484498	0.020262	0.018782
RS	41	2.695277	1.186395	12539.740252	0.018215	0.016887
RS	42	2.931821	1.197059	11007.075262	0.015989	0.014869
RS	43	3.188382	1.197059	9592.452261	0.013934	0.012978
RS	44	3.466653	1.204896	8159.399445	0.011852	0.011087
RS	45	3.768473	1.204896	6853.344143	0.009955	0.009341
RS	46	4.095833	1.210819	5609.507370	0.008148	0.007691
RS	47	4.450895	1.210819	4510.706723	0.006552	0.006215
RS	48	4.836004	1.215220	3525.779173	0.005122	0.004896
RS	49	5.253701	1.215220	2692.962474	0.003912	0.003768
RS	50	5.706746	1.217940	1993.152767	0.002895	0.002817
RS	51	6.198128	1.217940	1432.453738	0.002081	0.002046
RS	52	6.731092	1.218191	994.126475	0.001444	0.001439
RS	53	7.309157	1.218191	664.556521	0.000965	0.000976
RS	54	7.936139	1.212559	427.917173	0.000622	0.000638
RS	55	8.616178	1.212559	261.975669	0.000381	0.000398
RS	56	9.353764	1.212559	152.819640	0.000222	0.000237
RS	57	10.153766	1.212559	84.595273	0.000123	0.000133
RS	58	11.021466	1.192659	44.727746	0.000065	0.000072
RS	59	11.962594	1.192659	21.703602	0.000032	0.000036
RS	60	12.983362	1.192659	9.840259	0.000014	0.000016
RS	61	14.090511	1.192659	4.144984	0.000006	0.000007
RS	62	15.291349	1.192659	1.612114	0.000002	0.000003
RS	63	16.593805	1.192659	0.835254	0.000001	0.000001
PA	4+25*2+4+6 0.177638506 0.033697184 16.593804886 0.641239421 3.054733629 2.621427380 2.126195652 1.898021223 1.761311718 1.631390505 1.469650892 1.302259247 1.170261277 1.087473160 1.047958784 1.040166253 1.052785542 1.076441504 1.103855258 1.130201308 1.153133724 1.171903240 1.186394573 1.197059407 1.204895655 1.210818845 1.215220191 1.217940025 1.218190553 1.212559109 1.192658509
//
IT	4378
RD	6
LK	-6969234.165627
QD	-696.371462 -> -661.492050
RI	0.0782330400
TR	0.176449	0.033331
MT	16.814185
MM	C_pi: 1.204214, n_recomb: 685326.745421
RS	0	0.000000	0.616959	9177.057297	0.013391	0.104147
RS	1	0.008485	0.616959	9815.467856	0.014322	0.009194
RS	2	0.017690	0.616959	10485.661102	0.015300	0.006228
RS	3	0.027675	0.616959	11186.997279	0.016324	0.006710
RS	4	0.038508	3.371034	2198.276989	0.003208	0.001654
RS	5	0.050261	3.371034	2376.631337	0.003468	0.002008
RS	6	0.063010	2.747494	3150.206745	0.004597	0.002886
RS	7	0.076841	2.747494	3400.426425	0.004962	0.003618
RS	8	0.091846	2.156681	4670.269864	0.006815	0.005342
RS	9	0.108124	2.156681	5028.249805	0.007337	0.006052
RS	10	0.125783	1.921457	6069.204612	0.008856	0.007489
RS	11	0.144940	1.921457	6518.259234	0.009511	0.008190
RS	12	0.165723	1.797955	7472.017005	0.010903	0.009603
RS	13	0.188269	1.797955	8003.867887	0.011679	0.010363
RS	14	0.212728	1.677629	9173.776290	0.013386	0.011990
RS	15	0.239263	1.677629	9793.926976	0.014291	0.012839
RS	16	0.268048	1.509497	11592.838993	0.016916	0.015291
RS	17	0.299277	1.509497	12314.840720	0.017969	0.016444
RS	18	0.333155	1.325861	14842.202743	0.021657	0.019953
RS	19	0.369907	1.325861	15652.946811	0.022840	0.021389
RS	20	0.409778	1.179210	18479.216923	0.026964	0.025363
RS	21	0.453032	1.179210	19309.664978	0.028176	0.026819
RS	22	0.499956	1.087507	21770.032711	0.031766	0.030268
RS	23	0.550861	1.087507	22512.517625	0.032849	0.031474
RS	24	0.606086	1.044227	24119.603044	0.035194	0.033686
RS	25	0.665996	1.044227	24673.038971	0.036002	0.034463
RS	26	0.730990	1.036295	25299.457940	0.036916	0.035265
RS	27	0.801498	1.036295	25598.652112	0.037352	0.035562
RS	28	0.877989	1.051047	25401.415573	0.037065	0.035207
RS	29	0.960969	1.051047	25416.747298	0.037087	0.035053
RS	30	1.050991	1.078061	24653.608477	0.035974	0.033931
RS	31	1.148651	1.078061	24377.366856	0.035570	0.033381
RS	32	1.254597	1.109241	23277.428085	0.033965	0.031831
RS	33	1.369532	1.109241	22713.072988	0.033142	0.030928
RS	34	1.494220	1.139237	21419.430839	0.031254	0.029150
RS	35	1.629487	1.139237	20580.716124	0.030031	0.027922
RS	36	1.776231	1.165530	19160.256077	0.027958	0.025998
RS	37	1.935426	1.165530	18078.241162	0.026379	0.024477
RS	38	2.108129	1.187382	16570.221032	0.024179	0.022452
RS	39	2.295485	1.187382	15300.343185	0.022326	0.020707
RS	40	2.498739	1.204693	13753.501635	0.020069	0.018641
RS	41	2.719237	1.204693	12376.966886	0.018060	0.016773
RS	42	2.958445	1.217959	10855.920558	0.015841	0.014748
RS	43	3.217950	1.217959	9474.907798	0.013825	0.012886
RS	44	3.499472	1.228275	8058.387291	0.011758	0.010999
RS	45	3.804882	1.228275	6782.751085	0.009897	0.009279
RS	46	4.136205	1.236600	5555.095743	0.008106	0.007638
RS	47	4.495640	1.236600	4479.751755	0.006537	0.006184
RS	48	4.885573	1.243231	3507.085393	0.005117	0.004875
RS	49	5.308591	1.243231	2688.825670	0.003923	0.003762
RS	50	5.767502	1.247814	1995.716221	0.002912	0.002818
RS	51	6.265350	1.247814	1441.232615	0.002103	0.002054
RS	52	6.805440	1.249267	1004.600074	0.001466	0.001449
RS	53	7.391356	1.249267	675.531337	0.000986	0.000987
RS	54	8.026986	1.243604	437.695459	0.000639	0.000649
RS	55	8.716548	1.243604	269.775124	0.000394	0.000407
RS	56	9.464618	1.243604	158.500865	0.000231	0.000243
RS	57	10.276161	1.243604	88.410427	0.000129	0.000138
RS	58	11.156562	1.220854	47.186043	0.000069	0.000075
RS	59	12.111663	1.220854	23.061249	0.000034	0.000037
RS	60	13.147804	1.220854	10.535305	0.000015	0.000017
RS	61	14.271859	1.220854	4.473381	0.000007	0.000007
RS	62	15.491289	1.220854	1.754576	0.000003	0.000003
RS	63	16.814185	1.220854	0.920963	0.000001	0.000002
PA	4+25*2+4+6 0.176448607 0.033330607 16.814185027 0.616959092 3.371033686 2.747494273 2.156681080 1.921456511 1.797954760 1.677629333 1.509497479 1.325860908 1.179209751 1.087507384 1.044226981 1.036294556 1.051046589 1.078061438 1.109240965 1.139236874 1.165529700 1.187382194 1.204693256 1.217958766 1.228274797 1.236599782 1.243230811 1.247814344 1.249266973 1.243604183 1.220854066
//
IT	4283
RD	7
LK	-6969170.408038
QD	-656.978406 -> -632.829465
RI	0.0776484545
TR	0.175481	0.033025
MT	16.996859
MM	C_pi: 1.210429, n_recomb: 682591.987487
RS	0	0.000000	0.600465	9410.828822	0.013787	0.104045
RS	1	0.008503	0.600465	10062.908771	0.014742	0.009270
RS	2	0.017730	0.600465	10746.808222	0.015744	0.006330
RS	3	0.027741	0.600465	11461.722256	0.016791	0.006912
RS	4	0.038603	3.692172	2001.486502	0.002932	0.001503
RS	5	0.050389	3.692172	2164.903705	0.003172	0.001838
RS	6	0.063177	2.850919	3030.158802	0.004439	0.002790
RS	7	0.077052	2.850919	3271.964526	0.004793	0.003502
RS	8	0.092108	2.166466	4643.158918	0.006802	0.005350
RS	9	0.108443	2.166466	4999.940624	0.007325	0.006062
RS	10	0.126168	1.928436	6041.506620	0.008851	0.007515
RS	11	0.145400	1.928436	6489.583774	0.009507	0.008219
RS	12	0.166267	1.822257	7368.246679	0.010795	0.009556
RS	13	0.188909	1.822257	7894.978169	0.011566	0.010312
RS	14	0.213476	1.716195	8968.519323	0.013139	0.011838
RS	15	0.240131	1.716195	9579.235347	0.014034	0.012663
RS	16	0.269054	1.545617	11334.120555	0.016605	0.015082
RS	17	0.300436	1.545617	12046.833627	0.017649	0.016198
RS	18	0.334486	1.348183	14628.251216	0.021430	0.019803
RS	19	0.371432	1.348183	15434.936623	0.022612	0.021204
RS	20	0.411520	1.188296	18393.841131	0.026947	0.025379
RS	21	0.455016	1.188296	19225.147564	0.028165	0.026812
RS	22	0.502211	1.088408	21825.607098	0.031975	0.030467
RS	23	0.553419	1.088408	22568.046842	0.033062	0.031660
RS	24	0.608981	1.041544	24256.105922	0.035535	0.033992
RS	25	0.669268	1.041544	24803.533273	0.036337	0.034762
RS	26	0.734682	1.033217	25432.274731	0.037258	0.035569
RS	27	0.805658	1.033217	25719.629891	0.037679	0.035865
RS	28	0.882669	1.049534	25468.900607	0.037312	0.035434
RS	29	0.966229	1.049534	25470.703983	0.037315	0.035283
RS	30	1.056894	1.079149	24633.518059	0.036088	0.034053
RS	31	1.155268	1.079149	24346.900184	0.035668	0.033510
RS	32	1.262008	1.113248	23179.660382	0.033958	0.031858
RS	33	1.377824	1.113248	22611.408617	0.033126	0.030968
RS	34	1.503489	1.146051	21269.296059	0.031160	0.029110
RS	35	1.639839	1.146051	20434.587745	0.029937	0.027896
RS	36	1.787783	1.174954	18984.617504	0.027813	0.025915
RS	37	1.948308	1.174954	17914.650718	0.026245	0.024410
RS	38	2.122483	1.199289	16392.601972	0.024015	0.022346
RS	39	2.311468	1.199289	15141.963465	0.022183	0.020619
RS	40	2.516524	1.218996	13593.383673	0.019914	0.018531
RS	41	2.739016	1.218996	12241.279887	0.017934	0.016683
RS	42	2.980427	1.234618	10727.181779	0.015715	0.014649
RS	43	3.242366	1.234618	9372.766587	0.013731	0.012808
RS	44	3.526579	1.247334	7967.752199	0.011673	0.010921
RS	45	3.834959	1.247334	6717.365807	0.009841	0.009224
RS	46	4.169562	1.258112	5502.101352	0.008061	0.007588
RS	47	4.532618	1.258112	4447.336649	0.006515	0.006154
RS	48	4.926545	1.267113	3485.014114	0.005106	0.004852
RS	49	5.353969	1.267113	2680.455713	0.003927	0.003752
RS	50	5.817739	1.273740	1993.745267	0.002921	0.002815
RS	51	6.320945	1.273740	1445.879928	0.002118	0.002058
RS	52	6.866940	1.276569	1011.517391	0.001482	0.001456
RS	53	7.459362	1.276569	683.768593	0.001002	0.000996
RS	54	8.102161	1.271041	445.456944	0.000653	0.000658
RS	55	8.799619	1.271041	276.239813	0.000405	0.000414
RS	56	9.556384	1.271041	163.357364	0.000239	0.000249
RS	57	10.377499	1.271041	91.752063	0.000134	0.000142
RS	58	11.268437	1.245586	49.391779	0.000072	0.000078
RS	59	12.235134	1.245586	24.298275	0.000036	0.000039
RS	60	13.284032	1.245586	11.177919	0.000016	0.000018
RS	61	14.422122	1.245586	4.781337	0.000007	0.000008
RS	62	15.656988	1.245586	1.890046	0.000003	0.000003
RS	63	16.996859	1.245586	1.004181	0.000001	0.000002
PA	4+25*2+4+6 0.175481281 0.033024518 16.996858668 0.600464502 3.692171698 2.850919389 2.166466170 1.928436289 1.822256683 1.716195212 1.545616984 1.348182690 1.188296374 1.088407611 1.041544155 1.033216534 1.049534034 1.079149189 1.113247590 1.146050614 1.174954412 1.199289127 1.218995725 1.234617515 1.247333639 1.258112228 1.267112511 1.273739869 1.276568954 1.271040954 1.245586139
//
IT	4431
RD	8
LK	-6969125.803710
QD	-631.204837 -> -613.712207
RI	0.0772182937
TR	0.174677	0.032763
MT	17.151205
MM	C_pi: 1.215628, n_recomb: 680152.979384
RS	0	0.000000	0.588795	9579.681763	0.014085	0.103964
RS	1	0.008519	0.588795	10241.625117	0.015058	0.009328
RS	2	0.017763	0.588795	10935.385025	0.016078	0.006406
RS	3	0.027795	0.588795	11660.028945	0.017143	0.007065
RS	4	0.038682	4.021802	1833.030311	0.002695	0.001377
RS	5	0.050496	4.021802	1983.500054	0.002916	0.001692
RS	6	0.063317	2.938515	2934.978594	0.004315	0.002714
RS	7	0.077229	2.938515	3170.073659	0.004661	0.003406
RS	8	0.092327	2.162578	4646.031701	0.006831	0.005378
RS	9	0.108711	2.162578	5003.550617	0.007357	0.006093
RS	10	0.126491	1.924102	6049.177225	0.008894	0.007562
RS	11	0.145785	1.924102	6498.363152	0.009554	0.008273
RS	12	0.166723	1.837258	7302.543533	0.010737	0.009532
RS	13	0.189445	1.837258	7826.145846	0.011506	0.010290
RS	14	0.214102	1.748463	8800.604893	0.012939	0.011705
RS	15	0.240860	1.748463	9403.437203	0.013825	0.012517
RS	16	0.269897	1.578426	11104.505956	0.016326	0.014885
RS	17	0.301408	1.578426	11808.610052	0.017362	0.015975
RS	18	0.335603	1.369203	14425.389773	0.021209	0.019650
RS	19	0.372712	1.369203	15227.788035	0.022389	0.021022
RS	20	0.412981	1.197303	18297.786460	0.026902	0.025369
RS	21	0.456681	1.197303	19129.478984	0.028125	0.026782
RS	22	0.504104	1.089917	21853.731141	0.032131	0.030622
RS	23	0.555566	1.089917	22596.249778	0.033222	0.031803
RS	24	0.611413	1.039713	24359.111129	0.035814	0.034246
RS	25	0.672017	1.039713	24901.686643	0.036612	0.035008
RS	26	0.737784	1.030875	25536.875010	0.037546	0.035826
RS	27	0.809153	1.030875	25814.429153	0.037954	0.036118
RS	28	0.886602	1.048379	25521.888501	0.037524	0.035627
RS	29	0.970649	1.048379	25512.428845	0.037510	0.035476
RS	30	1.061855	1.080039	24616.371982	0.036192	0.034160
RS	31	1.160832	1.080039	24320.975500	0.035758	0.033622
RS	32	1.268240	1.116401	23101.331849	0.033965	0.031890
RS	33	1.384798	1.116401	22529.282585	0.033124	0.031007
RS	34	1.511285	1.151339	21150.360382	0.031096	0.029088
RS	35	1.648548	1.151339	20317.780843	0.029872	0.027884
RS	36	1.797503	1.182233	18845.361964	0.027708	0.025858
RS	37	1.959148	1.182233	17783.588521	0.026146	0.024364
RS	38	2.134563	1.208536	16249.903278	0.023892	0.022268
RS	39	2.324922	1.208536	15013.175084	0.022073	0.020553
RS	40	2.531497	1.230259	13461.585088	0.019792	0.018444
RS	41	2.755669	1.230259	12127.990179	0.017831	0.016611
RS	42	2.998939	1.248004	10617.455387	0.015610	0.014566
RS	43	3.262932	1.248004	9284.150048	0.013650	0.012742
RS	44	3.549414	1.263026	7886.772884	0.011596	0.010853
RS	45	3.860301	1.263026	6657.447299	0.009788	0.009174
RS	46	4.197672	1.276278	5451.518711	0.008015	0.007541
RS	47	4.563783	1.276278	4414.848242	0.006491	0.006124
RS	48	4.961082	1.287751	3461.178756	0.005089	0.004828
RS	49	5.392227	1.287751	2669.416932	0.003925	0.003741
RS	50	5.860100	1.296571	1988.679256	0.002924	0.002809
RS	51	6.367830	1.296571	1447.577857	0.002128	0.002060
RS	52	6.918813	1.300932	1015.806388	0.001493	0.001461
RS	53	7.516733	1.300932	689.935872	0.001014	0.001003
RS	54	8.165589	1.295687	451.659282	0.000664	0.000665
RS	55	8.869720	1.295687	281.656824	0.000414	0.000421
RS	56	9.633834	1.295687	167.557566	0.000246	0.000254
RS	57	10.463042	1.295687	94.712089	0.000139	0.000146
RS	58	11.362889	1.267679	51.390503	0.000076	0.000080
RS	59	12.339392	1.267679	25.436061	0.000037	0.000040
RS	60	13.399082	1.267679	11.777315	0.000017	0.000019
RS	61	14.549045	1.267679	5.072471	0.000007	0.000008
RS	62	15.796971	1.267679	2.019813	0.000003	0.000003
RS	63	17.151205	1.267679	1.085474	0.000002	0.000002
PA	4+25*2+4+6 0.174677280 0.032763428 17.151205218 0.588794517 4.021802219 2.938515253 2.162577764 1.924102450 1.837257713 1.748462581 1.578425615 1.369203044 1.197302860 1.089916843 1.039712521 1.030875338 1.048378980 1.080038895 1.116400766 1.151338896 1.182233334 1.208536194 1.230259429 1.248003638 1.263026184 1.276277644 1.287750990 1.296570776 1.300932183 1.295686573 1.267679213
//
IT	4632
RD	9
LK	-6969093.182037
QD	-613.794811 -> -600.595027
RI	0.0768898839
TR	0.173995	0.032537
MT	17.284017
MM	C_pi: 1.220070, n_recomb: 677954.135882
RS	0	0.000000	0.580237	9704.044475	0.014314	0.103896
RS	1	0.008532	0.580237	10373.272264	0.015301	0.009375
RS	2	0.017792	0.580237	11074.296471	0.016335	0.006465
RS	3	0.027842	0.580237	11806.084603	0.017414	0.007183
RS	4	0.038750	4.363295	1686.000221	0.002487	0.001268
RS	5	0.050588	4.363295	1825.047450	0.002692	0.001562
RS	6	0.063436	3.015769	2855.616973	0.004212	0.002649
RS	7	0.077380	3.015769	3085.082468	0.004551	0.003323
RS	8	0.092515	2.150277	4667.580829	0.006885	0.005417
RS	9	0.108940	2.150277	5027.033275	0.007415	0.006137
RS	10	0.126767	1.912413	6080.186435	0.008968	0.007623
RS	11	0.146115	1.912413	6531.849248	0.009635	0.008345
RS	12	0.167113	1.845373	7264.076041	0.010715	0.009522
RS	13	0.189903	1.845373	7785.990086	0.011485	0.010289
RS	14	0.214638	1.775578	8661.735815	0.012776	0.011589
RS	15	0.241483	1.775578	9257.939213	0.013656	0.012395
RS	16	0.270618	1.608287	10900.127577	0.016078	0.014702
RS	17	0.302240	1.608287	11596.297864	0.017105	0.015772
RS	18	0.336559	1.388905	14235.319282	0.020997	0.019498
RS	19	0.373806	1.388905	15033.372518	0.022175	0.020848
RS	20	0.414232	1.206051	18197.246666	0.026841	0.025343
RS	21	0.458106	1.206051	19028.980719	0.028068	0.026739
RS	22	0.505724	1.091806	21862.582165	0.032248	0.030745
RS	23	0.557404	1.091806	22605.252482	0.033343	0.031914
RS	24	0.613494	1.038528	24436.199238	0.036044	0.034459
RS	25	0.674370	1.038528	24974.841100	0.036839	0.035213
RS	26	0.740439	1.029164	25617.992458	0.037787	0.036044
RS	27	0.812146	1.029164	25887.452916	0.038185	0.036330
RS	28	0.889971	1.047606	25561.370743	0.037704	0.035791
RS	29	0.974435	1.047606	25542.621533	0.037676	0.035639
RS	30	1.066106	1.080905	24599.298850	0.036285	0.034253
RS	31	1.165599	1.080905	24296.629402	0.035838	0.033717
RS	32	1.273580	1.119030	23036.247949	0.033979	0.031922
RS	33	1.390775	1.119030	22460.769526	0.033130	0.031045
RS	34	1.517968	1.155571	21054.404668	0.031056	0.029078
RS	35	1.656014	1.155571	20222.782844	0.029829	0.027881
RS	36	1.805837	1.187947	18733.835439	0.027633	0.025821
RS	37	1.968444	1.187947	17677.505144	0.026075	0.024334
RS	38	2.144924	1.215783	16134.463914	0.023799	0.022212
RS	39	2.336462	1.215783	14907.674439	0.021989	0.020504
RS	40	2.544342	1.239192	13352.396748	0.019695	0.018376
RS	41	2.769958	1.239192	12032.785305	0.017749	0.016554
RS	42	3.014823	1.258842	10523.388154	0.015522	0.014497
RS	43	3.280581	1.258842	9206.899167	0.013580	0.012687
RS	44	3.569013	1.276067	7814.227978	0.011526	0.010792
RS	45	3.882055	1.276067	6602.586922	0.009739	0.009128
RS	46	4.221805	1.291795	5403.544161	0.007970	0.007496
RS	47	4.590543	1.291795	4382.882433	0.006465	0.006094
RS	48	4.990742	1.305817	3436.443649	0.005069	0.004803
RS	49	5.425085	1.305817	2656.626954	0.003919	0.003729
RS	50	5.896488	1.316951	1981.420195	0.002923	0.002801
RS	51	6.408110	1.316951	1447.095506	0.002135	0.002060
RS	52	6.963384	1.322977	1018.096276	0.001502	0.001464
RS	53	7.566034	1.322977	694.494317	0.001024	0.001009
RS	54	8.220103	1.318143	456.625517	0.000674	0.000672
RS	55	8.929977	1.318143	286.231104	0.000422	0.000427
RS	56	9.700417	1.318143	171.222948	0.000253	0.000259
RS	57	10.536592	1.318143	97.357407	0.000144	0.000150
RS	58	11.444110	1.287691	53.216929	0.000078	0.000083
RS	59	12.429057	1.287691	26.490250	0.000039	0.000042
RS	60	13.498040	1.287691	12.339877	0.000018	0.000020
RS	61	14.658230	1.287691	5.349102	0.000008	0.000009
RS	62	15.917407	1.287691	2.144606	0.000003	0.000004
RS	63	17.284017	1.287691	1.165075	0.000002	0.000002
PA	4+25*2+4+6 0.173994541 0.032536522 17.284017240 0.580236980 4.363295025 3.015768642 2.150276609 1.912412792 1.845372775 1.775578045 1.608287083 1.388905212 1.206051044 1.091805999 1.038527622 1.029163727 1.047606125 1.080905129 1.119030266 1.155571146 1.187947330 1.215783140 1.239192390 1.258841796 1.276067474 1.291794522 1.305816575 1.316951026 1.322977261 1.318143204 1.287690787
//
IT	3945
RD	10
LK	-6969068.355352
QD	-601.692342 -> -591.371565
RI	0.0766302615
TR	0.173403	0.032336
MT	17.400340
MM	C_pi: 1.223938, n_recomb: 675952.533659
RS	0	0.000000	0.573733	9797.905859	0.014495	0.103840
RS	1	0.008544	0.573733	10472.660772	0.015493	0.009413
RS	2	0.017817	0.573733	11179.185068	0.016538	0.006512
RS	3	0.027883	0.573733	11916.366341	0.017629	0.007278
RS	4	0.038808	4.719661	1555.750182	0.002302	0.001172
RS	5	0.050667	4.719661	1684.584020	0.002492	0.001447
RS	6	0.063540	3.086816	2786.223205	0.004122	0.002593
RS	7	0.077512	3.086816	3010.733378	0.004454	0.003248
RS	8	0.092678	2.133365	4699.924669	0.006953	0.005462
RS	9	0.109139	2.133365	5061.987268	0.007489	0.006187
RS	10	0.127007	1.896259	6126.097492	0.009063	0.007692
RS	11	0.146401	1.896259	6581.095799	0.009736	0.008427
RS	12	0.167453	1.848541	7244.863993	0.010718	0.009525
RS	13	0.190303	1.848541	7766.113686	0.011489	0.010303
RS	14	0.215105	1.798499	8545.634410	0.012642	0.011487
RS	15	0.242026	1.798499	9136.224312	0.013516	0.012292
RS	16	0.271247	1.635548	10717.498145	0.015855	0.014533
RS	17	0.302964	1.635548	11406.376186	0.016875	0.015589
RS	18	0.337392	1.407323	14058.517014	0.020798	0.019351
RS	19	0.374760	1.407323	14852.279400	0.021972	0.020683
RS	20	0.415321	1.214430	18096.355521	0.026772	0.025308
RS	21	0.459348	1.214430	18927.884328	0.028002	0.026689
RS	22	0.507136	1.093901	21858.399878	0.032337	0.030844
RS	23	0.559007	1.093901	22601.251093	0.033436	0.032003
RS	24	0.615309	1.037831	24493.284681	0.036235	0.034640
RS	25	0.676422	1.037831	25028.712895	0.037027	0.035386
RS	26	0.742756	1.027973	25679.893275	0.037991	0.036230
RS	27	0.814757	1.027973	25942.663878	0.038379	0.036510
RS	28	0.892909	1.047201	25588.751334	0.037856	0.035931
RS	29	0.977739	1.047201	25562.399976	0.037817	0.035776
RS	30	1.069816	1.081846	24580.617436	0.036364	0.034333
RS	31	1.169759	1.081846	24272.047580	0.035908	0.033799
RS	32	1.278241	1.121354	22980.089820	0.033997	0.031953
RS	33	1.395991	1.121354	22401.690445	0.033141	0.031081
RS	34	1.523802	1.159072	20975.502324	0.031031	0.029078
RS	35	1.662532	1.159072	20144.128992	0.029801	0.027886
RS	36	1.813114	1.192516	18643.576525	0.027581	0.025798
RS	37	1.976561	1.192516	17590.715621	0.026024	0.024316
RS	38	2.153973	1.221521	16040.400553	0.023730	0.022172
RS	39	2.346542	1.221521	14820.566604	0.021925	0.020470
RS	40	2.555562	1.246327	13261.355434	0.019619	0.018324
RS	41	2.782441	1.246327	11952.228804	0.017682	0.016509
RS	42	3.028703	1.267684	10442.218862	0.015448	0.014439
RS	43	3.296004	1.267684	9139.155814	0.013520	0.012639
RS	44	3.586143	1.287012	7748.934286	0.011464	0.010738
RS	45	3.901069	1.287012	6552.250428	0.009693	0.009087
RS	46	4.242901	1.305195	5358.170634	0.007927	0.007454
RS	47	4.613938	1.305195	4351.757699	0.006438	0.006066
RS	48	5.016675	1.321825	3411.341824	0.005047	0.004777
RS	49	5.453819	1.321825	2642.692677	0.003910	0.003715
RS	50	5.928311	1.335373	1972.594858	0.002918	0.002792
RS	51	6.443341	1.335373	1444.980295	0.002138	0.002058
RS	52	7.002373	1.343176	1018.845812	0.001507	0.001465
RS	53	7.609165	1.343176	697.785008	0.001032	0.001013
RS	54	8.267800	1.338880	460.595128	0.000681	0.000677
RS	55	8.982705	1.338880	290.117798	0.000429	0.000432
RS	56	9.758687	1.338880	174.447430	0.000258	0.000263
RS	57	10.600967	1.338880	99.740911	0.000148	0.000153
RS	58	11.515206	1.306093	54.898170	0.000081	0.000085
RS	59	12.507554	1.306093	27.473994	0.000041	0.000043
RS	60	13.584683	1.306093	12.871475	0.000019	0.000021
RS	61	14.753837	1.306093	5.613630	0.000008	0.000009
RS	62	16.022878	1.306093	2.265320	0.000003	0.000004
RS	63	17.400340	1.306093	1.243412	0.000002	0.000002
PA	4+25*2+4+6 0.173402529 0.032336042 17.400340053 0.573733374 4.719661134 3.086815980 2.133364787 1.896259227 1.848540567 1.798498867 1.635547759 1.407323264 1.214430105 1.093900949 1.037831359 1.027973183 1.047200500 1.081846279 1.121353540 1.159072323 1.192516376 1.221521313 1.246326831 1.267684264 1.287011531 1.305195071 1.321825212 1.335373189 1.343176278 1.338879984 1.306093161
//
IT	4201
RD	11
LK	-6969048.800914
QD	-593.060694 -> -584.745099
RI	0.0764178240
TR	0.172880	0.032156
MT	17.503822
MM	C_pi: 1.227367, n_recomb: 674117.434528
RS	0	0.000000	0.568649	9870.176250	0.014642	0.103791
RS	1	0.008554	0.568649	10549.220159	0.015649	0.009444
RS	2	0.017839	0.568649	11260.004487	0.016703	0.006550
RS	3	0.027919	0.568649	12001.351765	0.017803	0.007356
RS	4	0.038860	5.093289	1439.160704	0.002135	0.001087
RS	5	0.050738	5.093289	1558.777671	0.002312	0.001344
RS	6	0.063632	3.154569	2723.126162	0.004040	0.002541
RS	7	0.077628	3.154569	2943.098686	0.004366	0.003178
RS	8	0.092822	2.114403	4737.760504	0.007028	0.005510
RS	9	0.109315	2.114403	5102.759828	0.007570	0.006240
RS	10	0.127219	1.877691	6180.983005	0.009169	0.007764
RS	11	0.146655	1.877691	6639.816169	0.009850	0.008513
RS	12	0.167753	1.848251	7239.135878	0.010739	0.009536
RS	13	0.190656	1.848251	7760.438194	0.011512	0.010327
RS	14	0.215518	1.818045	8447.415008	0.012531	0.011398
RS	15	0.242506	1.818045	9033.209704	0.013400	0.012204
RS	16	0.271803	1.660528	10553.617770	0.015655	0.014376
RS	17	0.303606	1.660528	11235.800623	0.016667	0.015422
RS	18	0.338129	1.424508	13894.952234	0.020612	0.019212
RS	19	0.375605	1.424508	14684.557008	0.021783	0.020529
RS	20	0.416287	1.222366	17998.048618	0.026699	0.025268
RS	21	0.460448	1.222366	18829.206290	0.027932	0.026637
RS	22	0.508387	1.096074	21845.948303	0.032407	0.030926
RS	23	0.560427	1.096074	22588.982246	0.033509	0.032076
RS	24	0.616918	1.037489	24535.399147	0.036396	0.034797
RS	25	0.678241	1.037489	25068.166664	0.037187	0.035534
RS	26	0.744809	1.027204	25726.389224	0.038163	0.036390
RS	27	0.817071	1.027204	25983.613373	0.038545	0.036664
RS	28	0.895514	1.047126	25605.736662	0.037984	0.036050
RS	29	0.980668	1.047126	25573.207937	0.037936	0.035892
RS	30	1.073104	1.082908	24559.648981	0.036432	0.034401
RS	31	1.173448	1.082908	24246.396161	0.035968	0.033868
RS	32	1.282375	1.123504	22930.111844	0.034015	0.031983
RS	33	1.400619	1.123504	22349.343011	0.033153	0.031113
RS	34	1.528977	1.162066	20909.449669	0.031018	0.029084
RS	35	1.668314	1.162066	20077.919293	0.029784	0.027894
RS	36	1.819570	1.196241	18569.858928	0.027547	0.025788
RS	37	1.983764	1.196241	17519.040810	0.025988	0.024307
RS	38	2.162003	1.226110	15963.335328	0.023680	0.022146
RS	39	2.355487	1.226110	14748.186427	0.021878	0.020446
RS	40	2.565522	1.252062	13185.037244	0.019559	0.018284
RS	41	2.793522	1.252062	11883.660977	0.017628	0.016474
RS	42	3.041024	1.274948	10371.788325	0.015386	0.014391
RS	43	3.309698	1.274948	9079.440255	0.013469	0.012599
RS	44	3.601352	1.296273	7689.942417	0.011407	0.010689
RS	45	3.917954	1.296273	6505.976784	0.009651	0.009049
RS	46	4.261637	1.316887	5315.302655	0.007885	0.007414
RS	47	4.634718	1.316887	4321.647956	0.006411	0.006038
RS	48	5.039710	1.336161	3386.253425	0.005023	0.004752
RS	49	5.479345	1.336161	2628.056338	0.003899	0.003701
RS	50	5.956584	1.352206	1962.661629	0.002911	0.002781
RS	51	6.474645	1.352206	1441.639480	0.002139	0.002055
RS	52	7.037019	1.361887	1018.398356	0.001511	0.001465
RS	53	7.647497	1.361887	700.067983	0.001038	0.001016
RS	54	8.310193	1.358238	463.757818	0.000688	0.000681
RS	55	9.029574	1.358238	293.439977	0.000435	0.000436
RS	56	9.810489	1.358238	177.305646	0.000263	0.000267
RS	57	10.658201	1.358238	101.904701	0.000151	0.000156
RS	58	11.578423	1.323224	56.456013	0.000084	0.000087
RS	59	12.577358	1.323224	28.397751	0.000042	0.000045
RS	60	13.661738	1.323224	13.376726	0.000020	0.000021
RS	61	14.838874	1.323224	5.867914	0.000009	0.000009
RS	62	16.116697	1.323224	2.382634	0.000004	0.000004
RS	63	17.503822	1.323224	1.320799	0.000002	0.000002
PA	4+25*2+4+6 0.172879641 0.032156441 17.503821842 0.568649143 5.093288521 3.154569403 2.114402919 1.877691339 1.848251450 1.818045083 1.660527634 1.424507871 1.222365891 1.096073987 1.037488904 1.027203607 1.047125599 1.082907928 1.123504116 1.162065685 1.196240942 1.226109986 1.252061778 1.274947683 1.296273414 1.316886830 1.336160650 1.352206459 1.361887474 1.358238390 1.323223804
//
IT	4415
RD	12
LK	-6969032.949906
QD	-586.759826 -> -579.890361
RI	0.0762385617
TR	0.172409	0.031994
MT	17.597302
MM	C_pi: 1.230456, n_recomb: 672423.428875
RS	0	0.000000	0.564536	9927.552743	0.014764	0.103748
RS	1	0.008563	0.564536	10610.031513	0.015779	0.009472
RS	2	0.017859	0.564536	11324.221796	0.016841	0.006583
RS	3	0.027951	0.564536	12068.891708	0.017948	0.007423
RS	4	0.038907	5.487093	1333.784129	0.001984	0.001010
RS	5	0.050801	5.487093	1445.010490	0.002149	0.001249
RS	6	0.063714	3.221011	2664.034204	0.003962	0.002492
RS	7	0.077733	3.221011	2879.726761	0.004283	0.003111
RS	8	0.092952	2.095067	4777.479976	0.007105	0.005557
RS	9	0.109474	2.095067	5145.505613	0.007652	0.006292
RS	10	0.127411	1.858131	6240.600972	0.009281	0.007838
RS	11	0.146883	1.858131	6703.512182	0.009969	0.008601
RS	12	0.168023	1.845592	7242.799250	0.010771	0.009552
RS	13	0.190974	1.845592	7764.651715	0.011547	0.010358
RS	14	0.215889	1.834879	8363.329044	0.012438	0.011319
RS	15	0.242938	1.834879	8944.989348	0.013303	0.012129
RS	16	0.272303	1.683506	10405.910928	0.015475	0.014232
RS	17	0.304183	1.683506	11081.945386	0.016481	0.015270
RS	18	0.338792	1.440546	13743.920676	0.020439	0.019080
RS	19	0.376365	1.440546	14529.542573	0.021608	0.020385
RS	20	0.417156	1.229829	17903.995007	0.026626	0.025227
RS	21	0.461439	1.229829	18734.673786	0.027861	0.026585
RS	22	0.509514	1.098249	21828.393839	0.032462	0.030996
RS	23	0.561705	1.098249	22571.595703	0.033568	0.032137
RS	24	0.618366	1.037405	24566.239380	0.036534	0.034933
RS	25	0.679878	1.037405	25096.770553	0.037323	0.035663
RS	26	0.746657	1.026777	25760.461516	0.038310	0.036528
RS	27	0.819155	1.026777	26013.071151	0.038686	0.036796
RS	28	0.897860	1.047344	25613.838978	0.038092	0.036151
RS	29	0.983305	1.047344	25576.330893	0.038036	0.035990
RS	30	1.076067	1.084112	24536.093089	0.036489	0.034458
RS	31	1.176771	1.084112	24219.223146	0.036018	0.033925
RS	32	1.286098	1.125573	22884.333612	0.034033	0.032010
RS	33	1.404787	1.125573	22301.751726	0.033166	0.031141
RS	34	1.533639	1.164712	20853.095599	0.031012	0.029094
RS	35	1.673525	1.164712	20021.207749	0.029775	0.027906
RS	36	1.825388	1.199346	18509.049126	0.027526	0.025786
RS	37	1.990256	1.199346	17459.245834	0.025965	0.024306
RS	38	2.169240	1.229825	15899.824504	0.023646	0.022130
RS	39	2.363551	1.229825	14687.627407	0.021843	0.020431
RS	40	2.574500	1.256708	13120.697399	0.019513	0.018255
RS	41	2.803512	1.256708	11824.922334	0.017586	0.016446
RS	42	3.052134	1.280960	10310.306854	0.015333	0.014351
RS	43	3.322045	1.280960	9026.493399	0.013424	0.012564
RS	44	3.615069	1.304185	7636.391607	0.011357	0.010646
RS	45	3.933183	1.304185	6463.301060	0.009612	0.009014
RS	46	4.278536	1.327194	5274.782566	0.007844	0.007376
RS	47	4.653462	1.327194	4292.619558	0.006384	0.006011
RS	48	5.060492	1.349135	3361.404648	0.004999	0.004727
RS	49	5.502375	1.349135	2613.014600	0.003886	0.003686
RS	50	5.982095	1.367748	1951.951347	0.002903	0.002770
RS	51	6.502894	1.367748	1437.375354	0.002138	0.002051
RS	52	7.068287	1.379392	1017.018454	0.001512	0.001464
RS	53	7.682093	1.379392	701.545161	0.001043	0.001019
RS	54	8.348459	1.376483	466.263002	0.000693	0.000685
RS	55	9.071884	1.376483	296.294774	0.000441	0.000440
RS	56	9.857255	1.376483	179.856578	0.000267	0.000271
RS	57	10.709875	1.376483	103.882057	0.000154	0.000159
RS	58	11.635504	1.339352	57.907396	0.000086	0.000090
RS	59	12.640393	1.339352	29.269747	0.000044	0.000046
RS	60	13.731328	1.339352	13.859304	0.000021	0.000022
RS	61	14.915678	1.339352	6.113458	0.000009	0.000010
RS	62	16.201441	1.339352	2.497107	0.000004	0.000004
RS	63	17.597302	1.339352	1.397507	0.000002	0.000002
PA	4+25*2+4+6 0.172409430 0.031993510 17.597302336 0.564536023 5.487092682 3.221010619 2.095067163 1.858130562 1.845591752 1.834878878 1.683505707 1.440545839 1.229829098 1.098248728 1.037404803 1.026776984 1.047344296 1.084112104 1.125573099 1.164712420 1.199345695 1.229824883 1.256707862 1.280960234 1.304184621 1.327193846 1.349134550 1.367747566 1.379392174 1.376482931 1.339352225
//
IT	3653
RD	13
LK	-6969019.787008
QD	-582.061881 -> -576.268448
RI	0.0760834448
TR	0.171980	0.031844
MT	17.682958
MM	C_pi: 1.233280, n_recomb: 670849.164943
RS	0	0.000000	0.561077	9974.964165	0.014869	0.103709
RS	1	0.008571	0.561077	10660.302968	0.015891	0.009496
RS	2	0.017877	0.561077	11377.324920	0.016960	0.006611
RS	3	0.027980	0.561077	12124.751100	0.018074	0.007481
RS	4	0.038950	5.902459	1238.128805	0.001846	0.000940
RS	5	0.050859	5.902459	1341.689924	0.002000	0.001164
RS	6	0.063790	3.287460	2607.530835	0.003887	0.002446
RS	7	0.077828	3.287460	2819.102680	0.004202	0.003047
RS	8	0.093070	2.076422	4816.629460	0.007180	0.005603
RS	9	0.109618	2.076422	5187.611140	0.007733	0.006342
RS	10	0.127585	1.838532	6301.926663	0.009394	0.007912
RS	11	0.147092	1.838532	6768.977828	0.010090	0.008688
RS	12	0.168270	1.841375	7252.807817	0.010811	0.009572
RS	13	0.191264	1.841375	7775.543045	0.011591	0.010392
RS	14	0.216228	1.849522	8290.513821	0.012358	0.011248
RS	15	0.243333	1.849522	8868.576236	0.013220	0.012063
RS	16	0.272760	1.704737	10272.084578	0.015312	0.014098
RS	17	0.304710	1.704737	10942.461621	0.016311	0.015131
RS	18	0.339398	1.455520	13604.561883	0.020280	0.018956
RS	19	0.377060	1.455520	14386.397160	0.021445	0.020252
RS	20	0.417949	1.236824	17814.926378	0.026556	0.025185
RS	21	0.462343	1.236824	18645.057734	0.027793	0.026536
RS	22	0.510542	1.100369	21808.034086	0.032508	0.031057
RS	23	0.562873	1.100369	22551.374299	0.033616	0.032190
RS	24	0.619688	1.037510	24588.488565	0.036653	0.035053
RS	25	0.681374	1.037510	25117.107399	0.037441	0.035776
RS	26	0.748346	1.026632	25784.371202	0.038435	0.036649
RS	27	0.821059	1.026632	26033.128130	0.038806	0.036911
RS	28	0.900004	1.047824	25614.240784	0.038182	0.036237
RS	29	0.985716	1.047824	25572.765391	0.038120	0.036074
RS	30	1.078774	1.085467	24509.817566	0.036536	0.034507
RS	31	1.179808	1.085467	24190.258974	0.036059	0.033974
RS	32	1.289502	1.127621	22841.292097	0.034048	0.032034
RS	33	1.408598	1.127621	22257.437621	0.033178	0.031167
RS	34	1.537902	1.167129	20804.012278	0.031011	0.029107
RS	35	1.678289	1.167129	19971.710579	0.029771	0.027919
RS	36	1.830708	1.201999	18458.301369	0.027515	0.025790
RS	37	1.996191	1.201999	17408.783945	0.025950	0.024310
RS	38	2.175859	1.232874	15847.172267	0.023623	0.022123
RS	39	2.370925	1.232874	14636.597006	0.021818	0.020423
RS	40	2.582712	1.260505	13066.133975	0.019477	0.018233
RS	41	2.812650	1.260505	11774.261867	0.017551	0.016425
RS	42	3.062297	1.285979	10256.293557	0.015289	0.014317
RS	43	3.333342	1.285979	8979.252073	0.013385	0.012534
RS	44	3.627618	1.311005	7587.533568	0.011310	0.010606
RS	45	3.947117	1.311005	6423.791591	0.009576	0.008983
RS	46	4.294000	1.336368	5236.436995	0.007806	0.007340
RS	47	4.670616	1.336368	4264.679468	0.006357	0.005986
RS	48	5.079511	1.360990	3336.931171	0.004974	0.004702
RS	49	5.523454	1.360990	2597.767138	0.003872	0.003671
RS	50	6.005447	1.382226	1940.699538	0.002893	0.002758
RS	51	6.528753	1.382226	1432.407950	0.002135	0.002047
RS	52	7.096912	1.395915	1014.898121	0.001513	0.001462
RS	53	7.713768	1.395915	702.366639	0.001047	0.001020
RS	54	8.383496	1.393827	468.223713	0.000698	0.000688
RS	55	9.110627	1.393827	298.757132	0.000445	0.000444
RS	56	9.900082	1.393827	182.146591	0.000272	0.000274
RS	57	10.757202	1.393827	105.699632	0.000158	0.000161
RS	58	11.687786	1.354641	59.267719	0.000088	0.000091
RS	59	12.698133	1.354641	30.096724	0.000045	0.000047
RS	60	13.795077	1.354641	14.321827	0.000021	0.000023
RS	61	14.986042	1.354641	6.351126	0.000009	0.000010
RS	62	16.279086	1.354641	2.608963	0.000004	0.000004
RS	63	17.682958	1.354641	1.473545	0.000002	0.000002
PA	4+25*2+4+6 0.171979537 0.031844066 17.682958150 0.561077447 5.902459302 3.287459691 2.076421717 1.838531674 1.841374568 1.849521848 1.704737052 1.455520385 1.236824013 1.100368609 1.037509674 1.026632061 1.047823732 1.085466500 1.127621204 1.167129426 1.201999277 1.232874299 1.260504678 1.285978644 1.311005442 1.336367717 1.360989604 1.382226247 1.395914740 1.393826540 1.354641496
//
IT	4377
RD	14
LK	-6969008.638831
QD	-578.496834 -> -573.525694
RI	0.0759457453
TR	0.171581	0.031706
MT	17.762319
MM	C_pi: 1.235894, n_recomb: 669381.168916
RS	0	0.000000	0.558094	10015.247833	0.014962	0.103674
RS	1	0.008579	0.558094	10703.034710	0.015989	0.009518
RS	2	0.017894	0.558094	11422.477361	0.017064	0.006637
RS	3	0.028007	0.558094	12172.255315	0.018184	0.007533
RS	4	0.038989	6.340825	1150.982760	0.001719	0.000876
RS	5	0.050913	6.340825	1247.520580	0.001864	0.001085
RS	6	0.063859	3.354778	2552.787094	0.003814	0.002400
RS	7	0.077916	3.354778	2760.340564	0.004124	0.002984
RS	8	0.093179	2.059057	4853.752538	0.007251	0.005646
RS	9	0.109752	2.059057	5227.526881	0.007809	0.006387
RS	10	0.127746	1.819469	6363.047893	0.009506	0.007984
RS	11	0.147284	1.819469	6834.188558	0.010210	0.008773
RS	12	0.168498	1.836173	7267.073234	0.010856	0.009595
RS	13	0.191532	1.836173	7790.911121	0.011639	0.010429
RS	14	0.216541	1.862403	8226.758259	0.012290	0.011186
RS	15	0.243697	1.862403	8801.661092	0.013149	0.012006
RS	16	0.273182	1.724458	10150.189353	0.015164	0.013975
RS	17	0.305197	1.724458	10815.347773	0.016157	0.015003
RS	18	0.339958	1.469530	13475.907286	0.020132	0.018839
RS	19	0.377701	1.469530	14254.162316	0.021295	0.020128
RS	20	0.418682	1.243363	17731.336735	0.026489	0.025145
RS	21	0.463178	1.243363	18560.888025	0.027728	0.026489
RS	22	0.511492	1.102409	21786.415643	0.032547	0.031111
RS	23	0.563951	1.102409	22529.867299	0.033658	0.032238
RS	24	0.620910	1.037749	24604.460846	0.036757	0.035161
RS	25	0.682756	1.037749	25131.419772	0.037544	0.035877
RS	26	0.749907	1.026713	25800.322894	0.038544	0.036755
RS	27	0.822818	1.026713	26045.848412	0.038910	0.037011
RS	28	0.901985	1.048523	25608.426598	0.038257	0.036310
RS	29	0.987943	1.048523	25563.825847	0.038190	0.036145
RS	30	1.081276	1.086965	24481.125453	0.036573	0.034547
RS	31	1.182615	1.086965	24159.680020	0.036093	0.034014
RS	32	1.292648	1.129682	22800.242583	0.034062	0.032055
RS	33	1.412121	1.129682	22215.616665	0.033188	0.031189
RS	34	1.541843	1.169391	20760.682029	0.031015	0.029121
RS	35	1.682693	1.169391	19927.986841	0.029771	0.027934
RS	36	1.835627	1.204317	18415.689961	0.027512	0.025800
RS	37	2.001680	1.204317	17365.927064	0.025943	0.024318
RS	38	2.181979	1.235414	15803.392212	0.023609	0.022123
RS	39	2.377746	1.235414	14593.413527	0.021801	0.020420
RS	40	2.590307	1.263631	13019.746065	0.019450	0.018219
RS	41	2.821103	1.263631	11730.414146	0.017524	0.016410
RS	42	3.071698	1.290194	10208.691061	0.015251	0.014290
RS	43	3.343792	1.290194	8936.965854	0.013351	0.012508
RS	44	3.639228	1.316930	7542.841107	0.011268	0.010571
RS	45	3.960009	1.316930	6387.156070	0.009542	0.008954
RS	46	4.308309	1.344603	5200.140791	0.007769	0.007306
RS	47	4.686490	1.344603	4237.846669	0.006331	0.005961
RS	48	5.097113	1.371912	3312.955689	0.004949	0.004677
RS	49	5.542963	1.371912	2582.487576	0.003858	0.003656
RS	50	6.027062	1.395819	1929.106146	0.002882	0.002746
RS	51	6.552690	1.395819	1426.925299	0.002132	0.002041
RS	52	7.123411	1.411613	1012.210567	0.001512	0.001460
RS	53	7.743094	1.411613	702.665262	0.001050	0.001021
RS	54	8.415937	1.410428	469.735899	0.000702	0.000690
RS	55	9.146502	1.410428	300.891316	0.000450	0.000447
RS	56	9.939741	1.410428	184.215915	0.000275	0.000277
RS	57	10.801031	1.410428	107.380874	0.000160	0.000164
RS	58	11.736209	1.369260	60.549246	0.000090	0.000093
RS	59	12.751614	1.369260	30.884972	0.000046	0.000048
RS	60	13.854128	1.369260	14.767279	0.000022	0.000023
RS	61	15.051225	1.369260	6.582227	0.000010	0.000011
RS	62	16.351019	1.369260	2.718728	0.000004	0.000004
RS	63	17.762319	1.369260	1.549206	0.000002	0.000003
PA	4+25*2+4+6 0.171581458 0.031705796 17.762319113 0.558094347 6.340825162 3.354777973 2.059057080 1.819469139 1.836173084 1.862403182 1.724457569 1.469529707 1.243363313 1.102408629 1.037749120 1.026712589 1.048523230 1.086965443 1.129681638 1.169391167 1.204317128 1.235413942 1.263631068 1.290193797 1.316930482 1.344602638 1.371911776 1.395818801 1.411612817 1.410427625 1.369259922
//
IT	3948
RD	15
LK	-6968999.037366
QD	-575.741080 -> -571.413047
RI	0.0758208699
TR	0.171209	0.031577
MT	17.836522
MM	C_pi: 1.238344, n_recomb: 668009.771763
RS	0	0.000000	0.555468	10050.326584	0.015045	0.103642
RS	1	0.008586	0.555468	10740.260379	0.016078	0.009537
RS	2	0.017909	0.555468	11461.823841	0.017158	0.006659
RS	3	0.028033	0.555468	12213.659127	0.018284	0.007580
RS	4	0.039026	6.803838	1071.315973	0.001604	0.000818
RS	5	0.050962	6.803838	1161.400124	0.001739	0.001013
RS	6	0.063924	3.423558	2499.299210	0.003741	0.002356
RS	7	0.077998	3.423558	2702.902607	0.004046	0.002924
RS	8	0.093281	2.043276	4888.004714	0.007317	0.005686
RS	9	0.109876	2.043276	5264.355973	0.007881	0.006429
RS	10	0.127896	1.801342	6422.516651	0.009614	0.008053
RS	11	0.147463	1.801342	6897.612553	0.010326	0.008854
RS	12	0.168710	1.830431	7283.980558	0.010904	0.009620
RS	13	0.191781	1.830431	7809.053646	0.011690	0.010468
RS	14	0.216833	1.873863	8170.379980	0.012231	0.011129
RS	15	0.244036	1.873863	8742.485747	0.013087	0.011955
RS	16	0.273575	1.742860	10038.673409	0.015028	0.013860
RS	17	0.305650	1.742860	10699.008693	0.016016	0.014886
RS	18	0.340479	1.482664	13357.056377	0.019995	0.018731
RS	19	0.378298	1.482664	14131.941555	0.021155	0.020012
RS	20	0.419365	1.249471	17653.400881	0.026427	0.025108
RS	21	0.463957	1.249471	18482.367919	0.027668	0.026445
RS	22	0.512378	1.104343	21764.904019	0.032582	0.031160
RS	23	0.564957	1.104343	22508.442809	0.033695	0.032281
RS	24	0.622049	1.038082	24615.990171	0.036850	0.035258
RS	25	0.684044	1.038082	25141.487906	0.037636	0.035969
RS	26	0.751362	1.026974	25810.112427	0.038637	0.036848
RS	27	0.824459	1.026974	26052.917739	0.039001	0.037100
RS	28	0.903833	1.049408	25597.682260	0.038319	0.036372
RS	29	0.990022	1.049408	25550.660107	0.038249	0.036205
RS	30	1.083610	1.088595	24450.502868	0.036602	0.034579
RS	31	1.185234	1.088595	24127.852829	0.036119	0.034047
RS	32	1.295584	1.131772	22760.781429	0.034073	0.032073
RS	33	1.415408	1.131772	22175.835899	0.033197	0.031208
RS	34	1.545520	1.171550	20722.004644	0.031021	0.029137
RS	35	1.686804	1.171550	19888.986261	0.029773	0.027949
RS	36	1.840218	1.206385	18379.769400	0.027514	0.025814
RS	37	2.006804	1.206385	17329.375559	0.025942	0.024329
RS	38	2.187693	1.237556	15767.038198	0.023603	0.022128
RS	39	2.384113	1.237556	14556.845314	0.021791	0.020422
RS	40	2.597397	1.266222	12980.300912	0.019431	0.018210
RS	41	2.828994	1.266222	11692.399774	0.017503	0.016399
RS	42	3.080476	1.293755	10166.645109	0.015219	0.014266
RS	43	3.353550	1.293755	8899.023931	0.013322	0.012487
RS	44	3.650070	1.322113	7501.874698	0.011230	0.010539
RS	45	3.972049	1.322113	6353.144903	0.009511	0.008927
RS	46	4.321673	1.352048	5165.792679	0.007733	0.007274
RS	47	4.701316	1.352048	4212.132329	0.006305	0.005937
RS	48	5.113554	1.382040	3289.577158	0.004924	0.004653
RS	49	5.561187	1.382040	2567.312261	0.003843	0.003641
RS	50	6.047254	1.408655	1917.327178	0.002870	0.002733
RS	51	6.575054	1.408655	1421.073458	0.002127	0.002036
RS	52	7.148170	1.426616	1009.081312	0.001511	0.001457
RS	53	7.770494	1.426616	702.541296	0.001052	0.001022
RS	54	8.446251	1.426399	470.879032	0.000705	0.000692
RS	55	9.180027	1.426399	302.749947	0.000453	0.000450
RS	56	9.976806	1.426399	186.097090	0.000279	0.000280
RS	57	10.841995	1.426399	108.944482	0.000163	0.000166
RS	58	11.781469	1.383305	61.762257	0.000092	0.000095
RS	59	12.801605	1.383305	31.639247	0.000047	0.000049
RS	60	13.909330	1.383305	15.197654	0.000023	0.000024
RS	61	15.112164	1.383305	6.807502	0.000010	0.000011
RS	62	16.418272	1.383305	2.826644	0.000004	0.000005
RS	63	17.836522	1.383305	1.624571	0.000002	0.000003
PA	4+25*2+4+6 0.171209009 0.031576985 17.836522450 0.555467742 6.803838145 3.423557734 2.043275924 1.801341920 1.830431191 1.873862748 1.742860317 1.482664122 1.249471181 1.104343093 1.038081650 1.026974084 1.049408060 1.088594995 1.131771694 1.171550229 1.206384619 1.237555878 1.266222017 1.293754646 1.322113047 1.352047747 1.382039768 1.408655144 1.426616426 1.426399207 1.383305326
//
IT	4432
RD	16
LK	-6968990.653072
QD	-573.567544 -> -569.752405
RI	0.0757065827
TR	0.170856	0.031456
MT	17.906673
MM	C_pi: 1.240663, n_recomb: 666722.244205
RS	0	0.000000	0.553077	10082.192149	0.015122	0.103611
RS	1	0.008593	0.553077	10774.083483	0.016160	0.009556
RS	2	0.017924	0.553077	11497.579240	0.017245	0.006681
RS	3	0.028056	0.553077	12251.286924	0.018375	0.007624
RS	4	0.039060	7.292209	998.398736	0.001497	0.000764
RS	5	0.051009	7.292209	1082.548619	0.001624	0.000947
RS	6	0.063985	3.493901	2446.960009	0.003670	0.002312
RS	7	0.078075	3.493901	2646.677219	0.003970	0.002864
RS	8	0.093377	2.029203	4918.890826	0.007378	0.005723
RS	9	0.109993	2.029203	5297.574309	0.007946	0.006467
RS	10	0.128037	1.784324	6479.519236	0.009718	0.008119
RS	11	0.147631	1.784324	6958.391608	0.010437	0.008932
RS	12	0.168910	1.824428	7302.443725	0.010953	0.009646
RS	13	0.192016	1.824428	7828.826473	0.011742	0.010506
RS	14	0.217108	1.884175	8119.971213	0.012179	0.011078
RS	15	0.244356	1.884175	8689.576859	0.013033	0.011910
RS	16	0.273946	1.760115	9936.112749	0.014903	0.013754
RS	17	0.306078	1.760115	10591.974961	0.015887	0.014777
RS	18	0.340971	1.495014	13246.968275	0.019869	0.018629
RS	19	0.378862	1.495014	14018.683756	0.021026	0.019905
RS	20	0.420009	1.255181	17580.857544	0.026369	0.025072
RS	21	0.464691	1.255181	18409.248308	0.027612	0.026404
RS	22	0.513213	1.106176	21743.907318	0.032613	0.031205
RS	23	0.565905	1.106176	22487.509671	0.033728	0.032322
RS	24	0.623124	1.038486	24624.090531	0.036933	0.035347
RS	25	0.685260	1.038486	25148.283813	0.037719	0.036053
RS	26	0.752734	1.027388	25814.835264	0.038719	0.036931
RS	27	0.826007	1.027388	26055.343047	0.039080	0.037179
RS	28	0.905576	1.050458	25582.693907	0.038371	0.036425
RS	29	0.991982	1.050458	25533.847514	0.038298	0.036256
RS	30	1.085812	1.090349	24418.070037	0.036624	0.034606
RS	31	1.187705	1.090349	24094.802878	0.036139	0.034074
RS	32	1.298354	1.133910	22722.347094	0.034081	0.032088
RS	33	1.418510	1.133910	22137.495455	0.033203	0.031225
RS	34	1.548990	1.173653	20686.886764	0.031028	0.029153
RS	35	1.690683	1.173653	19853.656565	0.029778	0.027965
RS	36	1.844550	1.208278	18349.130079	0.027521	0.025831
RS	37	2.011639	1.208278	17297.849906	0.025945	0.024343
RS	38	2.193085	1.239403	15736.688405	0.023603	0.022138
RS	39	2.390123	1.239403	14525.667608	0.021787	0.020428
RS	40	2.604091	1.268399	12946.609172	0.019418	0.018206
RS	41	2.836444	1.268399	11659.254445	0.017487	0.016392
RS	42	3.088764	1.296795	10129.308617	0.015193	0.014248
RS	43	3.362764	1.296795	8864.796744	0.013296	0.012468
RS	44	3.660308	1.326691	7464.169000	0.011195	0.010510
RS	45	3.983419	1.326691	6321.462449	0.009481	0.008902
RS	46	4.334294	1.358841	5133.222640	0.007699	0.007244
RS	47	4.715318	1.358841	4187.475917	0.006281	0.005914
RS	48	5.129083	1.391508	3266.811769	0.004900	0.004630
RS	49	5.578401	1.391508	2552.306975	0.003828	0.003626
RS	50	6.066327	1.420864	1905.457943	0.002858	0.002721
RS	51	6.596180	1.420864	1414.951969	0.002122	0.002030
RS	52	7.171561	1.441047	1005.606042	0.001508	0.001453
RS	53	7.796382	1.441047	702.072617	0.001053	0.001022
RS	54	8.474893	1.441858	471.713636	0.000708	0.000694
RS	55	9.211705	1.441858	304.374531	0.000457	0.000452
RS	56	10.011830	1.441858	187.816630	0.000282	0.000282
RS	57	10.880706	1.441858	110.406189	0.000166	0.000168
RS	58	11.824243	1.396889	62.915447	0.000094	0.000097
RS	59	12.848854	1.396889	32.363870	0.000049	0.000050
RS	60	13.961507	1.396889	15.614926	0.000023	0.000025
RS	61	15.169767	1.396889	7.027780	0.000011	0.000011
RS	62	16.481848	1.396889	2.933026	0.000004	0.000005
RS	63	17.906673	1.396889	1.699796	0.000003	0.000003
PA	4+25*2+4+6 0.170856217 0.031456039 17.906672653 0.553076914 7.292209307 3.493901278 2.029203114 1.784324467 1.824428387 1.884174947 1.760114797 1.495013812 1.255181274 1.106175632 1.038485567 1.027387880 1.050457893 1.090349235 1.133909870 1.173652945 1.208278338 1.239402635 1.268398650 1.296795397 1.326690618 1.358840537 1.391507982 1.420864115 1.441047456 1.441857887 1.396889446
//
IT	3741
RD	17
LK	-6968983.242297
QD	-571.827311 -> -568.428380
RI	0.0756000913
TR	0.170519	0.031342
MT	17.973478
MM	C_pi: 1.242880, n_recomb: 665513.561569
RS	0	0.000000	0.550896	10111.255841	0.015193	0.103583
RS	1	0.008599	0.550896	10804.943447	0.016235	0.009573
RS	2	0.017938	0.550896	11530.211694	0.017325	0.006700
RS	3	0.028079	0.550896	12285.635889	0.018460	0.007665
RS	4	0.039093	7.806980	931.551917	0.001400	0.000715
RS	5	0.051053	7.806980	1010.238688	0.001518	0.000886
RS	6	0.064042	3.565993	2395.657194	0.003600	0.002269
RS	7	0.078149	3.565993	2591.546284	0.003894	0.002806
RS	8	0.093468	2.016829	4946.315153	0.007432	0.005755
RS	9	0.110104	2.016829	5327.083550	0.008004	0.006500
RS	10	0.128171	1.768485	6533.676413	0.009817	0.008182
RS	11	0.147792	1.768485	7016.128606	0.010542	0.009004
RS	12	0.169099	1.818384	7321.683893	0.011002	0.009672
RS	13	0.192239	1.818384	7849.410067	0.011795	0.010545
RS	14	0.217369	1.893551	8074.564447	0.012133	0.011032
RS	15	0.244660	1.893551	8641.923148	0.012985	0.011869
RS	16	0.274298	1.776369	9841.423265	0.014788	0.013655
RS	17	0.306484	1.776369	10493.129547	0.015767	0.014676
RS	18	0.341437	1.506665	13144.831932	0.019751	0.018534
RS	19	0.379397	1.506665	13913.574042	0.020907	0.019805
RS	20	0.420620	1.260524	17513.644733	0.026316	0.025039
RS	21	0.465389	1.260524	18341.487193	0.027560	0.026367
RS	22	0.514007	1.107901	21724.160708	0.032643	0.031248
RS	23	0.566806	1.107901	22467.812753	0.033760	0.032361
RS	24	0.624145	1.038941	24629.919683	0.037009	0.035428
RS	25	0.686414	1.038941	25152.940112	0.037795	0.036130
RS	26	0.754039	1.027925	25815.831257	0.038791	0.037005
RS	27	0.827478	1.027925	26054.392591	0.039149	0.037250
RS	28	0.907232	1.051646	25564.555632	0.038413	0.036471
RS	29	0.993845	1.051646	25514.382963	0.038338	0.036300
RS	30	1.087905	1.092215	24384.374135	0.036640	0.034627
RS	31	1.190054	1.092215	24060.988237	0.036154	0.034096
RS	32	1.300986	1.136099	22684.961150	0.034086	0.032101
RS	33	1.421458	1.136099	22100.561024	0.033208	0.031239
RS	34	1.552289	1.175724	20654.850509	0.031036	0.029170
RS	35	1.694370	1.175724	19821.526112	0.029784	0.027981
RS	36	1.848669	1.210044	18323.027603	0.027532	0.025850
RS	37	2.016236	1.210044	17270.671322	0.025951	0.024359
RS	38	2.198213	1.241020	15711.511960	0.023608	0.022151
RS	39	2.395838	1.241020	14499.167393	0.021786	0.020436
RS	40	2.610456	1.270245	12917.911388	0.019410	0.018206
RS	41	2.843530	1.270245	11630.371101	0.017476	0.016388
RS	42	3.096646	1.299410	10096.141648	0.015170	0.014232
RS	43	3.371527	1.299410	8833.893608	0.013274	0.012452
RS	44	3.670046	1.330763	7429.420421	0.011163	0.010483
RS	45	3.994234	1.330763	6291.929464	0.009454	0.008880
RS	46	4.346300	1.365079	5102.346702	0.007667	0.007215
RS	47	4.728640	1.365079	4163.869795	0.006257	0.005893
RS	48	5.143857	1.400410	3244.705973	0.004875	0.004607
RS	49	5.594779	1.400410	2537.549173	0.003813	0.003611
RS	50	6.084477	1.432530	1893.596281	0.002845	0.002708
RS	51	6.616284	1.432530	1408.654784	0.002117	0.002023
RS	52	7.193821	1.454983	1001.870843	0.001505	0.001449
RS	53	7.821021	1.454983	701.327189	0.001054	0.001022
RS	54	8.502154	1.456882	472.290034	0.000710	0.000695
RS	55	9.241858	1.456882	305.799523	0.000459	0.000455
RS	56	10.045170	1.456882	189.396516	0.000285	0.000285
RS	57	10.917559	1.456882	111.779020	0.000168	0.000170
RS	58	11.864965	1.410091	64.015882	0.000096	0.000099
RS	59	12.893840	1.410091	33.062409	0.000050	0.000051
RS	60	14.011188	1.410091	16.020761	0.000024	0.000025
RS	61	15.224617	1.410091	7.243774	0.000011	0.000012
RS	62	16.542390	1.410091	3.038154	0.000005	0.000005
RS	63	17.973478	1.410091	1.775034	0.000003	0.000003
PA	4+25*2+4+6 0.170519357 0.031341878 17.973478400 0.550895623 7.806980411 3.565993380 2.016829452 1.768485375 1.818383938 1.893551116 1.776369290 1.506665093 1.260524236 1.107901500 1.038941141 1.027924806 1.051646021 1.092214704 1.136098585 1.175724178 1.210043668 1.241019593 1.270244560 1.299409824 1.330763396 1.365078958 1.400409803 1.432530346 1.454983443 1.456881824 1.410090743
//
IT	4701
RD	18
LK	-6968976.624501
QD	-570.403108 -> -567.347022
RI	0.0755005312
TR	0.170195	0.031233
MT	18.037619
MM	C_pi: 1.245018, n_recomb: 664375.258973
RS	0	0.000000	0.548869	10138.410629	0.015260	0.103555
RS	1	0.008605	0.548869	10833.784374	0.016307	0.009589
RS	2	0.017951	0.548869	11560.716286	0.017401	0.006719
RS	3	0.028101	0.548869	12317.751252	0.018540	0.007704
RS	4	0.039124	8.349450	870.144295	0.001310	0.000670
RS	5	0.051096	8.349450	943.793277	0.001421	0.000830
RS	6	0.064098	3.639571	2345.559851	0.003530	0.002227
RS	7	0.078219	3.639571	2537.694448	0.003820	0.002749
RS	8	0.093555	2.006093	4970.272962	0.007481	0.005784
RS	9	0.110210	2.006093	5352.881823	0.008057	0.006529
RS	10	0.128299	1.753843	6584.710286	0.009911	0.008241
RS	11	0.147945	1.753843	7070.533165	0.010642	0.009073
RS	12	0.169281	1.812413	7341.230656	0.011050	0.009697
RS	13	0.192453	1.812413	7870.309890	0.011846	0.010582
RS	14	0.217619	1.902143	8033.386462	0.012092	0.010989
RS	15	0.244951	1.902143	8598.715146	0.012943	0.011832
RS	16	0.274634	1.791758	9753.549032	0.014681	0.013562
RS	17	0.306872	1.791758	10401.379337	0.015656	0.014581
RS	18	0.341884	1.517694	13049.788245	0.019642	0.018445
RS	19	0.379909	1.517694	13815.739999	0.020795	0.019712
RS	20	0.421206	1.265542	17451.285474	0.026267	0.025009
RS	21	0.466057	1.265542	18278.612769	0.027512	0.026334
RS	22	0.514767	1.109530	21705.798467	0.032671	0.031288
RS	23	0.567669	1.109530	22449.489988	0.033790	0.032399
RS	24	0.625123	1.039438	24634.082525	0.037079	0.035504
RS	25	0.687521	1.039438	25156.038597	0.037864	0.036202
RS	26	0.755288	1.028567	25813.842385	0.038854	0.037071
RS	27	0.828887	1.028567	26050.751749	0.039211	0.037313
RS	28	0.908819	1.052955	25543.860730	0.038448	0.036509
RS	29	0.995630	1.052955	25492.781097	0.038371	0.036338
RS	30	1.089911	1.094180	24349.670076	0.036650	0.034643
RS	31	1.192305	1.094180	24026.586025	0.036164	0.034113
RS	32	1.303510	1.138342	22648.395301	0.034090	0.032112
RS	33	1.424284	1.138342	22064.762851	0.033211	0.031250
RS	34	1.555451	1.177787	20625.274219	0.031045	0.029186
RS	35	1.697905	1.177787	19791.985641	0.029790	0.027996
RS	36	1.852618	1.211724	18300.604057	0.027546	0.025871
RS	37	2.020644	1.211724	17247.053390	0.025960	0.024377
RS	38	2.203129	1.242467	15690.615588	0.023617	0.022167
RS	39	2.401317	1.242467	14476.568240	0.021790	0.020447
RS	40	2.616560	1.271833	12893.441535	0.019407	0.018209
RS	41	2.850324	1.271833	11605.121268	0.017468	0.016387
RS	42	3.104204	1.301681	10066.577621	0.015152	0.014220
RS	43	3.379931	1.301681	8805.885392	0.013254	0.012438
RS	44	3.679385	1.334420	7397.289422	0.011134	0.010459
RS	45	4.004607	1.334420	6264.321003	0.009429	0.008858
RS	46	4.357816	1.370851	5073.026519	0.007636	0.007187
RS	47	4.741418	1.370851	4141.251249	0.006233	0.005872
RS	48	5.158030	1.408830	3223.252451	0.004852	0.004584
RS	49	5.610492	1.408830	2523.067604	0.003798	0.003596
RS	50	6.101890	1.443737	1881.790948	0.002832	0.002695
RS	51	6.635573	1.443737	1402.238289	0.002111	0.002017
RS	52	7.215180	1.468501	997.934090	0.001502	0.001445
RS	53	7.844663	1.468501	700.353669	0.001054	0.001022
RS	54	8.528314	1.471541	472.647661	0.000711	0.000696
RS	55	9.270795	1.471541	307.051817	0.000462	0.000457
RS	56	10.077167	1.471541	190.853774	0.000287	0.000287
RS	57	10.952930	1.471541	113.072937	0.000170	0.000172
RS	58	11.904052	1.422973	65.069028	0.000098	0.000100
RS	59	12.937021	1.422973	33.737444	0.000051	0.000053
RS	60	14.058878	1.422973	16.416261	0.000025	0.000026
RS	61	15.277273	1.422973	7.455903	0.000011	0.000012
RS	62	16.600513	1.422973	3.142169	0.000005	0.000005
RS	63	18.037619	1.422973	1.850335	0.000003	0.000003
PA	4+25*2+4+6 0.170194869 0.031233497 18.037619441 0.548869251 8.349449909 3.639570670 2.006093042 1.753842669 1.812413382 1.902143260 1.791758292 1.517694490 1.265541925 1.109529685 1.039437537 1.028566539 1.052954591 1.094180236 1.138342447 1.177787293 1.211723874 1.242467344 1.271833159 1.301681303 1.334420033 1.370851320 1.408830350 1.443737017 1.468500904 1.471540504 1.422972689
//
IT	3810
RD	19
LK	-6968970.660934
QD	-569.218605 -> -566.448828
RI	0.0754065422
TR	0.169881	0.031130
MT	18.099409
MM	C_pi: 1.247089, n_recomb: 663303.040261
RS	0	0.000000	0.546972	10164.074873	0.015323	0.103528
RS	1	0.008611	0.546972	10861.048765	0.016374	0.009605
RS	2	0.017964	0.546972	11589.559646	0.017472	0.006736
RS	3	0.028121	0.546972	12348.123448	0.018616	0.007740
RS	4	0.039154	8.920448	813.676639	0.001227	0.000628
RS	5	0.051137	8.920448	882.676785	0.001331	0.000778
RS	6	0.064151	3.714790	2296.554939	0.003462	0.002186
RS	7	0.078286	3.714790	2485.001600	0.003746	0.002694
RS	8	0.093638	1.996877	4990.934146	0.007524	0.005810
RS	9	0.110313	1.996877	5375.152336	0.008104	0.006554
RS	10	0.128423	1.740375	6632.510913	0.009999	0.008296
RS	11	0.148092	1.740375	7121.491777	0.010736	0.009137
RS	12	0.169456	1.806610	7360.704098	0.011097	0.009723
RS	13	0.192658	1.806610	7891.125703	0.011897	0.010619
RS	14	0.217859	1.910101	7995.718299	0.012054	0.010950
RS	15	0.245230	1.910101	8559.198349	0.012904	0.011798
RS	16	0.274958	1.806372	9671.754217	0.014581	0.013475
RS	17	0.307246	1.806372	10315.962801	0.015552	0.014493
RS	18	0.342314	1.528163	12961.153411	0.019540	0.018361
RS	19	0.380402	1.528163	13724.486960	0.020691	0.019625
RS	20	0.421769	1.270267	17393.419307	0.026222	0.024981
RS	21	0.466699	1.270267	18220.270192	0.027469	0.026303
RS	22	0.515498	1.111067	21688.947882	0.032698	0.031327
RS	23	0.568498	1.111067	22432.675518	0.033820	0.032435
RS	24	0.626063	1.039959	24637.254824	0.037143	0.035575
RS	25	0.688584	1.039959	25158.236360	0.037929	0.036270
RS	26	0.756490	1.029290	25809.677972	0.038911	0.037131
RS	27	0.830242	1.029290	26045.181146	0.039266	0.037371
RS	28	0.910345	1.054359	25521.327685	0.038476	0.036542
RS	29	0.997347	1.054359	25469.688970	0.038398	0.036370
RS	30	1.091839	1.096229	24314.336961	0.036656	0.034655
RS	31	1.194469	1.096229	23991.908273	0.036170	0.034127
RS	32	1.305936	1.140635	22612.661230	0.034091	0.032120
RS	33	1.427002	1.140635	22030.069666	0.033213	0.031260
RS	34	1.558492	1.179846	20597.896711	0.031054	0.029202
RS	35	1.701306	1.179846	19764.762656	0.029797	0.028011
RS	36	1.856416	1.213341	18281.331579	0.027561	0.025893
RS	37	2.024884	1.213341	17226.510741	0.025971	0.024395
RS	38	2.207858	1.243781	15673.411300	0.023629	0.022186
RS	39	2.406589	1.243781	14457.361812	0.021796	0.020461
RS	40	2.622432	1.273211	12872.672622	0.019407	0.018215
RS	41	2.856861	1.273211	11583.078893	0.017463	0.016388
RS	42	3.111477	1.303665	10040.224573	0.015137	0.014210
RS	43	3.388019	1.303665	8780.483847	0.013238	0.012427
RS	44	3.688373	1.337717	7367.563667	0.011107	0.010437
RS	45	4.014591	1.337717	6238.506387	0.009405	0.008839
RS	46	4.368899	1.376215	5045.185226	0.007606	0.007161
RS	47	4.753717	1.376215	4119.599201	0.006211	0.005851
RS	48	5.171672	1.416822	3202.473381	0.004828	0.004562
RS	49	5.625618	1.416822	2508.907692	0.003782	0.003582
RS	50	6.118652	1.454529	1870.103499	0.002819	0.002682
RS	51	6.654142	1.454529	1395.763303	0.002104	0.002010
RS	52	7.235743	1.481646	993.849260	0.001498	0.001441
RS	53	7.867426	1.481646	699.196712	0.001054	0.001021
RS	54	8.553503	1.485870	472.823576	0.000713	0.000697
RS	55	9.298659	1.485870	308.156624	0.000465	0.000458
RS	56	10.107980	1.485870	192.204379	0.000290	0.000289
RS	57	10.986992	1.485870	114.297328	0.000172	0.000174
RS	58	11.941696	1.435546	66.080741	0.000100	0.000102
RS	59	12.978610	1.435546	34.391432	0.000052	0.000054
RS	60	14.104813	1.435546	16.802295	0.000025	0.000026
RS	61	15.327993	1.435546	7.664399	0.000012	0.000012
RS	62	16.656502	1.435546	3.245092	0.000005	0.000005
RS	63	18.099409	1.435546	1.925642	0.000003	0.000003
PA	4+25*2+4+6 0.169881265 0.031130331 18.099409077 0.546971510 8.920447984 3.714789954 1.996877353 1.740374936 1.806610104 1.910101388 1.806372410 1.528163435 1.270266996 1.111067148 1.039958953 1.029290456 1.054359433 1.096228610 1.140634708 1.179846165 1.213340544 1.243781112 1.273211030 1.303665028 1.337717345 1.376215278 1.416821876 1.454529150 1.481645643 1.485870319 1.435546205
//
IT	3977
RD	20
LK	-6968965.247233
QD	-568.212621 -> -565.684821
RI	0.0753173727
TR	0.169576	0.031032
MT	18.159339
MM	C_pi: 1.249113, n_recomb: 662293.399844
RS	0	0.000000	0.545186	10188.518211	0.015384	0.103503
RS	1	0.008617	0.545186	10887.024477	0.016438	0.009620
RS	2	0.017976	0.545186	11617.048140	0.017541	0.006753
RS	3	0.028141	0.545186	12377.077449	0.018688	0.007775
RS	4	0.039183	9.520716	761.708961	0.001150	0.000589
RS	5	0.051176	9.520716	826.417009	0.001248	0.000731
RS	6	0.064202	3.791496	2248.738853	0.003395	0.002145
RS	7	0.078351	3.791496	2433.573611	0.003674	0.002640
RS	8	0.093719	1.989071	5008.500491	0.007562	0.005832
RS	9	0.110411	1.989071	5394.113088	0.008145	0.006576
RS	10	0.128542	1.728059	6677.018624	0.010082	0.008348
RS	11	0.148235	1.728059	7168.945424	0.010824	0.009197
RS	12	0.169624	1.801048	7379.830910	0.011143	0.009748
RS	13	0.192857	1.801048	7911.571411	0.011946	0.010654
RS	14	0.218092	1.917541	7961.052404	0.012020	0.010915
RS	15	0.245501	1.917541	8522.841967	0.012869	0.011767
RS	16	0.275271	1.820333	9595.238208	0.014488	0.013393
RS	17	0.307607	1.820333	10236.050754	0.015455	0.014409
RS	18	0.342730	1.538149	12878.225996	0.019445	0.018282
RS	19	0.380878	1.538149	13639.102761	0.020594	0.019542
RS	20	0.422314	1.274734	17339.773843	0.026181	0.024955
RS	21	0.467320	1.274734	18166.195775	0.027429	0.026275
RS	22	0.516205	1.112527	21673.724397	0.032725	0.031365
RS	23	0.569301	1.112527	22417.495082	0.033848	0.032470
RS	24	0.626973	1.040506	24639.857024	0.037204	0.035641
RS	25	0.689614	1.040506	25159.949885	0.037989	0.036334
RS	26	0.757652	1.030089	25803.972771	0.038962	0.037186
RS	27	0.831554	1.030089	26038.284535	0.039315	0.037424
RS	28	0.911823	1.055851	25497.554230	0.038499	0.036570
RS	29	0.999009	1.055851	25445.652709	0.038421	0.036398
RS	30	1.093707	1.098354	24278.748652	0.036659	0.034664
RS	31	1.196565	1.098354	23957.274815	0.036173	0.034137
RS	32	1.308286	1.142976	22577.883573	0.034090	0.032127
RS	33	1.429634	1.142976	21996.562315	0.033213	0.031268
RS	34	1.561437	1.181917	20572.490920	0.031063	0.029218
RS	35	1.704598	1.181917	19739.627888	0.029805	0.028026
RS	36	1.860095	1.214920	18264.839034	0.027578	0.025916
RS	37	2.028991	1.214920	17208.699839	0.025983	0.024414
RS	38	2.212439	1.245002	15659.428452	0.023644	0.022206
RS	39	2.411695	1.245002	14441.142633	0.021805	0.020475
RS	40	2.628120	1.274431	12855.158445	0.019410	0.018224
RS	41	2.863194	1.274431	11563.885849	0.017460	0.016392
RS	42	3.118524	1.305418	10016.781820	0.015124	0.014203
RS	43	3.395854	1.305418	8757.467379	0.013223	0.012417
RS	44	3.697081	1.340720	7340.046495	0.011083	0.010417
RS	45	4.024264	1.340720	6214.363235	0.009383	0.008820
RS	46	4.379639	1.381233	5018.763483	0.007578	0.007136
RS	47	4.765636	1.381233	4098.898129	0.006189	0.005832
RS	48	5.184893	1.424451	3182.370179	0.004805	0.004541
RS	49	5.640277	1.424451	2495.097589	0.003767	0.003567
RS	50	6.134899	1.464972	1858.575968	0.002806	0.002670
RS	51	6.672141	1.464972	1389.277512	0.002098	0.002003
RS	52	7.255676	1.494473	989.667535	0.001494	0.001437
RS	53	7.889492	1.494473	697.898089	0.001054	0.001020
RS	54	8.577922	1.499933	472.848048	0.000714	0.000697
RS	55	9.325673	1.499933	309.135982	0.000467	0.000460
RS	56	10.137854	1.499933	193.463203	0.000292	0.000291
RS	57	11.020019	1.499933	115.461507	0.000174	0.000176
RS	58	11.978197	1.447913	67.055143	0.000101	0.000103
RS	59	13.018939	1.447913	35.027318	0.000053	0.000054
RS	60	14.149358	1.447913	17.180709	0.000026	0.000027
RS	61	15.377182	1.447913	7.870297	0.000012	0.000012
RS	62	16.710803	1.447913	3.347449	0.000005	0.000005
RS	63	18.159339	1.447913	2.001359	0.000003	0.000003
PA	4+25*2+4+6 0.169576015 0.031031663 18.159339066 0.545186483 9.520716167 3.791496490 1.989071338 1.728058755 1.801047664 1.917540862 1.820333097 1.538148607 1.274733505 1.112527272 1.040506417 1.030088503 1.055850613 1.098354000 1.142975641 1.181916513 1.214920029 1.245001673 1.274431329 1.305418042 1.340720453 1.381232817 1.424450676 1.464971593 1.494472571 1.499932811 1.447913032
//
IT	4536
RD	21
LK	-6968960.297899
QD	-567.337022 -> -565.016063
RI	0.0752325955
TR	0.169278	0.030937
MT	18.217698
MM	C_pi: 1.251098, n_recomb: 661340.575528
RS	0	0.000000	0.543498	10211.967774	0.015441	0.103478
RS	1	0.008622	0.543498	10911.952027	0.016500	0.009634
RS	2	0.017988	0.543498	11643.435596	0.017606	0.006769
RS	3	0.028161	0.543498	12404.880126	0.018757	0.007809
RS	4	0.039211	10.150929	713.841010	0.001079	0.000553
RS	5	0.051214	10.150929	774.583876	0.001171	0.000686
RS	6	0.064252	3.869434	2202.232554	0.003330	0.002105
RS	7	0.078414	3.869434	2383.542365	0.003604	0.002587
RS	8	0.093798	1.982548	5023.198536	0.007595	0.005852
RS	9	0.110507	1.982548	5410.007233	0.008180	0.006594
RS	10	0.128658	1.716818	6718.341469	0.010159	0.008397
RS	11	0.148373	1.716818	7213.011328	0.010907	0.009252
RS	12	0.169788	1.795749	7398.472631	0.011187	0.009773
RS	13	0.193050	1.795749	7931.501694	0.011993	0.010689
RS	14	0.218317	1.924539	7928.981521	0.011989	0.010881
RS	15	0.245763	1.924539	8489.218423	0.012836	0.011738
RS	16	0.275576	1.833705	9523.445759	0.014400	0.013315
RS	17	0.307958	1.833705	10161.066759	0.015364	0.014331
RS	18	0.343133	1.547698	12800.427974	0.019355	0.018207
RS	19	0.381341	1.547698	13558.996443	0.020502	0.019465
RS	20	0.422843	1.278972	17289.902021	0.026144	0.024932
RS	21	0.467924	1.278972	18115.940901	0.027393	0.026250
RS	22	0.516892	1.113917	21660.083005	0.032752	0.031401
RS	23	0.570081	1.113917	22403.904622	0.033877	0.032505
RS	24	0.627857	1.041073	24642.153424	0.037261	0.035704
RS	25	0.690614	1.041073	25161.430063	0.038046	0.036395
RS	26	0.758783	1.030948	25797.117002	0.039007	0.037237
RS	27	0.832829	1.030948	26030.418065	0.039360	0.037473
RS	28	0.913259	1.057413	25472.885378	0.038517	0.036593
RS	29	1.000624	1.057413	25420.967864	0.038439	0.036422
RS	30	1.095522	1.100542	24243.113536	0.036658	0.034670
RS	31	1.198602	1.100542	23922.838498	0.036173	0.034145
RS	32	1.310570	1.145361	22543.956211	0.034088	0.032132
RS	33	1.432192	1.145361	21964.102557	0.033211	0.031275
RS	34	1.564301	1.184002	20548.752588	0.031071	0.029233
RS	35	1.707800	1.184002	19716.269820	0.029813	0.028041
RS	36	1.863673	1.216477	18250.662475	0.027596	0.025940
RS	37	2.032984	1.216477	17193.184498	0.025997	0.024434
RS	38	2.216894	1.246153	15648.165421	0.023661	0.022228
RS	39	2.416662	1.246153	14427.463629	0.021815	0.020491
RS	40	2.633653	1.275525	12840.448460	0.019416	0.018234
RS	41	2.869354	1.275525	11547.160927	0.017460	0.016396
RS	42	3.125378	1.306981	9995.869844	0.015115	0.014198
RS	43	3.403476	1.306981	8736.538426	0.013210	0.012409
RS	44	3.705553	1.343471	7314.506856	0.011060	0.010399
RS	45	4.033675	1.343471	6191.726157	0.009362	0.008803
RS	46	4.390089	1.385951	4993.628243	0.007551	0.007112
RS	47	4.777233	1.385951	4079.069515	0.006168	0.005813
RS	48	5.197758	1.431758	3162.913080	0.004783	0.004521
RS	49	5.654541	1.431758	2481.633255	0.003752	0.003553
RS	50	6.150709	1.475100	1847.224405	0.002793	0.002657
RS	51	6.689657	1.475100	1382.803295	0.002091	0.001997
RS	52	7.275075	1.507017	985.412061	0.001490	0.001432
RS	53	7.910969	1.507017	696.479012	0.001053	0.001019
RS	54	8.601690	1.513762	472.738883	0.000715	0.000698
RS	55	9.351967	1.513762	310.002738	0.000469	0.000462
RS	56	10.166934	1.513762	194.638734	0.000294	0.000293
RS	57	11.052170	1.513762	116.570606	0.000176	0.000177
RS	58	12.013732	1.460073	67.996090	0.000103	0.000105
RS	59	13.058202	1.460073	35.646446	0.000054	0.000055
RS	60	14.192728	1.460073	17.551795	0.000027	0.000028
RS	61	15.425075	1.460073	8.073546	0.000012	0.000013
RS	62	16.763678	1.460073	3.449136	0.000005	0.000006
RS	63	18.217698	1.460073	2.077345	0.000003	0.000003
PA	4+25*2+4+6 0.169277722 0.030937006 18.217697800 0.543497847 10.150928730 3.869433938 1.982547809 1.716817608 1.795749043 1.924538648 1.833705326 1.547698079 1.278972432 1.113916636 1.041073022 1.030947585 1.057413380 1.100542169 1.145360619 1.184001765 1.216476804 1.246152786 1.275525183 1.306981224 1.343471224 1.385951193 1.431758013 1.475099912 1.507017178 1.513762287 1.460073291
//
IT	4359
RD	22
LK	-6968955.746912
QD	-566.563911 -> -564.421536
RI	0.0751520519
TR	0.168985	0.030846
MT	18.274745
MM	C_pi: 1.253048, n_recomb: 660439.062793
RS	0	0.000000	0.541890	10234.638448	0.015497	0.103453
RS	1	0.008628	0.541890	10936.058700	0.016559	0.009648
RS	2	0.017999	0.541890	11668.961587	0.017668	0.006783
RS	3	0.028180	0.541890	12431.783034	0.018824	0.007841
RS	4	0.039239	10.811814	669.704597	0.001014	0.000520
RS	5	0.051252	10.811814	726.781419	0.001100	0.000646
RS	6	0.064301	3.948374	2157.116993	0.003266	0.002067
RS	7	0.078476	3.948374	2334.996579	0.003536	0.002536
RS	8	0.093874	1.977126	5035.408036	0.007624	0.005869
RS	9	0.110601	1.977126	5423.241243	0.008212	0.006610
RS	10	0.128771	1.706534	6756.767177	0.010231	0.008442
RS	11	0.148508	1.706534	7253.996876	0.010984	0.009304
RS	12	0.169948	1.790721	7416.544771	0.011230	0.009797
RS	13	0.193238	1.790721	7950.828018	0.012039	0.010722
RS	14	0.218537	1.931153	7899.174206	0.011960	0.010851
RS	15	0.246019	1.931153	8457.979471	0.012807	0.011712
RS	16	0.275872	1.846545	9455.885147	0.014318	0.013242
RS	17	0.308301	1.846545	10090.499583	0.015278	0.014256
RS	18	0.343527	1.556861	12727.174087	0.019271	0.018137
RS	19	0.381793	1.556861	13483.567778	0.020416	0.019391
RS	20	0.423360	1.283012	17243.363362	0.026109	0.024910
RS	21	0.468513	1.283012	18069.061653	0.027359	0.026226
RS	22	0.517562	1.115245	21647.861292	0.032778	0.031437
RS	23	0.570842	1.115245	22391.742286	0.033904	0.032539
RS	24	0.628720	1.041657	24644.237338	0.037315	0.035764
RS	25	0.691590	1.041657	25162.761519	0.038100	0.036453
RS	26	0.759885	1.031857	25789.398873	0.039049	0.037283
RS	27	0.834072	1.031857	26021.840714	0.039401	0.037518
RS	28	0.914660	1.059035	25447.588106	0.038531	0.036614
RS	29	1.002200	1.059035	25395.858048	0.038453	0.036443
RS	30	1.097293	1.102784	24207.511402	0.036654	0.034674
RS	31	1.200591	1.102784	23888.638772	0.036171	0.034150
RS	32	1.312800	1.147786	22510.772485	0.034085	0.032136
RS	33	1.434690	1.147786	21932.555480	0.033209	0.031280
RS	34	1.567096	1.186105	20526.394422	0.031080	0.029248
RS	35	1.710926	1.186105	19694.396172	0.029820	0.028055
RS	36	1.867165	1.218023	18238.389561	0.027616	0.025964
RS	37	2.036883	1.218023	17179.576028	0.026012	0.024454
RS	38	2.221244	1.247256	15639.168401	0.023680	0.022251
RS	39	2.421511	1.247256	14415.920278	0.021828	0.020508
RS	40	2.639055	1.276524	12828.104457	0.019424	0.018246
RS	41	2.875369	1.276524	11532.537525	0.017462	0.016403
RS	42	3.132071	1.308392	9977.151131	0.015107	0.014195
RS	43	3.410920	1.308392	8717.433723	0.013199	0.012403
RS	44	3.713826	1.346011	7290.730623	0.011039	0.010382
RS	45	4.042866	1.346011	6170.444304	0.009343	0.008788
RS	46	4.400295	1.390411	4969.679146	0.007525	0.007089
RS	47	4.788560	1.390411	4060.055863	0.006148	0.005795
RS	48	5.210324	1.438782	3144.077479	0.004761	0.004500
RS	49	5.668475	1.438782	2468.512754	0.003738	0.003540
RS	50	6.166154	1.484953	1836.058137	0.002780	0.002644
RS	51	6.706770	1.484953	1376.359268	0.002084	0.001990
RS	52	7.294028	1.519317	981.105187	0.001486	0.001428
RS	53	7.931952	1.519317	694.960753	0.001052	0.001018
RS	54	8.624913	1.527382	472.517474	0.000715	0.000698
RS	55	9.377660	1.527382	310.771260	0.000471	0.000463
RS	56	10.195351	1.527382	195.739883	0.000296	0.000295
RS	57	11.083589	1.527382	117.629687	0.000178	0.000179
RS	58	12.048459	1.472045	68.906314	0.000104	0.000106
RS	59	13.096575	1.472045	36.249966	0.000055	0.000056
RS	60	14.235117	1.472045	17.915953	0.000027	0.000028
RS	61	15.471888	1.472045	8.274244	0.000013	0.000013
RS	62	16.815362	1.472045	3.550153	0.000005	0.000006
RS	63	18.274745	1.472045	2.153563	0.000003	0.000003
PA	4+25*2+4+6 0.168985130 0.030845928 18.274744510 0.541890278 10.811814234 3.948374263 1.977126212 1.706533822 1.790720968 1.931153368 1.846544705 1.556861086 1.283012155 1.115245059 1.041656815 1.031857034 1.059034932 1.102784026 1.147785527 1.186105375 1.218023248 1.247255643 1.276523876 1.308392188 1.346010630 1.390410764 1.438781789 1.484952893 1.519316766 1.527382273 1.472045355
//
IT	3969
RD	23
LK	-6968951.540611
QD	-565.874787 -> -563.888093
RI	0.0750750969
TR	0.168698	0.030758
MT	18.330628
MM	C_pi: 1.254974, n_recomb: 659587.639732
RS	0	0.000000	0.540366	10256.472528	0.015550	0.103429
RS	1	0.008633	0.540366	10959.285417	0.016615	0.009662
RS	2	0.018011	0.540366	11693.565920	0.017729	0.006798
RS	3	0.028198	0.540366	12457.725187	0.018887	0.007872
RS	4	0.039266	11.503163	629.021884	0.000954	0.000490
RS	5	0.051288	11.503163	682.711025	0.001035	0.000608
RS	6	0.064348	4.028324	2113.345298	0.003204	0.002029
RS	7	0.078536	4.028324	2287.886961	0.003469	0.002487
RS	8	0.093949	1.972734	5045.286863	0.007649	0.005884
RS	9	0.110692	1.972734	5433.984529	0.008238	0.006622
RS	10	0.128881	1.697182	6792.295090	0.010298	0.008485
RS	11	0.148640	1.697182	7291.903540	0.011055	0.009352
RS	12	0.170104	1.785973	7434.013812	0.011271	0.009820
RS	13	0.193422	1.785973	7969.516184	0.012083	0.010754
RS	14	0.218752	1.937452	7871.344769	0.011934	0.010822
RS	15	0.246270	1.937452	8428.825540	0.012779	0.011687
RS	16	0.276162	1.858926	9392.077664	0.014239	0.013172
RS	17	0.308636	1.858926	10023.852121	0.015197	0.014185
RS	18	0.343912	1.565683	12658.054727	0.019191	0.018069
RS	19	0.382234	1.565683	13412.399869	0.020335	0.019321
RS	20	0.423865	1.286876	17199.941933	0.026077	0.024889
RS	21	0.469089	1.286876	18025.346504	0.027328	0.026204
RS	22	0.518217	1.116521	21637.098425	0.032804	0.031471
RS	23	0.571586	1.116521	22381.055312	0.033932	0.032572
RS	24	0.629563	1.042257	24646.387290	0.037366	0.035821
RS	25	0.692545	1.042257	25164.222706	0.038151	0.036508
RS	26	0.760964	1.032810	25781.251323	0.039087	0.037326
RS	27	0.835289	1.032810	26012.968725	0.039438	0.037561
RS	28	0.916030	1.060704	25422.141034	0.038542	0.036631
RS	29	1.003742	1.060704	25370.767545	0.038465	0.036462
RS	30	1.099026	1.105068	24172.319317	0.036648	0.034675
RS	31	1.202536	1.105068	23855.011723	0.036167	0.034154
RS	32	1.314981	1.150242	22478.539992	0.034080	0.032138
RS	33	1.437133	1.150242	21902.093032	0.033206	0.031284
RS	34	1.569831	1.188225	20505.454731	0.031088	0.029263
RS	35	1.713984	1.188225	19674.023712	0.029828	0.028069
RS	36	1.870581	1.219565	18227.901589	0.027635	0.025989
RS	37	2.040698	1.219565	17167.758332	0.026028	0.024475
RS	38	2.225500	1.248325	15632.219880	0.023700	0.022275
RS	39	2.426255	1.248325	14406.324320	0.021841	0.020526
RS	40	2.644342	1.277446	12817.935826	0.019433	0.018259
RS	41	2.881255	1.277446	11519.860276	0.017465	0.016410
RS	42	3.138621	1.309676	9960.458422	0.015101	0.014193
RS	43	3.418204	1.309676	8700.029808	0.013190	0.012397
RS	44	3.721924	1.348366	7268.616743	0.011020	0.010366
RS	45	4.051862	1.348366	6150.454436	0.009325	0.008773
RS	46	4.410284	1.394639	4946.877458	0.007500	0.007067
RS	47	4.799648	1.394639	4041.844562	0.006128	0.005778
RS	48	5.222624	1.445549	3125.865710	0.004739	0.004481
RS	49	5.682116	1.445549	2455.752676	0.003723	0.003526
RS	50	6.181274	1.494554	1825.102389	0.002767	0.002632
RS	51	6.723523	1.494554	1369.973088	0.002077	0.001983
RS	52	7.312584	1.531391	976.775022	0.001481	0.001423
RS	53	7.952497	1.531391	693.366691	0.001051	0.001016
RS	54	8.647653	1.540813	472.201588	0.000716	0.000698
RS	55	9.402820	1.540813	311.454304	0.000472	0.000465
RS	56	10.223179	1.540813	196.775107	0.000298	0.000296
RS	57	11.114358	1.540813	118.643924	0.000180	0.000181
RS	58	12.082470	1.483860	69.788394	0.000106	0.000107
RS	59	13.134158	1.483860	36.839370	0.000056	0.000057
RS	60	14.276636	1.483860	18.273981	0.000028	0.000029
RS	61	15.517741	1.483860	8.472786	0.000013	0.000013
RS	62	16.865989	1.483860	3.650680	0.000006	0.000006
RS	63	18.330628	1.483860	2.230139	0.000003	0.000004
PA	4+25*2+4+6 0.168697616 0.030758133 18.330627887 0.540366015 11.503163401 4.028324459 1.972733860 1.697182336 1.785973382 1.937451953 1.858926312 1.565682660 1.286876207 1.116521356 1.042256829 1.032809600 1.060703915 1.105068312 1.150242387 1.188224600 1.219564688 1.248324982 1.277446048 1.309676153 1.348366459 1.394639375 1.445549131 1.494554467 1.531390728 1.540813450 1.483859909
//
IT	4265
RD	24
LK	-6968947.636115
QD	-565.245536 -> -563.395664
RI	0.0750014188
TR	0.168415	0.030673
MT	18.385380
MM	C_pi: 1.256875, n_recomb: 658783.661140
RS	0	0.000000	0.538923	10277.456715	0.015601	0.103406
RS	1	0.008638	0.538923	10981.618245	0.016670	0.009675
RS	2	0.018022	0.538923	11717.234038	0.017786	0.006811
RS	3	0.028217	0.538923	12482.691413	0.018948	0.007901
RS	4	0.039292	12.226916	591.415478	0.000898	0.000461
RS	5	0.051324	12.226916	641.965665	0.000974	0.000573
RS	6	0.064395	4.109062	2070.979498	0.003144	0.001993
RS	7	0.078595	4.109062	2242.281373	0.003404	0.002439
RS	8	0.094022	1.969226	5053.163284	0.007670	0.005896
RS	9	0.110782	1.969226	5442.587653	0.008262	0.006633
RS	10	0.128989	1.688669	6825.176823	0.010360	0.008524
RS	11	0.148769	1.688669	7326.999166	0.011122	0.009396
RS	12	0.170257	1.781507	7450.831770	0.011310	0.009842
RS	13	0.193601	1.781507	7987.515428	0.012125	0.010784
RS	14	0.218963	1.943461	7845.324844	0.011909	0.010795
RS	15	0.246514	1.943461	8401.579262	0.012753	0.011664
RS	16	0.276446	1.870889	9331.678419	0.014165	0.013106
RS	17	0.308963	1.870889	9960.764945	0.015120	0.014118
RS	18	0.344289	1.574200	12592.632738	0.019115	0.018005
RS	19	0.382666	1.574200	13345.043453	0.020257	0.019255
RS	20	0.424358	1.290587	17159.284187	0.026047	0.024870
RS	21	0.469652	1.290587	17984.439149	0.027299	0.026184
RS	22	0.518858	1.117753	21627.668412	0.032830	0.031504
RS	23	0.572314	1.117753	22371.720208	0.033959	0.032605
RS	24	0.630388	1.042867	24648.773994	0.037416	0.035875
RS	25	0.693478	1.042867	25165.977798	0.038201	0.036561
RS	26	0.762018	1.033795	25772.949822	0.039122	0.037366
RS	27	0.836479	1.033795	26004.057920	0.039473	0.037600
RS	28	0.917371	1.062407	25396.817127	0.038551	0.036646
RS	29	1.005250	1.062407	25345.938885	0.038474	0.036478
RS	30	1.100721	1.107382	24137.717267	0.036640	0.034675
RS	31	1.204438	1.107382	23822.104463	0.036161	0.034155
RS	32	1.317114	1.152722	22447.302167	0.034074	0.032140
RS	33	1.439523	1.152722	21872.732838	0.033202	0.031287
RS	34	1.572506	1.190355	20485.833962	0.031096	0.029277
RS	35	1.716976	1.190355	19655.043380	0.029835	0.028082
RS	36	1.873924	1.221102	18219.004822	0.027656	0.026013
RS	37	2.044430	1.221102	17157.546835	0.026044	0.024496
RS	38	2.229664	1.249367	15627.096025	0.023721	0.022299
RS	39	2.430898	1.249367	14398.475754	0.021856	0.020545
RS	40	2.649515	1.278305	12809.703284	0.019444	0.018274
RS	41	2.887016	1.278305	11508.931611	0.017470	0.016418
RS	42	3.145032	1.310848	9945.625515	0.015097	0.014192
RS	43	3.425334	1.310848	8684.198244	0.013182	0.012393
RS	44	3.729850	1.350557	7248.047186	0.011002	0.010352
RS	45	4.060669	1.350557	6131.676286	0.009308	0.008759
RS	46	4.420063	1.398656	4925.167900	0.007476	0.007047
RS	47	4.810502	1.398656	4024.407774	0.006109	0.005761
RS	48	5.234667	1.452078	3108.267379	0.004718	0.004462
RS	49	5.695471	1.452078	2443.358435	0.003709	0.003513
RS	50	6.196079	1.503917	1814.374958	0.002754	0.002620
RS	51	6.739928	1.503917	1363.665705	0.002070	0.001976
RS	52	7.330755	1.543254	972.440515	0.001476	0.001418
RS	53	7.972617	1.543254	691.714630	0.001050	0.001015
RS	54	8.669922	1.554067	471.807104	0.000716	0.000698
RS	55	9.427460	1.554067	312.063492	0.000474	0.000466
RS	56	10.250434	1.554067	197.752262	0.000300	0.000298
RS	57	11.144495	1.554067	119.618225	0.000182	0.000182
RS	58	12.115785	1.495518	70.645504	0.000107	0.000109
RS	59	13.170973	1.495518	37.416135	0.000057	0.000058
RS	60	14.317308	1.495518	18.626494	0.000028	0.000029
RS	61	15.562662	1.495518	8.669395	0.000013	0.000014
RS	62	16.915589	1.495518	3.750787	0.000006	0.000006
RS	63	18.385380	1.495518	2.307092	0.000004	0.000004
PA	4+25*2+4+6 0.168415146 0.030673448 18.385379785 0.538923082 12.226916093 4.109061827 1.969226091 1.688668715 1.781507495 1.943460667 1.870889236 1.574200342 1.290587444 1.117752795 1.042867129 1.033794564 1.062407392 1.107382490 1.152721509 1.190354977 1.221102263 1.249366665 1.278304926 1.310847720 1.350557476 1.398656071 1.452078100 1.503917472 1.543253947 1.554067012 1.495517748
//
IT	3900
RD	25
LK	-6968943.997937
QD	-564.663230 -> -562.934552
RI	0.0749307978
TR	0.168136	0.030591
MT	18.439270
MM	C_pi: 1.258761, n_recomb: 658023.751354
RS	0	0.000000	0.537562	10297.545888	0.015649	0.103382
RS	1	0.008643	0.537562	11003.011800	0.016721	0.009688
RS	2	0.018033	0.537562	11739.920527	0.017841	0.006824
RS	3	0.028234	0.537562	12506.636525	0.019006	0.007929
RS	4	0.039318	12.983507	556.633451	0.000846	0.000435
RS	5	0.051359	12.983507	604.274092	0.000918	0.000540
RS	6	0.064441	4.190510	2030.000028	0.003085	0.001957
RS	7	0.078653	4.190510	2198.160093	0.003341	0.002393
RS	8	0.094094	1.966529	5059.209380	0.007688	0.005906
RS	9	0.110869	1.966529	5449.235435	0.008281	0.006641
RS	10	0.129095	1.680924	6855.607900	0.010418	0.008561
RS	11	0.148895	1.680924	7359.493332	0.011184	0.009438
RS	12	0.170407	1.777297	7467.097272	0.011348	0.009864
RS	13	0.193778	1.777297	8004.931529	0.012165	0.010814
RS	14	0.219169	1.949218	7820.934979	0.011885	0.010770
RS	15	0.246754	1.949218	8376.053034	0.012729	0.011642
RS	16	0.276724	1.882481	9274.362153	0.014094	0.013043
RS	17	0.309284	1.882481	9900.900601	0.015046	0.014054
RS	18	0.344658	1.582448	12530.579669	0.019043	0.017944
RS	19	0.383090	1.582448	13281.163267	0.020183	0.019191
RS	20	0.424843	1.294162	17121.220298	0.026019	0.024852
RS	21	0.470205	1.294162	17946.170930	0.027273	0.026166
RS	22	0.519487	1.118949	21619.493510	0.032855	0.031537
RS	23	0.573029	1.118949	22363.662365	0.033986	0.032637
RS	24	0.631198	1.043491	24651.454175	0.037463	0.035927
RS	25	0.694395	1.043491	25168.082055	0.038248	0.036613
RS	26	0.763055	1.034808	25764.724708	0.039155	0.037404
RS	27	0.837648	1.034808	25995.321316	0.039505	0.037638
RS	28	0.918688	1.064142	25371.779515	0.038558	0.036659
RS	29	1.006732	1.064142	25321.512814	0.038481	0.036492
RS	30	1.102387	1.109725	24103.776281	0.036631	0.034673
RS	31	1.206308	1.109725	23789.965389	0.036154	0.034156
RS	32	1.319211	1.155223	22417.055830	0.034067	0.032140
RS	33	1.441873	1.155223	21844.450364	0.033197	0.031289
RS	34	1.575136	1.192504	20467.368438	0.031104	0.029290
RS	35	1.719916	1.192504	19637.289844	0.029843	0.028095
RS	36	1.877211	1.222648	18211.482035	0.027676	0.026038
RS	37	2.048100	1.222648	17148.735122	0.026061	0.024516
RS	38	2.233758	1.250398	15623.545783	0.023743	0.022324
RS	39	2.435463	1.250398	14392.149662	0.021872	0.020563
RS	40	2.654602	1.279122	12803.178566	0.019457	0.018289
RS	41	2.892680	1.279122	11499.556498	0.017476	0.016428
RS	42	3.151335	1.311936	9932.439080	0.015094	0.014193
RS	43	3.432346	1.311936	8669.771069	0.013175	0.012390
RS	44	3.737644	1.352614	7228.888666	0.010986	0.010339
RS	45	4.069329	1.352614	6114.012980	0.009291	0.008746
RS	46	4.429681	1.402493	4904.476260	0.007453	0.007027
RS	47	4.821178	1.402493	4007.699233	0.006091	0.005745
RS	48	5.246512	1.458399	3091.257843	0.004698	0.004443
RS	49	5.708608	1.458399	2431.320920	0.003695	0.003500
RS	50	6.210641	1.513073	1803.874228	0.002741	0.002608
RS	51	6.756066	1.513073	1357.443177	0.002063	0.001969
RS	52	7.348631	1.554932	968.113804	0.001471	0.001413
RS	53	7.992411	1.554932	690.015750	0.001049	0.001013
RS	54	8.691832	1.567166	471.343974	0.000716	0.000698
RS	55	9.451704	1.567166	312.605654	0.000475	0.000467
RS	56	10.277251	1.567166	198.675571	0.000302	0.000300
RS	57	11.174150	1.567166	120.554905	0.000183	0.000184
RS	58	12.148567	1.507047	71.478511	0.000109	0.000110
RS	59	13.207202	1.507047	37.980647	0.000058	0.000059
RS	60	14.357334	1.507047	18.973634	0.000029	0.000030
RS	61	15.606871	1.507047	8.864108	0.000013	0.000014
RS	62	16.964405	1.507047	3.850475	0.000006	0.000006
RS	63	18.439270	1.507047	2.384408	0.000004	0.000004
PA	4+25*2+4+6 0.168136402 0.030591475 18.439269503 0.537561995 12.983507366 4.190510187 1.966529282 1.680924109 1.777297428 1.949218343 1.882481307 1.582448343 1.294161687 1.118949082 1.043491213 1.034808072 1.064142481 1.109725409 1.155223014 1.192503932 1.222647599 1.250397899 1.279121714 1.311935951 1.352614077 1.402492926 1.458399064 1.513073349 1.554932376 1.567165580 1.507046823
//
