# Supplementary material for: Introgression and disruption of migration routes have shaped the genetic integrity of wildebeest populations
Source: Nat Commun. 2024 Apr 12;15:2921. doi: 10.1038/s41467-024-47015-y (PMC11014984; doi:10.1038/s41467-024-47015-y)
Supplement: Supplementary file 10 — Source Data [file 41467_2024_47015_MOESM10_ESM.zip › source_data/Fig2a.psmc/CTauBwN_2250.psmc]

CC
CC	Brief Description of the file format:
CC	  CC  comments
CC	  MM  useful-messages
CC	  RD  round-of-iterations
CC	  LL  \log[P(sequence)]
CC	  QD  Q-before-opt Q-after-opt
CC	  TR  \theta_0 \rho_0
CC	  RS  k t_k \lambda_k \pi_k \sum_{l\not=k}A_{kl} A_{kk}
CC	  DC  begin end best-k t_k+\Delta_k max-prob
CC
MM	Version: 0.6.5-r67
MM	pattern:4+25*2+4+6, n:63, n_free_lambdas:28
MM	n_iterations:25, skip:1, max_t:15, theta/rho:5
MM	is_decoding:0
MM	n_seqs:28, sum_L:17437226, sum_n:3191139
RD	0
LK	0.000000
QD	0.000000 -> 0.000000
RI	inf
TR	0.202125	0.040425
MT	15.000000
MM	C_pi: 1.000000, n_recomb: 690934.597370
RS	0	0.000000	1.000000	5591.390250	0.008093	0.000000
RS	1	0.008290	1.000000	6003.898620	0.008690	0.000000
RS	2	0.017266	1.000000	6442.321411	0.009324	0.000000
RS	3	0.026987	1.000000	6907.512456	0.009997	0.000000
RS	4	0.037514	1.000000	7400.207228	0.010710	0.000000
RS	5	0.048914	1.000000	7920.988857	0.011464	0.000000
RS	6	0.061258	1.000000	8470.249159	0.012259	0.000000
RS	7	0.074626	1.000000	9048.144353	0.013096	0.000000
RS	8	0.089102	1.000000	9654.545189	0.013973	0.000000
RS	9	0.104778	1.000000	10288.981326	0.014891	0.000000
RS	10	0.121753	1.000000	10950.579978	0.015849	0.000000
RS	11	0.140135	1.000000	11637.999012	0.016844	0.000000
RS	12	0.160042	1.000000	12349.355009	0.017873	0.000000
RS	13	0.181598	1.000000	13082.147115	0.018934	0.000000
RS	14	0.204942	1.000000	13833.177981	0.020021	0.000000
RS	15	0.230221	1.000000	14598.473616	0.021129	0.000000
RS	16	0.257595	1.000000	15373.204627	0.022250	0.000000
RS	17	0.287238	1.000000	16151.612080	0.023376	0.000000
RS	18	0.319339	1.000000	16926.942048	0.024499	0.000000
RS	19	0.354100	1.000000	17691.393882	0.025605	0.000000
RS	20	0.391744	1.000000	18436.088181	0.026683	0.000000
RS	21	0.432507	1.000000	19151.061482	0.027718	0.000000
RS	22	0.476650	1.000000	19825.295562	0.028693	0.000000
RS	23	0.524453	1.000000	20446.790021	0.029593	0.000000
RS	24	0.576218	1.000000	21002.687247	0.030398	0.000000
RS	25	0.632274	1.000000	21479.458814	0.031088	0.000000
RS	26	0.692977	1.000000	21863.161685	0.031643	0.000000
RS	27	0.758711	1.000000	22139.770953	0.032043	0.000000
RS	28	0.829896	1.000000	22295.593134	0.032269	0.000000
RS	29	0.906981	1.000000	22317.759954	0.032301	0.000000
RS	30	0.990456	1.000000	22194.796941	0.032123	0.000000
RS	31	1.080851	1.000000	21917.253982	0.031721	0.000000
RS	32	1.178739	1.000000	21478.376329	0.031086	0.000000
RS	33	1.284742	1.000000	20874.784757	0.030212	0.000000
RS	34	1.399532	1.000000	20107.123222	0.029101	0.000000
RS	35	1.523838	1.000000	19180.622608	0.027760	0.000000
RS	36	1.658449	1.000000	18105.521198	0.026204	0.000000
RS	37	1.804218	1.000000	16897.278209	0.024456	0.000000
RS	38	1.962071	1.000000	15576.518076	0.022544	0.000000
RS	39	2.133009	1.000000	14168.651972	0.020507	0.000000
RS	40	2.318118	1.000000	12703.141055	0.018385	0.000000
RS	41	2.518571	1.000000	11212.393651	0.016228	0.000000
RS	42	2.735641	1.000000	9730.325432	0.014083	0.000000
RS	43	2.970706	1.000000	8290.654875	0.011999	0.000000
RS	44	3.225257	1.000000	6925.051193	0.010023	0.000000
RS	45	3.500909	1.000000	5661.291474	0.008194	0.000000
RS	46	3.799411	1.000000	4521.609780	0.006544	0.000000
RS	47	4.122659	1.000000	3521.425082	0.005097	0.000000
RS	48	4.472702	1.000000	2668.610985	0.003862	0.000000
RS	49	4.851763	1.000000	1963.416085	0.002842	0.000000
RS	50	5.262247	1.000000	1399.063881	0.002025	0.000000
RS	51	5.706758	1.000000	962.966444	0.001394	0.000000
RS	52	6.188118	1.000000	638.393872	0.000924	0.000000
RS	53	6.709380	1.000000	406.371522	0.000588	0.000000
RS	54	7.273854	1.000000	247.546639	0.000358	0.000000
RS	55	7.885120	1.000000	143.784594	0.000208	0.000000
RS	56	8.547059	1.000000	79.319864	0.000115	0.000000
RS	57	9.263869	1.000000	41.382666	0.000060	0.000000
RS	58	10.040101	1.000000	20.324646	0.000029	0.000000
RS	59	10.880679	1.000000	9.350459	0.000014	0.000000
RS	60	11.790939	1.000000	4.007825	0.000006	0.000000
RS	61	12.776655	1.000000	1.591182	0.000002	0.000000
RS	62	13.844085	1.000000	0.581472	0.000001	0.000000
RS	63	15.000000	1.000000	0.274170	0.000000	0.000000
PA	4+25*2+4+6 0.202125074 0.040425015 15.000000000 1.000000000 1.000000000 1.000000000 1.000000000 1.000000000 1.000000000 1.000000000 1.000000000 1.000000000 1.000000000 1.000000000 1.000000000 1.000000000 1.000000000 1.000000000 1.000000000 1.000000000 1.000000000 1.000000000 1.000000000 1.000000000 1.000000000 1.000000000 1.000000000 1.000000000 1.000000000 1.000000000 1.000000000
//
IT	5015
RD	1
LK	-7573523.817278
QD	-2282.940877 -> -1407.418993
RI	0.0260663507
TR	0.204326	0.040439
MT	14.844310
MM	C_pi: 1.052519, n_recomb: 726712.800900
RS	0	0.000000	1.090596	5377.066233	0.007399	0.035185
RS	1	0.008272	1.090596	5777.054320	0.007950	0.008660
RS	2	0.017228	1.090596	6202.832366	0.008535	0.004587
RS	3	0.026925	1.090596	6655.385461	0.009158	0.003849
RS	4	0.037424	1.615804	4824.376554	0.006639	0.003828
RS	5	0.048791	1.615804	5186.554826	0.007137	0.004162
RS	6	0.061099	1.537490	5855.275765	0.008057	0.004866
RS	7	0.074425	1.537490	6284.415727	0.008648	0.005894
RS	8	0.088853	1.415508	7317.767743	0.010070	0.007114
RS	9	0.104475	1.415508	7835.124358	0.010782	0.008320
RS	10	0.121388	1.317210	9002.435683	0.012388	0.009538
RS	11	0.139701	1.317210	9610.709570	0.013225	0.010870
RS	12	0.159529	1.235690	10918.356992	0.015024	0.012306
RS	13	0.180997	1.235690	11614.811222	0.015983	0.013852
RS	14	0.204240	1.164140	13087.802183	0.018010	0.015542
RS	15	0.229407	1.164140	13862.317255	0.019075	0.017411
RS	16	0.256655	1.100761	15488.599457	0.021313	0.019470
RS	17	0.286156	1.100761	16318.375223	0.022455	0.021684
RS	18	0.318099	1.049160	17983.688332	0.024747	0.023970
RS	19	0.352683	1.049160	18827.964300	0.025908	0.026230
RS	20	0.390128	1.012300	20358.708231	0.028015	0.028375
RS	21	0.430671	1.012300	21160.462878	0.029118	0.030331
RS	22	0.474567	0.989573	22411.008144	0.030839	0.032042
RS	23	0.522094	0.989573	23104.303150	0.031793	0.033473
RS	24	0.573553	0.978344	23987.299802	0.033008	0.034603
RS	25	0.629268	0.978344	24504.978675	0.033720	0.035423
RS	26	0.689592	0.975410	24986.241860	0.034383	0.035937
RS	27	0.754906	0.975410	25265.906545	0.034767	0.036155
RS	28	0.825622	0.977725	25346.852248	0.034879	0.036094
RS	29	0.902188	0.977725	25335.481076	0.034863	0.035769
RS	30	0.985087	0.982780	25033.695900	0.034448	0.035199
RS	31	1.074844	0.982780	24692.466109	0.033978	0.034398
RS	32	1.172025	0.988752	24030.529577	0.033067	0.033382
RS	33	1.277245	0.988752	23341.190129	0.032119	0.032161
RS	34	1.391168	0.994506	22346.848265	0.030751	0.030748
RS	35	1.514515	0.994506	21319.626552	0.029337	0.029157
RS	36	1.648065	0.999410	20036.098128	0.027571	0.027404
RS	37	1.792662	0.999410	18716.893501	0.025756	0.025511
RS	38	1.949220	1.003146	17213.416649	0.023687	0.023502
RS	39	2.118728	1.003146	15686.776523	0.021586	0.021405
RS	40	2.302258	1.005664	14061.333427	0.019349	0.019251
RS	41	2.500969	1.005664	12445.902893	0.017126	0.017076
RS	42	2.716116	1.007123	10820.079029	0.014889	0.014918
RS	43	2.949061	1.007123	9253.602504	0.012734	0.012817
RS	44	3.201274	1.007808	7756.483302	0.010673	0.010813
RS	45	3.474350	1.007808	6370.740851	0.008767	0.008943
RS	46	3.770014	1.008017	5113.507071	0.007036	0.007238
RS	47	4.090135	1.008017	4005.113000	0.005511	0.005722
RS	48	4.436736	1.007899	3054.421915	0.004203	0.004410
RS	49	4.812007	1.007899	2262.551485	0.003113	0.003306
RS	50	5.218320	1.007380	1624.883894	0.002236	0.002406
RS	51	5.658243	1.007380	1127.246381	0.001551	0.001696
RS	52	6.134555	1.006252	754.422213	0.001038	0.001153
RS	53	6.650267	1.006252	484.494344	0.000667	0.000755
RS	54	7.208638	1.003713	298.555029	0.000411	0.000474
RS	55	7.813197	1.003713	174.983124	0.000241	0.000284
RS	56	8.467763	1.003713	97.489562	0.000134	0.000161
RS	57	9.176474	1.003713	51.415910	0.000071	0.000087
RS	58	9.943809	0.998500	25.639086	0.000035	0.000044
RS	59	10.774616	0.998500	11.896535	0.000016	0.000021
RS	60	11.674146	0.998500	5.147315	0.000007	0.000009
RS	61	12.648083	0.998500	2.064850	0.000003	0.000004
RS	62	13.702584	0.998500	0.763214	0.000001	0.000001
RS	63	14.844310	0.998500	0.366456	0.000001	0.000001
PA	4+25*2+4+6 0.204326386 0.040439038 14.844310284 1.090596437 1.615803838 1.537490129 1.415507555 1.317210197 1.235690117 1.164140224 1.100760698 1.049160123 1.012299538 0.989573479 0.978343964 0.975409508 0.977725029 0.982779920 0.988751888 0.994505882 0.999410391 1.003145933 1.005663633 1.007122636 1.007807732 1.008016586 1.007898748 1.007380247 1.006251812 1.003712893 0.998500228
//
IT	4090
RD	2
LK	-7572245.775729
QD	-1131.229293 -> -881.322761
RI	0.0222281573
TR	0.203566	0.039999
MT	15.000115
MM	C_pi: 1.069552, n_recomb: 730365.877379
RS	0	0.000000	0.975200	6053.173147	0.008288	0.035271
RS	1	0.008290	0.975200	6498.311889	0.008897	0.008854
RS	2	0.017267	0.975200	6971.167692	0.009545	0.004979
RS	3	0.026987	0.975200	7472.606771	0.010231	0.004486
RS	4	0.037514	2.038628	3840.167073	0.005258	0.003166
RS	5	0.048914	2.038628	4135.338809	0.005662	0.003533
RS	6	0.061258	1.899540	4775.911622	0.006539	0.004369
RS	7	0.074626	1.899540	5135.481704	0.007031	0.005259
RS	8	0.089102	1.672841	6263.306513	0.008576	0.006801
RS	9	0.104778	1.672841	6718.835855	0.009199	0.007768
RS	10	0.121753	1.506790	7990.689263	0.010941	0.009305
RS	11	0.140136	1.506790	8547.115224	0.011703	0.010321
RS	12	0.160042	1.373813	10010.046802	0.013706	0.012129
RS	13	0.181599	1.373813	10668.936042	0.014608	0.013305
RS	14	0.204942	1.256415	12406.704860	0.016987	0.015464
RS	15	0.230221	1.256415	13163.525263	0.018023	0.016937
RS	16	0.257595	1.151045	15202.896904	0.020815	0.019628
RS	17	0.287239	1.151045	16037.391831	0.021958	0.021465
RS	18	0.319340	1.066140	18203.549387	0.024924	0.024487
RS	19	0.354101	1.066140	19068.268338	0.026108	0.026403
RS	20	0.391745	1.007488	21055.437849	0.028829	0.029219
RS	21	0.432509	1.007488	21878.695931	0.029956	0.030877
RS	22	0.476652	0.973326	23432.306877	0.032083	0.033042
RS	23	0.524454	0.973326	24133.696461	0.033043	0.034231
RS	24	0.576220	0.958523	25124.181054	0.034399	0.035545
RS	25	0.632276	0.958523	25629.422132	0.035091	0.036179
RS	26	0.692979	0.957428	26044.464374	0.035659	0.036645
RS	27	0.758714	0.957428	26293.508762	0.036000	0.036732
RS	28	0.829899	0.964870	26195.580130	0.035866	0.036479
RS	29	0.906984	0.964870	26144.735008	0.035797	0.036073
RS	30	0.990460	0.976621	25620.494901	0.035079	0.035262
RS	31	1.080855	0.976621	25242.738452	0.034562	0.034425
RS	32	1.178744	0.989589	24370.182777	0.033367	0.033187
RS	33	1.284748	0.989589	23657.332805	0.032391	0.031968
RS	34	1.399538	1.001850	22496.590951	0.030802	0.030390
RS	35	1.523845	1.001850	21464.542123	0.029389	0.028830
RS	36	1.658456	1.012330	20071.047238	0.027481	0.026982
RS	37	1.804226	1.012330	18765.658556	0.025694	0.025142
RS	38	1.962080	1.020482	17205.693575	0.023558	0.023102
RS	39	2.133020	1.020482	15705.908234	0.021504	0.021070
RS	40	2.318129	1.026247	14063.408939	0.019255	0.018933
RS	41	2.518584	1.026247	12478.790040	0.017086	0.016825
RS	42	2.735656	1.029955	10856.556111	0.014865	0.014708
RS	43	2.970722	1.029955	9315.695513	0.012755	0.012667
RS	44	3.225274	1.032174	7826.165983	0.010715	0.010707
RS	45	3.500928	1.032174	6454.903778	0.008838	0.008881
RS	46	3.799433	1.033482	5199.542637	0.007119	0.007210
RS	47	4.122683	1.033482	4093.354945	0.005605	0.005720
RS	48	4.472729	1.034150	3136.824503	0.004295	0.004427
RS	49	4.851792	1.034150	2337.862981	0.003201	0.003335
RS	50	5.262279	1.034000	1689.502191	0.002313	0.002440
RS	51	5.706794	1.034000	1180.507161	0.001616	0.001729
RS	52	6.188157	1.032591	796.299236	0.001090	0.001185
RS	53	6.709424	1.032591	515.537716	0.000706	0.000780
RS	54	7.273902	1.028516	320.779560	0.000439	0.000494
RS	55	7.885173	1.028516	189.591851	0.000260	0.000298
RS	56	8.547117	1.028516	106.578366	0.000146	0.000171
RS	57	9.263933	1.028516	56.749008	0.000078	0.000093
RS	58	10.040172	1.019545	28.654593	0.000039	0.000047
RS	59	10.880757	1.019545	13.401544	0.000018	0.000023
RS	60	11.791025	1.019545	5.847482	0.000008	0.000010
RS	61	12.776750	1.019545	2.366756	0.000003	0.000004
RS	62	13.844189	1.019545	0.883127	0.000001	0.000002
RS	63	15.000115	1.019545	0.430178	0.000001	0.000001
PA	4+25*2+4+6 0.203565722 0.039999361 15.000114696 0.975199728 2.038627975 1.899540246 1.672840596 1.506789611 1.373813407 1.256414826 1.151044548 1.066140077 1.007487964 0.973326209 0.958523321 0.957427832 0.964869599 0.976621003 0.989588990 1.001850324 1.012329586 1.020482071 1.026247074 1.029954857 1.032174055 1.033482181 1.034149796 1.033999674 1.032591435 1.028515774 1.019544761
//
IT	4593
RD	3
LK	-7571823.930130
QD	-808.695736 -> -680.610979
RI	0.0205801393
TR	0.202280	0.039504
MT	15.209429
MM	C_pi: 1.078370, n_recomb: 727332.221667
RS	0	0.000000	0.870372	6770.370722	0.009308	0.035223
RS	1	0.008313	0.870372	7261.867304	0.009984	0.009016
RS	2	0.017318	0.870372	7782.716164	0.010700	0.005348
RS	3	0.027071	0.870372	8333.582849	0.011458	0.005125
RS	4	0.037635	2.362396	3298.152565	0.004535	0.002699
RS	5	0.049077	2.362396	3555.199178	0.004888	0.003117
RS	6	0.061470	2.149086	4209.787298	0.005788	0.004008
RS	7	0.074893	2.149086	4531.442642	0.006230	0.004854
RS	8	0.089433	1.833600	5710.362535	0.007851	0.006561
RS	9	0.105181	1.833600	6131.985884	0.008431	0.007439
RS	10	0.122238	1.627223	7409.821777	0.010188	0.009097
RS	11	0.140714	1.627223	7934.484683	0.010909	0.009967
RS	12	0.160725	1.466944	9408.809534	0.012936	0.011903
RS	13	0.182400	1.466944	10039.833200	0.013804	0.012894
RS	14	0.205877	1.321695	11864.472494	0.016312	0.015250
RS	15	0.231305	1.321695	12602.442904	0.017327	0.016516
RS	16	0.258848	1.186871	14863.791805	0.020436	0.019556
RS	17	0.288680	1.186871	15693.095491	0.021576	0.021198
RS	18	0.320992	1.077460	18185.278229	0.025003	0.024696
RS	19	0.355991	1.077460	19055.582714	0.026199	0.026456
RS	20	0.393899	1.002979	21361.315861	0.029369	0.029730
RS	21	0.434958	1.002979	22190.175878	0.030509	0.031276
RS	22	0.479431	0.960903	23952.120261	0.032931	0.033744
RS	23	0.527601	0.960903	24648.090960	0.033888	0.034858
RS	24	0.579775	0.944099	25692.757598	0.035325	0.036260
RS	25	0.636287	0.944099	26177.337884	0.035991	0.036847
RS	26	0.697497	0.945070	26509.459207	0.036448	0.037213
RS	27	0.763796	0.945070	26726.873407	0.036746	0.037277
RS	28	0.835606	0.957088	26463.125927	0.036384	0.036812
RS	29	0.913386	0.957088	26379.380596	0.036269	0.036404
RS	30	0.997632	0.974636	25666.553925	0.035289	0.035349
RS	31	1.088881	0.974636	25265.232870	0.034737	0.034527
RS	32	1.187717	0.993643	24226.325140	0.033308	0.033070
RS	33	1.294769	0.993643	23507.290179	0.032320	0.031881
RS	34	1.410721	1.011568	22225.895174	0.030558	0.030139
RS	35	1.536312	1.011568	21208.774331	0.029160	0.028621
RS	36	1.672344	1.026976	19746.804109	0.027150	0.026671
RS	37	1.819685	1.026976	18476.215412	0.025403	0.024883
RS	38	1.979274	1.039125	16894.840640	0.023229	0.022798
RS	39	2.152131	1.039125	15443.777823	0.021233	0.020823
RS	40	2.339358	1.047941	13813.566004	0.018992	0.018682
RS	41	2.542150	1.047941	12282.589299	0.016887	0.016631
RS	42	2.761800	1.053901	10689.499812	0.014697	0.014534
RS	43	2.999711	1.053901	9197.828011	0.012646	0.012543
RS	44	3.257400	1.057824	7739.226845	0.010641	0.010610
RS	45	3.536512	1.057824	6405.694730	0.008807	0.008823
RS	46	3.838827	1.060524	5173.499031	0.007113	0.007174
RS	47	4.166274	1.060524	4090.625154	0.005624	0.005710
RS	48	4.520943	1.062338	3146.472069	0.004326	0.004431
RS	49	4.905098	1.062338	2357.514699	0.003241	0.003350
RS	50	5.321188	1.062928	1712.363501	0.002354	0.002461
RS	51	5.771869	1.062928	1204.033802	0.001655	0.001752
RS	52	6.260016	1.061582	817.564345	0.001124	0.001207
RS	53	6.788745	1.061582	533.115130	0.000733	0.000799
RS	54	7.361429	1.056338	334.504584	0.000460	0.000510
RS	55	7.981721	1.056338	199.198354	0.000274	0.000309
RS	56	8.653581	1.056338	112.877045	0.000155	0.000178
RS	57	9.381295	1.056338	60.614471	0.000083	0.000097
RS	58	10.169506	1.044076	30.941878	0.000043	0.000050
RS	59	11.023243	1.044076	14.575253	0.000020	0.000024
RS	60	11.947955	1.044076	6.407680	0.000009	0.000011
RS	61	12.949540	1.044076	2.614110	0.000004	0.000004
RS	62	14.034391	1.044076	0.983571	0.000001	0.000002
RS	63	15.209429	1.044076	0.485136	0.000001	0.000001
PA	4+25*2+4+6 0.202280485 0.039503992 15.209428736 0.870372193 2.362396376 2.149085694 1.833599535 1.627222736 1.466943606 1.321695134 1.186870888 1.077460067 1.002978857 0.960903160 0.944098979 0.945070284 0.957088170 0.974635770 0.993643321 1.011568093 1.026975683 1.039125321 1.047940570 1.053901414 1.057824453 1.060523744 1.062337581 1.062927872 1.061581665 1.056338126 1.044076296
//
IT	4292
RD	4
LK	-7571598.359344
QD	-655.521900 -> -579.330297
RI	0.0197514030
TR	0.201075	0.039054
MT	15.405541
MM	C_pi: 1.084518, n_recomb: 723234.497716
RS	0	0.000000	0.799412	7346.776356	0.010158	0.035150
RS	1	0.008335	0.799412	7874.508184	0.010888	0.009136
RS	2	0.017365	0.799412	8432.630453	0.011660	0.005626
RS	3	0.027148	0.799412	9021.597672	0.012474	0.005629
RS	4	0.037746	2.642883	2930.992341	0.004053	0.002370
RS	5	0.049227	2.642883	3161.697925	0.004372	0.002812
RS	6	0.061666	2.328292	3868.670112	0.005349	0.003759
RS	7	0.075141	2.328292	4167.081784	0.005762	0.004585
RS	8	0.089739	1.932752	5400.746665	0.007467	0.006413
RS	9	0.105554	1.932752	5803.115873	0.008024	0.007258
RS	10	0.122688	1.705089	7058.670023	0.009760	0.008957
RS	11	0.141249	1.705089	7563.653828	0.010458	0.009755
RS	12	0.161358	1.534415	8991.659634	0.012433	0.011706
RS	13	0.183143	1.534415	9602.382792	0.013277	0.012596
RS	14	0.206743	1.373641	11429.990117	0.015804	0.015019
RS	15	0.232311	1.373641	12151.248831	0.016801	0.016160
RS	16	0.260010	1.217265	14534.292723	0.020096	0.019406
RS	17	0.290017	1.217265	15355.950242	0.021232	0.020928
RS	18	0.322526	1.088282	18078.189171	0.024996	0.024769
RS	19	0.357744	1.088282	18949.446025	0.026201	0.026438
RS	20	0.395898	1.000931	21501.371896	0.029729	0.030071
RS	21	0.437233	1.000931	22331.662437	0.030877	0.031559
RS	22	0.482012	0.952362	24261.575551	0.033546	0.034273
RS	23	0.530524	0.952362	24950.333169	0.034498	0.035355
RS	24	0.583079	0.933813	26039.704950	0.036005	0.036827
RS	25	0.640016	0.933813	26505.164047	0.036648	0.037400
RS	26	0.701697	0.936316	26769.930198	0.037014	0.037679
RS	27	0.768521	0.936316	26960.461158	0.037278	0.037741
RS	28	0.840914	0.951920	26563.338635	0.036729	0.037096
RS	29	0.919341	0.951920	26453.393974	0.036577	0.036696
RS	30	1.004305	0.974090	25591.999995	0.035385	0.035436
RS	31	1.096351	0.974090	25173.765032	0.034807	0.034634
RS	32	1.196069	0.997965	24007.543961	0.033195	0.032995
RS	33	1.304100	0.997965	23286.893311	0.032198	0.031834
RS	34	1.421134	1.020509	21916.460309	0.030303	0.029955
RS	35	1.547924	1.020509	20915.470016	0.028919	0.028473
RS	36	1.685282	1.040005	19406.022835	0.026832	0.026435
RS	37	1.834089	1.040005	18168.000819	0.025120	0.024689
RS	38	1.995299	1.055544	16575.866084	0.022919	0.022560
RS	39	2.169947	1.055544	15168.984923	0.020974	0.020631
RS	40	2.359152	1.067034	13554.001693	0.018741	0.018480
RS	41	2.564127	1.067034	12071.705811	0.016691	0.016474
RS	42	2.786188	1.075085	10506.787903	0.014527	0.014388
RS	43	3.026758	1.075085	9060.783469	0.012528	0.012436
RS	44	3.287380	1.080727	7631.654081	0.010552	0.010523
RS	45	3.569725	1.080727	6334.839517	0.008759	0.008767
RS	46	3.875604	1.084963	5125.844511	0.007087	0.007136
RS	47	4.206979	1.084963	4067.699864	0.005624	0.005694
RS	48	4.565975	1.088144	3137.716498	0.004338	0.004427
RS	49	4.954894	1.088144	2361.613138	0.003265	0.003358
RS	50	5.376230	1.089714	1722.364823	0.002381	0.002475
RS	51	5.832686	1.089714	1217.718252	0.001684	0.001769
RS	52	6.327187	1.088646	831.501705	0.001150	0.001224
RS	53	6.862907	1.088646	545.650182	0.000754	0.000815
RS	54	7.443280	1.082444	344.881186	0.000477	0.000523
RS	55	8.072028	1.082444	206.764848	0.000286	0.000319
RS	56	8.753184	1.082444	118.004310	0.000163	0.000185
RS	57	9.491116	1.082444	63.849487	0.000088	0.000102
RS	58	10.290556	1.067148	32.911601	0.000046	0.000053
RS	59	11.156630	1.067148	15.603717	0.000022	0.000026
RS	60	12.094894	1.067148	6.906658	0.000010	0.000011
RS	61	13.111364	1.067148	2.837899	0.000004	0.000005
RS	62	14.212559	1.067148	1.075823	0.000001	0.000002
RS	63	15.405541	1.067148	0.536686	0.000001	0.000001
PA	4+25*2+4+6 0.201075499 0.039054052 15.405541446 0.799412326 2.642882732 2.328291796 1.932751872 1.705088662 1.534414624 1.373641488 1.217265484 1.088282182 1.000930958 0.952362417 0.933813233 0.936315836 0.951919721 0.974089930 0.997965380 1.020509234 1.040005319 1.055543748 1.067033992 1.075085458 1.080727189 1.084962822 1.088143877 1.089714298 1.088645543 1.082443955 1.067147676
//
IT	4243
RD	5
LK	-7571462.087610
QD	-570.425838 -> -522.186946
RI	0.0193111742
TR	0.200068	0.038666
MT	15.573969
MM	C_pi: 1.089350, n_recomb: 719325.983686
RS	0	0.000000	0.753065	7772.375717	0.010805	0.035080
RS	1	0.008354	0.753065	8326.307605	0.011575	0.009224
RS	2	0.017405	0.753065	8911.237209	0.012388	0.005825
RS	3	0.027213	0.753065	9527.433768	0.013245	0.006000
RS	4	0.037840	2.902706	2654.687402	0.003691	0.002128
RS	5	0.049355	2.902706	2865.255676	0.003983	0.002572
RS	6	0.061832	2.459611	3646.921876	0.005070	0.003589
RS	7	0.075351	2.459611	3930.085097	0.005464	0.004399
RS	8	0.090000	1.989656	5229.225562	0.007270	0.006338
RS	9	0.105872	1.989656	5620.966444	0.007814	0.007172
RS	10	0.123070	1.753534	6846.756952	0.009518	0.008881
RS	11	0.141705	1.753534	7339.794260	0.010204	0.009642
RS	12	0.161896	1.584221	8695.697681	0.012089	0.011552
RS	13	0.183775	1.584221	9291.623946	0.012917	0.012383
RS	14	0.207480	1.416788	11078.187019	0.015401	0.014801
RS	15	0.233167	1.416788	11785.142531	0.016384	0.015861
RS	16	0.260999	1.244449	14230.646826	0.019783	0.019229
RS	17	0.291156	1.244449	15044.190991	0.020914	0.020670
RS	18	0.323832	1.099194	17935.325269	0.024934	0.024771
RS	19	0.359238	1.099194	18805.752775	0.026144	0.026378
RS	20	0.397602	1.000843	21556.957522	0.029968	0.030308
RS	21	0.439171	1.000843	22387.525388	0.031123	0.031757
RS	22	0.484212	0.946602	24461.456354	0.034006	0.034685
RS	23	0.533016	0.946602	25143.799877	0.034955	0.035746
RS	24	0.585897	0.926336	26277.341011	0.036531	0.037287
RS	25	0.643195	0.926336	26726.796863	0.037155	0.037852
RS	26	0.705280	0.929846	26942.227712	0.037455	0.038065
RS	27	0.772551	0.929846	27110.721939	0.037689	0.038127
RS	28	0.845442	0.948180	26609.516917	0.036992	0.037335
RS	29	0.924423	0.948180	26478.570189	0.036810	0.036944
RS	30	1.010001	0.973959	25501.524831	0.035452	0.035518
RS	31	1.102728	0.973959	25070.166164	0.034852	0.034732
RS	32	1.203201	1.001672	23806.403411	0.033095	0.032946
RS	33	1.312068	1.001672	23084.982037	0.032093	0.031808
RS	34	1.430029	1.027895	21647.527377	0.030094	0.029818
RS	35	1.557845	1.027895	20659.781535	0.028721	0.028364
RS	36	1.696338	1.050699	19115.311494	0.026574	0.026253
RS	37	1.846400	1.050699	17903.469511	0.024889	0.024540
RS	38	2.008998	1.069043	16304.165927	0.022666	0.022373
RS	39	2.185180	1.069043	14932.787233	0.020759	0.020478
RS	40	2.376079	1.082829	13330.297015	0.018532	0.018318
RS	41	2.582925	1.082829	11887.527806	0.016526	0.016345
RS	42	2.807051	1.092785	10345.029068	0.014382	0.014265
RS	43	3.049900	1.092785	8936.895661	0.012424	0.012345
RS	44	3.313036	1.100121	7531.500419	0.010470	0.010444
RS	45	3.598154	1.100121	6266.182437	0.008711	0.008715
RS	46	3.907090	1.105990	5076.540821	0.007057	0.007097
RS	47	4.241834	1.105990	4040.722072	0.005617	0.005675
RS	48	4.604542	1.110706	3123.394384	0.004342	0.004417
RS	49	4.997549	1.110706	2359.915678	0.003281	0.003360
RS	50	5.423388	1.113446	1726.761168	0.002401	0.002482
RS	51	5.884800	1.113446	1226.676309	0.001705	0.001781
RS	52	6.384758	1.112825	841.612840	0.001170	0.001237
RS	53	6.926481	1.112825	555.400521	0.000772	0.000827
RS	54	7.513459	1.105828	353.311282	0.000491	0.000533
RS	55	8.149471	1.105828	213.103690	0.000296	0.000327
RS	56	8.838615	1.105828	122.405871	0.000170	0.000191
RS	57	9.585328	1.105828	66.684551	0.000093	0.000105
RS	58	10.394420	1.087673	34.676542	0.000048	0.000055
RS	59	11.271102	1.087673	16.537303	0.000023	0.000027
RS	60	12.221020	1.087673	7.365335	0.000010	0.000012
RS	61	13.250292	1.087673	3.046164	0.000004	0.000005
RS	62	14.365547	1.087673	1.162729	0.000002	0.000002
RS	63	15.573969	1.087673	0.586121	0.000001	0.000001
PA	4+25*2+4+6 0.200068253 0.038666277 15.573969035 0.753065019 2.902705777 2.459610508 1.989655630 1.753534224 1.584220585 1.416787866 1.244448529 1.099194313 1.000843138 0.946602337 0.926336144 0.929846483 0.948179554 0.973958946 1.001672383 1.027895103 1.050699191 1.069042857 1.082829225 1.092784890 1.100121216 1.105989890 1.110706114 1.113445692 1.112825141 1.105827786 1.087672815
//
IT	4784
RD	6
LK	-7571374.828297
QD	-520.004738 -> -487.904277
RI	0.0190642340
TR	0.199253	0.038336
MT	15.714860
MM	C_pi: 1.093272, n_recomb: 715814.928818
RS	0	0.000000	0.722235	8078.282740	0.011285	0.035020
RS	1	0.008369	0.722235	8650.768415	0.012085	0.009290
RS	2	0.017439	0.722235	9254.599855	0.012929	0.005968
RS	3	0.027267	0.722235	9889.895927	0.013816	0.006270
RS	4	0.037919	3.152262	2433.577690	0.003400	0.001942
RS	5	0.049461	3.152262	2627.811793	0.003671	0.002376
RS	6	0.061970	2.556818	3495.570648	0.004883	0.003469
RS	7	0.075526	2.556818	3768.274163	0.005264	0.004265
RS	8	0.090216	2.016944	5143.046443	0.007185	0.006315
RS	9	0.106135	2.016944	5529.590072	0.007725	0.007151
RS	10	0.123387	1.780774	6725.066027	0.009395	0.008853
RS	11	0.142083	1.780774	7211.308747	0.010074	0.009597
RS	12	0.162343	1.620792	8483.313997	0.011851	0.011436
RS	13	0.184299	1.620792	9068.434053	0.012669	0.012234
RS	14	0.208093	1.453154	10789.967783	0.015074	0.014602
RS	15	0.233877	1.453154	11484.732931	0.016044	0.015610
RS	16	0.261820	1.269046	13955.599441	0.019496	0.019047
RS	17	0.292102	1.269046	14761.163246	0.020621	0.020429
RS	18	0.324917	1.109977	17778.977121	0.024837	0.024732
RS	19	0.360479	1.109977	18647.711289	0.026051	0.026294
RS	20	0.399018	1.002011	21563.716398	0.030125	0.030474
RS	21	0.440781	1.002011	22394.173952	0.031285	0.031894
RS	22	0.486040	0.942716	24593.915098	0.034358	0.035011
RS	23	0.535087	0.942716	25270.983546	0.035304	0.036055
RS	24	0.588239	0.920765	26448.535325	0.036949	0.037665
RS	25	0.645839	0.920765	26884.867474	0.037558	0.038221
RS	26	0.708259	0.924900	27065.272865	0.037810	0.038386
RS	27	0.775904	0.924900	27215.747607	0.038021	0.038446
RS	28	0.849210	0.945307	26633.473956	0.037207	0.037539
RS	29	0.928651	0.945307	26485.477332	0.037000	0.037153
RS	30	1.014741	0.973895	25418.179816	0.035509	0.035593
RS	31	1.108036	0.973895	24976.183046	0.034892	0.034819
RS	32	1.209138	1.004608	23637.332568	0.033022	0.032917
RS	33	1.318703	1.004608	22915.022692	0.032012	0.031795
RS	34	1.437436	1.033725	21426.572651	0.029933	0.029717
RS	35	1.566107	1.033725	20448.848807	0.028567	0.028284
RS	36	1.705547	1.059168	18877.839875	0.026373	0.026115
RS	37	1.856656	1.059168	17686.116631	0.024708	0.024424
RS	38	2.020413	1.079803	16081.227642	0.022466	0.022227
RS	39	2.197874	1.079803	14737.451969	0.020588	0.020357
RS	40	2.390187	1.095541	13144.178753	0.018363	0.018185
RS	41	2.598595	1.095541	11732.649894	0.016391	0.016239
RS	42	2.824446	1.107222	10206.990678	0.014259	0.014161
RS	43	3.069198	1.107222	8829.535050	0.012335	0.012267
RS	44	3.334434	1.116218	7442.375285	0.010397	0.010373
RS	45	3.621868	1.116218	6203.479318	0.008666	0.008667
RS	46	3.933358	1.123791	5029.304834	0.007026	0.007058
RS	47	4.270917	1.123791	4013.125262	0.005606	0.005653
RS	48	4.636727	1.130180	3106.593103	0.004340	0.004404
RS	49	5.033152	1.130180	2354.990405	0.003290	0.003358
RS	50	5.462755	1.134247	1727.637346	0.002414	0.002485
RS	51	5.928312	1.134247	1232.469829	0.001722	0.001789
RS	52	6.432833	1.134220	849.030710	0.001186	0.001246
RS	53	6.979578	1.134220	563.125261	0.000787	0.000837
RS	54	7.572081	1.126575	360.280230	0.000503	0.000542
RS	55	8.214171	1.126575	218.502600	0.000305	0.000334
RS	56	8.909999	1.126575	126.242121	0.000176	0.000196
RS	57	9.664063	1.126575	69.203286	0.000097	0.000109
RS	58	10.481235	1.105707	36.277251	0.000051	0.000058
RS	59	11.366798	1.105707	17.394054	0.000024	0.000028
RS	60	12.326475	1.105707	7.791121	0.000011	0.000013
RS	61	13.366469	1.105707	3.241696	0.000005	0.000005
RS	62	14.493503	1.105707	1.245247	0.000002	0.000002
RS	63	15.714860	1.105707	0.633852	0.000001	0.000001
PA	4+25*2+4+6 0.199252559 0.038335568 15.714859795 0.722235490 3.152261902 2.556818483 2.016944289 1.780774328 1.620791748 1.453153843 1.269046117 1.109976853 1.002011420 0.942715771 0.920764837 0.924900076 0.945307189 0.973895320 1.004608403 1.033725301 1.059167553 1.079803113 1.095541348 1.107222466 1.116217650 1.123791371 1.130180063 1.134246956 1.134220400 1.126574923 1.105707257
//
IT	4096
RD	7
LK	-7571316.136524
QD	-488.854131 -> -466.460639
RI	0.0189161910
TR	0.198597	0.038053
MT	15.831877
MM	C_pi: 1.096467, n_recomb: 712675.885969
RS	0	0.000000	0.701128	8296.784213	0.011642	0.034969
RS	1	0.008382	0.701128	8882.383007	0.012463	0.009339
RS	2	0.017466	0.701128	9499.525004	0.013329	0.006072
RS	3	0.027312	0.701128	10148.211030	0.014240	0.006467
RS	4	0.037983	3.397137	2249.437265	0.003156	0.001791
RS	5	0.049549	3.397137	2429.906093	0.003410	0.002210
RS	6	0.062084	2.629923	3387.669826	0.004753	0.003383
RS	7	0.075669	2.629923	3652.893962	0.005126	0.004165
RS	8	0.090394	2.023848	5111.613209	0.007172	0.006329
RS	9	0.106352	2.023848	5496.469921	0.007712	0.007171
RS	10	0.123649	1.792783	6663.669701	0.009350	0.008860
RS	11	0.142395	1.792783	7146.607242	0.010028	0.009600
RS	12	0.162712	1.647217	8329.997805	0.011688	0.011349
RS	13	0.184732	1.647217	8907.215307	0.012498	0.012130
RS	14	0.208598	1.484008	10550.871006	0.014805	0.014425
RS	15	0.234464	1.484008	11235.193345	0.015765	0.015397
RS	16	0.262498	1.291332	13707.802900	0.019234	0.018866
RS	17	0.292882	1.291332	14505.722827	0.020354	0.020206
RS	18	0.325813	1.120366	17620.048328	0.024724	0.024670
RS	19	0.361504	1.120366	18486.596919	0.025940	0.026196
RS	20	0.400187	1.003898	21540.615242	0.030225	0.030590
RS	21	0.442112	1.003898	22370.760244	0.031390	0.031987
RS	22	0.487551	0.940071	24680.940813	0.034631	0.035272
RS	23	0.536799	0.940071	25353.702816	0.035575	0.036301
RS	24	0.590174	0.916514	26573.691399	0.037287	0.037977
RS	25	0.648024	0.916514	26999.240860	0.037884	0.038524
RS	26	0.710722	0.921018	27154.927698	0.038103	0.038655
RS	27	0.778676	0.921018	27290.581940	0.038293	0.038711
RS	28	0.852325	0.943020	26644.603775	0.037387	0.037712
RS	29	0.932148	0.943020	26482.631936	0.037159	0.037327
RS	30	1.018661	0.973802	25344.480017	0.035562	0.035661
RS	31	1.112426	0.973802	24893.688111	0.034930	0.034895
RS	32	1.214050	1.006850	23496.894754	0.032970	0.032900
RS	33	1.324192	1.006850	22773.447128	0.031955	0.031791
RS	34	1.443565	1.038217	21246.230370	0.029812	0.029643
RS	35	1.572945	1.038217	20275.823576	0.028450	0.028225
RS	36	1.713169	1.065738	18684.587995	0.026218	0.026009
RS	37	1.865146	1.065738	17508.069921	0.024567	0.024336
RS	38	2.029862	1.088225	15898.650774	0.022308	0.022112
RS	39	2.208384	1.088225	14576.124140	0.020453	0.020261
RS	40	2.401870	1.105611	12989.362433	0.018226	0.018078
RS	41	2.611573	1.105611	11602.398537	0.016280	0.016152
RS	42	2.838854	1.118854	10089.056737	0.014157	0.014073
RS	43	3.085184	1.118854	8736.435167	0.012259	0.012199
RS	44	3.352162	1.129460	7363.062165	0.010332	0.010309
RS	45	3.641518	1.129460	6146.377868	0.008624	0.008622
RS	46	3.955127	1.138791	4984.429878	0.006994	0.007020
RS	47	4.295022	1.138791	3985.574132	0.005592	0.005631
RS	48	4.663407	1.146964	3088.212104	0.004333	0.004388
RS	49	5.062669	1.146964	2347.745379	0.003294	0.003353
RS	50	5.495397	1.152492	1725.850540	0.002422	0.002485
RS	51	5.964396	1.152492	1235.799487	0.001734	0.001794
RS	52	6.472705	1.153188	854.303036	0.001199	0.001253
RS	53	7.023620	1.153188	569.209625	0.000799	0.000845
RS	54	7.620713	1.145011	366.049160	0.000514	0.000550
RS	55	8.267852	1.145011	223.118585	0.000313	0.000340
RS	56	8.969234	1.145011	129.601136	0.000182	0.000200
RS	57	9.729405	1.145011	71.451468	0.000100	0.000112
RS	58	10.553293	1.121552	37.735571	0.000053	0.000060
RS	59	11.446237	1.121552	18.183370	0.000026	0.000029
RS	60	12.414027	1.121552	8.187673	0.000011	0.000013
RS	61	13.462936	1.121552	3.425757	0.000005	0.000006
RS	62	14.599763	1.121552	1.323755	0.000002	0.000002
RS	63	15.831877	1.121552	0.679989	0.000001	0.000001
PA	4+25*2+4+6 0.198597375 0.038052743 15.831877184 0.701127733 3.397136720 2.629923317 2.023847759 1.792782857 1.647217163 1.484008431 1.291331784 1.120365525 1.003897760 0.940070784 0.916513908 0.921018159 0.943019820 0.973802443 1.006849567 1.038216776 1.065738260 1.088224658 1.105611031 1.118853531 1.129460131 1.138791318 1.146963799 1.152492026 1.153187604 1.145011379 1.121552009
//
IT	3592
RD	8
LK	-7571274.774667
QD	-468.954897 -> -452.619346
RI	0.0188208526
TR	0.198068	0.037809
MT	15.929474
MM	C_pi: 1.099077, n_recomb: 709847.255853
RS	0	0.000000	0.686198	8453.769149	0.011909	0.034926
RS	1	0.008392	0.686198	9048.715538	0.012747	0.009378
RS	2	0.017489	0.686198	9675.314932	0.013630	0.006149
RS	3	0.027349	0.686198	10333.476219	0.014557	0.006615
RS	4	0.038037	3.641693	2091.248899	0.002946	0.001664
RS	5	0.049621	3.641693	2259.768635	0.003183	0.002065
RS	6	0.062178	2.686285	3307.291947	0.004659	0.003319
RS	7	0.075789	2.686285	3566.931893	0.005025	0.004087
RS	8	0.090542	2.017193	5115.767846	0.007207	0.006367
RS	9	0.106533	2.017193	5501.219667	0.007750	0.007218
RS	10	0.123866	1.794120	6642.972000	0.009358	0.008890
RS	11	0.142653	1.794120	7124.970636	0.010037	0.009635
RS	12	0.163017	1.665917	8218.874428	0.011578	0.011284
RS	13	0.185091	1.665917	8790.303794	0.012383	0.012061
RS	14	0.209017	1.510344	10349.953749	0.014581	0.014265
RS	15	0.234951	1.510344	11025.258150	0.015532	0.015215
RS	16	0.263061	1.311538	13484.617989	0.018997	0.018692
RS	17	0.293530	1.311538	14275.304421	0.020110	0.020001
RS	18	0.326557	1.130204	17464.232532	0.024603	0.024595
RS	19	0.362355	1.130204	18328.304316	0.025820	0.026094
RS	20	0.401158	1.006157	21499.043279	0.030287	0.030673
RS	21	0.443217	1.006157	22328.727425	0.031456	0.032049
RS	22	0.488805	0.938263	24735.895805	0.034847	0.035484
RS	23	0.538220	0.938263	25405.098454	0.035790	0.036500
RS	24	0.591782	0.913212	26664.819644	0.037564	0.038238
RS	25	0.649839	0.913212	27081.439557	0.038151	0.038775
RS	26	0.712768	0.917930	27219.334917	0.038345	0.038882
RS	27	0.780979	0.917930	27342.731423	0.038519	0.038933
RS	28	0.854914	0.941182	26646.024598	0.037538	0.037858
RS	29	0.935054	0.941182	26472.552045	0.037293	0.037474
RS	30	1.021919	0.973691	25278.461316	0.035611	0.035722
RS	31	1.116075	0.973691	24820.372429	0.034966	0.034960
RS	32	1.218132	1.008547	23378.957566	0.032935	0.032893
RS	33	1.328755	1.008547	22654.221086	0.031914	0.031792
RS	34	1.448661	1.041647	21097.738464	0.029722	0.029590
RS	35	1.578631	1.041647	20132.583076	0.028362	0.028182
RS	36	1.719508	1.070784	18526.138123	0.026099	0.025929
RS	37	1.872207	1.070784	17361.024344	0.024457	0.024268
RS	38	2.037722	1.094748	15747.981149	0.022185	0.022022
RS	39	2.217128	1.094748	14441.761827	0.020345	0.020185
RS	40	2.411590	1.113521	12859.464444	0.018116	0.017991
RS	41	2.622372	1.113521	11491.843557	0.016189	0.016080
RS	42	2.850843	1.128171	9987.376480	0.014070	0.013998
RS	43	3.098489	1.128171	8654.957663	0.012193	0.012139
RS	44	3.366918	1.140341	7291.853942	0.010272	0.010252
RS	45	3.657875	1.140341	6094.004263	0.008585	0.008581
RS	46	3.973250	1.151461	4941.711621	0.006962	0.006982
RS	47	4.315092	1.151461	3958.266232	0.005576	0.005608
RS	48	4.685623	1.161507	3068.727000	0.004323	0.004370
RS	49	5.087250	1.161507	2338.738888	0.003295	0.003346
RS	50	5.522584	1.168609	1721.979869	0.002426	0.002482
RS	51	5.994452	1.168609	1237.161929	0.001743	0.001797
RS	52	6.505921	1.170137	857.835604	0.001208	0.001258
RS	53	7.060314	1.170137	573.946534	0.000809	0.000851
RS	54	7.661234	1.161548	370.815610	0.000522	0.000556
RS	55	8.312586	1.161548	227.075827	0.000320	0.000345
RS	56	9.018601	1.161548	132.555819	0.000187	0.000204
RS	57	9.783868	1.161548	73.468889	0.000103	0.000115
RS	58	10.613359	1.135624	39.071022	0.000055	0.000062
RS	59	11.512464	1.135624	18.914571	0.000027	0.000030
RS	60	12.487025	1.135624	8.559102	0.000012	0.000014
RS	61	13.543375	1.135624	3.600017	0.000005	0.000006
RS	62	14.688378	1.135624	1.398873	0.000002	0.000002
RS	63	15.929474	1.135624	0.724832	0.000001	0.000001
PA	4+25*2+4+6 0.198068495 0.037808584 15.929473595 0.686198172 3.641693398 2.686285123 2.017192803 1.794119867 1.665917260 1.510343603 1.311538399 1.130203940 1.006157204 0.938263397 0.913211725 0.917929876 0.941181582 0.973691000 1.008547212 1.041646554 1.070783506 1.094748343 1.113521086 1.128170766 1.140341370 1.151461014 1.161507362 1.168609259 1.170137188 1.161548142 1.135623672
//
IT	4680
RD	9
LK	-7571244.313510
QD	-455.864199 -> -443.455542
RI	0.0187545085
TR	0.197637	0.037595
MT	16.011569
MM	C_pi: 1.101217, n_recomb: 707273.356675
RS	0	0.000000	0.675297	8567.794899	0.012114	0.034891
RS	1	0.008401	0.675297	9169.487237	0.012965	0.009410
RS	2	0.017508	0.675297	9802.890183	0.013860	0.006208
RS	3	0.027380	0.675297	10467.840656	0.014800	0.006727
RS	4	0.038082	3.889095	1952.248625	0.002760	0.001555
RS	5	0.049682	3.889095	2110.171905	0.002984	0.001936
RS	6	0.062257	2.731540	3244.248353	0.004587	0.003268
RS	7	0.075889	2.731540	3499.496373	0.004948	0.004023
RS	8	0.090665	2.002050	5142.640359	0.007271	0.006420
RS	9	0.106683	2.002050	5530.133060	0.007819	0.007281
RS	10	0.124047	1.788228	6649.677026	0.009402	0.008937
RS	11	0.142870	1.788228	7132.325844	0.010084	0.009691
RS	12	0.163274	1.678793	8138.155800	0.011506	0.011238
RS	13	0.185392	1.678793	8705.340908	0.012308	0.012015
RS	14	0.209368	1.532965	10179.032798	0.014392	0.014122
RS	15	0.235358	1.532965	10846.482664	0.015336	0.015058
RS	16	0.263532	1.329866	13283.454161	0.018781	0.018528
RS	17	0.294073	1.329866	14067.347202	0.019890	0.019813
RS	18	0.327180	1.139405	17314.781339	0.024481	0.024514
RS	19	0.363068	1.139405	18176.217499	0.025699	0.025991
RS	20	0.401971	1.008558	21446.669479	0.030323	0.030731
RS	21	0.444142	1.008558	22275.767713	0.031495	0.032091
RS	22	0.489857	0.937020	24767.954598	0.035019	0.035660
RS	23	0.539412	0.937020	25434.152051	0.035961	0.036663
RS	24	0.593130	0.910604	26730.177938	0.037793	0.038458
RS	25	0.651360	0.910604	27139.321513	0.038372	0.038985
RS	26	0.714483	0.915454	27263.790447	0.038548	0.039074
RS	27	0.782910	0.915454	27376.993473	0.038708	0.039118
RS	28	0.857084	0.939710	26639.237680	0.037665	0.037982
RS	29	0.937490	0.939710	26456.289462	0.037406	0.037597
RS	30	1.024652	0.973593	25217.741695	0.035655	0.035776
RS	31	1.119135	0.973593	24753.629652	0.034999	0.035017
RS	32	1.221557	1.009850	23277.965149	0.032912	0.032892
RS	33	1.332583	1.009850	22551.933027	0.031886	0.031797
RS	34	1.452937	1.044263	20973.771962	0.029654	0.029552
RS	35	1.583401	1.044263	20012.351209	0.028295	0.028151
RS	36	1.724827	1.074635	18394.762407	0.026008	0.025869
RS	37	1.878133	1.074635	17238.166348	0.024373	0.024216
RS	38	2.044319	1.099763	15622.407209	0.022088	0.021951
RS	39	2.224467	1.099763	14328.677763	0.020259	0.020124
RS	40	2.419749	1.119694	12749.401043	0.018026	0.017920
RS	41	2.631438	1.119694	11397.036182	0.016114	0.016020
RS	42	2.860910	1.135611	9898.816980	0.013996	0.013933
RS	43	3.109661	1.135611	8582.933922	0.012135	0.012088
RS	44	3.379310	1.149293	7227.366501	0.010219	0.010200
RS	45	3.671612	1.149293	6045.630260	0.008548	0.008542
RS	46	3.988471	1.162217	4900.946102	0.006929	0.006946
RS	47	4.331950	1.162217	3931.325996	0.005558	0.005585
RS	48	4.704286	1.174207	3048.500935	0.004310	0.004351
RS	49	5.107901	1.174207	2328.406359	0.003292	0.003338
RS	50	5.545426	1.182982	1716.477808	0.002427	0.002478
RS	51	6.019707	1.182982	1236.952859	0.001749	0.001798
RS	52	6.533833	1.185437	859.957558	0.001216	0.001262
RS	53	7.091152	1.185437	577.577501	0.000817	0.000856
RS	54	7.695293	1.176529	374.751166	0.000530	0.000562
RS	55	8.350188	1.176529	230.481130	0.000326	0.000350
RS	56	9.060102	1.176529	135.168290	0.000191	0.000208
RS	57	9.829656	1.176529	75.289117	0.000106	0.000117
RS	58	10.663863	1.148252	40.300281	0.000057	0.000063
RS	59	11.568152	1.148252	19.595246	0.000028	0.000031
RS	60	12.548413	1.148252	8.908566	0.000013	0.000014
RS	61	13.611026	1.148252	3.765666	0.000005	0.000006
RS	62	14.762911	1.148252	1.471002	0.000002	0.000002
RS	63	16.011569	1.148252	0.768539	0.000001	0.000001
PA	4+25*2+4+6 0.197637335 0.037595451 16.011568622 0.675297017 3.889095275 2.731540046 2.002050045 1.788228017 1.678793224 1.532964706 1.329866398 1.139405246 1.008557509 0.937020467 0.910604231 0.915453789 0.939709998 0.973593034 1.009849885 1.044263023 1.074635393 1.099763358 1.119693592 1.135611204 1.149293244 1.162217088 1.174206585 1.182981568 1.185437143 1.176529060 1.148252102
//
IT	3870
RD	10
LK	-7571220.979975
QD	-447.028942 -> -437.266875
RI	0.0187047289
TR	0.197283	0.037408
MT	16.081199
MM	C_pi: 1.102976, n_recomb: 704911.768017
RS	0	0.000000	0.667069	8652.031048	0.012274	0.034860
RS	1	0.008409	0.667069	9258.674810	0.013135	0.009436
RS	2	0.017524	0.667069	9897.054844	0.014040	0.006255
RS	3	0.027406	0.667069	10566.950884	0.014990	0.006814
RS	4	0.038119	4.142098	1827.906052	0.002593	0.001458
RS	5	0.049733	4.142098	1976.272687	0.002804	0.001820
RS	6	0.062324	2.769748	3192.032361	0.004528	0.003226
RS	7	0.075973	2.769748	3443.628018	0.004885	0.003967
RS	8	0.090770	1.981991	5183.541448	0.007353	0.006482
RS	9	0.106811	1.981991	5573.952273	0.007907	0.007354
RS	10	0.124201	1.777631	6674.617101	0.009469	0.008993
RS	11	0.143053	1.777631	7158.962524	0.010156	0.009760
RS	12	0.163490	1.687331	8079.420999	0.011462	0.011204
RS	13	0.185646	1.687331	8643.486879	0.012262	0.011987
RS	14	0.209664	1.552534	10031.890115	0.014231	0.013993
RS	15	0.235703	1.552534	10692.436605	0.015168	0.014921
RS	16	0.263931	1.346521	13101.656333	0.018586	0.018373
RS	17	0.294532	1.346521	13879.191683	0.019689	0.019641
RS	18	0.327707	1.147931	17173.465328	0.024363	0.024432
RS	19	0.363671	1.147931	18032.198612	0.025581	0.025890
RS	20	0.402659	1.010950	21388.626448	0.030342	0.030773
RS	21	0.444925	1.010950	22217.031625	0.031517	0.032119
RS	22	0.490746	0.936147	24783.851722	0.035159	0.035806
RS	23	0.540419	0.936147	25447.444061	0.036100	0.036798
RS	24	0.594269	0.908512	26775.763951	0.037985	0.038645
RS	25	0.652647	0.908512	27178.574547	0.038556	0.039163
RS	26	0.715934	0.913456	27292.273092	0.038717	0.039237
RS	27	0.784543	0.913456	27396.954029	0.038866	0.039275
RS	28	0.858920	0.938545	26625.315838	0.037771	0.038088
RS	29	0.939552	0.938545	26434.571767	0.037501	0.037700
RS	30	1.026964	0.973534	25160.489256	0.035693	0.035822
RS	31	1.121725	0.973534	24691.458658	0.035028	0.035065
RS	32	1.224455	1.010869	23189.782620	0.032897	0.032895
RS	33	1.335823	1.010869	22462.549671	0.031866	0.031804
RS	34	1.456555	1.046261	20868.759869	0.029605	0.029526
RS	35	1.587439	1.046261	19909.979622	0.028245	0.028130
RS	36	1.729329	1.077555	18284.634666	0.025939	0.025824
RS	37	1.883150	1.077555	17134.359024	0.024307	0.024177
RS	38	2.049904	1.103582	15516.746259	0.022012	0.021897
RS	39	2.230681	1.103582	14232.546701	0.020191	0.020077
RS	40	2.426658	1.124469	12655.312759	0.017953	0.017862
RS	41	2.639114	1.124469	11314.980745	0.016052	0.015971
RS	42	2.869435	1.141530	9820.994213	0.013932	0.013878
RS	43	3.119122	1.141530	8518.719443	0.012085	0.012042
RS	44	3.389805	1.156665	7168.568499	0.010169	0.010152
RS	45	3.683248	1.156665	6000.726347	0.008513	0.008506
RS	46	4.001365	1.171401	4861.992633	0.006897	0.006912
RS	47	4.346232	1.171401	3904.872357	0.005540	0.005562
RS	48	4.720097	1.185385	3027.842203	0.004295	0.004332
RS	49	5.125399	1.185385	2317.114926	0.003287	0.003328
RS	50	5.564781	1.195914	1709.735521	0.002425	0.002472
RS	51	6.041108	1.195914	1235.511731	0.001753	0.001798
RS	52	6.557488	1.199376	860.952545	0.001221	0.001264
RS	53	7.117289	1.199376	580.310316	0.000823	0.000860
RS	54	7.724160	1.190233	378.001304	0.000536	0.000567
RS	55	8.382061	1.190233	233.426589	0.000331	0.000354
RS	56	9.095282	1.190233	137.493138	0.000195	0.000211
RS	57	9.868475	1.190233	76.942310	0.000109	0.000120
RS	58	10.706682	1.159669	41.439624	0.000059	0.000065
RS	59	11.615371	1.159669	20.232539	0.000029	0.000032
RS	60	12.600468	1.159669	9.238903	0.000013	0.000015
RS	61	13.668397	1.159669	3.923703	0.000006	0.000006
RS	62	14.826124	1.159669	1.540445	0.000002	0.000003
RS	63	16.081199	1.159669	0.811194	0.000001	0.000001
PA	4+25*2+4+6 0.197282636 0.037407559 16.081199009 0.667069263 4.142098099 2.769747575 1.981990900 1.777630742 1.687331474 1.552534356 1.346521498 1.147931150 1.010949593 0.936146737 0.908512424 0.913456263 0.938544968 0.973533611 1.010868810 1.046261270 1.077555196 1.103582097 1.124468896 1.141529817 1.156665286 1.171400542 1.185385375 1.195913885 1.199376184 1.190232639 1.159668704
//
IT	3587
RD	11
LK	-7571202.493874
QD	-440.936904 -> -433.028301
RI	0.0186649441
TR	0.196986	0.037240
MT	16.141095
MM	C_pi: 1.104441, n_recomb: 702729.956672
RS	0	0.000000	0.660651	8715.615674	0.012403	0.034834
RS	1	0.008415	0.660651	9325.971764	0.013271	0.009458
RS	2	0.017538	0.660651	9968.070077	0.014185	0.006292
RS	3	0.027429	0.660651	10641.643970	0.015143	0.006885
RS	4	0.038152	4.402715	1715.287675	0.002441	0.001371
RS	5	0.049777	4.402715	1854.936235	0.002640	0.001714
RS	6	0.062381	2.803779	3146.454577	0.004477	0.003190
RS	7	0.076045	2.803779	3394.845825	0.004831	0.003917
RS	8	0.090859	1.959437	5232.626396	0.007446	0.006549
RS	9	0.106920	1.959437	5626.452057	0.008007	0.007432
RS	10	0.124332	1.764180	6711.289105	0.009550	0.009057
RS	11	0.143209	1.764180	7197.993101	0.010243	0.009837
RS	12	0.163675	1.692673	8036.693431	0.011436	0.011180
RS	13	0.185864	1.692673	8598.465837	0.012236	0.011971
RS	14	0.209919	1.569614	9903.749007	0.014093	0.013877
RS	15	0.235998	1.569614	10558.175623	0.015025	0.014800
RS	16	0.264272	1.361697	12936.920819	0.018410	0.018229
RS	17	0.294926	1.361697	13708.523719	0.019508	0.019484
RS	18	0.328158	1.155792	17041.063727	0.024250	0.024350
RS	19	0.364188	1.155792	17897.095956	0.025468	0.025795
RS	20	0.403249	1.013251	21328.369995	0.030351	0.030804
RS	21	0.445597	1.013251	22155.999000	0.031528	0.032138
RS	22	0.491508	0.935522	24788.370027	0.035274	0.035932
RS	23	0.541283	0.935522	25449.653797	0.036215	0.036913
RS	24	0.595247	0.906815	26806.203543	0.038146	0.038806
RS	25	0.653752	0.906815	27203.587506	0.038711	0.039314
RS	26	0.717179	0.911848	27307.924777	0.038860	0.039376
RS	27	0.785945	0.911848	27405.449995	0.038999	0.039407
RS	28	0.860496	0.937650	26605.252982	0.037860	0.038176
RS	29	0.941321	0.937650	26408.117994	0.037579	0.037786
RS	30	1.028948	0.973545	25105.366198	0.035725	0.035862
RS	31	1.123948	0.973545	24632.392921	0.035052	0.035105
RS	32	1.226943	1.011707	23111.238924	0.032888	0.032900
RS	33	1.338604	1.011707	22382.989015	0.031851	0.031811
RS	34	1.459662	1.047809	20778.508145	0.029568	0.029509
RS	35	1.590907	1.047809	19821.596468	0.028207	0.028116
RS	36	1.733195	1.079769	18191.289201	0.025887	0.025792
RS	37	1.887458	1.079769	17045.673189	0.024256	0.024149
RS	38	2.054701	1.106473	15427.046185	0.021953	0.021855
RS	39	2.236018	1.106473	14150.075003	0.020136	0.020039
RS	40	2.432592	1.128145	12574.208556	0.017893	0.017816
RS	41	2.645708	1.128145	11243.362466	0.016000	0.015930
RS	42	2.876758	1.146233	9752.110874	0.013877	0.013830
RS	43	3.127250	1.146233	8461.080532	0.012040	0.012003
RS	44	3.398822	1.162765	7114.668127	0.010124	0.010109
RS	45	3.693245	1.162765	5958.893465	0.008480	0.008473
RS	46	4.012445	1.179309	4824.767491	0.006866	0.006878
RS	47	4.358504	1.179309	3879.020178	0.005520	0.005539
RS	48	4.733685	1.195330	3007.004859	0.004279	0.004312
RS	49	5.140436	1.195330	2305.165499	0.003280	0.003317
RS	50	5.581416	1.207676	1702.073655	0.002422	0.002465
RS	51	6.059504	1.207676	1233.117651	0.001755	0.001797
RS	52	6.577822	1.212220	861.049702	0.001225	0.001266
RS	53	7.139757	1.212220	582.316126	0.000829	0.000864
RS	54	7.748978	1.202915	380.688208	0.000542	0.000571
RS	55	8.409465	1.202915	235.990971	0.000336	0.000358
RS	56	9.125531	1.202915	139.577957	0.000199	0.000214
RS	57	9.901854	1.202915	78.455318	0.000112	0.000122
RS	58	10.743504	1.170154	42.502391	0.000060	0.000067
RS	59	11.655978	1.170154	20.833324	0.000030	0.000033
RS	60	12.645237	1.170154	9.553394	0.000014	0.000015
RS	61	13.717741	1.170154	4.075575	0.000006	0.000007
RS	62	14.880495	1.170154	1.607790	0.000002	0.000003
RS	63	16.141095	1.170154	0.853123	0.000001	0.000001
PA	4+25*2+4+6 0.196985746 0.037239950 16.141094642 0.660650658 4.402715349 2.803778531 1.959436873 1.764179960 1.692673096 1.569613958 1.361696858 1.155792431 1.013250940 0.935521792 0.906815098 0.911848030 0.937649678 0.973544752 1.011707043 1.047808846 1.079769240 1.106473199 1.128145005 1.146232775 1.162764502 1.179308738 1.195329851 1.207676274 1.212219788 1.202915473 1.170153558
//
IT	3864
RD	12
LK	-7571187.428871
QD	-436.662093 -> -430.099961
RI	0.0186315413
TR	0.196733	0.037089
MT	16.193286
MM	C_pi: 1.105674, n_recomb: 700703.320458
RS	0	0.000000	0.655468	8764.982942	0.012509	0.034812
RS	1	0.008420	0.655468	9378.198941	0.013384	0.009477
RS	2	0.017550	0.655468	10023.150786	0.014304	0.006324
RS	3	0.027448	0.655468	10699.533238	0.015270	0.006944
RS	4	0.038180	4.672612	1612.341824	0.002301	0.001292
RS	5	0.049815	4.672612	1743.969838	0.002489	0.001617
RS	6	0.062430	2.835633	3104.791204	0.004431	0.003156
RS	7	0.076108	2.835633	3350.235781	0.004781	0.003869
RS	8	0.090937	1.936044	5285.758889	0.007544	0.006618
RS	9	0.107015	1.936044	5683.227642	0.008111	0.007511
RS	10	0.124446	1.749172	6755.137758	0.009641	0.009124
RS	11	0.143346	1.749172	7244.592913	0.010339	0.009918
RS	12	0.163837	1.695703	8005.551624	0.011425	0.011163
RS	13	0.186053	1.695703	8565.631185	0.012224	0.011965
RS	14	0.210140	1.584654	9790.963227	0.013973	0.013771
RS	15	0.236255	1.584654	10439.919971	0.014899	0.014693
RS	16	0.264569	1.375566	12787.191907	0.018249	0.018095
RS	17	0.295268	1.375566	13553.267015	0.019342	0.019340
RS	18	0.328551	1.163017	16917.771777	0.024144	0.024272
RS	19	0.364637	1.163017	17771.151948	0.025362	0.025706
RS	20	0.403762	1.015408	21268.296909	0.030353	0.030827
RS	21	0.446181	1.015408	22095.087160	0.031533	0.032151
RS	22	0.492171	0.935058	24785.078317	0.035372	0.036040
RS	23	0.542035	0.935058	25444.272002	0.036312	0.037012
RS	24	0.596097	0.905421	26825.053485	0.038283	0.038945
RS	25	0.654712	0.905421	27217.732441	0.038843	0.039446
RS	26	0.718262	0.910558	27313.289247	0.038980	0.039495
RS	27	0.787164	0.910558	27404.780328	0.039110	0.039520
RS	28	0.861867	0.936992	26579.935790	0.037933	0.038251
RS	29	0.942860	0.936992	26377.594042	0.037644	0.037858
RS	30	1.030674	0.973641	25051.578672	0.035752	0.035895
RS	31	1.125882	0.973641	24575.517079	0.035073	0.035139
RS	32	1.229107	1.012434	23040.099403	0.032881	0.032906
RS	33	1.341024	1.012434	22311.060698	0.031841	0.031819
RS	34	1.462365	1.049030	20699.860185	0.029542	0.029498
RS	35	1.593923	1.049030	19744.284089	0.028178	0.028107
RS	36	1.736559	1.081445	18111.399050	0.025847	0.025770
RS	37	1.891206	1.081445	16969.173627	0.024217	0.024128
RS	38	2.058875	1.108641	15350.300346	0.021907	0.021824
RS	39	2.240662	1.108641	14078.751446	0.020092	0.020010
RS	40	2.437757	1.130949	12503.817417	0.017845	0.017778
RS	41	2.651447	1.130949	11180.416562	0.015956	0.015896
RS	42	2.883132	1.149960	9690.739334	0.013830	0.013789
RS	43	3.134325	1.149960	8409.031666	0.012001	0.011968
RS	44	3.406670	1.167830	7065.040477	0.010083	0.010069
RS	45	3.701948	1.167830	5919.812400	0.008448	0.008442
RS	46	4.022090	1.186175	4789.190631	0.006835	0.006846
RS	47	4.369189	1.186175	3853.850155	0.005500	0.005517
RS	48	4.745515	1.204259	2986.192998	0.004262	0.004292
RS	49	5.153530	1.204259	2292.798024	0.003272	0.003306
RS	50	5.595901	1.218481	1693.740885	0.002417	0.002457
RS	51	6.075522	1.218481	1229.991054	0.001755	0.001795
RS	52	6.595530	1.224166	860.438691	0.001228	0.001266
RS	53	7.159324	1.224166	583.735717	0.000833	0.000867
RS	54	7.770593	1.214762	382.913428	0.000546	0.000574
RS	55	8.433333	1.214762	238.238837	0.000340	0.000361
RS	56	9.151879	1.214762	141.461222	0.000202	0.000217
RS	57	9.930930	1.214762	79.849527	0.000114	0.000124
RS	58	10.775580	1.179873	43.499886	0.000062	0.000068
RS	59	11.691354	1.179873	21.402770	0.000031	0.000034
RS	60	12.684240	1.179873	9.854202	0.000014	0.000016
RS	61	13.760732	1.179873	4.222101	0.000006	0.000007
RS	62	14.927870	1.179873	1.673313	0.000002	0.000003
RS	63	16.193286	1.179873	0.894432	0.000001	0.000001
PA	4+25*2+4+6 0.196733203 0.037088942 16.193285786 0.655467903 4.672612470 2.835632601 1.936044462 1.749172478 1.695703464 1.584654440 1.375565907 1.163016850 1.015407747 0.935058080 0.905421030 0.910557535 0.936991649 0.973641310 1.012433567 1.049029952 1.081445155 1.108641138 1.130948756 1.149960357 1.167829812 1.186174888 1.204259407 1.218480652 1.224165675 1.214762213 1.179872675
//
IT	3852
RD	13
LK	-7571174.868651
QD	-433.623872 -> -428.072628
RI	0.0186024720
TR	0.196516	0.036952
MT	16.239245
MM	C_pi: 1.106721, n_recomb: 698812.392313
RS	0	0.000000	0.651145	8804.510217	0.012599	0.034792
RS	1	0.008425	0.651145	9419.994877	0.013480	0.009493
RS	2	0.017560	0.651145	10067.201121	0.014406	0.006351
RS	3	0.027465	0.651145	10745.790740	0.015377	0.006995
RS	4	0.038205	4.952904	1517.678224	0.002172	0.001220
RS	5	0.049849	4.952904	1641.888395	0.002350	0.001527
RS	6	0.062474	2.866564	3065.404794	0.004387	0.003124
RS	7	0.076163	2.866564	3308.046300	0.004734	0.003824
RS	8	0.091005	1.912862	5340.154546	0.007642	0.006686
RS	9	0.107098	1.912862	5741.315239	0.008216	0.007588
RS	10	0.124547	1.733482	6803.021266	0.009735	0.009191
RS	11	0.143465	1.733482	7295.434896	0.010440	0.010001
RS	12	0.163978	1.697075	7982.820509	0.011423	0.011152
RS	13	0.186219	1.697075	8541.644203	0.012223	0.011965
RS	14	0.210334	1.598015	9690.711191	0.013867	0.013675
RS	15	0.236481	1.598015	10334.740245	0.014789	0.014598
RS	16	0.264830	1.388288	12650.578248	0.018103	0.017970
RS	17	0.295568	1.388288	13411.500579	0.019192	0.019208
RS	18	0.328896	1.169636	16803.463861	0.024046	0.024198
RS	19	0.365032	1.169636	17654.271525	0.025263	0.025623
RS	20	0.404212	1.017391	21209.894241	0.030351	0.030846
RS	21	0.446694	1.017391	22035.799515	0.031533	0.032162
RS	22	0.492754	0.934692	24776.568439	0.035455	0.036136
RS	23	0.542696	0.934692	25433.832328	0.036396	0.037099
RS	24	0.596845	0.904258	26835.092856	0.038401	0.039068
RS	25	0.655556	0.904258	27223.640702	0.038957	0.039560
RS	26	0.719214	0.909524	27310.450586	0.039081	0.039597
RS	27	0.788235	0.909524	27396.828045	0.039205	0.039617
RS	28	0.863072	0.936535	26550.264706	0.037993	0.038313
RS	29	0.944214	0.936535	26343.706538	0.037698	0.037917
RS	30	1.032192	0.973825	24998.647485	0.035773	0.035923
RS	31	1.127582	0.973825	24520.239129	0.035088	0.035166
RS	32	1.231010	1.013093	22974.712224	0.032877	0.032912
RS	33	1.343152	1.013093	22245.132773	0.031833	0.031826
RS	34	1.464742	1.050010	20630.462830	0.029522	0.029493
RS	35	1.596576	1.050010	19675.854057	0.028156	0.028102
RS	36	1.739518	1.082710	18042.339651	0.025819	0.025755
RS	37	1.894503	1.082710	16902.541586	0.024188	0.024114
RS	38	2.062546	1.110241	15284.151123	0.021872	0.021802
RS	39	2.244747	1.110241	14016.601931	0.020058	0.019988
RS	40	2.442299	1.133055	12442.338786	0.017805	0.017748
RS	41	2.656496	1.133055	11124.739529	0.015919	0.015868
RS	42	2.888739	1.152893	9635.785836	0.013789	0.013754
RS	43	3.140549	1.152893	8361.811784	0.011966	0.011937
RS	44	3.413576	1.172046	7019.164926	0.010044	0.010033
RS	45	3.709605	1.172046	5883.207818	0.008419	0.008413
RS	46	4.030576	1.192172	4755.207243	0.006805	0.006815
RS	47	4.378590	1.192172	3829.426306	0.005480	0.005495
RS	48	4.755925	1.212345	2965.542945	0.004244	0.004271
RS	49	5.165052	1.212345	2280.186303	0.003263	0.003294
RS	50	5.608649	1.228485	1684.932744	0.002411	0.002448
RS	51	6.089620	1.228485	1226.305509	0.001755	0.001792
RS	52	6.611114	1.235366	859.265725	0.001230	0.001266
RS	53	7.176547	1.235366	584.679635	0.000837	0.000869
RS	54	7.789618	1.225920	384.756974	0.000551	0.000577
RS	55	8.454343	1.225920	240.222437	0.000344	0.000364
RS	56	9.175072	1.225920	143.174933	0.000205	0.000220
RS	57	9.956526	1.225920	81.143254	0.000116	0.000126
RS	58	10.803819	1.188963	44.441989	0.000064	0.000070
RS	59	11.722500	1.188963	21.945657	0.000031	0.000035
RS	60	12.718582	1.188963	10.143466	0.000015	0.000016
RS	61	13.798587	1.188963	4.364162	0.000006	0.000007
RS	62	14.969585	1.188963	1.737346	0.000002	0.000003
RS	63	16.239245	1.188963	0.935285	0.000001	0.000002
PA	4+25*2+4+6 0.196515506 0.036951809 16.239244514 0.651144691 4.952904337 2.866564041 1.912861618 1.733481945 1.697074806 1.598015350 1.388288149 1.169636193 1.017390965 0.934692466 0.904257927 0.909524168 0.936535474 0.973825160 1.013093025 1.050010376 1.082709586 1.110241335 1.133055177 1.152892900 1.172046391 1.192171509 1.212344644 1.228484600 1.235366242 1.225919607 1.188963211
//
IT	4138
RD	14
LK	-7571164.202418
QD	-431.450131 -> -426.679845
RI	0.0185766699
TR	0.196325	0.036826
MT	16.280246
MM	C_pi: 1.107625, n_recomb: 697043.142844
RS	0	0.000000	0.647416	8837.416103	0.012678	0.034774
RS	1	0.008430	0.647416	9454.770412	0.013564	0.009509
RS	2	0.017570	0.647416	10103.827237	0.014495	0.006375
RS	3	0.027481	0.647416	10784.219375	0.015471	0.007039
RS	4	0.038227	5.244725	1430.195469	0.002052	0.001153
RS	5	0.049879	5.244725	1547.514934	0.002220	0.001443
RS	6	0.062513	2.897490	3027.187520	0.004343	0.003093
RS	7	0.076212	2.897490	3267.092763	0.004687	0.003779
RS	8	0.091066	1.890528	5393.980314	0.007738	0.006753
RS	9	0.107172	1.890528	5798.766300	0.008319	0.007663
RS	10	0.124636	1.717723	6852.666568	0.009831	0.009259
RS	11	0.143572	1.717723	7348.114248	0.010542	0.010083
RS	12	0.164104	1.697276	7966.209820	0.011429	0.011146
RS	13	0.186367	1.697276	8524.097378	0.012229	0.011970
RS	14	0.210507	1.610001	9600.760098	0.013774	0.013588
RS	15	0.236681	1.610001	10240.317308	0.014691	0.014511
RS	16	0.265062	1.400002	12525.532145	0.017970	0.017854
RS	17	0.295836	1.400002	13281.651828	0.019054	0.019086
RS	18	0.329203	1.175702	16697.701155	0.023955	0.024129
RS	19	0.365383	1.175702	17546.037201	0.025172	0.025547
RS	20	0.404614	1.019192	21154.142896	0.030348	0.030863
RS	21	0.447151	1.019192	21979.135870	0.031532	0.032171
RS	22	0.493273	0.934386	24764.759976	0.035528	0.036222
RS	23	0.543284	0.934386	25420.218144	0.036469	0.037177
RS	24	0.597510	0.903278	26838.462692	0.038503	0.039176
RS	25	0.656308	0.903278	27223.347041	0.039055	0.039661
RS	26	0.720062	0.908707	27301.110673	0.039167	0.039685
RS	27	0.789190	0.908707	27383.142051	0.039285	0.039699
RS	28	0.864145	0.936259	26517.037025	0.038042	0.038365
RS	29	0.945419	0.936259	26307.104152	0.037741	0.037967
RS	30	1.033544	0.974102	24946.332988	0.035789	0.035945
RS	31	1.129097	0.974102	24466.229204	0.035100	0.035188
RS	32	1.232705	1.013723	22913.953433	0.032873	0.032918
RS	33	1.345048	1.013723	22184.087582	0.031826	0.031833
RS	34	1.466860	1.050824	20568.550869	0.029508	0.029491
RS	35	1.598940	1.050824	19614.671327	0.028140	0.028100
RS	36	1.742154	1.083667	17982.178307	0.025798	0.025747
RS	37	1.897441	1.083667	16844.072967	0.024165	0.024105
RS	38	2.065817	1.111403	15226.836572	0.021845	0.021786
RS	39	2.248388	1.111403	13962.155936	0.020031	0.019972
RS	40	2.446348	1.134612	12388.402951	0.017773	0.017724
RS	41	2.660995	1.134612	11075.270230	0.015889	0.015844
RS	42	2.893737	1.155189	9586.380669	0.013753	0.013723
RS	43	3.146098	1.155189	8318.825025	0.011934	0.011909
RS	44	3.419731	1.175570	6976.682853	0.010009	0.010000
RS	45	3.716431	1.175570	5848.904996	0.008391	0.008386
RS	46	4.038142	1.197456	4722.764790	0.006775	0.006785
RS	47	4.386972	1.197456	3805.803342	0.005460	0.005474
RS	48	4.765206	1.219729	2945.201200	0.004225	0.004251
RS	49	5.175325	1.219729	2267.497633	0.003253	0.003282
RS	50	5.620015	1.237826	1675.820148	0.002404	0.002439
RS	51	6.102191	1.237826	1222.212702	0.001753	0.001789
RS	52	6.625012	1.245951	857.660725	0.001230	0.001265
RS	53	7.191905	1.245951	585.245581	0.000840	0.000871
RS	54	7.806585	1.236511	386.289745	0.000554	0.000580
RS	55	8.473080	1.236511	241.987808	0.000347	0.000367
RS	56	9.195758	1.236511	144.747157	0.000208	0.000222
RS	57	9.979356	1.236511	82.352495	0.000118	0.000128
RS	58	10.829007	1.197529	45.337595	0.000065	0.000071
RS	59	11.750281	1.197529	22.466087	0.000032	0.000036
RS	60	12.749215	1.197529	10.422919	0.000015	0.000017
RS	61	13.832355	1.197529	4.502422	0.000006	0.000007
RS	62	15.006800	1.197529	1.800116	0.000003	0.000003
RS	63	16.280246	1.197529	0.975773	0.000001	0.000002
PA	4+25*2+4+6 0.196324522 0.036826267 16.280246215 0.647416172 5.244725455 2.897489797 1.890528274 1.717723447 1.697276304 1.610000740 1.400002016 1.175702021 1.019191767 0.934386496 0.903278277 0.908706653 0.936259044 0.974101917 1.013722962 1.050824238 1.083666762 1.111402584 1.134611732 1.155188898 1.175569541 1.197456022 1.219728889 1.237826074 1.245951288 1.236510884 1.197528639
//
IT	3732
RD	15
LK	-7571155.008578
QD	-429.888197 -> -425.736210
RI	0.0185531839
TR	0.196154	0.036710
MT	16.317315
MM	C_pi: 1.108420, n_recomb: 695383.554674
RS	0	0.000000	0.644124	8865.633893	0.012749	0.034758
RS	1	0.008434	0.644124	9484.575848	0.013639	0.009522
RS	2	0.017578	0.644124	10135.198396	0.014575	0.006397
RS	3	0.027494	0.644124	10817.108298	0.015556	0.007080
RS	4	0.038246	5.548634	1349.153774	0.001940	0.001090
RS	5	0.049906	5.548634	1460.060061	0.002100	0.001366
RS	6	0.062548	2.928921	2989.556417	0.004299	0.003062
RS	7	0.076256	2.928921	3226.752744	0.004640	0.003735
RS	8	0.091121	1.869409	5446.059590	0.007832	0.006818
RS	9	0.107239	1.869409	5854.332088	0.008419	0.007735
RS	10	0.124717	1.702281	6902.586105	0.009926	0.009326
RS	11	0.143668	1.702281	7401.059093	0.010643	0.010164
RS	12	0.164218	1.696671	7954.050747	0.011438	0.011142
RS	13	0.186501	1.696671	8511.236574	0.012240	0.011978
RS	14	0.210663	1.620848	9519.408615	0.013689	0.013507
RS	15	0.236863	1.620848	10154.883191	0.014603	0.014433
RS	16	0.265272	1.410829	12410.714312	0.017847	0.017747
RS	17	0.296077	1.410829	13162.356644	0.018928	0.018974
RS	18	0.329481	1.181259	16600.056765	0.023872	0.024065
RS	19	0.365701	1.181259	17446.037417	0.025088	0.025476
RS	20	0.404976	1.020811	21101.636321	0.030345	0.030878
RS	21	0.447563	1.020811	21925.705617	0.031530	0.032179
RS	22	0.493742	0.934115	24751.052673	0.035593	0.036299
RS	23	0.543815	0.934115	25404.803792	0.036534	0.037248
RS	24	0.598111	0.902444	26836.891633	0.038593	0.039272
RS	25	0.656987	0.902444	27218.493483	0.039142	0.039750
RS	26	0.720827	0.908071	27286.694503	0.039240	0.039761
RS	27	0.790052	0.908071	27365.019118	0.039352	0.039771
RS	28	0.865114	0.936142	26480.975159	0.038081	0.038408
RS	29	0.946507	0.936142	26268.380974	0.037775	0.038008
RS	30	1.034765	0.974472	24894.534133	0.035800	0.035962
RS	31	1.130465	0.974472	24413.301522	0.035108	0.035206
RS	32	1.234237	1.014351	22856.959770	0.032870	0.032924
RS	33	1.346760	1.014351	22127.058914	0.031820	0.031838
RS	34	1.468772	1.051525	20512.800986	0.029499	0.029492
RS	35	1.601075	1.051525	19559.497100	0.028128	0.028101
RS	36	1.744535	1.084395	17929.399722	0.025783	0.025743
RS	37	1.900094	1.084395	16792.420925	0.024148	0.024100
RS	38	2.068772	1.112226	15176.917683	0.021825	0.021776
RS	39	2.251676	1.112226	13914.203415	0.020009	0.019960
RS	40	2.450005	1.135734	12340.892492	0.017747	0.017705
RS	41	2.665060	1.135734	11031.131251	0.015863	0.015825
RS	42	2.898252	1.156973	9541.798091	0.013722	0.013696
RS	43	3.151110	1.156973	8279.559907	0.011906	0.011885
RS	44	3.425292	1.178527	6937.237833	0.009976	0.009969
RS	45	3.722598	1.178527	5816.707068	0.008365	0.008361
RS	46	4.044978	1.202151	4691.798681	0.006747	0.006757
RS	47	4.394545	1.202151	3783.001858	0.005440	0.005454
RS	48	4.773593	1.226531	2925.247191	0.004207	0.004231
RS	49	5.184608	1.226531	2254.839007	0.003243	0.003270
RS	50	5.630286	1.246619	1666.521598	0.002397	0.002430
RS	51	6.113550	1.246619	1217.822497	0.001751	0.001785
RS	52	6.637571	1.256025	855.722839	0.001231	0.001264
RS	53	7.205785	1.256025	585.508823	0.000842	0.000872
RS	54	7.821919	1.246635	387.566881	0.000557	0.000583
RS	55	8.490015	1.246635	243.570908	0.000350	0.000370
RS	56	9.214455	1.246635	146.199874	0.000210	0.000224
RS	57	9.999991	1.246635	83.489795	0.000120	0.000129
RS	58	10.851775	1.205693	46.192656	0.000066	0.000072
RS	59	11.775394	1.205693	22.967371	0.000033	0.000036
RS	60	12.776907	1.205693	10.694264	0.000015	0.000017
RS	61	13.862882	1.205693	4.637688	0.000007	0.000007
RS	62	15.040443	1.205693	1.861976	0.000003	0.000003
RS	63	16.317315	1.205693	1.016112	0.000001	0.000002
PA	4+25*2+4+6 0.196153815 0.036710462 16.317314665 0.644123989 5.548633641 2.928920862 1.869408764 1.702280619 1.696670929 1.620848456 1.410829382 1.181258871 1.020811081 0.934114710 0.902444410 0.908070561 0.936141853 0.974471997 1.014350632 1.051524611 1.084395355 1.112226271 1.135733818 1.156972509 1.178527030 1.202151285 1.226530842 1.246619491 1.256025117 1.246634857 1.205692814
//
IT	3100
RD	16
LK	-7571146.986126
QD	-428.766824 -> -425.114511
RI	0.0185317155
TR	0.195999	0.036603
MT	16.351183
MM	C_pi: 1.109129, n_recomb: 693823.192197
RS	0	0.000000	0.641151	8890.607815	0.012814	0.034743
RS	1	0.008437	0.641151	9510.941848	0.013708	0.009535
RS	2	0.017586	0.641151	10162.932936	0.014648	0.006417
RS	3	0.027507	0.641151	10846.163981	0.015632	0.007117
RS	4	0.038265	5.865224	1273.908556	0.001836	0.001032
RS	5	0.049930	5.865224	1378.835079	0.001987	0.001294
RS	6	0.062580	2.961077	2952.267643	0.004255	0.003031
RS	7	0.076297	2.961077	3186.766784	0.004593	0.003691
RS	8	0.091171	1.849670	5495.700414	0.007921	0.006879
RS	9	0.107300	1.849670	5907.279580	0.008514	0.007803
RS	10	0.124790	1.687399	6951.731782	0.010019	0.009391
RS	11	0.143756	1.687399	7453.162539	0.010742	0.010242
RS	12	0.164322	1.695516	7945.142896	0.011451	0.011141
RS	13	0.186623	1.695516	8501.799345	0.012254	0.011987
RS	14	0.210805	1.630742	9445.321738	0.013613	0.013433
RS	15	0.237028	1.630742	10077.048545	0.014524	0.014361
RS	16	0.265463	1.420877	12304.914234	0.017735	0.017647
RS	17	0.296298	1.420877	13052.376907	0.018812	0.018871
RS	18	0.329733	1.186356	16509.901411	0.023796	0.024006
RS	19	0.365990	1.186356	17353.647282	0.025012	0.025412
RS	20	0.405306	1.022256	21052.618277	0.030343	0.030892
RS	21	0.447939	1.022256	21875.763319	0.031529	0.032189
RS	22	0.494169	0.933858	24736.442512	0.035652	0.036371
RS	23	0.544300	0.933858	25388.564730	0.036592	0.037314
RS	24	0.598660	0.901727	26831.657177	0.038672	0.039358
RS	25	0.657606	0.901727	27210.289502	0.039218	0.039831
RS	26	0.721525	0.907585	27268.345555	0.039302	0.039827
RS	27	0.790838	0.907585	27343.495668	0.039410	0.039833
RS	28	0.865999	0.936161	26442.724293	0.038112	0.038443
RS	29	0.947500	0.936161	26228.068691	0.037802	0.038041
RS	30	1.035879	0.974928	24843.244211	0.035806	0.035975
RS	31	1.131714	0.974928	24361.367705	0.035112	0.035219
RS	32	1.235634	1.014991	22803.068409	0.032866	0.032929
RS	33	1.348322	1.014991	22073.371382	0.031814	0.031843
RS	34	1.470518	1.052148	20462.136380	0.029492	0.029494
RS	35	1.603023	1.052148	19509.318219	0.028119	0.028103
RS	36	1.746709	1.084954	17882.756235	0.025774	0.025743
RS	37	1.902516	1.084954	16746.472464	0.024137	0.024098
RS	38	2.071470	1.112789	15133.218570	0.021811	0.021770
RS	39	2.254678	1.112789	13871.750323	0.019993	0.019952
RS	40	2.453344	1.136509	12298.889614	0.017726	0.017691
RS	41	2.668771	1.136509	10991.596046	0.015842	0.015810
RS	42	2.902374	1.158339	9501.427706	0.013694	0.013673
RS	43	3.155686	1.158339	8243.580055	0.011881	0.011863
RS	44	3.430370	1.181017	6900.523669	0.009946	0.009940
RS	45	3.728229	1.181017	5786.437532	0.008340	0.008337
RS	46	4.051219	1.206352	4662.236805	0.006720	0.006730
RS	47	4.401460	1.206352	3761.022566	0.005421	0.005434
RS	48	4.781251	1.232841	2905.732963	0.004188	0.004212
RS	49	5.193085	1.232841	2242.288200	0.003232	0.003258
RS	50	5.639666	1.254946	1657.133270	0.002388	0.002421
RS	51	6.123925	1.254946	1213.222562	0.001749	0.001781
RS	52	6.649041	1.265670	853.525207	0.001230	0.001263
RS	53	7.218462	1.265670	585.526877	0.000844	0.000873
RS	54	7.835925	1.256369	388.631906	0.000560	0.000585
RS	55	8.505484	1.256369	245.000820	0.000353	0.000372
RS	56	9.231533	1.256369	147.551295	0.000213	0.000227
RS	57	10.018840	1.256369	84.565808	0.000122	0.000131
RS	58	10.872573	1.213496	47.013883	0.000068	0.000074
RS	59	11.798335	1.213496	23.452341	0.000034	0.000037
RS	60	12.802205	1.213496	10.958552	0.000016	0.000017
RS	61	13.890772	1.213496	4.770287	0.000007	0.000008
RS	62	15.071181	1.213496	1.923001	0.000003	0.000003
RS	63	16.351183	1.213496	1.056296	0.000002	0.000002
PA	4+25*2+4+6 0.195998900 0.036603017 16.351183089 0.641150852 5.865224143 2.961076601 1.849669635 1.687398513 1.695515828 1.630742103 1.420876692 1.186355884 1.022255786 0.933857702 0.901726584 0.907585166 0.936161494 0.974928240 1.014990964 1.052148486 1.084953736 1.112788509 1.136508791 1.158339039 1.181016538 1.206351917 1.232841433 1.254946329 1.265670415 1.256369436 1.213495688
//
IT	3506
RD	17
LK	-7571139.914412
QD	-427.968749 -> -424.727316
RI	0.0185118598
TR	0.195856	0.036503
MT	16.382495
MM	C_pi: 1.109774, n_recomb: 692355.158410
RS	0	0.000000	0.638420	8913.308563	0.012874	0.034730
RS	1	0.008440	0.638420	9534.898508	0.013772	0.009547
RS	2	0.017593	0.638420	10188.121335	0.014715	0.006435
RS	3	0.027518	0.638420	10872.537740	0.015704	0.007152
RS	4	0.038281	6.194979	1203.933392	0.001739	0.000979
RS	5	0.049953	6.194979	1303.277488	0.001882	0.001226
RS	6	0.062609	2.994173	2915.119084	0.004210	0.003001
RS	7	0.076334	2.994173	3146.919853	0.004545	0.003648
RS	8	0.091217	1.831381	5542.497257	0.008005	0.006937
RS	9	0.107356	1.831381	5957.181200	0.008604	0.007867
RS	10	0.124858	1.673218	6999.458589	0.010110	0.009454
RS	11	0.143837	1.673218	7503.745517	0.010838	0.010317
RS	12	0.164417	1.694019	7938.555510	0.011466	0.011141
RS	13	0.186735	1.694019	8494.807577	0.012269	0.011998
RS	14	0.210937	1.639852	9377.355071	0.013544	0.013364
RS	15	0.237181	1.639852	10005.622131	0.014452	0.014295
RS	16	0.265640	1.430243	12207.105950	0.017631	0.017553
RS	17	0.296501	1.430243	12950.663560	0.018705	0.018774
RS	18	0.329967	1.191042	16426.672809	0.023726	0.023952
RS	19	0.366258	1.191042	17268.309636	0.024941	0.025353
RS	20	0.405611	1.023539	21007.242142	0.030342	0.030906
RS	21	0.448287	1.023539	21829.475953	0.031529	0.032198
RS	22	0.494564	0.933607	24721.701581	0.035707	0.036437
RS	23	0.544747	0.933607	25372.264389	0.036646	0.037375
RS	24	0.599166	0.901106	26823.825734	0.038743	0.039437
RS	25	0.658178	0.901106	27199.754105	0.039286	0.039904
RS	26	0.722170	0.907229	27247.084320	0.039354	0.039885
RS	27	0.791564	0.907229	27319.509936	0.039459	0.039887
RS	28	0.866815	0.936303	26402.927106	0.038135	0.038471
RS	29	0.948418	0.936303	26186.719813	0.037823	0.038068
RS	30	1.036908	0.975468	24792.580503	0.035809	0.035984
RS	31	1.132867	0.975468	24310.479134	0.035113	0.035228
RS	32	1.236925	1.015655	22751.943670	0.032862	0.032932
RS	33	1.349765	1.015655	22022.665732	0.031808	0.031847
RS	34	1.472130	1.052725	20415.842241	0.029488	0.029499
RS	35	1.604823	1.052725	19463.458447	0.028112	0.028106
RS	36	1.748716	1.085390	17841.343783	0.025769	0.025747
RS	37	1.904754	1.085390	16705.423164	0.024128	0.024099
RS	38	2.073962	1.113151	15094.884323	0.021802	0.021768
RS	39	2.257452	1.113151	13834.075846	0.019981	0.019947
RS	40	2.456428	1.137013	12261.675631	0.017710	0.017681
RS	41	2.672199	1.137013	10956.101848	0.015824	0.015798
RS	42	2.906182	1.159371	9464.804738	0.013670	0.013653
RS	43	3.159914	1.159371	8210.559531	0.011859	0.011844
RS	44	3.435062	1.183119	6866.332682	0.009917	0.009914
RS	45	3.733433	1.183119	5757.984553	0.008317	0.008315
RS	46	4.056987	1.210140	4634.030735	0.006693	0.006704
RS	47	4.407851	1.210140	3739.875730	0.005402	0.005415
RS	48	4.788328	1.238739	2886.711056	0.004169	0.004193
RS	49	5.200919	1.238739	2229.917028	0.003221	0.003247
RS	50	5.648334	1.262883	1647.733432	0.002380	0.002411
RS	51	6.133513	1.262883	1208.487283	0.001745	0.001777
RS	52	6.659642	1.274957	851.135908	0.001229	0.001261
RS	53	7.230179	1.274957	585.352457	0.000845	0.000874
RS	54	7.848870	1.265780	389.524425	0.000563	0.000587
RS	55	8.519781	1.265780	246.303721	0.000356	0.000375
RS	56	9.247319	1.265780	148.817650	0.000215	0.000229
RS	57	10.036264	1.265780	85.589941	0.000124	0.000133
RS	58	10.891798	1.221018	47.805920	0.000069	0.000075
RS	59	11.819543	1.221018	23.923558	0.000035	0.000038
RS	60	12.825592	1.221018	11.217095	0.000016	0.000018
RS	61	13.916555	1.221018	4.900841	0.000007	0.000008
RS	62	15.099599	1.221018	1.983462	0.000003	0.000003
RS	63	16.382495	1.221018	1.096493	0.000002	0.000002
PA	4+25*2+4+6 0.195855884 0.036502763 16.382495245 0.638420120 6.194978551 2.994173447 1.831380665 1.673217990 1.694018514 1.639852446 1.430242823 1.191042131 1.023538753 0.933606554 0.901105697 0.907228996 0.936302555 0.975467503 1.015654992 1.052725445 1.085390377 1.113151453 1.137012785 1.159370808 1.183119349 1.210140405 1.238739185 1.262883424 1.274957360 1.265779842 1.221017934
//
IT	4013
RD	18
LK	-7571133.627384
QD	-427.405693 -> -424.507120
RI	0.0184937249
TR	0.195722	0.036409
MT	16.411782
MM	C_pi: 1.110372, n_recomb: 690970.769543
RS	0	0.000000	0.635877	8934.395295	0.012930	0.034717
RS	1	0.008443	0.635877	9557.145402	0.013831	0.009558
RS	2	0.017600	0.635877	10211.504182	0.014778	0.006453
RS	3	0.027529	0.635877	10897.011386	0.015771	0.007185
RS	4	0.038297	6.537737	1138.872357	0.001648	0.000928
RS	5	0.049974	6.537737	1233.007825	0.001784	0.001163
RS	6	0.062637	3.028125	2878.205002	0.004165	0.002970
RS	7	0.076369	3.028125	3107.314804	0.004497	0.003604
RS	8	0.091260	1.814525	5586.273986	0.008085	0.006992
RS	9	0.107409	1.814525	6003.853100	0.008689	0.007926
RS	10	0.124921	1.659804	7045.364449	0.010196	0.009514
RS	11	0.143912	1.659804	7552.385666	0.010930	0.010388
RS	12	0.164507	1.692313	7933.651992	0.011482	0.011143
RS	13	0.186840	1.692313	8489.592123	0.012286	0.012010
RS	14	0.211059	1.648306	9314.608690	0.013480	0.013300
RS	15	0.237323	1.648306	9939.665865	0.014385	0.014234
RS	16	0.265805	1.439015	12116.327140	0.017535	0.017466
RS	17	0.296691	1.439015	12856.228340	0.018606	0.018685
RS	18	0.330185	1.195361	16349.761297	0.023662	0.023902
RS	19	0.366507	1.195361	17189.412468	0.024877	0.025300
RS	20	0.405896	1.024677	20965.364486	0.030342	0.030921
RS	21	0.448611	1.024677	21786.706637	0.031531	0.032209
RS	22	0.494933	0.933357	24707.227535	0.035757	0.036499
RS	23	0.545165	0.933357	25356.291886	0.036697	0.037432
RS	24	0.599639	0.900567	26814.086122	0.038806	0.039508
RS	25	0.658712	0.900567	27187.536356	0.039347	0.039970
RS	26	0.722773	0.906983	27223.632348	0.039399	0.039936
RS	27	0.792243	0.906983	27293.711891	0.039501	0.039934
RS	28	0.867578	0.936550	26362.013791	0.038152	0.038494
RS	29	0.949275	0.936550	26144.685377	0.037838	0.038090
RS	30	1.037869	0.976085	24742.544783	0.035808	0.035990
RS	31	1.133944	0.976085	24260.578656	0.035111	0.035234
RS	32	1.238131	1.016351	22703.164942	0.032857	0.032935
RS	33	1.351114	1.016351	21974.505606	0.031802	0.031850
RS	34	1.473637	1.053278	20373.225489	0.029485	0.029504
RS	35	1.606506	1.053278	19421.257160	0.028107	0.028110
RS	36	1.750593	1.085741	17804.362040	0.025767	0.025752
RS	37	1.906845	1.085741	16668.547877	0.024123	0.024101
RS	38	2.076291	1.113367	15061.081764	0.021797	0.021770
RS	39	2.260044	1.113367	13800.468782	0.019973	0.019945
RS	40	2.459311	1.137306	12228.593004	0.017698	0.017674
RS	41	2.675404	1.137306	10924.119719	0.015810	0.015788
RS	42	2.909742	1.160133	9431.484730	0.013650	0.013636
RS	43	3.163866	1.160133	8180.170047	0.011839	0.011827
RS	44	3.439447	1.184906	6834.404058	0.009891	0.009890
RS	45	3.738297	1.184906	5731.184030	0.008294	0.008294
RS	46	4.062379	1.213582	4607.106613	0.006668	0.006679
RS	47	4.413825	1.213582	3719.538977	0.005383	0.005396
RS	48	4.794944	1.244289	2868.192343	0.004151	0.004174
RS	49	5.208244	1.244289	2217.759335	0.003210	0.003235
RS	50	5.656439	1.270493	1638.368735	0.002371	0.002402
RS	51	6.142478	1.270493	1203.664453	0.001742	0.001773
RS	52	6.669554	1.283946	848.599296	0.001228	0.001259
RS	53	7.241134	1.283946	585.021543	0.000847	0.000874
RS	54	7.860974	1.274920	390.272912	0.000565	0.000589
RS	55	8.533150	1.274920	247.498678	0.000358	0.000377
RS	56	9.262081	1.274920	150.010871	0.000217	0.000231
RS	57	10.052558	1.274920	86.569148	0.000125	0.000134
RS	58	10.909778	1.228299	48.572862	0.000070	0.000076
RS	59	11.839376	1.228299	24.382863	0.000035	0.000039
RS	60	12.847464	1.228299	11.470639	0.000017	0.000018
RS	61	13.940668	1.228299	5.029619	0.000007	0.000008
RS	62	15.126176	1.228299	2.043444	0.000003	0.000003
RS	63	16.411782	1.228299	1.136728	0.000002	0.000002
PA	4+25*2+4+6 0.195721599 0.036408667 16.411781617 0.635877280 6.537736611 3.028124942 1.814524800 1.659804494 1.692312502 1.648306027 1.439014616 1.195360695 1.024676912 0.933357254 0.900567308 0.906983279 0.936550343 0.976084743 1.016351418 1.053278123 1.085740761 1.113366954 1.137305557 1.160132609 1.184906029 1.213581871 1.244288594 1.270492694 1.283945857 1.274920319 1.228299334
//
IT	3960
RD	19
LK	-7571127.995968
QD	-427.020510 -> -424.411726
RI	0.0184772983
TR	0.195595	0.036320
MT	16.439281
MM	C_pi: 1.110930, n_recomb: 689664.195339
RS	0	0.000000	0.633474	8954.464123	0.012984	0.034705
RS	1	0.008446	0.633474	9578.313151	0.013888	0.009568
RS	2	0.017606	0.633474	10233.746896	0.014839	0.006469
RS	3	0.027539	0.633474	10920.285082	0.015834	0.007217
RS	4	0.038311	6.894234	1078.236857	0.001563	0.000881
RS	5	0.049994	6.894234	1167.502144	0.001693	0.001104
RS	6	0.062662	3.062913	2841.546638	0.004120	0.002939
RS	7	0.076401	3.062913	3067.975221	0.004449	0.003561
RS	8	0.091301	1.799011	5627.090591	0.008159	0.007043
RS	9	0.107458	1.799011	6047.361489	0.008769	0.007982
RS	10	0.124981	1.647190	7089.161076	0.010279	0.009571
RS	11	0.143983	1.647190	7598.779719	0.011018	0.010456
RS	12	0.164591	1.690489	7929.973937	0.011498	0.011146
RS	13	0.186939	1.690489	8485.670016	0.012304	0.012022
RS	14	0.211174	1.656196	9256.387195	0.013422	0.013241
RS	15	0.237457	1.656196	9878.453259	0.014324	0.014177
RS	16	0.265959	1.447254	12031.824757	0.017446	0.017385
RS	17	0.296869	1.447254	12768.295972	0.018514	0.018601
RS	18	0.330390	1.199348	16278.585187	0.023604	0.023856
RS	19	0.366742	1.199348	17116.368192	0.024818	0.025251
RS	20	0.406164	1.025679	20926.875048	0.030344	0.030936
RS	21	0.448916	1.025679	21747.348155	0.031533	0.032221
RS	22	0.495278	0.933104	24693.311702	0.035805	0.036558
RS	23	0.545557	0.933104	25340.930799	0.036744	0.037487
RS	24	0.600082	0.900092	26803.093987	0.038864	0.039573
RS	25	0.659213	0.900092	27174.253288	0.039402	0.040032
RS	26	0.723338	0.906830	27198.520442	0.039437	0.039980
RS	27	0.792879	0.906830	27266.578113	0.039536	0.039975
RS	28	0.868294	0.936887	26320.374525	0.038164	0.038512
RS	29	0.950079	0.936887	26102.289024	0.037848	0.038107
RS	30	1.038771	0.976768	24693.216488	0.035805	0.035993
RS	31	1.134955	0.976768	24211.691588	0.035106	0.035238
RS	32	1.239262	1.017076	22656.511792	0.032852	0.032937
RS	33	1.352380	1.017076	21928.643914	0.031796	0.031852
RS	34	1.475051	1.053816	20333.780783	0.029484	0.029510
RS	35	1.608084	1.053816	19382.228701	0.028104	0.028114
RS	36	1.752353	1.086028	17771.152094	0.025768	0.025760
RS	37	1.908808	1.086028	16635.254781	0.024121	0.024106
RS	38	2.078477	1.113463	15031.242938	0.021795	0.021774
RS	39	2.262476	1.113463	13770.439552	0.019967	0.019946
RS	40	2.462017	1.137424	12199.146560	0.017689	0.017669
RS	41	2.678411	1.137424	10895.250742	0.015798	0.015781
RS	42	2.913083	1.160667	9401.116911	0.013631	0.013621
RS	43	3.167576	1.160667	8152.153934	0.011820	0.011812
RS	44	3.443563	1.186420	6804.550503	0.009866	0.009867
RS	45	3.742862	1.186420	5705.919832	0.008273	0.008275
RS	46	4.067439	1.216722	4581.393367	0.006643	0.006655
RS	47	4.419432	1.216722	3699.989485	0.005365	0.005378
RS	48	4.801154	1.249531	2850.191671	0.004133	0.004155
RS	49	5.215118	1.249531	2205.848828	0.003198	0.003223
RS	50	5.664047	1.277806	1629.091027	0.002362	0.002392
RS	51	6.150893	1.277806	1198.801616	0.001738	0.001768
RS	52	6.678859	1.292662	845.958108	0.001227	0.001257
RS	53	7.251418	1.292662	584.566579	0.000848	0.000875
RS	54	7.872338	1.283815	390.901068	0.000567	0.000590
RS	55	8.545701	1.283815	248.601129	0.000360	0.000379
RS	56	9.275939	1.283815	151.140349	0.000219	0.000233
RS	57	10.067855	1.283815	87.508739	0.000127	0.000136
RS	58	10.926657	1.235339	49.318115	0.000072	0.000077
RS	59	11.857997	1.235339	24.831513	0.000036	0.000039
RS	60	12.867999	1.235339	11.719539	0.000017	0.000019
RS	61	13.963309	1.235339	5.156661	0.000007	0.000008
RS	62	15.151132	1.235339	2.102910	0.000003	0.000003
RS	63	16.439281	1.235339	1.176937	0.000002	0.000002
PA	4+25*2+4+6 0.195594837 0.036320195 16.439281293 0.633474038 6.894234094 3.062913366 1.799011175 1.647190261 1.690488778 1.656195630 1.447254213 1.199347792 1.025679284 0.933103571 0.900092365 0.906830180 0.936887065 0.976767999 1.017076431 1.053815522 1.086027579 1.113462515 1.137423780 1.160666857 1.186420248 1.216721793 1.249531196 1.277805524 1.292662220 1.283815238 1.235339360
//
IT	4451
RD	20
LK	-7571122.922139
QD	-426.769586 -> -424.408299
RI	0.0184613111
TR	0.195473	0.036237
MT	16.465393
MM	C_pi: 1.111465, n_recomb: 688432.989765
RS	0	0.000000	0.631227	8973.267534	0.013034	0.034694
RS	1	0.008449	0.631227	9598.144470	0.013942	0.009578
RS	2	0.017612	0.631227	10254.582876	0.014896	0.006485
RS	3	0.027549	0.631227	10942.083529	0.015894	0.007247
RS	4	0.038325	7.264665	1021.697388	0.001484	0.000837
RS	5	0.050012	7.264665	1106.407942	0.001607	0.001049
RS	6	0.062687	3.098526	2805.194859	0.004075	0.002908
RS	7	0.076432	3.098526	3028.957116	0.004400	0.003519
RS	8	0.091339	1.784809	5664.917581	0.008229	0.007091
RS	9	0.107505	1.784809	6087.678694	0.008843	0.008034
RS	10	0.125037	1.635365	7130.840546	0.010358	0.009626
RS	11	0.144050	1.635365	7642.923522	0.011102	0.010521
RS	12	0.164670	1.688650	7927.116648	0.011515	0.011149
RS	13	0.187032	1.688650	8482.617426	0.012322	0.012034
RS	14	0.211283	1.663622	9202.116014	0.013367	0.013185
RS	15	0.237584	1.663622	9821.387104	0.014266	0.014123
RS	16	0.266106	1.455036	11952.964796	0.017363	0.017308
RS	17	0.297038	1.455036	12686.218335	0.018428	0.018523
RS	18	0.330584	1.203047	16212.730915	0.023550	0.023813
RS	19	0.366964	1.203047	17048.767670	0.024765	0.025206
RS	20	0.406417	1.026564	20891.806481	0.030347	0.030951
RS	21	0.449204	1.026564	21711.448008	0.031537	0.032234
RS	22	0.495606	0.932847	24680.418290	0.035850	0.036613
RS	23	0.545929	0.932847	25326.650509	0.036789	0.037539
RS	24	0.600503	0.899675	26791.551046	0.038917	0.039634
RS	25	0.659689	0.899675	27160.589147	0.039453	0.040088
RS	26	0.723874	0.906758	27172.592346	0.039470	0.040019
RS	27	0.793483	0.906758	27238.903029	0.039567	0.040012
RS	28	0.868973	0.937302	26278.685260	0.038172	0.038525
RS	29	0.950842	0.937302	26060.143791	0.037854	0.038120
RS	30	1.039627	0.977512	24644.956825	0.035799	0.035994
RS	31	1.135914	0.977512	24164.124783	0.035100	0.035239
RS	32	1.240336	1.017835	22612.002149	0.032846	0.032938
RS	33	1.353580	1.017835	21885.072315	0.031790	0.031854
RS	34	1.476393	1.054353	20297.281696	0.029483	0.029517
RS	35	1.609582	1.054353	19346.153803	0.028102	0.028120
RS	36	1.754024	1.086274	17741.394796	0.025771	0.025769
RS	37	1.910670	1.086274	16605.255419	0.024120	0.024112
RS	38	2.080550	1.113475	15004.948615	0.021796	0.021780
RS	39	2.264784	1.113475	13743.638994	0.019964	0.019948
RS	40	2.464584	1.137411	12173.001677	0.017682	0.017667
RS	41	2.681265	1.137411	10869.235990	0.015788	0.015775
RS	42	2.916253	1.161021	9373.482179	0.013616	0.013609
RS	43	3.171096	1.161021	8126.360657	0.011804	0.011798
RS	44	3.447469	1.187712	6776.661965	0.009844	0.009846
RS	45	3.747194	1.187712	5682.135446	0.008254	0.008257
RS	46	4.072242	1.219611	4556.869231	0.006619	0.006632
RS	47	4.424754	1.219611	3681.238076	0.005347	0.005361
RS	48	4.807049	1.254514	2832.744415	0.004115	0.004137
RS	49	5.221644	1.254514	2194.230721	0.003187	0.003211
RS	50	5.671268	1.284872	1619.943386	0.002353	0.002382
RS	51	6.158880	1.284872	1193.942090	0.001734	0.001764
RS	52	6.687691	1.301156	843.251567	0.001225	0.001254
RS	53	7.261181	1.301156	584.019859	0.000848	0.000875
RS	54	7.883125	1.292512	391.434109	0.000569	0.000592
RS	55	8.557616	1.292512	249.628700	0.000363	0.000381
RS	56	9.289096	1.292512	152.217620	0.000221	0.000234
RS	57	10.082377	1.292512	88.415772	0.000128	0.000137
RS	58	10.942683	1.242217	50.044882	0.000073	0.000078
RS	59	11.875676	1.242217	25.271724	0.000037	0.000040
RS	60	12.887497	1.242217	11.965140	0.000017	0.000019
RS	61	13.984806	1.242217	5.282698	0.000008	0.000008
RS	62	15.174827	1.242217	2.162220	0.000003	0.000003
RS	63	16.465393	1.242217	1.217375	0.000002	0.000002
PA	4+25*2+4+6 0.195473240 0.036236580 16.465392537 0.631227286 7.264664655 3.098526464 1.784808853 1.635364653 1.688650091 1.663622304 1.455035832 1.203046799 1.026563544 0.932847342 0.899675185 0.906757535 0.937301643 0.977512224 1.017834939 1.054353070 1.086274015 1.113475191 1.137410764 1.161021064 1.187712374 1.219611081 1.254514361 1.284872246 1.301156066 1.292512348 1.242217248
//
IT	4726
RD	21
LK	-7571118.323763
QD	-426.608776 -> -424.461002
RI	0.0184465430
TR	0.195355	0.036157
MT	16.490368
MM	C_pi: 1.111984, n_recomb: 687270.432079
RS	0	0.000000	0.629096	8991.301038	0.013083	0.034683
RS	1	0.008452	0.629096	9617.163520	0.013993	0.009587
RS	2	0.017617	0.629096	10274.565108	0.014950	0.006500
RS	3	0.027558	0.629096	10962.988407	0.015951	0.007276
RS	4	0.038339	7.649110	968.948895	0.001410	0.000796
RS	5	0.050030	7.649110	1049.398405	0.001527	0.000998
RS	6	0.062710	3.134837	2769.259090	0.004029	0.002878
RS	7	0.076462	3.134837	2990.378828	0.004351	0.003477
RS	8	0.091376	1.771792	5699.958179	0.008294	0.007137
RS	9	0.107550	1.771792	6125.023148	0.008912	0.008082
RS	10	0.125091	1.624309	7170.320624	0.010433	0.009678
RS	11	0.144115	1.624309	7684.731966	0.011182	0.010583
RS	12	0.164746	1.686828	7924.873790	0.011531	0.011153
RS	13	0.187121	1.686828	8480.217129	0.012339	0.012046
RS	14	0.211388	1.670654	9151.269461	0.013315	0.013132
RS	15	0.237705	1.670654	9767.917295	0.014213	0.014073
RS	16	0.266246	1.462421	11879.031033	0.017284	0.017236
RS	17	0.297200	1.462421	12609.255078	0.018347	0.018449
RS	18	0.330769	1.206489	16151.649046	0.023501	0.023774
RS	19	0.367176	1.206489	16986.052283	0.024715	0.025164
RS	20	0.406660	1.027342	20859.877363	0.030352	0.030967
RS	21	0.449480	1.027342	21678.723822	0.031543	0.032247
RS	22	0.495920	0.932590	24668.526044	0.035893	0.036666
RS	23	0.546284	0.932590	25313.424775	0.036832	0.037589
RS	24	0.600905	0.899309	26779.652027	0.038965	0.039690
RS	25	0.660143	0.899309	27146.717634	0.039499	0.040141
RS	26	0.724387	0.906753	27146.146529	0.039498	0.040053
RS	27	0.794060	0.906753	27210.942910	0.039593	0.040044
RS	28	0.869622	0.937785	26237.075293	0.038176	0.038536
RS	29	0.951571	0.937785	26018.334806	0.037857	0.038130
RS	30	1.040445	0.978311	24597.711850	0.035790	0.035992
RS	31	1.136830	0.978311	24117.787050	0.035092	0.035238
RS	32	1.241362	1.018627	22569.362988	0.032839	0.032939
RS	33	1.354728	1.018627	21843.502877	0.031783	0.031854
RS	34	1.477675	1.054898	20263.317115	0.029484	0.029524
RS	35	1.611013	1.054898	19312.630835	0.028100	0.028125
RS	36	1.755620	1.086497	17714.563020	0.025775	0.025780
RS	37	1.912449	1.086497	16578.067012	0.024122	0.024119
RS	38	2.082533	1.113427	14981.714876	0.021799	0.021788
RS	39	2.266991	1.113427	13719.641339	0.019963	0.019951
RS	40	2.467039	1.137296	12149.721868	0.017678	0.017667
RS	41	2.683993	1.137296	10845.714140	0.015781	0.015772
RS	42	2.919284	1.161230	9348.258906	0.013602	0.013598
RS	43	3.174461	1.161230	8102.542355	0.011789	0.011786
RS	44	3.451204	1.188816	6750.556943	0.009822	0.009827
RS	45	3.751336	1.188816	5659.703714	0.008235	0.008239
RS	46	4.076834	1.222283	4533.449302	0.006596	0.006610
RS	47	4.429842	1.222283	3663.236101	0.005330	0.005344
RS	48	4.812684	1.259269	2815.830869	0.004097	0.004119
RS	49	5.227883	1.259269	2182.902863	0.003176	0.003200
RS	50	5.678172	1.291724	1610.932607	0.002344	0.002373
RS	51	6.166518	1.291724	1189.098990	0.001730	0.001759
RS	52	6.696137	1.309456	840.495950	0.001223	0.001252
RS	53	7.270516	1.309456	583.395754	0.000849	0.000875
RS	54	7.893440	1.301040	391.883575	0.000570	0.000593
RS	55	8.569011	1.301040	250.589564	0.000365	0.000383
RS	56	9.301677	1.301040	153.248009	0.000223	0.000236
RS	57	10.096266	1.301040	89.293448	0.000130	0.000139
RS	58	10.958010	1.248971	50.754631	0.000074	0.000080
RS	59	11.892584	1.248971	25.704408	0.000037	0.000041
RS	60	12.906145	1.248971	12.207958	0.000018	0.000019
RS	61	14.005367	1.248971	5.407998	0.000008	0.000009
RS	62	15.197491	1.248971	2.221503	0.000003	0.000004
RS	63	16.490368	1.248971	1.258135	0.000002	0.000002
PA	4+25*2+4+6 0.195355401 0.036157295 16.490367557 0.629096259 7.649109725 3.134836582 1.771792267 1.624309001 1.686828301 1.670653514 1.462421148 1.206489318 1.027342344 0.932589793 0.899309034 0.906753428 0.937784562 0.978311144 1.018627259 1.054897553 1.086496744 1.113426610 1.137296054 1.161229501 1.188816181 1.222283184 1.259268997 1.291724401 1.309456306 1.301040108 1.248970834
//
IT	3529
RD	22
LK	-7571114.136383
QD	-426.519819 -> -424.557746
RI	0.0184335615
TR	0.195240	0.036082
MT	16.514398
MM	C_pi: 1.112486, n_recomb: 686169.839738
RS	0	0.000000	0.627041	9009.061142	0.013129	0.034673
RS	1	0.008454	0.627041	9635.894733	0.014043	0.009596
RS	2	0.017623	0.627041	10294.246010	0.015002	0.006514
RS	3	0.027567	0.627041	10983.579851	0.016007	0.007304
RS	4	0.038351	8.047976	919.668038	0.001340	0.000757
RS	5	0.050048	8.047976	996.126435	0.001452	0.000950
RS	6	0.062733	3.171746	2733.808486	0.003984	0.002847
RS	7	0.076490	3.171746	2952.315271	0.004303	0.003435
RS	8	0.091411	1.759844	5732.409974	0.008354	0.007179
RS	9	0.107593	1.759844	6159.606726	0.008977	0.008127
RS	10	0.125143	1.613969	7207.674646	0.010504	0.009728
RS	11	0.144176	1.613969	7724.284131	0.011257	0.010641
RS	12	0.164819	1.685052	7923.037716	0.011547	0.011157
RS	13	0.187207	1.685052	8478.249977	0.012356	0.012058
RS	14	0.211488	1.677325	9103.495742	0.013267	0.013082
RS	15	0.237821	1.677325	9717.675290	0.014162	0.014025
RS	16	0.266381	1.469438	11809.581897	0.017211	0.017168
RS	17	0.297355	1.469438	12536.949175	0.018271	0.018379
RS	18	0.330947	1.209704	16094.784592	0.023456	0.023738
RS	19	0.367380	1.209704	16927.655233	0.024670	0.025126
RS	20	0.406892	1.028032	20830.651937	0.030358	0.030984
RS	21	0.449745	1.028032	21648.736613	0.031550	0.032262
RS	22	0.496221	0.932330	24657.576177	0.035935	0.036717
RS	23	0.546626	0.932330	25301.187190	0.036873	0.037637
RS	24	0.601292	0.898987	26767.495905	0.039010	0.039742
RS	25	0.660580	0.898987	27132.717284	0.039542	0.040190
RS	26	0.724879	0.906811	27119.250980	0.039523	0.040084
RS	27	0.794615	0.906811	27182.737230	0.039615	0.040073
RS	28	0.870246	0.938327	26195.599528	0.038177	0.038543
RS	29	0.952272	0.938327	25976.878380	0.037858	0.038137
RS	30	1.041231	0.979158	24551.378326	0.035780	0.035989
RS	31	1.137711	0.979158	24072.543645	0.035082	0.035236
RS	32	1.242348	1.019451	22528.338901	0.032832	0.032939
RS	33	1.355831	1.019451	21803.663870	0.031776	0.031854
RS	34	1.478908	1.055453	20231.493558	0.029485	0.029531
RS	35	1.612389	1.055453	19281.274273	0.028100	0.028131
RS	36	1.757156	1.086706	17690.196906	0.025781	0.025791
RS	37	1.914161	1.086706	16553.261668	0.024124	0.024127
RS	38	2.084439	1.113337	14961.031516	0.021804	0.021797
RS	39	2.269113	1.113337	13698.001369	0.019963	0.019956
RS	40	2.469399	1.137103	12128.909551	0.017676	0.017669
RS	41	2.686617	1.137103	10824.353180	0.015775	0.015769
RS	42	2.922199	1.161321	9325.141913	0.013590	0.013589
RS	43	3.177697	1.161321	8080.461848	0.011776	0.011775
RS	44	3.454796	1.189764	6726.041353	0.009802	0.009808
RS	45	3.755320	1.189764	5638.488660	0.008217	0.008223
RS	46	4.081251	1.224770	4511.045013	0.006574	0.006588
RS	47	4.434736	1.224770	3645.932728	0.005313	0.005328
RS	48	4.818105	1.263828	2799.423417	0.004080	0.004102
RS	49	5.233884	1.263828	2171.859781	0.003165	0.003189
RS	50	5.684814	1.298385	1602.075989	0.002335	0.002363
RS	51	6.173865	1.298385	1184.291384	0.001726	0.001755
RS	52	6.704261	1.317585	837.709697	0.001221	0.001250
RS	53	7.279496	1.317585	582.709589	0.000849	0.000875
RS	54	7.903363	1.309416	392.262178	0.000572	0.000594
RS	55	8.579972	1.309416	251.492061	0.000367	0.000384
RS	56	9.313781	1.309416	154.236589	0.000225	0.000238
RS	57	10.109627	1.309416	90.144605	0.000131	0.000140
RS	58	10.972754	1.255564	51.450238	0.000075	0.000081
RS	59	11.908851	1.255564	26.130109	0.000038	0.000041
RS	60	12.924085	1.255564	12.447778	0.000018	0.000020
RS	61	14.025149	1.255564	5.532237	0.000008	0.000009
RS	62	15.219296	1.255564	2.280523	0.000003	0.000004
RS	63	16.514398	1.255564	1.298993	0.000002	0.000002
PA	4+25*2+4+6 0.195240357 0.036081917 16.514397557 0.627040520 8.047976232 3.171746346 1.759844308 1.613969014 1.685052313 1.677325287 1.469437750 1.209704088 1.028032088 0.932330092 0.898986988 0.906810501 0.938326532 0.979158299 1.019451039 1.055452881 1.086706049 1.113337415 1.137102994 1.161320865 1.189763707 1.224769537 1.263827887 1.298385200 1.317584868 1.309416226 1.255564156
//
IT	4188
RD	23
LK	-7571110.307686
QD	-426.490175 -> -424.690825
RI	0.0184205989
TR	0.195128	0.036010
MT	16.537581
MM	C_pi: 1.112984, n_recomb: 685132.099132
RS	0	0.000000	0.625112	9025.822396	0.013174	0.034663
RS	1	0.008456	0.625112	9653.574575	0.014090	0.009605
RS	2	0.017628	0.625112	10312.824147	0.015052	0.006528
RS	3	0.027575	0.625112	11003.019174	0.016060	0.007330
RS	4	0.038364	8.460796	873.672027	0.001275	0.000721
RS	5	0.050064	8.460796	946.396486	0.001381	0.000904
RS	6	0.062754	3.209132	2698.974562	0.003939	0.002817
RS	7	0.076518	3.209132	2914.908419	0.004255	0.003395
RS	8	0.091445	1.748903	5762.413567	0.008411	0.007218
RS	9	0.107634	1.748903	6191.581079	0.009037	0.008168
RS	10	0.125193	1.604341	7242.893288	0.010572	0.009775
RS	11	0.144236	1.604341	7761.572709	0.011329	0.010696
RS	12	0.164890	1.683344	7921.578951	0.011562	0.011161
RS	13	0.187290	1.683344	8476.686519	0.012372	0.012069
RS	14	0.211584	1.683711	9058.423062	0.013221	0.013035
RS	15	0.237933	1.683711	9670.273744	0.014114	0.013980
RS	16	0.266510	1.476129	11744.291480	0.017142	0.017103
RS	17	0.297504	1.476129	12468.968049	0.018199	0.018313
RS	18	0.331119	1.212721	16041.885592	0.023414	0.023705
RS	19	0.367576	1.212721	16873.328244	0.024628	0.025091
RS	20	0.407117	1.028645	20804.185568	0.030365	0.031001
RS	21	0.450001	1.028645	21621.554492	0.031558	0.032277
RS	22	0.496511	0.932072	24647.864752	0.035975	0.036766
RS	23	0.546955	0.932072	25290.244395	0.036913	0.037683
RS	24	0.601665	0.898704	26755.665350	0.039052	0.039791
RS	25	0.661001	0.898704	27119.163676	0.039582	0.040237
RS	26	0.725354	0.906917	27092.654922	0.039544	0.040111
RS	27	0.795150	0.906917	27155.002271	0.039635	0.040099
RS	28	0.870848	0.938917	26154.860224	0.038175	0.038548
RS	29	0.952947	0.938917	25936.337338	0.037856	0.038142
RS	30	1.041989	0.980044	24506.411724	0.035769	0.035984
RS	31	1.138561	0.980044	24028.808388	0.035072	0.035232
RS	32	1.243299	1.020302	22489.175900	0.032825	0.032938
RS	33	1.356895	1.020302	21765.771950	0.031769	0.031853
RS	34	1.480096	1.056020	20201.895299	0.029486	0.029539
RS	35	1.613717	1.056020	19252.154937	0.028100	0.028137
RS	36	1.758636	1.086910	17668.234703	0.025788	0.025803
RS	37	1.915811	1.086910	16530.789139	0.024128	0.024136
RS	38	2.086277	1.113217	14942.843818	0.021810	0.021808
RS	39	2.271158	1.113217	13678.677835	0.019965	0.019962
RS	40	2.471674	1.136849	12110.461433	0.017676	0.017672
RS	41	2.689147	1.136849	10805.082423	0.015771	0.015768
RS	42	2.925010	1.161313	9304.090684	0.013580	0.013581
RS	43	3.180818	1.161313	8060.101539	0.011764	0.011766
RS	44	3.458259	1.190574	6703.101705	0.009784	0.009792
RS	45	3.759162	1.190574	5618.496476	0.008201	0.008208
RS	46	4.085510	1.227089	4489.672635	0.006553	0.006568
RS	47	4.439456	1.227089	3629.355433	0.005297	0.005312
RS	48	4.823333	1.268207	2783.558162	0.004063	0.004085
RS	49	5.239672	1.268207	2161.138445	0.003154	0.003178
RS	50	5.691219	1.304875	1593.401200	0.002326	0.002354
RS	51	6.180951	1.304875	1179.547310	0.001722	0.001750
RS	52	6.712096	1.325556	834.921388	0.001219	0.001247
RS	53	7.288158	1.325556	581.983589	0.000849	0.000875
RS	54	7.912934	1.317658	392.585506	0.000573	0.000595
RS	55	8.590544	1.317658	252.347168	0.000368	0.000386
RS	56	9.325456	1.317658	155.190588	0.000227	0.000240
RS	57	10.122515	1.317658	90.973695	0.000133	0.000142
RS	58	10.986978	1.262052	52.133272	0.000076	0.000082
RS	59	11.924543	1.262052	26.550277	0.000039	0.000042
RS	60	12.941393	1.262052	12.685621	0.000019	0.000020
RS	61	14.044232	1.262052	5.656028	0.000008	0.000009
RS	62	15.240333	1.262052	2.339604	0.000003	0.000004
RS	63	16.537581	1.262052	1.340198	0.000002	0.000002
PA	4+25*2+4+6 0.195127709 0.036010137 16.537580610 0.625111695 8.460795592 3.209131523 1.748903351 1.604340543 1.683344082 1.683710979 1.476129268 1.212721495 1.028644843 0.932071797 0.898703637 0.906916763 0.938917138 0.980044473 1.020301735 1.056019574 1.086910213 1.113217436 1.136849238 1.161312558 1.190574413 1.227089247 1.268206670 1.304875417 1.325555773 1.317658020 1.262051591
//
IT	3481
RD	24
LK	-7571106.794292
QD	-426.493706 -> -424.837857
RI	0.0184088917
TR	0.195017	0.035942
MT	16.560039
MM	C_pi: 1.113476, n_recomb: 684150.819710
RS	0	0.000000	0.623261	9042.197277	0.013217	0.034653
RS	1	0.008459	0.623261	9670.849090	0.014136	0.009613
RS	2	0.017633	0.623261	10330.979104	0.015100	0.006541
RS	3	0.027583	0.623261	11022.019076	0.016111	0.007356
RS	4	0.038375	8.888154	830.655440	0.001214	0.000687
RS	5	0.050080	8.888154	899.880067	0.001315	0.000862
RS	6	0.062775	3.246928	2664.775549	0.003895	0.002788
RS	7	0.076544	3.246928	2878.178293	0.004207	0.003355
RS	8	0.091477	1.738869	5790.142057	0.008463	0.007255
RS	9	0.107674	1.738869	6221.131280	0.009093	0.008207
RS	10	0.125241	1.595356	7276.116172	0.010635	0.009819
RS	11	0.144293	1.595356	7796.746190	0.011396	0.010748
RS	12	0.164958	1.681719	7920.332810	0.011577	0.011165
RS	13	0.187370	1.681719	8475.352324	0.012388	0.012080
RS	14	0.211678	1.689832	9015.786507	0.013178	0.012991
RS	15	0.238042	1.689832	9625.434114	0.014069	0.013937
RS	16	0.266636	1.482543	11682.570484	0.017076	0.017042
RS	17	0.297649	1.482543	12404.699299	0.018132	0.018250
RS	18	0.331285	1.215560	15992.523737	0.023376	0.023673
RS	19	0.367767	1.215560	16822.631518	0.024589	0.025058
RS	20	0.407334	1.029191	20780.098893	0.030374	0.031018
RS	21	0.450248	1.029191	21596.792125	0.031567	0.032293
RS	22	0.496793	0.931816	24639.201715	0.036014	0.036813
RS	23	0.547274	0.931816	25280.399599	0.036952	0.037728
RS	24	0.602025	0.898453	26744.136365	0.039091	0.039837
RS	25	0.661408	0.898453	27106.015932	0.039620	0.040280
RS	26	0.725814	0.907066	27066.330212	0.039562	0.040135
RS	27	0.795668	0.907066	27127.686477	0.039652	0.040123
RS	28	0.871430	0.939548	26114.835341	0.038171	0.038550
RS	29	0.953601	0.939548	25896.657921	0.037852	0.038145
RS	30	1.042723	0.980964	24462.637481	0.035756	0.035978
RS	31	1.139383	0.980964	23986.385162	0.035060	0.035227
RS	32	1.244220	1.021176	22451.623513	0.032817	0.032936
RS	33	1.357925	1.021176	21729.563198	0.031761	0.031852
RS	34	1.481247	1.056600	20174.147734	0.029488	0.029546
RS	35	1.615001	1.056600	19224.907849	0.028100	0.028142
RS	36	1.760069	1.087115	17648.275537	0.025796	0.025815
RS	37	1.917409	1.087115	16510.274320	0.024133	0.024145
RS	38	2.088057	1.113079	14926.730848	0.021818	0.021819
RS	39	2.273139	1.113079	13661.298202	0.019968	0.019969
RS	40	2.473878	1.136550	12094.037682	0.017677	0.017677
RS	41	2.691597	1.136550	10787.613320	0.015768	0.015768
RS	42	2.927731	1.161224	9284.839883	0.013571	0.013575
RS	43	3.183840	1.161224	8041.249859	0.011754	0.011757
RS	44	3.461613	1.191269	6681.566696	0.009766	0.009776
RS	45	3.762882	1.191269	5599.600763	0.008185	0.008193
RS	46	4.089635	1.229264	4469.240914	0.006533	0.006548
RS	47	4.444026	1.229264	3613.444707	0.005282	0.005297
RS	48	4.828395	1.272428	2768.196201	0.004046	0.004069
RS	49	5.245277	1.272428	2150.720056	0.003144	0.003167
RS	50	5.697422	1.311212	1584.907611	0.002317	0.002345
RS	51	6.187813	1.311212	1174.871605	0.001717	0.001745
RS	52	6.719685	1.333388	832.136923	0.001216	0.001244
RS	53	7.296547	1.333388	581.224795	0.000850	0.000875
RS	54	7.922205	1.325770	392.863429	0.000574	0.000596
RS	55	8.600785	1.325770	253.160744	0.000370	0.000388
RS	56	9.336765	1.325770	156.113145	0.000228	0.000241
RS	57	10.135000	1.325770	91.782179	0.000134	0.000143
RS	58	11.000755	1.268419	52.804745	0.000077	0.000083
RS	59	11.939743	1.268419	26.964970	0.000039	0.000043
RS	60	12.958158	1.268419	12.921277	0.000019	0.000021
RS	61	14.062718	1.268419	5.779161	0.000008	0.000009
RS	62	15.260711	1.268419	2.398607	0.000004	0.000004
RS	63	16.560039	1.268419	1.381624	0.000002	0.000002
PA	4+25*2+4+6 0.195016870 0.035941659 16.560039178 0.623261236 8.888153817 3.246928282 1.738869360 1.595356276 1.681719455 1.689831551 1.482542961 1.215559648 1.029191256 0.931815796 0.898453372 0.907065527 0.939547515 0.980964162 1.021175521 1.056599662 1.087115192 1.113079422 1.136550003 1.161223888 1.191269290 1.229263560 1.272427672 1.311212035 1.333388121 1.325770109 1.268419464
//
IT	4828
RD	25
LK	-7571103.559309
QD	-426.526942 -> -424.998405
RI	0.0183984476
TR	0.194907	0.035876
MT	16.581991
MM	C_pi: 1.113967, n_recomb: 683221.379946
RS	0	0.000000	0.621478	9058.306070	0.013258	0.034644
RS	1	0.008461	0.621478	9687.846432	0.014180	0.009621
RS	2	0.017638	0.621478	10348.847001	0.015147	0.006554
RS	3	0.027591	0.621478	11040.723652	0.016160	0.007381
RS	4	0.038387	9.330262	790.388907	0.001157	0.000655
RS	5	0.050096	9.330262	856.330738	0.001253	0.000822
RS	6	0.062796	3.284962	2631.333965	0.003851	0.002758
RS	7	0.076570	3.284962	2842.257396	0.004160	0.003316
RS	8	0.091509	1.729660	5815.770359	0.008512	0.007290
RS	9	0.107713	1.729660	6248.445060	0.009146	0.008243
RS	10	0.125288	1.586973	7307.441798	0.010696	0.009861
RS	11	0.144350	1.586973	7829.910623	0.011460	0.010797
RS	12	0.165024	1.680187	7919.231951	0.011591	0.011169
RS	13	0.187448	1.680187	8474.177117	0.012403	0.012091
RS	14	0.211769	1.695723	8975.323094	0.013137	0.012948
RS	15	0.238148	1.695723	9582.881497	0.014026	0.013896
RS	16	0.266759	1.488702	11624.135069	0.017014	0.016983
RS	17	0.297790	1.488702	12343.850004	0.018067	0.018190
RS	18	0.331448	1.218244	15946.302782	0.023340	0.023645
RS	19	0.367952	1.218244	16775.161825	0.024553	0.025028
RS	20	0.407546	1.029682	20758.191160	0.030383	0.031035
RS	21	0.450490	1.029682	21574.248371	0.031577	0.032309
RS	22	0.497067	0.931567	24631.482572	0.036052	0.036859
RS	23	0.547585	0.931567	25271.547990	0.036989	0.037772
RS	24	0.602378	0.898238	26732.899886	0.039128	0.039880
RS	25	0.661806	0.898238	27093.259078	0.039655	0.040322
RS	26	0.726263	0.907256	27040.326150	0.039578	0.040157
RS	27	0.796173	0.907256	27100.824360	0.039666	0.040144
RS	28	0.871999	0.940217	26075.543381	0.038166	0.038551
RS	29	0.954240	0.940217	25857.839908	0.037847	0.038147
RS	30	1.043440	0.981915	24420.072800	0.035743	0.035971
RS	31	1.140187	0.981915	23945.265641	0.035048	0.035222
RS	32	1.245119	1.022076	22415.510896	0.032809	0.032934
RS	33	1.358931	1.022076	21694.861173	0.031754	0.031851
RS	34	1.482371	1.057200	20148.019643	0.029490	0.029553
RS	35	1.616256	1.057200	19199.307502	0.028101	0.028148
RS	36	1.761470	1.087332	17630.050966	0.025804	0.025828
RS	37	1.918969	1.087332	16491.467902	0.024138	0.024154
RS	38	2.089795	1.112937	14912.436200	0.021827	0.021832
RS	39	2.275075	1.112937	13645.633379	0.019972	0.019977
RS	40	2.476031	1.136223	12079.405563	0.017680	0.017682
RS	41	2.693990	1.136223	10771.748396	0.015766	0.015769
RS	42	2.930390	1.161077	9267.196380	0.013564	0.013570
RS	43	3.186793	1.161077	8023.753908	0.011744	0.011750
RS	44	3.464890	1.191872	6661.312503	0.009750	0.009761
RS	45	3.766517	1.191872	5581.710785	0.008170	0.008180
RS	46	4.093665	1.231318	4449.680636	0.006513	0.006529
RS	47	4.448492	1.231318	3598.156244	0.005266	0.005283
RS	48	4.833342	1.276512	2753.317708	0.004030	0.004053
RS	49	5.250755	1.276512	2140.595649	0.003133	0.003157
RS	50	5.703484	1.317418	1576.590877	0.002308	0.002335
RS	51	6.194519	1.317418	1170.265665	0.001713	0.001741
RS	52	6.727101	1.341105	829.360431	0.001214	0.001242
RS	53	7.304745	1.341105	580.438161	0.000850	0.000875
RS	54	7.931264	1.333782	393.099077	0.000575	0.000597
RS	55	8.610793	1.333782	253.936035	0.000372	0.000389
RS	56	9.347817	1.333782	157.006933	0.000230	0.000243
RS	57	10.147200	1.333782	92.571967	0.000135	0.000144
RS	58	11.014221	1.274718	53.465274	0.000078	0.000084
RS	59	11.954599	1.274718	27.374947	0.000040	0.000043
RS	60	12.974544	1.274718	13.155334	0.000019	0.000021
RS	61	14.080787	1.274718	5.902006	0.000009	0.000009
RS	62	15.280630	1.274718	2.457734	0.000004	0.000004
RS	63	16.581991	1.274718	1.423436	0.000002	0.000002
PA	4+25*2+4+6 0.194906571 0.035876045 16.581991287 0.621477774 9.330261859 3.284961966 1.729659907 1.586973084 1.680187012 1.695722971 1.488702103 1.218244466 1.029681522 0.931567196 0.898237665 0.907255837 0.940216620 0.981914651 1.022076107 1.057200097 1.087331874 1.112937179 1.136222937 1.161077015 1.191871982 1.231317606 1.276512251 1.317418114 1.341104935 1.333781681 1.274717630
//
