# Supplementary material for: Introgression and disruption of migration routes have shaped the genetic integrity of wildebeest populations
Source: Nat Commun. 2024 Apr 12;15:2921. doi: 10.1038/s41467-024-47015-y (PMC11014984; doi:10.1038/s41467-024-47015-y)
Supplement: Supplementary file 10 — Source Data [file 41467_2024_47015_MOESM10_ESM.zip › source_data/Fig2a.psmc/CTauZmE_2542.psmc]

CC
CC	Brief Description of the file format:
CC	  CC  comments
CC	  MM  useful-messages
CC	  RD  round-of-iterations
CC	  LL  \log[P(sequence)]
CC	  QD  Q-before-opt Q-after-opt
CC	  TR  \theta_0 \rho_0
CC	  RS  k t_k \lambda_k \pi_k \sum_{l\not=k}A_{kl} A_{kk}
CC	  DC  begin end best-k t_k+\Delta_k max-prob
CC
MM	Version: 0.6.5-r67
MM	pattern:4+25*2+4+6, n:63, n_free_lambdas:28
MM	n_iterations:25, skip:1, max_t:15, theta/rho:5
MM	is_decoding:0
MM	n_seqs:28, sum_L:17430860, sum_n:2300467
RD	0
LK	0.000000
QD	0.000000 -> 0.000000
RI	inf
TR	0.141537	0.028307
MT	15.000000
MM	C_pi: 1.000000, n_recomb: 486535.011405
RS	0	0.000000	1.000000	3960.709130	0.008141	0.000000
RS	1	0.008290	1.000000	4252.690600	0.008741	0.000000
RS	2	0.017266	1.000000	4562.976615	0.009379	0.000000
RS	3	0.026987	1.000000	4892.163024	0.010055	0.000000
RS	4	0.037514	1.000000	5240.760578	0.010772	0.000000
RS	5	0.048914	1.000000	5609.170731	0.011529	0.000000
RS	6	0.061258	1.000000	5997.657911	0.012327	0.000000
RS	7	0.074626	1.000000	6406.318027	0.013167	0.000000
RS	8	0.089102	1.000000	6835.043036	0.014048	0.000000
RS	9	0.104778	1.000000	7283.481457	0.014970	0.000000
RS	10	0.121753	1.000000	7750.994840	0.015931	0.000000
RS	11	0.140135	1.000000	8236.610368	0.016929	0.000000
RS	12	0.160042	1.000000	8738.969932	0.017962	0.000000
RS	13	0.181598	1.000000	9256.276308	0.019025	0.000000
RS	14	0.204942	1.000000	9786.237372	0.020114	0.000000
RS	15	0.230221	1.000000	10326.009662	0.021224	0.000000
RS	16	0.257595	1.000000	10872.143081	0.022346	0.000000
RS	17	0.287238	1.000000	11420.529052	0.023473	0.000000
RS	18	0.319339	1.000000	11966.355048	0.024595	0.000000
RS	19	0.354100	1.000000	12504.069079	0.025700	0.000000
RS	20	0.391744	1.000000	13027.358422	0.026776	0.000000
RS	21	0.432507	1.000000	13529.147570	0.027807	0.000000
RS	22	0.476650	1.000000	14001.621007	0.028778	0.000000
RS	23	0.524453	1.000000	14436.276960	0.029672	0.000000
RS	24	0.576218	1.000000	14824.018518	0.030469	0.000000
RS	25	0.632274	1.000000	15155.288494	0.031149	0.000000
RS	26	0.692977	1.000000	15420.253841	0.031694	0.000000
RS	27	0.758711	1.000000	15609.044252	0.032082	0.000000
RS	28	0.829896	1.000000	15712.047572	0.032294	0.000000
RS	29	0.906981	1.000000	15720.261705	0.032311	0.000000
RS	30	0.990456	1.000000	15625.698670	0.032116	0.000000
RS	31	1.080851	1.000000	15421.831312	0.031697	0.000000
RS	32	1.178739	1.000000	15104.067025	0.031044	0.000000
RS	33	1.284742	1.000000	14670.225883	0.030152	0.000000
RS	34	1.399532	1.000000	14120.993330	0.029024	0.000000
RS	35	1.523838	1.000000	13460.310746	0.027666	0.000000
RS	36	1.658449	1.000000	12695.661784	0.026094	0.000000
RS	37	1.804218	1.000000	11838.209610	0.024332	0.000000
RS	38	1.962071	1.000000	10902.741494	0.022409	0.000000
RS	39	2.133009	1.000000	9907.383849	0.020363	0.000000
RS	40	2.318118	1.000000	8873.064022	0.018237	0.000000
RS	41	2.518571	1.000000	7822.715146	0.016078	0.000000
RS	42	2.735641	1.000000	6780.246714	0.013936	0.000000
RS	43	2.970706	1.000000	5769.334163	0.011858	0.000000
RS	44	3.225257	1.000000	4812.112181	0.009891	0.000000
RS	45	3.500909	1.000000	3927.883780	0.008073	0.000000
RS	46	3.799411	1.000000	3131.974406	0.006437	0.000000
RS	47	4.122659	1.000000	2434.861931	0.005004	0.000000
RS	48	4.472702	1.000000	1841.694899	0.003785	0.000000
RS	49	4.851763	1.000000	1352.271851	0.002779	0.000000
RS	50	5.262247	1.000000	961.497306	0.001976	0.000000
RS	51	5.706758	1.000000	660.263102	0.001357	0.000000
RS	52	6.188118	1.000000	436.639754	0.000897	0.000000
RS	53	6.709380	1.000000	277.215009	0.000570	0.000000
RS	54	7.273854	1.000000	168.397859	0.000346	0.000000
RS	55	7.885120	1.000000	97.521888	0.000200	0.000000
RS	56	8.547059	1.000000	53.629435	0.000110	0.000000
RS	57	9.263869	1.000000	27.886231	0.000057	0.000000
RS	58	10.040101	1.000000	13.647734	0.000028	0.000000
RS	59	10.880679	1.000000	6.255335	0.000013	0.000000
RS	60	11.790939	1.000000	2.670659	0.000005	0.000000
RS	61	12.776655	1.000000	1.055922	0.000002	0.000000
RS	62	13.844085	1.000000	0.384196	0.000001	0.000000
RS	63	15.000000	1.000000	0.179989	0.000000	0.000000
PA	4+25*2+4+6 0.141536696 0.028307339 15.000000000 1.000000000 1.000000000 1.000000000 1.000000000 1.000000000 1.000000000 1.000000000 1.000000000 1.000000000 1.000000000 1.000000000 1.000000000 1.000000000 1.000000000 1.000000000 1.000000000 1.000000000 1.000000000 1.000000000 1.000000000 1.000000000 1.000000000 1.000000000 1.000000000 1.000000000 1.000000000 1.000000000 1.000000000
//
IT	4270
RD	1
LK	-5810207.923460
QD	-10854.536149 -> -5321.860218
RI	0.0719766040
TR	0.134358	0.025799
MT	17.121878
MM	C_pi: 1.117042, n_recomb: 495205.952043
RS	0	0.000000	0.313330	13089.872835	0.026433	0.112764
RS	1	0.008516	0.313330	13809.397816	0.027886	0.038763
RS	2	0.017757	0.313330	14533.517085	0.029348	0.018936
RS	3	0.027785	0.313330	15255.785381	0.030807	0.012790
RS	4	0.038667	0.840352	6024.506689	0.012166	0.010014
RS	5	0.050476	0.840352	6443.499023	0.013012	0.008411
RS	6	0.063290	1.149227	5044.351435	0.010186	0.007482
RS	7	0.077196	1.149227	5406.317755	0.010917	0.007041
RS	8	0.092286	1.323792	5029.573026	0.010157	0.006972
RS	9	0.108660	1.323792	5389.142139	0.010883	0.007208
RS	10	0.126430	1.379224	5537.978888	0.011183	0.007693
RS	11	0.145712	1.379224	5924.168298	0.011963	0.008378
RS	12	0.166637	1.370060	6371.553000	0.012866	0.009235
RS	13	0.189343	1.370060	6797.787768	0.013727	0.010236
RS	14	0.213983	1.336740	7420.779998	0.014985	0.011355
RS	15	0.240722	1.336740	7889.379600	0.015932	0.012577
RS	16	0.269737	1.297943	8620.201890	0.017407	0.013891
RS	17	0.301224	1.297943	9124.556790	0.018426	0.015286
RS	18	0.335392	1.260858	9917.326939	0.020027	0.016752
RS	19	0.372469	1.260858	10442.182821	0.021087	0.018275
RS	20	0.412704	1.229046	11245.456094	0.022709	0.019828
RS	21	0.456365	1.229046	11766.378768	0.023761	0.021383
RS	22	0.503745	1.204864	12514.397706	0.025271	0.022906
RS	23	0.555159	1.204864	12998.274702	0.026248	0.024354
RS	24	0.610952	1.189840	13616.172757	0.027496	0.025679
RS	25	0.671496	1.189840	14023.855796	0.028319	0.026834
RS	26	0.737195	1.184370	14444.101314	0.029168	0.027781
RS	27	0.808490	1.184370	14735.036509	0.029755	0.028494
RS	28	0.885856	1.187231	14918.201252	0.030125	0.028961
RS	29	0.969811	1.187231	15055.358496	0.030402	0.029184
RS	30	1.060915	1.195927	14994.866712	0.030280	0.029171
RS	31	1.159777	1.195927	14948.451639	0.030186	0.028938
RS	32	1.267058	1.207603	14658.698804	0.029601	0.028502
RS	33	1.383475	1.207603	14409.055803	0.029097	0.027879
RS	34	1.509806	1.219679	13913.530483	0.028096	0.027086
RS	35	1.646896	1.219679	13454.321927	0.027169	0.026137
RS	36	1.795659	1.230217	12779.951174	0.025807	0.025044
RS	37	1.957092	1.230217	12122.158986	0.024479	0.023816
RS	38	2.132271	1.238077	11300.516149	0.022820	0.022462
RS	39	2.322369	1.238077	10476.613389	0.021156	0.020993
RS	40	2.528655	1.242762	9550.551382	0.019286	0.019423
RS	41	2.752509	1.242762	8616.420082	0.017400	0.017771
RS	42	2.995425	1.244166	7644.705125	0.015437	0.016058
RS	43	3.259028	1.244166	6676.346529	0.013482	0.014309
RS	44	3.545080	1.242631	5730.130220	0.011571	0.012554
RS	45	3.855491	1.242631	4813.627408	0.009720	0.010824
RS	46	4.192336	1.239019	3966.517722	0.008010	0.009152
RS	47	4.557867	1.239019	3181.344224	0.006424	0.007572
RS	48	4.954525	1.234476	2494.475289	0.005037	0.006116
RS	49	5.384963	1.234476	1893.755050	0.003824	0.004812
RS	50	5.852057	1.230051	1398.739991	0.002825	0.003678
RS	51	6.358927	1.230051	995.207751	0.002010	0.002725
RS	52	6.908963	1.226444	684.697722	0.001383	0.001951
RS	53	7.505838	1.226444	451.386911	0.000912	0.001347
RS	54	8.153543	1.223246	285.790602	0.000577	0.000893
RS	55	8.856406	1.223246	172.220780	0.000348	0.000568
RS	56	9.619124	1.223246	98.725157	0.000199	0.000345
RS	57	10.446794	1.223246	53.609056	0.000108	0.000199
RS	58	11.344947	1.218172	27.523495	0.000056	0.000109
RS	59	12.319586	1.218172	13.177213	0.000027	0.000056
RS	60	13.377225	1.218172	5.885697	0.000012	0.000027
RS	61	14.524931	1.218172	2.438265	0.000005	0.000012
RS	62	15.770374	1.218172	0.930923	0.000002	0.000005
RS	63	17.121878	1.218172	0.467814	0.000001	0.000003
PA	4+25*2+4+6 0.134358076 0.025799480 17.121877670 0.313330412 0.840352297 1.149226665 1.323792458 1.379224062 1.370060444 1.336740494 1.297943115 1.260857522 1.229046226 1.204864264 1.189840317 1.184370041 1.187230587 1.195926905 1.207602620 1.219678998 1.230217040 1.238077164 1.242761612 1.244166374 1.242631197 1.239018679 1.234475851 1.230051279 1.226444483 1.223245502 1.218171895
//
IT	3611
RD	2
LK	-5802221.320458
QD	-3882.282837 -> -2683.507529
RI	0.0539958942
TR	0.128925	0.024452
MT	18.651974
MM	C_pi: 1.157054, n_recomb: 486280.006300
RS	0	0.000000	0.211270	19263.953563	0.039615	0.109578
RS	1	0.008663	0.211270	20058.597598	0.041249	0.040976
RS	2	0.018076	0.211270	20809.012608	0.042792	0.023480
RS	3	0.028304	0.211270	21501.030154	0.044215	0.019688
RS	4	0.039419	0.869385	5492.127408	0.011294	0.007147
RS	5	0.051496	0.869385	5882.931303	0.012098	0.007312
RS	6	0.064619	1.324145	4143.857706	0.008522	0.005590
RS	7	0.078880	1.324145	4453.326534	0.009158	0.005960
RS	8	0.094375	1.597677	3967.042872	0.008158	0.005617
RS	9	0.111213	1.597677	4264.471521	0.008770	0.006206
RS	10	0.129510	1.669052	4385.231015	0.009018	0.006665
RS	11	0.149391	1.669052	4707.449202	0.009681	0.007500
RS	12	0.170995	1.626535	5179.019597	0.010650	0.008502
RS	13	0.194470	1.626535	5545.216975	0.011403	0.009544
RS	14	0.219979	1.547031	6231.736068	0.012815	0.010926
RS	15	0.247698	1.547031	6648.518333	0.013672	0.012136
RS	16	0.277817	1.464426	7476.949456	0.015376	0.013803
RS	17	0.310546	1.464426	7940.725644	0.016330	0.015160
RS	18	0.346110	1.389619	8863.371164	0.018227	0.017050
RS	19	0.384755	1.389619	9360.388973	0.019249	0.018533
RS	20	0.426747	1.327780	10312.299051	0.021207	0.020547
RS	21	0.472377	1.327780	10817.313535	0.022245	0.022062
RS	22	0.521960	1.282697	11701.757777	0.024064	0.024000
RS	23	0.575838	1.282697	12178.705439	0.025045	0.025399
RS	24	0.634383	1.257074	12878.779060	0.026484	0.026987
RS	25	0.698000	1.257074	13285.627512	0.027321	0.028055
RS	26	0.767127	1.251589	13701.785714	0.028177	0.029023
RS	27	0.842243	1.251589	13998.672663	0.028787	0.029601
RS	28	0.923866	1.263665	14094.615177	0.028985	0.029846
RS	29	1.012559	1.263665	14250.561348	0.029305	0.029911
RS	30	1.108936	1.288063	14058.250066	0.028910	0.029530
RS	31	1.213661	1.288063	14052.852285	0.028899	0.029159
RS	32	1.327459	1.318752	13636.740771	0.028043	0.028327
RS	33	1.451114	1.318752	13458.770325	0.027677	0.027615
RS	34	1.585481	1.350176	12882.617699	0.026492	0.026494
RS	35	1.731487	1.350176	12528.959102	0.025765	0.025518
RS	36	1.890142	1.378080	11839.154844	0.024346	0.024215
RS	37	2.062540	1.378080	11316.139044	0.023271	0.023019
RS	38	2.249872	1.399915	10541.779218	0.021678	0.021580
RS	39	2.453432	1.399915	9868.931744	0.020295	0.020189
RS	40	2.674626	1.414515	9034.229566	0.018578	0.018640
RS	41	2.914981	1.414515	8248.145639	0.016962	0.017094
RS	42	3.176157	1.421589	7384.457349	0.015186	0.015473
RS	43	3.459957	1.421589	6539.986323	0.013449	0.013837
RS	44	3.768342	1.421911	5689.308825	0.011700	0.012203
RS	45	4.103441	1.421911	4856.242111	0.009987	0.010568
RS	46	4.467569	1.417448	4070.535672	0.008371	0.009005
RS	47	4.863239	1.417448	3323.270947	0.006834	0.007489
RS	48	5.293185	1.410706	2657.559429	0.005465	0.006106
RS	49	5.760376	1.410706	2057.171836	0.004230	0.004833
RS	50	6.268037	1.403866	1552.530100	0.003193	0.003733
RS	51	6.819675	1.403866	1128.196663	0.002320	0.002785
RS	52	7.419099	1.398268	794.293188	0.001633	0.002016
RS	53	8.070448	1.398268	535.750356	0.001102	0.001403
RS	54	8.778222	1.393074	347.737367	0.000715	0.000941
RS	55	9.547307	1.393074	214.763054	0.000442	0.000604
RS	56	10.383015	1.393074	126.317799	0.000260	0.000370
RS	57	11.291118	1.393074	70.459505	0.000145	0.000216
RS	58	12.277885	1.383075	37.279793	0.000077	0.000120
RS	59	13.350132	1.383075	18.334790	0.000038	0.000062
RS	60	14.515264	1.383075	8.420983	0.000017	0.000030
RS	61	15.781327	1.383075	3.590710	0.000007	0.000013
RS	62	17.157063	1.383075	1.412399	0.000003	0.000005
RS	63	18.651974	1.383075	0.741827	0.000002	0.000003
PA	4+25*2+4+6 0.128924953 0.024452001 18.651974362 0.211270391 0.869385426 1.324145247 1.597677070 1.669051891 1.626535201 1.547031439 1.464425521 1.389619201 1.327780068 1.282697335 1.257073620 1.251589041 1.263665259 1.288063058 1.318751592 1.350175773 1.378079935 1.399915240 1.414514581 1.421589319 1.421911455 1.417448069 1.410706433 1.403865984 1.398267603 1.393073567 1.383075045
//
IT	4657
RD	3
LK	-5800348.324603
QD	-2373.674128 -> -1957.471947
RI	0.0488562308
TR	0.125084	0.023655
MT	19.747852
MM	C_pi: 1.183525, n_recomb: 481270.670521
RS	0	0.000000	0.181014	22424.827876	0.046595	0.106928
RS	1	0.008761	0.181014	23190.817504	0.048187	0.042336
RS	2	0.018289	0.181014	23877.370262	0.049613	0.025588
RS	3	0.028652	0.181014	24466.545882	0.050837	0.023122
RS	4	0.039922	0.948885	4888.904500	0.010158	0.005930
RS	5	0.052180	0.948885	5246.785305	0.010902	0.006554
RS	6	0.065512	1.498209	3572.095682	0.007422	0.004787
RS	7	0.080012	1.498209	3846.674345	0.007993	0.005348
RS	8	0.095782	1.834637	3383.354268	0.007030	0.004973
RS	9	0.112934	1.834637	3644.796125	0.007573	0.005618
RS	10	0.131588	1.903438	3782.108722	0.007859	0.006105
RS	11	0.151877	1.903438	4068.953515	0.008455	0.006931
RS	12	0.173943	1.820880	4570.367567	0.009496	0.008042
RS	13	0.197942	1.820880	4904.299707	0.010190	0.009034
RS	14	0.224043	1.696225	5639.499736	0.011718	0.010592
RS	15	0.252431	1.696225	6029.455554	0.012528	0.011731
RS	16	0.283307	1.574205	6930.335101	0.014400	0.013636
RS	17	0.316887	1.574205	7374.571580	0.015323	0.014917
RS	18	0.353408	1.466151	8401.732000	0.017457	0.017109
RS	19	0.393130	1.466151	8887.372592	0.018466	0.018534
RS	20	0.436331	1.377463	9971.811866	0.020720	0.020903
RS	21	0.483317	1.377463	10472.178980	0.021759	0.022394
RS	22	0.534419	1.313054	11490.480350	0.023875	0.024679
RS	23	0.589998	1.313054	11965.296191	0.024862	0.026085
RS	24	0.650446	1.276885	12754.979441	0.026503	0.027906
RS	25	0.716190	1.276885	13157.374501	0.027339	0.028994
RS	26	0.787693	1.270318	13577.430852	0.028212	0.029975
RS	27	0.865460	1.270318	13866.359025	0.028812	0.030562
RS	28	0.950040	1.289987	13876.435651	0.028833	0.030588
RS	29	1.042030	1.289987	14025.768386	0.029143	0.030650
RS	30	1.142079	1.328534	13693.850116	0.028454	0.029905
RS	31	1.250893	1.328534	13691.926769	0.028450	0.029534
RS	32	1.369239	1.377220	13131.232312	0.027285	0.028309
RS	33	1.497954	1.377220	12975.267861	0.026960	0.027616
RS	34	1.637944	1.427724	12287.741152	0.025532	0.026162
RS	35	1.790199	1.427724	11979.453824	0.024891	0.025230
RS	36	1.955792	1.473439	11230.182710	0.023334	0.023695
RS	37	2.135892	1.473439	10775.527023	0.022390	0.022567
RS	38	2.331770	1.510276	9994.214407	0.020766	0.021003
RS	39	2.544808	1.510276	9406.934994	0.019546	0.019697
RS	40	2.776509	1.536198	8607.064361	0.017884	0.018115
RS	41	3.028509	1.536198	7913.237016	0.016442	0.016663
RS	42	3.302585	1.550525	7109.019268	0.014771	0.015075
RS	43	3.600672	1.550525	6350.123862	0.013194	0.013531
RS	44	3.924874	1.554348	5563.103447	0.011559	0.011962
RS	45	4.277478	1.554348	4796.421892	0.009966	0.010404
RS	46	4.660971	1.550703	4060.472547	0.008437	0.008907
RS	47	5.078062	1.550703	3353.207734	0.006967	0.007445
RS	48	5.531692	1.543404	2714.047417	0.005639	0.006108
RS	49	6.025062	1.543404	2128.017476	0.004422	0.004863
RS	50	6.561655	1.535648	1628.159776	0.003383	0.003783
RS	51	7.145257	1.535648	1200.156330	0.002494	0.002842
RS	52	7.779986	1.529281	857.886094	0.001783	0.002074
RS	53	8.470321	1.529281	587.872290	0.001222	0.001455
RS	54	9.221133	1.522989	388.102757	0.000806	0.000986
RS	55	10.037722	1.522989	243.888553	0.000507	0.000638
RS	56	10.925848	1.522989	146.087560	0.000304	0.000395
RS	57	11.891780	1.522989	83.061026	0.000173	0.000232
RS	58	12.942333	1.508333	44.914041	0.000093	0.000130
RS	59	14.084922	1.508333	22.518242	0.000047	0.000068
RS	60	15.327607	1.508333	10.551722	0.000022	0.000033
RS	61	16.679160	1.508333	4.594050	0.000010	0.000015
RS	62	18.149117	1.508333	1.846625	0.000004	0.000006
RS	63	19.747852	1.508333	1.002200	0.000002	0.000003
PA	4+25*2+4+6 0.125083958 0.023655415 19.747851854 0.181014271 0.948884691 1.498208793 1.834637231 1.903437599 1.820880048 1.696224688 1.574205482 1.466150725 1.377462637 1.313054140 1.276885481 1.270318098 1.289987451 1.328533682 1.377220497 1.427724455 1.473438603 1.510275570 1.536198198 1.550525141 1.554347788 1.550702863 1.543404129 1.535648452 1.529280515 1.522988688 1.508332777
//
IT	4132
RD	4
LK	-5799652.408985
QD	-1839.268048 -> -1641.682245
RI	0.0464214035
TR	0.122362	0.023165
MT	20.539714
MM	C_pi: 1.204565, n_recomb: 479693.174014
RS	0	0.000000	0.168752	24114.593481	0.050271	0.105071
RS	1	0.008828	0.168752	24851.576919	0.051807	0.043242
RS	2	0.018436	0.168752	25488.215728	0.053134	0.026745
RS	3	0.028891	0.168752	26004.719591	0.054211	0.025031
RS	4	0.040270	1.036806	4426.791960	0.009228	0.005242
RS	5	0.052653	1.036806	4758.607309	0.009920	0.006016
RS	6	0.066130	1.646701	3225.645599	0.006724	0.004364
RS	7	0.080796	1.646701	3478.535492	0.007252	0.004978
RS	8	0.096757	2.026252	3049.132007	0.006356	0.004622
RS	9	0.114127	2.026252	3289.436990	0.006857	0.005259
RS	10	0.133031	2.089480	3439.170783	0.007170	0.005775
RS	11	0.153603	2.089480	3705.429623	0.007725	0.006561
RS	12	0.175992	1.972479	4223.910884	0.008805	0.007745
RS	13	0.200357	1.972479	4539.236604	0.009463	0.008673
RS	14	0.226873	1.811466	5302.348315	0.011054	0.010340
RS	15	0.255730	1.811466	5677.246614	0.011835	0.011401
RS	16	0.287134	1.658493	6624.036550	0.013809	0.013453
RS	17	0.321311	1.658493	7058.292133	0.014714	0.014650
RS	18	0.358505	1.523456	8163.635331	0.017018	0.017048
RS	19	0.398982	1.523456	8645.506652	0.018023	0.018402
RS	20	0.443033	1.411576	9845.543324	0.020525	0.021047
RS	21	0.490973	1.411576	10347.478741	0.021571	0.022500
RS	22	0.543145	1.329197	11499.251430	0.023972	0.025091
RS	23	0.599923	1.329197	11976.853982	0.024968	0.026498
RS	24	0.661714	1.281907	12872.531466	0.026835	0.028559
RS	25	0.728959	1.281907	13273.238164	0.027670	0.029674
RS	26	0.802141	1.272113	13723.024684	0.028608	0.030715
RS	27	0.881784	1.272113	14003.226193	0.029192	0.031334
RS	28	0.968457	1.296173	13953.933513	0.029089	0.031207
RS	29	1.062783	1.296173	14091.101171	0.029375	0.031299
RS	30	1.165435	1.345207	13641.815053	0.028439	0.030258
RS	31	1.277150	1.345207	13631.866597	0.028418	0.029919
RS	32	1.398727	1.408372	12941.445974	0.026979	0.028364
RS	33	1.531037	1.408372	12788.938261	0.026661	0.027713
RS	34	1.675028	1.474990	11994.706145	0.025005	0.025974
RS	35	1.831730	1.474990	11705.698321	0.024402	0.025096
RS	36	2.002267	1.536327	10889.360873	0.022701	0.023357
RS	37	2.187858	1.536327	10470.365734	0.021827	0.022293
RS	38	2.389834	1.586828	9662.630561	0.020143	0.020609
RS	39	2.609641	1.586828	9124.419523	0.019021	0.019376
RS	40	2.848853	1.623519	8331.691863	0.017369	0.017747
RS	41	3.109183	1.623519	7694.213991	0.016040	0.016370
RS	42	3.392495	1.645177	6919.489607	0.014425	0.014790
RS	43	3.700818	1.645177	6215.799607	0.012958	0.013316
RS	44	4.036361	1.653066	5466.548322	0.011396	0.011786
RS	45	4.401526	1.653066	4745.315139	0.009892	0.010287
RS	46	4.798929	1.651163	4041.965600	0.008426	0.008833
RS	47	5.231414	1.651163	3364.503618	0.007014	0.007413
RS	48	5.702081	1.644418	2744.713159	0.005722	0.006109
RS	49	6.214298	1.644418	2171.753878	0.004527	0.004887
RS	50	6.771735	1.636866	1677.138625	0.003496	0.003823
RS	51	7.378384	1.636866	1249.182668	0.002604	0.002888
RS	52	8.038588	1.630680	902.554140	0.001882	0.002121
RS	53	8.757077	1.630680	625.842411	0.001305	0.001498
RS	54	9.538994	1.624038	418.363389	0.000872	0.001023
RS	55	10.389941	1.624038	266.418442	0.000555	0.000667
RS	56	11.316011	1.624038	161.834889	0.000337	0.000416
RS	57	12.323836	1.624038	93.384750	0.000195	0.000248
RS	58	13.420634	1.605100	51.363463	0.000107	0.000140
RS	59	14.614258	1.605100	26.140423	0.000054	0.000074
RS	60	15.913258	1.605100	12.442976	0.000026	0.000036
RS	61	17.326936	1.605100	5.507361	0.000011	0.000017
RS	62	18.865415	1.605100	2.252183	0.000005	0.000007
RS	63	20.539714	1.605100	1.255235	0.000003	0.000004
PA	4+25*2+4+6 0.122361790 0.023164970 20.539714392 0.168751853 1.036806490 1.646701457 2.026252381 2.089479920 1.972478814 1.811465783 1.658493309 1.523455795 1.411575519 1.329196977 1.281906803 1.272113496 1.296173037 1.345207409 1.408372189 1.474990487 1.536327458 1.586828101 1.623518546 1.645177212 1.653066084 1.651162935 1.644418016 1.636866400 1.630679706 1.624037510 1.605100470
//
IT	3765
RD	5
LK	-5799309.563739
QD	-1578.660672 -> -1469.207430
RI	0.0448980786
TR	0.120386	0.022856
MT	21.122816
MM	C_pi: 1.221163, n_recomb: 479818.028440
RS	0	0.000000	0.162609	25140.217303	0.052395	0.103778
RS	1	0.008876	0.162609	25858.266347	0.053892	0.043866
RS	2	0.018541	0.162609	26462.935857	0.055152	0.027460
RS	3	0.029063	0.162609	26933.358783	0.056132	0.026221
RS	4	0.040519	1.118985	4090.687901	0.008525	0.004793
RS	5	0.052991	1.118985	4402.901814	0.009176	0.005621
RS	6	0.066571	1.760851	3015.672695	0.006285	0.004120
RS	7	0.081357	1.760851	3255.261515	0.006784	0.004750
RS	8	0.097455	2.170111	2851.701732	0.005943	0.004417
RS	9	0.114981	2.170111	3079.393681	0.006418	0.005039
RS	10	0.134064	2.230721	3232.974013	0.006738	0.005570
RS	11	0.154840	2.230721	3486.735305	0.007267	0.006323
RS	12	0.177460	2.089150	4010.363919	0.008358	0.007547
RS	13	0.202088	2.089150	4314.177566	0.008991	0.008425
RS	14	0.228903	1.902644	5087.031176	0.010602	0.010150
RS	15	0.258097	1.902644	5452.426197	0.011364	0.011146
RS	16	0.289883	1.727933	6420.124391	0.013380	0.013277
RS	17	0.324490	1.727933	6848.141310	0.014272	0.014401
RS	18	0.362169	1.572332	8003.614728	0.016681	0.016927
RS	19	0.403193	1.572332	8483.975411	0.017682	0.018213
RS	20	0.447858	1.440976	9775.968899	0.020374	0.021064
RS	21	0.496487	1.440976	10281.125306	0.021427	0.022471
RS	22	0.549433	1.342208	11555.472655	0.024083	0.025328
RS	23	0.607079	1.342208	12037.707017	0.025088	0.026721
RS	24	0.669841	1.283688	13045.434529	0.027188	0.029024
RS	25	0.738175	1.283688	13446.459120	0.028024	0.030152
RS	26	0.812574	1.269173	13945.382296	0.029064	0.031295
RS	27	0.893576	1.269173	14218.193021	0.029632	0.031938
RS	28	0.981769	1.295033	14134.861862	0.029459	0.031722
RS	29	1.077791	1.295033	14259.500118	0.029719	0.031840
RS	30	1.182335	1.351291	13718.091677	0.028590	0.030576
RS	31	1.296159	1.351291	13697.011300	0.028546	0.030268
RS	32	1.420086	1.425449	12898.194623	0.026881	0.028450
RS	33	1.555014	1.425449	12742.230174	0.026556	0.027838
RS	34	1.701918	1.504896	11855.629090	0.024709	0.025867
RS	35	1.861861	1.504896	11574.440712	0.024123	0.025036
RS	36	2.036002	1.579082	10696.329682	0.022292	0.023130
RS	37	2.225600	1.579082	10297.072983	0.021460	0.022119
RS	38	2.432028	1.641177	9458.929894	0.019714	0.020333
RS	39	2.656778	1.641177	8950.611836	0.018654	0.019157
RS	40	2.901479	1.687340	8153.618648	0.016993	0.017481
RS	41	3.167899	1.687340	7552.334546	0.015740	0.016163
RS	42	3.457968	1.715746	6791.814740	0.014155	0.014579
RS	43	3.773784	1.715746	6125.050920	0.012765	0.013161
RS	44	4.117633	1.727721	5398.489865	0.011251	0.011652
RS	45	4.492003	1.727721	4708.922771	0.009814	0.010200
RS	46	4.899603	1.728038	4026.800522	0.008392	0.008775
RS	47	5.343383	1.728038	3371.261601	0.007026	0.007389
RS	48	5.826555	1.722610	2764.862871	0.005762	0.006108
RS	49	6.352614	1.722610	2202.607155	0.004591	0.004905
RS	50	6.925368	1.716108	1712.113773	0.003568	0.003852
RS	51	7.548961	1.716108	1285.439180	0.002679	0.002925
RS	52	8.227906	1.710856	936.106195	0.001951	0.002159
RS	53	8.967116	1.710856	655.183231	0.001365	0.001534
RS	54	9.771942	1.704497	442.212549	0.000922	0.001055
RS	55	10.648205	1.704497	284.637104	0.000593	0.000693
RS	56	11.602249	1.704497	174.875664	0.000364	0.000436
RS	57	12.640977	1.704497	102.131049	0.000213	0.000261
RS	58	13.771905	1.681706	56.964522	0.000119	0.000149
RS	59	15.003218	1.681706	29.350660	0.000061	0.000079
RS	60	16.343826	1.681706	14.153973	0.000029	0.000039
RS	61	17.803430	1.681706	6.351138	0.000013	0.000018
RS	62	19.392593	1.681706	2.635006	0.000005	0.000008
RS	63	21.122816	1.681706	1.502319	0.000003	0.000004
PA	4+25*2+4+6 0.120385545 0.022856149 21.122815873 0.162608508 1.118984629 1.760851134 2.170110704 2.230721315 2.089150427 1.902644060 1.727933037 1.572332154 1.440976163 1.342207839 1.283688017 1.269172743 1.295033328 1.351290872 1.425448723 1.504896090 1.579082177 1.641177375 1.687339799 1.715746041 1.727720610 1.728038407 1.722610424 1.716107782 1.710856367 1.704497044 1.681706412
//
IT	3757
RD	6
LK	-5799115.644101
QD	-1431.344002 -> -1365.055870
RI	0.0438501294
TR	0.118902	0.022659
MT	21.563633
MM	C_pi: 1.234366, n_recomb: 480802.604114
RS	0	0.000000	0.159086	25833.650098	0.053730	0.102854
RS	1	0.008912	0.159086	26540.209261	0.055200	0.044310
RS	2	0.018618	0.159086	27124.653291	0.056415	0.027939
RS	3	0.029189	0.159086	27565.395484	0.057332	0.027021
RS	4	0.040702	1.192209	3843.139000	0.007993	0.004474
RS	5	0.053241	1.192209	4140.518240	0.008612	0.005320
RS	6	0.066898	1.842317	2890.321035	0.006011	0.003975
RS	7	0.081771	1.842317	3122.017422	0.006493	0.004612
RS	8	0.097971	2.270929	2736.262273	0.005691	0.004297
RS	9	0.115613	2.270929	2956.645104	0.006149	0.004909
RS	10	0.134829	2.332831	3108.192724	0.006465	0.005443
RS	11	0.155756	2.332831	3354.447946	0.006977	0.006173
RS	12	0.178549	2.176258	3876.038830	0.008062	0.007415
RS	13	0.203373	2.176258	4172.692084	0.008679	0.008260
RS	14	0.230409	1.974266	4943.101791	0.010281	0.010008
RS	15	0.259854	1.974266	5302.251007	0.011028	0.010957
RS	16	0.291924	1.786159	6272.110276	0.013045	0.013118
RS	17	0.326851	1.786159	6695.731033	0.013926	0.014184
RS	18	0.364892	1.615882	7877.525033	0.016384	0.016781
RS	19	0.406322	1.615882	8356.948286	0.017381	0.018006
RS	20	0.451445	1.468587	9717.158189	0.020210	0.021007
RS	21	0.500589	1.468587	10225.596063	0.021268	0.022367
RS	22	0.554112	1.355142	11606.628794	0.024140	0.025449
RS	23	0.612406	1.355142	12094.015265	0.025154	0.026819
RS	24	0.675894	1.285756	13211.646625	0.027478	0.029354
RS	25	0.745040	1.285756	13614.363523	0.028316	0.030483
RS	26	0.820349	1.265773	14173.683477	0.029479	0.031751
RS	27	0.902369	1.265773	14440.867751	0.030035	0.032406
RS	28	0.991699	1.291753	14342.709557	0.029831	0.032150
RS	29	1.088989	1.291753	14456.118035	0.030067	0.032284
RS	30	1.194950	1.352854	13844.148643	0.028794	0.030856
RS	31	1.310354	1.352854	13811.845355	0.028727	0.030570
RS	32	1.436042	1.435241	12924.423570	0.026881	0.028546
RS	33	1.572932	1.435241	12762.610628	0.026544	0.027963
RS	34	1.722021	1.524702	11798.674523	0.024540	0.025809
RS	35	1.884397	1.524702	11519.947142	0.023960	0.025015
RS	36	2.061243	1.609178	10588.439759	0.022022	0.022975
RS	37	2.253850	1.609178	10200.484220	0.021216	0.022005
RS	38	2.463621	1.680807	9333.256049	0.019412	0.020136
RS	39	2.692087	1.680807	8843.927653	0.018394	0.019003
RS	40	2.940913	1.735002	8038.118688	0.016718	0.017287
RS	41	3.211914	1.735002	7460.955300	0.015518	0.016013
RS	42	3.507067	1.769353	6706.447335	0.013948	0.014423
RS	43	3.828523	1.769353	6065.120793	0.012615	0.013046
RS	44	4.178627	1.785190	5352.128998	0.011132	0.011550
RS	45	4.559931	1.785190	4685.080141	0.009744	0.010134
RS	46	4.975217	1.787967	4016.646619	0.008354	0.008729
RS	47	5.427512	1.787967	3377.369822	0.007024	0.007370
RS	48	5.920115	1.784383	2779.936502	0.005782	0.006104
RS	49	6.456618	1.784383	2226.261397	0.004630	0.004919
RS	50	7.040934	1.779576	1738.613668	0.003616	0.003874
RS	51	7.677322	1.779576	1313.633625	0.002732	0.002954
RS	52	8.370425	1.775871	962.356510	0.002002	0.002189
RS	53	9.125296	1.775871	678.704286	0.001412	0.001564
RS	54	9.947439	1.770344	461.604952	0.000960	0.001081
RS	55	10.842851	1.770344	299.795614	0.000624	0.000715
RS	56	11.818061	1.770344	185.954970	0.000387	0.000452
RS	57	12.880179	1.770344	109.709891	0.000228	0.000273
RS	58	14.036952	1.744146	61.920545	0.000129	0.000158
RS	59	15.296815	1.744146	32.242513	0.000067	0.000084
RS	60	16.668955	1.744146	15.723355	0.000033	0.000042
RS	61	18.163378	1.744146	7.139421	0.000015	0.000020
RS	62	19.790981	1.744146	2.999440	0.000006	0.000008
RS	63	21.563633	1.744146	1.744696	0.000004	0.000005
PA	4+25*2+4+6 0.118901515 0.022658719 21.563633305 0.159085734 1.192208514 1.842317132 2.270929203 2.332831378 2.176257925 1.974266114 1.786159418 1.615881923 1.468587030 1.355142453 1.285755725 1.265772793 1.291753061 1.352854055 1.435240836 1.524701584 1.609178190 1.680806940 1.735001682 1.769353287 1.785190035 1.787967309 1.784383340 1.779575540 1.775870723 1.770344218 1.744146264
//
IT	4537
RD	7
LK	-5798996.316415
QD	-1340.970271 -> -1297.939073
RI	0.0430861134
TR	0.117748	0.022532
MT	21.906159
MM	C_pi: 1.245163, n_recomb: 482270.913981
RS	0	0.000000	0.156929	26335.124221	0.054606	0.102172
RS	1	0.008939	0.156929	27035.313421	0.056058	0.044634
RS	2	0.018677	0.156929	27607.265738	0.057244	0.028275
RS	3	0.029285	0.156929	28028.868845	0.058119	0.027583
RS	4	0.040842	1.257257	3654.820762	0.007578	0.004235
RS	5	0.053432	1.257257	3940.675600	0.008171	0.005081
RS	6	0.067147	1.897101	2818.886502	0.005845	0.003891
RS	7	0.082089	1.897101	3046.239386	0.006316	0.004532
RS	8	0.098365	2.336928	2672.788620	0.005542	0.004231
RS	9	0.116097	2.336928	2889.322333	0.005991	0.004837
RS	10	0.135414	2.403049	3035.736322	0.006295	0.005367
RS	11	0.156458	2.403049	3277.795052	0.006797	0.006084
RS	12	0.179382	2.239019	3793.969309	0.007867	0.007331
RS	13	0.204356	2.239019	4086.431392	0.008473	0.008155
RS	14	0.231562	2.029485	4847.630784	0.010052	0.009903
RS	15	0.261201	2.029485	5202.818538	0.010788	0.010822
RS	16	0.293488	1.834846	6162.504122	0.012778	0.012979
RS	17	0.328662	1.834846	6582.991656	0.013650	0.014003
RS	18	0.366980	1.654950	7773.346268	0.016118	0.016627
RS	19	0.408723	1.654950	8252.049080	0.017111	0.017804
RS	20	0.454198	1.494893	9660.381879	0.020031	0.020907
RS	21	0.503737	1.494893	10171.792299	0.021091	0.022225
RS	22	0.557705	1.368482	11643.057559	0.024142	0.025492
RS	23	0.616497	1.368482	12135.646403	0.025164	0.026837
RS	24	0.680545	1.288870	13356.602158	0.027695	0.029587
RS	25	0.750317	1.288870	13761.991761	0.028536	0.030707
RS	26	0.826327	1.263192	14386.774884	0.029831	0.032112
RS	27	0.909131	1.263192	14650.037172	0.030377	0.032769
RS	28	0.999337	1.288304	14550.277994	0.030170	0.032506
RS	29	1.097606	1.288304	14654.196911	0.030386	0.032647
RS	30	1.204660	1.352637	13988.292646	0.029005	0.031099
RS	31	1.321283	1.352637	13945.742807	0.028917	0.030826
RS	32	1.448331	1.441220	12985.917818	0.026927	0.028641
RS	33	1.586735	1.441220	12817.707692	0.026578	0.028080
RS	34	1.737512	1.538485	11789.437247	0.024446	0.025781
RS	35	1.901767	1.538485	11510.552012	0.023867	0.025015
RS	36	2.080704	1.631125	10533.798410	0.021842	0.022868
RS	37	2.275636	1.631125	10152.309701	0.021051	0.021931
RS	38	2.487994	1.710469	9258.894400	0.019199	0.019994
RS	39	2.719333	1.710469	8781.846433	0.018209	0.018895
RS	40	2.971353	1.771352	7965.536132	0.016517	0.017144
RS	41	3.245900	1.771352	7404.725378	0.015354	0.015904
RS	42	3.544988	1.810829	6651.506753	0.013792	0.014305
RS	43	3.870813	1.810829	6027.934846	0.012499	0.012961
RS	44	4.225762	1.830212	5322.619160	0.011037	0.011472
RS	45	4.612441	1.830212	4671.707723	0.009687	0.010084
RS	46	5.033684	1.835542	4011.731721	0.008318	0.008691
RS	47	5.492582	1.835542	3384.522806	0.007018	0.007355
RS	48	5.992501	1.834172	2792.703010	0.005791	0.006100
RS	49	6.537108	1.834172	2245.803368	0.004657	0.004929
RS	50	7.130396	1.831555	1759.792054	0.003649	0.003890
RS	51	7.776719	1.831555	1336.540148	0.002771	0.002977
RS	52	8.480816	1.829887	983.631761	0.002040	0.002213
RS	53	9.247852	1.829887	698.162776	0.001448	0.001589
RS	54	10.083453	1.825671	477.798179	0.000991	0.001103
RS	55	10.993748	1.825671	312.718360	0.000648	0.000733
RS	56	11.985414	1.825671	195.576447	0.000406	0.000467
RS	57	13.065725	1.825671	116.406222	0.000241	0.000284
RS	58	14.242605	1.796480	66.378300	0.000138	0.000165
RS	59	15.524685	1.796480	34.885502	0.000072	0.000089
RS	60	16.921370	1.796480	17.180853	0.000036	0.000045
RS	61	18.442904	1.796480	7.883504	0.000016	0.000021
RS	62	20.100448	1.796480	3.349206	0.000007	0.000009
RS	63	21.906159	1.796480	1.983638	0.000004	0.000005
PA	4+25*2+4+6 0.117748191 0.022531799 21.906158669 0.156929395 1.257257336 1.897101231 2.336927563 2.403049297 2.239019270 2.029485074 1.834846407 1.654949991 1.494892931 1.368482240 1.288870253 1.263191938 1.288303708 1.352637304 1.441219546 1.538484702 1.631124961 1.710469390 1.771352172 1.810829254 1.830212380 1.835542378 1.834172281 1.831555405 1.829887322 1.825670851 1.796480062
//
IT	3679
RD	8
LK	-5798917.753630
QD	-1281.850441 -> -1252.147394
RI	0.0424962711
TR	0.116821	0.022450
MT	22.179877
MM	C_pi: 1.254291, n_recomb: 484027.077222
RS	0	0.000000	0.155590	26712.594540	0.055188	0.101652
RS	1	0.008960	0.155590	27410.067001	0.056629	0.044879
RS	2	0.018724	0.155590	27974.919881	0.057796	0.028518
RS	3	0.029362	0.155590	28384.633458	0.058643	0.027986
RS	4	0.040953	1.316038	3505.623000	0.007243	0.004046
RS	5	0.053583	1.316038	3782.192774	0.007814	0.004883
RS	6	0.067344	1.931826	2782.438714	0.005749	0.003845
RS	7	0.082339	1.931826	3007.797498	0.006214	0.004490
RS	8	0.098677	2.376868	2643.016951	0.005460	0.004199
RS	9	0.116479	2.376868	2857.989674	0.005905	0.004803
RS	10	0.135876	2.448902	2997.886808	0.006194	0.005325
RS	11	0.157012	2.448902	3237.988257	0.006690	0.006036
RS	12	0.180041	2.282515	3747.916343	0.007743	0.007280
RS	13	0.205134	2.282515	4038.294345	0.008343	0.008094
RS	14	0.232475	2.071198	4787.116948	0.009890	0.009829
RS	15	0.262265	2.071198	5140.057385	0.010619	0.010729
RS	16	0.294726	1.875256	6082.268793	0.012566	0.012860
RS	17	0.330094	1.875256	6500.647225	0.013430	0.013855
RS	18	0.368632	1.689874	7687.262255	0.015882	0.016476
RS	19	0.410623	1.689874	8165.446895	0.016870	0.017616
RS	20	0.456377	1.519813	9606.126408	0.019846	0.020784
RS	21	0.506230	1.519813	10120.190649	0.020908	0.022067
RS	22	0.560551	1.382047	11666.718188	0.024103	0.025485
RS	23	0.619738	1.382047	12164.385777	0.025132	0.026805
RS	24	0.684229	1.292958	13480.380187	0.027850	0.029748
RS	25	0.754499	1.292958	13889.121018	0.028695	0.030857
RS	26	0.831065	1.261662	14580.376203	0.030123	0.032400
RS	27	0.914491	1.261662	14841.170636	0.030662	0.033052
RS	28	1.005393	1.285380	14748.274109	0.030470	0.032804
RS	29	1.104440	1.285380	14844.409906	0.030669	0.032944
RS	30	1.212362	1.351891	14136.836542	0.029207	0.031308
RS	31	1.329954	1.351891	14085.322686	0.029100	0.031042
RS	32	1.458083	1.445212	13065.789665	0.026994	0.028731
RS	33	1.597693	1.445212	12891.404134	0.026634	0.028184
RS	34	1.749812	1.548601	11809.426231	0.024398	0.025770
RS	35	1.915561	1.548601	11529.098983	0.023819	0.025025
RS	36	2.096162	1.647709	10514.167451	0.021722	0.022794
RS	37	2.292946	1.647709	10136.221773	0.020941	0.021882
RS	38	2.507362	1.733261	9219.710407	0.019048	0.019891
RS	39	2.740991	1.733261	8750.595153	0.018079	0.018818
RS	40	2.995553	1.799660	7923.396989	0.016370	0.017039
RS	41	3.272925	1.799660	7373.700673	0.015234	0.015825
RS	42	3.575151	1.843504	6618.939395	0.013675	0.014216
RS	43	3.904457	1.843504	6007.773867	0.012412	0.012898
RS	44	4.263270	1.866090	5306.186178	0.010963	0.011412
RS	45	4.654234	1.866090	4666.816416	0.009642	0.010047
RS	46	5.080230	1.873984	4011.555195	0.008288	0.008661
RS	47	5.544396	1.873984	3393.257162	0.007010	0.007342
RS	48	6.050153	1.875088	2804.491907	0.005794	0.006095
RS	49	6.601228	1.875088	2262.884446	0.004675	0.004936
RS	50	7.201681	1.875043	1777.457313	0.003672	0.003902
RS	51	7.855936	1.875043	1355.811006	0.002801	0.002995
RS	52	8.568816	1.875812	1001.366447	0.002069	0.002233
RS	53	9.345571	1.875812	714.670237	0.001477	0.001609
RS	54	10.191927	1.873316	491.611133	0.001016	0.001122
RS	55	11.114118	1.873316	323.953322	0.000669	0.000750
RS	56	12.118942	1.873316	204.081958	0.000422	0.000481
RS	57	13.213801	1.873316	122.417744	0.000253	0.000294
RS	58	14.406763	1.841518	70.442087	0.000146	0.000173
RS	59	15.706618	1.841518	37.330277	0.000077	0.000093
RS	60	17.122945	1.841518	18.548771	0.000038	0.000047
RS	61	18.666180	1.841518	8.592176	0.000018	0.000022
RS	62	20.347694	1.841518	3.687351	0.000008	0.000010
RS	63	22.179877	1.841518	2.220323	0.000005	0.000006
PA	4+25*2+4+6 0.116821420 0.022450424 22.179877017 0.155590241 1.316037800 1.931825527 2.376867519 2.448902158 2.282515233 2.071198276 1.875255599 1.689874244 1.519813135 1.382046655 1.292958447 1.261662003 1.285379588 1.351890731 1.445212335 1.548601138 1.647708807 1.733260945 1.799659656 1.843503848 1.866089622 1.873983569 1.875087669 1.875043178 1.875812027 1.873316362 1.841518052
//
IT	4770
RD	9
LK	-5798862.823713
QD	-1240.811652 -> -1219.164723
RI	0.0420167229
TR	0.116055	0.022399
MT	22.404240
MM	C_pi: 1.262216, n_recomb: 485945.440905
RS	0	0.000000	0.154769	27005.753195	0.055574	0.101246
RS	1	0.008978	0.154769	27703.075477	0.057009	0.045069
RS	2	0.018761	0.154769	28264.592158	0.058164	0.028699
RS	3	0.029423	0.154769	28667.453487	0.058993	0.028280
RS	4	0.041043	1.370423	3382.265196	0.006960	0.003890
RS	5	0.053705	1.370423	3651.042514	0.007513	0.004714
RS	6	0.067504	1.952439	2768.481822	0.005697	0.003826
RS	7	0.082542	1.952439	2993.371407	0.006160	0.004473
RS	8	0.098930	2.398424	2635.075155	0.005423	0.004191
RS	9	0.116789	2.398424	2849.983391	0.005865	0.004794
RS	10	0.136252	2.477102	2982.905934	0.006138	0.005305
RS	11	0.157462	2.477102	3222.548065	0.006632	0.006014
RS	12	0.180576	2.311427	3726.711748	0.007669	0.007252
RS	13	0.205765	2.311427	4016.485349	0.008265	0.008063
RS	14	0.233216	2.102080	4752.101890	0.009779	0.009778
RS	15	0.263131	2.102080	5104.081182	0.010503	0.010669
RS	16	0.295731	1.908586	6024.897910	0.012398	0.012760
RS	17	0.331259	1.908586	6442.006489	0.013257	0.013737
RS	18	0.369976	1.720958	7616.766984	0.015674	0.016333
RS	19	0.412169	1.720958	8094.648879	0.016658	0.017445
RS	20	0.458150	1.543212	9555.777118	0.019664	0.020651
RS	21	0.508258	1.543212	10072.226073	0.020727	0.021904
RS	22	0.562866	1.395539	11681.239842	0.024038	0.025444
RS	23	0.622376	1.395539	12183.775046	0.025072	0.026741
RS	24	0.687228	1.297746	13586.132979	0.027958	0.029858
RS	25	0.757903	1.297746	13998.649351	0.028807	0.030954
RS	26	0.834923	1.261067	14754.991037	0.030363	0.032630
RS	27	0.918857	1.261067	15014.467273	0.030897	0.033275
RS	28	1.010327	1.283146	14933.547018	0.030731	0.033053
RS	29	1.110008	1.283146	15023.394103	0.030916	0.033190
RS	30	1.218639	1.351158	14283.007275	0.029392	0.031488
RS	31	1.337022	1.351158	14223.813096	0.029270	0.031224
RS	32	1.466033	1.448186	13154.390518	0.027070	0.028812
RS	33	1.606626	1.448186	12974.367364	0.026699	0.028276
RS	34	1.759842	1.556435	11847.234220	0.024380	0.025770
RS	35	1.926812	1.556435	11564.889480	0.023799	0.025042
RS	36	2.108773	1.660681	10517.722043	0.021644	0.022744
RS	37	2.307069	1.660681	10141.513736	0.020870	0.021851
RS	38	2.523168	1.751206	9204.888364	0.018942	0.019817
RS	39	2.758668	1.751206	8740.800459	0.017987	0.018765
RS	40	3.015309	1.822127	7902.983826	0.016263	0.016961
RS	41	3.294992	1.822127	7360.767503	0.015147	0.015767
RS	42	3.599783	1.869669	6602.757052	0.013587	0.014150
RS	43	3.931937	1.869669	6000.189365	0.012347	0.012851
RS	44	4.293911	1.895119	5299.649050	0.010906	0.011366
RS	45	4.688382	1.895119	4668.461026	0.009607	0.010018
RS	46	5.118268	1.905537	4015.217377	0.008263	0.008637
RS	47	5.586747	1.905537	3403.449814	0.007004	0.007333
RS	48	6.097284	1.909288	2815.809913	0.005794	0.006089
RS	49	6.653656	1.909288	2278.313133	0.004688	0.004942
RS	50	7.259977	1.912117	1792.602514	0.003689	0.003910
RS	51	7.920732	1.912117	1372.405939	0.002824	0.003010
RS	52	8.640807	1.915643	1016.438556	0.002092	0.002248
RS	53	9.425528	1.915643	728.925094	0.001500	0.001626
RS	54	10.280699	1.915219	503.574097	0.001036	0.001137
RS	55	11.212644	1.915219	333.861217	0.000687	0.000764
RS	56	12.228256	1.915219	211.700053	0.000436	0.000492
RS	57	13.335047	1.915219	127.878608	0.000263	0.000303
RS	58	14.541201	1.881153	74.184193	0.000153	0.000179
RS	59	15.855640	1.881153	39.612129	0.000082	0.000098
RS	60	17.288086	1.881153	19.842704	0.000041	0.000050
RS	61	18.849131	1.881153	9.271582	0.000019	0.000024
RS	62	20.550322	1.881153	4.015989	0.000008	0.000010
RS	63	22.404240	1.881153	2.455545	0.000005	0.000006
PA	4+25*2+4+6 0.116054754 0.022399135 22.404240302 0.154769427 1.370422556 1.952439384 2.398424382 2.477101611 2.311426629 2.102079806 1.908586365 1.720958183 1.543212358 1.395538592 1.297746424 1.261066562 1.283146119 1.351158429 1.448186279 1.556435148 1.660681315 1.751206375 1.822126740 1.869668805 1.895118805 1.905537284 1.909288327 1.912116631 1.915643086 1.915218617 1.881152714
//
IT	4648
RD	10
LK	-5798822.343075
QD	-1210.720102 -> -1194.200661
RI	0.0416078406
TR	0.115404	0.022368
MT	22.592478
MM	C_pi: 1.269252, n_recomb: 487945.969239
RS	0	0.000000	0.154291	27239.399156	0.055825	0.100918
RS	1	0.008992	0.154291	27938.362799	0.057257	0.045221
RS	2	0.018793	0.154291	28499.179491	0.058406	0.028837
RS	3	0.029475	0.154291	28898.722978	0.059225	0.028501
RS	4	0.041117	1.421908	3276.251279	0.006714	0.003757
RS	5	0.053807	1.421908	3538.236061	0.007251	0.004565
RS	6	0.067637	1.963466	2768.982084	0.005675	0.003822
RS	7	0.082711	1.963466	2994.384908	0.006137	0.004471
RS	8	0.099141	2.407754	2640.978555	0.005412	0.004197
RS	9	0.117047	2.407754	2856.772330	0.005855	0.004801
RS	10	0.136564	2.493128	2982.801166	0.006113	0.005300
RS	11	0.157837	2.493128	3222.961664	0.006605	0.006010
RS	12	0.181021	2.329724	3722.489523	0.007629	0.007240
RS	13	0.206291	2.329724	4012.678333	0.008224	0.008052
RS	14	0.233833	2.124479	4735.724575	0.009705	0.009744
RS	15	0.263852	2.124479	5087.700455	0.010427	0.010632
RS	16	0.296569	1.935958	5985.442803	0.012267	0.012678
RS	17	0.332229	1.935958	6401.966592	0.013120	0.013642
RS	18	0.371096	1.748558	7559.686389	0.015493	0.016201
RS	19	0.413457	1.748558	8037.485688	0.016472	0.017293
RS	20	0.459627	1.565041	9510.266613	0.019490	0.020515
RS	21	0.509950	1.565041	10028.890702	0.020553	0.021745
RS	22	0.564797	1.408729	11689.831916	0.023957	0.025382
RS	23	0.624576	1.408729	12196.990504	0.024997	0.026660
RS	24	0.689730	1.302968	13677.485887	0.028031	0.029930
RS	25	0.760744	1.302968	14094.013857	0.028884	0.031013
RS	26	0.838142	1.261217	14912.699774	0.030562	0.032817
RS	27	0.922501	1.261217	15171.736014	0.031093	0.033453
RS	28	1.014445	1.281581	15105.653537	0.030958	0.033263
RS	29	1.114657	1.281581	15190.463728	0.031131	0.033395
RS	30	1.223880	1.350664	14423.641291	0.029560	0.031643
RS	31	1.342924	1.350664	14357.938259	0.029425	0.031379
RS	32	1.472673	1.450667	13246.184664	0.027147	0.028885
RS	33	1.614089	1.450667	13061.169540	0.026768	0.028356
RS	34	1.768221	1.562829	11895.736027	0.024379	0.025777
RS	35	1.936213	1.562829	11611.185714	0.023796	0.025060
RS	36	2.119311	1.671167	10536.790736	0.021594	0.022711
RS	37	2.318874	1.671167	10161.184365	0.020824	0.021832
RS	38	2.536381	1.765671	9207.123865	0.018869	0.019765
RS	39	2.773446	1.765671	8746.075646	0.017924	0.018728
RS	40	3.031829	1.840284	7898.217272	0.016187	0.016904
RS	41	3.313446	1.840284	7360.902347	0.015085	0.015727
RS	42	3.620386	1.890937	6598.661529	0.013523	0.014101
RS	43	3.954926	1.890937	6001.917516	0.012300	0.012817
RS	44	4.319548	1.918938	5300.569713	0.010863	0.011331
RS	45	4.716957	1.918938	4675.064807	0.009581	0.009997
RS	46	5.150102	1.931812	4021.871667	0.008242	0.008618
RS	47	5.622196	1.931812	3414.822569	0.006998	0.007326
RS	48	6.136740	1.938326	2826.841557	0.005793	0.006084
RS	49	6.697553	1.938326	2292.525449	0.004698	0.004946
RS	50	7.308795	1.944249	1805.846154	0.003701	0.003916
RS	51	7.975000	1.944249	1386.945606	0.002842	0.003022
RS	52	8.701110	1.950797	1029.432852	0.002110	0.002260
RS	53	9.492513	1.950797	741.402362	0.001519	0.001641
RS	54	10.355080	1.952742	514.056996	0.001054	0.001151
RS	55	11.295209	1.952742	342.697165	0.000702	0.000777
RS	56	12.319876	1.952742	218.594594	0.000448	0.000503
RS	57	13.436682	1.952742	132.886341	0.000272	0.000311
RS	58	14.653911	1.916742	77.657161	0.000159	0.000185
RS	59	15.980595	1.916742	41.757489	0.000086	0.000101
RS	60	17.426575	1.916742	21.074767	0.000043	0.000052
RS	61	19.002580	1.916742	9.926734	0.000020	0.000025
RS	62	20.720299	1.916742	4.336973	0.000009	0.000011
RS	63	22.592478	1.916742	2.690151	0.000006	0.000007
PA	4+25*2+4+6 0.115404311 0.022367979 22.592477833 0.154291019 1.421908024 1.963466097 2.407754343 2.493127781 2.329723822 2.124478815 1.935958078 1.748557988 1.565040939 1.408729036 1.302967974 1.261216893 1.281581002 1.350664264 1.450667422 1.562828909 1.671167318 1.765670526 1.840284129 1.890937087 1.918937556 1.931812167 1.938326161 1.944249168 1.950797202 1.952742126 1.916741665
//
IT	4163
RD	11
LK	-5798791.162987
QD	-1187.548303 -> -1174.461415
RI	0.0412468615
TR	0.114840	0.022350
MT	22.753792
MM	C_pi: 1.275599, n_recomb: 489971.114022
RS	0	0.000000	0.154038	27430.799734	0.055985	0.100647
RS	1	0.009004	0.154038	28132.586510	0.057417	0.045346
RS	2	0.018819	0.154038	28694.476622	0.058564	0.028946
RS	3	0.029518	0.154038	29093.105646	0.059377	0.028670
RS	4	0.041181	1.471631	3182.018253	0.006494	0.003639
RS	5	0.053893	1.471631	3437.879606	0.007016	0.004429
RS	6	0.067750	1.968309	2778.423879	0.005671	0.003829
RS	7	0.082855	1.968309	3004.942710	0.006133	0.004479
RS	8	0.099320	2.409367	2655.335995	0.005419	0.004211
RS	9	0.117267	2.409367	2872.589936	0.005863	0.004817
RS	10	0.136831	2.501250	2991.906720	0.006106	0.005303
RS	11	0.158156	2.501250	3233.185655	0.006599	0.006015
RS	12	0.181401	2.340561	3729.588856	0.007612	0.007239
RS	13	0.206739	2.340561	4020.870679	0.008206	0.008055
RS	14	0.234359	2.140396	4732.750817	0.009659	0.009725
RS	15	0.264466	2.140396	5085.416090	0.010379	0.010613
RS	16	0.297283	1.958431	5959.747150	0.012163	0.012610
RS	17	0.333056	1.958431	6376.222723	0.013013	0.013567
RS	18	0.372050	1.773054	7513.885301	0.015335	0.016081
RS	19	0.414555	1.773054	7991.804224	0.016311	0.017157
RS	20	0.460887	1.585322	9469.791947	0.019327	0.020382
RS	21	0.511392	1.585322	9990.422824	0.020390	0.021593
RS	22	0.566443	1.421462	11694.716318	0.023868	0.025308
RS	23	0.626452	1.421462	12206.238812	0.024912	0.026569
RS	24	0.691864	1.308411	13757.362631	0.028078	0.029975
RS	25	0.763166	1.308411	14177.995997	0.028936	0.031047
RS	26	0.840889	1.261923	15055.673012	0.030728	0.032969
RS	27	0.925610	1.261923	15314.913502	0.031257	0.033597
RS	28	1.017959	1.280596	15264.971005	0.031155	0.033442
RS	29	1.118624	1.280596	15345.764623	0.031320	0.033567
RS	30	1.228353	1.350484	14557.067066	0.029710	0.031776
RS	31	1.347962	1.350484	14485.882654	0.029565	0.031511
RS	32	1.478342	1.452939	13337.700825	0.027221	0.028950
RS	33	1.620461	1.452939	13148.348460	0.026835	0.028425
RS	34	1.775377	1.568299	11950.152696	0.024390	0.025786
RS	35	1.944242	1.568299	11663.421197	0.023804	0.025080
RS	36	2.128313	1.679915	10565.959504	0.021564	0.022689
RS	37	2.328958	1.679915	10190.252933	0.020798	0.021822
RS	38	2.547669	1.777592	9221.168738	0.018820	0.019728
RS	39	2.786074	1.777592	8761.786922	0.017882	0.018703
RS	40	3.045946	1.855211	7904.627065	0.016133	0.016863
RS	41	3.329218	1.855211	7370.360106	0.015042	0.015699
RS	42	3.637996	1.908473	6603.360672	0.013477	0.014065
RS	43	3.974578	1.908473	6010.401209	0.012267	0.012793
RS	44	4.341467	1.938734	5306.984833	0.010831	0.011305
RS	45	4.741391	1.938734	4685.290736	0.009562	0.009983
RS	46	5.177327	1.953976	4030.723375	0.008226	0.008602
RS	47	5.652515	1.953976	3427.009436	0.006994	0.007320
RS	48	6.170491	1.963324	2837.582591	0.005791	0.006078
RS	49	6.735107	1.963324	2305.722990	0.004706	0.004949
RS	50	7.350563	1.972513	1817.540460	0.003709	0.003919
RS	51	8.021437	1.972513	1399.811098	0.002857	0.003031
RS	52	8.752719	1.982300	1040.730109	0.002124	0.002270
RS	53	9.549847	1.982300	752.419515	0.001536	0.001653
RS	54	10.418752	1.986868	523.314413	0.001068	0.001162
RS	55	11.365896	1.986868	350.639090	0.000716	0.000788
RS	56	12.398324	1.986868	224.881223	0.000459	0.000512
RS	57	13.523716	1.986868	137.510509	0.000281	0.000318
RS	58	14.750441	1.949199	80.900472	0.000165	0.000191
RS	59	16.087625	1.949199	43.785487	0.000089	0.000105
RS	60	17.545214	1.949199	22.253280	0.000045	0.000054
RS	61	19.134048	1.949199	10.560810	0.000022	0.000026
RS	62	20.865947	1.949199	4.651330	0.000009	0.000012
RS	63	22.753792	1.949199	2.924438	0.000006	0.000007
PA	4+25*2+4+6 0.114840277 0.022350359 22.753791730 0.154037565 1.471630517 1.968309337 2.409367433 2.501249772 2.340560640 2.140395549 1.958430919 1.773053535 1.585322309 1.421462432 1.308410593 1.261922930 1.280595900 1.350483931 1.452939070 1.568298786 1.679915408 1.777592358 1.855211113 1.908472747 1.938734487 1.953976193 1.963323858 1.972513368 1.982299781 1.986868407 1.949198582
//
IT	4367
RD	12
LK	-5798766.275156
QD	-1168.944009 -> -1158.268023
RI	0.0409212488
TR	0.114343	0.022342
MT	22.894449
MM	C_pi: 1.281380, n_recomb: 491977.845723
RS	0	0.000000	0.153926	27592.509944	0.056085	0.100418
RS	1	0.009015	0.153926	28297.813570	0.057518	0.045451
RS	2	0.018843	0.153926	28861.874296	0.058665	0.029034
RS	3	0.029556	0.153926	29261.117783	0.059476	0.028805
RS	4	0.041236	1.520434	3095.869632	0.006293	0.003533
RS	5	0.053968	1.520434	3346.052235	0.006801	0.004304
RS	6	0.067848	1.969268	2793.189386	0.005677	0.003842
RS	7	0.082980	1.969268	3021.174860	0.006141	0.004493
RS	8	0.099475	2.406452	2674.430984	0.005436	0.004230
RS	9	0.117458	2.406452	2893.457404	0.005881	0.004837
RS	10	0.137061	2.504491	3006.340787	0.006111	0.005312
RS	11	0.158432	2.504491	3249.075355	0.006604	0.006026
RS	12	0.181730	2.346317	3743.920365	0.007610	0.007245
RS	13	0.207128	2.346317	4036.719701	0.008205	0.008066
RS	14	0.234815	2.151438	4739.197423	0.009633	0.009715
RS	15	0.264999	2.151438	5093.033856	0.010352	0.010606
RS	16	0.297903	1.976869	5944.566619	0.012083	0.012554
RS	17	0.333774	1.976869	6361.403694	0.012930	0.013508
RS	18	0.372878	1.794819	7477.280732	0.015198	0.015971
RS	19	0.415508	1.794819	7955.484307	0.016170	0.017036
RS	20	0.461981	1.604118	9434.016603	0.019176	0.020253
RS	21	0.512643	1.604118	9956.506103	0.020238	0.021449
RS	22	0.567873	1.433644	11697.166977	0.023776	0.025227
RS	23	0.628081	1.433644	12212.782997	0.024824	0.026474
RS	24	0.693717	1.313913	13827.824568	0.028107	0.030001
RS	25	0.765271	1.313913	14252.548976	0.028970	0.031063
RS	26	0.843274	1.263025	15185.585366	0.030866	0.033094
RS	27	0.928310	1.263025	15445.487243	0.031395	0.033714
RS	28	1.021012	1.280082	15412.055931	0.031327	0.033595
RS	29	1.122071	1.280082	15489.650190	0.031484	0.033713
RS	30	1.232240	1.350613	14682.364400	0.029844	0.031890
RS	31	1.352341	1.350613	14606.578902	0.029690	0.031623
RS	32	1.483268	1.455148	13426.582809	0.027291	0.029006
RS	33	1.625999	1.455148	13233.519148	0.026899	0.028485
RS	34	1.781597	1.573164	12007.087177	0.024406	0.025797
RS	35	1.951223	1.573164	11718.323583	0.023819	0.025098
RS	36	2.136139	1.687413	10601.350097	0.021548	0.022675
RS	37	2.337726	1.687413	10225.122566	0.020784	0.021818
RS	38	2.557486	1.787618	9243.144124	0.018788	0.019703
RS	39	2.797057	1.787618	8784.482240	0.017855	0.018688
RS	40	3.058226	1.867667	7918.861113	0.016096	0.016835
RS	41	3.342938	1.867667	7386.301825	0.015013	0.015680
RS	42	3.653318	1.923105	6614.335146	0.013444	0.014040
RS	43	3.991678	1.923105	6023.649432	0.012244	0.012777
RS	44	4.360541	1.955366	5317.322896	0.010808	0.011286
RS	45	4.762656	1.955366	4698.030191	0.009549	0.009972
RS	46	5.201023	1.972877	4041.060233	0.008214	0.008590
RS	47	5.678907	1.972877	3439.629156	0.006991	0.007316
RS	48	6.199873	1.985096	2847.936247	0.005789	0.006073
RS	49	6.767804	1.985096	2317.979712	0.004712	0.004952
RS	50	7.386934	1.997679	1827.894815	0.003715	0.003921
RS	51	8.061877	1.997679	1411.246907	0.002869	0.003039
RS	52	8.797667	2.010884	1050.587845	0.002135	0.002277
RS	53	9.599787	2.010884	762.196291	0.001549	0.001664
RS	54	10.474219	2.018296	531.526857	0.001080	0.001172
RS	55	11.427480	2.018296	357.814756	0.000727	0.000798
RS	56	12.466677	2.018296	230.643941	0.000469	0.000521
RS	57	13.599557	2.018296	141.802192	0.000288	0.000325
RS	58	14.834566	1.979203	83.942540	0.000171	0.000196
RS	59	16.180911	1.979203	45.710463	0.000093	0.000108
RS	60	17.648627	1.979203	23.384817	0.000048	0.000056
RS	61	19.248658	1.979203	11.176515	0.000023	0.000027
RS	62	20.992931	1.979203	4.960050	0.000010	0.000012
RS	63	22.894449	1.979203	3.158850	0.000006	0.000008
PA	4+25*2+4+6 0.114342733 0.022341961 22.894449230 0.153925810 1.520433602 1.969268313 2.406451586 2.504491500 2.346317310 2.151437639 1.976868906 1.794819212 1.604118016 1.433643963 1.313913381 1.263025303 1.280081745 1.350613045 1.455147766 1.573164123 1.687413199 1.787618032 1.867666754 1.923104676 1.955365534 1.972877237 1.985095794 1.997679079 2.010883663 2.018296336 1.979203446
//
IT	4157
RD	13
LK	-5798745.852373
QD	-1153.497334 -> -1144.588900
RI	0.0406235444
TR	0.113897	0.022340
MT	23.019110
MM	C_pi: 1.286687, n_recomb: 493937.619012
RS	0	0.000000	0.153901	27733.022815	0.056147	0.100220
RS	1	0.009024	0.153901	28442.203986	0.057583	0.045542
RS	2	0.018863	0.153901	29009.070615	0.058730	0.029108
RS	3	0.029590	0.153901	29409.859882	0.059542	0.028915
RS	4	0.041284	1.568786	3015.686779	0.006105	0.003434
RS	5	0.054034	1.568786	3260.509875	0.006601	0.004186
RS	6	0.067935	1.967826	2810.992288	0.005691	0.003859
RS	7	0.083090	1.967826	3040.635672	0.006156	0.004511
RS	8	0.099612	2.401103	2695.844247	0.005458	0.004252
RS	9	0.117626	2.401103	2916.784527	0.005905	0.004860
RS	10	0.137265	2.504969	3023.453882	0.006121	0.005323
RS	11	0.158676	2.504969	3267.801088	0.006616	0.006039
RS	12	0.182020	2.348748	3762.590382	0.007618	0.007256
RS	13	0.207471	2.348748	4057.151011	0.008214	0.008082
RS	14	0.235218	2.158857	4752.153025	0.009621	0.009713
RS	15	0.265469	2.158857	5107.485686	0.010340	0.010609
RS	16	0.298450	1.992027	5937.320027	0.012020	0.012509
RS	17	0.334407	1.992027	6354.823299	0.012866	0.013463
RS	18	0.373609	1.814195	7448.174168	0.015079	0.015873
RS	19	0.416349	1.814195	7926.794986	0.016048	0.016930
RS	20	0.462946	1.621527	9402.446103	0.019036	0.020131
RS	21	0.513748	1.621527	9926.662313	0.020097	0.021314
RS	22	0.569135	1.445236	11697.993265	0.023683	0.025143
RS	23	0.629520	1.445236	12217.435213	0.024735	0.026378
RS	24	0.695354	1.319374	13890.453231	0.028122	0.030014
RS	25	0.767129	1.319374	14319.184756	0.028990	0.031067
RS	26	0.845382	1.264398	15304.039511	0.030984	0.033199
RS	27	0.930696	1.264398	15564.914791	0.031512	0.033811
RS	28	1.023709	1.279945	15547.697193	0.031477	0.033726
RS	29	1.125116	1.279945	15622.743835	0.031629	0.033839
RS	30	1.235674	1.351029	14799.212872	0.029962	0.031989
RS	31	1.356210	1.351029	14719.577583	0.029800	0.031720
RS	32	1.487622	1.457375	13511.438863	0.027355	0.029054
RS	33	1.630894	1.457375	13315.242270	0.026957	0.028537
RS	34	1.787096	1.577633	12064.317411	0.024425	0.025808
RS	35	1.957393	1.577633	11773.735034	0.023836	0.025116
RS	36	2.143059	1.694011	10640.230213	0.021542	0.022667
RS	37	2.345479	1.694011	10263.254352	0.020778	0.021817
RS	38	2.566167	1.796215	9270.311972	0.018768	0.019687
RS	39	2.806770	1.796215	8811.718051	0.017840	0.018680
RS	40	3.069086	1.878222	7938.474112	0.016072	0.016817
RS	41	3.355074	1.878222	7406.652874	0.014995	0.015669
RS	42	3.666871	1.935460	6629.742395	0.013422	0.014023
RS	43	4.006805	1.935460	6040.201915	0.012229	0.012768
RS	44	4.377416	1.969484	5330.417673	0.010792	0.011273
RS	45	4.781472	1.969484	4712.457171	0.009541	0.009966
RS	46	5.221991	1.989161	4052.356262	0.008204	0.008580
RS	47	5.702264	1.989161	3452.398696	0.006990	0.007314
RS	48	6.225878	2.004264	2857.828312	0.005786	0.006068
RS	49	6.796745	2.004264	2329.349402	0.004716	0.004953
RS	50	7.419129	2.020339	1837.062683	0.003719	0.003922
RS	51	8.097679	2.020339	1421.436118	0.002878	0.003045
RS	52	8.837463	2.037101	1059.207226	0.002144	0.002283
RS	53	9.644007	2.037101	770.903597	0.001561	0.001672
RS	54	10.523337	2.047552	538.834660	0.001091	0.001180
RS	55	11.482020	2.047552	364.323430	0.000738	0.000806
RS	56	12.527217	2.047552	235.947969	0.000478	0.000529
RS	57	13.666736	2.047552	145.800995	0.000295	0.000332
RS	58	14.909090	2.007245	86.805975	0.000176	0.000201
RS	59	16.263556	2.007245	47.543417	0.000096	0.000112
RS	60	17.740255	2.007245	24.474159	0.000050	0.000058
RS	61	19.350215	2.007245	11.775661	0.000024	0.000029
RS	62	21.105463	2.007245	5.263703	0.000011	0.000013
RS	63	23.019110	2.007245	3.393537	0.000007	0.000008
PA	4+25*2+4+6 0.113897104 0.022339724 23.019109586 0.153901442 1.568786339 1.967825978 2.401102582 2.504969194 2.348748487 2.158856842 1.992026630 1.814194922 1.621527210 1.445236018 1.319374153 1.264398450 1.279944941 1.351029487 1.457375431 1.577633476 1.694011094 1.796215366 1.878221824 1.935459521 1.969484497 1.989160526 2.004263784 2.020338758 2.037100924 2.047552294 2.007245438
//
IT	4043
RD	14
LK	-5798728.733038
QD	-1140.328078 -> -1132.764259
RI	0.0403463208
TR	0.113494	0.022342
MT	23.130893
MM	C_pi: 1.291591, n_recomb: 495836.617371
RS	0	0.000000	0.153931	27857.874270	0.056184	0.100045
RS	1	0.009033	0.153931	28571.090253	0.057622	0.045623
RS	2	0.018881	0.153931	29141.112170	0.058772	0.029172
RS	3	0.029619	0.153931	29544.005676	0.059584	0.029010
RS	4	0.041327	1.617196	2939.786440	0.005929	0.003341
RS	5	0.054093	1.617196	3179.466624	0.006412	0.004075
RS	6	0.068012	1.965018	2830.291701	0.005708	0.003878
RS	7	0.083188	1.965018	3061.676607	0.006175	0.004530
RS	8	0.099734	2.394741	2717.959965	0.005482	0.004273
RS	9	0.117776	2.394741	2940.841214	0.005931	0.004883
RS	10	0.137447	2.504171	3041.437668	0.006134	0.005334
RS	11	0.158894	2.504171	3287.431234	0.006630	0.006053
RS	12	0.182279	2.349138	3783.579714	0.007631	0.007268
RS	13	0.207777	2.349138	4080.018879	0.008229	0.008100
RS	14	0.235577	2.163617	4769.541245	0.009619	0.009717
RS	15	0.265889	2.163617	5126.582865	0.010339	0.010619
RS	16	0.298938	2.004517	5936.126436	0.011972	0.012473
RS	17	0.334973	2.004517	6354.524024	0.012816	0.013427
RS	18	0.374263	1.831496	7425.220931	0.014975	0.015785
RS	19	0.417101	1.831496	7904.367111	0.015941	0.016836
RS	20	0.463809	1.637647	9374.756282	0.018907	0.020016
RS	21	0.514736	1.637647	9900.589137	0.019967	0.021189
RS	22	0.570263	1.456221	11697.959168	0.023592	0.025059
RS	23	0.630806	1.456221	12220.977390	0.024647	0.026284
RS	24	0.696817	1.324709	13946.842561	0.028128	0.030016
RS	25	0.768790	1.324709	14379.456868	0.029000	0.031062
RS	26	0.847265	1.265939	15412.716434	0.031084	0.033287
RS	27	0.932829	1.265939	15674.771611	0.031613	0.033892
RS	28	1.026120	1.280096	15673.067805	0.031609	0.033841
RS	29	1.127839	1.280096	15746.084219	0.031757	0.033947
RS	30	1.238746	1.351687	14907.991816	0.030066	0.032075
RS	31	1.359670	1.351687	14825.138403	0.029899	0.031803
RS	32	1.491517	1.459646	13591.794181	0.027412	0.029096
RS	33	1.635273	1.459646	13392.978375	0.027011	0.028581
RS	34	1.792014	1.581825	12120.643327	0.024445	0.025819
RS	35	1.962914	1.581825	11828.474927	0.023856	0.025132
RS	36	2.149250	1.699929	10680.960664	0.021541	0.022663
RS	37	2.352417	1.699929	10303.120060	0.020779	0.021820
RS	38	2.573935	1.803703	9300.896164	0.018758	0.019678
RS	39	2.815463	1.803703	8841.913330	0.017832	0.018678
RS	40	3.078806	1.887267	7961.876091	0.016057	0.016806
RS	41	3.365937	1.887267	7430.069271	0.014985	0.015664
RS	42	3.679003	1.945990	6648.321807	0.013408	0.014012
RS	43	4.020348	1.945990	6059.069978	0.012220	0.012763
RS	44	4.392525	1.981563	5345.493456	0.010781	0.011264
RS	45	4.798319	1.981563	4728.035914	0.009535	0.009962
RS	46	5.240768	2.003299	4064.274137	0.008197	0.008573
RS	47	5.723181	2.003299	3465.156212	0.006989	0.007312
RS	48	6.249169	2.021277	2867.254879	0.005783	0.006063
RS	49	6.822668	2.021277	2339.915791	0.004719	0.004954
RS	50	7.447969	2.040913	1845.200260	0.003721	0.003921
RS	51	8.129751	2.040913	1430.548433	0.002885	0.003049
RS	52	8.873116	2.061350	1066.760958	0.002151	0.002288
RS	53	9.683627	2.061350	778.687756	0.001570	0.001680
RS	54	10.567349	2.075007	545.359522	0.001100	0.001188
RS	55	11.530894	2.075007	370.251190	0.000747	0.000814
RS	56	12.581473	2.075007	240.850050	0.000486	0.000536
RS	57	13.726947	2.075007	149.541600	0.000302	0.000338
RS	58	14.975888	2.033669	89.510736	0.000181	0.000205
RS	59	16.337641	2.033669	49.294241	0.000099	0.000115
RS	60	17.822397	2.033669	25.525727	0.000051	0.000060
RS	61	19.441266	2.033669	12.359999	0.000025	0.000030
RS	62	21.206362	2.033669	5.562890	0.000011	0.000014
RS	63	23.130893	2.033669	3.628721	0.000007	0.000009
PA	4+25*2+4+6 0.113493694 0.022341684 23.130892906 0.153931236 1.617196010 1.965018487 2.394741324 2.504171293 2.349138237 2.163616895 2.004517451 1.831496433 1.637647363 1.456220945 1.324709146 1.265939493 1.280096302 1.351686592 1.459646464 1.581825148 1.699928798 1.803702694 1.887267444 1.945989914 1.981563032 2.003298951 2.021277288 2.040913265 2.061350090 2.075007228 2.033668545
//
IT	4383
RD	15
LK	-5798714.147631
QD	-1128.856678 -> -1122.347327
RI	0.0400894571
TR	0.113124	0.022346
MT	23.232454
MM	C_pi: 1.296138, n_recomb: 497657.801553
RS	0	0.000000	0.153986	27971.717803	0.056207	0.099888
RS	1	0.009040	0.153986	28688.933164	0.057648	0.045695
RS	2	0.018898	0.153986	29262.194473	0.058800	0.029230
RS	3	0.029646	0.153986	29667.409157	0.059614	0.029093
RS	4	0.041367	1.665665	2867.625780	0.005762	0.003253
RS	5	0.054146	1.665665	3102.354168	0.006234	0.003969
RS	6	0.068082	1.961447	2850.104745	0.005727	0.003898
RS	7	0.083276	1.961447	3083.246309	0.006196	0.004550
RS	8	0.099845	2.388226	2739.698583	0.005505	0.004295
RS	9	0.117911	2.388226	2964.471687	0.005957	0.004905
RS	10	0.137611	2.502987	3059.115758	0.006147	0.005345
RS	11	0.159092	2.502987	3306.709208	0.006645	0.006065
RS	12	0.182514	2.348334	3805.456832	0.007647	0.007282
RS	13	0.208054	2.348334	4103.801240	0.008246	0.008119
RS	14	0.235903	2.166440	4789.710768	0.009625	0.009725
RS	15	0.266269	2.166440	5148.581958	0.010346	0.010633
RS	16	0.299380	2.014837	5939.364224	0.011935	0.012444
RS	17	0.335485	2.014837	6358.812363	0.012777	0.013401
RS	18	0.374854	1.846993	7407.114603	0.014884	0.015705
RS	19	0.417782	1.846993	7886.859272	0.015848	0.016752
RS	20	0.464590	1.652597	9350.201515	0.018788	0.019908
RS	21	0.515631	1.652597	9877.539443	0.019848	0.021073
RS	22	0.571285	1.466616	11697.113486	0.023504	0.024976
RS	23	0.631970	1.466616	12223.460607	0.024562	0.026193
RS	24	0.698142	1.329880	13997.644101	0.028127	0.030012
RS	25	0.770296	1.329880	14433.981460	0.029004	0.031052
RS	26	0.848972	1.267585	15512.424243	0.031171	0.033363
RS	27	0.934761	1.267585	15775.782367	0.031700	0.033962
RS	28	1.028306	1.280471	15788.722868	0.031726	0.033942
RS	29	1.130307	1.280471	15860.115780	0.031870	0.034042
RS	30	1.241529	1.352550	15008.666471	0.030159	0.032149
RS	31	1.362806	1.352550	14923.129239	0.029987	0.031875
RS	32	1.495047	1.461984	13666.950308	0.027463	0.029131
RS	33	1.639243	1.461984	13465.980052	0.027059	0.028618
RS	34	1.796474	1.585833	12174.849247	0.024464	0.025828
RS	35	1.967919	1.585833	11881.344488	0.023875	0.025146
RS	36	2.154863	1.705342	10722.003448	0.021545	0.022662
RS	37	2.358708	1.705342	10343.272836	0.020784	0.021825
RS	38	2.580980	1.810337	9333.266800	0.018754	0.019674
RS	39	2.823346	1.810337	8873.598697	0.017831	0.018679
RS	40	3.087623	1.895129	7987.579850	0.016050	0.016800
RS	41	3.375791	1.895129	7455.272706	0.014981	0.015664
RS	42	3.690009	1.955061	6668.918468	0.013401	0.014007
RS	43	4.032634	1.955061	6079.319824	0.012216	0.012762
RS	44	4.406233	1.991989	5361.781891	0.010774	0.011259
RS	45	4.813606	1.991989	4744.201416	0.009533	0.009961
RS	46	5.257806	2.015683	4076.421508	0.008191	0.008568
RS	47	5.742163	2.015683	3477.663613	0.006988	0.007311
RS	48	6.270306	2.036513	2876.114040	0.005779	0.006058
RS	49	6.846195	2.036513	2349.664402	0.004721	0.004955
RS	50	7.474146	2.059760	1852.365956	0.003722	0.003920
RS	51	8.158864	2.059760	1438.668860	0.002891	0.003053
RS	52	8.905483	2.083973	1073.349533	0.002157	0.002291
RS	53	9.719598	2.083973	785.639554	0.001579	0.001686
RS	54	10.607310	2.100980	551.181849	0.001108	0.001194
RS	55	11.575273	2.100980	375.656024	0.000755	0.000821
RS	56	12.630742	2.100980	245.388900	0.000493	0.000543
RS	57	13.781627	2.100980	153.047837	0.000308	0.000343
RS	58	15.036555	2.058775	92.070420	0.000185	0.000210
RS	59	16.404932	2.058775	50.969664	0.000102	0.000118
RS	60	17.897012	2.058775	26.542500	0.000053	0.000062
RS	61	19.523979	2.058775	12.930680	0.000026	0.000031
RS	62	21.298028	2.058775	5.857987	0.000012	0.000014
RS	63	23.232454	2.058775	3.864523	0.000008	0.000009
PA	4+25*2+4+6 0.113124352 0.022346265 23.232454100 0.153986140 1.665665190 1.961446667 2.388225633 2.502986764 2.348333965 2.166439606 2.014836575 1.846992722 1.652596742 1.466615818 1.329880001 1.267584884 1.280471086 1.352550268 1.461983678 1.585833355 1.705341913 1.810337293 1.895128688 1.955061263 1.991989106 2.015683017 2.036513357 2.059759933 2.083973169 2.100980166 2.058774701
//
IT	3918
RD	16
LK	-5798701.561285
QD	-1118.711772 -> -1113.050117
RI	0.0398477339
TR	0.112783	0.022352
MT	23.325820
MM	C_pi: 1.300390, n_recomb: 499400.126045
RS	0	0.000000	0.154056	28076.766876	0.056221	0.099746
RS	1	0.009047	0.154056	28797.893373	0.057665	0.045761
RS	2	0.018913	0.154056	29374.393661	0.058819	0.029282
RS	3	0.029671	0.154056	29782.027909	0.059636	0.029169
RS	4	0.041402	1.714464	2798.447860	0.005604	0.003170
RS	5	0.054195	1.714464	3028.372515	0.006064	0.003868
RS	6	0.068145	1.957485	2869.919211	0.005747	0.003918
RS	7	0.083358	1.957485	3104.798672	0.006217	0.004570
RS	8	0.099946	2.382097	2760.458848	0.005528	0.004315
RS	9	0.118036	2.382097	2987.033860	0.005981	0.004925
RS	10	0.137762	2.502063	3075.746025	0.006159	0.005354
RS	11	0.159272	2.502063	3324.843906	0.006658	0.006076
RS	12	0.182729	2.346972	3827.301490	0.007664	0.007296
RS	13	0.208308	2.346972	4127.521978	0.008265	0.008138
RS	14	0.236201	2.167872	4811.633314	0.009635	0.009736
RS	15	0.266617	2.167872	5172.400912	0.010357	0.010650
RS	16	0.299786	2.023405	5945.969274	0.011906	0.012422
RS	17	0.335955	2.023405	6366.582525	0.012748	0.013381
RS	18	0.375396	1.860942	7393.003609	0.014804	0.015634
RS	19	0.418406	1.860942	7873.406984	0.015766	0.016678
RS	20	0.465307	1.666490	9328.509674	0.018679	0.019808
RS	21	0.516451	1.666490	9857.261954	0.019738	0.020966
RS	22	0.572222	1.476448	11695.928340	0.023420	0.024896
RS	23	0.633038	1.476448	12225.385062	0.024480	0.026105
RS	24	0.699357	1.334867	14043.941788	0.028122	0.030004
RS	25	0.771676	1.334867	14483.839598	0.029002	0.031038
RS	26	0.850538	1.269288	15604.534991	0.031247	0.033428
RS	27	0.936534	1.269288	15869.267830	0.031777	0.034023
RS	28	1.030310	1.281019	15895.873006	0.031830	0.034030
RS	29	1.132571	1.281019	15965.965835	0.031970	0.034126
RS	30	1.244083	1.353589	15102.005262	0.030240	0.032214
RS	31	1.365684	1.353589	15014.232782	0.030065	0.031938
RS	32	1.498286	1.464393	13737.129338	0.027507	0.029161
RS	33	1.642885	1.464393	13534.410222	0.027101	0.028650
RS	34	1.800566	1.589722	12226.633497	0.024483	0.025836
RS	35	1.972512	1.589722	11932.033240	0.023893	0.025159
RS	36	2.160015	1.710377	10762.719160	0.021551	0.022664
RS	37	2.364481	1.710377	10383.118496	0.020791	0.021831
RS	38	2.587446	1.816308	9366.639618	0.018756	0.019674
RS	39	2.830582	1.816308	8906.083796	0.017834	0.018683
RS	40	3.095716	1.902051	8014.820543	0.016049	0.016800
RS	41	3.384836	1.902051	7481.629164	0.014981	0.015667
RS	42	3.700113	1.962956	6690.936616	0.013398	0.014006
RS	43	4.043914	1.962956	6100.498420	0.012216	0.012764
RS	44	4.418819	2.001069	5378.913098	0.010771	0.011257
RS	45	4.827642	2.001069	4760.716086	0.009533	0.009962
RS	46	5.273452	2.026619	4088.672096	0.008187	0.008564
RS	47	5.759594	2.026619	3489.888070	0.006988	0.007311
RS	48	6.289719	2.050270	2884.451064	0.005776	0.006054
RS	49	6.867805	2.050270	2358.686663	0.004723	0.004955
RS	50	7.498190	2.077161	1858.688200	0.003722	0.003918
RS	51	8.185608	2.077161	1445.928946	0.002895	0.003056
RS	52	8.935217	2.105236	1079.103071	0.002161	0.002293
RS	53	9.752644	2.105236	791.867727	0.001586	0.001692
RS	54	10.644024	2.125720	556.390986	0.001114	0.001199
RS	55	11.616049	2.125720	380.601411	0.000762	0.000828
RS	56	12.676014	2.125720	249.606663	0.000500	0.000549
RS	57	13.831876	2.125720	156.345713	0.000313	0.000349
RS	58	15.092309	2.082797	94.500119	0.000189	0.000214
RS	59	16.466776	2.082797	52.577314	0.000105	0.000121
RS	60	17.965592	2.082797	27.527972	0.000055	0.000064
RS	61	19.600008	2.082797	13.489137	0.000027	0.000032
RS	62	21.382291	2.082797	6.149509	0.000012	0.000015
RS	63	23.325820	2.082797	4.101166	0.000008	0.000010
PA	4+25*2+4+6 0.112782879 0.022352317 23.325820305 0.154055601 1.714463975 1.957484775 2.382096640 2.502062981 2.346972321 2.167872431 2.023404534 1.860942363 1.666490315 1.476448407 1.334866849 1.269287568 1.281019383 1.353588632 1.464393040 1.589721655 1.710377166 1.816308189 1.902050784 1.962956220 2.001068765 2.026619011 2.050269750 2.077160549 2.105235707 2.125720245 2.082797029
//
IT	4829
RD	17
LK	-5798690.588130
QD	-1109.614251 -> -1104.647785
RI	0.0396203923
TR	0.112466	0.022359
MT	23.412176
MM	C_pi: 1.304369, n_recomb: 501059.095722
RS	0	0.000000	0.154128	28175.069629	0.056231	0.099615
RS	1	0.009053	0.154128	28899.944288	0.057678	0.045822
RS	2	0.018927	0.154128	29479.577649	0.058835	0.029331
RS	3	0.029694	0.154128	29889.591924	0.059653	0.029239
RS	4	0.041435	1.763598	2731.984040	0.005452	0.003090
RS	5	0.054240	1.763598	2957.241897	0.005902	0.003771
RS	6	0.068204	1.953275	2889.488999	0.005767	0.003938
RS	7	0.083433	1.953275	3126.071103	0.006239	0.004590
RS	8	0.100040	2.376538	2779.969012	0.005548	0.004333
RS	9	0.118150	2.376538	3008.237436	0.006004	0.004944
RS	10	0.137901	2.501719	3090.892818	0.006169	0.005361
RS	11	0.159439	2.501719	3341.370182	0.006669	0.006084
RS	12	0.182927	2.345454	3848.442029	0.007681	0.007309
RS	13	0.208542	2.345454	4150.466857	0.008283	0.008155
RS	14	0.236476	2.168327	4834.417267	0.009648	0.009750
RS	15	0.266939	2.168327	5197.097790	0.010372	0.010669
RS	16	0.300159	2.030517	5955.069841	0.011885	0.012405
RS	17	0.336388	2.030517	6376.923605	0.012727	0.013367
RS	18	0.375896	1.873542	7382.061603	0.014733	0.015570
RS	19	0.418981	1.873542	7863.161217	0.015693	0.016612
RS	20	0.465967	1.679432	9309.133478	0.018579	0.019714
RS	21	0.517207	1.679432	9839.209748	0.019637	0.020867
RS	22	0.573086	1.485746	11694.404510	0.023339	0.024818
RS	23	0.634024	1.485746	12226.761813	0.024402	0.026022
RS	24	0.700478	1.339648	14086.284698	0.028113	0.029992
RS	25	0.772950	1.339648	14529.569370	0.028998	0.031022
RS	26	0.851982	1.271003	15689.823629	0.031313	0.033486
RS	27	0.938170	1.271003	15955.956736	0.031844	0.034076
RS	28	1.032160	1.281687	15995.237207	0.031923	0.034110
RS	29	1.134660	1.281687	16064.280385	0.032061	0.034201
RS	30	1.246440	1.354759	15188.397439	0.030313	0.032271
RS	31	1.368340	1.354759	15098.765171	0.030134	0.031993
RS	32	1.501276	1.466858	13802.316867	0.027546	0.029187
RS	33	1.646247	1.466858	13598.203558	0.027139	0.028677
RS	34	1.804344	1.593511	12275.619379	0.024499	0.025843
RS	35	1.976753	1.593511	11980.150694	0.023910	0.025170
RS	36	2.164772	1.715106	10802.449883	0.021559	0.022666
RS	37	2.369813	1.715106	10422.033321	0.020800	0.021838
RS	38	2.593417	1.821733	9400.256877	0.018761	0.019677
RS	39	2.837265	1.821733	8938.685179	0.017840	0.018690
RS	40	3.103190	1.908196	8042.862808	0.016052	0.016803
RS	41	3.393191	1.908196	7508.509927	0.014985	0.015673
RS	42	3.709447	1.969872	6713.769497	0.013399	0.014009
RS	43	4.054334	1.969872	6122.122579	0.012218	0.012769
RS	44	4.430447	2.009012	5396.497398	0.010770	0.011258
RS	45	4.840610	2.009012	4777.302903	0.009534	0.009965
RS	46	5.287908	2.036321	4100.841330	0.008184	0.008561
RS	47	5.775702	2.036321	3501.731001	0.006989	0.007312
RS	48	6.307658	2.062752	2892.243968	0.005772	0.006049
RS	49	6.887774	2.062752	2367.007752	0.004724	0.004955
RS	50	7.520412	2.093307	1864.232660	0.003721	0.003915
RS	51	8.210325	2.093307	1452.405413	0.002899	0.003057
RS	52	8.962699	2.125305	1084.109715	0.002164	0.002294
RS	53	9.783190	2.125305	797.446508	0.001592	0.001696
RS	54	10.677964	2.149386	561.047795	0.001120	0.001204
RS	55	11.653745	2.149386	385.130824	0.000769	0.000834
RS	56	12.717870	2.149386	253.532219	0.000506	0.000555
RS	57	13.878334	2.149386	159.452973	0.000318	0.000353
RS	58	15.143861	2.105889	96.809831	0.000193	0.000218
RS	59	16.523963	2.105889	54.122216	0.000108	0.000123
RS	60	18.029011	2.105889	28.484419	0.000057	0.000066
RS	61	19.670320	2.105889	14.036285	0.000028	0.000033
RS	62	21.460224	2.105889	6.437779	0.000013	0.000015
RS	63	23.412176	2.105889	4.338795	0.000009	0.000010
PA	4+25*2+4+6 0.112465623 0.022359244 23.412176310 0.154128032 1.763597548 1.953274668 2.376537681 2.501718779 2.345454230 2.168327269 2.030517294 1.873541636 1.679431895 1.485746472 1.339647706 1.271002525 1.281687334 1.354759139 1.466857958 1.593511183 1.715105849 1.821733335 1.908195835 1.969871934 2.009012346 2.036320855 2.062751953 2.093306776 2.125304768 2.149386301 2.105888504
//
IT	4222
RD	18
LK	-5798680.945150
QD	-1101.384431 -> -1096.997033
RI	0.0394074306
TR	0.112169	0.022366
MT	23.492678
MM	C_pi: 1.308096, n_recomb: 502630.556492
RS	0	0.000000	0.154194	28268.258331	0.056241	0.099494
RS	1	0.009059	0.154194	28996.660476	0.057690	0.045879
RS	2	0.018940	0.154194	29579.238276	0.058849	0.029376
RS	3	0.029715	0.154194	29991.483827	0.059669	0.029306
RS	4	0.041466	1.813078	2667.994104	0.005308	0.003014
RS	5	0.054282	1.813078	2888.712088	0.005747	0.003678
RS	6	0.068259	1.948930	2908.615314	0.005787	0.003958
RS	7	0.083502	1.948930	3146.851831	0.006261	0.004610
RS	8	0.100127	2.371717	2797.979861	0.005567	0.004350
RS	9	0.118257	2.371717	3027.816389	0.006024	0.004961
RS	10	0.138030	2.502134	3104.298745	0.006176	0.005367
RS	11	0.159594	2.502134	3356.013894	0.006677	0.006090
RS	12	0.183112	2.344035	3868.441676	0.007696	0.007321
RS	13	0.208760	2.344035	4172.172116	0.008301	0.008171
RS	14	0.236732	2.168048	4857.540785	0.009664	0.009764
RS	15	0.267237	2.168048	5222.122173	0.010390	0.010689
RS	16	0.300507	2.036451	5965.870599	0.011869	0.012392
RS	17	0.336791	2.036451	6389.003995	0.012711	0.013357
RS	18	0.376361	1.884938	7373.685708	0.014670	0.015513
RS	19	0.419517	1.884938	7855.503278	0.015629	0.016553
RS	20	0.466582	1.691495	9291.701740	0.018486	0.019626
RS	21	0.517911	1.691495	9823.013610	0.019543	0.020774
RS	22	0.573890	1.494536	11692.513591	0.023263	0.024743
RS	23	0.634940	1.494536	12227.570554	0.024327	0.025942
RS	24	0.701521	1.344222	14124.945422	0.028102	0.029979
RS	25	0.774135	1.344222	14571.437828	0.028990	0.031004
RS	26	0.853326	1.272705	15768.810982	0.031373	0.033538
RS	27	0.939692	1.272705	16036.336157	0.031905	0.034123
RS	28	1.033881	1.282443	16087.295929	0.032006	0.034181
RS	29	1.136604	1.282443	16155.486145	0.032142	0.034268
RS	30	1.248633	1.356035	15268.119621	0.030376	0.032321
RS	31	1.370812	1.356035	15176.945224	0.030195	0.032041
RS	32	1.504058	1.469369	13862.508150	0.027580	0.029207
RS	33	1.649377	1.469369	13657.310779	0.027172	0.028700
RS	34	1.807860	1.597226	12321.482030	0.024514	0.025849
RS	35	1.980701	1.597226	12025.360404	0.023925	0.025179
RS	36	2.169200	1.719591	10840.656267	0.021568	0.022669
RS	37	2.374776	1.719591	10459.503113	0.020810	0.021845
RS	38	2.598976	1.826722	9433.457211	0.018768	0.019682
RS	39	2.843487	1.826722	8970.806087	0.017848	0.018698
RS	40	3.110149	1.913703	8071.100575	0.016058	0.016809
RS	41	3.400970	1.913703	7535.393228	0.014992	0.015681
RS	42	3.718137	1.975975	6736.920226	0.013403	0.014014
RS	43	4.064037	1.975975	6143.791337	0.012223	0.012775
RS	44	4.441275	2.016001	5414.198983	0.010772	0.011260
RS	45	4.852687	2.016001	4793.716585	0.009537	0.009969
RS	46	5.301371	2.044974	4112.756172	0.008182	0.008560
RS	47	5.790703	2.044974	3513.090394	0.006989	0.007313
RS	48	6.324366	2.074142	2899.451781	0.005769	0.006045
RS	49	6.906376	2.074142	2374.628392	0.004724	0.004955
RS	50	7.541112	2.108370	1869.036387	0.003719	0.003912
RS	51	8.233351	2.108370	1458.147502	0.002901	0.003059
RS	52	8.988303	2.144347	1088.424920	0.002165	0.002295
RS	53	9.811650	2.144347	802.426390	0.001596	0.001700
RS	54	10.709586	2.172122	565.199973	0.001124	0.001208
RS	55	11.688871	2.172122	389.278032	0.000774	0.000839
RS	56	12.756872	2.172122	257.187703	0.000512	0.000560
RS	57	13.921629	2.172122	162.382940	0.000323	0.000358
RS	58	15.191905	2.128137	99.008477	0.000197	0.000221
RS	59	16.577261	2.128137	55.607853	0.000111	0.000126
RS	60	18.088122	2.128137	29.412764	0.000059	0.000068
RS	61	19.735858	2.128137	14.572076	0.000029	0.000034
RS	62	21.532869	2.128137	6.722526	0.000013	0.000016
RS	63	23.492678	2.128137	4.576967	0.000009	0.000011
PA	4+25*2+4+6 0.112169008 0.022366483 23.492678440 0.154194397 1.813078137 1.948929715 2.371716957 2.502133912 2.344034980 2.168048106 2.036450583 1.884938411 1.691494579 1.494536324 1.344222108 1.272704648 1.282443182 1.356035311 1.469368992 1.597226067 1.719591217 1.826722107 1.913703452 1.975974619 2.016000511 2.044974348 2.074142003 2.108370106 2.144347010 2.172121818 2.128136678
//
IT	3947
RD	19
LK	-5798672.416042
QD	-1093.887860 -> -1089.988781
RI	0.0392038854
TR	0.111890	0.022374
MT	23.568204
MM	C_pi: 1.311625, n_recomb: 504126.136704
RS	0	0.000000	0.154261	28356.002841	0.056248	0.099380
RS	1	0.009065	0.154261	29087.782310	0.057699	0.045933
RS	2	0.018952	0.154261	29673.195992	0.058861	0.029420
RS	3	0.029735	0.154261	30087.613144	0.059683	0.029369
RS	4	0.041495	1.862947	2606.366349	0.005170	0.002941
RS	5	0.054321	1.862947	2822.670781	0.005599	0.003589
RS	6	0.068310	1.944460	2927.410469	0.005807	0.003978
RS	7	0.083568	1.944460	3167.263874	0.006283	0.004630
RS	8	0.100208	2.367655	2814.565417	0.005583	0.004366
RS	9	0.118357	2.367655	3045.852555	0.006042	0.004977
RS	10	0.138151	2.503469	3115.894294	0.006181	0.005370
RS	11	0.159739	2.503469	3368.703277	0.006682	0.006094
RS	12	0.183284	2.342883	3887.201386	0.007711	0.007331
RS	13	0.208963	2.342883	4192.536033	0.008316	0.008185
RS	14	0.236971	2.167319	4880.633950	0.009681	0.009780
RS	15	0.267517	2.167319	5247.087886	0.010408	0.010710
RS	16	0.300832	2.041419	5978.073700	0.011858	0.012383
RS	17	0.337167	2.041419	6402.519943	0.012700	0.013352
RS	18	0.376796	1.895329	7367.489655	0.014614	0.015461
RS	19	0.420018	1.895329	7850.047672	0.015572	0.016501
RS	20	0.467157	1.702791	9276.128985	0.018400	0.019544
RS	21	0.518569	1.702791	9808.611831	0.019457	0.020689
RS	22	0.574642	1.502875	11690.614957	0.023190	0.024672
RS	23	0.635798	1.502875	12228.207874	0.024256	0.025867
RS	24	0.702498	1.348588	14160.990253	0.028090	0.029964
RS	25	0.775244	1.348588	14610.533182	0.028982	0.030986
RS	26	0.854584	1.274377	15842.808216	0.031426	0.033584
RS	27	0.941117	1.274377	16111.708232	0.031960	0.034166
RS	28	1.035493	1.283261	16173.386909	0.032082	0.034246
RS	29	1.138425	1.283261	16240.882141	0.032216	0.034329
RS	30	1.250688	1.357391	15342.353403	0.030434	0.032365
RS	31	1.373127	1.357391	15249.897710	0.030250	0.032084
RS	32	1.506665	1.471920	13918.500197	0.027609	0.029225
RS	33	1.652308	1.471920	13712.483658	0.027201	0.028719
RS	34	1.811153	1.600882	12364.713616	0.024527	0.025853
RS	35	1.984398	1.600882	12068.125528	0.023939	0.025186
RS	36	2.173348	1.723879	10877.569087	0.021577	0.022673
RS	37	2.379425	1.723879	10495.753681	0.020820	0.021852
RS	38	2.604184	1.831351	9466.315310	0.018778	0.019690
RS	39	2.849316	1.831351	9002.537320	0.017858	0.018707
RS	40	3.116670	1.918688	8099.499432	0.016066	0.016817
RS	41	3.408259	1.918688	7562.285386	0.015001	0.015691
RS	42	3.726281	1.981400	6760.373871	0.013410	0.014021
RS	43	4.073131	1.981400	6165.535746	0.012230	0.012783
RS	44	4.451423	2.022187	5432.047530	0.010775	0.011264
RS	45	4.864007	2.022187	4810.030873	0.009541	0.009974
RS	46	5.313991	2.052733	4124.525018	0.008182	0.008559
RS	47	5.804766	2.052733	3524.098363	0.006991	0.007314
RS	48	6.340029	2.084587	2906.225056	0.005765	0.006041
RS	49	6.923814	2.084587	2381.700702	0.004724	0.004954
RS	50	7.560519	2.122489	1873.250213	0.003716	0.003908
RS	51	8.254940	2.122489	1463.290227	0.002903	0.003059
RS	52	9.012310	2.162488	1092.169362	0.002166	0.002295
RS	53	9.838336	2.162488	806.903400	0.001601	0.001704
RS	54	10.739240	2.194048	568.921438	0.001129	0.001211
RS	55	11.721810	2.194048	393.095559	0.000780	0.000844
RS	56	12.793450	2.194048	260.608252	0.000517	0.000565
RS	57	13.962234	2.194048	165.157636	0.000328	0.000362
RS	58	15.236967	2.149702	101.107625	0.000201	0.000225
RS	59	16.627254	2.149702	57.041074	0.000113	0.000129
RS	60	18.143569	2.149702	30.316787	0.000060	0.000069
RS	61	19.797338	2.149702	15.098456	0.000030	0.000035
RS	62	21.601019	2.149702	7.004686	0.000014	0.000016
RS	63	23.568204	2.149702	4.816393	0.000010	0.000011
PA	4+25*2+4+6 0.111890337 0.022373650 23.568203551 0.154261305 1.862947140 1.944459676 2.367654683 2.503469003 2.342883167 2.167319272 2.041419473 1.895328639 1.702791363 1.502875047 1.348587790 1.274376583 1.283261391 1.357390683 1.471919707 1.600881827 1.723879223 1.831350861 1.918688119 1.981400382 2.022187463 2.052732888 2.084587128 2.122488727 2.162487515 2.194048224 2.149701527
//
IT	3529
RD	20
LK	-5798664.826195
QD	-1087.002662 -> -1083.519838
RI	0.0390124240
TR	0.111627	0.022380
MT	23.639589
MM	C_pi: 1.314962, n_recomb: 505540.238883
RS	0	0.000000	0.154320	28439.771317	0.056256	0.099272
RS	1	0.009070	0.154320	29174.715681	0.057710	0.045984
RS	2	0.018963	0.154320	29762.771070	0.058873	0.029461
RS	3	0.029753	0.154320	30179.190008	0.059697	0.029430
RS	4	0.041522	1.913088	2547.057516	0.005038	0.002870
RS	5	0.054358	1.913088	2759.077227	0.005458	0.003504
RS	6	0.068359	1.939874	2945.805624	0.005827	0.003998
RS	7	0.083629	1.939874	3187.234206	0.006305	0.004651
RS	8	0.100285	2.364311	2829.698121	0.005597	0.004380
RS	9	0.118451	2.364311	3062.317167	0.006058	0.004990
RS	10	0.138264	2.505665	3125.688003	0.006183	0.005371
RS	11	0.159875	2.505665	3379.448195	0.006685	0.006095
RS	12	0.183446	2.342097	3904.484537	0.007723	0.007341
RS	13	0.209156	2.342097	4211.307053	0.008330	0.008197
RS	14	0.237196	2.166262	4903.363872	0.009699	0.009796
RS	15	0.267781	2.166262	5271.642830	0.010428	0.010731
RS	16	0.301139	2.045590	5991.127189	0.011851	0.012377
RS	17	0.337523	2.045590	6416.892132	0.012693	0.013349
RS	18	0.377207	1.904829	7362.910402	0.014564	0.015414
RS	19	0.420490	1.904829	7846.211076	0.015520	0.016454
RS	20	0.467699	1.713398	9261.894328	0.018321	0.019467
RS	21	0.519191	1.713398	9795.473715	0.019376	0.020609
RS	22	0.575352	1.510792	11688.437086	0.023121	0.024604
RS	23	0.636608	1.510792	12228.400580	0.024189	0.025795
RS	24	0.703419	1.352764	14194.216433	0.028077	0.029949
RS	25	0.776290	1.352764	14646.648733	0.028972	0.030968
RS	26	0.855771	1.276011	15911.877650	0.031475	0.033627
RS	27	0.942461	1.276011	16182.114507	0.032010	0.034205
RS	28	1.037014	1.284123	16253.647187	0.032151	0.034305
RS	29	1.140143	1.284123	16320.567743	0.032283	0.034385
RS	30	1.252626	1.358812	15411.082067	0.030484	0.032404
RS	31	1.375311	1.358812	15317.569863	0.030299	0.032122
RS	32	1.509124	1.474503	13970.162190	0.027634	0.029239
RS	33	1.655074	1.474503	13763.559465	0.027225	0.028735
RS	34	1.814262	1.604494	12404.969058	0.024538	0.025855
RS	35	1.987889	1.604494	12108.093469	0.023951	0.025192
RS	36	2.177263	1.728008	10912.729857	0.021586	0.022677
RS	37	2.383815	1.728008	10530.341560	0.020830	0.021859
RS	38	2.609100	1.835690	9498.287305	0.018788	0.019698
RS	39	2.854820	1.835690	9033.379010	0.017869	0.018718
RS	40	3.122827	1.923244	8127.548973	0.016077	0.016828
RS	41	3.415142	1.923244	7588.736791	0.015011	0.015701
RS	42	3.733971	1.986265	6783.693748	0.013419	0.014030
RS	43	4.081718	1.986265	6186.992006	0.012238	0.012793
RS	44	4.461006	2.027699	5449.734350	0.010780	0.011270
RS	45	4.874696	2.027699	4826.006602	0.009546	0.009980
RS	46	5.325909	2.059728	4135.965876	0.008181	0.008559
RS	47	5.818047	2.059728	3534.629887	0.006992	0.007315
RS	48	6.354823	2.094221	2912.483865	0.005761	0.006037
RS	49	6.940285	2.094221	2388.183790	0.004724	0.004953
RS	50	7.578850	2.135786	1876.870361	0.003713	0.003904
RS	51	8.275333	2.135786	1467.844968	0.002904	0.003059
RS	52	9.034989	2.179846	1095.365325	0.002167	0.002294
RS	53	9.863546	2.179846	810.900815	0.001604	0.001706
RS	54	10.767255	2.215276	572.235992	0.001132	0.001214
RS	55	11.752932	2.215276	396.601090	0.000785	0.000848
RS	56	12.828011	2.215276	263.805845	0.000522	0.000570
RS	57	14.000602	2.215276	167.784415	0.000332	0.000367
RS	58	15.279548	2.170685	103.111441	0.000204	0.000228
RS	59	16.674497	2.170685	58.423740	0.000116	0.000131
RS	60	18.195969	2.170685	31.197157	0.000062	0.000071
RS	61	19.855441	2.170685	15.615579	0.000031	0.000036
RS	62	21.665431	2.170685	7.284243	0.000014	0.000017
RS	63	23.639589	2.170685	5.056994	0.000010	0.000012
PA	4+25*2+4+6 0.111626998 0.022380394 23.639588567 0.154319857 1.913088499 1.939873791 2.364311474 2.505665497 2.342096676 2.166262045 2.045589503 1.904828997 1.713397921 1.510792338 1.352764443 1.276011216 1.284122879 1.358812053 1.474502574 1.604494047 1.728008178 1.835690071 1.923243530 1.986265184 2.027699380 2.059727531 2.094221059 2.135786466 2.179845969 2.215275697 2.170684584
//
IT	3456
RD	21
LK	-5798658.038496
QD	-1080.659182 -> -1077.534179
RI	0.0388314577
TR	0.111377	0.022387
MT	23.707312
MM	C_pi: 1.318123, n_recomb: 506875.738064
RS	0	0.000000	0.154370	28519.842742	0.056266	0.099170
RS	1	0.009075	0.154370	29257.747519	0.057722	0.046032
RS	2	0.018974	0.154370	29848.255616	0.058887	0.029501
RS	3	0.029771	0.154370	30266.508447	0.059712	0.029488
RS	4	0.041548	1.963550	2489.877864	0.004912	0.002803
RS	5	0.054393	1.963550	2697.732644	0.005322	0.003422
RS	6	0.068404	1.935095	2963.949938	0.005847	0.004018
RS	7	0.083687	1.935095	3206.923867	0.006327	0.004671
RS	8	0.100357	2.361599	2843.493713	0.005610	0.004392
RS	9	0.118540	2.361599	3077.335398	0.006071	0.005002
RS	10	0.138372	2.508731	3133.697331	0.006182	0.005371
RS	11	0.160005	2.508731	3388.268290	0.006685	0.006094
RS	12	0.183600	2.341712	3920.263007	0.007734	0.007349
RS	13	0.209337	2.341712	4228.456547	0.008342	0.008208
RS	14	0.237410	2.165000	4925.519644	0.009717	0.009812
RS	15	0.268030	2.165000	5295.565448	0.010447	0.010752
RS	16	0.301429	2.049093	6004.738415	0.011847	0.012374
RS	17	0.337859	2.049093	6431.816025	0.012689	0.013349
RS	18	0.377595	1.913549	7359.621961	0.014520	0.015372
RS	19	0.420938	1.913549	7843.660407	0.015475	0.016411
RS	20	0.468213	1.723379	9248.788375	0.018247	0.019396
RS	21	0.519779	1.723379	9783.394672	0.019301	0.020534
RS	22	0.576024	1.518319	11685.999338	0.023055	0.024539
RS	23	0.637374	1.518319	12228.180948	0.024125	0.025727
RS	24	0.704291	1.356753	14224.970136	0.028064	0.029933
RS	25	0.777282	1.356753	14680.136814	0.028962	0.030951
RS	26	0.856896	1.277593	15976.575129	0.031520	0.033666
RS	27	0.943735	1.277593	16248.097436	0.032055	0.034242
RS	28	1.038455	1.285009	16328.616118	0.032214	0.034359
RS	29	1.141770	1.285009	16395.054842	0.032345	0.034436
RS	30	1.254462	1.360278	15474.783238	0.030530	0.032439
RS	31	1.377381	1.360278	15380.401138	0.030344	0.032156
RS	32	1.511454	1.477103	14017.795172	0.027655	0.029250
RS	33	1.657695	1.477103	13810.805084	0.027247	0.028748
RS	34	1.817207	1.608059	12442.372956	0.024547	0.025857
RS	35	1.991196	1.608059	12145.366066	0.023961	0.025197
RS	36	2.180973	1.732000	10946.064285	0.021595	0.022682
RS	37	2.387974	1.732000	10563.193920	0.020840	0.021866
RS	38	2.613759	1.839780	9529.224989	0.018800	0.019707
RS	39	2.860035	1.839780	9063.199663	0.017881	0.018729
RS	40	3.128661	1.927433	8155.057620	0.016089	0.016839
RS	41	3.421665	1.927433	7614.589642	0.015023	0.015713
RS	42	3.741259	1.990648	6806.714488	0.013429	0.014041
RS	43	4.089856	1.990648	6208.036109	0.012248	0.012803
RS	44	4.470089	2.032623	5467.161885	0.010786	0.011277
RS	45	4.884829	2.032623	4841.583823	0.009552	0.009986
RS	46	5.337206	2.066053	4147.038296	0.008182	0.008560
RS	47	5.830638	2.066053	3544.676023	0.006993	0.007317
RS	48	6.368848	2.103132	2918.251285	0.005757	0.006033
RS	49	6.955901	2.103132	2394.114655	0.004723	0.004952
RS	50	7.596231	2.148350	1879.942497	0.003709	0.003899
RS	51	8.294670	2.148350	1471.859558	0.002904	0.003059
RS	52	9.056493	2.196501	1098.062094	0.002166	0.002293
RS	53	9.887453	2.196501	814.460421	0.001607	0.001708
RS	54	10.793823	2.235876	575.178886	0.001135	0.001216
RS	55	11.782447	2.235876	399.819996	0.000789	0.000852
RS	56	12.860789	2.235876	266.797495	0.000526	0.000574
RS	57	14.036992	2.235876	170.273839	0.000336	0.000371
RS	58	15.319936	2.191125	105.026991	0.000207	0.000232
RS	59	16.719308	2.191125	59.758942	0.000118	0.000133
RS	60	18.245674	2.191125	32.054966	0.000063	0.000073
RS	61	19.910560	2.191125	16.123681	0.000032	0.000037
RS	62	21.726535	2.191125	7.561152	0.000015	0.000018
RS	63	23.707312	2.191125	5.298581	0.000010	0.000012
PA	4+25*2+4+6 0.111377452 0.022386573 23.707312151 0.154370042 1.963549507 1.935095221 2.361598970 2.508731340 2.341712498 2.164999774 2.049093186 1.913548612 1.723379354 1.518319098 1.356753422 1.277593184 1.285008902 1.360277675 1.477102629 1.608059330 1.731999530 1.839779591 1.927432724 1.990648479 2.032622746 2.066052607 2.103131588 2.148349724 2.196501040 2.235876162 2.191124880
//
IT	3771
RD	22
LK	-5798651.942226
QD	-1074.794208 -> -1071.978915
RI	0.0386593254
TR	0.111140	0.022392
MT	23.771793
MM	C_pi: 1.321131, n_recomb: 508138.927525
RS	0	0.000000	0.154415	28596.141743	0.056276	0.099073
RS	1	0.009080	0.154415	29336.835439	0.057734	0.046079
RS	2	0.018984	0.154415	29929.644020	0.058901	0.029539
RS	3	0.029787	0.154415	30349.603086	0.059727	0.029544
RS	4	0.041572	2.014283	2434.800745	0.004792	0.002738
RS	5	0.054426	2.014283	2638.613264	0.005193	0.003343
RS	6	0.068448	1.930136	2981.890629	0.005868	0.004037
RS	7	0.083742	1.930136	3226.384705	0.006349	0.004691
RS	8	0.100426	2.359482	2856.040819	0.005621	0.004403
RS	9	0.118624	2.359482	3091.003509	0.006083	0.005013
RS	10	0.138475	2.512607	3140.062997	0.006180	0.005368
RS	11	0.160128	2.512607	3395.315515	0.006682	0.006091
RS	12	0.183746	2.341784	3934.524838	0.007743	0.007355
RS	13	0.209510	2.341784	4243.973543	0.008352	0.008216
RS	14	0.237613	2.163621	4947.019194	0.009736	0.009829
RS	15	0.268267	2.163621	5318.771399	0.010467	0.010773
RS	16	0.301705	2.052031	6018.770513	0.011845	0.012372
RS	17	0.338179	2.052031	6447.151814	0.012688	0.013351
RS	18	0.377965	1.921578	7357.451717	0.014479	0.015333
RS	19	0.421363	1.921578	7842.223373	0.015433	0.016373
RS	20	0.468701	1.732797	9236.719259	0.018178	0.019328
RS	21	0.520338	1.732797	9772.292694	0.019232	0.020464
RS	22	0.576663	1.525490	11683.404908	0.022993	0.024477
RS	23	0.638103	1.525490	12227.669875	0.024064	0.025662
RS	24	0.705121	1.360564	14253.647655	0.028051	0.029918
RS	25	0.778224	1.360564	14711.407175	0.028952	0.030933
RS	26	0.857964	1.279121	16037.453189	0.031561	0.033702
RS	27	0.944945	1.279121	16310.209601	0.032098	0.034276
RS	28	1.039824	1.285904	16398.999442	0.032273	0.034410
RS	29	1.143317	1.285904	16465.026008	0.032403	0.034484
RS	30	1.256208	1.361772	15534.058693	0.030570	0.032470
RS	31	1.379348	1.361772	15438.962409	0.030383	0.032187
RS	32	1.513670	1.479711	14061.830646	0.027673	0.029259
RS	33	1.660187	1.479711	13854.623888	0.027265	0.028759
RS	34	1.820008	1.611580	12477.186514	0.024555	0.025857
RS	35	1.994340	1.611580	12180.185711	0.023970	0.025201
RS	36	2.184502	1.735870	10977.700345	0.021604	0.022686
RS	37	2.391929	1.735870	10594.431398	0.020849	0.021873
RS	38	2.618190	1.843658	9559.132394	0.018812	0.019717
RS	39	2.864996	1.843658	9092.014000	0.017893	0.018740
RS	40	3.134210	1.931308	8182.001814	0.016102	0.016851
RS	41	3.427869	1.931308	7639.838892	0.015035	0.015726
RS	42	3.748192	1.994617	6829.409622	0.013440	0.014052
RS	43	4.097599	1.994617	6228.665823	0.012258	0.012814
RS	44	4.478731	2.037040	5484.313162	0.010793	0.011284
RS	45	4.894469	2.037040	4856.774167	0.009558	0.009993
RS	46	5.347955	2.071790	4157.780405	0.008182	0.008561
RS	47	5.842617	2.071790	3554.291109	0.006995	0.007319
RS	48	6.382193	2.111402	2923.589761	0.005754	0.006029
RS	49	6.970761	2.111402	2399.562163	0.004722	0.004951
RS	50	7.612769	2.160255	1882.540671	0.003705	0.003895
RS	51	8.313071	2.160255	1475.402742	0.002904	0.003058
RS	52	9.076958	2.212523	1100.322890	0.002165	0.002291
RS	53	9.910205	2.212523	817.633982	0.001609	0.001710
RS	54	10.819108	2.255907	577.793433	0.001137	0.001218
RS	55	11.810538	2.255907	402.782771	0.000793	0.000855
RS	56	12.891987	2.255907	269.603340	0.000531	0.000578
RS	57	14.071630	2.255907	172.638298	0.000340	0.000374
RS	58	15.358381	2.211080	106.861278	0.000210	0.000235
RS	59	16.761966	2.211080	61.050275	0.000120	0.000136
RS	60	18.292994	2.211080	32.891881	0.000065	0.000074
RS	61	19.963035	2.211080	16.623449	0.000033	0.000038
RS	62	21.784712	2.211080	7.835663	0.000015	0.000018
RS	63	23.771793	2.211080	5.541269	0.000011	0.000013
PA	4+25*2+4+6 0.111140341 0.022392081 23.771793175 0.154414797 2.014283499 1.930136495 2.359481905 2.512607210 2.341783961 2.163620552 2.052031277 1.921578182 1.732796853 1.525489504 1.360563960 1.279121068 1.285903503 1.361772445 1.479711495 1.611580395 1.735869612 1.843658025 1.931308448 1.994617148 2.037040496 2.071789625 2.111401602 2.160255196 2.212523103 2.255906966 2.211080485
//
IT	3795
RD	23
LK	-5798646.445505
QD	-1069.349964 -> -1066.804325
RI	0.0384964205
TR	0.110915	0.022397
MT	23.833366
MM	C_pi: 1.323995, n_recomb: 509331.471852
RS	0	0.000000	0.154453	28669.054263	0.056288	0.098980
RS	1	0.009084	0.154453	29412.362201	0.057747	0.046123
RS	2	0.018994	0.154453	30007.311125	0.058915	0.029576
RS	3	0.029803	0.154453	30428.835693	0.059743	0.029598
RS	4	0.041595	2.065220	2381.783034	0.004676	0.002676
RS	5	0.054458	2.065220	2581.676793	0.005069	0.003267
RS	6	0.068489	1.924940	2999.732736	0.005890	0.004057
RS	7	0.083795	1.924940	3245.730010	0.006373	0.004712
RS	8	0.100491	2.357826	2867.500855	0.005630	0.004414
RS	9	0.118704	2.357826	3103.495336	0.006093	0.005023
RS	10	0.138572	2.517229	3144.876324	0.006175	0.005364
RS	11	0.160245	2.517229	3400.688201	0.006677	0.006086
RS	12	0.183886	2.342284	3947.319791	0.007750	0.007360
RS	13	0.209675	2.342284	4257.911799	0.008360	0.008223
RS	14	0.237806	2.162174	4967.767816	0.009754	0.009845
RS	15	0.268493	2.162174	5341.161263	0.010487	0.010793
RS	16	0.301968	2.054497	6032.987086	0.011845	0.012373
RS	17	0.338484	2.054497	6462.652388	0.012689	0.013355
RS	18	0.378317	1.929002	7356.109903	0.014443	0.015298
RS	19	0.421768	1.929002	7841.601485	0.015396	0.016338
RS	20	0.469166	1.741707	9225.436705	0.018113	0.019265
RS	21	0.520871	1.741707	9761.916570	0.019166	0.020399
RS	22	0.577272	1.532333	11680.552306	0.022933	0.024417
RS	23	0.638797	1.532333	12226.772326	0.024006	0.025600
RS	24	0.705911	1.364208	14280.316353	0.028037	0.029902
RS	25	0.779122	1.364208	14740.532834	0.028941	0.030917
RS	26	0.858983	1.280590	16094.781102	0.031600	0.033737
RS	27	0.946100	1.280590	16368.713722	0.032138	0.034308
RS	28	1.041130	1.286797	16465.085957	0.032327	0.034457
RS	29	1.144793	1.286797	16530.753995	0.032456	0.034529
RS	30	1.257872	1.363282	15589.207176	0.030607	0.032498
RS	31	1.381225	1.363282	15493.525608	0.030419	0.032214
RS	32	1.515782	1.482319	14102.450044	0.027688	0.029265
RS	33	1.662564	1.482319	13895.173316	0.027281	0.028767
RS	34	1.822679	1.615057	12509.453519	0.024561	0.025857
RS	35	1.997340	1.615057	12212.582852	0.023978	0.025203
RS	36	2.187867	1.739631	11007.578765	0.021612	0.022690
RS	37	2.395702	1.739631	10623.993966	0.020859	0.021879
RS	38	2.622417	1.847350	9587.895883	0.018824	0.019728
RS	39	2.869728	1.847350	9119.718611	0.017905	0.018752
RS	40	3.139505	1.934915	8208.223654	0.016116	0.016865
RS	41	3.433789	1.934915	7664.351860	0.015048	0.015739
RS	42	3.754806	1.998228	6851.641439	0.013452	0.014065
RS	43	4.104985	1.998228	6248.774668	0.012269	0.012826
RS	44	4.486976	2.041013	5501.105131	0.010801	0.011293
RS	45	4.903667	2.041013	4871.522418	0.009565	0.010001
RS	46	5.358212	2.077006	4168.151043	0.008184	0.008563
RS	47	5.854048	2.077006	3563.458094	0.006996	0.007321
RS	48	6.394928	2.119094	2928.507225	0.005750	0.006025
RS	49	6.984942	2.119094	2404.545629	0.004721	0.004950
RS	50	7.628554	2.171564	1884.692396	0.003700	0.003890
RS	51	8.330634	2.171564	1478.504634	0.002903	0.003057
RS	52	9.096492	2.227964	1102.181274	0.002164	0.002289
RS	53	9.931922	2.227964	820.449755	0.001611	0.001711
RS	54	10.843245	2.275421	580.102209	0.001139	0.001219
RS	55	11.837354	2.275421	405.506020	0.000796	0.000858
RS	56	12.921770	2.275421	272.234686	0.000534	0.000582
RS	57	14.104698	2.275421	174.884879	0.000343	0.000378
RS	58	15.395085	2.230598	108.618532	0.000213	0.000238
RS	59	16.802694	2.230598	62.299781	0.000122	0.000138
RS	60	18.338173	2.230598	33.708756	0.000066	0.000076
RS	61	20.013139	2.230598	17.115173	0.000034	0.000039
RS	62	21.840263	2.230598	8.107841	0.000016	0.000019
RS	63	23.833366	2.230598	5.785044	0.000011	0.000013
PA	4+25*2+4+6 0.110914539 0.022396865 23.833366385 0.154452937 2.065219951 1.924940138 2.357825775 2.517229497 2.342284220 2.162174116 2.054497059 1.929001882 1.741707262 1.532332978 1.364208087 1.280589785 1.286797500 1.363281520 1.482318619 1.615056915 1.739630804 1.847350348 1.934914770 1.998227552 2.041013263 2.077005770 2.119093513 2.171563652 2.227964012 2.275421245 2.230598287
//
IT	3357
RD	24
LK	-5798641.471376
QD	-1064.288255 -> -1061.978586
RI	0.0383418196
TR	0.110699	0.022401
MT	23.892462
MM	C_pi: 1.326731, n_recomb: 510456.931215
RS	0	0.000000	0.154485	28738.695012	0.056300	0.098891
RS	1	0.009088	0.154485	29484.458571	0.057761	0.046166
RS	2	0.019003	0.154485	30081.403610	0.058930	0.029611
RS	3	0.029819	0.154485	30504.368326	0.059759	0.029650
RS	4	0.041617	2.116470	2330.597758	0.004566	0.002616
RS	5	0.054488	2.116470	2526.682858	0.004950	0.003195
RS	6	0.068529	1.919477	3017.569027	0.005912	0.004078
RS	7	0.083845	1.919477	3265.060344	0.006396	0.004733
RS	8	0.100554	2.356564	2877.985142	0.005638	0.004423
RS	9	0.118782	2.356564	3114.931367	0.006102	0.005032
RS	10	0.138666	2.522520	3148.281673	0.006168	0.005359
RS	11	0.160357	2.522520	3404.542020	0.006670	0.006079
RS	12	0.184019	2.343205	3958.710549	0.007755	0.007364
RS	13	0.209832	2.343205	4270.339565	0.008366	0.008228
RS	14	0.237991	2.160708	4987.726604	0.009771	0.009861
RS	15	0.268710	2.160708	5362.695788	0.010506	0.010813
RS	16	0.302220	2.056560	6047.284237	0.011847	0.012375
RS	17	0.338776	2.056560	6478.211324	0.012691	0.013360
RS	18	0.378654	1.935891	7355.436582	0.014410	0.015266
RS	19	0.422156	1.935891	7841.633092	0.015362	0.016306
RS	20	0.469612	1.750160	9214.828694	0.018052	0.019205
RS	21	0.521381	1.750160	9752.159347	0.019105	0.020337
RS	22	0.577856	1.538880	11677.447307	0.022876	0.024360
RS	23	0.639463	1.538880	12225.505131	0.023950	0.025541
RS	24	0.706669	1.367700	14305.158079	0.028024	0.029888
RS	25	0.779983	1.367700	14767.705367	0.028930	0.030901
RS	26	0.859960	1.282003	16148.881328	0.031636	0.033769
RS	27	0.947206	1.282003	16423.932481	0.032175	0.034339
RS	28	1.042381	1.287688	16527.256032	0.032377	0.034501
RS	29	1.146206	1.287688	16592.607798	0.032505	0.034571
RS	30	1.259468	1.364800	15640.590102	0.030640	0.032523
RS	31	1.383023	1.364800	15544.432348	0.030452	0.032239
RS	32	1.517808	1.484921	14139.935755	0.027701	0.029270
RS	33	1.664842	1.484921	13932.714118	0.027295	0.028774
RS	34	1.825240	1.618492	12539.345212	0.024565	0.025855
RS	35	2.000215	1.618492	12242.712244	0.023984	0.025205
RS	36	2.191093	1.743301	11035.745236	0.021619	0.022694
RS	37	2.399319	1.743301	10651.923397	0.020867	0.021886
RS	38	2.626470	1.850888	9615.489267	0.018837	0.019738
RS	39	2.874265	1.850888	9146.294182	0.017918	0.018763
RS	40	3.144581	1.938297	8233.662286	0.016130	0.016878
RS	41	3.439465	1.938297	7688.083854	0.015061	0.015753
RS	42	3.761149	2.001538	6873.346875	0.013465	0.014078
RS	43	4.112069	2.001538	6268.321830	0.012280	0.012838
RS	44	4.494883	2.044607	5517.502263	0.010809	0.011302
RS	45	4.912489	2.044607	4885.814684	0.009571	0.010009
RS	46	5.368049	2.081771	4178.147828	0.008185	0.008565
RS	47	5.865013	2.081771	3572.191204	0.006998	0.007324
RS	48	6.407143	2.126279	2933.028719	0.005746	0.006021
RS	49	6.998544	2.126279	2409.098673	0.004719	0.004948
RS	50	7.643696	2.182336	1886.443242	0.003696	0.003885
RS	51	8.347481	2.182336	1481.207597	0.002902	0.003056
RS	52	9.115231	2.242888	1103.673472	0.002162	0.002287
RS	53	9.952757	2.242888	822.938560	0.001612	0.001712
RS	54	10.866401	2.294480	582.130990	0.001140	0.001220
RS	55	11.863083	2.294480	408.008630	0.000799	0.000861
RS	56	12.950347	2.294480	274.704438	0.000538	0.000585
RS	57	14.136428	2.294480	177.021757	0.000347	0.000381
RS	58	15.430305	2.249731	110.303805	0.000216	0.000240
RS	59	16.841777	2.249731	63.509967	0.000124	0.000140
RS	60	18.381530	2.249731	34.506686	0.000068	0.000077
RS	61	20.061224	2.249731	17.599259	0.000034	0.000040
RS	62	21.893577	2.249731	8.377801	0.000016	0.000019
RS	63	23.892462	2.249731	6.029919	0.000012	0.000014
PA	4+25*2+4+6 0.110698682 0.022400795 23.892462485 0.154485490 2.116469540 1.919476899 2.356564311 2.522520458 2.343204536 2.160708027 2.056560224 1.935891332 1.750160200 1.538880085 1.367699999 1.282002789 1.287688437 1.364800149 1.484920882 1.618492320 1.743300603 1.850887873 1.938297050 2.001537800 2.044606797 2.081771296 2.126278912 2.182336421 2.242888271 2.294480450 2.249731035
//
IT	4150
RD	25
LK	-5798636.954656
QD	-1059.569381 -> -1057.467111
RI	0.0381948829
TR	0.110492	0.022404
MT	23.949290
MM	C_pi: 1.329352, n_recomb: 511519.733826
RS	0	0.000000	0.154514	28805.095158	0.056313	0.098804
RS	1	0.009093	0.154514	29553.174015	0.057775	0.046207
RS	2	0.019012	0.154514	30151.990809	0.058946	0.029645
RS	3	0.029833	0.154514	30576.291536	0.059775	0.029700
RS	4	0.041638	2.167902	2281.302698	0.004460	0.002559
RS	5	0.054517	2.167902	2473.697036	0.004836	0.003125
RS	6	0.068567	1.913703	3035.513506	0.005934	0.004098
RS	7	0.083894	1.913703	3284.498625	0.006421	0.004755
RS	8	0.100614	2.355661	2887.567095	0.005645	0.004431
RS	9	0.118855	2.355661	3125.390995	0.006110	0.005039
RS	10	0.138755	2.528441	3150.372547	0.006159	0.005352
RS	11	0.160464	2.528441	3406.977723	0.006661	0.006070
RS	12	0.184147	2.344527	3968.770236	0.007759	0.007366
RS	13	0.209983	2.344527	4281.335708	0.008370	0.008231
RS	14	0.238169	2.159266	5006.855676	0.009788	0.009877
RS	15	0.268917	2.159266	5383.334091	0.010524	0.010832
RS	16	0.302462	2.058302	6061.511554	0.011850	0.012379
RS	17	0.339056	2.058302	6493.672570	0.012695	0.013366
RS	18	0.378977	1.942309	7355.296873	0.014379	0.015237
RS	19	0.422529	1.942309	7842.181700	0.015331	0.016277
RS	20	0.470040	1.758206	9204.764088	0.017995	0.019149
RS	21	0.521872	1.758206	9742.893398	0.019047	0.020279
RS	22	0.578416	1.545157	11674.103746	0.022822	0.024306
RS	23	0.640102	1.545157	12223.892565	0.023897	0.025485
RS	24	0.707396	1.371048	14328.377293	0.028011	0.029873
RS	25	0.780809	1.371048	14793.138650	0.028920	0.030885
RS	26	0.860898	1.283359	16200.096788	0.031671	0.033800
RS	27	0.948268	1.283359	16476.209161	0.032210	0.034368
RS	28	1.043583	1.288566	16585.943847	0.032425	0.034543
RS	29	1.147564	1.288566	16651.008007	0.032552	0.034611
RS	30	1.261000	1.366318	15688.585895	0.030671	0.032546
RS	31	1.384751	1.366318	15592.042217	0.030482	0.032262
RS	32	1.519753	1.487511	14174.573797	0.027711	0.029273
RS	33	1.667030	1.487511	13967.513861	0.027306	0.028780
RS	34	1.827699	1.621885	12567.045350	0.024568	0.025853
RS	35	2.002977	1.621885	12270.744204	0.023989	0.025206
RS	36	2.194193	1.746884	11062.303214	0.021626	0.022697
RS	37	2.402794	1.746884	10678.315784	0.020876	0.021891
RS	38	2.630363	1.854289	9641.931716	0.018850	0.019749
RS	39	2.878624	1.854289	9171.764041	0.017930	0.018775
RS	40	3.149458	1.941481	8258.319682	0.016145	0.016893
RS	41	3.444918	1.941481	7711.044915	0.015075	0.015767
RS	42	3.767243	2.004580	6894.524933	0.013479	0.014092
RS	43	4.118876	2.004580	6287.316841	0.012291	0.012850
RS	44	4.502482	2.047863	5533.501958	0.010818	0.011311
RS	45	4.920967	2.047863	4899.662131	0.009579	0.010017
RS	46	5.377503	2.086132	4187.786861	0.008187	0.008567
RS	47	5.875550	2.086132	3580.517085	0.007000	0.007326
RS	48	6.418882	2.133003	2937.188658	0.005742	0.006018
RS	49	7.011618	2.133003	2413.259604	0.004718	0.004947
RS	50	7.658249	2.192625	1887.827837	0.003691	0.003879
RS	51	8.363675	2.192625	1483.547257	0.002900	0.003054
RS	52	9.133243	2.257334	1104.838596	0.002160	0.002284
RS	53	9.972784	2.257334	825.132543	0.001613	0.001713
RS	54	10.888661	2.313116	583.906525	0.001142	0.001221
RS	55	11.887816	2.313116	410.309630	0.000802	0.000864
RS	56	12.977820	2.313116	277.025257	0.000542	0.000589
RS	57	14.166933	2.313116	179.056751	0.000350	0.000384
RS	58	15.464167	2.268522	111.921137	0.000219	0.000243
RS	59	16.879354	2.268522	64.683045	0.000126	0.000142
RS	60	18.423218	2.268522	35.286785	0.000069	0.000079
RS	61	20.107459	2.268522	18.076217	0.000035	0.000041
RS	62	21.944842	2.268522	8.645763	0.000017	0.000020
RS	63	23.949290	2.268522	6.276047	0.000012	0.000014
PA	4+25*2+4+6 0.110492028 0.022403882 23.949289841 0.154513925 2.167901976 1.913703326 2.355660858 2.528440794 2.344527451 2.159265599 2.058301848 1.942308757 1.758206014 1.545156969 1.371048240 1.283358667 1.288566482 1.366318436 1.487510985 1.621884965 1.746884210 1.854289306 1.941481098 2.004580451 2.047863111 2.086132078 2.133003023 2.192624502 2.257334173 2.313116145 2.268521552
//
