# Supplementary material for: Introgression and disruption of migration routes have shaped the genetic integrity of wildebeest populations
Source: Nat Commun. 2024 Apr 12;15:2921. doi: 10.1038/s41467-024-47015-y (PMC11014984; doi:10.1038/s41467-024-47015-y)
Supplement: Supplementary file 10 — Source Data [file 41467_2024_47015_MOESM10_ESM.zip › source_data/Fig2a.psmc/CGnoNaC_2628.psmc]

CC
CC	Brief Description of the file format:
CC	  CC  comments
CC	  MM  useful-messages
CC	  RD  round-of-iterations
CC	  LL  \log[P(sequence)]
CC	  QD  Q-before-opt Q-after-opt
CC	  TR  \theta_0 \rho_0
CC	  RS  k t_k \lambda_k \pi_k \sum_{l\not=k}A_{kl} A_{kk}
CC	  DC  begin end best-k t_k+\Delta_k max-prob
CC
MM	Version: 0.6.5-r67
MM	pattern:4+25*2+4+6, n:63, n_free_lambdas:28
MM	n_iterations:25, skip:1, max_t:15, theta/rho:5
MM	is_decoding:0
MM	n_seqs:28, sum_L:13798176, sum_n:1561407
RD	0
LK	0.000000
QD	0.000000 -> 0.000000
RI	inf
TR	0.120091	0.024018
MT	15.000000
MM	C_pi: 1.000000, n_recomb: 327475.046168
RS	0	0.000000	1.000000	2671.483841	0.008158	0.000000
RS	1	0.008290	1.000000	2868.371188	0.008759	0.000000
RS	2	0.017266	1.000000	3077.592429	0.009398	0.000000
RS	3	0.026987	1.000000	3299.547324	0.010076	0.000000
RS	4	0.037514	1.000000	3534.577929	0.010793	0.000000
RS	5	0.048914	1.000000	3782.952252	0.011552	0.000000
RS	6	0.061258	1.000000	4044.845515	0.012352	0.000000
RS	7	0.074626	1.000000	4320.318888	0.013193	0.000000
RS	8	0.089102	1.000000	4609.295561	0.014075	0.000000
RS	9	0.104778	1.000000	4911.534088	0.014998	0.000000
RS	10	0.121753	1.000000	5226.599013	0.015960	0.000000
RS	11	0.140135	1.000000	5553.828898	0.016960	0.000000
RS	12	0.160042	1.000000	5892.301978	0.017993	0.000000
RS	13	0.181598	1.000000	6240.799893	0.019057	0.000000
RS	14	0.204942	1.000000	6597.770105	0.020147	0.000000
RS	15	0.230221	1.000000	6961.287918	0.021257	0.000000
RS	16	0.257595	1.000000	7329.019291	0.022380	0.000000
RS	17	0.287238	1.000000	7698.186039	0.023508	0.000000
RS	18	0.319339	1.000000	8065.535364	0.024629	0.000000
RS	19	0.354100	1.000000	8427.316184	0.025734	0.000000
RS	20	0.391744	1.000000	8779.265117	0.026809	0.000000
RS	21	0.432507	1.000000	9116.605508	0.027839	0.000000
RS	22	0.476650	1.000000	9434.063276	0.028808	0.000000
RS	23	0.524453	1.000000	9725.903721	0.029700	0.000000
RS	24	0.576218	1.000000	9985.993611	0.030494	0.000000
RS	25	0.632274	1.000000	10207.892813	0.031172	0.000000
RS	26	0.692977	1.000000	10384.979390	0.031712	0.000000
RS	27	0.758711	1.000000	10510.611221	0.032096	0.000000
RS	28	0.829896	1.000000	10578.325889	0.032303	0.000000
RS	29	0.906981	1.000000	10582.078554	0.032314	0.000000
RS	30	0.990456	1.000000	10516.514791	0.032114	0.000000
RS	31	1.080851	1.000000	10377.271908	0.031689	0.000000
RS	32	1.178739	1.000000	10161.298092	0.031029	0.000000
RS	33	1.284742	1.000000	9867.174029	0.030131	0.000000
RS	34	1.399532	1.000000	9495.416793	0.028996	0.000000
RS	35	1.523838	1.000000	9048.741184	0.027632	0.000000
RS	36	1.658449	1.000000	8532.250115	0.026055	0.000000
RS	37	1.804218	1.000000	7953.523836	0.024287	0.000000
RS	38	1.962071	1.000000	7322.578749	0.022361	0.000000
RS	39	2.133009	1.000000	6651.671183	0.020312	0.000000
RS	40	2.318118	1.000000	5954.930470	0.018184	0.000000
RS	41	2.518571	1.000000	5247.819296	0.016025	0.000000
RS	42	2.735641	1.000000	4546.437079	0.013883	0.000000
RS	43	2.970706	1.000000	3866.702835	0.011808	0.000000
RS	44	3.225257	1.000000	3223.475073	0.009843	0.000000
RS	45	3.500909	1.000000	2629.684518	0.008030	0.000000
RS	46	3.799411	1.000000	2095.566841	0.006399	0.000000
RS	47	4.122659	1.000000	1628.083256	0.004972	0.000000
RS	48	4.472702	1.000000	1230.604061	0.003758	0.000000
RS	49	4.851763	1.000000	902.903233	0.002757	0.000000
RS	50	5.262247	1.000000	641.473388	0.001959	0.000000
RS	51	5.706758	1.000000	440.125410	0.001344	0.000000
RS	52	6.188118	1.000000	290.794111	0.000888	0.000000
RS	53	6.709380	1.000000	184.439802	0.000563	0.000000
RS	54	7.273854	1.000000	111.923496	0.000342	0.000000
RS	55	7.885120	1.000000	64.744573	0.000198	0.000000
RS	56	8.547059	1.000000	35.562263	0.000109	0.000000
RS	57	9.263869	1.000000	18.468338	0.000056	0.000000
RS	58	10.040101	1.000000	9.026427	0.000028	0.000000
RS	59	10.880679	1.000000	4.131307	0.000013	0.000000
RS	60	11.790939	1.000000	1.761164	0.000005	0.000000
RS	61	12.776655	1.000000	0.695216	0.000002	0.000000
RS	62	13.844085	1.000000	0.252527	0.000001	0.000000
RS	63	15.000000	1.000000	0.118007	0.000000	0.000000
PA	4+25*2+4+6 0.120091138 0.024018228 15.000000000 1.000000000 1.000000000 1.000000000 1.000000000 1.000000000 1.000000000 1.000000000 1.000000000 1.000000000 1.000000000 1.000000000 1.000000000 1.000000000 1.000000000 1.000000000 1.000000000 1.000000000 1.000000000 1.000000000 1.000000000 1.000000000 1.000000000 1.000000000 1.000000000 1.000000000 1.000000000 1.000000000 1.000000000
//
IT	4579
RD	1
LK	-4022146.414983
QD	-12760.746425 -> -4600.274617
RI	0.1520259469
TR	0.119710	0.022351
MT	16.275101
MM	C_pi: 1.145121, n_recomb: 348696.175102
RS	0	0.000000	0.281502	10156.831261	0.029128	0.199977
RS	1	0.008429	0.281502	10675.721047	0.030616	0.039322
RS	2	0.017569	0.281502	11191.748763	0.032096	0.023500
RS	3	0.027479	0.281502	11699.425701	0.033552	0.015215
RS	4	0.038224	0.798034	4358.560439	0.012500	0.010816
RS	5	0.049875	0.798034	4655.224676	0.013350	0.008334
RS	6	0.062508	1.134609	3501.581580	0.010042	0.007137
RS	7	0.076206	1.134609	3749.864463	0.010754	0.006622
RS	8	0.091058	1.314699	3465.400385	0.009938	0.006304
RS	9	0.107163	1.314699	3710.538119	0.010641	0.006384
RS	10	0.124625	1.377140	3790.091790	0.010869	0.006746
RS	11	0.143559	1.377140	4051.996785	0.011620	0.007278
RS	12	0.164088	1.385704	4300.325649	0.012333	0.007935
RS	13	0.186349	1.385704	4586.587153	0.013154	0.008679
RS	14	0.210485	1.377650	4913.401913	0.014091	0.009492
RS	15	0.236656	1.377650	5224.722831	0.014984	0.010364
RS	16	0.265033	1.368265	5584.269145	0.016015	0.011275
RS	17	0.295802	1.368265	5916.855555	0.016969	0.012193
RS	18	0.329165	1.363255	6279.763432	0.018009	0.013088
RS	19	0.365339	1.363255	6626.184794	0.019003	0.013942
RS	20	0.404563	1.361954	6982.248409	0.020024	0.014757
RS	21	0.447093	1.361954	7332.038630	0.021027	0.015546
RS	22	0.493208	1.360176	7688.439369	0.022049	0.016326
RS	23	0.543210	1.360176	8027.889338	0.023023	0.017113
RS	24	0.597427	1.353844	8393.960095	0.024072	0.017922
RS	25	0.656214	1.353844	8704.842785	0.024964	0.018765
RS	26	0.719955	1.340820	9078.524537	0.026036	0.019647
RS	27	0.789070	1.340820	9336.538400	0.026776	0.020563
RS	28	0.864011	1.321314	9696.000044	0.027806	0.021501
RS	29	0.945268	1.321314	9870.137485	0.028306	0.022438
RS	30	1.033374	1.297180	10173.272485	0.029175	0.023342
RS	31	1.128907	1.297180	10227.465781	0.029331	0.024173
RS	32	1.232493	1.270933	10418.453103	0.029878	0.024887
RS	33	1.344810	1.270933	10316.565187	0.029586	0.025435
RS	34	1.466594	1.245029	10337.795821	0.029647	0.025768
RS	35	1.598643	1.245029	10052.209595	0.028828	0.025841
RS	36	1.741823	1.221386	9861.037079	0.028280	0.025620
RS	37	1.897072	1.221386	9383.354721	0.026910	0.025085
RS	38	2.065407	1.201132	8969.023649	0.025722	0.024229
RS	39	2.247931	1.201132	8319.289044	0.023858	0.023064
RS	40	2.445840	1.184649	7712.473779	0.022118	0.021618
RS	41	2.660431	1.184649	6942.407415	0.019910	0.019934
RS	42	2.893110	1.171824	6212.390129	0.017816	0.018065
RS	43	3.145401	1.171824	5399.296447	0.015484	0.016073
RS	44	3.418959	1.162300	4639.162562	0.013304	0.014023
RS	45	3.715575	1.162300	3870.131197	0.011099	0.011984
RS	46	4.037193	1.155586	3173.829673	0.009102	0.010017
RS	47	4.385920	1.155586	2524.119673	0.007239	0.008177
RS	48	4.764042	1.151155	1961.989427	0.005627	0.006509
RS	49	5.174036	1.151155	1475.702452	0.004232	0.005042
RS	50	5.618589	1.148454	1078.348232	0.003093	0.003793
RS	51	6.100613	1.148454	759.923207	0.002179	0.002766
RS	52	6.623268	1.146970	516.983716	0.001483	0.001949
RS	53	7.189978	1.146970	337.602147	0.000968	0.001324
RS	54	7.804456	1.146173	211.370402	0.000606	0.000864
RS	55	8.470729	1.146173	126.245452	0.000362	0.000541
RS	56	9.193163	1.146173	71.717994	0.000206	0.000323
RS	57	9.976491	1.146173	38.588657	0.000111	0.000183
RS	58	10.825846	1.144041	19.600321	0.000056	0.000098
RS	59	11.746795	1.144041	9.314934	0.000027	0.000050
RS	60	12.745371	1.144041	4.130813	0.000012	0.000023
RS	61	13.828118	1.144041	1.699496	0.000005	0.000010
RS	62	15.002130	1.144041	0.644637	0.000002	0.000004
RS	63	16.275101	1.144041	0.321303	0.000001	0.000002
PA	4+25*2+4+6 0.119709681 0.022350977 16.275100708 0.281501770 0.798033714 1.134609222 1.314699173 1.377140045 1.385704041 1.377650261 1.368265152 1.363254547 1.361953735 1.360176086 1.353843689 1.340820312 1.321313858 1.297180176 1.270933151 1.245029449 1.221385956 1.201131821 1.184648514 1.171823502 1.162300110 1.155586243 1.151155472 1.148453712 1.146969795 1.146172523 1.144041002
//
IT	5245
RD	2
LK	-4011105.067329
QD	-2618.190601 -> -1534.197783
RI	0.1161224691
TR	0.117650	0.021572
MT	17.164866
MM	C_pi: 1.165861, n_recomb: 342720.849976
RS	0	0.000000	0.180872	15574.781258	0.045445	0.198128
RS	1	0.008520	0.180872	16093.545115	0.046958	0.041625
RS	2	0.017766	0.180872	16560.329738	0.048320	0.028868
RS	3	0.027800	0.180872	16963.654438	0.049497	0.022852
RS	4	0.038689	0.807209	3973.335176	0.011594	0.007192
RS	5	0.050506	0.807209	4247.131496	0.012392	0.006970
RS	6	0.063329	1.271048	2888.442821	0.008428	0.005147
RS	7	0.077245	1.271048	3099.454026	0.009044	0.005596
RS	8	0.092346	1.511524	2796.930066	0.008161	0.005096
RS	9	0.108735	1.511524	3001.671299	0.008758	0.005632
RS	10	0.126519	1.566829	3105.448257	0.009061	0.006072
RS	11	0.145819	1.566829	3327.759743	0.009710	0.006874
RS	12	0.166763	1.547049	3607.363655	0.010526	0.007712
RS	13	0.189492	1.547049	3856.200189	0.011252	0.008641
RS	14	0.214157	1.515919	4200.712603	0.012257	0.009665
RS	15	0.240924	1.515919	4476.821456	0.013063	0.010678
RS	16	0.269972	1.496220	4825.783435	0.014081	0.011781
RS	17	0.301494	1.496220	5124.998205	0.014954	0.012774
RS	18	0.335702	1.495435	5435.574047	0.015860	0.013741
RS	19	0.372825	1.495435	5750.402592	0.016779	0.014563
RS	20	0.413110	1.508370	6018.978816	0.017562	0.015315
RS	21	0.456828	1.508370	6340.518675	0.018501	0.015996
RS	22	0.504271	1.522553	6601.326336	0.019262	0.016666
RS	23	0.555756	1.522553	6919.647665	0.020190	0.017304
RS	24	0.611627	1.526715	7212.597562	0.021045	0.018035
RS	25	0.672259	1.526715	7514.823510	0.021927	0.018709
RS	26	0.738057	1.515153	7860.752835	0.022936	0.019600
RS	27	0.809461	1.515153	8128.090826	0.023716	0.020333
RS	28	0.886949	1.488605	8515.088348	0.024846	0.021381
RS	29	0.971039	1.488605	8720.432785	0.025445	0.022111
RS	30	1.062294	1.451918	9103.746704	0.026563	0.023212
RS	31	1.161323	1.451918	9211.692553	0.026878	0.023809
RS	32	1.268790	1.411090	9522.681157	0.027786	0.024771
RS	33	1.385414	1.411090	9493.573123	0.027701	0.025060
RS	34	1.511974	1.371445	9654.682947	0.028171	0.025646
RS	35	1.649317	1.371445	9453.523396	0.027584	0.025450
RS	36	1.798362	1.336598	9400.898581	0.027430	0.025453
RS	37	1.960106	1.336598	9009.602616	0.026288	0.024666
RS	38	2.135631	1.308222	8715.849868	0.025431	0.023988
RS	39	2.326110	1.308222	8144.530096	0.023764	0.022621
RS	40	2.532819	1.286469	7630.669611	0.022265	0.021312
RS	41	2.757141	1.286469	6922.744825	0.020199	0.019494
RS	42	3.000574	1.270697	6254.525217	0.018250	0.017731
RS	43	3.264749	1.270697	5482.154013	0.015996	0.015674
RS	44	3.551432	1.260001	4753.918003	0.013871	0.013712
RS	45	3.862541	1.260001	4003.234856	0.011681	0.011663
RS	46	4.200156	1.253396	3314.081780	0.009670	0.009769
RS	47	4.566538	1.253396	2663.724242	0.007772	0.007952
RS	48	4.964135	1.249945	2091.829731	0.006104	0.006342
RS	49	5.395609	1.249945	1592.569380	0.004647	0.004908
RS	50	5.863845	1.248719	1177.399459	0.003435	0.003701
RS	51	6.371976	1.248719	841.437134	0.002455	0.002701
RS	52	6.923400	1.248907	580.290605	0.001693	0.001910
RS	53	7.521807	1.248907	385.142956	0.001124	0.001302
RS	54	8.171199	1.250046	244.995121	0.000715	0.000854
RS	55	8.875920	1.250046	149.119414	0.000435	0.000537
RS	56	9.640685	1.250046	86.413037	0.000252	0.000323
RS	57	10.470610	1.250046	47.477404	0.000139	0.000185
RS	58	11.371245	1.248223	24.644342	0.000072	0.000100
RS	59	12.348617	1.248223	11.989525	0.000035	0.000051
RS	60	13.409262	1.248223	5.449131	0.000016	0.000024
RS	61	14.560276	1.248223	2.300367	0.000007	0.000011
RS	62	15.809359	1.248223	0.896410	0.000003	0.000004
RS	63	17.164866	1.248223	0.465398	0.000001	0.000002
PA	4+25*2+4+6 0.117650005 0.021572448 17.164865897 0.180871980 0.807209486 1.271047860 1.511523648 1.566828815 1.547048561 1.515919009 1.496220315 1.495434500 1.508369711 1.522552607 1.526715125 1.515152681 1.488605144 1.451917544 1.411090494 1.371444507 1.336597925 1.308222401 1.286468932 1.270696557 1.260001063 1.253396194 1.249944569 1.248718995 1.248907209 1.250045829 1.248223084
//
IT	4956
RD	3
LK	-4009582.078318
QD	-1271.996861 -> -1079.029330
RI	0.1048167278
TR	0.115672	0.021128
MT	17.792054
MM	C_pi: 1.174221, n_recomb: 338119.731746
RS	0	0.000000	0.152920	18226.967225	0.053907	0.196270
RS	1	0.008582	0.152920	18668.282034	0.055212	0.042633
RS	2	0.017900	0.152920	19024.723872	0.056266	0.031185
RS	3	0.028018	0.152920	19282.790199	0.057029	0.026476
RS	4	0.039004	0.888016	3454.739310	0.010218	0.005744
RS	5	0.050932	0.888016	3699.518106	0.010941	0.006054
RS	6	0.063885	1.428242	2467.601418	0.007298	0.004337
RS	7	0.077949	1.428242	2652.399984	0.007845	0.004997
RS	8	0.093220	1.674937	2431.085412	0.007190	0.004566
RS	9	0.109802	1.674937	2613.078038	0.007728	0.005171
RS	10	0.127806	1.685416	2788.904357	0.008248	0.005745
RS	11	0.147356	1.685416	2992.473449	0.008850	0.006595
RS	12	0.168583	1.617940	3340.452715	0.009879	0.007615
RS	13	0.191632	1.617940	3574.540175	0.010572	0.008593
RS	14	0.216659	1.555447	3972.389627	0.011748	0.009802
RS	15	0.243833	1.555447	4236.683776	0.012530	0.010877
RS	16	0.273340	1.522249	4608.979087	0.013631	0.012121
RS	17	0.305378	1.522249	4897.592378	0.014485	0.013179
RS	18	0.340167	1.525367	5184.158077	0.015332	0.014158
RS	19	0.377940	1.525367	5487.828114	0.016230	0.015019
RS	20	0.418956	1.554625	5689.095833	0.016826	0.015647
RS	21	0.463491	1.554625	5998.454895	0.017741	0.016338
RS	22	0.511848	1.588946	6174.683084	0.018262	0.016831
RS	23	0.564354	1.588946	6481.227826	0.019168	0.017459
RS	24	0.621367	1.609051	6700.109354	0.019816	0.018042
RS	25	0.683272	1.609051	6993.771921	0.020684	0.018692
RS	26	0.750490	1.604737	7294.758186	0.021574	0.019512
RS	27	0.823476	1.604737	7559.970018	0.022359	0.020208
RS	28	0.902726	1.576999	7937.092991	0.023474	0.021274
RS	29	0.988777	1.576999	8149.298049	0.024102	0.021952
RS	30	1.082212	1.533740	8554.295789	0.025300	0.023137
RS	31	1.183665	1.533740	8679.078816	0.025669	0.023668
RS	32	1.293825	1.484563	9033.043695	0.026716	0.024748
RS	33	1.413439	1.484563	9029.874100	0.026706	0.024955
RS	34	1.543317	1.437561	9241.817585	0.027333	0.025653
RS	35	1.684341	1.437561	9073.502284	0.026835	0.025365
RS	36	1.837467	1.397786	9068.288679	0.026820	0.025442
RS	37	2.003734	1.397786	8714.236045	0.025773	0.024566
RS	38	2.184270	1.367141	8459.482798	0.025019	0.023921
RS	39	2.380298	1.367141	7927.501730	0.023446	0.022485
RS	40	2.593149	1.345319	7444.797364	0.022018	0.021183
RS	41	2.824267	1.345319	6775.880215	0.020040	0.019326
RS	42	3.075217	1.331048	6133.138995	0.018139	0.017566
RS	43	3.347704	1.331048	5396.456108	0.015960	0.015502
RS	44	3.643575	1.322863	4688.913407	0.013868	0.013549
RS	45	3.964836	1.322863	3967.295861	0.011733	0.011518
RS	46	4.313667	1.319332	3293.319763	0.009740	0.009642
RS	47	4.692433	1.319332	2662.842396	0.007875	0.007854
RS	48	5.103703	1.319181	2099.553239	0.006209	0.006265
RS	49	5.550268	1.319181	1610.417391	0.004763	0.004859
RS	50	6.035155	1.321191	1197.516777	0.003542	0.003670
RS	51	6.561654	1.321191	863.773507	0.002555	0.002688
RS	52	7.133335	1.324340	600.476185	0.001776	0.001907
RS	53	7.754076	1.324340	403.081273	0.001192	0.001307
RS	54	8.428087	1.328413	259.066526	0.000766	0.000861
RS	55	9.159939	1.328413	159.876753	0.000473	0.000546
RS	56	9.954596	1.328413	94.007649	0.000278	0.000331
RS	57	10.817448	1.328413	52.451073	0.000155	0.000191
RS	58	11.754347	1.327624	27.655939	0.000082	0.000104
RS	59	12.771648	1.327624	13.696552	0.000041	0.000054
RS	60	13.876250	1.327624	6.343033	0.000019	0.000026
RS	61	15.075646	1.327624	2.731284	0.000008	0.000012
RS	62	16.377970	1.327624	1.086759	0.000003	0.000005
RS	63	17.792054	1.327624	0.582667	0.000002	0.000003
PA	4+25*2+4+6 0.115672358 0.021127740 17.792054267 0.152920013 0.888016191 1.428242114 1.674936557 1.685415786 1.617939855 1.555447148 1.522249236 1.525366693 1.554625187 1.588946190 1.609050575 1.604737447 1.576999309 1.533739664 1.484563483 1.437561390 1.397786427 1.367141166 1.345318933 1.331047542 1.322863320 1.319332487 1.319181234 1.321190506 1.324339951 1.328413388 1.327623617
//
IT	4262
RD	4
LK	-4009290.826432
QD	-1031.358699 -> -973.486298
RI	0.0996387693
TR	0.114043	0.020852
MT	18.248421
MM	C_pi: 1.183798, n_recomb: 336443.758144
RS	0	0.000000	0.142406	19532.280512	0.058055	0.194966
RS	1	0.008625	0.142406	19920.378445	0.059209	0.043227
RS	2	0.017994	0.142406	20206.044466	0.060058	0.032397
RS	3	0.028171	0.142406	20375.143705	0.060560	0.028391
RS	4	0.039226	0.997164	3021.815098	0.008982	0.004912
RS	5	0.051234	0.997164	3241.900093	0.009636	0.005371
RS	6	0.064279	1.593085	2180.446645	0.006481	0.003878
RS	7	0.078448	1.593085	2347.001950	0.006976	0.004581
RS	8	0.093839	1.824259	2205.872110	0.006556	0.004264
RS	9	0.110558	1.824259	2373.765327	0.007055	0.004841
RS	10	0.128719	1.777716	2618.827771	0.007784	0.005555
RS	11	0.148446	1.777716	2812.569891	0.008360	0.006380
RS	12	0.169874	1.658934	3232.244671	0.009607	0.007575
RS	13	0.193151	1.658934	3460.893384	0.010287	0.008543
RS	14	0.218436	1.564551	3922.443379	0.011659	0.009927
RS	15	0.245901	1.564551	4184.701121	0.012438	0.011014
RS	16	0.275735	1.516914	4596.057498	0.013661	0.012384
RS	17	0.308143	1.516914	4884.174373	0.014517	0.013479
RS	18	0.343346	1.521833	5164.008607	0.015349	0.014463
RS	19	0.381585	1.521833	5466.582407	0.016248	0.015365
RS	20	0.423122	1.565070	5616.801668	0.016695	0.015867
RS	21	0.468241	1.565070	5923.434801	0.017606	0.016592
RS	22	0.517253	1.618059	6030.182245	0.017923	0.016905
RS	23	0.570491	1.618059	6332.981555	0.018823	0.017559
RS	24	0.628322	1.653817	6490.982221	0.019293	0.017987
RS	25	0.691140	1.653817	6781.598456	0.020157	0.018655
RS	26	0.759377	1.657356	7046.734363	0.020945	0.019395
RS	27	0.833499	1.657356	7311.572642	0.021732	0.020099
RS	28	0.914014	1.629634	7681.556926	0.022832	0.021163
RS	29	1.001473	1.629634	7897.402856	0.023473	0.021842
RS	30	1.096476	1.581516	8318.812413	0.024726	0.023085
RS	31	1.199674	1.581516	8451.339697	0.025120	0.023607
RS	32	1.311772	1.526107	8834.315607	0.026258	0.024771
RS	33	1.433538	1.526107	8841.856751	0.026280	0.024958
RS	34	1.565807	1.474106	9082.272330	0.026995	0.025725
RS	35	1.709484	1.474106	8926.193914	0.026531	0.025407
RS	36	1.865554	1.431791	8939.570282	0.026571	0.025512
RS	37	2.035085	1.431791	8598.744255	0.025558	0.024601
RS	38	2.219238	1.401125	8351.318155	0.024822	0.023941
RS	39	2.419274	1.401125	7834.183430	0.023285	0.022475
RS	40	2.636563	1.381240	7352.562113	0.021854	0.021138
RS	41	2.872594	1.381240	6700.841688	0.019917	0.019267
RS	42	3.128983	1.370198	6058.910266	0.018009	0.017473
RS	43	3.407486	1.370198	5341.279738	0.015876	0.015415
RS	44	3.710010	1.365983	4637.316103	0.013783	0.013444
RS	45	4.038626	1.365983	3934.456422	0.011694	0.011434
RS	46	4.395586	1.366728	3266.281572	0.009708	0.009558
RS	47	4.783335	1.366728	2651.291630	0.007880	0.007797
RS	48	5.204527	1.370840	2093.464789	0.006222	0.006217
RS	49	5.662047	1.370840	1614.326043	0.004798	0.004835
RS	50	6.159028	1.376830	1204.367392	0.003580	0.003656
RS	51	6.698875	1.376830	874.844166	0.002600	0.002689
RS	52	7.285284	1.383476	611.526050	0.001818	0.001913
RS	53	7.922271	1.383476	414.200240	0.001231	0.001319
RS	54	8.614199	1.390868	268.294753	0.000797	0.000874
RS	55	9.365806	1.390868	167.451828	0.000498	0.000558
RS	56	10.182240	1.390868	99.648270	0.000296	0.000341
RS	57	11.069092	1.390868	56.308946	0.000167	0.000198
RS	58	12.032436	1.391255	30.075041	0.000089	0.000110
RS	59	13.078869	1.391255	15.119005	0.000045	0.000057
RS	60	14.215558	1.391255	7.113683	0.000021	0.000028
RS	61	15.450287	1.391255	3.115027	0.000009	0.000013
RS	62	16.791513	1.391255	1.261706	0.000004	0.000005
RS	63	18.248421	1.391255	0.695652	0.000002	0.000003
PA	4+25*2+4+6 0.114043127 0.020851659 18.248420893 0.142406412 0.997163975 1.593084858 1.824259467 1.777715548 1.658933952 1.564550712 1.516914129 1.521833402 1.565070332 1.618058848 1.653816842 1.657355553 1.629634332 1.581516178 1.526107011 1.474105843 1.431790766 1.401124907 1.381239617 1.370197940 1.365982889 1.366727975 1.370840231 1.376830204 1.383475622 1.390867729 1.391255433
//
IT	4774
RD	5
LK	-4009193.036158
QD	-956.874406 -> -926.355751
RI	0.0964815052
TR	0.112725	0.020670
MT	18.595555
MM	C_pi: 1.193219, n_recomb: 336172.211930
RS	0	0.000000	0.137346	20286.835050	0.060347	0.194068
RS	1	0.008657	0.137346	20642.723953	0.061405	0.043622
RS	2	0.018064	0.137346	20885.890188	0.062129	0.033152
RS	3	0.028286	0.137346	21001.916092	0.062474	0.029589
RS	4	0.039392	1.116871	2680.166715	0.007973	0.004336
RS	5	0.051460	1.116871	2879.932787	0.008567	0.004835
RS	6	0.064572	1.754544	1972.549009	0.005868	0.003565
RS	7	0.078820	1.754544	2125.566475	0.006323	0.004266
RS	8	0.094301	1.961882	2047.952911	0.006092	0.004057
RS	9	0.111122	1.961882	2205.836578	0.006562	0.004585
RS	10	0.129400	1.857459	2506.845480	0.007457	0.005419
RS	11	0.149260	1.857459	2694.235819	0.008014	0.006202
RS	12	0.170840	1.690177	3177.229425	0.009451	0.007549
RS	13	0.194287	1.690177	3403.551834	0.010124	0.008488
RS	14	0.219765	1.566414	3926.692057	0.011681	0.010030
RS	15	0.247448	1.566414	4189.950728	0.012464	0.011108
RS	16	0.277528	1.504855	4644.472333	0.013816	0.012596
RS	17	0.310212	1.504855	4935.247834	0.014681	0.013710
RS	18	0.345726	1.510051	5216.328976	0.015517	0.014703
RS	19	0.384314	1.510051	5521.128596	0.016424	0.015638
RS	20	0.426244	1.564735	5629.671546	0.016746	0.016025
RS	21	0.471803	1.564735	5936.972509	0.017661	0.016783
RS	22	0.521306	1.634055	5984.291729	0.017801	0.016931
RS	23	0.575095	1.634055	6286.532955	0.018700	0.017614
RS	24	0.633541	1.683879	6393.583557	0.019019	0.017904
RS	25	0.697046	1.683879	6683.677758	0.019882	0.018594
RS	26	0.766050	1.694382	6921.376486	0.020589	0.019263
RS	27	0.841027	1.694382	7187.144587	0.021379	0.019985
RS	28	0.922496	1.666326	7555.749799	0.022476	0.021050
RS	29	1.011017	1.666326	7774.741635	0.023127	0.021742
RS	30	1.107203	1.613450	8215.044027	0.024437	0.023042
RS	31	1.211715	1.613450	8352.497343	0.024846	0.023572
RS	32	1.325276	1.552268	8763.309614	0.026068	0.024814
RS	33	1.448668	1.552268	8776.062864	0.026106	0.025001
RS	34	1.582742	1.495945	9039.844598	0.026891	0.025828
RS	35	1.728424	1.495945	8887.840756	0.026438	0.025499
RS	36	1.886718	1.451832	8911.052171	0.026507	0.025620
RS	37	2.058716	1.451832	8573.211719	0.025502	0.024691
RS	38	2.245605	1.421852	8321.892994	0.024755	0.024003
RS	39	2.448674	1.421852	7808.415184	0.023227	0.022521
RS	40	2.669323	1.404535	7316.008854	0.021763	0.021133
RS	41	2.909074	1.404535	6670.735192	0.019843	0.019257
RS	42	3.169582	1.397277	6018.877933	0.017904	0.017415
RS	43	3.452643	1.397277	5311.253907	0.015799	0.015366
RS	44	3.760210	1.397517	4602.524682	0.013691	0.013367
RS	45	4.094404	1.397517	3911.904611	0.011637	0.011378
RS	46	4.457531	1.402969	3244.093309	0.009650	0.009492
RS	47	4.852095	1.402969	2640.811107	0.007856	0.007757
RS	48	5.280818	1.411719	2085.746677	0.006204	0.006180
RS	49	5.746657	1.411719	1615.152778	0.004805	0.004820
RS	50	6.252826	1.422002	1207.459077	0.003592	0.003647
RS	51	6.802816	1.422002	882.203317	0.002624	0.002694
RS	52	7.400421	1.432374	619.270659	0.001842	0.001921
RS	53	8.049763	1.432374	422.664885	0.001257	0.001332
RS	54	8.755321	1.443226	275.542840	0.000820	0.000886
RS	55	9.521962	1.443226	173.670879	0.000517	0.000570
RS	56	10.354975	1.443226	104.434519	0.000311	0.000351
RS	57	11.260105	1.443226	59.673677	0.000178	0.000206
RS	58	12.243595	1.444799	32.234156	0.000096	0.000115
RS	59	13.312231	1.444799	16.420014	0.000049	0.000060
RS	60	14.473382	1.444799	7.835334	0.000023	0.000030
RS	61	15.735059	1.444799	3.482829	0.000010	0.000014
RS	62	17.105965	1.444799	1.433355	0.000004	0.000006
RS	63	18.595555	1.444799	0.810668	0.000002	0.000003
PA	4+25*2+4+6 0.112724650 0.020670122 18.595555187 0.137345986 1.116871087 1.754544118 1.961881908 1.857458579 1.690176921 1.566414310 1.504854921 1.510051477 1.564734878 1.634054634 1.683879113 1.694382160 1.666325644 1.613450007 1.552267989 1.495945209 1.451832335 1.421852302 1.404534903 1.397277152 1.397517415 1.402969057 1.411719293 1.422001832 1.432374015 1.443225759 1.444798549
//
IT	3604
RD	6
LK	-4009137.307817
QD	-916.644935 -> -894.960683
RI	0.0942389685
TR	0.111635	0.020544
MT	18.873041
MM	C_pi: 1.201685, n_recomb: 336484.442217
RS	0	0.000000	0.134321	20807.145826	0.061837	0.193405
RS	1	0.008683	0.134321	21141.453479	0.062830	0.043912
RS	2	0.018120	0.134321	21355.990770	0.063468	0.033690
RS	3	0.028376	0.134321	21436.163928	0.063706	0.030452
RS	4	0.039522	1.239583	2409.699091	0.007161	0.003899
RS	5	0.051637	1.239583	2592.696886	0.007705	0.004403
RS	6	0.064803	1.906597	1815.738522	0.005396	0.003330
RS	7	0.079113	1.906597	1958.303172	0.005820	0.004021
RS	8	0.094665	2.087314	1928.655620	0.005732	0.003901
RS	9	0.111567	2.087314	2078.858493	0.006178	0.004381
RS	10	0.129937	1.928648	2422.409246	0.007199	0.005310
RS	11	0.149902	1.928648	2605.017383	0.007742	0.006052
RS	12	0.171601	1.717629	3140.311115	0.009333	0.007524
RS	13	0.195183	1.717629	3365.286996	0.010001	0.008432
RS	14	0.220814	1.567711	3943.378005	0.011719	0.010110
RS	15	0.248669	1.567711	4208.311962	0.012507	0.011172
RS	16	0.278943	1.493230	4705.140460	0.013983	0.012770
RS	17	0.311846	1.493230	4999.224780	0.014857	0.013893
RS	18	0.347606	1.497816	5285.236854	0.015707	0.014900
RS	19	0.386471	1.497816	5593.060546	0.016622	0.015859
RS	20	0.428711	1.562037	5665.903451	0.016839	0.016147
RS	21	0.474618	1.562037	5974.860597	0.017757	0.016931
RS	22	0.524511	1.645736	5969.819843	0.017742	0.016932
RS	23	0.578736	1.645736	6272.573057	0.018641	0.017639
RS	24	0.637669	1.708153	6335.726844	0.018829	0.017806
RS	25	0.701720	1.708153	6626.223722	0.019693	0.018517
RS	26	0.771332	1.724628	6842.409185	0.020335	0.019126
RS	27	0.846988	1.724628	7109.619573	0.021129	0.019865
RS	28	0.929213	1.695628	7481.055597	0.022233	0.020938
RS	29	1.018578	1.695628	7703.035642	0.022893	0.021643
RS	30	1.115702	1.637722	8164.727367	0.024265	0.023004
RS	31	1.221259	1.637722	8306.037124	0.024685	0.023543
RS	32	1.335982	1.570749	8745.635823	0.025991	0.024866
RS	33	1.460665	1.570749	8761.405255	0.026038	0.025056
RS	34	1.596175	1.510227	9047.875516	0.026889	0.025944
RS	35	1.743451	1.510227	8896.528203	0.026440	0.025610
RS	36	1.903515	1.464474	8927.186921	0.026531	0.025745
RS	37	2.077476	1.464474	8587.854022	0.025522	0.024803
RS	38	2.266543	1.435308	8328.905958	0.024753	0.024085
RS	39	2.472025	1.435308	7813.988879	0.023222	0.022590
RS	40	2.695350	1.420651	7306.418030	0.021714	0.021149
RS	41	2.938065	1.420651	6662.473503	0.019800	0.019268
RS	42	3.201855	1.417255	5996.409514	0.017821	0.017377
RS	43	3.488549	1.417255	5294.244857	0.015734	0.015336
RS	44	3.800136	1.422033	4577.141737	0.013603	0.013304
RS	45	4.138778	1.422033	3895.249450	0.011576	0.011334
RS	46	4.506824	1.432292	3225.224046	0.009585	0.009436
RS	47	4.906826	1.432292	2631.411508	0.007820	0.007724
RS	48	5.341559	1.445799	2077.671279	0.006175	0.006148
RS	49	5.814040	1.445799	1614.602842	0.004798	0.004808
RS	50	6.327546	1.460495	1208.718176	0.003592	0.003640
RS	51	6.885638	1.460495	887.598867	0.002638	0.002700
RS	52	7.492189	1.474701	625.206524	0.001858	0.001930
RS	53	8.151405	1.474701	429.621097	0.001277	0.001345
RS	54	8.867860	1.489075	281.642548	0.000837	0.000899
RS	55	9.646523	1.489075	179.087583	0.000532	0.000583
RS	56	10.492796	1.489075	108.710842	0.000323	0.000362
RS	57	11.412550	1.489075	62.745119	0.000186	0.000214
RS	58	12.412164	1.491813	34.241714	0.000102	0.000120
RS	59	13.498573	1.491813	17.653521	0.000052	0.000064
RS	60	14.679312	1.491813	8.532766	0.000025	0.000032
RS	61	15.962574	1.491813	3.845190	0.000011	0.000015
RS	62	17.357258	1.491813	1.605816	0.000005	0.000006
RS	63	18.873041	1.491813	0.929969	0.000003	0.000004
PA	4+25*2+4+6 0.111634923 0.020543799 18.873040703 0.134320795 1.239582730 1.906596934 2.087313506 1.928648026 1.717628821 1.567710971 1.493229557 1.497816410 1.562036894 1.645736070 1.708152675 1.724628365 1.695628046 1.637721553 1.570748780 1.510227347 1.464473507 1.435307732 1.420651392 1.417254702 1.422033172 1.432292130 1.445799039 1.460495486 1.474701458 1.489075308 1.491812844
//
IT	4092
RD	7
LK	-4009096.402063
QD	-888.141333 -> -870.850226
RI	0.0925166080
TR	0.110707	0.020451
MT	19.105080
MM	C_pi: 1.209215, n_recomb: 337054.920904
RS	0	0.000000	0.132223	21211.368916	0.062931	0.192879
RS	1	0.008704	0.132223	21529.585350	0.063876	0.044141
RS	2	0.018165	0.132223	21722.618787	0.064448	0.034108
RS	3	0.028450	0.132223	21775.744820	0.064606	0.031130
RS	4	0.039630	1.362022	2192.635852	0.006505	0.003551
RS	5	0.051783	1.362022	2361.695872	0.007007	0.004049
RS	6	0.064994	2.046385	1694.711353	0.005028	0.003147
RS	7	0.079355	2.046385	1829.054917	0.005427	0.003827
RS	8	0.094965	2.200154	1835.467613	0.005446	0.003777
RS	9	0.111935	2.200154	1979.587730	0.005873	0.004217
RS	10	0.130381	1.992544	2354.749476	0.006986	0.005218
RS	11	0.150433	1.992544	2533.505193	0.007517	0.005924
RS	12	0.172230	1.742913	3110.807010	0.009229	0.007497
RS	13	0.195925	1.742913	3334.777781	0.009894	0.008375
RS	14	0.221681	1.569939	3960.442116	0.011750	0.010170
RS	15	0.249680	1.569939	4227.041168	0.012541	0.011216
RS	16	0.280115	1.483607	4763.605977	0.014133	0.012915
RS	17	0.313200	1.483607	5060.911073	0.015015	0.014042
RS	18	0.349164	1.487051	5353.794985	0.015884	0.015067
RS	19	0.388258	1.487051	5664.671052	0.016806	0.016045
RS	20	0.430755	1.559426	5706.098108	0.016929	0.016245
RS	21	0.476951	1.559426	6016.923820	0.017851	0.017051
RS	22	0.527167	1.656040	5964.791456	0.017697	0.016919
RS	23	0.581755	1.656040	6268.395930	0.018598	0.017645
RS	24	0.641093	1.729929	6292.759041	0.018670	0.017704
RS	25	0.705596	1.729929	6583.985885	0.019534	0.018429
RS	26	0.775714	1.751622	6782.628084	0.020123	0.018990
RS	27	0.851934	1.751622	7051.451007	0.020921	0.019740
RS	28	0.934789	1.721199	7428.265242	0.022039	0.020828
RS	29	1.024854	1.721199	7653.134401	0.022706	0.021544
RS	30	1.122759	1.658008	8137.709275	0.024144	0.022967
RS	31	1.229186	1.658008	8282.410825	0.024573	0.023514
RS	32	1.344875	1.585165	8751.620767	0.025965	0.024919
RS	33	1.470634	1.585165	8769.467031	0.026018	0.025112
RS	34	1.607339	1.520439	9078.914240	0.026936	0.026064
RS	35	1.755942	1.520439	8926.713919	0.026484	0.025725
RS	36	1.917480	1.473027	8964.455804	0.026596	0.025877
RS	37	2.093077	1.473027	8621.562797	0.025579	0.024924
RS	38	2.283958	1.444610	8353.993462	0.024785	0.024176
RS	39	2.491453	1.444610	7835.167522	0.023246	0.022669
RS	40	2.717008	1.432514	7311.008780	0.021691	0.021176
RS	41	2.962194	1.432514	6665.770712	0.019777	0.019291
RS	42	3.228721	1.432871	5983.899708	0.017753	0.017349
RS	43	3.518446	1.432871	5284.696222	0.015679	0.015316
RS	44	3.833388	1.442104	4557.658655	0.013522	0.013251
RS	45	4.175742	1.442104	3882.397304	0.011519	0.011298
RS	46	4.547894	1.457128	3208.864209	0.009520	0.009386
RS	47	4.952437	1.457128	2623.044262	0.007782	0.007696
RS	48	5.392191	1.475398	2069.778805	0.006141	0.006118
RS	49	5.870220	1.475398	1613.459472	0.004787	0.004798
RS	50	6.389855	1.494545	1209.043904	0.003587	0.003633
RS	51	6.954719	1.494545	891.868443	0.002646	0.002705
RS	52	7.568747	1.512635	630.059243	0.001869	0.001938
RS	53	8.236219	1.512635	435.632539	0.001292	0.001358
RS	54	8.961786	1.530565	287.004945	0.000852	0.000911
RS	55	9.750506	1.530565	183.977877	0.000546	0.000595
RS	56	10.607873	1.530565	112.649406	0.000334	0.000372
RS	57	11.539865	1.530565	65.622941	0.000195	0.000222
RS	58	12.552974	1.534451	36.151149	0.000107	0.000125
RS	59	13.654263	1.534451	18.845914	0.000056	0.000067
RS	60	14.851406	1.534451	9.217957	0.000027	0.000034
RS	61	16.152745	1.534451	4.207114	0.000012	0.000016
RS	62	17.567351	1.534451	1.781030	0.000005	0.000007
RS	63	19.105080	1.534451	1.054659	0.000003	0.000004
PA	4+25*2+4+6 0.110707381 0.020450903 19.105080384 0.132222994 1.362021812 2.046384817 2.200153637 1.992543542 1.742913073 1.569939396 1.483607220 1.487051055 1.559426240 1.656039813 1.729929432 1.751621736 1.721198883 1.658008461 1.585165366 1.520438826 1.473026823 1.444610206 1.432514275 1.432871081 1.442104204 1.457127655 1.475397509 1.494544780 1.512634648 1.530564742 1.534451360
//
IT	4036
RD	8
LK	-4009063.331433
QD	-865.737424 -> -851.249022
RI	0.0911339331
TR	0.109895	0.020379
MT	19.306814
MM	C_pi: 1.216059, n_recomb: 337757.434616
RS	0	0.000000	0.130650	21545.624784	0.063790	0.192440
RS	1	0.008722	0.130650	21851.139011	0.064695	0.044330
RS	2	0.018204	0.130650	22027.048487	0.065216	0.034447
RS	3	0.028514	0.130650	22058.521662	0.065309	0.031686
RS	4	0.039723	1.482934	2015.514959	0.005967	0.003268
RS	5	0.051909	1.482934	2172.874613	0.006433	0.003755
RS	6	0.065158	2.172863	1600.005688	0.004737	0.003002
RS	7	0.079563	2.172863	1727.826749	0.005116	0.003671
RS	8	0.095224	2.300586	1761.614259	0.005216	0.003678
RS	9	0.112251	2.300586	1900.867254	0.005628	0.004084
RS	10	0.130764	2.049841	2299.287745	0.006808	0.005139
RS	11	0.150890	2.049841	2474.873458	0.007327	0.005815
RS	12	0.172773	1.766503	3085.568799	0.009135	0.007468
RS	13	0.196563	1.766503	3308.705945	0.009796	0.008321
RS	14	0.222429	1.573223	3975.199245	0.011769	0.010215
RS	15	0.250551	1.573223	4243.307851	0.012563	0.011246
RS	16	0.281125	1.475990	4816.823861	0.014261	0.013036
RS	17	0.314366	1.475990	5117.110184	0.015150	0.014166
RS	18	0.350507	1.477952	5418.045617	0.016041	0.015212
RS	19	0.389799	1.477952	5731.824058	0.016970	0.016205
RS	20	0.432518	1.557430	5745.216388	0.017010	0.016327
RS	21	0.478964	1.557430	6057.915066	0.017936	0.017150
RS	22	0.529460	1.665851	5962.771184	0.017654	0.016899
RS	23	0.584360	1.665851	6267.342514	0.018556	0.017640
RS	24	0.644049	1.750393	6256.692118	0.018524	0.017601
RS	25	0.708944	1.750393	6548.775335	0.019389	0.018338
RS	26	0.779498	1.776796	6732.477385	0.019933	0.018856
RS	27	0.856207	1.776796	7002.959425	0.020734	0.019616
RS	28	0.939605	1.744652	7386.510722	0.021869	0.020721
RS	29	1.030278	1.744652	7614.189846	0.022543	0.021443
RS	30	1.128859	1.676047	8122.190770	0.024047	0.022930
RS	31	1.236038	1.676047	8270.058792	0.024485	0.023484
RS	32	1.352565	1.597308	8769.184618	0.025963	0.024971
RS	33	1.479255	1.597308	8788.691828	0.026021	0.025167
RS	34	1.616995	1.528373	9121.417361	0.027006	0.026182
RS	35	1.766748	1.528373	8967.683100	0.026551	0.025839
RS	36	1.929562	1.479253	9012.734383	0.026684	0.026010
RS	37	2.106577	1.479253	8665.290480	0.025655	0.025045
RS	38	2.299031	1.451471	8389.105527	0.024838	0.024272
RS	39	2.508270	1.451471	7865.102283	0.023286	0.022752
RS	40	2.735759	1.441773	7324.132480	0.021685	0.021210
RS	41	2.983089	1.441773	6676.137080	0.019766	0.019319
RS	42	3.251991	1.445709	5977.992499	0.017699	0.017329
RS	43	3.544346	1.445709	5280.219426	0.015633	0.015301
RS	44	3.862199	1.459247	4542.579989	0.013449	0.013204
RS	45	4.207775	1.459247	3872.532083	0.011465	0.011267
RS	46	4.583492	1.478932	3194.763699	0.009459	0.009340
RS	47	4.991978	1.478932	2615.831690	0.007745	0.007670
RS	48	5.436091	1.501916	2062.457185	0.006106	0.006091
RS	49	5.918939	1.501916	1612.224768	0.004773	0.004788
RS	50	6.443901	1.525517	1208.971773	0.003579	0.003626
RS	51	7.014648	1.525517	895.508209	0.002651	0.002710
RS	52	7.635175	1.547516	634.252540	0.001878	0.001945
RS	53	8.309824	1.547516	441.029660	0.001306	0.001370
RS	54	9.043314	1.569026	291.870400	0.000864	0.000922
RS	55	9.840778	1.569026	188.503393	0.000558	0.000606
RS	56	10.707795	1.569026	116.350753	0.000344	0.000381
RS	57	11.650432	1.569026	68.364869	0.000202	0.000229
RS	58	12.675284	1.574074	37.992553	0.000112	0.000131
RS	59	13.789522	1.574074	20.011939	0.000059	0.000071
RS	60	15.000942	1.574074	9.897518	0.000029	0.000036
RS	61	16.318020	1.574074	4.571327	0.000014	0.000017
RS	62	17.749970	1.574074	1.960046	0.000006	0.000007
RS	63	19.306814	1.574074	1.185379	0.000004	0.000005
PA	4+25*2+4+6 0.109894503 0.020378711 19.306813634 0.130649736 1.482933565 2.172863358 2.300586466 2.049841406 1.766502610 1.573222780 1.475989604 1.477952125 1.557430438 1.665850565 1.750393418 1.776795819 1.744652109 1.676046594 1.597307593 1.528373245 1.479252843 1.451471091 1.441772688 1.445709448 1.459247290 1.478932438 1.501916156 1.525516744 1.547516490 1.569025695 1.574074304
//
IT	4137
RD	9
LK	-4009035.421930
QD	-847.219973 -> -834.762532
RI	0.0899912782
TR	0.109166	0.020320
MT	19.487255
MM	C_pi: 1.222420, n_recomb: 338535.333385
RS	0	0.000000	0.129426	21830.634503	0.064486	0.192059
RS	1	0.008738	0.129426	22125.904776	0.065358	0.044491
RS	2	0.018239	0.129426	22287.846369	0.065836	0.034730
RS	3	0.028571	0.129426	22301.533470	0.065877	0.032153
RS	4	0.039805	1.601792	1868.710112	0.005520	0.003032
RS	5	0.052021	1.601792	2016.146503	0.005955	0.003506
RS	6	0.065304	2.285994	1525.180770	0.004505	0.002885
RS	7	0.079748	2.285994	1647.799977	0.004867	0.003545
RS	8	0.095454	2.389172	1702.711114	0.005030	0.003598
RS	9	0.112532	2.389172	1838.061990	0.005429	0.003976
RS	10	0.131103	2.101184	2253.383660	0.006656	0.005071
RS	11	0.151296	2.101184	2426.345874	0.007167	0.005722
RS	12	0.173254	1.788611	3063.485562	0.009049	0.007439
RS	13	0.197130	1.788611	3285.912083	0.009706	0.008268
RS	14	0.223093	1.577400	3987.432612	0.011778	0.010247
RS	15	0.251324	1.577400	4256.888825	0.012574	0.011264
RS	16	0.282022	1.470061	4864.812329	0.014370	0.013139
RS	17	0.315402	1.470061	5167.842242	0.015265	0.014271
RS	18	0.351699	1.470268	5477.802818	0.016181	0.015340
RS	19	0.391168	1.470268	5794.320535	0.017116	0.016347
RS	20	0.434085	1.556005	5782.489736	0.017081	0.016399
RS	21	0.480753	1.556005	6097.023049	0.018010	0.017237
RS	22	0.531498	1.675345	5962.169892	0.017612	0.016875
RS	23	0.586677	1.675345	6267.756808	0.018514	0.017628
RS	24	0.646677	1.769938	6224.913437	0.018388	0.017501
RS	25	0.711920	1.769938	6517.907179	0.019253	0.018246
RS	26	0.782864	1.800722	6688.391315	0.019757	0.018727
RS	27	0.860007	1.800722	6960.528493	0.020561	0.019492
RS	28	0.943890	1.766711	7351.376967	0.021715	0.020616
RS	29	1.035103	1.766711	7581.789467	0.022396	0.021344
RS	30	1.134287	1.692667	8113.112827	0.023965	0.022894
RS	31	1.242136	1.692667	8264.015940	0.024411	0.023452
RS	32	1.359409	1.608071	8792.904020	0.025973	0.025020
RS	33	1.486929	1.608071	8813.881913	0.026035	0.025218
RS	34	1.625592	1.534961	9169.975116	0.027087	0.026298
RS	35	1.776371	1.534961	9014.407579	0.026628	0.025949
RS	36	1.940324	1.484096	9067.084356	0.026783	0.026142
RS	37	2.118604	1.484096	8714.620688	0.025742	0.025165
RS	38	2.312461	1.456831	8430.196261	0.024902	0.024368
RS	39	2.523257	1.456831	7900.347041	0.023337	0.022836
RS	40	2.752472	1.449355	7342.848073	0.021690	0.021248
RS	41	3.001715	1.449355	6691.228688	0.019765	0.019350
RS	42	3.272736	1.456679	5976.863970	0.017655	0.017315
RS	43	3.567439	1.456679	5279.506245	0.015595	0.015291
RS	44	3.887893	1.474347	4531.027991	0.013384	0.013162
RS	45	4.236347	1.474347	3865.156570	0.011417	0.011239
RS	46	4.615248	1.498563	3182.720446	0.009401	0.009298
RS	47	5.027257	1.498563	2609.794861	0.007709	0.007646
RS	48	5.475266	1.526185	2055.873979	0.006073	0.006065
RS	49	5.962421	1.526185	1611.149407	0.004759	0.004778
RS	50	6.492144	1.554219	1208.782767	0.003571	0.003619
RS	51	7.068152	1.554219	898.788010	0.002655	0.002714
RS	52	7.694490	1.580141	638.020657	0.001885	0.001951
RS	53	8.375557	1.580141	445.998113	0.001317	0.001380
RS	54	9.116134	1.605255	296.373568	0.000875	0.000932
RS	55	9.921421	1.605255	192.755522	0.000569	0.000616
RS	56	10.797073	1.605255	119.871731	0.000354	0.000391
RS	57	11.749237	1.605255	71.003219	0.000210	0.000236
RS	58	12.784599	1.611484	39.782576	0.000118	0.000136
RS	59	13.910430	1.611484	21.159368	0.000063	0.000074
RS	60	15.134633	1.611484	10.574693	0.000031	0.000038
RS	61	16.465804	1.611484	4.939039	0.000015	0.000018
RS	62	17.913290	1.611484	2.143283	0.000006	0.000008
RS	63	19.487255	1.611484	1.322400	0.000004	0.000005
PA	4+25*2+4+6 0.109166027 0.020319941 19.487255274 0.129425692 1.601791586 2.285994298 2.389171823 2.101184403 1.788610510 1.577399732 1.470060649 1.470267612 1.556004939 1.675344511 1.769937644 1.800721941 1.766711166 1.692666784 1.608071310 1.534961098 1.484095511 1.456830832 1.449355368 1.456678671 1.474346830 1.498562662 1.526184900 1.554219222 1.580141115 1.605255442 1.611483912
//
IT	4208
RD	10
LK	-4009011.323469
QD	-831.440547 -> -820.562669
RI	0.0890266101
TR	0.108501	0.020270
MT	19.652248
MM	C_pi: 1.228444, n_recomb: 339358.469458
RS	0	0.000000	0.128458	22077.725499	0.065057	0.191719
RS	1	0.008752	0.128458	22364.708992	0.065903	0.044630
RS	2	0.018271	0.128458	22515.176131	0.066346	0.034970
RS	3	0.028622	0.128458	22514.113568	0.066343	0.032551
RS	4	0.039879	1.718415	1745.267856	0.005143	0.002832
RS	5	0.052122	1.718415	1884.201522	0.005552	0.003294
RS	6	0.065436	2.386314	1465.639023	0.004319	0.002791
RS	7	0.079915	2.386314	1584.095922	0.004668	0.003443
RS	8	0.095662	2.466850	1655.528166	0.004878	0.003534
RS	9	0.112787	2.466850	1787.750290	0.005268	0.003888
RS	10	0.131411	2.147227	2215.177177	0.006528	0.005012
RS	11	0.151664	2.147227	2385.966076	0.007031	0.005641
RS	12	0.173691	1.809441	3043.940227	0.008970	0.007408
RS	13	0.197645	1.809441	3265.757124	0.009623	0.008218
RS	14	0.223696	1.582322	3997.413437	0.011779	0.010268
RS	15	0.252027	1.582322	4268.076069	0.012577	0.011272
RS	16	0.282837	1.465515	4908.238321	0.014463	0.013227
RS	17	0.316344	1.465515	5213.808339	0.015364	0.014361
RS	18	0.352783	1.463717	5533.721000	0.016306	0.015455
RS	19	0.392412	1.463717	5852.839478	0.017247	0.016474
RS	20	0.435509	1.554994	5818.249278	0.017145	0.016464
RS	21	0.482379	1.554994	6134.581007	0.018077	0.017315
RS	22	0.533350	1.684517	5962.742956	0.017571	0.016851
RS	23	0.588783	1.684517	6269.375492	0.018474	0.017614
RS	24	0.649067	1.788690	6196.537324	0.018260	0.017403
RS	25	0.714627	1.788690	6490.468594	0.019126	0.018156
RS	26	0.785926	1.823651	6648.872686	0.019592	0.018603
RS	27	0.863464	1.823651	6922.639253	0.020399	0.019373
RS	28	0.947789	1.787735	7320.846029	0.021573	0.020515
RS	29	1.039495	1.787735	7553.913627	0.022259	0.021247
RS	30	1.139227	1.708309	8108.034692	0.023892	0.022857
RS	31	1.247687	1.708309	8261.879911	0.024346	0.023419
RS	32	1.365640	1.617954	8820.014214	0.025990	0.025067
RS	33	1.493917	1.617954	8842.378882	0.026056	0.025265
RS	34	1.633421	1.540729	9221.731989	0.027174	0.026409
RS	35	1.785135	1.540729	9064.223366	0.026710	0.026054
RS	36	1.950128	1.488102	9124.789242	0.026888	0.026270
RS	37	2.129560	1.488102	8767.113766	0.025834	0.025281
RS	38	2.324698	1.461249	8474.947566	0.024973	0.024464
RS	39	2.536914	1.461249	7938.914755	0.023394	0.022919
RS	40	2.767704	1.455827	7365.396212	0.021704	0.021287
RS	41	3.018693	1.455827	6709.626367	0.019772	0.019383
RS	42	3.291650	1.466342	5979.351994	0.017620	0.017304
RS	43	3.588497	1.466342	5281.700591	0.015564	0.015283
RS	44	3.911324	1.487957	4522.380284	0.013326	0.013125
RS	45	4.262406	1.487957	3859.885990	0.011374	0.011214
RS	46	4.644216	1.516560	3172.521129	0.009349	0.009259
RS	47	5.059443	1.516560	2604.872248	0.007676	0.007624
RS	48	5.511012	1.548735	2050.058898	0.006041	0.006040
RS	49	6.002103	1.548735	1610.333934	0.004745	0.004769
RS	50	6.536176	1.581170	1208.609784	0.003561	0.003612
RS	51	7.116992	1.581170	901.847430	0.002658	0.002717
RS	52	7.748644	1.611021	641.488867	0.001890	0.001956
RS	53	8.435579	1.611021	450.640847	0.001328	0.001390
RS	54	9.182636	1.639769	300.590439	0.000886	0.000942
RS	55	9.995078	1.639769	196.786185	0.000580	0.000626
RS	56	10.878627	1.639769	123.244319	0.000363	0.000399
RS	57	11.839507	1.639769	73.555655	0.000217	0.000243
RS	58	12.884486	1.647209	41.529643	0.000122	0.000140
RS	59	14.020924	1.647209	22.291816	0.000066	0.000077
RS	60	15.256826	1.647209	11.250772	0.000033	0.000040
RS	61	16.600898	1.647209	5.310610	0.000016	0.000019
RS	62	18.062607	1.647209	2.330811	0.000007	0.000009
RS	63	19.652248	1.647209	1.465789	0.000004	0.000006
PA	4+25*2+4+6 0.108501389 0.020270070 19.652248420 0.128457569 1.718415254 2.386313506 2.466850166 2.147226763 1.809441153 1.582321886 1.465515497 1.463716737 1.554994388 1.684517096 1.788689859 1.823651361 1.787734937 1.708308894 1.617953676 1.540728679 1.488102349 1.461248940 1.455826889 1.466341926 1.487957363 1.516559831 1.548735431 1.581169668 1.611021330 1.639769377 1.647208985
//
IT	4594
RD	11
LK	-4008990.220029
QD	-817.702444 -> -808.108180
RI	0.0881975441
TR	0.107889	0.020227
MT	19.804938
MM	C_pi: 1.234197, n_recomb: 340207.176164
RS	0	0.000000	0.127685	22294.346737	0.065532	0.191412
RS	1	0.008766	0.127685	22574.641669	0.066356	0.044753
RS	2	0.018299	0.127685	22715.662410	0.066770	0.035177
RS	3	0.028669	0.127685	22702.311666	0.066731	0.032895
RS	4	0.039948	1.832803	1640.067617	0.004821	0.002662
RS	5	0.052215	1.832803	1771.639505	0.005208	0.003110
RS	6	0.065557	2.474562	1418.047729	0.004168	0.002715
RS	7	0.080069	2.474562	1533.170077	0.004507	0.003360
RS	8	0.095854	2.534565	1617.681740	0.004755	0.003482
RS	9	0.113021	2.534565	1747.401485	0.005136	0.003816
RS	10	0.131694	2.188606	2183.189203	0.006417	0.004960
RS	11	0.152003	2.188606	2352.173591	0.006914	0.005572
RS	12	0.174093	1.829195	3026.403556	0.008896	0.007376
RS	13	0.198118	1.829195	3247.689200	0.009546	0.008170
RS	14	0.224250	1.587884	4005.343253	0.011773	0.010280
RS	15	0.252673	1.587884	4277.084344	0.012572	0.011274
RS	16	0.283586	1.462107	4947.682034	0.014543	0.013302
RS	17	0.317210	1.462107	5255.615080	0.015448	0.014438
RS	18	0.353781	1.458055	5586.425462	0.016421	0.015559
RS	19	0.393557	1.458055	5908.026716	0.017366	0.016589
RS	20	0.436820	1.554229	5852.931223	0.017204	0.016523
RS	21	0.483876	1.554229	6171.029860	0.018139	0.017386
RS	22	0.535056	1.693285	5964.555371	0.017532	0.016827
RS	23	0.590722	1.693285	6272.253794	0.018437	0.017600
RS	24	0.651268	1.806645	6171.196415	0.018140	0.017311
RS	25	0.717120	1.806645	6466.075806	0.019006	0.018070
RS	26	0.788746	1.845661	6613.145060	0.019439	0.018484
RS	27	0.866649	1.845661	6888.499809	0.020248	0.019258
RS	28	0.951382	1.807867	7293.842699	0.021439	0.020417
RS	29	1.043541	1.807867	7529.478723	0.022132	0.021152
RS	30	1.143779	1.723179	8105.590462	0.023825	0.022820
RS	31	1.252803	1.723179	8262.294711	0.024286	0.023386
RS	32	1.371384	1.627195	8848.946155	0.026010	0.025110
RS	33	1.500360	1.627195	8872.657431	0.026080	0.025308
RS	34	1.640640	1.545944	9274.975635	0.027263	0.026515
RS	35	1.793217	1.545944	9115.515220	0.026794	0.026155
RS	36	1.959169	1.491555	9184.182803	0.026996	0.026393
RS	37	2.139666	1.491555	8821.252222	0.025929	0.025392
RS	38	2.335986	1.465022	8521.866976	0.025049	0.024557
RS	39	2.549514	1.465022	7979.502444	0.023455	0.022999
RS	40	2.781759	1.461495	7390.571122	0.021724	0.021326
RS	41	3.034362	1.461495	6730.330979	0.019783	0.019416
RS	42	3.309106	1.475012	5984.592679	0.017591	0.017296
RS	43	3.607934	1.475012	5286.136306	0.015538	0.015278
RS	44	3.932956	1.500388	4516.115200	0.013275	0.013091
RS	45	4.286467	1.500388	3856.362315	0.011335	0.011191
RS	46	4.670966	1.533229	3163.916552	0.009300	0.009223
RS	47	5.089168	1.533229	2600.932819	0.007645	0.007603
RS	48	5.544029	1.569857	2044.964053	0.006011	0.006017
RS	49	6.038760	1.569857	1609.790814	0.004732	0.004760
RS	50	6.576857	1.606648	1208.496931	0.003552	0.003605
RS	51	7.162122	1.606648	904.746965	0.002659	0.002720
RS	52	7.798688	1.640429	644.718344	0.001895	0.001961
RS	53	8.491053	1.640429	455.010779	0.001337	0.001399
RS	54	9.244108	1.672834	304.561668	0.000895	0.000951
RS	55	10.063173	1.672834	200.622658	0.000590	0.000636
RS	56	10.954033	1.672834	126.484454	0.000372	0.000408
RS	57	11.922982	1.672834	76.030068	0.000223	0.000250
RS	58	12.976865	1.681531	43.236569	0.000127	0.000145
RS	59	14.123126	1.681531	23.409915	0.000069	0.000080
RS	60	15.369864	1.681531	11.925561	0.000035	0.000042
RS	61	16.725886	1.681531	5.685704	0.000017	0.000020
RS	62	18.200771	1.681531	2.522397	0.000007	0.000009
RS	63	19.804938	1.681531	1.615416	0.000005	0.000006
PA	4+25*2+4+6 0.107888986 0.020226681 19.804938228 0.127684674 1.832803267 2.474562018 2.534565412 2.188605749 1.829195160 1.587884133 1.462106691 1.458055105 1.554229182 1.693285267 1.806645400 1.845661420 1.807867448 1.723178739 1.627195480 1.545944149 1.491555355 1.465021992 1.461494969 1.475012084 1.500388037 1.533228848 1.569857484 1.606647876 1.640429364 1.672834489 1.681530715
//
IT	4153
RD	12
LK	-4008971.575548
QD	-805.565013 -> -797.043629
RI	0.0874753484
TR	0.107319	0.020188
MT	19.947831
MM	C_pi: 1.239728, n_recomb: 341066.773721
RS	0	0.000000	0.127063	22486.072888	0.065929	0.191129
RS	1	0.008778	0.127063	22760.991510	0.066735	0.044863
RS	2	0.018326	0.127063	22894.226981	0.067125	0.035356
RS	3	0.028713	0.127063	22870.599820	0.067056	0.033194
RS	4	0.040011	1.945021	1549.329759	0.004543	0.002515
RS	5	0.052301	1.945021	1674.465943	0.004909	0.002949
RS	6	0.065670	2.551632	1379.920222	0.004046	0.002652
RS	7	0.080213	2.551632	1492.373537	0.004376	0.003293
RS	8	0.096032	2.593298	1587.337784	0.004654	0.003441
RS	9	0.113239	2.593298	1715.065523	0.005029	0.003758
RS	10	0.131957	2.225938	2156.220932	0.006322	0.004915
RS	11	0.152318	2.225938	2323.701796	0.006813	0.005511
RS	12	0.174466	1.848092	3010.382459	0.008826	0.007344
RS	13	0.198559	1.848092	3231.192882	0.009474	0.008123
RS	14	0.224766	1.594022	4011.360796	0.011761	0.010285
RS	15	0.253274	1.594022	4284.062123	0.012561	0.011269
RS	16	0.284284	1.459657	4983.585096	0.014612	0.013366
RS	17	0.318016	1.459657	5293.724578	0.015521	0.014504
RS	18	0.354709	1.453105	5636.402428	0.016526	0.015655
RS	19	0.394623	1.453105	5960.384823	0.017476	0.016696
RS	20	0.438041	1.553595	5886.853100	0.017260	0.016580
RS	21	0.485269	1.553595	6206.691121	0.018198	0.017454
RS	22	0.536644	1.701600	5967.636750	0.017497	0.016805
RS	23	0.592528	1.701600	6276.415163	0.018402	0.017586
RS	24	0.653318	1.823817	6148.585523	0.018028	0.017224
RS	25	0.719443	1.823817	6444.413546	0.018895	0.017987
RS	26	0.791373	1.866808	6580.671715	0.019294	0.018371
RS	27	0.869617	1.866808	6857.564640	0.020106	0.019147
RS	28	0.954729	1.827220	7269.606822	0.021314	0.020323
RS	29	1.047313	1.827220	7507.720004	0.022012	0.021060
RS	30	1.148023	1.737417	8104.892739	0.023763	0.022783
RS	31	1.257573	1.737417	8264.375943	0.024231	0.023351
RS	32	1.376740	1.635964	8878.651165	0.026032	0.025149
RS	33	1.506367	1.635964	8903.692662	0.026105	0.025348
RS	34	1.647373	1.550790	9328.560368	0.027351	0.026616
RS	35	1.800756	1.550790	9167.193981	0.026878	0.026250
RS	36	1.967603	1.494653	9244.085472	0.027103	0.026512
RS	37	2.149095	1.494653	8875.954013	0.026024	0.025500
RS	38	2.346519	1.468362	8569.868024	0.025127	0.024648
RS	39	2.561272	1.468362	8021.152044	0.023518	0.023078
RS	40	2.794877	1.466583	7417.467610	0.021748	0.021366
RS	41	3.048987	1.466583	6752.580371	0.019798	0.019449
RS	42	3.325402	1.482919	5991.910731	0.017568	0.017290
RS	43	3.626082	1.482919	5292.277967	0.015517	0.015274
RS	44	3.953154	1.511875	4511.776815	0.013228	0.013060
RS	45	4.308937	1.511875	3854.256838	0.011301	0.011171
RS	46	4.695950	1.548800	3156.670785	0.009255	0.009190
RS	47	5.116934	1.548800	2597.832999	0.007617	0.007584
RS	48	5.574873	1.589779	2040.501240	0.005983	0.005994
RS	49	6.073008	1.589779	1609.488874	0.004719	0.004752
RS	50	6.614870	1.630878	1208.444467	0.003543	0.003598
RS	51	7.204296	1.630878	907.508948	0.002661	0.002723
RS	52	7.845461	1.668584	647.739237	0.001899	0.001965
RS	53	8.542908	1.668584	459.137338	0.001346	0.001408
RS	54	9.301575	1.704673	308.310351	0.000904	0.000959
RS	55	10.126838	1.704673	204.281042	0.000599	0.000644
RS	56	11.024542	1.704673	129.601500	0.000380	0.000416
RS	57	12.001045	1.704673	78.430794	0.000230	0.000256
RS	58	13.063265	1.714679	44.904509	0.000132	0.000150
RS	59	14.218726	1.714679	24.513490	0.000072	0.000084
RS	60	15.475613	1.714679	12.598495	0.000037	0.000044
RS	61	16.842828	1.714679	6.063821	0.000018	0.000022
RS	62	18.330056	1.714679	2.717732	0.000008	0.000010
RS	63	19.947831	1.714679	1.771088	0.000005	0.000007
PA	4+25*2+4+6 0.107319343 0.020187957 19.947831313 0.127063467 1.945020902 2.551632489 2.593297925 2.225938236 1.848091875 1.594022446 1.459656777 1.453105064 1.553594973 1.701600496 1.823816548 1.866807871 1.827219796 1.737416940 1.635964202 1.550789525 1.494652935 1.468361888 1.466583001 1.482919039 1.511875154 1.548799735 1.589779456 1.630878193 1.668584410 1.704672875 1.714678904
//
IT	3781
RD	13
LK	-4008954.993806
QD	-794.717214 -> -787.110298
RI	0.0868384365
TR	0.106786	0.020153
MT	20.082594
MM	C_pi: 1.245062, n_recomb: 341925.777042
RS	0	0.000000	0.126561	22657.209286	0.066264	0.190868
RS	1	0.008789	0.126561	22927.823435	0.067055	0.044961
RS	2	0.018352	0.126561	23054.631316	0.067426	0.035514
RS	3	0.028754	0.126561	23022.372225	0.067331	0.033456
RS	4	0.040071	2.055162	1470.216843	0.004300	0.002386
RS	5	0.052382	2.055162	1589.676185	0.004649	0.002808
RS	6	0.065776	2.618435	1349.389342	0.003946	0.002602
RS	7	0.080347	2.618435	1459.714373	0.004269	0.003238
RS	8	0.096198	2.643973	1563.079911	0.004571	0.003409
RS	9	0.113443	2.643973	1689.234139	0.004940	0.003710
RS	10	0.132204	2.259751	2133.327028	0.006239	0.004874
RS	11	0.152613	2.259751	2299.550230	0.006725	0.005458
RS	12	0.174817	1.866274	2995.528161	0.008761	0.007312
RS	13	0.198972	1.866274	3215.903054	0.009405	0.008078
RS	14	0.225250	1.600681	4015.564608	0.011744	0.010283
RS	15	0.253838	1.600681	4289.113816	0.012544	0.011258
RS	16	0.284938	1.458028	5016.257461	0.014671	0.013420
RS	17	0.318772	1.458028	5328.459797	0.015584	0.014560
RS	18	0.355580	1.448740	5683.947611	0.016623	0.015744
RS	19	0.395623	1.448740	6010.218088	0.017578	0.016794
RS	20	0.439186	1.553008	5920.200406	0.017314	0.016634
RS	21	0.486578	1.553008	6241.750346	0.018255	0.017518
RS	22	0.538135	1.709429	5971.947988	0.017466	0.016785
RS	23	0.594224	1.709429	6281.813624	0.018372	0.017574
RS	24	0.655243	1.840201	6128.450873	0.017923	0.017142
RS	25	0.721625	1.840201	6425.219668	0.018791	0.017910
RS	26	0.793841	1.887125	6551.010026	0.019159	0.018263
RS	27	0.872405	1.887125	6829.384289	0.019973	0.019042
RS	28	0.957875	1.845855	7247.590108	0.021196	0.020232
RS	29	1.050856	1.845855	7488.084336	0.021900	0.020972
RS	30	1.152011	1.751113	8105.286373	0.023705	0.022746
RS	31	1.262056	1.751113	8267.468213	0.024179	0.023316
RS	32	1.381774	1.644361	8908.395086	0.026054	0.025184
RS	33	1.512014	1.644361	8934.761118	0.026131	0.025383
RS	34	1.653702	1.555377	9381.662250	0.027438	0.026711
RS	35	1.807844	1.555377	9218.470008	0.026960	0.026339
RS	36	1.975533	1.497515	9303.658384	0.027210	0.026625
RS	37	2.157962	1.497515	8930.440756	0.026118	0.025602
RS	38	2.356425	1.471401	8618.151640	0.025205	0.024735
RS	39	2.572333	1.471401	8063.149285	0.023582	0.023153
RS	40	2.807217	1.471233	7445.397294	0.021775	0.021406
RS	41	3.062747	1.471233	6775.784147	0.019817	0.019482
RS	42	3.340736	1.490216	6000.753678	0.017550	0.017286
RS	43	3.643159	1.490216	5299.677952	0.015499	0.015272
RS	44	3.972163	1.522576	4508.981141	0.013187	0.013032
RS	45	4.330086	1.522576	3853.282313	0.011269	0.011152
RS	46	4.719468	1.563433	3150.554188	0.009214	0.009158
RS	47	5.143074	1.563433	2595.422762	0.007591	0.007566
RS	48	5.603914	1.608655	2036.576226	0.005956	0.005973
RS	49	6.105259	1.608655	1609.382641	0.004707	0.004743
RS	50	6.650669	1.654009	1208.436822	0.003534	0.003591
RS	51	7.244018	1.654009	910.138335	0.002662	0.002724
RS	52	7.889520	1.695633	650.564721	0.001903	0.001968
RS	53	8.591758	1.695633	463.036208	0.001354	0.001415
RS	54	9.355719	1.735431	311.849882	0.000912	0.000966
RS	55	10.186828	1.735431	207.770588	0.000608	0.000653
RS	56	11.090988	1.735431	132.600378	0.000388	0.000423
RS	57	12.074619	1.735431	80.759508	0.000236	0.000262
RS	58	13.144706	1.746808	46.533122	0.000136	0.000154
RS	59	14.308847	1.746808	25.601585	0.000075	0.000087
RS	60	15.575312	1.746808	13.268624	0.000039	0.000046
RS	61	16.953091	1.746808	6.444275	0.000019	0.000023
RS	62	18.451971	1.746808	2.916420	0.000009	0.000011
RS	63	20.082594	1.746808	1.932545	0.000006	0.000007
PA	4+25*2+4+6 0.106785913 0.020152721 20.082594259 0.126561066 2.055162017 2.618435062 2.643973007 2.259750515 1.866273596 1.600680827 1.458028093 1.448739829 1.553008250 1.709428752 1.840201008 1.887124959 1.845854868 1.751113226 1.644361075 1.555377222 1.497515162 1.471400624 1.471233487 1.490216423 1.522576464 1.563433059 1.608655487 1.654009011 1.695633091 1.735431171 1.746808305
//
IT	3785
RD	14
LK	-4008940.175331
QD	-784.938229 -> -778.121336
RI	0.0862701415
TR	0.106285	0.020120
MT	20.210081
MM	C_pi: 1.250214, n_recomb: 342779.017424
RS	0	0.000000	0.126155	22810.840377	0.066547	0.190624
RS	1	0.008800	0.126155	23078.053977	0.067326	0.045051
RS	2	0.018375	0.126155	23199.580669	0.067681	0.035654
RS	3	0.028793	0.126155	23160.079075	0.067566	0.033688
RS	4	0.040127	2.163408	1400.541232	0.004086	0.002272
RS	5	0.052459	2.163408	1514.949339	0.004420	0.002682
RS	6	0.065875	2.675854	1325.055974	0.003866	0.002561
RS	7	0.080473	2.675854	1433.698159	0.004183	0.003193
RS	8	0.096355	2.687463	1543.815374	0.004504	0.003383
RS	9	0.113635	2.687463	1668.742182	0.004868	0.003672
RS	10	0.132436	2.290514	2113.766649	0.006167	0.004839
RS	11	0.152891	2.290514	2278.933829	0.006648	0.005411
RS	12	0.175147	1.883894	2981.537002	0.008698	0.007279
RS	13	0.199360	1.883894	3201.501045	0.009340	0.008033
RS	14	0.225705	1.607825	4018.056102	0.011722	0.010275
RS	15	0.254369	1.607825	4292.346550	0.012522	0.011242
RS	16	0.285554	1.457116	5045.988678	0.014721	0.013467
RS	17	0.319484	1.457116	5360.122757	0.015637	0.014608
RS	18	0.356401	1.444855	5729.375318	0.016714	0.015827
RS	19	0.396565	1.444855	6057.851105	0.017673	0.016886
RS	20	0.440265	1.552404	5953.178895	0.017367	0.016686
RS	21	0.487810	1.552404	6276.416509	0.018310	0.017580
RS	22	0.539540	1.716739	5977.532338	0.017438	0.016768
RS	23	0.595822	1.716739	6288.491013	0.018346	0.017564
RS	24	0.657056	1.855792	6110.661603	0.017827	0.017065
RS	25	0.723680	1.855792	6408.361387	0.018695	0.017837
RS	26	0.796167	1.906627	6523.916239	0.019032	0.018161
RS	27	0.875033	1.906627	6803.714977	0.019849	0.018942
RS	28	0.960839	1.863796	7227.535816	0.021085	0.020145
RS	29	1.054197	1.863796	7470.315316	0.021793	0.020886
RS	30	1.155771	1.764299	8106.517489	0.023649	0.022709
RS	31	1.266283	1.764299	8271.315941	0.024130	0.023281
RS	32	1.386521	1.652429	8937.870742	0.026075	0.025216
RS	33	1.517340	1.652429	8965.556946	0.026156	0.025415
RS	34	1.659672	1.559756	9433.924408	0.027522	0.026801
RS	35	1.814529	1.559756	9268.997616	0.027041	0.026424
RS	36	1.983015	1.500201	9362.489476	0.027313	0.026733
RS	37	2.166328	1.500201	8984.329772	0.026210	0.025700
RS	38	2.365773	1.474203	8666.327839	0.025283	0.024820
RS	39	2.582770	1.474203	8105.144115	0.023645	0.023226
RS	40	2.818863	1.475522	7473.993610	0.021804	0.021445
RS	41	3.075734	1.475522	6799.628308	0.019837	0.019514
RS	42	3.355210	1.496988	6010.817204	0.017536	0.017284
RS	43	3.659281	1.496988	5308.090789	0.015485	0.015271
RS	44	3.990111	1.532578	4507.510871	0.013150	0.013006
RS	45	4.350056	1.532578	3853.278571	0.011241	0.011135
RS	46	4.741677	1.577215	3145.435429	0.009176	0.009129
RS	47	5.167762	1.577215	2593.620140	0.007566	0.007549
RS	48	5.631344	1.626567	2033.137119	0.005931	0.005953
RS	49	6.135723	1.626567	1609.452160	0.004695	0.004735
RS	50	6.684490	1.676116	1208.471953	0.003526	0.003584
RS	51	7.281549	1.676116	912.646131	0.002662	0.002726
RS	52	7.931153	1.721644	653.211155	0.001906	0.001971
RS	53	8.637923	1.721644	466.723218	0.001362	0.001422
RS	54	9.406892	1.765176	315.192663	0.000920	0.000973
RS	55	10.243533	1.765176	211.099239	0.000616	0.000660
RS	56	11.153802	1.765176	135.484889	0.000395	0.000430
RS	57	12.144177	1.765176	83.017085	0.000242	0.000268
RS	58	13.221709	1.777998	48.121471	0.000140	0.000159
RS	59	14.394068	1.777998	26.672934	0.000078	0.000090
RS	60	15.669598	1.777998	13.934841	0.000041	0.000048
RS	61	17.057380	1.777998	6.826304	0.000020	0.000024
RS	62	18.567292	1.777998	3.118027	0.000009	0.000011
RS	63	20.210081	1.777998	2.099482	0.000006	0.000008
PA	4+25*2+4+6 0.106284967 0.020120390 20.210081240 0.126155016 2.163408384 2.675854167 2.687463336 2.290514082 1.883894231 1.607824979 1.457115936 1.444854697 1.552404346 1.716738740 1.855792006 1.906626537 1.863796298 1.764299481 1.652429386 1.559755993 1.500200783 1.474202537 1.475521994 1.496987641 1.532577767 1.577215172 1.626567261 1.676116272 1.721644255 1.765176308 1.777997547
//
IT	3849
RD	15
LK	-4008926.886611
QD	-776.065016 -> -769.937007
RI	0.0857592584
TR	0.105812	0.020090
MT	20.331275
MM	C_pi: 1.255195, n_recomb: 343619.931471
RS	0	0.000000	0.125826	22949.664679	0.066788	0.190395
RS	1	0.008811	0.125826	23214.219518	0.067558	0.045134
RS	2	0.018398	0.125826	23331.409491	0.067899	0.035778
RS	3	0.028829	0.125826	23285.813038	0.067766	0.033895
RS	4	0.040180	2.269861	1338.655832	0.003896	0.002171
RS	5	0.052531	2.269861	1448.536462	0.004216	0.002568
RS	6	0.065969	2.724799	1305.796480	0.003800	0.002529
RS	7	0.080592	2.724799	1413.123511	0.004112	0.003157
RS	8	0.096504	2.724552	1528.676347	0.004449	0.003364
RS	9	0.113817	2.724552	1652.663693	0.004810	0.003642
RS	10	0.132656	2.318598	2096.961785	0.006103	0.004806
RS	11	0.153154	2.318598	2261.239965	0.006581	0.005370
RS	12	0.175459	1.901056	2968.179614	0.008638	0.007245
RS	13	0.199728	1.901056	3187.746277	0.009277	0.007989
RS	14	0.226136	1.615417	4018.910768	0.011696	0.010262
RS	15	0.254871	1.615417	4293.839775	0.012496	0.011222
RS	16	0.286137	1.456832	5072.983569	0.014763	0.013506
RS	17	0.320158	1.456832	5388.926291	0.015683	0.014649
RS	18	0.357177	1.441374	5772.856926	0.016800	0.015904
RS	19	0.397457	1.441374	6103.459760	0.017762	0.016972
RS	20	0.441286	1.551748	5985.843380	0.017420	0.016737
RS	21	0.488977	1.551748	6310.742806	0.018365	0.017640
RS	22	0.540870	1.723530	5984.290561	0.017415	0.016754
RS	23	0.597335	1.723530	6296.342953	0.018324	0.017556
RS	24	0.658774	1.870609	6094.980101	0.017738	0.016993
RS	25	0.725627	1.870609	6393.596526	0.018607	0.017769
RS	26	0.798370	1.925337	6499.100342	0.018914	0.018064
RS	27	0.877522	1.925337	6780.264642	0.019732	0.018847
RS	28	0.963648	1.881084	7209.111738	0.020980	0.020061
RS	29	1.057362	1.881084	7454.079971	0.021693	0.020803
RS	30	1.159333	1.777026	8108.228416	0.023597	0.022672
RS	31	1.270289	1.777026	8275.561378	0.024083	0.023246
RS	32	1.391020	1.660219	8966.715919	0.026095	0.025245
RS	33	1.522388	1.660219	8995.719611	0.026179	0.025444
RS	34	1.665331	1.563977	9484.950207	0.027603	0.026885
RS	35	1.820868	1.563977	9318.390488	0.027118	0.026504
RS	36	1.990109	1.502765	9420.155582	0.027414	0.026836
RS	37	2.174260	1.502765	9037.221472	0.026300	0.025793
RS	38	2.374637	1.476834	8713.952923	0.025359	0.024901
RS	39	2.592669	1.476834	8146.734027	0.023709	0.023296
RS	40	2.829910	1.479524	7502.851073	0.021835	0.021484
RS	41	3.088054	1.479524	6823.758980	0.019858	0.019546
RS	42	3.368942	1.503318	6021.756550	0.017524	0.017283
RS	43	3.674577	1.503318	5317.231032	0.015474	0.015271
RS	44	4.007142	1.541971	4507.106178	0.013117	0.012983
RS	45	4.369007	1.541971	3854.046082	0.011216	0.011119
RS	46	4.762755	1.590238	3141.153202	0.009141	0.009101
RS	47	5.191195	1.590238	2592.314409	0.007544	0.007533
RS	48	5.657383	1.643610	2030.100734	0.005908	0.005934
RS	49	6.164645	1.643610	1609.651390	0.004684	0.004727
RS	50	6.716600	1.697290	1208.528251	0.003517	0.003577
RS	51	7.317186	1.697290	915.027715	0.002663	0.002727
RS	52	7.970688	1.746704	655.682424	0.001908	0.001974
RS	53	8.681767	1.746704	470.205525	0.001368	0.001429
RS	54	9.455497	1.794000	318.344765	0.000926	0.000980
RS	55	10.297397	1.794000	214.271413	0.000624	0.000668
RS	56	11.213474	1.794000	138.257149	0.000402	0.000437
RS	57	12.210263	1.794000	85.203773	0.000248	0.000274
RS	58	13.294876	1.808333	49.668834	0.000145	0.000163
RS	59	14.475050	1.808333	27.726355	0.000081	0.000093
RS	60	15.759205	1.808333	14.596053	0.000042	0.000050
RS	61	17.156502	1.808333	7.209125	0.000021	0.000025
RS	62	18.676910	1.808333	3.322088	0.000010	0.000012
RS	63	20.331275	1.808333	2.271546	0.000007	0.000008
PA	4+25*2+4+6 0.105812446 0.020090331 20.331275117 0.125825966 2.269860581 2.724799483 2.724551999 2.318597878 1.901055560 1.615417319 1.456832455 1.441373982 1.551747750 1.723529886 1.870608949 1.925336852 1.881083822 1.777026418 1.660218958 1.563976772 1.502764603 1.476833696 1.479523978 1.503317791 1.541970611 1.590238100 1.643609690 1.697289593 1.746704390 1.793999539 1.808332908
//
IT	4113
RD	16
LK	-4008914.932107
QD	-767.968866 -> -762.445857
RI	0.0852962934
TR	0.105366	0.020062
MT	20.446720
MM	C_pi: 1.260005, n_recomb: 344443.539245
RS	0	0.000000	0.125558	23075.912928	0.066995	0.190179
RS	1	0.008820	0.125558	23338.409109	0.067757	0.045210
RS	2	0.018419	0.125558	23452.032549	0.068087	0.035890
RS	3	0.028864	0.125558	23401.282242	0.067939	0.034080
RS	4	0.040230	2.374685	1283.230252	0.003726	0.002081
RS	5	0.052599	2.374685	1389.022480	0.004033	0.002466
RS	6	0.066059	2.766049	1290.761863	0.003747	0.002503
RS	7	0.080706	2.766049	1397.081858	0.004056	0.003129
RS	8	0.096644	2.755923	1516.978733	0.004404	0.003350
RS	9	0.113989	2.755923	1640.267903	0.004762	0.003618
RS	10	0.132864	2.344323	2082.433363	0.006046	0.004777
RS	11	0.153403	2.344323	2245.960018	0.006521	0.005333
RS	12	0.175754	1.917826	2955.282276	0.008580	0.007211
RS	13	0.200077	1.917826	3174.455980	0.009216	0.007946
RS	14	0.226545	1.623423	4018.185154	0.011666	0.010245
RS	15	0.255347	1.623423	4293.652089	0.012465	0.011198
RS	16	0.286690	1.457102	5097.399915	0.014799	0.013539
RS	17	0.320798	1.457102	5415.033183	0.015721	0.014682
RS	18	0.357914	1.438237	5814.496199	0.016881	0.015977
RS	19	0.398303	1.438237	6147.149293	0.017847	0.017052
RS	20	0.442256	1.551012	6018.198903	0.017472	0.016788
RS	21	0.490084	1.551012	6344.730968	0.018420	0.017699
RS	22	0.542132	1.729805	5992.098956	0.017396	0.016743
RS	23	0.598770	1.729805	6305.239981	0.018306	0.017551
RS	24	0.660405	1.884663	6081.190768	0.017655	0.016926
RS	25	0.727475	1.884663	6380.705057	0.018525	0.017705
RS	26	0.800462	1.943278	6476.280171	0.018802	0.017973
RS	27	0.879886	1.943278	6758.749386	0.019622	0.018757
RS	28	0.966315	1.897739	7192.053447	0.020880	0.019980
RS	29	1.060368	1.897739	7439.113316	0.021597	0.020724
RS	30	1.162717	1.789316	8110.175514	0.023546	0.022635
RS	31	1.274093	1.789316	8279.958958	0.024039	0.023210
RS	32	1.395293	1.667754	8994.674240	0.026114	0.025271
RS	33	1.527184	1.667754	9024.991536	0.026202	0.025470
RS	34	1.670707	1.568064	9534.459293	0.027681	0.026965
RS	35	1.826890	1.568064	9366.372648	0.027193	0.026579
RS	36	1.996849	1.505232	9476.356636	0.027512	0.026934
RS	37	2.181799	1.505232	9088.829297	0.026387	0.025881
RS	38	2.383062	1.479328	8760.707325	0.025434	0.024978
RS	39	2.602077	1.479328	8187.625742	0.023771	0.023363
RS	40	2.840410	1.483281	7531.667049	0.021866	0.021521
RS	41	3.099765	1.483281	6847.909070	0.019881	0.019578
RS	42	3.381997	1.509255	6033.314505	0.017516	0.017283
RS	43	3.689121	1.509255	5326.882012	0.015465	0.015272
RS	44	4.023336	1.550809	4507.561354	0.013087	0.012962
RS	45	4.387030	1.550809	3855.424362	0.011193	0.011105
RS	46	4.782802	1.602558	3137.572077	0.009109	0.009076
RS	47	5.213483	1.602558	2591.411048	0.007523	0.007518
RS	48	5.682152	1.659835	2027.400970	0.005886	0.005916
RS	49	6.192159	1.659835	1609.942112	0.004674	0.004719
RS	50	6.747151	1.717580	1208.582992	0.003509	0.003570
RS	51	7.351095	1.717580	917.275403	0.002663	0.002727
RS	52	8.008309	1.770860	657.979319	0.001910	0.001975
RS	53	8.723492	1.770860	473.487116	0.001375	0.001435
RS	54	9.501757	1.821946	321.310405	0.000933	0.000986
RS	55	10.348668	1.821946	217.289781	0.000631	0.000675
RS	56	11.270279	1.821946	140.917903	0.000409	0.000444
RS	57	12.273179	1.821946	87.318873	0.000254	0.000279
RS	58	13.364539	1.837863	51.173728	0.000149	0.000167
RS	59	14.552162	1.837863	28.760301	0.000083	0.000095
RS	60	15.844537	1.837863	15.251002	0.000044	0.000052
RS	61	17.250904	1.837863	7.591882	0.000022	0.000026
RS	62	18.781318	1.837863	3.528107	0.000010	0.000012
RS	63	20.446720	1.837863	2.448346	0.000007	0.000009
PA	4+25*2+4+6 0.105365828 0.020062210 20.446719693 0.125558192 2.374685471 2.766049203 2.755923000 2.344323383 1.917826151 1.623422953 1.457101987 1.438237142 1.551011519 1.729804658 1.884663366 1.943277818 1.897738773 1.789316415 1.667753922 1.568063549 1.505232483 1.479328005 1.483281428 1.509254641 1.550809094 1.602557571 1.659834554 1.717580324 1.770859969 1.821946093 1.837862884
//
IT	3991
RD	17
LK	-4008904.152244
QD	-760.552073 -> -755.563098
RI	0.0848739966
TR	0.104943	0.020036
MT	20.556892
MM	C_pi: 1.264652, n_recomb: 345247.740347
RS	0	0.000000	0.125341	23191.246506	0.067173	0.189975
RS	1	0.008830	0.125341	23452.186234	0.067929	0.045280
RS	2	0.018439	0.125341	23562.891819	0.068249	0.035990
RS	3	0.028897	0.125341	23507.783646	0.068090	0.034246
RS	4	0.040278	2.478026	1233.235767	0.003572	0.001999
RS	5	0.052664	2.478026	1335.312504	0.003868	0.002373
RS	6	0.066143	2.800364	1279.274399	0.003705	0.002482
RS	7	0.080813	2.800364	1384.847473	0.004011	0.003107
RS	8	0.096778	2.782171	1508.197416	0.004368	0.003340
RS	9	0.114153	2.782171	1630.993766	0.004724	0.003600
RS	10	0.133062	2.367961	2069.818010	0.005995	0.004751
RS	11	0.153640	2.367961	2232.708409	0.006467	0.005299
RS	12	0.176035	1.934272	2942.719103	0.008523	0.007177
RS	13	0.200408	1.934272	3161.498274	0.009157	0.007904
RS	14	0.226933	1.631808	4015.982917	0.011632	0.010224
RS	15	0.255800	1.631808	4291.892383	0.012431	0.011170
RS	16	0.287216	1.457870	5119.393258	0.014828	0.013566
RS	17	0.321405	1.457870	5438.605231	0.015753	0.014710
RS	18	0.358614	1.435401	5854.412609	0.016957	0.016046
RS	19	0.399108	1.435401	6189.043044	0.017926	0.017128
RS	20	0.443177	1.550183	6050.276246	0.017524	0.016838
RS	21	0.491137	1.550183	6378.411637	0.018475	0.017757
RS	22	0.543332	1.735579	6000.872573	0.017381	0.016734
RS	23	0.600136	1.735579	6315.095015	0.018291	0.017548
RS	24	0.661955	1.897980	6069.134289	0.017579	0.016864
RS	25	0.729233	1.897980	6369.527078	0.018449	0.017646
RS	26	0.802451	1.960477	6455.266681	0.018697	0.017886
RS	27	0.882134	1.960477	6738.982387	0.019519	0.018671
RS	28	0.968852	1.913792	7176.182002	0.020786	0.019903
RS	29	1.063228	1.913792	7425.240170	0.021507	0.020648
RS	30	1.165936	1.801193	8112.242377	0.023497	0.022599
RS	31	1.277714	1.801193	8284.393770	0.023996	0.023176
RS	32	1.399360	1.675052	9021.668787	0.026131	0.025294
RS	33	1.531748	1.675052	9053.293490	0.026223	0.025493
RS	34	1.675825	1.572034	9582.355787	0.027755	0.027040
RS	35	1.832623	1.572034	9412.847464	0.027264	0.026649
RS	36	2.003266	1.507625	9530.966804	0.027606	0.027028
RS	37	2.188977	1.507625	9139.032462	0.026471	0.025965
RS	38	2.391084	1.481709	8806.454159	0.025508	0.025053
RS	39	2.611037	1.481709	8227.691958	0.023831	0.023428
RS	40	2.850411	1.486827	7560.285234	0.021898	0.021558
RS	41	3.110921	1.486827	6871.940605	0.019904	0.019608
RS	42	3.394432	1.514841	6045.331988	0.017510	0.017285
RS	43	3.702977	1.514841	5336.912883	0.015458	0.015274
RS	44	4.038765	1.559140	4508.750111	0.013059	0.012942
RS	45	4.404202	1.559140	3857.318419	0.011173	0.011092
RS	46	4.801905	1.614223	3134.608899	0.009079	0.009052
RS	47	5.234724	1.614223	2590.856478	0.007504	0.007504
RS	48	5.705759	1.675290	2025.000851	0.005865	0.005898
RS	49	6.218385	1.675290	1610.308067	0.004664	0.004712
RS	50	6.776274	1.737032	1208.632569	0.003501	0.003563
RS	51	7.383422	1.737032	919.394369	0.002663	0.002728
RS	52	8.044178	1.794157	660.108517	0.001912	0.001977
RS	53	8.763277	1.794157	476.576403	0.001380	0.001440
RS	54	9.545870	1.849052	324.098401	0.000939	0.000991
RS	55	10.397563	1.849052	220.159904	0.000638	0.000681
RS	56	11.324456	1.849052	143.469688	0.000416	0.000450
RS	57	12.333191	1.849052	89.362761	0.000259	0.000285
RS	58	13.430993	1.866637	52.635078	0.000152	0.000171
RS	59	14.625726	1.866637	29.773549	0.000086	0.000098
RS	60	15.925950	1.866637	15.898647	0.000046	0.000053
RS	61	17.340979	1.866637	7.973844	0.000023	0.000027
RS	62	18.880949	1.866637	3.735648	0.000011	0.000013
RS	63	20.556892	1.866637	2.629533	0.000008	0.000009
PA	4+25*2+4+6 0.104942901 0.020035749 20.556891933 0.125340801 2.478026059 2.800364457 2.782171363 2.367960544 1.934272353 1.631808095 1.457870437 1.435400653 1.550183189 1.735579328 1.897979970 1.960476943 1.913791918 1.801193134 1.675051705 1.572033894 1.507624747 1.481709430 1.486827041 1.514840710 1.559140484 1.614223413 1.675290198 1.737031719 1.794157291 1.849051767 1.866637003
//
IT	4056
RD	18
LK	-4008894.410274
QD	-753.732696 -> -749.217013
RI	0.0844866656
TR	0.104541	0.020011
MT	20.662286
MM	C_pi: 1.269144, n_recomb: 346030.399127
RS	0	0.000000	0.125165	23297.032441	0.067327	0.189782
RS	1	0.008838	0.125165	23556.835049	0.068077	0.045346
RS	2	0.018458	0.125165	23665.168713	0.068390	0.036082
RS	3	0.028928	0.125165	23606.376163	0.068221	0.034397
RS	4	0.040323	2.580074	1187.822004	0.003433	0.001924
RS	5	0.052725	2.580074	1286.500436	0.003718	0.002289
RS	6	0.066224	2.828468	1270.779929	0.003672	0.002467
RS	7	0.080915	2.828468	1375.826594	0.003976	0.003090
RS	8	0.096905	2.803866	1501.886109	0.004340	0.003334
RS	9	0.114308	2.803866	1624.364170	0.004694	0.003586
RS	10	0.133250	2.389748	2058.812426	0.005950	0.004727
RS	11	0.153865	2.389748	2221.163248	0.006419	0.005270
RS	12	0.176303	1.950435	2930.410142	0.008469	0.007143
RS	13	0.200724	1.950435	3148.789852	0.009100	0.007862
RS	14	0.227303	1.640535	4012.417599	0.011596	0.010200
RS	15	0.256231	1.640535	4288.680026	0.012394	0.011139
RS	16	0.287717	1.459076	5139.155737	0.014852	0.013588
RS	17	0.321984	1.459076	5459.842060	0.015779	0.014732
RS	18	0.359281	1.432823	5892.724631	0.017029	0.016111
RS	19	0.399874	1.432823	6229.263102	0.018002	0.017200
RS	20	0.444055	1.549260	6082.068831	0.017577	0.016888
RS	21	0.492141	1.549260	6411.777264	0.018530	0.017814
RS	22	0.544477	1.740868	6010.537483	0.017370	0.016728
RS	23	0.601438	1.740868	6325.832137	0.018281	0.017548
RS	24	0.663434	1.910591	6058.638956	0.017509	0.016807
RS	25	0.730909	1.910591	6359.889860	0.018380	0.017591
RS	26	0.804348	1.976960	6435.890979	0.018599	0.017804
RS	27	0.884278	1.976960	6720.796529	0.019423	0.018590
RS	28	0.971273	1.929265	7161.360230	0.020696	0.019828
RS	29	1.065956	1.929265	7412.325897	0.021421	0.020575
RS	30	1.169008	1.812681	8114.311422	0.023450	0.022563
RS	31	1.281168	1.812681	8288.749325	0.023954	0.023141
RS	32	1.403241	1.682133	9047.600853	0.026147	0.025314
RS	33	1.536104	1.682133	9080.525679	0.026242	0.025514
RS	34	1.680709	1.575905	9628.544275	0.027826	0.027110
RS	35	1.838095	1.575905	9457.718067	0.027332	0.026716
RS	36	2.009392	1.509960	9583.867246	0.027697	0.027116
RS	37	2.195828	1.509960	9187.714915	0.026552	0.026045
RS	38	2.398743	1.484003	8851.042747	0.025579	0.025125
RS	39	2.619592	1.484003	8266.792988	0.023890	0.023489
RS	40	2.859960	1.490192	7588.551163	0.021930	0.021594
RS	41	3.121573	1.490192	6895.715686	0.019928	0.019638
RS	42	3.406308	1.520114	6057.661724	0.017506	0.017287
RS	43	3.716210	1.520114	5347.199103	0.015453	0.015276
RS	44	4.053502	1.567011	4510.541414	0.013035	0.012925
RS	45	4.420605	1.567011	3859.627118	0.011154	0.011081
RS	46	4.820154	1.625285	3132.173761	0.009052	0.009030
RS	47	5.255017	1.625285	2590.589726	0.007487	0.007491
RS	48	5.728315	1.690027	2022.855254	0.005846	0.005882
RS	49	6.243444	1.690027	1610.725467	0.004655	0.004704
RS	50	6.804103	1.755693	1208.665243	0.003493	0.003556
RS	51	7.414315	1.755693	921.383679	0.002663	0.002728
RS	52	8.078461	1.816639	662.075827	0.001913	0.001978
RS	53	8.801306	1.816639	479.480223	0.001386	0.001445
RS	54	9.588039	1.875366	326.713499	0.000944	0.000996
RS	55	10.444306	1.875366	222.885279	0.000644	0.000687
RS	56	11.376254	1.875366	145.914248	0.000422	0.000456
RS	57	12.390571	1.875366	91.335715	0.000264	0.000290
RS	58	13.494538	1.894703	54.052308	0.000156	0.000174
RS	59	14.696077	1.894703	30.765139	0.000089	0.000101
RS	60	16.003814	1.894703	16.538072	0.000048	0.000055
RS	61	17.427133	1.894703	8.354332	0.000024	0.000028
RS	62	18.976251	1.894703	3.944290	0.000011	0.000014
RS	63	20.662286	1.894703	2.814742	0.000008	0.000010
PA	4+25*2+4+6 0.104541443 0.020010680 20.662286154 0.125164966 2.580074458 2.828467556 2.803865951 2.389748266 1.950435315 1.640535340 1.459075856 1.432823005 1.549259947 1.740868034 1.910590621 1.976959834 1.929265406 1.812680598 1.682133218 1.575904850 1.509959706 1.484002840 1.490191834 1.520113736 1.567010711 1.625285468 1.690027210 1.755693310 1.816638668 1.875366001 1.894703176
//
IT	3634
RD	19
LK	-4008885.587778
QD	-747.441190 -> -743.346398
RI	0.0841296232
TR	0.104160	0.019987
MT	20.763176
MM	C_pi: 1.273480, n_recomb: 346789.885975
RS	0	0.000000	0.125023	23394.444930	0.067460	0.189598
RS	1	0.008847	0.125023	23653.455231	0.068207	0.045408
RS	2	0.018476	0.125023	23759.871520	0.068514	0.036165
RS	3	0.028958	0.125023	23697.960051	0.068335	0.034534
RS	4	0.040366	2.680952	1146.327808	0.003306	0.001856
RS	5	0.052784	2.680952	1241.881398	0.003581	0.002210
RS	6	0.066300	2.851010	1264.829225	0.003647	0.002456
RS	7	0.081013	2.851010	1369.537455	0.003949	0.003077
RS	8	0.097026	2.821474	1497.695745	0.004319	0.003331
RS	9	0.114457	2.821474	1620.005631	0.004671	0.003577
RS	10	0.133429	2.409863	2049.184973	0.005909	0.004705
RS	11	0.154080	2.409863	2211.078491	0.006376	0.005243
RS	12	0.176558	1.966343	2918.289975	0.008415	0.007109
RS	13	0.201025	1.966343	3136.262211	0.009044	0.007821
RS	14	0.227656	1.649572	4007.575903	0.011556	0.010173
RS	15	0.256643	1.649572	4284.105649	0.012354	0.011105
RS	16	0.288194	1.460673	5156.808497	0.014870	0.013605
RS	17	0.322537	1.460673	5478.868882	0.015799	0.014749
RS	18	0.359918	1.430473	5929.497647	0.017098	0.016172
RS	19	0.400606	1.430473	6267.876238	0.018074	0.017268
RS	20	0.444893	1.548235	6113.569373	0.017629	0.016938
RS	21	0.493098	1.548235	6444.818987	0.018584	0.017871
RS	22	0.545569	1.745696	6020.965745	0.017362	0.016725
RS	23	0.602681	1.745696	6337.320006	0.018274	0.017550
RS	24	0.664845	1.922518	6049.554644	0.017444	0.016753
RS	25	0.732509	1.922518	6351.641942	0.018316	0.017541
RS	26	0.806159	1.992752	6417.977248	0.018507	0.017727
RS	27	0.886325	1.992752	6704.017245	0.019332	0.018514
RS	28	0.973583	1.944180	7147.445460	0.020610	0.019757
RS	29	1.068561	1.944180	7400.230505	0.021339	0.020504
RS	30	1.171941	1.823789	8116.307338	0.023404	0.022527
RS	31	1.284466	1.823789	8292.950524	0.023913	0.023107
RS	32	1.406947	1.689006	9072.418185	0.026161	0.025332
RS	33	1.540263	1.689006	9106.632979	0.026260	0.025532
RS	34	1.685374	1.579683	9672.958932	0.027893	0.027176
RS	35	1.843322	1.579683	9500.916428	0.027397	0.026778
RS	36	2.015243	1.512245	9634.972539	0.027783	0.027201
RS	37	2.202374	1.512245	9234.792538	0.026629	0.026121
RS	38	2.406059	1.486216	8894.387865	0.025648	0.025193
RS	39	2.627765	1.486216	8304.845662	0.023948	0.023548
RS	40	2.869084	1.493394	7616.341010	0.021962	0.021629
RS	41	3.131752	1.493394	6919.123670	0.019952	0.019666
RS	42	3.417658	1.525098	6070.182939	0.017504	0.017290
RS	43	3.728857	1.525098	5357.639041	0.015449	0.015279
RS	44	4.067588	1.574447	4512.837734	0.013013	0.012909
RS	45	4.436285	1.574447	3862.274552	0.011137	0.011070
RS	46	4.837600	1.635774	3130.196280	0.009026	0.009009
RS	47	5.274418	1.635774	2590.562997	0.007470	0.007479
RS	48	5.749880	1.704077	2020.927709	0.005828	0.005866
RS	49	6.267406	1.704077	1611.175279	0.004646	0.004697
RS	50	6.830716	1.773594	1208.672157	0.003485	0.003549
RS	51	7.443861	1.773594	923.243197	0.002662	0.002728
RS	52	8.111249	1.838331	663.885037	0.001914	0.001979
RS	53	8.837680	1.838331	482.204061	0.001390	0.001449
RS	54	9.628376	1.900916	329.160603	0.000949	0.001000
RS	55	10.489024	1.900916	225.469395	0.000650	0.000693
RS	56	11.425811	1.900916	148.253311	0.000428	0.000461
RS	57	12.445473	1.900916	93.238035	0.000269	0.000294
RS	58	13.555343	1.922082	55.425012	0.000160	0.000178
RS	59	14.763400	1.922082	31.734176	0.000092	0.000104
RS	60	16.078332	1.922082	17.168369	0.000050	0.000057
RS	61	17.509592	1.922082	8.732647	0.000025	0.000029
RS	62	19.067473	1.922082	4.153588	0.000012	0.000014
RS	63	20.763176	1.922082	3.003569	0.000009	0.000011
PA	4+25*2+4+6 0.104160034 0.019986863 20.763176223 0.125023159 2.680952117 2.851010035 2.821474076 2.409863087 1.966342720 1.649572103 1.460673278 1.430472717 1.548234569 1.745695957 1.922517965 1.992751742 1.944179561 1.823789269 1.689005642 1.579683141 1.512245002 1.486216300 1.493393702 1.525097782 1.574446934 1.635774271 1.704076709 1.773593889 1.838331071 1.900916347 1.922081663
//
IT	4571
RD	20
LK	-4008877.584814
QD	-741.622882 -> -737.903310
RI	0.0837994078
TR	0.103797	0.019964
MT	20.859925
MM	C_pi: 1.277666, n_recomb: 347524.195200
RS	0	0.000000	0.124908	23484.615163	0.067577	0.189423
RS	1	0.008855	0.124908	23743.103622	0.068321	0.045466
RS	2	0.018494	0.124908	23847.965938	0.068622	0.036242
RS	3	0.028986	0.124908	23783.393347	0.068437	0.034659
RS	4	0.040407	2.780797	1108.199274	0.003189	0.001793
RS	5	0.052840	2.780797	1200.864397	0.003455	0.002138
RS	6	0.066374	2.868576	1261.054032	0.003629	0.002448
RS	7	0.081106	2.868576	1365.585008	0.003929	0.003069
RS	8	0.097142	2.835423	1495.328024	0.004303	0.003330
RS	9	0.114599	2.835423	1617.598895	0.004655	0.003572
RS	10	0.133601	2.428495	2040.706514	0.005872	0.004685
RS	11	0.154286	2.428495	2202.210541	0.006337	0.005218
RS	12	0.176802	1.982012	2906.306448	0.008363	0.007074
RS	13	0.201312	1.982012	3123.860914	0.008989	0.007780
RS	14	0.227993	1.658882	4001.546821	0.011514	0.010143
RS	15	0.257036	1.658882	4278.262379	0.012311	0.011069
RS	16	0.288651	1.462621	5172.457216	0.014884	0.013618
RS	17	0.323065	1.462621	5495.794704	0.015814	0.014762
RS	18	0.360526	1.428330	5964.747341	0.017164	0.016231
RS	19	0.401305	1.428330	6304.897906	0.018142	0.017333
RS	20	0.445694	1.547121	6144.683716	0.017681	0.016988
RS	21	0.494014	1.547121	6477.439112	0.018639	0.017927
RS	22	0.546612	1.750083	6032.049092	0.017357	0.016724
RS	23	0.603868	1.750083	6349.447074	0.018271	0.017554
RS	24	0.666194	1.933799	6041.691087	0.017385	0.016704
RS	25	0.734039	1.933799	6344.590769	0.018257	0.017494
RS	26	0.807891	2.007884	6401.340449	0.018420	0.017653
RS	27	0.888283	2.007884	6688.460062	0.019246	0.018441
RS	28	0.975793	1.958562	7134.275116	0.020529	0.019689
RS	29	1.071052	1.958562	7388.793663	0.021261	0.020437
RS	30	1.174746	1.834543	8118.100141	0.023360	0.022491
RS	31	1.287622	1.834543	8296.869241	0.023874	0.023073
RS	32	1.410493	1.695685	9096.033671	0.026174	0.025348
RS	33	1.544243	1.695685	9131.527439	0.026276	0.025549
RS	34	1.689837	1.583377	9715.538040	0.027956	0.027238
RS	35	1.848323	1.583377	9542.377055	0.027458	0.026837
RS	36	2.020843	1.514489	9684.203322	0.027866	0.027281
RS	37	2.208638	1.514489	9280.184158	0.026704	0.026193
RS	38	2.413063	1.488367	8936.356402	0.025714	0.025258
RS	39	2.635589	1.488367	8341.726253	0.024003	0.023605
RS	40	2.877819	1.496453	7643.529549	0.021994	0.021663
RS	41	3.141498	1.496453	6942.050931	0.019976	0.019695
RS	42	3.428525	1.529822	6082.762870	0.017503	0.017294
RS	43	3.740967	1.529822	5368.120449	0.015447	0.015283
RS	44	4.081076	1.581485	4515.526369	0.012993	0.012895
RS	45	4.451301	1.581485	3865.173010	0.011122	0.011060
RS	46	4.854308	1.645727	3128.602184	0.009003	0.008990
RS	47	5.293000	1.645727	2590.724685	0.007455	0.007467
RS	48	5.770538	1.717477	2019.179549	0.005810	0.005851
RS	49	6.290360	1.717477	1611.635800	0.004637	0.004691
RS	50	6.856212	1.790771	1208.641085	0.003478	0.003542
RS	51	7.472168	1.790771	924.969898	0.002662	0.002727
RS	52	8.142666	1.859271	665.537651	0.001915	0.001979
RS	53	8.872535	1.859271	484.751727	0.001395	0.001453
RS	54	9.667032	1.925736	331.444170	0.000954	0.001004
RS	55	10.531880	1.925736	227.915293	0.000656	0.000698
RS	56	11.473309	1.925736	150.488259	0.000433	0.000467
RS	57	12.498098	1.925736	95.069783	0.000274	0.000299
RS	58	13.613631	1.948819	56.752218	0.000163	0.000181
RS	59	14.827941	1.948819	32.679650	0.000094	0.000106
RS	60	16.149775	1.948819	17.788689	0.000051	0.000059
RS	61	17.588655	1.948819	9.108183	0.000026	0.000031
RS	62	19.154945	1.948819	4.363170	0.000013	0.000015
RS	63	20.859925	1.948819	3.195682	0.000009	0.000011
PA	4+25*2+4+6 0.103797015 0.019964114 20.859925413 0.124908279 2.780797242 2.868575715 2.835423014 2.428494793 1.982012313 1.658882031 1.462621398 1.428329551 1.547120542 1.750082772 1.933799220 2.007883965 1.958562388 1.834543367 1.695684664 1.583377087 1.514488868 1.488366976 1.496452908 1.529821824 1.581484510 1.645727045 1.717476549 1.790771216 1.859271361 1.925736146 1.948819414
//
IT	4705
RD	21
LK	-4008870.312467
QD	-736.229844 -> -732.845565
RI	0.0834922431
TR	0.103451	0.019942
MT	20.952789
MM	C_pi: 1.281714, n_recomb: 348236.000630
RS	0	0.000000	0.124820	23567.837109	0.067678	0.189256
RS	1	0.008862	0.124820	23826.076254	0.068419	0.045521
RS	2	0.018510	0.124820	23929.747445	0.068717	0.036312
RS	3	0.029013	0.124820	23862.968026	0.068525	0.034773
RS	4	0.040447	2.879818	1072.978716	0.003081	0.001735
RS	5	0.052894	2.879818	1162.960862	0.003340	0.002071
RS	6	0.066444	2.881637	1259.206013	0.003616	0.002444
RS	7	0.081195	2.881637	1363.703070	0.003916	0.003064
RS	8	0.097253	2.846119	1494.558240	0.004292	0.003332
RS	9	0.114734	2.846119	1616.903659	0.004643	0.003569
RS	10	0.133765	2.445706	2033.320772	0.005839	0.004667
RS	11	0.154482	2.445706	2194.500801	0.006302	0.005196
RS	12	0.177035	1.997463	2894.480981	0.008312	0.007040
RS	13	0.201587	1.997463	3111.610364	0.008935	0.007740
RS	14	0.228315	1.668417	3994.546125	0.011471	0.010111
RS	15	0.257412	1.668417	4271.378286	0.012266	0.011032
RS	16	0.289087	1.464880	5186.337108	0.014893	0.013627
RS	17	0.323570	1.464880	5510.865963	0.015825	0.014771
RS	18	0.361108	1.426368	5998.662166	0.017226	0.016287
RS	19	0.401973	1.426368	6340.525235	0.018208	0.017394
RS	20	0.446460	1.545911	6175.544976	0.017734	0.017037
RS	21	0.494890	1.545911	6509.776864	0.018694	0.017983
RS	22	0.547611	1.754060	6043.782899	0.017355	0.016726
RS	23	0.605005	1.754060	6362.212348	0.018270	0.017560
RS	24	0.667486	1.944464	6035.032870	0.017330	0.016658
RS	25	0.735503	1.944464	6338.726179	0.018202	0.017450
RS	26	0.809549	2.022384	6385.967437	0.018338	0.017583
RS	27	0.890157	2.022384	6674.119218	0.019166	0.018372
RS	28	0.977909	1.972433	7121.893900	0.020451	0.019623
RS	29	1.073438	1.972433	7378.068056	0.021187	0.020372
RS	30	1.177432	1.844951	8119.819453	0.023317	0.022456
RS	31	1.290644	1.844951	8300.639123	0.023836	0.023039
RS	32	1.413888	1.702175	9118.622884	0.026185	0.025362
RS	33	1.548055	1.702175	9155.382044	0.026291	0.025563
RS	34	1.694112	1.586991	9756.460409	0.028017	0.027296
RS	35	1.853114	1.586991	9582.270948	0.027517	0.026892
RS	36	2.026207	1.516696	9731.717689	0.027946	0.027357
RS	37	2.214640	1.516696	9324.037129	0.026775	0.026262
RS	38	2.419773	1.490460	8977.083019	0.025779	0.025321
RS	39	2.643085	1.490460	8377.555265	0.024057	0.023659
RS	40	2.886189	1.499381	7670.191945	0.022026	0.021696
RS	41	3.150837	1.499381	6964.563970	0.020000	0.019722
RS	42	3.438939	1.534304	6095.435248	0.017504	0.017299
RS	43	3.752574	1.534304	5378.674562	0.015445	0.015287
RS	44	4.094005	1.588149	4518.610692	0.012976	0.012882
RS	45	4.465695	1.588149	3868.331821	0.011108	0.011052
RS	46	4.870325	1.655173	3127.390118	0.008981	0.008972
RS	47	5.310816	1.655173	2591.082807	0.007441	0.007456
RS	48	5.790344	1.730255	2017.620749	0.005794	0.005837
RS	49	6.312370	1.730255	1612.122878	0.004629	0.004684
RS	50	6.880661	1.807255	1208.586325	0.003471	0.003536
RS	51	7.499315	1.807255	926.580611	0.002661	0.002727
RS	52	8.172797	1.879487	667.049687	0.001916	0.001979
RS	53	8.905966	1.879487	487.137378	0.001399	0.001457
RS	54	9.704112	1.949849	333.575721	0.000958	0.001008
RS	55	10.572992	1.949849	230.230889	0.000661	0.000703
RS	56	11.518876	1.949849	152.623755	0.000438	0.000472
RS	57	12.548588	1.949849	96.833165	0.000278	0.000303
RS	58	13.669557	1.974930	58.034757	0.000167	0.000185
RS	59	14.889871	1.974930	33.601378	0.000096	0.000109
RS	60	16.218335	1.974930	18.398499	0.000053	0.000060
RS	61	17.664532	1.974930	9.480419	0.000027	0.000032
RS	62	19.238897	1.974930	4.572660	0.000013	0.000016
RS	63	20.952789	1.974930	3.390688	0.000010	0.000012
PA	4+25*2+4+6 0.103451106 0.019942333 20.952788622 0.124819593 2.879818007 2.881637253 2.846118963 2.445706096 1.997462761 1.668416945 1.464879684 1.426368039 1.545911411 1.754060021 1.944464313 2.022384298 1.972432898 1.844951481 1.702175018 1.586990579 1.516695803 1.490459907 1.499381376 1.534303724 1.588148585 1.655173497 1.730254935 1.807255022 1.879486923 1.949848572 1.974930377
//
IT	4104
RD	22
LK	-4008863.693112
QD	-731.216841 -> -728.132794
RI	0.0832062381
TR	0.103121	0.019921
MT	21.041919
MM	C_pi: 1.285621, n_recomb: 348923.165942
RS	0	0.000000	0.124750	23645.201148	0.067766	0.189096
RS	1	0.008870	0.124750	23903.385016	0.068506	0.045573
RS	2	0.018526	0.124750	24006.133183	0.068801	0.036377
RS	3	0.029039	0.124750	23937.490696	0.068604	0.034878
RS	4	0.040484	2.977999	1040.330398	0.002982	0.001681
RS	5	0.052945	2.977999	1127.812479	0.003232	0.002009
RS	6	0.066511	2.890833	1258.949729	0.003608	0.002442
RS	7	0.081280	2.890833	1363.531015	0.003908	0.003062
RS	8	0.097359	2.853939	1495.145108	0.004285	0.003337
RS	9	0.114864	2.853939	1617.661131	0.004636	0.003570
RS	10	0.133922	2.461681	2026.813120	0.005809	0.004650
RS	11	0.154670	2.461681	2187.720369	0.006270	0.005176
RS	12	0.177258	2.012681	2882.788879	0.008262	0.007006
RS	13	0.201850	2.012681	3099.484556	0.008883	0.007701
RS	14	0.228624	1.678179	3986.539911	0.011425	0.010077
RS	15	0.257772	1.678179	4263.416768	0.012219	0.010992
RS	16	0.289505	1.467422	5198.473719	0.014899	0.013633
RS	17	0.324053	1.467422	5524.107439	0.015832	0.014776
RS	18	0.361665	1.424579	6031.181912	0.017285	0.016341
RS	19	0.402613	1.424579	6374.694472	0.018270	0.017452
RS	20	0.447194	1.544617	6206.037224	0.017786	0.017087
RS	21	0.495728	1.544617	6541.711190	0.018748	0.018038
RS	22	0.548568	1.757648	6056.023302	0.017356	0.016730
RS	23	0.606094	1.757648	6375.466898	0.018272	0.017568
RS	24	0.668722	1.954542	6029.392877	0.017280	0.016616
RS	25	0.736905	1.954542	6333.857294	0.018153	0.017410
RS	26	0.811136	2.036281	6371.660174	0.018261	0.017517
RS	27	0.891952	2.036281	6660.795452	0.019090	0.018307
RS	28	0.979935	1.985807	7110.147532	0.020377	0.019560
RS	29	1.075722	1.985807	7367.899900	0.021116	0.020310
RS	30	1.180005	1.855026	8121.335805	0.023275	0.022422
RS	31	1.293538	1.855026	8304.131222	0.023799	0.023006
RS	32	1.417140	1.708482	9140.089738	0.026195	0.025374
RS	33	1.551706	1.708482	9178.099446	0.026304	0.025575
RS	34	1.698208	1.590522	9795.656683	0.028074	0.027351
RS	35	1.857703	1.590522	9620.524846	0.027572	0.026944
RS	36	2.031346	1.518864	9777.433448	0.028022	0.027429
RS	37	2.220390	1.518864	9366.267136	0.026843	0.026327
RS	38	2.426202	1.492497	9016.458895	0.025841	0.025381
RS	39	2.650269	1.492497	8412.227780	0.024109	0.023710
RS	40	2.894209	1.502187	7696.204837	0.022057	0.021728
RS	41	3.159787	1.502187	6986.550184	0.020023	0.019748
RS	42	3.448920	1.538558	6108.077276	0.017506	0.017304
RS	43	3.763699	1.538558	5389.196084	0.015445	0.015291
RS	44	4.106398	1.594457	4521.990899	0.012960	0.012870
RS	45	4.479493	1.594457	3871.671091	0.011096	0.011044
RS	46	4.885681	1.664134	3126.489075	0.008960	0.008955
RS	47	5.327896	1.664134	2591.586179	0.007427	0.007446
RS	48	5.809335	1.742436	2016.209223	0.005778	0.005824
RS	49	6.333475	1.742436	1612.611176	0.004622	0.004678
RS	50	6.904106	1.823063	1208.496177	0.003464	0.003529
RS	51	7.525350	1.823063	928.071178	0.002660	0.002726
RS	52	8.201696	1.898992	668.421633	0.001916	0.001979
RS	53	8.938032	1.898992	489.363266	0.001402	0.001460
RS	54	9.739679	1.973273	335.556960	0.000962	0.001012
RS	55	10.612429	1.973273	232.417695	0.000666	0.000708
RS	56	11.562590	1.973273	154.660529	0.000443	0.000476
RS	57	12.597028	1.973273	98.528129	0.000282	0.000307
RS	58	13.723217	2.000451	59.271718	0.000170	0.000188
RS	59	14.949296	2.000451	34.498557	0.000099	0.000111
RS	60	16.284125	2.000451	18.997160	0.000054	0.000062
RS	61	17.737348	2.000451	9.848903	0.000028	0.000033
RS	62	19.319469	2.000451	4.781780	0.000014	0.000016
RS	63	21.041919	2.000451	3.588341	0.000010	0.000012
PA	4+25*2+4+6 0.103121426 0.019921461 21.041918941 0.124750194 2.977999363 2.890832541 2.853938776 2.461680752 2.012681238 1.678178506 1.467422257 1.424579257 1.544616979 1.757648181 1.954541972 2.036280553 1.985807225 1.855026279 1.708482431 1.590522266 1.518864007 1.492497325 1.502186882 1.538557505 1.594456796 1.664134226 1.742435970 1.823063264 1.898992020 1.973272952 2.000451112
//
IT	3930
RD	23
LK	-4008857.659720
QD	-726.551668 -> -723.736897
RI	0.0829388714
TR	0.102806	0.019901
MT	21.127716
MM	C_pi: 1.289401, n_recomb: 349586.073462
RS	0	0.000000	0.124698	23717.144301	0.067844	0.188944
RS	1	0.008877	0.124698	23975.448359	0.068582	0.045622
RS	2	0.018541	0.124698	24077.516841	0.068874	0.036436
RS	3	0.029064	0.124698	24007.323961	0.068674	0.034974
RS	4	0.040521	3.075686	1009.868822	0.002889	0.001631
RS	5	0.052994	3.075686	1095.006711	0.003132	0.001950
RS	6	0.066575	2.896473	1260.138622	0.003605	0.002443
RS	7	0.081361	2.896473	1364.911846	0.003904	0.003063
RS	8	0.097460	2.859155	1496.945374	0.004282	0.003343
RS	9	0.114988	2.859155	1619.718208	0.004633	0.003572
RS	10	0.134072	2.476555	2021.060605	0.005781	0.004635
RS	11	0.154850	2.476555	2181.738965	0.006241	0.005158
RS	12	0.177472	2.027680	2871.231677	0.008213	0.006972
RS	13	0.202103	2.027680	3087.486528	0.008832	0.007662
RS	14	0.228919	1.688117	3977.701560	0.011378	0.010042
RS	15	0.258117	1.688117	4254.560979	0.012170	0.010951
RS	16	0.289906	1.470221	5209.010599	0.014901	0.013635
RS	17	0.324516	1.470221	5535.669318	0.015835	0.014778
RS	18	0.362200	1.422944	6062.418532	0.017342	0.016392
RS	19	0.403228	1.422944	6407.522359	0.018329	0.017508
RS	20	0.447898	1.543248	6236.166578	0.017839	0.017136
RS	21	0.496533	1.543248	6573.249730	0.018803	0.018092
RS	22	0.549485	1.760880	6068.709218	0.017360	0.016735
RS	23	0.607138	1.760880	6389.150131	0.018276	0.017577
RS	24	0.669909	1.964068	6024.693254	0.017234	0.016577
RS	25	0.738251	1.964068	6329.908017	0.018107	0.017374
RS	26	0.812661	2.049606	6358.344591	0.018188	0.017454
RS	27	0.893675	2.049606	6648.418396	0.019018	0.018246
RS	28	0.981880	1.998719	7098.971859	0.020307	0.019499
RS	29	1.077916	1.998719	7358.230174	0.021048	0.020250
RS	30	1.182476	1.864790	8122.652923	0.023235	0.022388
RS	31	1.296317	1.864790	8307.352613	0.023763	0.022974
RS	32	1.420264	1.714624	9160.472814	0.026204	0.025384
RS	33	1.555214	1.714624	9199.717938	0.026316	0.025586
RS	34	1.702142	1.593988	9833.160918	0.028128	0.027403
RS	35	1.862113	1.593988	9657.171156	0.027625	0.026992
RS	36	2.036284	1.521007	9821.387825	0.028094	0.027498
RS	37	2.225916	1.521007	9406.907245	0.026909	0.026389
RS	38	2.432380	1.494496	9054.496479	0.025901	0.025439
RS	39	2.657172	1.494496	8445.753687	0.024159	0.023760
RS	40	2.901919	1.504891	7721.553334	0.022088	0.021759
RS	41	3.168390	1.504891	7007.996147	0.020047	0.019774
RS	42	3.458515	1.542610	6120.657171	0.017508	0.017310
RS	43	3.774394	1.542610	5399.659356	0.015446	0.015296
RS	44	4.118313	1.600445	4525.623482	0.012946	0.012860
RS	45	4.492760	1.600445	3875.160379	0.011085	0.011037
RS	46	4.900446	1.672650	3125.867457	0.008942	0.008940
RS	47	5.344321	1.672650	2592.217193	0.007415	0.007437
RS	48	5.827597	1.754065	2014.930372	0.005764	0.005811
RS	49	6.353773	1.754065	1613.097485	0.004614	0.004672
RS	50	6.926655	1.838242	1208.372677	0.003457	0.003523
RS	51	7.550390	1.838242	929.448979	0.002659	0.002725
RS	52	8.229493	1.917834	669.662015	0.001916	0.001979
RS	53	8.968878	1.917834	491.438546	0.001406	0.001463
RS	54	9.773895	1.996049	337.397045	0.000965	0.001015
RS	55	10.650372	1.996049	234.482204	0.000671	0.000712
RS	56	11.604651	1.996049	156.602527	0.000448	0.000481
RS	57	12.643638	1.996049	100.156610	0.000287	0.000311
RS	58	13.774853	2.025409	60.463971	0.000173	0.000191
RS	59	15.006483	2.025409	35.371071	0.000101	0.000113
RS	60	16.347442	2.025409	19.584195	0.000056	0.000064
RS	61	17.807433	2.025409	10.213144	0.000029	0.000034
RS	62	19.397023	2.025409	4.990164	0.000014	0.000017
RS	63	21.127716	2.025409	3.788227	0.000011	0.000013
PA	4+25*2+4+6 0.102806349 0.019901294 21.127715988 0.124698070 3.075686496 2.896473184 2.859154968 2.476555410 2.027679761 1.688117212 1.470221143 1.422943521 1.543247768 1.760879941 1.964067926 2.049605718 1.998719244 1.864789892 1.714623805 1.593988246 1.521007065 1.494495539 1.504890909 1.542610324 1.600444699 1.672650096 1.754065078 1.838241969 1.917834098 1.996048865 2.025409271
//
IT	3689
RD	24
LK	-4008852.150927
QD	-722.198879 -> -719.626076
RI	0.0826883240
TR	0.102505	0.019882
MT	21.210271
MM	C_pi: 1.293045, n_recomb: 350223.303087
RS	0	0.000000	0.124659	23784.420305	0.067912	0.188797
RS	1	0.008883	0.124659	24042.965021	0.068650	0.045669
RS	2	0.018556	0.124659	24144.530901	0.068940	0.036492
RS	3	0.029088	0.124659	24073.023160	0.068736	0.035063
RS	4	0.040555	3.172969	981.335999	0.002802	0.001584
RS	5	0.053041	3.172969	1064.267641	0.003039	0.001895
RS	6	0.066637	2.899087	1262.523257	0.003605	0.002446
RS	7	0.081440	2.899087	1367.577182	0.003905	0.003066
RS	8	0.097558	2.862111	1499.761991	0.004282	0.003350
RS	9	0.115108	2.862111	1622.863335	0.004634	0.003577
RS	10	0.134216	2.490350	2016.008026	0.005756	0.004620
RS	11	0.155023	2.490350	2176.497968	0.006215	0.005141
RS	12	0.177678	2.042457	2859.778903	0.008166	0.006939
RS	13	0.202345	2.042457	3075.584125	0.008782	0.007624
RS	14	0.229203	1.698210	3968.067796	0.011330	0.010005
RS	15	0.258448	1.698210	4244.848768	0.012120	0.010909
RS	16	0.290290	1.473243	5218.018110	0.014899	0.013635
RS	17	0.324961	1.473243	5545.623134	0.015835	0.014777
RS	18	0.362712	1.421445	6092.359937	0.017396	0.016440
RS	19	0.403817	1.421445	6438.994837	0.018385	0.017561
RS	20	0.448573	1.541811	6265.838460	0.017891	0.017185
RS	21	0.497305	1.541811	6604.293735	0.018857	0.018146
RS	22	0.550366	1.763772	6081.726106	0.017365	0.016742
RS	23	0.608141	1.763772	6403.143390	0.018283	0.017588
RS	24	0.671048	1.973072	6020.767081	0.017191	0.016541
RS	25	0.739544	1.973072	6326.708117	0.018065	0.017340
RS	26	0.814124	2.062383	6345.862608	0.018119	0.017395
RS	27	0.895329	2.062383	6636.829006	0.018950	0.018187
RS	28	0.983748	2.011177	7088.262878	0.020239	0.019440
RS	29	1.080022	2.011177	7348.955166	0.020984	0.020193
RS	30	1.184848	1.874247	8123.689500	0.023196	0.022355
RS	31	1.298987	1.874247	8310.221771	0.023728	0.022942
RS	32	1.423265	1.720596	9179.733149	0.026211	0.025393
RS	33	1.558583	1.720596	9220.194808	0.026327	0.025596
RS	34	1.705921	1.597380	9868.949419	0.028179	0.027451
RS	35	1.866349	1.597380	9692.178915	0.027674	0.027038
RS	36	2.041028	1.523119	9863.525140	0.028164	0.027563
RS	37	2.231224	1.523119	9445.897328	0.026971	0.026448
RS	38	2.438316	1.496451	9091.118236	0.025958	0.025494
RS	39	2.663805	1.496451	8478.054863	0.024208	0.023807
RS	40	2.909326	1.507495	7746.139643	0.022118	0.021790
RS	41	3.176657	1.507495	7028.810009	0.020070	0.019799
RS	42	3.467736	1.546470	6133.069180	0.017512	0.017316
RS	43	3.784672	1.546470	5409.972031	0.015447	0.015301
RS	44	4.129764	1.606124	4529.418105	0.012933	0.012851
RS	45	4.505511	1.606124	3878.726154	0.011075	0.011031
RS	46	4.914638	1.680734	3125.462026	0.008924	0.008925
RS	47	5.360109	1.680734	2592.928618	0.007404	0.007428
RS	48	5.845153	1.765154	2013.748798	0.005750	0.005799
RS	49	6.373285	1.765154	1613.558383	0.004607	0.004666
RS	50	6.948334	1.852803	1208.199743	0.003450	0.003516
RS	51	7.574467	1.852803	930.705463	0.002657	0.002724
RS	52	8.256222	1.936026	670.766271	0.001915	0.001978
RS	53	8.998539	1.936026	493.361852	0.001409	0.001466
RS	54	9.806800	2.018191	339.095823	0.000968	0.001017
RS	55	10.686862	2.018191	236.424721	0.000675	0.000716
RS	56	11.645104	2.018191	158.449813	0.000452	0.000485
RS	57	12.688470	2.018191	101.718273	0.000290	0.000315
RS	58	13.824523	2.049815	61.611035	0.000176	0.000194
RS	59	15.061496	2.049815	36.218194	0.000103	0.000115
RS	60	16.408355	2.049815	20.158893	0.000058	0.000065
RS	61	17.874860	2.049815	10.572586	0.000030	0.000035
RS	62	19.471641	2.049815	5.197441	0.000015	0.000017
RS	63	21.210271	2.049815	3.989961	0.000011	0.000014
PA	4+25*2+4+6 0.102505232 0.019881835 21.210271315 0.124658529 3.172969114 2.899087003 2.862110714 2.490349663 2.042457449 1.698209763 1.473243395 1.421445366 1.541811335 1.763771705 1.973071827 2.062383306 2.011177215 1.874247435 1.720595937 1.597380451 1.523119059 1.496450999 1.507494677 1.546469512 1.606123691 1.680733985 1.765154114 1.852803086 1.936026138 2.018191314 2.049814674
//
IT	3894
RD	25
LK	-4008847.114209
QD	-718.134035 -> -715.778988
RI	0.0824526404
TR	0.102217	0.019863
MT	21.289877
MM	C_pi: 1.296574, n_recomb: 350837.478876
RS	0	0.000000	0.124632	23847.182871	0.067972	0.188657
RS	1	0.008890	0.124632	24106.098014	0.068710	0.045714
RS	2	0.018570	0.124632	24207.346661	0.068999	0.036543
RS	3	0.029111	0.124632	24134.766529	0.068792	0.035146
RS	4	0.040588	3.270000	954.515697	0.002721	0.001540
RS	5	0.053087	3.270000	1035.364211	0.002951	0.001844
RS	6	0.066696	2.899027	1265.971152	0.003608	0.002450
RS	7	0.081515	2.899027	1371.384889	0.003909	0.003071
RS	8	0.097651	2.863033	1503.502068	0.004285	0.003359
RS	9	0.115222	2.863033	1626.997318	0.004637	0.003584
RS	10	0.134355	2.503194	2011.566081	0.005734	0.004607
RS	11	0.155189	2.503194	2171.902933	0.006191	0.005126
RS	12	0.177875	2.057027	2848.457011	0.008119	0.006906
RS	13	0.202578	2.057027	3063.806952	0.008733	0.007587
RS	14	0.229476	1.708432	3957.781435	0.011281	0.009968
RS	15	0.258766	1.708432	4234.431867	0.012069	0.010866
RS	16	0.290660	1.476469	5225.662398	0.014895	0.013633
RS	17	0.325389	1.476469	5554.143645	0.015831	0.014773
RS	18	0.363206	1.420079	6121.122478	0.017447	0.016487
RS	19	0.404384	1.420079	6469.234863	0.018439	0.017611
RS	20	0.449223	1.540318	6295.122520	0.017943	0.017234
RS	21	0.498048	1.540318	6634.917821	0.018912	0.018200
RS	22	0.551214	1.766362	6095.054115	0.017373	0.016751
RS	23	0.609106	1.766362	6417.430224	0.018292	0.017601
RS	24	0.672144	1.981592	6017.598036	0.017152	0.016508
RS	25	0.740787	1.981592	6324.245974	0.018026	0.017308
RS	26	0.815531	2.074648	6334.210507	0.018055	0.017338
RS	27	0.896921	2.074648	6626.030078	0.018886	0.018131
RS	28	0.985546	2.023209	7078.058248	0.020175	0.019384
RS	29	1.082049	2.023209	7340.120126	0.020922	0.020137
RS	30	1.187132	1.883419	8124.543121	0.023158	0.022322
RS	31	1.301556	1.883419	8312.842110	0.023694	0.022911
RS	32	1.426152	1.726411	9198.027209	0.026217	0.025400
RS	33	1.561825	1.726411	9239.686865	0.026336	0.025604
RS	34	1.709559	1.600710	9903.187418	0.028227	0.027496
RS	35	1.870426	1.600710	9725.709293	0.027721	0.027082
RS	36	2.045594	1.525208	9904.021193	0.028230	0.027625
RS	37	2.236335	1.525208	9483.402320	0.027031	0.026504
RS	38	2.444031	1.498375	9126.460179	0.026013	0.025546
RS	39	2.670192	1.498375	8509.256392	0.024254	0.023853
RS	40	2.916458	1.510014	7770.057940	0.022147	0.021819
RS	41	3.184617	1.510014	7049.077177	0.020092	0.019823
RS	42	3.476615	1.550156	6145.368007	0.017516	0.017322
RS	43	3.794571	1.550156	5420.185000	0.015449	0.015307
RS	44	4.140793	1.611520	4533.404403	0.012922	0.012843
RS	45	4.517793	1.611520	3882.398926	0.011066	0.011026
RS	46	4.928309	1.688421	3125.285347	0.008908	0.008912
RS	47	5.375318	1.688421	2593.739131	0.007393	0.007420
RS	48	5.862066	1.775740	2012.680992	0.005737	0.005787
RS	49	6.392085	1.775740	1614.014435	0.004600	0.004660
RS	50	6.969223	1.866788	1207.994813	0.003443	0.003510
RS	51	7.597667	1.866788	931.859795	0.002656	0.002722
RS	52	8.281978	1.953600	671.754711	0.001915	0.001978
RS	53	9.027124	1.953600	495.150053	0.001411	0.001468
RS	54	9.838513	2.039733	340.665945	0.000971	0.001020
RS	55	10.722032	2.039733	238.254368	0.000679	0.000719
RS	56	11.684096	2.039733	160.208311	0.000457	0.000489
RS	57	12.731685	2.039733	103.216514	0.000294	0.000319
RS	58	13.872404	2.073715	62.714238	0.000179	0.000196
RS	59	15.114531	2.073715	37.040469	0.000106	0.000118
RS	60	16.467081	2.073715	20.721374	0.000059	0.000067
RS	61	17.939871	2.073715	10.927174	0.000031	0.000036
RS	62	19.543590	2.073715	5.403520	0.000015	0.000018
RS	63	21.289877	2.073715	4.193411	0.000012	0.000014
PA	4+25*2+4+6 0.102216863 0.019862944 21.289877393 0.124631899 3.270000161 2.899026869 2.863033292 2.503193568 2.057027286 1.708432293 1.476469262 1.420078925 1.540317515 1.766362084 1.981592019 2.074648041 2.023208880 1.883418919 1.726411245 1.600710181 1.525207840 1.498374766 1.510013545 1.550156122 1.611520224 1.688420562 1.775740062 1.866787776 1.953599818 2.039732766 2.073714861
//
