# Supplementary material for: Introgression and disruption of migration routes have shaped the genetic integrity of wildebeest populations
Source: Nat Commun. 2024 Apr 12;15:2921. doi: 10.1038/s41467-024-47015-y (PMC11014984; doi:10.1038/s41467-024-47015-y)
Supplement: Supplementary file 10 — Source Data [file 41467_2024_47015_MOESM10_ESM.zip › source_data/Fig2a.psmc/CGnoNaC_1356.psmc]

CC
CC	Brief Description of the file format:
CC	  CC  comments
CC	  MM  useful-messages
CC	  RD  round-of-iterations
CC	  LL  \log[P(sequence)]
CC	  QD  Q-before-opt Q-after-opt
CC	  TR  \theta_0 \rho_0
CC	  RS  k t_k \lambda_k \pi_k \sum_{l\not=k}A_{kl} A_{kk}
CC	  DC  begin end best-k t_k+\Delta_k max-prob
CC
MM	Version: 0.6.5-r67
MM	pattern:4+25*2+4+6, n:63, n_free_lambdas:28
MM	n_iterations:25, skip:1, max_t:15, theta/rho:5
MM	is_decoding:0
MM	n_seqs:28, sum_L:17415258, sum_n:2384265
RD	0
LK	0.000000
QD	0.000000 -> 0.000000
RI	inf
TR	0.147232	0.029446
MT	15.000000
MM	C_pi: 1.000000, n_recomb: 505377.421775
RS	0	0.000000	1.000000	4111.798921	0.008136	0.000000
RS	1	0.008290	1.000000	4414.940356	0.008736	0.000000
RS	2	0.017266	1.000000	4737.089691	0.009373	0.000000
RS	3	0.026987	1.000000	5078.866383	0.010050	0.000000
RS	4	0.037514	1.000000	5440.801665	0.010766	0.000000
RS	5	0.048914	1.000000	5823.313437	0.011523	0.000000
RS	6	0.061258	1.000000	6226.677494	0.012321	0.000000
RS	7	0.074626	1.000000	6650.994845	0.013160	0.000000
RS	8	0.089102	1.000000	7096.154934	0.014041	0.000000
RS	9	0.104778	1.000000	7561.794658	0.014963	0.000000
RS	10	0.121753	1.000000	8047.253185	0.015923	0.000000
RS	11	0.140135	1.000000	8551.522745	0.016921	0.000000
RS	12	0.160042	1.000000	9073.195760	0.017953	0.000000
RS	13	0.181598	1.000000	9610.408958	0.019016	0.000000
RS	14	0.204942	1.000000	10160.785437	0.020105	0.000000
RS	15	0.230221	1.000000	10721.376041	0.021215	0.000000
RS	16	0.257595	1.000000	11288.601909	0.022337	0.000000
RS	17	0.287238	1.000000	11858.200580	0.023464	0.000000
RS	18	0.319339	1.000000	12425.178708	0.024586	0.000000
RS	19	0.354100	1.000000	12983.775080	0.025691	0.000000
RS	20	0.391744	1.000000	13527.438398	0.026767	0.000000
RS	21	0.432507	1.000000	14048.824981	0.027799	0.000000
RS	22	0.476650	1.000000	14539.822216	0.028770	0.000000
RS	23	0.524453	1.000000	14991.604127	0.029664	0.000000
RS	24	0.576218	1.000000	15394.725717	0.030462	0.000000
RS	25	0.632274	1.000000	15739.262704	0.031144	0.000000
RS	26	0.692977	1.000000	16015.002681	0.031689	0.000000
RS	27	0.758711	1.000000	16211.692537	0.032078	0.000000
RS	28	0.829896	1.000000	16319.344875	0.032291	0.000000
RS	29	0.906981	1.000000	16328.603142	0.032310	0.000000
RS	30	0.990456	1.000000	16231.160971	0.032117	0.000000
RS	31	1.080851	1.000000	16020.225922	0.031700	0.000000
RS	32	1.178739	1.000000	15691.011441	0.031048	0.000000
RS	33	1.284742	1.000000	15241.233578	0.030158	0.000000
RS	34	1.399532	1.000000	14671.581548	0.029031	0.000000
RS	35	1.523838	1.000000	13986.124047	0.027675	0.000000
RS	36	1.658449	1.000000	13192.607635	0.026104	0.000000
RS	37	1.804218	1.000000	12302.600585	0.024343	0.000000
RS	38	1.962071	1.000000	11331.436907	0.022422	0.000000
RS	39	2.133009	1.000000	10297.922170	0.020377	0.000000
RS	40	2.318118	1.000000	9223.776351	0.018251	0.000000
RS	41	2.518571	1.000000	8132.809720	0.016093	0.000000
RS	42	2.735641	1.000000	7049.855068	0.013950	0.000000
RS	43	2.970706	1.000000	5999.511412	0.011871	0.000000
RS	44	3.225257	1.000000	5004.786946	0.009903	0.000000
RS	45	3.500909	1.000000	4085.757452	0.008085	0.000000
RS	46	3.799411	1.000000	3258.374402	0.006447	0.000000
RS	47	4.122659	1.000000	2533.558732	0.005013	0.000000
RS	48	4.472702	1.000000	1916.697233	0.003793	0.000000
RS	49	4.851763	1.000000	1407.617610	0.002785	0.000000
RS	50	5.262247	1.000000	1001.058823	0.001981	0.000000
RS	51	5.706758	1.000000	687.583940	0.001361	0.000000
RS	52	6.188118	1.000000	454.816080	0.000900	0.000000
RS	53	6.709380	1.000000	288.828561	0.000572	0.000000
RS	54	7.273854	1.000000	175.500431	0.000347	0.000000
RS	55	7.885120	1.000000	101.664578	0.000201	0.000000
RS	56	8.547059	1.000000	55.924843	0.000111	0.000000
RS	57	9.263869	1.000000	29.089333	0.000058	0.000000
RS	58	10.040101	1.000000	14.241495	0.000028	0.000000
RS	59	10.880679	1.000000	6.529887	0.000013	0.000000
RS	60	11.790939	1.000000	2.788964	0.000006	0.000000
RS	61	12.776655	1.000000	1.103152	0.000002	0.000000
RS	62	13.844085	1.000000	0.401555	0.000001	0.000000
RS	63	15.000000	1.000000	0.188243	0.000000	0.000000
PA	4+25*2+4+6 0.147232449 0.029446490 15.000000000 1.000000000 1.000000000 1.000000000 1.000000000 1.000000000 1.000000000 1.000000000 1.000000000 1.000000000 1.000000000 1.000000000 1.000000000 1.000000000 1.000000000 1.000000000 1.000000000 1.000000000 1.000000000 1.000000000 1.000000000 1.000000000 1.000000000 1.000000000 1.000000000 1.000000000 1.000000000 1.000000000 1.000000000
//
IT	4812
RD	1
LK	-5499889.754613
QD	-26541.515381 -> -9066.403108
RI	0.1657010998
TR	0.144168	0.026224
MT	16.952462
MM	C_pi: 1.208541, n_recomb: 543320.733501
RS	0	0.000000	0.240345	18583.310783	0.034203	0.215482
RS	1	0.008499	0.240345	19435.376514	0.035771	0.051119
RS	2	0.017720	0.240345	20263.159662	0.037295	0.026820
RS	3	0.027725	0.240345	21054.772929	0.038752	0.015636
RS	4	0.038580	0.831434	6411.060615	0.011800	0.010087
RS	5	0.050358	0.831434	6855.073638	0.012617	0.007338
RS	6	0.063137	1.234538	4943.771648	0.009099	0.005975
RS	7	0.077001	1.234538	5302.510122	0.009759	0.005436
RS	8	0.092044	1.421760	4937.815836	0.009088	0.005384
RS	9	0.108366	1.421760	5294.924179	0.009745	0.005630
RS	10	0.126075	1.473291	5475.090478	0.010077	0.006066
RS	11	0.145288	1.473291	5861.737588	0.010789	0.006624
RS	12	0.166135	1.474394	6263.931431	0.011529	0.007279
RS	13	0.188754	1.474394	6690.541749	0.012314	0.008015
RS	14	0.213294	1.462528	7194.063658	0.013241	0.008804
RS	15	0.239921	1.462528	7661.528113	0.014101	0.009639
RS	16	0.268810	1.452580	8201.664737	0.015095	0.010512
RS	17	0.300155	1.452580	8704.508757	0.016021	0.011394
RS	18	0.334164	1.451740	9226.139258	0.016981	0.012253
RS	19	0.371063	1.451740	9753.435338	0.017952	0.013060
RS	20	0.411098	1.460041	10230.496511	0.018830	0.013802
RS	21	0.454535	1.460041	10767.410430	0.019818	0.014478
RS	22	0.501664	1.471359	11217.793729	0.020647	0.015104
RS	23	0.552799	1.471359	11746.356636	0.021620	0.015707
RS	24	0.608279	1.477692	12211.260159	0.022475	0.016318
RS	25	0.668475	1.477692	12708.716210	0.023391	0.016962
RS	26	0.733787	1.473604	13215.402719	0.024323	0.017660
RS	27	0.804649	1.473604	13650.773397	0.025125	0.018422
RS	28	0.881534	1.457934	14188.355982	0.026114	0.019248
RS	29	0.964953	1.457934	14519.484966	0.026724	0.020125
RS	30	1.055462	1.432970	15033.502686	0.027670	0.021027
RS	31	1.153663	1.432970	15207.131197	0.027989	0.021917
RS	32	1.260211	1.402705	15607.946834	0.028727	0.022750
RS	33	1.375813	1.402705	15565.145154	0.028648	0.023472
RS	34	1.501240	1.371101	15749.559701	0.028988	0.024031
RS	35	1.637328	1.371101	15437.527675	0.028413	0.024379
RS	36	1.784981	1.340976	15318.925738	0.028195	0.024473
RS	37	1.945183	1.340976	14707.422198	0.027070	0.024283
RS	38	2.119000	1.313899	14242.192319	0.026213	0.023789
RS	39	2.307590	1.313899	13340.353013	0.024553	0.022989
RS	40	2.512208	1.290434	12546.221242	0.023092	0.021893
RS	41	2.734216	1.290434	11413.281998	0.021007	0.020528
RS	42	2.975092	1.270463	10373.229870	0.019092	0.018933
RS	43	3.236440	1.270463	9116.398606	0.016779	0.017158
RS	44	3.519999	1.253665	7962.789830	0.014656	0.015259
RS	45	3.827658	1.253665	6719.056393	0.012367	0.013296
RS	46	4.161464	1.239878	5602.988768	0.010312	0.011335
RS	47	4.523640	1.239878	4507.009309	0.008295	0.009435
RS	48	4.916597	1.229075	3560.470577	0.006553	0.007654
RS	49	5.342951	1.229075	2707.803762	0.004984	0.006038
RS	50	5.805540	1.221159	2008.638369	0.003697	0.004623
RS	51	6.307444	1.221159	1430.607137	0.002633	0.003428
RS	52	6.852004	1.215672	986.620780	0.001816	0.002455
RS	53	7.442845	1.215672	650.816518	0.001198	0.001695
RS	54	8.083901	1.210340	412.907975	0.000760	0.001124
RS	55	8.779440	1.210340	248.786215	0.000458	0.000715
RS	56	9.534091	1.210340	142.609057	0.000262	0.000433
RS	57	10.352879	1.210340	77.443728	0.000143	0.000249
RS	58	11.241256	1.200222	39.878481	0.000073	0.000135
RS	59	12.205133	1.200222	19.032380	0.000035	0.000069
RS	60	13.250930	1.200222	8.473293	0.000016	0.000033
RS	61	14.385607	1.200222	3.498414	0.000006	0.000014
RS	62	15.616720	1.200222	1.331044	0.000002	0.000006
RS	63	16.952462	1.200222	0.665469	0.000001	0.000003
PA	4+25*2+4+6 0.144167672 0.026223646 16.952462196 0.240344524 0.831434250 1.234538078 1.421760321 1.473291397 1.474393845 1.462528229 1.452579737 1.451740265 1.460040569 1.471359491 1.477691650 1.473604202 1.457933903 1.432970047 1.402705193 1.371100903 1.340976238 1.313898563 1.290433884 1.270462990 1.253664970 1.239877701 1.229074955 1.221158981 1.215672493 1.210340500 1.200222075
//
IT	4355
RD	2
LK	-5476400.724786
QD	-4784.349914 -> -2529.596652
RI	0.1197320008
TR	0.140300	0.024824
MT	18.239948
MM	C_pi: 1.247465, n_recomb: 531081.031521
RS	0	0.000000	0.153117	28644.227338	0.053936	0.211020
RS	1	0.008624	0.153117	29343.132811	0.055252	0.054214
RS	2	0.017992	0.153117	29907.579654	0.056315	0.032635
RS	3	0.028168	0.153117	30316.033875	0.057084	0.024029
RS	4	0.039222	0.907594	5322.970843	0.010023	0.005964
RS	5	0.051229	0.907594	5703.689419	0.010740	0.005687
RS	6	0.064271	1.482450	3748.607705	0.007058	0.003937
RS	7	0.078439	1.482450	4032.250008	0.007593	0.004308
RS	8	0.093828	1.710853	3757.959020	0.007076	0.004242
RS	9	0.110544	1.710853	4041.539328	0.007610	0.004887
RS	10	0.128702	1.726541	4303.545061	0.008103	0.005442
RS	11	0.148426	1.726541	4620.501573	0.008700	0.006230
RS	12	0.169851	1.681787	5086.786607	0.009578	0.007081
RS	13	0.193123	1.681787	5447.944364	0.010258	0.008002
RS	14	0.218403	1.635107	5992.615000	0.011284	0.009024
RS	15	0.245863	1.635107	6398.675539	0.012048	0.010012
RS	16	0.275691	1.606059	6944.294917	0.013076	0.011117
RS	17	0.308092	1.606059	7389.219795	0.013914	0.012152
RS	18	0.343287	1.607229	7843.030487	0.014768	0.013140
RS	19	0.381518	1.607229	8314.780115	0.015656	0.014019
RS	20	0.423045	1.637742	8634.801663	0.016259	0.014685
RS	21	0.468154	1.637742	9119.186965	0.017171	0.015309
RS	22	0.517153	1.680964	9364.259016	0.017632	0.015717
RS	23	0.570378	1.680964	9848.190581	0.018544	0.016193
RS	24	0.628194	1.714613	10129.287707	0.019073	0.016590
RS	25	0.690995	1.714613	10599.056834	0.019958	0.017085
RS	26	0.759213	1.723546	10998.828589	0.020710	0.017679
RS	27	0.833314	1.723546	11434.432647	0.021530	0.018286
RS	28	0.913806	1.705093	11967.291905	0.022534	0.019151
RS	29	1.001239	1.705093	12336.348620	0.023229	0.019853
RS	30	1.096213	1.666235	12945.687002	0.024376	0.020913
RS	31	1.199378	1.666235	13200.390067	0.024856	0.021585
RS	32	1.311440	1.617629	13774.203497	0.025936	0.022642
RS	33	1.433167	1.617629	13854.591096	0.026088	0.023090
RS	34	1.565392	1.568387	14258.386828	0.026848	0.023885
RS	35	1.709020	1.568387	14103.536035	0.026556	0.023920
RS	36	1.865035	1.523755	14221.387639	0.026778	0.024231
RS	37	2.034506	1.523755	13786.453239	0.025959	0.023732
RS	38	2.218592	1.485752	13550.597366	0.025515	0.023431
RS	39	2.418554	1.485752	12825.173153	0.024149	0.022372
RS	40	2.635761	1.454320	12234.091905	0.023036	0.021452
RS	41	2.871701	1.454320	11255.553684	0.021194	0.019909
RS	42	3.127989	1.428332	10376.311666	0.019538	0.018481
RS	43	3.406380	1.428332	9231.969013	0.017383	0.016613
RS	44	3.708781	1.406741	8183.773514	0.015410	0.014867
RS	45	4.037261	1.406741	6998.875243	0.013179	0.012877
RS	46	4.394070	1.389184	5927.709017	0.011162	0.011043
RS	47	4.781652	1.389184	4838.637706	0.009111	0.009154
RS	48	5.202660	1.375740	3885.368208	0.007316	0.007469
RS	49	5.659977	1.375740	3002.743121	0.005654	0.005880
RS	50	6.156734	1.366339	2266.215265	0.004267	0.004527
RS	51	6.696333	1.366339	1642.900878	0.003094	0.003357
RS	52	7.282468	1.360136	1154.386844	0.002174	0.002419
RS	53	7.919154	1.360136	776.543460	0.001462	0.001674
RS	54	8.610749	1.353306	503.158035	0.000947	0.001119
RS	55	9.361989	1.353306	309.674486	0.000583	0.000714
RS	56	10.178019	1.353306	181.501917	0.000342	0.000435
RS	57	11.064425	1.353306	100.881463	0.000190	0.000252
RS	58	12.027278	1.336375	53.374139	0.000101	0.000138
RS	59	13.073169	1.336375	26.042777	0.000049	0.000070
RS	60	14.209262	1.336375	11.862574	0.000022	0.000033
RS	61	15.443334	1.336375	5.014768	0.000009	0.000015
RS	62	16.783836	1.336375	1.954932	0.000004	0.000006
RS	63	18.239948	1.336375	1.012998	0.000002	0.000003
PA	4+25*2+4+6 0.140299505 0.024824202 18.239947586 0.153117131 0.907593975 1.482449736 1.710853005 1.726541457 1.681786723 1.635106604 1.606058563 1.607229276 1.637741849 1.680963560 1.714612503 1.723546462 1.705093142 1.666235469 1.617629268 1.568386518 1.523755253 1.485752435 1.454320184 1.428332322 1.406740895 1.389184339 1.375739796 1.366338845 1.360135741 1.353306298 1.336375240
//
IT	4690
RD	3
LK	-5473242.889979
QD	-1955.302944 -> -1558.977982
RI	0.1055114532
TR	0.137205	0.024044
MT	19.110392
MM	C_pi: 1.263768, n_recomb: 521257.953406
RS	0	0.000000	0.130074	33236.677487	0.063762	0.207548
RS	1	0.008704	0.130074	33697.640872	0.064647	0.055761
RS	2	0.018166	0.130074	33958.496357	0.065147	0.035155
RS	3	0.028452	0.130074	33996.604186	0.065220	0.027961
RS	4	0.039632	1.068380	4284.913504	0.008220	0.004454
RS	5	0.051786	1.068380	4603.622078	0.008832	0.004669
RS	6	0.064998	1.758211	3010.318676	0.005775	0.003169
RS	7	0.079360	1.758211	3245.155745	0.006226	0.003666
RS	8	0.094972	1.954287	3146.557784	0.006036	0.003742
RS	9	0.111943	1.954287	3390.309674	0.006504	0.004418
RS	10	0.130391	1.889419	3774.785402	0.007242	0.005133
RS	11	0.150445	1.889419	4059.178686	0.007787	0.005933
RS	12	0.172245	1.779405	4628.713912	0.008880	0.006969
RS	13	0.195942	1.779405	4963.647783	0.009522	0.007911
RS	14	0.221701	1.689528	5597.003528	0.010737	0.009136
RS	15	0.249703	1.689528	5981.967249	0.011476	0.010168
RS	16	0.280142	1.635353	6593.341035	0.012649	0.011460
RS	17	0.313230	1.635353	7020.424918	0.013468	0.012586
RS	18	0.349199	1.632968	7472.489064	0.014335	0.013659
RS	19	0.388299	1.632968	7926.372875	0.015206	0.014637
RS	20	0.430801	1.682118	8148.125850	0.015632	0.015187
RS	21	0.477004	1.682118	8612.102048	0.016522	0.015871
RS	22	0.527228	1.757255	8698.024818	0.016687	0.016025
RS	23	0.581823	1.757255	9159.789147	0.017572	0.016526
RS	24	0.641171	1.821380	9286.753579	0.017816	0.016679
RS	25	0.705685	1.821380	9736.676615	0.018679	0.017180
RS	26	0.775814	1.847893	10033.315366	0.019248	0.017634
RS	27	0.852047	1.847893	10457.102154	0.020061	0.018233
RS	28	0.934916	1.831734	10952.388312	0.021011	0.019081
RS	29	1.024998	1.831734	11322.970901	0.021722	0.019757
RS	30	1.122920	1.785045	11950.917975	0.022927	0.020893
RS	31	1.229367	1.785045	12223.778648	0.023451	0.021511
RS	32	1.345078	1.725703	12849.065925	0.024650	0.022679
RS	33	1.470862	1.725703	12965.093069	0.024873	0.023039
RS	34	1.607594	1.667781	13429.247209	0.025763	0.023924
RS	35	1.756228	1.667781	13326.844624	0.025567	0.023847
RS	36	1.917799	1.618217	13501.233155	0.025901	0.024203
RS	37	2.093433	1.618217	13134.171572	0.025197	0.023591
RS	38	2.284356	1.578691	12950.700618	0.024845	0.023297
RS	39	2.491897	1.578691	12305.905704	0.023608	0.022147
RS	40	2.717502	1.547933	11769.075660	0.022578	0.021225
RS	41	2.962745	1.547933	10878.216575	0.020869	0.019633
RS	42	3.229335	1.523482	10058.383128	0.019296	0.018218
RS	43	3.519129	1.523482	8999.080107	0.017264	0.016341
RS	44	3.834148	1.503460	8009.966164	0.015367	0.014629
RS	45	4.176587	1.503460	6895.967896	0.013229	0.012659
RS	46	4.548833	1.487353	5872.517708	0.011266	0.010870
RS	47	4.953480	1.487353	4831.597973	0.009269	0.009015
RS	48	5.393348	1.475439	3906.578621	0.007495	0.007371
RS	49	5.871504	1.475439	3047.471091	0.005846	0.005814
RS	50	6.391280	1.467754	2319.613483	0.004450	0.004491
RS	51	6.956298	1.467754	1700.253362	0.003262	0.003342
RS	52	7.570498	1.463109	1207.324990	0.002316	0.002420
RS	53	8.238159	1.463109	822.686774	0.001578	0.001684
RS	54	8.963935	1.456473	540.146226	0.001036	0.001133
RS	55	9.752884	1.456473	337.323427	0.000647	0.000728
RS	56	10.610506	1.456473	200.760712	0.000385	0.000446
RS	57	11.542777	1.456473	113.396102	0.000218	0.000260
RS	58	12.556196	1.434063	61.139916	0.000117	0.000145
RS	59	13.657826	1.434063	30.300769	0.000058	0.000074
RS	60	14.855344	1.434063	14.028001	0.000027	0.000035
RS	61	16.157098	1.434063	6.031093	0.000012	0.000016
RS	62	17.572159	1.434063	2.392657	0.000005	0.000006
RS	63	19.110392	1.434063	1.272869	0.000002	0.000003
PA	4+25*2+4+6 0.137205002 0.024043853 19.110391862 0.130074272 1.068380100 1.758210642 1.954287213 1.889418998 1.779405080 1.689528240 1.635353031 1.632967605 1.682117766 1.757254697 1.821380071 1.847892517 1.831734085 1.785045258 1.725702520 1.667780764 1.618216872 1.578691310 1.547932920 1.523482191 1.503460235 1.487352874 1.475439262 1.467753973 1.463109427 1.456472776 1.434063195
//
IT	4786
RD	4
LK	-5472651.335462
QD	-1446.897647 -> -1337.241111
RI	0.0988146690
TR	0.134906	0.023562
MT	19.714882
MM	C_pi: 1.277170, n_recomb: 516310.251203
RS	0	0.000000	0.121506	35373.998880	0.068513	0.205240
RS	1	0.008758	0.121506	35689.056300	0.069123	0.056745
RS	2	0.018282	0.121506	35771.055976	0.069282	0.036508
RS	3	0.028641	0.121506	35597.916509	0.068947	0.030098
RS	4	0.039907	1.269735	3519.222865	0.006816	0.003615
RS	5	0.052160	1.269735	3789.642691	0.007340	0.003951
RS	6	0.065486	2.045152	2536.869578	0.004913	0.002742
RS	7	0.079979	2.045152	2739.198116	0.005305	0.003230
RS	8	0.095741	2.173599	2781.811889	0.005388	0.003454
RS	9	0.112883	2.173599	3001.265669	0.005813	0.004087
RS	10	0.131527	2.016294	3486.934989	0.006754	0.004951
RS	11	0.151804	2.016294	3753.650095	0.007270	0.005705
RS	12	0.173856	1.842009	4416.640438	0.008554	0.006902
RS	13	0.197840	1.842009	4739.999279	0.009181	0.007808
RS	14	0.223924	1.711535	5465.258025	0.010585	0.009209
RS	15	0.252292	1.711535	5843.986660	0.011319	0.010228
RS	16	0.283145	1.631928	6540.949357	0.012669	0.011692
RS	17	0.316700	1.631928	6965.625091	0.013491	0.012853
RS	18	0.353193	1.621917	7449.358833	0.014428	0.014010
RS	19	0.392883	1.621917	7901.310012	0.015303	0.015058
RS	20	0.436048	1.683414	8061.069040	0.015613	0.015506
RS	21	0.482994	1.683414	8520.459164	0.016503	0.016258
RS	22	0.534051	1.784571	8482.218162	0.016429	0.016180
RS	23	0.589579	1.784571	8936.387526	0.017308	0.016736
RS	24	0.649971	1.875309	8942.333354	0.017320	0.016667
RS	25	0.715651	1.875309	9383.957570	0.018175	0.017209
RS	26	0.787084	1.917408	9605.415322	0.018604	0.017537
RS	27	0.864773	1.917408	10023.633511	0.019414	0.018165
RS	28	0.949265	1.902921	10499.708314	0.020336	0.018999
RS	29	1.041157	1.902921	10870.241739	0.021054	0.019692
RS	30	1.141096	1.849149	11521.758423	0.022316	0.020894
RS	31	1.249788	1.849149	11800.937473	0.022856	0.021514
RS	32	1.367999	1.781191	12465.914613	0.024144	0.022768
RS	33	1.496563	1.781191	12593.783118	0.024392	0.023111
RS	34	1.636386	1.717726	13087.753335	0.025349	0.024047
RS	35	1.788454	1.717726	13002.126854	0.025183	0.023934
RS	36	1.953840	1.666848	13185.529661	0.025538	0.024282
RS	37	2.133710	1.666848	12841.473056	0.024872	0.023626
RS	38	2.329332	1.629489	12651.941266	0.024505	0.023279
RS	39	2.542087	1.629489	12038.933740	0.023317	0.022095
RS	40	2.773474	1.602910	11495.796135	0.022265	0.021110
RS	41	3.025126	1.602910	10646.505150	0.020620	0.019505
RS	42	3.298816	1.583166	9832.440107	0.019044	0.018049
RS	43	3.596476	1.583166	8821.239889	0.017085	0.016183
RS	44	3.920203	1.567491	7851.233185	0.015206	0.014460
RS	45	4.272282	1.567491	6784.680677	0.013141	0.012520
RS	46	4.655196	1.555209	5785.784887	0.011206	0.010743
RS	47	5.071643	1.555209	4783.699536	0.009265	0.008923
RS	48	5.524563	1.546801	3879.260669	0.007513	0.007299
RS	49	6.017147	1.546801	3045.302707	0.005898	0.005774
RS	50	6.552871	1.542388	2328.891808	0.004511	0.004468
RS	51	7.135512	1.542388	1720.661497	0.003333	0.003340
RS	52	7.769180	1.540413	1230.266201	0.002383	0.002427
RS	53	8.458342	1.540413	846.522690	0.001640	0.001699
RS	54	9.207860	1.534760	561.187079	0.001087	0.001150
RS	55	10.023018	1.534760	354.481216	0.000687	0.000744
RS	56	10.909566	1.534760	213.529924	0.000414	0.000460
RS	57	11.873756	1.534760	122.153930	0.000237	0.000270
RS	58	12.922386	1.507442	66.868141	0.000130	0.000152
RS	59	14.062853	1.507442	33.555869	0.000065	0.000078
RS	60	15.303199	1.507442	15.739822	0.000030	0.000038
RS	61	16.652172	1.507442	6.860647	0.000013	0.000017
RS	62	18.119284	1.507442	2.761192	0.000005	0.000007
RS	63	19.714882	1.507442	1.501751	0.000003	0.000004
PA	4+25*2+4+6 0.134906266 0.023562329 19.714881643 0.121505987 1.269734520 2.045151704 2.173598818 2.016293703 1.842009381 1.711534824 1.631928163 1.621916868 1.683414355 1.784571030 1.875308815 1.917407715 1.902921101 1.849149444 1.781190902 1.717725866 1.666847824 1.629488815 1.602910449 1.583165747 1.567491385 1.555209406 1.546801164 1.542387912 1.540413406 1.534760240 1.507442060
//
IT	4586
RD	5
LK	-5472471.851231
QD	-1298.669321 -> -1249.013740
RI	0.0947024666
TR	0.133176	0.023242
MT	20.154857
MM	C_pi: 1.288063, n_recomb: 513675.053734
RS	0	0.000000	0.117322	36556.755317	0.071167	0.203671
RS	1	0.008796	0.117322	36783.514102	0.071609	0.057429
RS	2	0.018365	0.117322	36758.396052	0.071560	0.037356
RS	3	0.028776	0.117322	36459.916300	0.070979	0.031468
RS	4	0.040103	1.492239	2958.728217	0.005760	0.003049
RS	5	0.052426	1.492239	3191.814282	0.006214	0.003412
RS	6	0.065832	2.327070	2210.222118	0.004303	0.002454
RS	7	0.080418	2.327070	2389.365168	0.004652	0.002910
RS	8	0.096287	2.369627	2535.386502	0.004936	0.003259
RS	9	0.113552	2.369627	2738.062733	0.005330	0.003843
RS	10	0.132336	2.122464	3297.478804	0.006419	0.004825
RS	11	0.152771	2.122464	3552.515691	0.006916	0.005527
RS	12	0.175004	1.892254	4286.234940	0.008344	0.006850
RS	13	0.199192	1.892254	4602.772881	0.008960	0.007707
RS	14	0.225508	1.727263	5404.710697	0.010522	0.009250
RS	15	0.254139	1.727263	5781.226492	0.011255	0.010238
RS	16	0.285288	1.624287	6562.154743	0.012775	0.011855
RS	17	0.319176	1.624287	6988.401667	0.013605	0.013023
RS	18	0.356046	1.604935	7516.816095	0.014633	0.014271
RS	19	0.396158	1.604935	7971.245250	0.015518	0.015362
RS	20	0.439798	1.674422	8089.062149	0.015747	0.015735
RS	21	0.487277	1.674422	8548.795354	0.016642	0.016539
RS	22	0.538932	1.796605	8408.305133	0.016369	0.016263
RS	23	0.595130	1.796605	8860.024729	0.017248	0.016865
RS	24	0.656272	1.909922	8767.007530	0.017067	0.016607
RS	25	0.722791	1.909922	9204.993453	0.017920	0.017186
RS	26	0.795161	1.964795	9370.965050	0.018243	0.017414
RS	27	0.873896	1.964795	9786.846827	0.019053	0.018071
RS	28	0.959556	1.950144	10259.204157	0.019972	0.018906
RS	29	1.052751	1.950144	10630.420510	0.020695	0.019621
RS	30	1.154144	1.888415	11316.087243	0.022030	0.020897
RS	31	1.264454	1.888415	11598.634399	0.022580	0.021530
RS	32	1.384466	1.811866	12307.899620	0.023960	0.022875
RS	33	1.515035	1.811866	12439.849422	0.024217	0.023219
RS	34	1.657088	1.743491	12960.569241	0.025231	0.024204
RS	35	1.811636	1.743491	12878.586408	0.025071	0.024078
RS	36	1.979777	1.692221	13059.742131	0.025424	0.024410
RS	37	2.162707	1.692221	12720.715879	0.024764	0.023732
RS	38	2.361727	1.658059	12507.244290	0.024349	0.023319
RS	39	2.578252	1.658059	11904.930836	0.023176	0.022118
RS	40	2.813822	1.636717	11334.134815	0.022065	0.021053
RS	41	3.070112	1.636717	10504.763584	0.020450	0.019446
RS	42	3.348944	1.622728	9675.110752	0.018835	0.017929
RS	43	3.652301	1.622728	8692.683314	0.016923	0.016080
RS	44	3.982341	1.612423	7723.546023	0.015036	0.014329
RS	45	4.341410	1.612423	6689.940456	0.013024	0.012418
RS	46	4.732061	1.604938	5702.844191	0.011102	0.010638
RS	47	5.157073	1.604938	4731.238933	0.009211	0.008852
RS	48	5.619467	1.600929	3840.942936	0.007477	0.007238
RS	49	6.122532	1.600929	3029.484990	0.005898	0.005742
RS	50	6.669845	1.600552	2323.339681	0.004523	0.004449
RS	51	7.265298	1.600552	1727.367452	0.003363	0.003339
RS	52	7.913124	1.601829	1241.249595	0.002416	0.002434
RS	53	8.617931	1.601829	860.938367	0.001676	0.001713
RS	54	9.384731	1.597566	575.175593	0.001120	0.001167
RS	55	10.218976	1.597566	366.819716	0.000714	0.000760
RS	56	11.126598	1.597566	223.226479	0.000435	0.000473
RS	57	12.114051	1.597566	129.091451	0.000251	0.000281
RS	58	13.188358	1.565634	71.595964	0.000139	0.000159
RS	59	14.357157	1.565634	36.314803	0.000071	0.000083
RS	60	15.628759	1.565634	17.227590	0.000034	0.000040
RS	61	17.012208	1.565634	7.599314	0.000015	0.000018
RS	62	18.517339	1.565634	3.097255	0.000006	0.000008
RS	63	20.154857	1.565634	1.718069	0.000003	0.000004
PA	4+25*2+4+6 0.133176469 0.023242030 20.154857330 0.117322358 1.492238609 2.327069621 2.369627260 2.122464015 1.892253858 1.727263155 1.624286592 1.604934765 1.674422347 1.796605162 1.909922164 1.964795431 1.950144060 1.888415231 1.811865594 1.743490705 1.692221498 1.658059135 1.636717409 1.622727678 1.612422881 1.604938387 1.600928643 1.600551653 1.601828623 1.597565951 1.565634397
//
IT	4841
RD	6
LK	-5472384.134408
QD	-1228.916831 -> -1197.908816
RI	0.0918283154
TR	0.131819	0.023013
MT	20.494217
MM	C_pi: 1.296802, n_recomb: 512086.031808
RS	0	0.000000	0.114778	37339.594729	0.072917	0.202525
RS	1	0.008824	0.114778	37505.826366	0.073241	0.057940
RS	2	0.018427	0.114778	37407.540007	0.073049	0.037955
RS	3	0.028878	0.114778	37023.748067	0.072300	0.032459
RS	4	0.040251	1.726946	2538.614251	0.004957	0.002631
RS	5	0.052627	1.726946	2742.444338	0.005355	0.002992
RS	6	0.066095	2.593861	1973.991107	0.003855	0.002244
RS	7	0.080752	2.593861	2135.922638	0.004171	0.002670
RS	8	0.096702	2.540391	2358.425174	0.004606	0.003117
RS	9	0.114060	2.540391	2548.827748	0.004977	0.003659
RS	10	0.132949	2.211871	3159.901333	0.006171	0.004732
RS	11	0.153505	2.211871	3406.377151	0.006652	0.005389
RS	12	0.175876	1.935825	4188.930513	0.008180	0.006803
RS	13	0.200220	1.935825	4500.429835	0.008788	0.007615
RS	14	0.226712	1.742743	5360.288433	0.010468	0.009265
RS	15	0.255543	1.742743	5735.398374	0.011200	0.010221
RS	16	0.286917	1.618994	6591.049460	0.012871	0.011971
RS	17	0.321060	1.618994	7019.346248	0.013707	0.013136
RS	18	0.358216	1.589806	7596.484225	0.014834	0.014477
RS	19	0.398650	1.589806	8054.114165	0.015728	0.015595
RS	20	0.442653	1.664664	8142.057738	0.015900	0.015913
RS	21	0.490539	1.664664	8603.343988	0.016801	0.016756
RS	22	0.542650	1.804524	8375.402660	0.016355	0.016309
RS	23	0.599360	1.804524	8826.292619	0.017236	0.016946
RS	24	0.661074	1.937606	8649.057121	0.016890	0.016526
RS	25	0.728234	1.937606	9085.081809	0.017741	0.017132
RS	26	0.801320	2.003208	9207.941027	0.017981	0.017280
RS	27	0.880856	2.003208	9622.775951	0.018791	0.017957
RS	28	0.967410	1.986928	10100.596805	0.019724	0.018808
RS	29	1.061602	1.986928	10472.957308	0.020452	0.019538
RS	30	1.164106	1.916350	11199.558170	0.021870	0.020897
RS	31	1.275655	1.916350	11484.604990	0.022427	0.021542
RS	32	1.397048	1.830826	12243.065230	0.023908	0.022985
RS	33	1.529153	1.830826	12376.297087	0.024168	0.023332
RS	34	1.672915	1.757453	12926.039174	0.025242	0.024373
RS	35	1.829363	1.757453	12842.504815	0.025079	0.024239
RS	36	1.999617	1.705788	13020.352766	0.025426	0.024558
RS	37	2.184895	1.705788	12678.753784	0.024759	0.023866
RS	38	2.386522	1.674845	12437.050015	0.024287	0.023387
RS	39	2.605942	1.674845	11835.953217	0.023113	0.022174
RS	40	2.844724	1.658805	11230.876858	0.021932	0.021027
RS	41	3.104577	1.658805	10411.021044	0.020331	0.019420
RS	42	3.387361	1.650711	9557.909177	0.018665	0.017840
RS	43	3.695098	1.650711	8594.176443	0.016783	0.016006
RS	44	4.029991	1.646001	7618.067853	0.014877	0.014221
RS	45	4.394436	1.646001	6609.027283	0.012906	0.012336
RS	46	4.791041	1.643633	5627.267198	0.010989	0.010548
RS	47	5.222644	1.643633	4680.540061	0.009140	0.008792
RS	48	5.692333	1.644404	3800.405201	0.007421	0.007184
RS	49	6.203470	1.644404	3008.888634	0.005876	0.005714
RS	50	6.759710	1.648457	2311.643251	0.004514	0.004430
RS	51	7.365036	1.648457	1727.743305	0.003374	0.003339
RS	52	8.023777	1.653319	1246.343524	0.002434	0.002440
RS	53	8.740648	1.653319	870.461638	0.001700	0.001727
RS	54	9.520779	1.650700	585.354406	0.001143	0.001182
RS	55	10.369751	1.650700	376.473310	0.000735	0.000774
RS	56	11.293639	1.650700	231.171527	0.000451	0.000486
RS	57	12.299055	1.650700	134.974753	0.000264	0.000290
RS	58	13.393192	1.614299	75.742367	0.000148	0.000166
RS	59	14.583880	1.614299	38.784968	0.000076	0.000087
RS	60	15.879638	1.614299	18.586127	0.000036	0.000043
RS	61	17.289738	1.614299	8.286901	0.000016	0.000019
RS	62	18.824271	1.614299	3.416104	0.000007	0.000008
RS	63	20.494217	1.614299	1.929437	0.000004	0.000005
PA	4+25*2+4+6 0.131818614 0.023012918 20.494216693 0.114777817 1.726946033 2.593860967 2.540390766 2.211871265 1.935824875 1.742743154 1.618993521 1.589805697 1.664663975 1.804524387 1.937606287 2.003207817 1.986928159 1.916349504 1.830826166 1.757452585 1.705788144 1.674844877 1.658804858 1.650711318 1.646001441 1.643633196 1.644404026 1.648457111 1.653318678 1.650699642 1.614298525
//
IT	4153
RD	7
LK	-5472327.011315
QD	-1185.434599 -> -1162.750376
RI	0.0896725087
TR	0.130702	0.022838
MT	20.771049
MM	C_pi: 1.304110, n_recomb: 511064.644103
RS	0	0.000000	0.113010	37921.837909	0.074202	0.201630
RS	1	0.008847	0.113010	38042.515172	0.074438	0.058343
RS	2	0.018478	0.113010	37889.218770	0.074138	0.038410
RS	3	0.028960	0.113010	37441.375741	0.073262	0.033227
RS	4	0.040369	1.970015	2215.133521	0.004334	0.002309
RS	5	0.052789	1.970015	2395.650962	0.004688	0.002658
RS	6	0.066306	2.840340	1798.024441	0.003518	0.002084
RS	7	0.081020	2.840340	1946.886620	0.003809	0.002484
RS	8	0.097036	2.685521	2228.177372	0.004360	0.003011
RS	9	0.114468	2.685521	2409.430210	0.004715	0.003521
RS	10	0.133443	2.286143	3056.751406	0.005981	0.004662
RS	11	0.154097	2.286143	3296.766519	0.006451	0.005283
RS	12	0.176578	1.974129	4110.783213	0.008044	0.006760
RS	13	0.201048	1.974129	4418.229556	0.008645	0.007534
RS	14	0.227683	1.758818	5319.257456	0.010408	0.009263
RS	15	0.256675	1.758818	5693.041526	0.011140	0.010189
RS	16	0.288231	1.616696	6613.184693	0.012940	0.012054
RS	17	0.322580	1.616696	7043.236102	0.013781	0.013211
RS	18	0.359967	1.577646	7669.751505	0.015007	0.014646
RS	19	0.400663	1.577646	8130.424405	0.015909	0.015783
RS	20	0.444958	1.656225	8196.579971	0.016038	0.016062
RS	21	0.493173	1.656225	8659.637412	0.016944	0.016933
RS	22	0.545654	1.811539	8354.706774	0.016348	0.016337
RS	23	0.602777	1.811539	8805.333665	0.017229	0.017000
RS	24	0.664955	1.962574	8553.891912	0.016737	0.016436
RS	25	0.732634	1.962574	8988.645249	0.017588	0.017061
RS	26	0.806301	2.037656	9075.951591	0.017759	0.017144
RS	27	0.886485	2.037656	9490.307993	0.018570	0.017833
RS	28	0.973763	2.018876	9978.246340	0.019524	0.018707
RS	29	1.068764	2.018876	10352.023024	0.020256	0.019446
RS	30	1.172169	1.938909	11122.678222	0.021764	0.020893
RS	31	1.284723	1.938909	11410.023964	0.022326	0.021545
RS	32	1.407236	1.844145	12220.538088	0.023912	0.023090
RS	33	1.540587	1.844145	12354.081093	0.024173	0.023439
RS	34	1.685737	1.765588	12935.429614	0.025311	0.024542
RS	35	1.843729	1.765588	12848.264367	0.025140	0.024400
RS	36	2.015699	1.713297	13024.408253	0.025485	0.024714
RS	37	2.202884	1.713297	12676.886431	0.024805	0.024008
RS	38	2.406630	1.685277	12407.266702	0.024277	0.023469
RS	39	2.628402	1.685277	11802.832770	0.023095	0.022245
RS	40	2.869795	1.674245	11162.383051	0.021841	0.021020
RS	41	3.132546	1.674245	10346.565184	0.020245	0.019413
RS	42	3.418543	1.671824	9467.530983	0.018525	0.017770
RS	43	3.729843	1.671824	8516.633263	0.016664	0.015949
RS	44	4.068686	1.672601	7530.066972	0.014734	0.014130
RS	45	4.437507	1.672601	6540.179826	0.012797	0.012268
RS	46	4.838960	1.675362	5560.159128	0.010880	0.010469
RS	47	5.275931	1.675362	4634.195645	0.009068	0.008740
RS	48	5.751562	1.681046	3761.478087	0.007360	0.007134
RS	49	6.269275	1.681046	2987.564397	0.005846	0.005689
RS	50	6.832792	1.689740	2297.860433	0.004496	0.004412
RS	51	7.446166	1.689740	1725.325883	0.003376	0.003337
RS	52	8.113807	1.698402	1248.507865	0.002443	0.002444
RS	53	8.840517	1.698402	877.346107	0.001717	0.001738
RS	54	9.631523	1.697610	593.360870	0.001161	0.001195
RS	55	10.492512	1.697610	384.536827	0.000752	0.000788
RS	56	11.429677	1.697610	238.051527	0.000466	0.000498
RS	57	12.449757	1.697610	140.205957	0.000274	0.000299
RS	58	13.560087	1.656921	79.525068	0.000156	0.000173
RS	59	14.768653	1.656921	41.076757	0.000080	0.000092
RS	60	16.084146	1.656921	19.867129	0.000039	0.000045
RS	61	17.516027	1.656921	8.945661	0.000018	0.000021
RS	62	19.074592	1.656921	3.726500	0.000007	0.000009
RS	63	20.771049	1.656921	2.140448	0.000004	0.000005
PA	4+25*2+4+6 0.130701851 0.022837651 20.771049355 0.113009808 1.970015216 2.840340294 2.685520512 2.286143408 1.974128722 1.758818108 1.616696060 1.577646119 1.656224573 1.811538892 1.962574373 2.037656291 2.018875876 1.938909069 1.844144745 1.765588070 1.713297298 1.685276560 1.674244784 1.671823858 1.672600843 1.675362344 1.681045624 1.689740226 1.698402049 1.697610118 1.656921250
//
IT	4217
RD	8
LK	-5472284.334812
QD	-1154.356946 -> -1136.442967
RI	0.0879799307
TR	0.129746	0.022696
MT	21.007646
MM	C_pi: 1.310539, n_recomb: 510401.833551
RS	0	0.000000	0.111695	38382.813249	0.075201	0.200891
RS	1	0.008867	0.111695	38467.539395	0.075367	0.058676
RS	2	0.018520	0.111695	38270.790035	0.074982	0.038772
RS	3	0.029029	0.111695	37772.337835	0.074005	0.033846
RS	4	0.040470	2.219784	1959.755284	0.003840	0.002053
RS	5	0.052925	2.219784	2121.372783	0.004156	0.002386
RS	6	0.066485	3.064745	1663.896763	0.003260	0.001959
RS	7	0.081247	3.064745	1802.659084	0.003532	0.002338
RS	8	0.097318	2.806241	2131.420300	0.004176	0.002932
RS	9	0.114814	2.806241	2305.830029	0.004518	0.003418
RS	10	0.133861	2.346885	2978.943620	0.005836	0.004609
RS	11	0.154598	2.346885	3214.086332	0.006297	0.005202
RS	12	0.177173	2.007806	4046.631141	0.007928	0.006720
RS	13	0.201749	2.007806	4350.753593	0.008524	0.007464
RS	14	0.228505	1.775283	5279.550471	0.010344	0.009247
RS	15	0.257633	1.775283	5651.991353	0.011074	0.010147
RS	16	0.289344	1.616819	6627.551427	0.012985	0.012111
RS	17	0.323867	1.616819	7058.999907	0.013830	0.013261
RS	18	0.361451	1.567999	7734.563734	0.015154	0.014789
RS	19	0.402367	1.567999	8198.007605	0.016062	0.015941
RS	20	0.446912	1.649142	8248.343755	0.016160	0.016192
RS	21	0.495406	1.649142	8713.180147	0.017071	0.017086
RS	22	0.548200	1.818325	8338.987490	0.016338	0.016355
RS	23	0.605675	1.818325	8789.618198	0.017221	0.017038
RS	24	0.668247	1.986105	8470.995889	0.016597	0.016344
RS	25	0.736367	1.986105	8904.835757	0.017447	0.016984
RS	26	0.810527	2.069976	8961.101856	0.017557	0.017008
RS	27	0.891262	2.069976	9375.268089	0.018368	0.017706
RS	28	0.979156	2.048295	9875.104654	0.019348	0.018604
RS	29	1.074844	2.048295	10250.456471	0.020083	0.019349
RS	30	1.179016	1.958742	11065.739218	0.021680	0.020883
RS	31	1.292425	1.958742	11355.396147	0.022248	0.021539
RS	32	1.415891	1.854665	12218.925585	0.023940	0.023189
RS	33	1.550303	1.854665	12352.523693	0.024202	0.023538
RS	34	1.696634	1.770825	12967.182583	0.025406	0.024705
RS	35	1.855940	1.770825	12875.635500	0.025226	0.024555
RS	36	2.029371	1.717670	13052.097529	0.025572	0.024869
RS	37	2.218180	1.717670	12697.205132	0.024877	0.024149
RS	38	2.423731	1.692213	12401.448629	0.024297	0.023557
RS	39	2.647508	1.692213	11791.414989	0.023102	0.022321
RS	40	2.891127	1.685792	11116.612528	0.021780	0.021024
RS	41	3.156347	1.685792	10301.740743	0.020184	0.019416
RS	42	3.445084	1.688687	9396.606804	0.018410	0.017714
RS	43	3.759423	1.688687	8454.830127	0.016565	0.015904
RS	44	4.101635	1.694694	7456.352366	0.014609	0.014051
RS	45	4.474189	1.694694	6481.814609	0.012699	0.012209
RS	46	4.879778	1.702465	5501.338023	0.010778	0.010398
RS	47	5.321330	1.702465	4592.949905	0.008999	0.008693
RS	48	5.802035	1.713073	3725.614308	0.007299	0.007088
RS	49	6.325362	1.713073	2967.242023	0.005814	0.005665
RS	50	6.895093	1.726520	2283.837423	0.004475	0.004394
RS	51	7.515341	1.726520	1721.798820	0.003373	0.003335
RS	52	8.190586	1.739142	1249.191097	0.002447	0.002446
RS	53	8.925704	1.739142	882.725358	0.001729	0.001748
RS	54	9.726005	1.740332	600.033314	0.001176	0.001207
RS	55	10.597267	1.740332	391.580995	0.000767	0.000801
RS	56	11.545783	1.740332	244.229085	0.000479	0.000509
RS	57	12.578404	1.740332	144.999345	0.000284	0.000308
RS	58	13.702586	1.695490	83.062387	0.000163	0.000180
RS	59	14.926448	1.695490	43.249019	0.000085	0.000096
RS	60	16.258828	1.695490	21.097458	0.000041	0.000048
RS	61	17.709350	1.695490	9.586770	0.000019	0.000022
RS	62	19.288487	1.695490	4.032657	0.000008	0.000009
RS	63	21.007646	1.695490	2.353139	0.000005	0.000006
PA	4+25*2+4+6 0.129745528 0.022695691 21.007645856 0.111694959 2.219784143 3.064744773 2.806241084 2.346884790 2.007806028 1.775282874 1.616819404 1.567998877 1.649142101 1.818324976 1.986104842 2.069976114 2.048295225 1.958742384 1.854665369 1.770824676 1.717669688 1.692213256 1.685792004 1.688686770 1.694693605 1.702464578 1.713072954 1.726520232 1.739141712 1.740331828 1.695489775
//
IT	4123
RD	9
LK	-5472250.253177
QD	-1130.463401 -> -1115.734356
RI	0.0866037342
TR	0.128902	0.022576
MT	21.216725
MM	C_pi: 1.316433, n_recomb: 509992.904401
RS	0	0.000000	0.110686	38759.825195	0.076001	0.200258
RS	1	0.008884	0.110686	38815.627413	0.076110	0.058960
RS	2	0.018557	0.110686	38583.814134	0.075656	0.039069
RS	3	0.029090	0.110686	38044.441809	0.074598	0.034357
RS	4	0.040558	2.475883	1753.425015	0.003438	0.001845
RS	5	0.053045	2.475883	1899.447698	0.003724	0.002161
RS	6	0.066641	3.267142	1559.718696	0.003058	0.001860
RS	7	0.081446	3.267142	1690.559911	0.003315	0.002222
RS	8	0.097565	2.904871	2059.371864	0.004038	0.002873
RS	9	0.115117	2.904871	2228.680617	0.004370	0.003340
RS	10	0.134228	2.395954	2920.409663	0.005726	0.004570
RS	11	0.155036	2.395954	3151.917475	0.006180	0.005142
RS	12	0.177694	2.037539	3993.423953	0.007830	0.006683
RS	13	0.202364	2.037539	4294.808475	0.008421	0.007403
RS	14	0.229225	1.791956	5241.046278	0.010277	0.009221
RS	15	0.258474	1.791956	5612.141197	0.011004	0.010100
RS	16	0.290320	1.618781	6635.690426	0.013011	0.012150
RS	17	0.324996	1.618781	7068.252840	0.013860	0.013292
RS	18	0.362752	1.560252	7792.521333	0.015280	0.014912
RS	19	0.403863	1.560252	8258.519467	0.016193	0.016077
RS	20	0.448626	1.643032	8297.980046	0.016271	0.016309
RS	21	0.497366	1.643032	8764.594848	0.017186	0.017222
RS	22	0.550435	1.824831	8327.187194	0.016328	0.016369
RS	23	0.608219	1.824831	8778.012150	0.017212	0.017068
RS	24	0.671137	2.008493	8397.267223	0.016465	0.016255
RS	25	0.739644	2.008493	8830.434943	0.017315	0.016904
RS	26	0.814238	2.100803	8858.319191	0.017369	0.016876
RS	27	0.895458	2.100803	9272.466596	0.018182	0.017579
RS	28	0.983894	2.076124	9784.371574	0.019185	0.018502
RS	29	1.080187	2.076124	10161.387398	0.019925	0.019249
RS	30	1.185034	1.977026	11020.363738	0.021609	0.020870
RS	31	1.299195	1.977026	11312.396128	0.022181	0.021527
RS	32	1.423499	1.863730	12228.546289	0.023978	0.023280
RS	33	1.558846	1.863730	12362.223045	0.024240	0.023626
RS	34	1.706216	1.774601	13011.016640	0.025512	0.024861
RS	35	1.866680	1.774601	12914.924004	0.025324	0.024702
RS	36	2.041398	1.720397	13093.481342	0.025674	0.025019
RS	37	2.231639	1.720397	12730.670906	0.024962	0.024286
RS	38	2.438780	1.697168	12410.909547	0.024335	0.023645
RS	39	2.664324	1.697168	11794.150766	0.023126	0.022398
RS	40	2.909904	1.694948	11086.801703	0.021739	0.021035
RS	41	3.177302	1.694948	10271.023079	0.020140	0.019425
RS	42	3.468456	1.702765	9340.583748	0.018315	0.017668
RS	43	3.785475	1.702765	8405.398009	0.016481	0.015867
RS	44	4.130658	1.713689	7394.527446	0.014499	0.013981
RS	45	4.506507	1.713689	6432.498685	0.012613	0.012158
RS	46	4.915747	1.726278	5450.163755	0.010687	0.010334
RS	47	5.361343	1.726278	4556.779447	0.008935	0.008651
RS	48	5.846525	1.741759	3693.242365	0.007242	0.007045
RS	49	6.374810	1.741759	2948.607354	0.005782	0.005643
RS	50	6.950028	1.760022	2270.385808	0.004452	0.004376
RS	51	7.576348	1.760022	1717.963561	0.003369	0.003332
RS	52	8.258310	1.776722	1249.122070	0.002449	0.002448
RS	53	9.000858	1.776722	887.189317	0.001740	0.001757
RS	54	9.809372	1.780031	605.818761	0.001188	0.001217
RS	55	10.689714	1.780031	397.914719	0.000780	0.000812
RS	56	11.648266	1.780031	249.902037	0.000490	0.000519
RS	57	12.691975	1.780031	149.471981	0.000293	0.000316
RS	58	13.828406	1.731167	86.417624	0.000169	0.000186
RS	59	15.065796	1.731167	45.333207	0.000089	0.000100
RS	60	16.413116	1.731167	22.291372	0.000044	0.000050
RS	61	17.880131	1.731167	10.216079	0.000020	0.000023
RS	62	19.477475	1.731167	4.336733	0.000009	0.000010
RS	63	21.216725	1.731167	2.568516	0.000005	0.000006
PA	4+25*2+4+6 0.128902235 0.022575717 21.216725401 0.110685570 2.475883364 3.267142099 2.904871235 2.395954292 2.037538934 1.791955949 1.618780726 1.560252163 1.643031988 1.824831281 2.008493071 2.100803395 2.076124431 1.977026391 1.863730196 1.774601021 1.720397121 1.697167685 1.694947836 1.702765387 1.713688636 1.726277668 1.741759332 1.760022340 1.776722114 1.780031256 1.731166758
//
IT	3776
RD	10
LK	-5472222.048771
QD	-1111.244759 -> -1098.846319
RI	0.0854544929
TR	0.128143	0.022471
MT	21.405811
MM	C_pi: 1.321961, n_recomb: 509765.852728
RS	0	0.000000	0.109895	39074.895283	0.076653	0.199698
RS	1	0.008899	0.109895	39107.142786	0.076716	0.059210
RS	2	0.018590	0.109895	38846.639745	0.076205	0.039318
RS	3	0.029144	0.109895	38273.672600	0.075081	0.034787
RS	4	0.040637	2.738177	1583.432230	0.003106	0.001672
RS	5	0.053152	2.738177	1716.384599	0.003367	0.001971
RS	6	0.066782	3.448867	1477.332543	0.002898	0.001780
RS	7	0.081624	3.448867	1601.866950	0.003142	0.002128
RS	8	0.097787	2.984161	2005.808548	0.003935	0.002830
RS	9	0.115388	2.984161	2171.342322	0.004259	0.003283
RS	10	0.134556	2.435185	2876.637842	0.005643	0.004542
RS	11	0.155430	2.435185	3105.475037	0.006092	0.005097
RS	12	0.178161	2.063966	3948.822176	0.007746	0.006649
RS	13	0.202915	2.063966	4247.937761	0.008333	0.007349
RS	14	0.229872	1.808773	5203.546675	0.010208	0.009187
RS	15	0.259228	1.808773	5573.295222	0.010933	0.010049
RS	16	0.291197	1.622171	6638.825383	0.013023	0.012173
RS	17	0.326010	1.622171	7072.274554	0.013874	0.013308
RS	18	0.363922	1.553924	7845.157192	0.015390	0.015020
RS	19	0.405207	1.553924	8313.543298	0.016309	0.016196
RS	20	0.450166	1.637554	8346.395117	0.016373	0.016417
RS	21	0.499127	1.637554	8814.793710	0.017292	0.017349
RS	22	0.552444	1.830901	8319.172937	0.016320	0.016382
RS	23	0.610506	1.830901	8770.344361	0.017205	0.017096
RS	24	0.673736	2.029763	8331.333326	0.016343	0.016169
RS	25	0.742592	2.029763	8764.006130	0.017192	0.016828
RS	26	0.817576	2.130334	8765.165873	0.017194	0.016749
RS	27	0.899233	2.130334	9179.395414	0.018007	0.017455
RS	28	0.988157	2.102751	9702.623884	0.019033	0.018402
RS	29	1.084994	2.102751	10081.332352	0.019776	0.019150
RS	30	1.190449	1.994305	10982.188744	0.021544	0.020852
RS	31	1.305289	1.994305	11276.647043	0.022121	0.021510
RS	32	1.430348	1.871988	12244.178605	0.024019	0.023362
RS	33	1.566537	1.871988	12378.052932	0.024282	0.023706
RS	34	1.714845	1.777644	13061.083341	0.025622	0.025007
RS	35	1.876352	1.777644	12960.550301	0.025425	0.024840
RS	36	2.052232	1.722265	13142.590575	0.025782	0.025164
RS	37	2.243763	1.722265	12771.776991	0.025054	0.024417
RS	38	2.452339	1.700968	12430.116657	0.024384	0.023733
RS	39	2.679477	1.700968	11806.133332	0.023160	0.022475
RS	40	2.926829	1.702562	11068.319890	0.021713	0.021050
RS	41	3.196192	1.702562	10250.506075	0.020108	0.019437
RS	42	3.489527	1.714909	9296.014778	0.018236	0.017629
RS	43	3.808966	1.714909	8365.629996	0.016411	0.015836
RS	44	4.156833	1.730417	7342.419369	0.014404	0.013921
RS	45	4.535657	1.730417	6390.716413	0.012537	0.012112
RS	46	4.948194	1.747601	5405.617113	0.010604	0.010276
RS	47	5.397442	1.747601	4525.145978	0.008877	0.008612
RS	48	5.886671	1.767868	3664.175540	0.007188	0.007005
RS	49	6.419437	1.767868	2931.733699	0.005751	0.005621
RS	50	6.999615	1.790979	2257.737030	0.004429	0.004358
RS	51	7.631424	1.790979	1714.122374	0.003363	0.003328
RS	52	8.319459	1.811854	1248.613976	0.002449	0.002448
RS	53	9.068723	1.811854	891.013218	0.001748	0.001764
RS	54	9.884666	1.817408	610.937048	0.001198	0.001226
RS	55	10.773222	1.817408	403.694534	0.000792	0.000822
RS	56	11.740852	1.817408	255.172109	0.000501	0.000529
RS	57	12.794593	1.817408	153.684093	0.000301	0.000324
RS	58	13.942109	1.764649	89.622572	0.000176	0.000192
RS	59	15.191745	1.764649	47.344634	0.000093	0.000104
RS	60	16.552588	1.764649	23.455460	0.000046	0.000052
RS	61	18.034535	1.764649	10.836077	0.000021	0.000024
RS	62	19.648364	1.764649	4.639532	0.000009	0.000011
RS	63	21.405811	1.764649	2.786847	0.000005	0.000006
PA	4+25*2+4+6 0.128143161 0.022471146 21.405810692 0.109894624 2.738176933 3.448867406 2.984160715 2.435185343 2.063965755 1.808773437 1.622170888 1.553924188 1.637554045 1.830901429 2.029763166 2.130334222 2.102750753 1.994304792 1.871987957 1.777643941 1.722265056 1.700968029 1.702561617 1.714908788 1.730416931 1.747601456 1.767867633 1.790978697 1.811853887 1.817408354 1.764648518
//
IT	3800
RD	11
LK	-5472198.212209
QD	-1095.314389 -> -1084.719811
RI	0.0844731706
TR	0.127449	0.022378
MT	21.579821
MM	C_pi: 1.327234, n_recomb: 509674.499196
RS	0	0.000000	0.109268	39342.129230	0.077191	0.199195
RS	1	0.008913	0.109268	39355.088537	0.077216	0.059432
RS	2	0.018621	0.109268	39070.937206	0.076659	0.039531
RS	3	0.029194	0.109268	38470.144548	0.075480	0.035154
RS	4	0.040709	3.006927	1440.926508	0.002827	0.001526
RS	5	0.053250	3.006927	1562.764856	0.003066	0.001809
RS	6	0.066910	3.611513	1411.223735	0.002769	0.001716
RS	7	0.081787	3.611513	1530.674699	0.003003	0.002051
RS	8	0.097989	3.046910	1966.270112	0.003858	0.002800
RS	9	0.115636	3.046910	2129.048477	0.004177	0.003241
RS	10	0.134856	2.466312	2844.216042	0.005580	0.004522
RS	11	0.155790	2.466312	3071.133789	0.006026	0.005065
RS	12	0.178588	2.087755	3910.874787	0.007673	0.006616
RS	13	0.203419	2.087755	4208.088254	0.008256	0.007300
RS	14	0.230463	1.825768	5166.799297	0.010137	0.009147
RS	15	0.259918	1.825768	5535.197854	0.010860	0.009994
RS	16	0.291998	1.626735	6637.857196	0.013024	0.012183
RS	17	0.326937	1.626735	7072.008755	0.013876	0.013313
RS	18	0.364991	1.548705	7893.610138	0.015488	0.015116
RS	19	0.406436	1.548705	8364.258672	0.016411	0.016302
RS	20	0.451576	1.632460	8394.487186	0.016470	0.016520
RS	21	0.500738	1.632460	8864.690071	0.017393	0.017467
RS	22	0.554283	1.836405	8315.119446	0.016315	0.016396
RS	23	0.612600	1.836405	8766.774926	0.017201	0.017123
RS	24	0.676115	2.049879	8272.577535	0.016231	0.016089
RS	25	0.745291	2.049879	8704.902887	0.017079	0.016755
RS	26	0.820633	2.158643	8680.335779	0.017031	0.016628
RS	27	0.902690	2.158643	9094.713693	0.017844	0.017336
RS	28	0.992061	2.128347	9628.125812	0.018891	0.018304
RS	29	1.089398	2.128347	10008.519593	0.019637	0.019052
RS	30	1.195411	2.010844	10949.009068	0.021482	0.020831
RS	31	1.310872	2.010844	11245.919005	0.022065	0.021489
RS	32	1.436625	1.879779	12263.040688	0.024061	0.023437
RS	33	1.573587	1.879779	12397.258516	0.024324	0.023778
RS	34	1.722756	1.780346	13114.123740	0.025730	0.025145
RS	35	1.885220	1.780346	13009.378411	0.025525	0.024968
RS	36	2.062166	1.723719	13195.901801	0.025891	0.025301
RS	37	2.254882	1.723719	12817.244817	0.025148	0.024541
RS	38	2.464776	1.704102	12455.647884	0.024438	0.023818
RS	39	2.693378	1.704102	11824.293324	0.023200	0.022549
RS	40	2.942356	1.709155	11058.122458	0.021696	0.021068
RS	41	3.213525	1.709155	10237.581549	0.020087	0.019452
RS	42	3.508864	1.725655	9260.479231	0.018169	0.017598
RS	43	3.830526	1.725655	8333.579935	0.016351	0.015811
RS	44	4.180859	1.745418	7298.367127	0.014320	0.013867
RS	45	4.562418	1.745418	6355.257190	0.012469	0.012073
RS	46	4.977986	1.766965	5366.793871	0.010530	0.010224
RS	47	5.430593	1.766965	4497.502587	0.008824	0.008577
RS	48	5.923542	1.791906	3638.118155	0.007138	0.006968
RS	49	6.460428	1.791906	2916.541158	0.005722	0.005601
RS	50	7.045168	1.819871	2245.953283	0.004407	0.004341
RS	51	7.682026	1.819871	1710.413534	0.003356	0.003323
RS	52	8.375649	1.845009	1247.830284	0.002448	0.002447
RS	53	9.131095	1.845009	894.353307	0.001755	0.001771
RS	54	9.953874	1.852929	615.518876	0.001208	0.001235
RS	55	10.849989	1.852929	409.015933	0.000803	0.000832
RS	56	11.825977	1.852929	260.102065	0.000510	0.000538
RS	57	12.888955	1.852929	157.672767	0.000309	0.000332
RS	58	14.046677	1.796418	92.695530	0.000182	0.000198
RS	59	15.307589	1.796418	49.292130	0.000097	0.000107
RS	60	16.680888	1.796418	24.593482	0.000048	0.000054
RS	61	18.176591	1.796418	11.448144	0.000022	0.000026
RS	62	19.805608	1.796418	4.941472	0.000010	0.000011
RS	63	21.579821	1.796418	3.008250	0.000006	0.000007
PA	4+25*2+4+6 0.127449003 0.022377796 21.579821093 0.109267793 3.006927081 3.611513216 3.046910348 2.466312118 2.087755246 1.825767948 1.626734605 1.548704804 1.632459802 1.836405084 2.049879303 2.158643164 2.128346905 2.010843865 1.879778862 1.780346239 1.723718651 1.704102060 1.709155419 1.725655426 1.745417741 1.766964510 1.791906193 1.819871400 1.845009188 1.852928876 1.796418199
//
IT	4016
RD	12
LK	-5472177.784061
QD	-1081.809253 -> -1072.661513
RI	0.0836194224
TR	0.126809	0.022293
MT	21.741478
MM	C_pi: 1.332287, n_recomb: 509682.477387
RS	0	0.000000	0.108765	39571.928534	0.077640	0.198734
RS	1	0.008926	0.108765	39568.966414	0.077635	0.059634
RS	2	0.018649	0.108765	39265.139726	0.077038	0.039715
RS	3	0.029239	0.108765	38641.061527	0.075814	0.035471
RS	4	0.040775	3.282478	1319.655547	0.002589	0.001402
RS	5	0.053341	3.282478	1431.920454	0.002809	0.001669
RS	6	0.067028	3.756817	1357.481641	0.002663	0.001662
RS	7	0.081937	3.756817	1472.788518	0.002890	0.001987
RS	8	0.098176	3.095681	1937.486080	0.003801	0.002779
RS	9	0.115865	3.095681	2098.297756	0.004117	0.003211
RS	10	0.135134	2.490810	2820.529832	0.005534	0.004508
RS	11	0.156122	2.490810	3046.109984	0.005976	0.005042
RS	12	0.178983	2.109450	3878.005108	0.007609	0.006585
RS	13	0.203885	2.109450	4173.594912	0.008189	0.007257
RS	14	0.231009	1.842978	5130.453844	0.010066	0.009103
RS	15	0.260555	1.842978	5497.483083	0.010786	0.009936
RS	16	0.292738	1.632289	6633.275393	0.013015	0.012183
RS	17	0.327794	1.632289	7067.962788	0.013867	0.013308
RS	18	0.365979	1.544363	7938.542019	0.015575	0.015202
RS	19	0.407572	1.544363	8411.344282	0.016503	0.016397
RS	20	0.452878	1.627590	8442.590337	0.016564	0.016619
RS	21	0.502228	1.627590	8914.613320	0.017491	0.017581
RS	22	0.555982	1.841253	8314.901384	0.016314	0.016413
RS	23	0.614535	1.841253	8767.156261	0.017201	0.017151
RS	24	0.678314	2.068795	8220.365106	0.016128	0.016015
RS	25	0.747787	2.068795	8652.461847	0.016976	0.016687
RS	26	0.823460	2.185725	8602.839770	0.016879	0.016513
RS	27	0.905888	2.185725	9017.403606	0.017692	0.017223
RS	28	0.995673	2.152973	9559.637951	0.018756	0.018209
RS	29	1.093472	2.152973	9941.678552	0.019506	0.018956
RS	30	1.200001	2.026757	10919.364786	0.021424	0.020808
RS	31	1.316039	2.026757	11218.721335	0.022011	0.021464
RS	32	1.442435	1.887251	12283.376712	0.024100	0.023505
RS	33	1.580112	1.887251	12418.075610	0.024364	0.023842
RS	34	1.730078	1.782890	13168.026760	0.025836	0.025273
RS	35	1.893431	1.782890	13059.346760	0.025623	0.025088
RS	36	2.071364	1.724974	13251.079664	0.025999	0.025431
RS	37	2.265179	1.724974	12864.864785	0.025241	0.024658
RS	38	2.476294	1.706824	12485.111675	0.024496	0.023900
RS	39	2.706254	1.706824	11846.445150	0.023243	0.022620
RS	40	2.956739	1.715017	11053.965968	0.021688	0.021088
RS	41	3.229583	1.715017	10230.282930	0.020072	0.019468
RS	42	3.526781	1.735314	9232.075599	0.018113	0.017571
RS	43	3.850507	1.735314	8307.671860	0.016300	0.015789
RS	44	4.203128	1.759007	7260.963952	0.014246	0.013820
RS	45	4.587224	1.759007	6325.045162	0.012410	0.012037
RS	46	5.005605	1.784675	5332.845739	0.010463	0.010176
RS	47	5.461330	1.784675	4473.277731	0.008777	0.008545
RS	48	5.957733	1.814166	3614.699974	0.007092	0.006933
RS	49	6.498445	1.814166	2902.840570	0.005695	0.005582
RS	50	7.087420	1.846982	2234.959386	0.004385	0.004323
RS	51	7.728968	1.846982	1706.848238	0.003349	0.003318
RS	52	8.427779	1.876456	1246.829319	0.002446	0.002446
RS	53	9.188967	1.876456	897.280778	0.001760	0.001776
RS	54	10.018098	1.886855	619.630727	0.001216	0.001242
RS	55	10.921237	1.886855	413.929531	0.000812	0.000841
RS	56	11.904990	1.886855	264.725432	0.000519	0.000546
RS	57	12.976552	1.886855	161.457359	0.000317	0.000339
RS	58	14.143762	1.826717	95.646162	0.000188	0.000204
RS	59	15.415157	1.826717	51.179257	0.000100	0.000111
RS	60	16.800036	1.826717	25.706234	0.000050	0.000057
RS	61	18.308530	1.826717	12.052116	0.000024	0.000027
RS	62	19.951671	1.826717	5.242234	0.000010	0.000012
RS	63	21.741478	1.826717	3.232317	0.000006	0.000007
PA	4+25*2+4+6 0.126808659 0.022293285 21.741477945 0.108764895 3.282477564 3.756817438 3.095680626 2.490809983 2.109449603 1.842977850 1.632288527 1.544362541 1.627590022 1.841252772 2.068795083 2.185724607 2.152972844 2.026756858 1.887250822 1.782889649 1.724973742 1.706824201 1.715016819 1.735314117 1.759007210 1.784675002 1.814166258 1.846982438 1.876455649 1.886855250 1.826717496
//
IT	4398
RD	13
LK	-5472160.111462
QD	-1070.178213 -> -1062.217424
RI	0.0828663201
TR	0.126214	0.022216
MT	21.892837
MM	C_pi: 1.337139, n_recomb: 509761.107254
RS	0	0.000000	0.108356	39772.089109	0.078021	0.198310
RS	1	0.008938	0.108356	39755.859538	0.077989	0.059820
RS	2	0.018675	0.108356	39435.489973	0.077361	0.039878
RS	3	0.029282	0.108356	38791.705441	0.076098	0.035749
RS	4	0.040837	3.565167	1215.128660	0.002384	0.001294
RS	5	0.053425	3.565167	1319.054800	0.002588	0.001546
RS	6	0.067138	3.886672	1313.236887	0.002576	0.001618
RS	7	0.082076	3.886672	1425.127013	0.002796	0.001933
RS	8	0.098350	3.132637	1917.098717	0.003761	0.002765
RS	9	0.116079	3.132637	2076.563697	0.004074	0.003191
RS	10	0.135391	2.509875	2803.632480	0.005500	0.004500
RS	11	0.156431	2.509875	3028.328923	0.005941	0.005027
RS	12	0.179350	2.129474	3849.010104	0.007551	0.006555
RS	13	0.204318	2.129474	4143.186111	0.008128	0.007216
RS	14	0.231518	1.860434	5094.221330	0.009993	0.009054
RS	15	0.261149	1.860434	5459.848028	0.010711	0.009876
RS	16	0.293428	1.638700	6625.399795	0.012997	0.012174
RS	17	0.328592	1.638700	7060.466375	0.013851	0.013294
RS	18	0.366899	1.540751	7980.268732	0.015655	0.015280
RS	19	0.408630	1.540751	8455.121367	0.016586	0.016483
RS	20	0.454091	1.622845	8490.819921	0.016656	0.016715
RS	21	0.503616	1.622845	8964.670145	0.017586	0.017691
RS	22	0.557566	1.845414	8318.220071	0.016318	0.016432
RS	23	0.616339	1.845414	8771.167786	0.017206	0.017181
RS	24	0.680365	2.086504	8174.045427	0.016035	0.015947
RS	25	0.750113	2.086504	8606.008847	0.016882	0.016625
RS	26	0.826095	2.211595	8531.793972	0.016737	0.016404
RS	27	0.908869	2.211595	8946.560675	0.017550	0.017115
RS	28	0.999041	2.176667	9496.233595	0.018629	0.018117
RS	29	1.097272	2.176667	9879.860648	0.019381	0.018864
RS	30	1.204284	2.042108	10892.271969	0.021367	0.020783
RS	31	1.320859	2.042108	11194.043000	0.021959	0.021438
RS	32	1.447855	1.894490	12304.008426	0.024137	0.023566
RS	33	1.586201	1.894490	12439.308434	0.024402	0.023900
RS	34	1.736912	1.785377	13221.378796	0.025936	0.025392
RS	35	1.901093	1.785377	13109.057493	0.025716	0.025198
RS	36	2.079949	1.726163	13306.470118	0.026103	0.025553
RS	37	2.274792	1.726163	12913.055109	0.025332	0.024767
RS	38	2.487048	1.709300	12516.755222	0.024554	0.023979
RS	39	2.718277	1.709300	11870.967812	0.023287	0.022688
RS	40	2.970172	1.720344	11054.131959	0.021685	0.021109
RS	41	3.244581	1.720344	10227.084067	0.020063	0.019485
RS	42	3.543517	1.744107	9209.283459	0.018066	0.017549
RS	43	3.869172	1.744107	8286.625746	0.016256	0.015771
RS	44	4.223933	1.771418	7229.038981	0.014181	0.013778
RS	45	4.610403	1.771418	6299.164047	0.012357	0.012006
RS	46	5.031415	1.800970	5303.005544	0.010403	0.010133
RS	47	5.490056	1.800970	4451.934184	0.008733	0.008516
RS	48	5.989691	1.834879	3593.540787	0.007049	0.006901
RS	49	6.533982	1.834879	2890.414316	0.005670	0.005564
RS	50	7.126922	1.872527	2224.654201	0.004364	0.004307
RS	51	7.772858	1.872527	1703.403183	0.003342	0.003313
RS	52	8.476528	1.906396	1245.633365	0.002444	0.002444
RS	53	9.243091	1.906396	899.835159	0.001765	0.001780
RS	54	10.078169	1.919389	623.313137	0.001223	0.001248
RS	55	10.987885	1.919389	418.467660	0.000821	0.000849
RS	56	11.978911	1.919389	269.063897	0.000528	0.000554
RS	57	13.058514	1.919389	165.050167	0.000324	0.000345
RS	58	14.234611	1.855744	98.479698	0.000193	0.000209
RS	59	15.515827	1.855744	53.007655	0.000104	0.000114
RS	60	16.911557	1.855744	26.793789	0.000053	0.000059
RS	61	18.432035	1.855744	12.647613	0.000025	0.000028
RS	62	20.088413	1.855744	5.541450	0.000011	0.000012
RS	63	21.892837	1.855744	3.458646	0.000007	0.000008
PA	4+25*2+4+6 0.126213588 0.022215876 21.892836960 0.108356317 3.565166520 3.886671727 3.132637156 2.509875117 2.129474342 1.860434339 1.638700458 1.540751190 1.622844975 1.845414387 2.086504342 2.211594956 2.176667046 2.042107558 1.894489709 1.785377182 1.726163329 1.709299913 1.720343862 1.744106731 1.771417712 1.800969938 1.834879299 1.872526547 1.906396234 1.919389223 1.855744367
//
IT	4295
RD	14
LK	-5472144.708418
QD	-1060.035141 -> -1053.063230
RI	0.0821931555
TR	0.125657	0.022144
MT	22.035522
MM	C_pi: 1.341820, n_recomb: 509894.024235
RS	0	0.000000	0.108023	39947.945021	0.078346	0.197915
RS	1	0.008949	0.108023	39920.634615	0.078292	0.059991
RS	2	0.018699	0.108023	39586.300906	0.077636	0.040022
RS	3	0.029322	0.108023	38925.753799	0.076341	0.035995
RS	4	0.040895	3.855779	1123.935534	0.002204	0.001200
RS	5	0.053503	3.855779	1220.519300	0.002394	0.001438
RS	6	0.067241	4.002857	1276.420604	0.002503	0.001581
RS	7	0.082207	4.002857	1385.466871	0.002717	0.001888
RS	8	0.098513	3.159815	1903.289722	0.003733	0.002758
RS	9	0.116278	3.159815	2061.896359	0.004044	0.003179
RS	10	0.135633	2.524562	2792.027939	0.005476	0.004496
RS	11	0.156720	2.524562	3016.195647	0.005915	0.005018
RS	12	0.179694	2.148156	3823.079077	0.007498	0.006526
RS	13	0.204725	2.148156	4116.006328	0.008072	0.007179
RS	14	0.231995	1.878172	5057.976505	0.009920	0.009002
RS	15	0.261705	1.878172	5422.163939	0.010634	0.009814
RS	16	0.294075	1.645883	6614.580408	0.012972	0.012158
RS	17	0.329341	1.645883	7049.884666	0.013826	0.013273
RS	18	0.367763	1.537774	8019.134283	0.015727	0.015350
RS	19	0.409623	1.537774	8495.946203	0.016662	0.016561
RS	20	0.455230	1.618184	8539.282189	0.016747	0.016809
RS	21	0.504918	1.618184	9014.966793	0.017680	0.017798
RS	22	0.559053	1.848896	8324.924143	0.016327	0.016454
RS	23	0.618032	1.848896	8778.649920	0.017217	0.017213
RS	24	0.682290	2.103047	8133.133831	0.015951	0.015885
RS	25	0.752297	2.103047	8565.050041	0.016798	0.016568
RS	26	0.828570	2.236282	8466.659619	0.016605	0.016302
RS	27	0.911669	2.236282	8881.642549	0.017419	0.017014
RS	28	1.002204	2.199466	9437.419821	0.018509	0.018029
RS	29	1.100842	2.199466	9822.568679	0.019264	0.018774
RS	30	1.208306	2.056938	10867.321615	0.021313	0.020756
RS	31	1.325388	2.056938	11171.461549	0.021909	0.021410
RS	32	1.452947	1.901545	12324.485021	0.024171	0.023620
RS	33	1.591922	1.901545	12460.488275	0.024437	0.023951
RS	34	1.743334	1.787872	13273.545205	0.026032	0.025504
RS	35	1.908296	1.787872	13157.874204	0.025805	0.025301
RS	36	2.088020	1.727368	13361.274750	0.026204	0.025668
RS	37	2.283828	1.727368	12961.042904	0.025419	0.024870
RS	38	2.497159	1.711642	12549.606718	0.024612	0.024053
RS	39	2.729582	1.711642	11896.958444	0.023332	0.022752
RS	40	2.982804	1.725276	11057.605540	0.021686	0.021130
RS	41	3.258687	1.725276	10227.080274	0.020057	0.019503
RS	42	3.559259	1.752195	9191.144797	0.018026	0.017530
RS	43	3.886730	1.752195	8269.635146	0.016218	0.015757
RS	44	4.243506	1.782829	7201.801188	0.014124	0.013741
RS	45	4.632211	1.782829	6277.000753	0.012310	0.011978
RS	46	5.055701	1.816031	5276.761002	0.010349	0.010094
RS	47	5.517090	1.816031	4433.120035	0.008694	0.008490
RS	48	6.019769	1.854223	3574.391897	0.007010	0.006870
RS	49	6.567434	1.854223	2879.128428	0.005647	0.005546
RS	50	7.164109	1.896676	2214.975283	0.004344	0.004290
RS	51	7.814181	1.896676	1700.074483	0.003334	0.003308
RS	52	8.522429	1.935002	1244.266636	0.002440	0.002441
RS	53	9.294059	1.935002	902.055201	0.001769	0.001784
RS	54	10.134743	1.950692	626.607699	0.001229	0.001253
RS	55	11.050660	1.950692	422.662540	0.000829	0.000856
RS	56	12.048544	1.950692	273.138890	0.000536	0.000561
RS	57	13.135729	1.950692	168.463416	0.000330	0.000351
RS	58	14.320208	1.883666	101.201187	0.000198	0.000214
RS	59	15.610687	1.883666	54.779142	0.000107	0.000118
RS	60	17.016652	1.883666	27.856464	0.000055	0.000061
RS	61	18.548438	1.883666	13.234439	0.000026	0.000029
RS	62	20.217306	1.883666	5.838869	0.000011	0.000013
RS	63	22.035522	1.883666	3.686930	0.000007	0.000008
PA	4+25*2+4+6 0.125656937 0.022144222 22.035521560 0.108022953 3.855778782 4.002856627 3.159814585 2.524562267 2.148155901 1.878171501 1.645883024 1.537774236 1.618183793 1.848895517 2.103046924 2.236282456 2.199465903 2.056938300 1.901544523 1.787872442 1.727368345 1.711641574 1.725275649 1.752195406 1.782829309 1.816031035 1.854222880 1.896675656 1.935002377 1.950692128 1.883666009
//
IT	3930
RD	15
LK	-5472131.198612
QD	-1051.091441 -> -1044.952515
RI	0.0815854224
TR	0.125135	0.022078
MT	22.170373
MM	C_pi: 1.346318, n_recomb: 510061.379788
RS	0	0.000000	0.107746	40104.427087	0.078627	0.197544
RS	1	0.008960	0.107746	40067.715727	0.078555	0.060151
RS	2	0.018722	0.107746	39721.409289	0.077876	0.040151
RS	3	0.029359	0.107746	39046.382153	0.076552	0.036214
RS	4	0.040949	4.154831	1043.579759	0.002046	0.001117
RS	5	0.053577	4.154831	1133.640230	0.002223	0.001341
RS	6	0.067337	4.106986	1245.454652	0.002442	0.001549
RS	7	0.082330	4.106986	1352.110127	0.002651	0.001849
RS	8	0.098666	3.178813	1894.690376	0.003715	0.002756
RS	9	0.116466	3.178813	2052.825997	0.004025	0.003172
RS	10	0.135860	2.535642	2784.566811	0.005459	0.004496
RS	11	0.156993	2.535642	3008.482366	0.005898	0.005014
RS	12	0.180018	2.165739	3799.473298	0.007449	0.006497
RS	13	0.205107	2.165739	4091.272071	0.008021	0.007144
RS	14	0.232443	1.896151	5021.613645	0.009845	0.008947
RS	15	0.262229	1.896151	5384.317578	0.010556	0.009750
RS	16	0.294683	1.653732	6600.988707	0.012942	0.012136
RS	17	0.330045	1.653732	7036.389418	0.013795	0.013245
RS	18	0.368575	1.535323	8055.259158	0.015793	0.015414
RS	19	0.410558	1.535323	8533.934268	0.016731	0.016631
RS	20	0.456302	1.613567	8587.748817	0.016837	0.016901
RS	21	0.506144	1.613567	9065.256111	0.017773	0.017902
RS	22	0.560452	1.851719	8334.468984	0.016340	0.016479
RS	23	0.619626	1.851719	8789.031566	0.017231	0.017247
RS	24	0.684102	2.118448	8096.928913	0.015874	0.015829
RS	25	0.754354	2.118448	8528.860642	0.016721	0.016517
RS	26	0.830901	2.259810	8406.640502	0.016482	0.016205
RS	27	0.914306	2.259810	8821.835704	0.017296	0.016918
RS	28	1.005184	2.221381	9382.484324	0.018395	0.017944
RS	29	1.104204	2.221381	9769.075088	0.019153	0.018689
RS	30	1.212096	2.071262	10843.859965	0.021260	0.020728
RS	31	1.329654	2.071262	11150.302906	0.021861	0.021381
RS	32	1.457745	1.908422	12344.160110	0.024201	0.023670
RS	33	1.597313	1.908422	12480.944924	0.024469	0.023998
RS	34	1.749386	1.790386	13323.761764	0.026122	0.025607
RS	35	1.915084	1.790386	13205.021099	0.025889	0.025397
RS	36	2.095627	1.728616	13414.552831	0.026300	0.025775
RS	37	2.292346	1.728616	13007.906818	0.025503	0.024967
RS	38	2.506691	1.713897	12582.626002	0.024669	0.024124
RS	39	2.740240	1.713897	11923.430663	0.023376	0.022813
RS	40	2.994715	1.729886	11063.291191	0.021690	0.021151
RS	41	3.271989	1.729886	10229.275234	0.020055	0.019521
RS	42	3.574106	1.759678	9176.613839	0.017991	0.017515
RS	43	3.903291	1.759678	8255.799509	0.016186	0.015744
RS	44	4.261970	1.793349	7178.414138	0.014074	0.013708
RS	45	4.652785	1.793349	6257.879790	0.012269	0.011953
RS	46	5.078616	1.829973	5253.522132	0.010300	0.010059
RS	47	5.542600	1.829973	4416.401925	0.008659	0.008465
RS	48	6.048154	1.872310	3556.927296	0.006974	0.006842
RS	49	6.599005	1.872310	2868.775574	0.005624	0.005530
RS	50	7.199209	1.919533	2205.800993	0.004325	0.004274
RS	51	7.853189	1.919533	1696.805405	0.003327	0.003302
RS	52	8.565763	1.962363	1242.717530	0.002436	0.002437
RS	53	9.342181	1.962363	903.948145	0.001772	0.001787
RS	54	10.188163	1.980850	629.528667	0.001234	0.001258
RS	55	11.109942	1.980850	426.527055	0.000836	0.000863
RS	56	12.114308	1.980850	276.959086	0.000543	0.000568
RS	57	13.208662	1.980850	171.701488	0.000337	0.000357
RS	58	14.401065	1.910578	103.811051	0.000204	0.000219
RS	59	15.700303	1.910578	56.493150	0.000111	0.000121
RS	60	17.115948	1.910578	28.893439	0.000057	0.000063
RS	61	18.658429	1.910578	13.811906	0.000027	0.000030
RS	62	20.339110	1.910578	6.134038	0.000012	0.000014
RS	63	22.170373	1.910578	3.916757	0.000008	0.000009
PA	4+25*2+4+6 0.125134828 0.022077594 22.170372960 0.107746091 4.154830945 4.106986343 3.178812780 2.535642089 2.165739388 1.896151205 1.653731991 1.535322922 1.613566863 1.851719353 2.118448094 2.259810238 2.221381358 2.071262262 1.908422048 1.790385683 1.728616211 1.713896664 1.729885923 1.759678250 1.793348685 1.829972847 1.872309748 1.919533147 1.962362638 1.980850321 1.910578272
//
IT	4633
RD	16
LK	-5472119.289648
QD	-1043.146206 -> -1037.714469
RI	0.0810324856
TR	0.124643	0.022015
MT	22.298459
MM	C_pi: 1.350655, n_recomb: 510254.593274
RS	0	0.000000	0.107516	40244.572407	0.078872	0.197196
RS	1	0.008970	0.107516	40199.869599	0.078784	0.060301
RS	2	0.018744	0.107516	39843.262096	0.078085	0.040268
RS	3	0.029394	0.107516	39155.671314	0.076738	0.036411
RS	4	0.041000	4.462619	972.238560	0.001905	0.001043
RS	5	0.053647	4.462619	1056.464873	0.002070	0.001255
RS	6	0.067429	4.200385	1219.221819	0.002389	0.001523
RS	7	0.082446	4.200385	1323.854928	0.002594	0.001816
RS	8	0.098811	3.190995	1890.300310	0.003705	0.002757
RS	9	0.116643	3.190995	2048.278831	0.004014	0.003171
RS	10	0.136075	2.543714	2780.478279	0.005449	0.004497
RS	11	0.157250	2.543714	3004.367103	0.005888	0.005013
RS	12	0.180324	2.182402	3777.773610	0.007404	0.006470
RS	13	0.205468	2.182402	4068.541514	0.007974	0.007110
RS	14	0.232867	1.914368	4985.150816	0.009770	0.008890
RS	15	0.262724	1.914368	5346.330454	0.010478	0.009686
RS	16	0.295258	1.662200	6584.853931	0.012905	0.012108
RS	17	0.330711	1.662200	7020.219758	0.013758	0.013212
RS	18	0.369344	1.533357	8088.781238	0.015852	0.015472
RS	19	0.411441	1.533357	8569.229279	0.016794	0.016696
RS	20	0.457315	1.608997	8636.170376	0.016925	0.016992
RS	21	0.507304	1.608997	9115.486927	0.017865	0.018003
RS	22	0.561776	1.853929	8346.631890	0.016358	0.016506
RS	23	0.621134	1.853929	8802.083555	0.017250	0.017283
RS	24	0.685817	2.132770	8065.019698	0.015806	0.015778
RS	25	0.756301	2.132770	8497.024620	0.016653	0.016471
RS	26	0.833107	2.282236	8351.277535	0.016367	0.016115
RS	27	0.916802	2.282236	8766.681951	0.017181	0.016829
RS	28	1.008004	2.242458	9331.086809	0.018287	0.017862
RS	29	1.107387	2.242458	9719.042924	0.019047	0.018606
RS	30	1.215684	2.085109	10821.721103	0.021208	0.020699
RS	31	1.333694	2.085109	11130.396734	0.021813	0.021351
RS	32	1.462290	1.915147	12362.917265	0.024229	0.023714
RS	33	1.602420	1.915147	12500.548413	0.024499	0.024039
RS	34	1.755119	1.792942	13371.856048	0.026206	0.025703
RS	35	1.921514	1.792942	13250.312201	0.025968	0.025486
RS	36	2.102834	1.729942	13466.012491	0.026391	0.025876
RS	37	2.300418	1.729942	13053.352535	0.025582	0.025057
RS	38	2.515724	1.716120	12615.380865	0.024724	0.024191
RS	39	2.750342	1.716120	11949.971708	0.023420	0.022871
RS	40	3.006004	1.734254	11070.638496	0.021696	0.021173
RS	41	3.284598	1.734254	10233.172123	0.020055	0.019538
RS	42	3.588180	1.766654	9165.128271	0.017962	0.017503
RS	43	3.918992	1.766654	8244.640975	0.016158	0.015734
RS	44	4.279476	1.803096	7158.369112	0.014029	0.013680
RS	45	4.672295	1.803096	6241.405712	0.012232	0.011931
RS	46	5.100347	1.842917	5232.955642	0.010256	0.010027
RS	47	5.566793	1.842917	4401.549890	0.008626	0.008443
RS	48	6.075077	1.889264	3540.974144	0.006940	0.006816
RS	49	6.628952	1.889264	2859.262330	0.005604	0.005515
RS	50	7.232507	1.941217	2197.089337	0.004306	0.004259
RS	51	7.890198	1.941217	1693.594579	0.003319	0.003296
RS	52	8.606881	1.988591	1241.006000	0.002432	0.002433
RS	53	9.387846	1.988591	905.543304	0.001775	0.001789
RS	54	10.238861	2.009981	632.104155	0.001239	0.001262
RS	55	11.166207	2.009981	430.084196	0.000843	0.000869
RS	56	12.176733	2.009981	280.540436	0.000550	0.000574
RS	57	13.277897	2.009981	174.773858	0.000343	0.000363
RS	58	14.477830	1.936582	106.314174	0.000208	0.000224
RS	59	15.785392	1.936582	58.151274	0.000114	0.000124
RS	60	17.210236	1.936582	29.904849	0.000059	0.000065
RS	61	18.762882	1.936582	14.379693	0.000028	0.000031
RS	62	20.454792	1.936582	6.426628	0.000013	0.000014
RS	63	22.298459	1.936582	4.147729	0.000008	0.000009
PA	4+25*2+4+6 0.124642678 0.022015166 22.298459164 0.107515509 4.462618800 4.200384625 3.190995072 2.543713963 2.182402083 1.914368127 1.662199558 1.533356504 1.608996576 1.853928540 2.132770068 2.282236448 2.242458059 2.085109183 1.915146996 1.792941728 1.729941634 1.716119583 1.734254455 1.766654361 1.803095517 1.842916982 1.889263770 1.941216716 1.988590610 2.009980973 1.936581822
//
IT	4647
RD	17
LK	-5472108.740251
QD	-1036.033154 -> -1031.205557
RI	0.0805252107
TR	0.124177	0.021956
MT	22.420438
MM	C_pi: 1.354843, n_recomb: 510467.242507
RS	0	0.000000	0.107323	40370.721203	0.079086	0.196868
RS	1	0.008979	0.107323	40319.221829	0.078985	0.060442
RS	2	0.018764	0.107323	39953.732871	0.078269	0.040374
RS	3	0.029428	0.107323	39255.207905	0.076901	0.036590
RS	4	0.041049	4.779816	908.406829	0.001780	0.000976
RS	5	0.053714	4.779816	987.378311	0.001934	0.001177
RS	6	0.067515	4.284323	1196.835523	0.002345	0.001499
RS	7	0.082557	4.284323	1299.746700	0.002546	0.001787
RS	8	0.098948	3.197482	1889.353854	0.003701	0.002762
RS	9	0.116812	3.197482	2047.432379	0.004011	0.003174
RS	10	0.136279	2.549310	2779.109260	0.005444	0.004502
RS	11	0.157494	2.549310	3003.152577	0.005883	0.005016
RS	12	0.180614	2.198274	3757.667426	0.007361	0.006443
RS	13	0.205810	2.198274	4047.484833	0.007929	0.007079
RS	14	0.233269	1.932791	4948.667280	0.009694	0.008832
RS	15	0.263193	1.932791	5308.287683	0.010399	0.009620
RS	16	0.295804	1.671205	6566.523163	0.012864	0.012076
RS	17	0.331343	1.671205	7001.736711	0.013716	0.013174
RS	18	0.370072	1.531828	8119.857949	0.015907	0.015526
RS	19	0.412280	1.531828	8601.993727	0.016851	0.016754
RS	20	0.458277	1.604476	8684.467496	0.017013	0.017081
RS	21	0.508404	1.604476	9165.576657	0.017955	0.018102
RS	22	0.563032	1.855585	8361.087450	0.016379	0.016537
RS	23	0.622566	1.855585	8817.471570	0.017273	0.017322
RS	24	0.687444	2.146082	8036.979808	0.015744	0.015733
RS	25	0.758148	2.146082	8469.109661	0.016591	0.016430
RS	26	0.835200	2.303603	8300.190838	0.016260	0.016029
RS	27	0.919171	2.303603	8715.802549	0.017074	0.016744
RS	28	1.010682	2.262730	9282.936654	0.018185	0.017784
RS	29	1.110409	2.262730	9672.185515	0.018948	0.018527
RS	30	1.219091	2.098495	10800.794612	0.021159	0.020670
RS	31	1.337531	2.098495	11111.630179	0.021768	0.021322
RS	32	1.466606	1.921722	12380.754719	0.024254	0.023754
RS	33	1.607270	1.921722	12519.282821	0.024525	0.024077
RS	34	1.760564	1.795540	13417.809789	0.026285	0.025792
RS	35	1.927623	1.795540	13293.709508	0.026042	0.025568
RS	36	2.109681	1.731349	13515.548997	0.026477	0.025971
RS	37	2.308087	1.731349	13097.258219	0.025657	0.025142
RS	38	2.524307	1.718332	12647.613125	0.024777	0.024253
RS	39	2.759941	1.718332	11976.324430	0.023461	0.022925
RS	40	3.016733	1.738424	11079.263892	0.021704	0.021194
RS	41	3.296582	1.738424	10238.416592	0.020057	0.019556
RS	42	3.601558	1.773186	9156.247335	0.017937	0.017493
RS	43	3.933918	1.773186	8235.780881	0.016134	0.015726
RS	44	4.296120	1.812146	7141.270078	0.013990	0.013655
RS	45	4.690844	1.812146	6227.265374	0.012199	0.011912
RS	46	5.121010	1.854952	5214.762849	0.010216	0.009998
RS	47	5.589800	1.854952	4388.355653	0.008597	0.008423
RS	48	6.100682	1.905171	3526.381556	0.006908	0.006791
RS	49	6.657437	1.905171	2850.505063	0.005584	0.005500
RS	50	7.264181	1.961808	2188.799423	0.004288	0.004244
RS	51	7.925405	1.961808	1690.437220	0.003312	0.003290
RS	52	8.645999	2.013764	1239.146887	0.002427	0.002429
RS	53	9.431296	2.013764	906.864666	0.001777	0.001790
RS	54	10.287103	2.038150	634.361531	0.001243	0.001265
RS	55	11.219752	2.038150	433.354824	0.000849	0.000874
RS	56	12.236143	2.038150	283.896599	0.000556	0.000580
RS	57	13.343795	2.038150	177.688105	0.000348	0.000368
RS	58	14.550903	1.961765	108.712662	0.000213	0.000228
RS	59	15.866395	1.961765	59.754234	0.000117	0.000127
RS	60	17.300005	1.961765	30.890742	0.000061	0.000067
RS	61	18.862337	1.961765	14.937627	0.000029	0.000033
RS	62	20.564949	1.961765	6.716459	0.000013	0.000015
RS	63	22.420438	1.961765	4.379642	0.000009	0.000010
PA	4+25*2+4+6 0.124177479 0.021956400 22.420437888 0.107323308 4.779816288 4.284323137 3.197481589 2.549310456 2.198274083 1.932791101 1.671205062 1.531828376 1.604476061 1.855584755 2.146082389 2.303603249 2.262729608 2.098494872 1.921722132 1.795539894 1.731348914 1.718332292 1.738423972 1.773186381 1.812145592 1.854951755 1.905171353 1.961808135 2.013763849 2.038150295 1.961765373
//
IT	4143
RD	18
LK	-5472099.354094
QD	-1029.624810 -> -1025.316043
RI	0.0800571679
TR	0.123737	0.021901
MT	22.536755
MM	C_pi: 1.358879, n_recomb: 510691.186184
RS	0	0.000000	0.107161	40485.192238	0.079275	0.196556
RS	1	0.008988	0.107161	40427.851938	0.079163	0.060576
RS	2	0.018783	0.107161	40054.624338	0.078432	0.040472
RS	3	0.029460	0.107161	39346.483672	0.077046	0.036753
RS	4	0.041095	5.106995	850.911528	0.001666	0.000916
RS	5	0.053777	5.106995	925.120987	0.001812	0.001106
RS	6	0.067598	4.359993	1177.570591	0.002306	0.001479
RS	7	0.082661	4.359993	1279.003994	0.002504	0.001761
RS	8	0.099078	3.199366	1891.130415	0.003703	0.002769
RS	9	0.116971	3.199366	2049.511656	0.004013	0.003180
RS	10	0.136472	2.552850	2779.923729	0.005443	0.004507
RS	11	0.157726	2.552850	3004.265728	0.005883	0.005022
RS	12	0.180890	2.213440	3738.889656	0.007321	0.006416
RS	13	0.206136	2.213440	4027.821322	0.007887	0.007049
RS	14	0.233651	1.951401	4912.142587	0.009619	0.008774
RS	15	0.263639	1.951401	5270.167630	0.010320	0.009554
RS	16	0.296322	1.680679	6546.209319	0.012818	0.012040
RS	17	0.331943	1.680679	6981.159180	0.013670	0.013132
RS	18	0.370765	1.530686	8148.580260	0.015956	0.015574
RS	19	0.413076	1.530686	8632.317977	0.016903	0.016807
RS	20	0.459191	1.600002	8732.477571	0.017099	0.017169
RS	21	0.509450	1.600002	9215.353715	0.018045	0.018200
RS	22	0.564226	1.856724	8377.511791	0.016404	0.016569
RS	23	0.623926	1.856724	8834.858930	0.017300	0.017363
RS	24	0.688991	2.158438	8012.352314	0.015689	0.015692
RS	25	0.759904	2.158438	8444.647765	0.016536	0.016393
RS	26	0.837191	2.323955	8252.897475	0.016160	0.015949
RS	27	0.921424	2.323955	8668.709300	0.016974	0.016665
RS	28	1.013228	2.282220	9237.663537	0.018089	0.017708
RS	29	1.113283	2.282220	9628.130943	0.018853	0.018452
RS	30	1.222331	2.111426	10780.857087	0.021110	0.020641
RS	31	1.341180	2.111426	11093.773717	0.021723	0.021292
RS	32	1.470710	1.928144	12397.522602	0.024276	0.023790
RS	33	1.611883	1.928144	12536.984080	0.024549	0.024110
RS	34	1.765744	1.798170	13461.473554	0.026359	0.025876
RS	35	1.933434	1.798170	13335.044971	0.026112	0.025645
RS	36	2.116196	1.732835	13562.913841	0.026558	0.026059
RS	37	2.315384	1.732835	13139.364992	0.025729	0.025221
RS	38	2.532474	1.720546	12678.955299	0.024827	0.024313
RS	39	2.769076	1.720546	12002.129615	0.023502	0.022977
RS	40	3.026944	1.742423	11088.717596	0.021713	0.021214
RS	41	3.307988	1.742423	10244.592003	0.020060	0.019573
RS	42	3.614293	1.779320	9149.493330	0.017916	0.017485
RS	43	3.948127	1.779320	8228.803728	0.016113	0.015720
RS	44	4.311966	1.820560	7126.683173	0.013955	0.013633
RS	45	4.708506	1.820560	6215.110497	0.012170	0.011896
RS	46	5.140686	1.866144	5198.637184	0.010180	0.009972
RS	47	5.611710	1.866144	4376.596755	0.008570	0.008405
RS	48	6.125068	1.920097	3512.984706	0.006879	0.006768
RS	49	6.684567	1.920097	2842.402450	0.005566	0.005486
RS	50	7.294352	1.981372	2180.868509	0.004270	0.004229
RS	51	7.958944	1.981372	1687.308973	0.003304	0.003284
RS	52	8.683268	2.037940	1237.140477	0.002422	0.002425
RS	53	9.472693	2.037940	907.924176	0.001778	0.001791
RS	54	10.333071	2.065413	636.317035	0.001246	0.001268
RS	55	11.270777	2.065413	436.352929	0.000854	0.000879
RS	56	12.292763	2.065413	287.037442	0.000562	0.000585
RS	57	13.406604	2.065413	180.450016	0.000353	0.000373
RS	58	14.620554	1.986165	111.009571	0.000217	0.000232
RS	59	15.943612	1.986165	61.302670	0.000120	0.000130
RS	60	17.385585	1.986165	31.850792	0.000062	0.000068
RS	61	18.957159	1.986165	15.485182	0.000030	0.000034
RS	62	20.669984	1.986165	7.003112	0.000014	0.000015
RS	63	22.536755	1.986165	4.612034	0.000009	0.000010
PA	4+25*2+4+6 0.123737034 0.021900932 22.536754857 0.107161285 5.106994589 4.359993059 3.199366091 2.552850301 2.213439712 1.951400586 1.680678522 1.530685980 1.600001909 1.856724393 2.158438097 2.323955213 2.282219960 2.111426147 1.928143902 1.798170080 1.732834840 1.720546318 1.742422804 1.779319791 1.820560398 1.866144343 1.920097293 1.981372292 2.037940467 2.065413075 1.986165341
//
IT	3442
RD	19
LK	-5472090.969555
QD	-1023.821161 -> -1019.959929
RI	0.0796234514
TR	0.123318	0.021848
MT	22.648162
MM	C_pi: 1.362776, n_recomb: 510920.214394
RS	0	0.000000	0.107024	40589.657284	0.079444	0.196260
RS	1	0.008996	0.107024	40527.267582	0.079322	0.060702
RS	2	0.018802	0.107024	40147.251404	0.078578	0.040562
RS	3	0.029490	0.107024	39430.594244	0.077176	0.036902
RS	4	0.041139	5.444688	798.830046	0.001564	0.000861
RS	5	0.053836	5.444688	868.701975	0.001700	0.001041
RS	6	0.067676	4.428496	1160.850784	0.002272	0.001462
RS	7	0.082761	4.428496	1261.005930	0.002468	0.001739
RS	8	0.099202	3.197313	1895.215375	0.003709	0.002778
RS	9	0.117123	3.197313	2054.071414	0.004020	0.003189
RS	10	0.136657	2.554676	2782.515508	0.005446	0.004515
RS	11	0.157947	2.554676	3007.273074	0.005886	0.005029
RS	12	0.181153	2.227963	3721.265002	0.007283	0.006391
RS	13	0.206446	2.227963	4009.366725	0.007847	0.007020
RS	14	0.234015	1.970137	4875.709640	0.009543	0.008714
RS	15	0.264064	1.970137	5232.112214	0.010241	0.009488
RS	16	0.296816	1.690571	6524.112124	0.012769	0.012000
RS	17	0.332515	1.690571	6958.694778	0.013620	0.013086
RS	18	0.371426	1.529904	8175.001808	0.016001	0.015618
RS	19	0.413837	1.529904	8660.256895	0.016950	0.016854
RS	20	0.460063	1.595593	8780.027984	0.017185	0.017255
RS	21	0.510448	1.595593	9264.639996	0.018133	0.018295
RS	22	0.565366	1.857418	8395.547680	0.016432	0.016604
RS	23	0.625224	1.857418	8853.878728	0.017329	0.017405
RS	24	0.690468	2.169919	7990.715452	0.015640	0.015655
RS	25	0.761581	2.169919	8423.210042	0.016486	0.016360
RS	26	0.839092	2.343362	8208.984098	0.016067	0.015873
RS	27	0.923575	2.343362	8624.987648	0.016881	0.016590
RS	28	1.015660	2.300973	9194.986131	0.017997	0.017636
RS	29	1.116028	2.300973	9586.600570	0.018763	0.018379
RS	30	1.225426	2.123933	10761.752055	0.021063	0.020611
RS	31	1.344665	2.123933	11076.669937	0.021680	0.021262
RS	32	1.474632	1.934424	12413.181471	0.024296	0.023823
RS	33	1.616291	1.934424	12553.601276	0.024571	0.024141
RS	34	1.770694	1.800840	13502.796272	0.026428	0.025953
RS	35	1.938988	1.800840	13374.250549	0.026177	0.025717
RS	36	2.122422	1.734411	13607.977751	0.026634	0.026142
RS	37	2.322358	1.734411	13179.529434	0.025796	0.025296
RS	38	2.540281	1.722786	12709.165584	0.024875	0.024369
RS	39	2.777809	1.722786	12027.144392	0.023540	0.023025
RS	40	3.036706	1.746293	11098.653723	0.021723	0.021235
RS	41	3.318895	1.746293	10251.375005	0.020065	0.019590
RS	42	3.626469	1.785118	9144.456156	0.017898	0.017480
RS	43	3.961714	1.785118	8223.354253	0.016095	0.015715
RS	44	4.327119	1.828415	7114.249748	0.013924	0.013614
RS	45	4.725397	1.828415	6204.651671	0.012144	0.011881
RS	46	5.159506	1.876582	5184.305223	0.010147	0.009949
RS	47	5.632668	1.876582	4366.074672	0.008546	0.008388
RS	48	6.148397	1.934135	3500.625565	0.006852	0.006746
RS	49	6.710523	1.934135	2834.857677	0.005549	0.005473
RS	50	7.323220	2.000000	2173.242012	0.004254	0.004215
RS	51	7.991037	2.000000	1684.189346	0.003296	0.003277
RS	52	8.718932	2.061204	1234.988875	0.002417	0.002420
RS	53	9.512312	2.061204	908.733735	0.001779	0.001792
RS	54	10.377067	2.091857	637.984318	0.001249	0.001270
RS	55	11.319617	2.091857	439.091017	0.000859	0.000883
RS	56	12.346963	2.091857	289.972181	0.000568	0.000590
RS	57	13.466732	2.091857	183.065252	0.000358	0.000378
RS	58	14.687239	2.009861	113.207711	0.000222	0.000236
RS	59	16.017547	2.009861	62.797449	0.000123	0.000133
RS	60	17.467533	2.009861	32.784983	0.000064	0.000070
RS	61	19.047965	2.009861	16.022074	0.000031	0.000035
RS	62	20.770578	2.009861	7.286316	0.000014	0.000016
RS	63	22.648162	2.009861	4.844573	0.000009	0.000011
PA	4+25*2+4+6 0.123318191 0.021848236 22.648162393 0.107023881 5.444688089 4.428496330 3.197312665 2.554676241 2.227962709 1.970137140 1.690571127 1.529903540 1.595592877 1.857417626 2.169919085 2.343362212 2.300972637 2.123932697 1.934424396 1.800840130 1.734411382 1.722786065 1.746292912 1.785118070 1.828415065 1.876582248 1.934135099 1.999999573 2.061204053 2.091857211 2.009861100
//
IT	3801
RD	20
LK	-5472083.447250
QD	-1018.537158 -> -1015.063694
RI	0.0792189911
TR	0.122919	0.021798
MT	22.754948
MM	C_pi: 1.366539, n_recomb: 511151.560976
RS	0	0.000000	0.106907	40685.401437	0.079596	0.195978
RS	1	0.009004	0.106907	40618.633258	0.079465	0.060823
RS	2	0.018820	0.106907	40232.637937	0.078710	0.040645
RS	3	0.029519	0.106907	39508.404450	0.077293	0.037039
RS	4	0.041181	5.793492	751.410816	0.001470	0.000811
RS	5	0.053894	5.793492	817.313296	0.001599	0.000982
RS	6	0.067751	4.490609	1146.269170	0.002243	0.001446
RS	7	0.082856	4.490609	1245.313873	0.002436	0.001720
RS	8	0.099321	3.192080	1901.161277	0.003719	0.002790
RS	9	0.117269	3.192080	2060.630220	0.004031	0.003200
RS	10	0.136833	2.555059	2786.576958	0.005452	0.004523
RS	11	0.158158	2.555059	3011.845800	0.005892	0.005039
RS	12	0.181404	2.241876	3704.690263	0.007248	0.006366
RS	13	0.206742	2.241876	3992.012566	0.007810	0.006993
RS	14	0.234363	1.988967	4839.441507	0.009468	0.008654
RS	15	0.264470	1.988967	5194.199558	0.010162	0.009421
RS	16	0.297289	1.700836	6500.435155	0.012717	0.011958
RS	17	0.333062	1.700836	6934.554879	0.013567	0.013038
RS	18	0.372057	1.529451	8199.222876	0.016041	0.015658
RS	19	0.414563	1.529451	8685.913415	0.016993	0.016897
RS	20	0.460896	1.591255	8827.029074	0.017269	0.017340
RS	21	0.511402	1.591255	9313.342926	0.018220	0.018387
RS	22	0.566455	1.857708	8414.971328	0.016463	0.016640
RS	23	0.626466	1.857708	8874.301000	0.017361	0.017448
RS	24	0.691880	2.180581	7971.770567	0.015596	0.015622
RS	25	0.763184	2.180581	8404.493332	0.016442	0.016331
RS	26	0.840909	2.361873	8168.137766	0.015980	0.015802
RS	27	0.925632	2.361873	8584.324980	0.016794	0.016520
RS	28	1.017984	2.319016	9154.697334	0.017910	0.017568
RS	29	1.118652	2.319016	9547.391577	0.018678	0.018310
RS	30	1.228385	2.136025	10743.419420	0.021018	0.020582
RS	31	1.347998	2.136025	11060.259917	0.021638	0.021233
RS	32	1.478382	1.940557	12427.807702	0.024313	0.023852
RS	33	1.620506	1.940557	12569.201117	0.024590	0.024169
RS	34	1.775428	1.803536	13541.880816	0.026493	0.026025
RS	35	1.944300	1.803536	13411.410276	0.026238	0.025784
RS	36	2.128377	1.736069	13650.775029	0.026706	0.026220
RS	37	2.329030	1.736069	13217.766986	0.025859	0.025365
RS	38	2.547750	1.725050	12738.185653	0.024921	0.024421
RS	39	2.786165	1.725050	12051.298308	0.023577	0.023070
RS	40	3.046047	1.750048	11108.897154	0.021733	0.021254
RS	41	3.329331	1.750048	10258.599298	0.020070	0.019606
RS	42	3.638122	1.790608	9140.906954	0.017883	0.017475
RS	43	3.974719	1.790608	8219.233518	0.016080	0.015712
RS	44	4.341624	1.835753	7103.728930	0.013898	0.013598
RS	45	4.741566	1.835753	6195.700165	0.012121	0.011868
RS	46	5.177521	1.886313	5171.597597	0.010118	0.009928
RS	47	5.652732	1.886313	4356.672217	0.008523	0.008373
RS	48	6.170732	1.947335	3489.214314	0.006826	0.006726
RS	49	6.735376	1.947335	2827.822772	0.005532	0.005461
RS	50	7.350862	2.017734	2165.900358	0.004237	0.004201
RS	51	8.021770	2.017734	1681.080564	0.003289	0.003271
RS	52	8.753088	2.083596	1232.705616	0.002412	0.002414
RS	53	9.550258	2.083596	909.312451	0.001779	0.001792
RS	54	10.419208	2.117516	639.384308	0.001251	0.001272
RS	55	11.366403	2.117516	441.585333	0.000864	0.000887
RS	56	12.398886	2.117516	292.711784	0.000573	0.000595
RS	57	13.524339	2.117516	185.540199	0.000363	0.000382
RS	58	14.751133	2.032900	115.309356	0.000226	0.000240
RS	59	16.088392	2.032900	64.239476	0.000126	0.000136
RS	60	17.546064	2.032900	33.693519	0.000066	0.000072
RS	61	19.134990	2.032900	16.548236	0.000032	0.000036
RS	62	20.866991	2.032900	7.565950	0.000015	0.000016
RS	63	22.754948	2.032900	5.077092	0.000010	0.000011
PA	4+25*2+4+6 0.122919472 0.021798084 22.754947705 0.106907016 5.793491536 4.490609039 3.192080247 2.555058745 2.241875577 1.988967167 1.700836350 1.529451241 1.591255339 1.857708131 2.180580614 2.361873097 2.319015915 2.136025171 1.940556548 1.803536472 1.736068754 1.725050088 1.750048377 1.790608485 1.835752716 1.886313461 1.947334591 2.017734097 2.083595662 2.117516264 2.032900350
//
IT	4428
RD	21
LK	-5472076.674572
QD	-1013.706730 -> -1010.570426
RI	0.0788401453
TR	0.122540	0.021750
MT	22.857222
MM	C_pi: 1.370172, n_recomb: 511384.623091
RS	0	0.000000	0.106808	40773.202135	0.079731	0.195708
RS	1	0.009012	0.106808	40702.661124	0.079593	0.060937
RS	2	0.018836	0.106808	40311.419560	0.078828	0.040722
RS	3	0.029546	0.106808	39580.462945	0.077399	0.037166
RS	4	0.041221	6.154449	707.993240	0.001384	0.000766
RS	5	0.053948	6.154449	770.243869	0.001506	0.000927
RS	6	0.067822	4.547246	1133.445567	0.002216	0.001433
RS	7	0.082947	4.547246	1231.517590	0.002408	0.001702
RS	8	0.099434	3.184214	1908.667518	0.003732	0.002802
RS	9	0.117407	3.184214	2068.864550	0.004046	0.003214
RS	10	0.137000	2.554238	2791.856163	0.005459	0.004533
RS	11	0.158359	2.554238	3017.714522	0.005901	0.005050
RS	12	0.181643	2.255200	3689.108922	0.007214	0.006342
RS	13	0.207025	2.255200	3975.699900	0.007774	0.006968
RS	14	0.234695	2.007838	4803.480304	0.009393	0.008595
RS	15	0.264858	2.007838	5156.580944	0.010084	0.009356
RS	16	0.297739	1.711415	6475.459814	0.012663	0.011913
RS	17	0.333584	1.711415	6909.032783	0.013510	0.012987
RS	18	0.372659	1.529295	8221.413463	0.016077	0.015695
RS	19	0.415256	1.529295	8709.463215	0.017031	0.016936
RS	20	0.461692	1.586995	8873.435524	0.017352	0.017423
RS	21	0.512312	1.586995	9361.416821	0.018306	0.018478
RS	22	0.567495	1.857637	8435.612122	0.016496	0.016678
RS	23	0.627651	1.857637	8895.951674	0.017396	0.017493
RS	24	0.693228	2.190479	7955.268879	0.015556	0.015592
RS	25	0.764715	2.190479	8388.246552	0.016403	0.016305
RS	26	0.842644	2.379518	8130.170562	0.015898	0.015735
RS	27	0.927596	2.379518	8546.536460	0.016713	0.016454
RS	28	1.020205	2.336366	9116.690468	0.017827	0.017502
RS	29	1.121160	2.336366	9510.403473	0.018597	0.018244
RS	30	1.231212	2.147698	10725.924933	0.020974	0.020554
RS	31	1.351183	2.147698	11044.611283	0.021597	0.021204
RS	32	1.481966	1.946527	12441.563043	0.024329	0.023879
RS	33	1.624535	1.946527	12583.937275	0.024608	0.024194
RS	34	1.779953	1.806236	13578.951614	0.026553	0.026093
RS	35	1.949377	1.806236	13446.727001	0.026295	0.025846
RS	36	2.134070	1.737784	13691.490553	0.026773	0.026293
RS	37	2.335408	1.737784	13254.233805	0.025918	0.025430
RS	38	2.554890	1.727324	12766.082132	0.024964	0.024471
RS	39	2.794153	1.727324	12074.635629	0.023612	0.023113
RS	40	3.054979	1.753690	11119.380771	0.021744	0.021273
RS	41	3.339310	1.753690	10266.195273	0.020075	0.019622
RS	42	3.649266	1.795804	9138.704118	0.017871	0.017473
RS	43	3.987155	1.795804	8216.318393	0.016067	0.015710
RS	44	4.355496	1.842597	7094.966079	0.013874	0.013584
RS	45	4.757032	1.842597	6188.135485	0.012101	0.011858
RS	46	5.194755	1.895371	5160.387010	0.010091	0.009909
RS	47	5.671926	1.895371	4348.304321	0.008503	0.008360
RS	48	6.192101	1.959729	3478.688709	0.006802	0.006707
RS	49	6.759155	1.959729	2821.268488	0.005517	0.005449
RS	50	7.377312	2.034609	2158.830447	0.004222	0.004187
RS	51	8.051179	2.034609	1677.989380	0.003281	0.003265
RS	52	8.785775	2.105144	1230.308177	0.002406	0.002409
RS	53	9.586575	2.105144	909.682212	0.001779	0.001792
RS	54	10.459544	2.142412	640.539712	0.001253	0.001274
RS	55	11.411186	2.142412	443.853837	0.000868	0.000891
RS	56	12.448591	2.142412	295.268828	0.000577	0.000599
RS	57	13.579489	2.142412	187.882662	0.000367	0.000386
RS	58	14.812305	2.055291	117.319138	0.000229	0.000244
RS	59	16.156225	2.055291	65.630552	0.000128	0.000138
RS	60	17.621260	2.055291	34.576839	0.000068	0.000074
RS	61	19.218327	2.055291	17.063591	0.000033	0.000037
RS	62	20.959324	2.055291	7.841832	0.000015	0.000017
RS	63	22.857222	2.055291	5.309305	0.000010	0.000012
PA	4+25*2+4+6 0.122540044 0.021750354 22.857222262 0.106808375 6.154449348 4.547246139 3.184214402 2.554238188 2.255199712 2.007837986 1.711415219 1.529295171 1.586995417 1.857637265 2.190479078 2.379517724 2.336365806 2.147698105 1.946526773 1.806235990 1.737783898 1.727324488 1.753689874 1.795804459 1.842596899 1.895370954 1.959728566 2.034608906 2.105143716 2.142412064 2.055290805
//
IT	4331
RD	22
LK	-5472070.556948
QD	-1009.275876 -> -1006.433695
RI	0.0784857076
TR	0.122176	0.021704
MT	22.955925
MM	C_pi: 1.373687, n_recomb: 511611.263159
RS	0	0.000000	0.106723	40854.494353	0.079855	0.195450
RS	1	0.009020	0.106723	40780.625145	0.079710	0.061047
RS	2	0.018853	0.106723	40384.681964	0.078936	0.040794
RS	3	0.029573	0.106723	39647.642168	0.077496	0.037284
RS	4	0.041260	6.527302	668.165993	0.001306	0.000724
RS	5	0.054001	6.527302	727.052261	0.001421	0.000877
RS	6	0.067891	4.598878	1122.130440	0.002193	0.001421
RS	7	0.083034	4.598878	1219.348535	0.002383	0.001686
RS	8	0.099543	3.174275	1917.389989	0.003748	0.002816
RS	9	0.117541	3.174275	2078.404685	0.004062	0.003228
RS	10	0.137162	2.552364	2798.153504	0.005469	0.004543
RS	11	0.158553	2.552364	3024.666697	0.005912	0.005062
RS	12	0.181873	2.267969	3674.385267	0.007182	0.006319
RS	13	0.207297	2.267969	3960.286124	0.007741	0.006943
RS	14	0.235014	2.026712	4767.845095	0.009319	0.008535
RS	15	0.265231	2.026712	5119.278142	0.010006	0.009291
RS	16	0.298173	1.722277	6449.254443	0.012606	0.011866
RS	17	0.334086	1.722277	6882.198817	0.013452	0.012933
RS	18	0.373239	1.529418	8241.539672	0.016109	0.015728
RS	19	0.415923	1.529418	8730.869029	0.017065	0.016971
RS	20	0.462457	1.582833	8919.000763	0.017433	0.017505
RS	21	0.513189	1.582833	9408.606053	0.018390	0.018567
RS	22	0.568496	1.857269	8457.087280	0.016530	0.016717
RS	23	0.628791	1.857269	8918.435719	0.017432	0.017538
RS	24	0.694525	2.199708	7940.740288	0.015521	0.015566
RS	25	0.766188	2.199708	8373.988105	0.016368	0.016283
RS	26	0.844314	2.396392	8094.593170	0.015822	0.015672
RS	27	0.929488	2.396392	8511.125824	0.016636	0.016392
RS	28	1.022343	2.353095	9080.559798	0.017749	0.017439
RS	29	1.123574	2.353095	9475.228608	0.018520	0.018181
RS	30	1.233935	2.159005	10708.947383	0.020932	0.020525
RS	31	1.354250	2.159005	11029.401479	0.021558	0.021175
RS	32	1.485417	1.952374	12454.181293	0.024343	0.023903
RS	33	1.628415	1.952374	12597.539517	0.024623	0.024217
RS	34	1.784311	1.808968	13613.761525	0.026610	0.026156
RS	35	1.954267	1.808968	13479.947187	0.026348	0.025904
RS	36	2.139554	1.739589	13729.821974	0.026836	0.026361
RS	37	2.341552	1.739589	13288.627617	0.025974	0.025491
RS	38	2.561769	1.729652	12792.476966	0.025004	0.024517
RS	39	2.801850	1.729652	12096.793855	0.023645	0.023153
RS	40	3.063584	1.757271	11129.705857	0.021754	0.021292
RS	41	3.348926	1.757271	10273.793415	0.020081	0.019638
RS	42	3.660005	1.800779	9137.420802	0.017860	0.017472
RS	43	3.999141	1.800779	8214.237333	0.016056	0.015709
RS	44	4.368866	1.849035	7087.590225	0.013853	0.013572
RS	45	4.771939	1.849035	6181.655114	0.012083	0.011848
RS	46	5.211367	1.903854	5150.402535	0.010067	0.009892
RS	47	5.690430	1.903854	4340.767657	0.008485	0.008348
RS	48	6.212702	1.971426	3468.884074	0.006780	0.006690
RS	49	6.782081	1.971426	2815.085974	0.005502	0.005438
RS	50	7.402815	2.050727	2151.969295	0.004206	0.004174
RS	51	8.079537	2.050727	1674.882741	0.003274	0.003258
RS	52	8.817297	2.125956	1227.780779	0.002400	0.002403
RS	53	9.621599	2.125956	909.840621	0.001778	0.001791
RS	54	10.498446	2.166652	641.455411	0.001254	0.001274
RS	55	11.454381	2.166652	445.902740	0.000872	0.000894
RS	56	12.496537	2.166652	297.648522	0.000582	0.000603
RS	57	13.632691	2.166652	190.096061	0.000372	0.000390
RS	58	14.871321	2.077136	119.238623	0.000233	0.000247
RS	59	16.221671	2.077136	66.971152	0.000131	0.000141
RS	60	17.693816	2.077136	35.434890	0.000069	0.000075
RS	61	19.298743	2.077136	17.567920	0.000034	0.000038
RS	62	21.048427	2.077136	8.113753	0.000016	0.000018
RS	63	22.955925	2.077136	5.540943	0.000011	0.000012
PA	4+25*2+4+6 0.122176350 0.021704450 22.955925172 0.106723016 6.527302123 4.598877602 3.174275271 2.552363755 2.267968573 2.026712402 1.722277062 1.529418409 1.582833356 1.857268776 2.199708296 2.396392127 2.353094622 2.159005218 1.952374284 1.808967972 1.739588676 1.729652130 1.757270588 1.800778742 1.849035416 1.903853864 1.971425811 2.050727428 2.125956477 2.166651643 2.077135752
//
IT	4572
RD	23
LK	-5472065.006576
QD	-1005.192996 -> -1002.608498
RI	0.0781502938
TR	0.121828	0.021660
MT	23.050982
MM	C_pi: 1.377095, n_recomb: 511836.180505
RS	0	0.000000	0.106651	40929.550209	0.079966	0.195202
RS	1	0.009027	0.106651	40852.808772	0.079816	0.061152
RS	2	0.018868	0.106651	40452.718994	0.079035	0.040862
RS	3	0.029598	0.106651	39710.244964	0.077584	0.037394
RS	4	0.041296	6.914019	631.380492	0.001234	0.000685
RS	5	0.054051	6.914019	687.146549	0.001343	0.000831
RS	6	0.067957	4.646503	1112.012574	0.002173	0.001410
RS	7	0.083118	4.646503	1208.470455	0.002361	0.001672
RS	8	0.099647	3.162726	1927.104287	0.003765	0.002831
RS	9	0.117669	3.162726	2089.008963	0.004081	0.003244
RS	10	0.137317	2.549655	2805.284874	0.005481	0.004554
RS	11	0.158739	2.549655	3032.505501	0.005925	0.005075
RS	12	0.182094	2.280241	3660.465462	0.007152	0.006297
RS	13	0.207558	2.280241	3945.715240	0.007709	0.006920
RS	14	0.235320	2.045557	4732.689845	0.009246	0.008476
RS	15	0.265589	2.045557	5082.455978	0.009930	0.009226
RS	16	0.298589	1.733380	6422.121528	0.012547	0.011818
RS	17	0.334569	1.733380	6854.370671	0.013392	0.012879
RS	18	0.373796	1.529798	8259.851722	0.016138	0.015757
RS	19	0.416564	1.529798	8750.392660	0.017096	0.017002
RS	20	0.463193	1.578771	8963.839612	0.017513	0.017585
RS	21	0.514030	1.578771	9455.033364	0.018473	0.018654
RS	22	0.569457	1.856631	8479.415765	0.016567	0.016758
RS	23	0.629887	1.856631	8941.777230	0.017470	0.017585
RS	24	0.695771	2.208301	7928.166722	0.015490	0.015543
RS	25	0.767603	2.208301	8361.705850	0.016337	0.016263
RS	26	0.845919	2.412522	8061.383289	0.015750	0.015612
RS	27	0.931304	2.412522	8478.079765	0.016564	0.016334
RS	28	1.024397	2.369209	9046.387500	0.017674	0.017378
RS	29	1.125893	2.369209	9441.960925	0.018447	0.018121
RS	30	1.236551	2.169938	10692.723810	0.020891	0.020498
RS	31	1.357197	2.169938	11014.875494	0.021520	0.021148
RS	32	1.488734	1.958072	12466.089143	0.024356	0.023926
RS	33	1.632144	1.958072	12610.426908	0.024638	0.024238
RS	34	1.788499	1.811702	13646.779008	0.026662	0.026215
RS	35	1.958968	1.811702	13511.515947	0.026398	0.025959
RS	36	2.144825	1.741453	13766.202780	0.026896	0.026425
RS	37	2.347459	1.741453	13321.346448	0.026027	0.025549
RS	38	2.568383	1.732009	12817.692752	0.025043	0.024561
RS	39	2.809250	1.732009	12118.059109	0.023676	0.023191
RS	40	3.071859	1.760778	11140.047455	0.021765	0.021309
RS	41	3.358173	1.760778	10281.545974	0.020088	0.019653
RS	42	3.670332	1.805527	9137.136015	0.017852	0.017472
RS	43	4.010669	1.805527	8213.060444	0.016046	0.015709
RS	44	4.381726	1.855077	7081.605685	0.013836	0.013563
RS	45	4.786278	1.855077	6176.273953	0.012067	0.011841
RS	46	5.227347	1.911776	5141.642886	0.010045	0.009877
RS	47	5.708231	1.911776	4334.076766	0.008468	0.008337
RS	48	6.232522	1.982438	3459.818406	0.006760	0.006673
RS	49	6.804139	1.982438	2809.304522	0.005489	0.005427
RS	50	7.427355	2.066103	2145.342610	0.004191	0.004161
RS	51	8.106826	2.066103	1671.793784	0.003266	0.003252
RS	52	8.847632	2.146043	1225.158029	0.002394	0.002398
RS	53	9.655307	2.146043	909.820400	0.001778	0.001791
RS	54	10.535889	2.190236	642.160852	0.001255	0.001275
RS	55	11.495958	2.190236	447.754243	0.000875	0.000897
RS	56	12.542690	2.190236	299.866174	0.000586	0.000607
RS	57	13.683907	2.190236	192.190008	0.000375	0.000394
RS	58	14.928138	2.098438	121.073128	0.000237	0.000251
RS	59	16.284683	2.098438	68.263874	0.000133	0.000143
RS	60	17.763678	2.098438	36.268771	0.000071	0.000077
RS	61	19.376178	2.098438	18.061598	0.000035	0.000039
RS	62	21.134233	2.098438	8.381796	0.000016	0.000018
RS	63	23.050982	2.098438	5.771968	0.000011	0.000013
PA	4+25*2+4+6 0.121828279 0.021660403 23.050982304 0.106651058 6.914019078 4.646503346 3.162726408 2.549654575 2.280240887 2.045557432 1.733380304 1.529797637 1.578771271 1.856631134 2.208300906 2.412522322 2.369209402 2.169938443 1.958071787 1.811702361 1.741453393 1.732009301 1.760778171 1.805527233 1.855076748 1.911775574 1.982437546 2.066103347 2.146042623 2.190236163 2.098438345
//
IT	4495
RD	24
LK	-5472059.955557
QD	-1001.415526 -> -999.057460
RI	0.0778338175
TR	0.121494	0.021618
MT	23.142872
MM	C_pi: 1.380393, n_recomb: 512052.129317
RS	0	0.000000	0.106588	40999.588129	0.080069	0.194964
RS	1	0.009034	0.106588	40920.280324	0.079914	0.061253
RS	2	0.018883	0.106588	40516.426482	0.079126	0.040925
RS	3	0.029623	0.106588	39768.974723	0.077666	0.037497
RS	4	0.041332	7.314093	597.389546	0.001167	0.000649
RS	5	0.054099	7.314093	650.261514	0.001270	0.000787
RS	6	0.068020	4.690603	1102.890560	0.002154	0.001400
RS	7	0.083198	4.690603	1198.666075	0.002341	0.001659
RS	8	0.099747	3.149901	1937.588201	0.003784	0.002846
RS	9	0.117792	3.149901	2100.438262	0.004102	0.003261
RS	10	0.137466	2.546242	2813.057407	0.005494	0.004565
RS	11	0.158918	2.546242	3041.024604	0.005939	0.005089
RS	12	0.182307	2.291984	3647.309322	0.007123	0.006275
RS	13	0.207810	2.291984	3931.945051	0.007679	0.006898
RS	14	0.235616	2.064338	4697.990141	0.009175	0.008418
RS	15	0.265934	2.064338	5046.088929	0.009855	0.009163
RS	16	0.298990	1.744696	6394.073057	0.012487	0.011768
RS	17	0.335033	1.744696	6825.558371	0.013330	0.012823
RS	18	0.374332	1.530419	8276.249901	0.016163	0.015784
RS	19	0.417181	1.530419	8767.926967	0.017123	0.017029
RS	20	0.463901	1.574816	9007.716953	0.017591	0.017664
RS	21	0.514842	1.574816	9500.452973	0.018554	0.018738
RS	22	0.570384	1.855777	8502.202134	0.016604	0.016799
RS	23	0.630943	1.855777	8965.566697	0.017509	0.017631
RS	24	0.696973	2.216327	7917.124640	0.015462	0.015522
RS	25	0.768968	2.216327	8350.963575	0.016309	0.016246
RS	26	0.847467	2.427963	8030.157327	0.015682	0.015556
RS	27	0.933057	2.427963	8447.006495	0.016496	0.016278
RS	28	1.026378	2.384760	9013.793063	0.017603	0.017320
RS	29	1.128130	2.384760	9410.215558	0.018377	0.018063
RS	30	1.239074	2.180526	10676.964300	0.020851	0.020471
RS	31	1.360040	2.180526	11000.739913	0.021484	0.021121
RS	32	1.491934	1.963636	12477.038640	0.024367	0.023946
RS	33	1.635742	1.963636	12622.346228	0.024651	0.024258
RS	34	1.792541	1.814448	13677.770761	0.026712	0.026270
RS	35	1.963505	1.814448	13541.193332	0.026445	0.026010
RS	36	2.149912	1.743383	13800.396896	0.026951	0.026485
RS	37	2.353159	1.743383	13352.147402	0.026076	0.025602
RS	38	2.574767	1.734406	12841.447549	0.025078	0.024602
RS	39	2.816393	1.734406	12138.150799	0.023705	0.023227
RS	40	3.079847	1.764236	11150.056917	0.021775	0.021327
RS	41	3.367100	1.764236	10289.126276	0.020094	0.019667
RS	42	3.680302	1.810089	9137.478252	0.017845	0.017473
RS	43	4.021798	1.810089	8212.460999	0.016038	0.015709
RS	44	4.394142	1.860769	7076.698027	0.013820	0.013555
RS	45	4.800123	1.860769	6171.730881	0.012053	0.011834
RS	46	5.242778	1.919192	5133.874864	0.010026	0.009864
RS	47	5.725421	1.919192	4328.051890	0.008452	0.008327
RS	48	6.251663	1.992830	3451.340207	0.006740	0.006658
RS	49	6.825444	1.992830	2803.820027	0.005476	0.005417
RS	50	7.451057	2.080802	2138.882711	0.004177	0.004148
RS	51	8.133186	2.080802	1668.683579	0.003259	0.003245
RS	52	8.876935	2.165455	1222.426892	0.002387	0.002392
RS	53	9.687871	2.165455	909.617594	0.001776	0.001789
RS	54	10.572063	2.213222	642.656121	0.001255	0.001275
RS	55	11.536129	2.213222	449.410363	0.000878	0.000899
RS	56	12.587285	2.213222	301.923800	0.000590	0.000611
RS	57	13.733397	2.213222	194.165746	0.000379	0.000397
RS	58	14.983044	2.119251	122.822962	0.000240	0.000254
RS	59	16.345579	2.119251	69.508459	0.000136	0.000145
RS	60	17.831199	2.119251	37.078031	0.000072	0.000078
RS	61	19.451023	2.119251	18.544208	0.000036	0.000040
RS	62	21.217174	2.119251	8.645663	0.000017	0.000019
RS	63	23.142872	2.119251	6.002046	0.000012	0.000013
PA	4+25*2+4+6 0.121493922 0.021617911 23.142871786 0.106587998 7.314093185 4.690603155 3.149901479 2.546241908 2.291983765 2.064337741 1.744695639 1.530419141 1.574815971 1.855776809 2.216326872 2.427962726 2.384760096 2.180525568 1.963635595 1.814447793 1.743383218 1.734406023 1.764235662 1.810088506 1.860768953 1.919192397 1.992830173 2.080802454 2.165454868 2.213222054 2.119251229
//
IT	4038
RD	25
LK	-5472055.342931
QD	-997.913724 -> -995.755308
RI	0.0775330578
TR	0.121173	0.021577
MT	23.231629
MM	C_pi: 1.383589, n_recomb: 512262.244171
RS	0	0.000000	0.106534	41064.670811	0.080163	0.194734
RS	1	0.009040	0.106534	40983.123313	0.080004	0.061351
RS	2	0.018898	0.106534	40575.909553	0.079209	0.040985
RS	3	0.029646	0.106534	39823.958416	0.077741	0.037594
RS	4	0.041366	7.728877	565.841504	0.001105	0.000615
RS	5	0.054146	7.728877	616.017739	0.001203	0.000747
RS	6	0.068081	4.731706	1094.605861	0.002137	0.001391
RS	7	0.083276	4.731706	1189.764211	0.002323	0.001647
RS	8	0.099844	3.136103	1948.699846	0.003804	0.002862
RS	9	0.117910	3.136103	2112.539864	0.004124	0.003278
RS	10	0.137610	2.542199	2821.435963	0.005508	0.004577
RS	11	0.159090	2.542199	3050.186801	0.005954	0.005104
RS	12	0.182512	2.303241	3634.876899	0.007096	0.006255
RS	13	0.208052	2.303241	3918.934223	0.007650	0.006877
RS	14	0.235900	2.083001	4663.912012	0.009105	0.008361
RS	15	0.266266	2.083001	5010.354602	0.009781	0.009101
RS	16	0.299377	1.756183	6365.365003	0.012426	0.011717
RS	17	0.335481	1.756183	6796.030928	0.013267	0.012765
RS	18	0.374849	1.531252	8290.995710	0.016185	0.015808
RS	19	0.417776	1.531252	8783.744132	0.017147	0.017054
RS	20	0.464584	1.570983	9050.627685	0.017668	0.017741
RS	21	0.515623	1.570983	9544.863918	0.018633	0.018821
RS	22	0.571277	1.854730	8525.447271	0.016643	0.016840
RS	23	0.631961	1.854730	8989.808517	0.017549	0.017678
RS	24	0.698131	2.223818	7907.579718	0.015437	0.015504
RS	25	0.770283	2.223818	8341.730779	0.016284	0.016231
RS	26	0.848958	2.442749	8000.845643	0.015619	0.015502
RS	27	0.934746	2.442749	8417.842240	0.016433	0.016226
RS	28	1.028288	2.399748	8982.855740	0.017536	0.017265
RS	29	1.130287	2.399748	9380.080419	0.018311	0.018008
RS	30	1.241507	2.190768	10661.810532	0.020813	0.020444
RS	31	1.362781	2.190768	10987.142897	0.021448	0.021095
RS	32	1.495019	1.969056	12487.290107	0.024377	0.023965
RS	33	1.639211	1.969056	12633.554894	0.024662	0.024276
RS	34	1.796438	1.817188	13707.060189	0.026758	0.026323
RS	35	1.967879	1.817188	13569.286722	0.026489	0.026059
RS	36	2.154818	1.745362	13832.704464	0.027003	0.026541
RS	37	2.358657	1.745362	13381.305812	0.026122	0.025653
RS	38	2.580923	1.736829	12863.969302	0.025112	0.024640
RS	39	2.823282	1.736829	12157.270028	0.023733	0.023260
RS	40	3.087551	1.767636	11159.867709	0.021785	0.021343
RS	41	3.375711	1.767636	10296.647610	0.020100	0.019681
RS	42	3.689920	1.814464	9138.494888	0.017839	0.017475
RS	43	4.032534	1.814464	8212.479556	0.016032	0.015711
RS	44	4.406122	1.866125	7072.851694	0.013807	0.013549
RS	45	4.813482	1.866125	6168.020744	0.012041	0.011829
RS	46	5.257668	1.926128	5127.067843	0.010009	0.009853
RS	47	5.742009	1.926128	4322.682702	0.008438	0.008318
RS	48	6.270135	2.002623	3443.454859	0.006722	0.006643
RS	49	6.846004	2.002623	2798.648988	0.005463	0.005408
RS	50	7.473933	2.094844	2132.606751	0.004163	0.004136
RS	51	8.158628	2.094844	1665.575787	0.003251	0.003239
RS	52	8.905220	2.184213	1219.610840	0.002381	0.002385
RS	53	9.719305	2.184213	909.256034	0.001775	0.001788
RS	54	10.606985	2.235625	642.963222	0.001255	0.001275
RS	55	11.574912	2.235625	450.888480	0.000880	0.000902
RS	56	12.630342	2.235625	303.833883	0.000593	0.000614
RS	57	13.781183	2.235625	196.031434	0.000383	0.000400
RS	58	15.036063	2.139579	124.493373	0.000243	0.000257
RS	59	16.404385	2.139579	70.707378	0.000138	0.000148
RS	60	17.896406	2.139579	37.863653	0.000074	0.000080
RS	61	19.523307	2.139579	19.016037	0.000037	0.000040
RS	62	21.297283	2.139579	8.905378	0.000017	0.000019
RS	63	23.231629	2.139579	6.231065	0.000012	0.000013
PA	4+25*2+4+6 0.121172873 0.021576946 23.231629357 0.106534326 7.728877189 4.731706143 3.136102697 2.542198813 2.303240666 2.083001073 1.756183007 1.531251798 1.570983221 1.854729968 2.223817661 2.442749418 2.399747630 2.190768201 1.969056035 1.817187870 1.745361736 1.736829219 1.767636007 1.814463649 1.866125041 1.926128260 2.002622556 2.094844124 2.184212523 2.235624950 2.139579080
//
