# Supplementary material for: Introgression and disruption of migration routes have shaped the genetic integrity of wildebeest populations
Source: Nat Commun. 2024 Apr 12;15:2921. doi: 10.1038/s41467-024-47015-y (PMC11014984; doi:10.1038/s41467-024-47015-y)
Supplement: Supplementary file 10 — Source Data [file 41467_2024_47015_MOESM10_ESM.zip › source_data/Fig2a.psmc/CTauZw__1272.psmc]

CC
CC	Brief Description of the file format:
CC	  CC  comments
CC	  MM  useful-messages
CC	  RD  round-of-iterations
CC	  LL  \log[P(sequence)]
CC	  QD  Q-before-opt Q-after-opt
CC	  TR  \theta_0 \rho_0
CC	  RS  k t_k \lambda_k \pi_k \sum_{l\not=k}A_{kl} A_{kk}
CC	  DC  begin end best-k t_k+\Delta_k max-prob
CC
MM	Version: 0.6.5-r67
MM	pattern:4+25*2+4+6, n:63, n_free_lambdas:28
MM	n_iterations:25, skip:1, max_t:15, theta/rho:5
MM	is_decoding:0
MM	n_seqs:28, sum_L:17427350, sum_n:2258084
RD	0
LK	0.000000
QD	0.000000 -> 0.000000
RI	inf
TR	0.138769	0.027754
MT	15.000000
MM	C_pi: 1.000000, n_recomb: 477056.509926
RS	0	0.000000	1.000000	3884.603541	0.008143	0.000000
RS	1	0.008290	1.000000	4170.964584	0.008743	0.000000
RS	2	0.017266	1.000000	4475.276111	0.009381	0.000000
RS	3	0.026987	1.000000	4798.122120	0.010058	0.000000
RS	4	0.037514	1.000000	5140.003090	0.010774	0.000000
RS	5	0.048914	1.000000	5501.312241	0.011532	0.000000
RS	6	0.061258	1.000000	5882.308330	0.012330	0.000000
RS	7	0.074626	1.000000	6283.084765	0.013171	0.000000
RS	8	0.089102	1.000000	6703.534840	0.014052	0.000000
RS	9	0.104778	1.000000	7143.313007	0.014974	0.000000
RS	10	0.121753	1.000000	7601.792178	0.015935	0.000000
RS	11	0.140135	1.000000	8078.017240	0.016933	0.000000
RS	12	0.160042	1.000000	8570.655105	0.017966	0.000000
RS	13	0.181598	1.000000	9077.941932	0.019029	0.000000
RS	14	0.204942	1.000000	9597.628418	0.020118	0.000000
RS	15	0.230221	1.000000	10126.924466	0.021228	0.000000
RS	16	0.257595	1.000000	10662.444965	0.022350	0.000000
RS	17	0.287238	1.000000	11200.158980	0.023478	0.000000
RS	18	0.319339	1.000000	11735.345185	0.024599	0.000000
RS	19	0.354100	1.000000	12262.557095	0.025705	0.000000
RS	20	0.391744	1.000000	12775.602260	0.026780	0.000000
RS	21	0.432507	1.000000	13267.540330	0.027811	0.000000
RS	22	0.476650	1.000000	13730.705491	0.028782	0.000000
RS	23	0.524453	1.000000	14156.759277	0.029675	0.000000
RS	24	0.576218	1.000000	14536.780064	0.030472	0.000000
RS	25	0.632274	1.000000	14861.395464	0.031152	0.000000
RS	26	0.692977	1.000000	15120.963326	0.031696	0.000000
RS	27	0.758711	1.000000	15305.805886	0.032084	0.000000
RS	28	0.829896	1.000000	15406.499619	0.032295	0.000000
RS	29	0.906981	1.000000	15414.220478	0.032311	0.000000
RS	30	0.990456	1.000000	15321.140247	0.032116	0.000000
RS	31	1.080851	1.000000	15120.864669	0.031696	0.000000
RS	32	1.178739	1.000000	14808.897994	0.031042	0.000000
RS	33	1.284742	1.000000	14383.111761	0.030150	0.000000
RS	34	1.399532	1.000000	13844.188513	0.029020	0.000000
RS	35	1.523838	1.000000	13196.004472	0.027661	0.000000
RS	36	1.658449	1.000000	12445.909849	0.026089	0.000000
RS	37	1.804218	1.000000	11604.862831	0.024326	0.000000
RS	38	1.962071	1.000000	10687.374510	0.022403	0.000000
RS	39	2.133009	1.000000	9711.228651	0.020357	0.000000
RS	40	2.318118	1.000000	8696.953090	0.018230	0.000000
RS	41	2.518571	1.000000	7667.039240	0.016072	0.000000
RS	42	2.735641	1.000000	6644.932021	0.013929	0.000000
RS	43	2.970706	1.000000	5653.842563	0.011852	0.000000
RS	44	3.225257	1.000000	4715.466865	0.009885	0.000000
RS	45	3.500909	1.000000	3848.720312	0.008068	0.000000
RS	46	3.799411	1.000000	3068.614864	0.006432	0.000000
RS	47	4.122659	1.000000	2385.407159	0.005000	0.000000
RS	48	4.472702	1.000000	1804.127600	0.003782	0.000000
RS	49	4.851763	1.000000	1324.561686	0.002777	0.000000
RS	50	5.262247	1.000000	941.698619	0.001974	0.000000
RS	51	5.706758	1.000000	646.596678	0.001355	0.000000
RS	52	6.188118	1.000000	427.552077	0.000896	0.000000
RS	53	6.709380	1.000000	271.411563	0.000569	0.000000
RS	54	7.273854	1.000000	164.850554	0.000346	0.000000
RS	55	7.885120	1.000000	95.454057	0.000200	0.000000
RS	56	8.547059	1.000000	52.484370	0.000110	0.000000
RS	57	9.263869	1.000000	27.286444	0.000057	0.000000
RS	58	10.040101	1.000000	13.351920	0.000028	0.000000
RS	59	10.880679	1.000000	6.118646	0.000013	0.000000
RS	60	11.790939	1.000000	2.611802	0.000005	0.000000
RS	61	12.776655	1.000000	1.032443	0.000002	0.000000
RS	62	13.844085	1.000000	0.375573	0.000001	0.000000
RS	63	15.000000	1.000000	0.175893	0.000000	0.000000
PA	4+25*2+4+6 0.138769404 0.027753881 15.000000000 1.000000000 1.000000000 1.000000000 1.000000000 1.000000000 1.000000000 1.000000000 1.000000000 1.000000000 1.000000000 1.000000000 1.000000000 1.000000000 1.000000000 1.000000000 1.000000000 1.000000000 1.000000000 1.000000000 1.000000000 1.000000000 1.000000000 1.000000000 1.000000000 1.000000000 1.000000000 1.000000000 1.000000000
//
IT	4792
RD	1
LK	-5424977.644924
QD	-19082.544415 -> -7045.153407
RI	0.3075601469
TR	0.137862	0.025506
MT	16.360788
MM	C_pi: 1.316785, n_recomb: 575646.104369
RS	0	0.000000	0.536867	8829.055633	0.015338	0.287706
RS	1	0.008438	0.536867	9419.581028	0.016363	0.019217
RS	2	0.017588	0.536867	10035.820466	0.017434	0.005951
RS	3	0.027510	0.536867	10676.474383	0.018547	0.003693
RS	4	0.038270	1.820362	3370.002730	0.005854	0.002927
RS	5	0.049937	1.820362	3630.600519	0.006307	0.002667
RS	6	0.062589	2.022185	3520.363868	0.006116	0.002607
RS	7	0.076308	2.022185	3791.209803	0.006586	0.002725
RS	8	0.091185	1.998259	4129.183709	0.007173	0.003020
RS	9	0.107317	1.998259	4441.044068	0.007715	0.003450
RS	10	0.124811	1.900173	5018.313051	0.008718	0.003985
RS	11	0.143781	1.900173	5386.796383	0.009358	0.004595
RS	12	0.164351	1.797394	6105.704848	0.010607	0.005251
RS	13	0.186657	1.797394	6537.766142	0.011357	0.005956
RS	14	0.210845	1.704277	7372.081601	0.012807	0.006724
RS	15	0.237075	1.704277	7869.690178	0.013671	0.007567
RS	16	0.265517	1.618459	8830.413243	0.015340	0.008499
RS	17	0.296360	1.618459	9391.086125	0.016314	0.009534
RS	18	0.329805	1.538797	10481.106112	0.018208	0.010673
RS	19	0.366072	1.538797	11095.104555	0.019274	0.011911
RS	20	0.405400	1.467052	12286.167978	0.021343	0.013242
RS	21	0.448046	1.467052	12932.674332	0.022466	0.014656
RS	22	0.494290	1.405556	14162.677734	0.024603	0.016131
RS	23	0.544437	1.405556	14807.108927	0.025723	0.017631
RS	24	0.598815	1.356516	15979.141976	0.027759	0.019115
RS	25	0.657781	1.356516	16573.098078	0.028790	0.020538
RS	26	0.721723	1.320280	17582.464458	0.030544	0.021858
RS	27	0.791061	1.320280	18067.412807	0.031386	0.023041
RS	28	0.866249	1.294962	18831.743381	0.032714	0.024064
RS	29	0.947782	1.294962	19144.851964	0.033258	0.024908
RS	30	1.036194	1.277647	19610.135289	0.034066	0.025561
RS	31	1.132067	1.277647	19690.712344	0.034206	0.026018
RS	32	1.236030	1.265528	19823.625789	0.034437	0.026270
RS	33	1.348765	1.265528	19620.459949	0.034084	0.026313
RS	34	1.471013	1.256317	19404.335619	0.033709	0.026144
RS	35	1.603576	1.256317	18884.511459	0.032806	0.025763
RS	36	1.747325	1.248203	18322.851166	0.031830	0.025172
RS	37	1.903203	1.248203	17481.448848	0.030368	0.024374
RS	38	2.072235	1.240006	16600.781569	0.028839	0.023374
RS	39	2.255529	1.240006	15470.392599	0.026875	0.022179
RS	40	2.454290	1.231258	14326.457151	0.024888	0.020803
RS	41	2.669823	1.231258	12983.362513	0.022554	0.019267
RS	42	2.903542	1.221966	11668.799155	0.020271	0.017596
RS	43	3.156983	1.221966	10229.917881	0.017771	0.015825
RS	44	3.431809	1.212368	8870.657700	0.015410	0.013996
RS	45	3.729826	1.212368	7476.644106	0.012988	0.012152
RS	46	4.052989	1.202855	6211.300070	0.010790	0.010339
RS	47	4.403421	1.202855	4996.648194	0.008680	0.008604
RS	48	4.783422	1.193974	3944.051480	0.006852	0.006988
RS	49	5.195489	1.193974	3002.718501	0.005216	0.005526
RS	50	5.642325	1.186294	2230.571020	0.003875	0.004246
RS	51	6.126867	1.186294	1591.605272	0.002765	0.003162
RS	52	6.652294	1.179950	1100.928704	0.001913	0.002277
RS	53	7.222056	1.179950	727.974088	0.001265	0.001581
RS	54	7.839896	1.172305	463.961029	0.000806	0.001056
RS	55	8.509870	1.172305	280.212140	0.000487	0.000676
RS	56	9.236376	1.172305	161.103426	0.000280	0.000413
RS	57	10.024186	1.172305	87.809433	0.000153	0.000239
RS	58	10.878471	1.158258	45.527772	0.000079	0.000130
RS	59	11.804841	1.158258	21.780510	0.000038	0.000067
RS	60	12.809379	1.158258	9.727300	0.000017	0.000032
RS	61	13.898681	1.158258	4.032278	0.000007	0.000014
RS	62	15.079899	1.158258	1.541831	0.000003	0.000006
RS	63	16.360788	1.158258	0.778105	0.000001	0.000003
PA	4+25*2+4+6 0.137861811 0.025505966 16.360788345 0.536866665 1.820362091 2.022185326 1.998258591 1.900173187 1.797393799 1.704277277 1.618458748 1.538797379 1.467051506 1.405555725 1.356515884 1.320280075 1.294961929 1.277647018 1.265527725 1.256317139 1.248203278 1.240006447 1.231258392 1.221965790 1.212368488 1.202854633 1.193974495 1.186293602 1.179949760 1.172304630 1.158258498
//
IT	4337
RD	2
LK	-5409028.745002
QD	-3982.544837 -> -2409.317781
RI	0.2779093656
TR	0.133098	0.024041
MT	17.760240
MM	C_pi: 1.436712, n_recomb: 591717.355973
RS	0	0.000000	0.374365	13178.172542	0.022271	0.286068
RS	1	0.008579	0.374365	13972.337319	0.023613	0.020862
RS	2	0.017893	0.374365	14784.167832	0.024985	0.007577
RS	3	0.028007	0.374365	15608.554051	0.026378	0.005920
RS	4	0.038988	2.448254	2547.788774	0.004306	0.001760
RS	5	0.050911	2.448254	2752.750400	0.004652	0.001939
RS	6	0.063857	2.759825	2638.165565	0.004458	0.001914
RS	7	0.077914	2.759825	2849.810281	0.004816	0.002152
RS	8	0.093176	2.660592	3191.488506	0.005394	0.002531
RS	9	0.109748	2.660592	3443.552137	0.005820	0.002973
RS	10	0.127742	2.441992	4044.614852	0.006835	0.003667
RS	11	0.147279	2.441992	4356.163790	0.007362	0.004248
RS	12	0.168492	2.242270	5103.918278	0.008626	0.005107
RS	13	0.191525	2.242270	5484.296396	0.009268	0.005732
RS	14	0.216533	2.076569	6354.506265	0.010739	0.006732
RS	15	0.243687	2.076569	6808.498864	0.011506	0.007457
RS	16	0.273171	1.927827	7844.156018	0.013257	0.008679
RS	17	0.305184	1.927827	8374.210746	0.014152	0.009585
RS	18	0.339943	1.789952	9607.531020	0.016237	0.011106
RS	19	0.377684	1.789952	10209.679996	0.017254	0.012191
RS	20	0.418663	1.667471	11614.462153	0.019628	0.013985
RS	21	0.463156	1.667471	12271.591397	0.020739	0.015227
RS	22	0.511467	1.566437	13756.055862	0.023248	0.017204
RS	23	0.563923	1.566437	14433.055493	0.024392	0.018486
RS	24	0.620878	1.492278	15833.840203	0.026759	0.020402
RS	25	0.682719	1.492278	16477.840844	0.027847	0.021526
RS	26	0.749866	1.445020	17630.529963	0.029796	0.023110
RS	27	0.822772	1.445020	18178.538927	0.030722	0.023920
RS	28	0.901933	1.419414	18987.202047	0.032088	0.025021
RS	29	0.987885	1.419414	19375.487556	0.032744	0.025459
RS	30	1.081210	1.408464	19814.206739	0.033486	0.026059
RS	31	1.182542	1.408464	19984.613473	0.033774	0.026127
RS	32	1.292566	1.405970	20063.461168	0.033907	0.026267
RS	33	1.412029	1.405970	19967.707909	0.033745	0.025978
RS	34	1.541740	1.407121	19709.212034	0.033308	0.025703
RS	35	1.682578	1.407121	19313.612519	0.032640	0.025071
RS	36	1.835498	1.408159	18747.168548	0.031683	0.024432
RS	37	2.001537	1.408159	18038.531761	0.030485	0.023472
RS	38	2.181819	1.406760	17193.693232	0.029057	0.022503
RS	39	2.377567	1.406760	16187.757885	0.027357	0.021231
RS	40	2.590108	1.402150	15101.017068	0.025521	0.019960
RS	41	2.820882	1.402150	13851.789320	0.023409	0.018416
RS	42	3.071452	1.394526	12585.514858	0.021269	0.016899
RS	43	3.343519	1.394526	11189.097325	0.018910	0.015171
RS	44	3.638924	1.384546	9841.241795	0.016632	0.013510
RS	45	3.959672	1.384546	8427.600203	0.014243	0.011730
RS	46	4.307935	1.373219	7122.347923	0.012037	0.010067
RS	47	4.686074	1.373219	5832.220398	0.009856	0.008392
RS	48	5.096652	1.361873	4694.534380	0.007934	0.006884
RS	49	5.542452	1.361873	3644.909422	0.006160	0.005463
RS	50	6.026496	1.351793	2766.592825	0.004676	0.004243
RS	51	6.552063	1.351793	2017.076521	0.003409	0.003177
RS	52	7.122717	1.343267	1428.402987	0.002414	0.002315
RS	53	7.742326	1.343267	967.003755	0.001634	0.001619
RS	54	8.415087	1.331875	632.734080	0.001069	0.001097
RS	55	9.145563	1.331875	391.815759	0.000662	0.000707
RS	56	9.938703	1.331875	231.246259	0.000391	0.000435
RS	57	10.799883	1.331875	129.544684	0.000219	0.000255
RS	58	11.734941	1.308473	69.389622	0.000117	0.000142
RS	59	12.750213	1.308473	34.062624	0.000058	0.000073
RS	60	13.852582	1.308473	15.624236	0.000026	0.000035
RS	61	15.049518	1.308473	6.658092	0.000011	0.000015
RS	62	16.349135	1.308473	2.619467	0.000004	0.000006
RS	63	17.760240	1.308473	1.379023	0.000002	0.000003
PA	4+25*2+4+6 0.133098149 0.024040835 17.760240391 0.374365038 2.448253824 2.759825451 2.660591853 2.441992265 2.242270088 2.076569453 1.927827443 1.789951706 1.667471054 1.566436962 1.492277953 1.445019557 1.419413756 1.408464448 1.405970001 1.407120580 1.408158725 1.406759557 1.402149602 1.394526085 1.384545866 1.373218513 1.361872604 1.351792545 1.343266715 1.331875198 1.308473309
//
IT	4408
RD	3
LK	-5406709.699144
QD	-1920.627783 -> -1515.117523
RI	0.2641764073
TR	0.129009	0.023081
MT	18.865106
MM	C_pi: 1.494474, n_recomb: 590933.779933
RS	0	0.000000	0.311338	15976.662826	0.027036	0.283538
RS	1	0.008682	0.311338	16867.679718	0.028544	0.022703
RS	2	0.018118	0.311338	17763.636945	0.030060	0.008651
RS	3	0.028373	0.311338	18656.100257	0.031571	0.007334
RS	4	0.039519	3.142564	1969.478034	0.003333	0.001247
RS	5	0.051632	3.142564	2132.189688	0.003608	0.001500
RS	6	0.064797	3.407318	2128.642376	0.003602	0.001545
RS	7	0.079104	3.407318	2303.735960	0.003898	0.001797
RS	8	0.094654	3.152541	2693.201561	0.004558	0.002216
RS	9	0.111554	3.152541	2911.293592	0.004927	0.002642
RS	10	0.129922	2.794107	3547.654958	0.006003	0.003404
RS	11	0.149884	2.794107	3827.950587	0.006478	0.003962
RS	12	0.171579	2.509706	4593.376745	0.007773	0.004910
RS	13	0.195158	2.509706	4944.883376	0.008368	0.005496
RS	14	0.220784	2.294089	5815.775221	0.009842	0.006580
RS	15	0.248634	2.294089	6243.239646	0.010565	0.007246
RS	16	0.278903	2.103965	7295.222631	0.012345	0.008575
RS	17	0.311800	2.103965	7803.393616	0.013205	0.009419
RS	18	0.347553	1.924384	9105.462692	0.015409	0.011119
RS	19	0.386410	1.924384	9694.238512	0.016405	0.012147
RS	20	0.428640	1.763339	11231.387129	0.019006	0.014199
RS	21	0.474538	1.763339	11886.048643	0.020114	0.015403
RS	22	0.524419	1.631916	13543.836988	0.022919	0.017691
RS	23	0.578632	1.631916	14227.583837	0.024076	0.018953
RS	24	0.637552	1.539919	15773.670173	0.026693	0.021132
RS	25	0.701587	1.539919	16428.012967	0.027800	0.022233
RS	26	0.771181	1.487602	17630.716832	0.029835	0.023924
RS	27	0.846818	1.487602	18188.115123	0.030779	0.024693
RS	28	0.929022	1.466748	18935.976927	0.032044	0.025721
RS	29	1.018362	1.466748	19333.822457	0.032717	0.026102
RS	30	1.115460	1.466679	19634.178068	0.033226	0.026499
RS	31	1.220987	1.466679	19821.084421	0.033542	0.026509
RS	32	1.335677	1.478176	19733.831096	0.033394	0.026391
RS	33	1.460324	1.478176	19670.772392	0.033288	0.026054
RS	34	1.595792	1.494116	19263.780036	0.032599	0.025532
RS	35	1.743023	1.494116	18924.821753	0.032025	0.024873
RS	36	1.903036	1.508798	18260.353516	0.030901	0.024044
RS	37	2.076941	1.508798	17634.663085	0.029842	0.023085
RS	38	2.265946	1.518684	16754.254800	0.028352	0.022002
RS	39	2.471359	1.518684	15852.353084	0.026826	0.020759
RS	40	2.694607	1.522604	14784.497067	0.025019	0.019450
RS	41	2.937238	1.522604	13647.781157	0.023095	0.017959
RS	42	3.200934	1.520832	12434.407006	0.021042	0.016464
RS	43	3.487525	1.520832	11141.500646	0.018854	0.014803
RS	44	3.798997	1.514323	9854.871719	0.016677	0.013201
RS	45	4.137512	1.514323	8518.425311	0.014415	0.011490
RS	46	4.505417	1.504629	7258.996087	0.012284	0.009895
RS	47	4.905264	1.504629	6009.188053	0.010169	0.008277
RS	48	5.339826	1.493811	4888.412693	0.008272	0.006824
RS	49	5.812117	1.493811	3843.152744	0.006504	0.005441
RS	50	6.325413	1.483806	2954.053179	0.004999	0.004254
RS	51	6.883273	1.483806	2184.533353	0.003697	0.003204
RS	52	7.489568	1.474968	1569.867919	0.002657	0.002353
RS	53	8.148502	1.474968	1079.846017	0.001827	0.001658
RS	54	8.864645	1.461395	718.934626	0.001217	0.001134
RS	55	9.642965	1.461395	452.968300	0.000767	0.000737
RS	56	10.488858	1.461395	272.231463	0.000461	0.000458
RS	57	11.408194	1.461395	155.428229	0.000263	0.000270
RS	58	12.407347	1.430302	85.149229	0.000144	0.000153
RS	59	13.493247	1.430302	42.563547	0.000072	0.000079
RS	60	14.673426	1.430302	19.893755	0.000034	0.000038
RS	61	15.956070	1.430302	8.643793	0.000015	0.000017
RS	62	17.350074	1.430302	3.469548	0.000006	0.000007
RS	63	18.865106	1.430302	1.882227	0.000003	0.000004
PA	4+25*2+4+6 0.129008835 0.023080510 18.865106420 0.311337567 3.142564241 3.407317534 3.152541116 2.794107384 2.509706369 2.294089437 2.103964966 1.924383809 1.763339318 1.631916302 1.539919227 1.487602168 1.466748484 1.466679445 1.478176110 1.494115526 1.508798182 1.518683753 1.522604378 1.520831932 1.514323273 1.504629339 1.493810766 1.483805792 1.474967769 1.461394960 1.430301703
//
IT	3839
RD	4
LK	-5406053.807096
QD	-1378.256100 -> -1213.023931
RI	0.2559009523
TR	0.126000	0.022450
MT	19.684550
MM	C_pi: 1.529815, n_recomb: 588420.283549
RS	0	0.000000	0.282936	17627.292083	0.029957	0.281420
RS	1	0.008755	0.282936	18563.331534	0.031548	0.024204
RS	2	0.018277	0.282936	19494.075077	0.033130	0.009349
RS	3	0.028632	0.282936	20408.856229	0.034684	0.008217
RS	4	0.039894	3.972439	1547.444400	0.002630	0.000950
RS	5	0.052142	3.972439	1677.758137	0.002851	0.001199
RS	6	0.065462	4.034777	1790.509580	0.003043	0.001322
RS	7	0.079948	4.034777	1940.315793	0.003297	0.001558
RS	8	0.095703	3.558337	2382.765214	0.004049	0.002019
RS	9	0.112837	3.558337	2578.904587	0.004383	0.002418
RS	10	0.131471	3.050811	3252.610683	0.005528	0.003233
RS	11	0.151736	3.050811	3513.772396	0.005972	0.003767
RS	12	0.173776	2.694833	4292.584892	0.007295	0.004770
RS	13	0.197745	2.694833	4626.563160	0.007863	0.005325
RS	14	0.223813	2.447394	5483.441412	0.009319	0.006437
RS	15	0.252163	2.447394	5893.809314	0.010016	0.007059
RS	16	0.282996	2.231496	6936.053729	0.011788	0.008419
RS	17	0.316527	2.231496	7428.842941	0.012625	0.009211
RS	18	0.352995	2.020609	8767.196858	0.014900	0.011001
RS	19	0.392655	2.020609	9345.770412	0.015883	0.011982
RS	20	0.435787	1.827014	10985.415357	0.018669	0.014203
RS	21	0.482696	1.827014	11637.694022	0.019778	0.015380
RS	22	0.533712	1.668065	13453.129503	0.022863	0.017909
RS	23	0.589194	1.668065	14140.975072	0.024032	0.019175
RS	24	0.649533	1.558954	15835.295850	0.026912	0.021580
RS	25	0.715156	1.558954	16494.201929	0.028031	0.022707
RS	26	0.786523	1.500793	17762.023283	0.030186	0.024500
RS	27	0.864139	1.500793	18318.853108	0.031132	0.025298
RS	28	0.948551	1.482947	19024.967412	0.032332	0.026266
RS	29	1.040352	1.482947	19417.158632	0.032999	0.026671
RS	30	1.140191	1.491637	19596.876931	0.033304	0.026888
RS	31	1.248771	1.491637	19778.848515	0.033613	0.026918
RS	32	1.366857	1.515161	19537.397844	0.033203	0.026563
RS	33	1.495282	1.515161	19478.693880	0.033103	0.026246
RS	34	1.634951	1.544449	18925.171594	0.032163	0.025489
RS	35	1.786847	1.544449	18607.814201	0.031623	0.024855
RS	36	1.952043	1.572025	17834.744969	0.030310	0.023834
RS	37	2.131701	1.572025	17252.223818	0.029320	0.022908
RS	38	2.327089	1.593160	16313.684905	0.027725	0.021696
RS	39	2.539583	1.593160	15475.627449	0.026300	0.020496
RS	40	2.770681	1.606235	14397.023072	0.024467	0.019117
RS	41	3.022011	1.606235	13338.518257	0.022668	0.017679
RS	42	3.295347	1.611457	12149.757753	0.020648	0.016165
RS	43	3.592613	1.611457	10938.512883	0.018590	0.014564
RS	44	3.915904	1.609900	9694.941382	0.016476	0.012979
RS	45	4.267501	1.609900	8430.509982	0.014327	0.011326
RS	46	4.649880	1.603466	7214.199757	0.012260	0.009764
RS	47	5.065736	1.603466	6015.758182	0.010224	0.008196
RS	48	5.518002	1.594783	4923.996240	0.008368	0.006775
RS	49	6.009863	1.594783	3904.876560	0.006636	0.005426
RS	50	6.544787	1.586282	3025.694380	0.005142	0.004259
RS	51	7.126545	1.586282	2260.467277	0.003842	0.003226
RS	52	7.759236	1.578241	1640.878946	0.002789	0.002383
RS	53	8.447320	1.578241	1142.083456	0.001941	0.001690
RS	54	9.195646	1.563406	770.032836	0.001309	0.001165
RS	55	10.009489	1.563406	491.557692	0.000835	0.000763
RS	56	10.894585	1.563406	299.521391	0.000509	0.000477
RS	57	11.857171	1.563406	173.503684	0.000295	0.000285
RS	58	12.904033	1.525577	96.714382	0.000164	0.000163
RS	59	14.042549	1.525577	49.025513	0.000083	0.000085
RS	60	15.280743	1.525577	23.250379	0.000040	0.000041
RS	61	16.627342	1.525577	10.256565	0.000017	0.000019
RS	62	18.091837	1.525577	4.182238	0.000007	0.000008
RS	63	19.684550	1.525577	2.324036	0.000004	0.000004
PA	4+25*2+4+6 0.126000247 0.022449765 19.684550125 0.282935752 3.972439269 4.034777429 3.558337103 3.050810884 2.694833163 2.447393952 2.231495932 2.020608872 1.827014208 1.668064869 1.558953511 1.500793129 1.482947292 1.491636716 1.515160962 1.544448680 1.572024978 1.593160487 1.606234822 1.611457373 1.609899968 1.603466349 1.594782775 1.586282148 1.578241085 1.563406454 1.525577224
//
IT	4544
RD	5
LK	-5405771.466238
QD	-1151.812597 -> -1066.717099
RI	0.2504541218
TR	0.123800	0.022022
MT	20.295337
MM	C_pi: 1.554641, n_recomb: 586595.309159
RS	0	0.000000	0.267977	18647.936109	0.031790	0.279847
RS	1	0.008808	0.267977	19608.076186	0.033427	0.025326
RS	2	0.018391	0.267977	20555.647758	0.035042	0.009812
RS	3	0.028818	0.267977	21478.511089	0.036616	0.008798
RS	4	0.040164	4.942197	1239.165053	0.002112	0.000753
RS	5	0.052509	4.942197	1344.984865	0.002293	0.000980
RS	6	0.065942	4.638492	1554.936147	0.002651	0.001173
RS	7	0.080557	4.638492	1686.615267	0.002875	0.001387
RS	8	0.096460	3.892824	2178.497539	0.003714	0.001889
RS	9	0.113763	3.892824	2359.865254	0.004023	0.002264
RS	10	0.132591	3.238333	3070.152529	0.005234	0.003128
RS	11	0.153076	3.238333	3319.350174	0.005659	0.003642
RS	12	0.175366	2.826274	4107.455988	0.007002	0.004684
RS	13	0.199619	2.826274	4430.596987	0.007553	0.005217
RS	14	0.226009	2.563544	5262.199856	0.008971	0.006329
RS	15	0.254722	2.563544	5660.975505	0.009651	0.006919
RS	16	0.285965	2.335551	6673.467706	0.011377	0.008270
RS	17	0.319959	2.335551	7154.528061	0.012197	0.009018
RS	18	0.356947	2.102248	8502.278926	0.014494	0.010846
RS	19	0.397193	2.102248	9072.257703	0.015466	0.011783
RS	20	0.440984	1.880923	10786.601355	0.018388	0.014121
RS	21	0.488632	1.880923	11436.586916	0.019497	0.015263
RS	22	0.540476	1.696403	13392.293738	0.022831	0.017995
RS	23	0.596887	1.696403	14083.802676	0.024009	0.019252
RS	24	0.658265	1.570230	15928.152563	0.027154	0.021871
RS	25	0.725050	1.570230	16591.145919	0.028284	0.023015
RS	26	0.797718	1.504878	17943.617428	0.030589	0.024928
RS	27	0.876785	1.504878	18498.906933	0.031536	0.025754
RS	28	0.962816	1.487684	19193.570001	0.032720	0.026702
RS	29	1.056425	1.487684	19577.599284	0.033375	0.027137
RS	30	1.158278	1.502213	19670.993626	0.033534	0.027223
RS	31	1.269102	1.502213	19842.580788	0.033827	0.027281
RS	32	1.389687	1.534735	19479.098893	0.033207	0.026741
RS	33	1.520893	1.534735	19414.786418	0.033097	0.026452
RS	34	1.663654	1.574611	18739.145105	0.031946	0.025505
RS	35	1.818990	1.574611	18427.677482	0.031415	0.024900
RS	36	1.988007	1.612851	17558.680055	0.029933	0.023719
RS	37	2.171910	1.612851	16997.650843	0.028977	0.022827
RS	38	2.372011	1.643694	16000.302350	0.027277	0.021500
RS	39	2.589736	1.643694	15199.884071	0.025912	0.020338
RS	40	2.826637	1.665112	14098.322936	0.024034	0.018890
RS	41	3.084403	1.665112	13090.518534	0.022316	0.017495
RS	42	3.364872	1.677184	11907.604407	0.020300	0.015951
RS	43	3.670045	1.677184	10753.558096	0.018332	0.014396
RS	44	4.002095	1.680964	9534.113757	0.016253	0.012811
RS	45	4.363391	1.680964	8324.411304	0.014191	0.011204
RS	46	4.756508	1.678533	7137.828698	0.012168	0.009660
RS	47	5.184250	1.678533	5982.856445	0.010199	0.008131
RS	48	5.649666	1.672902	4915.070851	0.008379	0.006731
RS	49	6.156073	1.672902	3922.791010	0.006687	0.005410
RS	50	6.707083	1.666823	3055.860168	0.005209	0.004259
RS	51	7.306623	1.666823	2300.845211	0.003922	0.003242
RS	52	7.958969	1.660340	1682.418577	0.002868	0.002405
RS	53	8.668770	1.660340	1181.886849	0.002015	0.001716
RS	54	9.441088	1.644918	804.671317	0.001372	0.001191
RS	55	10.281429	1.644918	519.092526	0.000885	0.000785
RS	56	11.195783	1.644918	319.829090	0.000545	0.000495
RS	57	12.190670	1.644918	187.451637	0.000320	0.000297
RS	58	13.273183	1.601078	105.982587	0.000181	0.000172
RS	59	14.451039	1.601078	54.341853	0.000093	0.000091
RS	60	15.732636	1.601078	26.082661	0.000044	0.000045
RS	61	17.127111	1.601078	11.651438	0.000020	0.000020
RS	62	18.644405	1.601078	4.813852	0.000008	0.000009
RS	63	20.295337	1.601078	2.730209	0.000005	0.000005
PA	4+25*2+4+6 0.123799834 0.022021570 20.295337061 0.267976996 4.942197306 4.638491837 3.892823695 3.238332688 2.826274179 2.563543962 2.335550509 2.102248151 1.880923337 1.696403214 1.570230387 1.504877967 1.487683611 1.502213268 1.534734527 1.574610748 1.612851188 1.643694275 1.665112044 1.677184240 1.680963898 1.678533451 1.672902076 1.666823436 1.660339796 1.644918362 1.601077911
//
IT	4859
RD	6
LK	-5405621.780757
QD	-1031.887635 -> -982.409954
RI	0.2466551950
TR	0.122137	0.021718
MT	20.764467
MM	C_pi: 1.573431, n_recomb: 585507.756544
RS	0	0.000000	0.258994	19333.057175	0.033019	0.278682
RS	1	0.008847	0.258994	20308.265342	0.034685	0.026165
RS	2	0.018476	0.258994	21265.676659	0.036320	0.010134
RS	3	0.028958	0.258994	22192.125186	0.037902	0.009205
RS	4	0.040367	6.052511	1010.133777	0.001725	0.000612
RS	5	0.052785	6.052511	1097.300420	0.001874	0.000814
RS	6	0.066301	5.207987	1384.762758	0.002365	0.001065
RS	7	0.081014	5.207987	1503.081847	0.002567	0.001260
RS	8	0.097028	4.160529	2040.898598	0.003486	0.001802
RS	9	0.114459	4.160529	2212.193993	0.003778	0.002158
RS	10	0.133432	3.367883	2959.392865	0.005054	0.003068
RS	11	0.154083	3.367883	3201.396158	0.005468	0.003568
RS	12	0.176562	2.914870	3996.980912	0.006827	0.004640
RS	13	0.201029	2.914870	4313.818214	0.007368	0.005159
RS	14	0.227660	2.651051	5112.719915	0.008732	0.006254
RS	15	0.256648	2.651051	5503.663871	0.009400	0.006822
RS	16	0.288200	2.422847	6472.222759	0.011054	0.008140
RS	17	0.322544	2.422847	6944.008194	0.011860	0.008853
RS	18	0.359926	2.175281	8279.612710	0.014141	0.010687
RS	19	0.400615	2.175281	8841.861747	0.015101	0.011585
RS	20	0.444904	1.930872	10604.733574	0.018112	0.014001
RS	21	0.493111	1.930872	11252.045279	0.019218	0.015107
RS	22	0.545583	1.722914	13326.041664	0.022760	0.018005
RS	23	0.602696	1.722914	14020.600138	0.023946	0.019246
RS	24	0.664863	1.580187	16007.268913	0.027339	0.022063
RS	25	0.732530	1.580187	16674.384473	0.028479	0.023211
RS	26	0.806183	1.506963	18120.471918	0.030948	0.025254
RS	27	0.886351	1.506963	18674.959107	0.031895	0.026096
RS	28	0.973613	1.488810	19379.809870	0.033099	0.027054
RS	29	1.068594	1.488810	19756.448449	0.033742	0.027508
RS	30	1.171978	1.506931	19792.120754	0.033803	0.027507
RS	31	1.284509	1.506931	19952.957714	0.034078	0.027586
RS	32	1.406994	1.545886	19497.105833	0.033299	0.026909
RS	33	1.540316	1.545886	19424.248047	0.033175	0.026643
RS	34	1.685433	1.593794	18651.762119	0.031856	0.025547
RS	35	1.843388	1.593794	18339.389663	0.031322	0.024968
RS	36	2.015318	1.640418	17391.381210	0.029703	0.023659
RS	37	2.202457	1.640418	16840.538765	0.028762	0.022795
RS	38	2.406153	1.679160	15791.042915	0.026970	0.021373
RS	39	2.627869	1.679160	15012.868724	0.025641	0.020241
RS	40	2.869201	1.707699	13885.269714	0.023715	0.018732
RS	41	3.131882	1.707699	12910.364190	0.022050	0.017369
RS	42	3.417803	1.725999	11723.301899	0.020022	0.015794
RS	43	3.729019	1.725999	10608.934695	0.018119	0.014274
RS	44	4.067768	1.735016	9400.976752	0.016056	0.012681
RS	45	4.436485	1.735016	8231.707172	0.014059	0.011110
RS	46	4.837823	1.736888	7063.844295	0.012064	0.009573
RS	47	5.274666	1.736888	5943.397605	0.010151	0.008077
RS	48	5.750156	1.734856	4893.063390	0.008357	0.006691
RS	49	6.267713	1.734856	3924.428463	0.006703	0.005394
RS	50	6.831057	1.731820	3068.216061	0.005240	0.004255
RS	51	7.444239	1.731820	2324.490494	0.003970	0.003252
RS	52	8.111669	1.727462	1709.013923	0.002919	0.002421
RS	53	8.838145	1.727462	1209.695181	0.002066	0.001737
RS	54	9.628892	1.712006	830.053631	0.001418	0.001212
RS	55	10.489596	1.712006	540.186245	0.000923	0.000804
RS	56	11.426445	1.712006	335.938206	0.000574	0.000510
RS	57	12.446176	1.712006	198.846155	0.000340	0.000309
RS	58	13.556121	1.662800	113.785601	0.000194	0.000180
RS	59	14.764262	1.662800	58.914780	0.000101	0.000096
RS	60	16.079285	1.662800	28.569815	0.000049	0.000047
RS	61	17.510647	1.662800	12.901432	0.000022	0.000022
RS	62	19.068640	1.662800	5.391371	0.000009	0.000009
RS	63	20.764467	1.662800	3.113246	0.000005	0.000005
PA	4+25*2+4+6 0.122136988 0.021717564 20.764466986 0.258993709 6.052510957 5.207987457 4.160529203 3.367882857 2.914870173 2.651051411 2.422847216 2.175281194 1.930872269 1.722914367 1.580187188 1.506963260 1.488810111 1.506930893 1.545885977 1.593793778 1.640417639 1.679160072 1.707699339 1.725998600 1.735016155 1.736887675 1.734855592 1.731819673 1.727462303 1.712006087 1.662799591
//
IT	4806
RD	7
LK	-5405533.109113
QD	-960.503218 -> -929.361735
RI	0.2438788123
TR	0.120828	0.021492
MT	21.138180
MM	C_pi: 1.588432, n_recomb: 584949.862857
RS	0	0.000000	0.253099	19824.277020	0.033891	0.277791
RS	1	0.008878	0.253099	20810.086153	0.035576	0.026809
RS	2	0.018543	0.253099	21774.221958	0.037224	0.010370
RS	3	0.029067	0.253099	22702.765265	0.038811	0.009504
RS	4	0.040525	7.314003	835.547030	0.001428	0.000506
RS	5	0.053000	7.314003	908.231183	0.001553	0.000684
RS	6	0.066583	5.741637	1257.065186	0.002149	0.000984
RS	7	0.081371	5.741637	1365.211566	0.002334	0.001162
RS	8	0.097473	4.369926	1946.697571	0.003328	0.001741
RS	9	0.115003	4.369926	2111.070122	0.003609	0.002082
RS	10	0.134090	3.450351	2896.601065	0.004952	0.003037
RS	11	0.154872	3.450351	3134.703139	0.005359	0.003528
RS	12	0.177498	2.968910	3938.090300	0.006732	0.004625
RS	13	0.202133	2.968910	4251.874832	0.007269	0.005138
RS	14	0.228956	2.714724	5014.452674	0.008572	0.006205
RS	15	0.258159	2.714724	5400.388282	0.009232	0.006761
RS	16	0.289954	2.495853	6316.408256	0.010798	0.008029
RS	17	0.324573	2.495853	6780.880674	0.011592	0.008719
RS	18	0.362265	2.241093	8089.337045	0.013829	0.010535
RS	19	0.403302	2.241093	8644.620594	0.014778	0.011400
RS	20	0.447983	1.977983	10434.508739	0.017838	0.013865
RS	21	0.496631	1.977983	11078.801660	0.018940	0.014938
RS	22	0.549597	1.748849	13249.190847	0.022650	0.017973
RS	23	0.607266	1.748849	13946.137425	0.023842	0.019192
RS	24	0.670053	1.590473	16062.105368	0.027459	0.022189
RS	25	0.738415	1.590473	16733.311982	0.028606	0.023332
RS	26	0.812846	1.509296	18273.544300	0.031240	0.025505
RS	27	0.893885	1.509296	18828.172017	0.032188	0.026352
RS	28	0.982117	1.489301	19555.807044	0.033432	0.027339
RS	29	1.078183	1.489301	19926.608090	0.034065	0.027804
RS	30	1.182777	1.509526	19924.999896	0.034063	0.027747
RS	31	1.296656	1.509526	20076.359123	0.034322	0.027840
RS	32	1.420645	1.553042	19551.445023	0.033424	0.027061
RS	33	1.555641	1.553042	19469.856612	0.033285	0.026811
RS	34	1.702622	1.606963	18621.867126	0.031835	0.025602
RS	35	1.862650	1.606963	18305.837984	0.031295	0.025042
RS	36	2.036886	1.660035	17294.612930	0.029566	0.023634
RS	37	2.226589	1.660035	16747.956311	0.028631	0.022790
RS	38	2.433133	1.705025	15654.633556	0.026762	0.021293
RS	39	2.658014	1.705025	14889.507997	0.025454	0.020183
RS	40	2.902858	1.739457	13736.664278	0.023483	0.018621
RS	41	3.169438	1.739457	12783.209955	0.021854	0.017283
RS	42	3.459685	1.763232	11586.960294	0.019808	0.015677
RS	43	3.775698	1.763232	10500.282951	0.017951	0.014184
RS	44	4.119765	1.777186	9295.805170	0.015892	0.012579
RS	45	4.494377	1.777186	8156.474900	0.013944	0.011036
RS	46	4.902246	1.783430	6999.431890	0.011966	0.009501
RS	47	5.346323	1.783430	5906.199344	0.010097	0.008031
RS	48	5.829823	1.785317	4867.883408	0.008322	0.006653
RS	49	6.356247	1.785317	3919.401609	0.006700	0.005378
RS	50	6.929404	1.785771	3071.741520	0.005251	0.004247
RS	51	7.553443	1.785771	2338.996941	0.003999	0.003257
RS	52	8.232882	1.783983	1726.859324	0.002952	0.002432
RS	53	8.972639	1.783983	1230.151595	0.002103	0.001753
RS	54	9.778067	1.768951	849.514761	0.001452	0.001229
RS	55	10.654998	1.768951	557.040457	0.000952	0.000819
RS	56	11.609780	1.768951	349.213072	0.000597	0.000523
RS	57	12.649322	1.768951	208.476830	0.000356	0.000319
RS	58	13.781150	1.714924	120.549832	0.000206	0.000188
RS	59	15.013457	1.714924	62.952801	0.000108	0.000100
RS	60	16.355163	1.714924	30.805328	0.000053	0.000050
RS	61	17.815980	1.714924	14.044620	0.000024	0.000023
RS	62	19.406481	1.714924	5.928722	0.000010	0.000010
RS	63	21.138180	1.714924	3.479311	0.000006	0.000006
PA	4+25*2+4+6 0.120827721 0.021491623 21.138180499 0.253099158 7.314002578 5.741637105 4.369925592 3.450350662 2.968910200 2.714723862 2.495853304 2.241092943 1.977983242 1.748849250 1.590473107 1.509295758 1.489301375 1.509526334 1.553042092 1.606962713 1.660035420 1.705025430 1.739456824 1.763232037 1.777186319 1.783430013 1.785317452 1.785770575 1.783982552 1.768951267 1.714923728
//
IT	4972
RD	8
LK	-5405476.468000
QD	-914.921838 -> -894.043515
RI	0.2417708524
TR	0.119757	0.021317
MT	21.446234
MM	C_pi: 1.600951, n_recomb: 584762.589185
RS	0	0.000000	0.249034	20191.243645	0.034529	0.277084
RS	1	0.008902	0.249034	21185.165195	0.036229	0.027321
RS	2	0.018597	0.249034	22154.483332	0.037886	0.010550
RS	3	0.029156	0.249034	23084.706238	0.039477	0.009730
RS	4	0.040654	8.746495	698.984429	0.001195	0.000424
RS	5	0.053175	8.746495	760.179645	0.001300	0.000580
RS	6	0.066811	6.244235	1157.496373	0.001979	0.000919
RS	7	0.081662	6.244235	1257.622216	0.002151	0.001082
RS	8	0.097834	4.533366	1880.695636	0.003216	0.001697
RS	9	0.115446	4.533366	2040.229015	0.003489	0.002026
RS	10	0.134626	3.497240	2866.085353	0.004901	0.003026
RS	11	0.155514	3.497240	3102.547118	0.005306	0.003513
RS	12	0.178261	2.996493	3915.352505	0.006696	0.004631
RS	13	0.203033	2.996493	4228.419929	0.007231	0.005143
RS	14	0.230010	2.759061	4953.717545	0.008471	0.006177
RS	15	0.259389	2.759061	5336.796030	0.009126	0.006727
RS	16	0.291383	2.556449	6196.121970	0.010596	0.007937
RS	17	0.326226	2.556449	6654.929316	0.011381	0.008610
RS	18	0.364171	2.300236	7926.953203	0.013556	0.010393
RS	19	0.405493	2.300236	8476.074102	0.014495	0.011234
RS	20	0.450494	2.022294	10277.089123	0.017575	0.013725
RS	21	0.499502	2.022294	10918.232922	0.018671	0.014769
RS	22	0.552872	1.774197	13165.925538	0.022515	0.017914
RS	23	0.610994	1.774197	13864.722879	0.023710	0.019112
RS	24	0.674290	1.601250	16095.732577	0.027525	0.022269
RS	25	0.743220	1.601250	16770.937756	0.028680	0.023403
RS	26	0.818287	1.512398	18401.075768	0.031468	0.025700
RS	27	0.900038	1.512398	18956.663378	0.032418	0.026546
RS	28	0.989065	1.490176	19713.202513	0.033711	0.027572
RS	29	1.086019	1.490176	20079.749969	0.034338	0.028040
RS	30	1.191604	1.511588	20054.583681	0.034295	0.027948
RS	31	1.306588	1.511588	20198.157736	0.034541	0.028048
RS	32	1.431809	1.558360	19621.602307	0.033555	0.027195
RS	33	1.568177	1.558360	19532.136915	0.033402	0.026955
RS	34	1.716686	1.616786	18625.520268	0.031851	0.025661
RS	35	1.878415	1.616786	18304.939554	0.031303	0.025114
RS	36	2.054543	1.674769	17243.835133	0.029489	0.023630
RS	37	2.246350	1.674769	16698.102900	0.028555	0.022801
RS	38	2.455232	1.724618	15568.890278	0.026624	0.021245
RS	39	2.682710	1.724618	14811.103386	0.025328	0.020150
RS	40	2.930440	1.763836	13635.280402	0.023318	0.018546
RS	41	3.200223	1.763836	12695.669139	0.021711	0.017225
RS	42	3.494024	1.792343	11487.819764	0.019645	0.015591
RS	43	3.813980	1.792343	10420.462445	0.017820	0.014117
RS	44	4.162420	1.810858	9214.329028	0.015757	0.012499
RS	45	4.541879	1.810858	8097.250831	0.013847	0.010978
RS	46	4.955120	1.821421	6945.408371	0.011877	0.009440
RS	47	5.405150	1.821421	5873.681129	0.010045	0.007992
RS	48	5.895243	1.827418	4843.119769	0.008282	0.006618
RS	49	6.428966	1.827418	3911.706472	0.006689	0.005362
RS	50	7.010204	1.831678	3070.561450	0.005251	0.004237
RS	51	7.643186	1.831678	2348.065717	0.004015	0.003260
RS	52	8.332519	1.832808	1739.135578	0.002974	0.002438
RS	53	9.083220	1.832808	1245.726459	0.002130	0.001765
RS	54	9.900751	1.818597	864.888295	0.001479	0.001243
RS	55	10.791063	1.818597	570.896424	0.000976	0.000833
RS	56	11.760634	1.818597	360.440401	0.000616	0.000535
RS	57	12.816520	1.818597	216.808280	0.000371	0.000328
RS	58	13.966407	1.760227	126.530427	0.000216	0.000195
RS	59	15.218661	1.760227	66.582719	0.000114	0.000104
RS	60	16.582397	1.760227	32.846896	0.000056	0.000052
RS	61	18.067539	1.760227	15.104804	0.000026	0.000025
RS	62	19.684894	1.760227	6.434699	0.000011	0.000011
RS	63	21.446234	1.760227	3.832315	0.000007	0.000006
PA	4+25*2+4+6 0.119756893 0.021316617 21.446234299 0.249034175 8.746494558 6.244234867 4.533366050 3.497240441 2.996493440 2.759061138 2.556448635 2.300236090 2.022294118 1.774196553 1.601250303 1.512397974 1.490175575 1.511587836 1.558359968 1.616786160 1.674768849 1.724617573 1.763835656 1.792343015 1.810858042 1.821421037 1.827418350 1.831677817 1.832807985 1.818597246 1.760227408
//
IT	4465
RD	9
LK	-5405438.007086
QD	-884.239055 -> -869.458578
RI	0.2401187571
TR	0.118851	0.021176
MT	21.708029
MM	C_pi: 1.611769, n_recomb: 584828.035454
RS	0	0.000000	0.246135	20474.099984	0.035009	0.276504
RS	1	0.008923	0.246135	21474.629045	0.036720	0.027743
RS	2	0.018643	0.246135	22448.302995	0.038384	0.010691
RS	3	0.029230	0.246135	23380.181877	0.039978	0.009905
RS	4	0.040761	10.376466	589.755322	0.001008	0.000358
RS	5	0.053322	10.376466	641.658430	0.001097	0.000495
RS	6	0.067003	6.724247	1076.784465	0.001841	0.000866
RS	7	0.081906	6.724247	1170.350071	0.002001	0.001016
RS	8	0.098138	4.663000	1832.928168	0.003134	0.001665
RS	9	0.115818	4.663000	1988.982875	0.003401	0.001984
RS	10	0.135076	3.519136	2856.819256	0.004885	0.003028
RS	11	0.156053	3.519136	3093.144091	0.005289	0.003512
RS	12	0.178901	3.005046	3917.488215	0.006699	0.004650
RS	13	0.203789	3.005046	4231.466136	0.007235	0.005166
RS	14	0.230897	2.788293	4920.357049	0.008413	0.006163
RS	15	0.260424	2.788293	5302.187716	0.009066	0.006714
RS	16	0.292586	2.606501	6103.628860	0.010437	0.007859
RS	17	0.327617	2.606501	6558.127914	0.011214	0.008524
RS	18	0.365775	2.353253	7788.615650	0.013318	0.010263
RS	19	0.407338	2.353253	8332.365562	0.014248	0.011087
RS	20	0.452609	2.063755	10133.363071	0.017327	0.013586
RS	21	0.501920	2.063755	10771.395925	0.018418	0.014608
RS	22	0.555631	1.798715	13080.897219	0.022367	0.017841
RS	23	0.614135	1.798715	13781.141142	0.023564	0.019020
RS	24	0.677860	1.612312	16113.594021	0.027553	0.022317
RS	25	0.747271	1.612312	16792.653687	0.028714	0.023442
RS	26	0.822876	1.516243	18506.217495	0.031644	0.025853
RS	27	0.905227	1.516243	19063.379426	0.032597	0.026696
RS	28	0.994927	1.491710	19850.719306	0.033943	0.027762
RS	29	1.092631	1.491710	20214.387872	0.034565	0.028230
RS	30	1.199053	1.513766	20174.620697	0.034497	0.028116
RS	31	1.314972	1.513766	20312.065026	0.034732	0.028221
RS	32	1.441234	1.562914	19696.525820	0.033679	0.027311
RS	33	1.578764	1.562914	19600.380757	0.033515	0.027079
RS	34	1.728565	1.624733	18648.321418	0.031887	0.025720
RS	35	1.891734	1.624733	18323.167166	0.031331	0.025181
RS	36	2.069463	1.686436	17223.027681	0.029450	0.023640
RS	37	2.263051	1.686436	16676.460404	0.028515	0.022821
RS	38	2.473914	1.740011	15518.392073	0.026535	0.021219
RS	39	2.703593	1.740011	14764.300752	0.025246	0.020136
RS	40	2.953766	1.783071	13568.206380	0.023200	0.018496
RS	41	3.226264	1.783071	12637.251828	0.021608	0.017187
RS	42	3.523077	1.815629	11416.836210	0.019522	0.015527
RS	43	3.846376	1.815629	10362.846053	0.017719	0.014069
RS	44	4.198524	1.838314	9151.755132	0.015649	0.012435
RS	45	4.582096	1.838314	8051.254241	0.013767	0.010931
RS	46	4.999895	1.853077	6900.622489	0.011799	0.009388
RS	47	5.454975	1.853077	5845.995749	0.009996	0.007958
RS	48	5.950663	1.863277	4819.951021	0.008242	0.006585
RS	49	6.490584	1.863277	3903.037677	0.006674	0.005345
RS	50	7.078683	1.871580	3066.663483	0.005244	0.004225
RS	51	7.719260	1.871580	2353.615792	0.004024	0.003260
RS	52	8.416998	1.875913	1747.586681	0.002988	0.002442
RS	53	9.176998	1.875913	1257.827195	0.002151	0.001775
RS	54	10.004815	1.862863	877.258923	0.001500	0.001254
RS	55	10.906500	1.862863	582.505599	0.000996	0.000844
RS	56	11.888646	1.862863	370.106246	0.000633	0.000545
RS	57	12.958432	1.862863	224.132817	0.000383	0.000336
RS	58	14.123679	1.800565	131.891213	0.000226	0.000201
RS	59	15.392904	1.800565	69.886647	0.000119	0.000108
RS	60	16.775387	1.800565	34.732114	0.000059	0.000055
RS	61	18.281232	1.800565	16.097538	0.000028	0.000026
RS	62	19.921450	1.800565	6.915040	0.000012	0.000011
RS	63	21.708029	1.800565	4.174748	0.000007	0.000007
PA	4+25*2+4+6 0.118851494 0.021175950 21.708029151 0.246134806 10.376465752 6.724246845 4.662999681 3.519136215 3.005046473 2.788292963 2.606501173 2.353252853 2.063755375 1.798715408 1.612312407 1.516242519 1.491710409 1.513766037 1.562913587 1.624733048 1.686436278 1.740010540 1.783070752 1.815628966 1.838314256 1.853076899 1.863277419 1.871579646 1.875912994 1.862863048 1.800564603
//
IT	4204
RD	10
LK	-5405410.470489
QD	-862.644091 -> -851.675861
RI	0.2387850798
TR	0.118065	0.021059
MT	21.936169
MM	C_pi: 1.621399, n_recomb: 585075.627042
RS	0	0.000000	0.244044	20695.838469	0.035373	0.276014
RS	1	0.008941	0.244044	21701.999720	0.037093	0.028099
RS	2	0.018682	0.244044	22679.569719	0.038763	0.010805
RS	3	0.029294	0.244044	23613.251794	0.040359	0.010044
RS	4	0.040854	12.236474	500.800042	0.000856	0.000305
RS	5	0.053449	12.236474	545.067331	0.000932	0.000425
RS	6	0.067169	7.190082	1009.103954	0.001725	0.000821
RS	7	0.082116	7.190082	1097.126503	0.001875	0.000959
RS	8	0.098400	4.769345	1796.812825	0.003071	0.001639
RS	9	0.116139	4.769345	1950.260340	0.003333	0.001949
RS	10	0.135465	3.524784	2861.060564	0.004890	0.003037
RS	11	0.156519	3.524784	3098.205245	0.005295	0.003521
RS	12	0.179455	3.000753	3936.349961	0.006728	0.004679
RS	13	0.204442	3.000753	4252.337014	0.007268	0.005200
RS	14	0.231663	2.806287	4906.640409	0.008386	0.006160
RS	15	0.261318	2.806287	5288.396236	0.009039	0.006715
RS	16	0.293625	2.647873	6032.815726	0.010311	0.007794
RS	17	0.328820	2.647873	6484.106714	0.011083	0.008455
RS	18	0.367162	2.400759	7671.018415	0.013111	0.010145
RS	19	0.408932	2.400759	8210.153781	0.014033	0.010957
RS	20	0.454438	2.102400	10003.701387	0.017098	0.013453
RS	21	0.504012	2.102400	10638.793093	0.018184	0.014456
RS	22	0.558018	1.822194	12998.087267	0.022216	0.017760
RS	23	0.616854	1.822194	13699.515599	0.023415	0.018923
RS	24	0.680950	1.623400	16121.425917	0.027554	0.022344
RS	25	0.750777	1.623400	16804.193633	0.028721	0.023459
RS	26	0.826848	1.520643	18594.016748	0.031781	0.025974
RS	27	0.909721	1.520643	19153.197298	0.032736	0.026812
RS	28	1.000003	1.493883	19970.858461	0.034134	0.027919
RS	29	1.098358	1.493883	20332.768924	0.034752	0.028385
RS	30	1.205507	1.516295	20283.801610	0.034669	0.028258
RS	31	1.322236	1.516295	20416.591249	0.034896	0.028363
RS	32	1.449403	1.567218	19771.315016	0.033793	0.027412
RS	33	1.587940	1.567218	19669.718872	0.033619	0.027184
RS	34	1.738864	1.631622	18682.308995	0.031931	0.025775
RS	35	1.903283	1.631622	18352.953123	0.031369	0.025244
RS	36	2.082403	1.696130	17222.495796	0.029436	0.023658
RS	37	2.277538	1.696130	16674.161428	0.028499	0.022847
RS	38	2.490122	1.752518	15493.212944	0.026481	0.021210
RS	39	2.721713	1.752518	14740.419611	0.025194	0.020135
RS	40	2.974011	1.798622	13526.781851	0.023120	0.018465
RS	41	3.248869	1.798622	12600.821472	0.021537	0.017165
RS	42	3.548302	1.834624	11367.645082	0.019429	0.015481
RS	43	3.874508	1.834624	10322.646811	0.017643	0.014034
RS	44	4.229881	1.861100	9104.427359	0.015561	0.012384
RS	45	4.617030	1.861100	8016.195899	0.013701	0.010894
RS	46	5.038795	1.879908	6863.866270	0.011732	0.009343
RS	47	5.498271	1.879908	5822.874151	0.009952	0.007928
RS	48	5.998830	1.894351	4798.826464	0.008202	0.006555
RS	49	6.544146	1.894351	3894.281062	0.006656	0.005329
RS	50	7.138221	1.906866	3061.219945	0.005232	0.004212
RS	51	7.785413	1.906866	2356.835974	0.004028	0.003258
RS	52	8.490473	1.914629	1753.342084	0.002997	0.002444
RS	53	9.258575	1.914629	1267.384683	0.002166	0.001782
RS	54	10.095356	1.903028	887.363097	0.001517	0.001263
RS	55	11.006955	1.903028	592.384097	0.001012	0.000854
RS	56	12.000063	1.903028	378.548043	0.000647	0.000554
RS	57	13.081969	1.903028	230.655421	0.000394	0.000343
RS	58	14.260611	1.837176	136.747786	0.000234	0.000207
RS	59	15.544639	1.837176	72.923123	0.000125	0.000112
RS	60	16.943477	1.837176	36.488061	0.000062	0.000057
RS	61	18.467389	1.837176	17.034143	0.000029	0.000027
RS	62	20.127559	1.837176	7.373961	0.000013	0.000012
RS	63	21.936169	1.837176	4.508468	0.000008	0.000007
PA	4+25*2+4+6 0.118065187 0.021059243 21.936169487 0.244043575 12.236474471 7.190082015 4.769345111 3.524784128 3.000753451 2.806287251 2.647873118 2.400758858 2.102400010 1.822194469 1.623400191 1.520642701 1.493882728 1.516295294 1.567218181 1.631621974 1.696129568 1.752518293 1.798622389 1.834623726 1.861099767 1.879908227 1.894351116 1.906865780 1.914628624 1.903027621 1.837175683
//
IT	4147
RD	11
LK	-5405389.840350
QD	-846.826958 -> -838.355195
RI	0.2376805184
TR	0.117368	0.020960
MT	22.139025
MM	C_pi: 1.630135, n_recomb: 585445.424103
RS	0	0.000000	0.242506	20873.853909	0.035655	0.275588
RS	1	0.008957	0.242506	21884.980744	0.037382	0.028408
RS	2	0.018717	0.242506	22866.157749	0.039058	0.010900
RS	3	0.029350	0.242506	23801.797598	0.040656	0.010156
RS	4	0.040936	14.362678	427.366931	0.000730	0.000260
RS	5	0.053560	14.362678	465.283769	0.000795	0.000366
RS	6	0.067315	7.649364	950.639445	0.001624	0.000781
RS	7	0.082302	7.649364	1033.841284	0.001766	0.000909
RS	8	0.098631	4.860695	1767.892847	0.003020	0.001618
RS	9	0.116422	4.860695	1919.267171	0.003278	0.001920
RS	10	0.135808	3.520723	2873.302634	0.004908	0.003051
RS	11	0.156929	3.520723	3111.826929	0.005315	0.003535
RS	12	0.179943	2.988344	3965.891850	0.006774	0.004712
RS	13	0.205018	2.988344	4284.582782	0.007319	0.005241
RS	14	0.232339	2.816167	4906.658821	0.008381	0.006165
RS	15	0.262107	2.816167	5289.162393	0.009034	0.006726
RS	16	0.294542	2.682256	5978.516286	0.010212	0.007739
RS	17	0.329881	2.682256	6427.454093	0.010979	0.008399
RS	18	0.368387	2.443436	7570.635554	0.012931	0.010038
RS	19	0.410341	2.443436	8105.818407	0.013846	0.010841
RS	20	0.456053	2.138346	9887.242227	0.016888	0.013327
RS	21	0.505859	2.138346	10519.610285	0.017969	0.014315
RS	22	0.560127	1.844508	12919.455656	0.022068	0.017677
RS	23	0.619256	1.844508	13621.884556	0.023268	0.018826
RS	24	0.683681	1.634299	16122.998847	0.027540	0.022356
RS	25	0.753877	1.634299	16809.307384	0.028712	0.023462
RS	26	0.830360	1.525399	18668.230769	0.031887	0.026071
RS	27	0.913694	1.525399	19229.712413	0.032846	0.026904
RS	28	1.004492	1.496585	20075.785368	0.034291	0.028049
RS	29	1.103423	1.496585	20436.810391	0.034908	0.028513
RS	30	1.211216	1.519213	20381.867194	0.034814	0.028376
RS	31	1.328664	1.519213	20511.241895	0.035035	0.028482
RS	32	1.456631	1.571516	19842.829555	0.033894	0.027499
RS	33	1.596061	1.571516	19736.928606	0.033713	0.027274
RS	34	1.747981	1.637912	18721.966193	0.031979	0.025827
RS	35	1.913507	1.637912	18388.954851	0.031410	0.025300
RS	36	2.093860	1.704516	17235.226560	0.029440	0.023681
RS	37	2.290368	1.704516	16684.687609	0.028499	0.022876
RS	38	2.504477	1.762990	15485.898039	0.026451	0.021212
RS	39	2.737765	1.762990	14732.824860	0.025165	0.020142
RS	40	2.991948	1.811473	13504.230840	0.023067	0.018449
RS	41	3.268899	1.811473	12580.660388	0.021489	0.017154
RS	42	3.570657	1.850384	11335.004466	0.019361	0.015450
RS	43	3.899444	1.850384	10295.761257	0.017586	0.014010
RS	44	4.257681	1.880293	9069.045374	0.015491	0.012344
RS	45	4.648006	1.880293	7989.801562	0.013647	0.010864
RS	46	5.073293	1.902974	6833.689643	0.011673	0.009305
RS	47	5.536673	1.902974	5803.612048	0.009913	0.007902
RS	48	6.041559	1.921655	4779.640265	0.008164	0.006526
RS	49	6.591669	1.921655	3885.721880	0.006637	0.005314
RS	50	7.191053	1.938505	3054.792131	0.005218	0.004198
RS	51	7.844125	1.938505	2358.371834	0.004028	0.003254
RS	52	8.555694	1.949883	1757.063723	0.003001	0.002443
RS	53	9.330999	1.949883	1274.969675	0.002178	0.001787
RS	54	10.175749	1.939982	895.669639	0.001530	0.001270
RS	55	11.096165	1.939982	600.868880	0.001026	0.000863
RS	56	12.099025	1.939982	385.990904	0.000659	0.000562
RS	57	13.191712	1.939982	236.515475	0.000404	0.000350
RS	58	14.382273	1.870893	141.181648	0.000241	0.000212
RS	59	15.679474	1.870893	75.733227	0.000129	0.000116
RS	60	17.092868	1.870893	38.133569	0.000065	0.000059
RS	61	18.632862	1.870893	17.922364	0.000031	0.000028
RS	62	20.310796	1.870893	7.814266	0.000013	0.000012
RS	63	22.139025	1.870893	4.834593	0.000008	0.000008
PA	4+25*2+4+6 0.117367804 0.020959852 22.139025123 0.242505845 14.362677673 7.649363644 4.860695216 3.520723441 2.988343509 2.816167422 2.682256358 2.443435922 2.138345738 1.844508216 1.634299485 1.525399169 1.496584985 1.519213427 1.571515949 1.637911861 1.704515783 1.762990439 1.811472774 1.850384425 1.880293353 1.902973756 1.921655074 1.938504546 1.949882809 1.939981975 1.870892575
//
IT	4739
RD	12
LK	-5405373.779024
QD	-834.826343 -> -828.060748
RI	0.2367428630
TR	0.116737	0.020873
MT	22.322796
MM	C_pi: 1.638189, n_recomb: 585893.421441
RS	0	0.000000	0.241352	21020.329770	0.035877	0.275212
RS	1	0.008971	0.241352	22035.946037	0.037611	0.028682
RS	2	0.018748	0.241352	23020.529272	0.039291	0.010980
RS	3	0.029401	0.241352	23958.249447	0.040892	0.010249
RS	4	0.041010	16.797978	366.071633	0.000625	0.000223
RS	5	0.053661	16.797978	398.654575	0.000680	0.000316
RS	6	0.067446	8.107548	899.003754	0.001534	0.000746
RS	7	0.082468	8.107548	977.922285	0.001669	0.000864
RS	8	0.098838	4.943087	1743.266065	0.002975	0.001599
RS	9	0.116677	4.943087	1892.879840	0.003231	0.001894
RS	10	0.136116	3.511535	2889.782939	0.004932	0.003066
RS	11	0.157299	3.511535	3129.973644	0.005342	0.003550
RS	12	0.180382	2.971336	4001.680211	0.006830	0.004748
RS	13	0.205536	2.971336	4323.470705	0.007379	0.005285
RS	14	0.232947	2.820415	4915.988390	0.008391	0.006174
RS	15	0.262817	2.820415	5299.794542	0.009046	0.006743
RS	16	0.295367	2.711097	5936.724189	0.010133	0.007692
RS	17	0.330837	2.711097	6383.964952	0.010896	0.008354
RS	18	0.369489	2.481935	7484.459542	0.012774	0.009941
RS	19	0.411609	2.481935	8016.258434	0.013682	0.010739
RS	20	0.457508	2.171790	9782.724985	0.016697	0.013209
RS	21	0.507524	2.171790	10412.602333	0.017772	0.014185
RS	22	0.562027	1.865627	12845.930001	0.021925	0.017595
RS	23	0.621420	1.865627	13549.232527	0.023126	0.018732
RS	24	0.686142	1.644885	16120.860407	0.027515	0.022359
RS	25	0.756670	1.644885	16810.536635	0.028692	0.023457
RS	26	0.833525	1.530360	18731.900754	0.031972	0.026151
RS	27	0.917275	1.530360	19295.845670	0.032934	0.026979
RS	28	1.008539	1.499709	20167.671731	0.034422	0.028157
RS	29	1.107991	1.499709	20528.477524	0.035038	0.028618
RS	30	1.216364	1.522511	20469.226731	0.034937	0.028475
RS	31	1.334461	1.522511	20596.214477	0.035154	0.028581
RS	32	1.463152	1.575931	19909.444170	0.033981	0.027573
RS	33	1.603388	1.575931	19800.262336	0.033795	0.027350
RS	34	1.756206	1.643891	18763.727689	0.032026	0.025874
RS	35	1.922734	1.643891	18427.673946	0.031452	0.025350
RS	36	2.104202	1.712049	17256.340226	0.029453	0.023708
RS	37	2.301949	1.712049	16703.470622	0.028509	0.022906
RS	38	2.517438	1.772026	15491.115413	0.026440	0.021223
RS	39	2.752259	1.772026	14736.737259	0.025153	0.020156
RS	40	3.008146	1.822333	13495.582415	0.023034	0.018443
RS	41	3.286991	1.822333	12572.536472	0.021459	0.017153
RS	42	3.590851	1.863694	11314.952422	0.019312	0.015429
RS	43	3.921972	1.863694	10279.044771	0.017544	0.013994
RS	44	4.282799	1.896705	9043.016390	0.015435	0.012313
RS	45	4.675998	1.896705	7970.233040	0.013604	0.010840
RS	46	5.104472	1.923082	6808.829823	0.011621	0.009271
RS	47	5.571386	1.923082	5787.521662	0.009878	0.007879
RS	48	6.080189	1.945967	4762.170362	0.008128	0.006500
RS	49	6.634638	1.945967	3877.456929	0.006618	0.005299
RS	50	7.238830	1.967234	3047.713656	0.005202	0.004183
RS	51	7.897225	1.967234	2358.643246	0.004026	0.003250
RS	52	8.614689	1.982384	1759.202877	0.003003	0.002442
RS	53	9.396518	1.982384	1280.982599	0.002186	0.001791
RS	54	10.248489	1.974401	902.517437	0.001540	0.001276
RS	55	11.176894	1.974401	608.206739	0.001038	0.000870
RS	56	12.188589	1.974401	392.601613	0.000670	0.000569
RS	57	13.291048	1.974401	241.817325	0.000413	0.000356
RS	58	14.492412	1.902352	145.254076	0.000248	0.000217
RS	59	15.801556	1.902352	78.348253	0.000134	0.000119
RS	60	17.228149	1.902352	39.683178	0.000068	0.000061
RS	61	18.782726	1.902352	18.768266	0.000032	0.000029
RS	62	20.476772	1.902352	8.238186	0.000014	0.000013
RS	63	22.322796	1.902352	5.154042	0.000009	0.000008
PA	4+25*2+4+6 0.116737474 0.020873030 22.322796328 0.241351800 16.797978418 8.107548108 4.943086951 3.511535304 2.971335980 2.820414867 2.711096517 2.481935016 2.171790018 1.865627492 1.644885424 1.530359812 1.499709246 1.522510975 1.575931161 1.643891329 1.712049408 1.772025846 1.822333048 1.863693521 1.896704604 1.923081930 1.945966785 1.967233838 1.982384079 1.974401209 1.902351869
//
IT	3951
RD	13
LK	-5405360.863815
QD	-825.424652 -> -819.871346
RI	0.2359275027
TR	0.116160	0.020796
MT	22.491403
MM	C_pi: 1.645691, n_recomb: 586389.768844
RS	0	0.000000	0.240466	21143.812882	0.036058	0.274872
RS	1	0.008984	0.240466	22163.556601	0.037797	0.028930
RS	2	0.018776	0.240466	23151.385073	0.039481	0.011050
RS	3	0.029447	0.240466	24091.260872	0.041084	0.010328
RS	4	0.041077	19.590326	314.489367	0.000536	0.000192
RS	5	0.053752	19.590326	342.559731	0.000584	0.000274
RS	6	0.067566	8.569316	852.563129	0.001454	0.000713
RS	7	0.082620	8.569316	927.607945	0.001582	0.000823
RS	8	0.099028	5.020877	1721.010980	0.002935	0.001582
RS	9	0.116909	5.020877	1869.028622	0.003187	0.001869
RS	10	0.136397	3.500437	2907.831434	0.004959	0.003081
RS	11	0.157636	3.500437	3149.779406	0.005371	0.003566
RS	12	0.180783	2.952152	4040.601029	0.006891	0.004785
RS	13	0.206009	2.952152	4365.674462	0.007445	0.005330
RS	14	0.233502	2.820867	4931.428478	0.008410	0.006187
RS	15	0.263465	2.820867	5316.894050	0.009067	0.006764
RS	16	0.296120	2.735555	5904.385256	0.010069	0.007653
RS	17	0.331709	2.735555	6350.426463	0.010830	0.008317
RS	18	0.370495	2.516839	7409.943880	0.012637	0.009853
RS	19	0.412766	2.516839	7938.836478	0.013538	0.010647
RS	20	0.458835	2.202936	9688.808311	0.016523	0.013099
RS	21	0.509043	2.202936	10316.422437	0.017593	0.014065
RS	22	0.563761	1.885562	12777.812798	0.021791	0.017515
RS	23	0.623396	1.885562	13481.899325	0.022991	0.018643
RS	24	0.688388	1.655060	16116.848214	0.027485	0.022356
RS	25	0.759220	1.655060	16809.718943	0.028666	0.023448
RS	26	0.836416	1.535392	18787.461370	0.032039	0.026218
RS	27	0.920547	1.535392	19353.942429	0.033005	0.027041
RS	28	1.012236	1.503133	20248.614360	0.034531	0.028249
RS	29	1.112163	1.503133	20609.695990	0.035147	0.028707
RS	30	1.221068	1.526121	20546.839057	0.035040	0.028559
RS	31	1.339758	1.526121	20672.271049	0.035253	0.028663
RS	32	1.469111	1.580494	19970.495997	0.034057	0.027636
RS	33	1.610086	1.580494	19858.923270	0.033866	0.027414
RS	34	1.763726	1.649699	18805.516874	0.032070	0.025916
RS	35	1.931170	1.649699	18467.022870	0.031493	0.025395
RS	36	2.113657	1.718995	17282.619509	0.029473	0.023735
RS	37	2.312540	1.718995	16727.467259	0.028526	0.022937
RS	38	2.529292	1.780001	15505.166727	0.026442	0.021239
RS	39	2.765517	1.780001	14748.817356	0.025152	0.020174
RS	40	3.022965	1.831674	13497.254818	0.023018	0.018447
RS	41	3.303543	1.831674	12573.379757	0.021442	0.017157
RS	42	3.609330	1.875083	11304.565600	0.019278	0.015417
RS	43	3.942589	1.875083	10270.156496	0.017514	0.013985
RS	44	4.305790	1.910893	9024.368695	0.015390	0.012288
RS	45	4.701622	1.910893	7956.071206	0.013568	0.010822
RS	46	5.133017	1.940784	6788.317814	0.011576	0.009243
RS	47	5.603170	1.940784	5774.052507	0.009847	0.007859
RS	48	6.115564	1.967821	4746.193187	0.008094	0.006475
RS	49	6.673992	1.967821	3869.509335	0.006599	0.005284
RS	50	7.282592	1.993563	3040.186900	0.005185	0.004169
RS	51	7.945871	1.993563	2357.932649	0.004021	0.003244
RS	52	8.668741	2.012609	1760.086127	0.003002	0.002439
RS	53	9.456556	2.012609	1285.717512	0.002193	0.001794
RS	54	10.315152	2.006731	908.160622	0.001549	0.001280
RS	55	11.250886	2.006731	614.583871	0.001048	0.000876
RS	56	12.270691	2.006731	398.506743	0.000680	0.000575
RS	57	13.382118	2.006731	246.640609	0.000421	0.000361
RS	58	14.593400	1.931978	149.011791	0.000254	0.000221
RS	59	15.913508	1.931978	80.792320	0.000138	0.000122
RS	60	17.352219	1.931978	41.148233	0.000070	0.000063
RS	61	18.920190	1.931978	19.576655	0.000033	0.000030
RS	62	20.629032	1.931978	8.647523	0.000015	0.000014
RS	63	22.491403	1.931978	5.467595	0.000009	0.000009
PA	4+25*2+4+6 0.116160480 0.020795795 22.491402654 0.240466102 19.590325779 8.569316247 5.020876591 3.500437179 2.952151920 2.820866747 2.735555377 2.516839358 2.202936429 1.885561660 1.655059915 1.535392047 1.503133226 1.526120596 1.580494042 1.649699010 1.718995074 1.780001497 1.831674327 1.875082823 1.910893133 1.940784097 1.967820904 1.993563031 2.012608519 2.006731215 1.931978036
//
IT	3874
RD	14
LK	-5405350.204022
QD	-817.845701 -> -813.183009
RI	0.2352047573
TR	0.115626	0.020726
MT	22.647984
MM	C_pi: 1.652734, n_recomb: 586909.854065
RS	0	0.000000	0.239767	21250.528042	0.036207	0.274560
RS	1	0.008996	0.239767	22274.111980	0.037952	0.029157
RS	2	0.018802	0.239767	23265.043018	0.039640	0.011112
RS	3	0.029490	0.239767	24207.102216	0.041245	0.010397
RS	4	0.041139	22.789791	270.859460	0.000462	0.000166
RS	5	0.053836	22.789791	295.095531	0.000503	0.000237
RS	6	0.067676	9.037526	810.281620	0.001381	0.000684
RS	7	0.082761	9.037526	881.781894	0.001502	0.000786
RS	8	0.099202	5.096646	1700.030963	0.002897	0.001565
RS	9	0.117123	5.096646	1846.533037	0.003146	0.001845
RS	10	0.136656	3.489367	2925.779847	0.004985	0.003096
RS	11	0.157947	3.489367	3169.454217	0.005400	0.003580
RS	12	0.181152	2.932332	4080.582887	0.006953	0.004822
RS	13	0.206446	2.932332	4408.982233	0.007512	0.005374
RS	14	0.234014	2.818852	4950.674971	0.008435	0.006202
RS	15	0.264063	2.818852	5338.013643	0.009095	0.006787
RS	16	0.296816	2.756572	5879.133169	0.010017	0.007619
RS	17	0.332514	2.756572	6324.346529	0.010776	0.008286
RS	18	0.371425	2.548667	7344.950360	0.012515	0.009774
RS	19	0.413835	2.548667	7871.332335	0.013411	0.010566
RS	20	0.460062	2.231996	9604.148336	0.016364	0.012997
RS	21	0.510447	2.231996	10229.709569	0.017430	0.013955
RS	22	0.565364	1.904355	12714.984475	0.021664	0.017439
RS	23	0.625222	1.904355	13419.787813	0.022865	0.018558
RS	24	0.690466	1.664776	16112.033409	0.027452	0.022349
RS	25	0.761578	1.664776	16807.926175	0.028638	0.023435
RS	26	0.839089	1.540409	18836.603058	0.032095	0.026274
RS	27	0.923572	1.540409	19405.626348	0.033064	0.027093
RS	28	1.015656	1.506768	20320.174184	0.034622	0.028328
RS	29	1.116024	1.506768	20681.892304	0.035239	0.028783
RS	30	1.225421	1.529992	20615.432007	0.035125	0.028629
RS	31	1.344660	1.529992	20739.982418	0.035338	0.028733
RS	32	1.474626	1.585210	20025.681624	0.034121	0.027689
RS	33	1.616284	1.585210	19912.477775	0.033928	0.027469
RS	34	1.770686	1.655432	18845.790736	0.032110	0.025953
RS	35	1.938979	1.655432	18505.433607	0.031530	0.025435
RS	36	2.122412	1.725540	17311.689221	0.029496	0.023763
RS	37	2.322347	1.725540	16754.408373	0.028547	0.022967
RS	38	2.540269	1.787202	15525.175265	0.026452	0.021260
RS	39	2.777795	1.787202	14766.451495	0.025160	0.020196
RS	40	3.036691	1.839857	13506.444170	0.023013	0.018456
RS	41	3.318877	1.839857	12580.766777	0.021436	0.017168
RS	42	3.626450	1.884968	11301.496878	0.019256	0.015412
RS	43	3.961693	1.884968	10267.194078	0.017494	0.013981
RS	44	4.327095	1.923300	9011.479776	0.015354	0.012270
RS	45	4.725370	1.923300	7946.120486	0.013539	0.010808
RS	46	5.159476	1.956528	6771.274876	0.011537	0.009218
RS	47	5.632634	1.956528	5762.668105	0.009819	0.007842
RS	48	6.148360	1.987646	4731.457628	0.008062	0.006452
RS	49	6.710482	1.987646	3861.830966	0.006580	0.005270
RS	50	7.323174	2.017897	3032.320231	0.005167	0.004154
RS	51	7.990985	2.017897	2356.419874	0.004015	0.003238
RS	52	8.718875	2.040942	1759.930933	0.002999	0.002435
RS	53	9.512248	2.040942	1289.378688	0.002197	0.001796
RS	54	10.376996	2.037336	912.781021	0.001555	0.001284
RS	55	11.319539	2.037336	620.136166	0.001057	0.000881
RS	56	12.346876	2.037336	403.800117	0.000688	0.000581
RS	57	13.466636	2.037336	251.045099	0.000428	0.000366
RS	58	14.687132	1.960089	152.491729	0.000260	0.000225
RS	59	16.017428	1.960089	83.083809	0.000142	0.000125
RS	60	17.467402	1.960089	42.536946	0.000072	0.000065
RS	61	19.047820	1.960089	20.350742	0.000035	0.000031
RS	62	20.770417	1.960089	9.043328	0.000015	0.000014
RS	63	22.647984	1.960089	5.775499	0.000010	0.000009
PA	4+25*2+4+6 0.115626026 0.020725846 22.647983807 0.239766656 22.789791025 9.037525767 5.096646351 3.489367452 2.932331564 2.818851796 2.756572103 2.548666607 2.231995855 1.904354771 1.664776472 1.540408615 1.506768223 1.529992019 1.585210310 1.655432026 1.725539815 1.787202363 1.839856763 1.884967870 1.923300054 1.956527648 1.987645943 2.017896616 2.040942304 2.037336193 1.960089296
//
IT	4410
RD	15
LK	-5405341.213340
QD	-811.583137 -> -807.593790
RI	0.2345525476
TR	0.115126	0.020662
MT	22.794899
MM	C_pi: 1.659405, n_recomb: 587440.525965
RS	0	0.000000	0.239203	21344.455708	0.036335	0.274270
RS	1	0.009007	0.239203	22371.647229	0.038083	0.029368
RS	2	0.018826	0.239203	23365.557192	0.039775	0.011168
RS	3	0.029529	0.239203	24309.804931	0.041383	0.010457
RS	4	0.041197	26.454979	233.783368	0.000398	0.000144
RS	5	0.053915	26.454979	254.748239	0.000434	0.000206
RS	6	0.067779	9.513829	771.481849	0.001313	0.000656
RS	7	0.082891	9.513829	839.714681	0.001429	0.000751
RS	8	0.099365	5.172160	1679.649369	0.002859	0.001548
RS	9	0.117323	5.172160	1824.665055	0.003106	0.001822
RS	10	0.136898	3.479524	2942.591614	0.005009	0.003109
RS	11	0.158237	3.479524	3187.886637	0.005427	0.003593
RS	12	0.181497	2.912952	4120.151527	0.007014	0.004857
RS	13	0.206853	2.912952	4451.820780	0.007578	0.005416
RS	14	0.234492	2.815362	4972.082057	0.008464	0.006219
RS	15	0.264622	2.815362	5361.405861	0.009127	0.006811
RS	16	0.297465	2.774890	5859.258105	0.009974	0.007589
RS	17	0.333266	2.774890	6303.924838	0.010731	0.008260
RS	18	0.372293	2.577858	7287.860767	0.012406	0.009702
RS	19	0.414834	2.577858	7812.066493	0.013298	0.010492
RS	20	0.461207	2.259204	9527.527143	0.016219	0.012902
RS	21	0.511758	2.259204	10151.228823	0.017280	0.013854
RS	22	0.566862	1.922080	12657.260316	0.021546	0.017366
RS	23	0.626929	1.922080	13362.737633	0.022747	0.018479
RS	24	0.692407	1.674026	16107.250735	0.027419	0.022340
RS	25	0.763782	1.674026	16806.008922	0.028609	0.023422
RS	26	0.841587	1.545352	18880.877672	0.032141	0.026323
RS	27	0.926400	1.545352	19452.412971	0.033114	0.027139
RS	28	1.018852	1.510545	20383.988637	0.034700	0.028395
RS	29	1.119632	1.510545	20746.606237	0.035317	0.028848
RS	30	1.229490	1.534070	20676.196907	0.035197	0.028689
RS	31	1.349243	1.534070	20800.404912	0.035409	0.028792
RS	32	1.479783	1.590074	20075.268324	0.034174	0.027734
RS	33	1.622081	1.590074	19961.079464	0.033980	0.027515
RS	34	1.777197	1.661145	18883.906913	0.032146	0.025987
RS	35	1.946284	1.661145	18542.215277	0.031564	0.025471
RS	36	2.130602	1.731814	17342.123223	0.029521	0.023791
RS	37	2.331523	1.731814	16782.925751	0.028570	0.022996
RS	38	2.550541	1.793831	15549.308388	0.026470	0.021284
RS	39	2.789287	1.793831	14787.975036	0.025174	0.020220
RS	40	3.049538	1.847151	13521.238001	0.023017	0.018471
RS	41	3.333231	1.847151	12593.054467	0.021437	0.017182
RS	42	3.642477	1.893661	11304.148455	0.019243	0.015412
RS	43	3.979579	1.893661	10268.873420	0.017481	0.013982
RS	44	4.347045	1.934269	9003.212055	0.015326	0.012257
RS	45	4.747610	1.934269	7939.558109	0.013516	0.010797
RS	46	5.184256	1.970660	6757.112963	0.011503	0.009196
RS	47	5.660232	1.970660	5753.029570	0.009793	0.007826
RS	48	6.179082	2.005783	4717.813600	0.008031	0.006430
RS	49	6.744667	2.005783	3854.425410	0.006561	0.005257
RS	50	7.361197	2.040557	3024.233568	0.005148	0.004140
RS	51	8.033261	2.040557	2354.277193	0.004008	0.003232
RS	52	8.765860	2.067684	1758.941255	0.002994	0.002430
RS	53	9.564447	2.067684	1292.152111	0.002200	0.001796
RS	54	10.434967	2.066492	916.542556	0.001560	0.001286
RS	55	11.383899	2.066492	624.984899	0.001064	0.000886
RS	56	12.418305	2.066492	408.564982	0.000696	0.000586
RS	57	13.545885	2.066492	255.083679	0.000434	0.000371
RS	58	14.775031	1.986951	155.725122	0.000265	0.000229
RS	59	16.114892	1.986951	85.239006	0.000145	0.000127
RS	60	17.575439	1.986951	43.857039	0.000075	0.000066
RS	61	19.167545	1.986951	21.093815	0.000036	0.000032
RS	62	20.903059	1.986951	9.426834	0.000016	0.000015
RS	63	22.794899	1.986951	6.078269	0.000010	0.000010
PA	4+25*2+4+6 0.115126091 0.020661508 22.794898848 0.239203440 26.454978506 9.513828541 5.172160319 3.479524056 2.912951893 2.815362426 2.774890083 2.577858088 2.259203583 1.922080241 1.674026148 1.545351962 1.510544570 1.534070242 1.590073688 1.661145497 1.731814499 1.793830809 1.847150735 1.893661283 1.934268581 1.970659900 2.005782727 2.040556616 2.067683815 2.066492179 1.986950831
//
IT	4140
RD	16
LK	-5405333.491033
QD	-806.285805 -> -802.818318
RI	0.2339551875
TR	0.114655	0.020602
MT	22.933974
MM	C_pi: 1.665762, n_recomb: 587970.020952
RS	0	0.000000	0.238734	21429.031576	0.036446	0.273998
RS	1	0.009018	0.238734	22459.637233	0.038199	0.029566
RS	2	0.018849	0.238734	23456.409818	0.039894	0.011219
RS	3	0.029567	0.238734	24402.821481	0.041504	0.010512
RS	4	0.041251	30.650116	202.168427	0.000344	0.000124
RS	5	0.053989	30.650116	220.334317	0.000375	0.000180
RS	6	0.067876	9.999670	735.638239	0.001251	0.000630
RS	7	0.083014	9.999670	800.840073	0.001362	0.000719
RS	8	0.099519	5.248615	1659.430706	0.002822	0.001532
RS	9	0.117511	5.248615	1802.956250	0.003066	0.001799
RS	10	0.137126	3.471582	2957.626648	0.005030	0.003120
RS	11	0.158510	3.471582	3204.390710	0.005450	0.003604
RS	12	0.181822	2.894671	4158.303496	0.007072	0.004890
RS	13	0.207237	2.894671	4493.119698	0.007642	0.005456
RS	14	0.234943	2.811067	4994.499605	0.008494	0.006236
RS	15	0.265148	2.811067	5385.849314	0.009160	0.006836
RS	16	0.298077	2.791103	5843.389274	0.009938	0.007564
RS	17	0.333975	2.791103	6287.715929	0.010694	0.008238
RS	18	0.373110	2.604804	7237.252491	0.012309	0.009636
RS	19	0.415775	2.604804	7759.557634	0.013197	0.010426
RS	20	0.462287	2.284742	9457.914147	0.016086	0.012814
RS	21	0.512994	2.284742	10079.930735	0.017144	0.013760
RS	22	0.568273	1.938829	12604.147176	0.021437	0.017298
RS	23	0.628538	1.938829	13310.264473	0.022638	0.018404
RS	24	0.694237	1.682824	16102.813755	0.027387	0.022331
RS	25	0.765861	1.682824	16804.289799	0.028580	0.023409
RS	26	0.843943	1.550192	18921.204089	0.032181	0.026366
RS	27	0.929067	1.550192	19495.194801	0.033157	0.027179
RS	28	1.021868	1.514417	20441.121028	0.034766	0.028454
RS	29	1.123037	1.514417	20804.828643	0.035384	0.028905
RS	30	1.233330	1.538315	20729.943926	0.035257	0.028739
RS	31	1.353568	1.538315	20854.244644	0.035468	0.028842
RS	32	1.484650	1.595074	20119.449978	0.034218	0.027772
RS	33	1.627553	1.595074	20004.827348	0.034024	0.027554
RS	34	1.783342	1.666868	18919.431711	0.032178	0.026016
RS	35	1.953181	1.666868	18576.879461	0.031595	0.025502
RS	36	2.138335	1.737910	17372.815625	0.029547	0.023818
RS	37	2.340186	1.737910	16811.946600	0.028593	0.023024
RS	38	2.560241	1.800039	15576.075778	0.026491	0.021310
RS	39	2.800139	1.800039	14812.026521	0.025192	0.020245
RS	40	3.061671	1.853755	13540.135267	0.023029	0.018490
RS	41	3.346789	1.853755	12608.938838	0.021445	0.017199
RS	42	3.657618	1.901406	11311.186129	0.019238	0.015417
RS	43	3.996477	1.901406	10274.109653	0.017474	0.013986
RS	44	4.365894	1.944065	8998.612077	0.015305	0.012247
RS	45	4.768625	1.944065	7935.678482	0.013497	0.010790
RS	46	5.207674	1.983454	6745.304821	0.011472	0.009177
RS	47	5.686316	1.983454	5744.812096	0.009771	0.007812
RS	48	6.208122	2.022499	4705.092240	0.008002	0.006410
RS	49	6.776984	2.022499	3847.252553	0.006543	0.005244
RS	50	7.397145	2.061799	3015.981818	0.005129	0.004125
RS	51	8.073232	2.061799	2351.611005	0.004000	0.003225
RS	52	8.810288	2.093076	1757.253353	0.002989	0.002424
RS	53	9.613812	2.093076	1294.169464	0.002201	0.001796
RS	54	10.489796	2.094426	919.565879	0.001564	0.001288
RS	55	11.444776	2.094426	629.221931	0.001070	0.000890
RS	56	12.485876	2.094426	412.865925	0.000702	0.000591
RS	57	13.620861	2.094426	258.798274	0.000440	0.000375
RS	58	14.858198	2.012771	158.737765	0.000270	0.000233
RS	59	16.207117	2.012771	87.271378	0.000148	0.000130
RS	60	17.677681	2.012771	45.114900	0.000077	0.000068
RS	61	19.280859	2.012771	21.808586	0.000037	0.000033
RS	62	21.028611	2.012771	9.799049	0.000017	0.000015
RS	63	22.933974	2.012771	6.376313	0.000011	0.000010
PA	4+25*2+4+6 0.114654517 0.020601528 22.933973522 0.238733850 30.650116100 9.999670038 5.248614944 3.471581627 2.894671216 2.811066523 2.791102893 2.604803787 2.284742476 1.938828715 1.682823527 1.550191798 1.514416816 1.538315147 1.595074058 1.666868390 1.737909681 1.800039050 1.853754899 1.901406041 1.944064660 1.983453696 2.022499241 2.061799441 2.093075932 2.094425738 2.012770911
//
IT	4438
RD	17
LK	-5405326.754835
QD	-801.711391 -> -798.656936
RI	0.2334007015
TR	0.114207	0.020545
MT	23.066384
MM	C_pi: 1.671842, n_recomb: 588490.249229
RS	0	0.000000	0.238331	21506.453838	0.036545	0.273740
RS	1	0.009028	0.238331	22540.303852	0.038302	0.029754
RS	2	0.018871	0.238331	23539.825779	0.040000	0.011267
RS	3	0.029602	0.238331	24488.355751	0.041612	0.010561
RS	4	0.041302	35.446972	175.133992	0.000298	0.000108
RS	5	0.054059	35.446972	190.899143	0.000324	0.000157
RS	6	0.067967	10.495145	702.421845	0.001194	0.000606
RS	7	0.083131	10.495145	764.804227	0.001300	0.000689
RS	8	0.099664	5.326470	1639.218691	0.002785	0.001515
RS	9	0.117689	5.326470	1781.239304	0.003027	0.001776
RS	10	0.137342	3.465881	2970.529620	0.005048	0.003129
RS	11	0.158769	3.465881	3218.585743	0.005469	0.003612
RS	12	0.182130	2.877812	4194.472884	0.007128	0.004921
RS	13	0.207600	2.877812	4532.275776	0.007702	0.005493
RS	14	0.235370	2.806458	5017.059185	0.008525	0.006253
RS	15	0.265647	2.806458	5410.421063	0.009194	0.006860
RS	16	0.298657	2.805628	5830.572112	0.009908	0.007541
RS	17	0.334647	2.805628	6274.712652	0.010662	0.008219
RS	18	0.373886	2.629839	7191.942708	0.012221	0.009576
RS	19	0.416668	2.629839	7712.571581	0.013106	0.010365
RS	20	0.463312	2.308806	9394.276074	0.015963	0.012731
RS	21	0.514166	2.308806	10014.757038	0.017018	0.013673
RS	22	0.569612	1.954677	12555.201685	0.021335	0.017233
RS	23	0.630064	1.954677	13261.931060	0.022536	0.018335
RS	24	0.695973	1.691175	16098.994929	0.027356	0.022321
RS	25	0.767832	1.691175	16803.050227	0.028553	0.023396
RS	26	0.846179	1.554896	18958.390881	0.032215	0.026404
RS	27	0.931598	1.554896	19534.760599	0.033195	0.027216
RS	28	1.024730	1.518332	20492.618007	0.034822	0.028506
RS	29	1.126268	1.518332	20857.542635	0.035442	0.028955
RS	30	1.236974	1.542678	20777.501256	0.035306	0.028782
RS	31	1.357674	1.542678	20902.238374	0.035518	0.028885
RS	32	1.489271	1.600175	20158.679244	0.034255	0.027804
RS	33	1.632747	1.600175	20044.074411	0.034060	0.027587
RS	34	1.789177	1.672610	18952.079402	0.032205	0.026041
RS	35	1.959729	1.672610	18609.093645	0.031622	0.025529
RS	36	2.145678	1.743871	17403.052051	0.029572	0.023844
RS	37	2.348415	1.743871	16840.763082	0.028617	0.023051
RS	38	2.569454	1.805917	15604.451996	0.026516	0.021337
RS	39	2.810448	1.805917	14837.656795	0.025213	0.020272
RS	40	3.073199	1.859809	13561.958389	0.023045	0.018512
RS	41	3.359670	1.859809	12627.395309	0.021457	0.017218
RS	42	3.672004	1.908376	11321.566038	0.019238	0.015426
RS	43	4.012535	1.908376	10282.052353	0.017472	0.013993
RS	44	4.383808	1.952878	8996.944128	0.015288	0.012241
RS	45	4.788600	1.952878	7933.934882	0.013482	0.010784
RS	46	5.229935	1.995108	6735.428266	0.011445	0.009160
RS	47	5.711113	1.995108	5737.753663	0.009750	0.007800
RS	48	6.235731	2.037986	4693.165033	0.007975	0.006390
RS	49	6.807712	2.037986	3840.282714	0.006526	0.005232
RS	50	7.431329	2.081802	3007.611981	0.005111	0.004111
RS	51	8.111246	2.081802	2348.506802	0.003991	0.003218
RS	52	8.852545	2.117285	1754.974977	0.002982	0.002419
RS	53	9.660766	2.117285	1295.534671	0.002201	0.001796
RS	54	10.541953	2.121297	921.943964	0.001567	0.001289
RS	55	11.502693	2.121297	632.919226	0.001075	0.000893
RS	56	12.550166	2.121297	416.754255	0.000708	0.000595
RS	57	13.692203	2.121297	262.222612	0.000446	0.000379
RS	58	14.937342	2.037691	161.550921	0.000275	0.000236
RS	59	16.294890	2.037691	89.192039	0.000152	0.000132
RS	60	17.774996	2.037691	46.315803	0.000079	0.000069
RS	61	19.388723	2.037691	22.497294	0.000038	0.000034
RS	62	21.148135	2.037691	10.160807	0.000017	0.000016
RS	63	23.066384	2.037691	6.669968	0.000011	0.000010
PA	4+25*2+4+6 0.114207311 0.020545082 23.066383834 0.238330639 35.446971982 10.495144716 5.326470013 3.465880501 2.877812393 2.806458156 2.805628353 2.629838894 2.308806250 1.954676589 1.691175248 1.554895997 1.518332206 1.542678158 1.600174579 1.672610205 1.743871348 1.805916863 1.859808999 1.908376451 1.952878134 1.995108125 2.037985621 2.081802460 2.117284787 2.121296761 2.037691302
//
IT	4681
RD	18
LK	-5405320.804050
QD	-797.691957 -> -794.970346
RI	0.2328812806
TR	0.113781	0.020491
MT	23.193152
MM	C_pi: 1.677682, n_recomb: 588996.452377
RS	0	0.000000	0.237978	21578.048353	0.036635	0.273494
RS	1	0.009037	0.237978	22614.992149	0.038396	0.029933
RS	2	0.018891	0.237978	23617.157148	0.040097	0.011311
RS	3	0.029636	0.237978	24567.752500	0.041711	0.010608
RS	4	0.041351	40.920504	151.981028	0.000258	0.000094
RS	5	0.054126	40.920504	165.684585	0.000281	0.000137
RS	6	0.068055	11.000201	671.565741	0.001140	0.000584
RS	7	0.083242	11.000201	731.320005	0.001242	0.000662
RS	8	0.099802	5.405806	1619.002493	0.002749	0.001499
RS	9	0.117859	5.405806	1759.504084	0.002987	0.001753
RS	10	0.137548	3.462449	2981.241086	0.005062	0.003136
RS	11	0.159015	3.462449	3230.409399	0.005485	0.003618
RS	12	0.182423	2.862499	4228.395311	0.007179	0.004950
RS	13	0.207947	2.862499	4569.008674	0.007757	0.005528
RS	14	0.235777	2.801780	5039.355002	0.008556	0.006269
RS	15	0.266122	2.801780	5434.691369	0.009227	0.006884
RS	16	0.299209	2.818833	5820.024704	0.009881	0.007521
RS	17	0.335287	2.818833	6264.090130	0.010635	0.008203
RS	18	0.374625	2.653193	7151.150096	0.012141	0.009521
RS	19	0.417519	2.653193	7670.295142	0.013023	0.010310
RS	20	0.464288	2.331569	9335.765078	0.015850	0.012655
RS	21	0.515285	2.331569	9954.839879	0.016901	0.013593
RS	22	0.570890	1.969703	12510.012433	0.021240	0.017172
RS	23	0.631520	1.969703	13217.332064	0.022440	0.018270
RS	24	0.697630	1.699114	16095.840655	0.027328	0.022312
RS	25	0.769714	1.699114	16802.348632	0.028527	0.023385
RS	26	0.848312	1.559452	18993.059187	0.032246	0.026440
RS	27	0.934014	1.559452	19571.723496	0.033229	0.027249
RS	28	1.027461	1.522261	20539.322627	0.034872	0.028552
RS	29	1.129353	1.522261	20905.549790	0.035494	0.029000
RS	30	1.240453	1.547120	20819.720510	0.035348	0.028819
RS	31	1.361593	1.547120	20945.162046	0.035561	0.028922
RS	32	1.493682	1.605354	20193.396292	0.034284	0.027830
RS	33	1.637708	1.605354	20079.186036	0.034091	0.027615
RS	34	1.794749	1.678371	18981.879325	0.032227	0.026063
RS	35	1.965983	1.678371	18638.831776	0.031645	0.025553
RS	36	2.152692	1.749736	17432.399288	0.029597	0.023868
RS	37	2.356275	1.749736	16868.938269	0.028640	0.023076
RS	38	2.578255	1.811541	15633.691658	0.026543	0.021365
RS	39	2.820297	1.811541	14864.179084	0.025236	0.020298
RS	40	3.084213	1.865423	13585.881157	0.023066	0.018536
RS	41	3.371979	1.865423	12647.705304	0.021473	0.017239
RS	42	3.685752	1.914711	11334.539922	0.019244	0.015438
RS	43	4.027882	1.914711	10292.092528	0.017474	0.014003
RS	44	4.400930	1.960869	8997.638452	0.015276	0.012238
RS	45	4.807692	1.960869	7933.906876	0.013470	0.010781
RS	46	5.251215	2.005794	6727.152510	0.011421	0.009146
RS	47	5.734820	2.005794	5731.652489	0.009731	0.007789
RS	48	6.262129	2.052412	4681.925314	0.007949	0.006372
RS	49	6.837093	2.052412	3833.493998	0.006509	0.005220
RS	50	7.464019	2.100727	2999.164892	0.005092	0.004097
RS	51	8.147601	2.100727	2345.040272	0.003981	0.003210
RS	52	8.892961	2.140458	1752.204890	0.002975	0.002412
RS	53	9.705681	2.140458	1296.342336	0.002201	0.001795
RS	54	10.591848	2.147237	923.764709	0.001568	0.001290
RS	55	11.558102	2.147237	636.143374	0.001080	0.000896
RS	56	12.611678	2.147237	420.276691	0.000714	0.000599
RS	57	13.760470	2.147237	265.387002	0.000451	0.000382
RS	58	15.013081	2.061851	164.182223	0.000279	0.000239
RS	59	16.378894	2.061851	91.010701	0.000155	0.000134
RS	60	17.868139	2.061851	47.464649	0.000081	0.000071
RS	61	19.491972	2.061851	23.162189	0.000039	0.000035
RS	62	21.262556	2.061851	10.513040	0.000018	0.000016
RS	63	23.193152	2.061851	6.959738	0.000012	0.000011
PA	4+25*2+4+6 0.113781025 0.020491485 23.193151759 0.237978056 40.920503888 11.000201336 5.405806313 3.462448751 2.862499479 2.801779727 2.818832714 2.653193482 2.331568967 1.969703300 1.699114406 1.559452469 1.522260976 1.547120485 1.605353977 1.678371000 1.749736218 1.811541214 1.865423495 1.914710855 1.960869269 2.005794070 2.052411560 2.100726926 2.140457759 2.147237141 2.061850939
//
IT	4415
RD	19
LK	-5405315.488681
QD	-794.107600 -> -791.658571
RI	0.2323908489
TR	0.113373	0.020440
MT	23.315091
MM	C_pi: 1.683303, n_recomb: 589482.991699
RS	0	0.000000	0.237657	21645.395931	0.036719	0.273257
RS	1	0.009046	0.237657	22685.297797	0.038483	0.030105
RS	2	0.018911	0.237657	23689.999176	0.040188	0.011353
RS	3	0.029668	0.237657	24642.588839	0.041804	0.010650
RS	4	0.041398	47.171119	132.070464	0.000224	0.000082
RS	5	0.054190	47.171119	143.996841	0.000244	0.000119
RS	6	0.068138	11.514582	642.844067	0.001091	0.000563
RS	7	0.083348	11.514582	700.144303	0.001188	0.000636
RS	8	0.099935	5.486601	1598.791267	0.002712	0.001482
RS	9	0.118022	5.486601	1737.761742	0.002948	0.001731
RS	10	0.137744	3.461207	2989.778308	0.005072	0.003142
RS	11	0.159252	3.461207	3239.881319	0.005496	0.003622
RS	12	0.182704	2.848782	4259.876699	0.007226	0.004977
RS	13	0.208279	2.848782	4603.112488	0.007809	0.005559
RS	14	0.236167	2.797248	5060.970339	0.008585	0.006285
RS	15	0.266577	2.797248	5458.217711	0.009259	0.006906
RS	16	0.299739	2.830962	5811.182420	0.009858	0.007503
RS	17	0.335901	2.830962	6255.252148	0.010611	0.008189
RS	18	0.375334	2.675106	7114.054050	0.012068	0.009470
RS	19	0.418334	2.675106	7631.870146	0.012947	0.010259
RS	20	0.465224	2.353155	9281.692193	0.015745	0.012583
RS	21	0.516356	2.353155	9899.471768	0.016793	0.013518
RS	22	0.572114	1.983994	12468.005708	0.021151	0.017115
RS	23	0.632916	1.983994	13175.889796	0.022352	0.018209
RS	24	0.699218	1.706665	16093.288298	0.027301	0.022303
RS	25	0.771518	1.706665	16802.126802	0.028503	0.023374
RS	26	0.850358	1.563861	19025.451699	0.032275	0.026472
RS	27	0.936330	1.563861	19606.318704	0.033260	0.027281
RS	28	1.030080	1.526176	20581.814730	0.034915	0.028593
RS	29	1.132311	1.526176	20949.391330	0.035539	0.029040
RS	30	1.243790	1.551617	20857.050278	0.035382	0.028850
RS	31	1.365353	1.551617	20983.408880	0.035596	0.028954
RS	32	1.497914	1.610595	20223.828131	0.034308	0.027852
RS	33	1.642467	1.610595	20110.328967	0.034115	0.027639
RS	34	1.800096	1.684147	19008.770293	0.032247	0.026082
RS	35	1.971985	1.684147	18665.985107	0.031665	0.025574
RS	36	2.159423	1.755530	17460.418965	0.029620	0.023892
RS	37	2.363818	1.755530	16896.029883	0.028662	0.023100
RS	38	2.586703	1.816969	15663.121077	0.026571	0.021393
RS	39	2.829751	1.816969	14890.965079	0.025261	0.020325
RS	40	3.094786	1.870689	13611.118555	0.023090	0.018561
RS	41	3.383797	1.870689	12669.180942	0.021492	0.017262
RS	42	3.698953	1.920525	11349.396420	0.019253	0.015452
RS	43	4.042619	1.920525	10303.645300	0.017479	0.014014
RS	44	4.417373	1.968174	9000.151868	0.015268	0.012237
RS	45	4.826030	1.968174	7935.186373	0.013461	0.010780
RS	46	5.271655	2.015645	6720.188573	0.011400	0.009134
RS	47	5.757592	2.015645	5726.323127	0.009714	0.007779
RS	48	6.287489	2.065913	4671.258659	0.007924	0.006355
RS	49	6.865322	2.065913	3826.844596	0.006492	0.005208
RS	50	7.495428	2.118702	2990.654033	0.005073	0.004083
RS	51	8.182535	2.118702	2341.256989	0.003972	0.003203
RS	52	8.931801	2.162718	1749.006809	0.002967	0.002406
RS	53	9.748847	2.162718	1296.658621	0.002200	0.001793
RS	54	10.639806	2.172355	925.093978	0.001569	0.001290
RS	55	11.611364	2.172355	638.945272	0.001084	0.000899
RS	56	12.670813	2.172355	423.469454	0.000718	0.000602
RS	57	13.826102	2.172355	268.315185	0.000455	0.000386
RS	58	15.085903	2.085290	166.649701	0.000283	0.000242
RS	59	16.459670	2.085290	92.735098	0.000157	0.000136
RS	60	17.957712	2.085290	48.564071	0.000082	0.000072
RS	61	19.591271	2.085290	23.803762	0.000040	0.000036
RS	62	21.372608	2.085290	10.855559	0.000018	0.000016
RS	63	23.315091	2.085290	7.245011	0.000012	0.000011
PA	4+25*2+4+6 0.113372926 0.020440216 23.315090842 0.237657073 47.171118798 11.514582146 5.486601407 3.461207387 2.848781770 2.797248040 2.830962091 2.675105728 2.353154985 1.983994354 1.706664769 1.563860559 1.526175597 1.551617377 1.610594538 1.684146835 1.755530079 1.816968534 1.870688687 1.920524987 1.968173609 2.015645373 2.065913115 2.118701514 2.162718131 2.172354898 2.085289766
//
IT	4254
RD	20
LK	-5405310.696050
QD	-790.870106 -> -788.647560
RI	0.2319244736
TR	0.112980	0.020391
MT	23.433159
MM	C_pi: 1.688757, n_recomb: 589951.961514
RS	0	0.000000	0.237369	21708.546173	0.036797	0.273029
RS	1	0.009055	0.237369	22751.289798	0.038565	0.030271
RS	2	0.018930	0.237369	23758.441394	0.040272	0.011393
RS	3	0.029699	0.237369	24712.975659	0.041890	0.010691
RS	4	0.041443	54.296051	114.932436	0.000195	0.000071
RS	5	0.054251	54.296051	125.325802	0.000212	0.000104
RS	6	0.068219	12.037538	616.099369	0.001044	0.000543
RS	7	0.083451	12.037538	671.108112	0.001138	0.000611
RS	8	0.100063	5.568703	1578.674753	0.002676	0.001466
RS	9	0.118178	5.568703	1716.110994	0.002909	0.001708
RS	10	0.137934	3.462102	2996.231650	0.005079	0.003145
RS	11	0.159479	3.462102	3247.100694	0.005504	0.003624
RS	12	0.182975	2.836643	4288.946173	0.007270	0.005001
RS	13	0.208599	2.836643	4634.621822	0.007856	0.005588
RS	14	0.236543	2.793022	5081.726873	0.008614	0.006301
RS	15	0.267017	2.793022	5480.813863	0.009290	0.006928
RS	16	0.300250	2.842228	5803.729684	0.009838	0.007487
RS	17	0.336493	2.842228	6247.869238	0.010590	0.008176
RS	18	0.376018	2.695779	7080.173406	0.012001	0.009423
RS	19	0.419121	2.695779	7596.799034	0.012877	0.010212
RS	20	0.466128	2.373718	9231.556794	0.015648	0.012516
RS	21	0.517391	2.373718	9848.146256	0.016693	0.013448
RS	22	0.573296	1.997638	12428.964462	0.021068	0.017061
RS	23	0.634263	1.997638	13137.401725	0.022269	0.018152
RS	24	0.700751	1.713872	16091.522274	0.027276	0.022295
RS	25	0.773259	1.713872	16802.592631	0.028481	0.023365
RS	26	0.852333	1.568129	19056.241410	0.032301	0.026503
RS	27	0.938567	1.568129	19639.229614	0.033290	0.027311
RS	28	1.032609	1.530076	20620.908390	0.034954	0.028630
RS	29	1.135167	1.530076	20989.869858	0.035579	0.029077
RS	30	1.247012	1.556159	20890.399430	0.035410	0.028877
RS	31	1.368985	1.556159	21017.846287	0.035626	0.028982
RS	32	1.502002	1.615891	20250.697604	0.034326	0.027871
RS	33	1.647063	1.615891	20138.172009	0.034135	0.027659
RS	34	1.805261	1.689951	19033.129929	0.032262	0.026099
RS	35	1.977783	1.689951	18690.889791	0.031682	0.025592
RS	36	2.165927	1.761288	17487.192288	0.029642	0.023914
RS	37	2.371107	1.761288	16922.101344	0.028684	0.023123
RS	38	2.594867	1.822260	15692.571430	0.026600	0.021422
RS	39	2.838888	1.822260	14917.864478	0.025287	0.020352
RS	40	3.105005	1.875691	13637.383967	0.023116	0.018588
RS	41	3.395219	1.875691	12691.585900	0.021513	0.017285
RS	42	3.711713	1.925928	11365.834716	0.019266	0.015468
RS	43	4.056864	1.925928	10316.483101	0.017487	0.014027
RS	44	4.433270	1.974916	9004.261569	0.015263	0.012239
RS	45	4.843759	1.974916	7937.628360	0.013455	0.010780
RS	46	5.291418	2.024802	6714.405697	0.011381	0.009123
RS	47	5.779613	2.024802	5721.709167	0.009699	0.007770
RS	48	6.312014	2.078629	4661.161600	0.007901	0.006339
RS	49	6.892624	2.078629	3820.375604	0.006476	0.005197
RS	50	7.525808	2.135862	2982.146793	0.005055	0.004069
RS	51	8.216328	2.135862	2337.240420	0.003962	0.003196
RS	52	8.969374	2.184193	1745.472362	0.002959	0.002399
RS	53	9.790609	2.184193	1296.567029	0.002198	0.001791
RS	54	10.686207	2.196767	926.005656	0.001570	0.001290
RS	55	11.662902	2.196767	641.380741	0.001087	0.000901
RS	56	12.728037	2.196767	426.371744	0.000723	0.000605
RS	57	13.889620	2.196767	271.032680	0.000459	0.000389
RS	58	15.156385	2.108146	168.967519	0.000286	0.000245
RS	59	16.537856	2.108146	94.373524	0.000160	0.000139
RS	60	18.044419	2.108146	49.618520	0.000084	0.000074
RS	61	19.687403	2.108146	24.424194	0.000041	0.000037
RS	62	21.479159	2.108146	11.189337	0.000019	0.000017
RS	63	23.433159	2.108146	7.526387	0.000013	0.000012
PA	4+25*2+4+6 0.112979906 0.020390693 23.433158710 0.237369457 54.296050660 12.037537988 5.568703480 3.462101922 2.836643063 2.793022460 2.842228422 2.695779212 2.373718071 1.997638175 1.713871792 1.568128984 1.530076268 1.556158692 1.615891374 1.689951380 1.761287666 1.822260493 1.875691101 1.925928075 1.974915780 2.024802102 2.078628839 2.135862056 2.184192536 2.196767000 2.108145625
//
IT	4195
RD	21
LK	-5405306.336867
QD	-787.906586 -> -785.874743
RI	0.2314786648
TR	0.112601	0.020343
MT	23.547757
MM	C_pi: 1.694045, n_recomb: 590398.337159
RS	0	0.000000	0.237100	21768.685528	0.036871	0.272807
RS	1	0.009063	0.237100	22814.160584	0.038642	0.030432
RS	2	0.018948	0.237100	23823.670197	0.040352	0.011431
RS	3	0.029729	0.237100	24780.079502	0.041972	0.010729
RS	4	0.041487	62.396942	100.172341	0.000170	0.000062
RS	5	0.054311	62.396942	109.242821	0.000185	0.000092
RS	6	0.068297	12.567588	591.201910	0.001001	0.000524
RS	7	0.083550	12.567588	644.071993	0.001091	0.000589
RS	8	0.100186	5.651928	1558.695490	0.002640	0.001449
RS	9	0.118330	5.651928	1694.598619	0.002870	0.001686
RS	10	0.138118	3.464842	3000.807030	0.005083	0.003147
RS	11	0.159700	3.464842	3252.289405	0.005509	0.003624
RS	12	0.183237	2.825987	4315.619083	0.007310	0.005024
RS	13	0.208908	2.825987	4663.553713	0.007899	0.005615
RS	14	0.236906	2.789142	5101.483860	0.008641	0.006316
RS	15	0.267441	2.789142	5502.330059	0.009320	0.006948
RS	16	0.300744	2.852800	5797.240547	0.009819	0.007472
RS	17	0.337065	2.852800	6241.489911	0.010572	0.008164
RS	18	0.376679	2.715359	7048.951002	0.011939	0.009379
RS	19	0.419882	2.715359	7564.496984	0.012813	0.010168
RS	20	0.467001	2.393372	9184.700909	0.015557	0.012453
RS	21	0.518391	2.393372	9800.181844	0.016599	0.013382
RS	22	0.574439	2.010700	12392.349358	0.020990	0.017010
RS	23	0.635566	2.010700	13101.318478	0.022191	0.018098
RS	24	0.702234	1.720763	16090.252592	0.027253	0.022288
RS	25	0.774944	1.720763	16803.454366	0.028461	0.023357
RS	26	0.854244	1.572263	19085.375144	0.032326	0.026532
RS	27	0.940731	1.572263	19670.397676	0.033317	0.027340
RS	28	1.035057	1.533944	20656.849594	0.034988	0.028664
RS	29	1.137932	1.533944	21027.205864	0.035615	0.029112
RS	30	1.250132	1.560721	20920.015213	0.035434	0.028901
RS	31	1.372500	1.560721	21048.680842	0.035652	0.029006
RS	32	1.505959	1.621217	20274.195932	0.034340	0.027886
RS	33	1.651515	1.621217	20162.853494	0.034151	0.027676
RS	34	1.810262	1.695766	19054.926731	0.032275	0.026113
RS	35	1.983398	1.695766	18713.470584	0.031696	0.025608
RS	36	2.172225	1.767009	17512.423350	0.029662	0.023935
RS	37	2.378167	1.767009	16946.841707	0.028704	0.023144
RS	38	2.602775	1.827438	15721.559626	0.026629	0.021450
RS	39	2.847739	1.827438	14944.415479	0.025312	0.020379
RS	40	3.114906	1.880474	13664.101751	0.023144	0.018616
RS	41	3.406287	1.880474	12714.403796	0.021535	0.017310
RS	42	3.724077	1.930985	11383.297708	0.019281	0.015486
RS	43	4.070670	1.930985	10330.136728	0.017497	0.014041
RS	44	4.448676	1.981174	9009.530261	0.015260	0.012242
RS	45	4.860943	1.981174	7940.891385	0.013450	0.010781
RS	46	5.310575	2.033347	6709.535471	0.011364	0.009113
RS	47	5.800960	2.033347	5717.623410	0.009684	0.007763
RS	48	6.335790	2.090642	4651.508404	0.007879	0.006324
RS	49	6.919094	2.090642	3814.019511	0.006460	0.005187
RS	50	7.555266	2.152288	2973.619884	0.005037	0.004055
RS	51	8.249097	2.152288	2332.997659	0.003952	0.003188
RS	52	9.005812	2.204950	1741.632395	0.002950	0.002392
RS	53	9.831112	2.204950	1296.103393	0.002195	0.001789
RS	54	10.731213	2.220541	926.534981	0.001569	0.001289
RS	55	11.712894	2.220541	643.479297	0.001090	0.000903
RS	56	12.783549	2.220541	429.005841	0.000727	0.000608
RS	57	13.951242	2.220541	273.554801	0.000463	0.000392
RS	58	15.224769	2.130480	171.145598	0.000290	0.000248
RS	59	16.613720	2.130480	95.931364	0.000162	0.000140
RS	60	18.128559	2.130480	50.630644	0.000086	0.000075
RS	61	19.780694	2.130480	25.024646	0.000042	0.000037
RS	62	21.582570	2.130480	11.514818	0.000020	0.000017
RS	63	23.547757	2.130480	7.804053	0.000013	0.000012
PA	4+25*2+4+6 0.112600553 0.020342681 23.547757211 0.237100412 62.396941717 12.567587507 5.651927921 3.464842347 2.825987148 2.789141546 2.852799607 2.715359151 2.393371983 2.010699515 1.720762741 1.572262503 1.533943863 1.560720718 1.621217188 1.695766261 1.767008707 1.827437528 1.880473900 1.930984533 1.981174406 2.033346785 2.090641789 2.152287753 2.204949714 2.220541063 2.130480221
//
IT	3732
RD	22
LK	-5405302.344057
QD	-785.174278 -> -783.304943
RI	0.2310502900
TR	0.112234	0.020296
MT	23.659143
MM	C_pi: 1.699184, n_recomb: 590823.289059
RS	0	0.000000	0.236848	21826.072479	0.036942	0.272592
RS	1	0.009072	0.236848	22874.176471	0.038716	0.030589
RS	2	0.018966	0.236848	23885.958004	0.040428	0.011468
RS	3	0.029758	0.236848	24844.176782	0.042050	0.010765
RS	4	0.041529	71.616976	87.411474	0.000148	0.000054
RS	5	0.054368	71.616976	95.336185	0.000161	0.000080
RS	6	0.068372	13.104749	567.970264	0.000961	0.000507
RS	7	0.083646	13.104749	618.839986	0.001047	0.000568
RS	8	0.100305	5.735914	1538.965577	0.002605	0.001433
RS	9	0.118476	5.735914	1673.346733	0.002832	0.001665
RS	10	0.138296	3.469333	3003.602659	0.005084	0.003148
RS	11	0.159913	3.469333	3255.553487	0.005510	0.003622
RS	12	0.183491	2.816707	4340.017622	0.007346	0.005044
RS	13	0.209208	2.816707	4690.039957	0.007938	0.005638
RS	14	0.237258	2.785648	5120.183048	0.008666	0.006330
RS	15	0.267853	2.785648	5522.705220	0.009347	0.006968
RS	16	0.301223	2.862809	5791.470425	0.009802	0.007459
RS	17	0.337620	2.862809	6235.856171	0.010555	0.008154
RS	18	0.377319	2.733990	7019.980509	0.011882	0.009338
RS	19	0.420619	2.733990	7534.539426	0.012753	0.010127
RS	20	0.467848	2.412216	9140.713081	0.015471	0.012394
RS	21	0.519361	2.412216	9755.156514	0.016511	0.013320
RS	22	0.575546	2.023240	12357.865333	0.020916	0.016962
RS	23	0.636829	2.023240	13067.346902	0.022117	0.018047
RS	24	0.703671	1.727366	16089.445627	0.027232	0.022281
RS	25	0.776577	1.727366	16804.689176	0.028443	0.023349
RS	26	0.856096	1.576260	19113.186575	0.032350	0.026560
RS	27	0.942829	1.576260	19700.161225	0.033344	0.027367
RS	28	1.037430	1.537762	20690.188456	0.035019	0.028696
RS	29	1.140613	1.537762	21061.935892	0.035648	0.029143
RS	30	1.253156	1.565278	20946.521022	0.035453	0.028921
RS	31	1.375909	1.565278	21076.501169	0.035673	0.029028
RS	32	1.509797	1.626552	20294.779009	0.034350	0.027898
RS	33	1.655831	1.626552	20184.790081	0.034164	0.027691
RS	34	1.815113	1.701580	19074.415559	0.032284	0.026125
RS	35	1.988844	1.701580	18733.949212	0.031708	0.025623
RS	36	2.178335	1.772692	17536.189367	0.029681	0.023955
RS	37	2.385016	1.772692	16970.308126	0.028723	0.023165
RS	38	2.610446	1.832516	15749.979366	0.026658	0.021478
RS	39	2.856326	1.832516	14970.518389	0.025338	0.020405
RS	40	3.124512	1.885067	13691.091810	0.023173	0.018644
RS	41	3.417026	1.885067	12737.481273	0.021559	0.017334
RS	42	3.736076	1.935739	11401.579991	0.019298	0.015504
RS	43	4.084068	1.935739	10344.446322	0.017509	0.014055
RS	44	4.463630	1.987005	9015.797104	0.015260	0.012246
RS	45	4.877623	1.987005	7944.865915	0.013447	0.010784
RS	46	5.329172	2.041341	6705.488784	0.011349	0.009105
RS	47	5.821683	2.041341	5714.023163	0.009671	0.007756
RS	48	6.358874	2.102014	4642.285977	0.007857	0.006309
RS	49	6.944795	2.102014	3807.794200	0.006445	0.005176
RS	50	7.583870	2.168031	2965.117629	0.005019	0.004042
RS	51	8.280918	2.168031	2328.582081	0.003941	0.003180
RS	52	9.041199	2.225046	1737.537300	0.002941	0.002385
RS	53	9.870451	2.225046	1295.317613	0.002192	0.001787
RS	54	10.774928	2.243719	926.731520	0.001569	0.001288
RS	55	11.761455	2.243719	645.278765	0.001092	0.000904
RS	56	12.837477	2.243719	431.398538	0.000730	0.000610
RS	57	14.011110	2.243719	275.899123	0.000467	0.000394
RS	58	15.291211	2.152333	173.194790	0.000293	0.000250
RS	59	16.687436	2.152333	97.414397	0.000165	0.000142
RS	60	18.210322	2.152333	51.603234	0.000087	0.000076
RS	61	19.871357	2.152333	25.606325	0.000043	0.000038
RS	62	21.683075	2.152333	11.832458	0.000020	0.000018
RS	63	23.659143	2.152333	8.078187	0.000014	0.000012
PA	4+25*2+4+6 0.112233930 0.020296013 23.659143392 0.236847840 71.616976263 13.104748511 5.735913741 3.469332933 2.816706670 2.785647724 2.862808848 2.733990448 2.412216281 2.023240308 1.727366315 1.576259974 1.537761987 1.565278258 1.626552052 1.701580126 1.772691878 1.832515554 1.885066695 1.935739364 1.987005080 2.041341418 2.102013876 2.168031053 2.225046211 2.243718993 2.152333204
//
IT	4227
RD	23
LK	-5405298.665373
QD	-782.633522 -> -780.904130
RI	0.2306376741
TR	0.111879	0.020250
MT	23.767717
MM	C_pi: 1.704179, n_recomb: 591223.818262
RS	0	0.000000	0.236602	21881.506620	0.037011	0.272381
RS	1	0.009079	0.236602	22932.143184	0.038788	0.030741
RS	2	0.018983	0.236602	23946.108648	0.040503	0.011504
RS	3	0.029786	0.236602	24906.060154	0.042126	0.010800
RS	4	0.041570	82.094473	76.368392	0.000129	0.000047
RS	5	0.054424	82.094473	83.299931	0.000141	0.000070
RS	6	0.068445	13.647556	546.299361	0.000924	0.000491
RS	7	0.083739	13.647556	595.299053	0.001007	0.000548
RS	8	0.100421	5.820674	1519.470433	0.002570	0.001417
RS	9	0.118619	5.820674	1652.340277	0.002795	0.001644
RS	10	0.138468	3.475299	3004.843585	0.005082	0.003147
RS	11	0.160120	3.475299	3257.135606	0.005509	0.003619
RS	12	0.183737	2.808706	4362.208558	0.007378	0.005062
RS	13	0.209499	2.808706	4714.152809	0.007974	0.005660
RS	14	0.237600	2.782557	5137.756540	0.008690	0.006344
RS	15	0.268252	2.782557	5541.867626	0.009374	0.006986
RS	16	0.301688	2.872347	5786.198282	0.009787	0.007447
RS	17	0.338159	2.872347	6230.734295	0.010539	0.008144
RS	18	0.377941	2.751773	6992.909371	0.011828	0.009299
RS	19	0.421336	2.751773	7506.556862	0.012697	0.010089
RS	20	0.468670	2.430347	9099.108516	0.015390	0.012337
RS	21	0.520303	2.430347	9712.568417	0.016428	0.013261
RS	22	0.576623	2.035316	12325.121390	0.020847	0.016915
RS	23	0.638057	2.035316	13035.089658	0.022048	0.017999
RS	24	0.705068	1.733709	16088.890327	0.027213	0.022275
RS	25	0.778164	1.733709	16806.086499	0.028426	0.023343
RS	26	0.857897	1.580133	19139.608745	0.032373	0.026587
RS	27	0.944869	1.580133	19728.452738	0.033369	0.027394
RS	28	1.039737	1.541529	20721.020742	0.035048	0.028725
RS	29	1.143220	1.541529	21094.145079	0.035679	0.029173
RS	30	1.256097	1.569822	20970.098637	0.035469	0.028939
RS	31	1.379224	1.569822	21101.464213	0.035691	0.029047
RS	32	1.513530	1.631885	20312.586723	0.034357	0.027908
RS	33	1.660030	1.631885	20204.088938	0.034173	0.027703
RS	34	1.819831	1.707383	19091.648820	0.032292	0.026136
RS	35	1.994142	1.707383	18752.343560	0.031718	0.025635
RS	36	2.184279	1.778342	17558.331442	0.029698	0.023973
RS	37	2.391679	1.778342	16992.328447	0.028741	0.023184
RS	38	2.617910	1.837512	15777.547755	0.026686	0.021506
RS	39	2.864682	1.837512	14995.899021	0.025364	0.020431
RS	40	3.133860	1.889507	13717.964548	0.023203	0.018673
RS	41	3.427477	1.889507	12760.470209	0.021583	0.017359
RS	42	3.747754	1.940243	11420.318685	0.019316	0.015524
RS	43	4.097109	1.940243	10359.105745	0.017521	0.014071
RS	44	4.478185	1.992469	9022.769688	0.015261	0.012252
RS	45	4.893860	1.992469	7949.323038	0.013446	0.010787
RS	46	5.347276	2.048856	6702.069412	0.011336	0.009098
RS	47	5.841860	2.048856	5710.771714	0.009659	0.007749
RS	48	6.381349	2.112819	4633.397259	0.007837	0.006296
RS	49	6.969822	2.112819	3801.647448	0.006430	0.005167
RS	50	7.611724	2.183166	2956.618081	0.005001	0.004029
RS	51	8.311908	2.183166	2323.997274	0.003931	0.003173
RS	52	9.075665	2.244543	1733.213717	0.002932	0.002378
RS	53	9.908767	2.244543	1294.239372	0.002189	0.001784
RS	54	10.817510	2.266354	926.626221	0.001567	0.001287
RS	55	11.808763	2.266354	646.803727	0.001094	0.000905
RS	56	12.890016	2.266354	433.567638	0.000733	0.000613
RS	57	14.069441	2.266354	278.077421	0.000470	0.000397
RS	58	15.355951	2.173753	175.122398	0.000296	0.000253
RS	59	16.759270	2.173753	98.826361	0.000167	0.000144
RS	60	18.290003	2.173753	52.537977	0.000089	0.000077
RS	61	19.959718	2.173753	26.169871	0.000044	0.000039
RS	62	21.781035	2.173753	12.142438	0.000021	0.000018
RS	63	23.767717	2.173753	8.348769	0.000014	0.000013
PA	4+25*2+4+6 0.111878688 0.020250474 23.767717113 0.236602313 82.094472868 13.647556343 5.820674391 3.475298984 2.808705761 2.782556769 2.872347440 2.751773134 2.430347426 2.035315678 1.733708593 1.580133068 1.541529488 1.569821864 1.631885080 1.707383092 1.778341765 1.837512008 1.889507112 1.940242839 1.992469422 2.048855969 2.112818617 2.183165852 2.244542866 2.266353556 2.173753243
//
IT	3947
RD	24
LK	-5405295.257472
QD	-780.257603 -> -778.649943
RI	0.2302388561
TR	0.111533	0.020206
MT	23.873978
MM	C_pi: 1.709074, n_recomb: 591606.981091
RS	0	0.000000	0.236381	21933.805863	0.037075	0.272176
RS	1	0.009087	0.236381	22986.891460	0.038855	0.030891
RS	2	0.019000	0.236381	24002.979408	0.040573	0.011538
RS	3	0.029814	0.236381	24964.628779	0.042198	0.010833
RS	4	0.041610	93.961490	66.819536	0.000113	0.000042
RS	5	0.054479	93.961490	72.891002	0.000123	0.000062
RS	6	0.068516	14.195723	526.062854	0.000889	0.000475
RS	7	0.083830	14.195723	573.312885	0.000969	0.000530
RS	8	0.100535	5.905772	1500.366412	0.002536	0.001402
RS	9	0.118757	5.905772	1631.749740	0.002758	0.001623
RS	10	0.138636	3.482617	3004.738201	0.005079	0.003145
RS	11	0.160322	3.482617	3257.261496	0.005506	0.003615
RS	12	0.183977	2.801881	4382.444288	0.007408	0.005079
RS	13	0.209783	2.801881	4736.165097	0.008006	0.005680
RS	14	0.237933	2.779847	5154.397150	0.008713	0.006357
RS	15	0.268642	2.779847	5560.026160	0.009398	0.007003
RS	16	0.302141	2.881464	5781.506986	0.009773	0.007435
RS	17	0.338684	2.881464	6226.216667	0.010524	0.008135
RS	18	0.378548	2.768800	6967.676798	0.011778	0.009263
RS	19	0.422035	2.768800	7480.492203	0.012644	0.010053
RS	20	0.469473	2.447828	9059.883823	0.015314	0.012284
RS	21	0.521222	2.447828	9672.425496	0.016349	0.013205
RS	22	0.577673	2.046981	12294.180848	0.020781	0.016871
RS	23	0.639255	2.046981	13004.628906	0.021982	0.017953
RS	24	0.706432	1.739829	16088.831716	0.027195	0.022269
RS	25	0.779714	1.739829	16807.917104	0.028411	0.023337
RS	26	0.859655	1.583894	19165.262844	0.032395	0.026613
RS	27	0.946860	1.583894	19755.913147	0.033394	0.027420
RS	28	1.041990	1.545250	20750.129454	0.035074	0.028753
RS	29	1.145764	1.545250	21124.620660	0.035707	0.029202
RS	30	1.258969	1.574349	20991.606743	0.035482	0.028955
RS	31	1.382461	1.574349	21124.412555	0.035707	0.029065
RS	32	1.517174	1.637213	20328.418509	0.034361	0.027917
RS	33	1.664130	1.637213	20221.518245	0.034181	0.027714
RS	34	1.824439	1.713181	19107.230472	0.032297	0.026145
RS	35	1.999316	1.713181	18769.226662	0.031726	0.025646
RS	36	2.190084	1.783971	17579.301635	0.029714	0.023991
RS	37	2.398188	1.783971	17013.325401	0.028758	0.023202
RS	38	2.625203	1.842455	15804.519146	0.026715	0.021533
RS	39	2.872846	1.842455	15020.799775	0.025390	0.020456
RS	40	3.142994	1.893835	13744.867746	0.023233	0.018702
RS	41	3.437690	1.893835	12783.518401	0.021608	0.017384
RS	42	3.759166	1.944550	11439.572997	0.019336	0.015545
RS	43	4.109854	1.944550	10374.191105	0.017536	0.014087
RS	44	4.492411	1.997632	9030.498637	0.015264	0.012259
RS	45	4.909731	1.997632	7954.332846	0.013445	0.010791
RS	46	5.364973	2.055962	6699.335555	0.011324	0.009092
RS	47	5.861584	2.055962	5707.944687	0.009648	0.007744
RS	48	6.403323	2.123128	4624.922337	0.007818	0.006282
RS	49	6.994291	2.123128	3795.666128	0.006416	0.005157
RS	50	7.638960	2.197765	2948.202176	0.004983	0.004016
RS	51	8.342212	2.197765	2319.323136	0.003920	0.003165
RS	52	9.109370	2.263510	1728.734614	0.002922	0.002370
RS	53	9.946241	2.263510	1292.932612	0.002185	0.001781
RS	54	10.859159	2.288516	926.271491	0.001566	0.001286
RS	55	11.855036	2.288516	648.094891	0.001095	0.000906
RS	56	12.941410	2.288516	435.542666	0.000736	0.000615
RS	57	14.126504	2.288516	280.109669	0.000473	0.000399
RS	58	15.419290	2.194788	176.942474	0.000299	0.000255
RS	59	16.829553	2.194788	100.174561	0.000169	0.000146
RS	60	18.367970	2.194788	53.438311	0.000090	0.000079
RS	61	20.046184	2.194788	26.716717	0.000045	0.000040
RS	62	21.876901	2.194788	12.445268	0.000021	0.000019
RS	63	23.873978	2.194788	8.615942	0.000015	0.000013
PA	4+25*2+4+6 0.111533207 0.020205785 23.873978421 0.236380508 93.961490352 14.195722743 5.905771645 3.482616966 2.801880712 2.779847390 2.881463777 2.768799563 2.447827971 2.046981258 1.739829455 1.583894371 1.545250354 1.574349090 1.637213028 1.713180609 1.783970652 1.842454618 1.893834553 1.944550477 1.997632175 2.055962454 2.123127810 2.197765041 2.263510393 2.288516174 2.194788378
//
IT	3679
RD	25
LK	-5405292.085387
QD	-778.017968 -> -776.517150
RI	0.2298530283
TR	0.111197	0.020162
MT	23.977983
MM	C_pi: 1.713855, n_recomb: 591967.927949
RS	0	0.000000	0.236166	21984.249758	0.037138	0.271975
RS	1	0.009095	0.236166	23039.701209	0.038921	0.031037
RS	2	0.019016	0.236166	24057.837170	0.040640	0.011571
RS	3	0.029841	0.236166	25021.121282	0.042268	0.010864
RS	4	0.041649	107.420263	58.528506	0.000099	0.000036
RS	5	0.054532	107.420263	63.852134	0.000108	0.000054
RS	6	0.068586	14.747102	507.187512	0.000857	0.000461
RS	7	0.083918	14.747102	552.802637	0.000934	0.000512
RS	8	0.100645	5.990953	1481.676191	0.002503	0.001386
RS	9	0.118893	5.990953	1611.600036	0.002722	0.001603
RS	10	0.138800	3.491066	3003.430452	0.005074	0.003142
RS	11	0.160518	3.491066	3256.085652	0.005500	0.003610
RS	12	0.184212	2.796130	4400.761397	0.007434	0.005094
RS	13	0.210060	2.796130	4756.115270	0.008034	0.005697
RS	14	0.238259	2.777514	5170.006095	0.008734	0.006369
RS	15	0.269022	2.777514	5577.074392	0.009421	0.007019
RS	16	0.302583	2.890219	5777.157919	0.009759	0.007425
RS	17	0.339197	2.890219	6222.048616	0.010511	0.008126
RS	18	0.379141	2.785160	6943.876758	0.011730	0.009229
RS	19	0.422717	2.785160	7455.916034	0.012595	0.010019
RS	20	0.470256	2.464734	9022.527593	0.015242	0.012233
RS	21	0.522119	2.464734	9634.192918	0.016275	0.013152
RS	22	0.578698	2.058280	12264.550072	0.020718	0.016829
RS	23	0.640424	2.058280	12975.454815	0.021919	0.017909
RS	24	0.707763	1.745746	16088.879883	0.027179	0.022264
RS	25	0.781226	1.745746	16809.781693	0.028396	0.023332
RS	26	0.861371	1.587550	19189.832458	0.032417	0.026638
RS	27	0.948804	1.587550	19782.219369	0.033418	0.027446
RS	28	1.044189	1.548914	20777.395086	0.035099	0.028779
RS	29	1.148249	1.548914	21153.228661	0.035734	0.029229
RS	30	1.261773	1.578844	21010.962501	0.035493	0.028970
RS	31	1.385622	1.578844	21145.242631	0.035720	0.029081
RS	32	1.520734	1.642519	20342.169430	0.034364	0.027923
RS	33	1.668134	1.642519	20236.949608	0.034186	0.027723
RS	34	1.828940	1.718958	19120.981072	0.032301	0.026152
RS	35	2.004371	1.718958	18784.400472	0.031732	0.025656
RS	36	2.195756	1.789571	17598.813369	0.029729	0.024007
RS	37	2.404547	1.789571	17033.009086	0.028774	0.023220
RS	38	2.632328	1.847343	15830.555373	0.026742	0.021560
RS	39	2.880823	1.847343	15044.894614	0.025415	0.020481
RS	40	3.151919	1.898058	13771.433382	0.023264	0.018731
RS	41	3.447670	1.898058	12806.289197	0.021633	0.017409
RS	42	3.770319	1.948680	11458.999225	0.019357	0.015566
RS	43	4.122311	1.948680	10389.404027	0.017551	0.014104
RS	44	4.506316	2.002521	9038.697782	0.015269	0.012267
RS	45	4.925245	2.002521	7959.662644	0.013446	0.010796
RS	46	5.382274	2.062692	6697.094507	0.011313	0.009087
RS	47	5.880868	2.062692	5705.397535	0.009638	0.007739
RS	48	6.424807	2.132974	4616.751808	0.007799	0.006270
RS	49	7.018216	2.132974	3789.778940	0.006402	0.005148
RS	50	7.665594	2.211853	2939.835784	0.004966	0.004004
RS	51	8.371848	2.211853	2314.544699	0.003910	0.003157
RS	52	9.142334	2.281972	1724.097340	0.002912	0.002363
RS	53	9.982893	2.281972	1291.402986	0.002182	0.001778
RS	54	10.899898	2.310223	925.679236	0.001564	0.001284
RS	55	11.900301	2.310223	649.163063	0.001097	0.000907
RS	56	12.991688	2.310223	437.332068	0.000739	0.000617
RS	57	14.182332	2.310223	282.001700	0.000476	0.000401
RS	58	15.481262	2.215451	178.658804	0.000302	0.000257
RS	59	16.898325	2.215451	101.460858	0.000171	0.000147
RS	60	18.444265	2.215451	54.304998	0.000092	0.000080
RS	61	20.130802	2.215451	27.247087	0.000046	0.000040
RS	62	21.970725	2.215451	12.740961	0.000022	0.000019
RS	63	23.977983	2.215451	8.879592	0.000015	0.000013
PA	4+25*2+4+6 0.111197183 0.020161927 23.977982645 0.236166349 107.420263052 14.747102324 5.990952777 3.491066309 2.796130392 2.777514449 2.890218835 2.785160305 2.464733918 2.058280322 1.745746272 1.587549828 1.548913887 1.578844331 1.642518557 1.718957784 1.789571421 1.847342875 1.898058121 1.948680377 2.002520637 2.062691640 2.132974279 2.211852983 2.281972262 2.310223038 2.215451462
//
