# Supplementary material for: Introgression and disruption of migration routes have shaped the genetic integrity of wildebeest populations
Source: Nat Commun. 2024 Apr 12;15:2921. doi: 10.1038/s41467-024-47015-y (PMC11014984; doi:10.1038/s41467-024-47015-y)
Supplement: Supplementary file 10 — Source Data [file 41467_2024_47015_MOESM10_ESM.zip › source_data/Fig2a.psmc/CTauTzN_8870.psmc]

CC
CC	Brief Description of the file format:
CC	  CC  comments
CC	  MM  useful-messages
CC	  RD  round-of-iterations
CC	  LL  \log[P(sequence)]
CC	  QD  Q-before-opt Q-after-opt
CC	  TR  \theta_0 \rho_0
CC	  RS  k t_k \lambda_k \pi_k \sum_{l\not=k}A_{kl} A_{kk}
CC	  DC  begin end best-k t_k+\Delta_k max-prob
CC
MM	Version: 0.6.5-r67
MM	pattern:4+25*2+4+6, n:63, n_free_lambdas:28
MM	n_iterations:25, skip:1, max_t:15, theta/rho:5
MM	is_decoding:0
MM	n_seqs:28, sum_L:17297393, sum_n:2722420
RD	0
LK	0.000000
QD	0.000000 -> 0.000000
RI	inf
TR	0.171250	0.034250
MT	15.000000
MM	C_pi: 1.000000, n_recomb: 582460.786165
RS	0	0.000000	1.000000	4727.813381	0.008117	0.000000
RS	1	0.008290	1.000000	5076.475560	0.008716	0.000000
RS	2	0.017266	1.000000	5447.018013	0.009352	0.000000
RS	3	0.026987	1.000000	5840.157245	0.010027	0.000000
RS	4	0.037514	1.000000	6256.508915	0.010742	0.000000
RS	5	0.048914	1.000000	6696.559027	0.011497	0.000000
RS	6	0.061258	1.000000	7160.630903	0.012294	0.000000
RS	7	0.074626	1.000000	7648.847662	0.013132	0.000000
RS	8	0.089102	1.000000	8161.089988	0.014011	0.000000
RS	9	0.104778	1.000000	8696.949043	0.014931	0.000000
RS	10	0.121753	1.000000	9255.674553	0.015891	0.000000
RS	11	0.140135	1.000000	9836.118226	0.016887	0.000000
RS	12	0.160042	1.000000	10436.672951	0.017918	0.000000
RS	13	0.181598	1.000000	11055.208479	0.018980	0.000000
RS	14	0.204942	1.000000	11689.004705	0.020068	0.000000
RS	15	0.230221	1.000000	12334.684106	0.021177	0.000000
RS	16	0.257595	1.000000	12988.145441	0.022299	0.000000
RS	17	0.287238	1.000000	13644.501477	0.023426	0.000000
RS	18	0.319339	1.000000	14298.024186	0.024548	0.000000
RS	19	0.354100	1.000000	14942.101691	0.025653	0.000000
RS	20	0.391744	1.000000	15569.212050	0.026730	0.000000
RS	21	0.432507	1.000000	16170.919805	0.027763	0.000000
RS	22	0.476650	1.000000	16737.901984	0.028737	0.000000
RS	23	0.524453	1.000000	17260.010899	0.029633	0.000000
RS	24	0.576218	1.000000	17726.381387	0.030434	0.000000
RS	25	0.632274	1.000000	18125.590144	0.031119	0.000000
RS	26	0.692977	1.000000	18445.874136	0.031669	0.000000
RS	27	0.758711	1.000000	18675.413714	0.032063	0.000000
RS	28	0.829896	1.000000	18802.683693	0.032281	0.000000
RS	29	0.906981	1.000000	18816.872164	0.032306	0.000000
RS	30	0.990456	1.000000	18708.362054	0.032120	0.000000
RS	31	1.080851	1.000000	18469.264328	0.031709	0.000000
RS	32	1.178739	1.000000	18093.984390	0.031065	0.000000
RS	33	1.284742	1.000000	17579.794962	0.030182	0.000000
RS	34	1.399532	1.000000	16927.380019	0.029062	0.000000
RS	35	1.523838	1.000000	16141.306122	0.027712	0.000000
RS	36	1.658449	1.000000	15230.370958	0.026148	0.000000
RS	37	1.804218	1.000000	14207.775362	0.024393	0.000000
RS	38	1.962071	1.000000	13091.066510	0.022475	0.000000
RS	39	2.133009	1.000000	11901.807640	0.020434	0.000000
RS	40	2.318118	1.000000	10664.945157	0.018310	0.000000
RS	41	2.518571	1.000000	9407.867655	0.016152	0.000000
RS	42	2.735641	1.000000	8159.182681	0.014008	0.000000
RS	43	2.970706	1.000000	6947.273639	0.011927	0.000000
RS	44	3.225257	1.000000	5798.736956	0.009956	0.000000
RS	45	3.500909	1.000000	4736.832651	0.008132	0.000000
RS	46	3.799411	1.000000	3780.102732	0.006490	0.000000
RS	47	4.122659	1.000000	2941.314495	0.005050	0.000000
RS	48	4.472702	1.000000	2226.864661	0.003823	0.000000
RS	49	4.851763	1.000000	1636.733775	0.002810	0.000000
RS	50	5.262247	1.000000	1165.012331	0.002000	0.000000
RS	51	5.706758	1.000000	800.940155	0.001375	0.000000
RS	52	6.188118	1.000000	530.323358	0.000910	0.000000
RS	53	6.709380	1.000000	337.135281	0.000579	0.000000
RS	54	7.273854	1.000000	205.083737	0.000352	0.000000
RS	55	7.885120	1.000000	118.944076	0.000204	0.000000
RS	56	8.547059	1.000000	65.513449	0.000112	0.000000
RS	57	9.263869	1.000000	34.122875	0.000059	0.000000
RS	58	10.040101	1.000000	16.729708	0.000029	0.000000
RS	59	10.880679	1.000000	7.682370	0.000013	0.000000
RS	60	11.790939	1.000000	3.286442	0.000006	0.000000
RS	61	12.776655	1.000000	1.302115	0.000002	0.000000
RS	62	13.844085	1.000000	0.474819	0.000001	0.000000
RS	63	15.000000	1.000000	0.223174	0.000000	0.000000
PA	4+25*2+4+6 0.171249917 0.034249983 15.000000000 1.000000000 1.000000000 1.000000000 1.000000000 1.000000000 1.000000000 1.000000000 1.000000000 1.000000000 1.000000000 1.000000000 1.000000000 1.000000000 1.000000000 1.000000000 1.000000000 1.000000000 1.000000000 1.000000000 1.000000000 1.000000000 1.000000000 1.000000000 1.000000000 1.000000000 1.000000000 1.000000000 1.000000000
//
IT	4394
RD	1
LK	-6728654.319004
QD	-4706.852651 -> -2693.500917
RI	0.0072224226
TR	0.169055	0.033412
MT	15.612355
MM	C_pi: 1.010070, n_recomb: 574073.832569
RS	0	0.000000	0.370679	12587.734146	0.021927	0.013573
RS	1	0.008358	0.370679	13325.136955	0.023212	0.021156
RS	2	0.017415	0.370679	14078.250732	0.024523	0.021023
RS	3	0.027228	0.370679	14842.526294	0.025855	0.019438
RS	4	0.037862	0.621370	9372.002624	0.016325	0.017113
RS	5	0.049384	0.621370	9963.031227	0.017355	0.014687
RS	6	0.061870	0.875345	7530.008936	0.013117	0.012917
RS	7	0.075399	0.875345	8030.942048	0.013989	0.011682
RS	8	0.090059	1.088467	6891.208883	0.012004	0.010936
RS	9	0.105944	1.088467	7356.545371	0.012815	0.010592
RS	10	0.123157	1.217603	7018.006007	0.012225	0.010580
RS	11	0.141808	1.217603	7486.614320	0.013041	0.010842
RS	12	0.162018	1.265335	7677.798710	0.013374	0.011353
RS	13	0.183918	1.265335	8173.970342	0.014239	0.012097
RS	14	0.207648	1.258329	8737.268461	0.015220	0.013055
RS	15	0.233361	1.258329	9272.270666	0.016152	0.014230
RS	16	0.261223	1.222317	10108.749935	0.017609	0.015623
RS	17	0.291414	1.222317	10681.004131	0.018606	0.017222
RS	18	0.324129	1.176178	11697.064634	0.020376	0.019000
RS	19	0.359577	1.176178	12290.535827	0.021409	0.020908
RS	20	0.397989	1.132633	13367.114250	0.023285	0.022885
RS	21	0.439611	1.132633	13950.464906	0.024301	0.024860
RS	22	0.484711	1.098519	14954.412299	0.026050	0.026756
RS	23	0.533581	1.098519	15483.689653	0.026972	0.028502
RS	24	0.586536	1.075853	16298.449575	0.028391	0.030038
RS	25	0.643917	1.075853	16722.989102	0.029130	0.031320
RS	26	0.706093	1.063545	17272.010756	0.030087	0.032319
RS	27	0.773467	1.063545	17541.127219	0.030556	0.033020
RS	28	0.846471	1.059128	17789.392760	0.030988	0.033419
RS	29	0.925577	1.059128	17858.087985	0.031108	0.033522
RS	30	1.011295	1.059794	17802.221356	0.031010	0.033342
RS	31	1.104177	1.059794	17635.793709	0.030720	0.032895
RS	32	1.204822	1.062986	17291.074981	0.030120	0.032201
RS	33	1.313879	1.062986	16869.537012	0.029386	0.031276
RS	34	1.432050	1.066778	16260.006218	0.028324	0.030138
RS	35	1.560099	1.066778	15583.338814	0.027145	0.028801
RS	36	1.698850	1.070014	14740.777656	0.025677	0.027282
RS	37	1.849198	1.070014	13834.733839	0.024099	0.025596
RS	38	2.012112	1.072183	12805.555794	0.022306	0.023767
RS	39	2.188642	1.072183	11725.629453	0.020425	0.021818
RS	40	2.379927	1.073166	10578.023250	0.018426	0.019781
RS	41	2.587199	1.073166	9407.957114	0.016388	0.017689
RS	42	2.811795	1.073107	8230.825825	0.014338	0.015583
RS	43	3.055163	1.073107	7072.975410	0.012321	0.013502
RS	44	3.318872	1.072330	5965.199296	0.010391	0.011489
RS	45	3.604621	1.072330	4922.368028	0.008574	0.009583
RS	46	3.914253	1.071268	3973.834545	0.006922	0.007822
RS	47	4.249764	1.071268	3126.337519	0.005446	0.006235
RS	48	4.613318	1.070326	2396.460114	0.004174	0.004844
RS	49	5.007257	1.070326	1782.652488	0.003105	0.003660
RS	50	5.434121	1.069709	1285.662455	0.002240	0.002683
RS	51	5.896663	1.069709	895.576523	0.001560	0.001905
RS	52	6.397864	1.069354	601.418368	0.001048	0.001306
RS	53	6.940955	1.069354	387.898500	0.000676	0.000862
RS	54	7.529438	1.068499	239.727029	0.000418	0.000547
RS	55	8.167106	1.068499	141.217143	0.000246	0.000332
RS	56	8.858071	1.068499	79.065311	0.000138	0.000192
RS	57	9.606786	1.068499	41.896487	0.000073	0.000105
RS	58	10.418079	1.064704	20.963763	0.000037	0.000054
RS	59	11.297180	1.064704	9.781629	0.000017	0.000026
RS	60	12.249756	1.064704	4.254739	0.000007	0.000012
RS	61	13.281948	1.064704	1.715245	0.000003	0.000005
RS	62	14.400411	1.064704	0.636846	0.000001	0.000002
RS	63	15.612355	1.064704	0.307358	0.000001	0.000001
PA	4+25*2+4+6 0.169055257 0.033412022 15.612355471 0.370679379 0.621370316 0.875345230 1.088466644 1.217602730 1.265335083 1.258328915 1.222317219 1.176177979 1.132633209 1.098519325 1.075853348 1.063545227 1.059127808 1.059794426 1.062986374 1.066778183 1.070014238 1.072182894 1.073166370 1.073106766 1.072329760 1.071268320 1.070325613 1.069709063 1.069353580 1.068498611 1.064704001
//
IT	4796
RD	2
LK	-6725695.353860
QD	-2336.757447 -> -1872.244170
RI	0.0194230316
TR	0.167173	0.032969
MT	16.016021
MM	C_pi: 1.000763, n_recomb: 561445.767438
RS	0	0.000000	0.259715	17582.995111	0.031317	0.013506
RS	1	0.008402	0.259715	18431.270793	0.032828	0.022108
RS	2	0.017509	0.259715	19266.090155	0.034315	0.024304
RS	3	0.027382	0.259715	20077.285065	0.035760	0.025824
RS	4	0.038084	0.520532	10521.100675	0.018739	0.015715
RS	5	0.049685	0.520532	11145.488631	0.019851	0.015635
RS	6	0.062261	0.854637	7214.030467	0.012849	0.011107
RS	7	0.075894	0.854637	7693.032572	0.013702	0.011212
RS	8	0.090672	1.180491	5946.465955	0.010591	0.009248
RS	9	0.106691	1.180491	6357.312646	0.011323	0.009652
RS	10	0.124057	1.393181	5759.235302	0.010258	0.009136
RS	11	0.142881	1.393181	6157.815625	0.010968	0.009780
RS	12	0.163287	1.467811	6244.517696	0.011122	0.010159
RS	13	0.185408	1.467811	6666.225751	0.011873	0.011039
RS	14	0.209387	1.443048	7228.125661	0.012874	0.012111
RS	15	0.235380	1.443048	7693.148514	0.013702	0.013263
RS	16	0.263558	1.366130	8630.677906	0.015372	0.014990
RS	17	0.294103	1.366130	9145.150897	0.016289	0.016475
RS	18	0.327214	1.274189	10359.872177	0.018452	0.018793
RS	19	0.363107	1.274189	10912.170304	0.019436	0.020547
RS	20	0.402015	1.191886	12244.047860	0.021808	0.023182
RS	21	0.444193	1.191886	12801.561636	0.022801	0.024982
RS	22	0.489914	1.130972	14046.947508	0.025019	0.027496
RS	23	0.539476	1.130972	14559.906930	0.025933	0.029051
RS	24	0.593203	1.093442	15537.319910	0.027674	0.031013
RS	25	0.651443	1.093442	15949.488114	0.028408	0.032089
RS	26	0.714576	1.075859	16555.797423	0.029488	0.033257
RS	27	0.783014	1.075859	16815.715889	0.029951	0.033753
RS	28	0.857202	1.072889	17031.854285	0.030336	0.034098
RS	29	0.937622	1.072889	17099.553793	0.030456	0.034020
RS	30	1.024800	1.079004	16964.773836	0.030216	0.033658
RS	31	1.119301	1.079004	16813.774254	0.029947	0.033074
RS	32	1.221742	1.089303	16390.620745	0.029194	0.032172
RS	33	1.332790	1.089303	16008.106656	0.028512	0.031163
RS	34	1.453168	1.100146	15354.317055	0.027348	0.029859
RS	35	1.583660	1.100146	14742.836670	0.026259	0.028491
RS	36	1.725115	1.109371	13903.564338	0.024764	0.026878
RS	37	1.878454	1.109371	13085.160963	0.023306	0.025204
RS	38	2.044677	1.116057	12102.442527	0.021556	0.023352
RS	39	2.224865	1.116057	11123.014995	0.019811	0.021444
RS	40	2.420192	1.120044	10049.527172	0.017899	0.019437
RS	41	2.631929	1.120044	8979.555631	0.015994	0.017401
RS	42	2.861456	1.121671	7884.129539	0.014043	0.015351
RS	43	3.110266	1.121671	6812.753587	0.012134	0.013324
RS	44	3.379981	1.121630	5776.148427	0.010288	0.011369
RS	45	3.672357	1.121630	4797.059194	0.008544	0.009505
RS	46	3.989296	1.120816	3898.240040	0.006943	0.007787
RS	47	4.332864	1.120816	3089.337203	0.005502	0.006226
RS	48	4.705297	1.120042	2386.124276	0.004250	0.004858
RS	49	5.109021	1.120042	1789.716789	0.003188	0.003685
RS	50	5.546664	1.119702	1301.846247	0.002319	0.002716
RS	51	6.021076	1.119702	915.429879	0.001630	0.001938
RS	52	6.535347	1.119634	620.785331	0.001106	0.001336
RS	53	7.092824	1.119634	404.700595	0.000721	0.000888
RS	54	7.697139	1.118354	253.028717	0.000451	0.000567
RS	55	8.352226	1.118354	150.823517	0.000269	0.000346
RS	56	9.062352	1.118354	85.505378	0.000152	0.000202
RS	57	9.832139	1.118354	45.911620	0.000082	0.000111
RS	58	10.666602	1.111066	23.341258	0.000042	0.000058
RS	59	11.571172	1.111066	11.025810	0.000020	0.000028
RS	60	12.551742	1.111066	4.858317	0.000009	0.000013
RS	61	13.614695	1.111066	1.985321	0.000004	0.000005
RS	62	14.766954	1.111066	0.747683	0.000001	0.000002
RS	63	16.016021	1.111066	0.368616	0.000001	0.000001
PA	4+25*2+4+6 0.167172639 0.032968727 16.016021371 0.259714996 0.520531623 0.854637324 1.180491334 1.393181439 1.467811431 1.443048051 1.366129873 1.274188510 1.191885562 1.130971749 1.093441788 1.075858535 1.072888906 1.079003766 1.089303137 1.100145522 1.109370765 1.116056894 1.120043506 1.121670922 1.121629832 1.120815869 1.120041875 1.119701840 1.119633522 1.118354190 1.111066354
//
IT	4957
RD	3
LK	-6724966.139167
QD	-1846.409079 -> -1677.555009
RI	0.0289070328
TR	0.165518	0.032673
MT	16.327208
MM	C_pi: 0.999417, n_recomb: 555762.820868
RS	0	0.000000	0.227064	19941.468389	0.035881	0.013368
RS	1	0.008435	0.227064	20805.533558	0.037436	0.022356
RS	2	0.017581	0.227064	21636.575456	0.038931	0.025525
RS	3	0.027498	0.227064	22421.625767	0.040344	0.028556
RS	4	0.038252	0.481480	11064.000079	0.019908	0.015374
RS	5	0.049913	0.481480	11700.545904	0.021053	0.016209
RS	6	0.062557	0.857090	6979.670409	0.012559	0.010408
RS	7	0.076268	0.857090	7444.991188	0.013396	0.010997
RS	8	0.091136	1.258320	5417.831378	0.009748	0.008487
RS	9	0.107257	1.258320	5798.476298	0.010433	0.009142
RS	10	0.124738	1.532339	5097.335575	0.009172	0.008406
RS	11	0.143694	1.532339	5458.235053	0.009821	0.009158
RS	12	0.164248	1.625081	5507.578788	0.009910	0.009488
RS	13	0.186536	1.625081	5889.598270	0.010597	0.010371
RS	14	0.210704	1.582049	6460.422723	0.011624	0.011526
RS	15	0.236911	1.582049	6888.505675	0.012395	0.012602
RS	16	0.265328	1.467996	7898.426650	0.014212	0.014561
RS	17	0.296142	1.467996	8383.703325	0.015085	0.015924
RS	18	0.329554	1.336140	9747.548415	0.017539	0.018634
RS	19	0.365785	1.336140	10281.549707	0.018500	0.020255
RS	20	0.405072	1.221696	11815.525241	0.021260	0.023390
RS	21	0.447673	1.221696	12363.875133	0.022247	0.025067
RS	22	0.493867	1.139962	13803.541149	0.024837	0.028056
RS	23	0.543957	1.139962	14310.128171	0.025749	0.029503
RS	24	0.598271	1.092050	15410.284606	0.027728	0.031771
RS	25	0.657167	1.092050	15812.776412	0.028452	0.032751
RS	26	0.721031	1.072051	16442.094058	0.029585	0.033994
RS	27	0.790281	1.072051	16688.077832	0.030027	0.034405
RS	28	0.865373	1.072107	16842.704208	0.030306	0.034630
RS	29	0.946797	1.072107	16897.214005	0.030404	0.034487
RS	30	1.035090	1.084456	16657.709541	0.029973	0.033901
RS	31	1.130830	1.084456	16502.277382	0.029693	0.033280
RS	32	1.234645	1.102261	15975.299480	0.028745	0.032142
RS	33	1.347216	1.102261	15604.115787	0.028077	0.031127
RS	34	1.469282	1.120417	14877.232306	0.026769	0.029638
RS	35	1.601644	1.120417	14296.072046	0.025723	0.028290
RS	36	1.745170	1.135895	13425.491891	0.024157	0.026564
RS	37	1.900802	1.135895	12654.889078	0.022770	0.024932
RS	38	2.069561	1.147427	11679.189844	0.021015	0.023034
RS	39	2.252553	1.147427	10759.218808	0.019359	0.021181
RS	40	2.450981	1.154823	9719.457127	0.017488	0.019177
RS	41	2.666144	1.154823	8711.872403	0.015676	0.017199
RS	42	2.899456	1.158620	7661.863320	0.013786	0.015180
RS	43	3.152447	1.158620	6646.569158	0.011959	0.013204
RS	44	3.426776	1.159854	5653.104504	0.010172	0.011286
RS	45	3.724243	1.159854	4716.814548	0.008487	0.009461
RS	46	4.046801	1.159856	3849.623869	0.006927	0.007772
RS	47	4.396565	1.159856	3067.533900	0.005520	0.006234
RS	48	4.775830	1.159804	2381.780350	0.004286	0.004881
RS	49	5.187084	1.159804	1797.907990	0.003235	0.003717
RS	50	5.633026	1.160242	1315.977997	0.002368	0.002751
RS	51	6.116581	1.160242	932.319283	0.001678	0.001972
RS	52	6.640922	1.160851	636.991955	0.001146	0.001367
RS	53	7.209488	1.160851	418.905980	0.000754	0.000914
RS	54	7.826010	1.159441	264.363333	0.000476	0.000588
RS	55	8.494534	1.159441	159.131727	0.000286	0.000361
RS	56	9.219444	1.159441	91.158388	0.000164	0.000212
RS	57	10.005497	1.159441	49.489691	0.000089	0.000118
RS	58	10.857850	1.148959	25.499085	0.000046	0.000062
RS	59	11.782095	1.148959	12.170549	0.000022	0.000030
RS	60	12.784296	1.148959	5.421630	0.000010	0.000014
RS	61	13.871029	1.148959	2.241167	0.000004	0.000006
RS	62	15.049422	1.148959	0.854330	0.000002	0.000002
RS	63	16.327208	1.148959	0.429002	0.000001	0.000001
PA	4+25*2+4+6 0.165518341 0.032673492 16.327207600 0.227064487 0.481479936 0.857089796 1.258320434 1.532339349 1.625080541 1.582048852 1.467995908 1.336139841 1.221695886 1.139962242 1.092050188 1.072050980 1.072107191 1.084455504 1.102261113 1.120417264 1.135895341 1.147426623 1.154823490 1.158619999 1.159853672 1.159855594 1.159804485 1.160241505 1.160851148 1.159440995 1.148959011
//
IT	4129
RD	4
LK	-6724678.205860
QD	-1675.010872 -> -1585.383233
RI	0.0337465786
TR	0.164094	0.032461
MT	16.581448
MM	C_pi: 1.003327, n_recomb: 554324.864180
RS	0	0.000000	0.215898	20963.758327	0.037819	0.013233
RS	1	0.008461	0.215898	21830.807388	0.039383	0.022383
RS	2	0.017638	0.215898	22655.600942	0.040871	0.025940
RS	3	0.027591	0.215898	23423.948607	0.042257	0.029651
RS	4	0.038387	0.460039	11482.824981	0.020715	0.015454
RS	5	0.050096	0.460039	12130.788543	0.021884	0.016711
RS	6	0.062795	0.859864	6888.719235	0.012427	0.010136
RS	7	0.076569	0.859864	7349.582600	0.013259	0.010943
RS	8	0.091509	1.315778	5133.854699	0.009261	0.008094
RS	9	0.107712	1.315778	5498.724039	0.009920	0.008854
RS	10	0.125287	1.638796	4730.370019	0.008534	0.007983
RS	11	0.144348	1.638796	5070.416544	0.009147	0.008768
RS	12	0.165022	1.747694	5093.340041	0.009188	0.009064
RS	13	0.187446	1.747694	5452.969726	0.009837	0.009920
RS	14	0.211767	1.690982	6025.636714	0.010870	0.011121
RS	15	0.238145	1.690982	6432.930825	0.011605	0.012122
RS	16	0.266756	1.546548	7492.698166	0.013517	0.014230
RS	17	0.297787	1.546548	7962.642626	0.014365	0.015488
RS	18	0.331443	1.381360	9444.371060	0.017038	0.018482
RS	19	0.367948	1.381360	9971.326924	0.017988	0.019995
RS	20	0.407541	1.240332	11677.480142	0.021066	0.023518
RS	21	0.450484	1.240332	12225.517321	0.022055	0.025105
RS	22	0.497060	1.141819	13837.861977	0.024963	0.028476
RS	23	0.547577	1.141819	14344.625082	0.025878	0.029856
RS	24	0.602369	1.085910	15555.125588	0.028061	0.032368
RS	25	0.661796	1.085910	15952.018967	0.028777	0.033298
RS	26	0.726252	1.064455	16599.205433	0.029945	0.034585
RS	27	0.796161	1.064455	16832.625400	0.030366	0.034959
RS	28	0.871985	1.067516	16925.662530	0.030534	0.035059
RS	29	0.954224	1.067516	16965.233848	0.030605	0.034894
RS	30	1.043422	1.085537	16623.711831	0.029989	0.034096
RS	31	1.140167	1.085537	16458.165859	0.029690	0.033472
RS	32	1.245097	1.110088	15829.440346	0.028556	0.032119
RS	33	1.358906	1.110088	15458.992624	0.027888	0.031120
RS	34	1.482343	1.134821	14656.600402	0.026440	0.029463
RS	35	1.616225	1.134821	14089.776409	0.025418	0.028149
RS	36	1.761435	1.155951	13178.593889	0.023774	0.026318
RS	37	1.918931	1.155951	12435.032536	0.022433	0.024732
RS	38	2.089752	1.171919	11450.174154	0.020656	0.022786
RS	39	2.275027	1.171919	10566.001283	0.019061	0.020985
RS	40	2.475977	1.182523	9539.231530	0.017209	0.018976
RS	41	2.693931	1.182523	8570.250289	0.015461	0.017049
RS	42	2.930325	1.188474	7544.040395	0.013609	0.015048
RS	43	3.186720	1.188474	6563.801320	0.011841	0.013117
RS	44	3.464809	1.191125	5594.515620	0.010092	0.011224
RS	45	3.766427	1.191125	4684.857757	0.008451	0.009432
RS	46	4.093565	1.192195	3835.282869	0.006919	0.007762
RS	47	4.448382	1.192195	3069.397175	0.005537	0.006245
RS	48	4.833220	1.193180	2392.484099	0.004316	0.004902
RS	49	5.250619	1.193180	1815.398521	0.003275	0.003747
RS	50	5.703334	1.194709	1335.155878	0.002409	0.002782
RS	51	6.194354	1.194709	951.827944	0.001717	0.002004
RS	52	6.726918	1.196261	654.254294	0.001180	0.001395
RS	53	7.304543	1.196261	433.466947	0.000782	0.000938
RS	54	7.931040	1.194940	275.700712	0.000497	0.000607
RS	55	8.610545	1.194940	167.368614	0.000302	0.000375
RS	56	9.347543	1.194940	96.744549	0.000175	0.000222
RS	57	10.146899	1.194940	53.027701	0.000096	0.000124
RS	58	11.013887	1.181485	27.642813	0.000050	0.000066
RS	59	11.954232	1.181485	13.313825	0.000024	0.000033
RS	60	12.974139	1.181485	5.988019	0.000011	0.000015
RS	61	14.080340	1.181485	2.500486	0.000005	0.000006
RS	62	15.280137	1.181485	0.963428	0.000002	0.000002
RS	63	16.581448	1.181485	0.491767	0.000001	0.000001
PA	4+25*2+4+6 0.164093720 0.032460585 16.581448252 0.215897936 0.460038872 0.859864203 1.315777769 1.638795969 1.747694326 1.690981655 1.546547946 1.381360150 1.240331660 1.141819099 1.085909739 1.064454577 1.067516431 1.085536778 1.110088334 1.134820888 1.155951080 1.171918603 1.182522928 1.188473641 1.191124866 1.192194803 1.193179561 1.194708748 1.196260630 1.194940082 1.181484809
//
IT	3646
RD	5
LK	-6724518.310802
QD	-1580.902826 -> -1524.469178
RI	0.0358789651
TR	0.162895	0.032307
MT	16.791322
MM	C_pi: 1.009131, n_recomb: 554878.828533
RS	0	0.000000	0.212504	21366.007214	0.038506	0.013117
RS	1	0.008483	0.212504	22237.156409	0.040076	0.022328
RS	2	0.017685	0.212504	23062.607445	0.041563	0.026009
RS	3	0.027667	0.212504	23827.661122	0.042942	0.029999
RS	4	0.038497	0.444500	11889.872827	0.021428	0.015722
RS	5	0.050245	0.444500	12550.467407	0.022618	0.017198
RS	6	0.062989	0.858324	6896.027368	0.012428	0.010053
RS	7	0.076815	0.858324	7358.145175	0.013261	0.010981
RS	8	0.091813	1.354943	4983.827068	0.008982	0.007874
RS	9	0.108084	1.354943	5340.791187	0.009625	0.008690
RS	10	0.125734	1.718496	4514.582084	0.008136	0.007713
RS	11	0.144882	1.718496	4842.538806	0.008727	0.008511
RS	12	0.165654	1.843631	4839.272468	0.008721	0.008770
RS	13	0.188188	1.843631	5185.267464	0.009345	0.009601
RS	14	0.212634	1.778847	5750.808629	0.010364	0.010814
RS	15	0.239153	1.778847	6145.162924	0.011075	0.011756
RS	16	0.267922	1.610836	7235.571066	0.013040	0.013953
RS	17	0.299131	1.610836	7696.437386	0.013870	0.015130
RS	18	0.332987	1.418083	9269.607207	0.016706	0.018327
RS	19	0.369716	1.418083	9794.107338	0.017651	0.019756
RS	20	0.409559	1.254720	11646.468323	0.020989	0.023584
RS	21	0.452783	1.254720	12197.645962	0.021983	0.025103
RS	22	0.499673	1.142148	13964.480396	0.025167	0.028790
RS	23	0.550540	1.142148	14474.281650	0.026085	0.030124
RS	24	0.605722	1.079580	15787.184680	0.028452	0.032844
RS	25	0.665585	1.079580	16180.946836	0.029161	0.033744
RS	26	0.730526	1.056928	16846.926030	0.030361	0.035067
RS	27	0.800976	1.056928	17069.748413	0.030763	0.035422
RS	28	0.877401	1.062523	17108.605633	0.030833	0.035410
RS	29	0.960309	1.062523	17134.251408	0.030879	0.035238
RS	30	1.050250	1.085344	16701.522464	0.030099	0.034255
RS	31	1.147820	1.085344	16525.068426	0.029781	0.033638
RS	32	1.253667	1.115635	15805.178432	0.028484	0.032100
RS	33	1.368491	1.115635	15431.867217	0.027811	0.031123
RS	34	1.493056	1.145970	14560.964899	0.026242	0.029323
RS	35	1.628188	1.145970	14001.424008	0.025233	0.028043
RS	36	1.774781	1.171925	13050.850572	0.023520	0.026124
RS	37	1.933810	1.171925	12323.961396	0.022210	0.024579
RS	38	2.106328	1.191704	11325.185644	0.020410	0.022593
RS	39	2.293480	1.191704	10464.148064	0.018858	0.020835
RS	40	2.496508	1.205114	9441.171202	0.017015	0.018819
RS	41	2.716757	1.205114	8497.524161	0.015314	0.016934
RS	42	2.955689	1.213028	7484.017697	0.013488	0.014945
RS	43	3.214888	1.213028	6526.814886	0.011763	0.013051
RS	44	3.496074	1.217086	5571.289262	0.010041	0.011175
RS	45	3.801111	1.217086	4678.935267	0.008432	0.009411
RS	46	4.132023	1.219344	3839.039673	0.006919	0.007756
RS	47	4.491005	1.219344	3083.295959	0.005557	0.006255
RS	48	4.880438	1.221567	2410.348455	0.004344	0.004920
RS	49	5.302904	1.221567	1836.906320	0.003310	0.003772
RS	50	5.761207	1.224414	1356.062735	0.002444	0.002808
RS	51	6.258384	1.224414	971.903165	0.001752	0.002031
RS	52	6.797735	1.227110	671.382503	0.001210	0.001419
RS	53	7.382836	1.227110	447.705662	0.000807	0.000959
RS	54	8.017569	1.226049	286.678330	0.000517	0.000624
RS	55	8.706143	1.226049	175.342043	0.000316	0.000388
RS	56	9.453125	1.226049	102.165817	0.000184	0.000231
RS	57	10.263470	1.226049	56.477307	0.000102	0.000130
RS	58	11.142553	1.209799	29.749277	0.000054	0.000070
RS	59	12.096204	1.209799	14.444909	0.000026	0.000035
RS	60	13.130749	1.209799	6.552761	0.000012	0.000016
RS	61	14.253049	1.209799	2.761323	0.000005	0.000007
RS	62	15.470548	1.209799	1.074231	0.000002	0.000003
RS	63	16.791322	1.209799	0.556545	0.000001	0.000001
PA	4+25*2+4+6 0.162895490 0.032306667 16.791322387 0.212504250 0.444499591 0.858324186 1.354943319 1.718496476 1.843631373 1.778846660 1.610836021 1.418083092 1.254720121 1.142147954 1.079580126 1.056928307 1.062522832 1.085344222 1.115634668 1.145970223 1.171924869 1.191703704 1.205113850 1.213027982 1.217085757 1.219344403 1.221566869 1.224414221 1.227109596 1.226048651 1.209799164
//
IT	3957
RD	6
LK	-6724415.652968
QD	-1519.231477 -> -1481.005013
RI	0.0366153186
TR	0.161900	0.032198
MT	16.964460
MM	C_pi: 1.015281, n_recomb: 556362.831382
RS	0	0.000000	0.212434	21472.608540	0.038595	0.013022
RS	1	0.008500	0.212434	22349.409265	0.040171	0.022241
RS	2	0.017723	0.212434	23180.008396	0.041663	0.025920
RS	3	0.027729	0.212434	23949.538217	0.043047	0.029987
RS	4	0.038586	0.431579	12300.199969	0.022108	0.016073
RS	5	0.050366	0.431579	12973.958395	0.023319	0.017671
RS	6	0.063147	0.853083	6961.342194	0.012512	0.010062
RS	7	0.077015	0.853083	7427.880217	0.013351	0.011068
RS	8	0.092062	1.380255	4909.471300	0.008824	0.007745
RS	9	0.108387	1.380255	5262.946093	0.009460	0.008597
RS	10	0.126100	1.777490	4383.334893	0.007879	0.007530
RS	11	0.145319	1.777490	4704.132355	0.008455	0.008338
RS	12	0.166171	1.918897	4674.216683	0.008401	0.008555
RS	13	0.188796	1.918897	5011.474710	0.009008	0.009369
RS	14	0.213343	1.850946	5563.268706	0.009999	0.010572
RS	15	0.239978	1.850946	5948.934048	0.010693	0.011471
RS	16	0.268876	1.665286	7055.164083	0.012681	0.013715
RS	17	0.300231	1.665286	7510.019273	0.013498	0.014829
RS	18	0.334251	1.449734	9152.867496	0.016451	0.018172
RS	19	0.371163	1.449734	9676.741297	0.017393	0.019534
RS	20	0.411212	1.267304	11652.519180	0.020944	0.023605
RS	21	0.454665	1.267304	12207.983000	0.021942	0.025071
RS	22	0.501812	1.142623	14112.489019	0.025366	0.029025
RS	23	0.552967	1.142623	14626.485912	0.026289	0.030325
RS	24	0.608469	1.074262	16034.534871	0.028820	0.033227
RS	25	0.668690	1.074262	16426.697711	0.029525	0.034105
RS	26	0.734029	1.050457	17113.376914	0.030759	0.035463
RS	27	0.804922	1.050457	17327.453149	0.031144	0.035807
RS	28	0.881841	1.058072	17320.775469	0.031132	0.035701
RS	29	0.965298	1.058072	17334.210528	0.031156	0.035527
RS	30	1.055849	1.084866	16822.420367	0.030236	0.034386
RS	31	1.154097	1.084866	16635.836528	0.029901	0.033779
RS	32	1.260697	1.119944	15836.927390	0.028465	0.032085
RS	33	1.376357	1.119944	15459.716706	0.027787	0.031130
RS	34	1.501848	1.154950	14529.459662	0.026115	0.029212
RS	35	1.638007	1.154950	13973.781628	0.025116	0.027961
RS	36	1.785738	1.184914	12988.242196	0.023345	0.025970
RS	37	1.946028	1.184914	12272.236204	0.022058	0.024460
RS	38	2.119942	1.207866	11259.060639	0.020237	0.022440
RS	39	2.308638	1.207866	10413.655530	0.018717	0.020719
RS	40	2.513374	1.223648	9390.215909	0.016878	0.018697
RS	41	2.735513	1.223648	8463.818248	0.015213	0.016846
RS	42	2.976534	1.233291	7456.853392	0.013403	0.014865
RS	43	3.238042	1.233291	6515.295666	0.011711	0.013000
RS	44	3.521778	1.238690	5567.396223	0.010007	0.011137
RS	45	3.829631	1.238690	4686.654445	0.008424	0.009395
RS	46	4.163653	1.242202	3851.701544	0.006923	0.007750
RS	47	4.526067	1.242202	3102.532807	0.005576	0.006264
RS	48	4.919286	1.245804	2430.739001	0.004369	0.004933
RS	49	5.345929	1.245804	1859.268301	0.003342	0.003793
RS	50	5.808837	1.250145	1376.657557	0.002474	0.002830
RS	51	6.311093	1.250145	991.243239	0.001782	0.002054
RS	52	6.856040	1.254147	687.590440	0.001236	0.001440
RS	53	7.447309	1.254147	461.150853	0.000829	0.000977
RS	54	8.088836	1.253491	297.024909	0.000534	0.000639
RS	55	8.784893	1.253491	182.897152	0.000329	0.000400
RS	56	9.540116	1.253491	107.336102	0.000193	0.000239
RS	57	10.359533	1.253491	59.791936	0.000107	0.000136
RS	58	11.248601	1.234599	31.793764	0.000057	0.000073
RS	59	12.213241	1.234599	15.551479	0.000028	0.000037
RS	60	13.259876	1.234599	7.110056	0.000013	0.000017
RS	61	14.395475	1.234599	3.021131	0.000005	0.000007
RS	62	15.627602	1.234599	1.185707	0.000002	0.000003
RS	63	16.964460	1.234599	0.622789	0.000001	0.000002
PA	4+25*2+4+6 0.161899634 0.032198247 16.964459840 0.212434332 0.431578880 0.853082526 1.380255082 1.777489815 1.918897421 1.850946224 1.665285552 1.449734414 1.267303806 1.142622861 1.074262408 1.050457421 1.058072415 1.084866022 1.119944206 1.154950437 1.184914019 1.207866399 1.223648388 1.233291080 1.238689930 1.242201529 1.245804215 1.250145491 1.254147351 1.253491267 1.234598610
//
IT	4191
RD	7
LK	-6724345.339205
QD	-1476.158642 -> -1449.107644
RI	0.0366310620
TR	0.161073	0.032125
MT	17.107430
MM	C_pi: 1.021184, n_recomb: 558291.427226
RS	0	0.000000	0.213937	21432.973840	0.038390	0.012944
RS	1	0.008514	0.213937	22316.016120	0.039972	0.022145
RS	2	0.017754	0.213937	23153.824122	0.041473	0.025758
RS	3	0.027780	0.213937	23931.536922	0.042866	0.029798
RS	4	0.038660	0.420362	12706.476472	0.022760	0.016455
RS	5	0.050466	0.420362	13393.198192	0.023990	0.018124
RS	6	0.063277	0.845717	7057.702042	0.012642	0.010116
RS	7	0.077179	0.845717	7530.255649	0.013488	0.011177
RS	8	0.092265	1.395938	4879.135284	0.008739	0.007666
RS	9	0.108635	1.395938	5231.664073	0.009371	0.008548
RS	10	0.126400	1.820875	4303.078686	0.007708	0.007402
RS	11	0.145676	1.820875	4619.698836	0.008275	0.008219
RS	12	0.166594	1.977959	4563.826693	0.008175	0.008395
RS	13	0.189293	1.977959	4895.370287	0.008768	0.009198
RS	14	0.213925	1.910616	5429.429159	0.009725	0.010377
RS	15	0.240654	1.910616	5809.003709	0.010405	0.011245
RS	16	0.269659	1.712210	6920.372836	0.012396	0.013507
RS	17	0.301133	1.712210	7370.936479	0.013203	0.014573
RS	18	0.335287	1.477773	9066.359745	0.016239	0.018019
RS	19	0.372350	1.477773	9590.354020	0.017178	0.019330
RS	20	0.412568	1.278888	11670.123724	0.020903	0.023596
RS	21	0.456210	1.278888	12230.110519	0.021906	0.025019
RS	22	0.503568	1.143600	14257.065639	0.025537	0.029202
RS	23	0.554958	1.143600	14775.679982	0.026466	0.030473
RS	24	0.610725	1.070087	16271.879450	0.029146	0.033537
RS	25	0.671239	1.070087	16663.466066	0.029847	0.034398
RS	26	0.736906	1.045133	17372.283979	0.031117	0.035792
RS	27	0.808163	1.045133	17579.213792	0.031488	0.036125
RS	28	0.885488	1.054339	17534.792415	0.031408	0.035943
RS	29	0.969397	1.054339	17537.765789	0.031413	0.035767
RS	30	1.060451	1.084413	16958.001497	0.030375	0.034495
RS	31	1.159257	1.084413	16762.478465	0.030025	0.033896
RS	32	1.266475	1.123469	15895.795608	0.028472	0.032073
RS	33	1.382823	1.123469	15514.580427	0.027789	0.031136
RS	34	1.509077	1.162334	14533.762416	0.026033	0.029122
RS	35	1.646081	1.162334	13980.086906	0.025041	0.027897
RS	36	1.794750	1.195585	12964.489151	0.023222	0.025848
RS	37	1.956078	1.195585	12255.753121	0.021952	0.024367
RS	38	2.131142	1.221132	11229.157349	0.020113	0.022321
RS	39	2.321111	1.221132	10394.478758	0.018618	0.020629
RS	40	2.527255	1.238881	9368.474640	0.016781	0.018601
RS	41	2.750951	1.238881	8453.940349	0.015143	0.016777
RS	42	2.993694	1.250021	7449.758091	0.013344	0.014802
RS	43	3.257105	1.250021	6518.901954	0.011677	0.012961
RS	44	3.542944	1.256682	5574.673070	0.009985	0.011106
RS	45	3.853120	1.256682	4701.784098	0.008422	0.009383
RS	46	4.189706	1.261483	3868.709480	0.006930	0.007745
RS	47	4.554951	1.261483	3123.853659	0.005595	0.006271
RS	48	4.951294	1.266576	2451.462756	0.004391	0.004944
RS	49	5.381384	1.266576	1881.034828	0.003369	0.003811
RS	50	5.848093	1.272553	1396.049055	0.002501	0.002848
RS	51	6.354541	1.272553	1009.303942	0.001808	0.002073
RS	52	6.904109	1.277997	702.570191	0.001258	0.001458
RS	53	7.500470	1.277997	473.624946	0.000848	0.000993
RS	54	8.147608	1.277873	306.641715	0.000549	0.000652
RS	55	8.849846	1.277873	189.977014	0.000340	0.000410
RS	56	9.611876	1.277873	112.222371	0.000201	0.000246
RS	57	10.438788	1.277873	62.952330	0.000113	0.000141
RS	58	11.336108	1.256463	33.764928	0.000060	0.000077
RS	59	12.309829	1.256463	16.627287	0.000030	0.000038
RS	60	13.366457	1.256463	7.656668	0.000014	0.000018
RS	61	14.513051	1.256463	3.278357	0.000006	0.000008
RS	62	15.757271	1.256463	1.297176	0.000002	0.000003
RS	63	17.107430	1.256463	0.690102	0.000001	0.000002
PA	4+25*2+4+6 0.161072516 0.032124919 17.107429860 0.213936560 0.420361524 0.845717341 1.395937645 1.820874544 1.977958944 1.910616158 1.712209533 1.477773024 1.278888190 1.143600313 1.070086560 1.045133385 1.054338906 1.084413381 1.123468811 1.162333984 1.195584817 1.221131808 1.238880743 1.250020752 1.256682413 1.261482763 1.266575618 1.272553484 1.277996550 1.277873103 1.256463094
//
IT	4376
RD	8
LK	-6724295.162564
QD	-1444.857532 -> -1425.056787
RI	0.0362720774
TR	0.160380	0.032078
MT	17.226202
MM	C_pi: 1.026650, n_recomb: 560425.289165
RS	0	0.000000	0.216210	21320.842912	0.038044	0.012881
RS	1	0.008526	0.216210	22210.051117	0.039631	0.022049
RS	2	0.017780	0.216210	23055.703900	0.041140	0.025568
RS	3	0.027822	0.216210	23843.040948	0.042545	0.029525
RS	4	0.038720	0.410569	13098.813374	0.023373	0.016839
RS	5	0.050548	0.410569	13797.832057	0.024620	0.018546
RS	6	0.063384	0.837600	7167.631866	0.012790	0.010189
RS	7	0.077315	0.837600	7646.833804	0.013645	0.011292
RS	8	0.092433	1.405310	4874.532440	0.008698	0.007618
RS	9	0.108841	1.405310	5227.579288	0.009328	0.008524
RS	10	0.126647	1.852681	4255.188845	0.007593	0.007310
RS	11	0.145971	1.852681	4569.525318	0.008154	0.008137
RS	12	0.166944	2.024211	4489.552393	0.008011	0.008273
RS	13	0.189704	2.024211	4817.389598	0.008596	0.009072
RS	14	0.214405	1.960192	5331.677089	0.009514	0.010219
RS	15	0.241212	1.960192	5706.907167	0.010183	0.011065
RS	16	0.270305	1.752983	6816.084852	0.012162	0.013326
RS	17	0.301878	1.752983	7263.459472	0.012961	0.014355
RS	18	0.336144	1.502915	8998.202280	0.016056	0.017873
RS	19	0.373331	1.502915	9522.634849	0.016992	0.019142
RS	20	0.413688	1.289709	11690.371161	0.020860	0.023568
RS	21	0.457487	1.289709	12254.770733	0.021867	0.024955
RS	22	0.505020	1.145037	14390.662596	0.025678	0.029335
RS	23	0.556605	1.145037	14913.981613	0.026612	0.030582
RS	24	0.612589	1.066897	16491.498766	0.029427	0.033791
RS	25	0.673347	1.066897	16883.217646	0.030126	0.034636
RS	26	0.739285	1.040818	17614.777382	0.031431	0.036067
RS	27	0.810845	1.040818	17815.895004	0.031790	0.036391
RS	28	0.888506	1.051284	17740.122759	0.031655	0.036146
RS	29	0.972789	1.051284	17734.214050	0.031644	0.035968
RS	30	1.064258	1.084087	17095.947057	0.030505	0.034585
RS	31	1.163526	1.084087	16892.693941	0.030143	0.033993
RS	32	1.271258	1.126458	15967.894466	0.028492	0.032062
RS	33	1.388176	1.126458	15582.912998	0.027806	0.031141
RS	34	1.515062	1.168507	14559.201618	0.025979	0.029049
RS	35	1.652767	1.168507	14006.437452	0.024993	0.027845
RS	36	1.802213	1.204428	12965.388708	0.023135	0.025751
RS	37	1.964401	1.204428	12261.491495	0.021879	0.024293
RS	38	2.140418	1.232069	11222.894585	0.020026	0.022227
RS	39	2.331442	1.232069	10395.521426	0.018549	0.020559
RS	40	2.538754	1.251429	9365.872446	0.016712	0.018526
RS	41	2.763742	1.251429	8459.400528	0.015095	0.016725
RS	42	3.007914	1.263860	7455.534205	0.013303	0.014753
RS	43	3.272903	1.263860	6531.891664	0.011655	0.012931
RS	44	3.560487	1.271704	5588.640849	0.009972	0.011082
RS	45	3.872591	1.271704	4720.980860	0.008424	0.009374
RS	46	4.211306	1.277814	3887.682065	0.006937	0.007740
RS	47	4.578900	1.277814	3145.624585	0.005613	0.006277
RS	48	4.977837	1.284485	2471.483462	0.004410	0.004952
RS	49	5.410789	1.284485	1901.569924	0.003393	0.003825
RS	50	5.880655	1.292218	1413.894864	0.002523	0.002862
RS	51	6.390583	1.292218	1025.905316	0.001831	0.002090
RS	52	6.943989	1.299219	716.244167	0.001278	0.001473
RS	53	7.544580	1.299219	485.095061	0.000866	0.001007
RS	54	8.196380	1.299739	315.518348	0.000563	0.000664
RS	55	8.903753	1.299739	196.576549	0.000351	0.000419
RS	56	9.671440	1.299739	116.820839	0.000208	0.000253
RS	57	10.504582	1.299739	65.955024	0.000118	0.000145
RS	58	11.408759	1.275961	35.658756	0.000064	0.000080
RS	59	12.390030	1.275961	17.670095	0.000032	0.000040
RS	60	13.454967	1.275961	8.191404	0.000015	0.000019
RS	61	14.610703	1.275961	3.532414	0.000006	0.000008
RS	62	15.864981	1.275961	1.408379	0.000003	0.000003
RS	63	17.226202	1.275961	0.758336	0.000001	0.000002
PA	4+25*2+4+6 0.160380077 0.032078045 17.226202452 0.216209612 0.410569434 0.837600334 1.405309785 1.852680668 2.024210779 1.960192006 1.752982802 1.502915189 1.289708861 1.145036663 1.066896943 1.040817601 1.051284209 1.084086581 1.126458082 1.168507154 1.204428125 1.232068720 1.251429483 1.263859988 1.271703983 1.277814082 1.284485236 1.292217774 1.299219307 1.299739479 1.275961050
//
IT	3745
RD	9
LK	-6724258.171799
QD	-1421.275652 -> -1406.360985
RI	0.0357310066
TR	0.159796	0.032051
MT	17.325375
MM	C_pi: 1.031618, n_recomb: 562631.498378
RS	0	0.000000	0.218826	21176.382950	0.037638	0.012830
RS	1	0.008536	0.218826	22071.331589	0.039229	0.021958
RS	2	0.017801	0.218826	22924.695676	0.040745	0.025369
RS	3	0.027857	0.218826	23721.863568	0.042162	0.029219
RS	4	0.038771	0.402058	13469.595246	0.023940	0.017209
RS	5	0.050616	0.402058	14179.992821	0.025203	0.018935
RS	6	0.063473	0.829650	7279.942403	0.012939	0.010267
RS	7	0.077427	0.829650	7765.830929	0.013803	0.011403
RS	8	0.092573	1.410716	4884.608401	0.008682	0.007588
RS	9	0.109011	1.410716	5238.983163	0.009312	0.008515
RS	10	0.126852	1.875932	4228.477583	0.007516	0.007244
RS	11	0.146217	1.875932	4541.763415	0.008072	0.008081
RS	12	0.167234	2.060285	4440.211950	0.007892	0.008181
RS	13	0.190046	2.060285	4765.732867	0.008470	0.008978
RS	14	0.214804	2.001378	5259.648227	0.009348	0.010090
RS	15	0.241676	2.001378	5631.780990	0.010010	0.010920
RS	16	0.270842	1.788541	6733.718550	0.011968	0.013168
RS	17	0.302498	1.788541	7178.672732	0.012759	0.014168
RS	18	0.336855	1.525557	8942.557729	0.015894	0.017736
RS	19	0.374146	1.525557	9467.557825	0.016827	0.018971
RS	20	0.414620	1.299827	11709.951643	0.020813	0.023527
RS	21	0.458548	1.299827	12278.509983	0.021823	0.024885
RS	22	0.506227	1.146794	14511.478301	0.025792	0.029435
RS	23	0.557975	1.146794	15039.411312	0.026730	0.030662
RS	24	0.614141	1.064483	16691.689425	0.029667	0.034001
RS	25	0.675100	1.064483	17084.023088	0.030364	0.034832
RS	26	0.741264	1.037323	17838.181073	0.031705	0.036298
RS	27	0.813075	1.037323	18034.574012	0.032054	0.036613
RS	28	0.891017	1.048804	17932.553452	0.031873	0.036316
RS	29	0.975611	1.048804	17919.123245	0.031849	0.036135
RS	30	1.067427	1.083902	17230.197760	0.030624	0.034659
RS	31	1.167080	1.083902	17020.327323	0.030251	0.034073
RS	32	1.275239	1.129056	16045.544753	0.028519	0.032052
RS	33	1.392631	1.129056	15657.166687	0.027828	0.031144
RS	34	1.520044	1.173732	14597.116553	0.025944	0.028989
RS	35	1.658333	1.173732	14044.605684	0.024962	0.027803
RS	36	1.808427	1.211805	12982.197228	0.023074	0.025674
RS	37	1.971333	1.211805	12281.445085	0.021829	0.024236
RS	38	2.148144	1.241115	11232.355896	0.019964	0.022154
RS	39	2.340049	1.241115	10409.830626	0.018502	0.020505
RS	40	2.548334	1.261781	9376.045195	0.016665	0.018469
RS	41	2.774399	1.261781	8474.874720	0.015063	0.016685
RS	42	3.019762	1.275316	7469.689795	0.013276	0.014716
RS	43	3.286069	1.275316	6550.723521	0.011643	0.012908
RS	44	3.575108	1.284268	5606.552431	0.009965	0.011063
RS	45	3.888820	1.284268	4742.241173	0.008429	0.009367
RS	46	4.229310	1.291698	3907.242951	0.006945	0.007736
RS	47	4.598866	1.291698	3166.946413	0.005629	0.006282
RS	48	4.999967	1.300016	2490.285087	0.004426	0.004959
RS	49	5.435306	1.300016	1920.595605	0.003414	0.003837
RS	50	5.907807	1.309602	1430.088580	0.002542	0.002874
RS	51	6.420641	1.309602	1041.021253	0.001850	0.002104
RS	52	6.977251	1.318260	728.633820	0.001295	0.001486
RS	53	7.581375	1.318260	495.589487	0.000881	0.001020
RS	54	8.237066	1.319524	323.680592	0.000575	0.000674
RS	55	8.948729	1.319524	202.712471	0.000360	0.000428
RS	56	9.721140	1.319524	121.140557	0.000215	0.000260
RS	57	10.559485	1.319524	68.803899	0.000122	0.000150
RS	58	11.469392	1.293484	37.476528	0.000067	0.000083
RS	59	12.456970	1.293484	18.679671	0.000033	0.000042
RS	60	13.528849	1.293484	8.713704	0.000015	0.000020
RS	61	14.692225	1.293484	3.782848	0.000007	0.000009
RS	62	15.954908	1.293484	1.519045	0.000003	0.000004
RS	63	17.325375	1.293484	0.827289	0.000001	0.000002
PA	4+25*2+4+6 0.159795634 0.032051300 17.325375309 0.218825693 0.402058151 0.829650297 1.410715514 1.875932466 2.060284871 2.001378291 1.788541450 1.525556897 1.299826530 1.146793951 1.064483499 1.037323397 1.048804321 1.083901777 1.129055677 1.173731902 1.211805431 1.241115279 1.261780626 1.275316166 1.284268351 1.291698335 1.300016459 1.309601912 1.318260133 1.319524208 1.293484393
//
IT	3851
RD	10
LK	-6724230.140404
QD	-1402.901207 -> -1391.380321
RI	0.0351120315
TR	0.159296	0.032039
MT	17.409047
MM	C_pi: 1.036113, n_recomb: 564835.977511
RS	0	0.000000	0.221551	21021.428759	0.037217	0.012788
RS	1	0.008544	0.221551	21921.569763	0.038811	0.021873
RS	2	0.017819	0.221551	22782.163100	0.040334	0.025177
RS	3	0.027886	0.221551	23588.767419	0.041762	0.028910
RS	4	0.038813	0.394708	13814.234530	0.024457	0.017554
RS	5	0.050673	0.394708	14535.006855	0.025733	0.019288
RS	6	0.063548	0.822387	7388.038823	0.013080	0.010342
RS	7	0.077522	0.822387	7880.318914	0.013952	0.011504
RS	8	0.092690	1.413753	4902.592557	0.008680	0.007570
RS	9	0.109154	1.413753	5258.707966	0.009310	0.008514
RS	10	0.127025	1.892884	4215.939530	0.007464	0.007196
RS	11	0.146423	1.892884	4528.993846	0.008018	0.008043
RS	12	0.167478	2.088237	4408.730457	0.007805	0.008112
RS	13	0.190332	2.088237	4732.933710	0.008379	0.008910
RS	14	0.215139	2.035574	5206.651446	0.009218	0.009985
RS	15	0.242066	2.035574	5576.614813	0.009873	0.010804
RS	16	0.271294	1.819633	6667.916747	0.011805	0.013030
RS	17	0.303018	1.819633	7111.024818	0.012590	0.014008
RS	18	0.337454	1.545995	8896.274933	0.015750	0.017608
RS	19	0.374831	1.545995	9421.895749	0.016681	0.018815
RS	20	0.415403	1.309270	11727.954793	0.020763	0.023478
RS	21	0.459441	1.309270	12300.378164	0.021777	0.024812
RS	22	0.507242	1.148752	14620.073976	0.025884	0.029510
RS	23	0.559127	1.148752	15152.446198	0.026826	0.030719
RS	24	0.615445	1.062672	16873.304121	0.029873	0.034175
RS	25	0.676575	1.062672	17266.580967	0.030569	0.034994
RS	26	0.742929	1.034490	18042.730132	0.031943	0.036493
RS	27	0.814952	1.034490	18235.276420	0.032284	0.036800
RS	28	0.893129	1.046810	18110.896539	0.032064	0.036460
RS	29	0.977985	1.046810	18091.100487	0.032029	0.036276
RS	30	1.070093	1.083867	17357.935701	0.030731	0.034720
RS	31	1.170070	1.083867	17142.436951	0.030349	0.034139
RS	32	1.278589	1.131377	16124.429884	0.028547	0.032043
RS	33	1.396381	1.131377	15733.070273	0.027854	0.031145
RS	34	1.524238	1.178223	14642.254076	0.025923	0.028940
RS	35	1.663019	1.178223	14089.600777	0.024945	0.027768
RS	36	1.813658	1.218022	13009.352023	0.023032	0.025613
RS	37	1.977168	1.218022	12310.542903	0.021795	0.024190
RS	38	2.154649	1.248645	11252.426321	0.019922	0.022098
RS	39	2.347295	1.248645	10432.946502	0.018471	0.020464
RS	40	2.556401	1.270354	9394.864872	0.016633	0.018426
RS	41	2.783374	1.270354	8496.949214	0.015043	0.016656
RS	42	3.029741	1.284836	7489.330762	0.013259	0.014687
RS	43	3.297157	1.284836	6573.161982	0.011637	0.012892
RS	44	3.587423	1.294826	5626.723391	0.009962	0.011049
RS	45	3.902491	1.294826	4764.382801	0.008435	0.009362
RS	46	4.244479	1.303577	3926.631981	0.006952	0.007732
RS	47	4.615688	1.303577	3187.368124	0.005643	0.006287
RS	48	5.018614	1.313596	2507.662021	0.004440	0.004963
RS	49	5.455968	1.313596	1938.046031	0.003431	0.003847
RS	50	5.930691	1.325115	1444.663053	0.002558	0.002883
RS	51	6.445976	1.325115	1054.715112	0.001867	0.002116
RS	52	7.005289	1.335519	739.812591	0.001310	0.001497
RS	53	7.612392	1.335519	505.169518	0.000894	0.001031
RS	54	8.271368	1.337615	331.175493	0.000586	0.000684
RS	55	8.986649	1.337615	208.414508	0.000369	0.000436
RS	56	9.763047	1.337615	125.198379	0.000222	0.000266
RS	57	10.605783	1.337615	71.507389	0.000127	0.000154
RS	58	11.520526	1.309431	39.221200	0.000069	0.000086
RS	59	12.513428	1.309431	19.657236	0.000035	0.000044
RS	60	13.591167	1.309431	9.223987	0.000016	0.000021
RS	61	14.760993	1.309431	4.029769	0.000007	0.000009
RS	62	16.030772	1.309431	1.629195	0.000003	0.000004
RS	63	17.409047	1.309431	0.896959	0.000002	0.000002
PA	4+25*2+4+6 0.159295785 0.032039379 17.409046593 0.221550746 0.394707749 0.822386537 1.413753344 1.892883512 2.088236696 2.035573899 1.819632695 1.545995113 1.309269888 1.148751617 1.062672435 1.034490008 1.046809887 1.083866632 1.131377153 1.178222767 1.218022345 1.248645468 1.270354337 1.284835647 1.294825900 1.303577156 1.313595904 1.325114917 1.335518849 1.337614914 1.309431200
//
IT	3494
RD	11
LK	-6724208.367341
QD	-1388.106253 -> -1379.004474
RI	0.0344798022
TR	0.158861	0.032038
MT	17.480753
MM	C_pi: 1.040179, n_recomb: 566991.072045
RS	0	0.000000	0.224238	20869.120358	0.036807	0.012753
RS	1	0.008551	0.224238	21773.896020	0.038403	0.021796
RS	2	0.017834	0.224238	22641.094791	0.039932	0.024996
RS	3	0.027911	0.224238	23456.450087	0.041370	0.028614
RS	4	0.038849	0.388394	14130.471414	0.024922	0.017872
RS	5	0.050722	0.388394	14860.614177	0.026210	0.019605
RS	6	0.063611	0.816078	7487.948734	0.013206	0.010410
RS	7	0.077602	0.816078	7986.134852	0.014085	0.011593
RS	8	0.092790	1.415506	4924.111728	0.008685	0.007557
RS	9	0.109276	1.415506	5282.126021	0.009316	0.008516
RS	10	0.127172	1.905188	4212.959397	0.007430	0.007162
RS	11	0.146599	1.905188	4526.328059	0.007983	0.008018
RS	12	0.167686	2.109673	4390.327781	0.007743	0.008061
RS	13	0.190577	2.109673	4713.945718	0.008314	0.008862
RS	14	0.215426	2.063902	5168.099740	0.009115	0.009900
RS	15	0.242399	2.063902	5536.601963	0.009765	0.010712
RS	16	0.271679	1.846862	6614.985628	0.011667	0.012909
RS	17	0.303463	1.846862	7056.691767	0.012446	0.013870
RS	18	0.337965	1.564490	8857.197951	0.015621	0.017490
RS	19	0.375417	1.564490	9383.451523	0.016550	0.018674
RS	20	0.416072	1.318070	11744.101700	0.020713	0.023425
RS	21	0.460204	1.318070	12320.089129	0.021729	0.024738
RS	22	0.508109	1.150826	14717.404948	0.025957	0.029566
RS	23	0.560111	1.150826	15253.995098	0.026903	0.030760
RS	24	0.616560	1.061334	17037.672157	0.030049	0.034321
RS	25	0.677836	1.061334	17432.106150	0.030745	0.035128
RS	26	0.744352	1.032205	18229.162963	0.032151	0.036660
RS	27	0.816556	1.032205	18418.579468	0.032485	0.036958
RS	28	0.894934	1.045237	18274.866174	0.032231	0.036581
RS	29	0.980015	1.045237	18249.689720	0.032187	0.036394
RS	30	1.072372	1.083993	17477.550291	0.030825	0.034770
RS	31	1.172627	1.083993	17257.302565	0.030437	0.034192
RS	32	1.281454	1.133518	16201.753352	0.028575	0.032033
RS	33	1.399588	1.133518	15807.841193	0.027880	0.031145
RS	34	1.527824	1.182164	14690.926378	0.025910	0.028899
RS	35	1.667026	1.182164	14137.928058	0.024935	0.027740
RS	36	1.818132	1.223338	13042.909917	0.023004	0.025564
RS	37	1.982160	1.223338	12345.202530	0.021773	0.024155
RS	38	2.160214	1.254978	11279.444897	0.019894	0.022055
RS	39	2.353495	1.254978	10461.693048	0.018451	0.020434
RS	40	2.563303	1.277509	9419.384300	0.016613	0.018394
RS	41	2.791054	1.277509	8523.204452	0.015032	0.016635
RS	42	3.038280	1.292798	7512.426406	0.013250	0.014667
RS	43	3.306647	1.292798	6597.656435	0.011636	0.012881
RS	44	3.597964	1.303764	5647.989507	0.009961	0.011037
RS	45	3.914193	1.303764	4786.609746	0.008442	0.009360
RS	46	4.257463	1.313833	3945.356745	0.006958	0.007729
RS	47	4.630088	1.313833	3206.622126	0.005656	0.006290
RS	48	5.034578	1.325593	2523.527228	0.004451	0.004966
RS	49	5.473657	1.325593	1953.928558	0.003446	0.003855
RS	50	5.950284	1.339114	1457.690216	0.002571	0.002891
RS	51	6.467669	1.339114	1067.071973	0.001882	0.002127
RS	52	7.029299	1.351340	749.867261	0.001323	0.001506
RS	53	7.638955	1.351340	513.903038	0.000906	0.001041
RS	54	8.300746	1.354349	338.052593	0.000596	0.000692
RS	55	9.019129	1.354349	213.713910	0.000377	0.000443
RS	56	9.798944	1.354349	129.012221	0.000228	0.000271
RS	57	10.645444	1.354349	74.074705	0.000131	0.000158
RS	58	11.564333	1.324122	40.896835	0.000072	0.000088
RS	59	12.561799	1.324122	20.604316	0.000036	0.000045
RS	60	13.644563	1.324122	9.722694	0.000017	0.000022
RS	61	14.819918	1.324122	4.273240	0.000008	0.000010
RS	62	16.095783	1.324122	1.738797	0.000003	0.000004
RS	63	17.480753	1.324122	0.967296	0.000002	0.000002
PA	4+25*2+4+6 0.158860849 0.032037928 17.480753052 0.224237581 0.388393635 0.816077717 1.415506082 1.905187717 2.109673177 2.063901705 1.846861867 1.564489684 1.318070142 1.150826012 1.061334183 1.032204627 1.045236541 1.083992738 1.133517820 1.182164499 1.223337812 1.254978148 1.277509481 1.292797743 1.303763688 1.313833458 1.325593421 1.339113865 1.351340129 1.354348877 1.324121819
//
IT	3466
RD	12
LK	-6724191.076993
QD	-1375.830015 -> -1368.491322
RI	0.0338667805
TR	0.158478	0.032044
MT	17.542756
MM	C_pi: 1.043859, n_recomb: 569073.467844
RS	0	0.000000	0.226806	20726.158550	0.036421	0.012723
RS	1	0.008557	0.226806	21635.055710	0.038018	0.021727
RS	2	0.017847	0.226806	22508.217294	0.039552	0.024830
RS	3	0.027932	0.226806	23331.546517	0.040999	0.028339
RS	4	0.038880	0.382994	14417.867908	0.025336	0.018160
RS	5	0.050764	0.382994	15156.429887	0.026634	0.019888
RS	6	0.063666	0.810831	7577.584819	0.013316	0.010468
RS	7	0.077672	0.810831	8081.097879	0.014200	0.011668
RS	8	0.092876	1.416648	4946.559273	0.008692	0.007548
RS	9	0.109381	1.416648	5306.479778	0.009325	0.008519
RS	10	0.127299	1.914054	4216.475487	0.007409	0.007138
RS	11	0.146750	1.914054	4530.521921	0.007961	0.008003
RS	12	0.167866	2.125882	4381.662151	0.007700	0.008025
RS	13	0.190788	2.125882	4705.238480	0.008268	0.008828
RS	14	0.215673	2.087301	5140.719409	0.009033	0.009831
RS	15	0.242686	2.087301	5508.309713	0.009679	0.010638
RS	16	0.272012	1.870745	6572.278477	0.011549	0.012804
RS	17	0.303847	1.870745	7012.934730	0.012323	0.013750
RS	18	0.338406	1.581248	8823.970175	0.015506	0.017380
RS	19	0.375922	1.581248	9350.852942	0.016432	0.018546
RS	20	0.416649	1.326255	11758.545002	0.020663	0.023370
RS	21	0.460861	1.326255	12337.810812	0.021681	0.024665
RS	22	0.508857	1.152940	14804.890561	0.026016	0.029608
RS	23	0.560960	1.152940	15345.460681	0.026966	0.030788
RS	24	0.617521	1.060352	17186.677755	0.030201	0.034444
RS	25	0.678923	1.060352	17582.401260	0.030897	0.035241
RS	26	0.745579	1.030354	18399.095055	0.032332	0.036803
RS	27	0.817940	1.030354	18585.959629	0.032660	0.037094
RS	28	0.896492	1.044009	18425.200865	0.032378	0.036684
RS	29	0.981767	1.044009	18395.475782	0.032325	0.036495
RS	30	1.074339	1.084259	17588.724211	0.030908	0.034810
RS	31	1.174833	1.084259	17364.488838	0.030514	0.034236
RS	32	1.283927	1.135524	16276.139125	0.028601	0.032023
RS	33	1.402356	1.135524	15880.081517	0.027905	0.031144
RS	34	1.530920	1.185668	14741.035606	0.025904	0.028864
RS	35	1.670486	1.185668	14187.592006	0.024931	0.027716
RS	36	1.821995	1.227923	13080.448615	0.022986	0.025525
RS	37	1.986469	1.227923	12383.231642	0.021760	0.024128
RS	38	2.165019	1.260331	11311.102346	0.019876	0.022023
RS	39	2.358848	1.260331	10494.083442	0.018441	0.020412
RS	40	2.569263	1.283499	9447.721337	0.016602	0.018371
RS	41	2.797685	1.283499	8552.118935	0.015028	0.016621
RS	42	3.045654	1.299475	7537.692338	0.013246	0.014652
RS	43	3.314843	1.299475	6623.255983	0.011639	0.012873
RS	44	3.607068	1.311357	5669.677386	0.009963	0.011029
RS	45	3.924300	1.311357	4808.495432	0.008450	0.009358
RS	46	4.268679	1.322738	3963.194671	0.006964	0.007726
RS	47	4.642528	1.322738	3224.629014	0.005666	0.006293
RS	48	5.048369	1.336269	2537.915648	0.004460	0.004968
RS	49	5.488940	1.336269	1968.328703	0.003459	0.003862
RS	50	5.967213	1.351848	1469.287924	0.002582	0.002897
RS	51	6.486414	1.351848	1078.204126	0.001895	0.002136
RS	52	7.050046	1.365962	758.899716	0.001334	0.001514
RS	53	7.661910	1.365962	521.866852	0.000917	0.001050
RS	54	8.326134	1.369954	344.367626	0.000605	0.000700
RS	55	9.047200	1.369954	218.645657	0.000384	0.000450
RS	56	9.829970	1.369954	132.602326	0.000233	0.000276
RS	57	10.679726	1.369954	76.516546	0.000134	0.000162
RS	58	11.602200	1.337767	42.508565	0.000075	0.000091
RS	59	12.603614	1.337767	21.523012	0.000038	0.000047
RS	60	13.690725	1.337767	10.210560	0.000018	0.000022
RS	61	14.870864	1.337767	4.513463	0.000008	0.000010
RS	62	16.151994	1.337767	1.847885	0.000003	0.000004
RS	63	17.542756	1.337767	1.038287	0.000002	0.000002
PA	4+25*2+4+6 0.158478402 0.032044199 17.542756465 0.226806075 0.382993929 0.810831383 1.416648124 1.914054329 2.125881878 2.087300737 1.870745159 1.581247981 1.326255160 1.152939823 1.060352381 1.030354225 1.044009461 1.084259452 1.135523899 1.185667894 1.227922517 1.260331466 1.283498782 1.299475018 1.311357002 1.322738310 1.336269458 1.351848413 1.365962477 1.369954082 1.337766877
//
IT	3633
RD	13
LK	-6724177.071915
QD	-1365.361322 -> -1359.332433
RI	0.0332912620
TR	0.158139	0.032056
MT	17.596828
MM	C_pi: 1.047191, n_recomb: 571069.206181
RS	0	0.000000	0.229209	20596.068134	0.036066	0.012697
RS	1	0.008563	0.229209	21508.637321	0.037664	0.021666
RS	2	0.017859	0.229209	22387.152461	0.039202	0.024680
RS	3	0.027951	0.229209	23217.675960	0.040657	0.028089
RS	4	0.038907	0.378378	14677.652842	0.025702	0.018418
RS	5	0.050801	0.378378	15423.766060	0.027009	0.020139
RS	6	0.063714	0.806634	7656.217261	0.013407	0.010517
RS	7	0.077732	0.806634	8164.451368	0.014297	0.011730
RS	8	0.092951	1.417605	4968.301782	0.008700	0.007541
RS	9	0.109473	1.417605	5330.042279	0.009333	0.008522
RS	10	0.127410	1.920382	4224.336097	0.007397	0.007122
RS	11	0.146882	1.920382	4539.295109	0.007949	0.007995
RS	12	0.168022	2.137882	4380.309031	0.007670	0.008000
RS	13	0.190972	2.137882	4704.249217	0.008238	0.008807
RS	14	0.215887	2.106538	5122.093045	0.008969	0.009776
RS	15	0.242936	2.106538	5489.201551	0.009612	0.010579
RS	16	0.272301	1.891728	6537.747504	0.011448	0.012712
RS	17	0.304180	1.891728	6977.633184	0.012219	0.013647
RS	18	0.338789	1.596461	8795.487217	0.015402	0.017280
RS	19	0.376362	1.596461	9322.983587	0.016325	0.018429
RS	20	0.417151	1.333859	11771.420628	0.020613	0.023315
RS	21	0.461434	1.333859	12353.696674	0.021633	0.024595
RS	22	0.509508	1.155047	14883.650514	0.026063	0.029639
RS	23	0.561699	1.155047	15427.957449	0.027016	0.030808
RS	24	0.618358	1.059641	17321.954706	0.030332	0.034548
RS	25	0.679870	1.059641	17719.040484	0.031028	0.035337
RS	26	0.746648	1.028853	18554.008903	0.032490	0.036925
RS	27	0.819144	1.028853	18738.789874	0.032814	0.037210
RS	28	0.897849	1.043068	18562.759590	0.032505	0.036772
RS	29	0.983292	1.043068	18529.189260	0.032446	0.036580
RS	30	1.076052	1.084648	17691.450210	0.030980	0.034843
RS	31	1.176754	1.084648	17463.888420	0.030581	0.034271
RS	32	1.286080	1.137428	16346.735343	0.028625	0.032013
RS	33	1.404766	1.137428	15948.912628	0.027928	0.031141
RS	34	1.533616	1.188821	14791.091889	0.025901	0.028835
RS	35	1.673498	1.188821	14237.179201	0.024931	0.027696
RS	36	1.825359	1.231915	13120.197589	0.022975	0.025495
RS	37	1.990223	1.231915	12423.036808	0.021754	0.024107
RS	38	2.169203	1.264884	11345.690175	0.019867	0.021999
RS	39	2.363510	1.264884	10528.660363	0.018437	0.020397
RS	40	2.574454	1.288529	9478.499533	0.016598	0.018355
RS	41	2.803462	1.288529	8582.594345	0.015029	0.016612
RS	42	3.052078	1.305088	7564.228746	0.013246	0.014642
RS	43	3.321983	1.305088	6649.310177	0.011644	0.012870
RS	44	3.614999	1.317830	5691.336952	0.009966	0.011023
RS	45	3.933106	1.317830	4829.774461	0.008457	0.009357
RS	46	4.278451	1.330509	3980.041323	0.006969	0.007723
RS	47	4.653367	1.330509	3241.384266	0.005676	0.006296
RS	48	5.060387	1.345834	2550.901655	0.004467	0.004968
RS	49	5.502258	1.345834	1981.351176	0.003470	0.003867
RS	50	5.981966	1.363516	1479.581931	0.002591	0.002901
RS	51	6.502750	1.363516	1088.223897	0.001906	0.002143
RS	52	7.068128	1.379570	767.009064	0.001343	0.001521
RS	53	7.681918	1.379570	529.133531	0.000927	0.001058
RS	54	8.348265	1.384611	350.171099	0.000613	0.000707
RS	55	9.071669	1.384611	223.241323	0.000391	0.000456
RS	56	9.857018	1.384611	135.986929	0.000238	0.000281
RS	57	10.709613	1.384611	78.842544	0.000138	0.000165
RS	58	11.635215	1.350544	44.060772	0.000077	0.000094
RS	59	12.640073	1.350544	22.415237	0.000039	0.000048
RS	60	13.730975	1.350544	10.688325	0.000019	0.000023
RS	61	14.915288	1.350544	4.750688	0.000008	0.000010
RS	62	16.201011	1.350544	1.956532	0.000003	0.000004
RS	63	17.596828	1.350544	1.109957	0.000002	0.000002
PA	4+25*2+4+6 0.158138949 0.032056133 17.596828072 0.229209212 0.378377790 0.806634079 1.417604647 1.920382480 2.137882052 2.106537945 1.891727743 1.596460640 1.333859230 1.155046520 1.059641486 1.028852778 1.043067581 1.084648248 1.137428484 1.188821248 1.231914586 1.264884437 1.288529432 1.305087699 1.317830146 1.330509386 1.345833574 1.363515882 1.379570307 1.384610940 1.350543714
//
IT	3580
RD	14
LK	-6724165.519921
QD	-1356.225044 -> -1351.186485
RI	0.0327630875
TR	0.157834	0.032072
MT	17.644622
MM	C_pi: 1.050218, n_recomb: 572969.467981
RS	0	0.000000	0.231421	20480.524598	0.035745	0.012676
RS	1	0.008567	0.231421	21396.386946	0.037343	0.021611
RS	2	0.017869	0.231421	22279.705340	0.038885	0.024547
RS	3	0.027967	0.231421	23116.687433	0.040345	0.027865
RS	4	0.038931	0.374436	14911.368755	0.026025	0.018649
RS	5	0.050833	0.374436	15664.250348	0.027339	0.020362
RS	6	0.063756	0.803417	7723.903358	0.013480	0.010556
RS	7	0.077785	0.803417	8236.265003	0.014375	0.011779
RS	8	0.093017	1.418624	4988.408875	0.008706	0.007535
RS	9	0.109554	1.418624	5351.832256	0.009341	0.008523
RS	10	0.127507	1.924822	4235.071199	0.007391	0.007112
RS	11	0.146998	1.924822	4551.090902	0.007943	0.007991
RS	12	0.168160	2.146470	4384.523674	0.007652	0.007985
RS	13	0.191134	2.146470	4709.134180	0.008219	0.008796
RS	14	0.216077	2.122288	5110.317766	0.008919	0.009733
RS	15	0.243156	2.122288	5477.280239	0.009559	0.010534
RS	16	0.272556	1.910202	6509.792624	0.011362	0.012631
RS	17	0.304474	1.910202	6949.130707	0.012128	0.013557
RS	18	0.339127	1.610309	8770.845079	0.015308	0.017187
RS	19	0.376749	1.610309	9298.931786	0.016229	0.018323
RS	20	0.417594	1.340933	11782.796246	0.020564	0.023260
RS	21	0.461939	1.340933	12367.833915	0.021586	0.024527
RS	22	0.510082	1.157117	14954.704981	0.026100	0.029661
RS	23	0.562350	1.157117	15502.508476	0.027056	0.030820
RS	24	0.619097	1.059144	17444.919961	0.030447	0.034638
RS	25	0.680705	1.059144	17843.398707	0.031142	0.035419
RS	26	0.747591	1.027638	18695.289019	0.032629	0.037032
RS	27	0.820207	1.027638	18878.365567	0.032948	0.037310
RS	28	0.899045	1.042367	18688.435052	0.032617	0.036846
RS	29	0.984638	1.042367	18651.614274	0.032553	0.036652
RS	30	1.077563	1.085151	17785.879657	0.031042	0.034869
RS	31	1.178450	1.085151	17555.568003	0.030640	0.034299
RS	32	1.287980	1.139267	16412.971987	0.028645	0.032002
RS	33	1.406894	1.139267	16013.741134	0.027949	0.031136
RS	34	1.535995	1.191703	14840.028543	0.025900	0.028809
RS	35	1.676158	1.191703	14285.676649	0.024933	0.027679
RS	36	1.828328	1.235437	13160.815965	0.022969	0.025471
RS	37	1.993536	1.235437	12463.415001	0.021752	0.024091
RS	38	2.172898	1.268793	11381.915714	0.019865	0.021983
RS	39	2.367626	1.268793	10564.324140	0.018438	0.020387
RS	40	2.579038	1.292782	9510.663865	0.016599	0.018345
RS	41	2.808562	1.292782	8613.792279	0.015034	0.016607
RS	42	3.057751	1.309832	7591.328122	0.013249	0.014636
RS	43	3.328288	1.309832	6675.312213	0.011650	0.012868
RS	44	3.622004	1.323385	5712.616160	0.009970	0.011019
RS	45	3.940883	1.323385	4850.245092	0.008465	0.009358
RS	46	4.287082	1.337347	3995.816679	0.006974	0.007720
RS	47	4.662941	1.337347	3256.892782	0.005684	0.006298
RS	48	5.071002	1.354478	2562.560358	0.004472	0.004968
RS	49	5.514022	1.354478	1993.094941	0.003479	0.003872
RS	50	5.994999	1.374301	1488.685651	0.002598	0.002905
RS	51	6.517182	1.374301	1097.233083	0.001915	0.002150
RS	52	7.084103	1.392345	774.282230	0.001351	0.001528
RS	53	7.699595	1.392345	535.768887	0.000935	0.001065
RS	54	8.367818	1.398489	355.512102	0.000620	0.000714
RS	55	9.093290	1.398489	227.531985	0.000397	0.000462
RS	56	9.880917	1.398489	139.184296	0.000243	0.000286
RS	57	10.736023	1.398489	81.062585	0.000141	0.000169
RS	58	11.664390	1.362599	45.558592	0.000080	0.000096
RS	59	12.672293	1.362599	23.283108	0.000041	0.000050
RS	60	13.766547	1.362599	11.156737	0.000019	0.000024
RS	61	14.954551	1.362599	4.985121	0.000009	0.000011
RS	62	16.244336	1.362599	2.064770	0.000004	0.000005
RS	63	17.644622	1.362599	1.182286	0.000002	0.000003
PA	4+25*2+4+6 0.157833722 0.032071877 17.644622191 0.231420697 0.374435512 0.803417008 1.418623667 1.924821841 2.146469660 2.122288122 1.910201647 1.610309332 1.340933197 1.157117412 1.059144293 1.027638065 1.042367280 1.085150967 1.139267112 1.191703236 1.235436772 1.268792809 1.292782439 1.309832223 1.323385117 1.337347341 1.354478179 1.374300985 1.392345044 1.398488728 1.362599277
//
IT	3888
RD	15
LK	-6724155.828358
QD	-1348.092283 -> -1343.815391
RI	0.0322837490
TR	0.157557	0.032090
MT	17.687296
MM	C_pi: 1.052980, n_recomb: 574773.765892
RS	0	0.000000	0.233437	20379.380694	0.035456	0.012656
RS	1	0.008572	0.233437	21298.222811	0.037055	0.021563
RS	2	0.017878	0.233437	22185.865807	0.038599	0.024428
RS	3	0.027982	0.233437	23028.647796	0.040066	0.027667
RS	4	0.038952	0.371062	15121.369906	0.026308	0.018855
RS	5	0.050862	0.371062	15880.331886	0.027629	0.020559
RS	6	0.063793	0.801090	7781.185864	0.013538	0.010586
RS	7	0.077833	0.801090	8297.116536	0.014435	0.011817
RS	8	0.093076	1.419851	5006.400023	0.008710	0.007528
RS	9	0.109626	1.419851	5371.344660	0.009345	0.008523
RS	10	0.127594	1.927843	4247.700952	0.007390	0.007107
RS	11	0.147102	1.927843	4564.872256	0.007942	0.007991
RS	12	0.168283	2.152324	4392.950604	0.007643	0.007977
RS	13	0.191278	2.152324	4718.460435	0.008209	0.008792
RS	14	0.216246	2.135096	5104.016873	0.008880	0.009699
RS	15	0.243353	2.135096	5471.100997	0.009519	0.010499
RS	16	0.272783	1.926506	6487.200777	0.011287	0.012560
RS	17	0.304737	1.926506	6926.172278	0.012050	0.013479
RS	18	0.339429	1.622956	8749.384111	0.015222	0.017101
RS	19	0.377095	1.622956	9278.036494	0.016142	0.018226
RS	20	0.417989	1.347522	11792.877859	0.020517	0.023207
RS	21	0.462389	1.347522	12380.453474	0.021540	0.024463
RS	22	0.510594	1.159135	15019.051982	0.026130	0.029677
RS	23	0.562932	1.159135	15570.125113	0.027089	0.030828
RS	24	0.619755	1.058809	17557.111314	0.030546	0.034715
RS	25	0.681449	1.058809	17956.984099	0.031242	0.035489
RS	26	0.748432	1.026658	18824.401820	0.032751	0.037125
RS	27	0.821155	1.026658	19006.084205	0.033067	0.037398
RS	28	0.900113	1.041870	18803.310889	0.032714	0.036910
RS	29	0.985838	1.041870	18763.746079	0.032645	0.036714
RS	30	1.078911	1.085755	17872.520523	0.031095	0.034888
RS	31	1.179962	1.085755	17639.960326	0.030690	0.034322
RS	32	1.289674	1.141058	16474.799615	0.028663	0.031990
RS	33	1.408791	1.141058	16074.482153	0.027967	0.031131
RS	34	1.538117	1.194368	14887.320611	0.025901	0.028787
RS	35	1.678530	1.194368	14332.587646	0.024936	0.027664
RS	36	1.830977	1.238577	13201.535352	0.022968	0.025452
RS	37	1.996492	1.238577	12503.687779	0.021754	0.024079
RS	38	2.176193	1.272173	11418.988263	0.019867	0.021972
RS	39	2.371298	1.272173	10600.419355	0.018443	0.020382
RS	40	2.583127	1.296395	9543.571087	0.016604	0.018341
RS	41	2.813113	1.296395	8645.222919	0.015041	0.016607
RS	42	3.062811	1.313856	7618.596907	0.013255	0.014634
RS	43	3.333913	1.313856	6701.005410	0.011659	0.012869
RS	44	3.628253	1.328172	5733.364731	0.009975	0.011017
RS	45	3.947822	1.328172	4869.854451	0.008473	0.009359
RS	46	4.294783	1.343400	4010.547184	0.006978	0.007718
RS	47	4.671484	1.343400	3271.229854	0.005691	0.006300
RS	48	5.080474	1.362345	2573.006873	0.004477	0.004967
RS	49	5.524520	1.362345	2003.680857	0.003486	0.003875
RS	50	6.006629	1.384338	1496.721748	0.002604	0.002907
RS	51	6.530062	1.384338	1105.335856	0.001923	0.002155
RS	52	7.098361	1.404412	780.806987	0.001358	0.001533
RS	53	7.715371	1.404412	541.836791	0.000943	0.001071
RS	54	8.385270	1.411711	360.435072	0.000627	0.000720
RS	55	9.112589	1.411711	231.545726	0.000403	0.000467
RS	56	9.902250	1.411711	142.210937	0.000247	0.000290
RS	57	10.759598	1.411711	83.185628	0.000145	0.000172
RS	58	11.690434	1.374057	47.006281	0.000082	0.000098
RS	59	12.701056	1.374057	24.128603	0.000042	0.000051
RS	60	13.798305	1.374057	11.616635	0.000020	0.000025
RS	61	14.989605	1.374057	5.217087	0.000009	0.000011
RS	62	16.283018	1.374057	2.172713	0.000004	0.000005
RS	63	17.687296	1.374057	1.255335	0.000002	0.000003
PA	4+25*2+4+6 0.157556696 0.032090198 17.687296029 0.233437012 0.371062445 0.801090064 1.419850751 1.927843326 2.152324174 2.135095814 1.926505954 1.622955910 1.347521644 1.159134634 1.058808947 1.026658033 1.041870240 1.085754819 1.141057648 1.194368321 1.238577276 1.272172986 1.296394816 1.313855746 1.328172180 1.343400360 1.362344821 1.384337832 1.404412488 1.411710724 1.374057162
//
IT	3888
RD	16
LK	-6724147.573068
QD	-1340.731584 -> -1337.050070
RI	0.0318526540
TR	0.157303	0.032110
MT	17.725839
MM	C_pi: 1.055511, n_recomb: 576482.518973
RS	0	0.000000	0.235260	20292.074448	0.035200	0.012639
RS	1	0.008575	0.235260	21213.638629	0.036798	0.021520
RS	2	0.017886	0.235260	22105.192734	0.038345	0.024324
RS	3	0.027995	0.235260	22953.190388	0.039816	0.027492
RS	4	0.038971	0.368173	15309.840791	0.026557	0.019038
RS	5	0.050888	0.368173	16074.276987	0.027883	0.020734
RS	6	0.063827	0.799562	7828.748957	0.013580	0.010607
RS	7	0.077876	0.799562	8347.730433	0.014480	0.011844
RS	8	0.093129	1.421365	5022.038896	0.008712	0.007521
RS	9	0.109690	1.421365	5388.332819	0.009347	0.008521
RS	10	0.127672	1.929831	4261.449839	0.007392	0.007105
RS	11	0.147195	1.929831	4579.818513	0.007944	0.007995
RS	12	0.168393	2.155970	4404.596386	0.007640	0.007975
RS	13	0.191409	2.155970	4731.177958	0.008207	0.008795
RS	14	0.216398	2.145447	5102.037558	0.008850	0.009673
RS	15	0.243530	2.145447	5469.453043	0.009488	0.010472
RS	16	0.272988	1.940941	6468.966888	0.011221	0.012497
RS	17	0.304973	1.940941	6907.717227	0.011983	0.013410
RS	18	0.339701	1.634549	8730.528379	0.015144	0.017022
RS	19	0.377406	1.634549	9259.719728	0.016062	0.018137
RS	20	0.418345	1.353669	11801.815659	0.020472	0.023155
RS	21	0.462795	1.353669	12391.727627	0.021495	0.024401
RS	22	0.511056	1.161086	15077.547975	0.026154	0.029688
RS	23	0.563456	1.161086	15631.677331	0.027116	0.030831
RS	24	0.620349	1.058602	17659.743717	0.030634	0.034783
RS	25	0.682121	1.058602	18060.992799	0.031330	0.035551
RS	26	0.749190	1.025870	18942.664878	0.032859	0.037206
RS	27	0.822010	1.025870	19123.204196	0.033172	0.037475
RS	28	0.901075	1.041543	18908.413243	0.032800	0.036965
RS	29	0.986920	1.041543	18866.531294	0.032727	0.036767
RS	30	1.080127	1.086447	17951.917359	0.031140	0.034903
RS	31	1.181326	1.086447	17717.538993	0.030734	0.034339
RS	32	1.291203	1.142816	16532.218579	0.028678	0.031978
RS	33	1.410502	1.142816	16131.105684	0.027982	0.031124
RS	34	1.540032	1.196863	14932.573103	0.025903	0.028767
RS	35	1.680670	1.196863	14377.538900	0.024940	0.027651
RS	36	1.833367	1.241409	13241.774589	0.022970	0.025438
RS	37	1.999158	1.241409	12543.342212	0.021758	0.024071
RS	38	2.179167	1.275127	11456.249073	0.019873	0.021966
RS	39	2.374612	1.275127	10636.403248	0.018451	0.020380
RS	40	2.586817	1.299481	9576.725784	0.016612	0.018340
RS	41	2.817219	1.299481	8676.511517	0.015051	0.016609
RS	42	3.067379	1.317283	7645.725730	0.013263	0.014634
RS	43	3.338990	1.317283	6726.190861	0.011668	0.012872
RS	44	3.633893	1.332319	5753.467134	0.009980	0.011016
RS	45	3.954085	1.332319	4888.566275	0.008480	0.009361
RS	46	4.301734	1.348795	4024.259796	0.006981	0.007715
RS	47	4.679195	1.348795	3284.462579	0.005697	0.006301
RS	48	5.089024	1.369558	2582.336288	0.004479	0.004966
RS	49	5.533998	1.369558	2013.211030	0.003492	0.003878
RS	50	6.017129	1.393743	1503.797313	0.002609	0.002908
RS	51	6.541689	1.393743	1112.623439	0.001930	0.002160
RS	52	7.111233	1.415886	786.658794	0.001365	0.001537
RS	53	7.729616	1.415886	547.393208	0.000950	0.001077
RS	54	8.401027	1.424385	364.980387	0.000633	0.000725
RS	55	9.130014	1.424385	235.308309	0.000408	0.000472
RS	56	9.921514	1.424385	145.082187	0.000252	0.000295
RS	57	10.780886	1.424385	85.220126	0.000148	0.000175
RS	58	11.713953	1.385048	48.407429	0.000084	0.000101
RS	59	12.727032	1.385048	24.953716	0.000043	0.000053
RS	60	13.826986	1.385048	12.069054	0.000021	0.000026
RS	61	15.021263	1.385048	5.447091	0.000009	0.000012
RS	62	16.317954	1.385048	2.280596	0.000004	0.000005
RS	63	17.725839	1.385048	1.329270	0.000002	0.000003
PA	4+25*2+4+6 0.157302751 0.032110044 17.725839226 0.235260293 0.368172897 0.799562488 1.421365285 1.929830782 2.155969621 2.145446766 1.940941299 1.634548717 1.353668905 1.161086283 1.058601947 1.025870349 1.041543344 1.086446504 1.142816175 1.196862815 1.241408610 1.275126616 1.299480717 1.317282675 1.332319172 1.348795352 1.369558164 1.393742990 1.415886048 1.424384907 1.385047594
//
IT	3458
RD	17
LK	-6724140.444835
QD	-1333.981191 -> -1330.772561
RI	0.0314679562
TR	0.157069	0.032131
MT	17.760790
MM	C_pi: 1.057830, n_recomb: 578097.713737
RS	0	0.000000	0.236899	20217.525003	0.034973	0.012624
RS	1	0.008579	0.236899	21141.593888	0.036571	0.021483
RS	2	0.017893	0.236899	22036.699361	0.038119	0.024232
RS	3	0.028007	0.236899	22889.396348	0.039594	0.027340
RS	4	0.038988	0.365683	15479.330211	0.026776	0.019201
RS	5	0.050911	0.365683	16248.710251	0.028107	0.020890
RS	6	0.063858	0.798707	7867.712705	0.013610	0.010620
RS	7	0.077914	0.798707	8389.284132	0.014512	0.011862
RS	8	0.093177	1.423165	5035.358091	0.008710	0.007514
RS	9	0.109749	1.423165	5402.833257	0.009346	0.008516
RS	10	0.127743	1.931016	4275.852065	0.007396	0.007106
RS	11	0.147280	1.931016	4595.436470	0.007949	0.007999
RS	12	0.168493	2.157816	4418.685861	0.007643	0.007979
RS	13	0.191526	2.157816	4746.466151	0.008210	0.008802
RS	14	0.216535	2.153705	5103.525402	0.008828	0.009653
RS	15	0.243690	2.153705	5471.437700	0.009465	0.010453
RS	16	0.273174	1.953754	6454.258549	0.011165	0.012442
RS	17	0.305187	1.953754	6892.901159	0.011923	0.013350
RS	18	0.339947	1.645205	8713.786038	0.015073	0.016949
RS	19	0.377688	1.645205	9243.484842	0.015989	0.018055
RS	20	0.418668	1.359418	11809.601574	0.020428	0.023104
RS	21	0.463162	1.359418	12401.662324	0.021453	0.024342
RS	22	0.511474	1.162965	15130.770481	0.026173	0.029695
RS	23	0.563930	1.162965	15687.753325	0.027137	0.030832
RS	24	0.620887	1.058489	17753.838515	0.030711	0.034842
RS	25	0.682729	1.058489	18156.428467	0.031407	0.035605
RS	26	0.749877	1.025236	19051.141879	0.032955	0.037278
RS	27	0.822784	1.025236	19230.741252	0.033266	0.037542
RS	28	0.901947	1.041353	19004.606657	0.032874	0.037012
RS	29	0.987901	1.041353	18960.768467	0.032799	0.036813
RS	30	1.081228	1.087207	18024.549693	0.031179	0.034914
RS	31	1.182561	1.087207	17788.724946	0.030771	0.034352
RS	32	1.292588	1.144543	16585.324331	0.028689	0.031965
RS	33	1.412053	1.144543	16183.674649	0.027995	0.031116
RS	34	1.541767	1.199207	14975.579130	0.025905	0.028750
RS	35	1.682608	1.199207	14420.327990	0.024944	0.027640
RS	36	1.835532	1.243975	13281.114621	0.022974	0.025428
RS	37	2.001575	1.243975	12582.008661	0.021765	0.024065
RS	38	2.181862	1.277712	11493.284264	0.019881	0.021964
RS	39	2.377615	1.277712	10671.932450	0.018460	0.020381
RS	40	2.590161	1.302118	9609.734629	0.016623	0.018343
RS	41	2.820940	1.302118	8707.360591	0.015062	0.016613
RS	42	3.071517	1.320200	7672.465576	0.013272	0.014637
RS	43	3.343591	1.320200	6750.709472	0.011677	0.012876
RS	44	3.639005	1.335915	5772.835089	0.009986	0.011015
RS	45	3.959761	1.335915	4906.356591	0.008487	0.009363
RS	46	4.308034	1.353616	4036.992426	0.006983	0.007713
RS	47	4.686184	1.353616	3296.657109	0.005703	0.006302
RS	48	5.096774	1.376196	2590.641548	0.004481	0.004963
RS	49	5.542587	1.376196	2021.777963	0.003497	0.003880
RS	50	6.026645	1.402595	1509.997513	0.002612	0.002909
RS	51	6.552229	1.402595	1119.169738	0.001936	0.002164
RS	52	7.122901	1.426836	791.902396	0.001370	0.001541
RS	53	7.742529	1.426836	552.485800	0.000956	0.001082
RS	54	8.415312	1.436572	369.183213	0.000639	0.000730
RS	55	9.145811	1.436572	238.841680	0.000413	0.000477
RS	56	9.938977	1.436572	147.810785	0.000256	0.000299
RS	57	10.800186	1.436572	87.172891	0.000151	0.000178
RS	58	11.735276	1.395581	49.766404	0.000086	0.000103
RS	59	12.750583	1.395581	25.759803	0.000045	0.000054
RS	60	13.852990	1.395581	12.514184	0.000022	0.000027
RS	61	15.049969	1.395581	5.674996	0.000010	0.000012
RS	62	16.349633	1.395581	2.388261	0.000004	0.000005
RS	63	17.760790	1.395581	1.403919	0.000002	0.000003
PA	4+25*2+4+6 0.157069149 0.032130944 17.760789647 0.236899368 0.365683126 0.798707319 1.423165415 1.931016019 2.157815992 2.153704654 1.953754101 1.645204859 1.359417546 1.162965368 1.058488876 1.025235891 1.041352632 1.087207014 1.144542536 1.199207286 1.243975305 1.277711950 1.302117908 1.320199708 1.335914966 1.353616447 1.376195828 1.402595308 1.426836258 1.436572466 1.395580904
//
IT	3634
RD	18
LK	-6724134.215240
QD	-1327.736586 -> -1324.909368
RI	0.0311235188
TR	0.156853	0.032152
MT	17.792769
MM	C_pi: 1.059969, n_recomb: 579625.375922
RS	0	0.000000	0.238372	20154.204855	0.034771	0.012610
RS	1	0.008582	0.238372	21080.599157	0.036369	0.021449
RS	2	0.017900	0.238372	21978.951891	0.037919	0.024151
RS	3	0.028018	0.238372	22835.906447	0.039398	0.027206
RS	4	0.039004	0.363536	15631.815648	0.026969	0.019346
RS	5	0.050933	0.363536	16405.677614	0.028304	0.021029
RS	6	0.063886	0.798441	7898.982714	0.013628	0.010627
RS	7	0.077950	0.798441	8422.732862	0.014531	0.011872
RS	8	0.093221	1.425258	5046.453675	0.008706	0.007505
RS	9	0.109803	1.425258	5414.951294	0.009342	0.008510
RS	10	0.127807	1.931605	4290.574463	0.007402	0.007108
RS	11	0.147357	1.931605	4611.374998	0.007956	0.008006
RS	12	0.168585	2.158228	4434.625746	0.007651	0.007986
RS	13	0.191634	2.158228	4763.698452	0.008219	0.008813
RS	14	0.216661	2.160223	5107.777762	0.008812	0.009639
RS	15	0.243836	2.160223	5476.317484	0.009448	0.010440
RS	16	0.273343	1.965172	6442.468226	0.011115	0.012393
RS	17	0.305383	1.965172	6881.096530	0.011872	0.013296
RS	18	0.340172	1.655041	8698.845411	0.015008	0.016881
RS	19	0.377946	1.655041	9229.024380	0.015922	0.017980
RS	20	0.418962	1.364804	11816.480126	0.020386	0.023055
RS	21	0.463498	1.364804	12410.526458	0.021411	0.024286
RS	22	0.511856	1.164769	15179.503044	0.026188	0.029699
RS	23	0.564364	1.164769	15739.156723	0.027154	0.030830
RS	24	0.621378	1.058448	17840.527000	0.030779	0.034895
RS	25	0.683285	1.058448	18244.417250	0.031476	0.035653
RS	26	0.750504	1.024726	19151.096554	0.033040	0.037343
RS	27	0.823492	1.024726	19329.920134	0.033349	0.037603
RS	28	0.902744	1.041275	19092.947719	0.032940	0.037053
RS	29	0.988797	1.041275	19047.457848	0.032862	0.036852
RS	30	1.082234	1.088024	18091.163606	0.031212	0.034922
RS	31	1.183691	1.088024	17854.206955	0.030803	0.034362
RS	32	1.293854	1.146242	16634.481679	0.028699	0.031952
RS	33	1.413470	1.146242	16232.518188	0.028005	0.031108
RS	34	1.543353	1.201431	15016.349489	0.025907	0.028734
RS	35	1.684381	1.201431	14460.969147	0.024949	0.027630
RS	36	1.837512	1.246324	13319.404064	0.022979	0.025420
RS	37	2.003784	1.246324	12619.568813	0.021772	0.024062
RS	38	2.184325	1.279995	11529.864649	0.019892	0.021965
RS	39	2.380360	1.279995	10706.839192	0.018472	0.020385
RS	40	2.593218	1.304380	9642.443890	0.016636	0.018348
RS	41	2.824343	1.304380	8737.679045	0.015075	0.016620
RS	42	3.075302	1.322690	7698.738279	0.013282	0.014642
RS	43	3.347798	1.322690	6774.542713	0.011688	0.012882
RS	44	3.643679	1.339045	5791.491279	0.009992	0.011016
RS	45	3.964952	1.339045	4923.287372	0.008494	0.009366
RS	46	4.313795	1.357949	4048.836230	0.006985	0.007711
RS	47	4.692575	1.357949	3307.919318	0.005707	0.006303
RS	48	5.103862	1.382342	2598.035101	0.004482	0.004961
RS	49	5.550443	1.382342	2029.489546	0.003501	0.003881
RS	50	6.035350	1.410966	1515.431865	0.002615	0.002909
RS	51	6.561869	1.410966	1125.062632	0.001941	0.002167
RS	52	7.133573	1.437332	796.606907	0.001374	0.001544
RS	53	7.754340	1.437332	557.164189	0.000961	0.001087
RS	54	8.428379	1.448346	373.076580	0.000644	0.000734
RS	55	9.160262	1.448346	242.167180	0.000418	0.000481
RS	56	9.954953	1.448346	150.409635	0.000259	0.000302
RS	57	10.817843	1.448346	89.051183	0.000154	0.000181
RS	58	11.754783	1.405735	51.086784	0.000088	0.000105
RS	59	12.772129	1.405735	26.548665	0.000046	0.000055
RS	60	13.876782	1.405735	12.952869	0.000022	0.000027
RS	61	15.076233	1.405735	5.901170	0.000010	0.000013
RS	62	16.378617	1.405735	2.495863	0.000004	0.000005
RS	63	17.792769	1.405735	1.479381	0.000003	0.000003
PA	4+25*2+4+6 0.156852707 0.032152287 17.792768608 0.238371550 0.363536267 0.798440722 1.425258273 1.931605319 2.158227563 2.160222810 1.965172067 1.655040855 1.364804261 1.164768749 1.058448498 1.024725510 1.041275169 1.088024045 1.146242034 1.201430548 1.246324272 1.279994849 1.304380461 1.322690090 1.339045252 1.357948739 1.382341996 1.410966129 1.437331624 1.448346437 1.405734649
//
IT	3248
RD	19
LK	-6724128.713982
QD	-1321.907222 -> -1319.392323
RI	0.0308156241
TR	0.156651	0.032174
MT	17.822200
MM	C_pi: 1.061947, n_recomb: 581069.498940
RS	0	0.000000	0.239693	20100.692678	0.034593	0.012598
RS	1	0.008585	0.239693	21029.258824	0.036191	0.021420
RS	2	0.017906	0.239693	21930.595817	0.037742	0.024080
RS	3	0.028028	0.239693	22791.424038	0.039223	0.027090
RS	4	0.039018	0.361667	15769.769758	0.027139	0.019475
RS	5	0.050953	0.361667	16547.715823	0.028478	0.021153
RS	6	0.063911	0.798675	7923.469178	0.013636	0.010629
RS	7	0.077982	0.798675	8449.033629	0.014540	0.011876
RS	8	0.093261	1.427631	5055.436810	0.008700	0.007496
RS	9	0.109852	1.427631	5424.806842	0.009336	0.008503
RS	10	0.127867	1.931778	4305.289934	0.007409	0.007112
RS	11	0.147428	1.931778	4627.288189	0.007963	0.008013
RS	12	0.168669	2.157466	4451.978290	0.007662	0.007997
RS	13	0.191733	2.157466	4782.412047	0.008230	0.008828
RS	14	0.216777	2.165258	5114.272039	0.008801	0.009630
RS	15	0.243971	2.165258	5483.543178	0.009437	0.010431
RS	16	0.273499	1.975392	6433.027338	0.011071	0.012349
RS	17	0.305563	1.975392	6871.713197	0.011826	0.013249
RS	18	0.340378	1.664154	8685.374097	0.014947	0.016817
RS	19	0.378183	1.664154	9216.004445	0.015860	0.017910
RS	20	0.419233	1.369866	11822.494911	0.020346	0.023009
RS	21	0.463807	1.369866	12418.378106	0.021372	0.024233
RS	22	0.512207	1.166495	15224.257527	0.026200	0.029700
RS	23	0.564763	1.166495	15786.412532	0.027168	0.030827
RS	24	0.621830	1.058461	17920.653641	0.030841	0.034941
RS	25	0.683796	1.058461	18325.795747	0.031538	0.035695
RS	26	0.751081	1.024315	19243.430224	0.033117	0.037400
RS	27	0.824143	1.024315	19421.610274	0.033424	0.037657
RS	28	0.903477	1.041289	19174.219494	0.032998	0.037088
RS	29	0.989621	1.041289	19127.334316	0.032917	0.036886
RS	30	1.083160	1.088886	18152.253764	0.031239	0.034926
RS	31	1.184729	1.088886	17914.436047	0.030830	0.034369
RS	32	1.295018	1.147917	16679.898265	0.028706	0.031938
RS	33	1.414774	1.147917	16277.818006	0.028014	0.031099
RS	34	1.544811	1.203548	15054.883195	0.025909	0.028719
RS	35	1.686011	1.203548	14499.457327	0.024953	0.027620
RS	36	1.839332	1.248488	13356.473948	0.022986	0.025414
RS	37	2.005815	1.248488	12655.879520	0.021780	0.024060
RS	38	2.186591	1.282021	11565.769143	0.019904	0.021969
RS	39	2.382885	1.282021	10740.949894	0.018485	0.020390
RS	40	2.596030	1.306328	9674.645392	0.016650	0.018356
RS	41	2.827472	1.306328	8767.321348	0.015088	0.016628
RS	42	3.078783	1.324816	7724.447221	0.013293	0.014648
RS	43	3.351668	1.324816	6797.644807	0.011699	0.012888
RS	44	3.647979	1.341775	5809.423724	0.009998	0.011018
RS	45	3.969727	1.341775	4939.382774	0.008501	0.009368
RS	46	4.319095	1.361857	4059.841922	0.006987	0.007708
RS	47	4.698455	1.361857	3318.316637	0.005711	0.006303
RS	48	5.110382	1.388056	2604.602415	0.004482	0.004958
RS	49	5.557671	1.388056	2036.426900	0.003505	0.003882
RS	50	6.043358	1.418916	1520.172226	0.002616	0.002909
RS	51	6.570739	1.418916	1130.363527	0.001945	0.002170
RS	52	7.143393	1.447431	800.823174	0.001378	0.001547
RS	53	7.765207	1.447431	561.466691	0.000966	0.001091
RS	54	8.440401	1.459757	376.689785	0.000648	0.000739
RS	55	9.173558	1.459757	245.303437	0.000422	0.000486
RS	56	9.969653	1.459757	152.889796	0.000263	0.000306
RS	57	10.834090	1.459757	90.861090	0.000156	0.000184
RS	58	11.772734	1.415561	52.371519	0.000090	0.000107
RS	59	12.791958	1.415561	27.321714	0.000047	0.000057
RS	60	13.898677	1.415561	13.385731	0.000023	0.000028
RS	61	15.100403	1.415561	6.125869	0.000011	0.000013
RS	62	16.405292	1.415561	2.603499	0.000004	0.000006
RS	63	17.822200	1.415561	1.555712	0.000003	0.000003
PA	4+25*2+4+6 0.156651271 0.032173720 17.822200482 0.239692786 0.361666886 0.798675249 1.427631492 1.931777557 2.157466012 2.165257814 1.975391720 1.664154363 1.369866101 1.166494948 1.058460611 1.024315063 1.041289072 1.088886307 1.147916726 1.203547794 1.248487501 1.282021208 1.306327560 1.324815575 1.341774548 1.361856929 1.388055526 1.418915946 1.447431282 1.459756777 1.415560589
//
IT	3883
RD	20
LK	-6724123.810512
QD	-1316.437940 -> -1314.182497
RI	0.0305387535
TR	0.156464	0.032195
MT	17.849327
MM	C_pi: 1.063782, n_recomb: 582436.970396
RS	0	0.000000	0.240880	20055.613665	0.034434	0.012586
RS	1	0.008587	0.240880	20986.219419	0.036032	0.021394
RS	2	0.017912	0.240880	21890.314012	0.037584	0.024018
RS	3	0.028037	0.240880	22754.684834	0.039068	0.026988
RS	4	0.039032	0.360038	15894.706720	0.027290	0.019591
RS	5	0.050971	0.360038	16676.386935	0.028632	0.021265
RS	6	0.063935	0.799334	7942.072031	0.013636	0.010625
RS	7	0.078012	0.799334	8469.132658	0.014541	0.011873
RS	8	0.093298	1.430273	5062.454847	0.008692	0.007486
RS	9	0.109897	1.430273	5432.558030	0.009327	0.008494
RS	10	0.127922	1.931645	4319.845061	0.007417	0.007118
RS	11	0.147494	1.931645	4643.014585	0.007972	0.008021
RS	12	0.168746	2.155779	4470.358794	0.007675	0.008011
RS	13	0.191824	2.155779	4802.200139	0.008245	0.008845
RS	14	0.216883	2.169065	5122.531482	0.008795	0.009625
RS	15	0.244095	2.169065	5492.613513	0.009430	0.010427
RS	16	0.273643	1.984545	6425.636711	0.011032	0.012309
RS	17	0.305728	1.984545	6864.443151	0.011786	0.013207
RS	18	0.340569	1.672622	8673.197760	0.014891	0.016758
RS	19	0.378401	1.672622	9204.254538	0.015803	0.017845
RS	20	0.419482	1.374634	11827.776045	0.020307	0.022963
RS	21	0.464091	1.374634	12425.364489	0.021333	0.024183
RS	22	0.512531	1.168141	15265.613509	0.026210	0.029700
RS	23	0.565130	1.168141	15830.116759	0.027179	0.030823
RS	24	0.622246	1.058507	17995.104010	0.030896	0.034983
RS	25	0.684266	1.058507	18401.447216	0.031594	0.035734
RS	26	0.751613	1.023982	19329.108370	0.033187	0.037452
RS	27	0.824742	1.023982	19506.751884	0.033492	0.037705
RS	28	0.904151	1.041371	19249.323386	0.033050	0.037119
RS	29	0.990380	1.041371	19201.255185	0.032967	0.036916
RS	30	1.084012	1.089777	18208.496040	0.031263	0.034928
RS	31	1.185686	1.089777	17970.042113	0.030853	0.034373
RS	32	1.296090	1.149562	16721.962721	0.028710	0.031924
RS	33	1.415975	1.149562	16319.932053	0.028020	0.031089
RS	34	1.546154	1.205570	15091.303733	0.025911	0.028706
RS	35	1.687512	1.205570	14535.912624	0.024957	0.027611
RS	36	1.841009	1.250488	13392.322768	0.022994	0.025410
RS	37	2.007687	1.250488	12690.955687	0.021789	0.024060
RS	38	2.188678	1.283822	11600.965089	0.019918	0.021975
RS	39	2.385210	1.283822	10774.259020	0.018499	0.020398
RS	40	2.598620	1.307998	9706.312591	0.016665	0.018365
RS	41	2.830355	1.307998	8796.294038	0.015103	0.016638
RS	42	3.081990	1.326621	7749.599239	0.013305	0.014655
RS	43	3.355233	1.326621	6820.054344	0.011710	0.012895
RS	44	3.651940	1.344151	5826.683017	0.010004	0.011020
RS	45	3.974126	1.344151	4954.715906	0.008507	0.009371
RS	46	4.323978	1.365388	4070.100628	0.006988	0.007706
RS	47	4.703873	1.365388	3327.945629	0.005714	0.006304
RS	48	5.116390	1.393380	2610.444656	0.004482	0.004955
RS	49	5.564330	1.393380	2042.682338	0.003507	0.003882
RS	50	6.050736	1.426485	1524.302349	0.002617	0.002908
RS	51	6.578911	1.426485	1135.140837	0.001949	0.002172
RS	52	7.152441	1.457173	804.606135	0.001381	0.001549
RS	53	7.775221	1.457173	565.433556	0.000971	0.001095
RS	54	8.451480	1.470840	380.051236	0.000653	0.000743
RS	55	9.185811	1.470840	248.268896	0.000426	0.000490
RS	56	9.983200	1.470840	155.262525	0.000267	0.000310
RS	57	10.849062	1.470840	92.609028	0.000159	0.000187
RS	58	11.789277	1.425101	53.623808	0.000092	0.000109
RS	59	12.810231	1.425101	28.080620	0.000048	0.000058
RS	60	13.918855	1.425101	13.813593	0.000024	0.000029
RS	61	15.122679	1.425101	6.349474	0.000011	0.000013
RS	62	16.429877	1.425101	2.711338	0.000005	0.000006
RS	63	17.849327	1.425101	1.633033	0.000003	0.000003
PA	4+25*2+4+6 0.156463613 0.032195091 17.849327016 0.240880190 0.360037865 0.799334099 1.430273474 1.931644912 2.155778845 2.169064551 1.984544553 1.672622129 1.374634483 1.168140827 1.058506792 1.023981953 1.041371495 1.089777291 1.149561845 1.205570205 1.250488092 1.283822449 1.307998193 1.326621114 1.344151435 1.365388279 1.393380157 1.426484979 1.457172696 1.470839719 1.425100671
//
IT	3321
RD	21
LK	-6724119.405829
QD	-1311.277823 -> -1309.240768
RI	0.0302925369
TR	0.156287	0.032216
MT	17.874605
MM	C_pi: 1.065488, n_recomb: 583728.346676
RS	0	0.000000	0.241942	20018.240609	0.034294	0.012576
RS	1	0.008590	0.241942	20950.770785	0.035891	0.021370
RS	2	0.017917	0.241942	21857.421261	0.037445	0.023963
RS	3	0.028046	0.241942	22725.037028	0.038931	0.026899
RS	4	0.039044	0.358599	16008.608608	0.027425	0.019695
RS	5	0.050988	0.358599	16793.716367	0.028770	0.021366
RS	6	0.063957	0.800346	7955.518530	0.013629	0.010617
RS	7	0.078040	0.800346	8483.793611	0.014534	0.011866
RS	8	0.093333	1.433149	5067.653926	0.008682	0.007475
RS	9	0.109940	1.433149	5438.361361	0.009317	0.008483
RS	10	0.127972	1.931269	4334.121222	0.007425	0.007124
RS	11	0.147554	1.931269	4658.429536	0.007980	0.008029
RS	12	0.168818	2.153353	4489.424035	0.007691	0.008026
RS	13	0.191909	2.153353	4822.699650	0.008262	0.008864
RS	14	0.216983	2.171845	5132.119823	0.008792	0.009623
RS	15	0.244210	2.171845	5503.069152	0.009427	0.010426
RS	16	0.273776	1.992810	6419.743495	0.010998	0.012274
RS	17	0.305882	1.992810	6858.709951	0.011750	0.013169
RS	18	0.340746	1.680531	8661.951385	0.014839	0.016702
RS	19	0.378604	1.680531	9193.402653	0.015749	0.017784
RS	20	0.419715	1.379136	11832.288835	0.020270	0.022920
RS	21	0.464356	1.379136	12431.457820	0.021297	0.024134
RS	22	0.512832	1.169714	15303.748264	0.026217	0.029699
RS	23	0.565472	1.169714	15870.453148	0.027188	0.030818
RS	24	0.622633	1.058581	18064.256520	0.030946	0.035022
RS	25	0.684704	1.058581	18471.744822	0.031644	0.035769
RS	26	0.752107	1.023714	19408.605263	0.033249	0.037499
RS	27	0.825300	1.023714	19585.796045	0.033553	0.037750
RS	28	0.904780	1.041515	19318.612445	0.033095	0.037146
RS	29	0.991086	1.041515	19269.543732	0.033011	0.036942
RS	30	1.084806	1.090696	18260.068115	0.031282	0.034928
RS	31	1.186576	1.090696	18021.176755	0.030873	0.034375
RS	32	1.297088	1.151185	16760.676567	0.028713	0.031909
RS	33	1.417092	1.151185	16358.848168	0.028025	0.031079
RS	34	1.547405	1.207514	15125.493101	0.025912	0.028693
RS	35	1.688910	1.207514	14570.217477	0.024961	0.027603
RS	36	1.842570	1.252356	13426.709319	0.023002	0.025408
RS	37	2.009430	1.252356	12724.581124	0.021799	0.024061
RS	38	2.190621	1.285441	11635.172328	0.019933	0.021982
RS	39	2.387376	1.285441	10806.531454	0.018513	0.020406
RS	40	2.601032	1.309444	9737.202624	0.016681	0.018376
RS	41	2.833040	1.309444	8824.408726	0.015117	0.016648
RS	42	3.084977	1.328163	7774.035804	0.013318	0.014664
RS	43	3.358553	1.328163	6841.663422	0.011721	0.012903
RS	44	3.655629	1.346232	5843.210606	0.010010	0.011023
RS	45	3.978223	1.346232	4969.261486	0.008513	0.009375
RS	46	4.328526	1.368599	4079.613248	0.006989	0.007704
RS	47	4.708919	1.368599	3336.825431	0.005716	0.006304
RS	48	5.121986	1.398375	2615.589376	0.004481	0.004951
RS	49	5.570534	1.398375	2048.290711	0.003509	0.003882
RS	50	6.057610	1.433730	1527.862142	0.002617	0.002906
RS	51	6.586524	1.433730	1139.430725	0.001952	0.002174
RS	52	7.160870	1.466606	807.990279	0.001384	0.001551
RS	53	7.784550	1.466606	569.090116	0.000975	0.001099
RS	54	8.461802	1.481638	383.180154	0.000656	0.000746
RS	55	9.197227	1.481638	251.075206	0.000430	0.000493
RS	56	9.995821	1.481638	157.534274	0.000270	0.000313
RS	57	10.863012	1.481638	94.298194	0.000162	0.000189
RS	58	11.804691	1.434389	54.845101	0.000094	0.000111
RS	59	12.827257	1.434389	28.825797	0.000049	0.000059
RS	60	13.937657	1.434389	14.236476	0.000024	0.000030
RS	61	15.143436	1.434389	6.571908	0.000011	0.000014
RS	62	16.452787	1.434389	2.819309	0.000005	0.000006
RS	63	17.874605	1.434389	1.711273	0.000003	0.000004
PA	4+25*2+4+6 0.156287371 0.032216031 17.874605346 0.241941732 0.358599191 0.800346439 1.433148818 1.931269112 2.153352870 2.171844724 1.992809577 1.680530817 1.379136298 1.169713831 1.058581493 1.023714380 1.041514505 1.090696026 1.151185477 1.207514383 1.252356235 1.285441038 1.309443934 1.328163349 1.346231930 1.368599346 1.398375232 1.433730481 1.466605764 1.481637719 1.434389231
//
IT	3543
RD	22
LK	-6724115.420812
QD	-1306.404894 -> -1304.554058
RI	0.0300695093
TR	0.156122	0.032236
MT	17.898233
MM	C_pi: 1.067086, n_recomb: 584952.311289
RS	0	0.000000	0.242901	19986.832325	0.034168	0.012566
RS	1	0.008592	0.242901	20921.184612	0.035766	0.021349
RS	2	0.017922	0.242901	21830.219762	0.037320	0.023915
RS	3	0.028054	0.242901	22700.832997	0.038808	0.026821
RS	4	0.039056	0.357327	16112.749478	0.027545	0.019789
RS	5	0.051003	0.357327	16901.020928	0.028893	0.021459
RS	6	0.063977	0.801647	7964.695821	0.013616	0.010606
RS	7	0.078066	0.801647	8493.950151	0.014521	0.011855
RS	8	0.093365	1.436227	5071.291193	0.008670	0.007464
RS	9	0.109979	1.436227	5442.491777	0.009304	0.008471
RS	10	0.128020	1.930733	4348.056951	0.007433	0.007130
RS	11	0.147611	1.930733	4673.469593	0.007989	0.008038
RS	12	0.168886	2.150340	4509.007204	0.007708	0.008043
RS	13	0.191988	2.150340	4843.735407	0.008281	0.008884
RS	14	0.217075	2.173777	5142.780699	0.008792	0.009623
RS	15	0.244318	2.173777	5514.641865	0.009428	0.010428
RS	16	0.273901	2.000294	6415.189678	0.010967	0.012242
RS	17	0.306026	2.000294	6854.353256	0.011718	0.013136
RS	18	0.340911	1.687940	8651.606911	0.014790	0.016649
RS	19	0.378794	1.687940	9183.429576	0.015699	0.017728
RS	20	0.419931	1.383403	11836.207912	0.020234	0.022878
RS	21	0.464603	1.383403	12436.851760	0.021261	0.024088
RS	22	0.513113	1.171216	15339.226451	0.026223	0.029697
RS	23	0.565791	1.171216	15908.006478	0.027195	0.030813
RS	24	0.622995	1.058673	18128.974267	0.030992	0.035057
RS	25	0.685114	1.058673	18537.556071	0.031691	0.035801
RS	26	0.752569	1.023498	19482.868375	0.033307	0.037542
RS	27	0.825821	1.023498	19659.674661	0.033609	0.037790
RS	28	0.905366	1.041703	19382.987014	0.033136	0.037170
RS	29	0.991746	1.041703	19333.068303	0.033051	0.036965
RS	30	1.085548	1.091633	18307.677186	0.031298	0.034926
RS	31	1.187408	1.091633	18068.513530	0.030889	0.034375
RS	32	1.298021	1.152786	16796.535370	0.028714	0.031894
RS	33	1.418137	1.152786	16395.036136	0.028028	0.031068
RS	34	1.548573	1.209388	15157.765626	0.025913	0.028681
RS	35	1.690216	1.209388	14602.673405	0.024964	0.027595
RS	36	1.844029	1.254108	13459.825593	0.023010	0.025407
RS	37	2.011058	1.254108	12756.947716	0.021809	0.024063
RS	38	2.192437	1.286902	11668.506856	0.019948	0.021991
RS	39	2.389400	1.286902	10837.894750	0.018528	0.020415
RS	40	2.603286	1.310694	9767.427918	0.016698	0.018388
RS	41	2.835549	1.310694	8851.789040	0.015132	0.016659
RS	42	3.087767	1.329476	7797.867202	0.013331	0.014673
RS	43	3.361656	1.329476	6862.592022	0.011732	0.012911
RS	44	3.659077	1.348052	5859.120074	0.010016	0.011026
RS	45	3.982051	1.348052	4983.137551	0.008519	0.009378
RS	46	4.332776	1.371526	4088.499323	0.006989	0.007702
RS	47	4.713634	1.371526	3345.069445	0.005719	0.006304
RS	48	5.127215	1.403072	2620.146311	0.004479	0.004947
RS	49	5.576331	1.403072	2053.346486	0.003510	0.003882
RS	50	6.064033	1.440678	1530.935302	0.002617	0.002904
RS	51	6.593639	1.440678	1143.298329	0.001955	0.002176
RS	52	7.168747	1.475763	811.021300	0.001386	0.001552
RS	53	7.793268	1.475763	572.470325	0.000979	0.001102
RS	54	8.471448	1.492182	386.100989	0.000660	0.000750
RS	55	9.207895	1.492182	253.738483	0.000434	0.000497
RS	56	10.007617	1.492182	159.715043	0.000273	0.000316
RS	57	10.876050	1.492182	95.934400	0.000164	0.000192
RS	58	11.819097	1.443474	56.038060	0.000096	0.000113
RS	59	12.843170	1.443474	29.558847	0.000051	0.000060
RS	60	13.955230	1.443474	14.655279	0.000025	0.000030
RS	61	15.162837	1.443474	6.793646	0.000012	0.000014
RS	62	16.474200	1.443474	2.927648	0.000005	0.000006
RS	63	17.898233	1.443474	1.790621	0.000003	0.000004
PA	4+25*2+4+6 0.156121518 0.032236400 17.898232933 0.242901123 0.357327342 0.801647051 1.436226755 1.930733147 2.150340243 2.173777054 2.000293712 1.687940103 1.383402959 1.171216445 1.058673361 1.023497643 1.041703226 1.091633218 1.152786151 1.209387997 1.254108406 1.286902301 1.310693966 1.329475663 1.348052454 1.371525600 1.403072152 1.440677793 1.475762819 1.492181524 1.443473807
//
IT	3527
RD	23
LK	-6724111.795622
QD	-1301.782987 -> -1300.092644
RI	0.0298715188
TR	0.155965	0.032256
MT	17.920423
MM	C_pi: 1.068576, n_recomb: 586107.079019
RS	0	0.000000	0.243760	19961.127383	0.034057	0.012557
RS	1	0.008594	0.243760	20897.206745	0.035654	0.021331
RS	2	0.017927	0.243760	21808.465373	0.037209	0.023871
RS	3	0.028061	0.243760	22681.841478	0.038699	0.026753
RS	4	0.039067	0.356182	16208.692701	0.027655	0.019875
RS	5	0.051018	0.356182	16999.889237	0.029005	0.021544
RS	6	0.063997	0.803186	7970.063277	0.013598	0.010592
RS	7	0.078090	0.803186	8500.082695	0.014503	0.011841
RS	8	0.093395	1.439459	5073.506198	0.008656	0.007452
RS	9	0.110016	1.439459	5445.097329	0.009290	0.008459
RS	10	0.128065	1.930085	4361.512893	0.007441	0.007138
RS	11	0.147664	1.930085	4687.986775	0.007999	0.008046
RS	12	0.168949	2.146846	4528.873947	0.007727	0.008062
RS	13	0.192062	2.146846	4865.058602	0.008301	0.008906
RS	14	0.217162	2.174967	5154.244690	0.008794	0.009626
RS	15	0.244419	2.174967	5527.046918	0.009430	0.010432
RS	16	0.274018	2.007089	6411.635350	0.010939	0.012213
RS	17	0.306161	2.007089	6851.017111	0.011689	0.013105
RS	18	0.341067	1.694910	8641.815365	0.014744	0.016600
RS	19	0.378972	1.694910	9173.975064	0.015652	0.017674
RS	20	0.420135	1.387445	11839.437307	0.020200	0.022838
RS	21	0.464835	1.387445	12441.449281	0.021227	0.024044
RS	22	0.513377	1.172651	15372.028394	0.026227	0.029694
RS	23	0.566091	1.172651	15942.755243	0.027201	0.030807
RS	24	0.623334	1.058776	18189.340700	0.031034	0.035089
RS	25	0.685498	1.058776	18598.956244	0.031733	0.035831
RS	26	0.753003	1.023320	19552.060443	0.033359	0.037581
RS	27	0.826310	1.023320	19728.530673	0.033660	0.037828
RS	28	0.905917	1.041928	19442.536967	0.033172	0.037190
RS	29	0.992366	1.041928	19391.895369	0.033086	0.036985
RS	30	1.086243	1.092583	18351.307712	0.031311	0.034922
RS	31	1.188189	1.092583	18112.016648	0.030902	0.034374
RS	32	1.298896	1.154363	16829.418310	0.028714	0.031879
RS	33	1.419117	1.154363	16428.363725	0.028030	0.031057
RS	34	1.549670	1.211199	15187.878632	0.025913	0.028669
RS	35	1.691442	1.211199	14633.044821	0.024967	0.027588
RS	36	1.845398	1.255759	13491.391612	0.023019	0.025407
RS	37	2.012586	1.255759	12787.796078	0.021818	0.024065
RS	38	2.194141	1.288228	11700.680570	0.019963	0.022000
RS	39	2.391299	1.288228	10868.095189	0.018543	0.020425
RS	40	2.605402	1.311775	9796.740422	0.016715	0.018401
RS	41	2.837903	1.311775	8878.228277	0.015148	0.016671
RS	42	3.090387	1.330590	7820.903803	0.013344	0.014683
RS	43	3.364568	1.330590	6882.693964	0.011743	0.012919
RS	44	3.662313	1.349645	5874.306515	0.010023	0.011030
RS	45	3.985646	1.349645	4996.271760	0.008525	0.009381
RS	46	4.336766	1.374202	4096.709428	0.006990	0.007699
RS	47	4.718061	1.374202	3352.651599	0.005720	0.006303
RS	48	5.132125	1.407503	2624.113297	0.004477	0.004943
RS	49	5.581773	1.407503	2057.856085	0.003511	0.003881
RS	50	6.070064	1.447359	1533.533496	0.002616	0.002902
RS	51	6.600319	1.447359	1146.756965	0.001957	0.002177
RS	52	7.176143	1.484669	813.715980	0.001388	0.001553
RS	53	7.801454	1.484669	575.586473	0.000982	0.001105
RS	54	8.480505	1.502496	388.822387	0.000663	0.000753
RS	55	9.217913	1.502496	256.263996	0.000437	0.000500
RS	56	10.018693	1.502496	161.807699	0.000276	0.000319
RS	57	10.888293	1.502496	97.518984	0.000166	0.000195
RS	58	11.832625	1.452338	57.204169	0.000098	0.000115
RS	59	12.858114	1.452338	30.279799	0.000052	0.000062
RS	60	13.971733	1.452338	15.069617	0.000026	0.000031
RS	61	15.181057	1.452338	7.014310	0.000012	0.000015
RS	62	16.494309	1.452338	3.036103	0.000005	0.000006
RS	63	17.920423	1.452338	1.870842	0.000003	0.000004
PA	4+25*2+4+6 0.155964915 0.032256105 17.920422743 0.243760075 0.356182342 0.803186058 1.439459230 1.930085013 2.146845809 2.174967000 2.007088685 1.694910299 1.387445342 1.172650690 1.058776343 1.023320057 1.041927745 1.092582667 1.154362665 1.211198920 1.255758901 1.288227769 1.311775195 1.330590135 1.349645316 1.374201745 1.407502515 1.447359250 1.484668827 1.502495828 1.452337674
//
IT	3959
RD	24
LK	-6724108.480904
QD	-1297.408325 -> -1295.857674
RI	0.0296928893
TR	0.155817	0.032275
MT	17.941264
MM	C_pi: 1.069972, n_recomb: 587200.395076
RS	0	0.000000	0.244536	19939.907788	0.033958	0.012548
RS	1	0.008596	0.244536	20877.627891	0.035555	0.021314
RS	2	0.017931	0.244536	21790.970007	0.037110	0.023833
RS	3	0.028068	0.244536	22666.909587	0.038602	0.026693
RS	4	0.039077	0.355150	16297.320411	0.027754	0.019954
RS	5	0.051032	0.355150	17091.233332	0.029106	0.021622
RS	6	0.064015	0.804915	7972.302673	0.013577	0.010576
RS	7	0.078113	0.804915	8502.908561	0.014480	0.011824
RS	8	0.093424	1.442835	5074.459565	0.008642	0.007440
RS	9	0.110051	1.442835	5446.349938	0.009275	0.008445
RS	10	0.128106	1.929362	4374.502609	0.007450	0.007145
RS	11	0.147714	1.929362	4701.996815	0.008007	0.008055
RS	12	0.169008	2.142997	4548.870455	0.007747	0.008081
RS	13	0.192132	2.142997	4886.507223	0.008322	0.008928
RS	14	0.217243	2.175555	5166.312315	0.008798	0.009630
RS	15	0.244514	2.175555	5540.075274	0.009435	0.010438
RS	16	0.274128	2.013292	6408.919764	0.010914	0.012187
RS	17	0.306288	2.013292	6848.536593	0.011663	0.013077
RS	18	0.341212	1.701479	8632.605053	0.014701	0.016553
RS	19	0.379139	1.701479	9165.075778	0.015608	0.017624
RS	20	0.420326	1.391291	11842.084725	0.020167	0.022799
RS	21	0.465053	1.391291	12445.372468	0.021194	0.024002
RS	22	0.513625	1.174018	15402.596657	0.026231	0.029690
RS	23	0.566372	1.174018	15975.158382	0.027206	0.030801
RS	24	0.623653	1.058884	18245.996133	0.031073	0.035119
RS	25	0.685858	1.058884	18656.591942	0.031772	0.035858
RS	26	0.753410	1.023170	19616.941981	0.033408	0.037618
RS	27	0.826769	1.023170	19793.113735	0.033708	0.037862
RS	28	0.906434	1.042177	19497.972200	0.033205	0.037209
RS	29	0.992947	1.042177	19446.712996	0.033118	0.037004
RS	30	1.086896	1.093534	18391.582301	0.031321	0.034918
RS	31	1.188922	1.093534	18152.279615	0.030913	0.034371
RS	32	1.299717	1.155912	16859.759087	0.028712	0.031864
RS	33	1.420037	1.155912	16459.243466	0.028030	0.031045
RS	34	1.550699	1.212948	15216.155152	0.025913	0.028658
RS	35	1.692593	1.212948	14661.637886	0.024969	0.027581
RS	36	1.846684	1.257317	13521.598136	0.023027	0.025408
RS	37	2.014020	1.257317	12817.313873	0.021828	0.024068
RS	38	2.195741	1.289431	11731.842378	0.019979	0.022011
RS	39	2.393083	1.289431	10897.282049	0.018558	0.020436
RS	40	2.607388	1.312707	9825.243612	0.016732	0.018415
RS	41	2.840114	1.312707	8903.837742	0.015163	0.016683
RS	42	3.092846	1.331528	7843.252650	0.013357	0.014693
RS	43	3.367303	1.331528	6902.080544	0.011754	0.012928
RS	44	3.665351	1.351034	5888.873226	0.010029	0.011033
RS	45	3.989020	1.351034	5008.768146	0.008530	0.009385
RS	46	4.340512	1.376648	4104.352992	0.006990	0.007697
RS	47	4.722217	1.376648	3359.671500	0.005722	0.006303
RS	48	5.136734	1.411689	2627.574181	0.004475	0.004939
RS	49	5.586883	1.411689	2061.893226	0.003511	0.003880
RS	50	6.075727	1.453797	1535.719135	0.002615	0.002900
RS	51	6.606591	1.453797	1149.857751	0.001958	0.002177
RS	52	7.183089	1.493338	816.118189	0.001390	0.001554
RS	53	7.809142	1.493338	578.469997	0.000985	0.001108
RS	54	8.489010	1.512595	391.365798	0.000666	0.000756
RS	55	9.227320	1.512595	258.665587	0.000441	0.000504
RS	56	10.029095	1.512595	163.820632	0.000279	0.000322
RS	57	10.899790	1.512595	99.056693	0.000169	0.000197
RS	58	11.845330	1.461017	58.345312	0.000099	0.000117
RS	59	12.872149	1.461017	30.989869	0.000053	0.000063
RS	60	13.987233	1.461017	15.480212	0.000026	0.000032
RS	61	15.198169	1.461017	7.234302	0.000012	0.000015
RS	62	16.513197	1.461017	3.144882	0.000005	0.000007
RS	63	17.941264	1.461017	1.952106	0.000003	0.000004
PA	4+25*2+4+6 0.155817105 0.032275139 17.941264299 0.244536111 0.355150048 0.804915253 1.442834541 1.929361629 2.142997224 2.175555038 2.013292312 1.701479318 1.391291139 1.174018404 1.058884006 1.023170010 1.042177153 1.093534114 1.155911612 1.212947725 1.257316959 1.289430520 1.312707194 1.331528206 1.351034281 1.376648197 1.411688977 1.453797358 1.493337971 1.512595207 1.461017394
//
IT	3194
RD	25
LK	-6724105.437497
QD	-1293.255604 -> -1291.827583
RI	0.0295295933
TR	0.155678	0.032294
MT	17.960710
MM	C_pi: 1.071280, n_recomb: 588237.777187
RS	0	0.000000	0.245243	19922.148519	0.033868	0.012540
RS	1	0.008598	0.245243	20861.425846	0.035464	0.021298
RS	2	0.017935	0.245243	21776.724367	0.037020	0.023798
RS	3	0.028075	0.245243	22655.052292	0.038513	0.026639
RS	4	0.039086	0.354210	16379.721916	0.027845	0.020027
RS	5	0.051045	0.354210	17176.168411	0.029199	0.021695
RS	6	0.064031	0.806801	7971.875501	0.013552	0.010558
RS	7	0.078135	0.806801	8502.912448	0.014455	0.011805
RS	8	0.093450	1.446317	5074.349546	0.008626	0.007427
RS	9	0.110083	1.446317	5446.460384	0.009259	0.008431
RS	10	0.128145	1.928597	4387.003718	0.007458	0.007152
RS	11	0.147761	1.928597	4715.476338	0.008016	0.008063
RS	12	0.169063	2.138853	4568.941338	0.007767	0.008102
RS	13	0.192197	2.138853	4908.022860	0.008344	0.008951
RS	14	0.217319	2.175630	5178.851114	0.008804	0.009636
RS	15	0.244602	2.175630	5553.587579	0.009441	0.010446
RS	16	0.274230	2.018977	6406.895944	0.010892	0.012162
RS	17	0.306406	2.018977	6846.759331	0.011639	0.013052
RS	18	0.341348	1.707694	8623.859087	0.014660	0.016508
RS	19	0.379295	1.707694	9156.614780	0.015566	0.017576
RS	20	0.420504	1.394951	11844.265240	0.020135	0.022762
RS	21	0.465256	1.394951	12448.745975	0.021163	0.023962
RS	22	0.513855	1.175315	15431.264106	0.026233	0.029686
RS	23	0.566634	1.175315	16005.558279	0.027209	0.030795
RS	24	0.623950	1.058983	18299.467666	0.031109	0.035147
RS	25	0.686194	1.058983	18710.989161	0.031809	0.035884
RS	26	0.753790	1.023035	19678.029709	0.033453	0.037652
RS	27	0.827197	1.023035	19853.930759	0.033752	0.037895
RS	28	0.906916	1.042438	19549.809614	0.033235	0.037225
RS	29	0.993489	1.042438	19498.017464	0.033146	0.037020
RS	30	1.087505	1.094477	18428.897156	0.031329	0.034912
RS	31	1.189605	1.094477	18189.678644	0.030922	0.034368
RS	32	1.300484	1.157424	16887.864439	0.028709	0.031848
RS	33	1.420895	1.157424	16487.963218	0.028029	0.031033
RS	34	1.551659	1.214631	15242.782867	0.025913	0.028648
RS	35	1.693666	1.214631	14688.630666	0.024971	0.027574
RS	36	1.847882	1.258782	13550.579135	0.023036	0.025409
RS	37	2.015358	1.258782	12845.629568	0.021837	0.024071
RS	38	2.197233	1.290516	11762.055202	0.019995	0.022022
RS	39	2.394746	1.290516	10925.524390	0.018573	0.020447
RS	40	2.609240	1.313497	9853.002417	0.016750	0.018429
RS	41	2.842176	1.313497	8928.687856	0.015179	0.016696
RS	42	3.095140	1.332299	7864.977928	0.013370	0.014704
RS	43	3.369853	1.332299	6920.820762	0.011765	0.012937
RS	44	3.668185	1.352229	5902.890879	0.010035	0.011037
RS	45	3.992168	1.352229	5020.697690	0.008535	0.009388
RS	46	4.344006	1.378875	4111.496969	0.006990	0.007695
RS	47	4.726094	1.378875	3366.193083	0.005723	0.006302
RS	48	5.141034	1.415638	2630.593167	0.004472	0.004934
RS	49	5.591650	1.415638	2065.513057	0.003511	0.003879
RS	50	6.081009	1.459993	1537.542444	0.002614	0.002897
RS	51	6.612442	1.459993	1152.639439	0.001959	0.002178
RS	52	7.189567	1.501776	818.254258	0.001391	0.001555
RS	53	7.816313	1.501776	581.140623	0.000988	0.001110
RS	54	8.496945	1.522483	393.745846	0.000669	0.000758
RS	55	9.236096	1.522483	260.952802	0.000444	0.000507
RS	56	10.038799	1.522483	165.759682	0.000282	0.000325
RS	57	10.910517	1.522483	100.550854	0.000171	0.000199
RS	58	11.857183	1.469494	59.463825	0.000101	0.000119
RS	59	12.885243	1.469494	31.689889	0.000054	0.000064
RS	60	14.001693	1.469494	15.887264	0.000027	0.000032
RS	61	15.214134	1.469494	7.453607	0.000013	0.000015
RS	62	16.530819	1.469494	3.253931	0.000006	0.000007
RS	63	17.960710	1.469494	2.034343	0.000003	0.000004
PA	4+25*2+4+6 0.155678277 0.032293653 17.960709954 0.245243430 0.354209824 0.806801312 1.446317183 1.928597116 2.138852557 2.175629730 2.018976547 1.707694094 1.394950560 1.175314937 1.058982969 1.023035354 1.042437554 1.094476874 1.157424054 1.214630806 1.258781624 1.290516342 1.313497140 1.332299002 1.352228671 1.378874831 1.415637650 1.459992706 1.501776108 1.522482982 1.469494356
//
