# Supplementary material for: Introgression and disruption of migration routes have shaped the genetic integrity of wildebeest populations
Source: Nat Commun. 2024 Apr 12;15:2921. doi: 10.1038/s41467-024-47015-y (PMC11014984; doi:10.1038/s41467-024-47015-y)
Supplement: Supplementary file 10 — Source Data [file 41467_2024_47015_MOESM10_ESM.zip › source_data/Fig2a.psmc/CTauTzN_4279.psmc]

CC
CC	Brief Description of the file format:
CC	  CC  comments
CC	  MM  useful-messages
CC	  RD  round-of-iterations
CC	  LL  \log[P(sequence)]
CC	  QD  Q-before-opt Q-after-opt
CC	  TR  \theta_0 \rho_0
CC	  RS  k t_k \lambda_k \pi_k \sum_{l\not=k}A_{kl} A_{kk}
CC	  DC  begin end best-k t_k+\Delta_k max-prob
CC
MM	Version: 0.6.5-r67
MM	pattern:4+25*2+4+6, n:63, n_free_lambdas:28
MM	n_iterations:25, skip:1, max_t:15, theta/rho:5
MM	is_decoding:0
MM	n_seqs:28, sum_L:17444578, sum_n:2517063
RD	0
LK	0.000000
QD	0.000000 -> 0.000000
RI	inf
TR	0.155823	0.031165
MT	15.000000
MM	C_pi: 1.000000, n_recomb: 535310.990637
RS	0	0.000000	1.000000	4351.672809	0.008129	0.000000
RS	1	0.008290	1.000000	4672.533531	0.008729	0.000000
RS	2	0.017266	1.000000	5013.519160	0.009366	0.000000
RS	3	0.026987	1.000000	5375.286688	0.010041	0.000000
RS	4	0.037514	1.000000	5758.399932	0.010757	0.000000
RS	5	0.048914	1.000000	6163.302980	0.011513	0.000000
RS	6	0.061258	1.000000	6590.289762	0.012311	0.000000
RS	7	0.074626	1.000000	7039.469474	0.013150	0.000000
RS	8	0.089102	1.000000	7510.727682	0.014031	0.000000
RS	9	0.104778	1.000000	8003.682950	0.014951	0.000000
RS	10	0.121753	1.000000	8517.639045	0.015912	0.000000
RS	11	0.140135	1.000000	9051.532846	0.016909	0.000000
RS	12	0.160042	1.000000	9603.878396	0.017941	0.000000
RS	13	0.181598	1.000000	10172.707732	0.019003	0.000000
RS	14	0.204942	1.000000	10755.509531	0.020092	0.000000
RS	15	0.230221	1.000000	11349.167025	0.021201	0.000000
RS	16	0.257595	1.000000	11949.897107	0.022323	0.000000
RS	17	0.287238	1.000000	12553.193203	0.023450	0.000000
RS	18	0.319339	1.000000	13153.775076	0.024572	0.000000
RS	19	0.354100	1.000000	13745.549519	0.025678	0.000000
RS	20	0.391744	1.000000	14321.586616	0.026754	0.000000
RS	21	0.432507	1.000000	14874.117044	0.027786	0.000000
RS	22	0.476650	1.000000	15394.556576	0.028758	0.000000
RS	23	0.524453	1.000000	15873.564534	0.029653	0.000000
RS	24	0.576218	1.000000	16301.143222	0.030452	0.000000
RS	25	0.632274	1.000000	16666.785378	0.031135	0.000000
RS	26	0.692977	1.000000	16959.676031	0.031682	0.000000
RS	27	0.758711	1.000000	17168.953895	0.032073	0.000000
RS	28	0.829896	1.000000	17284.035265	0.032288	0.000000
RS	29	0.906981	1.000000	17295.000101	0.032308	0.000000
RS	30	0.990456	1.000000	17193.035641	0.032118	0.000000
RS	31	1.080851	1.000000	16970.927188	0.031703	0.000000
RS	32	1.178739	1.000000	16623.579010	0.031054	0.000000
RS	33	1.284742	1.000000	16148.540618	0.030167	0.000000
RS	34	1.399532	1.000000	15546.505713	0.029042	0.000000
RS	35	1.523838	1.000000	14821.743581	0.027688	0.000000
RS	36	1.658449	1.000000	13982.416673	0.026120	0.000000
RS	37	1.804218	1.000000	13040.735027	0.024361	0.000000
RS	38	1.962071	1.000000	12012.899516	0.022441	0.000000
RS	39	2.133009	1.000000	10918.793128	0.020397	0.000000
RS	40	2.318118	1.000000	9781.393860	0.018272	0.000000
RS	41	2.518571	1.000000	8625.904697	0.016114	0.000000
RS	42	2.735641	1.000000	7478.625034	0.013971	0.000000
RS	43	2.970706	1.000000	6365.621552	0.011891	0.000000
RS	44	3.225257	1.000000	5311.291193	0.009922	0.000000
RS	45	3.500909	1.000000	4336.939043	0.008102	0.000000
RS	46	3.799411	1.000000	3459.513239	0.006463	0.000000
RS	47	4.122659	1.000000	2690.641030	0.005026	0.000000
RS	48	4.472702	1.000000	2036.090261	0.003804	0.000000
RS	49	4.851763	1.000000	1495.737400	0.002794	0.000000
RS	50	5.262247	1.000000	1064.060488	0.001988	0.000000
RS	51	5.706758	1.000000	731.101875	0.001366	0.000000
RS	52	6.188118	1.000000	483.774904	0.000904	0.000000
RS	53	6.709380	1.000000	307.335983	0.000574	0.000000
RS	54	7.273854	1.000000	186.822039	0.000349	0.000000
RS	55	7.885120	1.000000	108.269872	0.000202	0.000000
RS	56	8.547059	1.000000	59.585783	0.000111	0.000000
RS	57	9.263869	1.000000	31.008724	0.000058	0.000000
RS	58	10.040101	1.000000	15.189055	0.000028	0.000000
RS	59	10.880679	1.000000	6.968176	0.000013	0.000000
RS	60	11.790939	1.000000	2.977887	0.000006	0.000000
RS	61	12.776655	1.000000	1.178600	0.000002	0.000000
RS	62	13.844085	1.000000	0.429295	0.000001	0.000000
RS	63	15.000000	1.000000	0.201440	0.000000	0.000000
PA	4+25*2+4+6 0.155822730 0.031164546 15.000000000 1.000000000 1.000000000 1.000000000 1.000000000 1.000000000 1.000000000 1.000000000 1.000000000 1.000000000 1.000000000 1.000000000 1.000000000 1.000000000 1.000000000 1.000000000 1.000000000 1.000000000 1.000000000 1.000000000 1.000000000 1.000000000 1.000000000 1.000000000 1.000000000 1.000000000 1.000000000 1.000000000 1.000000000
//
IT	4870
RD	1
LK	-6096536.457166
QD	-12543.349642 -> -5565.809022
RI	0.0655356429
TR	0.153055	0.029334
MT	16.213303
MM	C_pi: 1.086287, n_recomb: 547159.584654
RS	0	0.000000	0.259681	17189.246730	0.031415	0.108698
RS	1	0.008423	0.259681	18020.071825	0.032934	0.053540
RS	2	0.017555	0.259681	18837.579622	0.034428	0.022862
RS	3	0.027456	0.259681	19631.747413	0.035879	0.015723
RS	4	0.038191	0.730355	7355.158101	0.013442	0.012405
RS	5	0.049830	0.730355	7844.715072	0.014337	0.010383
RS	6	0.062449	1.060520	5770.851297	0.010547	0.008903
RS	7	0.076132	1.060520	6174.641791	0.011285	0.007927
RS	8	0.090967	1.316961	5322.130172	0.009727	0.007417
RS	9	0.107051	1.316961	5698.817667	0.010415	0.007141
RS	10	0.124490	1.461584	5496.475703	0.010045	0.007101
RS	11	0.143398	1.461584	5881.321396	0.010749	0.007299
RS	12	0.163898	1.506094	6101.717609	0.011152	0.007707
RS	13	0.186125	1.506094	6516.889548	0.011910	0.008285
RS	14	0.210224	1.487408	7038.066436	0.012863	0.009026
RS	15	0.236353	1.487408	7495.428086	0.013699	0.009935
RS	16	0.264683	1.436148	8251.937866	0.015081	0.011014
RS	17	0.295399	1.436148	8753.876275	0.015999	0.012265
RS	18	0.328701	1.373325	9687.769354	0.017706	0.013680
RS	19	0.364809	1.373325	10225.501413	0.018688	0.015238
RS	20	0.403958	1.312721	11257.868562	0.020575	0.016908
RS	21	0.446404	1.312721	11809.320778	0.021583	0.018652
RS	22	0.492425	1.261782	12842.282531	0.023471	0.020421
RS	23	0.542323	1.261782	13372.043584	0.024439	0.022156
RS	24	0.596423	1.223595	14299.083109	0.026133	0.023799
RS	25	0.655080	1.223595	14761.300230	0.026978	0.025293
RS	26	0.718677	1.197939	15491.386100	0.028312	0.026598
RS	27	0.787631	1.197939	15835.135886	0.028941	0.027683
RS	28	0.862392	1.182493	16309.654458	0.029808	0.028530
RS	29	0.943450	1.182493	16484.874621	0.030128	0.029128
RS	30	1.031335	1.174297	16674.779265	0.030475	0.029473
RS	31	1.126623	1.174297	16637.866462	0.030408	0.029567
RS	32	1.229936	1.170530	16535.865367	0.030221	0.029414
RS	33	1.341951	1.170530	16255.245873	0.029708	0.029024
RS	34	1.463400	1.168892	15869.082604	0.029003	0.028406
RS	35	1.595079	1.168892	15331.332171	0.028020	0.027569
RS	36	1.737848	1.167794	14681.560278	0.026832	0.026522
RS	37	1.892642	1.167794	13898.069239	0.025400	0.025278
RS	38	2.060474	1.166265	13022.698465	0.023801	0.023852
RS	39	2.242442	1.166265	12035.109566	0.021996	0.022264
RS	40	2.439736	1.163851	10994.596475	0.020094	0.020537
RS	41	2.653647	1.163851	9876.120434	0.018050	0.018699
RS	42	2.885575	1.160510	8754.551811	0.016000	0.016784
RS	43	3.137037	1.160510	7603.728398	0.013897	0.014832
RS	44	3.409679	1.156417	6502.185787	0.011884	0.012884
RS	45	3.705284	1.156417	5426.885478	0.009918	0.010984
RS	46	4.025787	1.151886	4445.718805	0.008125	0.009173
RS	47	4.373284	1.151886	3539.767957	0.006469	0.007490
RS	48	4.750050	1.147364	2755.179522	0.005035	0.005966
RS	49	5.158549	1.147364	2075.129577	0.003793	0.004625
RS	50	5.601454	1.143347	1520.053237	0.002778	0.003482
RS	51	6.081663	1.143347	1072.408550	0.001960	0.002539
RS	52	6.602318	1.140245	731.278367	0.001336	0.001788
RS	53	7.166826	1.140245	477.839762	0.000873	0.001214
RS	54	7.778880	1.137648	299.727727	0.000548	0.000791
RS	55	8.442484	1.137648	178.983074	0.000327	0.000494
RS	56	9.161981	1.137648	101.656373	0.000186	0.000295
RS	57	9.942079	1.137648	54.685496	0.000100	0.000167
RS	58	10.787880	1.133875	27.796298	0.000051	0.000090
RS	59	11.704920	1.133875	13.190662	0.000024	0.000045
RS	60	12.699198	1.133875	5.840264	0.000011	0.000021
RS	61	13.777220	1.133875	2.398658	0.000004	0.000009
RS	62	14.946039	1.133875	0.908134	0.000002	0.000004
RS	63	16.213303	1.133875	0.451286	0.000001	0.000002
PA	4+25*2+4+6 0.153054959 0.029334189 16.213302612 0.259680748 0.730355263 1.060520172 1.316960812 1.461584210 1.506093979 1.487407684 1.436147690 1.373325348 1.312721252 1.261781693 1.223594666 1.197938919 1.182493210 1.174297333 1.170529842 1.168891907 1.167794228 1.166264653 1.163850784 1.160510063 1.156417370 1.151885867 1.147363663 1.143346786 1.140244722 1.137647569 1.133874714
//
IT	4869
RD	2
LK	-6086885.605636
QD	-3842.560142 -> -2717.139475
RI	0.0445265755
TR	0.149434	0.028287
MT	17.153405
MM	C_pi: 1.090670, n_recomb: 530015.654233
RS	0	0.000000	0.169092	25647.193197	0.048390	0.106930
RS	1	0.008519	0.169092	26411.692939	0.049832	0.054996
RS	2	0.017764	0.169092	27077.922115	0.051089	0.028480
RS	3	0.027796	0.169092	27626.904174	0.052125	0.024790
RS	4	0.038683	0.704708	6907.655085	0.013033	0.008909
RS	5	0.050498	0.704708	7367.531021	0.013901	0.009357
RS	6	0.063319	1.149689	4827.885950	0.009109	0.006665
RS	7	0.077232	1.149689	5174.553058	0.009763	0.006907
RS	8	0.092330	1.547033	4124.806089	0.007782	0.005879
RS	9	0.108715	1.547033	4428.116550	0.008355	0.006196
RS	10	0.126495	1.791164	4105.514990	0.007746	0.005940
RS	11	0.145791	1.791164	4406.761634	0.008314	0.006425
RS	12	0.166730	1.860405	4550.891967	0.008586	0.006820
RS	13	0.189453	1.860405	4877.729166	0.009203	0.007486
RS	14	0.214111	1.810655	5364.959715	0.010122	0.008357
RS	15	0.240870	1.810655	5735.247102	0.010821	0.009247
RS	16	0.269909	1.700049	6517.954931	0.012298	0.010620
RS	17	0.301422	1.700049	6941.065820	0.013096	0.011785
RS	18	0.335619	1.572196	7972.856917	0.015043	0.013660
RS	19	0.372730	1.572196	8446.371251	0.015936	0.015091
RS	20	0.413002	1.455684	9633.737294	0.018176	0.017349
RS	21	0.456705	1.455684	10138.827763	0.019129	0.018934
RS	22	0.504131	1.364115	11343.590798	0.021402	0.021318
RS	23	0.555597	1.364115	11844.170636	0.022347	0.022846
RS	24	0.611447	1.301523	12905.361264	0.024349	0.024981
RS	25	0.672056	1.301523	13353.094467	0.025194	0.026201
RS	26	0.737828	1.265260	14143.759274	0.026686	0.027775
RS	27	0.809203	1.265260	14487.383298	0.027334	0.028537
RS	28	0.886658	1.249109	14951.117659	0.028209	0.029429
RS	29	0.970712	1.249109	15144.527686	0.028574	0.029698
RS	30	1.061926	1.246383	15282.726484	0.028834	0.029935
RS	31	1.160911	1.246383	15289.390830	0.028847	0.029735
RS	32	1.268329	1.251154	15135.225830	0.028556	0.029415
RS	33	1.384897	1.251154	14930.272406	0.028169	0.028797
RS	34	1.511396	1.258755	14525.442560	0.027406	0.028030
RS	35	1.648671	1.258755	14097.794624	0.026599	0.027044
RS	36	1.797642	1.266062	13479.932214	0.025433	0.025912
RS	37	1.959302	1.266062	12836.165956	0.024218	0.024596
RS	38	2.134735	1.271210	12042.496700	0.022721	0.023165
RS	39	2.325113	1.271210	11211.441863	0.021153	0.021570
RS	40	2.531710	1.273391	10286.269602	0.019407	0.019905
RS	41	2.755906	1.273391	9322.275676	0.017589	0.018108
RS	42	2.999202	1.272633	8324.485380	0.015706	0.016298
RS	43	3.263224	1.272633	7305.935469	0.013784	0.014410
RS	44	3.549739	1.269396	6311.351373	0.011908	0.012577
RS	45	3.860661	1.269396	5330.849092	0.010058	0.010742
RS	46	4.198072	1.264432	4422.567212	0.008344	0.009028
RS	47	4.564226	1.264432	3568.808234	0.006733	0.007394
RS	48	4.961574	1.258765	2818.767320	0.005318	0.005934
RS	49	5.392771	1.258765	2154.705272	0.004065	0.004621
RS	50	5.860703	1.253496	1604.157026	0.003027	0.003508
RS	51	6.368498	1.253496	1150.316620	0.002170	0.002572
RS	52	6.919552	1.249457	798.318336	0.001506	0.001828
RS	53	7.517550	1.249457	531.060694	0.001002	0.001250
RS	54	8.166492	1.246030	339.568752	0.000641	0.000823
RS	55	8.870718	1.246030	206.786942	0.000390	0.000518
RS	56	9.634938	1.246030	119.892734	0.000226	0.000312
RS	57	10.464261	1.246030	65.906724	0.000124	0.000178
RS	58	11.364235	1.239583	34.312709	0.000065	0.000097
RS	59	12.340878	1.239583	16.651647	0.000031	0.000049
RS	60	13.400721	1.239583	7.547210	0.000014	0.000023
RS	61	14.550853	1.239583	3.176391	0.000006	0.000010
RS	62	15.798966	1.239583	1.233619	0.000002	0.000004
RS	63	17.153405	1.239583	0.636919	0.000001	0.000002
PA	4+25*2+4+6 0.149433879 0.028286739 17.153404998 0.169092045 0.704707964 1.149688941 1.547032952 1.791163940 1.860405454 1.810654617 1.700048949 1.572195556 1.455683887 1.364114578 1.301523303 1.265260263 1.249109496 1.246383436 1.251153800 1.258754619 1.266062252 1.271209742 1.273391340 1.272632555 1.269396176 1.264431845 1.258764764 1.253495931 1.249456699 1.246029804 1.239582958
//
IT	4706
RD	3
LK	-6085205.641000
QD	-2454.680434 -> -2140.024866
RI	0.0406636502
TR	0.146280	0.027591
MT	17.883627
MM	C_pi: 1.097281, n_recomb: 520254.428073
RS	0	0.000000	0.144596	29562.420678	0.056823	0.104787
RS	1	0.008590	0.144596	30177.763127	0.058006	0.055856
RS	2	0.017919	0.144596	30642.844161	0.058900	0.030932
RS	3	0.028049	0.144596	30936.291481	0.059464	0.028865
RS	4	0.039049	0.733449	6323.530530	0.012155	0.007604
RS	5	0.050994	0.733449	6752.273878	0.012979	0.008680
RS	6	0.063965	1.232800	4300.070379	0.008265	0.005900
RS	7	0.078050	1.232800	4615.092853	0.008871	0.006451
RS	8	0.093345	1.715089	3563.490699	0.006850	0.005300
RS	9	0.109955	1.715089	3831.640943	0.007365	0.005768
RS	10	0.127991	2.030722	3479.742081	0.006689	0.005421
RS	11	0.147576	2.030722	3741.904305	0.007192	0.005961
RS	12	0.168844	2.117068	3857.356099	0.007414	0.006344
RS	13	0.191939	2.117068	4142.710090	0.007963	0.006995
RS	14	0.217018	2.038841	4614.362566	0.008869	0.007928
RS	15	0.244251	2.038841	4943.373358	0.009502	0.008755
RS	16	0.273824	1.875531	5746.349116	0.011045	0.010298
RS	17	0.305937	1.875531	6132.378498	0.011787	0.011368
RS	18	0.340809	1.690957	7239.885588	0.013916	0.013545
RS	19	0.378677	1.690957	7684.523463	0.014771	0.014873
RS	20	0.419797	1.527598	8998.378576	0.017296	0.017546
RS	21	0.464450	1.527598	9484.092424	0.018230	0.019039
RS	22	0.512939	1.404000	10831.810849	0.020820	0.021869
RS	23	0.565594	1.404000	11319.744974	0.021758	0.023319
RS	24	0.622771	1.324191	12484.854901	0.023998	0.025793
RS	25	0.684861	1.324191	12921.957054	0.024838	0.026933
RS	26	0.752284	1.282778	13737.172502	0.026405	0.028636
RS	27	0.825499	1.282778	14070.169733	0.027045	0.029310
RS	28	0.905004	1.269882	14479.780923	0.027832	0.030122
RS	29	0.991338	1.269882	14665.810997	0.028190	0.030306
RS	30	1.085089	1.275607	14701.984105	0.028259	0.030326
RS	31	1.186894	1.275607	14711.744852	0.028278	0.030057
RS	32	1.297444	1.291394	14447.993425	0.027771	0.029473
RS	33	1.417491	1.291394	14264.490463	0.027418	0.028815
RS	34	1.547851	1.310520	13775.615319	0.026479	0.027813
RS	35	1.689409	1.310520	13392.990138	0.025743	0.026818
RS	36	1.843128	1.328481	12734.284136	0.024477	0.025518
RS	37	2.010051	1.328481	12159.548170	0.023372	0.024225
RS	38	2.191315	1.342546	11371.545333	0.021858	0.022704
RS	39	2.388149	1.342546	10628.230217	0.020429	0.021159
RS	40	2.601893	1.351542	9746.550778	0.018734	0.019475
RS	41	2.833998	1.351542	8878.590649	0.017066	0.017744
RS	42	3.086042	1.355515	7945.772574	0.015273	0.015964
RS	43	3.359738	1.355515	7018.325391	0.013490	0.014148
RS	44	3.656946	1.355154	6091.620941	0.011709	0.012369
RS	45	3.979685	1.355154	5184.904449	0.009966	0.010597
RS	46	4.330149	1.351601	4331.672535	0.008326	0.008938
RS	47	4.710720	1.351601	3526.884847	0.006779	0.007349
RS	48	5.123983	1.346419	2810.608205	0.005402	0.005928
RS	49	5.572747	1.346419	2170.573153	0.004172	0.004639
RS	50	6.060063	1.341293	1633.049516	0.003139	0.003543
RS	51	6.589241	1.341293	1184.697976	0.002277	0.002614
RS	52	7.163878	1.337415	832.099658	0.001599	0.001871
RS	53	7.787879	1.337415	560.834685	0.001078	0.001288
RS	54	8.465485	1.334000	363.549900	0.000699	0.000856
RS	55	9.201300	1.334000	224.670487	0.000432	0.000543
RS	56	10.000326	1.334000	132.294845	0.000254	0.000330
RS	57	10.867991	1.334000	73.919814	0.000142	0.000191
RS	58	11.810192	1.325270	39.187270	0.000075	0.000105
RS	59	12.833334	1.325270	19.343605	0.000037	0.000054
RS	60	13.944368	1.325270	8.925050	0.000017	0.000026
RS	61	15.150844	1.325270	3.827053	0.000007	0.000011
RS	62	16.460963	1.325270	1.515608	0.000003	0.000005
RS	63	17.883627	1.325270	0.806097	0.000002	0.000003
PA	4+25*2+4+6 0.146280381 0.027590682 17.883627406 0.144596036 0.733449363 1.232800438 1.715088896 2.030721799 2.117067798 2.038841000 1.875531221 1.690957063 1.527597928 1.403999516 1.324190633 1.282778353 1.269882403 1.275607434 1.291394243 1.310519777 1.328480573 1.342546292 1.351541663 1.355514556 1.355154409 1.351601379 1.346418740 1.341292862 1.337414578 1.333999549 1.325270456
//
IT	3988
RD	4
LK	-6084687.656801
QD	-2060.573052 -> -1917.470495
RI	0.0393251897
TR	0.143778	0.027113
MT	18.448801
MM	C_pi: 1.108012, n_recomb: 516299.254766
RS	0	0.000000	0.135663	31400.339284	0.060818	0.103106
RS	1	0.008644	0.135663	31925.554284	0.061835	0.056518
RS	2	0.018035	0.135663	32274.110816	0.062510	0.032169
RS	3	0.028237	0.135663	32424.030625	0.062801	0.030878
RS	4	0.039322	0.772319	5893.318375	0.011415	0.006933
RS	5	0.051365	0.772319	6300.499564	0.012203	0.008218
RS	6	0.064449	1.291387	4037.647948	0.007820	0.005593
RS	7	0.078663	1.291387	4337.445797	0.008401	0.006247
RS	8	0.094107	1.826007	3298.335259	0.006388	0.005055
RS	9	0.110885	1.826007	3550.095204	0.006876	0.005574
RS	10	0.129113	2.200466	3171.189548	0.006142	0.005160
RS	11	0.148917	2.200466	3414.061088	0.006613	0.005701
RS	12	0.170433	2.308100	3502.239769	0.006783	0.006060
RS	13	0.193809	2.308100	3766.221812	0.007295	0.006677
RS	14	0.219205	2.212722	4219.857145	0.008173	0.007628
RS	15	0.246797	2.212722	4527.126749	0.008768	0.008391
RS	16	0.276773	2.008467	5340.867250	0.010345	0.010024
RS	17	0.309341	2.008467	5707.820286	0.011055	0.011007
RS	18	0.344724	1.776816	6876.906989	0.013320	0.013381
RS	19	0.383165	1.776816	7308.572050	0.014156	0.014621
RS	20	0.424929	1.574015	8737.104006	0.016923	0.017599
RS	21	0.470303	1.574015	9217.043070	0.017852	0.019023
RS	22	0.519598	1.423548	10704.618914	0.020733	0.022206
RS	23	0.573155	1.423548	11190.817496	0.021675	0.023615
RS	24	0.631342	1.329487	12465.761029	0.024144	0.026369
RS	25	0.694558	1.329487	12899.497401	0.024985	0.027488
RS	26	0.763238	1.283998	13749.623976	0.026631	0.029291
RS	27	0.837854	1.283998	14074.429180	0.027260	0.029951
RS	28	0.918921	1.274099	14440.497820	0.027969	0.030677
RS	29	1.006994	1.274099	14615.621033	0.028308	0.030852
RS	30	1.102681	1.287309	14557.714449	0.028196	0.030663
RS	31	1.206638	1.287309	14559.935397	0.028201	0.030394
RS	32	1.319582	1.312954	14188.988989	0.027482	0.029562
RS	33	1.442288	1.312954	14008.146356	0.027132	0.028917
RS	34	1.575600	1.342597	13428.907958	0.026010	0.027691
RS	35	1.720436	1.342597	13064.001190	0.025303	0.026724
RS	36	1.877791	1.370543	12347.298061	0.023915	0.025256
RS	37	2.048748	1.370543	11806.844390	0.022868	0.024006
RS	38	2.234482	1.393266	10996.967427	0.021300	0.022383
RS	39	2.436270	1.393266	10302.099496	0.019954	0.020892
RS	40	2.655501	1.409206	9429.442422	0.018264	0.019167
RS	41	2.893681	1.409206	8618.122418	0.016692	0.017497
RS	42	3.152450	1.418372	7714.506915	0.014942	0.015720
RS	43	3.433585	1.418372	6843.599073	0.013255	0.013965
RS	44	3.739022	1.421586	5953.661015	0.011531	0.012214
RS	45	4.070860	1.421586	5094.879053	0.009868	0.010495
RS	46	4.431381	1.420270	4274.442285	0.008279	0.008870
RS	47	4.823066	1.420270	3502.956241	0.006785	0.007320
RS	48	5.248606	1.416433	2808.074669	0.005439	0.005924
RS	49	5.710930	1.416433	2185.263102	0.004233	0.004656
RS	50	6.213216	1.412259	1656.290008	0.003208	0.003573
RS	51	6.758919	1.412259	1212.313735	0.002348	0.002650
RS	52	7.351792	1.409211	859.066768	0.001664	0.001908
RS	53	7.995911	1.409211	585.021757	0.001133	0.001323
RS	54	8.695706	1.406297	383.255661	0.000742	0.000885
RS	55	9.455991	1.406297	239.668482	0.000464	0.000566
RS	56	10.281993	1.406297	142.902493	0.000277	0.000347
RS	57	11.179394	1.406297	80.908631	0.000157	0.000202
RS	58	12.154364	1.395505	43.529083	0.000084	0.000112
RS	59	13.213609	1.395505	21.787774	0.000042	0.000058
RS	60	14.364413	1.395505	10.200988	0.000020	0.000028
RS	61	15.614690	1.395505	4.441996	0.000009	0.000013
RS	62	16.973039	1.395505	1.787801	0.000003	0.000005
RS	63	18.448801	1.395505	0.974913	0.000002	0.000003
PA	4+25*2+4+6 0.143777543 0.027112610 18.448801170 0.135662827 0.772318662 1.291387428 1.826007114 2.200466023 2.308099886 2.212721991 2.008466965 1.776816300 1.574014746 1.423548307 1.329487012 1.283998036 1.274099294 1.287309083 1.312954099 1.342596751 1.370542908 1.393265513 1.409206483 1.418372391 1.421585764 1.420270255 1.416432576 1.412259189 1.409211380 1.406296830 1.395505410
//
IT	4564
RD	5
LK	-6084438.116922
QD	-1874.760707 -> -1793.075267
RI	0.0384829391
TR	0.141834	0.026780
MT	18.887740
MM	C_pi: 1.119005, n_recomb: 515047.675849
RS	0	0.000000	0.131755	32369.691948	0.062848	0.101859
RS	1	0.008684	0.131755	32847.620991	0.063776	0.057016
RS	2	0.018122	0.131755	33134.670173	0.064333	0.032873
RS	3	0.028380	0.131755	33208.585240	0.064477	0.031989
RS	4	0.039529	0.808990	5591.878506	0.010857	0.006522
RS	5	0.051646	0.808990	5984.266440	0.011619	0.007883
RS	6	0.064815	1.323903	3921.561213	0.007614	0.005478
RS	7	0.079128	1.323903	4215.152634	0.008184	0.006176
RS	8	0.094684	1.889173	3178.062175	0.006170	0.004957
RS	9	0.111591	1.889173	3422.756088	0.006646	0.005502
RS	10	0.129965	2.315260	3008.431822	0.005841	0.005020
RS	11	0.149936	2.315260	3241.297254	0.006293	0.005556
RS	12	0.171641	2.451044	3297.156420	0.006402	0.005874
RS	13	0.195230	2.451044	3548.849212	0.006890	0.006465
RS	14	0.220869	2.351123	3977.776195	0.007723	0.007400
RS	15	0.248733	2.351123	4271.741094	0.008294	0.008113
RS	16	0.279018	2.117876	5083.449486	0.009870	0.009784
RS	17	0.311933	2.117876	5438.533676	0.010559	0.010698
RS	18	0.347705	1.847833	6650.709116	0.012913	0.013197
RS	19	0.386585	1.847833	7075.150772	0.013737	0.014364
RS	20	0.428841	1.611329	8599.747972	0.016697	0.017570
RS	21	0.474766	1.611329	9078.537461	0.017627	0.018935
RS	22	0.524680	1.437390	10694.949665	0.020765	0.022409
RS	23	0.578928	1.437390	11183.399145	0.021713	0.023787
RS	24	0.637887	1.330548	12568.553449	0.024403	0.026788
RS	25	0.701966	1.330548	13002.302081	0.025245	0.027898
RS	26	0.771610	1.280920	13897.256488	0.026982	0.029801
RS	27	0.847302	1.280920	14216.178951	0.027602	0.030464
RS	28	0.929567	1.272882	14554.301586	0.028258	0.031128
RS	29	1.018977	1.272882	14719.000958	0.028578	0.031312
RS	30	1.116150	1.291835	14584.498918	0.028317	0.030953
RS	31	1.221763	1.291835	14576.811523	0.028302	0.030699
RS	32	1.336547	1.325397	14114.249903	0.027404	0.029660
RS	33	1.461299	1.325397	13929.704797	0.027045	0.029039
RS	34	1.596884	1.363727	13270.120419	0.025765	0.027624
RS	35	1.744244	1.363727	12911.763456	0.025069	0.026689
RS	36	1.904402	1.400135	12139.145489	0.023569	0.025078
RS	37	2.078467	1.400135	11617.018708	0.022555	0.023868
RS	38	2.267648	1.430414	10778.822373	0.020928	0.022154
RS	39	2.473259	1.430414	10112.847755	0.019635	0.020710
RS	40	2.696725	1.452651	9235.945485	0.017932	0.018941
RS	41	2.939597	1.452651	8460.385368	0.016426	0.017321
RS	42	3.203560	1.466788	7569.150999	0.014696	0.015536
RS	43	3.490446	1.466788	6735.439910	0.013077	0.013830
RS	44	3.802246	1.473702	5865.854293	0.011389	0.012093
RS	45	4.141123	1.473702	5039.765991	0.009785	0.010418
RS	46	4.509429	1.474990	4239.355956	0.008231	0.008813
RS	47	4.909719	1.474990	3491.393852	0.006779	0.007296
RS	48	5.344771	1.472997	2810.235409	0.005456	0.005919
RS	49	5.817604	1.472997	2200.056211	0.004272	0.004670
RS	50	6.331498	1.470301	1676.556958	0.003255	0.003596
RS	51	6.890019	1.470301	1235.959759	0.002400	0.002680
RS	52	7.497043	1.468539	881.822353	0.001712	0.001939
RS	53	8.156783	1.468539	605.640761	0.001176	0.001352
RS	54	8.873815	1.466486	400.152123	0.000777	0.000910
RS	55	9.653115	1.466486	252.732710	0.000491	0.000586
RS	56	10.500091	1.466486	152.287770	0.000296	0.000362
RS	57	11.420619	1.466486	87.190524	0.000169	0.000212
RS	58	12.421088	1.453770	47.500717	0.000092	0.000119
RS	59	13.508439	1.453770	24.059003	0.000047	0.000062
RS	60	14.690217	1.453770	11.406250	0.000022	0.000030
RS	61	15.974623	1.453770	5.032912	0.000010	0.000014
RS	62	17.370568	1.453770	2.054086	0.000004	0.000006
RS	63	18.887740	1.453770	1.144900	0.000002	0.000003
PA	4+25*2+4+6 0.141833935 0.026780197 18.887739971 0.131755478 0.808990276 1.323903154 1.889173499 2.315259698 2.451044228 2.351122627 2.117875948 1.847832966 1.611329026 1.437390411 1.330548242 1.280919602 1.272881788 1.291834902 1.325396520 1.363727193 1.400134556 1.430413910 1.452650507 1.466788341 1.473702052 1.474989702 1.472996619 1.470301056 1.468538777 1.466486431 1.453770276
//
IT	4352
RD	6
LK	-6084292.136530
QD	-1765.617714 -> -1714.253081
RI	0.0378588480
TR	0.140312	0.026546
MT	19.233234
MM	C_pi: 1.128936, n_recomb: 515074.420333
RS	0	0.000000	0.129847	32945.021901	0.063962	0.100929
RS	1	0.008715	0.129847	33398.561432	0.064842	0.057387
RS	2	0.018190	0.129847	33652.846462	0.065336	0.033312
RS	3	0.028491	0.129847	33685.403874	0.065399	0.032656
RS	4	0.039689	0.841255	5374.089907	0.010434	0.006239
RS	5	0.051863	0.841255	5755.864269	0.011175	0.007623
RS	6	0.065099	1.335822	3889.575936	0.007551	0.005459
RS	7	0.079487	1.335822	4182.132513	0.008119	0.006182
RS	8	0.095130	1.916652	3137.017278	0.006090	0.004937
RS	9	0.112136	1.916652	3379.780666	0.006562	0.005502
RS	10	0.130625	2.388252	2923.013160	0.005675	0.004946
RS	11	0.150724	2.388252	3150.851290	0.006117	0.005480
RS	12	0.172575	2.557134	3170.824611	0.006156	0.005746
RS	13	0.196331	2.557134	3415.035113	0.006630	0.006322
RS	14	0.222157	2.463226	3814.363225	0.007405	0.007222
RS	15	0.250234	2.463226	4099.353326	0.007959	0.007900
RS	16	0.280758	2.211336	4898.804402	0.009511	0.009573
RS	17	0.313942	2.211336	5245.404344	0.010184	0.010434
RS	18	0.350018	1.910330	6483.865771	0.012588	0.013010
RS	19	0.389238	1.910330	6903.283600	0.013402	0.014117
RS	20	0.431877	1.644773	8504.370311	0.016511	0.017494
RS	21	0.478231	1.644773	8983.369418	0.017441	0.018809
RS	22	0.528626	1.449973	10713.405869	0.020800	0.022525
RS	23	0.583412	1.449973	11205.339547	0.021755	0.023874
RS	24	0.642973	1.331406	12695.550374	0.024648	0.027097
RS	25	0.707725	1.331406	13130.867958	0.025493	0.028198
RS	26	0.778121	1.277499	14075.932477	0.027328	0.030205
RS	27	0.854651	1.277499	14390.753095	0.027939	0.030870
RS	28	0.937852	1.270324	14713.804553	0.028566	0.031498
RS	29	1.028303	1.270324	14869.542964	0.028869	0.031691
RS	30	1.126638	1.293485	14675.160343	0.028491	0.031200
RS	31	1.233543	1.293485	14657.835734	0.028458	0.030961
RS	32	1.349765	1.333182	14120.297471	0.027414	0.029757
RS	33	1.476116	1.333182	13930.124069	0.027045	0.029157
RS	34	1.613478	1.378421	13203.305306	0.025634	0.027590
RS	35	1.762813	1.378421	12846.585634	0.024941	0.026683
RS	36	1.925162	1.421709	12025.281606	0.023347	0.024955
RS	37	2.101660	1.421709	11513.371987	0.022353	0.023778
RS	38	2.293541	1.458290	10647.538361	0.020672	0.021988
RS	39	2.502144	1.458290	9999.713537	0.019414	0.020581
RS	40	2.728928	1.485964	9113.601293	0.017694	0.018772
RS	41	2.975477	1.485964	8361.747736	0.016234	0.017192
RS	42	3.243513	1.504616	7474.449875	0.014511	0.015394
RS	43	3.534909	1.504616	6666.357669	0.012943	0.013727
RS	44	3.851701	1.515120	5807.895122	0.011276	0.011996
RS	45	4.196103	1.515120	5005.115247	0.009717	0.010356
RS	46	4.570519	1.519166	4217.082048	0.008187	0.008766
RS	47	4.977568	1.519166	3486.503243	0.006769	0.007276
RS	48	5.420092	1.519333	2814.308693	0.005464	0.005912
RS	49	5.901182	1.519333	2213.875616	0.004298	0.004680
RS	50	6.424202	1.518497	1693.937765	0.003289	0.003613
RS	51	6.992803	1.518497	1256.184609	0.002439	0.002705
RS	52	7.610960	1.518380	901.101435	0.001749	0.001964
RS	53	8.282991	1.518380	623.350842	0.001210	0.001377
RS	54	9.013592	1.517473	414.765197	0.000805	0.000931
RS	55	9.807866	1.517473	264.218625	0.000513	0.000604
RS	56	10.671363	1.517473	160.668027	0.000312	0.000375
RS	57	11.610116	1.517473	92.885468	0.000180	0.000222
RS	58	12.630685	1.502988	51.160215	0.000099	0.000125
RS	59	13.740198	1.502988	26.182976	0.000051	0.000066
RS	60	14.946409	1.502988	12.550695	0.000024	0.000032
RS	61	16.257744	1.502988	5.602945	0.000011	0.000015
RS	62	17.683365	1.502988	2.315213	0.000004	0.000006
RS	63	19.233234	1.502988	1.316087	0.000003	0.000004
PA	4+25*2+4+6 0.140312476 0.026546025 19.233233570 0.129847392 0.841255346 1.335821838 1.916652360 2.388251885 2.557133909 2.463226163 2.211336483 1.910329602 1.644773397 1.449973177 1.331406025 1.277499178 1.270324373 1.293484536 1.333181792 1.378421150 1.421708552 1.458290295 1.485964497 1.504615728 1.515120128 1.519165852 1.519333299 1.518497075 1.518380045 1.517473035 1.502988392
//
IT	3896
RD	7
LK	-6084198.987953
QD	-1695.608119 -> -1661.258530
RI	0.0373738250
TR	0.139098	0.026379
MT	19.510279
MM	C_pi: 1.137669, n_recomb: 515776.485698
RS	0	0.000000	0.128887	33317.285368	0.064596	0.100222
RS	1	0.008740	0.128887	33758.973383	0.065453	0.057664
RS	2	0.018243	0.128887	33996.160121	0.065913	0.033602
RS	3	0.028578	0.128887	34006.163253	0.065932	0.033075
RS	4	0.039815	0.869900	5207.593720	0.010097	0.006027
RS	5	0.052035	0.869900	5581.259036	0.010821	0.007408
RS	6	0.065322	1.333766	3907.676936	0.007576	0.005494
RS	7	0.079771	1.333766	4202.266314	0.008147	0.006234
RS	8	0.095483	1.919727	3142.784104	0.006093	0.004962
RS	9	0.112568	1.919727	3386.658855	0.006566	0.005545
RS	10	0.131146	2.430680	2883.208259	0.005590	0.004911
RS	11	0.151348	2.430680	3108.981738	0.006028	0.005449
RS	12	0.173315	2.634786	3091.641075	0.005994	0.005656
RS	13	0.197202	2.634786	3331.278696	0.006459	0.006227
RS	14	0.223177	2.554428	3698.833775	0.007171	0.007079
RS	15	0.251422	2.554428	3977.499554	0.007712	0.007735
RS	16	0.282136	2.292234	4758.200317	0.009225	0.009389
RS	17	0.315534	2.292234	5098.314575	0.009885	0.010211
RS	18	0.351851	1.966471	6350.446667	0.012312	0.012829
RS	19	0.391342	1.966471	6765.912011	0.013118	0.013889
RS	20	0.434285	1.675800	8426.520497	0.016338	0.017395
RS	21	0.480980	1.675800	8906.077850	0.017267	0.018667
RS	22	0.531757	1.462358	10734.347710	0.020812	0.022585
RS	23	0.586971	1.462358	11230.060236	0.021773	0.023907
RS	24	0.647011	1.333023	12817.530153	0.024851	0.027328
RS	25	0.712299	1.333023	13255.232718	0.025700	0.028419
RS	26	0.783292	1.274855	14251.925138	0.027632	0.030529
RS	27	0.860490	1.274855	14564.061509	0.028237	0.031192
RS	28	0.944436	1.267863	14881.203424	0.028852	0.031803
RS	29	1.035717	1.267863	15029.601558	0.029140	0.032000
RS	30	1.134977	1.294078	14788.878534	0.028673	0.031409
RS	31	1.242912	1.294078	14763.009341	0.028623	0.031180
RS	32	1.360280	1.338497	14164.823965	0.027463	0.029847
RS	33	1.487906	1.338497	13968.746355	0.027083	0.029264
RS	34	1.626686	1.389159	13186.752268	0.025567	0.027577
RS	35	1.777596	1.389159	12829.356068	0.024874	0.026692
RS	36	1.941694	1.437938	11967.088456	0.023202	0.024871
RS	37	2.120135	1.437938	11460.803388	0.022220	0.023720
RS	38	2.314171	1.479663	10570.048676	0.020493	0.021868
RS	39	2.525165	1.479663	9933.811975	0.019260	0.020490
RS	40	2.754600	1.511927	9036.755725	0.017521	0.018646
RS	41	3.004087	1.511927	8300.925043	0.016094	0.017096
RS	42	3.275379	1.534581	7412.862479	0.014372	0.015285
RS	43	3.570381	1.534581	6622.783689	0.012840	0.013648
RS	44	3.891166	1.548478	5769.688041	0.011186	0.011918
RS	45	4.239987	1.548478	4983.900930	0.009663	0.010306
RS	46	4.619294	1.555328	4203.210047	0.008149	0.008725
RS	47	5.031752	1.555328	3485.791949	0.006758	0.007258
RS	48	5.480258	1.557868	2819.302376	0.005466	0.005903
RS	49	5.967963	1.557868	2226.603386	0.004317	0.004687
RS	50	6.498293	1.559184	1708.887092	0.003313	0.003626
RS	51	7.074972	1.559184	1273.625851	0.002469	0.002724
RS	52	7.702052	1.560999	917.581351	0.001779	0.001984
RS	53	8.383938	1.560999	638.715432	0.001238	0.001397
RS	54	9.125419	1.561496	427.519468	0.000829	0.000949
RS	55	9.931704	1.561496	274.411504	0.000532	0.000620
RS	56	10.808458	1.561496	168.218093	0.000326	0.000387
RS	57	11.761838	1.561496	98.090789	0.000190	0.000231
RS	58	12.798542	1.545387	54.555882	0.000106	0.000131
RS	59	13.925852	1.545387	28.181223	0.000055	0.000069
RS	60	15.151687	1.545387	13.642671	0.000026	0.000034
RS	61	16.484658	1.545387	6.154787	0.000012	0.000016
RS	62	17.934128	1.545387	2.571832	0.000005	0.000007
RS	63	19.510279	1.545387	1.488483	0.000003	0.000004
PA	4+25*2+4+6 0.139097685 0.026378697 19.510279362 0.128887167 0.869900080 1.333765701 1.919726824 2.430679857 2.634786133 2.554427637 2.292234215 1.966471185 1.675799873 1.462357554 1.333023341 1.274855428 1.267862654 1.294077571 1.338496968 1.389158515 1.437938039 1.479663095 1.511926957 1.534580844 1.548477808 1.555327637 1.557868463 1.559183801 1.560998760 1.561496100 1.545387313
//
IT	3897
RD	8
LK	-6084135.946393
QD	-1648.038311 -> -1623.864291
RI	0.0369817633
TR	0.138103	0.026257
MT	19.737315
MM	C_pi: 1.145370, n_recomb: 516859.235871
RS	0	0.000000	0.128435	33573.415056	0.064957	0.099671
RS	1	0.008760	0.128435	34010.518147	0.065802	0.057875
RS	2	0.018287	0.128435	34239.707278	0.066246	0.033803
RS	3	0.028648	0.128435	34238.093682	0.066243	0.033345
RS	4	0.039917	0.896273	5071.409846	0.009812	0.005854
RS	5	0.052174	0.896273	5438.400534	0.010522	0.007220
RS	6	0.065504	1.323230	3955.605827	0.007653	0.005559
RS	7	0.080001	1.323230	4254.033695	0.008231	0.006312
RS	8	0.095769	1.907380	3177.018888	0.006147	0.005013
RS	9	0.112918	1.907380	3423.846559	0.006624	0.005615
RS	10	0.131569	2.451719	2871.701075	0.005556	0.004901
RS	11	0.151853	2.451719	3097.257551	0.005992	0.005447
RS	12	0.173915	2.690770	3042.846569	0.005887	0.005592
RS	13	0.197909	2.690770	3279.807861	0.006346	0.006163
RS	14	0.224005	2.628631	3615.496774	0.006995	0.006964
RS	15	0.252387	2.628631	3889.646470	0.007526	0.007606
RS	16	0.283255	2.362502	4648.190360	0.008993	0.009228
RS	17	0.316827	2.362502	4983.216004	0.009641	0.010023
RS	18	0.353340	2.017140	6240.247498	0.012073	0.012660
RS	19	0.393051	2.017140	6652.452197	0.012871	0.013683
RS	20	0.436241	1.704736	8359.044440	0.016173	0.017285
RS	21	0.483214	1.704736	8839.220030	0.017102	0.018521
RS	22	0.534301	1.474605	10751.893420	0.020802	0.022607
RS	23	0.589864	1.474605	11251.352117	0.021769	0.023905
RS	24	0.650294	1.335434	12927.366242	0.025011	0.027502
RS	25	0.716018	1.335434	13367.903050	0.025864	0.028580
RS	26	0.787498	1.273170	14415.209091	0.027890	0.030789
RS	27	0.865240	1.273170	14725.769834	0.028491	0.031448
RS	28	0.949793	1.265957	15042.887046	0.029104	0.032055
RS	29	1.041751	1.265957	15185.435727	0.029380	0.032253
RS	30	1.141765	1.294414	14908.658946	0.028845	0.031586
RS	31	1.250540	1.294414	14875.517475	0.028781	0.031364
RS	32	1.368843	1.342489	14228.230337	0.027528	0.029928
RS	33	1.497509	1.342489	14026.608345	0.027138	0.029357
RS	34	1.637446	1.397397	13199.541588	0.025538	0.027577
RS	35	1.789641	1.397397	12840.369784	0.024843	0.026708
RS	36	1.955168	1.450523	11944.072706	0.023109	0.024814
RS	37	2.135195	1.450523	11440.630645	0.022135	0.023683
RS	38	2.330991	1.496390	10528.105645	0.020369	0.021781
RS	39	2.543938	1.496390	9899.170597	0.019153	0.020425
RS	40	2.775539	1.532482	8990.806794	0.017395	0.018551
RS	41	3.027428	1.532482	8265.791351	0.015992	0.017024
RS	42	3.301381	1.558649	7374.176281	0.014267	0.015200
RS	43	3.599331	1.558649	6596.828149	0.012763	0.013588
RS	44	3.923382	1.575712	5745.289972	0.011116	0.011855
RS	45	4.275818	1.575712	4972.017922	0.009620	0.010266
RS	46	4.659126	1.585360	4195.155893	0.008117	0.008690
RS	47	5.076011	1.585360	3487.853177	0.006748	0.007242
RS	48	5.529414	1.590422	2824.723835	0.005465	0.005894
RS	49	6.022533	1.590422	2238.287409	0.004331	0.004691
RS	50	6.558848	1.594120	1721.803747	0.003331	0.003634
RS	51	7.142143	1.594120	1288.785653	0.002493	0.002739
RS	52	7.776533	1.598106	931.775063	0.001803	0.002000
RS	53	8.466493	1.598106	652.159320	0.001262	0.001415
RS	54	9.216892	1.600232	438.739392	0.000849	0.000965
RS	55	10.033023	1.600232	283.529147	0.000549	0.000633
RS	56	10.920645	1.600232	175.071725	0.000339	0.000398
RS	57	11.886020	1.600232	102.881233	0.000199	0.000239
RS	58	12.935959	1.582658	57.724326	0.000112	0.000137
RS	59	14.077869	1.582658	30.070404	0.000058	0.000073
RS	60	15.319807	1.582658	14.688812	0.000028	0.000036
RS	61	16.670536	1.582658	6.690663	0.000013	0.000017
RS	62	18.139583	1.582658	2.824522	0.000005	0.000007
RS	63	19.737315	1.582658	1.662148	0.000003	0.000004
PA	4+25*2+4+6 0.138103478 0.026257171 19.737315293 0.128434742 0.896273107 1.323229906 1.907379949 2.451718723 2.690769709 2.628631000 2.362502442 2.017140015 1.704736290 1.474605044 1.335433669 1.273170029 1.265957068 1.294414488 1.342488553 1.397396980 1.450522685 1.496390472 1.532482483 1.558649407 1.575711912 1.585359898 1.590421617 1.594119774 1.598105708 1.600232469 1.582658052
//
IT	4180
RD	9
LK	-6084091.111753
QD	-1614.030902 -> -1596.247283
RI	0.0366498013
TR	0.137270	0.026167
MT	19.927371
MM	C_pi: 1.152234, n_recomb: 518161.155218
RS	0	0.000000	0.128274	33758.726386	0.065151	0.099231
RS	1	0.008776	0.128274	34195.591432	0.065994	0.058041
RS	2	0.018323	0.128274	34422.266664	0.066432	0.033946
RS	3	0.028707	0.128274	34415.660602	0.066419	0.033524
RS	4	0.040002	0.921564	4952.399822	0.009558	0.005704
RS	5	0.052289	0.921564	5313.472938	0.010254	0.007047
RS	6	0.065654	1.308198	4020.491200	0.007759	0.005641
RS	7	0.080192	1.308198	4323.756716	0.008344	0.006404
RS	8	0.096006	1.886181	3228.289259	0.006230	0.005080
RS	9	0.113208	1.886181	3479.154944	0.006714	0.005698
RS	10	0.131919	2.458527	2877.890103	0.005554	0.004907
RS	11	0.152273	2.458527	3104.383876	0.005991	0.005461
RS	12	0.174413	2.730575	3014.326668	0.005817	0.005548
RS	13	0.198496	2.730575	3249.887381	0.006272	0.006123
RS	14	0.224692	2.689061	3554.892118	0.006861	0.006870
RS	15	0.253188	2.689061	3825.822882	0.007383	0.007505
RS	16	0.284184	2.423628	4560.932719	0.008802	0.009088
RS	17	0.317901	2.423628	4891.930549	0.009441	0.009863
RS	18	0.354576	2.062873	6148.102071	0.011865	0.012504
RS	19	0.394471	2.062873	6557.584707	0.012655	0.013498
RS	20	0.437866	1.731639	8299.777728	0.016018	0.017172
RS	21	0.485070	1.731639	8780.566104	0.016946	0.018378
RS	22	0.536417	1.486564	10765.751539	0.020777	0.022606
RS	23	0.592270	1.486564	11268.809886	0.021748	0.023882
RS	24	0.653025	1.338442	13024.777250	0.025137	0.027634
RS	25	0.719111	1.338442	13468.386205	0.025993	0.028700
RS	26	0.790998	1.272340	14563.819541	0.028107	0.031001
RS	27	0.869193	1.272340	14873.653256	0.028705	0.031653
RS	28	0.954251	1.264697	15194.243607	0.029323	0.032264
RS	29	1.046774	1.264697	15332.219363	0.029590	0.032460
RS	30	1.147416	1.294840	15026.979216	0.029001	0.031734
RS	31	1.256891	1.294840	14987.786647	0.028925	0.031516
RS	32	1.375974	1.345776	14300.492170	0.027599	0.030000
RS	33	1.505508	1.345776	14093.918733	0.027200	0.029438
RS	34	1.646410	1.404016	13230.033142	0.025533	0.027584
RS	35	1.799678	1.404016	12868.600858	0.024835	0.026728
RS	36	1.966397	1.460563	11944.186710	0.023051	0.024777
RS	37	2.147747	1.460563	11441.830902	0.022082	0.023661
RS	38	2.345013	1.509742	10510.526329	0.020284	0.021719
RS	39	2.559591	1.509742	9885.978302	0.019079	0.020380
RS	40	2.793001	1.549001	8966.593684	0.017305	0.018481
RS	41	3.046895	1.549001	8248.724886	0.015919	0.016972
RS	42	3.323071	1.578234	7351.870792	0.014188	0.015134
RS	43	3.623486	1.578234	6583.448250	0.012705	0.013541
RS	44	3.950265	1.598235	5730.850708	0.011060	0.011804
RS	45	4.305722	1.598235	4966.813250	0.009585	0.010234
RS	46	4.692375	1.610641	4191.259045	0.008089	0.008659
RS	47	5.112962	1.610641	3491.803554	0.006739	0.007228
RS	48	5.570459	1.618324	2830.298496	0.005462	0.005884
RS	49	6.068108	1.618324	2249.012949	0.004340	0.004693
RS	50	6.609431	1.624589	1733.010014	0.003345	0.003639
RS	51	7.198261	1.624589	1302.051263	0.002513	0.002751
RS	52	7.838768	1.630948	944.073752	0.001822	0.002013
RS	53	8.535486	1.630948	664.005985	0.001281	0.001430
RS	54	9.293350	1.634908	448.672355	0.000866	0.000979
RS	55	10.117726	1.634908	291.739165	0.000563	0.000646
RS	56	11.014449	1.634908	181.333076	0.000350	0.000408
RS	57	11.989871	1.634908	107.315852	0.000207	0.000246
RS	58	13.050897	1.616032	60.695061	0.000117	0.000142
RS	59	14.205040	1.616032	31.864220	0.000061	0.000076
RS	60	15.460473	1.616032	15.694734	0.000030	0.000038
RS	61	16.826085	1.616032	7.212550	0.000014	0.000018
RS	62	18.311545	1.616032	3.073847	0.000006	0.000008
RS	63	19.927371	1.616032	1.837205	0.000004	0.000005
PA	4+25*2+4+6 0.137269895 0.026167488 19.927370828 0.128273675 0.921563529 1.308198423 1.886181098 2.458527390 2.730575331 2.689061316 2.423627903 2.062872969 1.731639420 1.486564159 1.338441839 1.272339524 1.264696636 1.294840451 1.345776355 1.404016227 1.460562867 1.509742131 1.549000690 1.578234048 1.598234619 1.610641040 1.618323644 1.624589427 1.630948325 1.634908146 1.616031926
//
IT	4538
RD	10
LK	-6084057.828391
QD	-1588.545986 -> -1574.958956
RI	0.0363581681
TR	0.136554	0.026100
MT	20.090085
MM	C_pi: 1.158425, n_recomb: 519577.819099
RS	0	0.000000	0.128280	33899.973731	0.065245	0.098871
RS	1	0.008790	0.128280	34339.139101	0.066090	0.058176
RS	2	0.018353	0.128280	34566.549605	0.066528	0.034053
RS	3	0.028756	0.128280	34558.917079	0.066513	0.033646
RS	4	0.040074	0.946632	4842.568195	0.009320	0.005567
RS	5	0.052387	0.946632	5198.062697	0.010004	0.006883
RS	6	0.065782	1.291281	4093.981437	0.007879	0.005730
RS	7	0.080354	1.291281	4402.560861	0.008473	0.006501
RS	8	0.096208	1.860628	3289.044594	0.006330	0.005154
RS	9	0.113455	1.860628	3544.531501	0.006822	0.005789
RS	10	0.132217	2.456286	2894.975990	0.005572	0.004923
RS	11	0.152630	2.456286	3123.111661	0.006011	0.005487
RS	12	0.174836	2.758496	2999.505187	0.005773	0.005517
RS	13	0.198995	2.758496	3234.530627	0.006225	0.006098
RS	14	0.225277	2.738392	3510.724345	0.006757	0.006794
RS	15	0.253869	2.738392	3779.386388	0.007274	0.007426
RS	16	0.284974	2.476895	4491.069599	0.008644	0.008967
RS	17	0.318814	2.476895	4818.868388	0.009275	0.009728
RS	18	0.355629	2.104143	6070.514780	0.011684	0.012362
RS	19	0.395679	2.104143	6477.720505	0.012467	0.013333
RS	20	0.439250	1.756566	8247.605716	0.015874	0.017061
RS	21	0.486650	1.756566	8728.988208	0.016800	0.018242
RS	22	0.538218	1.498093	10776.684279	0.020741	0.022589
RS	23	0.594318	1.498093	11283.150225	0.021716	0.023846
RS	24	0.655349	1.341850	13110.988968	0.025234	0.027736
RS	25	0.721746	1.341850	13557.765915	0.026094	0.028789
RS	26	0.793978	1.272212	14698.035910	0.028288	0.031175
RS	27	0.872560	1.272212	15007.774949	0.028885	0.031820
RS	28	0.958049	1.264055	15333.671178	0.029512	0.032438
RS	29	1.051053	1.264055	15468.132643	0.029771	0.032631
RS	30	1.152232	1.295510	15139.986086	0.029139	0.031859
RS	31	1.262305	1.295510	15095.840189	0.029054	0.031643
RS	32	1.382053	1.348726	14375.641171	0.027668	0.030063
RS	33	1.512328	1.348726	14164.784632	0.027262	0.029508
RS	34	1.654053	1.409592	13270.775573	0.025541	0.027595
RS	35	1.808237	1.409592	12906.948767	0.024841	0.026750
RS	36	1.975973	1.468819	11959.421367	0.023018	0.024753
RS	37	2.158454	1.468819	11457.041982	0.022051	0.023650
RS	38	2.356975	1.520624	10509.704326	0.020227	0.021676
RS	39	2.572947	1.520624	9887.527305	0.019030	0.020350
RS	40	2.807902	1.562486	8957.736107	0.017240	0.018429
RS	41	3.063510	1.562486	8244.383122	0.015867	0.016935
RS	42	3.341587	1.594392	7341.296440	0.014129	0.015083
RS	43	3.644107	1.594392	6579.014903	0.012662	0.013505
RS	44	3.973219	1.617113	5723.555569	0.011016	0.011762
RS	45	4.331260	1.617113	4966.315740	0.009558	0.010207
RS	46	4.720774	1.632220	4190.244172	0.008065	0.008632
RS	47	5.144526	1.632220	3496.932212	0.006730	0.007215
RS	48	5.605527	1.642591	2835.760935	0.005458	0.005873
RS	49	6.107050	1.642591	2258.789427	0.004347	0.004693
RS	50	6.652657	1.651570	1742.707469	0.003354	0.003642
RS	51	7.246225	1.651570	1313.682033	0.002528	0.002761
RS	52	7.891967	1.660476	954.749508	0.001838	0.002024
RS	53	8.594472	1.660476	674.484656	0.001298	0.001443
RS	54	9.358727	1.666450	457.498086	0.000881	0.000991
RS	55	10.190162	1.666450	299.164024	0.000576	0.000656
RS	56	11.094680	1.666450	187.078576	0.000360	0.000417
RS	57	12.078707	1.666450	111.438077	0.000214	0.000253
RS	58	13.149231	1.646433	63.489821	0.000122	0.000147
RS	59	14.313856	1.646433	33.572612	0.000065	0.000079
RS	60	15.580852	1.646433	16.664398	0.000032	0.000040
RS	61	16.959220	1.646433	7.721760	0.000015	0.000019
RS	62	18.458747	1.646433	3.320133	0.000006	0.000008
RS	63	20.090085	1.646433	2.013661	0.000004	0.000005
PA	4+25*2+4+6 0.136553625 0.026099884 20.090084975 0.128280403 0.946631579 1.291281031 1.860628210 2.456285920 2.758496272 2.738391821 2.476895314 2.104143176 1.756565954 1.498092880 1.341849927 1.272212117 1.264054986 1.295509743 1.348725683 1.409591715 1.468818593 1.520624157 1.562486434 1.594391525 1.617112540 1.632219915 1.642591338 1.651569640 1.660475915 1.666450153 1.646432527
//
IT	4286
RD	11
LK	-6084032.198813
QD	-1568.618201 -> -1557.903021
RI	0.0360923838
TR	0.135926	0.026048
MT	20.232054
MM	C_pi: 1.164066, n_recomb: 521046.422321
RS	0	0.000000	0.128382	34013.483876	0.065279	0.098568
RS	1	0.008802	0.128382	34456.373151	0.066129	0.058289
RS	2	0.018379	0.128382	34686.389509	0.066571	0.034138
RS	3	0.028799	0.128382	34680.055924	0.066558	0.033734
RS	4	0.040136	0.972040	4737.352804	0.009092	0.005437
RS	5	0.052472	0.972040	5087.367526	0.009764	0.006723
RS	6	0.065893	1.274101	4170.638401	0.008004	0.005823
RS	7	0.080495	1.274101	4484.669728	0.008607	0.006599
RS	8	0.096382	1.833600	3354.324842	0.006438	0.005232
RS	9	0.113668	1.833600	3614.686825	0.006937	0.005881
RS	10	0.132476	2.448774	2918.319253	0.005601	0.004944
RS	11	0.152939	2.448774	3148.491510	0.006043	0.005518
RS	12	0.175203	2.777938	2993.847059	0.005746	0.005496
RS	13	0.199427	2.777938	3228.914400	0.006197	0.006084
RS	14	0.225784	2.778837	3478.629794	0.006676	0.006732
RS	15	0.254460	2.778837	3745.727391	0.007189	0.007363
RS	16	0.285660	2.523418	4434.789411	0.008511	0.008862
RS	17	0.319607	2.523418	4760.049191	0.009136	0.009613
RS	18	0.356542	2.141387	6004.949748	0.011525	0.012234
RS	19	0.396727	2.141387	6410.259066	0.012303	0.013187
RS	20	0.440451	1.779596	8201.824079	0.015741	0.016954
RS	21	0.488022	1.779596	8683.789082	0.016666	0.018114
RS	22	0.539781	1.509091	10785.675991	0.020700	0.022563
RS	23	0.596096	1.509091	11295.349665	0.021678	0.023802
RS	24	0.657368	1.345483	13187.781630	0.025310	0.027814
RS	25	0.724034	1.345483	13637.732828	0.026174	0.028857
RS	26	0.796567	1.272627	14819.237468	0.028441	0.031318
RS	27	0.875485	1.272627	15129.344834	0.029036	0.031956
RS	28	0.961349	1.263951	15461.243918	0.029673	0.032584
RS	29	1.054772	1.263951	15593.056038	0.029926	0.032773
RS	30	1.156417	1.296468	15246.027936	0.029260	0.031964
RS	31	1.267010	1.296468	15197.887903	0.029168	0.031749
RS	32	1.387337	1.351533	14450.377295	0.027733	0.030117
RS	33	1.518256	1.351533	14235.900346	0.027322	0.029567
RS	34	1.660699	1.414477	13317.237477	0.025559	0.027609
RS	35	1.815680	1.414477	12951.068786	0.024856	0.026772
RS	36	1.984302	1.475793	11984.618069	0.023001	0.024741
RS	37	2.167767	1.475793	11481.511184	0.022035	0.023646
RS	38	2.367382	1.529660	10520.602863	0.020191	0.021647
RS	39	2.584566	1.529660	9899.372174	0.018999	0.020331
RS	40	2.820868	1.573652	8959.921869	0.017196	0.018393
RS	41	3.077969	1.573652	8249.157354	0.015832	0.016909
RS	42	3.357702	1.607880	7339.292332	0.014086	0.015045
RS	43	3.662056	1.607880	6581.066896	0.012630	0.013478
RS	44	3.993201	1.633114	5721.499683	0.010981	0.011728
RS	45	4.353494	1.633114	4969.202453	0.009537	0.010186
RS	46	4.745501	1.650856	4191.263123	0.008044	0.008609
RS	47	5.172013	1.650856	3502.785202	0.006723	0.007203
RS	48	5.636068	1.663957	2840.975586	0.005452	0.005863
RS	49	6.140970	1.663957	2267.670096	0.004352	0.004693
RS	50	6.690314	1.675763	1751.080995	0.003361	0.003644
RS	51	7.288013	1.675763	1323.898785	0.002541	0.002769
RS	52	7.938323	1.687363	964.031204	0.001850	0.002032
RS	53	8.645875	1.687363	683.785371	0.001312	0.001454
RS	54	9.415707	1.695514	465.365180	0.000893	0.001001
RS	55	10.253302	1.695514	305.904859	0.000587	0.000666
RS	56	11.164623	1.695514	192.371495	0.000369	0.000425
RS	57	12.156161	1.695514	115.284060	0.000221	0.000259
RS	58	13.234977	1.674495	66.127337	0.000127	0.000151
RS	59	14.408752	1.674495	35.204008	0.000068	0.000082
RS	60	15.685846	1.674495	17.601077	0.000034	0.000042
RS	61	17.075352	1.674495	8.219322	0.000016	0.000020
RS	62	18.587166	1.674495	3.563598	0.000007	0.000009
RS	63	20.232054	1.674495	2.191462	0.000004	0.000005
PA	4+25*2+4+6 0.135925635 0.026047931 20.232053720 0.128382157 0.972040047 1.274100911 1.833600041 2.448773533 2.777937855 2.778836647 2.523417886 2.141386921 1.779596491 1.509090777 1.345483441 1.272626906 1.263951313 1.296468486 1.351533395 1.414476870 1.475793049 1.529660230 1.573651777 1.607880149 1.633114394 1.650856189 1.663956793 1.675763342 1.687363264 1.695514370 1.674495121
//
IT	3882
RD	12
LK	-6084011.853270
QD	-1552.441879 -> -1543.765024
RI	0.0358466225
TR	0.135366	0.026007
MT	20.358000
MM	C_pi: 1.169234, n_recomb: 522518.097162
RS	0	0.000000	0.128528	34110.542107	0.065281	0.098306
RS	1	0.008813	0.128528	34557.772690	0.066137	0.058386
RS	2	0.018402	0.128528	34791.272087	0.066584	0.034209
RS	3	0.028837	0.128528	34787.384069	0.066576	0.033802
RS	4	0.040191	0.998119	4634.213745	0.008869	0.005311
RS	5	0.052546	0.998119	4978.712583	0.009528	0.006566
RS	6	0.065990	1.257590	4246.863269	0.008128	0.005914
RS	7	0.080619	1.257590	4566.262173	0.008739	0.006694
RS	8	0.096536	1.806859	3420.728318	0.006547	0.005310
RS	9	0.113857	1.806859	3685.994006	0.007054	0.005972
RS	10	0.132704	2.438456	2944.851097	0.005636	0.004967
RS	11	0.153212	2.438456	3177.248248	0.006081	0.005551
RS	12	0.175527	2.791334	2994.260817	0.005730	0.005482
RS	13	0.199809	2.791334	3229.747799	0.006181	0.006078
RS	14	0.226231	2.812166	3455.412149	0.006613	0.006681
RS	15	0.254981	2.812166	3721.463927	0.007122	0.007313
RS	16	0.286265	2.564196	4389.047336	0.008400	0.008771
RS	17	0.320307	2.564196	4712.284446	0.009018	0.009515
RS	18	0.357348	2.175033	5949.165621	0.011386	0.012119
RS	19	0.397653	2.175033	6352.890734	0.012158	0.013057
RS	20	0.441511	1.800844	8161.518012	0.015620	0.016854
RS	21	0.489234	1.800844	8644.046539	0.016543	0.017996
RS	22	0.541162	1.519505	10793.160257	0.020656	0.022531
RS	23	0.597667	1.519505	11305.831437	0.021637	0.023756
RS	24	0.659152	1.349215	13256.339415	0.025370	0.027874
RS	25	0.726055	1.349215	13709.399575	0.026237	0.028907
RS	26	0.798855	1.273453	14928.443079	0.028570	0.031437
RS	27	0.878070	1.273453	15239.244066	0.029165	0.032068
RS	28	0.964266	1.264298	15577.145330	0.029812	0.032705
RS	29	1.058059	1.264298	15707.005976	0.030060	0.032891
RS	30	1.160117	1.297711	15344.072356	0.029366	0.032052
RS	31	1.271170	1.297711	15292.760676	0.029267	0.031837
RS	32	1.392010	1.354306	14522.365779	0.027793	0.030164
RS	33	1.523499	1.354306	14304.894904	0.027377	0.029618
RS	34	1.666577	1.418903	13366.043043	0.025580	0.027624
RS	35	1.822263	1.418903	12997.702783	0.024875	0.026793
RS	36	1.991670	1.481835	12015.883840	0.022996	0.024736
RS	37	2.176007	1.481835	11511.630776	0.022031	0.023649
RS	38	2.376589	1.537298	10539.376782	0.020170	0.021631
RS	39	2.594848	1.537298	9918.096544	0.018981	0.020322
RS	40	2.832343	1.583015	8969.833290	0.017167	0.018368
RS	41	3.090767	1.583015	8260.244796	0.015809	0.016892
RS	42	3.371966	1.619261	7343.374998	0.014054	0.015016
RS	43	3.677947	1.619261	6587.642478	0.012607	0.013458
RS	44	4.010893	1.646820	5723.116482	0.010953	0.011701
RS	45	4.373182	1.646820	4974.356844	0.009520	0.010168
RS	46	4.767399	1.667118	4193.586838	0.008026	0.008588
RS	47	5.196358	1.667118	3508.940531	0.006715	0.007193
RS	48	5.663120	1.682970	2845.770299	0.005446	0.005852
RS	49	6.171018	1.682970	2275.639722	0.004355	0.004691
RS	50	6.723676	1.697695	1758.232161	0.003365	0.003643
RS	51	7.325039	1.697695	1332.840694	0.002551	0.002774
RS	52	7.979400	1.712116	972.072304	0.001860	0.002039
RS	53	8.691430	1.712116	692.039793	0.001324	0.001463
RS	54	9.466209	1.722590	472.379920	0.000904	0.001010
RS	55	10.309269	1.722590	312.034936	0.000597	0.000675
RS	56	11.226627	1.722590	197.258123	0.000378	0.000433
RS	57	12.224831	1.722590	118.880439	0.000228	0.000265
RS	58	13.311006	1.700704	68.621167	0.000131	0.000156
RS	59	14.492904	1.700704	36.764627	0.000070	0.000085
RS	60	15.778961	1.700704	18.507245	0.000035	0.000044
RS	61	17.178357	1.700704	8.706048	0.000017	0.000021
RS	62	18.701081	1.700704	3.804432	0.000007	0.000009
RS	63	20.358000	1.700704	2.370602	0.000005	0.000006
PA	4+25*2+4+6 0.135365557 0.026007154 20.358000461 0.128528161 0.998119145 1.257590440 1.806859137 2.438456034 2.791333777 2.812166357 2.564195746 2.175033463 1.800843605 1.519504692 1.349214529 1.273452506 1.264298167 1.297711077 1.354305545 1.418902776 1.481835129 1.537297583 1.583015339 1.619260808 1.646820035 1.667117951 1.682969513 1.697694514 1.712115700 1.722590306 1.700703521
//
IT	4610
RD	13
LK	-6083995.289139
QD	-1538.897945 -> -1531.714315
RI	0.0356143694
TR	0.134858	0.025974
MT	20.471461
MM	C_pi: 1.174009, n_recomb: 523968.318343
RS	0	0.000000	0.128692	34197.589963	0.065267	0.098076
RS	1	0.008822	0.128692	34649.354378	0.066129	0.058472
RS	2	0.018423	0.128692	34886.681689	0.066582	0.034271
RS	3	0.028871	0.128692	34885.746261	0.066580	0.033861
RS	4	0.040241	1.025075	4531.940987	0.008649	0.005188
RS	5	0.052613	1.025075	4870.828694	0.009296	0.006411
RS	6	0.066078	1.242226	4320.575450	0.008246	0.006001
RS	7	0.080730	1.242226	4645.133979	0.008865	0.006785
RS	8	0.096674	1.781429	3486.093714	0.006653	0.005385
RS	9	0.114026	1.781429	3756.152044	0.007169	0.006059
RS	10	0.132908	2.427046	2972.502990	0.005673	0.004992
RS	11	0.153457	2.427046	3207.175333	0.006121	0.005584
RS	12	0.175818	2.800575	2998.581141	0.005723	0.005472
RS	13	0.200151	2.800575	3234.725796	0.006174	0.006076
RS	14	0.226632	2.839864	3438.782618	0.006563	0.006639
RS	15	0.255449	2.839864	3704.173849	0.007069	0.007274
RS	16	0.286808	2.600104	4351.647099	0.008305	0.008692
RS	17	0.320934	2.600104	4673.275019	0.008919	0.009430
RS	18	0.358071	2.205498	5901.511845	0.011263	0.012015
RS	19	0.398484	2.205498	6303.919196	0.012031	0.012941
RS	20	0.442463	1.820447	8126.091733	0.015509	0.016760
RS	21	0.490321	1.820447	8609.173754	0.016431	0.017888
RS	22	0.542402	1.529320	10799.769873	0.020611	0.022496
RS	23	0.599078	1.529320	11315.244324	0.021595	0.023709
RS	24	0.660753	1.352957	13318.089752	0.025418	0.027922
RS	25	0.727870	1.352957	13774.162034	0.026288	0.028947
RS	26	0.800909	1.274585	15027.205326	0.028680	0.031538
RS	27	0.880391	1.274585	15338.929985	0.029275	0.032162
RS	28	0.966886	1.265013	15682.440945	0.029930	0.032808
RS	29	1.061011	1.265013	15810.911140	0.030175	0.032990
RS	30	1.163441	1.299217	15434.192983	0.029456	0.032125
RS	31	1.274907	1.299217	15380.410251	0.029354	0.031910
RS	32	1.396207	1.357103	14590.646714	0.027846	0.030203
RS	33	1.528210	1.357103	14370.752430	0.027427	0.029661
RS	34	1.671858	1.423025	13415.358550	0.025603	0.027639
RS	35	1.828179	1.423025	13045.070198	0.024897	0.026814
RS	36	1.998291	1.487190	12050.908630	0.022999	0.024737
RS	37	2.183412	1.487190	11545.261989	0.022034	0.023655
RS	38	2.384865	1.543867	10563.591783	0.020161	0.021623
RS	39	2.604091	1.543867	9941.551940	0.018974	0.020319
RS	40	2.842658	1.590970	8985.325385	0.017149	0.018353
RS	41	3.102272	1.590970	8275.853898	0.015795	0.016883
RS	42	3.384791	1.628966	7351.936369	0.014031	0.014996
RS	43	3.692235	1.628966	6597.496997	0.012591	0.013445
RS	44	4.026803	1.658677	5727.432115	0.010931	0.011678
RS	45	4.390888	1.658677	4981.114890	0.009507	0.010154
RS	46	4.787095	1.681448	4196.808027	0.008010	0.008569
RS	47	5.218256	1.681448	3515.200861	0.006709	0.007183
RS	48	5.687456	1.700056	2850.119217	0.005439	0.005842
RS	49	6.198052	1.700056	2282.772019	0.004357	0.004689
RS	50	6.753694	1.717772	1764.304567	0.003367	0.003641
RS	51	7.358358	1.717772	1340.666533	0.002559	0.002779
RS	52	8.016367	1.735117	979.036126	0.001869	0.002044
RS	53	8.732430	1.735117	699.381169	0.001335	0.001471
RS	54	9.511666	1.748055	478.644825	0.000913	0.001017
RS	55	10.359651	1.748055	317.624601	0.000606	0.000683
RS	56	11.282448	1.748055	201.783028	0.000385	0.000440
RS	57	12.286659	1.748055	122.253122	0.000233	0.000271
RS	58	13.379465	1.725431	70.984797	0.000135	0.000160
RS	59	14.568684	1.725431	38.260850	0.000073	0.000088
RS	60	15.862821	1.725431	19.385579	0.000037	0.000045
RS	61	17.271133	1.725431	9.182906	0.000018	0.000022
RS	62	18.803693	1.725431	4.042925	0.000008	0.000010
RS	63	20.471461	1.725431	2.551158	0.000005	0.000006
PA	4+25*2+4+6 0.134858441 0.025974353 20.471461150 0.128691552 1.025074976 1.242225802 1.781428813 2.427046003 2.800574991 2.839863585 2.600103500 2.205498318 1.820447290 1.529319532 1.352957250 1.274584685 1.265012862 1.299217229 1.357103078 1.423024874 1.487189698 1.543866909 1.590969849 1.628965631 1.658676751 1.681447608 1.700055993 1.717772324 1.735116965 1.748055195 1.725430562
//
IT	4214
RD	14
LK	-6083981.511463
QD	-1527.245761 -> -1521.186660
RI	0.0353945250
TR	0.134393	0.025947
MT	20.575100
MM	C_pi: 1.178440, n_recomb: 525373.894217
RS	0	0.000000	0.128852	34279.318141	0.065247	0.097869
RS	1	0.008831	0.128852	34735.475971	0.066116	0.058551
RS	2	0.018442	0.128852	34976.561560	0.066575	0.034329
RS	3	0.028902	0.128852	34978.590007	0.066578	0.033915
RS	4	0.040285	1.052992	4430.065567	0.008432	0.005067
RS	5	0.052674	1.052992	4763.227703	0.009066	0.006258
RS	6	0.066157	1.228159	4390.652002	0.008357	0.006085
RS	7	0.080831	1.228159	4720.097417	0.008984	0.006870
RS	8	0.096800	1.757794	3549.055968	0.006755	0.005457
RS	9	0.114180	1.757794	3823.708984	0.007278	0.006142
RS	10	0.133094	2.415579	2999.907172	0.005710	0.005016
RS	11	0.153679	2.415579	3236.813655	0.006161	0.005615
RS	12	0.176082	2.806940	3005.317541	0.005720	0.005467
RS	13	0.200463	2.806940	3242.260777	0.006171	0.006078
RS	14	0.226997	2.863039	3427.045493	0.006523	0.006605
RS	15	0.255875	2.863039	3692.060353	0.007027	0.007242
RS	16	0.287302	2.631805	4320.905931	0.008224	0.008623
RS	17	0.321506	2.631805	4641.255817	0.008834	0.009357
RS	18	0.358729	2.233144	5860.506856	0.011155	0.011922
RS	19	0.399240	2.233144	6261.813581	0.011919	0.012839
RS	20	0.443329	1.838546	8094.766732	0.015408	0.016673
RS	21	0.491311	1.838546	8578.384803	0.016328	0.017788
RS	22	0.543530	1.538554	10805.550066	0.020567	0.022460
RS	23	0.600361	1.538554	11323.635060	0.021553	0.023662
RS	24	0.662211	1.356657	13373.774388	0.025456	0.027960
RS	25	0.729523	1.356657	13832.731331	0.026329	0.028978
RS	26	0.802779	1.275947	15116.415979	0.028773	0.031623
RS	27	0.882505	1.275947	15429.215824	0.029368	0.032242
RS	28	0.969271	1.266033	15777.666592	0.030031	0.032894
RS	29	1.063700	1.266033	15905.199094	0.030274	0.033073
RS	30	1.166468	1.300961	15516.285525	0.029534	0.032186
RS	31	1.278311	1.300961	15460.629116	0.029428	0.031971
RS	32	1.400031	1.359959	14654.343397	0.027893	0.030236
RS	33	1.532501	1.359959	14432.543277	0.027471	0.029697
RS	34	1.676669	1.426946	13463.651982	0.025627	0.027654
RS	35	1.833569	1.426946	13091.669202	0.024919	0.026833
RS	36	2.004326	1.492037	12087.715431	0.023008	0.024742
RS	37	2.190161	1.492037	11580.563059	0.022043	0.023665
RS	38	2.392408	1.549615	10591.205357	0.020159	0.021622
RS	39	2.612516	1.549615	9967.918686	0.018973	0.020322
RS	40	2.852062	1.597816	9004.573077	0.017139	0.018346
RS	41	3.112762	1.597816	8294.441278	0.015788	0.016880
RS	42	3.396486	1.637329	7363.584873	0.014016	0.014982
RS	43	3.705265	1.637329	6609.531552	0.012581	0.013436
RS	44	4.041313	1.669027	5733.589595	0.010913	0.011661
RS	45	4.407037	1.669027	4988.866619	0.009496	0.010143
RS	46	4.805060	1.694191	4200.510187	0.007995	0.008553
RS	47	5.238232	1.694191	3521.328748	0.006703	0.007175
RS	48	5.709658	1.715550	2853.934782	0.005432	0.005831
RS	49	6.222716	1.715550	2289.071321	0.004357	0.004686
RS	50	6.781084	1.736313	1769.374094	0.003368	0.003639
RS	51	7.388761	1.736313	1347.473003	0.002565	0.002782
RS	52	8.050103	1.756682	985.022655	0.001875	0.002048
RS	53	8.769849	1.756682	705.897572	0.001344	0.001478
RS	54	9.553157	1.772193	484.237688	0.000922	0.001024
RS	55	10.405640	1.772193	322.726743	0.000614	0.000690
RS	56	11.333407	1.772193	205.979277	0.000392	0.000446
RS	57	12.343106	1.772193	125.420952	0.000239	0.000276
RS	58	13.441972	1.748937	73.228224	0.000139	0.000164
RS	59	14.637882	1.748937	39.696895	0.000076	0.000090
RS	60	15.939403	1.748937	20.237508	0.000039	0.000047
RS	61	17.355863	1.748937	9.650195	0.000018	0.000023
RS	62	18.897413	1.748937	4.279032	0.000008	0.000010
RS	63	20.575100	1.748937	2.732950	0.000005	0.000007
PA	4+25*2+4+6 0.134393191 0.025947179 20.575099562 0.128851653 1.052991947 1.228158925 1.757793676 2.415579418 2.806939595 2.863038550 2.631804610 2.233144450 1.838546277 1.538553852 1.356657130 1.275947304 1.266032882 1.300961164 1.359958806 1.426945542 1.492037429 1.549614949 1.597815758 1.637328912 1.669026713 1.694191447 1.715550349 1.736313419 1.756682318 1.772192779 1.748937439
//
IT	4326
RD	15
LK	-6083969.845612
QD	-1517.009837 -> -1511.817644
RI	0.0351840678
TR	0.133962	0.025924
MT	20.670776
MM	C_pi: 1.182575, n_recomb: 526727.064532
RS	0	0.000000	0.129000	34357.970524	0.065229	0.097680
RS	1	0.008839	0.129000	34818.253902	0.066103	0.058623
RS	2	0.018460	0.129000	35062.861996	0.066567	0.034384
RS	3	0.028930	0.129000	35067.660172	0.066577	0.033968
RS	4	0.040327	1.081877	4328.722617	0.008218	0.004947
RS	5	0.052730	1.081877	4656.062588	0.008840	0.006107
RS	6	0.066230	1.215423	4456.547749	0.008461	0.006164
RS	7	0.080923	1.215423	4790.579542	0.009095	0.006949
RS	8	0.096915	1.736182	3608.809074	0.006851	0.005526
RS	9	0.114321	1.736182	3887.810078	0.007381	0.006219
RS	10	0.133265	2.404690	3026.252530	0.005745	0.005038
RS	11	0.153884	2.404690	3265.299105	0.006199	0.005645
RS	12	0.176325	2.811365	3013.479645	0.005721	0.005463
RS	13	0.200749	2.811365	3251.298421	0.006173	0.006081
RS	14	0.227333	2.882588	3419.002981	0.006491	0.006576
RS	15	0.256266	2.882588	3683.854624	0.006994	0.007216
RS	16	0.287757	2.659945	4295.486135	0.008155	0.008562
RS	17	0.322031	2.659945	4614.823454	0.008761	0.009294
RS	18	0.359335	2.258298	5825.089455	0.011059	0.011838
RS	19	0.399936	2.258298	6225.480970	0.011819	0.012747
RS	20	0.444126	1.855279	8067.053893	0.015315	0.016592
RS	21	0.492222	1.855279	8551.195640	0.016235	0.017696
RS	22	0.544569	1.547225	10810.851290	0.020525	0.022424
RS	23	0.601543	1.547225	11331.372689	0.021513	0.023617
RS	24	0.663553	1.360277	13424.348480	0.025486	0.027991
RS	25	0.731044	1.360277	13886.056247	0.026363	0.029002
RS	26	0.804501	1.277470	15197.403227	0.028853	0.031695
RS	27	0.884451	1.277470	15511.374452	0.029449	0.032310
RS	28	0.971467	1.267297	15863.896466	0.030118	0.032968
RS	29	1.066176	1.267297	15990.856196	0.030359	0.033144
RS	30	1.169255	1.302906	15590.935145	0.029600	0.032237
RS	31	1.281446	1.302906	15533.908002	0.029491	0.032022
RS	32	1.403553	1.362883	14713.352793	0.027934	0.030263
RS	33	1.536454	1.362883	14490.107029	0.027510	0.029727
RS	34	1.681102	1.430729	13510.251300	0.025649	0.027668
RS	35	1.838535	1.430729	13136.830841	0.024940	0.026851
RS	36	2.009885	1.496503	12125.230894	0.023020	0.024750
RS	37	2.196380	1.496503	11616.540286	0.022054	0.023677
RS	38	2.399359	1.554720	10621.015069	0.020164	0.021626
RS	39	2.620280	1.554720	9996.141033	0.018978	0.020329
RS	40	2.860728	1.603772	9026.488793	0.017137	0.018345
RS	41	3.122430	1.603772	8315.107123	0.015786	0.016881
RS	42	3.407264	1.644598	7377.500587	0.014006	0.014973
RS	43	3.717275	1.644598	6623.122720	0.012574	0.013431
RS	44	4.054688	1.678135	5741.085007	0.010900	0.011647
RS	45	4.421925	1.678135	4997.283924	0.009487	0.010135
RS	46	4.821623	1.705611	4204.514876	0.007982	0.008538
RS	47	5.256650	1.705611	3527.262179	0.006697	0.007167
RS	48	5.730130	1.729704	2857.250543	0.005425	0.005821
RS	49	6.245462	1.729704	2294.623911	0.004356	0.004683
RS	50	6.806344	1.753556	1773.565314	0.003367	0.003635
RS	51	7.416803	1.753556	1353.387057	0.002569	0.002784
RS	52	8.081221	1.777026	990.160074	0.001880	0.002051
RS	53	8.804368	1.777026	711.690900	0.001351	0.001484
RS	54	9.591434	1.795220	489.234252	0.000929	0.001030
RS	55	10.448070	1.795220	327.393689	0.000622	0.000697
RS	56	11.380425	1.795220	209.880388	0.000398	0.000452
RS	57	12.395192	1.795220	128.403712	0.000244	0.000281
RS	58	13.499655	1.771400	75.363132	0.000143	0.000167
RS	59	14.701743	1.771400	41.077876	0.000078	0.000093
RS	60	16.010085	1.771400	21.064907	0.000040	0.000048
RS	61	17.434072	1.771400	10.108417	0.000019	0.000024
RS	62	18.983928	1.771400	4.512788	0.000009	0.000011
RS	63	20.670776	1.771400	2.915829	0.000006	0.000007
PA	4+25*2+4+6 0.133962148 0.025924073 20.670776161 0.129000218 1.081877083 1.215423190 1.736181589 2.404689941 2.811364521 2.882588260 2.659945435 2.258298248 1.855278728 1.547225106 1.360277207 1.277469569 1.267297012 1.302906260 1.362883446 1.430729021 1.496502545 1.554719736 1.603772276 1.644597595 1.678135262 1.705610860 1.729704045 1.753556071 1.777025520 1.795219898 1.771400211
//
IT	4041
RD	16
LK	-6083959.816464
QD	-1507.855147 -> -1503.345277
RI	0.0349815186
TR	0.133559	0.025904
MT	20.760037
MM	C_pi: 1.186459, n_recomb: 528023.393717
RS	0	0.000000	0.129133	34434.838262	0.065215	0.097505
RS	1	0.008847	0.129133	34898.918822	0.066094	0.058691
RS	2	0.018476	0.129133	35146.729880	0.066563	0.034437
RS	3	0.028957	0.129133	35153.995810	0.066577	0.034022
RS	4	0.040365	1.111729	4228.118416	0.008007	0.004828
RS	5	0.052782	1.111729	4549.561820	0.008616	0.005959
RS	6	0.066298	1.203939	4518.190846	0.008557	0.006238
RS	7	0.081010	1.203939	4856.509994	0.009198	0.007023
RS	8	0.097023	1.716601	3664.996079	0.006941	0.005590
RS	9	0.114452	1.716601	3948.079630	0.007477	0.006291
RS	10	0.133424	2.394781	3051.000422	0.005778	0.005059
RS	11	0.154074	2.394781	3292.058676	0.006235	0.005672
RS	12	0.176550	2.814582	3022.315921	0.005724	0.005461
RS	13	0.201015	2.814582	3261.038815	0.006176	0.006085
RS	14	0.227645	2.899246	3413.736651	0.006465	0.006553
RS	15	0.256630	2.899246	3678.583635	0.006967	0.007195
RS	16	0.288179	2.685074	4274.341344	0.008095	0.008509
RS	17	0.322520	2.685074	4592.879763	0.008698	0.009239
RS	18	0.359898	2.281287	5794.303186	0.010974	0.011762
RS	19	0.400583	2.281287	6193.934192	0.011730	0.012664
RS	20	0.444867	1.870803	8042.415074	0.015231	0.016517
RS	21	0.493069	1.870803	8527.069095	0.016149	0.017612
RS	22	0.545535	1.555379	10815.818459	0.020484	0.022389
RS	23	0.602642	1.555379	11338.619910	0.021474	0.023574
RS	24	0.664801	1.363799	13470.599210	0.025511	0.028016
RS	25	0.732460	1.363799	13934.924938	0.026391	0.029022
RS	26	0.806103	1.279109	15271.231125	0.028922	0.031758
RS	27	0.886262	1.279109	15586.434478	0.029518	0.032368
RS	28	0.973512	1.268755	15942.204762	0.030192	0.033030
RS	29	1.068480	1.268755	16068.882632	0.030432	0.033205
RS	30	1.171850	1.305025	15658.768014	0.029655	0.032279
RS	31	1.284364	1.305025	15600.795144	0.029546	0.032065
RS	32	1.406832	1.365879	14767.815501	0.027968	0.030286
RS	33	1.540134	1.365879	14543.525629	0.027543	0.029752
RS	34	1.685229	1.434424	13554.768822	0.025671	0.027681
RS	35	1.843159	1.434424	13180.161048	0.024961	0.026868
RS	36	2.015061	1.500678	12162.751305	0.023034	0.024761
RS	37	2.202170	1.500678	11652.538721	0.022068	0.023690
RS	38	2.405832	1.559320	10652.169527	0.020174	0.021634
RS	39	2.627511	1.559320	10025.471295	0.018987	0.020340
RS	40	2.868800	1.609015	9050.265295	0.017140	0.018348
RS	41	3.131436	1.609015	8337.185241	0.015789	0.016886
RS	42	3.417305	1.650973	7393.062225	0.014001	0.014969
RS	43	3.728464	1.650973	6637.800411	0.012571	0.013429
RS	44	4.067150	1.686214	5749.556359	0.010889	0.011636
RS	45	4.435797	1.686214	5006.133868	0.009481	0.010128
RS	46	4.837057	1.715922	4208.682633	0.007971	0.008525
RS	47	5.273815	1.715922	3532.953630	0.006691	0.007160
RS	48	5.749210	1.742726	2860.094168	0.005417	0.005811
RS	49	6.266661	1.742726	2299.499669	0.004355	0.004679
RS	50	6.829889	1.769701	1776.977209	0.003365	0.003631
RS	51	7.442942	1.769701	1358.510873	0.002573	0.002786
RS	52	8.110230	1.796337	994.548309	0.001884	0.002052
RS	53	8.836549	1.796337	716.843261	0.001358	0.001489
RS	54	9.627122	1.817309	493.701814	0.000935	0.001035
RS	55	10.487633	1.817309	331.671128	0.000628	0.000702
RS	56	11.424270	1.817309	213.515106	0.000404	0.000458
RS	57	12.443766	1.817309	131.218022	0.000249	0.000285
RS	58	13.553452	1.793052	77.396278	0.000147	0.000171
RS	59	14.761306	1.793052	42.407803	0.000080	0.000095
RS	60	16.076014	1.793052	21.869965	0.000041	0.000050
RS	61	17.507027	1.793052	10.558679	0.000020	0.000024
RS	62	19.064635	1.793052	4.744718	0.000009	0.000011
RS	63	20.760037	1.793052	3.100201	0.000006	0.000007
PA	4+25*2+4+6 0.133559029 0.025903763 20.760037477 0.129133145 1.111729464 1.203939230 1.716601496 2.394780631 2.814581872 2.899246131 2.685074200 2.281286639 1.870802845 1.555378989 1.363799272 1.279109387 1.268754570 1.305024805 1.365879363 1.434424292 1.500678463 1.559319802 1.609015321 1.650973184 1.686213653 1.715921860 1.742725785 1.769700662 1.796336667 1.817308833 1.793052362
//
IT	4012
RD	17
LK	-6083951.079156
QD	-1499.549846 -> -1495.587109
RI	0.0347868202
TR	0.133179	0.025885
MT	20.843987
MM	C_pi: 1.190120, n_recomb: 529258.419329
RS	0	0.000000	0.129248	34510.756479	0.065206	0.097341
RS	1	0.008853	0.129248	34978.261995	0.066089	0.058755
RS	2	0.018491	0.129248	35228.896483	0.066563	0.034490
RS	3	0.028981	0.129248	35238.251544	0.066580	0.034077
RS	4	0.040401	1.142476	4128.689892	0.007801	0.004712
RS	5	0.052831	1.142476	4444.198166	0.008397	0.005814
RS	6	0.066362	1.193592	4575.672013	0.008645	0.006307
RS	7	0.081090	1.193592	4917.989420	0.009292	0.007092
RS	8	0.097123	1.698960	3717.471942	0.007024	0.005649
RS	9	0.114575	1.698960	4004.366823	0.007566	0.006358
RS	10	0.133573	2.386006	3073.888487	0.005808	0.005078
RS	11	0.154252	2.386006	3316.813806	0.006267	0.005697
RS	12	0.176762	2.817019	3031.372064	0.005728	0.005460
RS	13	0.201265	2.817019	3270.998456	0.006180	0.006090
RS	14	0.227937	2.913568	3410.543397	0.006444	0.006533
RS	15	0.256971	2.913568	3675.501632	0.006945	0.007178
RS	16	0.288575	2.707608	4256.663467	0.008043	0.008462
RS	17	0.322978	2.707608	4574.575388	0.008643	0.009191
RS	18	0.360426	2.302366	5767.365069	0.010897	0.011694
RS	19	0.401190	2.302366	6166.362758	0.011651	0.012590
RS	20	0.445562	1.885234	8020.393968	0.015154	0.016447
RS	21	0.493863	1.885234	8505.546271	0.016071	0.017535
RS	22	0.546441	1.563051	10820.460980	0.020445	0.022355
RS	23	0.603673	1.563051	11345.395752	0.021436	0.023533
RS	24	0.665972	1.367208	13513.029310	0.025532	0.028037
RS	25	0.733787	1.367208	13979.837499	0.026414	0.029038
RS	26	0.807606	1.280828	15338.665018	0.028981	0.031812
RS	27	0.887961	1.280828	15655.128669	0.029579	0.032420
RS	28	0.975429	1.270366	16013.283751	0.030256	0.033084
RS	29	1.070642	1.270366	16139.913419	0.030495	0.033257
RS	30	1.174284	1.307284	15720.258783	0.029702	0.032313
RS	31	1.287103	1.307284	15661.695243	0.029592	0.032100
RS	32	1.409909	1.368940	14817.780070	0.027997	0.030304
RS	33	1.543588	1.368940	14592.797173	0.027572	0.029773
RS	34	1.689102	1.438055	13596.885547	0.025690	0.027693
RS	35	1.847500	1.438055	13221.325495	0.024981	0.026883
RS	36	2.019921	1.504628	12199.650043	0.023050	0.024773
RS	37	2.207607	1.504628	11687.968473	0.022084	0.023705
RS	38	2.411910	1.563516	10683.911219	0.020187	0.021646
RS	39	2.634301	1.563516	10055.236749	0.018999	0.020353
RS	40	2.876381	1.613679	9075.171913	0.017147	0.018356
RS	41	3.139893	1.613679	8360.064786	0.015796	0.016894
RS	42	3.426736	1.656611	7409.703564	0.014000	0.014969
RS	43	3.738974	1.656611	6653.127059	0.012571	0.013430
RS	44	4.078855	1.693429	5758.651925	0.010881	0.011628
RS	45	4.448828	1.693429	5015.179093	0.009476	0.010123
RS	46	4.851557	1.725289	4212.877555	0.007960	0.008513
RS	47	5.289941	1.725289	3538.343836	0.006685	0.007153
RS	48	5.767136	1.754775	2862.468258	0.005408	0.005801
RS	49	6.286581	1.754775	2303.739348	0.004353	0.004676
RS	50	6.852014	1.784893	1779.684470	0.003363	0.003626
RS	51	7.467507	1.784893	1362.921461	0.002575	0.002786
RS	52	8.137492	1.814757	998.261195	0.001886	0.002053
RS	53	8.866795	1.814757	721.415999	0.001363	0.001493
RS	54	9.660666	1.838600	497.688497	0.000940	0.001040
RS	55	10.524822	1.838600	335.593008	0.000634	0.000708
RS	56	11.465486	1.838600	216.905570	0.000410	0.000463
RS	57	12.489431	1.838600	133.877160	0.000253	0.000290
RS	58	13.604030	1.813987	79.336177	0.000150	0.000174
RS	59	14.817310	1.813987	43.690184	0.000083	0.000097
RS	60	16.138007	1.813987	22.653810	0.000043	0.000051
RS	61	17.575632	1.813987	11.001165	0.000021	0.000025
RS	62	19.140535	1.813987	4.974733	0.000009	0.000012
RS	63	20.843987	1.813987	3.285849	0.000006	0.000008
PA	4+25*2+4+6 0.133179358 0.025885414 20.843987281 0.129247553 1.142475542 1.193591959 1.698960336 2.386006114 2.817019121 2.913567811 2.707607599 2.302365527 1.885234280 1.563051487 1.367208198 1.280828161 1.270366262 1.307284320 1.368939831 1.438054894 1.504628460 1.563516351 1.613679363 1.656611435 1.693429192 1.725288788 1.754775441 1.784892656 1.814756992 1.838600221 1.813987424
//
IT	3892
RD	18
LK	-6083943.382297
QD	-1491.935605 -> -1488.418886
RI	0.0346000138
TR	0.132820	0.025868
MT	20.923501
MM	C_pi: 1.193583, n_recomb: 530430.637853
RS	0	0.000000	0.129343	34586.058740	0.065204	0.097185
RS	1	0.008860	0.129343	35056.612198	0.066091	0.058817
RS	2	0.018505	0.129343	35309.678576	0.066568	0.034542
RS	3	0.029005	0.129343	35320.724288	0.066589	0.034134
RS	4	0.040434	1.174046	4030.820083	0.007599	0.004598
RS	5	0.052877	1.174046	4340.387689	0.008183	0.005672
RS	6	0.066422	1.184218	4629.362790	0.008728	0.006373
RS	7	0.081167	1.184218	4975.416102	0.009380	0.007157
RS	8	0.097218	1.683098	3766.300976	0.007100	0.005705
RS	9	0.114692	1.683098	4056.743716	0.007648	0.006420
RS	10	0.133713	2.378454	3094.756293	0.005834	0.005095
RS	11	0.154420	2.378454	3339.394709	0.006296	0.005718
RS	12	0.176962	2.819039	3040.276961	0.005732	0.005460
RS	13	0.201501	2.819039	3280.782389	0.006185	0.006095
RS	14	0.228214	2.925963	3408.934436	0.006427	0.006517
RS	15	0.257293	2.925963	3674.090525	0.006927	0.007165
RS	16	0.288950	2.727932	4241.766618	0.007997	0.008421
RS	17	0.323411	2.727932	4559.188897	0.008595	0.009149
RS	18	0.360925	2.321776	5743.607054	0.010828	0.011632
RS	19	0.401763	2.321776	6142.074748	0.011579	0.012523
RS	20	0.446219	1.898704	8000.518491	0.015083	0.016383
RS	21	0.494614	1.898704	8486.150909	0.015999	0.017464
RS	22	0.547297	1.570289	10824.747153	0.020407	0.022322
RS	23	0.604647	1.570289	11351.679266	0.021401	0.023495
RS	24	0.667079	1.370500	13552.068376	0.025549	0.028055
RS	25	0.735042	1.370500	14021.226921	0.026434	0.029052
RS	26	0.809027	1.282599	15400.405459	0.029034	0.031860
RS	27	0.889567	1.282599	15718.136224	0.029633	0.032465
RS	28	0.977242	1.272096	16077.891298	0.030311	0.033130
RS	29	1.072686	1.272096	16204.657066	0.030550	0.033301
RS	30	1.176586	1.309659	15775.919362	0.029742	0.032342
RS	31	1.289691	1.309659	15717.063609	0.029631	0.032130
RS	32	1.412818	1.372057	14863.441622	0.028021	0.030319
RS	33	1.546854	1.372057	14638.070941	0.027597	0.029790
RS	34	1.692765	1.441641	13636.443836	0.025708	0.027704
RS	35	1.851604	1.441641	13260.153505	0.024999	0.026897
RS	36	2.024516	1.508402	12235.536087	0.023067	0.024786
RS	37	2.212748	1.508402	11722.462919	0.022100	0.023720
RS	38	2.417658	1.567389	10715.736470	0.020202	0.021661
RS	39	2.640722	1.567389	10084.994295	0.019013	0.020368
RS	40	2.883550	1.617869	9100.719217	0.017157	0.018367
RS	41	3.147893	1.617869	8383.341667	0.015805	0.016905
RS	42	3.435656	1.661634	7427.045087	0.014002	0.014971
RS	43	3.748915	1.661634	6668.815448	0.012572	0.013433
RS	44	4.089929	1.699915	5768.136128	0.010874	0.011622
RS	45	4.461157	1.699915	5024.268185	0.009472	0.010120
RS	46	4.865276	1.733846	4217.014105	0.007950	0.008503
RS	47	5.305199	1.733846	3543.405957	0.006680	0.007147
RS	48	5.784100	1.765983	2864.394777	0.005400	0.005791
RS	49	6.305431	1.765983	2307.392091	0.004350	0.004671
RS	50	6.872952	1.799259	1781.752994	0.003359	0.003621
RS	51	7.490756	1.799259	1366.688158	0.002577	0.002786
RS	52	8.163297	1.832401	1001.369974	0.001888	0.002054
RS	53	8.895425	1.832401	725.467406	0.001368	0.001496
RS	54	9.692420	1.859195	501.242421	0.000945	0.001043
RS	55	10.560028	1.859195	339.191894	0.000639	0.000713
RS	56	11.504507	1.859195	220.072180	0.000415	0.000468
RS	57	12.532667	1.859195	136.392825	0.000257	0.000294
RS	58	13.651921	1.834318	81.188415	0.000153	0.000177
RS	59	14.870341	1.834318	44.927703	0.000085	0.000100
RS	60	16.196714	1.834318	23.417576	0.000044	0.000053
RS	61	17.640603	1.834318	11.436282	0.000022	0.000026
RS	62	19.212420	1.834318	5.202953	0.000010	0.000012
RS	63	20.923501	1.834318	3.472809	0.000007	0.000008
PA	4+25*2+4+6 0.132819619 0.025868368 20.923500782 0.129342956 1.174046330 1.184218075 1.683098041 2.378453820 2.819039383 2.925963122 2.727931905 2.321775576 1.898703693 1.570288554 1.370500473 1.282599325 1.272096306 1.309659328 1.372056767 1.441641199 1.508402314 1.567388699 1.617868700 1.661633835 1.699914951 1.733846325 1.765982765 1.799258958 1.832401347 1.859195084 1.834318051
//
IT	3866
RD	19
LK	-6083936.536762
QD	-1484.900104 -> -1481.752431
RI	0.0344207035
TR	0.132478	0.025852
MT	20.999147
MM	C_pi: 1.196865, n_recomb: 531540.580671
RS	0	0.000000	0.129420	34660.743326	0.065208	0.097037
RS	1	0.008866	0.129420	35133.985250	0.066098	0.058876
RS	2	0.018519	0.129420	35389.108583	0.066578	0.034594
RS	3	0.029027	0.129420	35401.461588	0.066602	0.034192
RS	4	0.040466	1.206398	3934.760704	0.007403	0.004486
RS	5	0.052920	1.206398	4238.406541	0.007974	0.005533
RS	6	0.066479	1.175672	4679.650910	0.008804	0.006434
RS	7	0.081239	1.175672	5029.204592	0.009462	0.007218
RS	8	0.097308	1.668864	3811.589154	0.007171	0.005756
RS	9	0.114802	1.668864	4105.326101	0.007723	0.006477
RS	10	0.133847	2.372103	3113.598754	0.005858	0.005110
RS	11	0.154580	2.372103	3359.797218	0.006321	0.005737
RS	12	0.177151	2.820822	3048.862776	0.005736	0.005460
RS	13	0.201724	2.820822	3290.212437	0.006190	0.006100
RS	14	0.228476	2.936791	3408.500657	0.006412	0.006503
RS	15	0.257599	2.936791	3673.916231	0.006912	0.007154
RS	16	0.289305	2.746325	4229.177629	0.007956	0.008385
RS	17	0.323821	2.746325	4546.222846	0.008553	0.009111
RS	18	0.361398	2.339696	5722.551379	0.010766	0.011575
RS	19	0.402306	2.339696	6120.575821	0.011515	0.012462
RS	20	0.446842	1.911303	7982.485421	0.015018	0.016323
RS	21	0.495326	1.911303	8468.579082	0.015932	0.017398
RS	22	0.548109	1.577125	10828.684834	0.020372	0.022291
RS	23	0.605572	1.577125	11357.488389	0.021367	0.023459
RS	24	0.668129	1.373673	13588.091218	0.025564	0.028070
RS	25	0.736233	1.373673	14059.472681	0.026450	0.029064
RS	26	0.810375	1.284396	15457.108816	0.029080	0.031903
RS	27	0.891091	1.284396	15776.095982	0.029680	0.032505
RS	28	0.978963	1.273914	16136.690756	0.030358	0.033170
RS	29	1.074626	1.273914	16263.738474	0.030597	0.033340
RS	30	1.178771	1.312121	15826.287254	0.029774	0.032365
RS	31	1.292150	1.312121	15767.386664	0.029664	0.032154
RS	32	1.415580	1.375215	14905.060269	0.028041	0.030330
RS	33	1.549955	1.375215	14679.564582	0.027617	0.029804
RS	34	1.696243	1.445188	13673.427004	0.025724	0.027714
RS	35	1.855502	1.445188	13296.608768	0.025015	0.026910
RS	36	2.028881	1.512030	12270.172462	0.023084	0.024800
RS	37	2.217632	1.512030	11755.797296	0.022116	0.023735
RS	38	2.423118	1.570992	10747.287501	0.020219	0.021677
RS	39	2.646823	1.570992	10114.430439	0.019029	0.020385
RS	40	2.890362	1.621659	9126.548502	0.017170	0.018380
RS	41	3.155494	1.621659	8406.722245	0.015816	0.016918
RS	42	3.444132	1.666133	7444.794300	0.014006	0.014976
RS	43	3.758363	1.666133	6684.648347	0.012576	0.013438
RS	44	4.100453	1.705772	5777.837955	0.010870	0.011617
RS	45	4.472874	1.705772	5033.296849	0.009469	0.010117
RS	46	4.878314	1.741697	4221.039395	0.007941	0.008493
RS	47	5.319702	1.741697	3548.133378	0.006675	0.007142
RS	48	5.800224	1.776447	2865.905066	0.005392	0.005781
RS	49	6.323350	1.776447	2310.510085	0.004347	0.004667
RS	50	6.892858	1.812890	1783.251964	0.003355	0.003615
RS	51	7.512859	1.812890	1369.878978	0.002577	0.002785
RS	52	8.187831	1.849354	1003.939142	0.001889	0.002053
RS	53	8.922647	1.849354	729.050287	0.001372	0.001499
RS	54	9.722614	1.879173	504.405773	0.000949	0.001047
RS	55	10.593507	1.879173	342.497211	0.000644	0.000717
RS	56	11.541615	1.879173	223.034003	0.000420	0.000472
RS	57	12.573785	1.879173	138.776429	0.000261	0.000298
RS	58	13.697469	1.854101	82.959848	0.000156	0.000180
RS	59	14.920781	1.854101	46.123401	0.000087	0.000102
RS	60	16.252555	1.854101	24.162394	0.000045	0.000054
RS	61	17.702407	1.854101	11.864337	0.000022	0.000027
RS	62	19.280805	1.854101	5.429399	0.000010	0.000012
RS	63	20.999147	1.854101	3.660990	0.000007	0.000009
PA	4+25*2+4+6 0.132477508 0.025852234 20.999147174 0.129420297 1.206397724 1.175671655 1.668863771 2.372102663 2.820821822 2.936791331 2.746324924 2.339696347 1.911302857 1.577124842 1.373672589 1.284396180 1.273913931 1.312121084 1.375215474 1.445188328 1.512029554 1.570991862 1.621658883 1.666133470 1.705772221 1.741697260 1.776446528 1.812890124 1.849354418 1.879172669 1.854101250
//
IT	3700
RD	20
LK	-6083930.399471
QD	-1478.359302 -> -1475.521043
RI	0.0342468570
TR	0.132150	0.025837
MT	21.071683
MM	C_pi: 1.200009, n_recomb: 532595.965330
RS	0	0.000000	0.129485	34734.107898	0.065217	0.096896
RS	1	0.008872	0.129485	35209.778373	0.066110	0.058932
RS	2	0.018531	0.129485	35466.695518	0.066592	0.034645
RS	3	0.029048	0.129485	35480.095159	0.066617	0.034251
RS	4	0.040497	1.239477	3840.845869	0.007212	0.004378
RS	5	0.052962	1.239477	4138.620571	0.007771	0.005398
RS	6	0.066533	1.167861	4726.882528	0.008875	0.006493
RS	7	0.081308	1.167861	5079.727379	0.009538	0.007275
RS	8	0.097394	1.656082	3853.648319	0.007236	0.005804
RS	9	0.114907	1.656082	4150.450616	0.007793	0.006530
RS	10	0.133974	2.366950	3130.479632	0.005878	0.005122
RS	11	0.154732	2.366950	3378.092004	0.006343	0.005753
RS	12	0.177333	2.822576	3057.012038	0.005740	0.005460
RS	13	0.201938	2.822576	3299.165438	0.006194	0.006104
RS	14	0.228726	2.946381	3408.975036	0.006401	0.006492
RS	15	0.257891	2.946381	3674.697386	0.006900	0.007145
RS	16	0.289644	2.763108	4218.504171	0.007921	0.008352
RS	17	0.324214	2.763108	4535.266926	0.008515	0.009078
RS	18	0.361851	2.356351	5703.811115	0.010709	0.011523
RS	19	0.402827	2.356351	6101.469541	0.011456	0.012406
RS	20	0.447438	1.923154	7966.114519	0.014957	0.016267
RS	21	0.496008	1.923154	8452.659729	0.015871	0.017337
RS	22	0.548886	1.583610	10832.502808	0.020339	0.022260
RS	23	0.606456	1.583610	11363.076207	0.021335	0.023425
RS	24	0.669134	1.376735	13621.746402	0.025576	0.028083
RS	25	0.737373	1.376735	14095.243575	0.026465	0.029075
RS	26	0.811666	1.286213	15509.679384	0.029121	0.031941
RS	27	0.892550	1.286213	15829.912571	0.029722	0.032542
RS	28	0.980610	1.275802	16190.718820	0.030400	0.033205
RS	29	1.076483	1.275802	16318.166309	0.030639	0.033374
RS	30	1.180863	1.314656	15872.261190	0.029802	0.032384
RS	31	1.294503	1.314656	15813.520319	0.029691	0.032175
RS	32	1.418225	1.378416	14943.271551	0.028057	0.030338
RS	33	1.552924	1.378416	14717.873413	0.027634	0.029815
RS	34	1.699573	1.448714	13708.199119	0.025738	0.027723
RS	35	1.859234	1.448714	13331.030291	0.025030	0.026921
RS	36	2.033060	1.515551	12303.686809	0.023101	0.024814
RS	37	2.222308	1.515551	11788.098893	0.022133	0.023751
RS	38	2.428346	1.574385	10778.580950	0.020238	0.021696
RS	39	2.652665	1.574385	10143.578665	0.019046	0.020402
RS	40	2.896885	1.625131	9152.601411	0.017185	0.018396
RS	41	3.162773	1.625131	8430.185073	0.015828	0.016932
RS	42	3.452250	1.670206	7462.909271	0.014012	0.014983
RS	43	3.767411	1.670206	6700.626038	0.012581	0.013445
RS	44	4.110533	1.711104	5787.772176	0.010867	0.011615
RS	45	4.484097	1.711104	5042.314407	0.009467	0.010116
RS	46	4.890805	1.748950	4225.014665	0.007933	0.008485
RS	47	5.333596	1.748950	3552.610045	0.006670	0.007137
RS	48	5.815672	1.786274	2867.095411	0.005383	0.005772
RS	49	6.340519	1.786274	2313.194678	0.004343	0.004663
RS	50	6.911930	1.825890	1784.282629	0.003350	0.003609
RS	51	7.534039	1.825890	1372.585584	0.002577	0.002784
RS	52	8.211341	1.865714	1006.049723	0.001889	0.002052
RS	53	8.948735	1.865714	732.229125	0.001375	0.001502
RS	54	9.751551	1.898631	507.227621	0.000952	0.001049
RS	55	10.625594	1.898631	345.543494	0.000649	0.000721
RS	56	11.577184	1.898631	225.813804	0.000424	0.000476
RS	57	12.613200	1.898631	141.041952	0.000265	0.000301
RS	58	13.741132	1.873438	84.658270	0.000159	0.000183
RS	59	14.969136	1.873438	47.281387	0.000089	0.000104
RS	60	16.306091	1.873438	24.890257	0.000047	0.000055
RS	61	17.761662	1.873438	12.286218	0.000023	0.000028
RS	62	19.346373	1.873438	5.654434	0.000011	0.000013
RS	63	21.071683	1.873438	3.850615	0.000007	0.000009
PA	4+25*2+4+6 0.132150026 0.025836505 21.071682604 0.129485211 1.239476627 1.167861391 1.656082013 2.366949624 2.822575797 2.946381073 2.763108114 2.356350832 1.923154445 1.583610364 1.376735454 1.286212700 1.275801884 1.314656291 1.378415553 1.448713863 1.515550878 1.574384569 1.625130853 1.670205945 1.711103898 1.748950068 1.786274301 1.825889773 1.865714331 1.898630597 1.873438271
//
IT	3803
RD	21
LK	-6083924.853808
QD	-1472.234344 -> -1469.658890
RI	0.0340795585
TR	0.131837	0.025821
MT	21.141253
MM	C_pi: 1.203010, n_recomb: 533594.861232
RS	0	0.000000	0.129537	34806.319336	0.065230	0.096759
RS	1	0.008878	0.129537	35284.142576	0.066125	0.058987
RS	2	0.018544	0.129537	35542.570845	0.066610	0.034696
RS	3	0.029068	0.129537	35556.733269	0.066636	0.034311
RS	4	0.040526	1.273207	3749.275598	0.007026	0.004272
RS	5	0.053002	1.273207	4041.249579	0.007574	0.005268
RS	6	0.066585	1.160646	4771.456424	0.008942	0.006548
RS	7	0.081374	1.160646	5127.408147	0.009609	0.007330
RS	8	0.097476	1.644598	3892.624493	0.007295	0.005848
RS	9	0.115008	1.644598	4192.273730	0.007857	0.006579
RS	10	0.134096	2.362886	3145.475962	0.005895	0.005133
RS	11	0.154878	2.362886	3394.361392	0.006361	0.005766
RS	12	0.177506	2.824385	3064.607008	0.005743	0.005460
RS	13	0.202142	2.824385	3307.515434	0.006199	0.006108
RS	14	0.228966	2.954901	3410.126360	0.006391	0.006482
RS	15	0.258171	2.954901	3676.187696	0.006889	0.007137
RS	16	0.289969	2.778447	4209.412689	0.007889	0.008323
RS	17	0.324589	2.778447	4525.968536	0.008482	0.009049
RS	18	0.362284	2.371874	5686.954548	0.010658	0.011475
RS	19	0.403324	2.371874	6084.304820	0.011402	0.012356
RS	20	0.448009	1.934328	7951.051480	0.014901	0.016215
RS	21	0.496660	1.934328	8438.029167	0.015814	0.017281
RS	22	0.549630	1.589766	10836.052352	0.020308	0.022232
RS	23	0.607303	1.589766	11368.293376	0.021305	0.023393
RS	24	0.670096	1.379684	13653.098284	0.025587	0.028095
RS	25	0.738464	1.379684	14128.601657	0.026478	0.029085
RS	26	0.812901	1.288026	15558.387914	0.029158	0.031976
RS	27	0.893946	1.288026	15879.841033	0.029760	0.032575
RS	28	0.982187	1.277732	16240.277735	0.030436	0.033235
RS	29	1.078261	1.277732	16368.213341	0.030675	0.033405
RS	30	1.182865	1.317237	15914.067627	0.029824	0.032400
RS	31	1.296755	1.317237	15855.654434	0.029715	0.032191
RS	32	1.420757	1.381631	14978.185089	0.028070	0.030345
RS	33	1.555767	1.381631	14753.070651	0.027648	0.029824
RS	34	1.702762	1.452204	13740.675573	0.025751	0.027731
RS	35	1.862808	1.452204	13363.313966	0.025044	0.026932
RS	36	2.037062	1.518966	12335.850399	0.023118	0.024829
RS	37	2.226787	1.518966	11819.141160	0.022150	0.023767
RS	38	2.433354	1.577589	10809.263796	0.020257	0.021715
RS	39	2.658261	1.577589	10172.119721	0.019063	0.020421
RS	40	2.903134	1.628319	9178.542418	0.017201	0.018413
RS	41	3.169746	1.628319	8453.443000	0.015842	0.016948
RS	42	3.460028	1.673897	7481.114515	0.014020	0.014992
RS	43	3.776081	1.673897	6716.529033	0.012587	0.013452
RS	44	4.120192	1.715962	5797.754803	0.010865	0.011614
RS	45	4.494852	1.715962	5051.189522	0.009466	0.010116
RS	46	4.902774	1.755655	4228.857363	0.007925	0.008477
RS	47	5.346911	1.755655	3556.790382	0.006666	0.007132
RS	48	5.830477	1.795514	2867.951282	0.005375	0.005763
RS	49	6.356973	1.795514	2315.451964	0.004339	0.004658
RS	50	6.930211	1.838295	1784.873249	0.003345	0.003603
RS	51	7.554340	1.838295	1374.838635	0.002577	0.002783
RS	52	8.233877	1.881513	1007.733741	0.001889	0.002051
RS	53	8.973743	1.881513	735.030622	0.001378	0.001504
RS	54	9.779292	1.917592	509.730843	0.000955	0.001052
RS	55	10.656357	1.917592	348.346082	0.000653	0.000725
RS	56	11.611285	1.917592	228.420951	0.000428	0.000480
RS	57	12.650991	1.917592	143.194504	0.000268	0.000305
RS	58	13.782999	1.892353	86.286002	0.000162	0.000186
RS	59	15.015505	1.892353	48.402486	0.000091	0.000106
RS	60	16.357431	1.892353	25.601307	0.000048	0.000057
RS	61	17.818490	1.892353	12.701837	0.000024	0.000029
RS	62	19.409259	1.892353	5.877946	0.000011	0.000013
RS	63	21.141253	1.892353	4.041548	0.000008	0.000009
PA	4+25*2+4+6 0.131836507 0.025821130 21.141253303 0.129536828 1.273206624 1.160645901 1.644598465 2.362886486 2.824384699 2.954900653 2.778447062 2.371874430 1.934327557 1.589766137 1.379684356 1.288025656 1.277731570 1.317236517 1.381630966 1.452203788 1.518966221 1.577588664 1.628318885 1.673896538 1.715961874 1.755655142 1.795514214 1.838294824 1.881512592 1.917591989 1.892352529
//
IT	3331
RD	22
LK	-6083919.816170
QD	-1466.490171 -> -1464.140168
RI	0.0339191323
TR	0.131535	0.025806
MT	21.208362
MM	C_pi: 1.205887, n_recomb: 534538.657218
RS	0	0.000000	0.129577	34877.230870	0.065247	0.096627
RS	1	0.008883	0.129577	35356.959356	0.066145	0.059040
RS	2	0.018556	0.129577	35616.646090	0.066631	0.034746
RS	3	0.029087	0.129577	35631.318690	0.066658	0.034371
RS	4	0.040554	1.307545	3660.162920	0.006847	0.004169
RS	5	0.053040	1.307545	3946.422242	0.007383	0.005141
RS	6	0.066635	1.153917	4813.752703	0.009005	0.006601
RS	7	0.081438	1.153917	5172.652634	0.009677	0.007382
RS	8	0.097555	1.634256	3928.771723	0.007350	0.005889
RS	9	0.115105	1.634256	4231.068424	0.007915	0.006624
RS	10	0.134213	2.359838	3158.685254	0.005909	0.005142
RS	11	0.155019	2.359838	3408.710832	0.006377	0.005778
RS	12	0.177673	2.826292	3071.628406	0.005746	0.005460
RS	13	0.202339	2.826292	3315.242974	0.006202	0.006112
RS	14	0.229197	2.962532	3411.774308	0.006383	0.006474
RS	15	0.258440	2.962532	3678.196434	0.006881	0.007132
RS	16	0.290281	2.792549	4201.600801	0.007860	0.008297
RS	17	0.324951	2.792549	4518.009658	0.008452	0.009022
RS	18	0.362701	2.386392	5671.705380	0.010610	0.011431
RS	19	0.403803	2.386392	6068.796078	0.011353	0.012309
RS	20	0.448558	1.944895	7937.092869	0.014848	0.016166
RS	21	0.497287	1.944895	8424.483635	0.015760	0.017228
RS	22	0.550346	1.595630	10839.280268	0.020278	0.022204
RS	23	0.608118	1.595630	11373.094209	0.021276	0.023362
RS	24	0.671022	1.382526	13682.367698	0.025597	0.028106
RS	25	0.739514	1.382526	14159.773865	0.026490	0.029094
RS	26	0.814090	1.289826	15603.651132	0.029191	0.032007
RS	27	0.895291	1.289826	15926.290455	0.029794	0.032605
RS	28	0.983705	1.279691	16285.807715	0.030467	0.033262
RS	29	1.079973	1.279691	16414.298018	0.030707	0.033431
RS	30	1.184794	1.319852	15952.062252	0.029843	0.032412
RS	31	1.298925	1.319852	15894.115455	0.029734	0.032205
RS	32	1.423195	1.384862	15009.977764	0.028080	0.030349
RS	33	1.558505	1.384862	14785.310090	0.027660	0.029831
RS	34	1.705834	1.455669	13770.883437	0.025762	0.027738
RS	35	1.866251	1.455669	13393.474973	0.025056	0.026941
RS	36	2.040918	1.522300	12366.563853	0.023135	0.024844
RS	37	2.231101	1.522300	11848.829746	0.022166	0.023783
RS	38	2.438179	1.580643	10839.166944	0.020278	0.021735
RS	39	2.663652	1.580643	10199.906114	0.019082	0.020440
RS	40	2.909155	1.631276	9204.184215	0.017219	0.018432
RS	41	3.176466	1.631276	8476.343926	0.015857	0.016964
RS	42	3.467522	1.677271	7499.245388	0.014029	0.015003
RS	43	3.784435	1.677271	6732.236328	0.012594	0.013461
RS	44	4.129499	1.720419	5807.688079	0.010865	0.011614
RS	45	4.505216	1.720419	5059.863562	0.009466	0.010116
RS	46	4.914310	1.761889	4232.534654	0.007918	0.008470
RS	47	5.359744	1.761889	3560.670082	0.006661	0.007128
RS	48	5.844747	1.804237	2868.496024	0.005366	0.005754
RS	49	6.372834	1.804237	2317.316247	0.004335	0.004653
RS	50	6.947833	1.850177	1785.062257	0.003339	0.003597
RS	51	7.573910	1.850177	1376.677939	0.002575	0.002781
RS	52	8.255604	1.896818	1009.030148	0.001888	0.002049
RS	53	8.997854	1.896818	737.487642	0.001380	0.001505
RS	54	9.806040	1.936122	511.942650	0.000958	0.001054
RS	55	10.686019	1.936122	350.924265	0.000656	0.000728
RS	56	11.644169	1.936122	230.868115	0.000432	0.000484
RS	57	12.687434	1.936122	145.241742	0.000272	0.000308
RS	58	13.823375	1.910889	87.847875	0.000164	0.000189
RS	59	15.060224	1.910889	49.488750	0.000093	0.000108
RS	60	16.406946	1.910889	26.296228	0.000049	0.000058
RS	61	17.873301	1.910889	13.111311	0.000025	0.000029
RS	62	19.469916	1.910889	6.099877	0.000011	0.000014
RS	63	21.208362	1.910889	4.233644	0.000008	0.000010
PA	4+25*2+4+6 0.131534938 0.025805813 21.208362088 0.129576730 1.307544892 1.153917189 1.634256361 2.359837603 2.826291727 2.962531832 2.792548944 2.386391918 1.944895027 1.595630485 1.382526418 1.289826428 1.279690982 1.319851956 1.384861784 1.455668881 1.522300172 1.580642811 1.631275580 1.677271226 1.720418796 1.761888647 1.804237281 1.850177351 1.896818399 1.936121881 1.910888592
//
IT	4226
RD	23
LK	-6083915.214004
QD	-1461.085993 -> -1458.931325
RI	0.0337657432
TR	0.131244	0.025790
MT	21.273267
MM	C_pi: 1.208648, n_recomb: 535429.356190
RS	0	0.000000	0.129606	34946.845266	0.065269	0.096500
RS	1	0.008889	0.129606	35428.247224	0.066168	0.059092
RS	2	0.018567	0.129606	35688.955946	0.066655	0.034796
RS	3	0.029106	0.129606	35703.902378	0.066683	0.034431
RS	4	0.040582	1.342441	3573.601477	0.006674	0.004070
RS	5	0.053077	1.342441	3854.245652	0.007198	0.005018
RS	6	0.066683	1.147573	4854.144076	0.009066	0.006653
RS	7	0.081499	1.147573	5215.857632	0.009741	0.007432
RS	8	0.097632	1.624921	3962.311465	0.007400	0.005928
RS	9	0.115198	1.624921	4267.072064	0.007969	0.006666
RS	10	0.134326	2.357734	3170.191445	0.005921	0.005149
RS	11	0.155154	2.357734	3421.230657	0.006390	0.005787
RS	12	0.177834	2.828362	3078.021708	0.005749	0.005460
RS	13	0.202529	2.828362	3322.290330	0.006205	0.006115
RS	14	0.229419	2.969437	3413.750256	0.006376	0.006468
RS	15	0.258700	2.969437	3680.544626	0.006874	0.007127
RS	16	0.290583	2.805577	4194.825472	0.007835	0.008273
RS	17	0.325300	2.805577	4511.134182	0.008425	0.008998
RS	18	0.363103	2.400046	5657.732302	0.010567	0.011391
RS	19	0.404266	2.400046	6054.598413	0.011308	0.012266
RS	20	0.449088	1.954929	7924.010194	0.014799	0.016120
RS	21	0.497893	1.954929	8411.791707	0.015710	0.017178
RS	22	0.551037	1.601238	10842.105250	0.020249	0.022178
RS	23	0.608905	1.601238	11377.402924	0.021249	0.023334
RS	24	0.671916	1.385272	13709.672312	0.025605	0.028115
RS	25	0.740528	1.385272	14188.884598	0.026500	0.029102
RS	26	0.815238	1.291612	15645.753712	0.029221	0.032036
RS	27	0.896589	1.291612	15969.543988	0.029826	0.032634
RS	28	0.985171	1.281669	16327.691473	0.030495	0.033286
RS	29	1.081627	1.281669	16456.787688	0.030736	0.033456
RS	30	1.186656	1.322488	15986.623344	0.029858	0.032422
RS	31	1.301020	1.322488	15929.254895	0.029750	0.032217
RS	32	1.425550	1.388098	15038.905928	0.028088	0.030351
RS	33	1.561149	1.388098	14814.821864	0.027669	0.029836
RS	34	1.708800	1.459109	13798.919594	0.025772	0.027744
RS	35	1.869576	1.459109	13421.595248	0.025067	0.026950
RS	36	2.044642	1.525563	12395.808087	0.023151	0.024858
RS	37	2.235269	1.525563	11877.144351	0.022182	0.023798
RS	38	2.442840	1.583567	10868.209439	0.020298	0.021755
RS	39	2.668860	1.583567	10226.867884	0.019100	0.020460
RS	40	2.914971	1.634037	9229.391521	0.017237	0.018451
RS	41	3.182957	1.634037	8498.781533	0.015873	0.016981
RS	42	3.474763	1.680371	7517.208023	0.014040	0.015014
RS	43	3.792507	1.680371	6747.682905	0.012602	0.013471
RS	44	4.138493	1.724522	5817.515699	0.010865	0.011615
RS	45	4.515232	1.724522	5068.307913	0.009466	0.010117
RS	46	4.925457	1.767702	4236.033457	0.007911	0.008464
RS	47	5.372146	1.767702	3564.256842	0.006657	0.007124
RS	48	5.858538	1.812497	2868.747545	0.005358	0.005745
RS	49	6.388164	1.812497	2318.817513	0.004331	0.004649
RS	50	6.964865	1.861586	1784.890261	0.003334	0.003590
RS	51	7.592827	1.861586	1378.143649	0.002574	0.002779
RS	52	8.276605	1.911678	1009.976382	0.001886	0.002047
RS	53	9.021161	1.911678	739.631738	0.001381	0.001507
RS	54	9.831897	1.954260	513.889683	0.000960	0.001055
RS	55	10.714695	1.954260	353.296898	0.000660	0.000731
RS	56	11.675961	1.954260	233.167711	0.000435	0.000488
RS	57	12.722669	1.954260	147.191226	0.000275	0.000311
RS	58	13.862414	1.929098	89.347699	0.000167	0.000191
RS	59	15.103466	1.929098	50.542262	0.000094	0.000110
RS	60	16.454828	1.929098	26.976065	0.000050	0.000059
RS	61	17.926307	1.929098	13.515121	0.000025	0.000030
RS	62	19.528578	1.929098	6.320436	0.000012	0.000014
RS	63	21.273267	1.929098	4.427054	0.000008	0.000010
PA	4+25*2+4+6 0.131244251 0.025790431 21.273266906 0.129605770 1.342441091 1.147573030 1.624920657 2.357734495 2.828361765 2.969436842 2.805577231 2.400045824 1.954928548 1.601237993 1.385272153 1.291611881 1.281668654 1.322487692 1.388097517 1.459108751 1.525563044 1.583567203 1.634036957 1.680371194 1.724522235 1.767701534 1.812497284 1.861585510 1.911678447 1.954260399 1.929098464
//
IT	3938
RD	24
LK	-6083910.989229
QD	-1455.993244 -> -1454.009287
RI	0.0336167508
TR	0.130963	0.025775
MT	21.336362
MM	C_pi: 1.211323, n_recomb: 536275.265815
RS	0	0.000000	0.129631	35014.016286	0.065291	0.096375
RS	1	0.008894	0.129631	35496.979976	0.066192	0.059142
RS	2	0.018578	0.129631	35758.613869	0.066680	0.034844
RS	3	0.029124	0.129631	35773.755954	0.066708	0.034490
RS	4	0.040608	1.377844	3489.755074	0.006507	0.003973
RS	5	0.053113	1.377844	3764.903031	0.007020	0.004900
RS	6	0.066730	1.141560	4892.957475	0.009124	0.006702
RS	7	0.081559	1.141560	5257.373619	0.009803	0.007480
RS	8	0.097706	1.616472	3993.569252	0.007447	0.005963
RS	9	0.115289	1.616472	4300.634423	0.008019	0.006705
RS	10	0.134436	2.356508	3180.178574	0.005930	0.005154
RS	11	0.155286	2.356508	3432.119416	0.006400	0.005794
RS	12	0.177990	2.830606	3083.881006	0.005751	0.005459
RS	13	0.202713	2.830606	3328.759867	0.006207	0.006117
RS	14	0.229635	2.975690	3416.087857	0.006370	0.006462
RS	15	0.258952	2.975690	3683.270445	0.006868	0.007123
RS	16	0.290875	2.817656	4189.030485	0.007811	0.008252
RS	17	0.325638	2.817656	4505.286048	0.008401	0.008977
RS	18	0.363493	2.412909	5645.039471	0.010526	0.011353
RS	19	0.404714	2.412909	6041.722420	0.011266	0.012226
RS	20	0.449602	1.964496	7911.813840	0.014753	0.016076
RS	21	0.498481	1.964496	8399.974657	0.015664	0.017131
RS	22	0.551708	1.606616	10844.788779	0.020222	0.022153
RS	23	0.609668	1.606616	11381.501031	0.021223	0.023306
RS	24	0.672783	1.387930	13735.514870	0.025613	0.028124
RS	25	0.741511	1.387930	14216.454607	0.026510	0.029111
RS	26	0.816352	1.293381	15685.374240	0.029249	0.032063
RS	27	0.897849	1.293381	16010.285811	0.029855	0.032660
RS	28	0.986594	1.283656	16366.706686	0.030519	0.033307
RS	29	1.083231	1.283656	16496.446982	0.030761	0.033477
RS	30	1.188463	1.325139	16018.433340	0.029870	0.032429
RS	31	1.303054	1.325139	15961.733529	0.029764	0.032226
RS	32	1.427836	1.391337	15065.536401	0.028093	0.030352
RS	33	1.563716	1.391337	14842.146671	0.027676	0.029840
RS	34	1.711680	1.462531	13825.192921	0.025780	0.027750
RS	35	1.872804	1.462531	13448.062329	0.025077	0.026957
RS	36	2.048257	1.528774	12423.840896	0.023167	0.024873
RS	37	2.239315	1.528774	11904.332592	0.022198	0.023813
RS	38	2.447365	1.586394	10896.537674	0.020319	0.021776
RS	39	2.673917	1.586394	10253.154198	0.019119	0.020479
RS	40	2.920619	1.636641	9254.287339	0.017257	0.018471
RS	41	3.189261	1.636641	8520.882405	0.015889	0.016999
RS	42	3.481795	1.683246	7535.083330	0.014051	0.015027
RS	43	3.800346	1.683246	6762.960840	0.012611	0.013481
RS	44	4.147227	1.728329	5827.316600	0.010866	0.011617
RS	45	4.524959	1.728329	5076.611596	0.009466	0.010119
RS	46	4.936285	1.773152	4239.443849	0.007905	0.008458
RS	47	5.384193	1.773152	3567.643351	0.006653	0.007120
RS	48	5.871935	1.820350	2868.797758	0.005349	0.005736
RS	49	6.403056	1.820350	2320.041927	0.004326	0.004644
RS	50	6.981413	1.872576	1784.433285	0.003327	0.003583
RS	51	7.611206	1.872576	1379.302274	0.002572	0.002776
RS	52	8.297011	1.926140	1010.631863	0.001885	0.002045
RS	53	9.043808	1.926140	741.508780	0.001383	0.001508
RS	54	9.857023	1.972057	515.605248	0.000961	0.001057
RS	55	10.742562	1.972057	355.487325	0.000663	0.000734
RS	56	11.706857	1.972057	235.335075	0.000439	0.000491
RS	57	12.756913	1.972057	149.052338	0.000278	0.000314
RS	58	13.900356	1.947024	90.791024	0.000169	0.000194
RS	59	15.145494	1.947024	51.565736	0.000096	0.000112
RS	60	16.501368	1.947024	27.641998	0.000052	0.000061
RS	61	17.977829	1.947024	13.913710	0.000026	0.000031
RS	62	19.585601	1.947024	6.539756	0.000012	0.000015
RS	63	21.336362	1.947024	4.621803	0.000009	0.000010
PA	4+25*2+4+6 0.130962866 0.025774765 21.336361865 0.129630908 1.377843968 1.141560336 1.616471992 2.356507792 2.830605948 2.975689624 2.817656259 2.412909229 1.964496354 1.606616297 1.387930203 1.293380712 1.283656104 1.325138782 1.391336838 1.462530573 1.528773987 1.586394311 1.636640942 1.683246127 1.728328737 1.773151763 1.820350114 1.872575570 1.926139652 1.972057137 1.947024004
//
IT	3822
RD	25
LK	-6083907.094681
QD	-1451.174660 -> -1449.341011
RI	0.0334741693
TR	0.130691	0.025759
MT	21.397528
MM	C_pi: 1.213898, n_recomb: 537073.652892
RS	0	0.000000	0.129649	35079.369617	0.065316	0.096254
RS	1	0.008899	0.129649	35563.728483	0.066218	0.059191
RS	2	0.018589	0.129649	35826.125893	0.066706	0.034892
RS	3	0.029142	0.129649	35841.311029	0.066734	0.034548
RS	4	0.040633	1.413719	3408.545406	0.006347	0.003880
RS	5	0.053148	1.413719	3678.315687	0.006849	0.004785
RS	6	0.066775	1.135801	4930.401156	0.009180	0.006750
RS	7	0.081616	1.135801	5297.420191	0.009863	0.007527
RS	8	0.097777	1.608792	4022.689810	0.007490	0.005996
RS	9	0.115377	1.608792	4331.908951	0.008066	0.006741
RS	10	0.134542	2.356052	3188.721836	0.005937	0.005158
RS	11	0.155413	2.356052	3441.456625	0.006408	0.005799
RS	12	0.178141	2.833041	3089.133349	0.005752	0.005459
RS	13	0.202891	2.833041	3334.572739	0.006209	0.006118
RS	14	0.229844	2.981391	3418.610340	0.006365	0.006458
RS	15	0.259195	2.981391	3686.184477	0.006863	0.007120
RS	16	0.291158	2.828870	4184.002005	0.007790	0.008233
RS	17	0.325966	2.828870	4500.237555	0.008379	0.008958
RS	18	0.363870	2.425061	5633.317692	0.010489	0.011318
RS	19	0.405148	2.425061	6029.842223	0.011227	0.012188
RS	20	0.450099	1.973639	7900.200161	0.014710	0.016034
RS	21	0.499050	1.973639	8388.716372	0.015619	0.017087
RS	22	0.552356	1.611780	10847.082734	0.020197	0.022129
RS	23	0.610406	1.611780	11385.132964	0.021198	0.023280
RS	24	0.673622	1.390495	13759.770258	0.025620	0.028133
RS	25	0.742463	1.390495	14242.352488	0.026518	0.029118
RS	26	0.817430	1.295117	15722.487350	0.029274	0.032089
RS	27	0.899068	1.295117	16048.479436	0.029881	0.032686
RS	28	0.987970	1.285634	16402.848678	0.030541	0.033327
RS	29	1.084784	1.285634	16533.255132	0.030784	0.033497
RS	30	1.190212	1.327783	16047.495367	0.029880	0.032435
RS	31	1.305022	1.327783	15991.533301	0.029775	0.032234
RS	32	1.430049	1.394561	15089.779494	0.028096	0.030352
RS	33	1.566201	1.394561	14867.179828	0.027682	0.029843
RS	34	1.714468	1.465914	13849.594349	0.025787	0.027754
RS	35	1.875929	1.465914	13472.753554	0.025085	0.026964
RS	36	2.051758	1.531920	12450.469645	0.023182	0.024887
RS	37	2.243233	1.531920	11930.202302	0.022213	0.023828
RS	38	2.451746	1.589118	10923.926202	0.020340	0.021798
RS	39	2.678815	1.589118	10278.552285	0.019138	0.020499
RS	40	2.926088	1.639091	9278.624307	0.017276	0.018492
RS	41	3.195366	1.639091	8542.427801	0.015906	0.017017
RS	42	3.488605	1.685904	7552.669036	0.014063	0.015040
RS	43	3.807938	1.685904	6777.900486	0.012620	0.013491
RS	44	4.155688	1.731850	5836.944926	0.010868	0.011620
RS	45	4.534382	1.731850	5084.660737	0.009467	0.010121
RS	46	4.946774	1.778252	4242.679421	0.007900	0.008452
RS	47	5.395863	1.778252	3570.769152	0.006649	0.007116
RS	48	5.884914	1.827808	2868.608948	0.005341	0.005727
RS	49	6.417484	1.827808	2320.968788	0.004322	0.004639
RS	50	6.997444	1.883155	1783.686692	0.003321	0.003576
RS	51	7.629013	1.883155	1380.156134	0.002570	0.002774
RS	52	8.316782	1.940204	1011.005253	0.001882	0.002042
RS	53	9.065752	1.940204	743.127553	0.001384	0.001508
RS	54	9.881370	1.989506	517.098990	0.000963	0.001058
RS	55	10.769566	1.989506	357.502127	0.000666	0.000737
RS	56	11.736798	1.989506	237.374203	0.000442	0.000494
RS	57	12.790100	1.989506	150.827162	0.000281	0.000317
RS	58	13.937130	1.964647	92.179084	0.000172	0.000196
RS	59	15.186229	1.964647	52.559334	0.000098	0.000113
RS	60	16.546479	1.964647	28.293782	0.000053	0.000062
RS	61	18.027772	1.964647	14.306771	0.000027	0.000032
RS	62	19.640879	1.964647	6.757603	0.000013	0.000015
RS	63	21.397528	1.964647	4.817637	0.000009	0.000011
PA	4+25*2+4+6 0.130691124 0.025758985 21.397527774 0.129648957 1.413719189 1.135801236 1.608791801 2.356051582 2.833040876 2.981390842 2.828869637 2.425061494 1.973638983 1.611779773 1.390495404 1.295117430 1.285634395 1.327782549 1.394561162 1.465914304 1.531920249 1.589117537 1.639091433 1.685904452 1.731850250 1.778252270 1.827807626 1.883154810 1.940203952 1.989506274 1.964647264
//
