# Supplementary material for: Introgression and disruption of migration routes have shaped the genetic integrity of wildebeest populations
Source: Nat Commun. 2024 Apr 12;15:2921. doi: 10.1038/s41467-024-47015-y (PMC11014984; doi:10.1038/s41467-024-47015-y)
Supplement: Supplementary file 10 — Source Data [file 41467_2024_47015_MOESM10_ESM.zip › source_data/Fig2a.psmc/CTauNaN_2495.psmc]

CC
CC	Brief Description of the file format:
CC	  CC  comments
CC	  MM  useful-messages
CC	  RD  round-of-iterations
CC	  LL  \log[P(sequence)]
CC	  QD  Q-before-opt Q-after-opt
CC	  TR  \theta_0 \rho_0
CC	  RS  k t_k \lambda_k \pi_k \sum_{l\not=k}A_{kl} A_{kk}
CC	  DC  begin end best-k t_k+\Delta_k max-prob
CC
MM	Version: 0.6.5-r67
MM	pattern:4+25*2+4+6, n:63, n_free_lambdas:28
MM	n_iterations:25, skip:1, max_t:15, theta/rho:5
MM	is_decoding:0
MM	n_seqs:28, sum_L:17430795, sum_n:3219517
RD	0
LK	0.000000
QD	0.000000 -> 0.000000
RI	inf
TR	0.204203	0.040841
MT	15.000000
MM	C_pi: 1.000000, n_recomb: 697636.789349
RS	0	0.000000	1.000000	5644.483192	0.008091	0.000000
RS	1	0.008290	1.000000	6060.919393	0.008688	0.000000
RS	2	0.017266	1.000000	6503.518634	0.009322	0.000000
RS	3	0.026987	1.000000	6973.143293	0.009995	0.000000
RS	4	0.037514	1.000000	7470.536328	0.010708	0.000000
RS	5	0.048914	1.000000	7996.286971	0.011462	0.000000
RS	6	0.061258	1.000000	8550.791401	0.012257	0.000000
RS	7	0.074626	1.000000	9134.208042	0.013093	0.000000
RS	8	0.089102	1.000000	9746.407220	0.013971	0.000000
RS	9	0.104778	1.000000	10386.915026	0.014889	0.000000
RS	10	0.121753	1.000000	11054.851370	0.015846	0.000000
RS	11	0.140135	1.000000	11748.862458	0.016841	0.000000
RS	12	0.160042	1.000000	12467.048156	0.017870	0.000000
RS	13	0.181598	1.000000	13206.885122	0.018931	0.000000
RS	14	0.204942	1.000000	13965.146978	0.020018	0.000000
RS	15	0.230221	1.000000	14737.823388	0.021125	0.000000
RS	16	0.257595	1.000000	15520.040526	0.022247	0.000000
RS	17	0.287238	1.000000	16305.986201	0.023373	0.000000
RS	18	0.319339	1.000000	17088.843738	0.024495	0.000000
RS	19	0.354100	1.000000	17860.739703	0.025602	0.000000
RS	20	0.391744	1.000000	18612.711503	0.026680	0.000000
RS	21	0.432507	1.000000	19334.701936	0.027715	0.000000
RS	22	0.476650	1.000000	20015.588676	0.028691	0.000000
RS	23	0.524453	1.000000	20643.257432	0.029590	0.000000
RS	24	0.576218	1.000000	21204.727971	0.030395	0.000000
RS	25	0.632274	1.000000	21686.342148	0.031085	0.000000
RS	26	0.692977	1.000000	22074.022398	0.031641	0.000000
RS	27	0.758711	1.000000	22353.607496	0.032042	0.000000
RS	28	0.829896	1.000000	22511.269644	0.032268	0.000000
RS	29	0.906981	1.000000	22534.012845	0.032300	0.000000
RS	30	0.990456	1.000000	22410.246826	0.032123	0.000000
RS	31	1.080851	1.000000	22130.423584	0.031722	0.000000
RS	32	1.178739	1.000000	21687.714842	0.031087	0.000000
RS	33	1.284742	1.000000	21078.698841	0.030214	0.000000
RS	34	1.399532	1.000000	20304.014446	0.029104	0.000000
RS	35	1.523838	1.000000	19368.930679	0.027764	0.000000
RS	36	1.658449	1.000000	18283.771738	0.026208	0.000000
RS	37	1.804218	1.000000	17064.133249	0.024460	0.000000
RS	38	1.962071	1.000000	15730.826799	0.022549	0.000000
RS	39	2.133009	1.000000	14309.498687	0.020511	0.000000
RS	40	2.318118	1.000000	12829.886968	0.018390	0.000000
RS	41	2.518571	1.000000	11324.708857	0.016233	0.000000
RS	42	2.735641	1.000000	9828.207687	0.014088	0.000000
RS	43	2.970706	1.000000	8374.432337	0.012004	0.000000
RS	44	3.225257	1.000000	6995.367319	0.010027	0.000000
RS	45	3.500909	1.000000	5719.071713	0.008198	0.000000
RS	46	3.799411	1.000000	4568.011431	0.006548	0.000000
RS	47	4.122659	1.000000	3557.773568	0.005100	0.000000
RS	48	4.472702	1.000000	2696.327442	0.003865	0.000000
RS	49	4.851763	1.000000	1983.942462	0.002844	0.000000
RS	50	5.262247	1.000000	1413.792208	0.002027	0.000000
RS	51	5.706758	1.000000	973.178576	0.001395	0.000000
RS	52	6.188118	1.000000	645.216652	0.000925	0.000000
RS	53	6.709380	1.000000	410.750222	0.000589	0.000000
RS	54	7.273854	1.000000	250.237015	0.000359	0.000000
RS	55	7.885120	1.000000	145.361441	0.000208	0.000000
RS	56	8.547059	1.000000	80.198015	0.000115	0.000000
RS	57	9.263869	1.000000	41.845370	0.000060	0.000000
RS	58	10.040101	1.000000	20.554257	0.000029	0.000000
RS	59	10.880679	1.000000	9.457235	0.000014	0.000000
RS	60	11.790939	1.000000	4.054106	0.000006	0.000000
RS	61	12.776655	1.000000	1.609770	0.000002	0.000000
RS	62	13.844085	1.000000	0.588347	0.000001	0.000000
RS	63	15.000000	1.000000	0.277469	0.000000	0.000000
PA	4+25*2+4+6 0.204202595 0.040840519 15.000000000 1.000000000 1.000000000 1.000000000 1.000000000 1.000000000 1.000000000 1.000000000 1.000000000 1.000000000 1.000000000 1.000000000 1.000000000 1.000000000 1.000000000 1.000000000 1.000000000 1.000000000 1.000000000 1.000000000 1.000000000 1.000000000 1.000000000 1.000000000 1.000000000 1.000000000 1.000000000 1.000000000 1.000000000
//
IT	4413
RD	1
LK	-7640890.628832
QD	-2042.427561 -> -1301.145438
RI	0.0171216265
TR	0.206469	0.040913
MT	14.809796
MM	C_pi: 1.043066, n_recomb: 728326.725181
RS	0	0.000000	1.119818	5246.104545	0.007203	0.024830
RS	1	0.008268	1.119818	5637.338149	0.007740	0.007758
RS	2	0.017219	1.119818	6053.987217	0.008312	0.004800
RS	3	0.026911	1.119818	6497.060040	0.008921	0.004252
RS	4	0.037404	1.554306	5026.919284	0.006902	0.004139
RS	5	0.048764	1.554306	5402.579397	0.007418	0.004530
RS	6	0.061064	1.468545	6140.116157	0.008430	0.005169
RS	7	0.074380	1.468545	6587.164113	0.009044	0.006246
RS	8	0.088798	1.361235	7614.895736	0.010455	0.007535
RS	9	0.104407	1.361235	8149.331741	0.011189	0.008816
RS	10	0.121307	1.278588	9272.084274	0.012731	0.010040
RS	11	0.139605	1.278588	9894.056399	0.013585	0.011314
RS	12	0.159415	1.206993	11165.052312	0.015330	0.012744
RS	13	0.180863	1.206993	11871.964263	0.016300	0.014363
RS	14	0.204084	1.142020	13314.075510	0.018280	0.016161
RS	15	0.229225	1.142020	14095.724530	0.019354	0.018101
RS	16	0.256445	1.085147	15665.802008	0.021509	0.020152
RS	17	0.285916	1.085147	16498.455950	0.022653	0.022300
RS	18	0.317823	1.038308	18104.777441	0.024858	0.024509
RS	19	0.352368	1.038308	18948.151720	0.026016	0.026705
RS	20	0.389769	1.003885	20439.812656	0.028064	0.028801
RS	21	0.430262	1.003885	21237.847308	0.029160	0.030720
RS	22	0.474103	0.982179	22466.480924	0.030847	0.032405
RS	23	0.521569	0.982179	23153.687224	0.031790	0.033822
RS	24	0.572960	0.971315	24023.110995	0.032984	0.034944
RS	25	0.628599	0.971315	24532.449764	0.033683	0.035756
RS	26	0.688839	0.968658	24997.904354	0.034322	0.036252
RS	27	0.754059	0.968658	25267.421973	0.034692	0.036442
RS	28	0.824671	0.971326	25328.153297	0.034776	0.036342
RS	29	0.901122	0.971326	25305.844048	0.034745	0.035976
RS	30	0.983893	0.976650	24985.503234	0.034305	0.035367
RS	31	1.073508	0.976650	24633.551862	0.033822	0.034533
RS	32	1.170532	0.982725	23958.167910	0.032895	0.033488
RS	33	1.275578	0.982725	23259.082898	0.031935	0.032244
RS	34	1.389309	0.988477	22255.486983	0.030557	0.030811
RS	35	1.512443	0.988477	21220.314232	0.029136	0.029199
RS	36	1.645757	0.993417	19929.380968	0.027363	0.027425
RS	37	1.790094	0.993417	18605.275538	0.025545	0.025508
RS	38	1.946364	0.997345	17095.678022	0.023473	0.023473
RS	39	2.115555	0.997345	15568.709010	0.021376	0.021352
RS	40	2.298734	1.000192	13940.872003	0.019141	0.019179
RS	41	2.497058	1.000192	12330.435445	0.016930	0.016989
RS	42	2.711779	1.002042	10707.714396	0.014702	0.014823
RS	43	2.944253	1.002042	9150.911260	0.012564	0.012720
RS	44	3.195947	1.003155	7661.647790	0.010520	0.010718
RS	45	3.468451	1.003155	6288.467823	0.008634	0.008852
RS	46	3.763486	1.003813	5041.818261	0.006922	0.007155
RS	47	4.082913	1.003813	3946.440221	0.005419	0.005649
RS	48	4.428751	1.004115	3006.603710	0.004128	0.004349
RS	49	4.803182	1.004115	2225.894863	0.003056	0.003258
RS	50	5.208570	1.003984	1597.136615	0.002193	0.002369
RS	51	5.647475	1.003984	1107.509879	0.001521	0.001668
RS	52	6.122668	1.003267	740.644651	0.001017	0.001134
RS	53	6.637149	1.003267	475.523355	0.000653	0.000742
RS	54	7.194168	1.001258	292.839963	0.000402	0.000466
RS	55	7.797239	1.001258	171.645293	0.000236	0.000279
RS	56	8.450172	1.001258	95.639429	0.000131	0.000159
RS	57	9.157088	1.001258	50.446923	0.000069	0.000086
RS	58	9.922451	0.996515	25.152877	0.000035	0.000043
RS	59	10.751093	0.996515	11.678088	0.000016	0.000021
RS	60	11.648246	0.996515	5.056315	0.000007	0.000009
RS	61	12.619575	0.996515	2.029945	0.000003	0.000004
RS	62	13.671211	0.996515	0.750980	0.000001	0.000001
RS	63	14.809796	0.996515	0.361113	0.000000	0.000001
PA	4+25*2+4+6 0.206468877 0.040913499 14.809795618 1.119817972 1.554306030 1.468544960 1.361235142 1.278588295 1.206993103 1.142019987 1.085146904 1.038308144 1.003884792 0.982179165 0.971314907 0.968658447 0.971325636 0.976649761 0.982724667 0.988476753 0.993416786 0.997345448 1.000192165 1.002041638 1.003155470 1.003812671 1.004114866 1.003983974 1.003266811 1.001257896 0.996515334
//
IT	4102
RD	2
LK	-7639796.973809
QD	-1050.364832 -> -829.385672
RI	0.0139805436
TR	0.205949	0.040527
MT	14.924964
MM	C_pi: 1.056638, n_recomb: 730779.012980
RS	0	0.000000	1.023836	5763.991088	0.007887	0.024921
RS	1	0.008281	1.023836	6190.045304	0.008470	0.007890
RS	2	0.017248	1.023836	6643.053089	0.009090	0.005133
RS	3	0.026957	1.023836	7123.942796	0.009748	0.004792
RS	4	0.037471	1.917293	4086.871388	0.005592	0.003537
RS	5	0.048855	1.917293	4399.086163	0.006020	0.003936
RS	6	0.061182	1.764451	5141.246212	0.007035	0.004723
RS	7	0.074529	1.764451	5524.868620	0.007560	0.005660
RS	8	0.088982	1.572929	6652.251730	0.009103	0.007270
RS	9	0.104632	1.572929	7131.235474	0.009758	0.008330
RS	10	0.121578	1.440763	8334.598673	0.011405	0.009831
RS	11	0.139927	1.440763	8909.337668	0.012192	0.010783
RS	12	0.159795	1.327038	10322.260814	0.014125	0.012552
RS	13	0.181309	1.327038	10994.927369	0.015045	0.013826
RS	14	0.204605	1.221621	12694.363294	0.017371	0.016091
RS	15	0.229829	1.221621	13460.341659	0.018419	0.017658
RS	16	0.257142	1.128677	15405.748962	0.021081	0.020298
RS	17	0.286718	1.128677	16242.606097	0.022226	0.022073
RS	18	0.318742	1.052412	18305.113084	0.025049	0.024958
RS	19	0.353419	1.052412	19166.443462	0.026227	0.026818
RS	20	0.390967	0.997526	21091.438999	0.028862	0.029552
RS	21	0.431624	0.997526	21907.820872	0.029979	0.031189
RS	22	0.475648	0.964390	23437.677484	0.032072	0.033327
RS	23	0.523318	0.964390	24129.632039	0.033019	0.034521
RS	24	0.574935	0.949471	25115.812743	0.034369	0.035841
RS	25	0.630827	0.949471	25608.967660	0.035043	0.036486
RS	26	0.691348	0.948208	26015.580780	0.035600	0.036944
RS	27	0.756880	0.948208	26250.306851	0.035921	0.037018
RS	28	0.827839	0.955712	26134.262471	0.035762	0.036728
RS	29	0.904674	0.955712	26068.294603	0.035672	0.036295
RS	30	0.987872	0.967434	25527.791899	0.034932	0.035445
RS	31	1.077960	0.967434	25135.280496	0.034395	0.034585
RS	32	1.175508	0.980106	24254.107104	0.033189	0.033322
RS	33	1.281133	0.980106	23527.429696	0.032195	0.032085
RS	34	1.395506	0.991910	22362.991469	0.030602	0.030490
RS	35	1.519350	0.991910	21318.747014	0.029173	0.028912
RS	36	1.653450	1.002052	19920.917941	0.027260	0.027042
RS	37	1.798655	1.002052	18606.755276	0.025462	0.025177
RS	38	1.955884	1.010230	17040.340600	0.023318	0.023105
RS	39	2.126133	1.010230	15537.875829	0.021262	0.021047
RS	40	2.310481	1.016341	13891.730223	0.019009	0.018881
RS	41	2.510095	1.016341	12312.214786	0.016848	0.016756
RS	42	2.726239	1.020560	10693.410965	0.014633	0.014623
RS	43	2.960283	1.020560	9164.951018	0.012541	0.012577
RS	44	3.213707	1.023406	7685.722165	0.010517	0.010613
RS	45	3.488118	1.023406	6331.848586	0.008665	0.008791
RS	46	3.785253	1.025418	5091.262023	0.006967	0.007124
RS	47	4.106994	1.025418	4003.929073	0.005479	0.005646
RS	48	4.455379	1.026769	3063.233186	0.004192	0.004363
RS	49	4.832614	1.026769	2280.971416	0.003121	0.003283
RS	50	5.241088	1.027265	1646.025591	0.002252	0.002400
RS	51	5.683388	1.027265	1149.336765	0.001573	0.001699
RS	52	6.162315	1.026572	774.319191	0.001060	0.001163
RS	53	6.680902	1.026572	501.128980	0.000686	0.000766
RS	54	7.242435	1.023451	311.501625	0.000426	0.000485
RS	55	7.850468	1.023451	184.153527	0.000252	0.000293
RS	56	8.508853	1.023451	103.554593	0.000142	0.000168
RS	57	9.221759	1.023451	55.161514	0.000075	0.000091
RS	58	9.993702	1.015275	27.853925	0.000038	0.000047
RS	59	10.829570	1.015275	13.043384	0.000018	0.000022
RS	60	11.734656	1.015275	5.699341	0.000008	0.000010
RS	61	12.714694	1.015275	2.310550	0.000003	0.000004
RS	62	13.775890	1.015275	0.863746	0.000001	0.000002
RS	63	14.924964	1.015275	0.422038	0.000001	0.000001
PA	4+25*2+4+6 0.205948607 0.040526878 14.924963976 1.023836450 1.917293192 1.764450728 1.572928538 1.440762752 1.327038486 1.221621234 1.128676924 1.052412416 0.997525880 0.964389756 0.949470706 0.948207702 0.955711677 0.967433501 0.980106366 0.991910071 1.002052301 1.010229627 1.016340915 1.020559669 1.023406429 1.025418268 1.026769015 1.027264948 1.026572118 1.023451077 1.015275323
//
IT	4058
RD	3
LK	-7639423.150680
QD	-761.855155 -> -647.427890
RI	0.0127984880
TR	0.204879	0.040066
MT	15.101346
MM	C_pi: 1.063725, n_recomb: 727382.986823
RS	0	0.000000	0.925500	6360.003610	0.008744	0.024893
RS	1	0.008301	0.925500	6825.097091	0.009383	0.008019
RS	2	0.017291	0.925500	7318.630078	0.010062	0.005447
RS	3	0.027028	0.925500	7841.385664	0.010780	0.005359
RS	4	0.037573	2.180350	3575.675352	0.004916	0.003097
RS	5	0.048993	2.180350	3852.347458	0.005296	0.003549
RS	6	0.061361	1.955070	4625.035912	0.006358	0.004408
RS	7	0.074756	1.955070	4974.741247	0.006839	0.005299
RS	8	0.089262	1.697431	6155.799256	0.008463	0.007071
RS	9	0.104973	1.697431	6605.006640	0.009081	0.008052
RS	10	0.121989	1.541555	7793.298927	0.010714	0.009641
RS	11	0.140416	1.541555	8339.006712	0.011464	0.010448
RS	12	0.160373	1.407361	9757.446838	0.013414	0.012322
RS	13	0.181987	1.407361	10404.433366	0.014304	0.013425
RS	14	0.205396	1.277622	12194.036827	0.016764	0.015892
RS	15	0.230747	1.277622	12943.006596	0.017794	0.017270
RS	16	0.258203	1.160343	15083.562385	0.020737	0.020228
RS	17	0.287938	1.160343	15915.331077	0.021880	0.021814
RS	18	0.320141	1.062957	18266.845453	0.025113	0.025127
RS	19	0.355017	1.062957	19132.539465	0.026303	0.026832
RS	20	0.392789	0.993184	21358.890497	0.029364	0.030004
RS	21	0.433696	0.993184	22179.625528	0.030492	0.031530
RS	22	0.477999	0.951928	23921.537297	0.032887	0.033979
RS	23	0.525980	0.951928	24607.158411	0.033830	0.035100
RS	24	0.577943	0.934443	25662.029486	0.035280	0.036531
RS	25	0.634220	0.934443	26133.491763	0.035928	0.037131
RS	26	0.695169	0.934777	26468.893352	0.036389	0.037505
RS	27	0.761177	0.934777	26670.611321	0.036667	0.037556
RS	28	0.832664	0.946557	26394.381237	0.036287	0.037060
RS	29	0.910086	0.946557	26294.020406	0.036149	0.036623
RS	30	0.993935	0.963769	25570.017796	0.035153	0.035535
RS	31	1.084744	0.963769	25152.271041	0.034579	0.034689
RS	32	1.183091	0.982058	24111.819544	0.033149	0.033217
RS	33	1.289603	0.982058	23376.626619	0.032138	0.032010
RS	34	1.404955	0.999020	22098.645167	0.030381	0.030260
RS	35	1.529884	0.999020	21065.943008	0.028961	0.028723
RS	36	1.665183	1.013650	19603.422209	0.026951	0.026755
RS	37	1.811713	1.013650	18319.888224	0.025186	0.024939
RS	38	1.970408	1.025583	16731.417276	0.023002	0.022820
RS	39	2.142275	1.025583	15273.669991	0.020998	0.020816
RS	40	2.328410	1.034685	13637.056446	0.018748	0.018642
RS	41	2.529995	1.034685	12108.252730	0.016646	0.016571
RS	42	2.748315	1.041199	10516.143794	0.014458	0.014454
RS	43	2.984758	1.041199	9035.454415	0.012422	0.012456
RS	44	3.240828	1.045876	7585.810894	0.010429	0.010516
RS	45	3.518155	1.045876	6269.824772	0.008620	0.008732
RS	46	3.818503	1.049469	5052.423293	0.006946	0.007086
RS	47	4.143784	1.049469	3989.764274	0.005485	0.005632
RS	48	4.496067	1.052172	3062.578332	0.004210	0.004363
RS	49	4.877593	1.052172	2292.185208	0.003151	0.003296
RS	50	5.290790	1.053623	1661.962814	0.002285	0.002418
RS	51	5.738287	1.053623	1167.676619	0.001605	0.001721
RS	52	6.222932	1.053265	791.683812	0.001088	0.001184
RS	53	6.747808	1.053265	516.077392	0.000709	0.000784
RS	54	7.316254	1.049361	323.432651	0.000445	0.000500
RS	55	7.931888	1.049361	192.707604	0.000265	0.000304
RS	56	8.598627	1.049361	109.270735	0.000150	0.000176
RS	57	9.320713	1.049361	58.724646	0.000081	0.000096
RS	58	10.102740	1.038174	29.987372	0.000041	0.000050
RS	59	10.949684	1.038174	14.153203	0.000019	0.000024
RS	60	11.866934	1.038174	6.235947	0.000009	0.000011
RS	61	12.860327	1.038174	2.550455	0.000004	0.000004
RS	62	13.936182	1.038174	0.962354	0.000001	0.000002
RS	63	15.101346	1.038174	0.476935	0.000001	0.000001
PA	4+25*2+4+6 0.204879142 0.040065828 15.101346187 0.925499620 2.180350157 1.955069951 1.697430646 1.541555248 1.407361208 1.277621838 1.160343247 1.062956854 0.993184079 0.951927635 0.934443263 0.934777316 0.946557197 0.963768868 0.982058024 0.999019900 1.013649846 1.025582848 1.034685096 1.041199077 1.045875819 1.049469111 1.052172484 1.053623136 1.053265464 1.049361008 1.038174065
//
IT	4420
RD	4
LK	-7639220.964369
QD	-624.875372 -> -555.580228
RI	0.0122952294
TR	0.203847	0.039636
MT	15.271820
MM	C_pi: 1.068754, n_recomb: 723079.408366
RS	0	0.000000	0.856094	6849.028707	0.009472	0.024841
RS	1	0.008320	0.856094	7345.431322	0.010159	0.008118
RS	2	0.017333	0.856094	7871.292629	0.010886	0.005684
RS	3	0.027095	0.856094	8427.239551	0.011655	0.005813
RS	4	0.037670	2.397407	3232.566975	0.004471	0.002781
RS	5	0.049125	2.397407	3484.967785	0.004820	0.003266
RS	6	0.061532	2.082829	4320.987908	0.005976	0.004196
RS	7	0.074972	2.082829	4650.444030	0.006431	0.005067
RS	8	0.089531	1.768811	5886.451231	0.008141	0.006955
RS	9	0.105300	1.768811	6319.341531	0.008739	0.007911
RS	10	0.122382	1.605571	7464.278589	0.010323	0.009511
RS	11	0.140885	1.605571	7991.907986	0.011053	0.010249
RS	12	0.160927	1.465202	9361.479295	0.012947	0.012123
RS	13	0.182637	1.465202	9989.558990	0.013815	0.013133
RS	14	0.206153	1.321680	11791.500078	0.016307	0.015677
RS	15	0.231626	1.321680	12525.324070	0.017322	0.016944
RS	16	0.259219	1.187320	14767.518497	0.020423	0.020087
RS	17	0.289107	1.187320	15591.882716	0.021563	0.021560
RS	18	0.321482	1.073486	18140.905148	0.025088	0.025173
RS	19	0.356550	1.073486	19006.691428	0.026286	0.026789
RS	20	0.394537	0.991639	21464.022708	0.029684	0.030302
RS	21	0.435684	0.991639	22285.463835	0.030820	0.031770
RS	22	0.480254	0.943657	24199.571292	0.033467	0.034473
RS	23	0.528533	0.943657	24877.703408	0.034405	0.035562
RS	24	0.580829	0.923921	25991.290841	0.035945	0.037084
RS	25	0.637476	0.923921	26443.293922	0.036570	0.037667
RS	26	0.698837	0.925409	26721.728868	0.036955	0.037968
RS	27	0.765303	0.925409	26895.955247	0.037196	0.038014
RS	28	0.837298	0.940579	26490.241807	0.036635	0.037342
RS	29	0.915285	0.940579	26363.110140	0.036459	0.036910
RS	30	0.999760	0.962202	25494.284131	0.035258	0.035621
RS	31	1.091263	0.962202	25059.030995	0.034656	0.034793
RS	32	1.190380	0.985011	23897.490301	0.033050	0.033146
RS	33	1.297744	0.985011	23159.550156	0.032029	0.031966
RS	34	1.414040	1.006135	21799.340544	0.030148	0.030088
RS	35	1.540013	1.006135	20780.620777	0.028739	0.028585
RS	36	1.676468	1.024435	19274.607111	0.026656	0.026534
RS	37	1.824275	1.024435	18020.600152	0.024922	0.024757
RS	38	1.984381	1.039521	16421.224757	0.022710	0.022595
RS	39	2.157808	1.039521	15004.484397	0.020751	0.020633
RS	40	2.345665	1.051228	13380.893175	0.018505	0.018447
RS	41	2.549152	1.051228	11898.171280	0.016455	0.016419
RS	42	2.769570	1.059851	10331.995171	0.014289	0.014311
RS	43	3.008328	1.059851	8895.315297	0.012302	0.012351
RS	44	3.266950	1.066341	7473.548257	0.010336	0.010427
RS	45	3.547091	1.066341	6193.696897	0.008566	0.008675
RS	46	3.850541	1.071630	4998.814634	0.006913	0.007045
RS	47	4.179238	1.071630	3961.230392	0.005478	0.005614
RS	48	4.535285	1.075877	3048.441393	0.004216	0.004356
RS	49	4.920955	1.075877	2291.745621	0.003169	0.003301
RS	50	5.338714	1.078495	1668.082289	0.002307	0.002429
RS	51	5.791233	1.078495	1178.401002	0.001630	0.001736
RS	52	6.281402	1.078670	803.309105	0.001111	0.001200
RS	53	6.812355	1.078670	527.047595	0.000729	0.000799
RS	54	7.387485	1.074172	332.705243	0.000460	0.000512
RS	55	8.010467	1.074172	199.639796	0.000276	0.000313
RS	56	8.685284	1.074172	114.057087	0.000158	0.000182
RS	57	9.416248	1.074172	61.790067	0.000085	0.000100
RS	58	10.208030	1.060194	31.873128	0.000044	0.000053
RS	59	11.065691	1.060194	15.151628	0.000021	0.000025
RS	60	11.994711	1.060194	6.726774	0.000009	0.000011
RS	61	13.001030	1.060194	2.773398	0.000004	0.000005
RS	62	14.091077	1.060194	1.055406	0.000001	0.000002
RS	63	15.271820	1.060194	0.529881	0.000001	0.000001
PA	4+25*2+4+6 0.203846516 0.039636341 15.271819891 0.856093724 2.397406633 2.082829220 1.768811456 1.605570728 1.465201776 1.321679843 1.187319687 1.073486308 0.991639238 0.943657370 0.923920510 0.925408602 0.940579470 0.962201708 0.985011009 1.006134959 1.024435227 1.039521169 1.051227510 1.059851425 1.066340983 1.071630471 1.075877135 1.078495281 1.078669822 1.074171568 1.060193505
//
IT	3748
RD	5
LK	-7639096.385272
QD	-548.517607 -> -503.513075
RI	0.0120840364
TR	0.202977	0.039260
MT	15.420129
MM	C_pi: 1.072743, n_recomb: 718974.457179
RS	0	0.000000	0.809847	7212.121745	0.010031	0.024790
RS	1	0.008337	0.809847	7731.368642	0.010753	0.008190
RS	2	0.017369	0.809847	8280.711800	0.011517	0.005854
RS	3	0.027154	0.809847	8860.639482	0.012324	0.006149
RS	4	0.037754	2.591570	2974.184197	0.004137	0.002546
RS	5	0.049238	2.591570	3208.050233	0.004462	0.003043
RS	6	0.061680	2.170218	4128.537545	0.005742	0.004055
RS	7	0.075159	2.170218	4445.106757	0.006183	0.004912
RS	8	0.089762	1.805425	5745.770805	0.007992	0.006906
RS	9	0.105582	1.805425	6170.220501	0.008582	0.007858
RS	10	0.122721	1.644843	7263.932169	0.010103	0.009437
RS	11	0.141289	1.644843	7780.469410	0.010822	0.010141
RS	12	0.161405	1.507781	9077.221141	0.012625	0.011965
RS	13	0.183198	1.507781	9691.337414	0.013479	0.012922
RS	14	0.206807	1.357782	11465.368958	0.015947	0.015477
RS	15	0.232385	1.357782	12186.220156	0.016949	0.016675
RS	16	0.260096	1.211349	14475.749871	0.020134	0.019922
RS	17	0.290116	1.211349	15292.287430	0.021270	0.021320
RS	18	0.322640	1.084180	17981.329130	0.025010	0.025156
RS	19	0.357874	1.084180	18845.573295	0.026212	0.026711
RS	20	0.396046	0.992047	21488.325839	0.029887	0.030504
RS	21	0.437401	0.992047	22309.476807	0.031030	0.031934
RS	22	0.482203	0.938164	24371.546074	0.033898	0.034859
RS	23	0.530740	0.938164	25043.120516	0.034832	0.035925
RS	24	0.583324	0.916265	26213.482815	0.036460	0.037536
RS	25	0.640292	0.916265	26649.247770	0.037066	0.038108
RS	26	0.702009	0.918475	26886.521588	0.037396	0.038355
RS	27	0.768871	0.918475	27038.252889	0.037607	0.038396
RS	28	0.841307	0.936279	26530.031812	0.036900	0.037580
RS	29	0.919782	0.936279	26381.625667	0.036693	0.037153
RS	30	1.004800	0.961398	25398.917152	0.035327	0.035699
RS	31	1.096905	0.961398	24950.458086	0.034703	0.034885
RS	32	1.196689	0.987782	23696.308896	0.032958	0.033098
RS	33	1.304791	0.987782	22957.190678	0.031930	0.031938
RS	34	1.421906	1.012193	21536.139464	0.029954	0.029958
RS	35	1.548785	1.012193	20529.422747	0.028554	0.028481
RS	36	1.686242	1.033425	18992.376249	0.026416	0.026363
RS	37	1.835157	1.033425	17762.511021	0.024705	0.024615
RS	38	1.996488	1.051107	16156.254579	0.022471	0.022417
RS	39	2.171269	1.051107	14772.810957	0.020547	0.020487
RS	40	2.360621	1.065048	13160.184889	0.018304	0.018289
RS	41	2.565758	1.065048	11715.169015	0.016294	0.016294
RS	42	2.787998	1.075588	10169.831138	0.014145	0.014189
RS	43	3.028765	1.075588	8769.828613	0.012198	0.012260
RS	44	3.289605	1.083850	7370.603847	0.010252	0.010347
RS	45	3.572191	1.083850	6121.788420	0.008515	0.008622
RS	46	3.878335	1.090913	4945.666222	0.006879	0.007003
RS	47	4.210002	1.090913	3930.602511	0.005467	0.005592
RS	48	4.569319	1.096851	3030.544497	0.004215	0.004343
RS	49	4.958592	1.096851	2287.023894	0.003181	0.003301
RS	50	5.380319	1.100812	1669.845935	0.002323	0.002435
RS	51	5.837203	1.100812	1185.352656	0.001649	0.001746
RS	52	6.332178	1.101674	811.822793	0.001129	0.001211
RS	53	6.868417	1.101674	535.726826	0.000745	0.000810
RS	54	7.449362	1.096731	340.362584	0.000473	0.000523
RS	55	8.078740	1.096731	205.550595	0.000286	0.000321
RS	56	8.760587	1.096731	118.240536	0.000164	0.000188
RS	57	9.499279	1.096731	64.525266	0.000090	0.000104
RS	58	10.299554	1.080102	33.592550	0.000047	0.000055
RS	59	11.166547	1.080102	16.074374	0.000022	0.000027
RS	60	12.105820	1.080102	7.186367	0.000010	0.000012
RS	61	13.123398	1.080102	2.984854	0.000004	0.000005
RS	62	14.225810	1.080102	1.144797	0.000002	0.000002
RS	63	15.420129	1.080102	0.581714	0.000001	0.000001
PA	4+25*2+4+6 0.202976538 0.039260060 15.420128590 0.809846786 2.591569921 2.170218281 1.805425393 1.644842730 1.507781072 1.357781713 1.211348571 1.084180467 0.992046835 0.938164126 0.916265126 0.918475380 0.936279221 0.961397867 0.987782414 1.012193160 1.033425374 1.051107248 1.065048119 1.075587840 1.083849673 1.090913311 1.096851371 1.100812395 1.101673605 1.096731122 1.080101593
//
IT	4274
RD	6
LK	-7639014.474019
QD	-502.934630 -> -472.114002
RI	0.0120012849
TR	0.202275	0.038936
MT	15.544598
MM	C_pi: 1.075970, n_recomb: 715256.586219
RS	0	0.000000	0.778867	7471.717846	0.010446	0.024745
RS	1	0.008351	0.778867	8007.092867	0.011195	0.008242
RS	2	0.017398	0.778867	8572.952104	0.011986	0.005975
RS	3	0.027202	0.778867	9169.671005	0.012820	0.006393
RS	4	0.037824	2.773404	2766.069504	0.003867	0.002362
RS	5	0.049333	2.773404	2984.819718	0.004173	0.002859
RS	6	0.061803	2.230456	4001.169146	0.005594	0.003960
RS	7	0.075315	2.230456	4309.197010	0.006025	0.004805
RS	8	0.089954	1.818701	5684.208718	0.007947	0.006905
RS	9	0.105817	1.818701	6105.129506	0.008536	0.007863
RS	10	0.123004	1.666739	7146.495941	0.009992	0.009405
RS	11	0.141626	1.666739	7656.555041	0.010705	0.010097
RS	12	0.161803	1.539101	8870.134560	0.012401	0.011844
RS	13	0.183665	1.539101	9473.869359	0.013245	0.012772
RS	14	0.207352	1.387750	11198.653636	0.015657	0.015297
RS	15	0.233018	1.387750	11908.461496	0.016649	0.016451
RS	16	0.260827	1.232919	14211.913670	0.019870	0.019752
RS	17	0.290958	1.232919	15020.784977	0.021001	0.021098
RS	18	0.323605	1.094729	17810.537193	0.024901	0.025102
RS	19	0.358979	1.094729	18672.466091	0.026106	0.026613
RS	20	0.397306	0.993629	21467.499864	0.030014	0.030641
RS	21	0.438834	0.993629	22288.035239	0.031161	0.032042
RS	22	0.483829	0.934458	24479.871136	0.034225	0.035165
RS	23	0.532582	0.934458	25146.020902	0.035157	0.036214
RS	24	0.585407	0.910477	26371.751688	0.036870	0.037910
RS	25	0.642642	0.910477	26794.094349	0.037461	0.038471
RS	26	0.704657	0.913092	27002.689211	0.037752	0.038680
RS	27	0.771850	0.913092	27135.890503	0.037939	0.038716
RS	28	0.844655	0.932951	26546.107774	0.037114	0.037782
RS	29	0.923539	0.932951	26380.441594	0.036882	0.037357
RS	30	1.009010	0.960846	25307.508729	0.035382	0.035770
RS	31	1.101619	0.960846	24848.561378	0.034741	0.034965
RS	32	1.201960	0.990040	23523.060829	0.032888	0.033066
RS	33	1.310682	0.990040	22783.060811	0.031853	0.031922
RS	34	1.428481	1.017009	21316.631848	0.029803	0.029861
RS	35	1.556118	1.017009	20319.261646	0.028408	0.028402
RS	36	1.694413	1.040547	18759.519961	0.026228	0.026232
RS	37	1.844257	1.040547	17548.416813	0.024534	0.024505
RS	38	2.006614	1.060339	15937.132554	0.022282	0.022277
RS	39	2.182528	1.060339	14579.794270	0.020384	0.020370
RS	40	2.373132	1.076184	12975.339102	0.018141	0.018160
RS	41	2.579652	1.076184	11560.376901	0.016163	0.016189
RS	42	2.803418	1.088459	10030.845653	0.014024	0.014085
RS	43	3.045870	1.088459	8660.785109	0.012109	0.012181
RS	44	3.308568	1.098447	7279.020506	0.010177	0.010275
RS	45	3.593203	1.098447	6056.403730	0.008467	0.008571
RS	46	3.901606	1.107341	4895.372400	0.006844	0.006962
RS	47	4.235763	1.107341	3900.174593	0.005453	0.005569
RS	48	4.597824	1.115092	3011.008532	0.004210	0.004328
RS	49	4.990118	1.115092	2279.816963	0.003187	0.003298
RS	50	5.415172	1.120539	1668.743221	0.002333	0.002436
RS	51	5.875720	1.120539	1189.653521	0.001663	0.001753
RS	52	6.374726	1.122225	818.040024	0.001144	0.001220
RS	53	6.915403	1.122225	542.661081	0.000759	0.000820
RS	54	7.501228	1.116968	346.754533	0.000485	0.000531
RS	55	8.135974	1.116968	210.644801	0.000295	0.000328
RS	56	8.823724	1.116968	121.933265	0.000170	0.000193
RS	57	9.568906	1.116968	66.987349	0.000094	0.000108
RS	58	10.376314	1.097816	35.172124	0.000049	0.000057
RS	59	11.251146	1.097816	16.932893	0.000024	0.000028
RS	60	12.199030	1.097816	7.619265	0.000011	0.000013
RS	61	13.226069	1.097816	3.186457	0.000004	0.000005
RS	62	14.338871	1.097816	1.231060	0.000002	0.000002
RS	63	15.544598	1.097816	0.632648	0.000001	0.000001
PA	4+25*2+4+6 0.202275136 0.038935649 15.544598317 0.778867082 2.773404125 2.230456359 1.818701238 1.666739435 1.539100671 1.387750451 1.232919064 1.094728877 0.993628697 0.934458266 0.910476952 0.913091936 0.932951362 0.960845917 0.990040443 1.017009055 1.040546967 1.060338979 1.076184353 1.088459082 1.098446732 1.107340848 1.115092199 1.120539497 1.122224606 1.116967665 1.097815688
//
IT	4244
RD	7
LK	-7638957.761841
QD	-474.600566 -> -452.472947
RI	0.0119741748
TR	0.201718	0.038656
MT	15.647895
MM	C_pi: 1.078572, n_recomb: 711903.921061
RS	0	0.000000	0.757632	7655.034792	0.010753	0.024707
RS	1	0.008362	0.757632	8201.693780	0.011521	0.008281
RS	2	0.017423	0.757632	8779.070428	0.012332	0.006062
RS	3	0.027242	0.757632	9387.451793	0.013186	0.006571
RS	4	0.037882	2.948708	2590.849241	0.003639	0.002212
RS	5	0.049411	2.948708	2796.728878	0.003929	0.002700
RS	6	0.061905	2.272454	3913.445351	0.005497	0.003896
RS	7	0.075443	2.272454	4215.592594	0.005922	0.004728
RS	8	0.090113	1.816526	5673.031262	0.007969	0.006937
RS	9	0.106010	1.816526	6093.560376	0.008560	0.007905
RS	10	0.123237	1.676388	7084.162403	0.009951	0.009404
RS	11	0.141903	1.676388	7590.844665	0.010663	0.010094
RS	12	0.162131	1.561901	8717.605983	0.012245	0.011751
RS	13	0.184050	1.561901	9313.562574	0.013083	0.012665
RS	14	0.207802	1.412764	10978.091610	0.015421	0.015138
RS	15	0.233540	1.412764	11678.459953	0.016405	0.016265
RS	16	0.261430	1.252286	13974.834959	0.019630	0.019586
RS	17	0.291653	1.252286	14776.392398	0.020756	0.020894
RS	18	0.324402	1.104867	17639.069439	0.024777	0.025028
RS	19	0.359890	1.104867	18498.260360	0.025984	0.026504
RS	20	0.398346	0.995853	21420.078920	0.030088	0.030734
RS	21	0.440017	0.995853	22239.835268	0.031240	0.032111
RS	22	0.485173	0.931917	24546.074758	0.034479	0.035411
RS	23	0.534104	0.931917	25207.741605	0.035409	0.036444
RS	24	0.587127	0.905957	26486.569658	0.037205	0.038224
RS	25	0.644584	0.905957	26897.737670	0.037783	0.038774
RS	26	0.706845	0.908771	27086.426315	0.038048	0.038956
RS	27	0.774313	0.908771	27204.210665	0.038213	0.038985
RS	28	0.847422	0.930263	26548.654917	0.037292	0.037954
RS	29	0.926644	0.930263	26368.798535	0.037040	0.037529
RS	30	1.012491	0.960379	25223.701535	0.035431	0.035832
RS	31	1.105516	0.960379	24756.226532	0.034775	0.035033
RS	32	1.206320	0.991774	23375.592502	0.032835	0.033045
RS	33	1.315553	0.991774	22634.708784	0.031795	0.031912
RS	34	1.433920	1.020705	21134.600576	0.029687	0.029788
RS	35	1.562184	1.020705	20144.239548	0.028296	0.028343
RS	36	1.701174	1.046025	18568.007811	0.026082	0.026131
RS	37	1.851786	1.046025	17371.198785	0.024401	0.024420
RS	38	2.014992	1.067513	15756.060459	0.022132	0.022165
RS	39	2.191846	1.067513	14418.958143	0.020254	0.020276
RS	40	2.383487	1.084973	12820.279341	0.018008	0.018053
RS	41	2.591153	1.084973	11429.149560	0.016054	0.016102
RS	42	2.816185	1.098818	9911.310270	0.013922	0.013996
RS	43	3.060033	1.098818	8565.690797	0.012032	0.012112
RS	44	3.324271	1.110479	7197.239215	0.010110	0.010209
RS	45	3.610604	1.110479	5996.816532	0.008424	0.008525
RS	46	3.920881	1.121243	4847.835349	0.006810	0.006921
RS	47	4.257102	1.121243	3870.244558	0.005436	0.005545
RS	48	4.621438	1.130905	2990.396582	0.004201	0.004310
RS	49	5.016239	1.130905	2270.749594	0.003190	0.003292
RS	50	5.444053	1.137963	1665.394730	0.002339	0.002435
RS	51	5.907641	1.137963	1191.825052	0.001674	0.001758
RS	52	6.409993	1.140592	822.377642	0.001155	0.001227
RS	53	6.954351	1.140592	548.145351	0.000770	0.000828
RS	54	7.544227	1.135132	352.080151	0.000495	0.000539
RS	55	8.183429	1.135132	215.042064	0.000302	0.000334
RS	56	8.876079	1.135132	125.202023	0.000176	0.000197
RS	57	9.626649	1.135132	69.210605	0.000097	0.000111
RS	58	10.439980	1.113566	36.627825	0.000051	0.000059
RS	59	11.321321	1.113566	17.733872	0.000025	0.000029
RS	60	12.276358	1.113566	8.027967	0.000011	0.000013
RS	61	13.311255	1.113566	3.379018	0.000005	0.000006
RS	62	14.432689	1.113566	1.314413	0.000002	0.000002
RS	63	15.647895	1.113566	0.682728	0.000001	0.000001
PA	4+25*2+4+6 0.201717811 0.038655879 15.647895323 0.757632329 2.948708384 2.272454393 1.816526239 1.676387861 1.561901488 1.412763882 1.252286307 1.104867304 0.995853184 0.931916652 0.905956590 0.908771065 0.930262593 0.960378587 0.991773950 1.020705327 1.046024700 1.067512560 1.084973325 1.098817574 1.110479011 1.121242592 1.130905474 1.137963371 1.140592411 1.135131854 1.113566199
//
IT	4744
RD	8
LK	-7638916.637948
QD	-456.491093 -> -439.916743
RI	0.0119709669
TR	0.201277	0.038413
MT	15.733464
MM	C_pi: 1.080646, n_recomb: 708857.279206
RS	0	0.000000	0.742617	7784.840862	0.010982	0.024676
RS	1	0.008371	0.742617	8339.427541	0.011765	0.008311
RS	2	0.017443	0.742617	8924.870173	0.012591	0.006126
RS	3	0.027275	0.742617	9541.387136	0.013460	0.006703
RS	4	0.037929	3.121299	2438.513526	0.003440	0.002085
RS	5	0.049475	3.121299	2633.089190	0.003715	0.002561
RS	6	0.061988	2.302408	3850.277145	0.005432	0.003850
RS	7	0.075549	2.302408	4148.191219	0.005852	0.004670
RS	8	0.090244	1.804474	5694.164280	0.008033	0.006991
RS	9	0.106170	1.804474	6116.301208	0.008628	0.007972
RS	10	0.123429	1.677563	7058.736236	0.009958	0.009424
RS	11	0.142132	1.677563	7564.122723	0.010671	0.010121
RS	12	0.162402	1.578244	8604.139757	0.012138	0.011680
RS	13	0.184368	1.578244	9194.213609	0.012970	0.012590
RS	14	0.208173	1.433708	10793.619554	0.015227	0.014998
RS	15	0.233971	1.433708	11485.859145	0.016203	0.016108
RS	16	0.261928	1.269655	13761.987275	0.019414	0.019428
RS	17	0.292226	1.269655	14556.643872	0.020535	0.020708
RS	18	0.325060	1.114434	17472.192710	0.024648	0.024943
RS	19	0.360643	1.114434	18328.400024	0.025856	0.026392
RS	20	0.399204	0.998380	21356.817310	0.030129	0.030795
RS	21	0.440993	0.998380	22175.664490	0.031284	0.032153
RS	22	0.486281	0.930136	24582.992020	0.034680	0.035611
RS	23	0.535360	0.930136	25240.880915	0.035608	0.036631
RS	24	0.588547	0.902328	26569.508036	0.037482	0.038488
RS	25	0.646187	0.902328	26971.258233	0.038049	0.039027
RS	26	0.708652	0.905219	27145.920591	0.038295	0.039191
RS	27	0.776346	0.905219	27250.750803	0.038443	0.039212
RS	28	0.849706	0.928039	26541.167778	0.037442	0.038100
RS	29	0.929208	0.928039	26349.558967	0.037172	0.037673
RS	30	1.015365	0.959952	25146.217693	0.035474	0.035885
RS	31	1.108735	0.959952	24671.765722	0.034805	0.035091
RS	32	1.209920	0.993069	23248.547979	0.032797	0.033032
RS	33	1.319577	0.993069	22506.787125	0.031751	0.031907
RS	34	1.438412	1.023479	20982.166170	0.029600	0.029735
RS	35	1.567196	1.023479	19996.982633	0.028210	0.028300
RS	36	1.706760	1.050148	18409.106900	0.025970	0.026055
RS	37	1.858008	1.050148	17223.098289	0.024297	0.024354
RS	38	2.021917	1.072980	15605.111457	0.022014	0.022078
RS	39	2.199547	1.072980	14283.639025	0.020150	0.020201
RS	40	2.392047	1.091803	12688.934187	0.017901	0.017966
RS	41	2.600661	1.091803	11316.730676	0.015965	0.016030
RS	42	2.826739	1.107066	9807.402905	0.013836	0.013919
RS	43	3.071742	1.107066	8481.851606	0.011966	0.012051
RS	44	3.337255	1.120344	7123.463931	0.010049	0.010150
RS	45	3.624995	1.120344	5942.010474	0.008383	0.008481
RS	46	3.936822	1.133000	4802.655083	0.006775	0.006882
RS	47	4.274752	1.133000	3840.813077	0.005418	0.005520
RS	48	4.640972	1.144652	2968.993752	0.004188	0.004291
RS	49	5.037848	1.144652	2260.213184	0.003189	0.003283
RS	50	5.467948	1.153425	1660.237310	0.002342	0.002431
RS	51	5.934053	1.153425	1192.252232	0.001682	0.001760
RS	52	6.439175	1.157098	825.158646	0.001164	0.001231
RS	53	6.986583	1.157098	552.413116	0.000779	0.000834
RS	54	7.579816	1.151535	356.498717	0.000503	0.000545
RS	55	8.222709	1.151535	218.840538	0.000309	0.000339
RS	56	8.919420	1.151535	128.102971	0.000181	0.000202
RS	57	9.674454	1.151535	71.224674	0.000100	0.000114
RS	58	10.492694	1.127657	37.973708	0.000054	0.000061
RS	59	11.379430	1.127657	18.483525	0.000026	0.000030
RS	60	12.340396	1.127657	8.414958	0.000012	0.000014
RS	61	13.381808	1.127657	3.563428	0.000005	0.000006
RS	62	14.510397	1.127657	1.395137	0.000002	0.000002
RS	63	15.733464	1.127657	0.732052	0.000001	0.000001
PA	4+25*2+4+6 0.201277096 0.038413159 15.733463781 0.742616617 3.121298667 2.302408090 1.804474110 1.677562527 1.578244035 1.433707919 1.269655220 1.114434224 0.998379913 0.930136052 0.902328274 0.905219011 0.928039351 0.959952241 0.993068790 1.023479088 1.050148143 1.072979666 1.091803454 1.107065705 1.120343925 1.132999549 1.144652233 1.153424877 1.157097577 1.151534999 1.127656742
//
IT	4657
RD	9
LK	-7638885.561331
QD	-444.693547 -> -431.812473
RI	0.0119766963
TR	0.200927	0.038201
MT	15.804766
MM	C_pi: 1.082295, n_recomb: 706068.004250
RS	0	0.000000	0.731674	7877.379932	0.011157	0.024650
RS	1	0.008379	0.731674	8437.575908	0.011950	0.008334
RS	2	0.017460	0.731674	9028.706568	0.012787	0.006174
RS	3	0.027302	0.731674	9650.936703	0.013669	0.006803
RS	4	0.037968	3.293744	2303.047406	0.003262	0.001974
RS	5	0.049529	3.293744	2487.479292	0.003523	0.002435
RS	6	0.062058	2.324767	3802.147021	0.005385	0.003816
RS	7	0.075636	2.324767	4096.831780	0.005802	0.004623
RS	8	0.090353	1.786507	5735.645042	0.008123	0.007059
RS	9	0.106302	1.786507	6160.631395	0.008725	0.008053
RS	10	0.123588	1.673067	7057.947042	0.009996	0.009459
RS	11	0.142322	1.673067	7563.422034	0.010712	0.010166
RS	12	0.162626	1.589733	8518.970374	0.012065	0.011626
RS	13	0.184632	1.589733	9104.553481	0.012895	0.012538
RS	14	0.208481	1.451331	10637.588207	0.015066	0.014875
RS	15	0.234328	1.451331	11322.773170	0.016036	0.015975
RS	16	0.262341	1.285238	13570.746455	0.019220	0.019279
RS	17	0.292702	1.285238	14358.939531	0.020336	0.020540
RS	18	0.325606	1.123360	17312.835128	0.024520	0.024853
RS	19	0.361267	1.123360	18165.939535	0.025728	0.026282
RS	20	0.399917	1.001002	21284.843421	0.030146	0.030835
RS	21	0.441804	1.001002	22102.678058	0.031304	0.032176
RS	22	0.487202	0.928865	24599.355229	0.034840	0.035777
RS	23	0.536403	0.928865	25253.994470	0.035767	0.036784
RS	24	0.589727	0.899354	26628.576518	0.037714	0.038715
RS	25	0.647518	0.899354	27022.293403	0.038272	0.039242
RS	26	0.710153	0.902260	27186.534403	0.038504	0.039392
RS	27	0.778035	0.902260	27280.401992	0.038637	0.039404
RS	28	0.851605	0.926192	26525.618653	0.037568	0.038224
RS	29	0.931339	0.926192	26324.250115	0.037283	0.037794
RS	30	1.017754	0.959582	25073.358227	0.035511	0.035932
RS	31	1.111410	0.959582	24593.238570	0.034831	0.035139
RS	32	1.212913	0.994038	23137.386647	0.032769	0.033024
RS	33	1.322922	0.994038	22394.827442	0.031718	0.031905
RS	34	1.442147	1.025540	20852.906922	0.029534	0.029696
RS	35	1.571363	1.025540	19871.535532	0.028144	0.028267
RS	36	1.711405	1.053200	18276.005672	0.025884	0.025997
RS	37	1.863182	1.053200	17098.094703	0.024216	0.024304
RS	38	2.027675	1.077079	15478.153420	0.021922	0.022009
RS	39	2.205952	1.077079	14168.708780	0.020067	0.020141
RS	40	2.399166	1.097048	12576.650754	0.017812	0.017895
RS	41	2.608569	1.097048	11219.500592	0.015890	0.015969
RS	42	2.835519	1.113588	9716.261229	0.013761	0.013853
RS	43	3.081484	1.113588	8407.277317	0.011907	0.011998
RS	44	3.348058	1.128425	7056.388166	0.009994	0.010095
RS	45	3.636969	1.128425	5891.282997	0.008344	0.008441
RS	46	3.950087	1.142981	4759.607614	0.006741	0.006843
RS	47	4.289441	1.142981	3811.962274	0.005399	0.005495
RS	48	4.657230	1.156689	2947.089858	0.004174	0.004271
RS	49	5.055835	1.156689	2248.576911	0.003185	0.003274
RS	50	5.487839	1.167262	1653.672697	0.002342	0.002426
RS	51	5.956040	1.167262	1191.287003	0.001687	0.001761
RS	52	6.463472	1.172075	826.669712	0.001171	0.001235
RS	53	7.013421	1.172075	555.677143	0.000787	0.000839
RS	54	7.609450	1.166495	360.161480	0.000510	0.000550
RS	55	8.255419	1.166495	222.135524	0.000315	0.000344
RS	56	8.955515	1.166495	130.692125	0.000185	0.000205
RS	57	9.714270	1.166495	73.060120	0.000103	0.000116
RS	58	10.536601	1.140420	39.224511	0.000056	0.000063
RS	59	11.427835	1.140420	19.188985	0.000027	0.000031
RS	60	12.393745	1.140420	8.783436	0.000012	0.000015
RS	61	13.440588	1.140420	3.741007	0.000005	0.000006
RS	62	14.575145	1.140420	1.473735	0.000002	0.000002
RS	63	15.804766	1.140420	0.780878	0.000001	0.000001
PA	4+25*2+4+6 0.200927166 0.038200565 15.804765642 0.731673997 3.293744430 2.324767387 1.786506718 1.673067053 1.589732698 1.451330926 1.285238397 1.123359680 1.001001958 0.928865246 0.899353647 0.902260321 0.926191704 0.959581928 0.994038347 1.025540295 1.053199711 1.077079154 1.097047973 1.113587787 1.128424561 1.142981054 1.156688905 1.167261673 1.172074753 1.166495083 1.140420130
//
IT	4477
RD	10
LK	-7638861.225747
QD	-436.909857 -> -426.583956
RI	0.0119848767
TR	0.200648	0.038013
MT	15.864544
MM	C_pi: 1.083599, n_recomb: 703494.869785
RS	0	0.000000	0.723431	7944.258383	0.011293	0.024629
RS	1	0.008385	0.723431	8508.472381	0.012095	0.008353
RS	2	0.017474	0.723431	9103.661800	0.012941	0.006212
RS	3	0.027325	0.723431	9729.948968	0.013831	0.006881
RS	4	0.038001	3.468160	2180.409870	0.003099	0.001875
RS	5	0.049573	3.468160	2355.583513	0.003348	0.002320
RS	6	0.062115	2.342624	3762.951417	0.005349	0.003789
RS	7	0.075709	2.342624	4054.995362	0.005764	0.004584
RS	8	0.090443	1.765311	5789.478588	0.008230	0.007134
RS	9	0.106413	1.765311	6218.047691	0.008839	0.008142
RS	10	0.123721	1.664907	7073.415759	0.010055	0.009502
RS	11	0.142481	1.664907	7579.882539	0.010775	0.010222
RS	12	0.162814	1.597598	8454.411711	0.012018	0.011585
RS	13	0.184852	1.597598	9036.526668	0.012845	0.012502
RS	14	0.208738	1.466206	10504.375574	0.014932	0.014767
RS	15	0.234627	1.466206	11183.395843	0.015897	0.015861
RS	16	0.262687	1.299221	13398.642887	0.019046	0.019141
RS	17	0.293100	1.299221	14180.806463	0.020158	0.020387
RS	18	0.326062	1.131613	17162.466160	0.024396	0.024762
RS	19	0.361789	1.131613	18012.429934	0.025604	0.026175
RS	20	0.400512	1.003587	21208.754336	0.030148	0.030860
RS	21	0.442482	1.003587	22025.487273	0.031309	0.032188
RS	22	0.487971	0.927924	24601.395111	0.034970	0.035917
RS	23	0.537275	0.927924	25253.165358	0.035897	0.036911
RS	24	0.590713	0.896862	26669.451880	0.037910	0.038909
RS	25	0.648632	0.896862	27056.222429	0.038460	0.039426
RS	26	0.711408	0.899761	27212.192036	0.038681	0.039564
RS	27	0.779448	0.899761	27296.702522	0.038802	0.039568
RS	28	0.853193	0.924653	26503.200534	0.037674	0.038329
RS	29	0.933122	0.924653	26293.718089	0.037376	0.037895
RS	30	1.019753	0.959279	25003.565443	0.035542	0.035970
RS	31	1.113648	0.959279	24518.901887	0.034853	0.035179
RS	32	1.215418	0.994779	23038.207668	0.032748	0.033020
RS	33	1.325720	0.994779	22295.018392	0.031692	0.031904
RS	34	1.445273	1.027057	20741.689561	0.029484	0.029668
RS	35	1.574850	1.027057	19763.137467	0.028093	0.028244
RS	36	1.715292	1.055413	18163.205544	0.025819	0.025955
RS	37	1.867512	1.055413	16991.332371	0.024153	0.024266
RS	38	2.032495	1.080091	15370.310411	0.021849	0.021956
RS	39	2.211313	1.080091	14070.087581	0.020000	0.020094
RS	40	2.405126	1.101011	12479.795949	0.017740	0.017837
RS	41	2.615190	1.101011	11134.625013	0.015828	0.015918
RS	42	2.842870	1.118705	9635.590920	0.013697	0.013796
RS	43	3.089641	1.118705	8340.367949	0.011856	0.011951
RS	44	3.357104	1.135038	6994.977911	0.009943	0.010046
RS	45	3.646996	1.135038	5844.077294	0.008307	0.008403
RS	46	3.961196	1.151496	4718.504736	0.006707	0.006807
RS	47	4.301743	1.151496	3783.755222	0.005379	0.005471
RS	48	4.670846	1.167301	2924.948469	0.004158	0.004250
RS	49	5.070900	1.167301	2236.157687	0.003179	0.003263
RS	50	5.504500	1.179748	1646.031782	0.002340	0.002419
RS	51	5.974460	1.179748	1189.220120	0.001690	0.001761
RS	52	6.483827	1.185778	827.158873	0.001176	0.001237
RS	53	7.035906	1.185778	558.117944	0.000793	0.000843
RS	54	7.634280	1.180265	363.191880	0.000516	0.000555
RS	55	8.282829	1.180265	225.005129	0.000320	0.000348
RS	56	8.985762	1.180265	133.015610	0.000189	0.000209
RS	57	9.747638	1.180265	74.742243	0.000106	0.000119
RS	58	10.573401	1.152041	40.394338	0.000057	0.000065
RS	59	11.468407	1.152041	19.856018	0.000028	0.000032
RS	60	12.438463	1.152041	9.135450	0.000013	0.000015
RS	61	13.489861	1.152041	3.912352	0.000006	0.000007
RS	62	14.629424	1.152041	1.550322	0.000002	0.000003
RS	63	15.864544	1.152041	0.829170	0.000001	0.000001
PA	4+25*2+4+6 0.200648408 0.038012691 15.864543570 0.723431137 3.468160451 2.342623676 1.765311272 1.664907354 1.597598159 1.466205816 1.299221170 1.131613124 1.003586618 0.927923604 0.896862056 0.899761107 0.924653021 0.959279021 0.994779201 1.027056733 1.055413430 1.080090854 1.101011079 1.118704503 1.135038038 1.151496381 1.167300770 1.179748157 1.185777868 1.180265068 1.152040683
//
IT	4621
RD	11
LK	-7638841.593787
QD	-431.752439 -> -423.261915
RI	0.0119938377
TR	0.200425	0.037845
MT	15.915145
MM	C_pi: 1.084627, n_recomb: 701106.747525
RS	0	0.000000	0.716963	7994.014821	0.011402	0.024611
RS	1	0.008391	0.716963	8561.184205	0.012211	0.008369
RS	2	0.017486	0.716963	9159.345689	0.013064	0.006243
RS	3	0.027344	0.716963	9788.586976	0.013962	0.006945
RS	4	0.038029	3.645866	2068.093480	0.002950	0.001786
RS	5	0.049611	3.645866	2234.726225	0.003187	0.002214
RS	6	0.062164	2.357984	3728.924660	0.005319	0.003766
RS	7	0.075771	2.357984	4018.660605	0.005732	0.004547
RS	8	0.090520	1.742717	5850.119406	0.008344	0.007213
RS	9	0.106506	1.742717	6282.654139	0.008961	0.008235
RS	10	0.123834	1.654565	7099.096989	0.010126	0.009551
RS	11	0.142615	1.654565	7607.111586	0.010850	0.010285
RS	12	0.162973	1.602824	8404.728831	0.011988	0.011554
RS	13	0.185038	1.602824	8984.118391	0.012814	0.012479
RS	14	0.208955	1.478838	10389.435245	0.014819	0.014671
RS	15	0.234879	1.478838	11063.023913	0.015779	0.015764
RS	16	0.262978	1.311783	13243.408131	0.018889	0.019013
RS	17	0.293435	1.311783	14019.961466	0.019997	0.020248
RS	18	0.326448	1.139205	17021.632254	0.024278	0.024674
RS	19	0.362230	1.139205	17868.476302	0.025486	0.026073
RS	20	0.401015	1.006054	21131.666737	0.030140	0.030875
RS	21	0.443055	1.006054	21947.226230	0.031304	0.032191
RS	22	0.488622	0.927200	24593.406360	0.035078	0.036036
RS	23	0.538012	0.927200	25242.589048	0.036004	0.037020
RS	24	0.591546	0.894739	26696.334469	0.038077	0.039079
RS	25	0.649573	0.894739	27077.024277	0.038620	0.039585
RS	26	0.712468	0.897634	27225.776126	0.038833	0.039714
RS	27	0.780641	0.897634	27302.249952	0.038942	0.039710
RS	28	0.854534	0.923384	26474.810241	0.037761	0.038418
RS	29	0.934628	0.923384	26258.603356	0.037453	0.037980
RS	30	1.021441	0.959060	24935.770345	0.035566	0.036001
RS	31	1.115540	0.959060	24447.543280	0.034870	0.035211
RS	32	1.217534	0.995370	22948.236505	0.032731	0.033017
RS	33	1.328086	0.995370	22204.638934	0.031671	0.031904
RS	34	1.447914	1.028171	20644.623197	0.029446	0.029649
RS	35	1.577797	1.028171	19668.189978	0.028053	0.028227
RS	36	1.718578	1.056982	18066.604152	0.025769	0.025924
RS	37	1.871172	1.056982	16899.192231	0.024104	0.024238
RS	38	2.036570	1.082249	15277.895660	0.021791	0.021916
RS	39	2.215845	1.082249	13984.696475	0.019947	0.020056
RS	40	2.410164	1.103953	12395.572316	0.017680	0.017789
RS	41	2.620788	1.103953	11059.931247	0.015775	0.015876
RS	42	2.849085	1.122685	9563.682131	0.013641	0.013746
RS	43	3.096537	1.122685	8279.940273	0.011810	0.011909
RS	44	3.364754	1.140455	6938.459042	0.009896	0.010000
RS	45	3.655475	1.140455	5799.988819	0.008273	0.008368
RS	46	3.970591	1.158805	4679.243168	0.006674	0.006771
RS	47	4.312147	1.158805	3756.275255	0.005358	0.005447
RS	48	4.682363	1.176741	2902.775534	0.004140	0.004228
RS	49	5.083643	1.176741	2223.212711	0.003171	0.003252
RS	50	5.518594	1.191124	1637.593338	0.002336	0.002412
RS	51	5.990041	1.191124	1186.298227	0.001692	0.001759
RS	52	6.501046	1.198441	826.831451	0.001179	0.001238
RS	53	7.054929	1.198441	559.889633	0.000799	0.000846
RS	54	7.655287	1.193057	365.703469	0.000522	0.000559
RS	55	8.306020	1.193057	227.521030	0.000325	0.000352
RS	56	9.011355	1.193057	135.115732	0.000193	0.000212
RS	57	9.775874	1.193057	76.294270	0.000109	0.000121
RS	58	10.604542	1.162733	41.494781	0.000059	0.000067
RS	59	11.502742	1.162733	20.490108	0.000029	0.000033
RS	60	12.476309	1.162733	9.473385	0.000014	0.000016
RS	61	13.531566	1.162733	4.078408	0.000006	0.000007
RS	62	14.675368	1.162733	1.625241	0.000002	0.000003
RS	63	15.915145	1.162733	0.877085	0.000001	0.000001
PA	4+25*2+4+6 0.200424525 0.037845099 15.915144543 0.716962814 3.645865572 2.357984231 1.742716588 1.654565353 1.602824067 1.478837903 1.311783114 1.139205228 1.006054487 0.927199615 0.894739166 0.897634358 0.923384416 0.959059917 0.995370119 1.028171133 1.056982344 1.082248819 1.103953196 1.122685432 1.140455057 1.158805410 1.176740637 1.191123998 1.198441080 1.193057100 1.162732612
//
IT	3733
RD	12
LK	-7638825.369664
QD	-428.357614 -> -421.231343
RI	0.0120023745
TR	0.200243	0.037694
MT	15.958401
MM	C_pi: 1.085438, n_recomb: 698880.967583
RS	0	0.000000	0.711691	8032.250061	0.011493	0.024596
RS	1	0.008395	0.711691	8601.658007	0.012308	0.008383
RS	2	0.017496	0.711691	9202.059263	0.013167	0.006269
RS	3	0.027360	0.711691	9833.512456	0.014070	0.006998
RS	4	0.038053	3.827866	1964.364330	0.002811	0.001703
RS	5	0.049643	3.827866	2123.057691	0.003038	0.002115
RS	6	0.062206	2.372271	3697.546213	0.005291	0.003745
RS	7	0.075824	2.372271	3985.135782	0.005702	0.004513
RS	8	0.090585	1.719927	5913.758083	0.008462	0.007294
RS	9	0.106586	1.719927	6350.403158	0.009087	0.008328
RS	10	0.123930	1.643021	7131.043189	0.010204	0.009602
RS	11	0.142730	1.643021	7640.936394	0.010933	0.010351
RS	12	0.163108	1.606101	8366.081929	0.011971	0.011530
RS	13	0.185197	1.606101	8943.301280	0.012797	0.012464
RS	14	0.209141	1.489640	10289.280413	0.014723	0.014586
RS	15	0.235094	1.489640	10958.046619	0.015679	0.015680
RS	16	0.263227	1.323104	13102.909452	0.018748	0.018895
RS	17	0.293722	1.323104	13874.247000	0.019852	0.020123
RS	18	0.326777	1.146175	16890.282278	0.024168	0.024589
RS	19	0.362607	1.146175	17734.069046	0.025375	0.025978
RS	20	0.401445	1.008363	21055.661989	0.030128	0.030884
RS	21	0.443543	1.008363	21869.997533	0.031293	0.032190
RS	22	0.489176	0.926615	24578.691411	0.035169	0.036139
RS	23	0.538640	0.926615	25225.497834	0.036094	0.037113
RS	24	0.592257	0.892899	26712.623452	0.038222	0.039228
RS	25	0.650376	0.892899	27087.925672	0.038759	0.039724
RS	26	0.713373	0.895814	27229.718533	0.038962	0.039844
RS	27	0.781660	0.895814	27299.249780	0.039061	0.039831
RS	28	0.855679	0.922349	26441.526930	0.037834	0.038492
RS	29	0.935913	0.922349	26219.761575	0.037517	0.038050
RS	30	1.022883	0.958936	24869.331380	0.035585	0.036026
RS	31	1.117154	0.958936	24378.401343	0.034882	0.035236
RS	32	1.219340	0.995870	22865.499753	0.032717	0.033014
RS	33	1.330105	0.995870	22121.747162	0.031653	0.031903
RS	34	1.450169	1.028992	20558.879349	0.029417	0.029635
RS	35	1.580313	1.028992	19584.074391	0.028022	0.028215
RS	36	1.721383	1.058058	17983.132156	0.025731	0.025903
RS	37	1.874297	1.058058	16818.969982	0.024066	0.024217
RS	38	2.040049	1.083736	15198.173025	0.021746	0.021885
RS	39	2.219716	1.083736	13910.251412	0.019904	0.020027
RS	40	2.414467	1.106082	12321.861146	0.017631	0.017750
RS	41	2.625568	1.106082	10993.777520	0.015731	0.015840
RS	42	2.854393	1.125749	9499.225312	0.013592	0.013703
RS	43	3.102428	1.125749	8225.093861	0.011769	0.011872
RS	44	3.371287	1.144893	6886.260689	0.009853	0.009958
RS	45	3.662718	1.144893	5758.729112	0.008240	0.008335
RS	46	3.978616	1.165119	4641.754834	0.006642	0.006737
RS	47	4.321035	1.165119	3729.601477	0.005337	0.005423
RS	48	4.692202	1.185211	2880.751303	0.004122	0.004207
RS	49	5.094530	1.185211	2209.960183	0.003162	0.003240
RS	50	5.530635	1.201580	1628.591118	0.002330	0.002403
RS	51	6.003354	1.201580	1182.727576	0.001692	0.001757
RS	52	6.515759	1.210237	825.866835	0.001182	0.001238
RS	53	7.071183	1.210237	561.123533	0.000803	0.000849
RS	54	7.673238	1.205047	367.785959	0.000526	0.000563
RS	55	8.325838	1.205047	229.741133	0.000329	0.000356
RS	56	9.033228	1.205047	137.027453	0.000196	0.000215
RS	57	9.800005	1.205047	77.735866	0.000111	0.000124
RS	58	10.631158	1.172701	42.535267	0.000061	0.000068
RS	59	11.532089	1.172701	21.096248	0.000030	0.000034
RS	60	12.508658	1.172701	9.799696	0.000014	0.000016
RS	61	13.567215	1.172701	4.240293	0.000006	0.000007
RS	62	14.714642	1.172701	1.698960	0.000002	0.000003
RS	63	15.958401	1.172701	0.924902	0.000001	0.000002
PA	4+25*2+4+6 0.200243145 0.037694325 15.958401457 0.711691109 3.827865742 2.372270533 1.719927463 1.643021316 1.606101326 1.489639619 1.323103539 1.146174681 1.008362920 0.926614686 0.892899473 0.895813538 0.922348821 0.958935527 0.995870379 1.028991846 1.058057898 1.083735578 1.106081981 1.125748637 1.144892557 1.165118977 1.185211209 1.201580366 1.210236683 1.205047109 1.172701129
//
IT	3680
RD	13
LK	-7638811.695508
QD	-426.166048 -> -420.084834
RI	0.0120103464
TR	0.200094	0.037557
MT	15.995898
MM	C_pi: 1.086081, n_recomb: 696798.263223
RS	0	0.000000	0.707237	8062.767821	0.011571	0.024583
RS	1	0.008399	0.707237	8633.932996	0.012391	0.008394
RS	2	0.017504	0.707237	9236.082859	0.013255	0.006291
RS	3	0.027374	0.707237	9869.250873	0.014164	0.007045
RS	4	0.038073	4.014717	1868.083552	0.002681	0.001627
RS	5	0.049670	4.014717	2019.364699	0.002898	0.002024
RS	6	0.062242	2.386357	3667.318473	0.005263	0.003725
RS	7	0.075870	2.386357	3952.822869	0.005673	0.004480
RS	8	0.090642	1.697659	5977.962018	0.008579	0.007373
RS	9	0.106655	1.697659	6418.713456	0.009212	0.008419
RS	10	0.124013	1.630990	7166.327710	0.010285	0.009654
RS	11	0.142828	1.630990	7678.265135	0.011019	0.010418
RS	12	0.163225	1.607976	8335.548975	0.011963	0.011512
RS	13	0.185334	1.607976	8911.010005	0.012789	0.012456
RS	14	0.209301	1.498925	10201.357118	0.014640	0.014511
RS	15	0.235281	1.498925	10865.818967	0.015594	0.015607
RS	16	0.263442	1.333329	12975.428111	0.018621	0.018787
RS	17	0.293970	1.333329	13741.922323	0.019722	0.020009
RS	18	0.327061	1.152560	16768.206918	0.024065	0.024509
RS	19	0.362932	1.152560	17609.029436	0.025271	0.025889
RS	20	0.401816	1.010494	20982.039237	0.030112	0.030888
RS	21	0.443966	1.010494	21795.119103	0.031279	0.032186
RS	22	0.489656	0.926118	24559.609388	0.035246	0.036230
RS	23	0.539184	0.926118	25204.200467	0.036171	0.037196
RS	24	0.592873	0.891284	26720.847165	0.038348	0.039360
RS	25	0.651070	0.891284	27091.322780	0.038880	0.039847
RS	26	0.714156	0.894248	27225.973069	0.039073	0.039957
RS	27	0.782541	0.894248	27289.469734	0.039164	0.039937
RS	28	0.856670	0.921522	26404.143852	0.037894	0.038554
RS	29	0.937026	0.921522	26177.810456	0.037569	0.038109
RS	30	1.024131	0.958916	24803.785102	0.035597	0.036045
RS	31	1.118552	0.958916	24310.909212	0.034889	0.035254
RS	32	1.220904	0.996330	22788.434552	0.032704	0.033012
RS	33	1.331853	0.996330	22044.801496	0.031637	0.031903
RS	34	1.452121	1.029606	20482.254175	0.029395	0.029626
RS	35	1.582492	1.029606	19508.741783	0.027998	0.028207
RS	36	1.723812	1.058766	17910.323211	0.025704	0.025889
RS	37	1.877003	1.058766	16748.487766	0.024036	0.024203
RS	38	2.043061	1.084708	15128.880560	0.021712	0.021862
RS	39	2.223067	1.084708	13844.862523	0.019869	0.020004
RS	40	2.418193	1.107571	12256.956024	0.017590	0.017718
RS	41	2.629708	1.107571	10934.835104	0.015693	0.015810
RS	42	2.858990	1.128076	9441.162739	0.013549	0.013665
RS	43	3.107530	1.128076	8175.093005	0.011732	0.011839
RS	44	3.376946	1.148535	6837.889539	0.009813	0.009920
RS	45	3.668991	1.148535	5720.036198	0.008209	0.008305
RS	46	3.985567	1.170619	4605.954446	0.006610	0.006705
RS	47	4.328734	1.170619	3703.774246	0.005315	0.005400
RS	48	4.700725	1.192883	2859.013485	0.004103	0.004186
RS	49	5.103961	1.192883	2196.568732	0.003152	0.003227
RS	50	5.541067	1.211279	1619.205406	0.002324	0.002394
RS	51	6.014888	1.211279	1178.668898	0.001692	0.001754
RS	52	6.528507	1.221328	824.397415	0.001183	0.001238
RS	53	7.085268	1.221328	561.921217	0.000806	0.000851
RS	54	7.688793	1.216391	369.514023	0.000530	0.000566
RS	55	8.343012	1.216391	231.714332	0.000333	0.000359
RS	56	9.052181	1.216391	138.780736	0.000199	0.000218
RS	57	9.820918	1.216391	79.084157	0.000113	0.000126
RS	58	10.654224	1.182071	43.525509	0.000062	0.000070
RS	59	11.557523	1.182071	21.678820	0.000031	0.000035
RS	60	12.536696	1.182071	10.116181	0.000015	0.000017
RS	61	13.598113	1.182071	4.398672	0.000006	0.000007
RS	62	14.748684	1.182071	1.771697	0.000003	0.000003
RS	63	15.995898	1.182071	0.972699	0.000001	0.000002
PA	4+25*2+4+6 0.200093702 0.037557430 15.995897558 0.707237083 4.014716666 2.386356636 1.697659420 1.630990406 1.607976123 1.498924775 1.333329483 1.152560439 1.010493695 0.926118053 0.891284004 0.894248434 0.921521868 0.958915636 0.996329814 1.029606277 1.058765994 1.084707613 1.107571418 1.128076196 1.148535394 1.170618585 1.192882593 1.211279402 1.221327551 1.216390797 1.182070945
//
IT	3952
RD	14
LK	-7638799.986247
QD	-424.810105 -> -419.550411
RI	0.0120175675
TR	0.199969	0.037432
MT	16.028757
MM	C_pi: 1.086595, n_recomb: 694844.736338
RS	0	0.000000	0.703360	8088.041508	0.011640	0.024571
RS	1	0.008403	0.703360	8660.635699	0.012464	0.008405
RS	2	0.017512	0.703360	9264.199676	0.013333	0.006312
RS	3	0.027387	0.703360	9898.744561	0.014246	0.007086
RS	4	0.038091	4.206798	1778.402352	0.002559	0.001556
RS	5	0.049695	4.206798	1922.743076	0.002767	0.001938
RS	6	0.062274	2.400760	3637.387895	0.005235	0.003705
RS	7	0.075909	2.400760	3920.811636	0.005643	0.004446
RS	8	0.090691	1.676360	6041.045767	0.008694	0.007451
RS	9	0.106715	1.676360	6485.798285	0.009334	0.008507
RS	10	0.124085	1.618934	7203.014347	0.010366	0.009707
RS	11	0.142915	1.618934	7717.053453	0.011106	0.010484
RS	12	0.163327	1.608866	8310.951324	0.011961	0.011498
RS	13	0.185454	1.608866	8884.957872	0.012787	0.012452
RS	14	0.209441	1.506967	10123.531389	0.014569	0.014444
RS	15	0.235443	1.506967	10784.126978	0.015520	0.015543
RS	16	0.263631	1.342591	12859.472054	0.018507	0.018688
RS	17	0.294187	1.342591	13621.471580	0.019604	0.019905
RS	18	0.327310	1.158403	16655.057635	0.023969	0.024434
RS	19	0.363217	1.158403	17493.030316	0.025175	0.025807
RS	20	0.402141	1.012436	20911.718601	0.030096	0.030891
RS	21	0.444336	1.012436	21723.528303	0.031264	0.032181
RS	22	0.490076	0.925671	24537.999250	0.035314	0.036312
RS	23	0.539660	0.925671	25180.499707	0.036239	0.037269
RS	24	0.593411	0.889845	26723.084528	0.038459	0.039479
RS	25	0.651678	0.889845	27089.190090	0.038986	0.039957
RS	26	0.714842	0.892897	27216.200777	0.039169	0.040057
RS	27	0.783313	0.892897	27274.421517	0.039253	0.040030
RS	28	0.857538	0.920878	26363.487386	0.037942	0.038606
RS	29	0.938000	0.920878	26133.427418	0.037610	0.038157
RS	30	1.025223	0.958998	24739.026348	0.035604	0.036058
RS	31	1.119775	0.958998	24244.859222	0.034892	0.035268
RS	32	1.222273	0.996776	22716.054567	0.032692	0.033010
RS	33	1.333383	0.996776	21972.806242	0.031623	0.031901
RS	34	1.453831	1.030077	20413.096295	0.029378	0.029621
RS	35	1.584399	1.030077	19440.655777	0.027978	0.028202
RS	36	1.725939	1.059196	17846.375719	0.025684	0.025882
RS	37	1.879372	1.059196	16686.149171	0.024014	0.024194
RS	38	2.045699	1.085279	15068.331798	0.021686	0.021847
RS	39	2.226002	1.085279	13787.116649	0.019842	0.019987
RS	40	2.421456	1.108551	12199.548481	0.017557	0.017693
RS	41	2.633334	1.108551	10882.082877	0.015661	0.015785
RS	42	2.863016	1.129808	9388.651501	0.013512	0.013633
RS	43	3.111998	1.129808	8129.350710	0.011700	0.011810
RS	44	3.381902	1.151525	6792.959203	0.009776	0.009884
RS	45	3.674486	1.151525	5683.705383	0.008180	0.008276
RS	46	3.991655	1.175440	4571.782943	0.006580	0.006673
RS	47	4.335477	1.175440	3678.830942	0.005294	0.005378
RS	48	4.708190	1.199886	2837.665020	0.004084	0.004165
RS	49	5.112222	1.199886	2183.170280	0.003142	0.003215
RS	50	5.550205	1.220346	1609.580064	0.002316	0.002385
RS	51	6.024991	1.220346	1174.252881	0.001690	0.001750
RS	52	6.539674	1.231832	822.536250	0.001184	0.001237
RS	53	7.097606	1.231832	562.368764	0.000809	0.000853
RS	54	7.702420	1.227191	370.952707	0.000534	0.000569
RS	55	8.358057	1.227191	233.482100	0.000336	0.000362
RS	56	9.068787	1.227191	140.400321	0.000202	0.000220
RS	57	9.839240	1.227191	80.352878	0.000116	0.000128
RS	58	10.674434	1.190945	44.472482	0.000064	0.000071
RS	59	11.579809	1.190945	22.241134	0.000032	0.000036
RS	60	12.561263	1.190945	10.424287	0.000015	0.000017
RS	61	13.625189	1.190945	4.554122	0.000007	0.000008
RS	62	14.778516	1.190945	1.843663	0.000003	0.000003
RS	63	16.028757	1.190945	1.020578	0.000001	0.000002
PA	4+25*2+4+6 0.199968903 0.037432284 16.028756562 0.703359533 4.206798416 2.400760219 1.676359670 1.618934240 1.608865545 1.506967063 1.342590905 1.158403063 1.012436478 0.925671146 0.889844751 0.892896712 0.920878124 0.958997941 0.996775920 1.030077102 1.059195629 1.085278634 1.108551498 1.129808262 1.151524546 1.175440268 1.199885791 1.220345723 1.231831837 1.227191355 1.190944782
//
IT	3556
RD	15
LK	-7638789.830894
QD	-424.039301 -> -419.439511
RI	0.0120245131
TR	0.199864	0.037317
MT	16.057800
MM	C_pi: 1.087006, n_recomb: 693008.767819
RS	0	0.000000	0.699877	8109.973615	0.011703	0.024561
RS	1	0.008406	0.699877	8683.785172	0.012531	0.008414
RS	2	0.017519	0.699877	9288.547804	0.013403	0.006330
RS	3	0.027398	0.699877	9924.252230	0.014321	0.007125
RS	4	0.038107	4.404347	1694.661120	0.002445	0.001489
RS	5	0.049716	4.404347	1832.490116	0.002644	0.001857
RS	6	0.062301	2.415768	3607.292157	0.005205	0.003684
RS	7	0.075945	2.415768	3888.609577	0.005611	0.004412
RS	8	0.090735	1.656246	6102.003369	0.008805	0.007526
RS	9	0.106768	1.656246	6550.593081	0.009452	0.008592
RS	10	0.124149	1.607160	7239.730068	0.010447	0.009758
RS	11	0.142991	1.607160	7755.852171	0.011192	0.010549
RS	12	0.163417	1.609061	8290.756436	0.011963	0.011487
RS	13	0.185560	1.609061	8863.535634	0.012790	0.012451
RS	14	0.209565	1.513969	10054.202344	0.014508	0.014384
RS	15	0.235587	1.513969	10711.307831	0.015456	0.015487
RS	16	0.263797	1.351009	12753.619551	0.018403	0.018597
RS	17	0.294378	1.351009	13511.442980	0.019497	0.019811
RS	18	0.327530	1.163752	16550.204283	0.023882	0.024364
RS	19	0.363468	1.163752	17385.449846	0.025087	0.025731
RS	20	0.402428	1.014195	20845.080800	0.030079	0.030892
RS	21	0.444662	1.014195	21655.618524	0.031249	0.032176
RS	22	0.490447	0.925251	24515.038391	0.035375	0.036386
RS	23	0.540081	0.925251	25155.549364	0.036299	0.037337
RS	24	0.593887	0.888544	26720.910927	0.038558	0.039585
RS	25	0.652215	0.888544	27083.020958	0.039080	0.040056
RS	26	0.715447	0.891722	27201.760374	0.039252	0.040144
RS	27	0.783994	0.891722	27255.339266	0.039329	0.040111
RS	28	0.858304	0.920392	26320.307695	0.037980	0.038649
RS	29	0.938860	0.920392	26087.232122	0.037643	0.038197
RS	30	1.026187	0.959177	24674.973268	0.035606	0.036066
RS	31	1.120856	0.959177	24180.084736	0.034891	0.035276
RS	32	1.223482	0.997228	22647.545248	0.032680	0.033006
RS	33	1.334735	0.997228	21904.941763	0.031608	0.031898
RS	34	1.455340	1.030446	20350.177135	0.029365	0.029619
RS	35	1.586083	1.030446	19378.663227	0.027963	0.028198
RS	36	1.727817	1.059416	17789.819350	0.025670	0.025879
RS	37	1.881465	1.059416	16630.651887	0.023998	0.024189
RS	38	2.048029	1.085534	15015.203897	0.021667	0.021837
RS	39	2.228594	1.085534	13735.901469	0.019821	0.019975
RS	40	2.424338	1.109122	12148.596714	0.017530	0.017672
RS	41	2.636536	1.109122	10834.704273	0.015634	0.015765
RS	42	2.866572	1.131053	9341.010958	0.013479	0.013604
RS	43	3.115944	1.131053	8087.389257	0.011670	0.011783
RS	44	3.386279	1.153971	6751.140134	0.009742	0.009851
RS	45	3.679339	1.153971	5649.557013	0.008152	0.008249
RS	46	3.997034	1.179692	4539.177579	0.006550	0.006643
RS	47	4.341434	1.179692	3654.791678	0.005274	0.005356
RS	48	4.714785	1.206322	2816.787059	0.004065	0.004144
RS	49	5.119521	1.206322	2169.870652	0.003131	0.003202
RS	50	5.558278	1.228874	1599.832903	0.002309	0.002375
RS	51	6.033919	1.228874	1169.586718	0.001688	0.001747
RS	52	6.549541	1.241837	820.377052	0.001184	0.001235
RS	53	7.108508	1.241837	562.537422	0.000812	0.000855
RS	54	7.714462	1.237537	372.152862	0.000537	0.000571
RS	55	8.371352	1.237537	235.078260	0.000339	0.000365
RS	56	9.083462	1.237537	141.907271	0.000205	0.000223
RS	57	9.855432	1.237537	81.554274	0.000118	0.000130
RS	58	10.692295	1.199399	45.383043	0.000065	0.000073
RS	59	11.599505	1.199399	22.786478	0.000033	0.000037
RS	60	12.582976	1.199399	10.725471	0.000015	0.000018
RS	61	13.649119	1.199399	4.707237	0.000007	0.000008
RS	62	14.804882	1.199399	1.915079	0.000003	0.000003
RS	63	16.057800	1.199399	1.068647	0.000002	0.000002
PA	4+25*2+4+6 0.199863634 0.037317282 16.057800368 0.699876865 4.404347146 2.415768176 1.656246410 1.607160184 1.609061173 1.513968886 1.351008858 1.163751658 1.014194717 0.925250938 0.888544237 0.891721597 0.920391591 0.959177197 0.997228406 1.030446469 1.059415837 1.085534280 1.109121856 1.131053278 1.153971290 1.179692173 1.206322480 1.228874140 1.241837323 1.237537169 1.199399409
//
IT	3467
RD	16
LK	-7638780.929692
QD	-423.682849 -> -419.622852
RI	0.0120310219
TR	0.199772	0.037211
MT	16.083926
MM	C_pi: 1.087343, n_recomb: 691280.643931
RS	0	0.000000	0.696692	8129.592633	0.011760	0.024552
RS	1	0.008409	0.696692	8704.476339	0.012592	0.008423
RS	2	0.017525	0.696692	9310.290314	0.013468	0.006347
RS	3	0.027407	0.696692	9947.006350	0.014389	0.007161
RS	4	0.038121	4.607491	1616.340534	0.002338	0.001427
RS	5	0.049735	4.607491	1748.053110	0.002529	0.001781
RS	6	0.062326	2.431527	3576.834383	0.005174	0.003663
RS	7	0.075976	2.431527	3856.008833	0.005578	0.004378
RS	8	0.090774	1.637412	6160.278171	0.008911	0.007598
RS	9	0.106816	1.637412	6612.512573	0.009566	0.008672
RS	10	0.124207	1.595858	7275.620056	0.010525	0.009807
RS	11	0.143060	1.595858	7793.762415	0.011274	0.010610
RS	12	0.163498	1.608788	8273.850287	0.011969	0.011479
RS	13	0.185656	1.608788	8845.575785	0.012796	0.012453
RS	14	0.209676	1.520114	9992.043597	0.014454	0.014331
RS	15	0.235716	1.520114	10645.985203	0.015400	0.015438
RS	16	0.263946	1.358688	12656.764486	0.018309	0.018514
RS	17	0.294550	1.358688	13410.709945	0.019400	0.019725
RS	18	0.327727	1.168657	16453.092698	0.023801	0.024299
RS	19	0.363694	1.168657	17285.743724	0.025005	0.025661
RS	20	0.402686	1.015781	20782.389310	0.030064	0.030894
RS	21	0.444956	1.015781	21591.669086	0.031234	0.032172
RS	22	0.490780	0.924844	24491.744055	0.035430	0.036454
RS	23	0.540458	0.924844	25130.351442	0.036353	0.037398
RS	24	0.594314	0.887361	26715.566132	0.038646	0.039683
RS	25	0.652698	0.887361	27073.996184	0.039165	0.040147
RS	26	0.715991	0.890701	27183.773676	0.039324	0.040222
RS	27	0.784607	0.890701	27233.247876	0.039395	0.040182
RS	28	0.858992	0.920049	26275.238150	0.038010	0.038683
RS	29	0.939633	0.920049	26039.755321	0.037669	0.038229
RS	30	1.027054	0.959453	24611.690133	0.035603	0.036070
RS	31	1.121826	0.959453	24116.570663	0.034887	0.035280
RS	32	1.224568	0.997708	22582.352910	0.032667	0.033002
RS	33	1.335950	0.997708	21840.637227	0.031594	0.031895
RS	34	1.456697	1.030757	20292.510765	0.029355	0.029618
RS	35	1.587597	1.030757	19321.837019	0.027951	0.028197
RS	36	1.729505	1.059489	17739.514537	0.025662	0.025879
RS	37	1.883346	1.059489	16580.978650	0.023986	0.024187
RS	38	2.050123	1.085557	14968.364978	0.021653	0.021831
RS	39	2.230924	1.085557	13690.263582	0.019804	0.019966
RS	40	2.426928	1.109379	12103.193736	0.017508	0.017657
RS	41	2.639415	1.109379	10791.986184	0.015612	0.015747
RS	42	2.869768	1.131914	9297.658562	0.013450	0.013579
RS	43	3.119492	1.131914	8048.795163	0.011643	0.011760
RS	44	3.390215	1.155980	6712.150235	0.009710	0.009821
RS	45	3.683703	1.155980	5617.430684	0.008126	0.008224
RS	46	4.001870	1.183477	4508.070478	0.006521	0.006615
RS	47	4.346791	1.183477	3631.657870	0.005254	0.005335
RS	48	4.720716	1.212291	2796.430525	0.004045	0.004124
RS	49	5.126084	1.212291	2156.744056	0.003120	0.003190
RS	50	5.565538	1.236959	1590.048448	0.002300	0.002366
RS	51	6.041946	1.236959	1164.750025	0.001685	0.001743
RS	52	6.558414	1.251436	817.989545	0.001183	0.001234
RS	53	7.118312	1.251436	562.481679	0.000814	0.000856
RS	54	7.725291	1.247515	373.155549	0.000540	0.000574
RS	55	8.383309	1.247515	236.529892	0.000342	0.000368
RS	56	9.096660	1.247515	143.318259	0.000207	0.000225
RS	57	9.869995	1.247515	82.697895	0.000120	0.000132
RS	58	10.708359	1.207531	46.261941	0.000067	0.000074
RS	59	11.617220	1.207531	23.317339	0.000034	0.000038
RS	60	12.602506	1.207531	11.020944	0.000016	0.000018
RS	61	13.670643	1.207531	4.858566	0.000007	0.000008
RS	62	14.828599	1.207531	1.986177	0.000003	0.000003
RS	63	16.083926	1.207531	1.117048	0.000002	0.000002
PA	4+25*2+4+6 0.199772096 0.037210801 16.083925901 0.696691771 4.607491072 2.431526551 1.637412218 1.595858000 1.608788028 1.520113840 1.358687856 1.168657151 1.015780943 0.924844157 0.887361292 0.890701102 0.920049267 0.959453449 0.997707725 1.030757005 1.059488581 1.085557055 1.109378887 1.131914045 1.155979725 1.183476814 1.212290956 1.236959393 1.251436142 1.247514937 1.207531299
//
IT	4015
RD	17
LK	-7638773.058422
QD	-423.617661 -> -420.006105
RI	0.0120375828
TR	0.199691	0.037112
MT	16.107640
MM	C_pi: 1.087624, n_recomb: 689651.932981
RS	0	0.000000	0.693719	8147.798346	0.011814	0.024544
RS	1	0.008411	0.693719	8723.664407	0.012649	0.008431
RS	2	0.017530	0.693719	9330.438960	0.013529	0.006363
RS	3	0.027416	0.693719	9968.075895	0.014454	0.007194
RS	4	0.038134	4.816131	1543.044988	0.002237	0.001368
RS	5	0.049753	4.816131	1669.010994	0.002420	0.001710
RS	6	0.062349	2.448063	3545.984010	0.005142	0.003641
RS	7	0.076005	2.448063	3822.978204	0.005543	0.004343
RS	8	0.090809	1.619885	6215.491874	0.009013	0.007667
RS	9	0.106859	1.619885	6671.159075	0.009673	0.008749
RS	10	0.124259	1.585147	7310.056758	0.010600	0.009854
RS	11	0.143122	1.585147	7830.123446	0.011354	0.010669
RS	12	0.163572	1.608225	8259.293763	0.011976	0.011472
RS	13	0.185742	1.608225	8830.091586	0.012804	0.012455
RS	14	0.209777	1.525547	9935.948200	0.014407	0.014283
RS	15	0.235833	1.525547	10587.006844	0.015351	0.015394
RS	16	0.264082	1.365722	12567.824253	0.018223	0.018437
RS	17	0.294706	1.365722	13318.162710	0.019311	0.019647
RS	18	0.327906	1.173164	16363.086581	0.023727	0.024239
RS	19	0.363899	1.173164	17193.275791	0.024930	0.025597
RS	20	0.402919	1.017205	20723.689192	0.030049	0.030895
RS	21	0.445222	1.017205	21531.733523	0.031221	0.032169
RS	22	0.491083	0.924443	24468.676850	0.035480	0.036517
RS	23	0.540801	0.924443	25105.456651	0.036403	0.037456
RS	24	0.594701	0.886275	26707.993219	0.038727	0.039772
RS	25	0.653135	0.886275	27063.009673	0.039242	0.040229
RS	26	0.716484	0.889811	27163.159615	0.039387	0.040291
RS	27	0.785162	0.889811	27208.982987	0.039453	0.040246
RS	28	0.859616	0.919832	26228.849704	0.038032	0.038711
RS	29	0.940334	0.919832	25991.475977	0.037688	0.038255
RS	30	1.027840	0.959819	24549.217885	0.035597	0.036070
RS	31	1.122707	0.959819	24054.292756	0.034879	0.035281
RS	32	1.225554	0.998220	22520.089304	0.032654	0.032997
RS	33	1.337051	0.998220	21779.481104	0.031580	0.031891
RS	34	1.457927	1.031033	20239.332417	0.029347	0.029619
RS	35	1.588971	1.031033	19269.453977	0.027941	0.028197
RS	36	1.731037	1.059454	17694.554367	0.025657	0.025883
RS	37	1.885052	1.059454	16536.318883	0.023978	0.024188
RS	38	2.052023	1.085400	14926.956052	0.021644	0.021830
RS	39	2.233038	1.085400	13649.475442	0.019792	0.019961
RS	40	2.429279	1.109385	12062.651640	0.017491	0.017645
RS	41	2.642026	1.109385	10753.383488	0.015592	0.015733
RS	42	2.872669	1.132459	9258.135835	0.013424	0.013557
RS	43	3.122712	1.132459	8013.239498	0.011619	0.011739
RS	44	3.393786	1.157623	6675.741435	0.009680	0.009793
RS	45	3.687662	1.157623	5587.181401	0.008101	0.008200
RS	46	4.006258	1.186865	4478.398521	0.006494	0.006587
RS	47	4.351651	1.186865	3609.425151	0.005234	0.005315
RS	48	4.726097	1.217859	2776.631834	0.004026	0.004104
RS	49	5.132039	1.217859	2143.848810	0.003109	0.003178
RS	50	5.572126	1.244666	1580.295523	0.002291	0.002356
RS	51	6.049230	1.244666	1159.809183	0.001682	0.001738
RS	52	6.566466	1.260685	815.435789	0.001182	0.001232
RS	53	7.127209	1.260685	562.249414	0.000815	0.000857
RS	54	7.735118	1.257180	373.995714	0.000542	0.000576
RS	55	8.394160	1.257180	237.860318	0.000345	0.000370
RS	56	9.108637	1.257180	144.647842	0.000210	0.000228
RS	57	9.883212	1.257180	83.792214	0.000121	0.000133
RS	58	10.722938	1.215389	47.113894	0.000068	0.000076
RS	59	11.633298	1.215389	23.835989	0.000035	0.000039
RS	60	12.620232	1.215389	11.311719	0.000016	0.000019
RS	61	13.690180	1.215389	5.008525	0.000007	0.000008
RS	62	14.850126	1.215389	2.057115	0.000003	0.000003
RS	63	16.107640	1.215389	1.165864	0.000002	0.000002
PA	4+25*2+4+6 0.199691281 0.037111774 16.107639728 0.693718837 4.816131356 2.448062516 1.619885291 1.585146665 1.608224955 1.525547292 1.365722460 1.173164263 1.017205089 0.924442847 0.886274597 0.889810784 0.919831665 0.959819451 0.998219626 1.031032616 1.059453722 1.085399824 1.109385235 1.132459182 1.157623170 1.186865026 1.217858882 1.244665794 1.260684581 1.257179949 1.215388681
//
IT	3752
RD	18
LK	-7638766.045063
QD	-423.758206 -> -420.524104
RI	0.0120432040
TR	0.199618	0.037019
MT	16.129392
MM	C_pi: 1.087866, n_recomb: 688117.610053
RS	0	0.000000	0.690950	8164.641053	0.011865	0.024537
RS	1	0.008414	0.690950	8741.406314	0.012703	0.008439
RS	2	0.017535	0.690950	9349.057830	0.013586	0.006379
RS	3	0.027424	0.690950	9987.532617	0.014514	0.007227
RS	4	0.038145	5.030184	1474.414580	0.002143	0.001313
RS	5	0.049769	5.030184	1594.980348	0.002318	0.001643
RS	6	0.062370	2.465456	3514.672419	0.005108	0.003619
RS	7	0.076031	2.465456	3789.445650	0.005507	0.004308
RS	8	0.090842	1.603609	6267.651339	0.009108	0.007732
RS	9	0.106899	1.603609	6726.544588	0.009775	0.008821
RS	10	0.124306	1.575070	7342.800550	0.010671	0.009899
RS	11	0.143179	1.575070	7864.685715	0.011429	0.010724
RS	12	0.163639	1.607481	8246.571646	0.011984	0.011467
RS	13	0.185821	1.607481	8816.543477	0.012813	0.012458
RS	14	0.209869	1.530395	9885.049810	0.014365	0.014240
RS	15	0.235941	1.530395	10533.472161	0.015308	0.015354
RS	16	0.264206	1.372188	12486.026831	0.018145	0.018366
RS	17	0.294849	1.372188	13233.012703	0.019231	0.019574
RS	18	0.328070	1.177317	16279.668000	0.023658	0.024183
RS	19	0.364087	1.177317	17107.531667	0.024861	0.025538
RS	20	0.403134	1.018485	20668.968301	0.030037	0.030896
RS	21	0.445466	1.018485	21475.813116	0.031210	0.032167
RS	22	0.491359	0.924041	24446.471666	0.035527	0.036576
RS	23	0.541115	0.924041	25081.495887	0.036449	0.037510
RS	24	0.595056	0.885269	26699.106882	0.038800	0.039854
RS	25	0.653536	0.885269	27050.939975	0.039312	0.040306
RS	26	0.716936	0.889032	27140.848491	0.039442	0.040353
RS	27	0.785671	0.889032	27183.406897	0.039504	0.040303
RS	28	0.860189	0.919723	26181.810990	0.038048	0.038733
RS	29	0.940976	0.919723	25942.982677	0.037701	0.038275
RS	30	1.028561	0.960266	24487.850205	0.035587	0.036067
RS	31	1.123514	0.960266	23993.474988	0.034868	0.035278
RS	32	1.226457	0.998768	22460.603695	0.032641	0.032991
RS	33	1.338061	0.998768	21721.292829	0.031566	0.031885
RS	34	1.459055	1.031290	20190.190907	0.029341	0.029621
RS	35	1.590230	1.031290	19221.078672	0.027933	0.028198
RS	36	1.732440	1.059343	17654.311107	0.025656	0.025890
RS	37	1.886616	1.059343	16496.109355	0.023973	0.024190
RS	38	2.053764	1.085106	14890.346503	0.021639	0.021831
RS	39	2.234976	1.085106	13613.003019	0.019783	0.019959
RS	40	2.431433	1.109194	12026.435624	0.017477	0.017636
RS	41	2.644421	1.109194	10718.474657	0.015577	0.015722
RS	42	2.875328	1.132749	9222.073283	0.013402	0.013538
RS	43	3.125663	1.132749	7980.460498	0.011598	0.011720
RS	44	3.397061	1.158961	6641.743638	0.009652	0.009767
RS	45	3.691293	1.158961	5558.713647	0.008078	0.008178
RS	46	4.010281	1.189918	4450.111331	0.006467	0.006561
RS	47	4.356107	1.189918	3588.091518	0.005214	0.005296
RS	48	4.731031	1.223085	2757.421486	0.004007	0.004084
RS	49	5.137499	1.223085	2131.233983	0.003097	0.003165
RS	50	5.578167	1.252047	1570.635051	0.002283	0.002346
RS	51	6.055910	1.252047	1154.821454	0.001678	0.001734
RS	52	6.573850	1.269639	812.763126	0.001181	0.001230
RS	53	7.135368	1.269639	561.879290	0.000817	0.000857
RS	54	7.744130	1.266580	374.704655	0.000545	0.000577
RS	55	8.404111	1.266580	239.090429	0.000347	0.000372
RS	56	9.119622	1.266580	145.909069	0.000212	0.000230
RS	57	9.895333	1.266580	84.844832	0.000123	0.000135
RS	58	10.736310	1.223014	47.943144	0.000070	0.000077
RS	59	11.648045	1.223014	24.344473	0.000035	0.000040
RS	60	12.636490	1.223014	11.598709	0.000017	0.000019
RS	61	13.708100	1.223014	5.157491	0.000007	0.000009
RS	62	14.869872	1.223014	2.128035	0.000003	0.000004
RS	63	16.129392	1.223014	1.215169	0.000002	0.000002
PA	4+25*2+4+6 0.199618497 0.037019294 16.129391530 0.690950117 5.030184497 2.465455691 1.603608825 1.575069581 1.607481099 1.530394936 1.372187843 1.177317031 1.018484628 0.924040830 0.885268788 0.889031779 0.919722890 0.960266145 0.998767964 1.031290232 1.059342581 1.085105591 1.109194267 1.132749161 1.158961213 1.189918280 1.223085365 1.252046596 1.269639181 1.266580240 1.223013504
//
IT	4114
RD	19
LK	-7638759.755188
QD	-424.036482 -> -421.123700
RI	0.0120492222
TR	0.199552	0.036933
MT	16.149535
MM	C_pi: 1.088078, n_recomb: 686669.197478
RS	0	0.000000	0.688317	8180.836717	0.011914	0.024530
RS	1	0.008416	0.688317	8758.461083	0.012755	0.008446
RS	2	0.017540	0.688317	9366.949694	0.013641	0.006393
RS	3	0.027432	0.688317	10006.223339	0.014572	0.007258
RS	4	0.038156	5.249369	1410.150872	0.002054	0.001261
RS	5	0.049783	5.249369	1525.643192	0.002222	0.001580
RS	6	0.062389	2.483483	3483.220079	0.005073	0.003596
RS	7	0.076055	2.483483	3755.755583	0.005470	0.004273
RS	8	0.090872	1.588534	6316.670521	0.009199	0.007794
RS	9	0.106935	1.588534	6778.580965	0.009872	0.008889
RS	10	0.124351	1.565665	7373.527082	0.010738	0.009941
RS	11	0.143232	1.565665	7897.108333	0.011501	0.010777
RS	12	0.163701	1.606641	8235.183009	0.011993	0.011463
RS	13	0.185894	1.606641	8804.404626	0.012822	0.012462
RS	14	0.209955	1.534738	9838.665750	0.014328	0.014200
RS	15	0.236040	1.534738	10484.668882	0.015269	0.015319
RS	16	0.264320	1.378160	12410.445885	0.018073	0.018300
RS	17	0.294981	1.378160	13154.305200	0.019157	0.019508
RS	18	0.328222	1.181159	16202.098489	0.023595	0.024131
RS	19	0.364260	1.181159	17027.763124	0.024798	0.025483
RS	20	0.403332	1.019631	20618.007496	0.030026	0.030898
RS	21	0.445691	1.019631	21423.689314	0.031199	0.032165
RS	22	0.491616	0.923638	24425.205648	0.035571	0.036631
RS	23	0.541405	0.923638	25058.539452	0.036493	0.037561
RS	24	0.595385	0.884332	26689.323298	0.038868	0.039930
RS	25	0.653907	0.884332	27038.170169	0.039376	0.040377
RS	26	0.717355	0.888348	27117.296034	0.039491	0.040408
RS	27	0.786142	0.888348	27156.917745	0.039549	0.040354
RS	28	0.860718	0.919709	26134.381297	0.038060	0.038750
RS	29	0.941571	0.919709	25894.469622	0.037710	0.038291
RS	30	1.029227	0.960787	24427.499364	0.035574	0.036060
RS	31	1.124261	0.960787	23933.983098	0.034855	0.035273
RS	32	1.227293	0.999354	22403.540636	0.032626	0.032984
RS	33	1.338996	0.999354	21665.697281	0.031552	0.031879
RS	34	1.460099	1.031543	20144.486075	0.029337	0.029624
RS	35	1.591395	1.031543	19176.134622	0.027926	0.028199
RS	36	1.733740	1.059179	17618.082219	0.025657	0.025898
RS	37	1.888064	1.059179	16459.710625	0.023970	0.024195
RS	38	2.055376	1.084710	14857.836885	0.021638	0.021835
RS	39	2.236769	1.084710	13580.243293	0.019777	0.019958
RS	40	2.433428	1.108849	11993.974120	0.017467	0.017630
RS	41	2.646637	1.108849	10686.794646	0.015563	0.015713
RS	42	2.877789	1.132832	9189.067966	0.013382	0.013521
RS	43	3.128395	1.132832	7950.155418	0.011578	0.011703
RS	44	3.400091	1.160043	6609.933159	0.009626	0.009742
RS	45	3.694653	1.160043	5531.879668	0.008056	0.008157
RS	46	4.014005	1.192684	4423.124160	0.006441	0.006535
RS	47	4.360233	1.192684	3567.618003	0.005196	0.005277
RS	48	4.735598	1.228018	2738.789809	0.003989	0.004065
RS	49	5.142554	1.228018	2118.912919	0.003086	0.003153
RS	50	5.583759	1.259143	1561.097474	0.002273	0.002336
RS	51	6.062095	1.259143	1149.819433	0.001674	0.001729
RS	52	6.580686	1.278333	810.005674	0.001180	0.001228
RS	53	7.142922	1.278333	561.397582	0.000818	0.000858
RS	54	7.752474	1.275751	375.300862	0.000547	0.000579
RS	55	8.413325	1.275751	240.232566	0.000350	0.000374
RS	56	9.129792	1.275751	147.109557	0.000214	0.000232
RS	57	9.906556	1.275751	85.860082	0.000125	0.000137
RS	58	10.748691	1.230437	48.752002	0.000071	0.000078
RS	59	11.661699	1.230437	24.843839	0.000036	0.000040
RS	60	12.651544	1.230437	11.882344	0.000017	0.000020
RS	61	13.724693	1.230437	5.305622	0.000008	0.000009
RS	62	14.888156	1.230437	2.198990	0.000003	0.000004
RS	63	16.149535	1.230437	1.264987	0.000002	0.000002
PA	4+25*2+4+6 0.199551700 0.036932604 16.149534503 0.688317317 5.249369033 2.483482661 1.588533548 1.565665475 1.606641199 1.534737673 1.378160387 1.181159174 1.019631250 0.923638106 0.884331662 0.888347991 0.919708856 0.960787224 0.999354228 1.031542996 1.059179296 1.084709766 1.108848892 1.132832342 1.160043274 1.192683916 1.228017593 1.259143400 1.278333491 1.275751108 1.230436999
//
IT	4441
RD	20
LK	-7638754.083856
QD	-424.415722 -> -421.779115
RI	0.0120558225
TR	0.199489	0.036851
MT	16.168355
MM	C_pi: 1.088266, n_recomb: 685299.281436
RS	0	0.000000	0.685788	8196.693794	0.011961	0.024523
RS	1	0.008418	0.685788	8775.156373	0.012805	0.008453
RS	2	0.017544	0.685788	9384.461739	0.013694	0.006407
RS	3	0.027439	0.685788	10024.514926	0.014628	0.007288
RS	4	0.038167	5.473626	1349.913790	0.001970	0.001212
RS	5	0.049797	5.473626	1460.635952	0.002131	0.001520
RS	6	0.062407	2.502091	3451.702630	0.005037	0.003573
RS	7	0.076078	2.502091	3721.989882	0.005431	0.004237
RS	8	0.090900	1.574543	6362.775357	0.009285	0.007853
RS	9	0.106969	1.574543	6827.511132	0.009963	0.008953
RS	10	0.124392	1.556890	7402.321508	0.010802	0.009981
RS	11	0.143281	1.556890	7927.483408	0.011568	0.010825
RS	12	0.163760	1.605759	8224.799894	0.012002	0.011459
RS	13	0.185962	1.605759	8793.330236	0.012831	0.012466
RS	14	0.210034	1.538647	9796.205561	0.014295	0.014165
RS	15	0.236132	1.538647	10439.980604	0.015234	0.015287
RS	16	0.264427	1.383690	12340.442621	0.018007	0.018240
RS	17	0.295104	1.383690	13081.382011	0.019089	0.019447
RS	18	0.328364	1.184718	16129.884314	0.023537	0.024083
RS	19	0.364422	1.184718	16953.469778	0.024739	0.025432
RS	20	0.403517	1.020661	20570.472946	0.030017	0.030901
RS	21	0.445902	1.020661	21375.028675	0.031191	0.032165
RS	22	0.491855	0.923230	24405.038706	0.035612	0.036684
RS	23	0.541676	0.923230	25036.737484	0.036534	0.037610
RS	24	0.595691	0.883453	26678.961991	0.038930	0.040002
RS	25	0.654253	0.883453	27024.991518	0.039435	0.040443
RS	26	0.717745	0.887748	27092.785142	0.039534	0.040458
RS	27	0.786582	0.887748	27129.755707	0.039588	0.040400
RS	28	0.861212	0.919776	26086.793642	0.038066	0.038763
RS	29	0.942126	0.919776	25846.112064	0.037715	0.038303
RS	30	1.029850	0.961373	24368.179686	0.035558	0.036051
RS	31	1.124959	0.961373	23875.779386	0.034840	0.035265
RS	32	1.228074	0.999978	22348.591550	0.032611	0.032976
RS	33	1.339869	0.999978	21612.366807	0.031537	0.031872
RS	34	1.461074	1.031800	20101.711602	0.029333	0.029628
RS	35	1.592483	1.031800	19134.131231	0.027921	0.028201
RS	36	1.734953	1.058983	17585.245554	0.025661	0.025908
RS	37	1.889416	1.058983	16426.555075	0.023970	0.024201
RS	38	2.056882	1.084240	14828.828011	0.021638	0.021842
RS	39	2.238444	1.084240	13550.675828	0.019773	0.019960
RS	40	2.435290	1.108383	11964.777346	0.017459	0.017627
RS	41	2.648707	1.108383	10657.940108	0.015552	0.015706
RS	42	2.880088	1.132746	9158.775062	0.013365	0.013506
RS	43	3.130947	1.132746	7922.058966	0.011560	0.011688
RS	44	3.402922	1.160913	6580.079943	0.009602	0.009720
RS	45	3.697792	1.160913	5506.522659	0.008035	0.008137
RS	46	4.017483	1.195207	4397.331951	0.006417	0.006511
RS	47	4.364086	1.195207	3547.949318	0.005177	0.005259
RS	48	4.739865	1.232696	2720.723462	0.003970	0.004046
RS	49	5.147276	1.232696	2106.893571	0.003074	0.003141
RS	50	5.588983	1.265997	1551.701275	0.002264	0.002326
RS	51	6.067872	1.265997	1144.827772	0.001671	0.001725
RS	52	6.587072	1.286811	807.187378	0.001178	0.001225
RS	53	7.149978	1.286811	560.826414	0.000818	0.000858
RS	54	7.760269	1.284726	375.804682	0.000548	0.000580
RS	55	8.421933	1.284726	241.300731	0.000352	0.000377
RS	56	9.139294	1.284726	148.258284	0.000216	0.000234
RS	57	9.917042	1.284726	86.843319	0.000127	0.000139
RS	58	10.760259	1.237643	49.544763	0.000072	0.000080
RS	59	11.674457	1.237643	25.335519	0.000037	0.000041
RS	60	12.665610	1.237643	12.162908	0.000018	0.000020
RS	61	13.740196	1.237643	5.452849	0.000008	0.000009
RS	62	14.905240	1.237643	2.269865	0.000003	0.000004
RS	63	16.168355	1.237643	1.315171	0.000002	0.000002
PA	4+25*2+4+6 0.199489256 0.036851083 16.168355009 0.685788418 5.473626250 2.502091444 1.574543043 1.556889575 1.605758645 1.538647239 1.383689715 1.184717601 1.020661018 0.923230272 0.883452876 0.887748177 0.919776393 0.961372726 0.999978124 1.031799756 1.058983398 1.084240121 1.108382675 1.132745779 1.160912897 1.195206811 1.232695960 1.265996889 1.286810599 1.284726419 1.237643144
//
IT	4018
RD	21
LK	-7638748.944315
QD	-424.867578 -> -422.470425
RI	0.0120623662
TR	0.199430	0.036774
MT	16.186010
MM	C_pi: 1.088439, n_recomb: 684005.751035
RS	0	0.000000	0.683376	8212.047626	0.012006	0.024517
RS	1	0.008420	0.683376	8791.319509	0.012853	0.008460
RS	2	0.017548	0.683376	9401.413348	0.013745	0.006421
RS	3	0.027446	0.683376	10042.218987	0.014681	0.007317
RS	4	0.038176	5.702740	1293.439486	0.001891	0.001166
RS	5	0.049810	5.702740	1399.676687	0.002046	0.001464
RS	6	0.062424	2.521136	3420.348294	0.005000	0.003550
RS	7	0.076099	2.521136	3688.393800	0.005392	0.004202
RS	8	0.090926	1.561572	6406.067963	0.009366	0.007909
RS	9	0.107002	1.561572	6873.446240	0.010049	0.009014
RS	10	0.124430	1.548750	7429.088493	0.010861	0.010018
RS	11	0.143327	1.548750	7955.712255	0.011631	0.010871
RS	12	0.163814	1.604887	8215.166826	0.012010	0.011456
RS	13	0.186026	1.604887	8783.052318	0.012841	0.012469
RS	14	0.210109	1.542204	9757.131194	0.014265	0.014132
RS	15	0.236219	1.542204	10398.846418	0.015203	0.015258
RS	16	0.264528	1.388839	12275.402182	0.017946	0.018183
RS	17	0.295220	1.388839	13013.611224	0.019026	0.019390
RS	18	0.328496	1.188027	16062.596820	0.023483	0.024038
RS	19	0.364574	1.188027	16884.221931	0.024684	0.025385
RS	20	0.403690	1.021588	20526.268743	0.030009	0.030904
RS	21	0.446099	1.021588	21329.744176	0.031184	0.032166
RS	22	0.492079	0.922822	24386.135175	0.035652	0.036734
RS	23	0.541930	0.922822	25016.261186	0.036573	0.037657
RS	24	0.595979	0.882624	26668.581695	0.038989	0.040069
RS	25	0.654578	0.882624	27011.946171	0.039491	0.040506
RS	26	0.718111	0.887219	27067.971471	0.039573	0.040504
RS	27	0.786994	0.887219	27102.536089	0.039623	0.040442
RS	28	0.861676	0.919912	26039.580735	0.038069	0.038773
RS	29	0.942646	0.919912	25798.391669	0.037717	0.038311
RS	30	1.030434	0.962015	24310.163797	0.035541	0.036040
RS	31	1.125613	0.962015	23819.094834	0.034823	0.035256
RS	32	1.228806	1.000636	22295.825878	0.032596	0.032967
RS	33	1.340687	1.000636	21561.343312	0.031522	0.031865
RS	34	1.461988	1.032064	20061.742477	0.029330	0.029631
RS	35	1.593503	1.032064	19094.941562	0.027916	0.028204
RS	36	1.736091	1.058765	17555.576974	0.025666	0.025919
RS	37	1.890684	1.058765	16396.439177	0.023971	0.024208
RS	38	2.058293	1.083715	14803.045977	0.021642	0.021850
RS	39	2.240015	1.083715	13524.070576	0.019772	0.019963
RS	40	2.437037	1.107820	11938.603141	0.017454	0.017626
RS	41	2.650648	1.107820	10631.723344	0.015543	0.015701
RS	42	2.882244	1.132518	9131.024175	0.013349	0.013494
RS	43	3.133339	1.132518	7896.054451	0.011544	0.011674
RS	44	3.405577	1.161599	6552.105310	0.009579	0.009698
RS	45	3.700735	1.161599	5482.603450	0.008015	0.008119
RS	46	4.020746	1.197513	4372.729983	0.006393	0.006488
RS	47	4.367700	1.197513	3529.100676	0.005159	0.005241
RS	48	4.743866	1.237144	2703.250114	0.003952	0.004028
RS	49	5.151705	1.237144	2095.210271	0.003063	0.003130
RS	50	5.593882	1.272634	1542.477767	0.002255	0.002316
RS	51	6.073290	1.272634	1139.878391	0.001666	0.001720
RS	52	6.593062	1.295084	804.343177	0.001176	0.001223
RS	53	7.156597	1.295084	560.191652	0.000819	0.000858
RS	54	7.767580	1.293524	376.233207	0.000550	0.000582
RS	55	8.430006	1.293524	242.306398	0.000354	0.000378
RS	56	9.148206	1.293524	149.362423	0.000218	0.000236
RS	57	9.926877	1.293524	87.798703	0.000128	0.000140
RS	58	10.771109	1.244706	50.322162	0.000074	0.000081
RS	59	11.686423	1.244706	25.820709	0.000038	0.000042
RS	60	12.678803	1.244706	12.441396	0.000018	0.000020
RS	61	13.754739	1.244706	5.599821	0.000008	0.000009
RS	62	14.921266	1.244706	2.341019	0.000003	0.000004
RS	63	16.186010	1.244706	1.366022	0.000002	0.000002
PA	4+25*2+4+6 0.199430445 0.036774294 16.186010159 0.683375743 5.702739762 2.521135550 1.561572212 1.548750090 1.604887295 1.542204139 1.388838752 1.188026887 1.021588161 0.922821738 0.882623830 0.887219038 0.919912463 0.962014511 1.000636145 1.032064329 1.058765254 1.083714843 1.107819804 1.132518112 1.161599458 1.197513273 1.237144395 1.272633534 1.295084369 1.293524350 1.244705741
//
IT	3336
RD	22
LK	-7638744.267377
QD	-425.362012 -> -423.174013
RI	0.0120686456
TR	0.199373	0.036702
MT	16.202805
MM	C_pi: 1.088607, n_recomb: 682784.167676
RS	0	0.000000	0.681074	8226.926884	0.012049	0.024512
RS	1	0.008421	0.681074	8806.983011	0.012899	0.008466
RS	2	0.017552	0.681074	9417.841142	0.013793	0.006434
RS	3	0.027452	0.681074	10059.376481	0.014733	0.007345
RS	4	0.038185	5.936638	1240.443968	0.001817	0.001123
RS	5	0.049822	5.936638	1342.461474	0.001966	0.001412
RS	6	0.062440	2.540652	3389.120185	0.004964	0.003527
RS	7	0.076119	2.540652	3654.928801	0.005353	0.004167
RS	8	0.090951	1.549537	6446.744070	0.009442	0.007962
RS	9	0.107032	1.549537	6916.597312	0.010130	0.009071
RS	10	0.124467	1.541223	7453.879594	0.010917	0.010053
RS	11	0.143371	1.541223	7981.852134	0.011690	0.010914
RS	12	0.163866	1.604079	8206.025678	0.012018	0.011453
RS	13	0.186087	1.604079	8773.300685	0.012849	0.012473
RS	14	0.210180	1.545462	9721.077518	0.014237	0.014102
RS	15	0.236302	1.545462	10360.886667	0.015174	0.015231
RS	16	0.264623	1.393650	12214.892331	0.017890	0.018131
RS	17	0.295330	1.393650	12950.549434	0.018967	0.019337
RS	18	0.328622	1.191120	15999.805640	0.023433	0.023996
RS	19	0.364719	1.191120	16819.586251	0.024634	0.025342
RS	20	0.403855	1.022426	20485.262978	0.030003	0.030908
RS	21	0.446287	1.022426	21287.708956	0.031178	0.032168
RS	22	0.492292	0.922412	24368.720645	0.035690	0.036782
RS	23	0.542172	0.922412	24997.332979	0.036611	0.037702
RS	24	0.596252	0.881843	26658.436336	0.039044	0.040132
RS	25	0.654887	0.881843	26999.275345	0.039543	0.040565
RS	26	0.718459	0.886754	27043.228348	0.039607	0.040545
RS	27	0.787386	0.886754	27075.598377	0.039655	0.040480
RS	28	0.862117	0.920112	25992.965368	0.038069	0.038779
RS	29	0.943141	0.920112	25751.494573	0.037715	0.038317
RS	30	1.030989	0.962708	24253.573160	0.035522	0.036028
RS	31	1.126234	0.962708	23764.011143	0.034805	0.035244
RS	32	1.229501	1.001330	22245.147918	0.032580	0.032958
RS	33	1.341465	1.001330	21512.509646	0.031507	0.031856
RS	34	1.462857	1.032345	20024.322921	0.029327	0.029635
RS	35	1.594473	1.032345	19058.311556	0.027913	0.028206
RS	36	1.737172	1.058542	17528.705102	0.025672	0.025931
RS	37	1.891889	1.058542	16369.022563	0.023974	0.024216
RS	38	2.059635	1.083157	14780.121220	0.021647	0.021860
RS	39	2.241508	1.083157	13500.105165	0.019772	0.019968
RS	40	2.438698	1.107191	11915.104439	0.017451	0.017626
RS	41	2.652493	1.107191	10607.861630	0.015536	0.015697
RS	42	2.884294	1.132183	9105.574036	0.013336	0.013483
RS	43	3.135615	1.132183	7871.958911	0.011529	0.011661
RS	44	3.408101	1.162137	6525.874467	0.009558	0.009679
RS	45	3.703535	1.162137	5460.030290	0.007997	0.008101
RS	46	4.023848	1.199640	4349.249660	0.006370	0.006465
RS	47	4.371136	1.199640	3511.035842	0.005142	0.005224
RS	48	4.747672	1.241400	2686.354252	0.003934	0.004010
RS	49	5.155917	1.241400	2083.864880	0.003052	0.003118
RS	50	5.598542	1.279082	1533.446283	0.002246	0.002306
RS	51	6.078443	1.279082	1134.991006	0.001662	0.001715
RS	52	6.598758	1.303191	801.486644	0.001174	0.001220
RS	53	7.162892	1.303191	559.506499	0.000819	0.000858
RS	54	7.774534	1.302180	376.597944	0.000552	0.000583
RS	55	8.437685	1.302180	243.258002	0.000356	0.000380
RS	56	9.156683	1.302180	150.427643	0.000220	0.000238
RS	57	9.936232	1.302180	88.729748	0.000130	0.000142
RS	58	10.781429	1.251655	51.086315	0.000075	0.000082
RS	59	11.697805	1.251655	26.300458	0.000039	0.000043
RS	60	12.691354	1.251655	12.718292	0.000019	0.000021
RS	61	13.768573	1.251655	5.746746	0.000008	0.000010
RS	62	14.936510	1.251655	2.412539	0.000004	0.000004
RS	63	16.202805	1.251655	1.417591	0.000002	0.000002
PA	4+25*2+4+6 0.199373459 0.036701645 16.202804726 0.681074201 5.936638478 2.540651596 1.549536989 1.541223281 1.604079170 1.545461874 1.393649998 1.191119952 1.022426026 0.922411625 0.881842699 0.886753673 0.920112487 0.962708447 1.001330145 1.032345210 1.058541854 1.083156747 1.107191186 1.132183295 1.162137289 1.199640318 1.241400052 1.279082260 1.303191491 1.302180065 1.251654621
//
IT	3298
RD	23
LK	-7638739.994842
QD	-425.877276 -> -423.873183
RI	0.0120749647
TR	0.199318	0.036633
MT	16.218875
MM	C_pi: 1.088772, n_recomb: 681629.404214
RS	0	0.000000	0.678875	8241.381301	0.012091	0.024506
RS	1	0.008423	0.678875	8822.200065	0.012943	0.008472
RS	2	0.017556	0.678875	9433.801819	0.013840	0.006446
RS	3	0.027458	0.678875	10076.047639	0.014782	0.007372
RS	4	0.038194	6.174936	1190.723060	0.001747	0.001082
RS	5	0.049834	6.174936	1288.771979	0.001891	0.001362
RS	6	0.062455	2.560500	3358.198594	0.004927	0.003504
RS	7	0.076139	2.560500	3621.788587	0.005313	0.004133
RS	8	0.090975	1.538336	6485.061834	0.009514	0.008012
RS	9	0.107061	1.538336	6957.240113	0.010207	0.009125
RS	10	0.124502	1.534262	7476.819378	0.010969	0.010086
RS	11	0.143412	1.534262	8006.035821	0.011745	0.010953
RS	12	0.163915	1.603327	8197.363803	0.012026	0.011450
RS	13	0.186145	1.603327	8764.061992	0.012858	0.012476
RS	14	0.210248	1.548459	9687.707083	0.014213	0.014075
RS	15	0.236381	1.548459	10325.748114	0.015149	0.015207
RS	16	0.264715	1.398164	12158.415361	0.017837	0.018082
RS	17	0.295435	1.398164	12891.681703	0.018913	0.019287
RS	18	0.328743	1.194024	15941.033371	0.023387	0.023957
RS	19	0.364857	1.194024	16759.076331	0.024587	0.025301
RS	20	0.404013	1.023187	20447.155791	0.029997	0.030912
RS	21	0.446466	1.023187	21248.622143	0.031173	0.032170
RS	22	0.492496	0.922005	24352.639043	0.035727	0.036828
RS	23	0.542403	0.922005	24979.797225	0.036647	0.037745
RS	24	0.596514	0.881104	26648.663717	0.039096	0.040192
RS	25	0.655182	0.881104	26987.102373	0.039592	0.040621
RS	26	0.718792	0.886343	27018.785705	0.039639	0.040583
RS	27	0.787760	0.886343	27049.141743	0.039683	0.040516
RS	28	0.862538	0.920367	25947.101517	0.038066	0.038782
RS	29	0.943614	0.920367	25705.538026	0.037712	0.038320
RS	30	1.031519	0.963448	24198.387514	0.035501	0.036013
RS	31	1.126829	0.963448	23710.480094	0.034785	0.035232
RS	32	1.230167	1.002058	22196.396304	0.032564	0.032948
RS	33	1.342209	1.002058	21465.690116	0.031492	0.031848
RS	34	1.463689	1.032645	19989.187224	0.029326	0.029640
RS	35	1.595401	1.032645	19023.978764	0.027910	0.028209
RS	36	1.738207	1.058320	17504.312405	0.025680	0.025944
RS	37	1.893042	1.058320	16344.008390	0.023978	0.024225
RS	38	2.060919	1.082580	14759.694640	0.021654	0.021870
RS	39	2.242937	1.082580	13478.465605	0.019774	0.019974
RS	40	2.440286	1.106512	11894.004949	0.017449	0.017628
RS	41	2.654259	1.106512	10586.122611	0.015531	0.015695
RS	42	2.886254	1.131763	9082.189059	0.013324	0.013474
RS	43	3.137791	1.131763	7849.590094	0.011516	0.011650
RS	44	3.410516	1.162551	6501.239786	0.009538	0.009660
RS	45	3.706212	1.162551	5438.700282	0.007979	0.008085
RS	46	4.026816	1.201611	4326.826766	0.006348	0.006444
RS	47	4.374424	1.201611	3493.718330	0.005126	0.005208
RS	48	4.751312	1.245487	2670.015056	0.003917	0.003992
RS	49	5.159946	1.245487	2072.853515	0.003041	0.003107
RS	50	5.603000	1.285364	1524.615070	0.002237	0.002297
RS	51	6.083373	1.285364	1130.178444	0.001658	0.001711
RS	52	6.604208	1.311153	798.631443	0.001172	0.001218
RS	53	7.168914	1.311153	558.783618	0.000820	0.000858
RS	54	7.781187	1.310704	376.911790	0.000553	0.000584
RS	55	8.445032	1.310704	244.163777	0.000358	0.000382
RS	56	9.164794	1.310704	151.458795	0.000222	0.000240
RS	57	9.945182	1.310704	89.639059	0.000132	0.000143
RS	58	10.791304	1.258488	51.838773	0.000076	0.000084
RS	59	11.708696	1.258488	26.775262	0.000039	0.000044
RS	60	12.703362	1.258488	12.993674	0.000019	0.000021
RS	61	13.781810	1.258488	5.893581	0.000009	0.000010
RS	62	14.951097	1.258488	2.484372	0.000004	0.000004
RS	63	16.218875	1.258488	1.469822	0.000002	0.000002
PA	4+25*2+4+6 0.199317606 0.036632762 16.218875012 0.678874917 6.174936049 2.560500436 1.538335616 1.534262190 1.603326906 1.548458615 1.398163581 1.194023700 1.023187062 0.922005213 0.881104309 0.886342675 0.920366958 0.963448443 1.002057812 1.032644505 1.058319763 1.082579829 1.106512243 1.131763278 1.162550685 1.201610686 1.245486845 1.285364068 1.311152998 1.310703542 1.258488014
//
IT	3771
RD	24
LK	-7638736.078193
QD	-426.405093 -> -424.563683
RI	0.0120816426
TR	0.199263	0.036567
MT	16.234319
MM	C_pi: 1.088938, n_recomb: 680537.640719
RS	0	0.000000	0.676760	8255.581800	0.012131	0.024501
RS	1	0.008425	0.676760	8837.151745	0.012986	0.008478
RS	2	0.017559	0.676760	9449.486723	0.013885	0.006458
RS	3	0.027463	0.676760	10092.434092	0.014830	0.007398
RS	4	0.038202	6.417658	1144.003984	0.001681	0.001043
RS	5	0.049845	6.417658	1238.315429	0.001820	0.001315
RS	6	0.062469	2.580513	3327.792219	0.004890	0.003480
RS	7	0.076157	2.580513	3589.197295	0.005274	0.004099
RS	8	0.090998	1.527895	6521.186074	0.009582	0.008060
RS	9	0.107089	1.527895	6995.550970	0.010279	0.009177
RS	10	0.124536	1.527842	7497.940803	0.011018	0.010116
RS	11	0.143453	1.527842	8028.299015	0.011797	0.010990
RS	12	0.163963	1.602663	8188.973042	0.012033	0.011447
RS	13	0.186201	1.602663	8755.116825	0.012865	0.012478
RS	14	0.210313	1.551226	9656.748232	0.014190	0.014050
RS	15	0.236456	1.551226	10293.146404	0.015125	0.015185
RS	16	0.264802	1.402420	12105.508971	0.017788	0.018036
RS	17	0.295536	1.402420	12836.529722	0.018862	0.019241
RS	18	0.328859	1.196759	15885.912345	0.023343	0.023920
RS	19	0.364990	1.196759	16702.317922	0.024543	0.025262
RS	20	0.404164	1.023886	20411.625144	0.029993	0.030917
RS	21	0.446639	1.023886	21212.162198	0.031170	0.032173
RS	22	0.492692	0.921602	24337.902955	0.035763	0.036873
RS	23	0.542625	0.921602	24963.664206	0.036682	0.037787
RS	24	0.596765	0.880404	26639.421992	0.039145	0.040248
RS	25	0.655466	0.880404	26975.572684	0.039639	0.040674
RS	26	0.719112	0.885981	26994.772874	0.039667	0.040618
RS	27	0.788120	0.885981	27023.277232	0.039709	0.040548
RS	28	0.862943	0.920667	25902.168839	0.038061	0.038784
RS	29	0.944069	0.920667	25660.669570	0.037706	0.038322
RS	30	1.032029	0.964228	24144.659252	0.035479	0.035998
RS	31	1.127400	0.964228	23658.526014	0.034764	0.035218
RS	32	1.230806	1.002815	22149.507439	0.032547	0.032938
RS	33	1.342924	1.002815	21420.801925	0.031476	0.031838
RS	34	1.464487	1.032964	19956.128480	0.029324	0.029644
RS	35	1.596292	1.032964	18991.738859	0.027907	0.028212
RS	36	1.739201	1.058106	17482.121829	0.025689	0.025957
RS	37	1.894150	1.058106	16321.142439	0.023983	0.024235
RS	38	2.062153	1.081992	14741.525215	0.021662	0.021882
RS	39	2.244309	1.081992	13458.937705	0.019777	0.019980
RS	40	2.441813	1.105798	11875.057966	0.017450	0.017631
RS	41	2.655955	1.105798	10566.303325	0.015526	0.015693
RS	42	2.888138	1.131273	9060.710947	0.013314	0.013466
RS	43	3.139883	1.131273	7828.824324	0.011504	0.011640
RS	44	3.412836	1.162858	6478.086762	0.009519	0.009643
RS	45	3.708785	1.162858	5418.533763	0.007962	0.008069
RS	46	4.029667	1.203444	4305.405430	0.006326	0.006423
RS	47	4.377583	1.203444	3477.116864	0.005109	0.005192
RS	48	4.754810	1.249419	2654.225850	0.003900	0.003975
RS	49	5.163817	1.249419	2062.178711	0.003030	0.003096
RS	50	5.607283	1.291496	1515.988153	0.002228	0.002287
RS	51	6.088109	1.291496	1125.449568	0.001654	0.001706
RS	52	6.609445	1.318978	795.791459	0.001169	0.001215
RS	53	7.174701	1.318978	558.034085	0.000820	0.000858
RS	54	7.787580	1.319111	377.181342	0.000554	0.000585
RS	55	8.452091	1.319111	245.028847	0.000360	0.000384
RS	56	9.172587	1.319111	152.459460	0.000224	0.000241
RS	57	9.953783	1.319111	90.528918	0.000133	0.000145
RS	58	10.800793	1.265223	52.580834	0.000077	0.000085
RS	59	11.719162	1.265223	27.245840	0.000040	0.000044
RS	60	12.714902	1.265223	13.267917	0.000019	0.000022
RS	61	13.794530	1.265223	6.040510	0.000009	0.000010
RS	62	14.965115	1.265223	2.556602	0.000004	0.000004
RS	63	16.234319	1.265223	1.522776	0.000002	0.000003
PA	4+25*2+4+6 0.199262506 0.036567362 16.234319335 0.676760101 6.417657930 2.580512892 1.527895204 1.527841728 1.602663298 1.551225998 1.402419771 1.196759450 1.023886213 0.921602497 0.880403510 0.885980894 0.920667142 0.964227599 1.002814676 1.032963582 1.058105793 1.081992377 1.105797837 1.131272721 1.162858348 1.203443626 1.249419020 1.291495613 1.318978082 1.319110936 1.265222792
//
IT	4310
RD	25
LK	-7638732.477241
QD	-426.937026 -> -425.240250
RI	0.0120880126
TR	0.199208	0.036505
MT	16.249159
MM	C_pi: 1.089104, n_recomb: 679505.635775
RS	0	0.000000	0.674751	8269.227250	0.012169	0.024496
RS	1	0.008426	0.674751	8851.519812	0.013026	0.008483
RS	2	0.017563	0.674751	9464.560309	0.013929	0.006470
RS	3	0.027469	0.674751	10108.182940	0.014876	0.007423
RS	4	0.038210	6.664002	1100.181685	0.001619	0.001007
RS	5	0.049856	6.664002	1190.979903	0.001753	0.001271
RS	6	0.062483	2.600681	3297.899070	0.004853	0.003458
RS	7	0.076175	2.600681	3557.152947	0.005235	0.004065
RS	8	0.091020	1.518139	6555.336588	0.009647	0.008105
RS	9	0.107116	1.518139	7031.764166	0.010348	0.009226
RS	10	0.124568	1.521904	7517.461714	0.011063	0.010144
RS	11	0.143491	1.521904	8048.872546	0.011845	0.011025
RS	12	0.164009	1.602075	8180.895204	0.012039	0.011444
RS	13	0.186255	1.602075	8746.508948	0.012872	0.012480
RS	14	0.210376	1.553793	9627.960720	0.014169	0.014027
RS	15	0.236529	1.553793	10262.829744	0.015103	0.015164
RS	16	0.264886	1.406431	12055.973571	0.017742	0.017993
RS	17	0.295633	1.406431	12784.886956	0.018815	0.019197
RS	18	0.328970	1.199346	15834.118408	0.023302	0.023886
RS	19	0.365117	1.199346	16648.980696	0.024502	0.025226
RS	20	0.404309	1.024527	20378.571581	0.029990	0.030922
RS	21	0.446804	1.024527	21178.228969	0.031167	0.032177
RS	22	0.492880	0.921203	24324.492644	0.035797	0.036916
RS	23	0.542838	0.921203	24948.912909	0.036716	0.037827
RS	24	0.597006	0.879737	26630.788818	0.039191	0.040303
RS	25	0.655738	0.879737	26964.756880	0.039683	0.040726
RS	26	0.719419	0.885658	26971.449597	0.039693	0.040651
RS	27	0.788466	0.885658	26998.238245	0.039732	0.040579
RS	28	0.863331	0.921004	25858.313712	0.038055	0.038783
RS	29	0.944505	0.921004	25617.009287	0.037699	0.038321
RS	30	1.032519	0.965037	24092.472986	0.035456	0.035981
RS	31	1.127949	0.965037	23608.205693	0.034743	0.035203
RS	32	1.231420	1.003594	22104.457379	0.032530	0.032927
RS	33	1.343610	1.003594	21377.801161	0.031461	0.031829
RS	34	1.465254	1.033298	19925.028763	0.029323	0.029648
RS	35	1.597148	1.033298	18961.466303	0.027905	0.028215
RS	36	1.740156	1.057899	17461.948756	0.025698	0.025971
RS	37	1.895213	1.057899	16300.247705	0.023988	0.024244
RS	38	2.063337	1.081400	14725.378391	0.021671	0.021895
RS	39	2.245628	1.081400	13441.314674	0.019781	0.019988
RS	40	2.443278	1.105056	11858.064042	0.017451	0.017635
RS	41	2.657584	1.105056	10548.237020	0.015523	0.015693
RS	42	2.889948	1.130721	9040.990268	0.013305	0.013459
RS	43	3.141891	1.130721	7809.544692	0.011493	0.011631
RS	44	3.415065	1.163069	6456.333533	0.009502	0.009627
RS	45	3.711256	1.163069	5399.470864	0.007946	0.008054
RS	46	4.032406	1.205149	4284.935150	0.006306	0.006403
RS	47	4.380617	1.205149	3461.200254	0.005094	0.005177
RS	48	4.758170	1.253208	2638.965408	0.003884	0.003959
RS	49	5.167536	1.253208	2051.832465	0.003020	0.003085
RS	50	5.611398	1.297485	1507.567973	0.002219	0.002278
RS	51	6.092660	1.297485	1120.810734	0.001649	0.001701
RS	52	6.614475	1.326676	792.973505	0.001167	0.001212
RS	53	7.180261	1.326676	557.265103	0.000820	0.000858
RS	54	7.793721	1.327408	377.413569	0.000555	0.000586
RS	55	8.458874	1.327408	245.858236	0.000362	0.000386
RS	56	9.180075	1.327408	153.432953	0.000226	0.000243
RS	57	9.962047	1.327408	91.401333	0.000135	0.000146
RS	58	10.809910	1.271840	53.314323	0.000078	0.000086
RS	59	11.729218	1.271840	27.712722	0.000041	0.000045
RS	60	12.725989	1.271840	13.541056	0.000020	0.000022
RS	61	13.806752	1.271840	6.187440	0.000009	0.000010
RS	62	14.978584	1.271840	2.629142	0.000004	0.000004
RS	63	16.249159	1.271840	1.576355	0.000002	0.000003
PA	4+25*2+4+6 0.199208240 0.036505253 16.249159075 0.674750944 6.664002240 2.600680532 1.518138548 1.521904194 1.602074856 1.553793065 1.406430789 1.199345678 1.024526767 0.921203472 0.879736854 0.885658128 0.921004301 0.965036811 1.003593630 1.033298274 1.057899434 1.081399568 1.105055683 1.130721421 1.163068501 1.205149098 1.253207517 1.297484590 1.326675651 1.327408404 1.271839920
//
