# Supplementary material for: Introgression and disruption of migration routes have shaped the genetic integrity of wildebeest populations
Source: Nat Commun. 2024 Apr 12;15:2921. doi: 10.1038/s41467-024-47015-y (PMC11014984; doi:10.1038/s41467-024-47015-y)
Supplement: Supplementary file 10 — Source Data [file 41467_2024_47015_MOESM10_ESM.zip › source_data/Fig2a.psmc/CGnoNaC_2632.psmc]

CC
CC	Brief Description of the file format:
CC	  CC  comments
CC	  MM  useful-messages
CC	  RD  round-of-iterations
CC	  LL  \log[P(sequence)]
CC	  QD  Q-before-opt Q-after-opt
CC	  TR  \theta_0 \rho_0
CC	  RS  k t_k \lambda_k \pi_k \sum_{l\not=k}A_{kl} A_{kk}
CC	  DC  begin end best-k t_k+\Delta_k max-prob
CC
MM	Version: 0.6.5-r67
MM	pattern:4+25*2+4+6, n:63, n_free_lambdas:28
MM	n_iterations:25, skip:1, max_t:15, theta/rho:5
MM	is_decoding:0
MM	n_seqs:28, sum_L:17413760, sum_n:2457161
RD	0
LK	0.000000
QD	0.000000 -> 0.000000
RI	inf
TR	0.152108	0.030422
MT	15.000000
MM	C_pi: 1.000000, n_recomb: 521817.492461
RS	0	0.000000	1.000000	4243.526500	0.008132	0.000000
RS	1	0.008290	1.000000	4556.398693	0.008732	0.000000
RS	2	0.017266	1.000000	4888.892230	0.009369	0.000000
RS	3	0.026987	1.000000	5241.647185	0.010045	0.000000
RS	4	0.037514	1.000000	5615.212691	0.010761	0.000000
RS	5	0.048914	1.000000	6010.021040	0.011517	0.000000
RS	6	0.061258	1.000000	6426.357993	0.012315	0.000000
RS	7	0.074626	1.000000	6864.329065	0.013155	0.000000
RS	8	0.089102	1.000000	7323.821581	0.014035	0.000000
RS	9	0.104778	1.000000	7804.462384	0.014956	0.000000
RS	10	0.121753	1.000000	8305.571213	0.015917	0.000000
RS	11	0.140135	1.000000	8826.109919	0.016914	0.000000
RS	12	0.160042	1.000000	9364.627896	0.017946	0.000000
RS	13	0.181598	1.000000	9919.204399	0.019009	0.000000
RS	14	0.204942	1.000000	10487.388726	0.020098	0.000000
RS	15	0.230221	1.000000	11066.139696	0.021207	0.000000
RS	16	0.257595	1.000000	11651.766305	0.022329	0.000000
RS	17	0.287238	1.000000	12239.872057	0.023456	0.000000
RS	18	0.319339	1.000000	12825.306076	0.024578	0.000000
RS	19	0.354100	1.000000	13402.124852	0.025684	0.000000
RS	20	0.391744	1.000000	13963.569183	0.026759	0.000000
RS	21	0.432507	1.000000	14502.061657	0.027791	0.000000
RS	22	0.476650	1.000000	15009.230681	0.028763	0.000000
RS	23	0.524453	1.000000	15475.967627	0.029658	0.000000
RS	24	0.576218	1.000000	15892.523977	0.030456	0.000000
RS	25	0.632274	1.000000	16248.655284	0.031139	0.000000
RS	26	0.692977	1.000000	16533.818212	0.031685	0.000000
RS	27	0.758711	1.000000	16737.425625	0.032075	0.000000
RS	28	0.829896	1.000000	16849.162603	0.032289	0.000000
RS	29	0.906981	1.000000	16859.363077	0.032309	0.000000
RS	30	0.990456	1.000000	16759.442494	0.032117	0.000000
RS	31	1.080851	1.000000	16542.376421	0.031701	0.000000
RS	32	1.178739	1.000000	16203.208387	0.031051	0.000000
RS	33	1.284742	1.000000	15739.562842	0.030163	0.000000
RS	34	1.399532	1.000000	15152.131312	0.029037	0.000000
RS	35	1.523838	1.000000	14445.092489	0.027682	0.000000
RS	36	1.658449	1.000000	13626.421164	0.026113	0.000000
RS	37	1.804218	1.000000	12708.037895	0.024353	0.000000
RS	38	1.962071	1.000000	11705.752613	0.022433	0.000000
RS	39	2.133009	1.000000	10638.962471	0.020388	0.000000
RS	40	2.318118	1.000000	9530.078253	0.018263	0.000000
RS	41	2.518571	1.000000	8403.675057	0.016105	0.000000
RS	42	2.735641	1.000000	7285.391145	0.013962	0.000000
RS	43	2.970706	1.000000	6200.631647	0.011883	0.000000
RS	44	3.225257	1.000000	5173.167593	0.009914	0.000000
RS	45	3.500909	1.000000	4223.750092	0.008094	0.000000
RS	46	3.799411	1.000000	3368.878224	0.006456	0.000000
RS	47	4.122659	1.000000	2619.861099	0.005021	0.000000
RS	48	4.472702	1.000000	1982.295052	0.003799	0.000000
RS	49	4.851763	1.000000	1456.034821	0.002790	0.000000
RS	50	5.262247	1.000000	1035.676281	0.001985	0.000000
RS	51	5.706758	1.000000	711.496674	0.001363	0.000000
RS	52	6.188118	1.000000	470.729395	0.000902	0.000000
RS	53	6.709380	1.000000	298.999135	0.000573	0.000000
RS	54	7.273854	1.000000	181.722410	0.000348	0.000000
RS	55	7.885120	1.000000	105.294811	0.000202	0.000000
RS	56	8.547059	1.000000	57.936982	0.000111	0.000000
RS	57	9.263869	1.000000	30.144334	0.000058	0.000000
RS	58	10.040101	1.000000	14.762355	0.000028	0.000000
RS	59	10.880679	1.000000	6.770823	0.000013	0.000000
RS	60	11.790939	1.000000	2.892825	0.000006	0.000000
RS	61	12.776655	1.000000	1.144632	0.000002	0.000000
RS	62	13.844085	1.000000	0.416807	0.000001	0.000000
RS	63	15.000000	1.000000	0.195500	0.000000	0.000000
PA	4+25*2+4+6 0.152108091 0.030421618 15.000000000 1.000000000 1.000000000 1.000000000 1.000000000 1.000000000 1.000000000 1.000000000 1.000000000 1.000000000 1.000000000 1.000000000 1.000000000 1.000000000 1.000000000 1.000000000 1.000000000 1.000000000 1.000000000 1.000000000 1.000000000 1.000000000 1.000000000 1.000000000 1.000000000 1.000000000 1.000000000 1.000000000 1.000000000
//
IT	5188
RD	1
LK	-5664412.169815
QD	-23740.806045 -> -8227.590595
RI	0.1477047374
TR	0.149538	0.027434
MT	16.735572
MM	C_pi: 1.189136, n_recomb: 558972.649048
RS	0	0.000000	0.249674	18361.052006	0.032848	0.195437
RS	1	0.008477	0.249674	19227.412946	0.034398	0.053849
RS	2	0.017672	0.249674	20074.575242	0.035913	0.025415
RS	3	0.027647	0.249674	20891.236306	0.037374	0.015163
RS	4	0.038467	0.846369	6497.234425	0.011624	0.010028
RS	5	0.050205	0.846369	6948.015109	0.012430	0.007433
RS	6	0.062938	1.243566	5063.926776	0.009059	0.006128
RS	7	0.076750	1.243566	5431.032402	0.009716	0.005629
RS	8	0.091732	1.420835	5097.260130	0.009119	0.005602
RS	9	0.107985	1.420835	5465.079825	0.009777	0.005814
RS	10	0.125616	1.460333	5696.349040	0.010191	0.006230
RS	11	0.144741	1.460333	6097.107478	0.010908	0.006841
RS	12	0.165487	1.448072	6573.431924	0.011760	0.007595
RS	13	0.187992	1.448072	7018.328549	0.012556	0.008444
RS	14	0.212405	1.427795	7588.546337	0.013576	0.009363
RS	15	0.238886	1.427795	8077.259620	0.014450	0.010330
RS	16	0.267613	1.415976	8654.507060	0.015483	0.011300
RS	17	0.298775	1.415976	9179.324378	0.016422	0.012228
RS	18	0.332579	1.417296	9708.493299	0.017368	0.013084
RS	19	0.369248	1.417296	10256.634844	0.018349	0.013858
RS	20	0.409025	1.427391	10736.147144	0.019207	0.014557
RS	21	0.452174	1.427391	11291.967582	0.020201	0.015197
RS	22	0.498981	1.438042	11759.310630	0.021037	0.015806
RS	23	0.549755	1.438042	12304.147994	0.022012	0.016417
RS	24	0.604834	1.441630	12803.640007	0.022906	0.017057
RS	25	0.664581	1.441630	13313.167202	0.023817	0.017748
RS	26	0.729394	1.434222	13862.892623	0.024801	0.018502
RS	27	0.799700	1.434222	14303.370550	0.025589	0.019325
RS	28	0.875966	1.415937	14879.599083	0.026620	0.020208
RS	29	0.958697	1.415937	15205.304863	0.027202	0.021132
RS	30	1.048441	1.389758	15740.837397	0.028160	0.022063
RS	31	1.145792	1.389758	15895.116700	0.028436	0.022960
RS	32	1.251395	1.359676	16292.088562	0.029146	0.023772
RS	33	1.365951	1.359676	16214.100154	0.029007	0.024447
RS	34	1.490217	1.329209	16367.952710	0.029282	0.024934
RS	35	1.625017	1.329209	16005.592408	0.028634	0.025186
RS	36	1.771243	1.300815	15832.672621	0.028325	0.025166
RS	37	1.929865	1.300815	15159.818509	0.027121	0.024845
RS	38	2.101933	1.275845	14623.916670	0.026162	0.024212
RS	39	2.288587	1.275845	13657.179949	0.024433	0.023269
RS	40	2.491063	1.254727	12787.482540	0.022877	0.022033
RS	41	2.710703	1.254727	11595.416076	0.020744	0.020537
RS	42	2.948961	1.237308	10487.143221	0.018761	0.018825
RS	43	3.207416	1.237308	9185.520077	0.016433	0.016951
RS	44	3.487780	1.223215	7981.182686	0.014278	0.014975
RS	45	3.791910	1.223215	6711.733915	0.012007	0.012962
RS	46	4.121820	1.212003	5567.732050	0.009961	0.010977
RS	47	4.479696	1.212003	4463.818160	0.007986	0.009079
RS	48	4.867909	1.203223	3509.584950	0.006279	0.007322
RS	49	5.289030	1.203223	2660.523368	0.004760	0.005744
RS	50	5.745848	1.196545	1965.430124	0.003516	0.004375
RS	51	6.241390	1.196545	1395.326683	0.002496	0.003226
RS	52	6.778938	1.191699	958.696453	0.001715	0.002298
RS	53	7.362054	1.191699	630.280600	0.001128	0.001577
RS	54	7.994599	1.187334	398.261282	0.000712	0.001039
RS	55	8.680763	1.187334	239.180949	0.000428	0.000656
RS	56	9.425093	1.187334	136.639164	0.000244	0.000395
RS	57	10.232518	1.187334	73.940804	0.000132	0.000226
RS	58	11.108387	1.179776	37.885784	0.000068	0.000122
RS	59	12.058502	1.179776	18.042464	0.000032	0.000062
RS	60	13.089156	1.179776	8.015370	0.000014	0.000029
RS	61	14.207178	1.179776	3.302334	0.000006	0.000013
RS	62	15.419971	1.179776	1.253829	0.000002	0.000005
RS	63	16.735572	1.179776	0.625110	0.000001	0.000003
PA	4+25*2+4+6 0.149538090 0.027434264 16.735571623 0.249673605 0.846369028 1.243565559 1.420835257 1.460332870 1.448071718 1.427795410 1.415976286 1.417295575 1.427391291 1.438042402 1.441629887 1.434221745 1.415937424 1.389758110 1.359676361 1.329209447 1.300814629 1.275844574 1.254727244 1.237307549 1.223215103 1.212003231 1.203223228 1.196544647 1.191698909 1.187334299 1.179775536
//
IT	4866
RD	2
LK	-5643536.152991
QD	-4423.175969 -> -2407.398861
RI	0.1060527860
TR	0.145958	0.026088
MT	17.890913
MM	C_pi: 1.222851, n_recomb: 546810.381352
RS	0	0.000000	0.159955	28147.008314	0.051475	0.191978
RS	1	0.008591	0.159955	28904.061821	0.052859	0.056137
RS	2	0.017920	0.159955	29539.387349	0.054021	0.031150
RS	3	0.028051	0.159955	30031.786810	0.054922	0.023343
RS	4	0.039052	0.928644	5392.350872	0.009861	0.005976
RS	5	0.050998	0.928644	5778.523533	0.010568	0.005766
RS	6	0.063971	1.498313	3844.658495	0.007031	0.004067
RS	7	0.078058	1.498313	4135.014986	0.007562	0.004480
RS	8	0.093355	1.712854	3889.743825	0.007114	0.004457
RS	9	0.109967	1.712854	4182.356294	0.007649	0.005049
RS	10	0.128005	1.710025	4500.552970	0.008231	0.005586
RS	11	0.147594	1.710025	4830.451832	0.008834	0.006400
RS	12	0.168865	1.639989	5398.965509	0.009874	0.007401
RS	13	0.191963	1.639989	5779.126058	0.010569	0.008424
RS	14	0.217046	1.577734	6420.110849	0.011741	0.009644
RS	15	0.244284	1.577734	6849.811874	0.012527	0.010790
RS	16	0.273863	1.547748	7437.125239	0.013601	0.012022
RS	17	0.305982	1.547748	7906.608682	0.014460	0.013084
RS	18	0.340860	1.556714	8342.689094	0.015257	0.014010
RS	19	0.378735	1.556714	8836.997848	0.016161	0.014809
RS	20	0.419864	1.592776	9132.099493	0.016701	0.015364
RS	21	0.464527	1.592776	9636.711836	0.017623	0.015920
RS	22	0.513026	1.634325	9890.459457	0.018088	0.016296
RS	23	0.565692	1.634325	10392.661331	0.019006	0.016777
RS	24	0.622883	1.660679	10719.957572	0.019605	0.017234
RS	25	0.684987	1.660679	11205.124837	0.020492	0.017778
RS	26	0.752426	1.661188	11670.415835	0.021343	0.018474
RS	27	0.825660	1.661188	12115.648459	0.022157	0.019139
RS	28	0.905185	1.636625	12712.492510	0.023248	0.020104
RS	29	0.991542	1.636625	13080.895853	0.023922	0.020843
RS	30	1.085318	1.595382	13733.269435	0.025115	0.021965
RS	31	1.187151	1.595382	13972.108440	0.025552	0.022627
RS	32	1.297732	1.547469	14556.642074	0.026621	0.023683
RS	33	1.417813	1.547469	14602.349720	0.026705	0.024073
RS	34	1.548211	1.500525	14982.807267	0.027400	0.024808
RS	35	1.689812	1.500525	14773.735923	0.027018	0.024746
RS	36	1.843577	1.458926	14836.198333	0.027132	0.024949
RS	37	2.010553	1.458926	14331.069939	0.026208	0.024328
RS	38	2.191874	1.424360	14014.790308	0.025630	0.023885
RS	39	2.388773	1.424360	13211.577612	0.024161	0.022697
RS	40	2.602588	1.396673	12528.236527	0.022911	0.021626
RS	41	2.834772	1.396673	11476.119142	0.020987	0.019966
RS	42	3.086903	1.374841	10508.574675	0.019218	0.018402
RS	43	3.360695	1.374841	9306.997556	0.017021	0.016446
RS	44	3.658009	1.357761	8190.068104	0.014978	0.014603
RS	45	3.980866	1.357761	6972.157585	0.012751	0.012573
RS	46	4.331459	1.344453	5862.403400	0.010721	0.010700
RS	47	4.712173	1.344453	4764.055570	0.008712	0.008822
RS	48	5.125595	1.334165	3800.857982	0.006951	0.007150
RS	49	5.574535	1.334165	2924.746220	0.005349	0.005603
RS	50	6.062043	1.326489	2195.332593	0.004015	0.004290
RS	51	6.591435	1.326489	1584.547039	0.002898	0.003166
RS	52	7.166307	1.321091	1107.849289	0.002026	0.002268
RS	53	7.790568	1.321091	741.802338	0.001357	0.001561
RS	54	8.468459	1.315904	477.932299	0.000874	0.001036
RS	55	9.204590	1.315904	292.845341	0.000536	0.000656
RS	56	10.003963	1.315904	170.848470	0.000312	0.000397
RS	57	10.872011	1.315904	94.507170	0.000173	0.000229
RS	58	11.814634	1.303669	49.647571	0.000091	0.000125
RS	59	12.838240	1.303669	24.163048	0.000044	0.000063
RS	60	13.949786	1.303669	10.979155	0.000020	0.000030
RS	61	15.156826	1.303669	4.630272	0.000008	0.000013
RS	62	16.467566	1.303669	1.800970	0.000003	0.000005
RS	63	17.890913	1.303669	0.930545	0.000002	0.000003
PA	4+25*2+4+6 0.145957930 0.026088153 17.890912701 0.159954773 0.928644301 1.498313470 1.712854344 1.710025425 1.639988768 1.577734380 1.547748075 1.556714372 1.592775971 1.634325420 1.660678504 1.661188495 1.636624681 1.595381677 1.547469262 1.500524964 1.458925654 1.424359579 1.396672859 1.374841100 1.357761345 1.344452811 1.334164819 1.326488992 1.321090869 1.315904168 1.303668937
//
IT	4146
RD	3
LK	-5640709.832535
QD	-1898.696893 -> -1538.889270
RI	0.0931763057
TR	0.143012	0.025316
MT	18.679813
MM	C_pi: 1.236694, n_recomb: 536780.974067
RS	0	0.000000	0.135895	32649.449047	0.060825	0.188959
RS	1	0.008665	0.135895	33199.927691	0.061850	0.057399
RS	2	0.018081	0.135895	33566.153420	0.062532	0.033683
RS	3	0.028313	0.135895	33725.083860	0.062828	0.027171
RS	4	0.039432	1.095696	4338.513749	0.008082	0.004453
RS	5	0.051514	1.095696	4661.273743	0.008684	0.004723
RS	6	0.064643	1.780162	3087.146441	0.005751	0.003276
RS	7	0.078909	1.780162	3327.347802	0.006199	0.003816
RS	8	0.094412	1.960719	3255.102258	0.006064	0.003948
RS	9	0.111258	1.960719	3506.377338	0.006532	0.004570
RS	10	0.129564	1.874763	3946.316136	0.007352	0.005261
RS	11	0.149456	1.874763	4242.176436	0.007903	0.006064
RS	12	0.171072	1.729099	4937.155671	0.009198	0.007289
RS	13	0.194560	1.729099	5291.111050	0.009857	0.008329
RS	14	0.220085	1.617794	6049.963966	0.011271	0.009805
RS	15	0.247820	1.617794	6460.027804	0.012035	0.011010
RS	16	0.277960	1.564835	7118.085252	0.013261	0.012453
RS	17	0.310710	1.564835	7571.095669	0.014105	0.013611
RS	18	0.346299	1.577095	7976.292941	0.014859	0.014563
RS	19	0.384972	1.577095	8452.849684	0.015747	0.015447
RS	20	0.426995	1.636804	8616.903891	0.016053	0.015816
RS	21	0.472660	1.636804	9100.454693	0.016954	0.016417
RS	22	0.522282	1.710224	9182.302261	0.017106	0.016520
RS	23	0.576204	1.710224	9661.974635	0.018000	0.017022
RS	24	0.634798	1.762784	9841.529004	0.018334	0.017260
RS	25	0.698470	1.762784	10307.484463	0.019202	0.017807
RS	26	0.767658	1.775691	10684.522773	0.019905	0.018399
RS	27	0.842842	1.775691	11119.690240	0.020716	0.019050
RS	28	0.924541	1.749874	11695.183832	0.021788	0.020033
RS	29	1.013319	1.749874	12067.575528	0.022481	0.020737
RS	30	1.109790	1.699626	12751.406320	0.023755	0.021957
RS	31	1.214621	1.699626	13010.838674	0.024239	0.022557
RS	32	1.328535	1.641267	13655.319148	0.025439	0.023733
RS	33	1.452320	1.641267	13738.313371	0.025594	0.024030
RS	34	1.586831	1.586194	14184.942799	0.026426	0.024860
RS	35	1.732997	1.586194	14028.495628	0.026134	0.024686
RS	36	1.891829	1.540045	14150.714398	0.026362	0.024935
RS	37	2.064425	1.540045	13711.724169	0.025544	0.024203
RS	38	2.251976	1.504225	13447.608721	0.025052	0.023768
RS	39	2.455778	1.504225	12721.442916	0.023700	0.022493
RS	40	2.677241	1.477558	12088.469127	0.022520	0.021417
RS	41	2.917893	1.477558	11119.298856	0.020715	0.019710
RS	42	3.179398	1.457919	10204.245111	0.019010	0.018152
RS	43	3.463564	1.457919	9083.137897	0.016921	0.016190
RS	44	3.772352	1.443394	8017.766627	0.014937	0.014372
RS	45	4.107898	1.443394	6867.664584	0.012794	0.012366
RS	46	4.472519	1.432488	5800.677312	0.010806	0.010531
RS	47	4.868735	1.432488	4749.236350	0.008848	0.008689
RS	48	5.299284	1.424243	3812.804403	0.007103	0.007056
RS	49	5.767141	1.424243	2960.272863	0.005515	0.005541
RS	50	6.275539	1.418297	2240.112509	0.004173	0.004256
RS	51	6.827989	1.418297	1634.034694	0.003044	0.003153
RS	52	7.428311	1.414328	1154.075566	0.002150	0.002270
RS	53	8.080652	1.414328	782.345996	0.001457	0.001570
RS	54	8.789518	1.409802	510.370719	0.000951	0.001049
RS	55	9.559810	1.409802	317.166263	0.000591	0.000669
RS	56	10.396848	1.409802	187.804863	0.000350	0.000408
RS	57	11.306417	1.409802	105.520437	0.000197	0.000237
RS	58	12.294802	1.393902	56.426929	0.000105	0.000131
RS	59	13.368831	1.393902	27.898555	0.000052	0.000067
RS	60	14.535928	1.393902	12.886770	0.000024	0.000032
RS	61	15.804155	1.393902	5.528838	0.000010	0.000014
RS	62	17.182276	1.393902	2.189249	0.000004	0.000006
RS	63	18.679813	1.393902	1.162127	0.000002	0.000003
PA	4+25*2+4+6 0.143011961 0.025315591 18.679813201 0.135894956 1.095696054 1.780161744 1.960719155 1.874763058 1.729098532 1.617794042 1.564834710 1.577094940 1.636803883 1.710223696 1.762784221 1.775690506 1.749873709 1.699625504 1.641266995 1.586193936 1.540044945 1.504225246 1.477558132 1.457919456 1.443394462 1.432487893 1.424243363 1.418296630 1.414327801 1.409801589 1.393902071
//
IT	4759
RD	4
LK	-5640169.965841
QD	-1438.919930 -> -1334.966675
RI	0.0870921092
TR	0.140784	0.024825
MT	19.234181
MM	C_pi: 1.248326, n_recomb: 531416.089053
RS	0	0.000000	0.126820	34756.786183	0.065404	0.186872
RS	1	0.008715	0.126820	35176.188746	0.066193	0.058272
RS	2	0.018190	0.126820	35379.405725	0.066576	0.035051
RS	3	0.028491	0.126820	35343.468620	0.066508	0.029247
RS	4	0.039689	1.304485	3556.903374	0.006693	0.003601
RS	5	0.051864	1.304485	3830.027476	0.007207	0.003986
RS	6	0.065099	2.073636	2597.542210	0.004888	0.002832
RS	7	0.079488	2.073636	2804.074958	0.005277	0.003360
RS	8	0.095131	2.185777	2870.566281	0.005402	0.003650
RS	9	0.112138	2.185777	3096.192297	0.005826	0.004231
RS	10	0.130626	2.006815	3633.372670	0.006837	0.005063
RS	11	0.150726	2.006815	3909.980945	0.007358	0.005800
RS	12	0.172578	1.786329	4719.356364	0.008881	0.007217
RS	13	0.196334	1.786329	5061.511542	0.009525	0.008218
RS	14	0.222161	1.628588	5942.712799	0.011183	0.009919
RS	15	0.250238	1.628588	6347.757992	0.011945	0.011121
RS	16	0.280762	1.552215	7099.553469	0.013360	0.012758
RS	17	0.313947	1.552215	7551.269095	0.014210	0.013964
RS	18	0.350024	1.563611	7958.734555	0.014976	0.014946
RS	19	0.389245	1.563611	8433.115160	0.015869	0.015898
RS	20	0.431885	1.641122	8500.629074	0.015996	0.016097
RS	21	0.478241	1.641122	8978.461370	0.016895	0.016761
RS	22	0.528636	1.741481	8922.727112	0.016790	0.016612
RS	23	0.583424	1.741481	9393.751881	0.017677	0.017164
RS	24	0.642987	1.817290	9457.888294	0.017798	0.017200
RS	25	0.707741	1.817290	9915.188306	0.018658	0.017785
RS	26	0.778139	1.841243	10229.709161	0.019250	0.018282
RS	27	0.854671	1.841243	10659.753205	0.020059	0.018959
RS	28	0.937874	1.814062	11228.643715	0.021130	0.019954
RS	29	1.028329	1.814062	11601.912657	0.021832	0.020671
RS	30	1.126667	1.755934	12317.749062	0.023179	0.021972
RS	31	1.233575	1.755934	12584.397131	0.023681	0.022568
RS	32	1.349801	1.689378	13272.553447	0.024976	0.023837
RS	33	1.476156	1.689378	13367.892679	0.025155	0.024110
RS	34	1.613524	1.629146	13846.737232	0.026056	0.024993
RS	35	1.762863	1.629146	13706.971995	0.025793	0.024780
RS	36	1.925218	1.581691	13839.950712	0.026044	0.025023
RS	37	2.101723	1.581691	13423.216467	0.025259	0.024246
RS	38	2.293611	1.547824	13153.674192	0.024752	0.023759
RS	39	2.502223	1.547824	12458.045899	0.023443	0.022449
RS	40	2.729016	1.525167	11817.869494	0.022238	0.021309
RS	41	2.975575	1.525167	10888.873722	0.020490	0.019591
RS	42	3.243622	1.510412	9976.945790	0.018774	0.017986
RS	43	3.535031	1.510412	8902.989869	0.016753	0.016037
RS	44	3.851836	1.500790	7853.714863	0.014779	0.014203
RS	45	4.196253	1.500790	6750.955906	0.012704	0.012228
RS	46	4.570687	1.494275	5707.116920	0.010739	0.010403
RS	47	4.977754	1.494275	4694.991930	0.008835	0.008598
RS	48	5.420298	1.489712	3779.519806	0.007112	0.006985
RS	49	5.901411	1.489712	2952.634683	0.005556	0.005502
RS	50	6.424456	1.486795	2244.855815	0.004224	0.004235
RS	51	6.993085	1.486795	1650.257104	0.003105	0.003151
RS	52	7.611272	1.485205	1173.528801	0.002208	0.002277
RS	53	8.283337	1.485205	803.115136	0.001511	0.001585
RS	54	9.013975	1.482009	528.787722	0.000995	0.001065
RS	55	9.808290	1.482009	332.317900	0.000625	0.000685
RS	56	10.671832	1.482009	199.125457	0.000375	0.000421
RS	57	11.610636	1.482009	113.293600	0.000213	0.000246
RS	58	12.631259	1.462812	61.465273	0.000116	0.000137
RS	59	13.740834	1.462812	30.781952	0.000058	0.000071
RS	60	14.947111	1.462812	14.411891	0.000027	0.000034
RS	61	16.258520	1.462812	6.271546	0.000012	0.000015
RS	62	17.684223	1.462812	2.520638	0.000005	0.000006
RS	63	19.234181	1.462812	1.369182	0.000003	0.000003
PA	4+25*2+4+6 0.140783741 0.024825148 19.234181322 0.126820137 1.304484692 2.073636256 2.185776944 2.006815211 1.786329442 1.628587811 1.552215460 1.563610515 1.641121548 1.741480519 1.817289560 1.841243197 1.814061968 1.755933777 1.689377989 1.629145892 1.581691440 1.547823815 1.525166913 1.510411876 1.500790183 1.494275081 1.489712043 1.486794648 1.485204969 1.482009021 1.462812057
//
IT	4553
RD	5
LK	-5639998.153422
QD	-1299.844799 -> -1250.289173
RI	0.0833364254
TR	0.139084	0.024489
MT	19.642646
MM	C_pi: 1.257942, n_recomb: 528312.534842
RS	0	0.000000	0.122333	35922.796744	0.067995	0.185426
RS	1	0.008751	0.122333	36261.234315	0.068636	0.058900
RS	2	0.018269	0.122333	36365.070560	0.068832	0.035916
RS	3	0.028619	0.122333	36211.646302	0.068542	0.030580
RS	4	0.039875	1.535876	2983.116641	0.005646	0.003026
RS	5	0.052116	1.535876	3217.810891	0.006091	0.003431
RS	6	0.065428	2.362947	2258.178517	0.004274	0.002533
RS	7	0.079906	2.362947	2440.598808	0.004620	0.003025
RS	8	0.095650	2.389028	2607.644971	0.004936	0.003445
RS	9	0.112772	2.389028	2815.332801	0.005329	0.003979
RS	10	0.131393	2.121007	3419.652124	0.006473	0.004920
RS	11	0.151643	2.121007	3682.998733	0.006971	0.005588
RS	12	0.173666	1.833249	4581.299948	0.008672	0.007157
RS	13	0.197615	1.833249	4916.261477	0.009306	0.008106
RS	14	0.223661	1.634532	5904.675270	0.011176	0.009996
RS	15	0.251986	1.634532	6308.606824	0.011941	0.011172
RS	16	0.282790	1.536270	7155.492401	0.013544	0.012987
RS	17	0.316289	1.536270	7609.861235	0.014404	0.014214
RS	18	0.352720	1.544595	8034.302137	0.015207	0.015237
RS	19	0.392340	1.544595	8510.926083	0.016110	0.016236
RS	20	0.435427	1.635515	8502.209076	0.016093	0.016294
RS	21	0.482284	1.635515	8979.268306	0.016996	0.017008
RS	22	0.533243	1.758348	8808.412211	0.016673	0.016641
RS	23	0.588660	1.758348	9275.868435	0.017558	0.017237
RS	24	0.648928	1.854045	9246.727187	0.017502	0.017102
RS	25	0.714470	1.854045	9699.808918	0.018360	0.017721
RS	26	0.785748	1.886799	9970.547257	0.018872	0.018146
RS	27	0.863264	1.886799	10398.295518	0.019682	0.018848
RS	28	0.947563	1.856903	10974.415880	0.020773	0.019868
RS	29	1.039240	1.856903	11348.719541	0.021481	0.020604
RS	30	1.138940	1.790425	12105.011032	0.022913	0.021992
RS	31	1.247365	1.790425	12375.239227	0.023424	0.022598
RS	32	1.365279	1.715944	13109.282132	0.024813	0.023959
RS	33	1.493511	1.715944	13208.560470	0.025001	0.024229
RS	34	1.632967	1.651248	13714.512443	0.025959	0.025161
RS	35	1.784626	1.651248	13577.900048	0.025701	0.024931
RS	36	1.949558	1.603351	13709.084979	0.025949	0.025159
RS	37	2.128924	1.603351	13296.684367	0.025168	0.024357
RS	38	2.323987	1.572323	13003.559517	0.024613	0.023805
RS	39	2.536120	1.572323	12317.976233	0.023316	0.022476
RS	40	2.766819	1.554551	11649.912870	0.022051	0.021255
RS	41	3.017707	1.554551	10740.538055	0.020330	0.019533
RS	42	3.290551	1.545536	9811.751406	0.018572	0.017866
RS	43	3.587273	1.545536	8766.969266	0.016594	0.015933
RS	44	3.909962	1.541653	7717.247207	0.014607	0.014067
RS	45	4.260891	1.541653	6648.575139	0.012585	0.012123
RS	46	4.642532	1.540320	5616.619633	0.010631	0.010295
RS	47	5.057572	1.540320	4636.276332	0.008776	0.008525
RS	48	5.508933	1.540164	3736.214752	0.007072	0.006924
RS	49	5.999796	1.540164	2932.640348	0.005551	0.005470
RS	50	6.533615	1.540910	2236.320016	0.004233	0.004216
RS	51	7.114152	1.540910	1654.266284	0.003131	0.003151
RS	52	7.745494	1.542190	1182.399864	0.002238	0.002284
RS	53	8.432088	1.542190	815.592784	0.001544	0.001599
RS	54	9.178768	1.540663	541.045851	0.001024	0.001080
RS	55	9.990794	1.540663	343.283351	0.000650	0.000699
RS	56	10.873883	1.540663	207.794314	0.000393	0.000433
RS	57	11.834256	1.540663	119.507917	0.000226	0.000255
RS	58	12.878674	1.518336	65.656447	0.000124	0.000144
RS	59	14.014495	1.518336	33.248490	0.000063	0.000075
RS	60	15.249716	1.518336	15.751029	0.000030	0.000036
RS	61	16.593037	1.518336	6.940206	0.000013	0.000016
RS	62	18.053918	1.518336	2.826373	0.000005	0.000007
RS	63	19.642646	1.518336	1.567350	0.000003	0.000004
PA	4+25*2+4+6 0.139084037 0.024489293 19.642646469 0.122332832 1.535876164 2.362947369 2.389028002 2.121006873 1.833249346 1.634531687 1.536269582 1.544595049 1.635515376 1.758347657 1.854045195 1.886799469 1.856902560 1.790425285 1.715943687 1.651248467 1.603350821 1.572323345 1.554550611 1.545536310 1.541652800 1.540320374 1.540163945 1.540910193 1.542189647 1.540663210 1.518336381
//
IT	4685
RD	6
LK	-5639909.951362
QD	-1231.850506 -> -1199.883972
RI	0.0807028100
TR	0.137734	0.024242
MT	19.961706
MM	C_pi: 1.265767, n_recomb: 526259.484598
RS	0	0.000000	0.119579	36691.077892	0.069721	0.184359
RS	1	0.008779	0.119579	36973.281406	0.070257	0.059373
RS	2	0.018329	0.119579	37008.456428	0.070324	0.036530
RS	3	0.028717	0.119579	36774.250965	0.069879	0.031546
RS	4	0.040017	1.780967	2552.537212	0.004850	0.002602
RS	5	0.052310	1.780967	2757.123163	0.005239	0.003001
RS	6	0.065681	2.637732	2012.203472	0.003824	0.002313
RS	7	0.080227	2.637732	2176.694061	0.004136	0.002773
RS	8	0.096049	2.568329	2416.864495	0.004593	0.003295
RS	9	0.113260	2.568329	2611.285074	0.004962	0.003789
RS	10	0.131982	2.220982	3258.625497	0.006192	0.004809
RS	11	0.152349	2.220982	3511.840081	0.006673	0.005416
RS	12	0.174502	1.875304	4474.246608	0.008502	0.007099
RS	13	0.198601	1.875304	4803.658431	0.009128	0.008000
RS	14	0.224816	1.641272	5879.573561	0.011172	0.010044
RS	15	0.253332	1.641272	6283.067836	0.011939	0.011189
RS	16	0.284351	1.523116	7218.094769	0.013716	0.013166
RS	17	0.318094	1.523116	7675.573234	0.014585	0.014400
RS	18	0.354799	1.527366	8123.426259	0.015436	0.015472
RS	19	0.394726	1.527366	8603.079644	0.016348	0.016504
RS	20	0.438159	1.628861	8531.456856	0.016212	0.016444
RS	21	0.485404	1.628861	9009.065058	0.017119	0.017196
RS	22	0.536798	1.771055	8738.804326	0.016606	0.016639
RS	23	0.592703	1.771055	9204.389550	0.017490	0.017269
RS	24	0.653516	1.884213	9096.931691	0.017286	0.016988
RS	25	0.719668	1.884213	9547.462650	0.018142	0.017633
RS	26	0.791628	1.924063	9786.154030	0.018596	0.018002
RS	27	0.869905	1.924063	10212.789910	0.019406	0.018723
RS	28	0.955054	1.890316	10804.265199	0.020530	0.019779
RS	29	1.047678	1.890316	11179.867625	0.021244	0.020528
RS	30	1.148434	1.814900	11982.187829	0.022769	0.022009
RS	31	1.258036	1.814900	12254.856360	0.023287	0.022624
RS	32	1.377259	1.732319	13038.391440	0.024776	0.024083
RS	33	1.506949	1.732319	13138.522102	0.024966	0.024354
RS	34	1.648025	1.663179	13672.686964	0.025981	0.025340
RS	35	1.801487	1.663179	13533.823331	0.025717	0.025098
RS	36	1.968420	1.614875	13661.360684	0.025959	0.025313
RS	37	2.150009	1.614875	13245.648637	0.025169	0.024494
RS	38	2.347540	1.586703	12924.353788	0.024559	0.023876
RS	39	2.562413	1.586703	12239.509540	0.023258	0.022533
RS	40	2.796149	1.573840	11537.068856	0.021923	0.021230
RS	41	3.050405	1.573840	10637.289514	0.020213	0.019507
RS	42	3.326983	1.570650	9684.225429	0.018402	0.017773
RS	43	3.627841	1.570650	8659.049721	0.016454	0.015855
RS	44	3.955113	1.572672	7601.651455	0.014445	0.013953
RS	45	4.311116	1.572672	6559.192179	0.012464	0.012037
RS	46	4.698373	1.576765	5533.282945	0.010514	0.010200
RS	47	5.119628	1.576765	4579.468115	0.008702	0.008462
RS	48	5.577865	1.581317	3691.221184	0.007014	0.006868
RS	49	6.076331	1.581317	2908.544032	0.005527	0.005442
RS	50	6.618558	1.586045	2222.442647	0.004223	0.004198
RS	51	7.208388	1.586045	1652.724299	0.003141	0.003150
RS	52	7.850000	1.590481	1186.104170	0.002254	0.002290
RS	53	8.547940	1.590481	823.786030	0.001565	0.001612
RS	54	9.307152	1.590836	549.987824	0.001045	0.001094
RS	55	10.133017	1.590836	351.920560	0.000669	0.000713
RS	56	11.031385	1.590836	214.953199	0.000408	0.000445
RS	57	12.008622	1.590836	124.820592	0.000237	0.000264
RS	58	13.071652	1.565478	69.355342	0.000132	0.000150
RS	59	14.228007	1.565478	35.473609	0.000067	0.000079
RS	60	15.485879	1.565478	16.984306	0.000032	0.000039
RS	61	16.854181	1.565478	7.568446	0.000014	0.000018
RS	62	18.342608	1.565478	3.119359	0.000006	0.000007
RS	63	19.961706	1.565478	1.763127	0.000003	0.000004
PA	4+25*2+4+6 0.137733844 0.024241866 19.961706285 0.119579260 1.780966510 2.637732484 2.568328817 2.220982293 1.875303503 1.641272375 1.523115907 1.527366366 1.628861486 1.771055137 1.884213460 1.924063082 1.890315529 1.814900341 1.732319248 1.663178798 1.614875455 1.586703400 1.573839874 1.570650007 1.572671811 1.576765003 1.581317198 1.586045229 1.590481246 1.590835822 1.565477508
//
IT	3596
RD	7
LK	-5639850.842009
QD	-1188.545668 -> -1164.813971
RI	0.0787249308
TR	0.136613	0.024047
MT	20.224876
MM	C_pi: 1.272373, n_recomb: 524785.531990
RS	0	0.000000	0.117651	37259.283434	0.070999	0.183520
RS	1	0.008802	0.117651	37498.716682	0.071455	0.059747
RS	2	0.018378	0.117651	37481.799219	0.071423	0.036999
RS	3	0.028797	0.117651	37186.456480	0.070860	0.032297
RS	4	0.040133	2.035697	2221.049149	0.004232	0.002276
RS	5	0.052467	2.035697	2401.672121	0.004576	0.002659
RS	6	0.065887	2.892370	1828.746339	0.003485	0.002147
RS	7	0.080488	2.892370	1979.609940	0.003772	0.002578
RS	8	0.096374	2.722697	2275.019585	0.004335	0.003181
RS	9	0.113658	2.722697	2459.441156	0.004687	0.003645
RS	10	0.132463	2.307934	3132.749164	0.005970	0.004718
RS	11	0.152923	2.307934	3377.948219	0.006437	0.005278
RS	12	0.175185	1.913683	4384.511090	0.008355	0.007043
RS	13	0.199405	1.913683	4709.233029	0.008974	0.007902
RS	14	0.225758	1.649493	5854.443175	0.011156	0.010069
RS	15	0.254430	1.649493	6257.437192	0.011924	0.011186
RS	16	0.285626	1.513314	7271.906763	0.013857	0.013307
RS	17	0.319567	1.513314	7732.152044	0.014734	0.014544
RS	18	0.356496	1.513016	8206.506216	0.015638	0.015669
RS	19	0.396675	1.513016	8689.072958	0.016557	0.016726
RS	20	0.440390	1.623195	8564.109692	0.016319	0.016566
RS	21	0.487953	1.623195	9042.579129	0.017231	0.017348
RS	22	0.539702	1.782615	8684.386753	0.016548	0.016623
RS	23	0.596007	1.782615	9148.745043	0.017433	0.017278
RS	24	0.657266	1.911635	8973.212416	0.017099	0.016869
RS	25	0.723918	1.911635	9421.905520	0.017954	0.017533
RS	26	0.796436	1.957529	9635.532077	0.018361	0.017858
RS	27	0.875337	1.957529	10061.591171	0.019173	0.018591
RS	28	0.961183	1.919260	10672.257268	0.020336	0.019687
RS	29	1.054584	1.919260	11049.352029	0.021055	0.020445
RS	30	1.156206	1.834569	11900.029190	0.022676	0.022023
RS	31	1.266773	1.834569	12174.820358	0.023200	0.022644
RS	32	1.387071	1.743768	13009.894289	0.024791	0.024204
RS	33	1.517957	1.743768	13109.778168	0.024981	0.024474
RS	34	1.660364	1.670086	13674.025202	0.026056	0.025518
RS	35	1.815304	1.670086	13530.738331	0.025783	0.025266
RS	36	1.983882	1.621196	13655.816219	0.026022	0.025474
RS	37	2.167297	1.621196	13233.413488	0.025217	0.024638
RS	38	2.366856	1.595615	12884.083182	0.024551	0.023960
RS	39	2.583979	1.595615	12195.476349	0.023239	0.022603
RS	40	2.820213	1.587383	11457.552378	0.021833	0.021223
RS	41	3.077239	1.587383	10562.033537	0.020126	0.019497
RS	42	3.356888	1.589793	9582.380191	0.018260	0.017699
RS	43	3.661150	1.589793	8571.160461	0.016333	0.015794
RS	44	3.992192	1.597594	7502.888912	0.014297	0.013855
RS	45	4.352371	1.597594	6481.439394	0.012351	0.011963
RS	46	4.744252	1.607109	5458.230221	0.010401	0.010115
RS	47	5.170625	1.607109	4526.996164	0.008626	0.008406
RS	48	5.634525	1.616465	3648.008409	0.006951	0.006817
RS	49	6.139256	1.616465	2883.980071	0.005496	0.005415
RS	50	6.688412	1.625345	2206.819279	0.004205	0.004180
RS	51	7.285902	1.625345	1648.744582	0.003142	0.003148
RS	52	7.935981	1.633123	1187.228669	0.002262	0.002294
RS	53	8.643278	1.633123	829.649644	0.001581	0.001623
RS	54	9.412828	1.635513	557.020893	0.001061	0.001107
RS	55	10.250111	1.635513	359.163357	0.000684	0.000726
RS	56	11.161088	1.635513	221.182723	0.000421	0.000456
RS	57	12.152246	1.635513	129.568602	0.000247	0.000273
RS	58	13.230642	1.607214	72.743818	0.000139	0.000157
RS	59	14.403955	1.607214	37.547809	0.000072	0.000083
RS	60	15.680538	1.607214	18.153211	0.000035	0.000041
RS	61	17.069481	1.607214	8.173692	0.000016	0.000019
RS	62	18.580674	1.607214	3.406272	0.000006	0.000008
RS	63	20.224876	1.607214	1.959871	0.000004	0.000005
PA	4+25*2+4+6 0.136612744 0.024047436 20.224875690 0.117650849 2.035696748 2.892369991 2.722696603 2.307934278 1.913683185 1.649493012 1.513314056 1.513015843 1.623194671 1.782614720 1.911634551 1.957528527 1.919260409 1.834569423 1.743768082 1.670086398 1.621195883 1.595614625 1.587382959 1.589793023 1.597594266 1.607108574 1.616465401 1.625344838 1.633123076 1.635513297 1.607214297
//
IT	4983
RD	8
LK	-5639806.141215
QD	-1157.348974 -> -1138.515792
RI	0.0771722815
TR	0.135645	0.023886
MT	20.452011
MM	C_pi: 1.278232, n_recomb: 523686.144264
RS	0	0.000000	0.116205	37706.648399	0.072002	0.182825
RS	1	0.008821	0.116205	37912.009667	0.072395	0.060054
RS	2	0.018420	0.116205	37853.608851	0.072283	0.037375
RS	3	0.028865	0.116205	37509.613659	0.071626	0.032904
RS	4	0.040232	2.298244	1959.584410	0.003742	0.002017
RS	5	0.052602	2.298244	2120.813268	0.004050	0.002381
RS	6	0.066063	3.124377	1689.000385	0.003225	0.002017
RS	7	0.080711	3.124377	1829.342945	0.003493	0.002426
RS	8	0.096651	2.852817	2168.477390	0.004141	0.003095
RS	9	0.113997	2.852817	2345.328382	0.004478	0.003536
RS	10	0.132873	2.382959	3032.961462	0.005792	0.004645
RS	11	0.153415	2.382959	3271.759485	0.006248	0.005166
RS	12	0.175768	1.948804	4307.411872	0.008225	0.006988
RS	13	0.200093	1.948804	4628.074511	0.008837	0.007813
RS	14	0.226563	1.658914	5827.489714	0.011128	0.010078
RS	15	0.255369	1.658914	6229.830754	0.011896	0.011169
RS	16	0.286715	1.506291	7315.674757	0.013970	0.013420
RS	17	0.320827	1.506291	7778.274139	0.014853	0.014658
RS	18	0.357947	1.501152	8281.084248	0.015813	0.015839
RS	19	0.398342	1.501152	8766.320061	0.016740	0.016917
RS	20	0.442300	1.618623	8595.461286	0.016413	0.016671
RS	21	0.490135	1.618623	9074.876343	0.017329	0.017478
RS	22	0.542190	1.793714	8637.410985	0.016493	0.016601
RS	23	0.598836	1.793714	9100.876114	0.017378	0.017275
RS	24	0.660479	1.937535	8864.410011	0.016927	0.016751
RS	25	0.727560	1.937535	9311.650615	0.017781	0.017428
RS	26	0.800557	1.988899	9504.210799	0.018149	0.017717
RS	27	0.879994	1.988899	9929.973971	0.018962	0.018457
RS	28	0.966437	1.945819	10561.008849	0.020167	0.019596
RS	29	1.060506	1.945819	10939.724827	0.020890	0.020359
RS	30	1.162872	1.851782	11838.758054	0.022607	0.022032
RS	31	1.274267	1.851782	12115.637468	0.023135	0.022655
RS	32	1.395489	1.752778	13002.697936	0.024829	0.024318
RS	33	1.527403	1.752778	13102.028216	0.025019	0.024586
RS	34	1.670953	1.674508	13697.645998	0.026156	0.025691
RS	35	1.827166	1.674508	13549.151030	0.025873	0.025429
RS	36	1.997157	1.624835	13673.545880	0.026110	0.025634
RS	37	2.182144	1.624835	13242.995060	0.025288	0.024782
RS	38	2.383447	1.601525	12867.313128	0.024571	0.024050
RS	39	2.602508	1.601525	12172.692861	0.023244	0.022679
RS	40	2.840891	1.597553	11400.315085	0.021769	0.021226
RS	41	3.100302	1.597553	10505.994174	0.020062	0.019497
RS	42	3.382594	1.605226	9499.600986	0.018140	0.017637
RS	43	3.689787	1.605226	8498.679694	0.016229	0.015743
RS	44	4.024078	1.618565	7418.145820	0.014165	0.013768
RS	45	4.387855	1.618565	6413.977362	0.012248	0.011898
RS	46	4.783720	1.633377	5391.391240	0.010295	0.010038
RS	47	5.214504	1.633377	4479.611462	0.008554	0.008355
RS	48	5.683287	1.647538	3607.925399	0.006889	0.006769
RS	49	6.193420	1.647538	2860.529366	0.005462	0.005390
RS	50	6.748550	1.660663	2191.102038	0.004184	0.004163
RS	51	7.352648	1.660663	1643.825142	0.003139	0.003146
RS	52	8.010033	1.671917	1187.055342	0.002267	0.002297
RS	53	8.725404	1.671917	834.178488	0.001593	0.001633
RS	54	9.503876	1.676483	562.871032	0.001075	0.001118
RS	55	10.351016	1.676483	365.502804	0.000698	0.000738
RS	56	11.272881	1.676483	226.792511	0.000433	0.000466
RS	57	12.276062	1.676483	133.933324	0.000256	0.000281
RS	58	13.367731	1.645331	75.919970	0.000145	0.000163
RS	59	14.555695	1.645331	39.519956	0.000075	0.000086
RS	60	15.848447	1.645331	19.280071	0.000037	0.000043
RS	61	17.255230	1.645331	8.765251	0.000017	0.000020
RS	62	18.786102	1.645331	3.690634	0.000007	0.000009
RS	63	20.452011	1.645331	2.159324	0.000004	0.000005
PA	4+25*2+4+6 0.135644782 0.023886283 20.452010525 0.116205256 2.298243768 3.124377419 2.852817007 2.382959266 1.948804072 1.658914183 1.506291402 1.501152119 1.618623430 1.793714241 1.937535002 1.988899102 1.945818778 1.851781808 1.752778144 1.674507784 1.624835386 1.601524895 1.597552979 1.605225861 1.618564885 1.633376803 1.647537519 1.660662719 1.671916574 1.676483173 1.645331044
//
IT	4702
RD	9
LK	-5639770.311190
QD	-1133.342498 -> -1117.858269
RI	0.0759107693
TR	0.134785	0.023747
MT	20.654536
MM	C_pi: 1.283653, n_recomb: 522860.809853
RS	0	0.000000	0.115088	38070.019246	0.072811	0.182225
RS	1	0.008838	0.115088	38247.771267	0.073151	0.060316
RS	2	0.018457	0.115088	38155.693907	0.072975	0.037686
RS	3	0.028925	0.115088	37772.158982	0.072241	0.033407
RS	4	0.040320	2.567822	1748.855157	0.003345	0.001807
RS	5	0.052721	2.567822	1894.131587	0.003623	0.002151
RS	6	0.066218	3.333350	1580.694452	0.003023	0.001915
RS	7	0.080908	3.333350	1712.805678	0.003276	0.002305
RS	8	0.096896	2.960381	2088.282401	0.003994	0.003031
RS	9	0.114297	2.960381	2259.419550	0.004321	0.003454
RS	10	0.133236	2.447373	2953.303887	0.005648	0.004585
RS	11	0.153849	2.447373	3186.979499	0.006095	0.005075
RS	12	0.176283	1.981135	4240.331454	0.008110	0.006935
RS	13	0.200701	1.981135	4557.449546	0.008716	0.007731
RS	14	0.227276	1.669261	5799.101227	0.011091	0.010072
RS	15	0.256200	1.669261	6200.672590	0.011859	0.011142
RS	16	0.287680	1.501453	7351.100219	0.014059	0.013510
RS	17	0.321942	1.501453	7815.722526	0.014948	0.014748
RS	18	0.359232	1.491228	8348.634847	0.015967	0.015990
RS	19	0.399818	1.491228	8836.345774	0.016900	0.017085
RS	20	0.443991	1.614851	8625.884215	0.016497	0.016765
RS	21	0.492067	1.614851	9106.310583	0.017416	0.017593
RS	22	0.544393	1.804365	8596.452199	0.016441	0.016576
RS	23	0.601342	1.804365	9059.275186	0.017326	0.017268
RS	24	0.663325	1.962225	8767.075725	0.016768	0.016638
RS	25	0.730786	1.962225	9213.136174	0.017621	0.017325
RS	26	0.804209	2.018777	9386.876929	0.017953	0.017581
RS	27	0.884121	2.018777	9812.521228	0.018767	0.018325
RS	28	0.971095	1.970863	10463.525399	0.020012	0.019505
RS	29	1.065756	1.970863	10843.945480	0.020740	0.020270
RS	30	1.168782	1.867599	11789.981021	0.022549	0.022036
RS	31	1.280914	1.867599	12069.001495	0.023083	0.022661
RS	32	1.402956	1.760537	13007.305799	0.024877	0.024424
RS	33	1.535784	1.760537	13106.096136	0.025066	0.024688
RS	34	1.680350	1.677705	13733.637977	0.026266	0.025855
RS	35	1.837693	1.677705	13579.773457	0.025972	0.025582
RS	36	2.008942	1.627094	13705.152306	0.026212	0.025789
RS	37	2.195325	1.627094	13265.910344	0.025372	0.024921
RS	38	2.398180	1.605745	12866.017023	0.024607	0.024140
RS	39	2.618963	1.605745	12164.243916	0.023265	0.022756
RS	40	2.859258	1.605653	11359.210382	0.021725	0.021235
RS	41	3.120790	1.605653	10464.206236	0.020013	0.019503
RS	42	3.405436	1.618218	9431.855035	0.018039	0.017586
RS	43	3.715238	1.618218	8438.671354	0.016139	0.015701
RS	44	4.052419	1.636804	7345.365825	0.014048	0.013691
RS	45	4.419400	1.636804	6355.622672	0.012155	0.011840
RS	46	4.818813	1.656736	5332.257358	0.010198	0.009969
RS	47	5.253526	1.656736	4437.359833	0.008487	0.008309
RS	48	5.726657	1.675644	3571.409773	0.006831	0.006724
RS	49	6.241603	1.675644	2838.850245	0.005429	0.005366
RS	50	6.802058	1.693066	2176.049947	0.004162	0.004145
RS	51	7.412045	1.693066	1638.701714	0.003134	0.003143
RS	52	8.075941	1.707906	1186.235429	0.002269	0.002299
RS	53	8.798510	1.707906	837.895969	0.001603	0.001641
RS	54	9.584939	1.714778	567.930675	0.001086	0.001128
RS	55	10.440870	1.714778	371.208174	0.000710	0.000749
RS	56	11.372446	1.714778	231.953546	0.000444	0.000476
RS	57	12.386353	1.714778	138.014907	0.000264	0.000289
RS	58	13.489866	1.680887	78.936433	0.000151	0.000168
RS	59	14.690905	1.680887	41.416319	0.000079	0.000090
RS	60	15.998089	1.680887	20.376855	0.000039	0.000045
RS	61	17.420798	1.680887	9.348075	0.000018	0.000021
RS	62	18.969243	1.680887	3.974301	0.000008	0.000009
RS	63	20.654536	1.680887	2.362405	0.000005	0.000005
PA	4+25*2+4+6 0.134784758 0.023747363 20.654536094 0.115087894 2.567822359 3.333349896 2.960380954 2.447372907 1.981134962 1.669260880 1.501453231 1.491228197 1.614850775 1.804364557 1.962225004 2.018776897 1.970862768 1.867598517 1.760537407 1.677704848 1.627093875 1.605744916 1.605652907 1.618218197 1.636804449 1.656735825 1.675644184 1.693066358 1.707906415 1.714777684 1.680886781
//
IT	4166
RD	10
LK	-5639740.680722
QD	-1114.089535 -> -1101.088026
RI	0.0748580500
TR	0.134005	0.023624
MT	20.839222
MM	C_pi: 1.288782, n_recomb: 522237.998553
RS	0	0.000000	0.114206	38371.578118	0.073475	0.181693
RS	1	0.008853	0.114206	38526.695303	0.073772	0.060545
RS	2	0.018490	0.114206	38406.910300	0.073543	0.037947
RS	3	0.028980	0.114206	37990.762801	0.072746	0.033829
RS	4	0.040399	2.844358	1575.594366	0.003017	0.001633
RS	5	0.052828	2.844358	1707.535863	0.003270	0.001958
RS	6	0.066358	3.520029	1495.475607	0.002864	0.001833
RS	7	0.081086	3.520029	1621.068373	0.003104	0.002208
RS	8	0.097117	3.047676	2028.024268	0.003883	0.002983
RS	9	0.114568	3.047676	2194.878136	0.004203	0.003394
RS	10	0.133564	2.502558	2889.283277	0.005533	0.004536
RS	11	0.154242	2.502558	3118.848765	0.005972	0.005001
RS	12	0.176750	2.011093	4181.287414	0.008006	0.006883
RS	13	0.201251	2.011093	4495.281833	0.008608	0.007656
RS	14	0.227921	1.680365	5769.514968	0.011048	0.010057
RS	15	0.256952	1.680365	6170.220538	0.011815	0.011107
RS	16	0.288553	1.498343	7379.664078	0.014131	0.013582
RS	17	0.322952	1.498343	7846.042727	0.015024	0.014821
RS	18	0.360396	1.482775	8410.731269	0.016105	0.016124
RS	19	0.401155	1.482775	8900.771363	0.017044	0.017236
RS	20	0.445523	1.611567	8656.185240	0.016575	0.016852
RS	21	0.493818	1.611567	9137.686284	0.017497	0.017699
RS	22	0.546389	1.814441	8561.088745	0.016393	0.016554
RS	23	0.603615	1.814441	9023.474347	0.017278	0.017259
RS	24	0.665906	1.985744	8679.507287	0.016620	0.016531
RS	25	0.733712	1.985744	9124.592791	0.017472	0.017226
RS	26	0.807521	2.047375	9280.722874	0.017771	0.017450
RS	27	0.887864	2.047375	9706.356354	0.018586	0.018197
RS	28	0.975321	1.994763	10376.118248	0.019869	0.019417
RS	29	1.070520	1.994763	10758.272469	0.020600	0.020182
RS	30	1.174146	1.882520	11749.131339	0.022498	0.022036
RS	31	1.286947	1.882520	12030.347959	0.023036	0.022660
RS	32	1.409735	1.767629	13018.385430	0.024928	0.024521
RS	33	1.543392	1.767629	13116.769100	0.025116	0.024781
RS	34	1.688883	1.680319	13776.176328	0.026379	0.026010
RS	35	1.847254	1.680319	13617.074488	0.026074	0.025726
RS	36	2.019645	1.628658	13744.807906	0.026319	0.025938
RS	37	2.207299	1.628658	13296.810461	0.025461	0.025054
RS	38	2.411565	1.608996	12874.877853	0.024653	0.024230
RS	39	2.633916	1.608996	12165.439303	0.023295	0.022832
RS	40	2.875951	1.612423	11329.840881	0.021695	0.021249
RS	41	3.139413	1.612423	10432.980656	0.019977	0.019513
RS	42	3.426201	1.629513	9375.883956	0.017953	0.017542
RS	43	3.738377	1.629513	8388.591959	0.016063	0.015665
RS	44	4.078191	1.653039	7282.518581	0.013945	0.013622
RS	45	4.448089	1.653039	6304.968278	0.012073	0.011789
RS	46	4.850734	1.677884	5279.880395	0.010110	0.009905
RS	47	5.289026	1.677884	4399.744481	0.008425	0.008266
RS	48	5.766119	1.701455	3538.279930	0.006775	0.006682
RS	49	6.285450	1.701455	2819.005221	0.005398	0.005343
RS	50	6.850758	1.723198	2161.872348	0.004140	0.004128
RS	51	7.466113	1.723198	1633.647277	0.003128	0.003139
RS	52	8.135945	1.741716	1185.049944	0.002269	0.002300
RS	53	8.865079	1.741716	841.046796	0.001610	0.001648
RS	54	9.658762	1.751008	572.394109	0.001096	0.001137
RS	55	10.522712	1.751008	376.415785	0.000721	0.000758
RS	56	11.463147	1.751008	236.752889	0.000453	0.000485
RS	57	12.486839	1.751008	141.863798	0.000272	0.000296
RS	58	13.601159	1.714484	81.819295	0.000157	0.000174
RS	59	14.814131	1.714484	43.248869	0.000083	0.000094
RS	60	16.134488	1.714484	21.448350	0.000041	0.000047
RS	61	17.571737	1.714484	9.923762	0.000019	0.000022
RS	62	19.136227	1.714484	4.257676	0.000008	0.000010
RS	63	20.839222	1.714484	2.569142	0.000005	0.000006
PA	4+25*2+4+6 0.134005078 0.023624252 20.839221735 0.114206001 2.844358130 3.520029392 3.047675689 2.502557924 2.011092615 1.680365397 1.498343150 1.482774961 1.611567406 1.814440561 1.985743799 2.047374645 1.994763268 1.882520411 1.767629206 1.680319222 1.628658006 1.608995989 1.612422652 1.629513266 1.653038624 1.677883943 1.701455384 1.723198051 1.741716357 1.751007710 1.714484347
//
IT	4360
RD	11
LK	-5639715.706401
QD	-1098.204266 -> -1087.136559
RI	0.0739598872
TR	0.133289	0.023513
MT	21.009978
MM	C_pi: 1.293692, n_recomb: 521770.382695
RS	0	0.000000	0.113501	38625.590409	0.074028	0.181211
RS	1	0.008867	0.113501	38762.027966	0.074289	0.060749
RS	2	0.018520	0.113501	38619.259394	0.074016	0.038171
RS	3	0.029030	0.113501	38175.959293	0.073166	0.034190
RS	4	0.040471	3.127750	1430.793588	0.002742	0.001487
RS	5	0.052927	3.127750	1551.435998	0.002973	0.001793
RS	6	0.066487	3.685618	1427.622148	0.002736	0.001767
RS	7	0.081249	3.685618	1548.003480	0.002967	0.002129
RS	8	0.097321	3.117170	1983.071928	0.003801	0.002949
RS	9	0.114818	3.117170	2146.755581	0.004114	0.003350
RS	10	0.133866	2.549885	2837.449769	0.005438	0.004495
RS	11	0.154603	2.549885	3063.704545	0.005872	0.004941
RS	12	0.177179	2.039133	4128.573608	0.007913	0.006832
RS	13	0.201756	2.039133	4439.777830	0.008509	0.007585
RS	14	0.228513	1.692141	5738.837065	0.010999	0.010032
RS	15	0.257643	1.692141	6138.590370	0.011765	0.011065
RS	16	0.289355	1.496646	7402.455397	0.014187	0.013639
RS	17	0.323880	1.496646	7870.369232	0.015084	0.014878
RS	18	0.361466	1.475464	8468.542225	0.016230	0.016247
RS	19	0.402384	1.475464	8960.800230	0.017174	0.017373
RS	20	0.446931	1.608540	8687.074090	0.016649	0.016935
RS	21	0.495428	1.608540	9169.715027	0.017574	0.017798
RS	22	0.548225	1.823816	8531.206924	0.016351	0.016534
RS	23	0.605704	1.823816	8993.333863	0.017236	0.017252
RS	24	0.668279	2.008062	8600.716760	0.016484	0.016431
RS	25	0.736403	2.008062	9044.994355	0.017335	0.017132
RS	26	0.810568	2.074745	9184.192286	0.017602	0.017327
RS	27	0.891309	2.074745	9609.883756	0.018418	0.018075
RS	28	0.979209	2.017670	10296.793338	0.019734	0.019330
RS	29	1.074904	2.017670	10680.674058	0.020470	0.020095
RS	30	1.179084	1.896768	11713.816067	0.022450	0.022032
RS	31	1.292501	1.896768	11997.261988	0.022993	0.022655
RS	32	1.415976	1.774332	13033.027967	0.024978	0.024609
RS	33	1.550399	1.774332	13131.173608	0.025167	0.024865
RS	34	1.696741	1.682668	13821.959588	0.026491	0.026156
RS	35	1.856060	1.682668	13657.885388	0.026176	0.025861
RS	36	2.029505	1.629885	13789.036463	0.026427	0.026079
RS	37	2.218331	1.629885	13332.468344	0.025552	0.025181
RS	38	2.423899	1.611672	12890.551710	0.024705	0.024317
RS	39	2.647696	1.611672	12173.287574	0.023331	0.022907
RS	40	2.891336	1.618282	11309.279314	0.021675	0.021266
RS	41	3.156581	1.618282	10409.813723	0.019951	0.019526
RS	42	3.445345	1.639541	9329.384433	0.017880	0.017505
RS	43	3.759714	1.639541	8346.589333	0.015997	0.015634
RS	44	4.101959	1.667697	7228.018881	0.013853	0.013561
RS	45	4.474550	1.667697	6260.855775	0.011999	0.011742
RS	46	4.880180	1.697239	5233.388760	0.010030	0.009846
RS	47	5.321777	1.697239	4366.231652	0.008368	0.008226
RS	48	5.802531	1.725368	3508.239506	0.006724	0.006642
RS	49	6.325914	1.725368	2800.900199	0.005368	0.005321
RS	50	6.895706	1.751438	2148.600459	0.004118	0.004110
RS	51	7.516022	1.751438	1628.768445	0.003122	0.003134
RS	52	8.191342	1.773714	1183.634301	0.002268	0.002299
RS	53	8.926543	1.773714	843.761511	0.001617	0.001654
RS	54	9.726935	1.785545	576.367990	0.001105	0.001145
RS	55	10.598299	1.785545	381.204062	0.000731	0.000767
RS	56	11.546927	1.785545	241.241999	0.000462	0.000493
RS	57	12.579671	1.785545	145.510160	0.000279	0.000303
RS	58	13.703989	1.746499	84.583674	0.000162	0.000179
RS	59	14.928002	1.746499	45.024495	0.000086	0.000097
RS	60	16.260549	1.746499	22.497236	0.000043	0.000049
RS	61	17.711255	1.746499	10.493144	0.000020	0.000023
RS	62	19.290595	1.746499	4.540929	0.000009	0.000010
RS	63	21.009978	1.746499	2.779500	0.000005	0.000006
PA	4+25*2+4+6 0.133289318 0.023513200 21.009977687 0.113500666 3.127750341 3.685617818 3.117169866 2.549884702 2.039132714 1.692140723 1.496645580 1.475464145 1.608539692 1.823815789 2.008061676 2.074745191 2.017669519 1.896768002 1.774331718 1.682668454 1.629885042 1.611672084 1.618282157 1.639541389 1.667696554 1.697238616 1.725368146 1.751437716 1.773714442 1.785544814 1.746498713
//
IT	4441
RD	12
LK	-5639694.394267
QD	-1084.829460 -> -1075.315101
RI	0.0731799920
TR	0.132624	0.023411
MT	21.169870
MM	C_pi: 1.298439, n_recomb: 521422.485061
RS	0	0.000000	0.112931	38842.279135	0.074493	0.180771
RS	1	0.008880	0.112931	38963.221478	0.074725	0.060934
RS	2	0.018549	0.112931	38801.258314	0.074414	0.038367
RS	3	0.029076	0.112931	38335.169849	0.073520	0.034502
RS	4	0.040538	3.418424	1307.902141	0.002508	0.001363
RS	5	0.053018	3.418424	1418.842665	0.002721	0.001651
RS	6	0.066606	3.831897	1372.984085	0.002633	0.001714
RS	7	0.081401	3.831897	1489.160200	0.002856	0.002065
RS	8	0.097510	3.171224	1950.063663	0.003740	0.002925
RS	9	0.115049	3.171224	2111.455436	0.004049	0.003320
RS	10	0.134146	2.590563	2795.210171	0.005361	0.004461
RS	11	0.154938	2.590563	3018.790651	0.005790	0.004891
RS	12	0.177577	2.065642	4080.871652	0.007826	0.006783
RS	13	0.202226	2.065642	4389.550819	0.008418	0.007519
RS	14	0.229065	1.704563	5707.043226	0.010945	0.009999
RS	15	0.258286	1.704563	6105.760263	0.011710	0.011018
RS	16	0.290102	1.496160	7420.175951	0.014231	0.013683
RS	17	0.324744	1.496160	7889.433803	0.015131	0.014922
RS	18	0.362462	1.469084	8522.822406	0.016345	0.016359
RS	19	0.403529	1.469084	9017.210346	0.017293	0.017499
RS	20	0.448243	1.605634	8718.936897	0.016721	0.017015
RS	21	0.496928	1.605634	9202.782275	0.017649	0.017894
RS	22	0.549936	1.832437	8506.579562	0.016314	0.016518
RS	23	0.607651	1.832437	8968.607570	0.017200	0.017247
RS	24	0.670491	2.029179	8529.904634	0.016359	0.016339
RS	25	0.738912	2.029179	8973.517518	0.017210	0.017045
RS	26	0.813408	2.100941	9096.127568	0.017445	0.017210
RS	27	0.894520	2.100941	9521.923570	0.018261	0.017959
RS	28	0.982835	2.039686	10224.224901	0.019608	0.019246
RS	29	1.078992	2.039686	10609.801312	0.020348	0.020011
RS	30	1.183688	1.910490	11682.512427	0.022405	0.022025
RS	31	1.297681	1.910490	11968.201275	0.022953	0.022647
RS	32	1.421797	1.780815	13049.480492	0.025027	0.024689
RS	33	1.556935	1.780815	13147.561275	0.025215	0.024940
RS	34	1.704073	1.684950	13868.919094	0.026598	0.026291
RS	35	1.864277	1.684950	13700.201086	0.026275	0.025986
RS	36	2.038707	1.631000	13835.586740	0.026534	0.026213
RS	37	2.228627	1.631000	13370.769635	0.025643	0.025300
RS	38	2.435413	1.614034	12910.749054	0.024761	0.024401
RS	39	2.660561	1.614034	12185.712390	0.023370	0.022978
RS	40	2.905702	1.623522	11295.395654	0.021663	0.021285
RS	41	3.172612	1.623522	10392.852637	0.019932	0.019540
RS	42	3.463225	1.648618	9290.541058	0.017818	0.017474
RS	43	3.779644	1.648618	8311.173984	0.015939	0.015608
RS	44	4.124162	1.681100	7180.545991	0.013771	0.013506
RS	45	4.499273	1.681100	6222.287365	0.011933	0.011700
RS	46	4.907694	1.715117	5191.991503	0.009957	0.009793
RS	47	5.352384	1.715117	4336.299176	0.008316	0.008190
RS	48	5.836564	1.747692	3480.944373	0.006676	0.006605
RS	49	6.363738	1.747692	2784.368310	0.005340	0.005301
RS	50	6.937727	1.778087	2136.177108	0.004097	0.004094
RS	51	7.562687	1.778087	1624.088116	0.003115	0.003130
RS	52	8.243143	1.804187	1182.054578	0.002267	0.002298
RS	53	8.984026	1.804187	846.114069	0.001623	0.001660
RS	54	9.790700	1.818671	579.918376	0.001112	0.001152
RS	55	10.669007	1.818671	385.622018	0.000740	0.000776
RS	56	11.625309	1.818671	245.452581	0.000471	0.000501
RS	57	12.666532	1.818671	148.971804	0.000286	0.000309
RS	58	13.800218	1.777224	87.237153	0.000167	0.000184
RS	59	15.034576	1.777224	46.746148	0.000090	0.000101
RS	60	16.378546	1.777224	23.524271	0.000045	0.000051
RS	61	17.841863	1.777224	11.056180	0.000021	0.000025
RS	62	19.435125	1.777224	4.823857	0.000009	0.000011
RS	63	21.169870	1.777224	2.993215	0.000006	0.000007
PA	4+25*2+4+6 0.132624366 0.023411378 21.169870362 0.112930822 3.418423611 3.831896540 3.171223649 2.590563176 2.065642435 1.704563380 1.496160294 1.469084298 1.605634253 1.832437195 2.029178787 2.100940784 2.039685729 1.910489857 1.780814921 1.684949560 1.631000309 1.614033700 1.623522480 1.648618216 1.681099584 1.715116802 1.747691615 1.778086953 1.804186796 1.818671209 1.777224182
//
IT	4907
RD	13
LK	-5639676.031209
QD	-1073.379138 -> -1065.138687
RI	0.0724921205
TR	0.132004	0.023317
MT	21.320285
MM	C_pi: 1.303019, n_recomb: 521164.965829
RS	0	0.000000	0.112464	39029.576745	0.074889	0.180362
RS	1	0.008892	0.112464	39137.537871	0.075096	0.061104
RS	2	0.018575	0.112464	38959.372303	0.074754	0.038539
RS	3	0.029119	0.112464	38473.941899	0.073823	0.034775
RS	4	0.040601	3.716573	1202.288434	0.002307	0.001256
RS	5	0.053104	3.716573	1304.806367	0.002504	0.001527
RS	6	0.066718	3.960604	1328.581507	0.002549	0.001670
RS	7	0.081543	3.960604	1441.338188	0.002766	0.002012
RS	8	0.097687	3.211982	1926.474916	0.003696	0.002910
RS	9	0.115266	3.211982	2086.272232	0.004003	0.003300
RS	10	0.134408	2.625586	2760.569426	0.005297	0.004432
RS	11	0.155252	2.625586	2981.981964	0.005722	0.004850
RS	12	0.177950	2.090909	4037.106182	0.007746	0.006735
RS	13	0.202666	2.090909	4343.464650	0.008334	0.007456
RS	14	0.229580	1.717573	5674.103618	0.010887	0.009961
RS	15	0.258888	1.717573	6071.695899	0.011650	0.010966
RS	16	0.290801	1.496717	7433.236394	0.014263	0.013715
RS	17	0.325552	1.496717	7903.656966	0.015165	0.014954
RS	18	0.363394	1.463475	8573.881384	0.016451	0.016462
RS	19	0.404600	1.463475	9070.312203	0.017404	0.017614
RS	20	0.449471	1.602757	8751.754902	0.016793	0.017093
RS	21	0.498331	1.602757	9236.852188	0.017723	0.017987
RS	22	0.551537	1.840264	8486.748588	0.016284	0.016506
RS	23	0.609474	1.840264	8948.809329	0.017171	0.017246
RS	24	0.672562	2.049065	8466.278146	0.016245	0.016253
RS	25	0.741261	2.049065	8909.342296	0.017095	0.016965
RS	26	0.816068	2.125954	9015.521096	0.017299	0.017100
RS	27	0.897528	2.125954	9441.444504	0.018116	0.017850
RS	28	0.986231	2.060826	10157.383822	0.019490	0.019165
RS	29	1.082822	2.060826	10544.599907	0.020233	0.019929
RS	30	1.188003	1.923717	11654.169632	0.022362	0.022016
RS	31	1.302536	1.923717	11942.084812	0.022914	0.022636
RS	32	1.427254	1.787129	13066.502188	0.025072	0.024762
RS	33	1.563062	1.787129	13164.673371	0.025260	0.025009
RS	34	1.710947	1.687227	13915.603622	0.026701	0.026417
RS	35	1.871982	1.687227	13742.587475	0.026369	0.026102
RS	36	2.047337	1.632095	13882.781358	0.026638	0.026339
RS	37	2.238285	1.632095	13410.113171	0.025731	0.025412
RS	38	2.446212	1.616197	12933.733971	0.024817	0.024482
RS	39	2.672629	1.616197	12201.109970	0.023411	0.023046
RS	40	2.919180	1.628286	11286.513559	0.021656	0.021306
RS	41	3.187655	1.628286	10380.608841	0.019918	0.019556
RS	42	3.480004	1.656901	9257.899966	0.017764	0.017447
RS	43	3.798349	1.656901	8281.118730	0.015890	0.015586
RS	44	4.145002	1.693417	7138.951711	0.013698	0.013456
RS	45	4.522481	1.693417	6188.364817	0.011874	0.011663
RS	46	4.933527	1.731686	5154.947405	0.009891	0.009743
RS	47	5.381124	1.731686	4309.426829	0.008269	0.008157
RS	48	5.868523	1.768582	3456.034339	0.006631	0.006571
RS	49	6.399262	1.768582	2769.200110	0.005313	0.005281
RS	50	6.977197	1.803283	2124.503227	0.004076	0.004077
RS	51	7.606524	1.803283	1619.577133	0.003108	0.003124
RS	52	8.291812	1.833272	1180.315644	0.002265	0.002297
RS	53	9.038038	1.833272	848.129401	0.001627	0.001664
RS	54	9.850621	1.850519	583.075617	0.001119	0.001157
RS	55	10.735462	1.850519	389.693893	0.000748	0.000783
RS	56	11.698985	1.850519	249.400424	0.000479	0.000509
RS	57	12.748188	1.850519	152.257091	0.000292	0.000315
RS	58	13.890689	1.806783	89.782923	0.000172	0.000189
RS	59	15.134785	1.806783	48.414158	0.000093	0.000104
RS	60	16.489510	1.806783	24.528765	0.000047	0.000053
RS	61	17.964701	1.806783	11.612083	0.000022	0.000026
RS	62	19.571071	1.806783	5.105901	0.000010	0.000011
RS	63	21.320285	1.806783	3.209762	0.000006	0.000007
PA	4+25*2+4+6 0.132003845 0.023317386 21.320284664 0.112464155 3.716572655 3.960603850 3.211982336 2.625585743 2.090909015 1.717573043 1.496716765 1.463474582 1.602757030 1.840264463 2.049064653 2.125953892 2.060826118 1.923717241 1.787129265 1.687226528 1.632094563 1.616197133 1.628285764 1.656900704 1.693417335 1.731686373 1.768581558 1.803282536 1.833271930 1.850519063 1.806783011
//
IT	4343
RD	14
LK	-5639660.105423
QD	-1063.466778 -> -1056.284901
RI	0.0718783955
TR	0.131421	0.023230
MT	21.462633
MM	C_pi: 1.307451, n_recomb: 520978.506337
RS	0	0.000000	0.112079	39193.106400	0.075230	0.179980
RS	1	0.008904	0.112079	39290.135338	0.075416	0.061261
RS	2	0.018600	0.112079	39098.204355	0.075048	0.038693
RS	3	0.029160	0.112079	38596.236607	0.074084	0.035016
RS	4	0.040660	4.022947	1110.404563	0.002131	0.001162
RS	5	0.053184	4.022947	1205.529612	0.002314	0.001418
RS	6	0.066824	4.073495	1292.235652	0.002480	0.001634
RS	7	0.081677	4.073495	1402.195995	0.002691	0.001968
RS	8	0.097853	3.241401	1910.420103	0.003667	0.002902
RS	9	0.115470	3.241401	2069.184267	0.003972	0.003290
RS	10	0.134654	2.655813	2732.027997	0.005244	0.004409
RS	11	0.155548	2.655813	2951.681194	0.005666	0.004817
RS	12	0.178301	2.115189	3996.477117	0.007671	0.006687
RS	13	0.203080	2.115189	4300.675592	0.008255	0.007397
RS	14	0.230066	1.731142	5640.053119	0.010826	0.009917
RS	15	0.259454	1.731142	6036.434357	0.011587	0.010910
RS	16	0.291459	1.498178	7442.138715	0.014285	0.013738
RS	17	0.326313	1.498178	7913.559051	0.015190	0.014977
RS	18	0.364271	1.458512	8622.123908	0.016550	0.016557
RS	19	0.405609	1.458512	9120.520808	0.017507	0.017722
RS	20	0.450627	1.599868	8785.513381	0.016863	0.017169
RS	21	0.499654	1.599868	9271.902223	0.017797	0.018077
RS	22	0.553046	1.847306	8471.352926	0.016260	0.016498
RS	23	0.611191	1.847306	8933.562355	0.017148	0.017248
RS	24	0.674514	2.067752	8409.152103	0.016141	0.016175
RS	25	0.743475	2.067752	8851.769020	0.016991	0.016891
RS	26	0.818576	2.149821	8941.600013	0.017163	0.016997
RS	27	0.900364	2.149821	9367.665215	0.017981	0.017747
RS	28	0.989434	2.081136	10095.554003	0.019378	0.019087
RS	29	1.086434	2.081136	10484.345563	0.020124	0.019850
RS	30	1.192072	1.936497	11628.158859	0.022320	0.022004
RS	31	1.307115	1.936497	11918.269083	0.022877	0.022623
RS	32	1.432401	1.793320	13083.452010	0.025113	0.024828
RS	33	1.568842	1.793320	13181.852721	0.025302	0.025071
RS	34	1.717432	1.689555	13961.209827	0.026798	0.026534
RS	35	1.879252	1.689555	13784.244925	0.026458	0.026210
RS	36	2.055479	1.633238	13929.672107	0.026738	0.026457
RS	37	2.247398	1.633238	13449.585218	0.025816	0.025517
RS	38	2.456405	1.618259	12958.419710	0.024873	0.024559
RS	39	2.684021	1.618259	12218.471871	0.023453	0.023112
RS	40	2.931904	1.632695	11281.508711	0.021654	0.021327
RS	41	3.201857	1.632695	10372.082665	0.019909	0.019572
RS	42	3.495847	1.664534	9230.416872	0.017717	0.017424
RS	43	3.816013	1.664534	8255.546780	0.015846	0.015566
RS	44	4.164685	1.704804	7102.415200	0.013633	0.013412
RS	45	4.544403	1.704804	6158.449673	0.011821	0.011629
RS	46	4.957929	1.747104	5121.715402	0.009831	0.009698
RS	47	5.408275	1.747104	4285.240308	0.008225	0.008126
RS	48	5.898719	1.788194	3433.238038	0.006590	0.006538
RS	49	6.432831	1.788194	2755.245001	0.005289	0.005262
RS	50	7.014498	1.827173	2113.506141	0.004057	0.004061
RS	51	7.647956	1.827173	1615.222954	0.003100	0.003119
RS	52	8.337816	1.861110	1178.439108	0.002262	0.002294
RS	53	9.089099	1.861110	849.841503	0.001631	0.001668
RS	54	9.907275	1.881227	585.873675	0.001125	0.001163
RS	55	10.798299	1.881227	393.446316	0.000755	0.000790
RS	56	11.768657	1.881227	253.103135	0.000486	0.000515
RS	57	12.825415	1.881227	155.375827	0.000298	0.000321
RS	58	13.976263	1.835323	92.224668	0.000177	0.000194
RS	59	15.229580	1.835323	50.029649	0.000096	0.000107
RS	60	16.594489	1.835323	25.510711	0.000049	0.000055
RS	61	18.080927	1.835323	12.160526	0.000023	0.000027
RS	62	19.699714	1.835323	5.386762	0.000010	0.000012
RS	63	21.462633	1.835323	3.428827	0.000007	0.000008
PA	4+25*2+4+6 0.131421374 0.023229900 21.462633252 0.112078898 4.022946594 4.073494597 3.241401165 2.655813472 2.115188522 1.731142279 1.498178402 1.458511550 1.599868149 1.847305575 2.067752097 2.149821241 2.081136117 1.936497063 1.793320277 1.689554844 1.633237803 1.618258656 1.632694706 1.664533588 1.704803671 1.747104036 1.788193512 1.827173223 1.861109943 1.881227114 1.835323181
//
IT	4420
RD	15
LK	-5639646.206858
QD	-1054.792938 -> -1048.499566
RI	0.0713252344
TR	0.130872	0.023148
MT	21.597980
MM	C_pi: 1.311745, n_recomb: 520847.166415
RS	0	0.000000	0.111759	39337.114898	0.075525	0.179622
RS	1	0.008915	0.111759	39424.891557	0.075694	0.061407
RS	2	0.018624	0.111759	39221.194037	0.075303	0.038831
RS	3	0.029199	0.111759	38704.989692	0.074312	0.035230
RS	4	0.040716	4.337773	1029.744525	0.001977	0.001080
RS	5	0.053260	4.337773	1118.328672	0.002147	0.001321
RS	6	0.066923	4.172238	1262.311514	0.002424	0.001604
RS	7	0.081803	4.172238	1369.975144	0.002630	0.001931
RS	8	0.098010	3.261132	1900.490413	0.003649	0.002900
RS	9	0.115662	3.261132	2058.679935	0.003953	0.003286
RS	10	0.134888	2.681945	2708.438978	0.005200	0.004389
RS	11	0.155827	2.681945	2926.665782	0.005619	0.004789
RS	12	0.178633	2.138624	3958.463216	0.007600	0.006640
RS	13	0.203472	2.138624	4260.634274	0.008180	0.007339
RS	14	0.230525	1.745222	5604.992943	0.010761	0.009870
RS	15	0.259990	1.745222	6000.081590	0.011520	0.010851
RS	16	0.292081	1.500442	7447.231210	0.014298	0.013753
RS	17	0.327034	1.500442	7919.499439	0.015205	0.014991
RS	18	0.365102	1.454116	8667.718611	0.016642	0.016647
RS	19	0.406564	1.454116	9168.007231	0.017602	0.017821
RS	20	0.451722	1.596942	8820.132811	0.016934	0.017245
RS	21	0.500906	1.596942	9307.843662	0.017871	0.018166
RS	22	0.554474	1.853595	8459.941826	0.016243	0.016495
RS	23	0.612818	1.853595	8922.399090	0.017131	0.017254
RS	24	0.676362	2.085286	8357.865449	0.016047	0.016104
RS	25	0.745572	2.085286	8800.123048	0.016896	0.016824
RS	26	0.820951	2.172583	8873.662852	0.017037	0.016900
RS	27	0.903050	2.172583	9299.877381	0.017855	0.017651
RS	28	0.992468	2.100646	10038.164985	0.019273	0.019013
RS	29	1.089857	2.100646	10428.461826	0.020022	0.019774
RS	30	1.195927	1.948859	11604.001863	0.022279	0.021991
RS	31	1.311454	1.948859	11896.263170	0.022840	0.022609
RS	32	1.437279	1.799412	13099.879142	0.025151	0.024888
RS	33	1.574321	1.799412	13198.630634	0.025341	0.025127
RS	34	1.723580	1.691959	14005.206057	0.026889	0.026643
RS	35	1.886144	1.691959	13824.631312	0.026543	0.026310
RS	36	2.063200	1.634469	13975.565904	0.026832	0.026569
RS	37	2.256041	1.634469	13488.507154	0.025897	0.025616
RS	38	2.466072	1.620277	12983.986715	0.024929	0.024632
RS	39	2.694826	1.620277	12237.025150	0.023494	0.023174
RS	40	2.943973	1.636833	11279.481785	0.021656	0.021349
RS	41	3.215331	1.636833	10366.463889	0.019903	0.019589
RS	42	3.510878	1.671621	9207.226542	0.017677	0.017405
RS	43	3.832773	1.671621	8233.721651	0.015808	0.015550
RS	44	4.183363	1.715375	7070.226368	0.013574	0.013372
RS	45	4.565207	1.715375	6131.980879	0.011773	0.011599
RS	46	4.981091	1.761490	5091.811362	0.009776	0.009657
RS	47	5.434049	1.761490	4263.395877	0.008186	0.008097
RS	48	5.927386	1.806647	3412.299941	0.006551	0.006508
RS	49	6.464702	1.806647	2742.351700	0.005265	0.005245
RS	50	7.049918	1.849877	2103.099941	0.004038	0.004045
RS	51	7.687303	1.849877	1610.996241	0.003093	0.003113
RS	52	8.381508	1.887809	1176.430586	0.002259	0.002291
RS	53	9.137599	1.887809	851.270173	0.001634	0.001671
RS	54	9.961092	1.910899	588.336101	0.001130	0.001167
RS	55	10.857996	1.910899	396.898181	0.000762	0.000796
RS	56	11.834855	1.910899	256.573119	0.000493	0.000522
RS	57	12.898798	1.910899	158.334630	0.000304	0.000327
RS	58	14.057586	1.862933	94.565186	0.000182	0.000198
RS	59	15.319675	1.862933	51.592808	0.000099	0.000110
RS	60	16.694275	1.862933	26.469374	0.000051	0.000057
RS	61	18.191414	1.862933	12.700700	0.000024	0.000028
RS	62	19.822016	1.862933	5.665859	0.000011	0.000013
RS	63	21.597980	1.862933	3.649833	0.000007	0.000008
PA	4+25*2+4+6 0.130872015 0.023147935 21.597980296 0.111758591 4.337772581 4.172237631 3.261132364 2.681945441 2.138624363 1.745221546 1.500441581 1.454116164 1.596941659 1.853594944 2.085285797 2.172582887 2.100645974 1.948859458 1.799412165 1.691959284 1.634469067 1.620277475 1.636833369 1.671621431 1.715374801 1.761490149 1.806647150 1.849876622 1.887809100 1.910899370 1.862932532
//
IT	4395
RD	16
LK	-5639634.013078
QD	-1047.137647 -> -1041.595460
RI	0.0708219009
TR	0.130352	0.023071
MT	21.727126
MM	C_pi: 1.315913, n_recomb: 520761.228633
RS	0	0.000000	0.111491	39464.892656	0.075783	0.179285
RS	1	0.008925	0.111491	39544.820673	0.075937	0.061544
RS	2	0.018646	0.111491	39331.027050	0.075526	0.038956
RS	3	0.029235	0.111491	38802.508713	0.074511	0.035423
RS	4	0.040769	4.661746	958.289110	0.001840	0.001007
RS	5	0.053333	4.661746	1041.037939	0.001999	0.001234
RS	6	0.067017	4.258390	1237.572691	0.002376	0.001579
RS	7	0.081923	4.258390	1343.345051	0.002580	0.001901
RS	8	0.098160	3.272666	1895.579401	0.003640	0.002903
RS	9	0.115845	3.272666	2053.571271	0.003943	0.003288
RS	10	0.135109	2.704617	2688.876531	0.005163	0.004372
RS	11	0.156092	2.704617	2905.948221	0.005580	0.004766
RS	12	0.178948	2.161383	3922.591648	0.007532	0.006594
RS	13	0.203844	2.161383	4222.842003	0.008109	0.007284
RS	14	0.230961	1.759783	5569.020217	0.010694	0.009818
RS	15	0.260499	1.759783	5962.740083	0.011450	0.010789
RS	16	0.292673	1.503425	7448.859807	0.014304	0.013760
RS	17	0.327718	1.503425	7921.836634	0.015212	0.014997
RS	18	0.365891	1.450233	8710.826289	0.016727	0.016730
RS	19	0.407472	1.450233	9212.937168	0.017691	0.017914
RS	20	0.452763	1.593975	8855.531574	0.017005	0.017321
RS	21	0.502096	1.593975	9344.589752	0.017944	0.018253
RS	22	0.555832	1.859176	8452.168674	0.016230	0.016495
RS	23	0.614364	1.859176	8914.962649	0.017119	0.017263
RS	24	0.678120	2.101720	8311.891441	0.015961	0.016039
RS	25	0.747565	2.101720	8753.870435	0.016810	0.016763
RS	26	0.823209	2.194285	8811.171187	0.016920	0.016809
RS	27	0.905604	2.194285	9237.542256	0.017739	0.017560
RS	28	0.995353	2.119393	9984.804290	0.019173	0.018941
RS	29	1.093111	2.119393	10376.538088	0.019926	0.019702
RS	30	1.199595	1.960825	11581.480672	0.022240	0.021976
RS	31	1.315581	1.960825	11875.842902	0.022805	0.022593
RS	32	1.441920	1.805417	13115.634883	0.025186	0.024942
RS	33	1.579534	1.805417	13214.842942	0.025376	0.025178
RS	34	1.729429	1.694451	14047.404023	0.026975	0.026744
RS	35	1.892703	1.694451	13863.542211	0.026622	0.026403
RS	36	2.070548	1.635806	14020.167538	0.026922	0.026673
RS	37	2.264266	1.635806	13526.577414	0.025975	0.025708
RS	38	2.475273	1.622290	13009.988039	0.024983	0.024701
RS	39	2.705112	1.622290	12256.340830	0.023535	0.023233
RS	40	2.955464	1.640759	11279.876957	0.021660	0.021371
RS	41	3.228159	1.640759	10363.247751	0.019900	0.019606
RS	42	3.525192	1.678240	9187.748278	0.017643	0.017389
RS	43	3.848735	1.678240	8215.148816	0.015775	0.015536
RS	44	4.201153	1.725223	7041.869340	0.013522	0.013337
RS	45	4.585024	1.725223	6108.555863	0.011730	0.011571
RS	46	5.003155	1.774944	5064.875953	0.009726	0.009620
RS	47	5.458603	1.774944	4243.645899	0.008149	0.008071
RS	48	5.954700	1.824038	3393.045108	0.006516	0.006479
RS	49	6.495072	1.824038	2730.425019	0.005243	0.005228
RS	50	7.083672	1.871483	2093.240354	0.004020	0.004030
RS	51	7.724803	1.871483	1606.893116	0.003086	0.003107
RS	52	8.423154	1.913454	1174.308334	0.002255	0.002288
RS	53	9.183832	1.913454	852.442297	0.001637	0.001673
RS	54	10.012399	1.939625	590.488269	0.001134	0.001171
RS	55	10.914914	1.939625	400.070171	0.000768	0.000802
RS	56	11.897978	1.939625	259.824579	0.000499	0.000528
RS	57	12.968778	1.939625	161.141788	0.000309	0.000332
RS	58	14.135146	1.889733	96.806988	0.000186	0.000202
RS	59	15.405609	1.889733	53.104883	0.000102	0.000113
RS	60	16.789460	1.889733	27.405238	0.000053	0.000059
RS	61	18.296818	1.889733	13.232729	0.000025	0.000029
RS	62	19.938704	1.889733	5.943194	0.000011	0.000013
RS	63	21.727126	1.889733	3.872753	0.000007	0.000009
PA	4+25*2+4+6 0.130351981 0.023070748 21.727126239 0.111491232 4.661745751 4.258389984 3.272666015 2.704616916 2.161382694 1.759783145 1.503425075 1.450233255 1.593974929 1.859175655 2.101720278 2.194285386 2.119393156 1.960824979 1.805417493 1.694450649 1.635806476 1.622290120 1.640759299 1.678240476 1.725222973 1.774944372 1.824038207 1.871482973 1.913453808 1.939624566 1.889733121
//
IT	3956
RD	17
LK	-5639623.260385
QD	-1040.326209 -> -1035.422885
RI	0.0703606952
TR	0.129858	0.022998
MT	21.850662
MM	C_pi: 1.319955, n_recomb: 520709.085686
RS	0	0.000000	0.111267	39579.040734	0.076010	0.178965
RS	1	0.008935	0.111267	39652.274121	0.076151	0.061673
RS	2	0.018667	0.111267	39429.762004	0.075723	0.039070
RS	3	0.029270	0.111267	38890.518945	0.074688	0.035596
RS	4	0.040820	4.995473	894.491351	0.001718	0.000941
RS	5	0.053401	4.995473	971.996975	0.001867	0.001155
RS	6	0.067107	4.333326	1217.064571	0.002337	0.001559
RS	7	0.082037	4.333326	1321.277726	0.002537	0.001875
RS	8	0.098302	3.277257	1894.815052	0.003639	0.002909
RS	9	0.116019	3.277257	2052.921279	0.003943	0.003295
RS	10	0.135320	2.724199	2672.735775	0.005133	0.004358
RS	11	0.156345	2.724199	2888.883306	0.005548	0.004747
RS	12	0.179248	2.183488	3888.636656	0.007468	0.006549
RS	13	0.204198	2.183488	4187.061208	0.008041	0.007231
RS	14	0.231376	1.774767	5532.262230	0.010624	0.009764
RS	15	0.260984	1.774767	5924.542402	0.011378	0.010725
RS	16	0.293236	1.507044	7447.300509	0.014302	0.013760
RS	17	0.328370	1.507044	7920.853422	0.015212	0.014996
RS	18	0.366643	1.446805	8751.523263	0.016807	0.016808
RS	19	0.408336	1.446805	9255.385235	0.017775	0.018000
RS	20	0.453754	1.590977	8891.441939	0.017076	0.017395
RS	21	0.503229	1.590977	9381.859607	0.018017	0.018338
RS	22	0.557126	1.864092	8447.583353	0.016223	0.016500
RS	23	0.615837	1.864092	8910.786741	0.017113	0.017275
RS	24	0.679794	2.117114	8270.619888	0.015883	0.015979
RS	25	0.749466	2.117114	8712.387867	0.016732	0.016708
RS	26	0.825362	2.214969	8753.540011	0.016811	0.016723
RS	27	0.908040	2.214969	9180.068972	0.017630	0.017475
RS	28	0.998104	2.137400	9935.023652	0.019080	0.018872
RS	29	1.096215	2.137400	10328.122696	0.019835	0.019633
RS	30	1.203092	1.972404	11560.286522	0.022201	0.021960
RS	31	1.319518	1.972404	11856.690018	0.022770	0.022576
RS	32	1.446346	1.811334	13130.499096	0.025217	0.024991
RS	33	1.584506	1.811334	13230.250030	0.025408	0.025224
RS	34	1.735010	1.697025	14087.534143	0.027055	0.026838
RS	35	1.898961	1.697025	13900.688417	0.026696	0.026489
RS	36	2.077560	1.637254	14063.087121	0.027008	0.026770
RS	37	2.272116	1.637254	13563.399408	0.026048	0.025795
RS	38	2.484055	1.624315	13035.912067	0.025035	0.024767
RS	39	2.714930	1.624315	12275.922787	0.023575	0.023289
RS	40	2.966433	1.644510	11282.090252	0.021667	0.021394
RS	41	3.240406	1.644510	10361.877967	0.019900	0.019624
RS	42	3.538858	1.684449	9171.349470	0.017613	0.017376
RS	43	3.863975	1.684449	8199.281847	0.015746	0.015525
RS	44	4.218140	1.734417	7016.809413	0.013475	0.013305
RS	45	4.603949	1.734417	6087.744414	0.011691	0.011547
RS	46	5.024228	1.787540	5040.532128	0.009680	0.009585
RS	47	5.482057	1.787540	4225.714956	0.008115	0.008047
RS	48	5.980791	1.840440	3375.262127	0.006482	0.006452
RS	49	6.524086	1.840440	2719.332245	0.005222	0.005212
RS	50	7.115921	1.892065	2083.844928	0.004002	0.004015
RS	51	7.760635	1.892065	1602.876762	0.003078	0.003101
RS	52	8.462951	1.938116	1172.061913	0.002251	0.002284
RS	53	9.228016	1.938116	853.363537	0.001639	0.001675
RS	54	10.061437	1.967467	592.343846	0.001138	0.001174
RS	55	10.969320	1.967467	402.974298	0.000774	0.000807
RS	56	11.958319	1.967467	262.865790	0.000505	0.000533
RS	57	13.035682	1.967467	163.801828	0.000315	0.000337
RS	58	14.209302	1.915771	98.952188	0.000190	0.000206
RS	59	15.487781	1.915771	54.565898	0.000105	0.000116
RS	60	16.880486	1.915771	28.317603	0.000054	0.000061
RS	61	18.397625	1.915771	13.755878	0.000026	0.000030
RS	62	20.050313	1.915771	6.218243	0.000012	0.000014
RS	63	21.850662	1.915771	4.097056	0.000008	0.000009
PA	4+25*2+4+6 0.129858364 0.022997767 21.850662470 0.111266565 4.995473212 4.333325718 3.277257090 2.724199142 2.183487594 1.774766650 1.507043931 1.446804674 1.590977227 1.864092317 2.117113737 2.214968976 2.137400123 1.972403947 1.811333530 1.697024864 1.637254180 1.624315322 1.644510004 1.684448796 1.734416914 1.787539893 1.840440314 1.892065117 1.938116139 1.967467306 1.915771273
//
IT	3597
RD	18
LK	-5639613.736380
QD	-1034.230223 -> -1029.872796
RI	0.0699356519
TR	0.129389	0.022929
MT	21.969025
MM	C_pi: 1.323867, n_recomb: 520681.680830
RS	0	0.000000	0.111076	39681.960973	0.076212	0.178661
RS	1	0.008944	0.111076	39749.423335	0.076341	0.061794
RS	2	0.018688	0.111076	39519.300948	0.075899	0.039175
RS	3	0.029303	0.111076	38970.616770	0.074845	0.035754
RS	4	0.040868	5.339619	837.128578	0.001608	0.000882
RS	5	0.053467	5.339619	909.892370	0.001748	0.001084
RS	6	0.067193	4.398439	1199.995570	0.002305	0.001542
RS	7	0.082146	4.398439	1302.920079	0.002502	0.001853
RS	8	0.098437	3.275994	1897.493486	0.003644	0.002919
RS	9	0.116185	3.275994	2055.973133	0.003949	0.003307
RS	10	0.135521	2.741138	2659.396403	0.005108	0.004346
RS	11	0.156585	2.741138	2874.808289	0.005521	0.004731
RS	12	0.179534	2.205048	3856.246422	0.007406	0.006505
RS	13	0.204535	2.205048	4152.919590	0.007976	0.007180
RS	14	0.231773	1.790107	5494.865526	0.010553	0.009708
RS	15	0.261446	1.790107	5885.641523	0.011304	0.010659
RS	16	0.293774	1.511218	7442.831724	0.014294	0.013755
RS	17	0.328992	1.511218	7916.835134	0.015205	0.014988
RS	18	0.367361	1.443781	8789.869908	0.016881	0.016881
RS	19	0.409161	1.443781	9295.409780	0.017852	0.018081
RS	20	0.454700	1.587943	8927.699133	0.017146	0.017469
RS	21	0.504312	1.587943	9419.478257	0.018091	0.018422
RS	22	0.558361	1.868401	8445.716468	0.016220	0.016507
RS	23	0.617244	1.868401	8909.386038	0.017111	0.017290
RS	24	0.681393	2.131522	8233.508161	0.015813	0.015925
RS	25	0.751280	2.131522	8675.120910	0.016661	0.016657
RS	26	0.827418	2.234673	8700.246831	0.016709	0.016643
RS	27	0.910365	2.234673	9126.929962	0.017529	0.017396
RS	28	1.000732	2.154694	9888.398926	0.018991	0.018807
RS	29	1.099180	2.154694	10282.789711	0.019749	0.019567
RS	30	1.206433	1.983607	11540.145723	0.022164	0.021944
RS	31	1.323279	1.983607	11838.524499	0.022737	0.022559
RS	32	1.450576	1.817157	13144.300846	0.025244	0.025036
RS	33	1.589258	1.817157	13244.665362	0.025437	0.025266
RS	34	1.740343	1.699672	14125.424641	0.027129	0.026925
RS	35	1.904942	1.699672	13935.878146	0.026765	0.026569
RS	36	2.084262	1.638808	14104.058766	0.027088	0.026862
RS	37	2.279620	1.638808	13598.695079	0.026117	0.025876
RS	38	2.492450	1.626363	13061.363839	0.025085	0.024830
RS	39	2.724317	1.626363	12295.384919	0.023614	0.023342
RS	40	2.976921	1.648113	11285.631389	0.021675	0.021416
RS	41	3.252117	1.648113	10361.902664	0.019901	0.019641
RS	42	3.551927	1.690287	9157.535099	0.017588	0.017366
RS	43	3.878552	1.690287	8185.689530	0.015721	0.015516
RS	44	4.234389	1.743012	6994.598328	0.013434	0.013277
RS	45	4.622053	1.743012	6069.186035	0.011656	0.011524
RS	46	5.044388	1.799340	5018.451933	0.009638	0.009553
RS	47	5.504497	1.799340	4209.365554	0.008084	0.008024
RS	48	6.005757	1.855917	3358.771639	0.006451	0.006427
RS	49	6.551850	1.855917	2708.963101	0.005203	0.005196
RS	50	7.146785	1.911675	2074.857497	0.003985	0.004000
RS	51	7.794930	1.911675	1598.925200	0.003071	0.003095
RS	52	8.501044	1.961839	1169.692133	0.002246	0.002280
RS	53	9.270312	1.961839	854.043681	0.001640	0.001676
RS	54	10.108384	1.994471	593.914863	0.001141	0.001177
RS	55	11.021411	1.994471	405.620574	0.000779	0.000812
RS	56	12.016098	1.994471	265.703261	0.000510	0.000538
RS	57	13.099750	1.994471	166.317965	0.000319	0.000341
RS	58	14.280322	1.941090	101.001439	0.000194	0.000210
RS	59	15.566483	1.941090	55.975346	0.000108	0.000118
RS	60	16.967677	1.941090	29.205641	0.000056	0.000063
RS	61	18.494193	1.941090	14.269425	0.000027	0.000031
RS	62	20.157238	1.941090	6.490516	0.000012	0.000014
RS	63	21.969025	1.941090	4.322261	0.000008	0.000010
PA	4+25*2+4+6 0.129388947 0.022928592 21.969024670 0.111075563 5.339618982 4.398438671 3.275994414 2.741138093 2.205048102 1.790107494 1.511217644 1.443780540 1.587943058 1.868400662 2.131521585 2.234673061 2.154694279 1.983607367 1.817156562 1.699672176 1.638807781 1.626362899 1.648112843 1.690286912 1.743011559 1.799340466 1.855917388 1.911675262 1.961839474 1.994470878 1.941089571
//
IT	4549
RD	19
LK	-5639605.265037
QD	-1028.744061 -> -1024.855062
RI	0.0695414614
TR	0.128941	0.022863
MT	22.082727
MM	C_pi: 1.327665, n_recomb: 520676.942615
RS	0	0.000000	0.110914	39775.027850	0.076391	0.178371
RS	1	0.008953	0.110914	39837.541654	0.076511	0.061910
RS	2	0.018707	0.110914	39600.794772	0.076056	0.039272
RS	3	0.029335	0.110914	39043.810062	0.074987	0.035897
RS	4	0.040914	5.694977	785.231426	0.001508	0.000828
RS	5	0.053529	5.694977	853.682316	0.001640	0.001019
RS	6	0.067275	4.455046	1185.746174	0.002277	0.001527
RS	7	0.082250	4.455046	1287.604428	0.002473	0.001835
RS	8	0.098567	3.269883	1903.047878	0.003655	0.002932
RS	9	0.116344	3.269883	2062.117548	0.003960	0.003322
RS	10	0.135713	2.755811	2648.415683	0.005086	0.004336
RS	11	0.156816	2.755811	2863.250944	0.005499	0.004719
RS	12	0.179808	2.226067	3825.372610	0.007347	0.006462
RS	13	0.204859	2.226067	4120.368827	0.007913	0.007130
RS	14	0.232152	1.805779	5456.989345	0.010481	0.009650
RS	15	0.261889	1.805779	5846.206714	0.011228	0.010592
RS	16	0.294288	1.515896	7435.777718	0.014281	0.013745
RS	17	0.329588	1.515896	7910.119696	0.015192	0.014976
RS	18	0.368048	1.441125	8826.082977	0.016951	0.016949
RS	19	0.409951	1.441125	9333.236584	0.017925	0.018156
RS	20	0.455606	1.584898	8964.207162	0.017216	0.017543
RS	21	0.505348	1.584898	9457.349191	0.018164	0.018505
RS	22	0.559543	1.872161	8446.324613	0.016222	0.016517
RS	23	0.618591	1.872161	8910.513794	0.017113	0.017307
RS	24	0.682925	2.145024	8200.180810	0.015749	0.015876
RS	25	0.753018	2.145024	8641.692783	0.016597	0.016612
RS	26	0.829387	2.253468	8650.936359	0.016615	0.016568
RS	27	0.912593	2.253468	9077.775274	0.017435	0.017322
RS	28	1.003248	2.171316	9844.760091	0.018908	0.018744
RS	29	1.102020	2.171316	10240.378412	0.019667	0.019504
RS	30	1.209634	1.994451	11521.112669	0.022127	0.021927
RS	31	1.326883	1.994451	11821.403240	0.022704	0.022541
RS	32	1.454629	1.822891	13157.208956	0.025269	0.025076
RS	33	1.593811	1.822891	13258.247794	0.025463	0.025303
RS	34	1.745454	1.702390	14161.276014	0.027198	0.027005
RS	35	1.910674	1.702390	13969.289943	0.026829	0.026643
RS	36	2.090685	1.640468	14143.216269	0.027163	0.026947
RS	37	2.286812	1.640468	13632.572322	0.026182	0.025952
RS	38	2.500499	1.628446	13086.331398	0.025133	0.024889
RS	39	2.733316	1.628446	12314.701162	0.023651	0.023392
RS	40	2.986976	1.651596	11290.358316	0.021684	0.021438
RS	41	3.263347	1.651596	10363.186817	0.019903	0.019658
RS	42	3.564460	1.695801	9146.071379	0.017566	0.017358
RS	43	3.892531	1.695801	8174.174950	0.015699	0.015508
RS	44	4.249974	1.751065	6975.004482	0.013396	0.013252
RS	45	4.639417	1.751065	6052.704974	0.011625	0.011505
RS	46	5.063727	1.810410	4998.471122	0.009600	0.009524
RS	47	5.526025	1.810410	4194.490872	0.008056	0.008004
RS	48	6.029710	1.870537	3343.491248	0.006421	0.006403
RS	49	6.578490	1.870537	2699.280912	0.005184	0.005182
RS	50	7.176401	1.930385	2066.261656	0.003968	0.003986
RS	51	7.827841	1.930385	1595.048554	0.003063	0.003089
RS	52	8.537604	1.984693	1167.221838	0.002242	0.002276
RS	53	9.310910	1.984693	854.511104	0.001641	0.001677
RS	54	10.153448	2.020698	595.230042	0.001143	0.001179
RS	55	11.071417	2.020698	408.031517	0.000784	0.000816
RS	56	12.071570	2.020698	268.352610	0.000515	0.000543
RS	57	13.161265	2.020698	168.699797	0.000324	0.000346
RS	58	14.348517	1.965743	102.960017	0.000198	0.000214
RS	59	15.642062	1.965743	57.335446	0.000110	0.000121
RS	60	17.051415	1.965743	30.070036	0.000058	0.000064
RS	61	18.586944	1.965743	14.773423	0.000028	0.000032
RS	62	20.259945	1.965743	6.759896	0.000013	0.000015
RS	63	22.082727	1.965743	4.548144	0.000009	0.000010
PA	4+25*2+4+6 0.128941285 0.022862776 22.082727346 0.110913967 5.694977396 4.455045850 3.269883026 2.755811171 2.226066565 1.805778549 1.515895810 1.441125195 1.584897639 1.872161248 2.145024309 2.253467676 2.171316433 1.994450680 1.822891087 1.702390482 1.640467569 1.628445726 1.651595870 1.695800700 1.751065235 1.810410284 1.870537098 1.930384986 1.984693435 2.020698362 1.965743301
//
IT	3958
RD	20
LK	-5639597.695375
QD	-1023.774768 -> -1020.289441
RI	0.0691741798
TR	0.128513	0.022800
MT	22.192154
MM	C_pi: 1.331355, n_recomb: 520689.003276
RS	0	0.000000	0.110778	39859.315296	0.076551	0.178094
RS	1	0.008961	0.110778	39917.594986	0.076663	0.062020
RS	2	0.018726	0.110778	39675.082619	0.076197	0.039362
RS	3	0.029365	0.110778	39110.793643	0.075114	0.036029
RS	4	0.040958	6.061954	738.063041	0.001417	0.000779
RS	5	0.053589	6.061954	802.574790	0.001541	0.000960
RS	6	0.067353	4.504029	1173.882045	0.002254	0.001515
RS	7	0.082350	4.504029	1274.862640	0.002448	0.001819
RS	8	0.098691	3.259674	1911.055856	0.003670	0.002947
RS	9	0.116496	3.259674	2070.900227	0.003977	0.003339
RS	10	0.135897	2.768437	2639.496450	0.005069	0.004327
RS	11	0.157036	2.768437	2853.894208	0.005481	0.004709
RS	12	0.180070	2.246587	3795.847279	0.007290	0.006420
RS	13	0.205168	2.246587	4089.232130	0.007854	0.007083
RS	14	0.232515	1.821691	5418.892286	0.010407	0.009590
RS	15	0.262313	1.821691	5806.510334	0.011152	0.010523
RS	16	0.294781	1.521013	7426.422707	0.014263	0.013731
RS	17	0.330158	1.521013	7901.000310	0.015174	0.014958
RS	18	0.368706	1.438811	8860.203481	0.017016	0.017013
RS	19	0.410708	1.438811	9368.906469	0.017993	0.018226
RS	20	0.456474	1.581847	9000.834685	0.017286	0.017616
RS	21	0.506342	1.581847	9495.335144	0.018236	0.018587
RS	22	0.560678	1.875418	8449.108209	0.016227	0.016531
RS	23	0.619883	1.875418	8913.861213	0.017119	0.017327
RS	24	0.684394	2.157666	8170.285496	0.015691	0.015832
RS	25	0.754686	2.157666	8611.744752	0.016539	0.016571
RS	26	0.831276	2.271391	8605.247100	0.016527	0.016498
RS	27	0.914731	2.271391	9032.241786	0.017347	0.017252
RS	28	1.005664	2.187290	9803.840936	0.018829	0.018685
RS	29	1.104746	2.187290	10200.623851	0.019591	0.019444
RS	30	1.212706	2.004943	11503.056405	0.022092	0.021909
RS	31	1.330342	2.004943	11805.192304	0.022672	0.022523
RS	32	1.458519	1.828532	13169.199564	0.025292	0.025113
RS	33	1.598183	1.828532	13270.959910	0.025487	0.025338
RS	34	1.750362	1.705171	14195.059571	0.027262	0.027080
RS	35	1.916178	1.705171	14000.875345	0.026889	0.026712
RS	36	2.096854	1.642229	14180.449616	0.027234	0.027027
RS	37	2.293720	1.642229	13664.905172	0.026244	0.026023
RS	38	2.508229	1.630567	13110.616817	0.025179	0.024945
RS	39	2.741960	1.630567	12333.667430	0.023687	0.023439
RS	40	2.996636	1.654978	11295.963097	0.021694	0.021460
RS	41	3.274135	1.654978	10365.441625	0.019907	0.019676
RS	42	3.576501	1.701026	9136.595005	0.017547	0.017352
RS	43	3.905963	1.701026	8164.423509	0.015680	0.015502
RS	44	4.264949	1.758626	6957.699098	0.013362	0.013229
RS	45	4.656105	1.758626	6038.038651	0.011596	0.011487
RS	46	5.082314	1.820804	4980.354623	0.009565	0.009498
RS	47	5.546716	1.820804	4180.921872	0.008030	0.007985
RS	48	6.052735	1.884353	3329.295831	0.006394	0.006381
RS	49	6.604100	1.884353	2690.209987	0.005167	0.005168
RS	50	7.204874	1.948240	2058.018905	0.003952	0.003972
RS	51	7.859485	1.948240	1591.233591	0.003056	0.003083
RS	52	8.572758	2.006720	1164.652946	0.002237	0.002271
RS	53	9.349949	2.006720	854.775239	0.001642	0.001677
RS	54	10.196787	2.046190	596.301382	0.001145	0.001181
RS	55	11.119513	2.046190	410.217067	0.000788	0.000820
RS	56	12.124926	2.046190	270.820532	0.000520	0.000547
RS	57	13.220438	2.046190	170.950951	0.000328	0.000350
RS	58	14.414122	1.989785	104.828650	0.000201	0.000217
RS	59	15.714775	1.989785	58.646155	0.000113	0.000123
RS	60	17.131983	1.989785	30.910436	0.000059	0.000066
RS	61	18.676192	1.989785	15.267501	0.000029	0.000033
RS	62	20.358782	1.989785	7.026109	0.000013	0.000015
RS	63	22.192154	1.989785	4.774415	0.000009	0.000011
PA	4+25*2+4+6 0.128513495 0.022799960 22.192153703 0.110777523 6.061954340 4.504028684 3.259674153 2.768436786 2.246587325 1.821691411 1.521013485 1.438810766 1.581847480 1.875418322 2.157666454 2.271390955 2.187290423 2.004942661 1.828532121 1.705171176 1.642229262 1.630567133 1.654977773 1.701026008 1.758626333 1.820804065 1.884353273 1.948240443 2.006720326 2.046189522 1.989784652
//
IT	3922
RD	21
LK	-5639590.906773
QD	-1019.254842 -> -1016.118490
RI	0.0688307497
TR	0.128104	0.022740
MT	22.297720
MM	C_pi: 1.334937, n_recomb: 520712.698634
RS	0	0.000000	0.110660	39936.544955	0.076696	0.177829
RS	1	0.008969	0.110660	39991.142787	0.076801	0.062124
RS	2	0.018743	0.110660	39743.533839	0.076325	0.039446
RS	3	0.029394	0.110660	39172.720853	0.075229	0.036151
RS	4	0.041000	6.441908	694.907540	0.001335	0.000735
RS	5	0.053647	6.441908	755.798819	0.001451	0.000906
RS	6	0.067428	4.546750	1163.894964	0.002235	0.001505
RS	7	0.082446	4.546750	1264.146171	0.002428	0.001806
RS	8	0.098810	3.246220	1921.036246	0.003689	0.002965
RS	9	0.116642	3.246220	2081.803282	0.003998	0.003360
RS	10	0.136074	2.779309	2632.278751	0.005055	0.004320
RS	11	0.157249	2.779309	2846.353336	0.005466	0.004701
RS	12	0.180322	2.266601	3767.590244	0.007235	0.006379
RS	13	0.205466	2.266601	4059.425828	0.007796	0.007037
RS	14	0.232865	1.837807	5380.654599	0.010333	0.009530
RS	15	0.262721	1.837807	5766.636925	0.011075	0.010455
RS	16	0.295255	1.526526	7414.933932	0.014240	0.013713
RS	17	0.330707	1.526526	7889.648341	0.015152	0.014937
RS	18	0.369339	1.436817	8892.212513	0.017077	0.017073
RS	19	0.411436	1.436817	9402.397997	0.018057	0.018291
RS	20	0.457310	1.578818	9037.323548	0.017356	0.017687
RS	21	0.507297	1.578818	9533.168935	0.018308	0.018667
RS	22	0.561769	1.878233	8453.687184	0.016235	0.016546
RS	23	0.621126	1.878233	8919.036987	0.017129	0.017349
RS	24	0.685807	2.169531	8143.342161	0.015639	0.015791
RS	25	0.756289	2.169531	8584.787403	0.016487	0.016534
RS	26	0.833094	2.288504	8562.762328	0.016444	0.016431
RS	27	0.916788	2.288504	8989.910053	0.017265	0.017186
RS	28	1.007988	2.202660	9765.316054	0.018754	0.018628
RS	29	1.107369	2.202660	10163.202457	0.019518	0.019387
RS	30	1.215663	2.015111	11485.767793	0.022058	0.021892
RS	31	1.333671	2.015111	11789.683721	0.022641	0.022506
RS	32	1.462264	1.834086	13180.209163	0.025312	0.025146
RS	33	1.602390	1.834086	13282.730415	0.025509	0.025369
RS	34	1.755086	1.708010	14226.764939	0.027322	0.027150
RS	35	1.921477	1.708010	14030.606523	0.026945	0.026776
RS	36	2.102793	1.644091	14215.687390	0.027300	0.027102
RS	37	2.300371	1.644091	13695.605851	0.026302	0.026089
RS	38	2.515672	1.632736	13134.036218	0.025223	0.024998
RS	39	2.750284	1.632736	12352.097972	0.023722	0.023484
RS	40	3.005939	1.658280	11302.179628	0.021705	0.021482
RS	41	3.284525	1.658280	10368.418955	0.019912	0.019693
RS	42	3.588099	1.705995	9128.819483	0.017531	0.017347
RS	43	3.918902	1.705995	8156.183952	0.015664	0.015498
RS	44	4.279376	1.765739	6942.408690	0.013333	0.013210
RS	45	4.672182	1.765739	6024.966425	0.011571	0.011472
RS	46	5.100221	1.830576	4963.891282	0.009533	0.009474
RS	47	5.566653	1.830576	4168.505828	0.008005	0.007967
RS	48	6.074922	1.897425	3316.064261	0.006368	0.006360
RS	49	6.628780	1.897425	2681.676637	0.005150	0.005155
RS	50	7.232315	1.965304	2050.082664	0.003937	0.003959
RS	51	7.889985	1.965304	1587.463033	0.003049	0.003076
RS	52	8.606644	2.027978	1161.987069	0.002232	0.002266
RS	53	9.387583	2.027978	854.846770	0.001642	0.001677
RS	54	10.238569	2.071004	597.142354	0.001147	0.001182
RS	55	11.165883	2.071004	412.189605	0.000792	0.000823
RS	56	12.176372	2.071004	273.116455	0.000525	0.000551
RS	57	13.277498	2.071004	173.077607	0.000332	0.000354
RS	58	14.477388	2.013261	106.611095	0.000205	0.000221
RS	59	15.784901	2.013261	59.909023	0.000115	0.000126
RS	60	17.209692	2.013261	31.727276	0.000061	0.000067
RS	61	18.762279	2.013261	15.751642	0.000030	0.000034
RS	62	20.454125	2.013261	7.289026	0.000014	0.000016
RS	63	22.297720	2.013261	5.000857	0.000010	0.000011
PA	4+25*2+4+6 0.128103631 0.022739816 22.297720169 0.110660362 6.441907557 4.546750498 3.246219840 2.779309076 2.266600535 1.837806609 1.526525581 1.436817022 1.578818276 1.878233482 2.169531216 2.288503676 2.202659796 2.015111008 1.834086201 1.708010483 1.644091416 1.632736400 1.658280387 1.705994882 1.765739154 1.830576395 1.897425083 1.965304194 2.027978346 2.071003504 2.013261484
//
IT	3954
RD	22
LK	-5639584.791302
QD	-1015.122197 -> -1012.288782
RI	0.0685081436
TR	0.127710	0.022682
MT	22.399791
MM	C_pi: 1.338421, n_recomb: 520744.510027
RS	0	0.000000	0.110560	40007.395932	0.076827	0.177574
RS	1	0.008977	0.110560	40058.798906	0.076926	0.062225
RS	2	0.018761	0.110560	39806.684873	0.076442	0.039524
RS	3	0.029422	0.110560	39230.039232	0.075335	0.036264
RS	4	0.041041	6.835090	655.310464	0.001258	0.000693
RS	5	0.053702	6.835090	712.865799	0.001369	0.000855
RS	6	0.067501	4.583694	1155.561078	0.002219	0.001496
RS	7	0.082538	4.583694	1255.213891	0.002410	0.001795
RS	8	0.098925	3.229985	1932.754311	0.003712	0.002984
RS	9	0.116783	3.229985	2094.574256	0.004022	0.003382
RS	10	0.136244	2.788639	2626.520004	0.005044	0.004315
RS	11	0.157453	2.788639	2840.369340	0.005454	0.004695
RS	12	0.180565	2.286148	3740.472554	0.007183	0.006339
RS	13	0.205753	2.286148	4030.814455	0.007740	0.006992
RS	14	0.233201	1.854092	5342.375266	0.010259	0.009469
RS	15	0.263114	1.854092	5726.691642	0.010997	0.010386
RS	16	0.295711	1.532385	7401.552686	0.014213	0.013691
RS	17	0.331236	1.532385	7876.313691	0.015125	0.014912
RS	18	0.369949	1.435115	8922.226495	0.017134	0.017129
RS	19	0.412138	1.435115	9433.830705	0.018116	0.018352
RS	20	0.458115	1.575819	9073.582135	0.017424	0.017758
RS	21	0.508218	1.575819	9570.755927	0.018379	0.018746
RS	22	0.562820	1.880652	8459.824933	0.016246	0.016563
RS	23	0.622324	1.880652	8925.798389	0.017140	0.017372
RS	24	0.687169	2.180669	8119.070656	0.015591	0.015754
RS	25	0.757836	2.180669	8560.536448	0.016439	0.016500
RS	26	0.834847	2.304855	8523.182921	0.016367	0.016369
RS	27	0.918771	2.304855	8950.480819	0.017188	0.017125
RS	28	1.010229	2.217454	9728.988326	0.018683	0.018573
RS	29	1.109898	2.217454	10127.920336	0.019449	0.019333
RS	30	1.218515	2.024964	11469.207923	0.022025	0.021874
RS	31	1.336882	2.024964	11774.837648	0.022612	0.022488
RS	32	1.465876	1.839556	13190.254652	0.025330	0.025177
RS	33	1.606450	1.839556	13293.568008	0.025528	0.025398
RS	34	1.759643	1.710903	14256.445623	0.027377	0.027215
RS	35	1.926590	1.710903	14058.519297	0.026997	0.026836
RS	36	2.108523	1.646050	14248.937124	0.027363	0.027172
RS	37	2.306790	1.646050	13724.661862	0.026356	0.026152
RS	38	2.522855	1.634957	13156.500718	0.025265	0.025048
RS	39	2.758318	1.634957	12369.892762	0.023754	0.023527
RS	40	3.014918	1.661518	11308.824716	0.021717	0.021503
RS	41	3.294555	1.661518	10371.942710	0.019918	0.019710
RS	42	3.599295	1.710737	9122.495205	0.017518	0.017345
RS	43	3.931393	1.710737	8149.239428	0.015649	0.015495
RS	44	4.293305	1.772446	6928.894204	0.013306	0.013193
RS	45	4.687706	1.772446	6013.298038	0.011548	0.011458
RS	46	5.117514	1.839777	4948.907675	0.009504	0.009452
RS	47	5.585908	1.839777	4157.118884	0.007983	0.007951
RS	48	6.096351	1.909807	3303.697774	0.006344	0.006340
RS	49	6.652618	1.909807	2673.622683	0.005134	0.005142
RS	50	7.258822	1.981625	2042.424771	0.003922	0.003946
RS	51	7.919448	1.981625	1583.729612	0.003041	0.003070
RS	52	8.639381	2.048514	1159.229227	0.002226	0.002261
RS	53	9.423944	2.048514	854.736925	0.001641	0.001676
RS	54	10.278940	2.095178	597.767639	0.001148	0.001183
RS	55	11.210691	2.095178	413.960703	0.000795	0.000826
RS	56	12.226090	2.095178	275.248209	0.000529	0.000555
RS	57	13.332643	2.095178	175.084262	0.000336	0.000357
RS	58	14.538536	2.036225	108.308785	0.000208	0.000224
RS	59	15.852686	2.036225	61.124516	0.000117	0.000128
RS	60	17.284811	2.036225	32.520546	0.000062	0.000069
RS	61	18.845504	2.036225	16.225678	0.000031	0.000035
RS	62	20.546304	2.036225	7.548482	0.000014	0.000016
RS	63	22.399791	2.036225	5.227264	0.000010	0.000011
PA	4+25*2+4+6 0.127709995 0.022682044 22.399791031 0.110559999 6.835090392 4.583694234 3.229985273 2.788639032 2.286147873 1.854092409 1.532385209 1.435115165 1.575818965 1.880651633 2.180668784 2.304854870 2.217454463 2.024963870 1.839555702 1.710903384 1.646049758 1.634956823 1.661518425 1.710737481 1.772446288 1.839776622 1.909806762 1.981625251 2.048513886 2.095178274 2.036224754
//
IT	3632
RD	23
LK	-5639579.261022
QD	-1011.329148 -> -1008.759547
RI	0.0682035573
TR	0.127332	0.022626
MT	22.498537
MM	C_pi: 1.341812, n_recomb: 520784.408263
RS	0	0.000000	0.110475	40072.364583	0.076946	0.177329
RS	1	0.008985	0.110475	40121.026842	0.077040	0.062321
RS	2	0.018777	0.110475	39864.959119	0.076548	0.039598
RS	3	0.029449	0.110475	39283.125054	0.075431	0.036368
RS	4	0.041080	7.242477	618.824947	0.001188	0.000655
RS	5	0.053756	7.242477	673.294331	0.001293	0.000809
RS	6	0.067571	4.615885	1148.555483	0.002205	0.001489
RS	7	0.082627	4.615885	1247.714933	0.002396	0.001785
RS	8	0.099036	3.211567	1945.911246	0.003737	0.003004
RS	9	0.116919	3.211567	2108.891426	0.004049	0.003406
RS	10	0.136409	2.796639	2622.010666	0.005035	0.004310
RS	11	0.157650	2.796639	2835.718378	0.005445	0.004691
RS	12	0.180799	2.305218	3714.490753	0.007132	0.006300
RS	13	0.206029	2.305218	4003.396071	0.007687	0.006950
RS	14	0.233525	1.870496	5304.249150	0.010185	0.009408
RS	15	0.263492	1.870496	5686.881167	0.010920	0.010318
RS	16	0.296152	1.538552	7386.541135	0.014183	0.013666
RS	17	0.331746	1.538552	7861.269150	0.015095	0.014883
RS	18	0.370538	1.433683	8950.395092	0.017186	0.017182
RS	19	0.412815	1.433683	9463.360173	0.018171	0.018409
RS	20	0.458891	1.572858	9109.589817	0.017492	0.017828
RS	21	0.509107	1.572858	9608.076511	0.018449	0.018823
RS	22	0.563834	1.882721	8467.338608	0.016259	0.016582
RS	23	0.623479	1.882721	8933.960028	0.017155	0.017397
RS	24	0.688483	2.191142	8097.224413	0.015548	0.015721
RS	25	0.759328	2.191142	8538.744085	0.016396	0.016470
RS	26	0.836538	2.320486	8486.327002	0.016295	0.016311
RS	27	0.920685	2.320486	8913.776117	0.017116	0.017067
RS	28	1.012392	2.231695	9694.791548	0.018616	0.018521
RS	29	1.112340	2.231695	10094.718294	0.019384	0.019281
RS	30	1.221267	2.034508	11453.443091	0.021993	0.021857
RS	31	1.339982	2.034508	11760.724159	0.022583	0.022470
RS	32	1.469363	1.844927	13199.572779	0.025346	0.025204
RS	33	1.610369	1.844927	13303.698810	0.025546	0.025424
RS	34	1.764044	1.713834	14284.356915	0.027429	0.027275
RS	35	1.931526	1.713834	14084.846237	0.027045	0.026892
RS	36	2.114057	1.648090	14280.401672	0.027421	0.027238
RS	37	2.312988	1.648090	13752.247207	0.026407	0.026210
RS	38	2.529792	1.637221	13178.106493	0.025304	0.025096
RS	39	2.766077	1.637221	12387.124120	0.023786	0.023568
RS	40	3.023591	1.664695	11315.871032	0.021729	0.021524
RS	41	3.304243	1.664695	10375.979568	0.019924	0.019726
RS	42	3.610111	1.715269	9117.517741	0.017507	0.017343
RS	43	3.943461	1.715269	8143.499733	0.015637	0.015493
RS	44	4.306762	1.778772	6917.036332	0.013282	0.013178
RS	45	4.702705	1.778772	6002.941769	0.011527	0.011446
RS	46	5.134224	1.848436	4935.306755	0.009477	0.009432
RS	47	5.604514	1.848436	4146.697325	0.007962	0.007937
RS	48	6.117059	1.921528	3292.153011	0.006322	0.006321
RS	49	6.675656	1.921528	2666.028929	0.005119	0.005130
RS	50	7.284443	1.997237	2035.034496	0.003908	0.003933
RS	51	7.947928	1.997237	1580.038402	0.003034	0.003064
RS	52	8.671027	2.068356	1156.393532	0.002220	0.002256
RS	53	9.459095	2.068356	854.463021	0.001641	0.001676
RS	54	10.317971	2.118745	598.193386	0.001149	0.001183
RS	55	11.254016	2.118745	415.543946	0.000798	0.000829
RS	56	12.274164	2.118745	277.225780	0.000532	0.000559
RS	57	13.385970	2.118745	176.977415	0.000340	0.000361
RS	58	14.597672	2.058688	109.926042	0.000211	0.000227
RS	59	15.918244	2.058688	62.294402	0.000120	0.000130
RS	60	17.357469	2.058688	33.290739	0.000064	0.000070
RS	61	18.926006	2.058688	16.689593	0.000032	0.000036
RS	62	20.635474	2.058688	7.804332	0.000015	0.000017
RS	63	22.498537	2.058688	5.453380	0.000010	0.000012
PA	4+25*2+4+6 0.127331627 0.022626479 22.498537363 0.110475082 7.242477230 4.615884866 3.211567452 2.796638668 2.305217891 1.870496003 1.538552302 1.433683062 1.572858413 1.882721365 2.191141891 2.320485973 2.231695051 2.034507643 1.844927482 1.713833920 1.648089805 1.637220512 1.664695442 1.715269036 1.778771738 1.848436192 1.921527954 1.997236860 2.068355777 2.118744823 2.058687506
//
IT	4090
RD	24
LK	-5639574.241741
QD	-1007.833791 -> -1005.494699
RI	0.0679155543
TR	0.126966	0.022573
MT	22.594458
MM	C_pi: 1.345122, n_recomb: 520829.241873
RS	0	0.000000	0.110403	40132.229749	0.077054	0.177093
RS	1	0.008992	0.110403	40178.534582	0.077143	0.062414
RS	2	0.018793	0.110403	39918.979739	0.076645	0.039667
RS	3	0.029475	0.110403	39332.503420	0.075519	0.036466
RS	4	0.041118	7.664876	585.090589	0.001123	0.000620
RS	5	0.053808	7.664876	636.696265	0.001222	0.000766
RS	6	0.067638	4.643880	1142.684233	0.002194	0.001483
RS	7	0.082713	4.643880	1241.440237	0.002384	0.001776
RS	8	0.099143	3.191477	1960.236008	0.003764	0.003025
RS	9	0.117050	3.191477	2124.463262	0.004079	0.003431
RS	10	0.136568	2.803434	2618.608133	0.005028	0.004307
RS	11	0.157840	2.803434	2832.248643	0.005438	0.004688
RS	12	0.181026	2.323825	3689.572244	0.007084	0.006262
RS	13	0.206297	2.323825	3977.095266	0.007636	0.006909
RS	14	0.233840	1.886980	5266.379252	0.010112	0.009348
RS	15	0.263859	1.886980	5647.315538	0.010843	0.010249
RS	16	0.296578	1.544985	7370.116213	0.014151	0.013639
RS	17	0.332239	1.544985	7844.739878	0.015062	0.014852
RS	18	0.371107	1.432507	8976.757252	0.017236	0.017232
RS	19	0.413471	1.432507	9491.026527	0.018223	0.018462
RS	20	0.459643	1.569956	9145.206376	0.017559	0.017897
RS	21	0.509967	1.569956	9644.986943	0.018519	0.018898
RS	22	0.564817	1.884488	8476.009769	0.016274	0.016603
RS	23	0.624599	1.884488	8943.298076	0.017171	0.017423
RS	24	0.689757	2.201014	8077.515362	0.015509	0.015691
RS	25	0.760773	2.201014	8519.117576	0.016357	0.016443
RS	26	0.838176	2.335465	8451.878394	0.016228	0.016255
RS	27	0.922539	2.335465	8879.478657	0.017049	0.017013
RS	28	1.014488	2.245429	9662.496045	0.018552	0.018472
RS	29	1.114706	2.245429	10063.369782	0.019322	0.019232
RS	30	1.223935	2.043771	11438.357365	0.021962	0.021839
RS	31	1.342986	2.043771	11747.229714	0.022555	0.022453
RS	32	1.472743	1.850219	13208.123084	0.025360	0.025230
RS	33	1.614167	1.850219	13313.079670	0.025561	0.025448
RS	34	1.768309	1.716812	14310.501336	0.027476	0.027332
RS	35	1.936312	1.716812	14109.579883	0.027091	0.026944
RS	36	2.119422	1.650220	14310.064956	0.027476	0.027300
RS	37	2.318998	1.650220	13778.332598	0.026455	0.026265
RS	38	2.536520	1.639543	13198.755910	0.025342	0.025141
RS	39	2.773602	1.639543	12403.690216	0.023815	0.023606
RS	40	3.032003	1.667839	11323.141371	0.021741	0.021545
RS	41	3.313639	1.667839	10380.365619	0.019930	0.019743
RS	42	3.620602	1.719628	9113.680190	0.017498	0.017344
RS	43	3.955167	1.719628	8138.787341	0.015627	0.015492
RS	44	4.319817	1.784768	6906.634946	0.013261	0.013165
RS	45	4.717258	1.784768	5993.740726	0.011508	0.011435
RS	46	5.150437	1.856616	4922.945124	0.009452	0.009413
RS	47	5.622568	1.856616	4137.140801	0.007943	0.007923
RS	48	6.137155	1.932657	3281.348254	0.006300	0.006304
RS	49	6.698014	1.932657	2658.849415	0.005105	0.005119
RS	50	7.309308	2.012204	2027.891713	0.003894	0.003921
RS	51	7.975570	2.012204	1576.387453	0.003027	0.003057
RS	52	8.701744	2.087568	1153.488253	0.002215	0.002250
RS	53	9.493217	2.087568	854.038607	0.001640	0.001675
RS	54	10.355862	2.141759	598.436124	0.001149	0.001183
RS	55	11.296077	2.141759	416.952585	0.000801	0.000831
RS	56	12.320839	2.141759	279.058545	0.000536	0.000562
RS	57	13.437750	2.141759	178.762929	0.000343	0.000364
RS	58	14.655096	2.080711	111.465760	0.000214	0.000230
RS	59	15.981909	2.080711	63.420008	0.000122	0.000132
RS	60	17.428032	2.080711	34.038320	0.000065	0.000072
RS	61	19.004193	2.080711	17.143462	0.000033	0.000037
RS	62	20.722087	2.080711	8.056521	0.000015	0.000017
RS	63	22.594458	2.080711	5.679063	0.000011	0.000012
PA	4+25*2+4+6 0.126966463 0.022572762 22.594457651 0.110403096 7.664876099 4.643879708 3.191476702 2.803434394 2.323824966 1.886979725 1.544984939 1.432507383 1.569955924 1.884488140 2.201014114 2.335464581 2.245429037 2.043771161 1.850219278 1.716811868 1.650220104 1.639543253 1.667838845 1.719628465 1.784767766 1.856615613 1.932656913 2.012204337 2.087568295 2.141759119 2.080710651
//
IT	4048
RD	25
LK	-5639569.667463
QD	-1004.596949 -> -1002.460020
RI	0.0676421812
TR	0.126615	0.022521
MT	22.687361
MM	C_pi: 1.348332, n_recomb: 520873.832830
RS	0	0.000000	0.110340	40187.987769	0.077155	0.176864
RS	1	0.008999	0.110340	40232.195008	0.077240	0.062503
RS	2	0.018808	0.110340	39969.480035	0.076735	0.039732
RS	3	0.029500	0.110340	39378.753962	0.075601	0.036557
RS	4	0.041155	8.103159	553.791582	0.001063	0.000587
RS	5	0.053857	8.103159	602.730949	0.001157	0.000725
RS	6	0.067704	4.668464	1137.693712	0.002184	0.001478
RS	7	0.082796	4.668464	1236.115362	0.002373	0.001769
RS	8	0.099246	3.170053	1975.518645	0.003793	0.003048
RS	9	0.117177	3.170053	2141.062918	0.004111	0.003457
RS	10	0.136721	2.809134	2616.144460	0.005023	0.004304
RS	11	0.158024	2.809134	2829.779505	0.005433	0.004687
RS	12	0.181245	2.341980	3665.583866	0.007037	0.006226
RS	13	0.206555	2.341980	3951.769733	0.007587	0.006869
RS	14	0.234143	1.903500	5228.774716	0.010038	0.009287
RS	15	0.264213	1.903500	5608.002555	0.010767	0.010182
RS	16	0.296990	1.551653	7352.284328	0.014115	0.013609
RS	17	0.332716	1.551653	7826.727452	0.015026	0.014819
RS	18	0.371658	1.431553	9001.306368	0.017281	0.017278
RS	19	0.414104	1.431553	9516.816812	0.018271	0.018512
RS	20	0.460369	1.567113	9180.197785	0.017625	0.017965
RS	21	0.510799	1.567113	9681.241393	0.018587	0.018972
RS	22	0.565766	1.885970	8485.556741	0.016291	0.016625
RS	23	0.625680	1.885970	8953.518251	0.017189	0.017451
RS	24	0.690987	2.210310	8059.624138	0.015473	0.015664
RS	25	0.762170	2.210310	8501.326354	0.016321	0.016418
RS	26	0.839759	2.349804	8419.529366	0.016164	0.016203
RS	27	0.924331	2.349804	8847.273055	0.016985	0.016962
RS	28	1.016514	2.258652	9631.857729	0.018492	0.018425
RS	29	1.116992	2.258652	10033.625954	0.019263	0.019185
RS	30	1.226513	2.052740	11423.773790	0.021932	0.021822
RS	31	1.345890	2.052740	11734.171731	0.022528	0.022437
RS	32	1.476010	1.855405	13215.807758	0.025372	0.025253
RS	33	1.617840	1.855405	13321.601056	0.025575	0.025471
RS	34	1.772433	1.719807	14334.794853	0.027521	0.027384
RS	35	1.940939	1.719807	14132.619525	0.027133	0.026992
RS	36	2.124609	1.652408	14337.836620	0.027527	0.027358
RS	37	2.324808	1.652408	13802.807226	0.026499	0.026317
RS	38	2.543024	1.641896	13218.293109	0.025377	0.025183
RS	39	2.780878	1.641896	12419.422586	0.023843	0.023642
RS	40	3.040137	1.670928	11330.402745	0.021753	0.021565
RS	41	3.322727	1.670928	10384.874497	0.019937	0.019759
RS	42	3.630749	1.723803	9110.722360	0.017491	0.017345
RS	43	3.966490	1.723803	8134.867129	0.015618	0.015492
RS	44	4.332446	1.790428	6897.454206	0.013242	0.013154
RS	45	4.731335	1.790428	5985.495525	0.011491	0.011426
RS	46	5.166122	1.864314	4911.637118	0.009430	0.009397
RS	47	5.640036	1.864314	4128.305059	0.007926	0.007911
RS	48	6.156599	1.943193	3271.169527	0.006280	0.006288
RS	49	6.719649	1.943193	2652.004157	0.005091	0.005108
RS	50	7.333370	2.026521	2020.945261	0.003880	0.003909
RS	51	8.002321	2.026521	1572.745785	0.003019	0.003051
RS	52	8.731473	2.106143	1150.496246	0.002209	0.002245
RS	53	9.526244	2.106143	853.456183	0.001639	0.001673
RS	54	10.392539	2.164217	598.492901	0.001149	0.001183
RS	55	11.336794	2.164217	418.186776	0.000803	0.000833
RS	56	12.366026	2.164217	280.747614	0.000539	0.000565
RS	57	13.487881	2.164217	180.441812	0.000346	0.000367
RS	58	14.710696	2.102267	112.929337	0.000217	0.000232
RS	59	16.043555	2.102267	64.501460	0.000124	0.000134
RS	60	17.496362	2.102267	34.762919	0.000067	0.000073
RS	61	19.079912	2.102267	17.586839	0.000034	0.000037
RS	62	20.805970	2.102267	8.304705	0.000016	0.000018
RS	63	22.687361	2.102267	5.903910	0.000011	0.000013
PA	4+25*2+4+6 0.126614886 0.022520984 22.687360792 0.110339844 8.103158644 4.668463693 3.170052595 2.809133763 2.341979849 1.903499723 1.551653236 1.431553131 1.567112690 1.885969922 2.210309759 2.349803762 2.258652231 2.052739908 1.855405163 1.719807271 1.652407647 1.641895675 1.670927742 1.723802997 1.790427632 1.864314210 1.943193139 2.026521064 2.106143022 2.164217365 2.102266942
//
