# Supplementary material for: Introgression and disruption of migration routes have shaped the genetic integrity of wildebeest populations
Source: Nat Commun. 2024 Apr 12;15:2921. doi: 10.1038/s41467-024-47015-y (PMC11014984; doi:10.1038/s41467-024-47015-y)
Supplement: Supplementary file 10 — Source Data [file 41467_2024_47015_MOESM10_ESM.zip › source_data/Fig2a.psmc/CTauTzN_3174.psmc]

CC
CC	Brief Description of the file format:
CC	  CC  comments
CC	  MM  useful-messages
CC	  RD  round-of-iterations
CC	  LL  \log[P(sequence)]
CC	  QD  Q-before-opt Q-after-opt
CC	  TR  \theta_0 \rho_0
CC	  RS  k t_k \lambda_k \pi_k \sum_{l\not=k}A_{kl} A_{kk}
CC	  DC  begin end best-k t_k+\Delta_k max-prob
CC
MM	Version: 0.6.5-r67
MM	pattern:4+25*2+4+6, n:63, n_free_lambdas:28
MM	n_iterations:25, skip:1, max_t:15, theta/rho:5
MM	is_decoding:0
MM	n_seqs:28, sum_L:17293506, sum_n:2707681
RD	0
LK	0.000000
QD	0.000000 -> 0.000000
RI	inf
TR	0.170281	0.034056
MT	15.000000
MM	C_pi: 1.000000, n_recomb: 579089.919224
RS	0	0.000000	1.000000	4700.898150	0.008118	0.000000
RS	1	0.008290	1.000000	5047.571190	0.008716	0.000000
RS	2	0.017266	1.000000	5415.998950	0.009353	0.000000
RS	3	0.026987	1.000000	5806.893686	0.010028	0.000000
RS	4	0.037514	1.000000	6220.867359	0.010742	0.000000
RS	5	0.048914	1.000000	6658.402985	0.011498	0.000000
RS	6	0.061258	1.000000	7119.821795	0.012295	0.000000
RS	7	0.074626	1.000000	7605.245929	0.013133	0.000000
RS	8	0.089102	1.000000	8114.556436	0.014013	0.000000
RS	9	0.104778	1.000000	8647.346460	0.014933	0.000000
RS	10	0.121753	1.000000	9202.869612	0.015892	0.000000
RS	11	0.140135	1.000000	9779.983719	0.016889	0.000000
RS	12	0.160042	1.000000	10377.090365	0.017920	0.000000
RS	13	0.181598	1.000000	10992.070938	0.018982	0.000000
RS	14	0.204942	1.000000	11622.220302	0.020070	0.000000
RS	15	0.230221	1.000000	12264.179622	0.021178	0.000000
RS	16	0.257595	1.000000	12913.870453	0.022300	0.000000
RS	17	0.287238	1.000000	13566.432829	0.023427	0.000000
RS	18	0.319339	1.000000	14216.170794	0.024549	0.000000
RS	19	0.354100	1.000000	14856.509613	0.025655	0.000000
RS	20	0.391744	1.000000	15479.969731	0.026732	0.000000
RS	21	0.432507	1.000000	16078.163374	0.027765	0.000000
RS	22	0.476650	1.000000	16641.820443	0.028738	0.000000
RS	23	0.524453	1.000000	17160.850998	0.029634	0.000000
RS	24	0.576218	1.000000	17624.451938	0.030435	0.000000
RS	25	0.632274	1.000000	18021.265480	0.031120	0.000000
RS	26	0.692977	1.000000	18339.596385	0.031670	0.000000
RS	27	0.758711	1.000000	18567.693515	0.032064	0.000000
RS	28	0.829896	1.000000	18694.098961	0.032282	0.000000
RS	29	0.906981	1.000000	18708.064518	0.032306	0.000000
RS	30	0.990456	1.000000	18600.030520	0.032119	0.000000
RS	31	1.080851	1.000000	18362.156011	0.031709	0.000000
RS	32	1.178739	1.000000	17988.881896	0.031064	0.000000
RS	33	1.284742	1.000000	17477.500479	0.030181	0.000000
RS	34	1.399532	1.000000	16828.696194	0.029061	0.000000
RS	35	1.523838	1.000000	16047.014087	0.027711	0.000000
RS	36	1.658449	1.000000	15141.206147	0.026147	0.000000
RS	37	1.804218	1.000000	14124.402095	0.024391	0.000000
RS	38	1.962071	1.000000	13014.052584	0.022473	0.000000
RS	39	2.133009	1.000000	11831.600490	0.020431	0.000000
RS	40	2.318118	1.000000	10601.851304	0.018308	0.000000
RS	41	2.518571	1.000000	9352.037251	0.016150	0.000000
RS	42	2.735641	1.000000	8110.600834	0.014006	0.000000
RS	43	2.970706	1.000000	6905.759899	0.011925	0.000000
RS	44	3.225257	1.000000	5763.953795	0.009953	0.000000
RS	45	3.500909	1.000000	4708.303039	0.008131	0.000000
RS	46	3.799411	1.000000	3757.236026	0.006488	0.000000
RS	47	4.122659	1.000000	2923.438937	0.005048	0.000000
RS	48	4.472702	1.000000	2213.263935	0.003822	0.000000
RS	49	4.851763	1.000000	1626.684509	0.002809	0.000000
RS	50	5.262247	1.000000	1157.819192	0.001999	0.000000
RS	51	5.706758	1.000000	795.965433	0.001375	0.000000
RS	52	6.188118	1.000000	527.008654	0.000910	0.000000
RS	53	6.709380	1.000000	335.013977	0.000579	0.000000
RS	54	7.273854	1.000000	203.784201	0.000352	0.000000
RS	55	7.885120	1.000000	118.184754	0.000204	0.000000
RS	56	8.547059	1.000000	65.091936	0.000112	0.000000
RS	57	9.263869	1.000000	33.901516	0.000059	0.000000
RS	58	10.040101	1.000000	16.620241	0.000029	0.000000
RS	59	10.880679	1.000000	7.631646	0.000013	0.000000
RS	60	11.790939	1.000000	3.264537	0.000006	0.000000
RS	61	12.776655	1.000000	1.293351	0.000002	0.000000
RS	62	13.844085	1.000000	0.471590	0.000001	0.000000
RS	63	15.000000	1.000000	0.221634	0.000000	0.000000
PA	4+25*2+4+6 0.170280889 0.034056178 15.000000000 1.000000000 1.000000000 1.000000000 1.000000000 1.000000000 1.000000000 1.000000000 1.000000000 1.000000000 1.000000000 1.000000000 1.000000000 1.000000000 1.000000000 1.000000000 1.000000000 1.000000000 1.000000000 1.000000000 1.000000000 1.000000000 1.000000000 1.000000000 1.000000000 1.000000000 1.000000000 1.000000000 1.000000000
//
IT	4813
RD	1
LK	-6693698.141044
QD	-4903.368091 -> -2788.398117
RI	0.0058156719
TR	0.168301	0.033248
MT	15.592826
MM	C_pi: 1.014079, n_recomb: 573401.446544
RS	0	0.000000	0.369566	12607.433153	0.021987	0.018536
RS	1	0.008356	0.369566	13344.856362	0.023273	0.024030
RS	2	0.017410	0.369566	14097.817349	0.024586	0.020128
RS	3	0.027221	0.369566	14861.740124	0.025919	0.019157
RS	4	0.037851	0.629923	9229.562341	0.016096	0.016789
RS	5	0.049370	0.629923	9814.041990	0.017115	0.014187
RS	6	0.061851	0.885077	7438.359141	0.012972	0.012530
RS	7	0.075375	0.885077	7934.481756	0.013838	0.011471
RS	8	0.090029	1.103289	6792.838947	0.011847	0.010771
RS	9	0.105907	1.103289	7252.906251	0.012649	0.010311
RS	10	0.123113	1.236236	6909.079628	0.012049	0.010191
RS	11	0.141756	1.236236	7372.082738	0.012857	0.010399
RS	12	0.161956	1.283025	7571.953002	0.013205	0.010901
RS	13	0.183845	1.283025	8063.184668	0.014062	0.011660
RS	14	0.207563	1.272637	8643.095005	0.015073	0.012658
RS	15	0.233262	1.272637	9174.427198	0.016000	0.013884
RS	16	0.261109	1.233688	10024.868975	0.017483	0.015320
RS	17	0.291283	1.233688	10594.804113	0.018477	0.016941
RS	18	0.323978	1.185744	11618.901408	0.020263	0.018721
RS	19	0.359405	1.185744	12211.452532	0.021297	0.020626
RS	20	0.397792	1.140500	13300.185669	0.023195	0.022603
RS	21	0.439387	1.140500	13884.299082	0.024214	0.024586
RS	22	0.484457	1.104401	14910.933347	0.026004	0.026503
RS	23	0.533294	1.104401	15442.601430	0.026932	0.028284
RS	24	0.586211	1.079790	16286.511451	0.028403	0.029862
RS	25	0.643550	1.079790	16714.384755	0.029150	0.031184
RS	26	0.705680	1.065967	17290.350999	0.030154	0.032215
RS	27	0.773001	1.065967	17562.822901	0.030629	0.032941
RS	28	0.845948	1.060410	17833.098510	0.031101	0.033361
RS	29	0.924990	1.060410	17904.293026	0.031225	0.033484
RS	30	1.010637	1.060171	17865.461278	0.031157	0.033326
RS	31	1.103440	1.060171	17699.892068	0.030868	0.032901
RS	32	1.203998	1.062764	17364.826643	0.030284	0.032225
RS	33	1.312958	1.062764	16942.222559	0.029547	0.031311
RS	34	1.431023	1.066383	16333.368212	0.028485	0.030176
RS	35	1.558953	1.066383	15654.253161	0.027301	0.028835
RS	36	1.697572	1.069816	14805.995259	0.025821	0.027307
RS	37	1.847775	1.069816	13897.072791	0.024236	0.025612
RS	38	2.010528	1.072305	12860.909436	0.022429	0.023775
RS	39	2.186881	1.072305	11778.158983	0.020541	0.021823
RS	40	2.377970	1.073493	10625.432839	0.018531	0.019786
RS	41	2.585025	1.073493	9452.326917	0.016485	0.017699
RS	42	2.809382	1.073417	8271.899219	0.014426	0.015599
RS	43	3.052486	1.073417	7110.282361	0.012400	0.013524
RS	44	3.315903	1.072457	5999.431864	0.010463	0.011515
RS	45	3.601331	1.072457	4952.101463	0.008636	0.009611
RS	46	3.910609	1.071135	3999.997682	0.006976	0.007850
RS	47	4.245730	1.071135	3147.833972	0.005490	0.006261
RS	48	4.608853	1.069879	2414.303028	0.004210	0.004867
RS	49	5.002319	1.069879	1796.370916	0.003133	0.003680
RS	50	5.428661	1.068902	1296.267739	0.002261	0.002699
RS	51	5.890628	1.068902	903.110257	0.001575	0.001917
RS	52	6.391197	1.068227	606.730117	0.001058	0.001314
RS	53	6.933592	1.068227	391.347269	0.000683	0.000868
RS	54	7.521309	1.067668	241.828174	0.000422	0.000550
RS	55	8.158135	1.067668	142.493066	0.000249	0.000333
RS	56	8.848173	1.067668	79.804094	0.000139	0.000193
RS	57	9.595870	1.067668	42.302695	0.000074	0.000106
RS	58	10.406043	1.066215	21.145528	0.000037	0.000055
RS	59	11.283913	1.066215	9.889297	0.000017	0.000027
RS	60	12.235137	1.066215	4.312453	0.000008	0.000012
RS	61	13.265843	1.066215	1.743313	0.000003	0.000005
RS	62	14.382674	1.066215	0.649219	0.000001	0.000002
RS	63	15.592826	1.066215	0.314826	0.000001	0.000001
PA	4+25*2+4+6 0.168300887 0.033247918 15.592826307 0.369566441 0.629923344 0.885077477 1.103289127 1.236236215 1.283025265 1.272637367 1.233688354 1.185744286 1.140500307 1.104400635 1.079789996 1.065966606 1.060410261 1.060171247 1.062764168 1.066383362 1.069815636 1.072304726 1.073493004 1.073416531 1.072457194 1.071135104 1.069879055 1.068901539 1.068227172 1.067667961 1.066214502
//
IT	4157
RD	2
LK	-6690600.220032
QD	-2378.638266 -> -1894.573666
RI	0.0141793490
TR	0.166405	0.032806
MT	16.001720
MM	C_pi: 1.005401, n_recomb: 561133.813891
RS	0	0.000000	0.257606	17711.650573	0.031564	0.018575
RS	1	0.008400	0.257606	18560.857643	0.033077	0.024817
RS	2	0.017506	0.257606	19395.603710	0.034565	0.023537
RS	3	0.027376	0.257606	20205.576127	0.036008	0.025519
RS	4	0.038076	0.529553	10323.567958	0.018398	0.015344
RS	5	0.049675	0.529553	10940.455254	0.019497	0.015108
RS	6	0.062248	0.866387	7108.516216	0.012668	0.010767
RS	7	0.075877	0.866387	7582.138767	0.013512	0.010995
RS	8	0.090650	1.201890	5836.866523	0.010402	0.009078
RS	9	0.106665	1.201890	6241.641004	0.011123	0.009356
RS	10	0.124025	1.423877	5634.330393	0.010041	0.008746
RS	11	0.142844	1.423877	6026.027076	0.010739	0.009322
RS	12	0.163243	1.497741	6122.531071	0.010911	0.009708
RS	13	0.185356	1.497741	6537.982759	0.011651	0.010590
RS	14	0.209326	1.466107	7121.952189	0.012692	0.011720
RS	15	0.235309	1.466107	7582.311180	0.013512	0.012919
RS	16	0.263476	1.383466	8536.394769	0.015213	0.014705
RS	17	0.294008	1.383466	9047.821441	0.016124	0.016206
RS	18	0.327105	1.288647	10266.340616	0.018296	0.018525
RS	19	0.362983	1.288647	10817.164009	0.019277	0.020262
RS	20	0.401874	1.203762	12158.238095	0.021667	0.022897
RS	21	0.444032	1.203762	12716.457840	0.022662	0.024689
RS	22	0.489731	1.139639	13990.415600	0.024932	0.027241
RS	23	0.539269	1.139639	14506.402147	0.025852	0.028815
RS	24	0.592968	1.098983	15525.208043	0.027668	0.030849
RS	25	0.651178	1.098983	15941.665715	0.028410	0.031948
RS	26	0.714278	1.079103	16585.743656	0.029558	0.033175
RS	27	0.782678	1.079103	16849.761393	0.030028	0.033678
RS	28	0.856824	1.074478	17095.555250	0.030466	0.034065
RS	29	0.937198	1.074478	17165.900365	0.030591	0.033993
RS	30	1.024324	1.079278	17053.196033	0.030391	0.033669
RS	31	1.118769	1.079278	16902.358206	0.030122	0.033095
RS	32	1.221147	1.088789	16489.393591	0.029386	0.032217
RS	33	1.332124	1.088789	16104.469486	0.028700	0.031209
RS	34	1.452424	1.099636	15446.547775	0.027527	0.029904
RS	35	1.582830	1.099636	14831.382624	0.026431	0.028525
RS	36	1.724189	1.109557	13978.864059	0.024912	0.026893
RS	37	1.877423	1.109557	13157.293185	0.023448	0.025207
RS	38	2.043529	1.117134	12161.533631	0.021673	0.023340
RS	39	2.223587	1.117134	11180.150554	0.019924	0.021429
RS	40	2.418771	1.121715	10099.112269	0.017998	0.019422
RS	41	2.630351	1.121715	9027.537737	0.016088	0.017393
RS	42	2.859703	1.123443	7929.173902	0.014131	0.015353
RS	43	3.108322	1.123443	6855.150090	0.012217	0.013336
RS	44	3.377824	1.123141	5816.497182	0.010366	0.011389
RS	45	3.669965	1.123141	4833.191917	0.008613	0.009531
RS	46	3.986646	1.121889	3931.244036	0.007006	0.007816
RS	47	4.329929	1.121889	3117.133036	0.005555	0.006254
RS	48	4.702048	1.120556	2409.979068	0.004295	0.004885
RS	49	5.105425	1.120556	1808.416008	0.003223	0.003708
RS	50	5.542687	1.119556	1316.717146	0.002347	0.002735
RS	51	6.016678	1.119556	926.147302	0.001650	0.001952
RS	52	6.530486	1.118926	628.492990	0.001120	0.001347
RS	53	7.087454	1.118926	409.762303	0.000730	0.000895
RS	54	7.691208	1.118349	256.102892	0.000456	0.000571
RS	55	8.345678	1.118349	152.733287	0.000272	0.000349
RS	56	9.055124	1.118349	86.636575	0.000154	0.000203
RS	57	9.824165	1.118349	46.547809	0.000083	0.000112
RS	58	10.657805	1.115706	23.617024	0.000042	0.000059
RS	59	11.561472	1.115706	11.203586	0.000020	0.000029
RS	60	12.541049	1.115706	4.959502	0.000009	0.000013
RS	61	13.602911	1.115706	2.036865	0.000004	0.000006
RS	62	14.753970	1.115706	0.771289	0.000001	0.000002
RS	63	16.001720	1.115706	0.383553	0.000001	0.000001
PA	4+25*2+4+6 0.166405202 0.032805580 16.001719840 0.257606499 0.529553145 0.866386687 1.201889827 1.423877022 1.497740529 1.466106705 1.383466208 1.288647217 1.203761672 1.139639363 1.098982812 1.079103171 1.074478261 1.079278222 1.088788600 1.099635636 1.109557146 1.117133734 1.121715299 1.123442715 1.123140804 1.121889029 1.120556119 1.119555810 1.118926337 1.118348731 1.115705804
//
IT	4453
RD	3
LK	-6689840.942119
QD	-1854.614226 -> -1678.138566
RI	0.0219164083
TR	0.164693	0.032506
MT	16.323288
MM	C_pi: 1.004224, n_recomb: 555447.277135
RS	0	0.000000	0.224536	20149.510405	0.036276	0.018463
RS	1	0.008434	0.224536	21013.379579	0.037831	0.024977
RS	2	0.017580	0.224536	21842.352956	0.039324	0.024874
RS	3	0.027496	0.224536	22623.233759	0.040730	0.028261
RS	4	0.038250	0.490942	10825.997789	0.019491	0.014966
RS	5	0.049910	0.490942	11454.383154	0.020622	0.015645
RS	6	0.062553	0.869563	6869.682438	0.012368	0.010080
RS	7	0.076263	0.869563	7329.394885	0.013195	0.010779
RS	8	0.091130	1.283576	5306.166588	0.009553	0.008319
RS	9	0.107250	1.283576	5680.434464	0.010227	0.008845
RS	10	0.124730	1.572506	4965.121024	0.008939	0.008012
RS	11	0.143684	1.572506	5318.387152	0.009575	0.008690
RS	12	0.164236	1.664918	5377.143109	0.009681	0.009031
RS	13	0.186522	1.664918	5752.056401	0.010356	0.009911
RS	14	0.210688	1.611316	6348.869853	0.011430	0.011134
RS	15	0.236892	1.611316	6771.654124	0.012191	0.012257
RS	16	0.265306	1.488853	7799.683853	0.014042	0.014284
RS	17	0.296116	1.488853	8281.396449	0.014909	0.015663
RS	18	0.329525	1.353585	9642.723574	0.017360	0.018366
RS	19	0.365752	1.353585	10174.648553	0.018318	0.019966
RS	20	0.405034	1.236159	11711.309323	0.021084	0.023091
RS	21	0.447629	1.236159	12259.995061	0.022072	0.024755
RS	22	0.493817	1.150399	13729.695978	0.024718	0.027787
RS	23	0.543901	1.150399	14239.453726	0.025636	0.029247
RS	24	0.598208	1.098512	15389.284063	0.027706	0.031607
RS	25	0.657096	1.098512	15796.428768	0.028439	0.032605
RS	26	0.720950	1.075689	16471.047684	0.029654	0.033925
RS	27	0.790190	1.075689	16721.269853	0.030104	0.034339
RS	28	0.865270	1.073762	16910.385910	0.030445	0.034618
RS	29	0.946683	1.073762	16967.207243	0.030547	0.034477
RS	30	1.034961	1.084512	16752.806223	0.030161	0.033938
RS	31	1.130685	1.084512	16596.615991	0.029880	0.033322
RS	32	1.234483	1.101421	16079.204029	0.028948	0.032211
RS	33	1.347035	1.101421	15704.408088	0.028273	0.031192
RS	34	1.469080	1.119827	14968.312864	0.026948	0.029693
RS	35	1.601419	1.119827	14382.762677	0.025894	0.028331
RS	36	1.744919	1.136564	13492.019921	0.024290	0.026572
RS	37	1.900522	1.136564	12718.787819	0.022898	0.024928
RS	38	2.069248	1.149608	11725.178141	0.021109	0.023005
RS	39	2.252206	1.149608	10805.124162	0.019453	0.021152
RS	40	2.450594	1.158026	9756.664527	0.017565	0.019145
RS	41	2.665715	1.158026	8750.059464	0.015753	0.017179
RS	42	2.898979	1.162061	7698.709612	0.013860	0.015171
RS	43	3.151917	1.162061	6683.174399	0.012032	0.013209
RS	44	3.426188	1.162972	5689.927949	0.010244	0.011303
RS	45	3.723592	1.162972	4751.073158	0.008554	0.009485
RS	46	4.046079	1.162371	3882.443693	0.006990	0.007801
RS	47	4.395765	1.162371	3095.902367	0.005574	0.006264
RS	48	4.774944	1.161526	2407.049341	0.004334	0.004911
RS	49	5.186103	1.161526	1818.063430	0.003273	0.003743
RS	50	5.631940	1.161013	1332.470153	0.002399	0.002773
RS	51	6.115380	1.161013	944.334176	0.001700	0.001989
RS	52	6.639594	1.160840	645.785263	0.001163	0.001380
RS	53	7.208021	1.160840	424.720649	0.000765	0.000922
RS	54	7.824389	1.160576	267.859778	0.000482	0.000592
RS	55	8.492743	1.160576	161.346753	0.000290	0.000364
RS	56	9.217467	1.160576	92.496168	0.000167	0.000214
RS	57	10.003315	1.160576	50.256740	0.000090	0.000119
RS	58	10.855443	1.156961	25.816802	0.000046	0.000063
RS	59	11.779440	1.156961	12.395044	0.000022	0.000031
RS	60	12.781368	1.156961	5.557041	0.000010	0.000014
RS	61	13.867801	1.156961	2.313117	0.000004	0.000006
RS	62	15.045864	1.156961	0.888407	0.000002	0.000002
RS	63	16.323288	1.156961	0.451473	0.000001	0.000001
PA	4+25*2+4+6 0.164692938 0.032505767 16.323287604 0.224536251 0.490942252 0.869562795 1.283575733 1.572506244 1.664918252 1.611315552 1.488852700 1.353584922 1.236159284 1.150399126 1.098512228 1.075688574 1.073761994 1.084512111 1.101421163 1.119827195 1.136564465 1.149607635 1.158025859 1.162061273 1.162972191 1.162371469 1.161525854 1.161013208 1.160839549 1.160576267 1.156961117
//
IT	4193
RD	4
LK	-6689540.189725
QD	-1669.800808 -> -1575.749092
RI	0.0260100148
TR	0.163206	0.032288
MT	16.588263
MM	C_pi: 1.008372, n_recomb: 554031.617511
RS	0	0.000000	0.213124	21221.812348	0.038304	0.018330
RS	1	0.008462	0.213124	22087.843083	0.039867	0.024962
RS	2	0.017639	0.213124	22909.176853	0.041350	0.025366
RS	3	0.027594	0.213124	23671.343787	0.042726	0.029370
RS	4	0.038390	0.470006	11211.449446	0.020236	0.015011
RS	5	0.050100	0.470006	11850.792417	0.021390	0.016110
RS	6	0.062801	0.872417	6779.387507	0.012236	0.009815
RS	7	0.076577	0.872417	7234.697139	0.013058	0.010729
RS	8	0.091519	1.343241	5023.822204	0.009068	0.007934
RS	9	0.107724	1.343241	5382.301422	0.009715	0.008563
RS	10	0.125301	1.686855	4593.592466	0.008291	0.007587
RS	11	0.144366	1.686855	4925.522346	0.008890	0.008293
RS	12	0.165043	1.796120	4957.338973	0.008948	0.008600
RS	13	0.187470	1.796120	5309.292327	0.009583	0.009450
RS	14	0.211795	1.725103	5912.207891	0.010671	0.010727
RS	15	0.238178	1.725103	6313.873482	0.011396	0.011776
RS	16	0.266794	1.569685	7394.169115	0.013346	0.013959
RS	17	0.297831	1.569685	7860.355085	0.014188	0.015236
RS	18	0.331494	1.400931	9333.542678	0.016847	0.018213
RS	19	0.368006	1.400931	9858.084845	0.017793	0.019704
RS	20	0.407607	1.256835	11559.586171	0.020864	0.023203
RS	21	0.450559	1.256835	12107.764780	0.021854	0.024774
RS	22	0.497145	1.153686	13750.514653	0.024819	0.028189
RS	23	0.547674	1.153686	14260.720013	0.025740	0.029580
RS	24	0.602478	1.093101	15528.537279	0.028028	0.032200
RS	25	0.661920	1.093101	15930.530064	0.028754	0.033147
RS	26	0.726391	1.068398	16630.063990	0.030016	0.034526
RS	27	0.796318	1.068398	16867.893248	0.030446	0.034902
RS	28	0.872161	1.069202	17000.069526	0.030684	0.035065
RS	29	0.954422	1.069202	17041.598919	0.030759	0.034901
RS	30	1.043644	1.085365	16728.150187	0.030193	0.034157
RS	31	1.140416	1.085365	16560.865143	0.029892	0.033536
RS	32	1.245376	1.108914	15941.092729	0.028773	0.032209
RS	33	1.359218	1.108914	15565.741654	0.028095	0.031204
RS	34	1.482692	1.134131	14749.200614	0.026622	0.029527
RS	35	1.616615	1.134131	14177.142259	0.025589	0.028198
RS	36	1.761869	1.157079	13239.051690	0.023896	0.026321
RS	37	1.919415	1.157079	12493.164763	0.022550	0.024723
RS	38	2.090292	1.175178	11485.638076	0.020731	0.022743
RS	39	2.275627	1.175178	10602.898178	0.019138	0.020945
RS	40	2.476646	1.187225	9566.212328	0.017267	0.018930
RS	41	2.694673	1.187225	8600.359629	0.015523	0.017018
RS	42	2.931150	1.193545	7574.158444	0.013671	0.015031
RS	43	3.187636	1.193545	6595.673317	0.011905	0.013115
RS	44	3.465826	1.195804	5628.577383	0.010159	0.011238
RS	45	3.767555	1.195804	4717.700097	0.008515	0.009454
RS	46	4.094816	1.196104	3868.143886	0.006982	0.007793
RS	47	4.449768	1.196104	3098.397359	0.005592	0.006276
RS	48	4.834755	1.196065	2419.101785	0.004366	0.004935
RS	49	5.252319	1.196065	1836.897098	0.003316	0.003775
RS	50	5.705216	1.196353	1353.138612	0.002442	0.002807
RS	51	6.196435	1.196353	965.018280	0.001742	0.002022
RS	52	6.729220	1.196909	664.025201	0.001199	0.001409
RS	53	7.307087	1.196909	439.952854	0.000794	0.000947
RS	54	7.933852	1.197205	279.553125	0.000505	0.000612
RS	55	8.613652	1.197205	169.846490	0.000307	0.000378
RS	56	9.350974	1.197205	98.263777	0.000177	0.000224
RS	57	10.150686	1.197205	53.911907	0.000097	0.000126
RS	58	11.018067	1.192743	27.993353	0.000051	0.000067
RS	59	11.958844	1.192743	13.581758	0.000025	0.000033
RS	60	12.979226	1.192743	6.157166	0.000011	0.000016
RS	61	14.085949	1.192743	2.593298	0.000005	0.000007
RS	62	15.286320	1.192743	1.008526	0.000002	0.000003
RS	63	16.588263	1.192743	0.522485	0.000001	0.000001
PA	4+25*2+4+6 0.163206470 0.032288202 16.588262999 0.213124169 0.470006030 0.872416761 1.343241459 1.686855229 1.796120496 1.725102912 1.569685082 1.400931143 1.256834716 1.153685507 1.093100732 1.068397812 1.069202293 1.085364867 1.108914171 1.134131324 1.157079132 1.175178247 1.187225102 1.193544921 1.195803672 1.196104403 1.196065035 1.196353311 1.196909456 1.197204543 1.192743146
//
IT	4494
RD	5
LK	-6689372.518985
QD	-1568.129890 -> -1508.704521
RI	0.0278510888
TR	0.161952	0.032131
MT	16.807921
MM	C_pi: 1.014471, n_recomb: 554656.196504
RS	0	0.000000	0.209542	21657.547700	0.039047	0.018209
RS	1	0.008484	0.209542	22527.474674	0.040615	0.024887
RS	2	0.017688	0.209542	23348.915648	0.042096	0.025490
RS	3	0.027673	0.209542	24106.855161	0.043463	0.029730
RS	4	0.038505	0.454910	11589.411824	0.020895	0.015244
RS	5	0.050256	0.454910	12241.114923	0.022070	0.016561
RS	6	0.063004	0.870446	6790.771650	0.012243	0.009742
RS	7	0.076834	0.870446	7247.598331	0.013067	0.010773
RS	8	0.091837	1.383327	4877.373169	0.008794	0.007722
RS	9	0.108113	1.383327	5228.107886	0.009426	0.008407
RS	10	0.125769	1.773134	4374.257343	0.007886	0.007314
RS	11	0.144924	1.773134	4693.745969	0.008462	0.008030
RS	12	0.165704	1.899663	4698.726656	0.008471	0.008299
RS	13	0.188247	1.899663	5036.609457	0.009081	0.009122
RS	14	0.212702	1.816917	5637.128777	0.010163	0.010420
RS	15	0.239233	1.816917	6025.690529	0.010864	0.011411
RS	16	0.268014	1.635480	7139.838112	0.012873	0.013690
RS	17	0.299237	1.635480	7596.947402	0.013697	0.014886
RS	18	0.333109	1.439291	9156.087102	0.016508	0.018058
RS	19	0.369855	1.439291	9678.007943	0.017449	0.019464
RS	20	0.409718	1.272985	11518.121422	0.020766	0.023253
RS	21	0.452964	1.272985	12069.362774	0.021760	0.024754
RS	22	0.499878	1.155298	13866.275598	0.025000	0.028484
RS	23	0.550773	1.155298	14379.886046	0.025926	0.029827
RS	24	0.605986	1.087440	15757.353224	0.028409	0.032669
RS	25	0.665884	1.087440	16156.750578	0.029129	0.033585
RS	26	0.730863	1.061164	16882.045622	0.030437	0.035014
RS	27	0.801355	1.061164	17109.518606	0.030847	0.035371
RS	28	0.877828	1.064249	17192.203090	0.030996	0.035432
RS	29	0.960789	1.064249	17219.499951	0.031045	0.035260
RS	30	1.050788	1.084954	16818.008764	0.030322	0.034339
RS	31	1.148423	1.084954	16638.845697	0.029998	0.033723
RS	32	1.254342	1.114115	15927.606409	0.028716	0.032211
RS	33	1.369247	1.114115	15548.059184	0.028032	0.031226
RS	34	1.493901	1.145149	14658.255959	0.026428	0.029398
RS	35	1.629131	1.145149	14092.536013	0.025408	0.028101
RS	36	1.775834	1.173455	13108.526026	0.023634	0.026123
RS	37	1.934984	1.173455	12379.409544	0.022319	0.024567
RS	38	2.107636	1.195966	11353.298401	0.020469	0.022536
RS	39	2.294936	1.195966	10494.886255	0.018921	0.020785
RS	40	2.498127	1.211219	9460.701990	0.017057	0.018760
RS	41	2.718558	1.211219	8521.923454	0.015364	0.016894
RS	42	2.957690	1.219615	7509.531914	0.013539	0.014920
RS	43	3.217111	1.219615	6555.661707	0.011819	0.013044
RS	44	3.498541	1.223199	5603.991260	0.010104	0.011187
RS	45	3.803849	1.223199	4711.412311	0.008494	0.009433
RS	46	4.135060	1.224517	3872.715539	0.006982	0.007788
RS	47	4.494371	1.224517	3113.459383	0.005613	0.006288
RS	48	4.884166	1.225479	2438.669935	0.004397	0.004955
RS	49	5.307033	1.225479	1859.962870	0.003353	0.003802
RS	50	5.765777	1.226799	1375.648286	0.002480	0.002836
RS	51	6.263442	1.226799	986.323713	0.001778	0.002051
RS	52	6.803329	1.228294	682.147938	0.001230	0.001435
RS	53	7.389022	1.228294	454.864045	0.000820	0.000969
RS	54	8.024406	1.229322	290.876252	0.000524	0.000629
RS	55	8.713697	1.229322	178.072653	0.000321	0.000391
RS	56	9.461469	1.229322	103.858882	0.000187	0.000233
RS	57	10.272684	1.229322	57.473826	0.000104	0.000132
RS	58	11.152724	1.224140	30.127351	0.000054	0.000071
RS	59	12.107428	1.224140	14.754805	0.000027	0.000035
RS	60	13.143131	1.224140	6.755921	0.000012	0.000017
RS	61	14.266705	1.224140	2.875753	0.000005	0.000007
RS	62	15.485606	1.224140	1.131008	0.000002	0.000003
RS	63	16.807921	1.224140	0.596287	0.000001	0.000002
PA	4+25*2+4+6 0.161952266 0.032130853 16.807920928 0.209542276 0.454910002 0.870445750 1.383326977 1.773133591 1.899662721 1.816917471 1.635480022 1.439291379 1.272984950 1.155298459 1.087440162 1.061163660 1.064248668 1.084953939 1.114115167 1.145148960 1.173455277 1.195965683 1.211219237 1.219615400 1.223198535 1.224516810 1.225479144 1.226799352 1.228293949 1.229322065 1.224139748
//
IT	4238
RD	6
LK	-6689264.505710
QD	-1501.526831 -> -1461.143627
RI	0.0285154752
TR	0.160908	0.032020
MT	16.989632
MM	C_pi: 1.020930, n_recomb: 556241.632343
RS	0	0.000000	0.209304	21788.844425	0.039172	0.018107
RS	1	0.008503	0.209304	22664.639947	0.040746	0.024790
RS	2	0.017728	0.209304	23491.230846	0.042232	0.025444
RS	3	0.027738	0.209304	24253.403061	0.043602	0.029729
RS	4	0.038599	0.442358	11973.118314	0.021525	0.015562
RS	5	0.050384	0.442358	12637.858054	0.022720	0.017001
RS	6	0.063170	0.864407	6862.615090	0.012337	0.009762
RS	7	0.077044	0.864407	7324.269648	0.013167	0.010868
RS	8	0.092097	1.408616	4807.693806	0.008643	0.007601
RS	9	0.108431	1.408616	5155.202743	0.009268	0.008325
RS	10	0.126153	1.837648	4239.742649	0.007622	0.007128
RS	11	0.145382	1.837648	4551.782406	0.008183	0.007851
RS	12	0.166246	1.981738	4529.420691	0.008143	0.008078
RS	13	0.188883	1.981738	4858.194539	0.008734	0.008882
RS	14	0.213446	1.892299	5450.045280	0.009798	0.010178
RS	15	0.240097	1.892299	5829.841172	0.010481	0.011125
RS	16	0.269014	1.690862	6963.720635	0.012519	0.013460
RS	17	0.300390	1.690862	7414.937579	0.013330	0.014596
RS	18	0.334434	1.472234	9038.745913	0.016250	0.017903
RS	19	0.371372	1.472234	9559.976439	0.017187	0.019243
RS	20	0.411451	1.287155	11515.713154	0.020703	0.023259
RS	21	0.454938	1.287155	12071.215837	0.021701	0.024706
RS	22	0.502122	1.156974	14004.890643	0.025178	0.028700
RS	23	0.553318	1.156974	14523.098716	0.026109	0.030007
RS	24	0.608867	1.082763	16002.547410	0.028769	0.033044
RS	25	0.669139	1.082763	16400.924465	0.029485	0.033938
RS	26	0.734536	1.054987	17153.713709	0.030839	0.035415
RS	27	0.805494	1.054987	17372.733151	0.031232	0.035759
RS	28	0.882484	1.059854	17414.575512	0.031308	0.035737
RS	29	0.966021	1.059854	17429.409409	0.031334	0.035561
RS	30	1.056661	1.084271	16952.224657	0.030476	0.034490
RS	31	1.155007	1.084271	16762.003727	0.030134	0.033883
RS	32	1.261716	1.118075	15971.734069	0.028714	0.032215
RS	33	1.377497	1.118075	15586.967129	0.028022	0.031250
RS	34	1.503123	1.153964	14633.378375	0.026308	0.029296
RS	35	1.639430	1.153964	14070.531851	0.025296	0.028028
RS	36	1.787327	1.186787	13045.242809	0.023452	0.025966
RS	37	1.947800	1.186787	12326.986927	0.022161	0.024446
RS	38	2.121916	1.213045	11281.942284	0.020282	0.022373
RS	39	2.310837	1.213045	10440.144707	0.018769	0.020660
RS	40	2.515821	1.231046	9404.208052	0.016907	0.018626
RS	41	2.738234	1.231046	8484.140438	0.015253	0.016797
RS	42	2.979559	1.241264	7479.256178	0.013446	0.014833
RS	43	3.241402	1.241264	6542.317996	0.011762	0.012989
RS	44	3.525508	1.246095	5599.733609	0.010067	0.011147
RS	45	3.833771	1.246095	4719.510431	0.008485	0.009416
RS	46	4.168244	1.248490	3886.743061	0.006988	0.007783
RS	47	4.531157	1.248490	3134.233274	0.005635	0.006299
RS	48	4.924926	1.250595	2461.003545	0.004424	0.004971
RS	49	5.352176	1.250595	1884.022778	0.003387	0.003826
RS	50	5.815754	1.253125	1397.914824	0.002513	0.002860
RS	51	6.318747	1.253125	1006.922381	0.001810	0.002076
RS	52	6.864509	1.255727	699.352475	0.001257	0.001457
RS	53	7.456674	1.255727	468.974319	0.000843	0.000988
RS	54	8.099189	1.257640	301.552861	0.000542	0.000644
RS	55	8.796334	1.257640	185.867762	0.000334	0.000403
RS	56	9.552755	1.257640	109.193995	0.000196	0.000241
RS	57	10.373492	1.257640	60.895133	0.000109	0.000137
RS	58	11.264012	1.251830	32.194050	0.000058	0.000074
RS	59	12.230251	1.251830	15.901534	0.000029	0.000037
RS	60	13.278644	1.251830	7.347186	0.000013	0.000018
RS	61	14.416179	1.251830	3.157718	0.000006	0.000008
RS	62	15.650433	1.251830	1.254708	0.000002	0.000003
RS	63	16.989632	1.251830	0.672259	0.000001	0.000002
PA	4+25*2+4+6 0.160907771 0.032020324 16.989631880 0.209304472 0.442358259 0.864407340 1.408616213 1.837647894 1.981738145 1.892298919 1.690862197 1.472234144 1.287155214 1.156974058 1.082763005 1.054987397 1.059854457 1.084271042 1.118075116 1.153963838 1.186786976 1.213045025 1.231046100 1.241264476 1.246094662 1.248489792 1.250595263 1.253125365 1.255726787 1.257640146 1.251829963
//
IT	5110
RD	7
LK	-6689190.292079
QD	-1455.002362 -> -1426.335264
RI	0.0285700407
TR	0.160037	0.031946
MT	17.140255
MM	C_pi: 1.027142, n_recomb: 558288.927534
RS	0	0.000000	0.210651	21768.571861	0.038992	0.018023
RS	1	0.008518	0.210651	22651.072146	0.040572	0.024689
RS	2	0.017761	0.210651	23485.200306	0.042066	0.025318
RS	3	0.027792	0.210651	24255.723319	0.043447	0.029550
RS	4	0.038676	0.431454	12354.446373	0.022129	0.015910
RS	5	0.050489	0.431454	13032.132472	0.023343	0.017420
RS	6	0.063307	0.856023	6967.329911	0.012480	0.009827
RS	7	0.077217	0.856023	7435.509173	0.013318	0.010988
RS	8	0.092312	1.423636	4782.735381	0.008567	0.007532
RS	9	0.108692	1.423636	5129.627587	0.009188	0.008286
RS	10	0.126468	1.885724	4156.252634	0.007445	0.006996
RS	11	0.145758	1.885724	4463.857621	0.007996	0.007726
RS	12	0.166691	2.046965	4414.783623	0.007908	0.007910
RS	13	0.189407	2.046965	4737.502787	0.008486	0.008702
RS	14	0.214058	1.954741	5316.956769	0.009524	0.009984
RS	15	0.240808	1.954741	5690.634393	0.010193	0.010900
RS	16	0.269838	1.738267	6834.158386	0.012241	0.013261
RS	17	0.301339	1.738267	7281.280599	0.013042	0.014351
RS	18	0.335524	1.501298	8953.065629	0.016037	0.017753
RS	19	0.372621	1.501298	9474.420829	0.016970	0.019040
RS	20	0.412878	1.300191	11526.327583	0.020646	0.023237
RS	21	0.456563	1.300191	12086.354583	0.021649	0.024640
RS	22	0.503970	1.159092	14141.039685	0.025329	0.028858
RS	23	0.555414	1.159092	14664.272208	0.026266	0.030135
RS	24	0.611241	1.079216	16238.168291	0.029086	0.033345
RS	25	0.671822	1.079216	16636.566735	0.029799	0.034221
RS	26	0.737564	1.049970	17418.055039	0.031199	0.035747
RS	27	0.808905	1.049970	17630.259139	0.031579	0.036080
RS	28	0.886324	1.056199	17639.029642	0.031595	0.035990
RS	29	0.970336	1.056199	17643.202795	0.031602	0.035812
RS	30	1.061504	1.083633	17101.595368	0.030632	0.034617
RS	31	1.160438	1.083633	16901.557030	0.030274	0.034017
RS	32	1.267799	1.121257	16043.737744	0.028737	0.032221
RS	33	1.384304	1.121257	15653.679499	0.028039	0.031273
RS	34	1.510733	1.161169	14645.337543	0.026233	0.029215
RS	35	1.647931	1.161169	14083.502969	0.025226	0.027971
RS	36	1.796815	1.197758	13022.113766	0.023325	0.025841
RS	37	1.958380	1.197758	12311.035931	0.022051	0.024350
RS	38	2.133708	1.227158	11248.182543	0.020148	0.022243
RS	39	2.323969	1.227158	10417.955756	0.018661	0.020562
RS	40	2.530436	1.247477	9378.196079	0.016798	0.018520
RS	41	2.754489	1.247477	8471.264262	0.015174	0.016721
RS	42	2.997627	1.259268	7470.050670	0.013380	0.014765
RS	43	3.261474	1.259268	6544.897791	0.011723	0.012946
RS	44	3.547796	1.265256	5607.309250	0.010044	0.011115
RS	45	3.858505	1.265256	4735.504434	0.008482	0.009404
RS	46	4.195680	1.268761	3905.463993	0.006995	0.007780
RS	47	4.561574	1.268761	3157.314467	0.005655	0.006308
RS	48	4.958634	1.272124	2483.792492	0.004449	0.004985
RS	49	5.389515	1.272124	1907.546405	0.003417	0.003845
RS	50	5.857097	1.276010	1418.991215	0.002542	0.002880
RS	51	6.364506	1.276010	1026.234098	0.001838	0.002097
RS	52	6.915135	1.279860	715.307491	0.001281	0.001476
RS	53	7.512666	1.279860	482.092222	0.000864	0.001005
RS	54	8.161092	1.282792	311.476782	0.000558	0.000658
RS	55	8.864749	1.282792	193.170717	0.000346	0.000414
RS	56	9.628342	1.282792	114.233741	0.000205	0.000249
RS	57	10.456976	1.282792	64.155254	0.000115	0.000142
RS	58	11.356190	1.276472	34.180830	0.000061	0.000077
RS	59	12.331997	1.276472	17.015329	0.000030	0.000039
RS	60	13.390921	1.276472	7.927665	0.000014	0.000019
RS	61	14.540041	1.276472	3.437666	0.000006	0.000008
RS	62	15.787040	1.276472	1.378979	0.000002	0.000003
RS	63	17.140255	1.276472	0.750053	0.000001	0.000002
PA	4+25*2+4+6 0.160037372 0.031945722 17.140255073 0.210651229 0.431453664 0.856023362 1.423635662 1.885724271 2.046965395 1.954741160 1.738267006 1.501297955 1.300190628 1.159091989 1.079216013 1.049969904 1.056199058 1.083633038 1.121257427 1.161169399 1.197757876 1.227157726 1.247476762 1.259267721 1.265255915 1.268760951 1.272123681 1.276010126 1.279859903 1.282792475 1.276472049
//
IT	4155
RD	8
LK	-6689137.167873
QD	-1421.166274 -> -1400.120368
RI	0.0283094548
TR	0.159308	0.031899
MT	17.265469
MM	C_pi: 1.032888, n_recomb: 560548.640506
RS	0	0.000000	0.212771	21672.870716	0.038664	0.017954
RS	1	0.008530	0.212771	22562.117677	0.040250	0.024590
RS	2	0.017788	0.212771	23404.581275	0.041753	0.025156
RS	3	0.027836	0.212771	24185.106272	0.043145	0.029287
RS	4	0.038740	0.421942	12722.839227	0.022697	0.016261
RS	5	0.050575	0.421942	13412.869668	0.023928	0.017811
RS	6	0.063419	0.846764	7086.940862	0.012643	0.009914
RS	7	0.077359	0.846764	7562.340108	0.013491	0.011116
RS	8	0.092488	1.431871	4784.107441	0.008535	0.007493
RS	9	0.108908	1.431871	5131.894404	0.009155	0.008272
RS	10	0.126728	1.921561	4105.040973	0.007323	0.006900
RS	11	0.146069	1.921561	4410.117508	0.007868	0.007638
RS	12	0.167059	2.098838	4336.089381	0.007735	0.007781
RS	13	0.189839	2.098838	4654.771197	0.008304	0.008566
RS	14	0.214563	2.006616	5220.121544	0.009313	0.009826
RS	15	0.241396	2.006616	5589.456928	0.009971	0.010720
RS	16	0.270518	1.779133	6735.628938	0.012016	0.013090
RS	17	0.302124	1.779133	7179.805123	0.012809	0.014144
RS	18	0.336426	1.527216	8886.721852	0.015854	0.017610
RS	19	0.373654	1.527216	9408.561223	0.016785	0.018856
RS	20	0.414057	1.312339	11540.515622	0.020588	0.023195
RS	21	0.457907	1.312339	12104.958827	0.021595	0.024563
RS	22	0.505498	1.161604	14266.725550	0.025451	0.028972
RS	23	0.557148	1.161604	14795.050005	0.026394	0.030225
RS	24	0.613204	1.076623	16456.138818	0.029357	0.033589
RS	25	0.674042	1.076623	16855.257407	0.030069	0.034450
RS	26	0.740069	1.045952	17665.718506	0.031515	0.036023
RS	27	0.811729	1.045952	17872.458449	0.031884	0.036347
RS	28	0.889501	1.053224	17854.469641	0.031852	0.036202
RS	29	0.973907	1.053224	17849.603030	0.031843	0.036022
RS	30	1.065514	1.083124	17253.140049	0.030779	0.034724
RS	31	1.164934	1.083124	17044.547172	0.030407	0.034129
RS	32	1.272836	1.123896	16129.082498	0.028774	0.032228
RS	33	1.389941	1.123896	15734.015056	0.028069	0.031293
RS	34	1.517036	1.167133	14678.893632	0.026187	0.029151
RS	35	1.654972	1.167133	14116.987778	0.025184	0.027927
RS	36	1.804675	1.206843	13024.338847	0.023235	0.025741
RS	37	1.967147	1.206843	12317.968087	0.021975	0.024275
RS	38	2.143479	1.238857	11238.873142	0.020050	0.022140
RS	39	2.334852	1.238857	10416.706677	0.018583	0.020485
RS	40	2.542550	1.261112	9372.115149	0.016720	0.018436
RS	41	2.767964	1.261112	8474.387195	0.015118	0.016662
RS	42	3.012607	1.274249	7474.356060	0.013334	0.014711
RS	43	3.278119	1.274249	6557.354286	0.011698	0.012913
RS	44	3.566279	1.281308	5621.967589	0.010029	0.011091
RS	45	3.879020	1.281308	4755.835753	0.008484	0.009395
RS	46	4.218438	1.285943	3926.326448	0.007004	0.007777
RS	47	4.586809	1.285943	3180.941933	0.005675	0.006316
RS	48	4.986603	1.290651	2505.916457	0.004470	0.004995
RS	49	5.420500	1.290651	1929.836912	0.003443	0.003862
RS	50	5.891409	1.296013	1438.493384	0.002566	0.002896
RS	51	6.402488	1.296013	1044.049807	0.001863	0.002115
RS	52	6.957163	1.301235	729.915399	0.001302	0.001492
RS	53	7.559153	1.301235	494.171775	0.000882	0.001020
RS	54	8.212493	1.305300	320.630472	0.000572	0.000670
RS	55	8.921565	1.305300	199.971648	0.000357	0.000423
RS	56	9.691122	1.305300	118.971203	0.000212	0.000256
RS	57	10.526324	1.305300	67.248733	0.000120	0.000147
RS	58	11.432770	1.298542	36.083954	0.000064	0.000081
RS	59	12.416537	1.298542	18.093102	0.000032	0.000041
RS	60	13.484222	1.298542	8.495270	0.000015	0.000020
RS	61	14.642983	1.298542	3.714389	0.000007	0.000009
RS	62	15.900588	1.298542	1.503215	0.000003	0.000004
RS	63	17.265469	1.298542	0.829264	0.000001	0.000002
PA	4+25*2+4+6 0.159308385 0.031898725 17.265469169 0.212770948 0.421942106 0.846763713 1.431871378 1.921561226 2.098838346 2.006615876 1.779133420 1.527216376 1.312338501 1.161604002 1.076623406 1.045952321 1.053224086 1.083124331 1.123896495 1.167133042 1.206843214 1.238857010 1.261112354 1.274249039 1.281308478 1.285943188 1.290650635 1.296013496 1.301235432 1.305300120 1.298542474
//
IT	4137
RD	9
LK	-6689097.897734
QD	-1395.668794 -> -1379.772726
RI	0.0278918904
TR	0.158691	0.031872
MT	17.370322
MM	C_pi: 1.038121, n_recomb: 562886.044349
RS	0	0.000000	0.215243	21542.356204	0.038271	0.017898
RS	1	0.008541	0.215243	22437.985079	0.039862	0.024498
RS	2	0.017811	0.215243	23288.744774	0.041374	0.024983
RS	3	0.027872	0.215243	24079.608821	0.042779	0.028991
RS	4	0.038793	0.413705	13070.371133	0.023220	0.016597
RS	5	0.050647	0.413705	13771.873844	0.024467	0.018168
RS	6	0.063513	0.837606	7210.125849	0.012809	0.010006
RS	7	0.077478	0.837606	7692.836463	0.013667	0.011241
RS	8	0.092636	1.435859	4800.592319	0.008529	0.007473
RS	9	0.109088	1.435859	5150.117710	0.009149	0.008274
RS	10	0.126945	1.948338	4074.960351	0.007239	0.006829
RS	11	0.146327	1.948338	4378.752360	0.007779	0.007576
RS	12	0.167365	2.140087	4282.181010	0.007608	0.007681
RS	13	0.190200	2.140087	4598.222413	0.008169	0.008463
RS	14	0.214984	2.049757	5149.028756	0.009148	0.009698
RS	15	0.241886	2.049757	5515.287216	0.009798	0.010576
RS	16	0.271085	1.814473	6659.440208	0.011831	0.012942
RS	17	0.302778	1.814473	7101.477979	0.012616	0.013969
RS	18	0.337177	1.550432	8833.708385	0.015694	0.017477
RS	19	0.374514	1.550432	9356.200064	0.016622	0.018690
RS	20	0.415041	1.323675	11554.974202	0.020528	0.023143
RS	21	0.459028	1.323675	12123.587470	0.021538	0.024480
RS	22	0.506772	1.164385	14380.210232	0.025547	0.029054
RS	23	0.558594	1.164385	14913.519822	0.026495	0.030286
RS	24	0.614842	1.074786	16654.828747	0.029588	0.033789
RS	25	0.675893	1.074786	17055.140424	0.030299	0.034636
RS	26	0.742159	1.042752	17894.166232	0.031790	0.036254
RS	27	0.814084	1.042752	18096.540276	0.032150	0.036569
RS	28	0.892152	1.050835	18056.686184	0.032079	0.036381
RS	29	0.976887	1.050835	18044.181406	0.032057	0.036198
RS	30	1.068860	1.082771	17400.783504	0.030914	0.034813
RS	31	1.168687	1.082771	17184.800779	0.030530	0.034223
RS	32	1.277040	1.126152	16219.998008	0.028816	0.032235
RS	33	1.394647	1.126152	15820.337637	0.028106	0.031311
RS	34	1.522298	1.172137	14725.251413	0.026160	0.029100
RS	35	1.660852	1.172137	14162.630869	0.025161	0.027893
RS	36	1.811238	1.214430	13042.999958	0.023172	0.025662
RS	37	1.974469	1.214430	12339.618733	0.021922	0.024216
RS	38	2.151640	1.248608	11245.934926	0.019979	0.022058
RS	39	2.343943	1.248608	10429.302923	0.018528	0.020424
RS	40	2.552669	1.272469	9379.442203	0.016663	0.018370
RS	41	2.779222	1.272469	8488.056391	0.015080	0.016616
RS	42	3.025124	1.286752	7487.541630	0.013302	0.014669
RS	43	3.292027	1.286752	6576.043982	0.011683	0.012888
RS	44	3.581726	1.294799	5640.904290	0.010021	0.011071
RS	45	3.896166	1.294799	4778.462964	0.008489	0.009389
RS	46	4.237461	1.300573	3947.927672	0.007014	0.007775
RS	47	4.607905	1.300573	3204.201837	0.005692	0.006323
RS	48	5.009986	1.306697	2526.846630	0.004489	0.005004
RS	49	5.446408	1.306697	1950.611350	0.003465	0.003876
RS	50	5.920103	1.313637	1456.313147	0.002587	0.002910
RS	51	6.434254	1.313637	1060.344520	0.001884	0.002131
RS	52	6.992316	1.320336	743.199732	0.001320	0.001506
RS	53	7.598040	1.320336	505.243516	0.000898	0.001033
RS	54	8.255496	1.325636	329.041831	0.000585	0.000680
RS	55	8.969102	1.325636	206.288743	0.000366	0.000432
RS	56	9.743655	1.325636	123.416292	0.000219	0.000262
RS	57	10.584358	1.325636	70.179864	0.000125	0.000152
RS	58	11.496863	1.318531	37.904053	0.000067	0.000083
RS	59	12.487301	1.318531	19.134703	0.000034	0.000043
RS	60	13.562327	1.318531	9.049662	0.000016	0.000021
RS	61	14.729167	1.318531	3.987611	0.000007	0.000009
RS	62	15.995662	1.318531	1.627255	0.000003	0.000004
RS	63	17.370322	1.318531	0.909784	0.000002	0.000002
PA	4+25*2+4+6 0.158691480 0.031872441 17.370322330 0.215243255 0.413705073 0.837606246 1.435858752 1.948338353 2.140087489 2.049757383 1.814472576 1.550432460 1.323674982 1.164384560 1.074785527 1.042751849 1.050835043 1.082771063 1.126151628 1.172137381 1.214430180 1.248607650 1.272469360 1.286752423 1.294798817 1.300573181 1.306696746 1.313637261 1.320335898 1.325635683 1.318531350
//
IT	4358
RD	10
LK	-6689068.058249
QD	-1375.787464 -> -1363.480719
RI	0.0274073363
TR	0.158162	0.031861
MT	17.459114
MM	C_pi: 1.042864, n_recomb: 565221.174926
RS	0	0.000000	0.217828	21399.970447	0.037861	0.017852
RS	1	0.008549	0.217828	22301.447721	0.039456	0.024414
RS	2	0.017830	0.217828	23160.053116	0.040975	0.024812
RS	3	0.027903	0.217828	23960.912474	0.042392	0.028691
RS	4	0.038838	0.406634	13392.157779	0.023694	0.016910
RS	5	0.050708	0.406634	14104.149008	0.024953	0.018490
RS	6	0.063592	0.829131	7329.788476	0.012968	0.010096
RS	7	0.077578	0.829131	7819.539975	0.013834	0.011356
RS	8	0.092760	1.437323	4825.219678	0.008537	0.007464
RS	9	0.109239	1.437323	5176.914035	0.009159	0.008284
RS	10	0.127128	1.968442	4058.941475	0.007181	0.006777
RS	11	0.146546	1.968442	4362.270664	0.007718	0.007531
RS	12	0.167624	2.172841	4245.943281	0.007512	0.007604
RS	13	0.190503	2.172841	4560.343112	0.008068	0.008385
RS	14	0.215339	2.085601	5096.962983	0.009018	0.009594
RS	15	0.242299	2.085601	5461.084711	0.009662	0.010461
RS	16	0.271563	1.845059	6600.140420	0.011677	0.012815
RS	17	0.303329	1.845059	7040.643936	0.012456	0.013821
RS	18	0.337811	1.571263	8790.652739	0.015553	0.017354
RS	19	0.375241	1.571263	9313.878244	0.016478	0.018540
RS	20	0.415870	1.334237	11568.559539	0.020467	0.023083
RS	21	0.459974	1.334237	12141.050340	0.021480	0.024396
RS	22	0.507847	1.167313	14481.888429	0.025622	0.029111
RS	23	0.559814	1.167313	15019.984883	0.026574	0.030325
RS	24	0.616224	1.073529	16834.889482	0.029785	0.033953
RS	25	0.677456	1.073529	17236.703873	0.030496	0.034787
RS	26	0.743923	1.040213	18103.298010	0.032029	0.036449
RS	27	0.816072	1.040213	18302.193085	0.032381	0.036755
RS	28	0.894390	1.048943	18244.222119	0.032278	0.036531
RS	29	0.979403	1.048943	18225.271942	0.032244	0.036345
RS	30	1.071685	1.082585	17541.368646	0.031035	0.034888
RS	31	1.171856	1.082585	17319.042126	0.030641	0.034302
RS	32	1.280590	1.128142	16311.860984	0.028859	0.032241
RS	33	1.398621	1.128142	15908.073897	0.028145	0.031326
RS	34	1.526743	1.176408	14778.800265	0.026147	0.029059
RS	35	1.665818	1.176408	14215.100619	0.025150	0.027866
RS	36	1.816783	1.220835	13072.221346	0.023128	0.025598
RS	37	1.980654	1.220835	12370.622375	0.021886	0.024169
RS	38	2.158536	1.256795	11263.970605	0.019928	0.021993
RS	39	2.351625	1.256795	10451.026652	0.018490	0.020377
RS	40	2.561221	1.281983	9395.789255	0.016623	0.018319
RS	41	2.788737	1.281983	8508.631970	0.015054	0.016581
RS	42	3.035704	1.297237	7506.532521	0.013281	0.014636
RS	43	3.303785	1.297237	6598.577579	0.011674	0.012869
RS	44	3.594785	1.306197	5662.280560	0.010018	0.011056
RS	45	3.910663	1.306197	4802.082458	0.008496	0.009385
RS	46	4.253546	1.313113	3969.410699	0.007023	0.007773
RS	47	4.625744	1.313113	3226.571885	0.005709	0.006329
RS	48	5.029762	1.320710	2546.325933	0.004505	0.005011
RS	49	5.468321	1.320710	1969.768635	0.003485	0.003888
RS	50	5.944373	1.329313	1472.458382	0.002605	0.002921
RS	51	6.461125	1.329313	1075.166284	0.001902	0.002144
RS	52	7.022055	1.337579	755.227155	0.001336	0.001518
RS	53	7.630941	1.337579	515.364606	0.000912	0.001044
RS	54	8.291882	1.344206	336.755575	0.000596	0.000690
RS	55	9.009329	1.344206	212.150371	0.000375	0.000440
RS	56	9.788113	1.344206	127.585039	0.000226	0.000268
RS	57	10.633477	1.344206	72.956557	0.000129	0.000156
RS	58	11.551115	1.336829	39.644487	0.000070	0.000086
RS	59	12.547203	1.336829	20.141061	0.000036	0.000045
RS	60	13.628451	1.336829	9.590862	0.000017	0.000022
RS	61	14.802137	1.336829	4.257143	0.000008	0.000010
RS	62	16.076165	1.336829	1.750943	0.000003	0.000004
RS	63	17.459114	1.336829	0.991478	0.000002	0.000002
PA	4+25*2+4+6 0.158162131 0.031861316 17.459114108 0.217828450 0.406634326 0.829130940 1.437322578 1.968441852 2.172840598 2.085600613 1.845059407 1.571263084 1.334237105 1.167313355 1.073528883 1.040213278 1.048942975 1.082585193 1.128142253 1.176407519 1.220835154 1.256795350 1.281983368 1.297237130 1.306196789 1.313113469 1.320709850 1.329313324 1.337578978 1.344205879 1.336828576
//
IT	3571
RD	11
LK	-6689044.832742
QD	-1359.778277 -> -1350.039442
RI	0.0269078532
TR	0.157702	0.031861
MT	17.535156
MM	C_pi: 1.047155, n_recomb: 567507.876574
RS	0	0.000000	0.220382	21259.053884	0.037460	0.017814
RS	1	0.008557	0.220382	22165.810309	0.039058	0.024338
RS	2	0.017846	0.220382	23031.638447	0.040584	0.024650
RS	3	0.027929	0.220382	23841.822915	0.042011	0.028404
RS	4	0.038876	0.400615	13685.776899	0.024116	0.017196
RS	5	0.050759	0.400615	14407.256812	0.025387	0.018776
RS	6	0.063659	0.821631	7441.743099	0.013113	0.010179
RS	7	0.077663	0.821631	7938.061922	0.013988	0.011461
RS	8	0.092865	1.437410	4853.580660	0.008552	0.007461
RS	9	0.109368	1.437410	5207.614583	0.009176	0.008297
RS	10	0.127284	1.983621	4052.380145	0.007141	0.006737
RS	11	0.146732	1.983621	4355.791941	0.007675	0.007499
RS	12	0.167844	2.198801	4222.542961	0.007441	0.007544
RS	13	0.190763	2.198801	4536.026870	0.007993	0.008326
RS	14	0.215642	2.115322	5059.314841	0.008915	0.009509
RS	15	0.242651	2.115322	5422.015365	0.009554	0.010369
RS	16	0.271971	1.871552	6553.929640	0.011549	0.012706
RS	17	0.303800	1.871552	6993.364296	0.012323	0.013695
RS	18	0.338352	1.589982	8755.334475	0.015428	0.017241
RS	19	0.375860	1.589982	9279.330829	0.016351	0.018404
RS	20	0.416578	1.344063	11580.921399	0.020407	0.023021
RS	21	0.460781	1.344063	12156.991180	0.021422	0.024312
RS	22	0.508765	1.170302	14572.784038	0.025679	0.029151
RS	23	0.560856	1.170302	15115.425418	0.026635	0.030349
RS	24	0.617404	1.072712	16997.853266	0.029952	0.034088
RS	25	0.678790	1.072712	17401.362780	0.030663	0.034911
RS	26	0.745429	1.038207	18294.117027	0.032236	0.036614
RS	27	0.817770	1.038207	18490.248575	0.032581	0.036912
RS	28	0.896302	1.047470	18416.957976	0.032452	0.036659
RS	29	0.981553	1.047470	18392.577374	0.032409	0.036469
RS	30	1.074098	1.082562	17673.455057	0.031142	0.034951
RS	31	1.174563	1.082562	17445.709337	0.030741	0.034367
RS	32	1.283624	1.129950	16401.979118	0.028902	0.032246
RS	33	1.402017	1.129950	15994.536700	0.028184	0.031339
RS	34	1.530541	1.180113	14835.945587	0.026142	0.029026
RS	35	1.670062	1.180113	14270.984196	0.025147	0.027844
RS	36	1.821522	1.226303	13108.119751	0.023098	0.025548
RS	37	1.985942	1.226303	12407.447259	0.021863	0.024132
RS	38	2.164430	1.263727	11289.336519	0.019893	0.021943
RS	39	2.358192	1.263727	10478.717193	0.018464	0.020340
RS	40	2.568533	1.289999	9418.229650	0.016596	0.018279
RS	41	2.796873	1.289999	8533.712275	0.015037	0.016554
RS	42	3.044751	1.306074	7529.282264	0.013267	0.014612
RS	43	3.313839	1.306074	6623.397302	0.011671	0.012856
RS	44	3.605952	1.315878	5684.941732	0.010017	0.011045
RS	45	3.923061	1.315878	4825.910010	0.008504	0.009383
RS	46	4.267304	1.323936	3990.295351	0.007031	0.007772
RS	47	4.641004	1.323936	3247.797591	0.005723	0.006334
RS	48	5.046679	1.333048	2564.281164	0.004518	0.005016
RS	49	5.487067	1.333048	1987.328782	0.003502	0.003898
RS	50	5.965138	1.343385	1487.013237	0.002620	0.002930
RS	51	6.484117	1.343385	1088.609821	0.001918	0.002156
RS	52	7.047503	1.353295	766.091480	0.001350	0.001528
RS	53	7.659097	1.353295	524.608247	0.000924	0.001055
RS	54	8.323023	1.361336	343.824910	0.000606	0.000699
RS	55	9.043759	1.361336	217.590464	0.000383	0.000447
RS	56	9.826168	1.361336	131.497184	0.000232	0.000274
RS	57	10.675525	1.361336	75.589177	0.000133	0.000160
RS	58	11.597559	1.353754	41.310024	0.000073	0.000089
RS	59	12.598489	1.353754	21.114073	0.000037	0.000046
RS	60	13.685066	1.353754	10.119482	0.000018	0.000023
RS	61	14.864619	1.353754	4.523117	0.000008	0.000010
RS	62	16.145104	1.353754	1.874277	0.000003	0.000004
RS	63	17.535156	1.353754	1.074316	0.000002	0.000003
PA	4+25*2+4+6 0.157701857 0.031861256 17.535156068 0.220382477 0.400614946 0.821630953 1.437410305 1.983621315 2.198800897 2.115321997 1.871551730 1.589982012 1.344062791 1.170302396 1.072711893 1.038207404 1.047470460 1.082562479 1.129949732 1.180113187 1.226302609 1.263726701 1.289999309 1.306074034 1.315878264 1.323935695 1.333047548 1.343384515 1.353295189 1.361336372 1.353754216
//
IT	3364
RD	12
LK	-6689026.362803
QD	-1346.496194 -> -1338.636181
RI	0.0264224228
TR	0.157297	0.031869
MT	17.600910
MM	C_pi: 1.051037, n_recomb: 569718.540752
RS	0	0.000000	0.222822	21126.859962	0.037083	0.017782
RS	1	0.008563	0.222822	22038.354442	0.038683	0.024271
RS	2	0.017860	0.222822	22910.739186	0.040214	0.024502
RS	3	0.027952	0.222822	23729.453890	0.041651	0.028138
RS	4	0.038909	0.395513	13951.136579	0.024488	0.017452
RS	5	0.050804	0.395513	14681.153151	0.025769	0.019029
RS	6	0.063717	0.815210	7543.788924	0.013241	0.010254
RS	7	0.077737	0.815210	8046.101732	0.014123	0.011552
RS	8	0.092957	1.436835	4882.981506	0.008571	0.007462
RS	9	0.109480	1.436835	5239.367909	0.009196	0.008311
RS	10	0.127418	1.995153	4052.187142	0.007113	0.006708
RS	11	0.146892	1.995153	4356.040725	0.007646	0.007477
RS	12	0.168034	2.219288	4208.644927	0.007387	0.007499
RS	13	0.190986	2.219288	4521.748192	0.007937	0.008282
RS	14	0.215904	2.139909	5032.732365	0.008834	0.009441
RS	15	0.242955	2.139909	5394.561205	0.009469	0.010296
RS	16	0.272323	1.894505	6518.030705	0.011441	0.012612
RS	17	0.304205	1.894505	6956.760352	0.012211	0.013588
RS	18	0.338818	1.606822	8726.178915	0.015317	0.017137
RS	19	0.376395	1.606822	9250.957442	0.016238	0.018282
RS	20	0.417189	1.353189	11592.004594	0.020347	0.022957
RS	21	0.461477	1.353189	12171.364235	0.021364	0.024230
RS	22	0.509557	1.173285	14654.052178	0.025722	0.029176
RS	23	0.561754	1.173285	15200.976089	0.026682	0.030361
RS	24	0.618421	1.072227	17145.326603	0.030094	0.034201
RS	25	0.679941	1.072227	17550.640321	0.030806	0.035015
RS	26	0.746729	1.036626	18468.003261	0.032416	0.036755
RS	27	0.819235	1.036626	18661.945893	0.032756	0.037046
RS	28	0.897951	1.046344	18575.454443	0.032605	0.036767
RS	29	0.983407	1.046344	18546.499639	0.032554	0.036574
RS	30	1.076181	1.082686	17796.487611	0.031237	0.035004
RS	31	1.176899	1.082686	17564.130955	0.030829	0.034422
RS	32	1.286242	1.131627	16488.716528	0.028942	0.032250
RS	33	1.404948	1.131627	16078.075564	0.028221	0.031350
RS	34	1.533819	1.183374	14894.342862	0.026143	0.028999
RS	35	1.673726	1.183374	14328.049420	0.025149	0.027827
RS	36	1.825613	1.231017	13148.009205	0.023078	0.025507
RS	37	1.990506	1.231017	12447.657477	0.021849	0.024103
RS	38	2.169519	1.269635	11319.501027	0.019869	0.021903
RS	39	2.363862	1.269635	10510.187516	0.018448	0.020312
RS	40	2.574846	1.296788	9444.686147	0.016578	0.018249
RS	41	2.803897	1.296788	8561.608056	0.015028	0.016534
RS	42	3.052563	1.313550	7554.385756	0.013260	0.014593
RS	43	3.322522	1.313550	6649.449416	0.011671	0.012846
RS	44	3.615598	1.324136	5708.117497	0.010019	0.011037
RS	45	3.933770	1.324136	4849.441608	0.008512	0.009382
RS	46	4.279188	1.333327	4010.301364	0.007039	0.007771
RS	47	4.654185	1.333327	3267.755077	0.005736	0.006339
RS	48	5.061293	1.343988	2580.710327	0.004530	0.005020
RS	49	5.503263	1.343988	2003.351074	0.003516	0.003906
RS	50	5.983079	1.356116	1500.079676	0.002633	0.002938
RS	51	6.503983	1.356116	1100.776215	0.001932	0.002166
RS	52	7.069493	1.367740	775.886303	0.001362	0.001537
RS	53	7.683428	1.367740	533.045869	0.000936	0.001064
RS	54	8.349935	1.377264	350.304036	0.000615	0.000706
RS	55	9.073516	1.377264	222.642288	0.000391	0.000454
RS	56	9.859059	1.377264	135.171389	0.000237	0.000279
RS	57	10.711869	1.377264	78.087140	0.000137	0.000164
RS	58	11.637707	1.369555	42.904463	0.000075	0.000091
RS	59	12.642825	1.369555	22.055233	0.000039	0.000048
RS	60	13.734013	1.369555	10.635993	0.000019	0.000023
RS	61	14.918642	1.369555	4.785630	0.000008	0.000011
RS	62	16.204712	1.369555	1.997252	0.000004	0.000005
RS	63	17.600910	1.369555	1.158276	0.000002	0.000003
PA	4+25*2+4+6 0.157297141 0.031869308 17.600910227 0.222821536 0.395513350 0.815209610 1.436834560 1.995153293 2.219288000 2.139909194 1.894504912 1.606822318 1.353189194 1.173284581 1.072226982 1.036626195 1.046343649 1.082686368 1.131627023 1.183373597 1.231016837 1.269634511 1.296787769 1.313549940 1.324135633 1.333326939 1.343988297 1.356115956 1.367739617 1.377263567 1.369554536
//
IT	3694
RD	13
LK	-6689011.389938
QD	-1335.185442 -> -1328.727188
RI	0.0259662498
TR	0.156937	0.031883
MT	17.658468
MM	C_pi: 1.054556, n_recomb: 571837.087066
RS	0	0.000000	0.225098	21007.147624	0.036736	0.017754
RS	1	0.008569	0.225098	21922.898753	0.038338	0.024211
RS	2	0.017872	0.225098	22801.199669	0.039874	0.024367
RS	3	0.027972	0.225098	23627.635399	0.041319	0.027898
RS	4	0.038937	0.391210	14189.055819	0.024813	0.017681
RS	5	0.050843	0.391210	14926.727967	0.026103	0.019251
RS	6	0.063768	0.809864	7635.012752	0.013352	0.010318
RS	7	0.077801	0.809864	8142.712994	0.014240	0.011629
RS	8	0.093036	1.436059	4911.718478	0.008589	0.007464
RS	9	0.109577	1.436059	5270.372822	0.009217	0.008325
RS	10	0.127535	2.004003	4056.209139	0.007093	0.006686
RS	11	0.147032	2.004003	4360.734433	0.007626	0.007462
RS	12	0.168200	2.235344	4201.890436	0.007348	0.007464
RS	13	0.191181	2.235344	4515.013698	0.007896	0.008250
RS	14	0.216132	2.160162	5014.818181	0.008770	0.009387
RS	15	0.243220	2.160162	5376.206366	0.009402	0.010237
RS	16	0.272630	1.914390	6490.401684	0.011350	0.012531
RS	17	0.304560	1.914390	6928.717173	0.012117	0.013497
RS	18	0.339225	1.622001	8701.998358	0.015218	0.017043
RS	19	0.376861	1.622001	9227.556174	0.016137	0.018173
RS	20	0.417722	1.361660	11601.910406	0.020289	0.022894
RS	21	0.462085	1.361660	12184.290361	0.021307	0.024152
RS	22	0.510248	1.176212	14726.906305	0.025754	0.029192
RS	23	0.562539	1.176212	15277.846112	0.026717	0.030365
RS	24	0.619310	1.071992	17278.974758	0.030217	0.034296
RS	25	0.680946	1.071992	17686.140205	0.030929	0.035101
RS	26	0.747864	1.035388	18626.430966	0.032573	0.036875
RS	27	0.820515	1.035388	18818.646511	0.032909	0.037160
RS	28	0.899392	1.045509	18720.503975	0.032737	0.036859
RS	29	0.985027	1.045509	18687.701922	0.032680	0.036663
RS	30	1.078000	1.082947	17910.377165	0.031321	0.035048
RS	31	1.178940	1.082947	17674.117558	0.030908	0.034467
RS	32	1.288530	1.133217	16571.128768	0.028979	0.032253
RS	33	1.407509	1.133217	16157.719777	0.028256	0.031359
RS	34	1.536684	1.186291	14952.370893	0.026148	0.028977
RS	35	1.676928	1.186291	14384.758134	0.025155	0.027814
RS	36	1.829188	1.235130	13190.008674	0.023066	0.025475
RS	37	1.994495	1.235130	12489.554431	0.021841	0.024081
RS	38	2.173968	1.274717	11352.626922	0.019853	0.021872
RS	39	2.368818	1.274717	10543.864093	0.018439	0.020292
RS	40	2.580365	1.302576	9473.680304	0.016567	0.018226
RS	41	2.810039	1.302576	8591.130547	0.015024	0.016521
RS	42	3.059393	1.319912	7580.826013	0.013257	0.014581
RS	43	3.330114	1.319912	6675.989199	0.011675	0.012841
RS	44	3.624032	1.331221	5731.282437	0.010023	0.011032
RS	45	3.943135	1.331221	4872.354939	0.008521	0.009382
RS	46	4.289581	1.341536	4029.274573	0.007046	0.007770
RS	47	4.665713	1.341536	3286.406506	0.005747	0.006343
RS	48	5.074075	1.353770	2595.671842	0.004539	0.005023
RS	49	5.517429	1.353770	2017.930973	0.003529	0.003913
RS	50	5.998773	1.367737	1511.775170	0.002644	0.002944
RS	51	6.521362	1.367737	1111.774622	0.001944	0.002174
RS	52	7.088730	1.381130	784.710116	0.001372	0.001545
RS	53	7.704714	1.381130	540.751213	0.000946	0.001072
RS	54	8.373481	1.392203	356.245334	0.000623	0.000713
RS	55	9.099552	1.392203	227.339318	0.000398	0.000460
RS	56	9.887839	1.392203	138.627448	0.000242	0.000284
RS	57	10.743673	1.392203	80.461183	0.000141	0.000167
RS	58	11.672840	1.384421	44.433465	0.000078	0.000094
RS	59	12.681626	1.384421	22.966813	0.000040	0.000049
RS	60	13.776852	1.384421	11.141147	0.000019	0.000024
RS	61	14.965925	1.384421	5.044856	0.000009	0.000011
RS	62	16.256887	1.384421	2.119872	0.000004	0.000005
RS	63	17.658468	1.384421	1.243318	0.000002	0.000003
PA	4+25*2+4+6 0.156936788 0.031883045 17.658467830 0.225098252 0.391210356 0.809863902 1.436058986 2.004002874 2.235343602 2.160161859 1.914389900 1.622000593 1.361660048 1.176211705 1.071991795 1.035388463 1.045508930 1.082946566 1.133216690 1.186290907 1.235130494 1.274716919 1.302575587 1.319912398 1.331221171 1.341536129 1.353770118 1.367737486 1.381130363 1.392202871 1.384421076
//
IT	3729
RD	14
LK	-6688999.037797
QD	-1325.326352 -> -1319.932887
RI	0.0255457732
TR	0.156613	0.031901
MT	17.709385
MM	C_pi: 1.057760, n_recomb: 573858.312161
RS	0	0.000000	0.227192	20901.358247	0.036423	0.017730
RS	1	0.008574	0.227192	21820.954562	0.038025	0.024158
RS	2	0.017882	0.227192	22704.591707	0.039565	0.024248
RS	3	0.027989	0.227192	23537.987261	0.041017	0.027683
RS	4	0.038963	0.387594	14401.253690	0.025095	0.017882
RS	5	0.050877	0.387594	15145.787791	0.026393	0.019446
RS	6	0.063813	0.805527	7715.406119	0.013445	0.010373
RS	7	0.077857	0.805527	8227.898270	0.014338	0.011695
RS	8	0.093106	1.435364	4938.810404	0.008606	0.007467
RS	9	0.109663	1.435364	5299.593877	0.009235	0.008338
RS	10	0.127639	2.010835	4063.067362	0.007080	0.006670
RS	11	0.147156	2.010835	4368.412344	0.007612	0.007451
RS	12	0.168346	2.247836	4200.507494	0.007320	0.007439
RS	13	0.191353	2.247836	4513.949549	0.007866	0.008227
RS	14	0.216333	2.176783	5003.715226	0.008719	0.009344
RS	15	0.243454	2.176783	5365.000909	0.009349	0.010192
RS	16	0.272901	1.931634	6469.436784	0.011274	0.012462
RS	17	0.304872	1.931634	6907.571400	0.012037	0.013419
RS	18	0.339585	1.635709	8681.928247	0.015129	0.016957
RS	19	0.377273	1.635709	9208.256928	0.016046	0.018074
RS	20	0.418193	1.369535	11610.729771	0.020233	0.022831
RS	21	0.462621	1.369535	12195.884679	0.021252	0.024077
RS	22	0.510859	1.179064	14792.383147	0.025777	0.029199
RS	23	0.563232	1.179064	15347.083343	0.026744	0.030362
RS	24	0.620095	1.071947	17400.423796	0.030322	0.034376
RS	25	0.681834	1.071947	17809.451230	0.031035	0.035173
RS	26	0.748866	1.034431	18770.989035	0.032710	0.036979
RS	27	0.821645	1.034431	18961.853917	0.033043	0.037258
RS	28	0.900664	1.044919	18853.248134	0.032853	0.036937
RS	29	0.986458	1.044919	18817.215564	0.032791	0.036738
RS	30	1.079608	1.083331	18015.503619	0.031394	0.035084
RS	31	1.180744	1.083331	17775.961223	0.030976	0.034505
RS	32	1.290550	1.134749	16648.865066	0.029012	0.032254
RS	33	1.409772	1.134749	16233.088922	0.028288	0.031366
RS	34	1.539215	1.188938	15009.165258	0.026155	0.028959
RS	35	1.679756	1.188938	14440.290503	0.025164	0.027803
RS	36	1.832347	1.238761	13232.955736	0.023060	0.025450
RS	37	1.998020	1.238761	12532.102631	0.021838	0.024064
RS	38	2.177898	1.279125	11387.566541	0.019844	0.021849
RS	39	2.373198	1.279125	10578.781964	0.018434	0.020277
RS	40	2.585242	1.307541	9504.268910	0.016562	0.018210
RS	41	2.815466	1.307541	8621.544961	0.015024	0.016512
RS	42	3.065429	1.325352	7608.005937	0.013258	0.014572
RS	43	3.336823	1.325352	6702.605953	0.011680	0.012838
RS	44	3.631486	1.337332	5754.161174	0.010027	0.011028
RS	45	3.951412	1.337332	4894.513997	0.008529	0.009384
RS	46	4.298767	1.348756	4047.197476	0.007053	0.007769
RS	47	4.675903	1.348756	3303.806414	0.005757	0.006347
RS	48	5.085375	1.362581	2609.272448	0.004547	0.005025
RS	49	5.529952	1.362581	2031.193248	0.003540	0.003919
RS	50	6.012647	1.378427	1522.235308	0.002653	0.002949
RS	51	6.536726	1.378427	1121.723305	0.001955	0.002182
RS	52	7.105738	1.393639	792.662784	0.001381	0.001552
RS	53	7.723536	1.393639	547.798646	0.000955	0.001080
RS	54	8.394301	1.406321	361.702082	0.000630	0.000720
RS	55	9.122576	1.406321	231.715726	0.000404	0.000466
RS	56	9.913291	1.406321	141.885770	0.000247	0.000289
RS	57	10.771799	1.406321	82.722590	0.000144	0.000171
RS	58	11.703913	1.398518	45.902743	0.000080	0.000096
RS	59	12.715943	1.398518	23.851434	0.000042	0.000051
RS	60	13.814742	1.398518	11.636030	0.000020	0.000025
RS	61	15.007749	1.398518	5.301198	0.000009	0.000012
RS	62	16.303040	1.398518	2.242274	0.000004	0.000005
RS	63	17.709385	1.398518	1.329509	0.000002	0.000003
PA	4+25*2+4+6 0.156612601 0.031900742 17.709384862 0.227191611 0.387593927 0.805527177 1.435363606 2.010835293 2.247836024 2.176782673 1.931633679 1.635708869 1.369534557 1.179064247 1.071946812 1.034430663 1.044918662 1.083330760 1.134749150 1.188938231 1.238760820 1.279125223 1.307540947 1.325351843 1.337331998 1.348755878 1.362581090 1.378427175 1.393639322 1.406321470 1.398517861
//
IT	3814
RD	15
LK	-6688988.683454
QD	-1316.558136 -> -1311.987159
RI	0.0251636711
TR	0.156319	0.031921
MT	17.754782
MM	C_pi: 1.060680, n_recomb: 575779.427310
RS	0	0.000000	0.229094	20809.739611	0.036142	0.017710
RS	1	0.008578	0.229094	21732.830800	0.037745	0.024111
RS	2	0.017892	0.229094	22621.287093	0.039288	0.024142
RS	3	0.028005	0.229094	23460.944490	0.040746	0.027495
RS	4	0.038985	0.384558	14589.937239	0.025339	0.018059
RS	5	0.050907	0.384558	15340.625620	0.026643	0.019615
RS	6	0.063852	0.802109	7785.353973	0.013521	0.010418
RS	7	0.077908	0.802109	8302.069874	0.014419	0.011748
RS	8	0.093169	1.434876	4963.799153	0.008621	0.007470
RS	9	0.109739	1.434876	5326.548876	0.009251	0.008348
RS	10	0.127731	2.016161	4071.733122	0.007072	0.006659
RS	11	0.147265	2.016161	4377.984109	0.007604	0.007444
RS	12	0.168476	2.257427	4203.206950	0.007300	0.007422
RS	13	0.191506	2.257427	4517.191772	0.007845	0.008212
RS	14	0.216512	2.190351	4997.976999	0.008680	0.009310
RS	15	0.243662	2.190351	5359.424357	0.009308	0.010157
RS	16	0.273142	1.946599	6453.837884	0.011209	0.012402
RS	17	0.305150	1.946599	6891.976263	0.011970	0.013353
RS	18	0.339905	1.648120	8665.197777	0.015050	0.016879
RS	19	0.377640	1.648120	9192.280806	0.015965	0.017984
RS	20	0.418612	1.376859	11618.550159	0.020179	0.022771
RS	21	0.463099	1.376859	12206.254881	0.021200	0.024005
RS	22	0.511402	1.181821	14851.390107	0.025794	0.029201
RS	23	0.563849	1.181821	15409.604755	0.026763	0.030356
RS	24	0.620794	1.072041	17511.054630	0.030413	0.034444
RS	25	0.682624	1.072041	17921.922969	0.031126	0.035234
RS	26	0.749759	1.033695	18903.095567	0.032830	0.037069
RS	27	0.822651	1.033695	19092.910079	0.033160	0.037342
RS	28	0.901797	1.044529	18974.694805	0.032955	0.037004
RS	29	0.987732	1.044529	18935.953672	0.032888	0.036803
RS	30	1.081039	1.083818	18112.317069	0.031457	0.035113
RS	31	1.182349	1.083818	17870.027925	0.031036	0.034536
RS	32	1.292350	1.136238	16721.745039	0.029042	0.032255
RS	33	1.411787	1.136238	16303.967113	0.028316	0.031371
RS	34	1.541469	1.191366	15064.077792	0.026163	0.028943
RS	35	1.682275	1.191366	14494.027819	0.025173	0.027794
RS	36	1.835160	1.241993	13275.960575	0.023057	0.025430
RS	37	2.001160	1.241993	12574.506206	0.021839	0.024051
RS	38	2.181399	1.282975	11423.400064	0.019840	0.021832
RS	39	2.377099	1.282975	10614.166760	0.018434	0.020266
RS	40	2.589586	1.311818	9535.718510	0.016561	0.018199
RS	41	2.820301	1.311818	8652.277912	0.015027	0.016506
RS	42	3.070806	1.330017	7635.433463	0.013261	0.014567
RS	43	3.342800	1.330017	6728.959662	0.011687	0.012838
RS	44	3.638126	1.342619	5776.539683	0.010033	0.011026
RS	45	3.958786	1.342619	4915.813724	0.008538	0.009386
RS	46	4.306951	1.355137	4064.048703	0.007058	0.007769
RS	47	4.684983	1.355137	3319.994621	0.005766	0.006351
RS	48	5.095442	1.370565	2621.602870	0.004553	0.005026
RS	49	5.541111	1.370565	2043.242195	0.003549	0.003924
RS	50	6.025010	1.388320	1531.573116	0.002660	0.002953
RS	51	6.550418	1.388320	1130.720603	0.001964	0.002188
RS	52	7.120896	1.405396	799.827615	0.001389	0.001558
RS	53	7.740309	1.405396	554.250201	0.000963	0.001086
RS	54	8.412857	1.419740	366.719906	0.000637	0.000726
RS	55	9.143096	1.419740	235.800324	0.000410	0.000471
RS	56	9.935976	1.419740	144.963279	0.000252	0.000293
RS	57	10.796869	1.419740	84.880526	0.000147	0.000174
RS	58	11.731611	1.411966	47.316735	0.000082	0.000098
RS	59	12.746535	1.411966	24.711084	0.000043	0.000052
RS	60	13.848521	1.411966	12.121440	0.000021	0.000026
RS	61	15.045035	1.411966	5.554941	0.000010	0.000012
RS	62	16.344188	1.411966	2.364549	0.000004	0.000005
RS	63	17.754782	1.411966	1.416894	0.000002	0.000003
PA	4+25*2+4+6 0.156318722 0.031921216 17.754782455 0.229093512 0.384558457 0.802108640 1.434876288 2.016160695 2.257426953 2.190351287 1.946599301 1.648119700 1.376859110 1.181821382 1.072040862 1.033694726 1.044529026 1.083818404 1.136238232 1.191365825 1.241992617 1.282975130 1.311818048 1.330017097 1.342618763 1.355137083 1.370564963 1.388320304 1.405396347 1.419739903 1.411965950
//
IT	3625
RD	16
LK	-6688979.877858
QD	-1308.635489 -> -1304.710142
RI	0.0248189958
TR	0.156049	0.031943
MT	17.795759
MM	C_pi: 1.063356, n_recomb: 577601.110402
RS	0	0.000000	0.230809	20731.548749	0.035893	0.017691
RS	1	0.008582	0.230809	21657.842338	0.037496	0.024070
RS	2	0.017901	0.230809	22550.669550	0.039042	0.024050
RS	3	0.028019	0.230809	23395.970635	0.040505	0.027329
RS	4	0.039005	0.382009	14757.617714	0.025550	0.018215
RS	5	0.050935	0.382009	15513.841008	0.026859	0.019763
RS	6	0.063888	0.799505	7845.588932	0.013583	0.010455
RS	7	0.077953	0.799505	8366.005006	0.014484	0.011791
RS	8	0.093225	1.434690	4986.405707	0.008633	0.007472
RS	9	0.109808	1.434690	5350.946321	0.009264	0.008357
RS	10	0.127813	2.020359	4081.505328	0.007066	0.006651
RS	11	0.147364	2.020359	4388.707999	0.007598	0.007440
RS	12	0.168593	2.264673	4208.998184	0.007287	0.007410
RS	13	0.191644	2.264673	4523.693009	0.007832	0.008203
RS	14	0.216673	2.201353	4996.514209	0.008650	0.009285
RS	15	0.243850	2.201353	5358.332738	0.009277	0.010130
RS	16	0.273359	1.959604	6442.608592	0.011154	0.012351
RS	17	0.305401	1.959604	6880.899725	0.011913	0.013297
RS	18	0.340193	1.659392	8651.218311	0.014978	0.016807
RS	19	0.377970	1.659392	9179.036753	0.015892	0.017903
RS	20	0.418990	1.383692	11625.436057	0.020127	0.022712
RS	21	0.463530	1.383692	12215.487713	0.021149	0.023937
RS	22	0.511892	1.184481	14904.714717	0.025805	0.029198
RS	23	0.564405	1.184481	15466.214778	0.026777	0.030345
RS	24	0.621424	1.072243	17612.123274	0.030492	0.034502
RS	25	0.683337	1.072243	18024.794184	0.031206	0.035287
RS	26	0.750563	1.033143	19024.067300	0.032936	0.037148
RS	27	0.823558	1.033143	19213.075834	0.033264	0.037416
RS	28	0.902818	1.044311	19085.889544	0.033043	0.037062
RS	29	0.988880	1.044311	19044.883977	0.032972	0.036858
RS	30	1.082328	1.084400	18201.379819	0.031512	0.035137
RS	31	1.183796	1.084400	17956.810340	0.031089	0.034562
RS	32	1.293972	1.137701	16789.830129	0.029068	0.032254
RS	33	1.413603	1.137701	16370.380234	0.028342	0.031375
RS	34	1.543501	1.193623	15116.745390	0.026172	0.028930
RS	35	1.684546	1.193623	14545.625230	0.025183	0.027787
RS	36	1.837697	1.244905	13318.428213	0.023058	0.025415
RS	37	2.003990	1.244905	12616.241682	0.021842	0.024042
RS	38	2.184555	1.286369	11459.515345	0.019840	0.021820
RS	39	2.380616	1.286369	10649.512313	0.018437	0.020259
RS	40	2.593503	1.315533	9567.488394	0.016564	0.018193
RS	41	2.824661	1.315533	8682.919872	0.015033	0.016505
RS	42	3.075656	1.334043	7662.783627	0.013267	0.014565
RS	43	3.348191	1.334043	6754.841119	0.011695	0.012839
RS	44	3.644116	1.347222	5798.288512	0.010039	0.011026
RS	45	3.965437	1.347222	4936.210695	0.008546	0.009389
RS	46	4.314334	1.360817	4079.858972	0.007063	0.007768
RS	47	4.693173	1.360817	3335.043331	0.005774	0.006354
RS	48	5.104524	1.377852	2632.771611	0.004558	0.005027
RS	49	5.551178	1.377852	2054.189311	0.003556	0.003928
RS	50	6.036163	1.397543	1539.897786	0.002666	0.002956
RS	51	6.562770	1.397543	1138.859905	0.001972	0.002194
RS	52	7.134571	1.416523	806.282623	0.001396	0.001563
RS	53	7.755444	1.416523	560.163658	0.000970	0.001093
RS	54	8.429600	1.432575	371.340582	0.000643	0.000731
RS	55	9.161612	1.432575	239.619733	0.000415	0.000476
RS	56	9.956446	1.432575	147.875778	0.000256	0.000297
RS	57	10.819493	1.432575	86.943665	0.000151	0.000177
RS	58	11.756607	1.424875	48.679887	0.000084	0.000101
RS	59	12.774144	1.424875	25.547720	0.000044	0.000054
RS	60	13.879006	1.424875	12.598137	0.000022	0.000027
RS	61	15.078688	1.424875	5.806339	0.000010	0.000013
RS	62	16.381327	1.424875	2.486766	0.000004	0.000005
RS	63	17.795759	1.424875	1.505498	0.000003	0.000003
PA	4+25*2+4+6 0.156049489 0.031943317 17.795758573 0.230808967 0.382009498 0.799505131 1.434690185 2.020359043 2.264673446 2.201353427 1.959603535 1.659392431 1.383692353 1.184480991 1.072242782 1.033143167 1.044310871 1.084400326 1.137701093 1.193622553 1.244905196 1.286369231 1.315533032 1.334043009 1.347221877 1.360817002 1.377851893 1.397543326 1.416523437 1.432574857 1.424875463
//
IT	4526
RD	17
LK	-6688972.292385
QD	-1301.383130 -> -1297.972628
RI	0.0245085008
TR	0.155802	0.031967
MT	17.832883
MM	C_pi: 1.065814, n_recomb: 579327.170488
RS	0	0.000000	0.232351	20665.441561	0.035671	0.017675
RS	1	0.008586	0.232351	21594.688399	0.037275	0.024034
RS	2	0.017908	0.232351	22491.497753	0.038823	0.023970
RS	3	0.028031	0.232351	23341.900964	0.040291	0.027186
RS	4	0.039024	0.379869	14906.654516	0.025731	0.018351
RS	5	0.050960	0.379869	15667.869772	0.027045	0.019892
RS	6	0.063921	0.797613	7896.988717	0.013631	0.010484
RS	7	0.077994	0.797613	8420.629831	0.014535	0.011825
RS	8	0.093276	1.434793	5006.728283	0.008642	0.007474
RS	9	0.109870	1.434793	5372.893016	0.009274	0.008363
RS	10	0.127888	2.023700	4091.911682	0.007063	0.006645
RS	11	0.147454	2.023700	4400.083977	0.007595	0.007438
RS	12	0.168699	2.270005	4217.152950	0.007279	0.007403
RS	13	0.191769	2.270005	4532.682504	0.007824	0.008198
RS	14	0.216819	2.210180	4998.493306	0.008628	0.009265
RS	15	0.244020	2.210180	5360.849534	0.009254	0.010111
RS	16	0.273556	1.970897	6434.999858	0.011108	0.012308
RS	17	0.305628	1.970897	6873.565192	0.011865	0.013249
RS	18	0.340453	1.669654	8639.543130	0.014913	0.016741
RS	19	0.378269	1.669654	9168.076304	0.015825	0.017829
RS	20	0.419331	1.390071	11631.539861	0.020078	0.022656
RS	21	0.463919	1.390071	12223.755973	0.021100	0.023873
RS	22	0.512335	1.187030	14953.139807	0.025811	0.029192
RS	23	0.564907	1.187030	15517.711531	0.026786	0.030333
RS	24	0.621994	1.072514	17704.866682	0.030561	0.034553
RS	25	0.683981	1.072514	18119.285020	0.031276	0.035332
RS	26	0.751291	1.032733	19135.190847	0.033030	0.037217
RS	27	0.824379	1.032733	19323.586010	0.033355	0.037481
RS	28	0.903742	1.044227	19187.902902	0.033121	0.037111
RS	29	0.989920	1.044227	19145.003722	0.033047	0.036906
RS	30	1.083496	1.085055	18283.325560	0.031560	0.035157
RS	31	1.185106	1.085055	18036.876772	0.031134	0.034583
RS	32	1.295440	1.139136	16853.337253	0.029091	0.032252
RS	33	1.415247	1.139136	16432.505874	0.028365	0.031377
RS	34	1.545340	1.195732	15167.004770	0.026180	0.028919
RS	35	1.686602	1.195732	14594.925725	0.025193	0.027782
RS	36	1.839993	1.247544	13360.018466	0.023061	0.025403
RS	37	2.006553	1.247544	12657.012628	0.021848	0.024035
RS	38	2.187413	1.289376	11495.486201	0.019843	0.021811
RS	39	2.383801	1.289376	10684.474584	0.018443	0.020256
RS	40	2.597050	1.318767	9599.244253	0.016570	0.018190
RS	41	2.828608	1.318767	8713.227798	0.015040	0.016505
RS	42	3.080046	1.337520	7689.854075	0.013274	0.014566
RS	43	3.353072	1.337520	6780.133523	0.011703	0.012842
RS	44	3.649539	1.351233	5819.361352	0.010045	0.011027
RS	45	3.971459	1.351233	4955.716607	0.008554	0.009392
RS	46	4.321018	1.365885	4094.688821	0.007068	0.007768
RS	47	4.700589	1.365885	3349.039097	0.005781	0.006357
RS	48	5.112748	1.384528	2642.883296	0.004562	0.005027
RS	49	5.560294	1.384528	2064.139474	0.003563	0.003932
RS	50	6.046264	1.406176	1547.313034	0.002671	0.002958
RS	51	6.573957	1.406176	1146.228545	0.001979	0.002199
RS	52	7.146957	1.427095	812.100935	0.001402	0.001567
RS	53	7.769151	1.427095	565.592660	0.000976	0.001098
RS	54	8.444765	1.444892	375.603268	0.000648	0.000736
RS	55	9.178384	1.444892	243.198627	0.000420	0.000481
RS	56	9.974988	1.444892	150.637776	0.000260	0.000301
RS	57	10.839986	1.444892	88.919901	0.000153	0.000180
RS	58	11.779250	1.437294	49.996506	0.000086	0.000103
RS	59	12.799154	1.437294	26.363078	0.000046	0.000055
RS	60	13.906623	1.437294	13.066696	0.000023	0.000028
RS	61	15.109176	1.437294	6.055521	0.000010	0.000013
RS	62	16.414974	1.437294	2.608924	0.000005	0.000006
RS	63	17.832883	1.437294	1.595283	0.000003	0.000004
PA	4+25*2+4+6 0.155801982 0.031966523 17.832883418 0.232350843 0.379868615 0.797612830 1.434793486 2.023700173 2.270004816 2.210180246 1.970896836 1.669654281 1.390070930 1.187030378 1.072514275 1.032733166 1.044226715 1.085055470 1.139136136 1.195732442 1.247543527 1.289375909 1.318766895 1.337520048 1.351232735 1.365884819 1.384528274 1.406176462 1.427094584 1.444892263 1.437294405
//
IT	3384
RD	18
LK	-6688965.684371
QD	-1294.676407 -> -1291.682626
RI	0.0242326186
TR	0.155572	0.031990
MT	17.866897
MM	C_pi: 1.068077, n_recomb: 580958.015548
RS	0	0.000000	0.233723	20610.916334	0.035477	0.017660
RS	1	0.008589	0.233723	21542.905537	0.037082	0.024002
RS	2	0.017915	0.233723	22443.354049	0.038632	0.023900
RS	3	0.028043	0.233723	23298.371169	0.040103	0.027061
RS	4	0.039040	0.378071	15039.013492	0.025887	0.018469
RS	5	0.050982	0.378071	15804.736842	0.027205	0.020005
RS	6	0.063950	0.796318	7940.538335	0.013668	0.010506
RS	7	0.078032	0.796318	8466.981166	0.014574	0.011851
RS	8	0.093322	1.435234	5024.607650	0.008649	0.007474
RS	9	0.109927	1.435234	5392.222777	0.009282	0.008368
RS	10	0.127957	2.026406	4102.538079	0.007062	0.006641
RS	11	0.147536	2.026406	4411.673852	0.007594	0.007437
RS	12	0.168796	2.273785	4227.039127	0.007276	0.007400
RS	13	0.191883	2.273785	4543.491267	0.007821	0.008198
RS	14	0.216952	2.217201	5003.114281	0.008612	0.009252
RS	15	0.244175	2.217201	5366.132605	0.009237	0.010097
RS	16	0.273736	1.980746	6430.186651	0.011068	0.012270
RS	17	0.305835	1.980746	6869.114172	0.011824	0.013208
RS	18	0.340692	1.679042	8629.616411	0.014854	0.016680
RS	19	0.378542	1.679042	9158.834750	0.015765	0.017762
RS	20	0.419644	1.396047	11636.768510	0.020030	0.022602
RS	21	0.464275	1.396047	12230.978494	0.021053	0.023811
RS	22	0.512740	1.189476	14997.075711	0.025814	0.029183
RS	23	0.565368	1.189476	15564.516753	0.026791	0.030319
RS	24	0.622515	1.072843	17789.988534	0.030622	0.034597
RS	25	0.684571	1.072843	18206.090785	0.031338	0.035371
RS	26	0.751957	1.032442	19237.312944	0.033113	0.037278
RS	27	0.825130	1.032442	19425.249690	0.033437	0.037538
RS	28	0.904588	1.044259	19281.413722	0.033189	0.037153
RS	29	0.990871	1.044259	19236.938955	0.033112	0.036946
RS	30	1.084564	1.085776	18358.559247	0.031600	0.035172
RS	31	1.186305	1.085776	18110.580194	0.031174	0.034600
RS	32	1.296784	1.140556	16912.277070	0.029111	0.032249
RS	33	1.416752	1.140556	16490.332620	0.028385	0.031378
RS	34	1.547023	1.197726	15214.629129	0.026189	0.028910
RS	35	1.688484	1.197726	14641.710134	0.025203	0.027777
RS	36	1.842094	1.249961	13400.312226	0.023066	0.025393
RS	37	2.008898	1.249961	12696.448806	0.021854	0.024031
RS	38	2.190029	1.292064	11530.891540	0.019848	0.021807
RS	39	2.386716	1.292064	10718.702809	0.018450	0.020255
RS	40	2.600297	1.321602	9630.626879	0.016577	0.018190
RS	41	2.832221	1.321602	8742.925887	0.015049	0.016508
RS	42	3.084066	1.340538	7716.416499	0.013282	0.014569
RS	43	3.357541	1.340538	6804.684837	0.011713	0.012847
RS	44	3.654504	1.354748	5839.648099	0.010052	0.011029
RS	45	3.976974	1.354748	4974.283239	0.008562	0.009396
RS	46	4.327139	1.370437	4108.539058	0.007072	0.007768
RS	47	4.707380	1.370437	3362.016531	0.005787	0.006360
RS	48	5.120280	1.390688	2652.000018	0.004565	0.005026
RS	49	5.568642	1.390688	2073.161867	0.003569	0.003935
RS	50	6.055514	1.414309	1553.892929	0.002675	0.002960
RS	51	6.584203	1.414309	1152.890851	0.001984	0.002203
RS	52	7.158300	1.437188	817.340869	0.001407	0.001571
RS	53	7.781706	1.437188	570.579275	0.000982	0.001103
RS	54	8.458654	1.456776	379.535813	0.000653	0.000740
RS	55	9.193746	1.456776	246.555042	0.000424	0.000485
RS	56	9.991973	1.456776	153.260138	0.000264	0.000305
RS	57	10.858758	1.456776	90.815278	0.000156	0.000183
RS	58	11.799991	1.449329	51.269105	0.000088	0.000105
RS	59	12.822065	1.449329	27.158578	0.000047	0.000056
RS	60	13.931924	1.449329	13.527869	0.000023	0.000028
RS	61	15.137106	1.449329	6.302866	0.000011	0.000013
RS	62	16.445801	1.449329	2.731205	0.000005	0.000006
RS	63	17.866897	1.449329	1.686398	0.000003	0.000004
PA	4+25*2+4+6 0.155572428 0.031990119 17.866896944 0.233722577 0.378071026 0.796317801 1.435234087 2.026405965 2.273784636 2.217201302 1.980745907 1.679041724 1.396047073 1.189475585 1.072842603 1.032442131 1.044258582 1.085775748 1.140555880 1.197725755 1.249961174 1.292063912 1.321602321 1.340538099 1.354748134 1.370437438 1.390687889 1.414308579 1.437187637 1.456775761 1.449328645
//
IT	3496
RD	19
LK	-6688959.870193
QD	-1288.433373 -> -1285.781830
RI	0.0239855551
TR	0.155360	0.032014
MT	17.898045
MM	C_pi: 1.070165, n_recomb: 582500.935838
RS	0	0.000000	0.234946	20566.070592	0.035307	0.017647
RS	1	0.008592	0.234946	21500.618830	0.036911	0.023974
RS	2	0.017922	0.234946	22404.411526	0.038462	0.023839
RS	3	0.028054	0.234946	23263.624797	0.039937	0.026953
RS	4	0.039056	0.376556	15157.019171	0.026021	0.018573
RS	5	0.051003	0.376556	15926.833455	0.027342	0.020103
RS	6	0.063977	0.795536	7977.131899	0.013695	0.010523
RS	7	0.078066	0.795536	8506.000436	0.014603	0.011870
RS	8	0.093365	1.435968	5040.298101	0.008653	0.007474
RS	9	0.109979	1.435968	5409.207267	0.009286	0.008371
RS	10	0.128020	2.028623	4113.185321	0.007061	0.006639
RS	11	0.147611	2.028623	4423.267340	0.007594	0.007438
RS	12	0.168885	2.276272	4238.286114	0.007276	0.007400
RS	13	0.191987	2.276272	4555.727368	0.007821	0.008200
RS	14	0.217074	2.222688	5009.882655	0.008601	0.009242
RS	15	0.244317	2.222688	5373.662009	0.009225	0.010088
RS	16	0.273900	1.989329	6427.730780	0.011035	0.012238
RS	17	0.306025	1.989329	6867.093091	0.011789	0.013173
RS	18	0.340910	1.687648	8621.198562	0.014800	0.016624
RS	19	0.378792	1.687648	9151.074841	0.015710	0.017700
RS	20	0.419930	1.401650	11641.306228	0.019985	0.022550
RS	21	0.464601	1.401650	12237.358971	0.021008	0.023753
RS	22	0.513111	1.191811	15037.169978	0.025815	0.029172
RS	23	0.565788	1.191811	15607.296018	0.026794	0.030303
RS	24	0.622992	1.073204	17868.499435	0.030675	0.034635
RS	25	0.685110	1.073204	18286.218275	0.031393	0.035406
RS	26	0.752566	1.032238	19331.587662	0.033187	0.037332
RS	27	0.825817	1.032238	19519.186948	0.033509	0.037589
RS	28	0.905362	1.044376	19367.472893	0.033249	0.037190
RS	29	0.991741	1.044376	19321.685187	0.033170	0.036982
RS	30	1.085542	1.086540	18427.827245	0.031636	0.035184
RS	31	1.187402	1.086540	18178.612802	0.031208	0.034613
RS	32	1.298013	1.141950	16967.095874	0.029128	0.032246
RS	33	1.418128	1.141950	16544.266215	0.028402	0.031378
RS	34	1.548564	1.199609	15259.765708	0.026197	0.028901
RS	35	1.690206	1.199609	14686.114661	0.025212	0.027773
RS	36	1.844018	1.252180	13439.288535	0.023072	0.025387
RS	37	2.011045	1.252180	12734.544065	0.021862	0.024028
RS	38	2.192422	1.294469	11565.626734	0.019855	0.021804
RS	39	2.389384	1.294469	10752.130089	0.018459	0.020256
RS	40	2.603268	1.324085	9661.547018	0.016586	0.018192
RS	41	2.835529	1.324085	8771.971274	0.015059	0.016512
RS	42	3.087745	1.343153	7742.422428	0.013292	0.014573
RS	43	3.361631	1.343153	6828.495550	0.011723	0.012852
RS	44	3.659049	1.357822	5859.196682	0.010059	0.011032
RS	45	3.982021	1.357822	4991.985755	0.008570	0.009400
RS	46	4.332742	1.374527	4121.507107	0.007076	0.007768
RS	47	4.713597	1.374527	3374.080594	0.005792	0.006362
RS	48	5.127173	1.396379	2660.233182	0.004567	0.005025
RS	49	5.576284	1.396379	2081.358755	0.003573	0.003937
RS	50	6.063982	1.421980	1559.733845	0.002678	0.002960
RS	51	6.593582	1.421980	1158.924404	0.001990	0.002206
RS	52	7.168685	1.446849	822.059907	0.001411	0.001574
RS	53	7.793199	1.446849	575.166733	0.000987	0.001108
RS	54	8.471371	1.468260	383.171766	0.000658	0.000744
RS	55	9.207810	1.468260	249.710254	0.000429	0.000489
RS	56	10.007523	1.468260	155.755500	0.000267	0.000308
RS	57	10.875946	1.468260	92.636774	0.000159	0.000186
RS	58	11.818983	1.460994	52.501652	0.000090	0.000107
RS	59	12.843044	1.460994	27.935841	0.000048	0.000058
RS	60	13.955090	1.460994	13.982206	0.000024	0.000029
RS	61	15.162682	1.460994	6.548504	0.000011	0.000014
RS	62	16.474029	1.460994	2.853616	0.000005	0.000006
RS	63	17.898045	1.460994	1.778814	0.000003	0.000004
PA	4+25*2+4+6 0.155359598 0.032013961 17.898044603 0.234946160 0.376555607 0.795536350 1.435967650 2.028623182 2.276271848 2.222688398 1.989329343 1.687648491 1.401649995 1.191811258 1.073203772 1.032238316 1.044375598 1.086539865 1.141950335 1.199609309 1.252179589 1.294469182 1.324084951 1.343152502 1.357821775 1.374526888 1.396378802 1.421980495 1.446849231 1.468259629 1.460993703
//
IT	3860
RD	20
LK	-6688954.711203
QD	-1282.586178 -> -1280.219486
RI	0.0237635155
TR	0.155161	0.032038
MT	17.926823
MM	C_pi: 1.072103, n_recomb: 583962.309689
RS	0	0.000000	0.236038	20529.588696	0.035156	0.017635
RS	1	0.008595	0.236038	21466.540410	0.036760	0.023950
RS	2	0.017928	0.236038	22373.424867	0.038313	0.023786
RS	3	0.028063	0.236038	23236.475158	0.039791	0.026861
RS	4	0.039070	0.375276	15262.564201	0.026136	0.018665
RS	5	0.051022	0.375276	16036.108562	0.027461	0.020191
RS	6	0.064002	0.795199	8007.564902	0.013712	0.010534
RS	7	0.078097	0.795199	8538.526492	0.014622	0.011883
RS	8	0.093404	1.436981	5053.947964	0.008655	0.007473
RS	9	0.110027	1.436981	5424.006708	0.009288	0.008372
RS	10	0.128077	2.030487	4123.678657	0.007062	0.006638
RS	11	0.147680	2.030487	4434.680897	0.007594	0.007438
RS	12	0.168967	2.277768	4250.449608	0.007279	0.007403
RS	13	0.192084	2.277768	4568.921095	0.007824	0.008205
RS	14	0.217187	2.226902	5018.348056	0.008594	0.009237
RS	15	0.244448	2.226902	5382.964964	0.009218	0.010083
RS	16	0.274052	1.996833	6427.201137	0.011006	0.012210
RS	17	0.306200	1.996833	6867.056060	0.011759	0.013143
RS	18	0.341111	1.695573	8614.052886	0.014751	0.016572
RS	19	0.379023	1.695573	9144.562474	0.015660	0.017644
RS	20	0.420193	1.406925	11645.229147	0.019942	0.022500
RS	21	0.464902	1.406925	12242.991520	0.020965	0.023698
RS	22	0.513453	1.194045	15073.950212	0.025813	0.029160
RS	23	0.566177	1.194045	15646.596158	0.026794	0.030287
RS	24	0.623432	1.073585	17941.305372	0.030723	0.034669
RS	25	0.685608	1.073585	18360.572382	0.031441	0.035437
RS	26	0.753128	1.032107	19418.955509	0.033254	0.037381
RS	27	0.826451	1.032107	19606.315508	0.033575	0.037635
RS	28	0.906076	1.044565	19446.918039	0.033302	0.037221
RS	29	0.992544	1.044565	19400.041525	0.033221	0.037012
RS	30	1.086444	1.087344	18491.717624	0.031666	0.035193
RS	31	1.188414	1.087344	18241.525919	0.031238	0.034623
RS	32	1.299148	1.143327	17018.139101	0.029143	0.032241
RS	33	1.419399	1.143327	16594.626925	0.028417	0.031377
RS	34	1.549986	1.201404	15302.545571	0.026205	0.028894
RS	35	1.691795	1.201404	14728.265275	0.025221	0.027769
RS	36	1.845793	1.254235	13476.913787	0.023078	0.025382
RS	37	2.013026	1.254235	12771.285363	0.021870	0.024027
RS	38	2.194633	1.296642	11599.596793	0.019864	0.021804
RS	39	2.391847	1.296642	10784.700351	0.018468	0.020259
RS	40	2.606012	1.326276	9691.916929	0.016597	0.018197
RS	41	2.838582	1.326276	8800.324910	0.015070	0.016518
RS	42	3.091142	1.345427	7767.867373	0.013302	0.014579
RS	43	3.365408	1.345427	6851.598269	0.011733	0.012858
RS	44	3.663246	1.360523	5878.052142	0.010066	0.011035
RS	45	3.986682	1.360523	5008.896207	0.008577	0.009404
RS	46	4.337916	1.378221	4133.686772	0.007079	0.007768
RS	47	4.719337	1.378221	3385.332386	0.005797	0.006364
RS	48	5.133540	1.401668	2667.685775	0.004568	0.005024
RS	49	5.583342	1.401668	2088.826330	0.003577	0.003939
RS	50	6.071803	1.429260	1564.920298	0.002680	0.002961
RS	51	6.602245	1.429260	1164.400944	0.001994	0.002210
RS	52	7.178276	1.456137	826.321285	0.001415	0.001577
RS	53	7.803815	1.456137	579.401019	0.000992	0.001112
RS	54	8.483117	1.479401	386.543138	0.000662	0.000748
RS	55	9.220802	1.479401	252.685048	0.000433	0.000493
RS	56	10.021887	1.479401	158.136534	0.000271	0.000312
RS	57	10.891823	1.479401	94.391601	0.000162	0.000188
RS	58	11.836527	1.472348	53.697923	0.000092	0.000109
RS	59	12.862424	1.472348	28.696705	0.000049	0.000059
RS	60	13.976493	1.472348	14.430533	0.000025	0.000030
RS	61	15.186312	1.472348	6.792782	0.000012	0.000014
RS	62	16.500109	1.472348	2.976291	0.000005	0.000006
RS	63	17.926823	1.472348	1.872618	0.000003	0.000004
PA	4+25*2+4+6 0.155160958 0.032037626 17.926822778 0.236038127 0.375275554 0.795198736 1.436981039 2.030486730 2.277768087 2.226902403 1.996832660 1.695573305 1.406924682 1.194044676 1.073584509 1.032106896 1.044565335 1.087344478 1.143326893 1.201403731 1.254235356 1.296641906 1.326276447 1.345427434 1.360522654 1.378220866 1.401667778 1.429260412 1.456136819 1.479401351 1.472347543
//
IT	3388
RD	21
LK	-6688950.097826
QD	-1277.078766 -> -1274.952316
RI	0.0235638886
TR	0.154975	0.032061
MT	17.953561
MM	C_pi: 1.073907, n_recomb: 585345.702875
RS	0	0.000000	0.237014	20500.214215	0.035022	0.017624
RS	1	0.008597	0.237014	21439.430703	0.036627	0.023928
RS	2	0.017933	0.237014	22349.184412	0.038181	0.023740
RS	3	0.028072	0.237014	23215.756836	0.039662	0.026780
RS	4	0.039083	0.374189	15357.345992	0.026236	0.018745
RS	5	0.051040	0.374189	16134.304854	0.027564	0.020268
RS	6	0.064025	0.795224	8032.717554	0.013723	0.010541
RS	7	0.078127	0.795224	8565.484469	0.014633	0.011891
RS	8	0.093441	1.438224	5065.792961	0.008654	0.007471
RS	9	0.110071	1.438224	5436.872828	0.009288	0.008372
RS	10	0.128131	2.032082	4133.900332	0.007062	0.006638
RS	11	0.147744	2.032082	4445.790687	0.007595	0.007440
RS	12	0.169043	2.278420	4263.327681	0.007283	0.007408
RS	13	0.192173	2.278420	4582.859385	0.007829	0.008212
RS	14	0.217291	2.230029	5028.175275	0.008590	0.009235
RS	15	0.244570	2.230029	5393.689001	0.009215	0.010082
RS	16	0.274193	2.003399	6428.231672	0.010982	0.012186
RS	17	0.306363	2.003399	6868.622931	0.011734	0.013117
RS	18	0.341298	1.702895	8607.930224	0.014706	0.016524
RS	19	0.379237	1.702895	9139.046586	0.015613	0.017591
RS	20	0.420438	1.411905	11648.529256	0.019900	0.022452
RS	21	0.465181	1.411905	12247.878523	0.020924	0.023645
RS	22	0.513771	1.196181	15107.737975	0.025810	0.029148
RS	23	0.566537	1.196181	15682.750469	0.026792	0.030271
RS	24	0.623841	1.073977	18008.963713	0.030766	0.034700
RS	25	0.686070	1.073977	18429.709318	0.031485	0.035464
RS	26	0.753650	1.032032	19500.109928	0.033314	0.037425
RS	27	0.827040	1.032032	19687.306299	0.033634	0.037676
RS	28	0.906739	1.044812	19520.379249	0.033348	0.037249
RS	29	0.993290	1.044812	19472.601086	0.033267	0.037039
RS	30	1.087282	1.088178	18550.698953	0.031692	0.035199
RS	31	1.189354	1.088178	18299.747655	0.031263	0.034631
RS	32	1.300202	1.144685	17065.614761	0.029155	0.032236
RS	33	1.420580	1.144685	16641.598563	0.028430	0.031375
RS	34	1.551306	1.203120	15342.991161	0.026212	0.028887
RS	35	1.693272	1.203120	14768.179344	0.025230	0.027766
RS	36	1.847442	1.256152	13513.085753	0.023086	0.025378
RS	37	2.014867	1.256152	12806.586474	0.021879	0.024027
RS	38	2.196685	1.298615	11632.656039	0.019873	0.021806
RS	39	2.394135	1.298615	10816.299454	0.018478	0.020263
RS	40	2.608559	1.328217	9721.617090	0.016608	0.018203
RS	41	2.841418	1.328217	8827.903681	0.015082	0.016525
RS	42	3.094297	1.347411	7792.662165	0.013313	0.014585
RS	43	3.368915	1.347411	6873.944326	0.011743	0.012866
RS	44	3.667144	1.362900	5896.199404	0.010073	0.011039
RS	45	3.991011	1.362900	5025.026641	0.008585	0.009408
RS	46	4.342722	1.381570	4145.106792	0.007081	0.007767
RS	47	4.724669	1.381570	3395.815377	0.005801	0.006366
RS	48	5.139454	1.406600	2674.418116	0.004569	0.005022
RS	49	5.589898	1.406600	2095.622701	0.003580	0.003940
RS	50	6.079067	1.436190	1569.508912	0.002681	0.002960
RS	51	6.610291	1.436190	1169.367269	0.001998	0.002212
RS	52	7.187186	1.465095	830.161286	0.001418	0.001579
RS	53	7.813677	1.465095	583.309488	0.000997	0.001115
RS	54	8.494028	1.490240	389.670796	0.000666	0.000751
RS	55	9.232870	1.490240	255.492736	0.000436	0.000497
RS	56	10.035232	1.490240	160.411137	0.000274	0.000315
RS	57	10.906573	1.490240	96.084076	0.000164	0.000191
RS	58	11.852826	1.483435	54.859885	0.000094	0.000110
RS	59	12.880429	1.483435	29.442115	0.000050	0.000060
RS	60	13.996377	1.483435	14.873267	0.000025	0.000031
RS	61	15.208265	1.483435	7.035873	0.000012	0.000015
RS	62	16.524341	1.483435	3.099300	0.000005	0.000007
RS	63	17.953561	1.483435	1.967869	0.000003	0.000004
PA	4+25*2+4+6 0.154974790 0.032060877 17.953561470 0.237013501 0.374188998 0.795223762 1.438224003 2.032082342 2.278419762 2.230028548 2.003398783 1.702895193 1.411905251 1.196180933 1.073976644 1.032032089 1.044812386 1.088178204 1.144685483 1.203120061 1.256151559 1.298615478 1.328216705 1.347411106 1.362899665 1.381569890 1.406600328 1.436190153 1.465094501 1.490239632 1.483434896
//
IT	3697
RD	22
LK	-6688945.945897
QD	-1271.878742 -> -1269.957247
RI	0.0233844439
TR	0.154800	0.032084
MT	17.978491
MM	C_pi: 1.075589, n_recomb: 586655.066378
RS	0	0.000000	0.237885	20476.910500	0.034905	0.017614
RS	1	0.008600	0.237885	21418.266574	0.036509	0.023909
RS	2	0.017939	0.237885	22330.691426	0.038064	0.023701
RS	3	0.028081	0.237885	23200.507480	0.039547	0.026711
RS	4	0.039095	0.373261	15442.857098	0.026324	0.018817
RS	5	0.051057	0.373261	16222.953248	0.027653	0.020336
RS	6	0.064047	0.795541	8053.373441	0.013728	0.010544
RS	7	0.078154	0.795541	8587.697486	0.014638	0.011895
RS	8	0.093475	1.439667	5075.992080	0.008652	0.007468
RS	9	0.110112	1.439667	5447.975581	0.009287	0.008371
RS	10	0.128181	2.033470	4143.778470	0.007063	0.006639
RS	11	0.147804	2.033470	4456.521353	0.007596	0.007441
RS	12	0.169114	2.278420	4276.623656	0.007290	0.007414
RS	13	0.192256	2.278420	4597.227979	0.007836	0.008220
RS	14	0.217389	2.232268	5038.990291	0.008589	0.009235
RS	15	0.244683	2.232268	5405.439976	0.009214	0.010083
RS	16	0.274324	2.009160	6430.491470	0.010961	0.012166
RS	17	0.306514	2.009160	6871.449632	0.011713	0.013095
RS	18	0.341472	1.709687	8602.608524	0.014664	0.016479
RS	19	0.379437	1.709687	9134.303178	0.015570	0.017543
RS	20	0.420666	1.416613	11651.284980	0.019861	0.022406
RS	21	0.465441	1.416613	12252.109328	0.020885	0.023595
RS	22	0.514066	1.198221	15138.872310	0.025805	0.029134
RS	23	0.566873	1.198221	15716.108687	0.026789	0.030255
RS	24	0.624221	1.074369	18072.040032	0.030805	0.034727
RS	25	0.686501	1.074369	18494.192161	0.031525	0.035489
RS	26	0.754136	1.031997	19575.728001	0.033368	0.037464
RS	27	0.827588	1.031997	19762.813810	0.033687	0.037713
RS	28	0.907356	1.045104	19588.389172	0.033390	0.037273
RS	29	0.993984	1.045104	19539.867842	0.033307	0.037062
RS	30	1.088062	1.089033	18605.150980	0.031714	0.035203
RS	31	1.190230	1.089033	18353.629059	0.031285	0.034637
RS	32	1.301184	1.146025	17109.736720	0.029165	0.032231
RS	33	1.421679	1.146025	16685.374507	0.028442	0.031372
RS	34	1.552536	1.204768	15381.142187	0.026218	0.028880
RS	35	1.694647	1.204768	14805.894594	0.025238	0.027763
RS	36	1.848978	1.257944	13547.783144	0.023093	0.025376
RS	37	2.016581	1.257944	12840.433704	0.021888	0.024028
RS	38	2.198597	1.300416	11664.714417	0.019883	0.021809
RS	39	2.396266	1.300416	10846.862332	0.018489	0.020268
RS	40	2.610933	1.329939	9750.562660	0.016621	0.018210
RS	41	2.844061	1.329939	8854.655144	0.015093	0.016533
RS	42	3.097237	1.349138	7816.782031	0.013324	0.014593
RS	43	3.372184	1.349138	6895.533599	0.011754	0.012873
RS	44	3.670776	1.364992	5913.641215	0.010080	0.011043
RS	45	3.995045	1.364992	5040.401434	0.008592	0.009413
RS	46	4.347200	1.384611	4155.814623	0.007084	0.007767
RS	47	4.729639	1.384611	3405.583388	0.005805	0.006367
RS	48	5.144965	1.411216	2680.481587	0.004569	0.005020
RS	49	5.596008	1.411216	2101.799630	0.003583	0.003941
RS	50	6.085838	1.442806	1573.552254	0.002682	0.002960
RS	51	6.617792	1.442806	1173.867779	0.002001	0.002214
RS	52	7.195490	1.473754	833.617653	0.001421	0.001581
RS	53	7.822869	1.473754	586.920017	0.001000	0.001119
RS	54	8.504199	1.500802	392.575446	0.000669	0.000754
RS	55	9.244120	1.500802	258.146459	0.000440	0.000500
RS	56	10.047671	1.500802	162.587078	0.000277	0.000318
RS	57	10.920324	1.500802	97.718432	0.000167	0.000193
RS	58	11.868020	1.494284	55.989607	0.000095	0.000112
RS	59	12.897215	1.494284	30.172987	0.000051	0.000061
RS	60	14.014915	1.494284	15.310770	0.000026	0.000032
RS	61	15.228732	1.494284	7.277899	0.000012	0.000015
RS	62	16.546932	1.494284	3.222683	0.000005	0.000007
RS	63	17.978491	1.494284	2.064593	0.000004	0.000004
PA	4+25*2+4+6 0.154799892 0.032083580 17.978490884 0.237885199 0.373260641 0.795541146 1.439666923 2.033469911 2.278419762 2.232267985 2.009160167 1.709686792 1.416612607 1.198220625 1.074368921 1.031996657 1.045104335 1.089033324 1.146024946 1.204767706 1.257943707 1.300416193 1.329939398 1.349138134 1.364992283 1.384610837 1.411216219 1.442805600 1.473754489 1.500802014 1.494283540
//
IT	3741
RD	23
LK	-6688942.188884
QD	-1266.960960 -> -1265.216140
RI	0.0232223776
TR	0.154635	0.032106
MT	18.001878
MM	C_pi: 1.077165, n_recomb: 587895.407131
RS	0	0.000000	0.238666	20458.709697	0.034800	0.017604
RS	1	0.008602	0.238666	21402.093703	0.036405	0.023891
RS	2	0.017943	0.238666	22317.015454	0.037961	0.023666
RS	3	0.028089	0.238666	23189.831876	0.039446	0.026650
RS	4	0.039107	0.372464	15520.349686	0.026400	0.018880
RS	5	0.051072	0.372464	16303.340682	0.027732	0.020398
RS	6	0.064067	0.796110	8070.063338	0.013727	0.010544
RS	7	0.078180	0.796110	8605.724743	0.014638	0.011895
RS	8	0.093506	1.441297	5084.671946	0.008649	0.007465
RS	9	0.110151	1.441297	5457.451069	0.009283	0.008368
RS	10	0.128228	2.034728	4153.221756	0.007065	0.006639
RS	11	0.147860	2.034728	4466.777165	0.007598	0.007443
RS	12	0.169180	2.277881	4290.209878	0.007298	0.007422
RS	13	0.192334	2.277881	4611.892708	0.007845	0.008230
RS	14	0.217480	2.233757	5050.588102	0.008591	0.009237
RS	15	0.244789	2.233757	5418.003027	0.009216	0.010087
RS	16	0.274447	2.014226	6433.753869	0.010944	0.012148
RS	17	0.306656	2.014226	6875.301882	0.011695	0.013077
RS	18	0.341635	1.716013	8597.939900	0.014625	0.016437
RS	19	0.379624	1.716013	9130.185586	0.015530	0.017497
RS	20	0.420880	1.421079	11653.519950	0.019822	0.022361
RS	21	0.465685	1.421079	12255.718687	0.020847	0.023547
RS	22	0.514344	1.200173	15167.642014	0.025800	0.029120
RS	23	0.567188	1.200173	15746.973312	0.026785	0.030238
RS	24	0.624578	1.074758	18131.048127	0.030841	0.034752
RS	25	0.686905	1.074758	18554.538505	0.031561	0.035512
RS	26	0.754592	1.031995	19646.387868	0.033418	0.037501
RS	27	0.828102	1.031995	19833.406648	0.033736	0.037748
RS	28	0.907935	1.045431	19651.570158	0.033427	0.037294
RS	29	0.994636	1.045431	19602.436860	0.033343	0.037083
RS	30	1.088794	1.089904	18655.556152	0.031733	0.035206
RS	31	1.191051	1.089904	18403.622735	0.031304	0.034641
RS	32	1.302104	1.147345	17150.819103	0.029173	0.032224
RS	33	1.422710	1.147345	16726.245447	0.028451	0.031369
RS	34	1.553690	1.206356	15417.146170	0.026224	0.028875
RS	35	1.695936	1.206356	14841.549543	0.025245	0.027760
RS	36	1.850418	1.259633	13581.012361	0.023101	0.025375
RS	37	2.018189	1.259633	12872.845115	0.021896	0.024029
RS	38	2.200390	1.302071	11695.761148	0.019894	0.021814
RS	39	2.398265	1.302071	10876.395574	0.018501	0.020274
RS	40	2.613159	1.331477	9778.743178	0.016633	0.018219
RS	41	2.846539	1.331477	8880.590124	0.015106	0.016542
RS	42	3.099993	1.350649	7840.216729	0.013336	0.014602
RS	43	3.375249	1.350649	6916.382513	0.011765	0.012881
RS	44	3.674182	1.366838	5930.426349	0.010088	0.011048
RS	45	3.998828	1.366838	5055.080503	0.008599	0.009418
RS	46	4.351400	1.387384	4165.870686	0.007086	0.007767
RS	47	4.734299	1.387384	3414.701415	0.005808	0.006369
RS	48	5.150134	1.415551	2685.948724	0.004569	0.005018
RS	49	5.601738	1.415551	2107.422181	0.003585	0.003941
RS	50	6.092188	1.449142	1577.107100	0.002683	0.002959
RS	51	6.624826	1.449142	1177.949040	0.002004	0.002216
RS	52	7.203279	1.482145	836.730615	0.001423	0.001582
RS	53	7.831490	1.482145	590.261121	0.001004	0.001122
RS	54	8.513738	1.511127	395.274369	0.000672	0.000757
RS	55	9.254672	1.511127	260.657917	0.000443	0.000503
RS	56	10.059339	1.511127	164.671775	0.000280	0.000321
RS	57	10.933221	1.511127	99.299065	0.000169	0.000196
RS	58	11.882273	1.504904	57.090197	0.000097	0.000114
RS	59	12.912960	1.504904	30.890538	0.000053	0.000063
RS	60	14.032304	1.504904	15.743406	0.000027	0.000032
RS	61	15.247932	1.504904	7.518911	0.000013	0.000016
RS	62	16.568125	1.504904	3.346406	0.000006	0.000007
RS	63	18.001878	1.504904	2.162727	0.000004	0.000005
PA	4+25*2+4+6 0.154634899 0.032105549 18.001877517 0.238666296 0.372463626 0.796110161 1.441296643 2.034728496 2.277880890 2.233757120 2.014226294 1.716013071 1.421078970 1.200172806 1.074758269 1.031994689 1.045431249 1.089903657 1.147345211 1.206355563 1.259632840 1.302070585 1.331476613 1.350648648 1.366838176 1.387383819 1.415551171 1.449141926 1.482144513 1.511126526 1.504904422
//
IT	3163
RD	24
LK	-6688938.773368
QD	-1262.299402 -> -1260.708260
RI	0.0230760772
TR	0.154479	0.032127
MT	18.023835
MM	C_pi: 1.078642, n_recomb: 589070.239551
RS	0	0.000000	0.239367	20444.800714	0.034707	0.017595
RS	1	0.008604	0.239367	21390.108655	0.036312	0.023875
RS	2	0.017948	0.239367	22307.369051	0.037869	0.023635
RS	3	0.028096	0.239367	23182.967820	0.039355	0.026598
RS	4	0.039117	0.371772	15590.995065	0.026467	0.018937
RS	5	0.051087	0.371772	16376.666679	0.027801	0.020454
RS	6	0.064086	0.796877	8083.411549	0.013722	0.010541
RS	7	0.078204	0.796877	8620.221529	0.014634	0.011893
RS	8	0.093536	1.443079	5091.995300	0.008644	0.007461
RS	9	0.110188	1.443079	5465.472682	0.009278	0.008365
RS	10	0.128272	2.035862	4162.258325	0.007066	0.006641
RS	11	0.147912	2.035862	4476.588747	0.007599	0.007445
RS	12	0.169242	2.276909	4303.932207	0.007306	0.007430
RS	13	0.192407	2.276909	4626.690332	0.007854	0.008240
RS	14	0.217566	2.234610	5062.767377	0.008595	0.009242
RS	15	0.244888	2.234610	5431.166008	0.009220	0.010092
RS	16	0.274562	2.018687	6437.798810	0.010929	0.012133
RS	17	0.306789	2.018687	6879.950572	0.011679	0.013061
RS	18	0.341788	1.721924	8593.768985	0.014589	0.016398
RS	19	0.379799	1.721924	9126.536624	0.015493	0.017455
RS	20	0.421080	1.425328	11655.208164	0.019786	0.022319
RS	21	0.465913	1.425328	12258.686587	0.020810	0.023501
RS	22	0.514604	1.202040	15194.255989	0.025794	0.029106
RS	23	0.567483	1.202040	15775.561144	0.026780	0.030222
RS	24	0.624913	1.075139	18186.353129	0.030873	0.034775
RS	25	0.687283	1.075139	18611.113553	0.031594	0.035533
RS	26	0.755020	1.032014	19712.563337	0.033464	0.037534
RS	27	0.828585	1.032014	19899.544191	0.033781	0.037779
RS	28	0.908479	1.045783	19710.324743	0.033460	0.037312
RS	29	0.995247	1.045783	19660.690029	0.033376	0.037101
RS	30	1.089480	1.090781	18702.223920	0.031749	0.035206
RS	31	1.191821	1.090781	18450.015647	0.031321	0.034644
RS	32	1.302968	1.148645	17189.024959	0.029180	0.032217
RS	33	1.423677	1.148645	16764.360880	0.028459	0.031365
RS	34	1.554772	1.207886	15451.087527	0.026230	0.028869
RS	35	1.697146	1.207886	14875.221157	0.025252	0.027758
RS	36	1.851770	1.261226	13612.788110	0.023109	0.025375
RS	37	2.019697	1.261226	12903.837330	0.021905	0.024031
RS	38	2.202073	1.303593	11725.761843	0.019906	0.021819
RS	39	2.400140	1.303593	10904.877620	0.018512	0.020280
RS	40	2.615249	1.332850	9806.103856	0.016647	0.018228
RS	41	2.848865	1.332850	8905.676384	0.015118	0.016551
RS	42	3.102581	1.351964	7862.955541	0.013348	0.014611
RS	43	3.378126	1.351964	6936.496789	0.011775	0.012889
RS	44	3.677379	1.368462	5946.563787	0.010095	0.011053
RS	45	4.002379	1.368462	5069.086581	0.008605	0.009422
RS	46	4.355342	1.389915	4175.303498	0.007088	0.007767
RS	47	4.738673	1.389915	3423.205659	0.005811	0.006370
RS	48	5.154985	1.419629	2690.862781	0.004568	0.005015
RS	49	5.607117	1.419629	2112.532217	0.003586	0.003942
RS	50	6.098149	1.455221	1580.214505	0.002683	0.002957
RS	51	6.631428	1.455221	1181.645352	0.002006	0.002217
RS	52	7.210591	1.490291	839.525450	0.001425	0.001583
RS	53	7.839583	1.490291	593.352919	0.001007	0.001125
RS	54	8.522693	1.521230	397.784806	0.000675	0.000760
RS	55	9.264578	1.521230	263.038217	0.000447	0.000507
RS	56	10.070292	1.521230	166.671923	0.000283	0.000324
RS	57	10.945329	1.521230	100.829714	0.000171	0.000198
RS	58	11.895653	1.515332	58.163121	0.000099	0.000116
RS	59	12.927742	1.515332	31.595662	0.000054	0.000064
RS	60	14.048630	1.515332	16.171688	0.000027	0.000033
RS	61	15.265957	1.515332	7.759187	0.000013	0.000016
RS	62	16.588022	1.515332	3.470616	0.000006	0.000007
RS	63	18.023835	1.515332	2.262407	0.000004	0.000005
PA	4+25*2+4+6 0.154479169 0.032126782 18.023835297 0.239367334 0.371771946 0.796876604 1.443079405 2.035861729 2.276908761 2.234610296 2.018686661 1.721924173 1.425327668 1.202039606 1.075138532 1.032014373 1.045783190 1.090781441 1.148644566 1.207885688 1.261226337 1.303592661 1.332849579 1.351964098 1.368461708 1.389914933 1.419629445 1.455220608 1.490291211 1.521230236 1.515331875
//
IT	3616
RD	25
LK	-6688935.654879
QD	-1257.879421 -> -1256.423021
RI	0.0229429122
TR	0.154333	0.032147
MT	18.044359
MM	C_pi: 1.080025, n_recomb: 590184.732323
RS	0	0.000000	0.240000	20434.356364	0.034624	0.017587
RS	1	0.008606	0.240000	21381.490355	0.036228	0.023861
RS	2	0.017952	0.240000	22300.945867	0.037786	0.023609
RS	3	0.028103	0.240000	23179.133319	0.039274	0.026552
RS	4	0.039127	0.371164	15655.854218	0.026527	0.018988
RS	5	0.051100	0.371164	16444.018307	0.027862	0.020504
RS	6	0.064104	0.797813	8093.799757	0.013714	0.010537
RS	7	0.078226	0.797813	8631.589029	0.014625	0.011888
RS	8	0.093564	1.444998	5098.084863	0.008638	0.007457
RS	9	0.110222	1.444998	5472.171191	0.009272	0.008360
RS	10	0.128313	2.036928	4170.819331	0.007067	0.006642
RS	11	0.147961	2.036928	4485.883275	0.007601	0.007447
RS	12	0.169300	2.275605	4317.658130	0.007316	0.007440
RS	13	0.192476	2.275605	4641.480443	0.007864	0.008251
RS	14	0.217645	2.234942	5075.344508	0.008600	0.009247
RS	15	0.244981	2.234942	5444.735376	0.009225	0.010099
RS	16	0.274670	2.022620	6442.466263	0.010916	0.012119
RS	17	0.306913	2.022620	6885.229549	0.011666	0.013047
RS	18	0.341931	1.727460	8590.022352	0.014555	0.016361
RS	19	0.379963	1.727460	9123.284284	0.015458	0.017416
RS	20	0.421268	1.429370	11656.451738	0.019751	0.022277
RS	21	0.466127	1.429370	12261.124401	0.020775	0.023457
RS	22	0.514847	1.203819	15219.011729	0.025787	0.029092
RS	23	0.567759	1.203819	15802.179412	0.026775	0.030206
RS	24	0.625225	1.075499	18238.429148	0.030903	0.034797
RS	25	0.687637	1.075499	18664.392013	0.031625	0.035552
RS	26	0.755419	1.032044	19774.772164	0.033506	0.037565
RS	27	0.829035	1.032044	19961.733640	0.033823	0.037809
RS	28	0.908986	1.046145	19765.196301	0.033490	0.037328
RS	29	0.995817	1.046145	19715.146376	0.033405	0.037117
RS	30	1.090121	1.091655	18745.564024	0.031762	0.035206
RS	31	1.192541	1.091655	18493.193603	0.031335	0.034645
RS	32	1.303774	1.149914	17224.654635	0.029185	0.032210
RS	33	1.424581	1.149914	16799.999671	0.028466	0.031361
RS	34	1.555783	1.209354	15483.143978	0.026234	0.028864
RS	35	1.698276	1.209354	14907.074979	0.025258	0.027755
RS	36	1.853033	1.262727	13643.186194	0.023117	0.025375
RS	37	2.021107	1.262727	12933.486839	0.021914	0.024034
RS	38	2.203645	1.304990	11754.756077	0.019917	0.021825
RS	39	2.401892	1.304990	10932.355306	0.018524	0.020288
RS	40	2.617200	1.334069	9832.680628	0.016660	0.018238
RS	41	2.851037	1.334069	8929.958868	0.015131	0.016560
RS	42	3.104998	1.353098	7885.034139	0.013360	0.014620
RS	43	3.380814	1.353098	6955.922309	0.011786	0.012898
RS	44	3.680366	1.369879	5962.097452	0.010102	0.011058
RS	45	4.005697	1.369879	5082.471625	0.008612	0.009427
RS	46	4.359025	1.392215	4184.184116	0.007090	0.007767
RS	47	4.742760	1.392215	3431.161902	0.005814	0.006371
RS	48	5.159519	1.423462	2695.281353	0.004567	0.005013
RS	49	5.612143	1.423462	2117.180664	0.003587	0.003942
RS	50	6.103719	1.461051	1582.919608	0.002682	0.002956
RS	51	6.637598	1.461051	1184.993178	0.002008	0.002219
RS	52	7.217423	1.498200	842.031982	0.001427	0.001584
RS	53	7.847146	1.498200	596.216942	0.001010	0.001127
RS	54	8.531062	1.531114	400.122619	0.000678	0.000762
RS	55	9.273835	1.531114	265.297205	0.000450	0.000509
RS	56	10.080529	1.531114	168.593185	0.000286	0.000327
RS	57	10.956645	1.531114	102.313357	0.000173	0.000201
RS	58	11.908159	1.525560	59.209947	0.000100	0.000117
RS	59	12.941557	1.525560	32.288916	0.000055	0.000065
RS	60	14.063889	1.525560	16.595741	0.000028	0.000034
RS	61	15.282805	1.525560	7.998711	0.000014	0.000016
RS	62	16.606620	1.525560	3.595273	0.000006	0.000007
RS	63	18.044359	1.525560	2.363593	0.000004	0.000005
PA	4+25*2+4+6 0.154332693 0.032147402 18.044358806 0.239999666 0.371163894 0.797812875 1.444997866 2.036927639 2.275604817 2.234941681 2.022619782 1.727459877 1.429370221 1.203818748 1.075499449 1.032043899 1.046145223 1.091655252 1.149914173 1.209354398 1.262727431 1.304990021 1.334068568 1.353098067 1.369879011 1.392214721 1.423462235 1.461050783 1.498200481 1.531114252 1.525560437
//
