# Supplementary material for: Introgression and disruption of migration routes have shaped the genetic integrity of wildebeest populations
Source: Nat Commun. 2024 Apr 12;15:2921. doi: 10.1038/s41467-024-47015-y (PMC11014984; doi:10.1038/s41467-024-47015-y)
Supplement: Supplementary file 10 — Source Data [file 41467_2024_47015_MOESM10_ESM.zip › source_data/Fig2a.psmc/CTauTzN__751.psmc]

CC
CC	Brief Description of the file format:
CC	  CC  comments
CC	  MM  useful-messages
CC	  RD  round-of-iterations
CC	  LL  \log[P(sequence)]
CC	  QD  Q-before-opt Q-after-opt
CC	  TR  \theta_0 \rho_0
CC	  RS  k t_k \lambda_k \pi_k \sum_{l\not=k}A_{kl} A_{kk}
CC	  DC  begin end best-k t_k+\Delta_k max-prob
CC
MM	Version: 0.6.5-r67
MM	pattern:4+25*2+4+6, n:63, n_free_lambdas:28
MM	n_iterations:25, skip:1, max_t:15, theta/rho:5
MM	is_decoding:0
MM	n_seqs:28, sum_L:16723581, sum_n:2398409
RD	0
LK	0.000000
QD	0.000000 -> 0.000000
RI	inf
TR	0.154801	0.030960
MT	15.000000
MM	C_pi: 1.000000, n_recomb: 509874.123510
RS	0	0.000000	1.000000	4145.305437	0.008130	0.000000
RS	1	0.008290	1.000000	4450.946207	0.008730	0.000000
RS	2	0.017266	1.000000	4775.756589	0.009367	0.000000
RS	3	0.026987	1.000000	5120.362262	0.010042	0.000000
RS	4	0.037514	1.000000	5485.300123	0.010758	0.000000
RS	5	0.048914	1.000000	5870.992997	0.011515	0.000000
RS	6	0.061258	1.000000	6277.720643	0.012312	0.000000
RS	7	0.074626	1.000000	6705.586819	0.013151	0.000000
RS	8	0.089102	1.000000	7154.482226	0.014032	0.000000
RS	9	0.104778	1.000000	7624.043195	0.014953	0.000000
RS	10	0.121753	1.000000	8113.606152	0.015913	0.000000
RS	11	0.140135	1.000000	8622.158004	0.016910	0.000000
RS	12	0.160042	1.000000	9148.282837	0.017942	0.000000
RS	13	0.181598	1.000000	9690.105560	0.019005	0.000000
RS	14	0.204942	1.000000	10245.233465	0.020094	0.000000
RS	15	0.230221	1.000000	10810.697084	0.021203	0.000000
RS	16	0.257595	1.000000	11382.892202	0.022325	0.000000
RS	17	0.287238	1.000000	11957.525444	0.023452	0.000000
RS	18	0.319339	1.000000	12529.566474	0.024574	0.000000
RS	19	0.354100	1.000000	13093.210575	0.025679	0.000000
RS	20	0.391744	1.000000	13641.856063	0.026755	0.000000
RS	21	0.432507	1.000000	14168.101741	0.027787	0.000000
RS	22	0.476650	1.000000	14663.770280	0.028760	0.000000
RS	23	0.524453	1.000000	15119.963939	0.029654	0.000000
RS	24	0.576218	1.000000	15527.159331	0.030453	0.000000
RS	25	0.632274	1.000000	15875.347930	0.031136	0.000000
RS	26	0.692977	1.000000	16154.228407	0.031683	0.000000
RS	27	0.758711	1.000000	16353.455682	0.032074	0.000000
RS	28	0.829896	1.000000	16462.949503	0.032288	0.000000
RS	29	0.906981	1.000000	16473.262263	0.032308	0.000000
RS	30	0.990456	1.000000	16376.001593	0.032118	0.000000
RS	31	1.080851	1.000000	16164.297880	0.031703	0.000000
RS	32	1.178739	1.000000	15833.300437	0.031053	0.000000
RS	33	1.284742	1.000000	15380.678751	0.030166	0.000000
RS	34	1.399532	1.000000	14807.097673	0.029041	0.000000
RS	35	1.523838	1.000000	14116.628193	0.027686	0.000000
RS	36	1.658449	1.000000	13317.049756	0.026118	0.000000
RS	37	1.804218	1.000000	12419.997120	0.024359	0.000000
RS	38	1.962071	1.000000	11440.906006	0.022439	0.000000
RS	39	2.133009	1.000000	10398.718727	0.020395	0.000000
RS	40	2.318118	1.000000	9315.324634	0.018270	0.000000
RS	41	2.518571	1.000000	8214.731104	0.016111	0.000000
RS	42	2.735641	1.000000	7121.988322	0.013968	0.000000
RS	43	2.970706	1.000000	6061.923129	0.011889	0.000000
RS	44	3.225257	1.000000	5057.770234	0.009920	0.000000
RS	45	3.500909	1.000000	4129.817800	0.008100	0.000000
RS	46	3.799411	1.000000	3294.202757	0.006461	0.000000
RS	47	4.122659	1.000000	2561.993123	0.005025	0.000000
RS	48	4.472702	1.000000	1938.675651	0.003802	0.000000
RS	49	4.851763	1.000000	1424.126008	0.002793	0.000000
RS	50	5.262247	1.000000	1013.078890	0.001987	0.000000
RS	51	5.706758	1.000000	696.045489	0.001365	0.000000
RS	52	6.188118	1.000000	460.558361	0.000903	0.000000
RS	53	6.709380	1.000000	292.573597	0.000574	0.000000
RS	54	7.273854	1.000000	177.839788	0.000349	0.000000
RS	55	7.885120	1.000000	103.059069	0.000202	0.000000
RS	56	8.547059	1.000000	56.714957	0.000111	0.000000
RS	57	9.263869	1.000000	29.513028	0.000058	0.000000
RS	58	10.040101	1.000000	14.455531	0.000028	0.000000
RS	59	10.880679	1.000000	6.631233	0.000013	0.000000
RS	60	11.790939	1.000000	2.833699	0.000006	0.000000
RS	61	12.776655	1.000000	1.121452	0.000002	0.000000
RS	62	13.844085	1.000000	0.408448	0.000001	0.000000
RS	63	15.000000	1.000000	0.191637	0.000000	0.000000
PA	4+25*2+4+6 0.154801490 0.030960298 15.000000000 1.000000000 1.000000000 1.000000000 1.000000000 1.000000000 1.000000000 1.000000000 1.000000000 1.000000000 1.000000000 1.000000000 1.000000000 1.000000000 1.000000000 1.000000000 1.000000000 1.000000000 1.000000000 1.000000000 1.000000000 1.000000000 1.000000000 1.000000000 1.000000000 1.000000000 1.000000000 1.000000000 1.000000000
//
IT	4674
RD	1
LK	-6185776.456106
QD	-4014.065486 -> -2429.679339
RI	0.0064693569
TR	0.154119	0.030657
MT	15.326900
MM	C_pi: 1.000722, n_recomb: 505308.045269
RS	0	0.000000	0.375923	10902.686222	0.021576	0.022535
RS	1	0.008326	0.375923	11542.702809	0.022843	0.020080
RS	2	0.017346	0.375923	12196.979074	0.024138	0.018720
RS	3	0.027117	0.375923	12861.712092	0.025453	0.017335
RS	4	0.037701	0.640131	7996.963467	0.015826	0.015399
RS	5	0.049167	0.640131	8504.277820	0.016830	0.013714
RS	6	0.061587	0.888317	6526.103255	0.012915	0.012204
RS	7	0.075042	0.888317	6960.343973	0.013774	0.011190
RS	8	0.089617	1.092894	6036.087281	0.011945	0.010618
RS	9	0.105405	1.092894	6442.654437	0.012750	0.010375
RS	10	0.122508	1.215488	6180.685481	0.012232	0.010413
RS	11	0.141035	1.215488	6591.811776	0.013045	0.010720
RS	12	0.161105	1.260239	6773.995166	0.013406	0.011271
RS	13	0.182846	1.260239	7209.856454	0.014268	0.012044
RS	14	0.206397	1.252163	7711.433220	0.015261	0.013039
RS	15	0.231909	1.252163	8181.451424	0.016191	0.014247
RS	16	0.259545	1.216019	8919.487108	0.017652	0.015654
RS	17	0.289482	1.216019	9422.059764	0.018646	0.017246
RS	18	0.321913	1.169992	10317.001783	0.020417	0.019004
RS	19	0.357043	1.169992	10838.020928	0.021448	0.020895
RS	20	0.395099	1.125863	11793.304183	0.023339	0.022867
RS	21	0.436323	1.125863	12305.352996	0.024352	0.024853
RS	22	0.480979	1.090240	13208.637249	0.026140	0.026777
RS	23	0.529355	1.090240	13672.847287	0.027058	0.028565
RS	24	0.581758	1.065315	14421.118954	0.028539	0.030153
RS	25	0.638524	1.065315	14791.994425	0.029273	0.031494
RS	26	0.700017	1.050308	15312.648988	0.030304	0.032555
RS	27	0.766630	1.050308	15544.004537	0.030761	0.033315
RS	28	0.838790	1.043038	15799.065208	0.031266	0.033767
RS	29	0.916958	1.043038	15849.493060	0.031366	0.033913
RS	30	1.001634	1.040944	15829.173700	0.031326	0.033763
RS	31	1.093362	1.040944	15666.753864	0.031004	0.033332
RS	32	1.192726	1.041753	15378.559156	0.030434	0.032634
RS	33	1.300365	1.041753	14985.563848	0.029656	0.031684
RS	34	1.416966	1.043801	14447.785625	0.028592	0.030497
RS	35	1.543275	1.043801	13825.930726	0.027361	0.029093
RS	36	1.680102	1.045924	13070.290793	0.025866	0.027492
RS	37	1.828322	1.045924	12245.422953	0.024234	0.025721
RS	38	1.988883	1.047368	11320.490814	0.022403	0.023806
RS	39	2.162813	1.047368	10344.933970	0.020473	0.021778
RS	40	2.351226	1.047810	9317.022003	0.018438	0.019670
RS	41	2.555326	1.047810	8267.454846	0.016361	0.017518
RS	42	2.776421	1.047302	7218.478379	0.014285	0.015364
RS	43	3.015925	1.047302	6186.916946	0.012244	0.013248
RS	44	3.275372	1.046129	5205.546046	0.010302	0.011212
RS	45	3.556421	1.046129	4282.870327	0.008476	0.009298
RS	46	3.860872	1.044700	3448.039518	0.006824	0.007541
RS	47	4.190672	1.044700	2703.638116	0.005350	0.005970
RS	48	4.547934	1.043457	2065.762339	0.004088	0.004602
RS	49	4.934943	1.043457	1530.897334	0.003030	0.003448
RS	50	5.354176	1.042738	1099.877842	0.002177	0.002505
RS	51	5.808316	1.042738	763.001829	0.001510	0.001761
RS	52	6.300270	1.042545	510.131672	0.001010	0.001194
RS	53	6.833186	1.042545	327.578428	0.000648	0.000780
RS	54	7.410476	1.042324	201.441225	0.000399	0.000489
RS	55	8.035833	1.042324	118.148069	0.000234	0.000293
RS	56	8.713260	1.042324	65.853337	0.000130	0.000168
RS	57	9.447094	1.042324	34.735233	0.000069	0.000091
RS	58	10.242029	1.040172	17.282159	0.000034	0.000046
RS	59	11.103155	1.040172	8.035245	0.000016	0.000022
RS	60	12.035982	1.040172	3.482817	0.000007	0.000010
RS	61	13.046481	1.040172	1.399188	0.000003	0.000004
RS	62	14.141118	1.040172	0.517742	0.000001	0.000002
RS	63	15.326900	1.040172	0.248760	0.000000	0.000001
PA	4+25*2+4+6 0.154119069 0.030656660 15.326900482 0.375923157 0.640130997 0.888317347 1.092893839 1.215488434 1.260239363 1.252162933 1.216018677 1.169992447 1.125862598 1.090240479 1.065315247 1.050308228 1.043038368 1.040944099 1.041752815 1.043801308 1.045924187 1.047367513 1.047810078 1.047301769 1.046129227 1.044699788 1.043456972 1.042737961 1.042545199 1.042323947 1.040172279
//
IT	3964
RD	2
LK	-6183438.424848
QD	-2166.405818 -> -1793.192380
RI	0.0146372232
TR	0.153102	0.030531
MT	15.561823
MM	C_pi: 0.985898, n_recomb: 495920.775139
RS	0	0.000000	0.261713	15347.236674	0.030947	0.022593
RS	1	0.008352	0.261713	16087.576994	0.032440	0.021182
RS	2	0.017403	0.261713	16817.073512	0.033911	0.022138
RS	3	0.027209	0.261713	17527.069419	0.035342	0.023459
RS	4	0.037834	0.541530	8899.580033	0.017946	0.014188
RS	5	0.049346	0.541530	9433.455552	0.019022	0.014447
RS	6	0.061820	0.870395	6239.117903	0.012581	0.010479
RS	7	0.075336	0.870395	6653.196297	0.013416	0.010691
RS	8	0.089981	1.183075	5225.239381	0.010536	0.009007
RS	9	0.105849	1.183075	5584.530236	0.011261	0.009454
RS	10	0.123043	1.384492	5100.204113	0.010284	0.009019
RS	11	0.141672	1.384492	5450.889762	0.010991	0.009678
RS	12	0.161858	1.454642	5540.496541	0.011172	0.010101
RS	13	0.183729	1.454642	5912.023458	0.011921	0.010996
RS	14	0.207428	1.429280	6411.196754	0.012928	0.012107
RS	15	0.233105	1.429280	6820.675558	0.013754	0.013283
RS	16	0.260928	1.354113	7642.942104	0.015412	0.015014
RS	17	0.291074	1.354113	8095.351858	0.016324	0.016471
RS	18	0.323738	1.264518	9156.232143	0.018463	0.018743
RS	19	0.359131	1.264518	9641.351993	0.019441	0.020448
RS	20	0.397480	1.182874	10814.802648	0.021808	0.023056
RS	21	0.439031	1.182874	11304.549168	0.022795	0.024833
RS	22	0.484054	1.120505	12422.655468	0.025050	0.027376
RS	23	0.532837	1.120505	12873.477891	0.025959	0.028937
RS	24	0.585694	1.079787	13779.125967	0.027785	0.030984
RS	25	0.642966	1.079787	14140.460725	0.028514	0.032089
RS	26	0.705022	1.057887	14735.220878	0.029713	0.033381
RS	27	0.772261	1.057887	14959.263310	0.030165	0.033915
RS	28	0.845117	1.050011	15213.423569	0.030677	0.034392
RS	29	0.924057	1.050011	15261.825865	0.030775	0.034342
RS	30	1.009591	1.051118	15196.891872	0.030644	0.034089
RS	31	1.102269	1.051118	15043.724026	0.030335	0.033509
RS	32	1.202688	1.056932	14702.979237	0.029648	0.032664
RS	33	1.311495	1.056932	14336.307630	0.028908	0.031619
RS	34	1.429389	1.064399	13764.739224	0.027756	0.030304
RS	35	1.557131	1.064399	13189.088804	0.026595	0.028857
RS	36	1.695542	1.071389	12432.445781	0.025069	0.027181
RS	37	1.845514	1.071389	11671.630483	0.023535	0.025412
RS	38	2.008012	1.076531	10779.413459	0.021736	0.023482
RS	39	2.184083	1.076531	9878.596471	0.019920	0.021486
RS	40	2.374860	1.079289	8906.675055	0.017960	0.019409
RS	41	2.581572	1.079289	7932.085241	0.015995	0.017302
RS	42	2.805549	1.079841	6946.290761	0.014007	0.015200
RS	43	3.048234	1.079841	5979.531698	0.012057	0.013127
RS	44	3.311189	1.078820	5053.606815	0.010190	0.011142
RS	45	3.596107	1.078820	4178.594533	0.008426	0.009259
RS	46	3.904822	1.077085	3382.661871	0.006821	0.007537
RS	47	4.239324	1.077085	2667.185970	0.005378	0.005981
RS	48	4.601764	1.075555	2050.425675	0.004135	0.004630
RS	49	4.994477	1.075555	1529.025337	0.003083	0.003480
RS	50	5.419991	1.074901	1105.767275	0.002230	0.002539
RS	51	5.881045	1.074901	772.546072	0.001558	0.001792
RS	52	6.380610	1.075124	520.267027	0.001049	0.001221
RS	53	6.921900	1.075124	336.847446	0.000679	0.000802
RS	54	7.508401	1.075200	208.919527	0.000421	0.000505
RS	55	8.143890	1.075200	123.702331	0.000249	0.000305
RS	56	8.832457	1.075200	69.648652	0.000140	0.000175
RS	57	9.578537	1.075200	37.133654	0.000075	0.000096
RS	58	10.386933	1.071393	18.705636	0.000038	0.000049
RS	59	11.262849	1.071393	8.792523	0.000018	0.000024
RS	60	12.211926	1.071393	3.855420	0.000008	0.000011
RS	61	13.240275	1.071393	1.568001	0.000003	0.000004
RS	62	14.354516	1.071393	0.587802	0.000001	0.000002
RS	63	15.561823	1.071393	0.288055	0.000001	0.000001
PA	4+25*2+4+6 0.153101917 0.030530811 15.561822838 0.261712643 0.541530497 0.870394715 1.183074757 1.384491676 1.454642284 1.429280096 1.354113480 1.264517861 1.182874253 1.120505066 1.079786635 1.057886726 1.050011348 1.051117511 1.056932393 1.064399087 1.071388625 1.076530864 1.079289067 1.079840680 1.078819767 1.077085127 1.075554506 1.074900640 1.075123867 1.075199752 1.071392607
//
IT	4341
RD	3
LK	-6182852.517984
QD	-1785.506372 -> -1649.150677
RI	0.0219823511
TR	0.151964	0.030447
MT	15.768794
MM	C_pi: 0.981085, n_recomb: 492197.550204
RS	0	0.000000	0.227157	17555.277499	0.035667	0.022511
RS	1	0.008375	0.227157	18311.184334	0.037203	0.021548
RS	2	0.017451	0.227157	19038.537004	0.038681	0.023526
RS	3	0.027288	0.227157	19726.163638	0.040078	0.026230
RS	4	0.037949	0.504362	9298.965444	0.018893	0.013813
RS	5	0.049502	0.504362	9841.929064	0.019996	0.014855
RS	6	0.062023	0.874989	6026.566273	0.012244	0.009789
RS	7	0.075592	0.874989	6428.004510	0.013060	0.010447
RS	8	0.090298	1.258655	4773.106767	0.009698	0.008273
RS	9	0.106235	1.258655	5106.355442	0.010375	0.008955
RS	10	0.123508	1.516654	4534.388835	0.009213	0.008312
RS	11	0.142227	1.516654	4852.801594	0.009859	0.009071
RS	12	0.162513	1.603481	4909.103144	0.009974	0.009445
RS	13	0.184499	1.603481	5246.612294	0.010660	0.010342
RS	14	0.208326	1.560509	5753.742440	0.011690	0.011535
RS	15	0.234148	1.560509	6131.551206	0.012458	0.012639
RS	16	0.262133	1.450678	7013.824048	0.014250	0.014590
RS	17	0.292462	1.450678	7441.039209	0.015118	0.015923
RS	18	0.325331	1.324180	8622.920763	0.017519	0.018557
RS	19	0.360952	1.324180	9091.964940	0.018472	0.020119
RS	20	0.399557	1.212326	10431.824900	0.021194	0.023192
RS	21	0.441396	1.212326	10913.500145	0.022173	0.024832
RS	22	0.486738	1.129862	12196.651252	0.024780	0.027829
RS	23	0.535877	1.129862	12642.480030	0.025686	0.029264
RS	24	0.589132	1.078530	13660.738502	0.027755	0.031626
RS	25	0.646847	1.078530	14014.977531	0.028474	0.032618
RS	26	0.709396	1.053284	14644.687489	0.029754	0.034024
RS	27	0.777183	1.053284	14858.082583	0.030187	0.034460
RS	28	0.850648	1.047007	15078.053171	0.030634	0.034873
RS	29	0.930265	1.047007	15115.593600	0.030710	0.034748
RS	30	1.016550	1.052614	14977.988082	0.030431	0.034329
RS	31	1.110061	1.052614	14819.826141	0.030110	0.033702
RS	32	1.211404	1.064213	14401.439940	0.029259	0.032669
RS	33	1.321235	1.064213	14041.442047	0.028528	0.031608
RS	34	1.440264	1.077617	13410.903391	0.027247	0.030136
RS	35	1.569262	1.077617	12856.834243	0.026121	0.028703
RS	36	1.709063	1.089883	12071.800846	0.024526	0.026927
RS	37	1.860573	1.089883	11346.811020	0.023053	0.025194
RS	38	2.024771	1.099102	10457.592747	0.021247	0.023225
RS	39	2.202722	1.099102	9602.139733	0.019509	0.021278
RS	40	2.395576	1.104556	8656.183325	0.017587	0.019209
RS	41	2.604581	1.104556	7729.134185	0.015703	0.017153
RS	42	2.831091	1.106564	6779.380662	0.013774	0.015083
RS	43	3.076571	1.106564	5854.726879	0.011895	0.013052
RS	44	3.342610	1.106110	4962.808346	0.010083	0.011102
RS	45	3.630930	1.106110	4119.097870	0.008369	0.009248
RS	46	3.943397	1.104497	3347.535099	0.006801	0.007549
RS	47	4.282033	1.104497	2650.952032	0.005386	0.006008
RS	48	4.649030	1.103096	2047.098704	0.004159	0.004666
RS	49	5.046763	1.103096	1534.131227	0.003117	0.003518
RS	50	5.477806	1.102897	1114.938754	0.002265	0.002576
RS	51	5.944950	1.102897	783.476445	0.001592	0.001825
RS	52	6.451217	1.103869	530.609288	0.001078	0.001249
RS	53	6.999884	1.103869	345.917442	0.000703	0.000824
RS	54	7.594502	1.104555	216.034610	0.000439	0.000522
RS	55	8.238919	1.104555	128.958202	0.000262	0.000317
RS	56	8.937307	1.104555	73.237983	0.000149	0.000184
RS	57	9.694185	1.104555	39.407899	0.000080	0.000101
RS	58	10.514452	1.099452	20.060622	0.000041	0.000052
RS	59	11.403417	1.099452	9.519699	0.000019	0.000025
RS	60	12.366832	1.099452	4.216693	0.000009	0.000012
RS	61	13.410935	1.099452	1.733419	0.000004	0.000005
RS	62	14.542481	1.099452	0.657243	0.000001	0.000002
RS	63	15.768794	1.099452	0.327732	0.000001	0.000001
PA	4+25*2+4+6 0.151964038 0.030446825 15.768794180 0.227157098 0.504361525 0.874989169 1.258655175 1.516653846 1.603480871 1.560508759 1.450677953 1.324179844 1.212326082 1.129861700 1.078530322 1.053283714 1.047007492 1.052614130 1.064212703 1.077616574 1.089883427 1.099101916 1.104555570 1.106564413 1.106109820 1.104496677 1.103095835 1.102897286 1.103869170 1.104554628 1.099452361
//
IT	3741
RD	4
LK	-6182619.799655
QD	-1654.366154 -> -1580.567794
RI	0.0258882078
TR	0.150841	0.030382
MT	15.958381
MM	C_pi: 0.982998, n_recomb: 492116.163507
RS	0	0.000000	0.214760	18590.419654	0.037776	0.022411
RS	1	0.008395	0.214760	19349.624759	0.039319	0.021657
RS	2	0.017496	0.214760	20071.341221	0.040786	0.024075
RS	3	0.027360	0.214760	20743.240255	0.042151	0.027435
RS	4	0.038053	0.485119	9594.716893	0.019497	0.013797
RS	5	0.049643	0.485119	10146.429422	0.020618	0.015209
RS	6	0.062206	0.880213	5938.544861	0.012067	0.009507
RS	7	0.075824	0.880213	6335.549916	0.012874	0.010363
RS	8	0.090585	1.314658	4532.989567	0.009211	0.007896
RS	9	0.106586	1.314658	4852.868310	0.009861	0.008675
RS	10	0.123930	1.617034	4225.056494	0.008585	0.007907
RS	11	0.142729	1.617034	4525.972204	0.009197	0.008694
RS	12	0.163108	1.718389	4559.659679	0.009265	0.009035
RS	13	0.185197	1.718389	4878.412028	0.009913	0.009906
RS	14	0.209141	1.662002	5389.244474	0.010951	0.011144
RS	15	0.235094	1.662002	5749.775840	0.011684	0.012178
RS	16	0.263227	1.524124	6674.945001	0.013564	0.014271
RS	17	0.293722	1.524124	7089.484079	0.014406	0.015503
RS	18	0.326777	1.367429	8367.039823	0.017002	0.018395
RS	19	0.362606	1.367429	8830.245640	0.017943	0.019849
RS	20	0.401444	1.231107	10310.308182	0.020951	0.023275
RS	21	0.443543	1.231107	10791.936673	0.021930	0.024819
RS	22	0.489176	1.132855	12218.634389	0.024829	0.028170
RS	23	0.538640	1.132855	12665.379499	0.025737	0.029530
RS	24	0.592257	1.073665	13780.993497	0.028004	0.032131
RS	25	0.650375	1.073665	14131.906883	0.028717	0.033065
RS	26	0.713373	1.046483	14787.013705	0.030048	0.034537
RS	27	0.781659	1.046483	14991.318835	0.030463	0.034929
RS	28	0.855679	1.042265	15172.201902	0.030831	0.035257
RS	29	0.935912	1.042265	15197.994446	0.030883	0.035103
RS	30	1.022882	1.052267	14985.922120	0.030452	0.034516
RS	31	1.117153	1.052267	14818.877534	0.030113	0.033879
RS	32	1.219339	1.069285	14321.553819	0.029102	0.032666
RS	33	1.330104	1.069285	13960.613638	0.028369	0.031615
RS	34	1.450168	1.088206	13267.316942	0.026960	0.029994
RS	35	1.580312	1.088206	12723.074134	0.025854	0.028590
RS	36	1.721382	1.105384	11901.397042	0.024184	0.026718
RS	37	1.874295	1.105384	11196.687714	0.022752	0.025028
RS	38	2.040047	1.118419	10297.407871	0.020925	0.023018
RS	39	2.219714	1.118419	9469.292576	0.019242	0.021120
RS	40	2.414465	1.126431	8532.909722	0.017339	0.019051
RS	41	2.625566	1.126431	7634.926410	0.015514	0.017043
RS	42	2.854390	1.129881	6704.031359	0.013623	0.014994
RS	43	3.102425	1.129881	5804.747044	0.011795	0.013002
RS	44	3.371284	1.130079	4931.505718	0.010021	0.011077
RS	45	3.662714	1.130079	4105.749983	0.008343	0.009248
RS	46	3.978612	1.128751	3346.806482	0.006801	0.007567
RS	47	4.321031	1.128751	2659.830810	0.005405	0.006037
RS	48	4.692197	1.127696	2061.164103	0.004188	0.004701
RS	49	5.094525	1.127696	1551.076027	0.003152	0.003556
RS	50	5.530629	1.128185	1131.655426	0.002300	0.002611
RS	51	6.003347	1.128185	799.151630	0.001624	0.001857
RS	52	6.515752	1.130120	543.714050	0.001105	0.001275
RS	53	7.071176	1.130120	356.585928	0.000725	0.000845
RS	54	7.673230	1.131633	223.998158	0.000455	0.000538
RS	55	8.325829	1.131633	134.675436	0.000274	0.000329
RS	56	9.033217	1.131633	77.071470	0.000157	0.000191
RS	57	9.799994	1.131633	41.809011	0.000085	0.000106
RS	58	10.631145	1.125472	21.479576	0.000044	0.000055
RS	59	11.532075	1.125472	10.280538	0.000021	0.000027
RS	60	12.508643	1.125472	4.595189	0.000009	0.000012
RS	61	13.567198	1.125472	1.907277	0.000004	0.000005
RS	62	14.714624	1.125472	0.730580	0.000001	0.000002
RS	63	15.958381	1.125472	0.370059	0.000001	0.000001
PA	4+25*2+4+6 0.150840595 0.030382475 15.958381012 0.214759573 0.485118534 0.880212855 1.314658494 1.617033577 1.718389436 1.662002284 1.524123837 1.367429304 1.231107392 1.132854916 1.073665201 1.046483382 1.042264597 1.052266797 1.069285235 1.088206460 1.105383907 1.118419315 1.126430782 1.129881312 1.130079136 1.128751446 1.127695601 1.128185303 1.130120087 1.131633479 1.125472355
//
IT	4602
RD	5
LK	-6182487.197609
QD	-1580.615458 -> -1532.038071
RI	0.0276611065
TR	0.149810	0.030338
MT	16.128241
MM	C_pi: 0.987781, n_recomb: 493762.891016
RS	0	0.000000	0.210468	19064.656458	0.038611	0.022317
RS	1	0.008414	0.210468	19828.230998	0.040157	0.021660
RS	2	0.017535	0.210468	20550.507393	0.041620	0.024252
RS	3	0.027424	0.210468	21218.623985	0.042973	0.027909
RS	4	0.038145	0.471790	9882.487620	0.020015	0.013948
RS	5	0.049768	0.471790	10444.371098	0.021153	0.015559
RS	6	0.062369	0.881206	5936.753871	0.012023	0.009410
RS	7	0.076030	0.881206	6334.483332	0.012829	0.010373
RS	8	0.090840	1.353185	4409.484911	0.008930	0.007688
RS	9	0.106896	1.353185	4722.935614	0.009565	0.008517
RS	10	0.124304	1.691978	4047.262137	0.008197	0.007653
RS	11	0.143176	1.691978	4338.372578	0.008786	0.008449
RS	12	0.163636	1.807875	4349.976903	0.008810	0.008753
RS	13	0.185817	1.807875	4657.687182	0.009433	0.009599
RS	14	0.209864	1.743122	5165.637384	0.010462	0.010852
RS	15	0.235935	1.743122	5515.919342	0.011171	0.011832
RS	16	0.264199	1.583565	6469.426272	0.013102	0.014011
RS	17	0.294841	1.583565	6877.060137	0.013928	0.015166
RS	18	0.328061	1.402279	8229.744416	0.016667	0.018240
RS	19	0.364077	1.402279	8691.495798	0.017603	0.019613
RS	20	0.403122	1.245679	10290.918073	0.020842	0.023311
RS	21	0.445453	1.245679	10775.835726	0.021824	0.024788
RS	22	0.491345	1.134417	12330.116361	0.024972	0.028425
RS	23	0.541098	1.134417	12780.473846	0.025884	0.029736
RS	24	0.595037	1.068888	13984.488794	0.028322	0.032534
RS	25	0.653515	1.068888	14334.340929	0.029031	0.033433
RS	26	0.716912	1.040295	15012.606783	0.030404	0.034954
RS	27	0.785644	1.040295	15209.637964	0.030804	0.035324
RS	28	0.860158	1.037989	15354.438418	0.031097	0.035569
RS	29	0.940942	1.037989	15369.552430	0.031127	0.035404
RS	30	1.028522	1.051865	15089.130062	0.030559	0.034666
RS	31	1.123472	1.051865	14912.896976	0.030203	0.034033
RS	32	1.226409	1.073632	14343.124393	0.029049	0.032659
RS	33	1.338008	1.073632	13978.796122	0.028311	0.031626
RS	34	1.458996	1.097394	13226.995178	0.026788	0.029876
RS	35	1.590163	1.097394	12687.459902	0.025695	0.028502
RS	36	1.732366	1.118895	11829.401125	0.023958	0.026548
RS	37	1.886534	1.118895	11137.218909	0.022556	0.024897
RS	38	2.053672	1.135297	10223.816573	0.020706	0.022852
RS	39	2.234873	1.135297	9413.382285	0.019065	0.020997
RS	40	2.431319	1.145566	8479.208598	0.017173	0.018927
RS	41	2.644294	1.145566	7599.997951	0.015392	0.016959
RS	42	2.875187	1.150302	6679.150184	0.013527	0.014927
RS	43	3.125507	1.150302	5795.717021	0.011738	0.012967
RS	44	3.396887	1.151122	4932.783091	0.009990	0.011061
RS	45	3.691101	1.151122	4117.356412	0.008339	0.009254
RS	46	4.010068	1.150148	3364.454436	0.006814	0.007585
RS	47	4.355872	1.150148	2681.847823	0.005431	0.006065
RS	48	4.730770	1.149565	2084.068759	0.004221	0.004733
RS	49	5.137210	1.149565	1573.832836	0.003187	0.003589
RS	50	5.577847	1.150901	1151.869982	0.002333	0.002642
RS	51	6.055557	1.150901	816.903310	0.001654	0.001885
RS	52	6.573460	1.153951	557.909097	0.001130	0.001298
RS	53	7.134936	1.153951	367.829540	0.000745	0.000864
RS	54	7.743653	1.156447	232.217927	0.000470	0.000552
RS	55	8.403585	1.156447	140.519406	0.000285	0.000339
RS	56	9.119041	1.156447	80.969001	0.000164	0.000199
RS	57	9.894692	1.156447	44.244963	0.000090	0.000110
RS	58	10.735603	1.149377	22.918688	0.000046	0.000058
RS	59	11.647265	1.149377	11.054700	0.000022	0.000029
RS	60	12.635630	1.149377	4.982081	0.000010	0.000013
RS	61	13.707152	1.149377	2.086020	0.000004	0.000006
RS	62	14.868828	1.149377	0.806498	0.000002	0.000002
RS	63	16.128241	1.149377	0.414417	0.000001	0.000001
PA	4+25*2+4+6 0.149809602 0.030338049 16.128241366 0.210468431 0.471789844 0.881205909 1.353185164 1.691978075 1.807875229 1.743122048 1.583565446 1.402279271 1.245679430 1.134417408 1.068887558 1.040295256 1.037988739 1.051865389 1.073631919 1.097394315 1.118895284 1.135296783 1.145566498 1.150302019 1.151122303 1.150148132 1.149565234 1.150901500 1.153951121 1.156447210 1.149377316
//
IT	4563
RD	6
LK	-6182397.783672
QD	-1529.350131 -> -1494.420424
RI	0.0283174825
TR	0.148897	0.030314
MT	16.277069
MM	C_pi: 0.993517, n_recomb: 496196.739594
RS	0	0.000000	0.209671	19263.842040	0.038823	0.022234
RS	1	0.008429	0.209671	20033.500560	0.040374	0.021616
RS	2	0.017569	0.209671	20760.737601	0.041840	0.024252
RS	3	0.027479	0.209671	21432.458929	0.043193	0.028023
RS	4	0.038225	0.460873	10176.402979	0.020509	0.014179
RS	5	0.049876	0.460873	10749.309989	0.021663	0.015907
RS	6	0.062510	0.878284	5987.032550	0.012066	0.009406
RS	7	0.076208	0.878284	6388.424322	0.012875	0.010435
RS	8	0.091061	1.378404	4351.997255	0.008771	0.007569
RS	9	0.107166	1.378404	4662.918540	0.009397	0.008431
RS	10	0.124629	1.747537	3942.480131	0.007945	0.007483
RS	11	0.143564	1.747537	4228.069910	0.008521	0.008284
RS	12	0.164094	1.878151	4216.967520	0.008499	0.008549
RS	13	0.186356	1.878151	4517.883445	0.009105	0.009376
RS	14	0.210493	1.809474	5017.577986	0.010112	0.010624
RS	15	0.236666	1.809474	5361.346070	0.010805	0.011562
RS	16	0.265044	1.633623	6331.710702	0.012760	0.013788
RS	17	0.295815	1.633623	6735.251472	0.013574	0.014885
RS	18	0.329179	1.432182	8146.398350	0.016418	0.018089
RS	19	0.365356	1.432182	8608.518157	0.017349	0.019400
RS	20	0.404582	1.258413	10309.495314	0.020777	0.023313
RS	21	0.447115	1.258413	10798.914015	0.021763	0.024739
RS	22	0.493233	1.136049	12466.983750	0.025125	0.028615
RS	23	0.543238	1.136049	12922.073565	0.026042	0.029891
RS	24	0.597459	1.065095	14207.562917	0.028633	0.032857
RS	25	0.656250	1.065095	14557.691411	0.029339	0.033734
RS	26	0.719996	1.035280	15258.916096	0.030752	0.035298
RS	27	0.789116	1.035280	15450.236154	0.031137	0.035653
RS	28	0.864062	1.034584	15564.014013	0.031367	0.035827
RS	29	0.945326	1.034584	15569.924853	0.031379	0.035658
RS	30	1.033439	1.051758	15229.164766	0.030692	0.034788
RS	31	1.128980	1.051758	15044.535969	0.030320	0.034162
RS	32	1.232574	1.077578	14410.757664	0.029042	0.032652
RS	33	1.344901	1.077578	14042.461244	0.028300	0.031637
RS	34	1.466696	1.105496	13238.575265	0.026680	0.029778
RS	35	1.598757	1.105496	12701.333335	0.025597	0.028432
RS	36	1.741950	1.130719	11809.932644	0.023801	0.026408
RS	37	1.897213	1.130719	11126.005534	0.022423	0.024792
RS	38	2.065564	1.150011	10197.939287	0.020552	0.022717
RS	39	2.248106	1.150011	9399.532453	0.018943	0.020900
RS	40	2.446034	1.162210	8464.202835	0.017058	0.018829
RS	41	2.660647	1.162210	7597.594685	0.015312	0.016894
RS	42	2.893350	1.168047	6681.984806	0.013466	0.014876
RS	43	3.145668	1.168047	5808.692989	0.011706	0.012943
RS	44	3.419254	1.169426	4951.278234	0.009978	0.011052
RS	45	3.715902	1.169426	4141.687848	0.008347	0.009262
RS	46	4.037556	1.168835	3391.059644	0.006834	0.007603
RS	47	4.386322	1.168835	2709.871857	0.005461	0.006091
RS	48	4.764487	1.168817	2110.610441	0.004254	0.004761
RS	49	5.174529	1.168817	1598.678977	0.003222	0.003619
RS	50	5.619134	1.171117	1173.030861	0.002364	0.002669
RS	51	6.101217	1.171117	835.014731	0.001683	0.001910
RS	52	6.623935	1.175410	572.086391	0.001153	0.001319
RS	53	7.190715	1.175410	378.953114	0.000764	0.000881
RS	54	7.805270	1.179021	240.276818	0.000484	0.000565
RS	55	8.471628	1.179021	146.247833	0.000295	0.000348
RS	56	9.194155	1.179021	84.796049	0.000171	0.000205
RS	57	9.977587	1.179021	46.644611	0.000094	0.000115
RS	58	10.827055	1.171189	24.341953	0.000049	0.000061
RS	59	11.748128	1.171189	11.825313	0.000024	0.000030
RS	60	12.746841	1.171189	5.369995	0.000011	0.000014
RS	61	13.829738	1.171189	2.266667	0.000005	0.000006
RS	62	15.003916	1.171189	0.883892	0.000002	0.000002
RS	63	16.277069	1.171189	0.460292	0.000001	0.000001
PA	4+25*2+4+6 0.148896674 0.030313803 16.277068789 0.209670676 0.460873099 0.878284316 1.378404075 1.747537413 1.878151393 1.809473914 1.633622724 1.432181696 1.258413307 1.136048860 1.065095500 1.035280176 1.034583967 1.051758054 1.077578011 1.105495711 1.130718861 1.150011128 1.162210149 1.168046624 1.169425852 1.168835314 1.168817137 1.171116961 1.175409714 1.179021387 1.171189034
//
IT	3680
RD	7
LK	-6182332.610992
QD	-1490.808392 -> -1464.390848
RI	0.0283899066
TR	0.148101	0.030308
MT	16.405599
MM	C_pi: 0.999380, n_recomb: 498987.218135
RS	0	0.000000	0.210553	19321.134543	0.038721	0.022164
RS	1	0.008443	0.210553	20097.715523	0.040277	0.021552
RS	2	0.017598	0.210553	20832.156566	0.041749	0.024167
RS	3	0.027527	0.210553	21511.288884	0.043110	0.027954
RS	4	0.038294	0.451375	10471.508780	0.020986	0.014443
RS	5	0.049969	0.451375	11055.635461	0.022156	0.016244
RS	6	0.062631	0.872872	6066.544241	0.012158	0.009447
RS	7	0.076361	0.872872	6473.166059	0.012973	0.010524
RS	8	0.091251	1.394284	4333.078814	0.008684	0.007500
RS	9	0.107398	1.394284	4643.722992	0.009306	0.008386
RS	10	0.124908	1.788669	3881.281232	0.007778	0.007365
RS	11	0.143896	1.788669	4163.905242	0.008345	0.008172
RS	12	0.164488	1.933713	4130.215947	0.008277	0.008395
RS	13	0.186818	1.933713	4426.898382	0.008872	0.009211
RS	14	0.211033	1.864519	4914.892119	0.009850	0.010439
RS	15	0.237293	1.864519	5254.359441	0.010530	0.011348
RS	16	0.265770	1.676709	6233.181357	0.012492	0.013595
RS	17	0.296651	1.676709	6634.158196	0.013295	0.014648
RS	18	0.330139	1.458676	8090.485287	0.016214	0.017942
RS	19	0.366455	1.458676	8553.738031	0.017142	0.019205
RS	20	0.405836	1.270129	10341.395733	0.020725	0.023291
RS	21	0.448543	1.270129	10835.651755	0.021715	0.024677
RS	22	0.494855	1.138062	12605.593932	0.025262	0.028756
RS	23	0.545077	1.138062	13065.836969	0.026185	0.030005
RS	24	0.599539	1.062320	14426.743991	0.028912	0.033119
RS	25	0.658599	1.062320	14777.989799	0.029616	0.033979
RS	26	0.722646	1.031357	15502.370171	0.031068	0.035582
RS	27	0.792100	1.031357	15689.256369	0.031442	0.035929
RS	28	0.867417	1.031969	15777.091474	0.031618	0.036042
RS	29	0.949094	1.031969	15775.213102	0.031614	0.035871
RS	30	1.037666	1.051917	15381.943690	0.030826	0.034890
RS	31	1.133717	1.051917	15189.930408	0.030442	0.034270
RS	32	1.237876	1.081175	14500.218112	0.029059	0.032646
RS	33	1.350830	1.081175	14127.995736	0.028313	0.031647
RS	34	1.473319	1.112629	13278.454438	0.026611	0.029696
RS	35	1.606151	1.112629	12742.197986	0.025536	0.028375
RS	36	1.750197	1.141023	11821.074417	0.023690	0.026294
RS	37	1.906404	1.141023	11142.720207	0.022331	0.024708
RS	38	2.075800	1.162768	10200.636044	0.020443	0.022609
RS	39	2.259497	1.162768	9410.559722	0.018859	0.020822
RS	40	2.458703	1.176588	8472.417214	0.016979	0.018751
RS	41	2.674728	1.176588	7614.331426	0.015260	0.016845
RS	42	2.908991	1.183348	6701.061825	0.013429	0.014838
RS	43	3.163032	1.183348	5834.159743	0.011692	0.012926
RS	44	3.438522	1.185219	4979.249806	0.009979	0.011048
RS	45	3.737270	1.185219	4172.620910	0.008362	0.009272
RS	46	4.061241	1.185028	3421.922296	0.006858	0.007620
RS	47	4.412564	1.185028	2740.374505	0.005492	0.006116
RS	48	4.793548	1.185648	2138.236001	0.004285	0.004786
RS	49	5.206698	1.185648	1623.804630	0.003254	0.003646
RS	50	5.654729	1.189010	1193.907043	0.002393	0.002693
RS	51	6.140586	1.189010	852.665711	0.001709	0.001932
RS	52	6.667462	1.194643	585.728558	0.001174	0.001337
RS	53	7.238822	1.194643	389.631171	0.000781	0.000896
RS	54	7.858420	1.199472	247.981053	0.000497	0.000577
RS	55	8.530328	1.199472	151.744989	0.000304	0.000357
RS	56	9.258965	1.199472	88.485955	0.000177	0.000211
RS	57	10.049118	1.199472	48.971064	0.000098	0.000119
RS	58	10.905982	1.191015	25.729634	0.000052	0.000063
RS	59	11.835189	1.191015	12.582569	0.000025	0.000032
RS	60	12.842847	1.191015	5.754364	0.000012	0.000015
RS	61	13.935578	1.191015	2.447247	0.000005	0.000006
RS	62	15.120566	1.191015	0.961985	0.000002	0.000003
RS	63	16.405599	1.191015	0.507286	0.000001	0.000001
PA	4+25*2+4+6 0.148100788 0.030308021 16.405599415 0.210553288 0.451375011 0.872871763 1.394284478 1.788668646 1.933712703 1.864518659 1.676709419 1.458675990 1.270128843 1.138061856 1.062320459 1.031356566 1.031969328 1.051916533 1.081174816 1.112628989 1.141023454 1.162768362 1.176587924 1.183347650 1.185219485 1.185028389 1.185648389 1.189010242 1.194643112 1.199472018 1.191014523
//
IT	4050
RD	8
LK	-6182282.858201
QD	-1460.509324 -> -1439.809006
RI	0.0281552251
TR	0.147408	0.030318
MT	16.516120
MM	C_pi: 1.005027, n_recomb: 501919.933649
RS	0	0.000000	0.212282	19303.508525	0.038459	0.022106
RS	1	0.008454	0.212282	20087.168183	0.040021	0.021481
RS	2	0.017623	0.212282	20829.694982	0.041500	0.024040
RS	3	0.027567	0.212282	21517.933319	0.042871	0.027791
RS	4	0.038352	0.443008	10760.287547	0.021438	0.014717
RS	5	0.050049	0.443008	11355.376151	0.022624	0.016564
RS	6	0.062734	0.866276	6160.468474	0.012274	0.009512
RS	7	0.076492	0.866276	6573.042330	0.013096	0.010624
RS	8	0.091413	1.403913	4336.959514	0.008641	0.007460
RS	9	0.107596	1.403913	4648.635878	0.009262	0.008368
RS	10	0.125146	1.819114	3847.555507	0.007666	0.007281
RS	11	0.144181	1.819114	4128.817549	0.008226	0.008096
RS	12	0.164824	1.977828	4073.451186	0.008116	0.008278
RS	13	0.187213	1.977828	4367.557152	0.008702	0.009087
RS	14	0.211495	1.910564	4841.945315	0.009647	0.010288
RS	15	0.237829	1.910564	5178.545591	0.010317	0.011176
RS	16	0.266390	1.714268	6159.768585	0.012272	0.013425
RS	17	0.297366	1.714268	6559.102089	0.013068	0.014444
RS	18	0.330960	1.482513	8050.304458	0.016039	0.017802
RS	19	0.367394	1.482513	8515.003454	0.016965	0.019027
RS	20	0.406909	1.281105	10376.953809	0.020675	0.023253
RS	21	0.449764	1.281105	10876.015948	0.021669	0.024607
RS	22	0.496243	1.140432	12737.471490	0.025377	0.028859
RS	23	0.546650	1.140432	13202.959204	0.026305	0.030087
RS	24	0.601320	1.060390	14633.784065	0.029156	0.033332
RS	25	0.660611	1.060390	14986.691011	0.029859	0.034179
RS	26	0.724915	1.028323	15734.254015	0.031348	0.035821
RS	27	0.794655	1.028323	15917.728873	0.031714	0.036159
RS	28	0.870291	1.029988	15984.079764	0.031846	0.036222
RS	29	0.952322	1.029988	15975.640620	0.031829	0.036050
RS	30	1.041287	1.052273	15536.704918	0.030955	0.034974
RS	31	1.137775	1.052273	15338.280783	0.030559	0.034361
RS	32	1.242419	1.084446	14599.799061	0.029088	0.032640
RS	33	1.355910	1.084446	14223.893740	0.028339	0.031656
RS	34	1.478996	1.118907	13334.447280	0.026567	0.029628
RS	35	1.612488	1.118907	12798.394212	0.025499	0.028328
RS	36	1.757266	1.149996	11850.982047	0.023611	0.026201
RS	37	1.914283	1.149996	11176.381968	0.022267	0.024640
RS	38	2.084576	1.173810	10221.314537	0.020364	0.022522
RS	39	2.269265	1.173810	9436.989741	0.018802	0.020761
RS	40	2.469568	1.188979	8495.186374	0.016925	0.018691
RS	41	2.686805	1.188979	7642.767678	0.015227	0.016808
RS	42	2.922408	1.196502	6729.988235	0.013408	0.014810
RS	43	3.177929	1.196502	5866.872697	0.011689	0.012917
RS	44	3.455053	1.198807	5012.450915	0.009987	0.011048
RS	45	3.755605	1.198807	4206.848219	0.008382	0.009283
RS	46	4.081567	1.199028	3454.534671	0.006883	0.007637
RS	47	4.435087	1.199028	2771.514398	0.005522	0.006138
RS	48	4.818493	1.200343	2165.656397	0.004315	0.004809
RS	49	5.234314	1.200343	1648.320212	0.003284	0.003669
RS	50	5.685289	1.204849	1213.917030	0.002419	0.002713
RS	51	6.174391	1.204849	869.479493	0.001732	0.001951
RS	52	6.704843	1.211904	598.605161	0.001193	0.001352
RS	53	7.280140	1.211904	399.722143	0.000796	0.000910
RS	54	7.904074	1.218042	255.247151	0.000509	0.000587
RS	55	8.580757	1.218042	156.961517	0.000313	0.000365
RS	56	9.314648	1.218042	92.010206	0.000183	0.000217
RS	57	10.110585	1.218042	51.208272	0.000102	0.000123
RS	58	10.973811	1.209057	27.073269	0.000054	0.000066
RS	59	11.910017	1.209057	13.321842	0.000027	0.000033
RS	60	12.925371	1.209057	6.132828	0.000012	0.000015
RS	61	14.026566	1.209057	2.626647	0.000005	0.000007
RS	62	15.220859	1.209057	1.040296	0.000002	0.000003
RS	63	16.516120	1.209057	0.555124	0.000001	0.000001
PA	4+25*2+4+6 0.147408359 0.030317545 16.516119925 0.212282471 0.443008498 0.866276377 1.403912788 1.819113896 1.977828032 1.910563686 1.714267546 1.482512520 1.281104941 1.140432239 1.060390489 1.028323211 1.029988209 1.052272664 1.084446460 1.118907433 1.149996461 1.173809703 1.188979072 1.196501775 1.198806982 1.199028454 1.200343257 1.204848956 1.211903514 1.218042182 1.209057270
//
IT	5023
RD	9
LK	-6182243.590225
QD	-1435.844101 -> -1419.178694
RI	0.0277626831
TR	0.146805	0.030339
MT	16.611063
MM	C_pi: 1.010320, n_recomb: 504879.746180
RS	0	0.000000	0.214428	19246.965760	0.038122	0.022057
RS	1	0.008464	0.214428	20037.471021	0.039688	0.021409
RS	2	0.017644	0.214428	20788.203090	0.041175	0.023897
RS	3	0.027602	0.214428	21486.068948	0.042557	0.027585
RS	4	0.038402	0.435662	11036.742223	0.021860	0.014985
RS	5	0.050117	0.435662	11642.265048	0.023059	0.016861
RS	6	0.062823	0.859390	6259.556620	0.012398	0.009585
RS	7	0.076604	0.859390	6678.293466	0.013227	0.010725
RS	8	0.091552	1.409515	4354.084637	0.008624	0.007439
RS	9	0.107765	1.409515	4667.531904	0.009245	0.008364
RS	10	0.125350	1.841665	3831.720025	0.007589	0.007222
RS	11	0.144424	1.841665	4112.655338	0.008146	0.008043
RS	12	0.165112	2.012908	4037.163922	0.007996	0.008187
RS	13	0.187551	2.012908	4329.820941	0.008576	0.008993
RS	14	0.211890	1.949267	4789.709273	0.009487	0.010163
RS	15	0.238288	1.949267	5124.431000	0.010150	0.011036
RS	16	0.266921	1.747204	6103.898588	0.012090	0.013276
RS	17	0.297977	1.747204	6502.196965	0.012879	0.014269
RS	18	0.331662	1.504124	8020.081313	0.015885	0.017670
RS	19	0.368198	1.504124	8486.334084	0.016809	0.018864
RS	20	0.407827	1.291422	10412.392612	0.020624	0.023204
RS	21	0.450809	1.291422	10916.072943	0.021621	0.024531
RS	22	0.497430	1.143042	12860.030993	0.025471	0.028935
RS	23	0.547997	1.143042	13330.685580	0.026404	0.030145
RS	24	0.602844	1.059110	14826.257019	0.029366	0.033508
RS	25	0.662333	1.059110	15181.172935	0.030069	0.034343
RS	26	0.726857	1.025981	15951.669918	0.031595	0.036021
RS	27	0.796842	1.025981	16132.542193	0.031953	0.036352
RS	28	0.872751	1.028495	16181.064763	0.032049	0.036375
RS	29	0.955085	1.028495	16167.099921	0.032022	0.036201
RS	30	1.044388	1.052759	15688.343989	0.031073	0.035045
RS	31	1.141250	1.052759	15484.371765	0.030669	0.034437
RS	32	1.246310	1.087418	14703.216995	0.029122	0.032634
RS	33	1.360262	1.087418	14323.935047	0.028371	0.031663
RS	34	1.483859	1.124440	13399.570418	0.026540	0.029572
RS	35	1.617917	1.124440	12863.232405	0.025478	0.028290
RS	36	1.763323	1.157815	11892.639707	0.023555	0.026124
RS	37	1.921035	1.157815	11220.502880	0.022224	0.024585
RS	38	2.092096	1.183364	10253.594441	0.020309	0.022452
RS	39	2.277636	1.183364	9473.147933	0.018763	0.020713
RS	40	2.478880	1.199650	8527.270476	0.016890	0.018644
RS	41	2.697158	1.199650	7678.445089	0.015208	0.016781
RS	42	2.933910	1.207799	6764.914315	0.013399	0.014791
RS	43	3.190702	1.207799	5903.719666	0.011693	0.012912
RS	44	3.469228	1.210481	5048.409987	0.009999	0.011052
RS	45	3.771329	1.210481	4242.483779	0.008403	0.009296
RS	46	4.099000	1.211125	3487.505339	0.006908	0.007653
RS	47	4.454405	1.211125	2802.299843	0.005550	0.006158
RS	48	4.839891	1.213184	2192.200270	0.004342	0.004829
RS	49	5.258006	1.213184	1671.784226	0.003311	0.003690
RS	50	5.711509	1.218898	1232.796926	0.002442	0.002731
RS	51	6.203398	1.218898	885.295823	0.001753	0.001969
RS	52	6.736920	1.227446	610.626849	0.001209	0.001366
RS	53	7.315600	1.227446	409.174971	0.000810	0.000922
RS	54	7.943259	1.234966	262.049717	0.000519	0.000596
RS	55	8.624044	1.234966	161.881673	0.000321	0.000372
RS	56	9.362451	1.234966	95.358800	0.000189	0.000222
RS	57	10.163356	1.234966	53.349847	0.000106	0.000126
RS	58	11.032051	1.225546	28.368729	0.000056	0.000068
RS	59	11.974272	1.225546	14.040734	0.000028	0.000034
RS	60	12.996243	1.225546	6.504091	0.000013	0.000016
RS	61	14.104715	1.225546	2.804228	0.000006	0.000007
RS	62	15.307008	1.225546	1.118541	0.000002	0.000003
RS	63	16.611063	1.225546	0.603639	0.000001	0.000002
PA	4+25*2+4+6 0.146804544 0.030339288 16.611063011 0.214428424 0.435661892 0.859390454 1.409514978 1.841664676 2.012908121 1.949267334 1.747204111 1.504124035 1.291422372 1.143042481 1.059109972 1.025980844 1.028495153 1.052759374 1.087418000 1.124439674 1.157814719 1.183364056 1.199650194 1.207798969 1.210481498 1.211125357 1.213183767 1.218897614 1.227445758 1.234965759 1.225545624
//
IT	3910
RD	10
LK	-6182211.799463
QD	-1415.175915 -> -1401.467804
RI	0.0272981281
TR	0.146274	0.030370
MT	16.693091
MM	C_pi: 1.015223, n_recomb: 507800.886584
RS	0	0.000000	0.216743	19172.594980	0.037756	0.022016
RS	1	0.008472	0.216743	19969.529362	0.039326	0.021340
RS	2	0.017663	0.216743	20728.185245	0.040820	0.023750
RS	3	0.027632	0.216743	21435.558096	0.042213	0.027363
RS	4	0.038445	0.429260	11296.803022	0.022247	0.015239
RS	5	0.050175	0.429260	11912.090129	0.023458	0.017133
RS	6	0.062899	0.852838	6357.509150	0.012520	0.009659
RS	7	0.076700	0.852838	6782.286866	0.013356	0.010821
RS	8	0.091671	1.412650	4378.436430	0.008622	0.007429
RS	9	0.107910	1.412650	4694.036511	0.009244	0.008369
RS	10	0.125525	1.858426	3827.673966	0.007538	0.007179
RS	11	0.144633	1.858426	4108.955664	0.008092	0.008008
RS	12	0.165359	2.040837	4015.280542	0.007907	0.008118
RS	13	0.187842	2.040837	4307.277991	0.008482	0.008922
RS	14	0.212229	1.981870	4752.587378	0.009359	0.010060
RS	15	0.238683	1.981870	5086.147367	0.010016	0.010922
RS	16	0.267377	1.776240	6060.812233	0.011935	0.013145
RS	17	0.298503	1.776240	6458.498109	0.012719	0.014117
RS	18	0.332267	1.523780	7996.842571	0.015748	0.017546
RS	19	0.368890	1.523780	8464.666562	0.016669	0.018714
RS	20	0.408617	1.301117	10446.260771	0.020572	0.023149
RS	21	0.451709	1.301117	10954.309599	0.021572	0.024454
RS	22	0.498453	1.145803	12972.738446	0.025547	0.028990
RS	23	0.549156	1.145803	13448.396132	0.026484	0.030184
RS	24	0.604156	1.058322	15004.024748	0.029547	0.033652
RS	25	0.663815	1.058322	15361.163961	0.030250	0.034478
RS	26	0.728529	1.024180	16154.021306	0.031812	0.036191
RS	27	0.798726	1.024180	16332.932038	0.032164	0.036516
RS	28	0.874871	1.027391	16366.511029	0.032230	0.036504
RS	29	0.957466	1.027391	16347.891226	0.032194	0.036329
RS	30	1.047060	1.053350	15834.180081	0.031182	0.035104
RS	31	1.144244	1.053350	15625.421701	0.030771	0.034501
RS	32	1.249662	1.090135	14806.842018	0.029159	0.032629
RS	33	1.364012	1.090135	14424.504619	0.028406	0.031668
RS	34	1.488050	1.129347	13469.478270	0.026525	0.029524
RS	35	1.622597	1.129347	12932.555632	0.025468	0.028258
RS	36	1.768544	1.164666	11941.500836	0.023516	0.026061
RS	37	1.926855	1.164666	11270.904353	0.022196	0.024541
RS	38	2.098580	1.191670	10293.283733	0.020270	0.022396
RS	39	2.284854	1.191670	9515.342291	0.018738	0.020676
RS	40	2.486910	1.208871	8565.265982	0.016867	0.018608
RS	41	2.706085	1.208871	7718.505021	0.015200	0.016761
RS	42	2.943830	1.217527	6803.400148	0.013398	0.014778
RS	43	3.201718	1.217527	5942.763286	0.011703	0.012911
RS	44	3.481455	1.220543	5085.586655	0.010015	0.011057
RS	45	3.784893	1.220543	4278.389218	0.008425	0.009309
RS	46	4.114039	1.221616	3520.032529	0.006932	0.007669
RS	47	4.471072	1.221616	2832.190366	0.005577	0.006178
RS	48	4.858355	1.224457	2217.537375	0.004367	0.004847
RS	49	5.278450	1.224457	1694.001805	0.003336	0.003709
RS	50	5.734138	1.231438	1250.446944	0.002462	0.002747
RS	51	6.228434	1.231438	900.069458	0.001772	0.001984
RS	52	6.764608	1.241537	621.785191	0.001224	0.001379
RS	53	7.346210	1.241537	417.991234	0.000823	0.000933
RS	54	7.977088	1.250513	268.392773	0.000529	0.000604
RS	55	8.661417	1.250513	166.509292	0.000328	0.000379
RS	56	9.403726	1.250513	98.534257	0.000194	0.000227
RS	57	10.208926	1.250513	55.397038	0.000109	0.000129
RS	58	11.082347	1.240720	29.616735	0.000058	0.000070
RS	59	12.029768	1.240720	14.739214	0.000029	0.000035
RS	60	13.057459	1.240720	6.867937	0.000014	0.000017
RS	61	14.172221	1.240720	2.979803	0.000006	0.000007
RS	62	15.381431	1.240720	1.196608	0.000002	0.000003
RS	63	16.693091	1.240720	0.652752	0.000001	0.000002
PA	4+25*2+4+6 0.146273763 0.030370131 16.693090527 0.216743306 0.429259559 0.852837513 1.412649695 1.858425507 2.040837237 1.981869883 1.776240422 1.523780227 1.301117499 1.145802590 1.058322136 1.024180493 1.027390717 1.053349720 1.090134533 1.129346744 1.164665592 1.191669575 1.208871443 1.217527467 1.220543293 1.221615818 1.224456823 1.231437923 1.241536657 1.250513304 1.240719856
//
IT	3970
RD	11
LK	-6182185.529353
QD	-1397.419999 -> -1385.947637
RI	0.0268119805
TR	0.145802	0.030407
MT	16.764634
MM	C_pi: 1.019744, n_recomb: 510642.882790
RS	0	0.000000	0.219079	19092.831089	0.037390	0.021981
RS	1	0.008480	0.219079	19895.713055	0.038962	0.021276
RS	2	0.017679	0.219079	20661.819973	0.040462	0.023609
RS	3	0.027658	0.219079	21378.246936	0.041865	0.027143
RS	4	0.038483	0.423732	11537.891667	0.022595	0.015475
RS	5	0.050226	0.423732	12162.208168	0.023817	0.017380
RS	6	0.062965	0.846913	6450.880852	0.012633	0.009729
RS	7	0.076784	0.846913	6881.401042	0.013476	0.010908
RS	8	0.091774	1.414333	4406.281354	0.008629	0.007425
RS	9	0.108037	1.414333	4724.196490	0.009251	0.008378
RS	10	0.125678	1.870889	3831.519884	0.007503	0.007149
RS	11	0.144815	1.870889	4113.589918	0.008056	0.007985
RS	12	0.165574	2.063005	4003.870101	0.007841	0.008065
RS	13	0.188094	2.063005	4295.778592	0.008412	0.008869
RS	14	0.212524	2.009383	4726.732571	0.009256	0.009975
RS	15	0.239026	2.009383	5059.661336	0.009908	0.010829
RS	16	0.267774	1.801913	6027.441985	0.011804	0.013030
RS	17	0.298961	1.801913	6424.824133	0.012582	0.013985
RS	18	0.332792	1.541717	7978.634480	0.015625	0.017431
RS	19	0.369492	1.541717	8447.998311	0.016544	0.018578
RS	20	0.409304	1.310227	10477.931663	0.020519	0.023090
RS	21	0.452492	1.310227	10990.076766	0.021522	0.024376
RS	22	0.499342	1.148635	13075.953535	0.025607	0.029028
RS	23	0.550165	1.148635	13556.402789	0.026548	0.030209
RS	24	0.605297	1.057908	15167.724557	0.029703	0.033773
RS	25	0.665105	1.057908	15527.205393	0.030407	0.034590
RS	26	0.729984	1.022813	16341.546281	0.032002	0.036335
RS	27	0.800365	1.022813	16519.005217	0.032349	0.036654
RS	28	0.876714	1.026604	16539.902867	0.032390	0.036614
RS	29	0.959538	1.026604	16517.362222	0.032346	0.036437
RS	30	1.049384	1.054028	15972.788584	0.031280	0.035153
RS	31	1.146850	1.054028	15759.909820	0.030863	0.034555
RS	32	1.252580	1.092650	14908.289256	0.029195	0.032624
RS	33	1.367276	1.092650	14523.227562	0.028441	0.031673
RS	34	1.491698	1.133743	13541.239401	0.026518	0.029484
RS	35	1.626670	1.133743	13003.566955	0.025465	0.028232
RS	36	1.773088	1.170717	11994.460366	0.023489	0.026009
RS	37	1.931922	1.170717	11324.743924	0.022177	0.024505
RS	38	2.104225	1.198941	10337.467494	0.020244	0.022351
RS	39	2.291139	1.198941	9561.023662	0.018724	0.020647
RS	40	2.493902	1.216886	8606.808968	0.016855	0.018581
RS	41	2.713860	1.216886	7760.982813	0.015198	0.016748
RS	42	2.952469	1.225953	6843.748205	0.013402	0.014771
RS	43	3.211312	1.225953	5982.681200	0.011716	0.012914
RS	44	3.492104	1.229263	5122.970268	0.010032	0.011065
RS	45	3.796707	1.229263	4313.840379	0.008448	0.009323
RS	46	4.127140	1.230767	3551.630856	0.006955	0.007684
RS	47	4.485593	1.230767	2860.879785	0.005603	0.006196
RS	48	4.874441	1.234425	2241.499502	0.004390	0.004863
RS	49	5.296264	1.234425	1714.892879	0.003358	0.003726
RS	50	5.753856	1.242719	1266.853538	0.002481	0.002762
RS	51	6.250250	1.242719	913.810838	0.001790	0.001998
RS	52	6.788738	1.254422	632.102251	0.001238	0.001390
RS	53	7.372889	1.254422	426.192228	0.000835	0.000942
RS	54	8.006574	1.264915	274.296088	0.000537	0.000612
RS	55	8.693995	1.264915	170.856459	0.000335	0.000385
RS	56	9.439707	1.264915	101.543113	0.000199	0.000231
RS	57	10.248654	1.264915	57.352877	0.000112	0.000132
RS	58	11.126199	1.254836	30.817848	0.000060	0.000072
RS	59	12.078157	1.254836	15.417551	0.000030	0.000037
RS	60	13.110839	1.254836	7.224477	0.000014	0.000017
RS	61	14.231091	1.254836	3.153416	0.000006	0.000008
RS	62	15.446337	1.254836	1.274518	0.000002	0.000003
RS	63	16.764634	1.254836	0.702483	0.000001	0.000002
PA	4+25*2+4+6 0.145802227 0.030407327 16.764633981 0.219078838 0.423732399 0.846912817 1.414332694 1.870888551 2.063005040 2.009383463 1.801912731 1.541716952 1.310226523 1.148634927 1.057907568 1.022812820 1.026603941 1.054027793 1.092650446 1.133742907 1.170716749 1.198940676 1.216886481 1.225952878 1.229262532 1.230766788 1.234424592 1.242719120 1.254421920 1.264914632 1.254836015
//
IT	3846
RD	12
LK	-6182163.458605
QD	-1381.853138 -> -1372.114820
RI	0.0263292687
TR	0.145381	0.030449
MT	16.827307
MM	C_pi: 1.023902, n_recomb: 513387.389317
RS	0	0.000000	0.221355	19014.272420	0.037037	0.021952
RS	1	0.008486	0.221355	19822.621802	0.038611	0.021217
RS	2	0.017693	0.221355	20595.644295	0.040117	0.023476
RS	3	0.027680	0.221355	21320.537460	0.041529	0.026933
RS	4	0.038515	0.418988	11759.388289	0.022905	0.015690
RS	5	0.050270	0.418988	12392.003711	0.024138	0.017600
RS	6	0.063022	0.841782	6537.567579	0.012734	0.009793
RS	7	0.076856	0.841782	6973.429038	0.013583	0.010986
RS	8	0.091865	1.415245	4435.260913	0.008639	0.007425
RS	9	0.108147	1.415245	4755.515380	0.009263	0.008388
RS	10	0.125810	1.880151	3840.679427	0.007481	0.007128
RS	11	0.144973	1.880151	4123.826489	0.008033	0.007971
RS	12	0.165762	2.080530	4000.196846	0.007792	0.008025
RS	13	0.188315	2.080530	4292.433758	0.008361	0.008831
RS	14	0.212782	2.032594	4709.565536	0.009174	0.009905
RS	15	0.239325	2.032594	5042.269387	0.009822	0.010753
RS	16	0.268121	1.824648	6001.740573	0.011690	0.012928
RS	17	0.299360	1.824648	6399.055818	0.012464	0.013870
RS	18	0.333251	1.558114	7964.327224	0.015513	0.017323
RS	19	0.370017	1.558114	8435.181314	0.016430	0.018452
RS	20	0.409904	1.318768	10507.424258	0.020467	0.023030
RS	21	0.453175	1.318768	11023.398398	0.021472	0.024299
RS	22	0.500119	1.151468	13170.621284	0.025654	0.029053
RS	23	0.551046	1.151468	13655.632285	0.026599	0.030223
RS	24	0.606295	1.057767	15318.552478	0.029838	0.033874
RS	25	0.666232	1.057767	15680.430410	0.030543	0.034682
RS	26	0.731256	1.021779	16515.288091	0.032169	0.036459
RS	27	0.801798	1.021779	16691.699158	0.032513	0.036773
RS	28	0.878326	1.026064	16701.701823	0.032532	0.036708
RS	29	0.961348	1.026064	16675.853143	0.032482	0.036530
RS	30	1.051416	1.054770	16103.792279	0.031368	0.035195
RS	31	1.149127	1.054770	15887.370410	0.030946	0.034600
RS	32	1.255131	1.094989	15006.481581	0.029230	0.032619
RS	33	1.370129	1.094989	14619.002019	0.028476	0.031676
RS	34	1.494887	1.137702	13613.216758	0.026516	0.029450
RS	35	1.630232	1.137702	13074.703015	0.025468	0.028210
RS	36	1.777063	1.176088	12049.638675	0.023471	0.025966
RS	37	1.936354	1.176088	11380.315651	0.022167	0.024476
RS	38	2.109162	1.205330	10384.383167	0.020227	0.022316
RS	39	2.296636	1.205330	9608.669142	0.018716	0.020625
RS	40	2.500018	1.223875	8650.448803	0.016850	0.018562
RS	41	2.720661	1.223875	7804.698592	0.015202	0.016740
RS	42	2.960027	1.233265	6884.982078	0.013411	0.014768
RS	43	3.219706	1.233265	6022.737586	0.011731	0.012919
RS	44	3.501422	1.236833	5160.018837	0.010051	0.011074
RS	45	3.807046	1.236833	4348.474687	0.008470	0.009337
RS	46	4.138604	1.238774	3582.074569	0.006977	0.007698
RS	47	4.498300	1.238774	2888.252779	0.005626	0.006212
RS	48	4.888520	1.243275	2264.060372	0.004410	0.004878
RS	49	5.311855	1.243275	1734.474270	0.003378	0.003742
RS	50	5.771114	1.252920	1282.064116	0.002497	0.002774
RS	51	6.269347	1.252920	926.569992	0.001805	0.002010
RS	52	6.809862	1.266269	641.628021	0.001250	0.001399
RS	53	7.396245	1.266269	433.815410	0.000845	0.000951
RS	54	8.032390	1.278329	279.787193	0.000545	0.000619
RS	55	8.722519	1.278329	174.939842	0.000341	0.000391
RS	56	9.471213	1.278329	104.394567	0.000203	0.000236
RS	57	10.283444	1.278329	59.221917	0.000115	0.000135
RS	58	11.164601	1.268031	31.974263	0.000062	0.000074
RS	59	12.120535	1.268031	16.076392	0.000031	0.000038
RS	60	13.157592	1.268031	7.573786	0.000015	0.000018
RS	61	14.282655	1.268031	3.324995	0.000006	0.000008
RS	62	15.503192	1.268031	1.352199	0.000003	0.000003
RS	63	16.827307	1.268031	0.752768	0.000001	0.000002
PA	4+25*2+4+6 0.145380860 0.030449158 16.827306944 0.221355076 0.418988132 0.841782238 1.415244829 1.880150874 2.080530458 2.032593658 1.824647665 1.558113692 1.318768305 1.151467692 1.057767331 1.021778864 1.026063507 1.054769630 1.094988767 1.137702340 1.176088146 1.205329989 1.223875092 1.233265388 1.236833350 1.238774115 1.243274781 1.252919700 1.266268978 1.278328872 1.268030808
//
IT	3916
RD	13
LK	-6182144.666344
QD	-1367.970879 -> -1359.606049
RI	0.0258681601
TR	0.145001	0.030494
MT	16.882776
MM	C_pi: 1.027725, n_recomb: 516020.275796
RS	0	0.000000	0.223515	18941.398501	0.036707	0.021926
RS	1	0.008492	0.223515	19754.765173	0.038283	0.021164
RS	2	0.017705	0.223515	20534.156280	0.039793	0.023354
RS	3	0.027700	0.223515	21266.868546	0.041213	0.026739
RS	4	0.038544	0.414934	11961.441546	0.023180	0.015885
RS	5	0.050309	0.414934	12601.652239	0.024421	0.017797
RS	6	0.063073	0.837491	6616.501392	0.012822	0.009849
RS	7	0.076921	0.837491	7057.254548	0.013676	0.011053
RS	8	0.091945	1.415834	4463.809423	0.008650	0.007426
RS	9	0.108244	1.415834	4786.337392	0.009275	0.008398
RS	10	0.125928	1.887015	3853.348703	0.007467	0.007114
RS	11	0.145113	1.887015	4137.754863	0.008019	0.007963
RS	12	0.165928	2.094293	4002.268466	0.007756	0.007995
RS	13	0.188510	2.094293	4295.139506	0.008324	0.008804
RS	14	0.213009	2.052146	4699.153787	0.009107	0.009848
RS	15	0.239590	2.052146	5031.945713	0.009751	0.010691
RS	16	0.268427	1.844834	5982.044793	0.011593	0.012838
RS	17	0.299713	1.844834	6379.470790	0.012363	0.013769
RS	18	0.333656	1.573137	7952.995523	0.015412	0.017224
RS	19	0.370481	1.573137	8425.276727	0.016327	0.018338
RS	20	0.410434	1.326778	10534.694424	0.020415	0.022969
RS	21	0.453779	1.326778	11054.236960	0.021422	0.024225
RS	22	0.500805	1.154270	13257.347845	0.025692	0.029069
RS	23	0.551824	1.154270	13746.680963	0.026640	0.030229
RS	24	0.607175	1.057836	15457.465966	0.029955	0.033958
RS	25	0.667227	1.057836	15821.748234	0.030661	0.034760
RS	26	0.732379	1.021017	16676.024836	0.032317	0.036566
RS	27	0.803063	1.021017	16851.711560	0.032657	0.036875
RS	28	0.879749	1.025731	16852.198725	0.032658	0.036789
RS	29	0.962948	1.025731	16823.565484	0.032603	0.036609
RS	30	1.053211	1.055570	16226.891448	0.031446	0.035230
RS	31	1.151140	1.055570	16007.434849	0.031021	0.034638
RS	32	1.257384	1.097189	15100.489395	0.029263	0.032613
RS	33	1.372651	1.097189	14710.890126	0.028508	0.031678
RS	34	1.497706	1.141307	13684.053029	0.026518	0.029421
RS	35	1.633380	1.141307	13144.676560	0.025473	0.028192
RS	36	1.780575	1.180900	12105.511942	0.023459	0.025930
RS	37	1.940270	1.180900	11436.242315	0.022162	0.024452
RS	38	2.113526	1.210988	10432.597385	0.020217	0.022288
RS	39	2.301494	1.210988	9657.046172	0.018714	0.020609
RS	40	2.505425	1.230010	8695.020685	0.016850	0.018548
RS	41	2.726672	1.230010	7848.709632	0.015210	0.016736
RS	42	2.966708	1.239654	6926.291195	0.013423	0.014769
RS	43	3.227127	1.239654	6062.329275	0.011748	0.012927
RS	44	3.509661	1.243452	5196.284446	0.010070	0.011084
RS	45	3.816186	1.243452	4382.002226	0.008492	0.009351
RS	46	4.148741	1.245828	3611.212712	0.006998	0.007712
RS	47	4.509537	1.245828	2914.245179	0.005648	0.006228
RS	48	4.900970	1.251189	2285.227450	0.004429	0.004891
RS	49	5.325643	1.251189	1752.783297	0.003397	0.003756
RS	50	5.786378	1.262216	1296.135286	0.002512	0.002785
RS	51	6.286238	1.262216	938.401880	0.001819	0.002022
RS	52	6.828546	1.277251	650.412003	0.001260	0.001408
RS	53	7.416905	1.277251	440.898651	0.000854	0.000960
RS	54	8.055226	1.290924	284.894071	0.000552	0.000625
RS	55	8.747753	1.290924	178.777152	0.000346	0.000396
RS	56	9.499087	1.290924	107.098967	0.000208	0.000240
RS	57	10.314224	1.290924	61.009697	0.000118	0.000138
RS	58	11.198580	1.280469	33.088637	0.000064	0.000076
RS	59	12.158034	1.280469	16.716893	0.000032	0.000039
RS	60	13.198963	1.280469	7.916312	0.000015	0.000019
RS	61	14.328286	1.280469	3.494694	0.000007	0.000008
RS	62	15.553509	1.280469	1.429698	0.000003	0.000003
RS	63	16.882776	1.280469	0.803629	0.000002	0.000002
PA	4+25*2+4+6 0.145000606 0.030493892 16.882776063 0.223515058 0.414933612 0.837491346 1.415833965 1.887014676 2.094292512 2.052145656 1.844833922 1.573136846 1.326778126 1.154269833 1.057836432 1.021016849 1.025731052 1.055570331 1.097188507 1.141306973 1.180899832 1.210987790 1.230010365 1.239654145 1.243451727 1.245827881 1.251189486 1.262215846 1.277250967 1.290924406 1.280468868
//
IT	3974
RD	14
LK	-6182128.482266
QD	-1355.425536 -> -1348.168730
RI	0.0254331267
TR	0.144655	0.030540
MT	16.932237
MM	C_pi: 1.031251, n_recomb: 518539.980404
RS	0	0.000000	0.225540	18875.665718	0.036402	0.021905
RS	1	0.008497	0.225540	19693.648310	0.037979	0.021116
RS	2	0.017716	0.225540	20478.899370	0.039493	0.023244
RS	3	0.027718	0.225540	21218.808963	0.040920	0.026562
RS	4	0.038570	0.411481	12145.013882	0.023422	0.016059
RS	5	0.050344	0.411481	12792.170405	0.024670	0.017972
RS	6	0.063118	0.834031	6687.372417	0.012897	0.009897
RS	7	0.076978	0.834031	7132.559633	0.013755	0.011110
RS	8	0.092015	1.416377	4491.067045	0.008661	0.007428
RS	9	0.108331	1.416377	4815.755249	0.009287	0.008407
RS	10	0.126032	1.892075	3868.343439	0.007460	0.007105
RS	11	0.145238	1.892075	4154.121867	0.008011	0.007961
RS	12	0.166075	2.104976	4008.735668	0.007731	0.007974
RS	13	0.188683	2.104976	4302.471897	0.008297	0.008785
RS	14	0.213212	2.068593	4694.102240	0.009053	0.009801
RS	15	0.239825	2.068593	5027.229064	0.009695	0.010641
RS	16	0.268699	1.862778	5967.290169	0.011508	0.012759
RS	17	0.300027	1.862778	6364.971584	0.012275	0.013681
RS	18	0.334016	1.586927	7944.133705	0.015320	0.017131
RS	19	0.370894	1.586927	8417.781750	0.016234	0.018232
RS	20	0.410905	1.334292	10559.991034	0.020365	0.022909
RS	21	0.454316	1.334292	11082.863111	0.021373	0.024152
RS	22	0.501415	1.157011	13337.116206	0.025721	0.029078
RS	23	0.552516	1.157011	13830.540037	0.026672	0.030229
RS	24	0.607959	1.058060	15585.781445	0.030057	0.034030
RS	25	0.668113	1.058060	15952.447493	0.030764	0.034826
RS	26	0.733378	1.020470	16825.044915	0.032447	0.036658
RS	27	0.804189	1.020470	17000.265490	0.032785	0.036963
RS	28	0.881016	1.025566	16992.312118	0.032770	0.036859
RS	29	0.964372	1.025566	16961.334681	0.032710	0.036677
RS	30	1.054809	1.056418	16342.450034	0.031516	0.035259
RS	31	1.152932	1.056418	16120.397794	0.031088	0.034670
RS	32	1.259391	1.099272	15190.129588	0.029294	0.032608
RS	33	1.374896	1.099272	14798.681878	0.028539	0.031680
RS	34	1.500215	1.144614	13753.154809	0.026523	0.029396
RS	35	1.636183	1.144614	13212.926496	0.025481	0.028176
RS	36	1.783703	1.185241	12161.276024	0.023453	0.025901
RS	37	1.943758	1.185241	11491.812128	0.022162	0.024434
RS	38	2.117412	1.216033	10481.279687	0.020213	0.022266
RS	39	2.305822	1.216033	9705.465967	0.018717	0.020597
RS	40	2.510240	1.235429	8739.871424	0.016855	0.018540
RS	41	2.732027	1.235429	7892.516939	0.015221	0.016735
RS	42	2.972660	1.245261	6967.300486	0.013436	0.014772
RS	43	3.233738	1.245261	6101.207686	0.011766	0.012936
RS	44	3.517000	1.249260	5231.622093	0.010089	0.011095
RS	45	3.824330	1.249260	4414.363126	0.008513	0.009365
RS	46	4.157773	1.252070	3639.048917	0.007018	0.007726
RS	47	4.519548	1.252070	2938.903831	0.005668	0.006243
RS	48	4.912063	1.258311	2305.073048	0.004445	0.004903
RS	49	5.337929	1.258311	1769.902656	0.003413	0.003769
RS	50	5.799980	1.270743	1309.155432	0.002525	0.002795
RS	51	6.301291	1.270743	949.382384	0.001831	0.002032
RS	52	6.845197	1.287495	658.518946	0.001270	0.001416
RS	53	7.435318	1.287495	447.488803	0.000863	0.000967
RS	54	8.075581	1.302827	289.649125	0.000559	0.000631
RS	55	8.770245	1.302827	182.388795	0.000352	0.000401
RS	56	9.523934	1.302827	109.668296	0.000211	0.000244
RS	57	10.341662	1.302827	62.722741	0.000121	0.000141
RS	58	11.228871	1.292257	34.164505	0.000066	0.000078
RS	59	12.191465	1.292257	17.340510	0.000033	0.000040
RS	60	13.235849	1.292257	8.252574	0.000016	0.000019
RS	61	14.368972	1.292257	3.662665	0.000007	0.000009
RS	62	15.598375	1.292257	1.507046	0.000003	0.000004
RS	63	16.932237	1.292257	0.855064	0.000002	0.000002
PA	4+25*2+4+6 0.144655010 0.030540364 16.932237321 0.225540083 0.411481424 0.834030605 1.416376763 1.892075144 2.104975925 2.068593433 1.862777744 1.586927238 1.334291562 1.157011369 1.058060392 1.020469863 1.025565978 1.056417948 1.099271810 1.144613911 1.185241309 1.216033207 1.235429320 1.245260558 1.249260011 1.252070233 1.258310667 1.270742559 1.287495032 1.302827350 1.292256556
//
IT	4117
RD	15
LK	-6182114.410060
QD	-1343.953359 -> -1337.604690
RI	0.0250310225
TR	0.144338	0.030587
MT	16.976826
MM	C_pi: 1.034508, n_recomb: 520942.241867
RS	0	0.000000	0.227409	18818.541062	0.036124	0.021885
RS	1	0.008501	0.227409	19640.783308	0.037702	0.021073
RS	2	0.017725	0.227409	20431.419953	0.039220	0.023146
RS	3	0.027734	0.227409	21177.926075	0.040653	0.026403
RS	4	0.038593	0.408552	12311.104590	0.023632	0.016215
RS	5	0.050375	0.408552	12964.603686	0.024887	0.018127
RS	6	0.063159	0.831341	6750.263063	0.012958	0.009937
RS	7	0.077029	0.831341	7199.435931	0.013820	0.011158
RS	8	0.092079	1.417026	4516.501538	0.008670	0.007430
RS	9	0.108408	1.417026	4843.207879	0.009297	0.008415
RS	10	0.126126	1.895797	3884.710455	0.007457	0.007101
RS	11	0.145350	1.895797	4171.918401	0.008008	0.007961
RS	12	0.166208	2.113150	4018.477971	0.007714	0.007961
RS	13	0.188839	2.113150	4313.247336	0.008280	0.008774
RS	14	0.213394	2.082419	4693.212717	0.009009	0.009763
RS	15	0.240036	2.082419	5026.862306	0.009650	0.010601
RS	16	0.268944	1.878777	5956.431769	0.011434	0.012689
RS	17	0.300309	1.878777	6354.476027	0.012198	0.013603
RS	18	0.334341	1.599622	7937.154696	0.015236	0.017046
RS	19	0.371265	1.599622	8412.103620	0.016148	0.018136
RS	20	0.411329	1.341349	10583.332055	0.020316	0.022850
RS	21	0.454799	1.341349	11109.306643	0.021325	0.024083
RS	22	0.501964	1.159681	13410.474122	0.025743	0.029081
RS	23	0.553139	1.159681	13907.760081	0.026697	0.030224
RS	24	0.608665	1.058406	15704.298278	0.030146	0.034091
RS	25	0.668911	1.058406	16073.304109	0.030854	0.034881
RS	26	0.734278	1.020101	16963.140050	0.032562	0.036738
RS	27	0.805203	1.020101	17138.100976	0.032898	0.037039
RS	28	0.882157	1.025545	17122.532480	0.032868	0.036918
RS	29	0.965653	1.025545	17089.589054	0.032805	0.036736
RS	30	1.056248	1.057313	16450.519071	0.031578	0.035283
RS	31	1.154544	1.057313	16226.263454	0.031148	0.034697
RS	32	1.261197	1.101264	15275.081830	0.029322	0.032602
RS	33	1.376917	1.101264	14882.040794	0.028568	0.031680
RS	34	1.502475	1.147680	13819.851424	0.026529	0.029374
RS	35	1.638706	1.147680	13278.821002	0.025490	0.028163
RS	36	1.786519	1.189196	12216.124511	0.023450	0.025877
RS	37	1.946898	1.189196	11546.305821	0.022164	0.024419
RS	38	2.120912	1.220568	10529.687699	0.020213	0.022249
RS	39	2.309719	1.220568	9753.299617	0.018722	0.020589
RS	40	2.514577	1.240248	8784.402489	0.016863	0.018535
RS	41	2.736850	1.240248	7935.646710	0.015233	0.016738
RS	42	2.978020	1.250215	7007.585309	0.013452	0.014778
RS	43	3.239692	1.250215	6139.070326	0.011785	0.012946
RS	44	3.523610	1.254393	5265.820698	0.010108	0.011107
RS	45	3.831665	1.254393	4445.436499	0.008533	0.009379
RS	46	4.165909	1.257636	3665.531926	0.007036	0.007739
RS	47	4.528567	1.257636	2962.228190	0.005686	0.006257
RS	48	4.922057	1.264766	2323.641137	0.004460	0.004914
RS	49	5.348998	1.264766	1785.888298	0.003428	0.003780
RS	50	5.812235	1.278624	1321.186442	0.002536	0.002804
RS	51	6.314853	1.278624	959.566681	0.001842	0.002041
RS	52	6.860201	1.297121	665.996930	0.001278	0.001423
RS	53	7.451910	1.297121	453.621468	0.000871	0.000974
RS	54	8.093922	1.314146	294.079401	0.000565	0.000636
RS	55	8.790514	1.314146	185.791168	0.000357	0.000405
RS	56	9.546325	1.314146	112.111742	0.000215	0.000247
RS	57	10.366391	1.314146	64.365749	0.000124	0.000144
RS	58	11.256172	1.303519	35.203676	0.000068	0.000080
RS	59	12.221597	1.303519	17.948114	0.000034	0.000041
RS	60	13.269096	1.303519	8.582961	0.000016	0.000020
RS	61	14.405646	1.303519	3.829069	0.000007	0.000009
RS	62	15.638818	1.303519	1.584310	0.000003	0.000004
RS	63	16.976826	1.303519	0.907120	0.000002	0.000002
PA	4+25*2+4+6 0.144338078 0.030587482 16.976825544 0.227409392 0.408552211 0.831341180 1.417026142 1.895797218 2.113150308 2.082418567 1.878776753 1.599621736 1.341349052 1.159680799 1.058406495 1.020101265 1.025544950 1.057312841 1.101263670 1.147680185 1.189196349 1.220567633 1.240248147 1.250215112 1.254392656 1.257635780 1.264765866 1.278624288 1.297121383 1.314146434 1.303518538
//
IT	4004
RD	16
LK	-6182102.075848
QD	-1333.377947 -> -1327.783953
RI	0.0246616872
TR	0.144047	0.030635
MT	17.017140
MM	C_pi: 1.037517, n_recomb: 523229.323901
RS	0	0.000000	0.229122	18769.968356	0.035873	0.021868
RS	1	0.008505	0.229122	19596.155642	0.037452	0.021035
RS	2	0.017734	0.229122	20391.749098	0.038973	0.023058
RS	3	0.027748	0.229122	21144.300008	0.040411	0.026262
RS	4	0.038613	0.406065	12461.303460	0.023816	0.016353
RS	5	0.050403	0.406065	13120.600308	0.025076	0.018264
RS	6	0.063195	0.829361	6805.466832	0.013007	0.009970
RS	7	0.077076	0.829361	7258.195725	0.013872	0.011196
RS	8	0.092137	1.417886	4539.806414	0.008677	0.007431
RS	9	0.108479	1.417886	4868.372596	0.009304	0.008421
RS	10	0.126211	1.898483	3901.890574	0.007457	0.007100
RS	11	0.145451	1.898483	4190.552735	0.008009	0.007965
RS	12	0.166327	2.119240	4030.737109	0.007704	0.007953
RS	13	0.188979	2.119240	4326.664738	0.008269	0.008769
RS	14	0.213558	2.093971	4695.700684	0.008974	0.009732
RS	15	0.240227	2.093971	5030.022759	0.009613	0.010569
RS	16	0.269165	1.893061	5948.755852	0.011369	0.012626
RS	17	0.300564	1.893061	6347.246116	0.012131	0.013534
RS	18	0.334634	1.611327	7931.698677	0.015159	0.016966
RS	19	0.371601	1.611327	8407.883121	0.016069	0.018046
RS	20	0.411712	1.347972	10604.935628	0.020268	0.022793
RS	21	0.455235	1.347972	11133.802627	0.021279	0.024016
RS	22	0.502460	1.162260	13478.104090	0.025759	0.029080
RS	23	0.553702	1.162260	13979.032172	0.026717	0.030217
RS	24	0.609302	1.058834	15814.022705	0.030224	0.034143
RS	25	0.669630	1.058834	16185.306001	0.030933	0.034928
RS	26	0.735090	1.019872	17091.264625	0.032665	0.036808
RS	27	0.806118	1.019872	17266.129701	0.032999	0.037106
RS	28	0.883187	1.025636	17243.616308	0.032956	0.036970
RS	29	0.966811	1.025636	17209.026867	0.032890	0.036787
RS	30	1.057547	1.058236	16551.546605	0.031633	0.035302
RS	31	1.156001	1.058236	16325.423224	0.031201	0.034719
RS	32	1.262829	1.103171	15355.357716	0.029347	0.032596
RS	33	1.378742	1.103171	14960.955888	0.028593	0.031680
RS	34	1.504515	1.150531	13883.923962	0.026535	0.029354
RS	35	1.640985	1.150531	13342.148527	0.025500	0.028151
RS	36	1.789063	1.192811	12269.674538	0.023450	0.025856
RS	37	1.949735	1.192811	11599.385695	0.022169	0.024407
RS	38	2.124073	1.224658	10577.376990	0.020216	0.022237
RS	39	2.313239	1.224658	9800.183169	0.018730	0.020585
RS	40	2.518494	1.244548	8828.249068	0.016873	0.018534
RS	41	2.741207	1.244548	7977.827099	0.015247	0.016742
RS	42	2.982862	1.254602	7046.944823	0.013468	0.014786
RS	43	3.245072	1.254602	6175.793394	0.011803	0.012958
RS	44	3.529583	1.258934	5298.820864	0.010127	0.011120
RS	45	3.838293	1.258934	4475.213600	0.008553	0.009393
RS	46	4.173260	1.262609	3690.690767	0.007054	0.007751
RS	47	4.536717	1.262609	2984.271552	0.005704	0.006270
RS	48	4.931087	1.270636	2341.004395	0.004474	0.004924
RS	49	5.359001	1.270636	1800.813269	0.003442	0.003791
RS	50	5.823310	1.285938	1332.300022	0.002546	0.002811
RS	51	6.327110	1.285938	969.014518	0.001852	0.002049
RS	52	6.873760	1.306199	672.896883	0.001286	0.001429
RS	53	7.466905	1.306199	459.332730	0.000878	0.000980
RS	54	8.110500	1.324953	298.208874	0.000570	0.000641
RS	55	8.808834	1.324953	188.999416	0.000361	0.000410
RS	56	9.566565	1.324953	114.438241	0.000219	0.000251
RS	57	10.388743	1.324953	65.943619	0.000126	0.000146
RS	58	11.280851	1.314342	36.208266	0.000069	0.000081
RS	59	12.248836	1.314342	18.540861	0.000035	0.000042
RS	60	13.299152	1.314342	8.908069	0.000017	0.000020
RS	61	14.438802	1.314342	3.994200	0.000008	0.000009
RS	62	15.675383	1.314342	1.661627	0.000003	0.000004
RS	63	17.017140	1.314342	0.959903	0.000002	0.000002
PA	4+25*2+4+6 0.144046567 0.030634796 17.017139546 0.229122159 0.406065424 0.829361487 1.417885621 1.898482962 2.119240415 2.093970833 1.893060513 1.611327036 1.347971523 1.162259892 1.058834470 1.019871674 1.025635907 1.058236473 1.103170919 1.150530844 1.192810745 1.224658013 1.244547599 1.254602173 1.258934341 1.262608988 1.270635716 1.285937586 1.306198719 1.324953361 1.314342412
//
IT	3798
RD	17
LK	-6182091.190915
QD	-1323.562317 -> -1318.603027
RI	0.0243229921
TR	0.143776	0.030682
MT	17.053946
MM	C_pi: 1.040312, n_recomb: 525405.772923
RS	0	0.000000	0.230685	18729.440054	0.035648	0.021853
RS	1	0.008509	0.230685	19559.300671	0.037227	0.021002
RS	2	0.017742	0.230685	20359.473314	0.038750	0.022980
RS	3	0.027761	0.230685	21117.576741	0.040193	0.026138
RS	4	0.038632	0.403960	12597.011837	0.023976	0.016476
RS	5	0.050429	0.403960	13261.617428	0.025241	0.018385
RS	6	0.063229	0.828010	6853.596606	0.013044	0.009996
RS	7	0.077118	0.828010	7309.487944	0.013912	0.011227
RS	8	0.092189	1.419008	4560.891089	0.008681	0.007431
RS	9	0.108543	1.419008	4891.156765	0.009309	0.008425
RS	10	0.126288	1.900380	3919.479185	0.007460	0.007101
RS	11	0.145543	1.900380	4209.598203	0.008012	0.007970
RS	12	0.166436	2.123646	4044.865979	0.007699	0.007950
RS	13	0.189107	2.123646	4342.041440	0.008264	0.008768
RS	14	0.213708	2.103600	4700.876945	0.008947	0.009708
RS	15	0.240401	2.103600	5035.988602	0.009585	0.010544
RS	16	0.269367	1.905850	5943.690658	0.011313	0.012571
RS	17	0.300796	1.905850	6342.692836	0.012072	0.013474
RS	18	0.334900	1.622164	7927.448945	0.015088	0.016892
RS	19	0.371906	1.622164	8404.806974	0.015997	0.017964
RS	20	0.412061	1.354210	10624.905234	0.020222	0.022738
RS	21	0.455633	1.354210	11156.473919	0.021234	0.023953
RS	22	0.502912	1.164752	13540.626907	0.025772	0.029076
RS	23	0.554215	1.164752	14044.993938	0.026732	0.030206
RS	24	0.609882	1.059329	15915.857908	0.030293	0.034188
RS	25	0.670287	1.059329	16289.352937	0.031003	0.034969
RS	26	0.735831	1.019755	17210.471433	0.032757	0.036870
RS	27	0.806953	1.019755	17385.370659	0.033089	0.037164
RS	28	0.884126	1.025821	17356.425588	0.033034	0.037015
RS	29	0.967866	1.025821	17320.461161	0.032966	0.036831
RS	30	1.058732	1.059188	16646.036832	0.031682	0.035318
RS	31	1.157329	1.059188	16418.340537	0.031249	0.034737
RS	32	1.264316	1.105009	15431.176950	0.029370	0.032589
RS	33	1.380407	1.105009	15035.622013	0.028617	0.031679
RS	34	1.506376	1.153202	13945.315736	0.026542	0.029337
RS	35	1.643064	1.153202	13402.859703	0.025510	0.028141
RS	36	1.791383	1.196141	12321.704427	0.023452	0.025839
RS	37	1.952322	1.196141	11650.870626	0.022175	0.024398
RS	38	2.126956	1.228375	10624.113746	0.020221	0.022228
RS	39	2.316450	1.228375	9845.940465	0.018740	0.020582
RS	40	2.522067	1.248409	8871.231995	0.016885	0.018535
RS	41	2.745181	1.248409	8018.942032	0.015262	0.016748
RS	42	2.987280	1.258511	7085.280119	0.013485	0.014795
RS	43	3.249979	1.258511	6211.336437	0.011822	0.012970
RS	44	3.535032	1.262982	5330.603803	0.010146	0.011132
RS	45	3.844340	1.262982	4503.721007	0.008572	0.009407
RS	46	4.179967	1.267081	3714.597811	0.007070	0.007763
RS	47	4.544153	1.267081	3005.119392	0.005720	0.006282
RS	48	4.939328	1.276010	2357.255071	0.004487	0.004933
RS	49	5.368128	1.276010	1814.764771	0.003454	0.003801
RS	50	5.833416	1.292768	1342.577649	0.002555	0.002818
RS	51	6.338295	1.292768	977.792298	0.001861	0.002056
RS	52	6.886135	1.314813	679.271067	0.001293	0.001435
RS	53	7.480591	1.314813	464.660646	0.000884	0.000986
RS	54	8.125630	1.335324	302.065856	0.000575	0.000646
RS	55	8.825556	1.335324	192.030933	0.000365	0.000414
RS	56	9.585039	1.335324	116.657773	0.000222	0.000254
RS	57	10.409147	1.335324	67.461651	0.000128	0.000148
RS	58	11.303379	1.324737	37.182035	0.000071	0.000083
RS	59	12.273702	1.324737	19.119793	0.000036	0.000043
RS	60	13.326591	1.324737	9.227943	0.000018	0.000021
RS	61	14.469071	1.324737	4.157860	0.000008	0.000010
RS	62	15.708765	1.324737	1.738819	0.000003	0.000004
RS	63	17.053946	1.324737	1.013228	0.000002	0.000002
PA	4+25*2+4+6 0.143776473 0.030681629 17.053946485 0.230685146 0.403960311 0.828009769 1.419007948 1.900380403 2.123646337 2.103600204 1.905849706 1.622163712 1.354210180 1.164751615 1.059328759 1.019755445 1.025820772 1.059188161 1.105008877 1.153202329 1.196141500 1.228374934 1.248408562 1.258511079 1.262981608 1.267081082 1.276009927 1.292768366 1.314812653 1.335323513 1.324737233
//
IT	3446
RD	18
LK	-6182081.528479
QD	-1314.398826 -> -1309.979271
RI	0.0240130221
TR	0.143525	0.030728
MT	17.087775
MM	C_pi: 1.042913, n_recomb: 527475.843396
RS	0	0.000000	0.232107	18696.272894	0.035445	0.021839
RS	1	0.008512	0.232107	19529.568500	0.037025	0.020972
RS	2	0.017750	0.232107	20333.985260	0.038550	0.022912
RS	3	0.027773	0.232107	21097.201090	0.039997	0.026029
RS	4	0.038650	0.402179	12719.712409	0.024114	0.016586
RS	5	0.050452	0.402179	13389.189510	0.025384	0.018492
RS	6	0.063259	0.827212	6895.233884	0.013072	0.010017
RS	7	0.077157	0.827212	7353.926765	0.013942	0.011250
RS	8	0.092237	1.420375	4579.877188	0.008683	0.007430
RS	9	0.108601	1.420375	4911.691622	0.009312	0.008426
RS	10	0.126358	1.901685	3937.154420	0.007464	0.007104
RS	11	0.145627	1.901685	4228.715039	0.008017	0.007976
RS	12	0.166536	2.126628	4060.467178	0.007698	0.007950
RS	13	0.189225	2.126628	4358.958473	0.008264	0.008772
RS	14	0.213845	2.111577	4708.220757	0.008926	0.009690
RS	15	0.240561	2.111577	5044.214024	0.009563	0.010525
RS	16	0.269551	1.917329	5940.753089	0.011263	0.012522
RS	17	0.301009	1.917329	6340.317247	0.012020	0.013420
RS	18	0.335145	1.632213	7924.214335	0.015023	0.016823
RS	19	0.372187	1.632213	8402.688242	0.015930	0.017888
RS	20	0.412382	1.360089	10643.430584	0.020178	0.022684
RS	21	0.455998	1.360089	11177.526544	0.021191	0.023892
RS	22	0.503327	1.167150	13598.588925	0.025780	0.029069
RS	23	0.554685	1.167150	14106.203276	0.026743	0.030194
RS	24	0.610415	1.059866	16010.627969	0.030353	0.034226
RS	25	0.670889	1.059866	16386.259949	0.031065	0.035004
RS	26	0.736511	1.019732	17321.525801	0.032839	0.036924
RS	27	0.807719	1.019732	17496.563092	0.033170	0.037216
RS	28	0.884988	1.026083	17461.605798	0.033104	0.037054
RS	29	0.968835	1.026083	17424.498329	0.033034	0.036870
RS	30	1.059819	1.060160	16734.424136	0.031725	0.035331
RS	31	1.158549	1.060160	16505.410056	0.031291	0.034753
RS	32	1.265682	1.106786	15502.690397	0.029390	0.032582
RS	33	1.381936	1.106786	15106.169069	0.028639	0.031677
RS	34	1.508085	1.155720	14003.949509	0.026549	0.029322
RS	35	1.644973	1.155720	13460.883912	0.025519	0.028132
RS	36	1.793513	1.199228	12372.033346	0.023455	0.025825
RS	37	1.954698	1.199228	11700.608672	0.022182	0.024390
RS	38	2.129604	1.231772	10669.674841	0.020228	0.022222
RS	39	2.319399	1.231772	9890.398038	0.018750	0.020582
RS	40	2.525349	1.251895	8913.166402	0.016898	0.018539
RS	41	2.748832	1.251895	8058.864687	0.015278	0.016756
RS	42	2.991338	1.262011	7122.492056	0.013503	0.014806
RS	43	3.254487	1.262011	6245.651754	0.011841	0.012982
RS	44	3.540037	1.266602	5361.170878	0.010164	0.011145
RS	45	3.849894	1.266602	4530.989382	0.008590	0.009420
RS	46	4.186128	1.271121	3737.301434	0.007085	0.007774
RS	47	4.550984	1.271121	3024.833000	0.005735	0.006294
RS	48	4.946898	1.280954	2372.464708	0.004498	0.004942
RS	49	5.376514	1.280954	1827.810625	0.003465	0.003810
RS	50	5.842701	1.299179	1352.083341	0.002563	0.002824
RS	51	6.348572	1.299179	985.952164	0.001869	0.002063
RS	52	6.897505	1.323026	685.160547	0.001299	0.001440
RS	53	7.493166	1.323026	469.635118	0.000890	0.000991
RS	54	8.139533	1.345323	305.670606	0.000579	0.000650
RS	55	8.840921	1.345323	194.899025	0.000369	0.000418
RS	56	9.602015	1.345323	118.778540	0.000225	0.000257
RS	57	10.427896	1.345323	68.924577	0.000131	0.000151
RS	58	11.324081	1.334796	38.127027	0.000072	0.000084
RS	59	12.296554	1.334796	19.686213	0.000037	0.000044
RS	60	13.351807	1.334796	9.543340	0.000018	0.000022
RS	61	14.496889	1.334796	4.320457	0.000008	0.000010
RS	62	15.739446	1.334796	1.816090	0.000003	0.000004
RS	63	17.087775	1.334796	1.067254	0.000002	0.000002
PA	4+25*2+4+6 0.143524977 0.030727626 17.087775419 0.232107216 0.402178931 0.827212419 1.420374752 1.901685290 2.126627530 2.111576654 1.917329414 1.632213127 1.360088976 1.167150374 1.059866214 1.019732104 1.026083201 1.060160402 1.106785616 1.155719999 1.199227743 1.231771610 1.251894566 1.262010891 1.266601953 1.271120705 1.280954336 1.299179188 1.323025718 1.345323387 1.334795615
//
IT	3830
RD	19
LK	-6182072.905896
QD	-1305.805237 -> -1301.849142
RI	0.0237300264
TR	0.143291	0.030773
MT	17.118820
MM	C_pi: 1.045332, n_recomb: 529443.704842
RS	0	0.000000	0.233397	18669.755746	0.035263	0.021827
RS	1	0.008516	0.233397	19506.271272	0.036843	0.020946
RS	2	0.017756	0.233397	20314.629198	0.038370	0.022852
RS	3	0.027784	0.233397	21082.558889	0.039820	0.025933
RS	4	0.038666	0.400664	12830.955672	0.024235	0.016683
RS	5	0.050474	0.400664	13504.913421	0.025508	0.018588
RS	6	0.063287	0.826887	6931.039077	0.013091	0.010031
RS	7	0.077192	0.826887	7392.206470	0.013962	0.011267
RS	8	0.092281	1.421999	4596.756911	0.008682	0.007428
RS	9	0.108655	1.421999	4929.969779	0.009312	0.008426
RS	10	0.126423	1.902527	3954.700049	0.007470	0.007108
RS	11	0.145705	1.902527	4247.674389	0.008023	0.007984
RS	12	0.166628	2.128457	4077.087619	0.007701	0.007954
RS	13	0.189333	2.128457	4376.936174	0.008267	0.008778
RS	14	0.213971	2.118141	4717.252647	0.008910	0.009676
RS	15	0.240708	2.118141	5054.194727	0.009546	0.010511
RS	16	0.269721	1.927650	5939.537757	0.011218	0.012477
RS	17	0.301205	1.927650	6339.699049	0.011974	0.013372
RS	18	0.335370	1.641557	7921.731262	0.014962	0.016759
RS	19	0.372444	1.641557	8401.261567	0.015868	0.017817
RS	20	0.412675	1.365637	10660.553142	0.020135	0.022633
RS	21	0.456333	1.365637	11197.012471	0.021149	0.023834
RS	22	0.503708	1.169451	13652.396305	0.025786	0.029060
RS	23	0.555117	1.169451	14163.075855	0.026751	0.030181
RS	24	0.610904	1.060426	16098.985385	0.030407	0.034260
RS	25	0.671441	1.060426	16476.673877	0.031121	0.035034
RS	26	0.737134	1.019773	17425.204253	0.032912	0.036973
RS	27	0.808421	1.019773	17600.455174	0.033243	0.037262
RS	28	0.885778	1.026401	17559.762290	0.033166	0.037088
RS	29	0.969723	1.026401	17521.708100	0.033095	0.036904
RS	30	1.060816	1.061139	16817.120687	0.031764	0.035342
RS	31	1.159667	1.061139	16587.009401	0.031329	0.034765
RS	32	1.266935	1.108496	15570.112191	0.029408	0.032575
RS	33	1.383337	1.108496	15172.787219	0.028658	0.031675
RS	34	1.509652	1.158092	14059.841940	0.026556	0.029308
RS	35	1.646723	1.158092	13516.235998	0.025529	0.028125
RS	36	1.795467	1.202089	12420.568345	0.023460	0.025813
RS	37	1.956877	1.202089	11748.525651	0.022190	0.024385
RS	38	2.132032	1.234876	10713.943454	0.020236	0.022218
RS	39	2.322103	1.234876	9933.470574	0.018762	0.020584
RS	40	2.528359	1.255041	8953.955365	0.016912	0.018544
RS	41	2.752179	1.255041	8097.535967	0.015294	0.016765
RS	42	2.995059	1.265141	7158.536150	0.013521	0.014817
RS	43	3.258621	1.265141	6278.729075	0.011859	0.012995
RS	44	3.544628	1.269836	5390.535763	0.010182	0.011158
RS	45	3.854989	1.269836	4557.054646	0.008607	0.009433
RS	46	4.191779	1.274768	3758.855847	0.007100	0.007785
RS	47	4.557249	1.274768	3043.473691	0.005748	0.006305
RS	48	4.953842	1.285507	2386.699047	0.004508	0.004949
RS	49	5.384206	1.285507	1840.012224	0.003475	0.003818
RS	50	5.851218	1.305205	1360.874844	0.002570	0.002830
RS	51	6.357999	1.305205	993.540968	0.001877	0.002069
RS	52	6.907935	1.330866	690.604992	0.001304	0.001444
RS	53	7.504702	1.330866	474.283877	0.000896	0.000996
RS	54	8.152287	1.354974	309.042940	0.000584	0.000654
RS	55	8.855018	1.354974	197.615470	0.000373	0.000421
RS	56	9.617590	1.354974	120.807034	0.000228	0.000260
RS	57	10.445099	1.354974	70.335669	0.000133	0.000153
RS	58	11.343076	1.344540	39.044666	0.000074	0.000086
RS	59	12.317521	1.344540	20.240690	0.000038	0.000045
RS	60	13.374946	1.344540	9.854455	0.000019	0.000022
RS	61	14.522416	1.344540	4.482042	0.000008	0.000010
RS	62	15.767601	1.344540	1.893450	0.000004	0.000004
RS	63	17.118820	1.344540	1.121986	0.000002	0.000003
PA	4+25*2+4+6 0.143291004 0.030772725 17.118819628 0.233397271 0.400664492 0.826887001 1.421999226 1.902526795 2.128456886 2.118141500 1.927649512 1.641557396 1.365636595 1.169451113 1.060426179 1.019772949 1.026401230 1.061138843 1.108496074 1.158091891 1.202089212 1.234876366 1.255041089 1.265141318 1.269836325 1.274767714 1.285507288 1.305205034 1.330865828 1.354974116 1.344540046
//
IT	3670
RD	20
LK	-6182065.181851
QD	-1297.728455 -> -1294.173525
RI	0.0234727670
TR	0.143071	0.030816
MT	17.147717
MM	C_pi: 1.047593, n_recomb: 531312.546071
RS	0	0.000000	0.234563	18649.372720	0.035101	0.021816
RS	1	0.008518	0.234563	19488.920366	0.036681	0.020922
RS	2	0.017763	0.234563	20300.950704	0.038209	0.022799
RS	3	0.027794	0.234563	21073.237119	0.039663	0.025850
RS	4	0.038680	0.399377	12931.936710	0.024340	0.016769
RS	5	0.050494	0.399377	13610.025161	0.025616	0.018673
RS	6	0.063313	0.826969	6961.596311	0.013103	0.010041
RS	7	0.077225	0.826969	7424.943876	0.013975	0.011278
RS	8	0.092322	1.423860	4611.664150	0.008680	0.007425
RS	9	0.108705	1.423860	4946.135875	0.009309	0.008425
RS	10	0.126484	1.903013	3971.964441	0.007476	0.007113
RS	11	0.145777	1.903013	4266.317616	0.008030	0.007992
RS	12	0.166713	2.129322	4094.463164	0.007706	0.007961
RS	13	0.189433	2.129322	4395.696918	0.008273	0.008787
RS	14	0.214088	2.123503	4727.607523	0.008898	0.009666
RS	15	0.240844	2.123503	5065.548695	0.009534	0.010501
RS	16	0.269878	1.936962	5939.688735	0.011179	0.012438
RS	17	0.301386	1.936962	6340.471165	0.011934	0.013330
RS	18	0.335578	1.650280	7919.791002	0.014906	0.016698
RS	19	0.372683	1.650280	8400.319972	0.015811	0.017751
RS	20	0.412948	1.370885	10676.358938	0.020094	0.022583
RS	21	0.456644	1.370885	11215.030790	0.021108	0.023779
RS	22	0.504061	1.171663	13702.388232	0.025790	0.029050
RS	23	0.555518	1.171663	14215.962247	0.026756	0.030167
RS	24	0.611358	1.061008	16181.420402	0.030456	0.034290
RS	25	0.671955	1.061008	16561.084844	0.031170	0.035061
RS	26	0.737714	1.019874	17522.036670	0.032979	0.037016
RS	27	0.809074	1.019874	17697.562084	0.033309	0.037303
RS	28	0.886513	1.026771	17651.401818	0.033222	0.037118
RS	29	0.970549	1.026771	17612.567870	0.033149	0.036933
RS	30	1.061744	1.062128	16894.431708	0.031798	0.035349
RS	31	1.160706	1.062128	16663.417642	0.031363	0.034776
RS	32	1.268099	1.110160	15633.505057	0.029424	0.032568
RS	33	1.384641	1.110160	15235.531550	0.028675	0.031672
RS	34	1.511109	1.160348	14112.939178	0.026562	0.029295
RS	35	1.648351	1.160348	13568.867983	0.025538	0.028118
RS	36	1.797284	1.204769	12467.150899	0.023465	0.025803
RS	37	1.958904	1.204769	11794.489751	0.022199	0.024381
RS	38	2.134291	1.237746	10756.723493	0.020246	0.022216
RS	39	2.324618	1.237746	9975.006341	0.018774	0.020586
RS	40	2.531159	1.257911	8993.454744	0.016927	0.018551
RS	41	2.755293	1.257911	8134.857809	0.015311	0.016774
RS	42	2.998521	1.267971	7193.332591	0.013539	0.014829
RS	43	3.262467	1.267971	6310.529892	0.011877	0.013008
RS	44	3.548898	1.272754	5418.690204	0.010199	0.011171
RS	45	3.859729	1.272754	4581.935317	0.008624	0.009446
RS	46	4.197037	1.278093	3779.296399	0.007113	0.007795
RS	47	4.563079	1.278093	3061.089002	0.005761	0.006315
RS	48	4.960302	1.289736	2400.017019	0.004517	0.004956
RS	49	5.391363	1.289736	1851.425262	0.003485	0.003825
RS	50	5.859143	1.310912	1369.003530	0.002577	0.002834
RS	51	6.366771	1.310912	1000.600929	0.001883	0.002075
RS	52	6.917642	1.338404	695.636399	0.001309	0.001448
RS	53	7.515438	1.338404	478.631039	0.000901	0.001001
RS	54	8.164157	1.364346	312.200496	0.000588	0.000657
RS	55	8.868137	1.364346	200.191830	0.000377	0.000425
RS	56	9.632085	1.364346	122.750364	0.000231	0.000263
RS	57	10.461110	1.364346	71.699013	0.000135	0.000155
RS	58	11.360755	1.354029	39.937330	0.000075	0.000087
RS	59	12.337037	1.354029	20.784293	0.000039	0.000046
RS	60	13.396482	1.354029	10.161720	0.000019	0.000023
RS	61	14.546177	1.354029	4.642773	0.000009	0.000011
RS	62	15.793807	1.354029	1.970950	0.000004	0.000005
RS	63	17.147717	1.354029	1.177447	0.000002	0.000003
PA	4+25*2+4+6 0.143071232 0.030816430 17.147717277 0.234563060 0.399376804 0.826969013 1.423860167 1.903013052 2.129321604 2.123502625 1.936961673 1.650280424 1.370885238 1.171662774 1.061007677 1.019874092 1.026770502 1.062128497 1.110159953 1.160347922 1.204769499 1.237745759 1.257911256 1.267970637 1.272754255 1.278092690 1.289736221 1.310912325 1.338403522 1.364345583 1.354029442
//
IT	3324
RD	21
LK	-6182058.234003
QD	-1290.116597 -> -1286.911668
RI	0.0232370371
TR	0.142865	0.030859
MT	17.174537
MM	C_pi: 1.049710, n_recomb: 533089.900809
RS	0	0.000000	0.235621	18633.984969	0.034955	0.021805
RS	1	0.008521	0.235621	19476.394408	0.036535	0.020901
RS	2	0.017768	0.235621	20291.858450	0.038065	0.022753
RS	3	0.027804	0.235621	21068.188337	0.039521	0.025777
RS	4	0.038694	0.398278	13023.950492	0.024431	0.016846
RS	5	0.050512	0.398278	13705.860565	0.025710	0.018749
RS	6	0.063338	0.827400	6987.510660	0.013108	0.010047
RS	7	0.077256	0.827400	7452.775870	0.013980	0.011285
RS	8	0.092360	1.425936	4624.760263	0.008675	0.007421
RS	9	0.108751	1.425936	4960.362094	0.009305	0.008422
RS	10	0.126539	1.903247	3988.821156	0.007482	0.007120
RS	11	0.145843	1.903247	4284.511383	0.008037	0.008000
RS	12	0.166792	2.129387	4112.385384	0.007714	0.007970
RS	13	0.189526	2.129387	4415.020684	0.008282	0.008798
RS	14	0.214197	2.127820	4739.044889	0.008890	0.009659
RS	15	0.240970	2.127820	5078.023879	0.009526	0.010495
RS	16	0.270024	1.945380	5940.987503	0.011144	0.012402
RS	17	0.301555	1.945380	6342.408691	0.011897	0.013292
RS	18	0.335772	1.658439	7918.323183	0.014854	0.016642
RS	19	0.372904	1.658439	8399.798151	0.015757	0.017689
RS	20	0.413201	1.375859	10690.991742	0.020055	0.022535
RS	21	0.456932	1.375859	11231.739459	0.021069	0.023726
RS	22	0.504389	1.173781	13749.040293	0.025791	0.029038
RS	23	0.555890	1.173781	14265.352120	0.026760	0.030152
RS	24	0.611779	1.061595	16258.638448	0.030499	0.034316
RS	25	0.672431	1.061595	16640.199288	0.031215	0.035084
RS	26	0.738251	1.020016	17612.798593	0.033039	0.037055
RS	27	0.809680	1.020016	17788.643638	0.033369	0.037340
RS	28	0.887195	1.027173	17737.239578	0.033273	0.037144
RS	29	0.971315	1.027173	17697.765040	0.033198	0.036959
RS	30	1.062603	1.063116	16966.924757	0.031828	0.035355
RS	31	1.161671	1.063116	16735.172092	0.031393	0.034784
RS	32	1.269180	1.111770	15693.279171	0.029438	0.032561
RS	33	1.385849	1.111770	15294.786326	0.028691	0.031669
RS	34	1.512461	1.162490	14163.474700	0.026569	0.029283
RS	35	1.649861	1.162490	13619.002437	0.025547	0.028111
RS	36	1.798969	1.207278	12511.921617	0.023471	0.025795
RS	37	1.960783	1.207278	11838.641120	0.022208	0.024378
RS	38	2.136386	1.240395	10798.107527	0.020256	0.022215
RS	39	2.326952	1.240395	10015.104829	0.018787	0.020590
RS	40	2.533756	1.260526	9031.727209	0.016942	0.018558
RS	41	2.758182	1.260526	8170.906791	0.015327	0.016784
RS	42	3.001732	1.270521	7226.966254	0.013557	0.014842
RS	43	3.266035	1.270521	6341.146525	0.011895	0.013022
RS	44	3.552860	1.275381	5445.718919	0.010215	0.011183
RS	45	3.864126	1.275381	4605.720488	0.008640	0.009459
RS	46	4.201915	1.281117	3798.722906	0.007126	0.007805
RS	47	4.568488	1.281117	3077.770151	0.005773	0.006325
RS	48	4.966296	1.293665	2412.495612	0.004525	0.004962
RS	49	5.398003	1.293665	1862.117271	0.003493	0.003832
RS	50	5.866496	1.316322	1376.529223	0.002582	0.002839
RS	51	6.374910	1.316322	1007.179345	0.001889	0.002080
RS	52	6.926647	1.345651	700.294557	0.001314	0.001452
RS	53	7.525398	1.345651	482.703850	0.000905	0.001005
RS	54	8.175170	1.373448	315.161454	0.000591	0.000661
RS	55	8.880310	1.373448	202.639129	0.000380	0.000428
RS	56	9.645535	1.373448	124.614776	0.000234	0.000266
RS	57	10.475967	1.373448	73.017884	0.000137	0.000157
RS	58	11.377161	1.363280	40.806460	0.000077	0.000089
RS	59	12.355147	1.363280	21.317698	0.000040	0.000047
RS	60	13.416469	1.363280	10.465433	0.000020	0.000023
RS	61	14.568227	1.363280	4.802775	0.000009	0.000011
RS	62	15.818129	1.363280	2.048640	0.000004	0.000005
RS	63	17.174537	1.363280	1.233676	0.000002	0.000003
PA	4+25*2+4+6 0.142865186 0.030858838 17.174536750 0.235621146 0.398278169 0.827399621 1.425936395 1.903247168 2.129386585 2.127820202 1.945379503 1.658439159 1.375858504 1.173781335 1.061594554 1.020016096 1.027172955 1.063116099 1.111769754 1.162490288 1.207277674 1.240394590 1.260526466 1.270520905 1.275380903 1.281116742 1.293664804 1.316321869 1.345650928 1.373448368 1.363280257
//
IT	3586
RD	22
LK	-6182051.965786
QD	-1282.926397 -> -1280.028701
RI	0.0230216960
TR	0.142671	0.030900
MT	17.199678
MM	C_pi: 1.051697, n_recomb: 534778.736080
RS	0	0.000000	0.236580	18623.014716	0.034824	0.021795
RS	1	0.008524	0.236580	19468.132507	0.036404	0.020883
RS	2	0.017774	0.236580	20286.815136	0.037935	0.022712
RS	3	0.027812	0.236580	21066.906022	0.039394	0.025713
RS	4	0.038707	0.397333	13108.161097	0.024511	0.016915
RS	5	0.050530	0.397333	13793.618538	0.025793	0.018818
RS	6	0.063360	0.828122	7009.326277	0.013107	0.010049
RS	7	0.077285	0.828122	7476.275691	0.013980	0.011287
RS	8	0.092396	1.428220	4636.122363	0.008669	0.007417
RS	9	0.108795	1.428220	4972.731957	0.009299	0.008417
RS	10	0.126592	1.903280	4005.215105	0.007489	0.007126
RS	11	0.145906	1.903280	4302.198769	0.008045	0.008009
RS	12	0.166866	2.128805	4130.629941	0.007724	0.007980
RS	13	0.189613	2.128805	4434.671052	0.008293	0.008811
RS	14	0.214298	2.131255	4751.287049	0.008885	0.009655
RS	15	0.241088	2.131255	5091.329147	0.009520	0.010491
RS	16	0.270161	1.953014	5943.184581	0.011113	0.012370
RS	17	0.301712	1.953014	6345.253976	0.011865	0.013257
RS	18	0.335953	1.666095	7917.179611	0.014805	0.016588
RS	19	0.373112	1.666095	8399.548942	0.015707	0.017631
RS	20	0.413438	1.380581	10704.506175	0.020017	0.022489
RS	21	0.457202	1.380581	11247.202563	0.021032	0.023675
RS	22	0.504696	1.175814	13792.591235	0.025791	0.029026
RS	23	0.556238	1.175814	14311.493248	0.026762	0.030137
RS	24	0.612174	1.062182	16331.069322	0.030538	0.034339
RS	25	0.672877	1.062182	16714.445362	0.031255	0.035105
RS	26	0.738754	1.020192	17697.945473	0.033094	0.037090
RS	27	0.810247	1.020192	17874.141385	0.033423	0.037374
RS	28	0.887833	1.027604	17817.664401	0.033318	0.037167
RS	29	0.972033	1.027604	17777.666628	0.033243	0.036982
RS	30	1.063409	1.064105	17034.825482	0.031854	0.035360
RS	31	1.162574	1.064105	16802.480911	0.031420	0.034790
RS	32	1.270191	1.113336	15749.529436	0.029451	0.032553
RS	33	1.386982	1.113336	15350.636907	0.028705	0.031665
RS	34	1.513727	1.164537	14211.444684	0.026574	0.029273
RS	35	1.651275	1.164537	13666.636520	0.025556	0.028105
RS	36	1.800548	1.209641	12554.798183	0.023477	0.025788
RS	37	1.962544	1.209641	11880.912641	0.022217	0.024376
RS	38	2.138348	1.242860	10837.969799	0.020266	0.022216
RS	39	2.329138	1.242860	10053.670240	0.018800	0.020595
RS	40	2.536189	1.262927	9068.692306	0.016958	0.018567
RS	41	2.760889	1.262927	8205.630637	0.015344	0.016795
RS	42	3.004741	1.272835	7259.395468	0.013575	0.014855
RS	43	3.269378	1.272835	6370.562410	0.011913	0.013035
RS	44	3.556572	1.277760	5471.624668	0.010232	0.011196
RS	45	3.868246	1.277760	4628.428452	0.008655	0.009471
RS	46	4.206486	1.283888	3817.153247	0.007138	0.007814
RS	47	4.573556	1.283888	3093.546261	0.005785	0.006334
RS	48	4.971913	1.297335	2424.181571	0.004533	0.004968
RS	49	5.404226	1.297335	1872.130255	0.003501	0.003838
RS	50	5.873387	1.321475	1383.488980	0.002587	0.002842
RS	51	6.382538	1.321475	1013.305976	0.001895	0.002085
RS	52	6.935087	1.352656	704.600277	0.001318	0.001455
RS	53	7.534734	1.352656	486.518325	0.000910	0.001009
RS	54	8.185492	1.382327	317.938301	0.000595	0.000664
RS	55	8.891719	1.382327	204.965413	0.000383	0.000431
RS	56	9.658142	1.382327	126.405116	0.000236	0.000268
RS	57	10.489892	1.382327	74.294999	0.000139	0.000159
RS	58	11.392538	1.372331	41.653556	0.000078	0.000090
RS	59	12.372123	1.372331	21.841564	0.000041	0.000048
RS	60	13.435204	1.372331	10.765853	0.000020	0.000024
RS	61	14.588898	1.372331	4.962137	0.000009	0.000011
RS	62	15.840929	1.372331	2.126550	0.000004	0.000005
RS	63	17.199678	1.372331	1.290689	0.000002	0.000003
PA	4+25*2+4+6 0.142670744 0.030899686 17.199678384 0.236580247 0.397333348 0.828121620 1.428220311 1.903280293 2.128804778 2.131254704 1.953013892 1.666094946 1.380580827 1.175814175 1.062181755 1.020192166 1.027603974 1.064104619 1.113335767 1.164536832 1.209640819 1.242860117 1.262926823 1.272835485 1.277760134 1.283888323 1.297334702 1.321475049 1.352655730 1.382326999 1.372331486
//
IT	3755
RD	23
LK	-6182046.293974
QD	-1276.127311 -> -1273.500875
RI	0.0228237298
TR	0.142488	0.030939
MT	17.223102
MM	C_pi: 1.053563, n_recomb: 536385.733183
RS	0	0.000000	0.237452	18615.681761	0.034706	0.021786
RS	1	0.008526	0.237452	19463.365713	0.036286	0.020866
RS	2	0.017779	0.237452	20285.071842	0.037818	0.022676
RS	3	0.027821	0.237452	21068.671009	0.039279	0.025657
RS	4	0.038719	0.396519	13185.433894	0.024582	0.016977
RS	5	0.050546	0.396519	13874.191514	0.025866	0.018880
RS	6	0.063381	0.829087	7027.558213	0.013102	0.010049
RS	7	0.077311	0.829087	7495.984700	0.013975	0.011287
RS	8	0.092429	1.430677	4645.935652	0.008662	0.007411
RS	9	0.108835	1.430677	4983.442317	0.009291	0.008411
RS	10	0.126640	1.903172	4021.083992	0.007497	0.007133
RS	11	0.145964	1.903172	4319.314051	0.008053	0.008018
RS	12	0.166935	2.127672	4149.090374	0.007735	0.007992
RS	13	0.189693	2.127672	4454.535569	0.008305	0.008826
RS	14	0.214393	2.133928	4764.149346	0.008882	0.009653
RS	15	0.241198	2.133928	5105.270406	0.009518	0.010490
RS	16	0.270288	1.959957	5946.095733	0.011085	0.012341
RS	17	0.301859	1.959957	6348.816327	0.011836	0.013226
RS	18	0.336121	1.673296	7916.277949	0.014759	0.016538
RS	19	0.373305	1.673296	8399.492147	0.015659	0.017577
RS	20	0.413659	1.385068	10717.015637	0.019980	0.022444
RS	21	0.457453	1.385068	11261.543983	0.020995	0.023627
RS	22	0.504982	1.177759	13833.382251	0.025790	0.029014
RS	23	0.556562	1.177759	14354.737771	0.026762	0.030122
RS	24	0.612541	1.062759	16399.205762	0.030574	0.034360
RS	25	0.673292	1.062759	16784.318884	0.031292	0.035124
RS	26	0.739223	1.020389	17778.044527	0.033144	0.037122
RS	27	0.810775	1.020389	17954.613843	0.033473	0.037404
RS	28	0.888427	1.028051	17893.210498	0.033359	0.037188
RS	29	0.972700	1.028051	17852.789852	0.033283	0.037003
RS	30	1.064159	1.065081	17098.621883	0.031877	0.035363
RS	31	1.163415	1.065081	16865.807640	0.031443	0.034796
RS	32	1.271133	1.114848	15802.634820	0.029461	0.032545
RS	33	1.388036	1.114848	15403.438905	0.028717	0.031661
RS	34	1.514906	1.166486	14257.065404	0.026580	0.029263
RS	35	1.652592	1.166486	13711.977472	0.025564	0.028100
RS	36	1.802018	1.211863	12595.920397	0.023483	0.025782
RS	37	1.964184	1.211863	11921.443484	0.022226	0.024374
RS	38	2.140176	1.245147	10876.440203	0.020277	0.022218
RS	39	2.331173	1.245147	10090.830673	0.018813	0.020600
RS	40	2.538455	1.265121	9104.444300	0.016974	0.018577
RS	41	2.763409	1.265121	8239.127174	0.015360	0.016806
RS	42	3.007543	1.274928	7290.694809	0.013592	0.014868
RS	43	3.272491	1.274928	6398.859379	0.011930	0.013048
RS	44	3.560029	1.279905	5496.497761	0.010247	0.011209
RS	45	3.872083	1.279905	4650.148411	0.008669	0.009483
RS	46	4.210742	1.286418	3834.678929	0.007149	0.007823
RS	47	4.578276	1.286418	3108.499793	0.005795	0.006343
RS	48	4.977145	1.300759	2435.143173	0.004540	0.004973
RS	49	5.410021	1.300759	1881.523929	0.003508	0.003844
RS	50	5.879805	1.326380	1389.937424	0.002591	0.002845
RS	51	6.389642	1.326380	1019.023361	0.001900	0.002089
RS	52	6.942948	1.359418	708.589234	0.001321	0.001458
RS	53	7.543429	1.359418	490.098578	0.000914	0.001012
RS	54	8.195107	1.390981	320.546583	0.000598	0.000667
RS	55	8.902347	1.390981	207.180138	0.000386	0.000434
RS	56	9.669885	1.390981	128.126767	0.000239	0.000271
RS	57	10.502865	1.390981	75.533198	0.000141	0.000161
RS	58	11.406863	1.381184	42.479977	0.000079	0.000092
RS	59	12.387937	1.381184	22.356487	0.000042	0.000049
RS	60	13.452657	1.381184	11.063217	0.000021	0.000024
RS	61	14.608154	1.381184	5.120946	0.000010	0.000011
RS	62	15.862169	1.381184	2.204709	0.000004	0.000005
RS	63	17.223102	1.381184	1.348508	0.000003	0.000003
PA	4+25*2+4+6 0.142488005 0.030939174 17.223101713 0.237452439 0.396519413 0.829086705 1.430677462 1.903172294 2.127671934 2.133928488 1.959957438 1.673295895 1.385067883 1.177758585 1.062759151 1.020388698 1.028050609 1.065080865 1.114847713 1.166485916 1.211862659 1.245146826 1.265121428 1.274928349 1.279904812 1.286417957 1.300759059 1.326380284 1.359417551 1.390981407 1.381183511
//
IT	4382
RD	24
LK	-6182041.150881
QD	-1269.689470 -> -1267.303592
RI	0.0226432360
TR	0.142315	0.030977
MT	17.245170
MM	C_pi: 1.055317, n_recomb: 537912.230632
RS	0	0.000000	0.238243	18611.686325	0.034600	0.021778
RS	1	0.008528	0.238243	19461.806298	0.036180	0.020851
RS	2	0.017784	0.238243	20286.356527	0.037713	0.022644
RS	3	0.027828	0.238243	21073.230762	0.039176	0.025608
RS	4	0.038730	0.395806	13256.799545	0.024645	0.017033
RS	5	0.050561	0.395806	13948.637881	0.025931	0.018936
RS	6	0.063401	0.830258	7042.558142	0.013092	0.010045
RS	7	0.077336	0.830258	7512.273504	0.013966	0.011283
RS	8	0.092460	1.433294	4654.273397	0.008652	0.007405
RS	9	0.108873	1.433294	4992.572214	0.009281	0.008404
RS	10	0.126686	1.902936	4036.426813	0.007504	0.007141
RS	11	0.146018	1.902936	4335.857433	0.008061	0.008026
RS	12	0.166999	2.126105	4167.578426	0.007748	0.008005
RS	13	0.189770	2.126105	4474.415675	0.008318	0.008841
RS	14	0.214482	2.135963	4777.409598	0.008881	0.009654
RS	15	0.241301	2.135963	5119.614454	0.009518	0.010491
RS	16	0.270408	1.966294	5949.521205	0.011060	0.012315
RS	17	0.301997	1.966294	6352.888898	0.011810	0.013199
RS	18	0.336280	1.680092	7915.473117	0.014715	0.016490
RS	19	0.373487	1.680092	8399.481659	0.015615	0.017526
RS	20	0.413867	1.389347	10728.465343	0.019945	0.022402
RS	21	0.457690	1.389347	11274.713495	0.020960	0.023581
RS	22	0.505251	1.179622	13871.541347	0.025788	0.029001
RS	23	0.556868	1.179622	14395.219114	0.026761	0.030107
RS	24	0.612887	1.063326	16463.290961	0.030606	0.034379
RS	25	0.673683	1.063326	16850.061530	0.031325	0.035141
RS	26	0.739664	1.020601	17853.399776	0.033190	0.037151
RS	27	0.811272	1.020601	18030.352369	0.033519	0.037432
RS	28	0.888987	1.028511	17964.102509	0.033396	0.037206
RS	29	0.973329	1.028511	17923.342905	0.033320	0.037021
RS	30	1.064865	1.066048	17158.433250	0.031898	0.035364
RS	31	1.164207	1.066048	16925.257188	0.031465	0.034799
RS	32	1.272020	1.116318	15852.572400	0.029471	0.032537
RS	33	1.389029	1.116318	15453.167337	0.028728	0.031657
RS	34	1.516016	1.168353	14300.281627	0.026585	0.029253
RS	35	1.653832	1.168353	13754.971776	0.025571	0.028095
RS	36	1.803402	1.213967	12635.162870	0.023489	0.025777
RS	37	1.965728	1.213967	11960.123865	0.022234	0.024374
RS	38	2.141897	1.247284	10913.385617	0.020288	0.022221
RS	39	2.333090	1.247284	10126.476368	0.018826	0.020606
RS	40	2.540588	1.267146	9138.861908	0.016990	0.018587
RS	41	2.765782	1.267146	8271.304520	0.015377	0.016818
RS	42	3.010181	1.276835	7320.799945	0.013610	0.014881
RS	43	3.275423	1.276835	6425.995654	0.011946	0.013061
RS	44	3.563285	1.281854	5520.306233	0.010262	0.011221
RS	45	3.875697	1.281854	4670.866947	0.008683	0.009495
RS	46	4.214751	1.288743	3851.303764	0.007160	0.007832
RS	47	4.582721	1.288743	3122.642858	0.005805	0.006351
RS	48	4.982072	1.303973	2445.402613	0.004546	0.004978
RS	49	5.415480	1.303973	1890.319592	0.003514	0.003850
RS	50	5.885850	1.331075	1395.892450	0.002595	0.002848
RS	51	6.396334	1.331075	1024.347150	0.001904	0.002093
RS	52	6.950353	1.365976	712.273954	0.001324	0.001461
RS	53	7.551620	1.365976	493.454337	0.000917	0.001016
RS	54	8.204164	1.399449	322.994140	0.000600	0.000669
RS	55	8.912358	1.399449	209.288222	0.000389	0.000437
RS	56	9.680948	1.399449	129.782573	0.000241	0.000273
RS	57	10.515085	1.399449	76.733978	0.000143	0.000163
RS	58	11.420358	1.389877	43.286335	0.000080	0.000093
RS	59	12.402835	1.389877	22.862751	0.000043	0.000050
RS	60	13.469099	1.389877	11.357645	0.000021	0.000025
RS	61	14.626296	1.389877	5.279250	0.000010	0.000012
RS	62	15.882181	1.389877	2.283139	0.000004	0.000005
RS	63	17.245170	1.389877	1.407154	0.000003	0.000003
PA	4+25*2+4+6 0.142315021 0.030977072 17.245170036 0.238242574 0.395805772 0.830258145 1.433294382 1.902936117 2.126105464 2.135963433 1.966294245 1.680091521 1.389346951 1.179621971 1.063326155 1.020601081 1.028511347 1.066048040 1.116317523 1.168352881 1.213967085 1.247284485 1.267145958 1.276835436 1.281853519 1.288743324 1.303972886 1.331075089 1.365976249 1.399448981 1.389877109
//
IT	4968
RD	25
LK	-6182036.475688
QD	-1263.594575 -> -1261.422989
RI	0.0224751144
TR	0.142152	0.031014
MT	17.265892
MM	C_pi: 1.056975, n_recomb: 539367.295327
RS	0	0.000000	0.238967	18610.016040	0.034503	0.021770
RS	1	0.008530	0.238967	19462.452770	0.036084	0.020838
RS	2	0.017788	0.238967	20289.689547	0.037618	0.022615
RS	3	0.027836	0.238967	21079.639725	0.039082	0.025565
RS	4	0.038740	0.395187	13322.720149	0.024701	0.017085
RS	5	0.050575	0.395187	14017.441908	0.025989	0.018988
RS	6	0.063420	0.831607	7054.763689	0.013080	0.010040
RS	7	0.077360	0.831607	7525.604013	0.013953	0.011277
RS	8	0.092489	1.436036	4661.378032	0.008642	0.007397
RS	9	0.108909	1.436036	5000.380065	0.009271	0.008397
RS	10	0.126729	1.902648	4051.190207	0.007511	0.007148
RS	11	0.146070	1.902648	4351.773369	0.008068	0.008035
RS	12	0.167060	2.124174	4186.082273	0.007761	0.008019
RS	13	0.189841	2.124174	4494.300099	0.008333	0.008857
RS	14	0.214565	2.137427	4791.058492	0.008883	0.009656
RS	15	0.241398	2.137427	5134.353393	0.009519	0.010494
RS	16	0.270520	1.972093	5953.418891	0.011038	0.012291
RS	17	0.302127	1.972093	6357.431101	0.011787	0.013173
RS	18	0.336429	1.686517	7914.828435	0.014674	0.016445
RS	19	0.373657	1.686517	8399.589872	0.015573	0.017477
RS	20	0.414061	1.393428	10739.119793	0.019911	0.022360
RS	21	0.457912	1.393428	11286.991950	0.020926	0.023536
RS	22	0.505503	1.181407	13907.482494	0.025785	0.028989
RS	23	0.557154	1.181407	14433.367623	0.026760	0.030092
RS	24	0.613211	1.063877	16523.917876	0.030636	0.034396
RS	25	0.674049	1.063877	16912.274904	0.031356	0.035157
RS	26	0.740078	1.020822	17924.676398	0.033233	0.037178
RS	27	0.811738	1.020822	18102.019467	0.033562	0.037458
RS	28	0.889512	1.028978	18031.004295	0.033430	0.037222
RS	29	0.973919	1.028978	17989.976141	0.033354	0.037037
RS	30	1.065527	1.066999	17214.851827	0.031917	0.035365
RS	31	1.164949	1.066999	16981.402575	0.031484	0.034802
RS	32	1.272853	1.117740	15899.847366	0.029479	0.032529
RS	33	1.389960	1.117740	15500.305557	0.028738	0.031652
RS	34	1.517057	1.170140	14341.449600	0.026589	0.029244
RS	35	1.654996	1.170140	13795.963504	0.025578	0.028090
RS	36	1.804701	1.215958	12672.827184	0.023496	0.025773
RS	37	1.967177	1.215958	11997.243083	0.022243	0.024373
RS	38	2.143512	1.249282	10949.033851	0.020300	0.022225
RS	39	2.334889	1.249282	10160.828856	0.018838	0.020613
RS	40	2.542591	1.269012	9172.137830	0.017005	0.018597
RS	41	2.768010	1.269012	8302.349682	0.015393	0.016829
RS	42	3.012658	1.278571	7349.877925	0.013627	0.014895
RS	43	3.278175	1.278571	6452.131367	0.011962	0.013075
RS	44	3.566341	1.283619	5543.203640	0.010277	0.011233
RS	45	3.879089	1.283619	4690.724586	0.008697	0.009506
RS	46	4.218515	1.290878	3867.152823	0.007170	0.007840
RS	47	4.586894	1.290878	3136.085251	0.005814	0.006359
RS	48	4.986697	1.306989	2455.055483	0.004552	0.004982
RS	49	5.420605	1.306989	1898.596280	0.003520	0.003854
RS	50	5.891525	1.335567	1401.421294	0.002598	0.002850
RS	51	6.402616	1.335567	1029.328127	0.001908	0.002096
RS	52	6.957305	1.372345	715.688910	0.001327	0.001463
RS	53	7.559310	1.372345	496.610848	0.000921	0.001019
RS	54	8.212667	1.407736	325.300077	0.000603	0.000672
RS	55	8.921757	1.407736	211.301784	0.000392	0.000439
RS	56	9.691334	1.407736	131.379807	0.000244	0.000275
RS	57	10.526558	1.407736	77.901452	0.000144	0.000165
RS	58	11.433029	1.398408	44.075027	0.000082	0.000094
RS	59	12.416823	1.398408	23.361419	0.000043	0.000051
RS	60	13.484538	1.398408	11.649564	0.000022	0.000025
RS	61	14.643331	1.398408	5.437202	0.000010	0.000012
RS	62	15.900972	1.398408	2.361886	0.000004	0.000005
RS	63	17.265892	1.398408	1.466648	0.000003	0.000003
PA	4+25*2+4+6 0.142151646 0.031013512 17.265892343 0.238967417 0.395187194 0.831607365 1.436035692 1.902647566 2.124173910 2.137427027 1.972093314 1.686517385 1.393427572 1.181406744 1.063877300 1.020821539 1.028977749 1.066999128 1.117739833 1.170139546 1.215957801 1.249281958 1.269012099 1.278570637 1.283619378 1.290877862 1.306988532 1.335567221 1.372345457 1.407735627 1.398407880
//
