# Supplementary material for: Introgression and disruption of migration routes have shaped the genetic integrity of wildebeest populations
Source: Nat Commun. 2024 Apr 12;15:2921. doi: 10.1038/s41467-024-47015-y (PMC11014984; doi:10.1038/s41467-024-47015-y)
Supplement: Supplementary file 10 — Source Data [file 41467_2024_47015_MOESM10_ESM.zip › source_data/Fig2a.psmc/CTauBwC__767.psmc]

CC
CC	Brief Description of the file format:
CC	  CC  comments
CC	  MM  useful-messages
CC	  RD  round-of-iterations
CC	  LL  \log[P(sequence)]
CC	  QD  Q-before-opt Q-after-opt
CC	  TR  \theta_0 \rho_0
CC	  RS  k t_k \lambda_k \pi_k \sum_{l\not=k}A_{kl} A_{kk}
CC	  DC  begin end best-k t_k+\Delta_k max-prob
CC
MM	Version: 0.6.5-r67
MM	pattern:4+25*2+4+6, n:63, n_free_lambdas:28
MM	n_iterations:25, skip:1, max_t:15, theta/rho:5
MM	is_decoding:0
MM	n_seqs:28, sum_L:16487997, sum_n:2766567
RD	0
LK	0.000000
QD	0.000000 -> 0.000000
RI	inf
TR	0.183674	0.036735
MT	15.000000
MM	C_pi: 1.000000, n_recomb: 594758.513287
RS	0	0.000000	1.000000	4821.768759	0.008107	0.000000
RS	1	0.008290	1.000000	5177.415377	0.008705	0.000000
RS	2	0.017266	1.000000	5555.390113	0.009341	0.000000
RS	3	0.026987	1.000000	5956.425951	0.010015	0.000000
RS	4	0.037514	1.000000	6381.153339	0.010729	0.000000
RS	5	0.048914	1.000000	6830.070837	0.011484	0.000000
RS	6	0.061258	1.000000	7303.511466	0.012280	0.000000
RS	7	0.074626	1.000000	7801.604476	0.013117	0.000000
RS	8	0.089102	1.000000	8324.232293	0.013996	0.000000
RS	9	0.104778	1.000000	8870.982528	0.014915	0.000000
RS	10	0.121753	1.000000	9441.095039	0.015874	0.000000
RS	11	0.140135	1.000000	10033.404233	0.016870	0.000000
RS	12	0.160042	1.000000	10646.277044	0.017900	0.000000
RS	13	0.181598	1.000000	11277.547312	0.018962	0.000000
RS	14	0.204942	1.000000	11924.447678	0.020049	0.000000
RS	15	0.230221	1.000000	12583.540599	0.021157	0.000000
RS	16	0.257595	1.000000	13250.650612	0.022279	0.000000
RS	17	0.287238	1.000000	13920.800644	0.023406	0.000000
RS	18	0.319339	1.000000	14588.155906	0.024528	0.000000
RS	19	0.354100	1.000000	15245.979696	0.025634	0.000000
RS	20	0.391744	1.000000	15886.606314	0.026711	0.000000
RS	21	0.432507	1.000000	16501.437108	0.027745	0.000000
RS	22	0.476650	1.000000	17080.966493	0.028719	0.000000
RS	23	0.524453	1.000000	17614.845413	0.029617	0.000000
RS	24	0.576218	1.000000	18091.990065	0.030419	0.000000
RS	25	0.632274	1.000000	18500.743694	0.031106	0.000000
RS	26	0.692977	1.000000	18829.098609	0.031658	0.000000
RS	27	0.758711	1.000000	19064.984207	0.032055	0.000000
RS	28	0.829896	1.000000	19196.624359	0.032276	0.000000
RS	29	0.906981	1.000000	19212.964020	0.032304	0.000000
RS	30	0.990456	1.000000	19104.160036	0.032121	0.000000
RS	31	1.080851	1.000000	18862.124925	0.031714	0.000000
RS	32	1.178739	1.000000	18481.104938	0.031073	0.000000
RS	33	1.284742	1.000000	17958.265234	0.030194	0.000000
RS	34	1.399532	1.000000	17294.246137	0.029078	0.000000
RS	35	1.523838	1.000000	16493.646042	0.027732	0.000000
RS	36	1.658449	1.000000	15565.379732	0.026171	0.000000
RS	37	1.804218	1.000000	14522.857339	0.024418	0.000000
RS	38	1.962071	1.000000	13383.930372	0.022503	0.000000
RS	39	2.133009	1.000000	12170.559092	0.020463	0.000000
RS	40	2.318118	1.000000	10908.171112	0.018341	0.000000
RS	41	2.518571	1.000000	9624.705203	0.016183	0.000000
RS	42	2.735641	1.000000	8349.366127	0.014038	0.000000
RS	43	2.970706	1.000000	7111.153604	0.011956	0.000000
RS	44	3.225257	1.000000	5937.267119	0.009983	0.000000
RS	45	3.500909	1.000000	4851.522077	0.008157	0.000000
RS	46	3.799411	1.000000	3872.934874	0.006512	0.000000
RS	47	4.122659	1.000000	3014.637439	0.005069	0.000000
RS	48	4.472702	1.000000	2283.260654	0.003839	0.000000
RS	49	4.851763	1.000000	1678.878926	0.002823	0.000000
RS	50	5.262247	1.000000	1195.539025	0.002010	0.000000
RS	51	5.706758	1.000000	822.314718	0.001383	0.000000
RS	52	6.188118	1.000000	544.749693	0.000916	0.000000
RS	53	6.709380	1.000000	346.491654	0.000583	0.000000
RS	54	7.273854	1.000000	210.895266	0.000355	0.000000
RS	55	7.885120	1.000000	122.388536	0.000206	0.000000
RS	56	8.547059	1.000000	67.453817	0.000113	0.000000
RS	57	9.263869	1.000000	35.157353	0.000059	0.000000
RS	58	10.040101	1.000000	17.249250	0.000029	0.000000
RS	59	10.880679	1.000000	7.926941	0.000013	0.000000
RS	60	11.790939	1.000000	3.393771	0.000006	0.000000
RS	61	12.776655	1.000000	1.345767	0.000002	0.000000
RS	62	13.844085	1.000000	0.491168	0.000001	0.000000
RS	63	15.000000	1.000000	0.231160	0.000000	0.000000
PA	4+25*2+4+6 0.183673817 0.036734763 15.000000000 1.000000000 1.000000000 1.000000000 1.000000000 1.000000000 1.000000000 1.000000000 1.000000000 1.000000000 1.000000000 1.000000000 1.000000000 1.000000000 1.000000000 1.000000000 1.000000000 1.000000000 1.000000000 1.000000000 1.000000000 1.000000000 1.000000000 1.000000000 1.000000000 1.000000000 1.000000000 1.000000000 1.000000000
//
IT	5047
RD	1
LK	-6931271.936439
QD	-1763.418330 -> -1079.231557
RI	0.0069678577
TR	0.186446	0.037378
MT	14.582891
MM	C_pi: 1.020125, n_recomb: 616932.635015
RS	0	0.000000	1.119948	4438.958322	0.007195	0.006574
RS	1	0.008242	1.119948	4768.887820	0.007730	0.007005
RS	2	0.017162	1.119948	5120.173244	0.008299	0.005458
RS	3	0.026818	1.119948	5493.657605	0.008905	0.004893
RS	4	0.037270	1.480299	4461.751615	0.007232	0.004782
RS	5	0.048583	1.480299	4792.245658	0.007768	0.005091
RS	6	0.060828	1.453069	5239.898357	0.008493	0.005658
RS	7	0.074083	1.453069	5619.581587	0.009109	0.006531
RS	8	0.088430	1.355702	6452.229367	0.010459	0.007692
RS	9	0.103960	1.355702	6903.275167	0.011190	0.008942
RS	10	0.120769	1.265216	7902.714106	0.012810	0.010225
RS	11	0.138964	1.265216	8429.877393	0.013664	0.011616
RS	12	0.158658	1.186488	9571.988044	0.015515	0.013145
RS	13	0.179975	1.186488	10173.071474	0.016490	0.014848
RS	14	0.203050	1.115674	11473.193886	0.018597	0.016745
RS	15	0.228025	1.115674	12138.553592	0.019676	0.018832
RS	16	0.255060	1.054429	13552.622305	0.021968	0.021083
RS	17	0.284322	1.054429	14259.896166	0.023114	0.023437
RS	18	0.315996	1.006788	15665.440507	0.025392	0.025802
RS	19	0.350280	1.006788	16376.807196	0.026546	0.028084
RS	20	0.387390	0.974360	17628.013465	0.028574	0.030205
RS	21	0.427558	0.974360	18293.523096	0.029652	0.032106
RS	22	0.471037	0.955315	19286.289593	0.031262	0.033746
RS	23	0.518099	0.955315	19850.307054	0.032176	0.035098
RS	24	0.569040	0.946601	20528.083334	0.033274	0.036143
RS	25	0.624179	0.946601	20935.008850	0.033934	0.036872
RS	26	0.683862	0.945186	21276.191577	0.034487	0.037285
RS	27	0.748464	0.945186	21475.020262	0.034809	0.037393
RS	28	0.818390	0.948292	21483.433563	0.034823	0.037212
RS	29	0.894080	0.948292	21431.546998	0.034739	0.036762
RS	30	0.976007	0.953676	21122.087490	0.034237	0.036060
RS	31	1.064686	0.953676	20789.481764	0.033698	0.035122
RS	32	1.160674	0.959837	20179.080089	0.032709	0.033960
RS	33	1.264572	0.959837	19554.207705	0.031696	0.032588
RS	34	1.377034	0.965887	18666.371612	0.030257	0.031019
RS	35	1.498763	0.965887	17762.858119	0.028792	0.029272
RS	36	1.630526	0.971271	16638.594400	0.026970	0.027368
RS	37	1.773147	0.971271	15500.366624	0.025125	0.025334
RS	38	1.927523	0.975623	14204.269640	0.023024	0.023198
RS	39	2.094621	0.975623	12906.581023	0.020921	0.020994
RS	40	2.275491	0.978758	11526.162261	0.018683	0.018758
RS	41	2.471267	0.978758	10170.218260	0.016485	0.016526
RS	42	2.683178	0.980696	8808.528481	0.014278	0.014338
RS	43	2.912554	0.980696	7508.205189	0.012170	0.012232
RS	44	3.160834	0.981646	6269.858836	0.010163	0.010245
RS	45	3.429576	0.981646	5131.162031	0.008317	0.008409
RS	46	3.720467	0.981930	4102.676512	0.006650	0.006751
RS	47	4.035331	0.981930	3200.698315	0.005188	0.005290
RS	48	4.376144	0.981837	2430.787618	0.003940	0.004039
RS	49	4.745046	0.981837	1792.782299	0.002906	0.002998
RS	50	5.144351	0.981513	1281.466462	0.002077	0.002158
RS	51	5.576564	0.981513	884.841741	0.001434	0.001502
RS	52	6.044399	0.980914	589.060257	0.000955	0.001009
RS	53	6.550790	0.980914	376.463864	0.000610	0.000652
RS	54	7.098915	0.979442	230.640480	0.000374	0.000404
RS	55	7.692215	0.979442	134.553576	0.000218	0.000239
RS	56	8.334411	0.979442	74.607036	0.000121	0.000135
RS	57	9.029533	0.979442	39.154256	0.000063	0.000072
RS	58	9.781945	0.975769	19.407935	0.000031	0.000036
RS	59	10.596366	0.975769	8.969648	0.000015	0.000017
RS	60	11.477908	0.975769	3.865524	0.000006	0.000007
RS	61	12.432102	0.975769	1.544522	0.000003	0.000003
RS	62	13.464936	0.975769	0.568652	0.000001	0.000001
RS	63	14.582891	0.975769	0.271589	0.000000	0.000001
PA	4+25*2+4+6 0.186445672 0.037378215 14.582891464 1.119947910 1.480299473 1.453068733 1.355702400 1.265215874 1.186488152 1.115674019 1.054429054 1.006788254 0.974359512 0.955314636 0.946600914 0.945186138 0.948291779 0.953676224 0.959836960 0.965887070 0.971270561 0.975622892 0.978757620 0.980695963 0.981646180 0.981930256 0.981837273 0.981513381 0.980914116 0.979442358 0.975768507
//
IT	4366
RD	2
LK	-6930248.263377
QD	-828.566222 -> -627.522484
RI	0.0046876561
TR	0.186526	0.037453
MT	14.553178
MM	C_pi: 1.024871, n_recomb: 620967.967955
RS	0	0.000000	1.024285	4880.942164	0.007860	0.006681
RS	1	0.008238	1.024285	5239.823936	0.008438	0.007183
RS	2	0.017155	1.024285	5621.288757	0.009052	0.005845
RS	3	0.026806	1.024285	6026.110036	0.009704	0.005497
RS	4	0.037252	1.765357	3753.938235	0.006045	0.004203
RS	5	0.048559	1.765357	4037.072939	0.006501	0.004563
RS	6	0.060797	1.756069	4362.119515	0.007025	0.005158
RS	7	0.074044	1.756069	4685.745116	0.007546	0.005893
RS	8	0.088382	1.587705	5561.047437	0.008955	0.007327
RS	9	0.103901	1.587705	5960.024757	0.009598	0.008327
RS	10	0.120698	1.435757	7053.626351	0.011359	0.009914
RS	11	0.138879	1.435757	7537.377980	0.012138	0.010960
RS	12	0.158558	1.305757	8840.314155	0.014236	0.012880
RS	13	0.179858	1.305757	9411.349445	0.015156	0.014183
RS	14	0.202913	1.187948	10987.480414	0.017694	0.016607
RS	15	0.227867	1.187948	11641.022516	0.018747	0.018265
RS	16	0.254877	1.086137	13450.336184	0.021660	0.021201
RS	17	0.284112	1.086137	14164.142305	0.022810	0.023141
RS	18	0.315755	1.008467	16008.985799	0.025781	0.026253
RS	19	0.350005	1.008467	16737.015065	0.026953	0.028173
RS	20	0.387077	0.957358	18360.307196	0.029567	0.030932
RS	21	0.427202	0.957358	19039.253368	0.030661	0.032543
RS	22	0.470633	0.928798	20263.523663	0.032632	0.034594
RS	23	0.517642	0.928798	20826.225667	0.033538	0.035733
RS	24	0.568524	0.917138	21576.382966	0.034746	0.036935
RS	25	0.623597	0.917138	21962.267221	0.035368	0.037521
RS	26	0.683207	0.917225	22240.196658	0.035815	0.037881
RS	27	0.747728	0.917225	22400.823011	0.036074	0.037908
RS	28	0.817564	0.924481	22260.327230	0.035848	0.037550
RS	29	0.893153	0.924481	22160.968105	0.035688	0.037067
RS	30	0.974969	0.935239	21670.318235	0.034898	0.036146
RS	31	1.063526	0.935239	21290.739953	0.034286	0.035212
RS	32	1.159377	0.947050	20506.784327	0.033024	0.033847
RS	33	1.263125	0.947050	19844.292431	0.031957	0.032506
RS	34	1.375420	0.958483	18814.023850	0.030298	0.030780
RS	35	1.496965	0.958483	17888.313552	0.028807	0.029083
RS	36	1.628524	0.968629	16663.959673	0.026835	0.027080
RS	37	1.770920	0.968629	15520.841827	0.024995	0.025109
RS	38	1.925047	0.976856	14168.136448	0.022816	0.022931
RS	39	2.091871	0.976856	12880.036621	0.020742	0.020794
RS	40	2.272438	0.982836	11478.562737	0.018485	0.018560
RS	41	2.467880	0.982836	10140.248121	0.016330	0.016390
RS	42	2.679422	0.986611	8779.456341	0.014138	0.014228
RS	43	2.908392	0.986611	7497.321325	0.012074	0.012171
RS	44	3.156224	0.988586	6267.783585	0.010094	0.010213
RS	45	3.424473	0.988586	5142.222212	0.008281	0.008408
RS	46	3.714820	0.989381	4120.833063	0.006636	0.006770
RS	47	4.029086	0.989381	3224.856836	0.005193	0.005324
RS	48	4.369241	0.989555	2456.861309	0.003957	0.004080
RS	49	4.737418	0.989555	1818.852867	0.002929	0.003040
RS	50	5.135926	0.989367	1305.288214	0.002102	0.002198
RS	51	5.567263	0.989367	905.363893	0.001458	0.001538
RS	52	6.034134	0.988712	605.705395	0.000975	0.001039
RS	53	6.539466	0.988712	389.156034	0.000627	0.000675
RS	54	7.086427	0.986539	239.913479	0.000386	0.000421
RS	55	7.678447	0.986539	140.779665	0.000227	0.000251
RS	56	8.319237	0.986539	78.553716	0.000127	0.000142
RS	57	9.012816	0.986539	41.509088	0.000067	0.000076
RS	58	9.763533	0.980460	20.761352	0.000033	0.000039
RS	59	10.576093	0.980460	9.653312	0.000016	0.000018
RS	60	11.455593	0.980460	4.187565	0.000007	0.000008
RS	61	12.407546	0.980460	1.685181	0.000003	0.000003
RS	62	13.437921	0.980460	0.625269	0.000001	0.000001
RS	63	14.553178	0.980460	0.302288	0.000000	0.000001
PA	4+25*2+4+6 0.186525708 0.037453144 14.553178456 1.024285017 1.765356817 1.756069461 1.587705289 1.435757267 1.305757423 1.187948176 1.086137063 1.008466593 0.957358473 0.928798263 0.917138347 0.917224718 0.924480844 0.935238910 0.947049673 0.958482990 0.968628823 0.976856289 0.982835714 0.986610576 0.988586014 0.989381464 0.989554694 0.989366733 0.988712215 0.986539414 0.980460475
//
IT	4194
RD	3
LK	-6929918.269947
QD	-555.960559 -> -466.351665
RI	0.0046343796
TR	0.185833	0.037345
MT	14.642073
MM	C_pi: 1.028318, n_recomb: 621258.457591
RS	0	0.000000	0.922139	5428.488550	0.008738	0.006701
RS	1	0.008248	0.922139	5822.713831	0.009372	0.007330
RS	2	0.017177	0.922139	6240.855069	0.010046	0.006225
RS	3	0.026842	0.922139	6683.559764	0.010758	0.006152
RS	4	0.037305	1.949366	3393.860104	0.005463	0.003768
RS	5	0.048630	1.949366	3652.446833	0.005879	0.004228
RS	6	0.060890	1.960988	3905.639720	0.006287	0.004790
RS	7	0.074161	1.960988	4199.189729	0.006759	0.005497
RS	8	0.088527	1.740301	5081.923530	0.008180	0.007047
RS	9	0.104077	1.740301	5451.804692	0.008775	0.007954
RS	10	0.120910	1.551393	6551.730504	0.010546	0.009652
RS	11	0.139132	1.551393	7008.420635	0.011281	0.010537
RS	12	0.158856	1.391487	8343.708967	0.013430	0.012603
RS	13	0.180208	1.391487	8892.466870	0.014314	0.013700
RS	14	0.203321	1.242684	10587.172350	0.017041	0.016376
RS	15	0.228340	1.242684	11228.164931	0.018073	0.017805
RS	16	0.255423	1.111875	13268.103978	0.021357	0.021143
RS	17	0.284739	1.111875	13981.554239	0.022505	0.022867
RS	18	0.316474	1.012496	16119.308883	0.025946	0.026468
RS	19	0.350827	1.012496	16854.540422	0.027130	0.028215
RS	20	0.388013	0.948286	18737.832480	0.030161	0.031406
RS	21	0.428266	0.948286	19421.736307	0.031262	0.032891
RS	22	0.471840	0.913463	20803.774158	0.033487	0.035208
RS	23	0.519008	0.913463	21360.724141	0.034383	0.036265
RS	24	0.570066	0.900309	22146.581595	0.035648	0.037538
RS	25	0.625336	0.900309	22513.345327	0.036238	0.038078
RS	26	0.685165	0.902107	22724.121460	0.036578	0.038348
RS	27	0.749928	0.902107	22855.930343	0.036790	0.038357
RS	28	0.820034	0.912991	22588.419846	0.036359	0.037817
RS	29	0.895922	0.912991	22457.987489	0.036149	0.037339
RS	30	0.978070	0.928240	21825.194902	0.035131	0.036214
RS	31	1.066994	0.928240	21420.170012	0.034479	0.035302
RS	32	1.163252	0.944717	20509.466664	0.033013	0.033755
RS	33	1.267451	0.944717	19833.323779	0.031924	0.032450
RS	34	1.380244	0.960603	18707.254409	0.030112	0.030586
RS	35	1.502340	0.960603	17783.024033	0.028624	0.028936
RS	36	1.634508	0.974724	16499.391398	0.026558	0.026846
RS	37	1.777578	0.974724	15372.651917	0.024744	0.024928
RS	38	1.932448	0.986224	13995.497310	0.022528	0.022711
RS	39	2.100093	0.986224	12734.729556	0.020498	0.020629
RS	40	2.281566	0.994632	11335.484835	0.018246	0.018392
RS	41	2.478007	0.994632	10028.880466	0.016143	0.016274
RS	42	2.690652	0.999999	8684.895457	0.013980	0.014130
RS	43	2.920837	0.999999	7431.852692	0.011963	0.012114
RS	44	3.170008	1.002905	6221.806449	0.010015	0.010178
RS	45	3.439732	1.002905	5117.729591	0.008238	0.008400
RS	46	3.731704	1.004241	4110.708604	0.006617	0.006778
RS	47	4.047759	1.004241	3226.991871	0.005194	0.005346
RS	48	4.389884	1.004806	2465.914123	0.003969	0.004108
RS	49	4.760228	1.004806	1832.345925	0.002949	0.003071
RS	50	5.161120	1.004946	1319.854984	0.002124	0.002228
RS	51	5.595080	1.004946	919.498593	0.001480	0.001565
RS	52	6.064834	1.004463	617.974407	0.000995	0.001062
RS	53	6.573335	1.004463	399.078519	0.000642	0.000693
RS	54	7.123780	1.001893	247.449783	0.000398	0.000435
RS	55	7.719627	1.001893	146.025232	0.000235	0.000260
RS	56	8.364623	1.001893	81.974723	0.000132	0.000148
RS	57	9.062821	1.001893	43.597624	0.000070	0.000080
RS	58	9.818608	0.993880	21.983603	0.000035	0.000041
RS	59	10.636737	0.993880	10.281694	0.000017	0.000019
RS	60	11.522348	0.993880	4.488083	0.000007	0.000009
RS	61	12.481008	0.993880	1.818164	0.000003	0.000004
RS	62	13.518742	0.993880	0.679402	0.000001	0.000001
RS	63	14.642073	0.993880	0.332039	0.000001	0.000001
PA	4+25*2+4+6 0.185832569 0.037345400 14.642073403 0.922139406 1.949365722 1.960987997 1.740300948 1.551393416 1.391486607 1.242684430 1.111874626 1.012496320 0.948286367 0.913462909 0.900308744 0.902107134 0.912990638 0.928239620 0.944716767 0.960602743 0.974724229 0.986223962 0.994631700 0.999999186 1.002904623 1.004240925 1.004805684 1.004946360 1.004463400 1.001893409 0.993880403
//
IT	3850
RD	4
LK	-6929763.986858
QD	-441.727716 -> -393.205104
RI	0.0051452482
TR	0.184977	0.037193
MT	14.760961
MM	C_pi: 1.031987, n_recomb: 620937.913079
RS	0	0.000000	0.849266	5898.857461	0.009500	0.006691
RS	1	0.008262	0.849266	6322.880152	0.010183	0.007435
RS	2	0.017207	0.849266	6771.802231	0.010906	0.006518
RS	3	0.026891	0.849266	7246.132916	0.011670	0.006686
RS	4	0.037375	2.086988	3164.691674	0.005097	0.003457
RS	5	0.048725	2.086988	3407.566016	0.005488	0.003988
RS	6	0.061013	2.104204	3637.519750	0.005858	0.004536
RS	7	0.074317	2.104204	3913.226579	0.006302	0.005241
RS	8	0.088719	1.840241	4808.617636	0.007744	0.006862
RS	9	0.104311	1.840241	5161.744079	0.008313	0.007734
RS	10	0.121192	1.631128	6242.772582	0.010054	0.009467
RS	11	0.139467	1.631128	6682.534449	0.010762	0.010269
RS	12	0.159253	1.456375	7997.832357	0.012880	0.012369
RS	13	0.180673	1.456375	8530.569565	0.013738	0.013349
RS	14	0.203862	1.287479	10268.155288	0.016537	0.016140
RS	15	0.228968	1.287479	10898.385300	0.017551	0.017432
RS	16	0.256148	1.134869	13081.293451	0.021067	0.021025
RS	17	0.285574	1.134869	13792.718343	0.022213	0.022620
RS	18	0.317431	1.018439	16142.137610	0.025996	0.026574
RS	19	0.351920	1.018439	16881.645259	0.027187	0.028220
RS	20	0.389259	0.943960	18964.141886	0.030541	0.031740
RS	21	0.429683	0.943960	19651.087922	0.031647	0.033158
RS	22	0.473446	0.904302	21156.048018	0.034071	0.035679
RS	23	0.520825	0.904302	21708.021598	0.034960	0.036695
RS	24	0.572119	0.890064	22519.722224	0.036267	0.038015
RS	25	0.627651	0.890064	22871.669790	0.036834	0.038535
RS	26	0.687772	0.893299	23026.194185	0.037083	0.038721
RS	27	0.752859	0.893299	23136.847104	0.037261	0.038726
RS	28	0.823324	0.907132	22767.522140	0.036666	0.038030
RS	29	0.899611	0.907132	22615.871131	0.036422	0.037562
RS	30	0.982201	0.926013	21872.880769	0.035226	0.036267
RS	31	1.071615	0.926013	21452.668268	0.034549	0.035376
RS	32	1.168417	0.946265	20447.191325	0.032930	0.033681
RS	33	1.273216	0.946265	19766.195774	0.031833	0.032405
RS	34	1.386674	0.965787	18571.170853	0.029908	0.030429
RS	35	1.509506	0.965787	17654.386565	0.028432	0.028817
RS	36	1.642487	0.983201	16330.561273	0.026300	0.026655
RS	37	1.786456	0.983201	15222.790432	0.024516	0.024780
RS	38	1.942319	0.997452	13832.109954	0.022276	0.022530
RS	39	2.111060	0.997452	12598.276971	0.020289	0.020493
RS	40	2.293742	1.007931	11205.472028	0.018046	0.018253
RS	41	2.491519	1.007931	9928.290746	0.015989	0.016176
RS	42	2.705636	1.014679	8601.088848	0.013852	0.014046
RS	43	2.937443	1.014679	7374.290720	0.011876	0.012063
RS	44	3.188404	1.018431	6181.927513	0.009956	0.010145
RS	45	3.460099	1.018431	5096.998254	0.008209	0.008390
RS	46	3.754242	1.020326	4102.527421	0.006607	0.006781
RS	47	4.072688	1.020326	3229.731460	0.005201	0.005361
RS	48	4.417445	1.021369	2474.526945	0.003985	0.004128
RS	49	4.790686	1.021369	1844.974454	0.002971	0.003095
RS	50	5.194766	1.021969	1333.262064	0.002147	0.002251
RS	51	5.632231	1.021969	932.583826	0.001502	0.001586
RS	52	6.105841	1.021805	629.304336	0.001013	0.001080
RS	53	6.618581	1.021805	408.320368	0.000658	0.000708
RS	54	7.173685	1.019008	254.492140	0.000410	0.000446
RS	55	7.774653	1.019008	150.973161	0.000243	0.000268
RS	56	8.425274	1.019008	85.228042	0.000137	0.000153
RS	57	9.129651	1.019008	45.598556	0.000073	0.000083
RS	58	9.892225	1.009273	23.162502	0.000037	0.000043
RS	59	10.717805	1.009273	10.892413	0.000018	0.000020
RS	60	11.611596	1.009273	4.782246	0.000008	0.000009
RS	61	12.579234	1.009273	1.949223	0.000003	0.000004
RS	62	13.626821	1.009273	0.733105	0.000001	0.000001
RS	63	14.760961	1.009273	0.361829	0.000001	0.000001
PA	4+25*2+4+6 0.184977320 0.037193038 14.760960935 0.849266212 2.086988217 2.104203616 1.840240673 1.631127926 1.456375145 1.287479453 1.134868668 1.018438571 0.943959870 0.904301936 0.890063913 0.893299214 0.907131727 0.926013246 0.946265447 0.965787080 0.983200973 0.997452028 1.007930615 1.014679083 1.018430585 1.020325692 1.021368983 1.021969370 1.021805063 1.019008026 1.009272525
//
IT	3914
RD	5
LK	-6929678.429225
QD	-383.620966 -> -354.683914
RI	0.0057314098
TR	0.184153	0.037044
MT	14.879209
MM	C_pi: 1.035757, n_recomb: 620711.596692
RS	0	0.000000	0.801114	6259.606741	0.010085	0.006673
RS	1	0.008276	0.801114	6706.194837	0.010804	0.007506
RS	2	0.017237	0.801114	7178.346354	0.011565	0.006728
RS	3	0.026939	0.801114	7676.447044	0.012367	0.007085
RS	4	0.037444	2.201073	2998.246695	0.004830	0.003230
RS	5	0.048819	2.201073	3229.661446	0.005203	0.003802
RS	6	0.061135	2.206248	3469.319407	0.005589	0.004365
RS	7	0.074470	2.206248	3733.824295	0.006015	0.005069
RS	8	0.088909	1.903427	4652.859072	0.007496	0.006754
RS	9	0.104543	1.903427	4996.520684	0.008050	0.007614
RS	10	0.121470	1.685305	6052.104906	0.009750	0.009349
RS	11	0.139799	1.685305	6481.460649	0.010442	0.010107
RS	12	0.159644	1.506381	7752.832840	0.012490	0.012182
RS	13	0.181132	1.506381	8274.097888	0.013330	0.013092
RS	14	0.204398	1.325201	10014.285832	0.016134	0.015921
RS	15	0.229590	1.325201	10635.682997	0.017135	0.017125
RS	16	0.256866	1.155761	12909.922965	0.020799	0.020884
RS	17	0.286400	1.155761	13619.034936	0.021941	0.022393
RS	18	0.318377	1.025311	16129.548676	0.025986	0.026618
RS	19	0.353002	1.025311	16872.233886	0.027182	0.028198
RS	20	0.390491	0.942299	19116.043056	0.030797	0.031984
RS	21	0.431084	0.942299	19805.683815	0.031908	0.033359
RS	22	0.475035	0.898608	21413.492689	0.034498	0.036048
RS	23	0.522624	0.898608	21961.956815	0.035382	0.037039
RS	24	0.574152	0.883416	22797.219008	0.036728	0.038399
RS	25	0.629943	0.883416	23137.947429	0.037276	0.038907
RS	26	0.690352	0.887769	23248.077696	0.037454	0.039024
RS	27	0.755761	0.887769	23342.840070	0.037607	0.039028
RS	28	0.826582	0.903962	22892.349653	0.036881	0.038204
RS	29	0.903265	0.903962	22725.323067	0.036612	0.037744
RS	30	0.986293	0.925759	21895.871419	0.035275	0.036310
RS	31	1.076193	0.925759	21465.516912	0.034582	0.035436
RS	32	1.173533	0.949051	20387.035486	0.032845	0.033622
RS	33	1.278929	0.949051	19704.233100	0.031745	0.032370
RS	34	1.393047	0.971532	18456.844483	0.029735	0.030305
RS	35	1.516609	0.971532	17547.856113	0.028271	0.028721
RS	36	1.650397	0.991672	16193.852051	0.026089	0.026502
RS	37	1.795257	0.991672	15102.711029	0.024331	0.024660
RS	38	1.952105	1.008242	13702.323683	0.022075	0.022383
RS	39	2.121934	1.008242	12491.080231	0.020124	0.020381
RS	40	2.305818	1.020499	11103.890444	0.017889	0.018139
RS	41	2.504920	1.020499	9850.924027	0.015870	0.016095
RS	42	2.720499	1.028463	8537.204043	0.013754	0.013975
RS	43	2.953919	1.028463	7331.783998	0.011812	0.012020
RS	44	3.206656	1.033001	6153.334958	0.009913	0.010116
RS	45	3.480310	1.033001	5083.891946	0.008190	0.008380
RS	46	3.776611	1.035480	4099.037797	0.006604	0.006781
RS	47	4.097433	1.035480	3235.002509	0.005212	0.005371
RS	48	4.444806	1.037085	2484.009534	0.004002	0.004143
RS	49	4.820927	1.037085	1857.585129	0.002993	0.003113
RS	50	5.228175	1.038258	1346.052301	0.002169	0.002270
RS	51	5.669126	1.038258	944.929864	0.001522	0.001604
RS	52	6.146570	1.038528	639.875048	0.001031	0.001095
RS	53	6.663526	1.038528	416.963258	0.000672	0.000720
RS	54	7.223265	1.035637	261.077082	0.000421	0.000455
RS	55	7.829327	1.035637	155.629910	0.000251	0.000275
RS	56	8.485545	1.035637	88.309383	0.000142	0.000158
RS	57	9.196072	1.035637	47.505763	0.000077	0.000086
RS	58	9.965400	1.024349	24.293531	0.000039	0.000045
RS	59	10.798396	1.024349	11.482469	0.000018	0.000021
RS	60	11.700331	1.024349	5.068456	0.000008	0.000010
RS	61	12.676907	1.024349	2.077641	0.000003	0.000004
RS	62	13.734304	1.024349	0.786103	0.000001	0.000002
RS	63	14.879209	1.024349	0.391545	0.000001	0.000001
PA	4+25*2+4+6 0.184153197 0.037043904 14.879208989 0.801113838 2.201072618 2.206247586 1.903427342 1.685305137 1.506381373 1.325201034 1.155761293 1.025311198 0.942298945 0.898608309 0.883415868 0.887768572 0.903961970 0.925758909 0.949051471 0.971531646 0.991671735 1.008241993 1.020498796 1.028462622 1.033001294 1.035479617 1.037084847 1.038257806 1.038527930 1.035636527 1.024348855
//
IT	4398
RD	6
LK	-6929626.692123
QD	-350.644076 -> -332.350379
RI	0.0062390217
TR	0.183418	0.036913
MT	14.986428
MM	C_pi: 1.039378, n_recomb: 620687.802779
RS	0	0.000000	0.769525	6524.538545	0.010512	0.006652
RS	1	0.008288	0.769525	6987.610605	0.011258	0.007555
RS	2	0.017263	0.769525	7476.694353	0.012046	0.006876
RS	3	0.026982	0.769525	7992.076205	0.012876	0.007374
RS	4	0.037506	2.301404	2867.542614	0.004620	0.003059
RS	5	0.048903	2.301404	3089.910968	0.004978	0.003651
RS	6	0.061244	2.279538	3359.991784	0.005413	0.004250
RS	7	0.074608	2.279538	3617.252594	0.005828	0.004951
RS	8	0.089080	1.940400	4569.868863	0.007363	0.006701
RS	9	0.104751	1.940400	4908.653877	0.007908	0.007560
RS	10	0.121721	1.720696	5938.189963	0.009567	0.009283
RS	11	0.140098	1.720696	6361.475116	0.010249	0.010018
RS	12	0.159997	1.545106	7577.246621	0.012208	0.012036
RS	13	0.181546	1.545106	8090.290642	0.013034	0.012902
RS	14	0.204881	1.357389	9810.094824	0.015805	0.015724
RS	15	0.230150	1.357389	10424.260478	0.016795	0.016867
RS	16	0.257513	1.174768	12757.192682	0.020553	0.020737
RS	17	0.287144	1.174768	13464.049419	0.021692	0.022184
RS	18	0.319231	1.032467	16101.512882	0.025941	0.026622
RS	19	0.353977	1.032467	16846.811712	0.027142	0.028155
RS	20	0.391603	0.942136	19225.519649	0.030975	0.032163
RS	21	0.432348	0.942136	19917.811326	0.032090	0.033508
RS	22	0.476469	0.894949	21614.842433	0.034824	0.036342
RS	23	0.524248	0.894949	22161.036912	0.035704	0.037315
RS	24	0.575986	0.878858	23019.394479	0.037087	0.038712
RS	25	0.632012	0.878858	23351.566631	0.037622	0.039211
RS	26	0.692682	0.884057	23427.238167	0.037744	0.039273
RS	27	0.758381	0.884057	23509.722737	0.037877	0.039276
RS	28	0.829524	0.902136	22994.136977	0.037046	0.038347
RS	29	0.906564	0.902136	22815.392611	0.036758	0.037893
RS	30	0.989989	0.926271	21917.153082	0.035311	0.036348
RS	31	1.080328	0.926271	21479.336365	0.034606	0.035487
RS	32	1.178155	0.952002	20343.484666	0.032776	0.033578
RS	33	1.284090	0.952002	19659.755965	0.031674	0.032345
RS	34	1.398805	0.976883	18371.193068	0.029598	0.030207
RS	35	1.523027	0.976883	17468.720367	0.028144	0.028646
RS	36	1.657545	0.999277	16090.599184	0.025924	0.026381
RS	37	1.803212	0.999277	15012.811609	0.024187	0.024565
RS	38	1.960953	1.017807	13604.098716	0.021918	0.022265
RS	39	2.131766	1.017807	12410.839936	0.019995	0.020291
RS	40	2.316737	1.031599	11027.387821	0.017766	0.018045
RS	41	2.517039	1.031599	9793.655860	0.015779	0.016027
RS	42	2.733942	1.040645	8489.967515	0.013678	0.013916
RS	43	2.968822	1.040645	7301.528590	0.011764	0.011983
RS	44	3.223169	1.045928	6133.532129	0.009882	0.010090
RS	45	3.498597	1.045928	5076.404951	0.008179	0.008369
RS	46	3.796852	1.049018	4098.640888	0.006603	0.006779
RS	47	4.119827	1.049018	3241.591627	0.005223	0.005378
RS	48	4.469570	1.051262	2493.478906	0.004017	0.004154
RS	49	4.848301	1.051262	1869.539794	0.003012	0.003128
RS	50	5.258421	1.053106	1357.792811	0.002188	0.002284
RS	51	5.702533	1.053106	956.235131	0.001541	0.001618
RS	52	6.183452	1.053913	649.488304	0.001046	0.001107
RS	53	6.704231	1.053913	424.873878	0.000685	0.000730
RS	54	7.268173	1.051034	267.122117	0.000430	0.000464
RS	55	7.878854	1.051034	159.941354	0.000258	0.000281
RS	56	8.540150	1.051034	91.185037	0.000147	0.000162
RS	57	9.256254	1.051034	49.299417	0.000079	0.000089
RS	58	10.031710	1.038313	25.366190	0.000041	0.000046
RS	59	10.871436	1.038313	12.046111	0.000019	0.000022
RS	60	11.780760	1.038313	5.343843	0.000009	0.000010
RS	61	12.765449	1.038313	2.202116	0.000004	0.000004
RS	62	13.831750	1.038313	0.837862	0.000001	0.000002
RS	63	14.986428	1.038313	0.420901	0.000001	0.000001
PA	4+25*2+4+6 0.183417636 0.036913403 14.986428021 0.769524660 2.301403608 2.279537669 1.940400350 1.720696391 1.545106288 1.357389015 1.174767972 1.032466833 0.942135616 0.894949005 0.878857992 0.884056893 0.902136073 0.926270975 0.952002052 0.976883253 0.999277074 1.017807338 1.031598896 1.040644877 1.045928390 1.049018383 1.051261764 1.053105500 1.053913074 1.051034146 1.038312533
//
IT	4175
RD	7
LK	-6929593.647709
QD	-330.598852 -> -318.504550
RI	0.0066358358
TR	0.182781	0.036805
MT	15.079913
MM	C_pi: 1.042700, n_recomb: 620837.543553
RS	0	0.000000	0.748569	6716.313095	0.010818	0.006633
RS	1	0.008299	0.748569	7191.331015	0.011583	0.007589
RS	2	0.017286	0.748569	7692.673097	0.012391	0.006982
RS	3	0.027019	0.748569	8220.550026	0.013241	0.007581
RS	4	0.037560	2.392755	2759.614922	0.004445	0.002924
RS	5	0.048976	2.392755	2974.464765	0.004791	0.003523
RS	6	0.061339	2.332410	3287.455720	0.005295	0.004172
RS	7	0.074728	2.332410	3539.958158	0.005702	0.004869
RS	8	0.089229	1.958715	4534.038112	0.007303	0.006688
RS	9	0.104932	1.958715	4870.940262	0.007846	0.007551
RS	10	0.121939	1.742213	5875.799347	0.009464	0.009254
RS	11	0.140357	1.742213	6295.957648	0.010141	0.009979
RS	12	0.160303	1.575097	7450.430700	0.012001	0.011920
RS	13	0.181905	1.575097	7957.582250	0.012817	0.012760
RS	14	0.205300	1.385097	9643.405064	0.015533	0.015546
RS	15	0.230636	1.385097	10251.585681	0.016513	0.016647
RS	16	0.258074	1.192057	12621.587832	0.020330	0.020589
RS	17	0.287790	1.192057	13326.310044	0.021465	0.021992
RS	18	0.319971	1.039548	16066.321919	0.025878	0.026602
RS	19	0.354824	1.039548	16813.840269	0.027083	0.028099
RS	20	0.392568	0.942811	19307.806819	0.031100	0.032295
RS	21	0.433445	0.942811	20002.706733	0.032219	0.033616
RS	22	0.477714	0.892538	21778.457547	0.035079	0.036578
RS	23	0.525657	0.892538	22323.290534	0.035957	0.037537
RS	24	0.577579	0.875593	23204.367481	0.037376	0.038970
RS	25	0.633809	0.875593	23529.929498	0.037900	0.039461
RS	26	0.694706	0.881429	23578.852792	0.037979	0.039479
RS	27	0.760656	0.881429	23651.633125	0.038096	0.039481
RS	28	0.832080	0.901020	23083.388660	0.037181	0.038466
RS	29	0.909430	0.901020	22895.394038	0.036878	0.038017
RS	30	0.993200	0.927031	21941.854969	0.035342	0.036382
RS	31	1.083922	0.927031	21498.158704	0.034628	0.035531
RS	32	1.182172	0.954712	20316.633235	0.032725	0.033546
RS	33	1.288576	0.954712	19632.095166	0.031622	0.032327
RS	34	1.403810	0.981533	18310.542827	0.029493	0.030132
RS	35	1.528607	0.981533	17413.019556	0.028048	0.028589
RS	36	1.663760	1.005788	16014.914410	0.025796	0.026285
RS	37	1.810130	1.005788	14947.435492	0.024076	0.024489
RS	38	1.968646	1.025975	13531.004462	0.021795	0.022171
RS	39	2.140317	1.025975	12351.763451	0.019895	0.020218
RS	40	2.326235	1.041096	10970.248278	0.017670	0.017968
RS	41	2.527582	1.041096	9751.620225	0.015707	0.015972
RS	42	2.745637	1.051109	8455.088473	0.013619	0.013867
RS	43	2.981789	1.051109	7280.073672	0.011726	0.011951
RS	44	3.237538	1.057103	6119.743387	0.009857	0.010067
RS	45	3.514510	1.057103	5072.440430	0.008170	0.008360
RS	46	3.814469	1.060829	4099.806769	0.006604	0.006776
RS	47	4.139319	1.060829	3248.420096	0.005232	0.005383
RS	48	4.491129	1.063776	2502.224954	0.004030	0.004162
RS	49	4.872133	1.063776	1880.372669	0.003029	0.003139
RS	50	5.284757	1.066377	1368.203005	0.002204	0.002296
RS	51	5.731623	1.066377	966.327385	0.001556	0.001630
RS	52	6.215573	1.067804	658.051953	0.001060	0.001118
RS	53	6.739684	1.067804	431.995601	0.000696	0.000740
RS	54	7.307291	1.065029	272.594996	0.000439	0.000471
RS	55	7.922001	1.065029	163.886462	0.000264	0.000286
RS	56	8.587724	1.065029	93.841567	0.000151	0.000166
RS	57	9.308694	1.065029	50.971216	0.000082	0.000091
RS	58	10.089495	1.050974	26.375590	0.000042	0.000048
RS	59	10.935093	1.050974	12.580589	0.000020	0.000023
RS	60	11.850864	1.050974	5.606990	0.000009	0.000010
RS	61	12.842633	1.050974	2.321984	0.000004	0.000004
RS	62	13.916706	1.050974	0.888100	0.000001	0.000002
RS	63	15.079913	1.050974	0.449737	0.000001	0.000001
PA	4+25*2+4+6 0.182780903 0.036804836 15.079913115 0.748568834 2.392755137 2.332409980 1.958714847 1.742212972 1.575097007 1.385096644 1.192057152 1.039548343 0.942811281 0.892538323 0.875592581 0.881428943 0.901019777 0.927030665 0.954712133 0.981533011 1.005787867 1.025975414 1.041095608 1.051109001 1.057102604 1.060829364 1.063775734 1.066376706 1.067803918 1.065029127 1.050973817
//
IT	4801
RD	8
LK	-6929571.605605
QD	-317.782825 -> -309.457998
RI	0.0069315465
TR	0.182234	0.036716
MT	15.160330
MM	C_pi: 1.045681, n_recomb: 621111.334143
RS	0	0.000000	0.734438	6855.218718	0.011037	0.006616
RS	1	0.008308	0.734438	7338.946452	0.011816	0.007613
RS	2	0.017306	0.734438	7849.225783	0.012637	0.007058
RS	3	0.027051	0.734438	8386.211158	0.013502	0.007732
RS	4	0.037607	2.478087	2667.018406	0.004294	0.002813
RS	5	0.049039	2.478087	2875.371241	0.004629	0.003412
RS	6	0.061420	2.370874	3238.556052	0.005214	0.004119
RS	7	0.074831	2.370874	3487.898993	0.005616	0.004810
RS	8	0.089356	1.963963	4529.496050	0.007293	0.006702
RS	9	0.105087	1.963963	4866.503186	0.007835	0.007571
RS	10	0.122125	1.753572	5848.700336	0.009417	0.009252
RS	11	0.140579	1.753572	6267.756889	0.010091	0.009975
RS	12	0.160566	1.598298	7358.480422	0.011847	0.011830
RS	13	0.182213	1.598298	7861.423362	0.012657	0.012653
RS	14	0.205658	1.409145	9505.180813	0.015304	0.015386
RS	15	0.231052	1.409145	10108.338338	0.016275	0.016457
RS	16	0.258555	1.207802	12500.776397	0.020126	0.020444
RS	17	0.288343	1.207802	13203.487809	0.021258	0.021813
RS	18	0.320606	1.046375	16027.963793	0.025805	0.026564
RS	19	0.355549	1.046375	16777.385136	0.027012	0.028035
RS	20	0.393395	0.943961	19371.186584	0.031188	0.032393
RS	21	0.434385	0.943961	20068.610464	0.032311	0.033696
RS	22	0.478781	0.890936	21914.417483	0.035283	0.036769
RS	23	0.526865	0.890936	22458.532823	0.036159	0.037716
RS	24	0.578944	0.873186	23361.570859	0.037613	0.039183
RS	25	0.635349	0.873186	23681.974096	0.038128	0.039668
RS	26	0.696441	0.879506	23709.973407	0.038173	0.039651
RS	27	0.762607	0.879506	23774.967772	0.038278	0.039650
RS	28	0.834271	0.900321	23163.649764	0.037294	0.038566
RS	29	0.911888	0.900321	22968.204393	0.036979	0.038120
RS	30	0.995954	0.927840	21969.882773	0.035372	0.036413
RS	31	1.087004	0.927840	21521.372149	0.034650	0.035570
RS	32	1.185618	0.957078	20303.229515	0.032689	0.033524
RS	33	1.292424	0.957078	19617.781967	0.031585	0.032316
RS	34	1.408104	0.985459	18269.538365	0.029414	0.030075
RS	35	1.533394	0.985459	17375.554790	0.027975	0.028546
RS	36	1.669094	1.011247	15960.598355	0.025697	0.026210
RS	37	1.816066	1.011247	14900.891732	0.023991	0.024431
RS	38	1.975249	1.032836	13477.142509	0.021698	0.022095
RS	39	2.147657	1.032836	12308.704128	0.019817	0.020160
RS	40	2.334388	1.049110	10927.652143	0.017594	0.017906
RS	41	2.536632	1.049110	9720.837283	0.015651	0.015927
RS	42	2.755678	1.059993	8429.189596	0.013571	0.013826
RS	43	2.992922	1.059993	7264.805050	0.011696	0.011925
RS	44	3.249876	1.066667	6109.972683	0.009837	0.010047
RS	45	3.528177	1.066667	5070.574712	0.008164	0.008351
RS	46	3.829599	1.071051	4101.580475	0.006604	0.006772
RS	47	4.156063	1.071051	3254.881425	0.005240	0.005386
RS	48	4.509648	1.074756	2509.912385	0.004041	0.004167
RS	49	4.892608	1.074756	1889.911903	0.003043	0.003148
RS	50	5.307384	1.078184	1377.231122	0.002217	0.002305
RS	51	5.756619	1.078184	975.201374	0.001570	0.001640
RS	52	6.243176	1.080308	665.583860	0.001072	0.001127
RS	53	6.770154	1.080308	438.349965	0.000706	0.000747
RS	54	7.340913	1.077713	277.516998	0.000447	0.000477
RS	55	7.959089	1.077713	167.478669	0.000270	0.000291
RS	56	8.628622	1.077713	96.286537	0.000155	0.000169
RS	57	9.353779	1.077713	52.524915	0.000085	0.000093
RS	58	10.139180	1.062392	27.323638	0.000044	0.000049
RS	59	10.989831	1.062392	13.086384	0.000021	0.000024
RS	60	11.911153	1.062392	5.857897	0.000009	0.000011
RS	61	12.909016	1.062392	2.437147	0.000004	0.000005
RS	62	13.989779	1.062392	0.936738	0.000002	0.000002
RS	63	15.160330	1.062392	0.477985	0.000001	0.000001
PA	4+25*2+4+6 0.182234038 0.036716428 15.160329893 0.734438256 2.478087129 2.370873604 1.963963392 1.753571843 1.598297774 1.409144855 1.207802023 1.046374811 0.943960825 0.890936382 0.873186025 0.879506080 0.900321183 0.927840488 0.957078027 0.985459326 1.011247360 1.032835791 1.049110024 1.059993036 1.066666749 1.071050931 1.074755620 1.078183798 1.080308335 1.077712821 1.062392181
//
IT	3396
RD	9
LK	-6929556.301414
QD	-309.223062 -> -303.268384
RI	0.0071462577
TR	0.181765	0.036645
MT	15.229150
MM	C_pi: 1.048323, n_recomb: 621468.933576
RS	0	0.000000	0.724745	6956.742169	0.011194	0.006601
RS	1	0.008316	0.724745	7446.905033	0.011983	0.007631
RS	2	0.017323	0.724745	7963.792217	0.012814	0.007113
RS	3	0.027079	0.724745	8507.516865	0.013689	0.007844
RS	4	0.037646	2.559394	2585.164964	0.004160	0.002718
RS	5	0.049092	2.559394	2787.731100	0.004486	0.003312
RS	6	0.061490	2.399411	3204.864209	0.005157	0.004082
RS	7	0.074918	2.399411	3452.072983	0.005555	0.004766
RS	8	0.089464	1.960352	4545.698475	0.007314	0.006734
RS	9	0.105219	1.960352	4884.121442	0.007859	0.007611
RS	10	0.122284	1.757599	5846.007348	0.009407	0.009269
RS	11	0.140768	1.757599	6265.359854	0.010082	0.009995
RS	12	0.160789	1.616263	7291.616349	0.011733	0.011758
RS	13	0.182475	1.616263	7791.568163	0.012537	0.012573
RS	14	0.205964	1.430176	9388.909157	0.015108	0.015241
RS	15	0.231407	1.430176	9987.793874	0.016071	0.016291
RS	16	0.258965	1.222175	12392.528192	0.019941	0.020305
RS	17	0.288815	1.222175	13093.342397	0.021068	0.021648
RS	18	0.321147	1.052851	15988.722265	0.025727	0.026517
RS	19	0.356168	1.052851	16739.782692	0.026936	0.027965
RS	20	0.394100	0.945358	19421.048148	0.031250	0.032466
RS	21	0.435188	0.945358	20120.877066	0.032376	0.033753
RS	22	0.479691	0.889868	22029.342475	0.035447	0.036926
RS	23	0.527896	0.889868	22573.185609	0.036322	0.037862
RS	24	0.580109	0.871372	23496.994524	0.037809	0.039361
RS	25	0.636663	0.871372	23813.334871	0.038318	0.039839
RS	26	0.697921	0.878068	23824.668904	0.038336	0.039795
RS	27	0.764272	0.878068	23883.351729	0.038430	0.039792
RS	28	0.836141	0.899888	23236.396249	0.037389	0.038650
RS	29	0.913986	0.899888	23034.878681	0.037065	0.038207
RS	30	0.998305	0.928626	22000.024558	0.035400	0.036440
RS	31	1.089635	0.928626	21547.495303	0.034672	0.035603
RS	32	1.188559	0.959100	20299.923322	0.032664	0.033509
RS	33	1.295710	0.959100	19613.438014	0.031560	0.032310
RS	34	1.411771	0.988731	18243.503507	0.029355	0.030032
RS	35	1.537483	0.988731	17351.905031	0.027921	0.028513
RS	36	1.673648	1.015778	15922.618484	0.025621	0.026152
RS	37	1.821137	1.015778	14868.651697	0.023925	0.024385
RS	38	1.980889	1.038551	13437.934485	0.021623	0.022035
RS	39	2.153927	1.038551	12277.747656	0.019756	0.020114
RS	40	2.341353	1.055827	10896.059153	0.017533	0.017856
RS	41	2.544364	1.055827	9698.453777	0.015606	0.015890
RS	42	2.764257	1.067495	8409.923184	0.013532	0.013791
RS	43	3.002436	1.067495	7253.972481	0.011672	0.011903
RS	44	3.260420	1.074820	6102.965474	0.009820	0.010030
RS	45	3.539857	1.074820	5069.975669	0.008158	0.008343
RS	46	3.842531	1.079876	4103.474188	0.006603	0.006768
RS	47	4.170374	1.079876	3260.724567	0.005247	0.005388
RS	48	4.525478	1.084383	2516.473635	0.004049	0.004171
RS	49	4.910112	1.084383	1898.179035	0.003054	0.003155
RS	50	5.326729	1.088702	1384.951548	0.002229	0.002312
RS	51	5.777991	1.088702	982.942068	0.001582	0.001648
RS	52	6.266778	1.091581	672.172275	0.001082	0.001134
RS	53	6.796209	1.091581	444.003075	0.000714	0.000754
RS	54	7.369666	1.089239	281.933784	0.000454	0.000483
RS	55	7.990809	1.089239	170.747030	0.000275	0.000295
RS	56	8.663604	1.089239	98.537089	0.000159	0.000172
RS	57	9.392345	1.089239	53.969857	0.000087	0.000095
RS	58	10.181684	1.072744	28.214483	0.000045	0.000050
RS	59	11.036662	1.072744	13.565689	0.000022	0.000024
RS	60	11.962735	1.072744	6.097632	0.000010	0.000011
RS	61	12.965816	1.072744	2.548084	0.000004	0.000005
RS	62	14.052309	1.072744	0.983977	0.000002	0.000002
RS	63	15.229150	1.072744	0.505759	0.000001	0.000001
PA	4+25*2+4+6 0.181764974 0.036645399 15.229150055 0.724744514 2.559393691 2.399411336 1.960352284 1.757598829 1.616262650 1.430175674 1.222174805 1.052851187 0.945357984 0.889867506 0.871372328 0.878068441 0.899887583 0.928625799 0.959100204 0.988730795 1.015778114 1.038551190 1.055827443 1.067495342 1.074819520 1.079876118 1.084383134 1.088701690 1.091581465 1.089239453 1.072744118
//
IT	3489
RD	10
LK	-6929545.260153
QD	-303.262230 -> -298.844965
RI	0.0073007729
TR	0.181361	0.036589
MT	15.288058
MM	C_pi: 1.050650, n_recomb: 621878.284242
RS	0	0.000000	0.717946	7032.312345	0.011308	0.006588
RS	1	0.008322	0.717946	7527.330614	0.012104	0.007645
RS	2	0.017337	0.717946	8049.209632	0.012943	0.007156
RS	3	0.027102	0.717946	8598.032096	0.013826	0.007927
RS	4	0.037679	2.638110	2511.058154	0.004038	0.002636
RS	5	0.049137	2.638110	2708.345378	0.004355	0.003220
RS	6	0.061549	2.421260	3180.887184	0.005115	0.004055
RS	7	0.074993	2.421260	3426.611434	0.005510	0.004732
RS	8	0.089556	1.950882	4575.633760	0.007358	0.006779
RS	9	0.105331	1.950882	4916.330333	0.007906	0.007664
RS	10	0.122419	1.756419	5860.200705	0.009423	0.009300
RS	11	0.140929	1.756419	6280.808537	0.010100	0.010032
RS	12	0.160980	1.630154	7243.135056	0.011647	0.011700
RS	13	0.182699	1.630154	7740.988757	0.012448	0.012512
RS	14	0.206225	1.448714	9289.695249	0.014938	0.015109
RS	15	0.231710	1.448714	9884.893466	0.015895	0.016144
RS	16	0.259315	1.235319	12295.041570	0.019771	0.020172
RS	17	0.289218	1.235319	12994.062743	0.020895	0.021494
RS	18	0.321609	1.058928	15949.956958	0.025648	0.026464
RS	19	0.356696	1.058928	16702.431302	0.026858	0.027895
RS	20	0.394702	0.946863	19460.946513	0.031294	0.032520
RS	21	0.435872	0.946863	20163.036616	0.032423	0.033794
RS	22	0.480468	0.889158	22127.632304	0.035582	0.037056
RS	23	0.528776	0.889158	22671.504841	0.036456	0.037983
RS	24	0.581103	0.869983	23614.628130	0.037973	0.039511
RS	25	0.637785	0.869983	23927.742888	0.038477	0.039983
RS	26	0.699185	0.876985	23925.406734	0.038473	0.039916
RS	27	0.765694	0.876985	23978.944107	0.038559	0.039910
RS	28	0.837738	0.899639	23302.187680	0.037471	0.038720
RS	29	0.915778	0.899639	23095.699263	0.037139	0.038278
RS	30	1.000313	0.929367	22030.872572	0.035426	0.036464
RS	31	1.091882	0.929367	21574.971179	0.034693	0.035632
RS	32	1.191072	0.960821	20303.767254	0.032649	0.033500
RS	33	1.298517	0.960821	19616.159525	0.031543	0.032307
RS	34	1.414903	0.991445	18228.603018	0.029312	0.030000
RS	35	1.540976	0.991445	17338.493976	0.027881	0.028490
RS	36	1.677540	1.019524	15896.980447	0.025563	0.026107
RS	37	1.825469	1.019524	14847.164062	0.023875	0.024350
RS	38	1.985709	1.043297	13409.872007	0.021563	0.021987
RS	39	2.159285	1.043297	12255.930759	0.019708	0.020077
RS	40	2.347305	1.061445	10872.806062	0.017484	0.017814
RS	41	2.550973	1.061445	9682.360952	0.015570	0.015860
RS	42	2.771591	1.073819	8395.624069	0.013500	0.013763
RS	43	3.010568	1.073819	7246.370143	0.011652	0.011884
RS	44	3.269434	1.081765	6097.892797	0.009806	0.010014
RS	45	3.549843	1.081765	5070.131654	0.008153	0.008336
RS	46	3.853588	1.087504	4105.232442	0.006601	0.006763
RS	47	4.182610	1.087504	3265.862796	0.005252	0.005389
RS	48	4.539015	1.092850	2521.946236	0.004055	0.004173
RS	49	4.925080	1.092850	1905.266630	0.003064	0.003161
RS	50	5.343274	1.098107	1391.493601	0.002238	0.002318
RS	51	5.796270	1.098107	989.667266	0.001591	0.001655
RS	52	6.286966	1.101798	677.915772	0.001090	0.001141
RS	53	6.818497	1.101798	449.029156	0.000722	0.000760
RS	54	7.394264	1.099769	285.900012	0.000460	0.000488
RS	55	8.017947	1.099769	173.725661	0.000279	0.000299
RS	56	8.693533	1.099769	100.613102	0.000162	0.000175
RS	57	9.425342	1.099769	55.316808	0.000089	0.000097
RS	58	10.218054	1.082175	29.053618	0.000047	0.000052
RS	59	11.076736	1.082175	14.020942	0.000023	0.000025
RS	60	12.006879	1.082175	6.327184	0.000010	0.000011
RS	61	13.014430	1.082175	2.655157	0.000004	0.000005
RS	62	14.105830	1.082175	1.029934	0.000002	0.000002
RS	63	15.288058	1.082175	0.533102	0.000001	0.000001
PA	4+25*2+4+6 0.181361395 0.036588784 15.288057977 0.717946164 2.638110394 2.421259614 1.950882141 1.756418800 1.630153640 1.448714100 1.235318788 1.058928364 0.946862694 0.889158464 0.869982886 0.876984857 0.899638705 0.929367494 0.960820696 0.991445483 1.019524160 1.043297376 1.061445025 1.073819424 1.081765109 1.087504218 1.092849965 1.098107350 1.101797969 1.099769043 1.082174515
//
IT	3909
RD	11
LK	-6929537.004651
QD	-298.947960 -> -295.558558
RI	0.0074105528
TR	0.181012	0.036544
MT	15.338621
MM	C_pi: 1.052699, n_recomb: 622319.300703
RS	0	0.000000	0.713086	7089.658653	0.011392	0.006577
RS	1	0.008328	0.713086	7588.418805	0.012194	0.007656
RS	2	0.017349	0.713086	8114.150994	0.013039	0.007188
RS	3	0.027122	0.713086	8666.915328	0.013927	0.007993
RS	4	0.037708	2.715283	2442.723512	0.003925	0.002561
RS	5	0.049176	2.715283	2635.107073	0.004234	0.003136
RS	6	0.061599	2.438753	3162.978845	0.005083	0.004035
RS	7	0.075057	2.438753	3407.618368	0.005476	0.004704
RS	8	0.089635	1.937769	4614.340546	0.007415	0.006831
RS	9	0.105427	1.937769	4957.847487	0.007967	0.007725
RS	10	0.122535	1.751626	5886.006416	0.009458	0.009340
RS	11	0.141067	1.751626	6308.520354	0.010137	0.010081
RS	12	0.161143	1.640890	7208.234511	0.011583	0.011654
RS	13	0.182890	1.640890	7704.648984	0.012381	0.012466
RS	14	0.206448	1.465175	9204.038409	0.014790	0.014989
RS	15	0.231969	1.465175	9796.020891	0.015741	0.016013
RS	16	0.259614	1.247364	12206.931014	0.019615	0.020046
RS	17	0.289562	1.247364	12904.261678	0.020736	0.021352
RS	18	0.322004	1.064596	15912.529411	0.025570	0.026408
RS	19	0.357148	1.064596	16666.231387	0.026781	0.027825
RS	20	0.395218	0.948382	19493.684770	0.031324	0.032561
RS	21	0.436459	0.948382	20197.885685	0.032456	0.033824
RS	22	0.481134	0.888690	22212.814419	0.035694	0.037165
RS	23	0.529529	0.888690	22756.916574	0.036568	0.038084
RS	24	0.581955	0.868904	23717.668885	0.038112	0.039639
RS	25	0.638747	0.868904	24028.205300	0.038611	0.040105
RS	26	0.700268	0.876167	24014.296697	0.038588	0.040018
RS	27	0.766912	0.876167	24063.621687	0.038668	0.040009
RS	28	0.839107	0.899529	23361.553174	0.037539	0.038779
RS	29	0.917313	0.899529	23150.998225	0.037201	0.038338
RS	30	1.002033	0.930066	22061.502237	0.035450	0.036485
RS	31	1.093808	0.930066	21602.773755	0.034713	0.035656
RS	32	1.193225	0.962292	20312.606337	0.032640	0.033495
RS	33	1.300922	0.962292	19623.846447	0.031533	0.032308
RS	34	1.417588	0.993699	18222.065595	0.029281	0.029977
RS	35	1.543969	0.993699	17332.760526	0.027852	0.028474
RS	36	1.680875	1.022619	15880.803320	0.025519	0.026073
RS	37	1.829182	1.022619	14833.893197	0.023836	0.024324
RS	38	1.989840	1.047236	13390.430181	0.021517	0.021949
RS	39	2.163877	1.047236	12241.150396	0.019670	0.020048
RS	40	2.352408	1.066142	10856.021077	0.017444	0.017781
RS	41	2.556639	1.066142	9671.108171	0.015540	0.015836
RS	42	2.777878	1.079154	8385.144270	0.013474	0.013739
RS	43	3.017541	1.079154	7241.203697	0.011636	0.011869
RS	44	3.277163	1.087692	6094.253646	0.009793	0.010001
RS	45	3.558405	1.087692	5070.776325	0.008148	0.008329
RS	46	3.863069	1.094117	4106.782139	0.006599	0.006758
RS	47	4.193104	1.094117	3270.335975	0.005255	0.005390
RS	48	4.550624	1.100329	2526.455446	0.004060	0.004174
RS	49	4.937918	1.100329	1911.322484	0.003071	0.003165
RS	50	5.357464	1.106566	1397.011921	0.002245	0.002323
RS	51	5.811949	1.106566	995.510676	0.001600	0.001661
RS	52	6.304283	1.111111	682.927711	0.001097	0.001146
RS	53	6.837617	1.111111	453.509897	0.000729	0.000766
RS	54	7.415366	1.109447	289.472577	0.000465	0.000493
RS	55	8.041229	1.109447	176.449907	0.000284	0.000303
RS	56	8.719212	1.109447	102.535148	0.000165	0.000178
RS	57	9.453656	1.109447	56.576928	0.000091	0.000099
RS	58	10.249263	1.090799	29.847061	0.000048	0.000053
RS	59	11.111126	1.090799	14.454679	0.000023	0.000026
RS	60	12.044763	1.090799	6.547504	0.000011	0.000012
RS	61	13.056151	1.090799	2.758676	0.000004	0.000005
RS	62	14.151766	1.090799	1.074689	0.000002	0.000002
RS	63	15.338621	1.090799	0.560027	0.000001	0.000001
PA	4+25*2+4+6 0.181012471 0.036543963 15.338620821 0.713086257 2.715283054 2.438753303 1.937769294 1.751626478 1.640889954 1.465175103 1.247363819 1.064596022 0.948382214 0.888690386 0.868903732 0.876166846 0.899529315 0.930066353 0.962291832 0.993699120 1.022618972 1.047235949 1.066141971 1.079154338 1.087691947 1.094117445 1.100328956 1.106566143 1.111110823 1.109446519 1.090799355
//
IT	3801
RD	12
LK	-6929530.625711
QD	-295.702810 -> -293.021881
RI	0.0074889975
TR	0.180707	0.036508
MT	15.382563
MM	C_pi: 1.054517, n_recomb: 622775.521371
RS	0	0.000000	0.709505	7134.516162	0.011456	0.006567
RS	1	0.008333	0.709505	7636.250353	0.012262	0.007664
RS	2	0.017360	0.709505	8165.050401	0.013111	0.007215
RS	3	0.027139	0.709505	8720.959275	0.014003	0.008045
RS	4	0.037733	2.791730	2378.781080	0.003820	0.002493
RS	5	0.049210	2.791730	2566.544815	0.004121	0.003056
RS	6	0.061643	2.453545	3148.699493	0.005056	0.004019
RS	7	0.075112	2.453545	3392.488017	0.005447	0.004679
RS	8	0.089703	1.922564	4658.381779	0.007480	0.006888
RS	9	0.105511	1.922564	5005.015486	0.008037	0.007790
RS	10	0.122635	1.744390	5919.707239	0.009505	0.009386
RS	11	0.141187	1.744390	6344.562172	0.010188	0.010137
RS	12	0.161284	1.649196	7183.399673	0.011534	0.011617
RS	13	0.183056	1.649196	7678.863097	0.012330	0.012431
RS	14	0.206642	1.479900	9129.296055	0.014659	0.014879
RS	15	0.232194	1.479900	9718.447896	0.015605	0.015896
RS	16	0.259874	1.258440	12126.947701	0.019472	0.019928
RS	17	0.289861	1.258440	12822.688003	0.020590	0.021221
RS	18	0.322347	1.069859	15877.051389	0.025494	0.026352
RS	19	0.357540	1.069859	16631.830637	0.026706	0.027757
RS	20	0.395665	0.949869	19521.162520	0.031345	0.032592
RS	21	0.436967	0.949869	20227.326706	0.032479	0.033846
RS	22	0.481711	0.888392	22287.442185	0.035787	0.037258
RS	23	0.530183	0.888392	22831.903851	0.036662	0.038169
RS	24	0.582694	0.868067	23808.426029	0.038230	0.039747
RS	25	0.639580	0.868067	24116.893446	0.038725	0.040208
RS	26	0.701207	0.875565	24092.840097	0.038686	0.040104
RS	27	0.767969	0.875565	24138.714893	0.038760	0.040093
RS	28	0.840294	0.899542	23414.829513	0.037598	0.038828
RS	29	0.918645	0.899542	23200.966592	0.037254	0.038388
RS	30	1.003525	0.930747	22091.018125	0.035472	0.036503
RS	31	1.095478	0.930747	21629.950658	0.034732	0.035677
RS	32	1.195094	0.963578	20324.671264	0.032636	0.033492
RS	33	1.303009	0.963578	19634.787703	0.031528	0.032309
RS	34	1.419917	0.995596	18221.584645	0.029259	0.029961
RS	35	1.546567	0.995596	17332.590046	0.027831	0.028463
RS	36	1.683770	1.025198	15871.768811	0.025486	0.026047
RS	37	1.832405	1.025198	14826.808957	0.023808	0.024304
RS	38	1.993426	1.050527	13377.583544	0.021481	0.021920
RS	39	2.167864	1.050527	12231.728545	0.019641	0.020026
RS	40	2.356837	1.070094	10844.222151	0.017413	0.017754
RS	41	2.561557	1.070094	9663.554263	0.015517	0.015817
RS	42	2.783336	1.083684	8377.594115	0.013452	0.013719
RS	43	3.023595	1.083684	7237.864412	0.011622	0.011856
RS	44	3.283873	1.092786	6091.658580	0.009781	0.009989
RS	45	3.565840	1.092786	5071.710362	0.008144	0.008323
RS	46	3.871302	1.099898	4108.076590	0.006596	0.006753
RS	47	4.202217	1.099898	3274.189358	0.005257	0.005389
RS	48	4.560706	1.106997	2530.112101	0.004063	0.004175
RS	49	4.949067	1.106997	1916.476513	0.003077	0.003169
RS	50	5.369788	1.114251	1401.639443	0.002251	0.002326
RS	51	5.825567	1.114251	1000.588715	0.001607	0.001667
RS	52	6.319325	1.119692	687.302969	0.001104	0.001151
RS	53	6.854225	1.119692	457.516694	0.000735	0.000771
RS	54	7.433697	1.118434	292.703863	0.000470	0.000497
RS	55	8.061455	1.118434	178.953222	0.000287	0.000306
RS	56	8.741521	1.118434	104.323272	0.000168	0.000180
RS	57	9.478255	1.118434	57.761444	0.000093	0.000101
RS	58	10.276379	1.098794	30.600343	0.000049	0.000054
RS	59	11.141007	1.098794	14.869752	0.000024	0.000026
RS	60	12.077682	1.098794	6.759957	0.000011	0.000012
RS	61	13.092407	1.098794	2.859242	0.000005	0.000005
RS	62	14.191686	1.098794	1.118490	0.000002	0.000002
RS	63	15.382563	1.098794	0.586669	0.000001	0.000001
PA	4+25*2+4+6 0.180706565 0.036508205 15.382563480 0.709505103 2.791730146 2.453545241 1.922563943 1.744389954 1.649196308 1.479899849 1.258439988 1.069859223 0.949869127 0.888391635 0.868066794 0.875565230 0.899542183 0.930746667 0.963577548 0.995596346 1.025197521 1.050527487 1.070094087 1.083683679 1.092786146 1.099898056 1.106996561 1.114250865 1.119692300 1.118433601 1.098793875
//
IT	3934
RD	13
LK	-6929525.546256
QD	-293.175859 -> -290.998526
RI	0.0075449511
TR	0.180438	0.036480
MT	15.420826
MM	C_pi: 1.056131, n_recomb: 623237.763104
RS	0	0.000000	0.706788	7170.627104	0.011505	0.006559
RS	1	0.008337	0.706788	7674.790351	0.012314	0.007672
RS	2	0.017369	0.706788	8206.100304	0.013167	0.007237
RS	3	0.027154	0.706788	8764.586625	0.014063	0.008088
RS	4	0.037754	2.867974	2318.349775	0.003720	0.002430
RS	5	0.049239	2.867974	2501.719068	0.004014	0.002981
RS	6	0.061681	2.466794	3136.400464	0.005032	0.004005
RS	7	0.075160	2.466794	3379.458203	0.005422	0.004657
RS	8	0.089763	1.906319	4705.372978	0.007550	0.006946
RS	9	0.105583	1.906319	5055.295765	0.008111	0.007857
RS	10	0.122723	1.735566	5958.591052	0.009561	0.009437
RS	11	0.141291	1.735566	6386.062043	0.010247	0.010198
RS	12	0.161407	1.655620	7166.070479	0.011498	0.011587
RS	13	0.183200	1.655620	7660.943222	0.012292	0.012405
RS	14	0.206810	1.493171	9063.354680	0.014542	0.014779
RS	15	0.232389	1.493171	9649.987079	0.015484	0.015790
RS	16	0.260100	1.268648	12054.087278	0.019341	0.019816
RS	17	0.290121	1.268648	12748.331767	0.020455	0.021099
RS	18	0.322645	1.074727	15843.852421	0.025422	0.026298
RS	19	0.357880	1.074727	16599.584525	0.026634	0.027692
RS	20	0.396054	0.951282	19544.892158	0.031360	0.032617
RS	21	0.437409	0.951282	20252.875803	0.032496	0.033862
RS	22	0.482212	0.888200	22353.635417	0.035867	0.037337
RS	23	0.530751	0.888200	22898.531716	0.036741	0.038242
RS	24	0.583336	0.867407	23888.976714	0.038330	0.039841
RS	25	0.640305	0.867407	24195.769323	0.038823	0.040296
RS	26	0.702023	0.875129	24162.463378	0.038769	0.040177
RS	27	0.768887	0.875129	24205.508751	0.038838	0.040163
RS	28	0.841326	0.899649	23462.549950	0.037646	0.038868
RS	29	0.919803	0.899649	23246.013194	0.037299	0.038428
RS	30	1.004823	0.931408	22119.062566	0.035491	0.036517
RS	31	1.096931	0.931408	21656.077967	0.034748	0.035694
RS	32	1.196718	0.964709	20338.851694	0.032634	0.033491
RS	33	1.304824	0.964709	19647.899907	0.031526	0.032312
RS	34	1.421943	0.997198	18225.624584	0.029243	0.029950
RS	35	1.548826	0.997198	17336.572394	0.027817	0.028456
RS	36	1.686287	1.027347	15868.243586	0.025461	0.026029
RS	37	1.835209	1.027347	14824.487746	0.023786	0.024290
RS	38	1.996545	1.053278	13369.911039	0.021452	0.021897
RS	39	2.171332	1.053278	12226.497646	0.019618	0.020009
RS	40	2.360691	1.073418	10836.386638	0.017387	0.017733
RS	41	2.565836	1.073418	9658.924687	0.015498	0.015801
RS	42	2.788084	1.087530	8372.376183	0.013434	0.013702
RS	43	3.028861	1.087530	7235.960828	0.011610	0.011845
RS	44	3.289712	1.097170	6089.889155	0.009771	0.009979
RS	45	3.572309	1.097170	5072.847888	0.008140	0.008318
RS	46	3.878466	1.104966	4109.133647	0.006593	0.006748
RS	47	4.210146	1.104966	3277.502669	0.005259	0.005389
RS	48	4.569479	1.112967	2533.039927	0.004064	0.004174
RS	49	4.958769	1.112967	1920.859818	0.003082	0.003172
RS	50	5.380514	1.121263	1405.512928	0.002255	0.002329
RS	51	5.837419	1.121263	1005.013737	0.001613	0.001671
RS	52	6.332416	1.127634	691.133775	0.001109	0.001155
RS	53	6.868681	1.127634	461.114512	0.000740	0.000775
RS	54	7.449653	1.126822	295.637183	0.000474	0.000501
RS	55	8.079061	1.126822	181.262737	0.000291	0.000309
RS	56	8.760941	1.126822	105.993440	0.000170	0.000183
RS	57	9.499670	1.126822	58.879144	0.000094	0.000102
RS	58	10.299985	1.106225	31.318342	0.000050	0.000055
RS	59	11.167022	1.106225	15.268241	0.000024	0.000027
RS	60	12.106343	1.106225	6.965338	0.000011	0.000012
RS	61	13.123974	1.106225	2.957122	0.000005	0.000005
RS	62	14.226444	1.106225	1.161408	0.000002	0.000002
RS	63	15.420826	1.106225	0.613044	0.000001	0.000001
PA	4+25*2+4+6 0.180437539 0.036479978 15.420826391 0.706787729 2.867973999 2.466793659 1.906319134 1.735566326 1.655620001 1.493171056 1.268648395 1.074727061 0.951282277 0.888199524 0.867406995 0.875129358 0.899649417 0.931407950 0.964708762 0.997197635 1.027346516 1.053277596 1.073417924 1.087530425 1.097169741 1.104965507 1.112966889 1.121263176 1.127633691 1.126821645 1.106225194
//
IT	4512
RD	14
LK	-6929521.398589
QD	-291.143509 -> -289.334391
RI	0.0075861949
TR	0.180198	0.036457
MT	15.454585
MM	C_pi: 1.057578, n_recomb: 623697.710326
RS	0	0.000000	0.704622	7200.945359	0.011546	0.006552
RS	1	0.008341	0.704622	7707.170643	0.012357	0.007678
RS	2	0.017377	0.704622	8240.614134	0.013213	0.007257
RS	3	0.027167	0.704622	8801.294682	0.014111	0.008125
RS	4	0.037773	2.944273	2260.912392	0.003625	0.002370
RS	5	0.049265	2.944273	2440.080573	0.003912	0.002910
RS	6	0.061714	2.479386	3124.876168	0.005010	0.003992
RS	7	0.075202	2.479386	3367.241493	0.005399	0.004635
RS	8	0.089815	1.889825	4753.464530	0.007621	0.007006
RS	9	0.105647	1.889825	5106.721713	0.008188	0.007924
RS	10	0.122799	1.725794	6000.656958	0.009621	0.009490
RS	11	0.141382	1.725794	6430.903766	0.010311	0.010262
RS	12	0.161515	1.660609	7154.275822	0.011471	0.011563
RS	13	0.183327	1.660609	7648.821693	0.012264	0.012385
RS	14	0.206958	1.505222	9004.608918	0.014437	0.014686
RS	15	0.232561	1.505222	9588.979624	0.015374	0.015693
RS	16	0.260299	1.278087	11987.492194	0.019220	0.019712
RS	17	0.290350	1.278087	12680.332847	0.020331	0.020986
RS	18	0.322907	1.079224	15813.070251	0.025354	0.026245
RS	19	0.358181	1.079224	16569.655127	0.026567	0.027631
RS	20	0.396396	0.952603	19565.992874	0.031371	0.032637
RS	21	0.437798	0.952603	20275.660974	0.032509	0.033875
RS	22	0.482654	0.888079	22412.965410	0.035936	0.037407
RS	23	0.531251	0.888079	22958.335080	0.036810	0.038305
RS	24	0.583902	0.866888	23960.852054	0.038417	0.039922
RS	25	0.640943	0.866888	24266.280936	0.038907	0.040372
RS	26	0.702743	0.874834	24224.213045	0.038840	0.040238
RS	27	0.769697	0.874834	24264.944839	0.038905	0.040222
RS	28	0.842235	0.899844	23505.061160	0.037687	0.038901
RS	29	0.920824	0.899844	23286.393363	0.037336	0.038462
RS	30	1.005967	0.932069	22145.218171	0.035506	0.036529
RS	31	1.098212	0.932069	21680.701186	0.034762	0.035709
RS	32	1.198150	0.965729	20354.187043	0.032635	0.033492
RS	33	1.306424	0.965729	19662.254700	0.031525	0.032316
RS	34	1.423729	0.998570	18232.916891	0.029234	0.029944
RS	35	1.550818	0.998570	17343.545363	0.027808	0.028452
RS	36	1.688507	1.029158	15868.855150	0.025443	0.026016
RS	37	1.837679	1.029158	14825.735759	0.023771	0.024281
RS	38	1.999294	1.055594	13366.237965	0.021431	0.021880
RS	39	2.174389	1.055594	12224.491354	0.019600	0.019996
RS	40	2.364088	1.076236	10831.620195	0.017367	0.017715
RS	41	2.569608	1.076236	9656.541267	0.015483	0.015789
RS	42	2.792271	1.090821	8368.981912	0.013418	0.013688
RS	43	3.033505	1.090821	7235.157183	0.011600	0.011836
RS	44	3.294859	1.100972	6088.739332	0.009762	0.009969
RS	45	3.578012	1.100972	5074.100161	0.008136	0.008313
RS	46	3.884782	1.109445	4109.963414	0.006590	0.006743
RS	47	4.217138	1.109445	3280.338193	0.005260	0.005388
RS	48	4.577215	1.118362	2535.336244	0.004065	0.004173
RS	49	4.967325	1.118362	1924.577479	0.003086	0.003173
RS	50	5.389973	1.127724	1408.733957	0.002259	0.002331
RS	51	5.847872	1.127724	1008.874038	0.001618	0.001674
RS	52	6.343962	1.135054	694.492660	0.001114	0.001159
RS	53	6.881430	1.135054	464.357727	0.000745	0.000779
RS	54	7.463726	1.134722	298.312442	0.000478	0.000504
RS	55	8.094589	1.134722	183.403999	0.000294	0.000312
RS	56	8.778071	1.134722	107.561026	0.000172	0.000185
RS	57	9.518559	1.134722	59.938690	0.000096	0.000104
RS	58	10.320808	1.113233	32.005025	0.000051	0.000056
RS	59	11.189971	1.113233	15.652421	0.000025	0.000028
RS	60	12.131627	1.113233	7.164844	0.000011	0.000013
RS	61	13.151823	1.113233	3.052894	0.000005	0.000005
RS	62	14.257110	1.113233	1.203701	0.000002	0.000002
RS	63	15.454585	1.113233	0.639311	0.000001	0.000001
PA	4+25*2+4+6 0.180197715 0.036457477 15.454585038 0.704622359 2.944273399 2.479386098 1.889824806 1.725794232 1.660609395 1.505222358 1.278086648 1.079224240 0.952602726 0.888079242 0.866888119 0.874833862 0.899844177 0.932068816 0.965728832 0.998570406 1.029158081 1.055594061 1.076236210 1.090821302 1.100972150 1.109445114 1.118362092 1.127724274 1.135054456 1.134722258 1.113233350
//
IT	3696
RD	15
LK	-6929517.935539
QD	-289.464274 -> -287.931859
RI	0.0076167737
TR	0.179983	0.036440
MT	15.484416
MM	C_pi: 1.058875, n_recomb: 624151.533846
RS	0	0.000000	0.702836	7227.132220	0.011579	0.006546
RS	1	0.008344	0.702836	7735.151871	0.012393	0.007684
RS	2	0.017384	0.702836	8270.453811	0.013251	0.007274
RS	3	0.027179	0.702836	8833.047830	0.014152	0.008158
RS	4	0.037790	3.020872	2206.049034	0.003534	0.002313
RS	5	0.049287	3.020872	2381.182380	0.003815	0.002842
RS	6	0.061744	2.491741	3113.565755	0.004988	0.003980
RS	7	0.075240	2.491741	3355.239016	0.005376	0.004614
RS	8	0.089861	1.873529	4801.547109	0.007693	0.007065
RS	9	0.105703	1.873529	5158.113516	0.008264	0.007990
RS	10	0.122867	1.715495	6044.564898	0.009684	0.009544
RS	11	0.141463	1.715495	6477.668985	0.010378	0.010326
RS	12	0.161611	1.664480	7146.646279	0.011450	0.011543
RS	13	0.183439	1.664480	7641.060188	0.012242	0.012371
RS	14	0.207089	1.516218	8951.909705	0.014343	0.014600
RS	15	0.232713	1.516218	9534.236397	0.015276	0.015605
RS	16	0.260474	1.286828	11926.462873	0.019108	0.019614
RS	17	0.290552	1.286828	12617.986071	0.020216	0.020881
RS	18	0.323139	1.083368	15784.762889	0.025290	0.026195
RS	19	0.358445	1.083368	16542.117150	0.026503	0.027574
RS	20	0.396698	0.953816	19585.234771	0.031379	0.032654
RS	21	0.438142	0.953816	20296.460032	0.032518	0.033886
RS	22	0.483044	0.887998	22466.716942	0.035996	0.037469
RS	23	0.531693	0.887998	23012.570603	0.036870	0.038361
RS	24	0.584401	0.866473	24025.396731	0.038493	0.039993
RS	25	0.641507	0.866473	24329.704830	0.038980	0.040439
RS	26	0.703378	0.874646	24279.149602	0.038899	0.040291
RS	27	0.770411	0.874646	24317.990739	0.038962	0.040273
RS	28	0.843038	0.900107	23542.875505	0.037720	0.038928
RS	29	0.921724	0.900107	23322.534079	0.037367	0.038488
RS	30	1.006976	0.932726	22169.437047	0.035519	0.036538
RS	31	1.099342	0.932726	21703.720690	0.034773	0.035720
RS	32	1.199414	0.966655	20370.103917	0.032636	0.033493
RS	33	1.307836	0.966655	19677.288984	0.031526	0.032320
RS	34	1.425305	0.999753	18242.571619	0.029228	0.029940
RS	35	1.552576	0.999753	17352.696356	0.027802	0.028451
RS	36	1.690466	1.030686	15872.671934	0.025431	0.026007
RS	37	1.839861	1.030686	14829.745120	0.023760	0.024275
RS	38	2.001722	1.057545	13365.730427	0.021414	0.021867
RS	39	2.177088	1.057545	12225.031059	0.019587	0.019987
RS	40	2.367087	1.078624	10829.339738	0.017350	0.017702
RS	41	2.572939	1.078624	9655.969567	0.015471	0.015779
RS	42	2.795968	1.093635	8367.081064	0.013406	0.013677
RS	43	3.037605	1.093635	7235.246332	0.011592	0.011829
RS	44	3.299405	1.104272	6088.103205	0.009754	0.009961
RS	45	3.583049	1.104272	5075.440331	0.008132	0.008309
RS	46	3.890361	1.113416	4110.594279	0.006586	0.006738
RS	47	4.223314	1.113416	3282.762943	0.005260	0.005387
RS	48	4.584048	1.123255	2537.099469	0.004065	0.004172
RS	49	4.974882	1.123255	1927.728761	0.003089	0.003175
RS	50	5.398327	1.133701	1411.400778	0.002261	0.002332
RS	51	5.857104	1.133701	1012.250474	0.001622	0.001678
RS	52	6.354161	1.142014	697.446278	0.001117	0.001162
RS	53	6.892692	1.142014	467.293592	0.000749	0.000782
RS	54	7.476158	1.142191	300.762068	0.000482	0.000507
RS	55	8.108308	1.142191	185.397189	0.000297	0.000315
RS	56	8.793204	1.142191	109.037836	0.000175	0.000187
RS	57	9.535247	1.142191	60.946545	0.000098	0.000105
RS	58	10.339206	1.119843	32.664212	0.000052	0.000057
RS	59	11.210247	1.119843	16.023771	0.000026	0.000028
RS	60	12.153967	1.119843	7.358957	0.000012	0.000013
RS	61	13.176430	1.119843	3.146673	0.000005	0.000006
RS	62	14.284207	1.119843	1.245375	0.000002	0.000002
RS	63	15.484416	1.119843	0.665443	0.000001	0.000001
PA	4+25*2+4+6 0.179983461 0.036439815 15.484416047 0.702835563 3.020872308 2.491740751 1.873528614 1.715494530 1.664479911 1.516218226 1.286828444 1.083367913 0.953816446 0.887997936 0.866473101 0.874646143 0.900106773 0.932725706 0.966655349 0.999753176 1.030686248 1.057545032 1.078623567 1.093635281 1.104272202 1.113415973 1.123255438 1.133700726 1.142013670 1.142191295 1.119843325
//
IT	4165
RD	16
LK	-6929514.991961
QD	-288.042099 -> -286.722477
RI	0.0076408639
TR	0.179789	0.036426
MT	15.511222
MM	C_pi: 1.060054, n_recomb: 624594.608751
RS	0	0.000000	0.701281	7250.652147	0.011609	0.006541
RS	1	0.008347	0.701281	7760.288625	0.012425	0.007690
RS	2	0.017390	0.701281	8297.265996	0.013284	0.007290
RS	3	0.027189	0.701281	8861.586059	0.014188	0.008189
RS	4	0.037805	3.097916	2153.478261	0.003448	0.002259
RS	5	0.049308	3.097916	2324.726485	0.003722	0.002777
RS	6	0.061770	2.504241	3101.987896	0.004966	0.003967
RS	7	0.075273	2.504241	3342.937959	0.005352	0.004592
RS	8	0.089903	1.857725	4848.854764	0.007763	0.007122
RS	9	0.105754	1.857725	5208.659257	0.008339	0.008053
RS	10	0.122928	1.705000	6089.250554	0.009749	0.009599
RS	11	0.141536	1.705000	6525.234022	0.010447	0.010391
RS	12	0.161696	1.667494	7142.111390	0.011435	0.011526
RS	13	0.183540	1.667494	7636.536950	0.012226	0.012360
RS	14	0.207207	1.526331	8904.187592	0.014256	0.014521
RS	15	0.232849	1.526331	9484.651785	0.015185	0.015524
RS	16	0.260631	1.294961	11870.282699	0.019005	0.019523
RS	17	0.290733	1.294961	12560.569399	0.020110	0.020783
RS	18	0.323347	1.087189	15758.877511	0.025231	0.026148
RS	19	0.358683	1.087189	16516.935240	0.026444	0.027520
RS	20	0.396969	0.954927	19603.144728	0.031385	0.032669
RS	21	0.438450	0.954927	20315.812506	0.032526	0.033895
RS	22	0.483394	0.887944	22515.829155	0.036049	0.037524
RS	23	0.532089	0.887944	23062.162765	0.036923	0.038411
RS	24	0.584849	0.866147	24083.604669	0.038559	0.040055
RS	25	0.642013	0.866147	24386.988684	0.039045	0.040497
RS	26	0.703948	0.874554	24328.062687	0.038950	0.040335
RS	27	0.771053	0.874554	24365.368628	0.039010	0.040315
RS	28	0.843758	0.900436	23576.359953	0.037747	0.038948
RS	29	0.922533	0.900436	23354.738984	0.037392	0.038510
RS	30	1.007883	0.933394	22191.575870	0.035530	0.036545
RS	31	1.100356	0.933394	21724.963635	0.034783	0.035728
RS	32	1.200549	0.967521	20386.079053	0.032639	0.033495
RS	33	1.309104	0.967521	19692.495214	0.031528	0.032324
RS	34	1.426721	1.000795	18253.834263	0.029225	0.029939
RS	35	1.554154	1.000795	17363.336242	0.027799	0.028452
RS	36	1.692225	1.031995	15878.898843	0.025423	0.026002
RS	37	1.841820	1.031995	14835.823514	0.023753	0.024272
RS	38	2.003902	1.059209	13367.643655	0.021402	0.021858
RS	39	2.179512	1.059209	12227.506672	0.019577	0.019980
RS	40	2.369780	1.080668	10828.989411	0.017338	0.017691
RS	41	2.575930	1.080668	9656.789774	0.015461	0.015771
RS	42	2.799287	1.096067	8366.335097	0.013395	0.013667
RS	43	3.041288	1.096067	7236.006787	0.011585	0.011822
RS	44	3.303488	1.107166	6087.851684	0.009747	0.009954
RS	45	3.587573	1.107166	5076.816652	0.008128	0.008305
RS	46	3.895371	1.116972	4111.036885	0.006582	0.006734
RS	47	4.228860	1.116972	3284.822961	0.005259	0.005385
RS	48	4.590185	1.127740	2538.397988	0.004064	0.004170
RS	49	4.981670	1.127740	1930.387977	0.003091	0.003176
RS	50	5.405832	1.139284	1413.585757	0.002263	0.002333
RS	51	5.865398	1.139284	1015.206239	0.001625	0.001680
RS	52	6.363323	1.148603	700.046504	0.001121	0.001164
RS	53	6.902810	1.148603	469.961359	0.000752	0.000786
RS	54	7.487326	1.149324	303.013355	0.000485	0.000510
RS	55	8.120632	1.149324	187.260825	0.000300	0.000318
RS	56	8.806800	1.149324	110.435651	0.000177	0.000189
RS	57	9.550241	1.149324	61.909723	0.000099	0.000107
RS	58	10.355736	1.126135	33.300068	0.000053	0.000058
RS	59	11.228465	1.126135	16.384288	0.000026	0.000029
RS	60	12.174040	1.126135	7.548562	0.000012	0.000013
RS	61	13.198541	1.126135	3.238820	0.000005	0.000006
RS	62	14.308555	1.126135	1.286566	0.000002	0.000002
RS	63	15.511222	1.126135	0.691506	0.000001	0.000001
PA	4+25*2+4+6 0.179788922 0.036425636 15.511222007 0.701281025 3.097915534 2.504241325 1.857724933 1.705000260 1.667494329 1.526330676 1.294961200 1.087189130 0.954927105 0.887943737 0.866146699 0.874554389 0.900435973 0.933393955 0.967520528 1.000795285 1.031994539 1.059209145 1.080668020 1.096066970 1.107165638 1.116972063 1.127739564 1.139284486 1.148602780 1.149323618 1.126134911
//
IT	4087
RD	17
LK	-6929512.447822
QD	-286.813994 -> -285.661796
RI	0.0076595444
TR	0.179612	0.036414
MT	15.535393
MM	C_pi: 1.061129, n_recomb: 625026.734591
RS	0	0.000000	0.699902	7272.082708	0.011635	0.006536
RS	1	0.008350	0.699902	7783.194547	0.012453	0.007695
RS	2	0.017396	0.699902	8321.701272	0.013314	0.007305
RS	3	0.027198	0.699902	8887.597515	0.014220	0.008217
RS	4	0.037819	3.175510	2102.989427	0.003365	0.002208
RS	5	0.049326	3.175510	2270.489395	0.003633	0.002714
RS	6	0.061794	2.517100	3089.900543	0.004944	0.003954
RS	7	0.075303	2.517100	3330.080260	0.005328	0.004570
RS	8	0.089940	1.842627	4894.791909	0.007831	0.007178
RS	9	0.105799	1.842627	5257.726817	0.008412	0.008115
RS	10	0.122983	1.694537	6133.980594	0.009814	0.009653
RS	11	0.141601	1.694537	6572.823979	0.010516	0.010456
RS	12	0.161773	1.669848	7139.901509	0.011423	0.011513
RS	13	0.183630	1.669848	7634.444225	0.012215	0.012352
RS	14	0.207312	1.535689	8860.658557	0.014176	0.014447
RS	15	0.232971	1.535689	9439.414123	0.015102	0.015448
RS	16	0.260773	1.302537	11818.548939	0.018909	0.019437
RS	17	0.290896	1.302537	12507.679945	0.020011	0.020692
RS	18	0.323534	1.090704	15735.482639	0.025176	0.026104
RS	19	0.358897	1.090704	16494.193403	0.026390	0.027471
RS	20	0.397213	0.955927	19620.326024	0.031391	0.032683
RS	21	0.438728	0.955927	20334.332326	0.032534	0.033904
RS	22	0.483709	0.887898	22561.234788	0.036096	0.037574
RS	23	0.532447	0.887898	23108.031725	0.036971	0.038457
RS	24	0.585253	0.865885	24136.546523	0.038617	0.040110
RS	25	0.642469	0.865885	24439.158980	0.039101	0.040548
RS	26	0.704461	0.874539	24371.804013	0.038993	0.040372
RS	27	0.771630	0.874539	24407.870050	0.039051	0.040351
RS	28	0.844408	0.900818	23606.052515	0.037768	0.038964
RS	29	0.923261	0.900818	23383.484719	0.037412	0.038526
RS	30	1.008699	0.934070	22211.804332	0.035537	0.036549
RS	31	1.101271	0.934070	21744.556667	0.034790	0.035735
RS	32	1.201571	0.968333	20401.937351	0.032642	0.033497
RS	33	1.310247	0.968333	19707.690550	0.031531	0.032328
RS	34	1.427996	1.001720	18266.270035	0.029225	0.029940
RS	35	1.555577	1.001720	17375.068332	0.027799	0.028455
RS	36	1.693810	1.033121	15886.985222	0.025418	0.025999
RS	37	1.843585	1.033121	14843.501000	0.023749	0.024271
RS	38	2.005866	1.060630	13371.538295	0.021394	0.021852
RS	39	2.181696	1.060630	12231.566016	0.019570	0.019976
RS	40	2.372208	1.082420	10830.240561	0.017328	0.017683
RS	41	2.578626	1.082420	9658.764380	0.015453	0.015766
RS	42	2.802279	1.098170	8366.568862	0.013386	0.013659
RS	43	3.044607	1.098170	7237.338023	0.011579	0.011817
RS	44	3.307167	1.109708	6087.933889	0.009740	0.009947
RS	45	3.591650	1.109708	5078.229631	0.008125	0.008302
RS	46	3.899887	1.120166	4111.336236	0.006578	0.006729
RS	47	4.233859	1.120166	3286.582905	0.005258	0.005384
RS	48	4.595717	1.131863	2539.313123	0.004063	0.004167
RS	49	4.987789	1.131863	1932.632691	0.003092	0.003176
RS	50	5.412596	1.144522	1415.360485	0.002264	0.002333
RS	51	5.872874	1.144522	1017.800131	0.001628	0.001682
RS	52	6.371582	1.154864	702.341242	0.001124	0.001166
RS	53	6.911930	1.154864	472.395319	0.000756	0.000788
RS	54	7.497395	1.156153	305.091171	0.000488	0.000513
RS	55	8.131743	1.156153	189.010017	0.000302	0.000320
RS	56	8.819057	1.156153	111.763087	0.000179	0.000191
RS	57	9.563758	1.156153	62.832806	0.000101	0.000108
RS	58	10.370639	1.132189	33.913888	0.000054	0.000059
RS	59	11.244891	1.132189	16.735075	0.000027	0.000029
RS	60	12.192138	1.132189	7.734398	0.000012	0.000014
RS	61	13.218477	1.132189	3.329759	0.000005	0.000006
RS	62	14.330510	1.132189	1.327489	0.000002	0.000002
RS	63	15.535393	1.132189	0.717657	0.000001	0.000001
PA	4+25*2+4+6 0.179611654 0.036414385 15.535393204 0.699902307 3.175509961 2.517099559 1.842626808 1.694537260 1.669847894 1.535689236 1.302536513 1.090703965 0.955927497 0.887898433 0.865884851 0.874538542 0.900818104 0.934069582 0.968332965 1.001720131 1.033120941 1.060629781 1.082420049 1.098169834 1.109708186 1.120166414 1.131863151 1.144521651 1.154863636 1.156153227 1.132189462
//
IT	3859
RD	18
LK	-6929510.220515
QD	-285.729217 -> -284.711195
RI	0.0076761188
TR	0.179449	0.036405
MT	15.557350
MM	C_pi: 1.062113, n_recomb: 625444.541303
RS	0	0.000000	0.698606	7292.362604	0.011659	0.006532
RS	1	0.008352	0.698606	7804.864613	0.012479	0.007700
RS	2	0.017401	0.698606	8344.811902	0.013342	0.007319
RS	3	0.027207	0.698606	8912.192300	0.014249	0.008244
RS	4	0.037831	3.253581	2054.495781	0.003285	0.002159
RS	5	0.049343	3.253581	2218.380525	0.003547	0.002654
RS	6	0.061816	2.530401	3077.199975	0.004920	0.003940
RS	7	0.075331	2.530401	3316.555955	0.005303	0.004547
RS	8	0.089974	1.828324	4939.013297	0.007897	0.007232
RS	9	0.105841	1.828324	5304.950630	0.008482	0.008174
RS	10	0.123032	1.684220	6178.325848	0.009878	0.009707
RS	11	0.141660	1.684220	6619.985952	0.010584	0.010519
RS	12	0.161843	1.671696	7139.351243	0.011415	0.011501
RS	13	0.183712	1.671696	7634.082910	0.012206	0.012346
RS	14	0.207408	1.544377	8820.748254	0.014103	0.014378
RS	15	0.233083	1.544377	9397.928303	0.015026	0.015378
RS	16	0.260902	1.309618	11770.630613	0.018820	0.019356
RS	17	0.291044	1.309618	12458.674277	0.019920	0.020607
RS	18	0.323704	1.093945	15714.223817	0.025125	0.026063
RS	19	0.359091	1.093945	16473.540105	0.026339	0.027425
RS	20	0.397435	0.956821	19636.948548	0.031397	0.032696
RS	21	0.438980	0.956821	20352.194132	0.032540	0.033912
RS	22	0.483996	0.887854	22603.376729	0.036140	0.037619
RS	23	0.532771	0.887854	23150.610362	0.037015	0.038498
RS	24	0.585619	0.865675	24184.770801	0.038668	0.040159
RS	25	0.642882	0.865675	24486.733371	0.039151	0.040594
RS	26	0.704927	0.874585	24410.872246	0.039030	0.040404
RS	27	0.772155	0.874585	24445.944906	0.039086	0.040381
RS	28	0.844997	0.901246	23632.181336	0.037785	0.038976
RS	29	0.923923	0.901246	23408.953487	0.037428	0.038539
RS	30	1.009440	0.934754	22230.058416	0.035543	0.036552
RS	31	1.102100	0.934754	21762.407470	0.034795	0.035739
RS	32	1.202499	0.969105	20417.339122	0.032645	0.033499
RS	33	1.311284	0.969105	19722.539591	0.031534	0.032331
RS	34	1.429154	1.002549	18279.406580	0.029226	0.029942
RS	35	1.556868	1.002549	17387.453447	0.027800	0.028458
RS	36	1.695249	1.034096	15896.412496	0.025416	0.026000
RS	37	1.845188	1.034096	14852.319074	0.023747	0.024272
RS	38	2.007649	1.061850	13376.887517	0.021388	0.021849
RS	39	2.183679	1.061850	12236.772851	0.019565	0.019974
RS	40	2.374411	1.083929	10832.694911	0.017320	0.017678
RS	41	2.581073	1.083929	9661.588187	0.015448	0.015762
RS	42	2.804996	1.099996	8367.547190	0.013379	0.013653
RS	43	3.047620	1.099996	7239.081795	0.011574	0.011813
RS	44	3.310508	1.111952	6088.257942	0.009734	0.009942
RS	45	3.595353	1.111952	5079.637622	0.008122	0.008298
RS	46	3.903987	1.123051	4111.488729	0.006574	0.006724
RS	47	4.238399	1.123051	3288.064886	0.005257	0.005382
RS	48	4.600741	1.135678	2539.882368	0.004061	0.004165
RS	49	4.993345	1.135678	1934.507353	0.003093	0.003176
RS	50	5.418739	1.149460	1416.774273	0.002265	0.002333
RS	51	5.879663	1.149460	1020.074600	0.001631	0.001684
RS	52	6.379082	1.160842	704.365726	0.001126	0.001168
RS	53	6.920213	1.160842	474.621678	0.000759	0.000791
RS	54	7.506539	1.162715	307.016021	0.000491	0.000515
RS	55	8.141834	1.162715	190.657200	0.000305	0.000322
RS	56	8.830190	1.162715	113.027197	0.000181	0.000193
RS	57	9.576036	1.162715	63.719506	0.000102	0.000110
RS	58	10.384175	1.137959	34.509070	0.000055	0.000060
RS	59	11.259810	1.137959	17.076749	0.000027	0.000030
RS	60	12.208578	1.137959	7.916216	0.000013	0.000014
RS	61	13.236586	1.137959	3.419134	0.000005	0.000006
RS	62	14.350453	1.137959	1.367893	0.000002	0.000002
RS	63	15.557350	1.137959	0.743668	0.000001	0.000001
PA	4+25*2+4+6 0.179449024 0.036405443 15.557350080 0.698606397 3.253580658 2.530400692 1.828324421 1.684220482 1.671695980 1.544376931 1.309618270 1.093945154 0.956820908 0.887854401 0.865675104 0.874585247 0.901245930 0.934753715 0.969104989 1.002549344 1.034096349 1.061850151 1.083929237 1.099996057 1.111951783 1.123050754 1.135677853 1.149459601 1.160841838 1.162715313 1.137959390
//
IT	3268
RD	19
LK	-6929508.248427
QD	-284.762753 -> -283.854109
RI	0.0076907081
TR	0.179299	0.036398
MT	15.577417
MM	C_pi: 1.063020, n_recomb: 625848.718401
RS	0	0.000000	0.697380	7311.653288	0.011683	0.006528
RS	1	0.008354	0.697380	7825.472116	0.012504	0.007705
RS	2	0.017406	0.697380	8366.783493	0.013369	0.007333
RS	3	0.027215	0.697380	8935.568757	0.014278	0.008271
RS	4	0.037842	3.332033	2007.945912	0.003208	0.002111
RS	5	0.049358	3.332033	2168.346968	0.003465	0.002597
RS	6	0.061835	2.544128	3063.941765	0.004896	0.003926
RS	7	0.075355	2.544128	3302.425671	0.005277	0.004524
RS	8	0.090005	1.814840	4981.393847	0.007959	0.007284
RS	9	0.105878	1.814840	5350.199716	0.008549	0.008230
RS	10	0.123078	1.674171	6221.870982	0.009941	0.009760
RS	11	0.141714	1.674171	6666.282193	0.010652	0.010581
RS	12	0.161907	1.673147	7140.068018	0.011409	0.011492
RS	13	0.183787	1.673147	7635.041918	0.012200	0.012341
RS	14	0.207496	1.552501	8783.850424	0.014035	0.014313
RS	15	0.233184	1.552501	9359.565895	0.014955	0.015313
RS	16	0.261019	1.316255	11726.163789	0.018736	0.019281
RS	17	0.291179	1.316255	12413.186033	0.019834	0.020528
RS	18	0.323859	1.096932	15695.070359	0.025078	0.026025
RS	19	0.359269	1.096932	16454.955758	0.026292	0.027383
RS	20	0.397637	0.957617	19653.201272	0.031402	0.032708
RS	21	0.439210	0.957617	20369.599168	0.032547	0.033921
RS	22	0.484257	0.887804	22642.887506	0.036179	0.037661
RS	23	0.533067	0.887804	23190.527202	0.037055	0.038536
RS	24	0.585954	0.865505	24229.023975	0.038714	0.040202
RS	25	0.643260	0.865505	24530.432898	0.039195	0.040635
RS	26	0.705353	0.874685	24445.882497	0.039060	0.040430
RS	27	0.772634	0.874685	24480.171458	0.039115	0.040406
RS	28	0.845535	0.901713	23655.184899	0.037797	0.038984
RS	29	0.924526	0.901713	23431.542777	0.037440	0.038548
RS	30	1.010117	0.935447	22246.502231	0.035546	0.036552
RS	31	1.102858	0.935447	21778.653634	0.034799	0.035741
RS	32	1.203347	0.969846	20432.214680	0.032647	0.033501
RS	33	1.312231	0.969846	19736.969727	0.031536	0.032335
RS	34	1.430211	1.003301	18293.033403	0.029229	0.029946
RS	35	1.558047	1.003301	17400.302081	0.027803	0.028463
RS	36	1.696563	1.034948	15906.884305	0.025417	0.026002
RS	37	1.846651	1.034948	14862.029129	0.023747	0.024275
RS	38	2.009278	1.062901	13383.460317	0.021384	0.021847
RS	39	2.185491	1.062901	12242.946333	0.019562	0.019973
RS	40	2.376424	1.085232	10836.178155	0.017314	0.017674
RS	41	2.583309	1.085232	9665.140043	0.015443	0.015759
RS	42	2.807477	1.101585	8369.175708	0.013373	0.013648
RS	43	3.050373	1.101585	7241.189424	0.011570	0.011810
RS	44	3.313560	1.113938	6088.802550	0.009729	0.009937
RS	45	3.598735	1.113938	5081.051031	0.008119	0.008296
RS	46	3.907734	1.125668	4111.521648	0.006570	0.006720
RS	47	4.242546	1.125668	3289.312507	0.005256	0.005380
RS	48	4.605330	1.139222	2540.166057	0.004059	0.004162
RS	49	4.998421	1.139222	1936.069070	0.003094	0.003176
RS	50	5.424352	1.154137	1417.877416	0.002266	0.002333
RS	51	5.885866	1.154137	1022.071880	0.001633	0.001686
RS	52	6.385935	1.166572	706.155278	0.001128	0.001170
RS	53	6.927781	1.166572	476.666023	0.000762	0.000794
RS	54	7.514894	1.169056	308.803294	0.000493	0.000517
RS	55	8.151055	1.169056	192.213402	0.000307	0.000324
RS	56	8.840362	1.169056	114.235353	0.000183	0.000194
RS	57	9.587255	1.169056	64.574426	0.000103	0.000111
RS	58	10.396545	1.143537	35.087364	0.000056	0.000061
RS	59	11.273444	1.143537	17.410866	0.000028	0.000030
RS	60	12.223601	1.143537	8.095081	0.000013	0.000014
RS	61	13.253135	1.143537	3.507562	0.000006	0.000006
RS	62	14.368679	1.143537	1.408095	0.000002	0.000003
RS	63	15.577417	1.143537	0.769772	0.000001	0.000001
PA	4+25*2+4+6 0.179299002 0.036398360 15.577416642 0.697380260 3.332033277 2.544128056 1.814839871 1.674170502 1.673146751 1.552501076 1.316255187 1.096932029 0.957616604 0.887803598 0.865505037 0.874684502 0.901712635 0.935447152 0.969846206 1.003300843 1.034948418 1.062901291 1.085231589 1.101584825 1.113937589 1.125667803 1.139221647 1.154136581 1.166572007 1.169055727 1.143537469
//
IT	3548
RD	20
LK	-6929506.484917
QD	-283.888729 -> -283.070583
RI	0.0077048361
TR	0.179159	0.036393
MT	15.595957
MM	C_pi: 1.063861, n_recomb: 626237.671333
RS	0	0.000000	0.696183	7330.390647	0.011705	0.006524
RS	1	0.008356	0.696183	7845.480327	0.012528	0.007710
RS	2	0.017411	0.696183	8388.107315	0.013394	0.007347
RS	3	0.027222	0.696183	8958.246556	0.014305	0.008296
RS	4	0.037853	3.410865	1963.224042	0.003135	0.002066
RS	5	0.049372	3.410865	2120.266394	0.003386	0.002542
RS	6	0.061854	2.558327	3050.092360	0.004871	0.003911
RS	7	0.075379	2.558327	3287.654527	0.005250	0.004501
RS	8	0.090034	1.802200	5021.771259	0.008019	0.007333
RS	9	0.105913	1.802200	5393.303535	0.008612	0.008283
RS	10	0.123120	1.664444	6264.391030	0.010003	0.009812
RS	11	0.141764	1.664444	6711.476639	0.010717	0.010641
RS	12	0.161966	1.674295	7141.680383	0.011404	0.011484
RS	13	0.183857	1.674295	7636.931984	0.012195	0.012339
RS	14	0.207576	1.560129	8749.564098	0.013972	0.014252
RS	15	0.233278	1.560129	9323.912025	0.014889	0.015252
RS	16	0.261127	1.322496	11684.727982	0.018659	0.019210
RS	17	0.291304	1.322496	12370.787909	0.019754	0.020453
RS	18	0.324002	1.099690	15677.817240	0.025035	0.025990
RS	19	0.359433	1.099690	16438.240298	0.026249	0.027345
RS	20	0.397824	0.958318	19669.271248	0.031409	0.032721
RS	21	0.439423	0.958318	20386.740634	0.032554	0.033930
RS	22	0.484498	0.887746	22680.061692	0.036216	0.037701
RS	23	0.533340	0.887746	23228.074820	0.037091	0.038572
RS	24	0.586263	0.865370	24269.704077	0.038755	0.040242
RS	25	0.643609	0.865370	24570.638905	0.039235	0.040671
RS	26	0.705746	0.874830	24477.250850	0.039086	0.040452
RS	27	0.773076	0.874830	24510.933124	0.039140	0.040427
RS	28	0.846032	0.902217	23675.267961	0.037806	0.038989
RS	29	0.925084	0.902217	23451.428069	0.037448	0.038553
RS	30	1.010742	0.936152	22261.193265	0.035548	0.036551
RS	31	1.103558	0.936152	21793.328220	0.034800	0.035742
RS	32	1.204130	0.970564	20446.465424	0.032650	0.033503
RS	33	1.313105	0.970564	19750.871795	0.031539	0.032338
RS	34	1.431187	1.003992	18306.865376	0.029233	0.029951
RS	35	1.559136	1.003992	17413.349215	0.027806	0.028468
RS	36	1.697777	1.035702	15918.069315	0.025419	0.026005
RS	37	1.848003	1.035702	14872.339390	0.023749	0.024279
RS	38	2.010782	1.063818	13390.902058	0.021383	0.021848
RS	39	2.187163	1.063818	12249.795150	0.019561	0.019974
RS	40	2.378283	1.086366	10840.427821	0.017310	0.017671
RS	41	2.585374	1.086366	9669.220893	0.015440	0.015758
RS	42	2.809769	1.102979	8371.289301	0.013368	0.013644
RS	43	3.052915	1.102979	7243.552337	0.011567	0.011807
RS	44	3.316379	1.115707	6089.511545	0.009724	0.009932
RS	45	3.601859	1.115707	5082.448495	0.008116	0.008293
RS	46	3.911194	1.128058	4111.445095	0.006565	0.006716
RS	47	4.246377	1.128058	3290.350461	0.005254	0.005378
RS	48	4.609569	1.142537	2540.191882	0.004056	0.004159
RS	49	5.003110	1.142537	1937.351068	0.003094	0.003176
RS	50	5.429536	1.158590	1418.709242	0.002265	0.002332
RS	51	5.891596	1.158590	1023.824885	0.001635	0.001687
RS	52	6.392265	1.172097	707.733514	0.001130	0.001171
RS	53	6.934772	1.172097	478.547085	0.000764	0.000796
RS	54	7.522612	1.175206	310.469200	0.000496	0.000520
RS	55	8.159573	1.175206	193.688572	0.000309	0.000326
RS	56	8.849760	1.175206	115.393280	0.000184	0.000196
RS	57	9.597620	1.175206	65.400632	0.000104	0.000112
RS	58	10.407972	1.148940	35.650568	0.000057	0.000062
RS	59	11.286040	1.148940	17.738077	0.000028	0.000031
RS	60	12.237480	1.148940	8.271169	0.000013	0.000015
RS	61	13.268425	1.148940	3.595062	0.000006	0.000006
RS	62	14.385518	1.148940	1.448075	0.000002	0.000003
RS	63	15.595957	1.148940	0.795936	0.000001	0.000001
PA	4+25*2+4+6 0.179159258 0.036392615 15.595956658 0.696182795 3.410864630 2.558326586 1.802200085 1.664443734 1.674295410 1.560129026 1.322496433 1.099689590 0.958317983 0.887745600 0.865370082 0.874829542 0.902216668 0.936151920 0.970564000 1.003992147 1.035701749 1.063817641 1.086365903 1.102978844 1.115707437 1.128057593 1.142537210 1.158589894 1.172096691 1.175205507 1.148939638
//
IT	3060
RD	21
LK	-6929504.894387
QD	-283.091912 -> -282.349689
RI	0.0077185074
TR	0.179029	0.036388
MT	15.613091
MM	C_pi: 1.064643, n_recomb: 626612.576991
RS	0	0.000000	0.695010	7348.640724	0.011728	0.006521
RS	1	0.008358	0.695010	7864.960151	0.012552	0.007715
RS	2	0.017415	0.695010	8408.859342	0.013420	0.007360
RS	3	0.027228	0.695010	8980.306936	0.014332	0.008321
RS	4	0.037862	3.490036	1920.249160	0.003064	0.002022
RS	5	0.049385	3.490036	2074.053222	0.003310	0.002489
RS	6	0.061871	2.572978	3035.703309	0.004845	0.003896
RS	7	0.075400	2.572978	3272.298168	0.005222	0.004477
RS	8	0.090060	1.790382	5060.131461	0.008075	0.007380
RS	9	0.105945	1.790382	5434.248389	0.008672	0.008333
RS	10	0.123158	1.655064	6305.780412	0.010063	0.009862
RS	11	0.141810	1.655064	6755.458665	0.010781	0.010700
RS	12	0.162021	1.675218	7143.900453	0.011401	0.011477
RS	13	0.183921	1.675218	7639.450720	0.012192	0.012337
RS	14	0.207651	1.567324	8717.525494	0.013912	0.014195
RS	15	0.233365	1.567324	9290.589032	0.014827	0.015194
RS	16	0.261227	1.328379	11646.021206	0.018586	0.019143
RS	17	0.291419	1.328379	12331.173300	0.019679	0.020383
RS	18	0.324134	1.102236	15662.341130	0.024995	0.025958
RS	19	0.359584	1.102236	16423.275602	0.026210	0.027309
RS	20	0.397996	0.958932	19685.237359	0.031415	0.032734
RS	21	0.439619	0.958932	20403.705782	0.032562	0.033940
RS	22	0.484721	0.887676	22715.265768	0.036251	0.037738
RS	23	0.533592	0.887676	23263.619544	0.037126	0.038606
RS	24	0.586548	0.865261	24307.311409	0.038792	0.040277
RS	25	0.643931	0.865261	24607.836571	0.039271	0.040705
RS	26	0.706109	0.875010	24505.478431	0.039108	0.040471
RS	27	0.773484	0.875010	24538.702412	0.039161	0.040445
RS	28	0.846491	0.902747	23692.870898	0.037811	0.038991
RS	29	0.925599	0.902747	23469.010878	0.037454	0.038557
RS	30	1.011319	0.936863	22274.335712	0.035547	0.036549
RS	31	1.104204	0.936863	21806.608603	0.034801	0.035742
RS	32	1.204853	0.971260	20460.088913	0.032652	0.033504
RS	33	1.313913	0.971260	19764.236920	0.031541	0.032341
RS	34	1.432089	1.004630	18320.804892	0.029238	0.029956
RS	35	1.560142	1.004630	17426.505728	0.027811	0.028474
RS	36	1.698898	1.036367	15929.826947	0.025422	0.026010
RS	37	1.849252	1.036367	14883.130723	0.023752	0.024283
RS	38	2.012172	1.064615	13399.064603	0.021383	0.021849
RS	39	2.188709	1.064615	12257.203514	0.019561	0.019976
RS	40	2.380001	1.087350	10845.342448	0.017308	0.017670
RS	41	2.587281	1.087350	9673.760952	0.015438	0.015757
RS	42	2.811886	1.104199	8373.826976	0.013364	0.013641
RS	43	3.055264	1.104199	7246.139594	0.011564	0.011806
RS	44	3.318984	1.117284	6090.368321	0.009720	0.009928
RS	45	3.604745	1.117284	5083.836166	0.008113	0.008291
RS	46	3.914390	1.130241	4111.286353	0.006561	0.006711
RS	47	4.249916	1.130241	3291.213918	0.005252	0.005376
RS	48	4.613486	1.145645	2539.999771	0.004054	0.004156
RS	49	5.007442	1.145645	1938.391997	0.003093	0.003175
RS	50	5.434327	1.162839	1419.304799	0.002265	0.002331
RS	51	5.896890	1.162839	1025.363365	0.001636	0.001688
RS	52	6.398115	1.177426	709.128759	0.001132	0.001173
RS	53	6.941232	1.177426	480.284111	0.000766	0.000798
RS	54	7.529744	1.181177	312.025850	0.000498	0.000522
RS	55	8.167444	1.181177	195.090182	0.000311	0.000328
RS	56	8.858443	1.181177	116.505296	0.000186	0.000198
RS	57	9.607197	1.181177	66.200447	0.000106	0.000113
RS	58	10.418532	1.154189	36.199604	0.000058	0.000062
RS	59	11.297679	1.154189	18.058927	0.000029	0.000031
RS	60	12.250307	1.154189	8.444777	0.000013	0.000015
RS	61	13.282555	1.154189	3.681782	0.000006	0.000006
RS	62	14.401079	1.154189	1.487904	0.000002	0.000003
RS	63	15.613091	1.154189	0.822209	0.000001	0.000001
PA	4+25*2+4+6 0.179029074 0.036388069 15.613090888 0.695009627 3.490035843 2.572977647 1.790382222 1.655064158 1.675218322 1.567324293 1.328378814 1.102235945 0.958932139 0.887676177 0.865261145 0.875009751 0.902746687 0.936862576 0.971260053 1.004629830 1.036367474 1.064615066 1.087350140 1.104199028 1.117284317 1.130241399 1.145644773 1.162839475 1.177426494 1.181176934 1.154188862
//
IT	3939
RD	22
LK	-6929503.449540
QD	-282.357299 -> -281.679531
RI	0.0077320123
TR	0.178906	0.036384
MT	15.629172
MM	C_pi: 1.065379, n_recomb: 626972.202655
RS	0	0.000000	0.693858	7366.444534	0.011749	0.006518
RS	1	0.008360	0.693858	7883.957492	0.012575	0.007719
RS	2	0.017419	0.693858	8429.090697	0.013444	0.007373
RS	3	0.027235	0.693858	9001.806553	0.014358	0.008346
RS	4	0.037871	3.569332	1879.037145	0.002997	0.001980
RS	5	0.049397	3.569332	2029.726473	0.003237	0.002438
RS	6	0.061886	2.587975	3020.927665	0.004818	0.003880
RS	7	0.075420	2.587975	3256.521755	0.005194	0.004453
RS	8	0.090085	1.779352	5096.501146	0.008129	0.007425
RS	9	0.105975	1.779352	5473.064974	0.008729	0.008381
RS	10	0.123194	1.646063	6345.907014	0.010122	0.009911
RS	11	0.141853	1.646063	6798.090813	0.010843	0.010756
RS	12	0.162072	1.675976	7146.516707	0.011398	0.011471
RS	13	0.183980	1.675976	7642.377485	0.012189	0.012335
RS	14	0.207721	1.574138	8687.462922	0.013856	0.014141
RS	15	0.233446	1.574138	9259.316626	0.014768	0.015139
RS	16	0.261321	1.333945	11609.712356	0.018517	0.019079
RS	17	0.291527	1.333945	12294.006106	0.019609	0.020316
RS	18	0.324258	1.104595	15648.462671	0.024959	0.025929
RS	19	0.359725	1.104595	16409.886924	0.026173	0.027277
RS	20	0.398158	0.959470	19701.130310	0.031423	0.032747
RS	21	0.439803	0.959470	20420.533001	0.032570	0.033950
RS	22	0.484930	0.887597	22748.740850	0.036283	0.037773
RS	23	0.533829	0.887597	23297.403076	0.037159	0.038639
RS	24	0.586816	0.865175	24342.243473	0.038825	0.040310
RS	25	0.644233	0.865175	24642.407996	0.039304	0.040735
RS	26	0.706449	0.875223	24530.893473	0.039126	0.040486
RS	27	0.773867	0.875223	24563.783937	0.039178	0.040460
RS	28	0.846921	0.903303	23708.194863	0.037814	0.038991
RS	29	0.926082	0.903303	23484.467552	0.037457	0.038558
RS	30	1.011861	0.937584	22285.975875	0.035545	0.036545
RS	31	1.104811	0.937584	21818.523612	0.034800	0.035740
RS	32	1.205531	0.971945	20472.983704	0.032654	0.033505
RS	33	1.314671	0.971945	19776.960941	0.031544	0.032344
RS	34	1.432935	1.005230	18334.660126	0.029243	0.029962
RS	35	1.561086	1.005230	17439.592377	0.027816	0.028480
RS	36	1.699950	1.036968	15941.904614	0.025427	0.026016
RS	37	1.850423	1.036968	14894.181661	0.023756	0.024289
RS	38	2.013475	1.065320	13407.726819	0.021385	0.021852
RS	39	2.190158	1.065320	12264.986633	0.019562	0.019979
RS	40	2.381612	1.088217	10850.718151	0.017307	0.017670
RS	41	2.589071	1.088217	9678.603329	0.015437	0.015757
RS	42	2.813873	1.105279	8376.668734	0.013361	0.013639
RS	43	3.057468	1.105279	7248.868955	0.011562	0.011804
RS	44	3.321427	1.118705	6091.312204	0.009715	0.009925
RS	45	3.607453	1.118705	5085.182473	0.008111	0.008288
RS	46	3.917390	1.132256	4111.033696	0.006557	0.006707
RS	47	4.253237	1.132256	3291.907670	0.005250	0.005374
RS	48	4.617161	1.148579	2539.609300	0.004051	0.004153
RS	49	5.011507	1.148579	1939.214367	0.003093	0.003174
RS	50	5.438821	1.166920	1419.686852	0.002264	0.002330
RS	51	5.901858	1.166920	1026.707602	0.001638	0.001689
RS	52	6.403603	1.182600	710.356357	0.001133	0.001174
RS	53	6.947294	1.182600	481.889627	0.000769	0.000800
RS	54	7.536436	1.187006	313.483128	0.000500	0.000524
RS	55	8.174830	1.187006	196.424920	0.000313	0.000330
RS	56	8.866592	1.187006	117.575635	0.000188	0.000199
RS	57	9.616185	1.187006	66.976375	0.000107	0.000114
RS	58	10.428442	1.159310	36.736058	0.000059	0.000063
RS	59	11.308603	1.159310	18.374098	0.000029	0.000032
RS	60	12.262344	1.159310	8.616167	0.000014	0.000015
RS	61	13.295816	1.159310	3.767809	0.000006	0.000007
RS	62	14.415684	1.159310	1.527603	0.000002	0.000003
RS	63	15.629172	1.159310	0.848593	0.000001	0.000002
PA	4+25*2+4+6 0.178906165 0.036384217 15.629171876 0.693858321 3.569332298 2.587975167 1.779352150 1.646062587 1.675975590 1.574137960 1.333945312 1.104594780 0.959469871 0.887597448 0.865174501 0.875222542 0.903302846 0.937583600 0.971944563 1.005229594 1.036968148 1.065319681 1.088217053 1.105279453 1.118704662 1.132256500 1.148579422 1.166920208 1.182599608 1.187006354 1.159310445
//
IT	3604
RD	23
LK	-6929502.128530
QD	-281.676968 -> -281.054562
RI	0.0077452148
TR	0.178791	0.036381
MT	15.644077
MM	C_pi: 1.066066, n_recomb: 627318.829380
RS	0	0.000000	0.692728	7383.820904	0.011770	0.006516
RS	1	0.008361	0.692728	7902.491619	0.012597	0.007724
RS	2	0.017422	0.692728	8448.821070	0.013468	0.007385
RS	3	0.027240	0.692728	9022.765499	0.014383	0.008369
RS	4	0.037879	3.648797	1839.458919	0.002932	0.001940
RS	5	0.049408	3.648797	1987.148080	0.003168	0.002389
RS	6	0.061901	2.603337	3005.763288	0.004791	0.003864
RS	7	0.075438	2.603337	3240.322654	0.005165	0.004428
RS	8	0.090107	1.769065	5130.931385	0.008179	0.007467
RS	9	0.106003	1.769065	5509.807684	0.008783	0.008426
RS	10	0.123228	1.637447	6384.697654	0.010178	0.009958
RS	11	0.141893	1.637447	6839.295457	0.010902	0.010811
RS	12	0.162119	1.676589	7149.445514	0.011397	0.011466
RS	13	0.184036	1.676589	7645.623644	0.012188	0.012335
RS	14	0.207786	1.580611	8659.119409	0.013803	0.014090
RS	15	0.233521	1.580611	9229.826377	0.014713	0.015088
RS	16	0.261408	1.339215	11575.616238	0.018453	0.019020
RS	17	0.291627	1.339215	12259.096946	0.019542	0.020254
RS	18	0.324373	1.106777	15636.058120	0.024925	0.025901
RS	19	0.359857	1.106777	16397.951821	0.026140	0.027247
RS	20	0.398308	0.959931	19717.036823	0.031431	0.032760
RS	21	0.439973	0.959931	20437.313297	0.032579	0.033961
RS	22	0.485123	0.887503	22780.752045	0.036314	0.037806
RS	23	0.534048	0.887503	23329.689862	0.037190	0.038669
RS	24	0.587064	0.865101	24374.832762	0.038856	0.040340
RS	25	0.644512	0.865101	24674.677465	0.039334	0.040763
RS	26	0.706765	0.875455	24553.897588	0.039141	0.040499
RS	27	0.774222	0.875455	24586.558777	0.039193	0.040472
RS	28	0.847320	0.903873	23721.567466	0.037814	0.038989
RS	29	0.926529	0.903873	23498.102098	0.037458	0.038557
RS	30	1.012362	0.938303	22296.363103	0.035542	0.036540
RS	31	1.105372	0.938303	21829.298672	0.034798	0.035737
RS	32	1.206159	0.972608	20485.288438	0.032655	0.033506
RS	33	1.315373	0.972608	19789.166113	0.031546	0.032346
RS	34	1.433719	1.005786	18348.468626	0.029249	0.029968
RS	35	1.561960	1.005786	17452.642774	0.027821	0.028487
RS	36	1.700925	1.037501	15954.279270	0.025432	0.026022
RS	37	1.851508	1.037501	14905.477289	0.023761	0.024295
RS	38	2.014683	1.065932	13416.844390	0.021388	0.021856
RS	39	2.191502	1.065932	12273.117349	0.019564	0.019982
RS	40	2.383105	1.088968	10856.534803	0.017306	0.017671
RS	41	2.590729	1.088968	9683.744655	0.015437	0.015758
RS	42	2.815713	1.106222	8379.825642	0.013358	0.013638
RS	43	3.059510	1.106222	7251.763207	0.011560	0.011803
RS	44	3.323691	1.119970	6092.374599	0.009712	0.009921
RS	45	3.609962	1.119970	5086.524899	0.008108	0.008286
RS	46	3.920169	1.134105	4110.725275	0.006553	0.006703
RS	47	4.256314	1.134105	3292.471747	0.005248	0.005372
RS	48	4.620566	1.151340	2539.064115	0.004047	0.004149
RS	49	5.015274	1.151340	1939.856621	0.003092	0.003174
RS	50	5.442986	1.170831	1419.887786	0.002263	0.002329
RS	51	5.906461	1.170831	1027.884020	0.001639	0.001690
RS	52	6.408690	1.187612	711.438050	0.001134	0.001175
RS	53	6.952912	1.187612	483.379300	0.000771	0.000802
RS	54	7.542639	1.192691	314.851651	0.000502	0.000525
RS	55	8.181675	1.192691	197.699779	0.000315	0.000332
RS	56	8.874145	1.192691	118.608659	0.000189	0.000201
RS	57	9.624515	1.192691	67.730986	0.000108	0.000116
RS	58	10.437627	1.164307	37.261243	0.000059	0.000064
RS	59	11.318727	1.164307	18.684346	0.000030	0.000032
RS	60	12.273500	1.164307	8.785743	0.000014	0.000015
RS	61	13.308107	1.164307	3.853344	0.000006	0.000007
RS	62	14.429221	1.164307	1.567267	0.000002	0.000003
RS	63	15.644077	1.164307	0.875153	0.000001	0.000002
PA	4+25*2+4+6 0.178791403 0.036381267 15.644077016 0.692728112 3.648796522 2.603336530 1.769065406 1.637447483 1.676589351 1.580611199 1.339214555 1.106777473 0.959931042 0.887502642 0.865101068 0.875455417 0.903873130 0.938303390 0.972608237 1.005785617 1.037501428 1.065932310 1.088968424 1.106221798 1.119969981 1.134104854 1.151340303 1.170830944 1.187612323 1.192690922 1.164307156
//
IT	3772
RD	24
LK	-6929500.914606
QD	-281.039857 -> -280.465415
RI	0.0077588850
TR	0.178683	0.036379
MT	15.658146
MM	C_pi: 1.066715, n_recomb: 627651.071304
RS	0	0.000000	0.691606	7400.924384	0.011791	0.006513
RS	1	0.008363	0.691606	7920.728289	0.012620	0.007728
RS	2	0.017425	0.691606	8468.227811	0.013492	0.007398
RS	3	0.027246	0.691606	9043.373026	0.014408	0.008393
RS	4	0.037887	3.728128	1801.564614	0.002870	0.001902
RS	5	0.049419	3.728128	1946.373700	0.003101	0.002343
RS	6	0.061915	2.618963	2990.344226	0.004764	0.003848
RS	7	0.075456	2.618963	3223.845621	0.005136	0.004404
RS	8	0.090129	1.759469	5163.514439	0.008227	0.007508
RS	9	0.106029	1.759469	5544.576780	0.008834	0.008469
RS	10	0.123260	1.629201	6422.195284	0.010232	0.010004
RS	11	0.141931	1.629201	6879.120340	0.010960	0.010864
RS	12	0.162164	1.677127	7152.429090	0.011396	0.011462
RS	13	0.184088	1.677127	7648.919399	0.012187	0.012334
RS	14	0.207847	1.586799	8632.202998	0.013753	0.014041
RS	15	0.233592	1.586799	9201.815790	0.014661	0.015039
RS	16	0.261490	1.344223	11543.448594	0.018392	0.018963
RS	17	0.291722	1.344223	12226.156673	0.019479	0.020194
RS	18	0.324481	1.108804	15624.965320	0.024894	0.025876
RS	19	0.359981	1.108804	16387.311122	0.026109	0.027219
RS	20	0.398449	0.960325	19732.965166	0.031439	0.032773
RS	21	0.440134	0.960325	20454.060248	0.032588	0.033973
RS	22	0.485306	0.887397	22811.387263	0.036344	0.037838
RS	23	0.534255	0.887397	23360.570032	0.037219	0.038699
RS	24	0.587298	0.865042	24405.295868	0.038884	0.040367
RS	25	0.644776	0.865042	24704.852758	0.039361	0.040789
RS	26	0.707062	0.875710	24574.660280	0.039153	0.040509
RS	27	0.774557	0.875710	24607.182540	0.039205	0.040482
RS	28	0.847696	0.904460	23733.103872	0.037813	0.038985
RS	29	0.926952	0.904460	23510.012276	0.037457	0.038554
RS	30	1.012836	0.939029	22305.472518	0.035538	0.036534
RS	31	1.105902	0.939029	21838.900381	0.034795	0.035733
RS	32	1.206752	0.973260	20496.925106	0.032657	0.033507
RS	33	1.316035	0.973260	19800.769800	0.031547	0.032348
RS	34	1.434458	1.006313	18362.055855	0.029255	0.029975
RS	35	1.562785	1.006313	17465.493341	0.027827	0.028493
RS	36	1.701844	1.037986	15966.750352	0.025439	0.026030
RS	37	1.852532	1.037986	14916.838279	0.023766	0.024302
RS	38	2.015823	1.066476	13426.219041	0.021391	0.021861
RS	39	2.192769	1.066476	12281.427292	0.019567	0.019986
RS	40	2.384513	1.089632	10862.622288	0.017307	0.017672
RS	41	2.592293	1.089632	9689.049560	0.015437	0.015759
RS	42	2.817450	1.107057	8383.170155	0.013356	0.013637
RS	43	3.061436	1.107057	7254.730196	0.011559	0.011803
RS	44	3.325827	1.121113	6093.488919	0.009708	0.009918
RS	45	3.612329	1.121113	5087.822839	0.008106	0.008285
RS	46	3.922792	1.135820	4110.339751	0.006549	0.006699
RS	47	4.259218	1.135820	3292.899856	0.005246	0.005370
RS	48	4.623779	1.153961	2538.367050	0.004044	0.004146
RS	49	5.018829	1.153961	1940.328031	0.003091	0.003172
RS	50	5.446917	1.174604	1419.921888	0.002262	0.002327
RS	51	5.910806	1.174604	1028.906039	0.001639	0.001690
RS	52	6.413490	1.192496	712.385781	0.001135	0.001175
RS	53	6.958213	1.192496	484.762279	0.000772	0.000803
RS	54	7.548492	1.198263	316.137749	0.000504	0.000527
RS	55	8.188136	1.198263	198.919060	0.000317	0.000334
RS	56	8.881273	1.198263	119.607085	0.000191	0.000202
RS	57	9.632377	1.198263	68.465873	0.000109	0.000117
RS	58	10.446296	1.169203	37.776193	0.000060	0.000065
RS	59	11.328283	1.169203	18.990087	0.000030	0.000033
RS	60	12.284031	1.169203	8.953649	0.000014	0.000016
RS	61	13.319708	1.169203	3.938426	0.000006	0.000007
RS	62	14.441998	1.169203	1.606900	0.000003	0.000003
RS	63	15.658146	1.169203	0.901882	0.000001	0.000002
PA	4+25*2+4+6 0.178682555 0.036378769 15.658145967 0.691605690 3.728128170 2.618962866 1.759469112 1.629200718 1.677126588 1.586799028 1.344223474 1.108804043 0.960324690 0.887397267 0.865041563 0.875710061 0.904460152 0.939029102 0.973260305 1.006312693 1.037986253 1.066476166 1.089631520 1.107057338 1.121112834 1.135819543 1.153961238 1.174603766 1.192496074 1.198263376 1.169202846
//
IT	3797
RD	25
LK	-6929499.792805
QD	-280.444555 -> -279.912104
RI	0.0077736500
TR	0.178579	0.036377
MT	15.671406
MM	C_pi: 1.067323, n_recomb: 627967.562827
RS	0	0.000000	0.690479	7417.870550	0.011813	0.006511
RS	1	0.008364	0.690479	7938.789603	0.012642	0.007732
RS	2	0.017429	0.690479	8487.439596	0.013516	0.007410
RS	3	0.027251	0.690479	9063.764379	0.014433	0.008416
RS	4	0.037895	3.807314	1765.246412	0.002811	0.001865
RS	5	0.049429	3.807314	1907.288208	0.003037	0.002298
RS	6	0.061928	2.634742	2974.799652	0.004737	0.003832
RS	7	0.075472	2.634742	3207.229220	0.005107	0.004379
RS	8	0.090149	1.750485	5194.398027	0.008272	0.007546
RS	9	0.106054	1.750485	5577.529793	0.008882	0.008509
RS	10	0.123290	1.621312	6458.373060	0.010285	0.010049
RS	11	0.141966	1.621312	6917.537268	0.011016	0.010915
RS	12	0.162206	1.677552	7155.594657	0.011395	0.011458
RS	13	0.184138	1.677552	7652.398758	0.012186	0.012334
RS	14	0.207904	1.592702	8606.646043	0.013706	0.013994
RS	15	0.233659	1.592702	9175.214299	0.014611	0.014992
RS	16	0.261567	1.348981	11513.055208	0.018334	0.018909
RS	17	0.291811	1.348981	12195.026178	0.019420	0.020138
RS	18	0.324583	1.110682	15615.019499	0.024866	0.025853
RS	19	0.360097	1.110682	16377.796799	0.026081	0.027194
RS	20	0.398582	0.960656	19748.757979	0.031449	0.032787
RS	21	0.440286	0.960656	20470.615571	0.032598	0.033984
RS	22	0.485478	0.887278	22840.682234	0.036372	0.037868
RS	23	0.534450	0.887278	23390.074476	0.037247	0.038727
RS	24	0.587518	0.864992	24433.673102	0.038909	0.040392
RS	25	0.645025	0.864992	24732.966291	0.039386	0.040812
RS	26	0.707342	0.875980	24593.279522	0.039163	0.040517
RS	27	0.774872	0.875980	24625.737043	0.039215	0.040490
RS	28	0.848050	0.905058	23742.846623	0.037809	0.038979
RS	29	0.927349	0.905058	23520.223982	0.037455	0.038551
RS	30	1.013281	0.939754	22313.313054	0.035533	0.036528
RS	31	1.106401	0.939754	21847.320136	0.034791	0.035728
RS	32	1.207310	0.973900	20507.757750	0.032657	0.033508
RS	33	1.316659	0.973900	19811.635948	0.031549	0.032350
RS	34	1.435155	1.006812	18375.258483	0.029261	0.029981
RS	35	1.563562	1.006812	17477.988219	0.027833	0.028500
RS	36	1.702710	1.038427	15979.129389	0.025446	0.026037
RS	37	1.853497	1.038427	14928.094746	0.023772	0.024309
RS	38	2.016896	1.066958	13435.671838	0.021395	0.021866
RS	39	2.193963	1.066958	12289.763893	0.019571	0.019991
RS	40	2.385841	1.090216	10868.837602	0.017308	0.017675
RS	41	2.593768	1.090216	9694.404030	0.015438	0.015761
RS	42	2.819086	1.107795	8386.619890	0.013355	0.013636
RS	43	3.063252	1.107795	7257.709441	0.011557	0.011802
RS	44	3.327841	1.122140	6094.621838	0.009705	0.009916
RS	45	3.614561	1.122140	5089.055295	0.008104	0.008283
RS	46	3.925263	1.137406	4109.869596	0.006545	0.006695
RS	47	4.261954	1.137406	3293.190112	0.005244	0.005368
RS	48	4.626808	1.156449	2537.517325	0.004041	0.004142
RS	49	5.022179	1.156449	1940.631700	0.003090	0.003171
RS	50	5.450621	1.178244	1419.795863	0.002261	0.002326
RS	51	5.914900	1.178244	1029.780072	0.001640	0.001691
RS	52	6.418014	1.197253	713.206748	0.001136	0.001176
RS	53	6.963210	1.197253	486.043409	0.000774	0.000805
RS	54	7.554008	1.203717	317.346269	0.000505	0.000529
RS	55	8.194224	1.203717	200.084788	0.000319	0.000335
RS	56	8.887990	1.203717	120.571413	0.000192	0.000204
RS	57	9.639786	1.203717	69.180851	0.000110	0.000118
RS	58	10.454466	1.173970	38.280961	0.000061	0.000066
RS	59	11.337289	1.173970	19.290917	0.000031	0.000033
RS	60	12.293955	1.173970	9.119472	0.000015	0.000016
RS	61	13.330641	1.173970	4.022765	0.000006	0.000007
RS	62	14.454041	1.173970	1.646338	0.000003	0.000003
RS	63	15.671406	1.173970	0.928646	0.000001	0.000002
PA	4+25*2+4+6 0.178579470 0.036376705 15.671406269 0.690478821 3.807314487 2.634741691 1.750485311 1.621312446 1.677552037 1.592702370 1.348980795 1.110682053 0.960656223 0.887277940 0.864992065 0.875979812 0.905057907 0.939754480 0.973899817 1.006811735 1.038426759 1.066958257 1.090215524 1.107794795 1.122140313 1.137406434 1.156449476 1.178244382 1.197253203 1.203717165 1.173969706
//
