# Supplementary material for: Introgression and disruption of migration routes have shaped the genetic integrity of wildebeest populations
Source: Nat Commun. 2024 Apr 12;15:2921. doi: 10.1038/s41467-024-47015-y (PMC11014984; doi:10.1038/s41467-024-47015-y)
Supplement: Supplementary file 10 — Source Data [file 41467_2024_47015_MOESM10_ESM.zip › source_data/Fig2a.psmc/CTauTzN__747.psmc]

CC
CC	Brief Description of the file format:
CC	  CC  comments
CC	  MM  useful-messages
CC	  RD  round-of-iterations
CC	  LL  \log[P(sequence)]
CC	  QD  Q-before-opt Q-after-opt
CC	  TR  \theta_0 \rho_0
CC	  RS  k t_k \lambda_k \pi_k \sum_{l\not=k}A_{kl} A_{kk}
CC	  DC  begin end best-k t_k+\Delta_k max-prob
CC
MM	Version: 0.6.5-r67
MM	pattern:4+25*2+4+6, n:63, n_free_lambdas:28
MM	n_iterations:25, skip:1, max_t:15, theta/rho:5
MM	is_decoding:0
MM	n_seqs:28, sum_L:16471136, sum_n:2319496
RD	0
LK	0.000000
QD	0.000000 -> 0.000000
RI	inf
TR	0.151779	0.030356
MT	15.000000
MM	C_pi: 1.000000, n_recomb: 492519.095745
RS	0	0.000000	1.000000	4005.395244	0.008132	0.000000
RS	1	0.008290	1.000000	4300.708968	0.008732	0.000000
RS	2	0.017266	1.000000	4614.542670	0.009369	0.000000
RS	3	0.026987	1.000000	4947.500457	0.010045	0.000000
RS	4	0.037514	1.000000	5300.100593	0.010761	0.000000
RS	5	0.048914	1.000000	5672.751043	0.011518	0.000000
RS	6	0.061258	1.000000	6065.721463	0.012316	0.000000
RS	7	0.074626	1.000000	6479.111365	0.013155	0.000000
RS	8	0.089102	1.000000	6912.814306	0.014036	0.000000
RS	9	0.104778	1.000000	7366.477970	0.014957	0.000000
RS	10	0.121753	1.000000	7839.460158	0.015917	0.000000
RS	11	0.140135	1.000000	8330.780856	0.016915	0.000000
RS	12	0.160042	1.000000	8839.070731	0.017947	0.000000
RS	13	0.181598	1.000000	9362.516680	0.019009	0.000000
RS	14	0.204942	1.000000	9898.805377	0.020098	0.000000
RS	15	0.230221	1.000000	10445.066143	0.021207	0.000000
RS	16	0.257595	1.000000	10997.814941	0.022330	0.000000
RS	17	0.287238	1.000000	11552.901829	0.023457	0.000000
RS	18	0.319339	1.000000	12105.464826	0.024579	0.000000
RS	19	0.354100	1.000000	12649.893803	0.025684	0.000000
RS	20	0.391744	1.000000	13179.808735	0.026760	0.000000
RS	21	0.432507	1.000000	13688.057330	0.027792	0.000000
RS	22	0.476650	1.000000	14166.737717	0.028764	0.000000
RS	23	0.524453	1.000000	14607.252407	0.029658	0.000000
RS	24	0.576218	1.000000	15000.399992	0.030456	0.000000
RS	25	0.632274	1.000000	15336.511048	0.031139	0.000000
RS	26	0.692977	1.000000	15605.634132	0.031685	0.000000
RS	27	0.758711	1.000000	15797.776574	0.032075	0.000000
RS	28	0.829896	1.000000	15903.202771	0.032290	0.000000
RS	29	0.906981	1.000000	15912.789700	0.032309	0.000000
RS	30	0.990456	1.000000	15818.435312	0.032117	0.000000
RS	31	1.080851	1.000000	15613.510277	0.031701	0.000000
RS	32	1.178739	1.000000	15293.337317	0.031051	0.000000
RS	33	1.284742	1.000000	14855.675366	0.030163	0.000000
RS	34	1.399532	1.000000	14301.178402	0.029037	0.000000
RS	35	1.523838	1.000000	13633.791920	0.027682	0.000000
RS	36	1.658449	1.000000	12861.044466	0.026113	0.000000
RS	37	1.804218	1.000000	11994.188827	0.024353	0.000000
RS	38	1.962071	1.000000	11048.148714	0.022432	0.000000
RS	39	2.133009	1.000000	10041.233478	0.020388	0.000000
RS	40	2.318118	1.000000	8994.596608	0.018262	0.000000
RS	41	2.518571	1.000000	7931.434011	0.016104	0.000000
RS	42	2.735641	1.000000	6875.944588	0.013961	0.000000
RS	43	2.970706	1.000000	5852.106678	0.011882	0.000000
RS	44	3.225257	1.000000	4882.355728	0.009913	0.000000
RS	45	3.500909	1.000000	3986.276320	0.008094	0.000000
RS	46	3.799411	1.000000	3179.439335	0.006455	0.000000
RS	47	4.122659	1.000000	2472.516817	0.005020	0.000000
RS	48	4.472702	1.000000	1870.788700	0.003798	0.000000
RS	49	4.851763	1.000000	1374.115799	0.002790	0.000000
RS	50	5.262247	1.000000	977.395627	0.001984	0.000000
RS	51	5.706758	1.000000	671.449981	0.001363	0.000000
RS	52	6.188118	1.000000	444.228238	0.000902	0.000000
RS	53	6.709380	1.000000	282.161937	0.000573	0.000000
RS	54	7.273854	1.000000	171.486612	0.000348	0.000000
RS	55	7.885120	1.000000	99.362270	0.000202	0.000000
RS	56	8.547059	1.000000	54.671721	0.000111	0.000000
RS	57	9.263869	1.000000	28.444902	0.000058	0.000000
RS	58	10.040101	1.000000	13.929829	0.000028	0.000000
RS	59	10.880679	1.000000	6.388847	0.000013	0.000000
RS	60	11.790939	1.000000	2.729566	0.000006	0.000000
RS	61	12.776655	1.000000	1.080009	0.000002	0.000000
RS	62	13.844085	1.000000	0.393265	0.000001	0.000000
RS	63	15.000000	1.000000	0.184451	0.000000	0.000000
PA	4+25*2+4+6 0.151778997 0.030355799 15.000000000 1.000000000 1.000000000 1.000000000 1.000000000 1.000000000 1.000000000 1.000000000 1.000000000 1.000000000 1.000000000 1.000000000 1.000000000 1.000000000 1.000000000 1.000000000 1.000000000 1.000000000 1.000000000 1.000000000 1.000000000 1.000000000 1.000000000 1.000000000 1.000000000 1.000000000 1.000000000 1.000000000 1.000000000
//
IT	3767
RD	1
LK	-6038138.888743
QD	-3822.591203 -> -2353.534464
RI	0.0066230891
TR	0.150983	0.030074
MT	15.332794
MM	C_pi: 0.998158, n_recomb: 487129.021192
RS	0	0.000000	0.381536	10361.686844	0.021271	0.015880
RS	1	0.008327	0.381536	10973.686313	0.022527	0.021520
RS	2	0.017348	0.381536	11599.984978	0.023813	0.019276
RS	3	0.027119	0.381536	12237.060055	0.025121	0.017856
RS	4	0.037705	0.632229	7819.446487	0.016052	0.015832
RS	5	0.049172	0.632229	8313.566044	0.017066	0.014046
RS	6	0.061593	0.871529	6420.663662	0.013181	0.012755
RS	7	0.075049	0.871529	6845.808876	0.014053	0.011653
RS	8	0.089626	1.079226	5896.852783	0.012105	0.010869
RS	9	0.105416	1.079226	6292.838280	0.012918	0.010478
RS	10	0.122522	1.204977	6012.460043	0.012343	0.010458
RS	11	0.141051	1.204977	6411.497065	0.013162	0.010750
RS	12	0.161124	1.251354	6577.203639	0.013502	0.011304
RS	13	0.182868	1.251354	6999.487076	0.014369	0.012093
RS	14	0.206423	1.244223	7480.072807	0.015355	0.013100
RS	15	0.231939	1.244223	7934.874323	0.016289	0.014315
RS	16	0.259580	1.208622	8647.102367	0.017751	0.015740
RS	17	0.289523	1.208622	9132.826167	0.018748	0.017371
RS	18	0.321959	1.163060	9996.911258	0.020522	0.019178
RS	19	0.357096	1.163060	10499.699722	0.021554	0.021114
RS	20	0.395159	1.119877	11415.812716	0.023435	0.023116
RS	21	0.436391	1.119877	11908.878605	0.024447	0.025115
RS	22	0.481057	1.085510	12767.712759	0.026210	0.027034
RS	23	0.529442	1.085510	13213.526259	0.027125	0.028806
RS	24	0.581857	1.061754	13919.743486	0.028575	0.030374
RS	25	0.638636	1.061754	14274.736733	0.029304	0.031692
RS	26	0.700143	1.047657	14762.051808	0.030304	0.032729
RS	27	0.766772	1.047657	14982.147375	0.030756	0.033463
RS	28	0.838949	1.041080	15215.228993	0.031234	0.033886
RS	29	0.917137	1.041080	15261.000108	0.031328	0.034001
RS	30	1.001835	1.039451	15231.939452	0.031269	0.033821
RS	31	1.093586	1.039451	15072.988341	0.030942	0.033363
RS	32	1.192977	1.040430	14790.555792	0.030363	0.032644
RS	33	1.300645	1.040430	14409.831442	0.029581	0.031680
RS	34	1.417279	1.042377	13891.059300	0.028516	0.030486
RS	35	1.543624	1.042377	13290.001745	0.027282	0.029077
RS	36	1.680491	1.044351	12562.044250	0.025788	0.027471
RS	37	1.828755	1.044351	11765.697494	0.024153	0.025690
RS	38	1.989364	1.045823	10873.131890	0.022321	0.023762
RS	39	2.163348	1.045823	9932.636247	0.020390	0.021718
RS	40	2.351820	1.046492	8940.523375	0.018354	0.019595
RS	41	2.555986	1.046492	7930.427008	0.016280	0.017434
RS	42	2.777154	1.046308	6919.516613	0.014205	0.015274
RS	43	3.016738	1.046308	5928.516185	0.012170	0.013159
RS	44	3.276272	1.045527	4984.532514	0.010232	0.011128
RS	45	3.557419	1.045527	4099.690116	0.008416	0.009222
RS	46	3.861977	1.044582	3298.089657	0.006770	0.007475
RS	47	4.191895	1.044582	2585.452632	0.005308	0.005914
RS	48	4.549287	1.043836	1974.178928	0.004053	0.004558
RS	49	4.936439	1.043836	1462.884772	0.003003	0.003416
RS	50	5.355829	1.043421	1050.657351	0.002157	0.002482
RS	51	5.810143	1.043421	728.867213	0.001496	0.001746
RS	52	6.302288	1.043252	487.307912	0.001000	0.001185
RS	53	6.835414	1.043252	312.930143	0.000642	0.000774
RS	54	7.412935	1.042919	192.453267	0.000395	0.000485
RS	55	8.038546	1.042919	112.871989	0.000232	0.000291
RS	56	8.716253	1.042919	62.909726	0.000129	0.000166
RS	57	9.450394	1.042919	33.180918	0.000068	0.000090
RS	58	10.245667	1.040999	16.505540	0.000034	0.000046
RS	59	11.107163	1.040999	7.675147	0.000016	0.000022
RS	60	12.040398	1.040999	3.327194	0.000007	0.000010
RS	61	13.051344	1.040999	1.336866	0.000003	0.000004
RS	62	14.146473	1.040999	0.494760	0.000001	0.000002
RS	63	15.332794	1.040999	0.237777	0.000000	0.000001
PA	4+25*2+4+6 0.150983464 0.030074005 15.332794189 0.381535530 0.632228851 0.871528625 1.079225540 1.204977036 1.251354218 1.244222641 1.208621979 1.163060188 1.119876862 1.085510254 1.061754227 1.047657490 1.041080475 1.039450645 1.040430069 1.042377472 1.044350624 1.045823097 1.046491623 1.046307564 1.045526505 1.044582367 1.043835640 1.043420672 1.043251634 1.042919159 1.040998518
//
IT	3679
RD	2
LK	-6035954.863824
QD	-2118.423102 -> -1758.675038
RI	0.0167492765
TR	0.149966	0.029972
MT	15.563961
MM	C_pi: 0.982883, n_recomb: 478185.296548
RS	0	0.000000	0.266608	14535.846815	0.030398	0.016048
RS	1	0.008353	0.266608	15246.329021	0.031884	0.022419
RS	2	0.017403	0.266608	15948.195280	0.033351	0.022638
RS	3	0.027209	0.266608	16633.387415	0.034784	0.023880
RS	4	0.037835	0.529134	8806.459596	0.018416	0.014761
RS	5	0.049348	0.529134	9329.889367	0.019511	0.015028
RS	6	0.061822	0.844425	6211.622604	0.012990	0.011103
RS	7	0.075339	0.844425	6620.565987	0.013845	0.011216
RS	8	0.089984	1.163166	5128.880110	0.010726	0.009209
RS	9	0.105853	1.163166	5480.217784	0.011460	0.009534
RS	10	0.123047	1.370557	4969.769926	0.010393	0.009016
RS	11	0.141678	1.370557	5310.709311	0.011106	0.009670
RS	12	0.161864	1.443193	5385.327893	0.011262	0.010090
RS	13	0.183737	1.443193	5745.707053	0.012016	0.011010
RS	14	0.207437	1.418890	6226.216368	0.013021	0.012128
RS	15	0.233116	1.418890	6622.931051	0.013850	0.013312
RS	16	0.260940	1.343906	7422.156891	0.015522	0.015064
RS	17	0.291088	1.343906	7860.050650	0.016437	0.016570
RS	18	0.323755	1.254482	8891.777962	0.018595	0.018904
RS	19	0.359150	1.254482	9360.610069	0.019575	0.020665
RS	20	0.397501	1.174268	10490.166724	0.021937	0.023307
RS	21	0.439056	1.174268	10962.137265	0.022924	0.025103
RS	22	0.484082	1.113993	12025.259160	0.025148	0.027630
RS	23	0.532868	1.113993	12458.168765	0.026053	0.029183
RS	24	0.585730	1.075150	13310.690257	0.027836	0.031193
RS	25	0.643007	1.075150	13656.235239	0.028558	0.032285
RS	26	0.705068	1.054611	14210.078362	0.029717	0.033539
RS	27	0.772313	1.054611	14422.847745	0.030162	0.034057
RS	28	0.845174	1.047709	14651.474899	0.030640	0.034493
RS	29	0.924122	1.047709	14695.164192	0.030731	0.034422
RS	30	1.009663	1.049394	14621.724632	0.030578	0.034133
RS	31	1.102350	1.049394	14471.704486	0.030264	0.033535
RS	32	1.202779	1.055246	14140.523794	0.029571	0.032672
RS	33	1.311596	1.055246	13784.987061	0.028828	0.031621
RS	34	1.429502	1.062249	13237.689729	0.027683	0.030307
RS	35	1.557257	1.062249	12680.294952	0.026518	0.028860
RS	36	1.695682	1.068718	11954.265101	0.024999	0.027185
RS	37	1.845670	1.068718	11218.020044	0.023460	0.025406
RS	38	2.008186	1.073733	10356.806985	0.021659	0.023461
RS	39	2.184276	1.073733	9486.491068	0.019839	0.021448
RS	40	2.375075	1.076780	8546.317153	0.017872	0.019351
RS	41	2.581810	1.076780	7607.050524	0.015908	0.017233
RS	42	2.805813	1.077832	6654.990297	0.013917	0.015120
RS	43	3.048527	1.077832	5725.767876	0.011974	0.013047
RS	44	3.311514	1.077465	4833.831010	0.010109	0.011062
RS	45	3.596467	1.077465	3995.071787	0.008355	0.009186
RS	46	3.905222	1.076593	3230.312853	0.006755	0.007470
RS	47	4.239766	1.076593	2546.369396	0.005325	0.005926
RS	48	4.602253	1.075956	1955.626002	0.004090	0.004585
RS	49	4.995018	1.075956	1458.325670	0.003050	0.003447
RS	50	5.420589	1.075827	1054.221513	0.002205	0.002516
RS	51	5.881707	1.075827	736.689748	0.001541	0.001777
RS	52	6.381340	1.076031	496.240724	0.001038	0.001212
RS	53	6.922707	1.076031	321.368861	0.000672	0.000796
RS	54	7.509292	1.075830	199.409186	0.000417	0.000502
RS	55	8.144872	1.075830	118.086124	0.000247	0.000303
RS	56	8.833541	1.075830	66.495712	0.000139	0.000174
RS	57	9.579732	1.075830	35.457996	0.000074	0.000095
RS	58	10.388251	1.072423	17.860174	0.000037	0.000049
RS	59	11.264302	1.072423	8.399303	0.000018	0.000024
RS	60	12.213527	1.072423	3.684996	0.000008	0.000011
RS	61	13.242038	1.072423	1.499574	0.000003	0.000004
RS	62	14.356458	1.072423	0.562512	0.000001	0.000002
RS	63	15.563961	1.072423	0.275942	0.000001	0.000001
PA	4+25*2+4+6 0.149965542 0.029972374 15.563961166 0.266608329 0.529134180 0.844424678 1.163165910 1.370556575 1.443193143 1.418890058 1.343906366 1.254482183 1.174267854 1.113993386 1.075150498 1.054611393 1.047708753 1.049394350 1.055246069 1.062249303 1.068717537 1.073732631 1.076779796 1.077832217 1.077464850 1.076593482 1.075956271 1.075827059 1.076031338 1.075829651 1.072422842
//
IT	4589
RD	3
LK	-6035386.122956
QD	-1752.769151 -> -1617.153719
RI	0.0250233598
TR	0.148849	0.029911
MT	15.766419
MM	C_pi: 0.977974, n_recomb: 474865.235721
RS	0	0.000000	0.231820	16607.046883	0.034972	0.016027
RS	1	0.008375	0.231820	17335.446383	0.036506	0.022687
RS	2	0.017451	0.231820	18039.069195	0.037988	0.024000
RS	3	0.027287	0.231820	18707.492042	0.039395	0.026575
RS	4	0.037947	0.488663	9289.896309	0.019563	0.014502
RS	5	0.049500	0.488663	9824.752206	0.020690	0.015598
RS	6	0.062020	0.842564	6048.853668	0.012738	0.010444
RS	7	0.075589	0.842564	6447.732162	0.013578	0.011016
RS	8	0.090294	1.236222	4691.908580	0.009881	0.008441
RS	9	0.106231	1.236222	5018.256040	0.010568	0.009012
RS	10	0.123502	1.503401	4414.496650	0.009296	0.008271
RS	11	0.142220	1.503401	4723.922483	0.009948	0.009030
RS	12	0.162506	1.593049	4767.463245	0.010040	0.009401
RS	13	0.184490	1.593049	5094.718984	0.010729	0.010326
RS	14	0.208315	1.550496	5586.049721	0.011763	0.011528
RS	15	0.234136	1.550496	5952.134481	0.012534	0.012638
RS	16	0.262119	1.439705	6815.467851	0.014352	0.014617
RS	17	0.292446	1.439705	7229.334042	0.015224	0.016001
RS	18	0.325313	1.312492	8386.451351	0.017661	0.018715
RS	19	0.360932	1.312492	8840.337123	0.018617	0.020337
RS	20	0.399534	1.202256	10134.910274	0.021343	0.023453
RS	21	0.441368	1.202256	10599.567186	0.022321	0.025114
RS	22	0.486707	1.122514	11820.635432	0.024893	0.028090
RS	23	0.535842	1.122514	12248.939721	0.025795	0.029518
RS	24	0.589093	1.073584	13206.175986	0.027810	0.031831
RS	25	0.646803	1.073584	13544.970511	0.028524	0.032812
RS	26	0.709346	1.050009	14129.081858	0.029754	0.034170
RS	27	0.777127	1.050009	14331.759050	0.030181	0.034593
RS	28	0.850584	1.044887	14525.213562	0.030588	0.034958
RS	29	0.930194	1.044887	14558.801942	0.030659	0.034815
RS	30	1.016470	1.051124	14415.098502	0.030356	0.034359
RS	31	1.109972	1.051124	14260.751469	0.030031	0.033717
RS	32	1.211305	1.062582	13857.451773	0.029182	0.032673
RS	33	1.321123	1.062582	13508.551146	0.028447	0.031608
RS	34	1.440139	1.075118	12908.949237	0.027184	0.030149
RS	35	1.569123	1.075118	12371.754860	0.026053	0.028715
RS	36	1.708908	1.086452	11621.449087	0.024473	0.026948
RS	37	1.860400	1.086452	10918.239926	0.022992	0.025204
RS	38	2.024580	1.095348	10059.861198	0.021185	0.023222
RS	39	2.202508	1.095348	9231.353148	0.019440	0.021256
RS	40	2.395339	1.101112	8314.231054	0.017509	0.019164
RS	41	2.604318	1.101112	7419.004914	0.015623	0.017095
RS	42	2.830798	1.103752	6499.458698	0.013687	0.015010
RS	43	3.076246	1.103752	5609.493754	0.011813	0.012978
RS	44	3.342250	1.104167	4748.466275	0.010000	0.011024
RS	45	3.630531	1.104167	3939.169114	0.008295	0.009178
RS	46	3.942955	1.103750	3196.574028	0.006732	0.007482
RS	47	4.281544	1.103750	2530.755426	0.005329	0.005953
RS	48	4.648488	1.103606	1951.896443	0.004110	0.004620
RS	49	5.046164	1.103606	1462.973221	0.003081	0.003485
RS	50	5.477144	1.104118	1062.825419	0.002238	0.002553
RS	51	5.944217	1.104118	747.183521	0.001573	0.001811
RS	52	6.450407	1.105005	506.302155	0.001066	0.001241
RS	53	6.998990	1.105005	330.229596	0.000695	0.000819
RS	54	7.593515	1.105234	206.407962	0.000435	0.000520
RS	55	8.237830	1.105234	123.251445	0.000260	0.000316
RS	56	8.936105	1.105234	70.021750	0.000147	0.000183
RS	57	9.692859	1.105234	37.691927	0.000079	0.000100
RS	58	10.512990	1.100653	19.189367	0.000040	0.000052
RS	59	11.401804	1.100653	9.114143	0.000019	0.000025
RS	60	12.365055	1.100653	4.040873	0.000009	0.000011
RS	61	13.408976	1.100653	1.662857	0.000004	0.000005
RS	62	14.540324	1.100653	0.631199	0.000001	0.000002
RS	63	15.766419	1.100653	0.315312	0.000001	0.000001
PA	4+25*2+4+6 0.148848596 0.029910633 15.766419004 0.231820307 0.488663016 0.842564421 1.236222078 1.503401393 1.593048632 1.550495596 1.439704501 1.312491648 1.202255622 1.122513729 1.073583837 1.050009055 1.044887089 1.051123698 1.062582441 1.075117949 1.086451637 1.095347550 1.101111548 1.103751766 1.104166778 1.103750215 1.103605881 1.104117798 1.105004602 1.105234043 1.100652506
//
IT	4090
RD	4
LK	-6035153.334846
QD	-1621.866834 -> -1546.816416
RI	0.0293076141
TR	0.147742	0.029865
MT	15.953197
MM	C_pi: 0.979958, n_recomb: 475095.648965
RS	0	0.000000	0.219560	17566.551551	0.036975	0.015952
RS	1	0.008395	0.219560	18300.139250	0.038519	0.022748
RS	2	0.017495	0.219560	19000.949950	0.039994	0.024524
RS	3	0.027358	0.219560	19657.481424	0.041376	0.027711
RS	4	0.038050	0.466922	9658.768319	0.020330	0.014585
RS	5	0.049639	0.466922	10204.202034	0.021478	0.016073
RS	6	0.062201	0.843062	5996.530947	0.012622	0.010186
RS	7	0.075818	0.843062	6392.824893	0.013456	0.010972
RS	8	0.090577	1.292046	4455.431711	0.009378	0.008038
RS	9	0.106576	1.292046	4768.740736	0.010037	0.008711
RS	10	0.123918	1.606982	4105.261989	0.008641	0.007835
RS	11	0.142716	1.606982	4397.274126	0.009256	0.008623
RS	12	0.163092	1.710993	4421.162862	0.009306	0.008964
RS	13	0.185178	1.710993	4729.915277	0.009956	0.009863
RS	14	0.209118	1.653760	5228.225784	0.011005	0.011115
RS	15	0.235069	1.653760	5577.478180	0.011740	0.012154
RS	16	0.263197	1.513248	6488.312161	0.013657	0.014284
RS	17	0.293687	1.513248	6890.158321	0.014503	0.015567
RS	18	0.326737	1.354589	8148.571799	0.017151	0.018556
RS	19	0.362561	1.354589	8597.369723	0.018096	0.020071
RS	20	0.401393	1.219923	10032.283087	0.021116	0.023549
RS	21	0.443485	1.219923	10497.388042	0.022095	0.025116
RS	22	0.489110	1.124942	11856.060686	0.024955	0.028442
RS	23	0.538565	1.124942	12285.495350	0.025859	0.029795
RS	24	0.592172	1.068621	13332.868735	0.028064	0.032337
RS	25	0.650279	1.068621	13668.600644	0.028770	0.033259
RS	26	0.713264	1.043392	14273.715995	0.030044	0.034674
RS	27	0.781537	1.043392	14467.878831	0.030453	0.035052
RS	28	0.855542	1.040507	14621.224331	0.030775	0.035327
RS	29	0.935758	1.040507	14643.960975	0.030823	0.035156
RS	30	1.022709	1.051207	14427.997516	0.030369	0.034531
RS	31	1.116960	1.051207	14265.699144	0.030027	0.033881
RS	32	1.219123	1.067936	13788.754736	0.029023	0.032663
RS	33	1.329862	1.067936	13439.290503	0.028288	0.031609
RS	34	1.449898	1.085606	12783.491222	0.026907	0.030013
RS	35	1.580010	1.085606	12255.335711	0.025796	0.028608
RS	36	1.721046	1.101454	11472.593688	0.024148	0.026754
RS	37	1.873921	1.101454	10787.648430	0.022706	0.025051
RS	38	2.039630	1.113977	9919.479299	0.020879	0.023030
RS	39	2.219250	1.113977	9115.620713	0.019187	0.021111
RS	40	2.413949	1.122316	8205.865123	0.017272	0.019017
RS	41	2.624993	1.122316	7337.021657	0.015443	0.016994
RS	42	2.853754	1.126513	6433.572788	0.013542	0.014928
RS	43	3.101719	1.126513	5566.759591	0.011717	0.012933
RS	44	3.370501	1.127780	4721.900569	0.009939	0.011002
RS	45	3.661847	1.127780	3929.105319	0.008270	0.009180
RS	46	3.977651	1.127965	3197.268115	0.006730	0.007499
RS	47	4.319966	1.127965	2540.450239	0.005347	0.005982
RS	48	4.691018	1.128510	1965.885367	0.004138	0.004654
RS	49	5.093220	1.128510	1479.795711	0.003115	0.003522
RS	50	5.529187	1.129880	1079.307891	0.002272	0.002588
RS	51	6.001752	1.129880	762.701985	0.001605	0.001843
RS	52	6.513989	1.131654	519.356683	0.001093	0.001268
RS	53	7.069228	1.131654	340.860490	0.000717	0.000841
RS	54	7.671079	1.132526	214.380452	0.000451	0.000536
RS	55	8.323454	1.132526	128.961197	0.000271	0.000327
RS	56	9.030596	1.132526	73.844168	0.000155	0.000191
RS	57	9.797102	1.132526	40.083757	0.000084	0.000105
RS	58	10.627955	1.126993	20.600048	0.000043	0.000055
RS	59	11.528558	1.126993	9.871722	0.000021	0.000027
RS	60	12.504766	1.126993	4.418385	0.000009	0.000012
RS	61	13.562925	1.126993	1.836580	0.000004	0.000005
RS	62	14.709917	1.126993	0.704625	0.000001	0.000002
RS	63	15.953197	1.126993	0.357829	0.000001	0.000001
PA	4+25*2+4+6 0.147741788 0.029864765 15.953196555 0.219559731 0.466922176 0.843062008 1.292045514 1.606982328 1.710992534 1.653759843 1.513248195 1.354589097 1.219922970 1.124941652 1.068621239 1.043392024 1.040507052 1.051206900 1.067936009 1.085605869 1.101453633 1.113977033 1.122316254 1.126513089 1.127779598 1.127964644 1.128510203 1.129880259 1.131653990 1.132525601 1.126992709
//
IT	4574
RD	5
LK	-6035017.866379
QD	-1546.337092 -> -1496.041142
RI	0.0311780024
TR	0.146717	0.029835
MT	16.122378
MM	C_pi: 0.984934, n_recomb: 477002.925795
RS	0	0.000000	0.215608	17990.868693	0.037716	0.015866
RS	1	0.008413	0.215608	18729.924621	0.039266	0.022722
RS	2	0.017534	0.215608	19433.002328	0.040740	0.024673
RS	3	0.027422	0.215608	20088.120968	0.042113	0.028116
RS	4	0.038142	0.451709	10011.119522	0.020988	0.014826
RS	5	0.049763	0.451709	10568.188075	0.022155	0.016523
RS	6	0.062363	0.840547	6023.774155	0.012628	0.010114
RS	7	0.076023	0.840547	6422.266116	0.013464	0.011019
RS	8	0.090831	1.331850	4330.415553	0.009078	0.007807
RS	9	0.106886	1.331850	4637.288054	0.009722	0.008533
RS	10	0.124291	1.686628	3923.110705	0.008225	0.007553
RS	11	0.143160	1.686628	4205.097789	0.008816	0.008350
RS	12	0.163617	1.804633	4210.399514	0.008827	0.008659
RS	13	0.185795	1.804633	4508.089032	0.009451	0.009533
RS	14	0.209839	1.737395	5006.974925	0.010497	0.010806
RS	15	0.235906	1.737395	5346.169238	0.011208	0.011788
RS	16	0.264166	1.573204	6290.262642	0.013187	0.014012
RS	17	0.294803	1.573204	6685.650572	0.014016	0.015217
RS	18	0.328017	1.388473	8025.710579	0.016825	0.018406
RS	19	0.364026	1.388473	8473.672155	0.017764	0.019840
RS	20	0.403064	1.233494	10029.197640	0.021025	0.023602
RS	21	0.445387	1.233494	10498.006734	0.022008	0.025100
RS	22	0.491270	1.126019	11979.162595	0.025113	0.028710
RS	23	0.541014	1.126019	12412.356064	0.026022	0.030013
RS	24	0.594942	1.063806	13541.247118	0.028388	0.032741
RS	25	0.653407	1.063806	13876.113747	0.029090	0.033629
RS	26	0.716791	1.037445	14499.845622	0.030398	0.035084
RS	27	0.785507	1.037445	14687.254283	0.030791	0.035440
RS	28	0.860004	1.036669	14802.975171	0.031033	0.035625
RS	29	0.940769	1.036669	14815.909226	0.031060	0.035444
RS	30	1.028328	1.051339	14533.142729	0.030468	0.034666
RS	31	1.123254	1.051339	14362.631239	0.030110	0.034020
RS	32	1.226166	1.072703	13817.879580	0.028968	0.032649
RS	33	1.337736	1.072703	13465.550757	0.028229	0.031614
RS	34	1.458692	1.094868	12757.280071	0.026745	0.029899
RS	35	1.589824	1.094868	12233.331119	0.025646	0.028524
RS	36	1.731988	1.114670	11418.150145	0.023937	0.026596
RS	37	1.886112	1.114670	10744.153309	0.022524	0.024931
RS	38	2.053203	1.130389	9862.184680	0.020675	0.022875
RS	39	2.234351	1.130389	9073.860645	0.019023	0.020998
RS	40	2.430739	1.141013	8164.431543	0.017116	0.018901
RS	41	2.643649	1.141013	7312.227776	0.015330	0.016917
RS	42	2.874471	1.146609	6416.500035	0.013452	0.014865
RS	43	3.124711	1.146609	5563.785101	0.011664	0.012902
RS	44	3.396005	1.148687	4727.136102	0.009910	0.010988
RS	45	3.690122	1.148687	3943.530014	0.008267	0.009187
RS	46	4.008984	1.149529	3216.141881	0.006742	0.007517
RS	47	4.354671	1.149529	2563.245082	0.005374	0.006011
RS	48	4.729440	1.150883	1988.794357	0.004169	0.004685
RS	49	5.135739	1.150883	1502.559634	0.003150	0.003556
RS	50	5.576219	1.153259	1099.446524	0.002305	0.002619
RS	51	6.053757	1.153259	780.444376	0.001636	0.001872
RS	52	6.571469	1.156073	533.630899	0.001119	0.001291
RS	53	7.132737	1.156073	352.169685	0.000738	0.000861
RS	54	7.741224	1.157741	222.688770	0.000467	0.000551
RS	55	8.400903	1.157741	134.853243	0.000283	0.000338
RS	56	9.116080	1.157741	77.767168	0.000163	0.000198
RS	57	9.891425	1.157741	42.533041	0.000089	0.000110
RS	58	10.731999	1.151422	22.043820	0.000046	0.000058
RS	59	11.643290	1.151422	10.649784	0.000022	0.000029
RS	60	12.631248	1.151422	4.807992	0.000010	0.000013
RS	61	13.702322	1.151422	2.016965	0.000004	0.000006
RS	62	14.863505	1.151422	0.781419	0.000002	0.000002
RS	63	16.122378	1.151422	0.402875	0.000001	0.000001
PA	4+25*2+4+6 0.146716670 0.029834931 16.122377945 0.215607838 0.451709008 0.840546674 1.331850200 1.686628316 1.804632602 1.737395228 1.573203692 1.388472686 1.233493556 1.126019307 1.063805913 1.037445070 1.036668693 1.051339231 1.072703435 1.094867792 1.114670119 1.130389076 1.141012744 1.146609442 1.148686912 1.149528950 1.150882897 1.153259057 1.156072903 1.157740695 1.151421542
//
IT	3890
RD	6
LK	-6034924.919931
QD	-1492.945404 -> -1456.196734
RI	0.0317856010
TR	0.145800	0.029822
MT	16.272197
MM	C_pi: 0.990951, n_recomb: 479672.158680
RS	0	0.000000	0.215269	18151.354745	0.037841	0.015785
RS	1	0.008429	0.215269	18897.052649	0.039396	0.022658
RS	2	0.017568	0.215269	19606.092792	0.040874	0.024643
RS	3	0.027478	0.215269	20266.308003	0.042250	0.028162
RS	4	0.038222	0.439384	10363.367525	0.021605	0.015140
RS	5	0.049873	0.439384	10932.649579	0.022792	0.016957
RS	6	0.062505	0.834993	6099.603999	0.012716	0.010134
RS	7	0.076202	0.834993	6503.018211	0.013557	0.011117
RS	8	0.091054	1.359254	4268.779452	0.008899	0.007668
RS	9	0.107158	1.359254	4572.936154	0.009533	0.008427
RS	10	0.124619	1.747718	3811.922374	0.007947	0.007358
RS	11	0.143551	1.747718	4088.025352	0.008523	0.008160
RS	12	0.164079	1.879680	4074.383288	0.008494	0.008435
RS	13	0.186338	1.879680	4365.129384	0.009100	0.009289
RS	14	0.210473	1.806654	4859.373137	0.010131	0.010562
RS	15	0.236642	1.806654	5192.130818	0.010824	0.011500
RS	16	0.265017	1.623993	6158.139370	0.012838	0.013781
RS	17	0.295783	1.623993	6549.791023	0.013655	0.014925
RS	18	0.329143	1.417503	7955.332137	0.016585	0.018261
RS	19	0.365314	1.417503	8404.238607	0.017521	0.019633
RS	20	0.404535	1.245281	10063.435373	0.020980	0.023620
RS	21	0.447061	1.245281	10537.154887	0.021967	0.025068
RS	22	0.493171	1.127194	12127.845036	0.025284	0.028913
RS	23	0.543168	1.127194	12565.906607	0.026197	0.030182
RS	24	0.597380	1.059992	13769.732648	0.028707	0.033068
RS	25	0.656160	1.059992	14105.033947	0.029406	0.033933
RS	26	0.719895	1.032685	14747.078086	0.030744	0.035420
RS	27	0.789002	1.032685	14929.234575	0.031124	0.035763
RS	28	0.863935	1.033726	15011.919104	0.031296	0.035869
RS	29	0.945182	1.033726	15016.463716	0.031306	0.035685
RS	30	1.033278	1.051813	14674.242953	0.030592	0.034774
RS	31	1.128800	1.051813	14496.279278	0.030221	0.034137
RS	32	1.232373	1.077153	13891.439742	0.028960	0.032634
RS	33	1.344676	1.077153	13535.707788	0.028219	0.031618
RS	34	1.466444	1.103159	12780.810825	0.026645	0.029804
RS	35	1.598476	1.103159	12258.801870	0.025557	0.028457
RS	36	1.741637	1.126341	11413.892237	0.023795	0.026467
RS	37	1.896864	1.126341	10746.832267	0.022405	0.024835
RS	38	2.065175	1.144802	9850.427929	0.020536	0.022752
RS	39	2.247673	1.144802	9072.332149	0.018914	0.020910
RS	40	2.445553	1.157391	8160.022900	0.017012	0.018810
RS	41	2.660112	1.157391	7318.650684	0.015258	0.016859
RS	42	2.892756	1.164200	6426.125158	0.013397	0.014818
RS	43	3.145009	1.164200	5582.099850	0.011637	0.012881
RS	44	3.418523	1.167019	4749.123895	0.009901	0.010980
RS	45	3.715092	1.167019	3970.420871	0.008277	0.009196
RS	46	4.036657	1.168539	3243.884524	0.006763	0.007535
RS	47	4.385327	1.168539	2592.063636	0.005404	0.006037
RS	48	4.763385	1.170783	2015.436139	0.004202	0.004713
RS	49	5.173309	1.170783	1527.536061	0.003185	0.003586
RS	50	5.617784	1.174281	1120.664005	0.002336	0.002646
RS	51	6.099723	1.174281	798.669251	0.001665	0.001897
RS	52	6.622284	1.178256	547.998378	0.001142	0.001313
RS	53	7.188890	1.178256	363.445627	0.000758	0.000879
RS	54	7.803254	1.180843	230.903698	0.000481	0.000565
RS	55	8.469402	1.180843	140.675834	0.000293	0.000348
RS	56	9.191698	1.180843	81.649538	0.000170	0.000205
RS	57	9.974874	1.180843	44.964317	0.000094	0.000115
RS	58	10.824063	1.173872	23.482443	0.000049	0.000061
RS	59	11.744827	1.173872	11.430018	0.000024	0.000030
RS	60	12.743201	1.173872	5.201505	0.000011	0.000014
RS	61	13.825726	1.173872	2.200619	0.000005	0.000006
RS	62	14.999494	1.173872	0.860293	0.000002	0.000002
RS	63	16.272197	1.173872	0.449823	0.000001	0.000001
PA	4+25*2+4+6 0.145800195 0.029822155 16.272196795 0.215269388 0.439384298 0.834993135 1.359254350 1.747718117 1.879679913 1.806654033 1.623992659 1.417503366 1.245280595 1.127194105 1.059991872 1.032685141 1.033726487 1.051813477 1.077152504 1.103159366 1.126341217 1.144802244 1.157391034 1.164199559 1.167018560 1.168538929 1.170783441 1.174281276 1.178255546 1.180843042 1.173872429
//
IT	4194
RD	7
LK	-6034856.120912
QD	-1452.260149 -> -1424.069768
RI	0.0317410037
TR	0.144994	0.029826
MT	16.402768
MM	C_pi: 0.997133, n_recomb: 482676.160555
RS	0	0.000000	0.216668	18176.581579	0.037658	0.015712
RS	1	0.008442	0.216668	18929.395759	0.039218	0.022578
RS	2	0.017598	0.216668	19646.173837	0.040703	0.024526
RS	3	0.027526	0.216668	20314.715859	0.042088	0.028027
RS	4	0.038292	0.428811	10712.194938	0.022193	0.015481
RS	5	0.049967	0.428811	11293.672332	0.023398	0.017371
RS	6	0.062628	0.827546	6202.528252	0.012850	0.010201
RS	7	0.076358	0.827546	6612.291064	0.013699	0.011239
RS	8	0.091247	1.377794	4244.286695	0.008793	0.007580
RS	9	0.107393	1.377794	4547.880701	0.009422	0.008365
RS	10	0.124902	1.794753	3743.243755	0.007755	0.007218
RS	11	0.143889	1.794753	4015.939604	0.008320	0.008023
RS	12	0.164479	1.940279	3983.599547	0.008253	0.008263
RS	13	0.186808	1.940279	4269.892061	0.008846	0.009104
RS	14	0.211021	1.864822	4755.969813	0.009853	0.010364
RS	15	0.237279	1.864822	5084.430907	0.010534	0.011270
RS	16	0.265754	1.667960	6063.889321	0.012563	0.013580
RS	17	0.296633	1.667960	6453.268524	0.013370	0.014678
RS	18	0.330118	1.443196	7911.250642	0.016390	0.018121
RS	19	0.366431	1.443196	8361.833916	0.017324	0.019444
RS	20	0.405809	1.256086	10110.458765	0.020947	0.023613
RS	21	0.448511	1.256086	10589.422438	0.021939	0.025022
RS	22	0.494819	1.128774	12278.327316	0.025438	0.029067
RS	23	0.545036	1.128774	12721.672589	0.026357	0.030309
RS	24	0.599493	1.057199	13994.787255	0.028994	0.033333
RS	25	0.658548	1.057199	14331.332300	0.029691	0.034182
RS	26	0.722588	1.029014	14991.883582	0.031060	0.035699
RS	27	0.792034	1.029014	15170.006350	0.031429	0.036033
RS	28	0.867344	1.031572	15224.439965	0.031542	0.036072
RS	29	0.949011	1.031572	15221.938164	0.031537	0.035887
RS	30	1.037573	1.052568	14827.515226	0.030719	0.034861
RS	31	1.133612	1.052568	14643.064451	0.030337	0.034233
RS	32	1.237760	1.081289	13985.646786	0.028975	0.032619
RS	33	1.350699	1.081289	13626.562184	0.028231	0.031622
RS	34	1.473174	1.110547	12830.985640	0.026583	0.029725
RS	35	1.605988	1.110547	12309.702864	0.025503	0.028403
RS	36	1.750015	1.136583	11438.367579	0.023698	0.026362
RS	37	1.906202	1.136583	10775.753641	0.022325	0.024759
RS	38	2.075574	1.157365	9865.493584	0.020439	0.022653
RS	39	2.259246	1.157365	9094.186318	0.018841	0.020841
RS	40	2.458424	1.171620	8177.438068	0.016942	0.018739
RS	41	2.674418	1.171620	7343.095911	0.015213	0.016816
RS	42	2.908647	1.179462	6451.087425	0.013365	0.014784
RS	43	3.162650	1.179462	5612.242995	0.011627	0.012869
RS	44	3.438098	1.182947	4780.144441	0.009903	0.010978
RS	45	3.736800	1.182947	4003.637970	0.008295	0.009208
RS	46	4.060720	1.185155	3275.747271	0.006787	0.007552
RS	47	4.411986	1.185155	2623.317637	0.005435	0.006061
RS	48	4.792908	1.188352	2043.196153	0.004233	0.004738
RS	49	5.205990	1.188352	1552.856293	0.003217	0.003613
RS	50	5.653945	1.193065	1141.679504	0.002365	0.002670
RS	51	6.139719	1.193065	816.513251	0.001692	0.001920
RS	52	6.666504	1.198295	561.903718	0.001164	0.001332
RS	53	7.237763	1.198295	374.335132	0.000776	0.000894
RS	54	7.857250	1.201914	238.809089	0.000495	0.000577
RS	55	8.529036	1.201914	146.300198	0.000303	0.000358
RS	56	9.257538	1.201914	85.417498	0.000177	0.000212
RS	57	10.047543	1.201914	47.337092	0.000098	0.000119
RS	58	10.904245	1.194411	24.894631	0.000052	0.000064
RS	59	11.833272	1.194411	12.201919	0.000025	0.000032
RS	60	12.840733	1.194411	5.594076	0.000012	0.000015
RS	61	13.933247	1.194411	2.385470	0.000005	0.000006
RS	62	15.117997	1.194411	0.940438	0.000002	0.000003
RS	63	16.402768	1.194411	0.498269	0.000001	0.000001
PA	4+25*2+4+6 0.144994398 0.029825618 16.402768412 0.216668178 0.428810926 0.827546030 1.377793832 1.794753495 1.940278839 1.864822439 1.667959635 1.443196034 1.256086495 1.128774320 1.057199297 1.029013637 1.031571691 1.052567799 1.081289251 1.110546894 1.136583358 1.157364678 1.171620062 1.179461847 1.182946903 1.185154716 1.188352015 1.193064775 1.198295113 1.201914241 1.194411119
//
IT	4317
RD	8
LK	-6034802.884566
QD	-1419.949860 -> -1397.588999
RI	0.0313540116
TR	0.144287	0.029843
MT	16.516053
MM	C_pi: 1.003129, n_recomb: 485809.127333
RS	0	0.000000	0.218951	18130.539068	0.037320	0.015650
RS	1	0.008454	0.218951	18890.391765	0.038884	0.022493
RS	2	0.017623	0.218951	19615.493111	0.040377	0.024369
RS	3	0.027567	0.218951	20293.695681	0.041773	0.027802
RS	4	0.038352	0.419617	11050.814851	0.022747	0.015826
RS	5	0.050049	0.419617	11644.067835	0.023968	0.017761
RS	6	0.062734	0.819298	6318.674189	0.013006	0.010289
RS	7	0.076492	0.819298	6735.425626	0.013864	0.011371
RS	8	0.091413	1.390309	4241.867461	0.008732	0.007524
RS	9	0.107596	1.390309	4546.157302	0.009358	0.008329
RS	10	0.125146	1.831207	3701.552529	0.007619	0.007113
RS	11	0.144181	1.831207	3972.408774	0.008177	0.007924
RS	12	0.164824	1.989479	3922.346792	0.008074	0.008130
RS	13	0.187213	1.989479	4205.810109	0.008657	0.008962
RS	14	0.211495	1.914078	4681.685253	0.009637	0.010200
RS	15	0.237829	1.914078	5007.244096	0.010307	0.011083
RS	16	0.266390	1.706500	5993.918765	0.012338	0.013404
RS	17	0.297365	1.706500	6381.904719	0.013137	0.014466
RS	18	0.330960	1.466297	7882.077738	0.016225	0.017988
RS	19	0.367394	1.466297	8334.630957	0.017156	0.019272
RS	20	0.406908	1.266199	10160.711705	0.020915	0.023590
RS	21	0.449764	1.266199	10644.894696	0.021912	0.024966
RS	22	0.496242	1.130736	12422.255184	0.025570	0.029183
RS	23	0.546649	1.130736	12870.983277	0.026494	0.030404
RS	24	0.601319	1.055257	14208.291557	0.029247	0.033550
RS	25	0.660610	1.055257	14546.608251	0.029943	0.034386
RS	26	0.724913	1.026225	15225.815338	0.031341	0.035932
RS	27	0.794653	1.026225	15400.880030	0.031702	0.036259
RS	28	0.870289	1.030044	15431.268758	0.031764	0.036241
RS	29	0.952320	1.030044	15422.888972	0.031747	0.036055
RS	30	1.041285	1.053520	14982.705519	0.030841	0.034932
RS	31	1.137772	1.053520	14792.690787	0.030450	0.034312
RS	32	1.242416	1.085119	14089.378886	0.029002	0.032606
RS	33	1.355907	1.085119	13727.175982	0.028256	0.031624
RS	34	1.478993	1.117119	12896.274232	0.026546	0.029660
RS	35	1.612484	1.117119	12374.990431	0.025473	0.028359
RS	36	1.757262	1.145554	11480.396431	0.023631	0.026277
RS	37	1.914279	1.145554	10820.536742	0.022273	0.024699
RS	38	2.084570	1.168287	9897.358524	0.020373	0.022575
RS	39	2.269259	1.168287	9130.441930	0.018794	0.020788
RS	40	2.469561	1.183944	8208.478594	0.016897	0.018685
RS	41	2.686798	1.183944	7378.504523	0.015188	0.016784
RS	42	2.922400	1.192659	6485.301714	0.013349	0.014760
RS	43	3.177920	1.192659	5649.205302	0.011628	0.012862
RS	44	3.455043	1.196742	4816.124960	0.009914	0.010979
RS	45	3.755594	1.196742	4039.995060	0.008316	0.009221
RS	46	4.081555	1.199642	3309.305103	0.006812	0.007569
RS	47	4.435073	1.199642	2655.214130	0.005466	0.006084
RS	48	4.818478	1.203844	2070.798294	0.004263	0.004760
RS	49	5.234298	1.203844	1577.633106	0.003247	0.003637
RS	50	5.685271	1.209849	1161.907199	0.002392	0.002691
RS	51	6.174371	1.209849	833.592564	0.001716	0.001940
RS	52	6.704820	1.216418	575.107503	0.001184	0.001348
RS	53	7.280115	1.216418	384.689183	0.000792	0.000909
RS	54	7.904047	1.221155	246.318022	0.000507	0.000588
RS	55	8.580727	1.221155	151.673220	0.000312	0.000366
RS	56	9.314615	1.221155	89.039359	0.000183	0.000218
RS	57	10.110548	1.221155	49.633011	0.000102	0.000123
RS	58	10.973770	1.213183	26.270673	0.000054	0.000066
RS	59	11.909972	1.213183	12.959969	0.000027	0.000033
RS	60	12.925322	1.213183	5.982798	0.000012	0.000016
RS	61	14.026512	1.213183	2.570112	0.000005	0.000007
RS	62	15.220799	1.213183	1.021234	0.000002	0.000003
RS	63	16.516053	1.213183	0.547848	0.000001	0.000001
PA	4+25*2+4+6 0.144287480 0.029842683 16.516053309 0.218950519 0.419617412 0.819298200 1.390309199 1.831207372 1.989479084 1.914077927 1.706500072 1.466296508 1.266198846 1.130735672 1.055257458 1.026225149 1.030043875 1.053520412 1.085119119 1.117118610 1.145553898 1.168287378 1.183944365 1.192658827 1.196741732 1.199641716 1.203844166 1.209848748 1.216417942 1.221154580 1.213182646
//
IT	4261
RD	9
LK	-6034760.379500
QD	-1393.440742 -> -1375.251917
RI	0.0308008818
TR	0.143666	0.029871
MT	16.614231
MM	C_pi: 1.008776, n_recomb: 488955.186954
RS	0	0.000000	0.221653	18049.118773	0.036914	0.015596
RS	1	0.008464	0.221653	18815.617184	0.038481	0.022409
RS	2	0.017645	0.221653	19548.948170	0.039981	0.024196
RS	3	0.027603	0.221653	20237.063058	0.041388	0.027537
RS	4	0.038404	0.411626	11373.393451	0.023261	0.016160
RS	5	0.050119	0.411626	11977.758840	0.024497	0.018121
RS	6	0.062826	0.811040	6438.777455	0.013168	0.010386
RS	7	0.076608	0.811040	6862.653809	0.014035	0.011502
RS	8	0.091556	1.398848	4252.349871	0.008697	0.007486
RS	9	0.107770	1.398848	4558.048916	0.009322	0.008309
RS	10	0.125357	1.859687	3677.536654	0.007521	0.007035
RS	11	0.144432	1.859687	3947.571102	0.008073	0.007851
RS	12	0.165122	2.029546	3881.331090	0.007938	0.008025
RS	13	0.187562	2.029546	4163.074450	0.008514	0.008852
RS	14	0.211903	1.956005	4627.643530	0.009464	0.010064
RS	15	0.238303	1.956005	4951.257875	0.010126	0.010930
RS	16	0.266939	1.740520	5940.654031	0.012150	0.013249
RS	17	0.297998	1.740520	6327.811439	0.012941	0.014282
RS	18	0.331686	1.487228	7862.030653	0.016079	0.017862
RS	19	0.368225	1.487228	8316.635361	0.017009	0.019114
RS	20	0.407857	1.275702	10210.170292	0.020882	0.023555
RS	21	0.450844	1.275702	10699.380194	0.021882	0.024905
RS	22	0.497470	1.132972	12556.572996	0.025680	0.029271
RS	23	0.548042	1.132972	13010.609252	0.026609	0.030474
RS	24	0.602894	1.053973	14407.412030	0.029466	0.033729
RS	25	0.662390	1.053973	14747.834643	0.030162	0.034554
RS	26	0.726921	1.024123	15445.588725	0.031589	0.036127
RS	27	0.796915	1.024123	15618.366965	0.031942	0.036448
RS	28	0.872833	1.028993	15628.272177	0.031963	0.036382
RS	29	0.955177	1.028993	15614.996690	0.031935	0.036197
RS	30	1.044491	1.054597	15134.572977	0.030953	0.034990
RS	31	1.141365	1.054597	14939.814941	0.030555	0.034377
RS	32	1.246439	1.088653	14196.359709	0.029034	0.032593
RS	33	1.360407	1.088653	13831.334781	0.028288	0.031625
RS	34	1.484021	1.122965	12969.780535	0.026525	0.029605
RS	35	1.618098	1.122965	12448.050784	0.025458	0.028323
RS	36	1.763524	1.153409	11533.093130	0.023587	0.026209
RS	37	1.921260	1.153409	10874.800205	0.022241	0.024652
RS	38	2.092347	1.177778	9939.760622	0.020329	0.022513
RS	39	2.277915	1.177778	9175.512807	0.018766	0.020747
RS	40	2.479191	1.194606	8247.998412	0.016869	0.018643
RS	41	2.697503	1.194606	7420.478413	0.015176	0.016761
RS	42	2.934294	1.204053	6524.972139	0.013345	0.014743
RS	43	3.191127	1.204053	5689.896993	0.011637	0.012860
RS	44	3.469700	1.208675	4854.572370	0.009928	0.010983
RS	45	3.771853	1.208675	4077.574251	0.008339	0.009234
RS	46	4.099581	1.212267	3343.134409	0.006837	0.007584
RS	47	4.455049	1.212267	2686.725041	0.005495	0.006105
RS	48	4.840605	1.217515	2097.540163	0.004290	0.004779
RS	49	5.258796	1.217515	1601.393033	0.003275	0.003658
RS	50	5.712384	1.224875	1181.049538	0.002415	0.002710
RS	51	6.204365	1.224875	849.719325	0.001738	0.001958
RS	52	6.737990	1.232854	587.499336	0.001202	0.001363
RS	53	7.316782	1.232854	394.440616	0.000807	0.000922
RS	54	7.944566	1.238787	253.391058	0.000518	0.000598
RS	55	8.625488	1.238787	156.770770	0.000321	0.000374
RS	56	9.364045	1.238787	92.500409	0.000189	0.000223
RS	57	10.165116	1.238787	51.843213	0.000106	0.000127
RS	58	11.033994	1.230455	27.604539	0.000056	0.000069
RS	59	11.976416	1.230455	13.701315	0.000028	0.000035
RS	60	12.998608	1.230455	6.366412	0.000013	0.000016
RS	61	14.107322	1.230455	2.754037	0.000006	0.000007
RS	62	15.309882	1.230455	1.102500	0.000002	0.000003
RS	63	16.614231	1.230455	0.598493	0.000001	0.000002
PA	4+25*2+4+6 0.143666081 0.029870698 16.614230861 0.221653428 0.411625650 0.811040130 1.398847843 1.859687481 2.029546347 1.956004787 1.740520086 1.487228174 1.275702498 1.132972245 1.053973202 1.024122995 1.028992786 1.054597467 1.088653456 1.122965346 1.153408867 1.177777701 1.194606432 1.204053381 1.208675042 1.212266500 1.217514801 1.224874923 1.232853910 1.238786960 1.230455289
//
IT	4469
RD	10
LK	-6034725.630009
QD	-1371.111868 -> -1356.021660
RI	0.0301773875
TR	0.143115	0.029907
MT	16.699825
MM	C_pi: 1.014033, n_recomb: 492050.171204
RS	0	0.000000	0.224521	17952.324907	0.036485	0.015551
RS	1	0.008473	0.224521	18724.952156	0.038055	0.022330
RS	2	0.017664	0.224521	19466.093967	0.039561	0.024022
RS	3	0.027634	0.224521	20163.823708	0.040979	0.027261
RS	4	0.038449	0.404706	11676.277684	0.023730	0.016475
RS	5	0.050180	0.404706	12290.986523	0.024979	0.018449
RS	6	0.062905	0.803247	6557.140800	0.013326	0.010482
RS	7	0.076708	0.803247	6987.983346	0.014202	0.011627
RS	8	0.091681	1.404877	4269.963092	0.008678	0.007461
RS	9	0.107922	1.404877	4577.444846	0.009303	0.008299
RS	10	0.125540	1.882172	3665.343056	0.007449	0.006974
RS	11	0.144650	1.882172	3935.228595	0.007998	0.007796
RS	12	0.165380	2.062263	3854.678014	0.007834	0.007942
RS	13	0.187866	2.062263	4135.486128	0.008405	0.008766
RS	14	0.212257	1.991796	4588.393410	0.009325	0.009951
RS	15	0.238715	1.991796	4910.758509	0.009980	0.010804
RS	16	0.267415	1.770680	5899.620104	0.011990	0.013112
RS	17	0.298547	1.770680	6286.340981	0.012776	0.014123
RS	18	0.332316	1.506280	7848.091917	0.015950	0.017743
RS	19	0.368947	1.506280	8304.736237	0.016878	0.018970
RS	20	0.408682	1.284637	10257.331719	0.020846	0.023513
RS	21	0.451783	1.284637	10751.311570	0.021850	0.024841
RS	22	0.498536	1.135388	12680.708830	0.025771	0.029336
RS	23	0.549251	1.135388	13139.892071	0.026704	0.030525
RS	24	0.604263	1.053193	14591.844315	0.029655	0.033877
RS	25	0.663937	1.053193	14934.579337	0.030352	0.034692
RS	26	0.728666	1.022558	15650.519964	0.031807	0.036293
RS	27	0.798881	1.022558	15821.622425	0.032154	0.036608
RS	28	0.875044	1.028317	15813.901987	0.032139	0.036501
RS	29	0.957661	1.028317	15796.554532	0.032104	0.036315
RS	30	1.047279	1.055765	15280.546698	0.031055	0.035038
RS	31	1.144489	1.055765	15081.762608	0.030651	0.034431
RS	32	1.249937	1.091930	14303.085174	0.029068	0.032581
RS	33	1.364319	1.091930	13935.545939	0.028321	0.031625
RS	34	1.488394	1.128198	13047.330025	0.026516	0.029560
RS	35	1.622981	1.128198	12524.886492	0.025454	0.028293
RS	36	1.768972	1.160321	11592.129005	0.023559	0.026154
RS	37	1.927333	1.160321	10934.556691	0.022222	0.024614
RS	38	2.099112	1.186056	9988.717262	0.020300	0.022464
RS	39	2.285446	1.186056	9225.879259	0.018750	0.020716
RS	40	2.487569	1.203861	8292.728022	0.016853	0.018613
RS	41	2.706818	1.203861	7466.261065	0.015174	0.016746
RS	42	2.944644	1.213919	6567.731972	0.013348	0.014733
RS	43	3.202622	1.213919	5732.429136	0.011650	0.012862
RS	44	3.482458	1.219028	4893.993907	0.009946	0.010990
RS	45	3.786005	1.219028	4115.260465	0.008363	0.009248
RS	46	4.115273	1.223309	3376.432015	0.006862	0.007600
RS	47	4.472440	1.223309	2717.298688	0.005522	0.006124
RS	48	4.859870	1.229639	2123.068574	0.004315	0.004797
RS	49	5.280128	1.229639	1623.919187	0.003300	0.003677
RS	50	5.735995	1.238407	1198.991903	0.002437	0.002726
RS	51	6.230488	1.238407	864.833160	0.001758	0.001974
RS	52	6.766880	1.247859	599.054064	0.001217	0.001376
RS	53	7.348722	1.247859	403.578611	0.000820	0.000933
RS	54	7.979865	1.255058	260.025290	0.000528	0.000607
RS	55	8.664485	1.255058	161.591024	0.000328	0.000381
RS	56	9.407113	1.255058	95.798990	0.000195	0.000229
RS	57	10.212667	1.255058	53.966119	0.000110	0.000131
RS	58	11.086475	1.246448	28.895098	0.000059	0.000071
RS	59	12.034324	1.246448	14.424917	0.000029	0.000036
RS	60	13.062484	1.246448	6.744192	0.000014	0.000017
RS	61	14.177763	1.246448	2.936824	0.000006	0.000008
RS	62	15.387541	1.246448	1.184026	0.000002	0.000003
RS	63	16.699825	1.246448	0.650070	0.000001	0.000002
PA	4+25*2+4+6 0.143115470 0.029906784 16.699825183 0.224520762 0.404706297 0.803246665 1.404876978 1.882171929 2.062263273 1.991795588 1.770680275 1.506279909 1.284637319 1.135388213 1.053192705 1.022557866 1.028317083 1.055764631 1.091930081 1.128198443 1.160321119 1.186055946 1.203860685 1.213919215 1.219027858 1.223309494 1.229638848 1.238407000 1.247858718 1.255058003 1.246448068
//
IT	4286
RD	11
LK	-6034696.680354
QD	-1351.873553 -> -1339.154165
RI	0.0295363788
TR	0.142624	0.029949
MT	16.774869
MM	C_pi: 1.018900, n_recomb: 495059.827532
RS	0	0.000000	0.227402	17851.691023	0.036060	0.015512
RS	1	0.008481	0.227402	18629.908659	0.037632	0.022255
RS	2	0.017681	0.227402	19378.308721	0.039143	0.023855
RS	3	0.027661	0.227402	20085.095970	0.040571	0.026991
RS	4	0.038488	0.398760	11957.048058	0.024153	0.016766
RS	5	0.050233	0.398760	12581.294623	0.025414	0.018746
RS	6	0.062974	0.796205	6670.076192	0.013473	0.010574
RS	7	0.076795	0.796205	7107.545043	0.014357	0.011742
RS	8	0.091789	1.409340	4291.253632	0.008668	0.007443
RS	9	0.108055	1.409340	4600.689513	0.009293	0.008294
RS	10	0.125699	1.900057	3661.315686	0.007396	0.006928
RS	11	0.144840	1.900057	3931.509919	0.007941	0.007755
RS	12	0.165605	2.088948	3838.638830	0.007754	0.007877
RS	13	0.188131	2.088948	4119.089537	0.008320	0.008700
RS	14	0.212566	2.022378	4560.357450	0.009212	0.009857
RS	15	0.239075	2.022378	4881.998004	0.009861	0.010699
RS	16	0.267831	1.797493	5867.937761	0.011853	0.012992
RS	17	0.299026	1.797493	6254.509540	0.012634	0.013983
RS	18	0.332867	1.523659	7838.588963	0.015834	0.017633
RS	19	0.369578	1.523659	8297.221116	0.016760	0.018838
RS	20	0.409402	1.293029	10301.730265	0.020809	0.023467
RS	21	0.452603	1.293029	10800.204340	0.021816	0.024776
RS	22	0.499469	1.137895	12795.177430	0.025846	0.029384
RS	23	0.550309	1.137895	13259.303281	0.026783	0.030560
RS	24	0.605460	1.052789	14762.354670	0.029819	0.034000
RS	25	0.665289	1.052789	15107.519859	0.030517	0.034807
RS	26	0.730192	1.021410	15841.060812	0.031998	0.036433
RS	27	0.800599	1.021410	16010.971970	0.032341	0.036743
RS	28	0.876978	1.027933	15987.935763	0.032295	0.036602
RS	29	0.959834	1.027933	15967.203099	0.032253	0.036416
RS	30	1.049716	1.056995	15419.479379	0.031147	0.035076
RS	31	1.147222	1.056995	15217.291331	0.030738	0.034475
RS	32	1.252997	1.094983	14407.575368	0.029103	0.032569
RS	33	1.367742	1.094983	14037.822972	0.028356	0.031624
RS	34	1.492219	1.132909	13126.397543	0.026515	0.029522
RS	35	1.627252	1.132909	12603.081630	0.025458	0.028269
RS	36	1.773738	1.166435	11654.754897	0.023542	0.026109
RS	37	1.932646	1.166435	10997.291107	0.022214	0.024585
RS	38	2.105032	1.193306	10041.675743	0.020284	0.022427
RS	39	2.292037	1.193306	9279.308989	0.018744	0.020694
RS	40	2.494902	1.211920	8340.582075	0.016848	0.018591
RS	41	2.714971	1.211920	7514.121987	0.015178	0.016737
RS	42	2.953704	1.222488	6612.094747	0.013356	0.014729
RS	43	3.212684	1.222488	5775.646224	0.011667	0.012867
RS	44	3.493627	1.228037	4933.509058	0.009965	0.010999
RS	45	3.798397	1.228037	4152.425213	0.008388	0.009263
RS	46	4.129013	1.233005	3408.776353	0.006886	0.007614
RS	47	4.487669	1.233005	2746.671707	0.005548	0.006142
RS	48	4.876741	1.240442	2147.249201	0.004337	0.004813
RS	49	5.298811	1.240442	1645.149871	0.003323	0.003695
RS	50	5.756675	1.250663	1215.724075	0.002456	0.002741
RS	51	6.253370	1.250663	878.944217	0.001775	0.001989
RS	52	6.792189	1.261637	609.794875	0.001232	0.001388
RS	53	7.376704	1.261637	412.122501	0.000832	0.000944
RS	54	8.010791	1.270159	266.236698	0.000538	0.000615
RS	55	8.698654	1.270159	166.142849	0.000336	0.000388
RS	56	9.444853	1.270159	98.939204	0.000200	0.000234
RS	57	10.254337	1.270159	56.003092	0.000113	0.000134
RS	58	11.132471	1.261347	30.142354	0.000061	0.000073
RS	59	12.085078	1.261347	15.130389	0.000031	0.000037
RS	60	13.118475	1.261347	7.115763	0.000014	0.000018
RS	61	14.239512	1.261347	3.118223	0.000006	0.000008
RS	62	15.455623	1.261347	1.265679	0.000003	0.000003
RS	63	16.774869	1.261347	0.702491	0.000001	0.000002
PA	4+25*2+4+6 0.142624070 0.029948739 16.774869411 0.227402385 0.398760228 0.796205265 1.409339835 1.900057325 2.088947831 2.022377929 1.797492696 1.523658692 1.293029430 1.137894873 1.052788935 1.021410071 1.027932657 1.056995009 1.094983307 1.132908949 1.166435463 1.193306368 1.211920284 1.222488388 1.228036501 1.233005429 1.240441603 1.250662620 1.261637126 1.270159500 1.261347229
//
IT	3906
RD	12
LK	-6034672.198504
QD	-1334.972699 -> -1324.110999
RI	0.0289116685
TR	0.142181	0.029995
MT	16.841284
MM	C_pi: 1.023399, n_recomb: 497961.284415
RS	0	0.000000	0.230200	17754.367984	0.035654	0.015478
RS	1	0.008488	0.230200	18537.666559	0.037227	0.022188
RS	2	0.017696	0.230200	19292.734847	0.038743	0.023698
RS	3	0.027685	0.230200	20007.909019	0.040180	0.026736
RS	4	0.038523	0.393668	12215.160637	0.024530	0.017031
RS	5	0.050280	0.393668	12848.157264	0.025802	0.019012
RS	6	0.063035	0.790007	6775.699419	0.013607	0.010658
RS	7	0.076873	0.790007	7219.366805	0.014498	0.011846
RS	8	0.091885	1.412909	4313.839923	0.008663	0.007429
RS	9	0.108171	1.412909	4625.262967	0.009288	0.008291
RS	10	0.125840	1.914432	3662.856300	0.007356	0.006892
RS	11	0.145008	1.914432	3933.663467	0.007900	0.007724
RS	12	0.165804	2.110702	3830.463475	0.007692	0.007827
RS	13	0.188364	2.110702	4110.981619	0.008256	0.008649
RS	14	0.212839	2.048531	4540.918748	0.009119	0.009779
RS	15	0.239392	2.048531	4862.234064	0.009764	0.010613
RS	16	0.268198	1.821396	5843.477302	0.011735	0.012885
RS	17	0.299449	1.821396	6230.111378	0.012511	0.013861
RS	18	0.333353	1.539558	7832.263233	0.015729	0.017531
RS	19	0.370134	1.539558	8292.806053	0.016654	0.018717
RS	20	0.410037	1.300909	10343.168995	0.020771	0.023418
RS	21	0.453327	1.300909	10845.857117	0.021781	0.024711
RS	22	0.500292	1.140441	12900.496356	0.025907	0.029419
RS	23	0.551242	1.140441	13369.336013	0.026848	0.030584
RS	24	0.606517	1.052675	14919.743714	0.029962	0.034104
RS	25	0.666483	1.052675	15267.392668	0.030660	0.034903
RS	26	0.731539	1.020598	16017.782183	0.032167	0.036553
RS	27	0.802117	1.020598	16186.889162	0.032506	0.036859
RS	28	0.878685	1.027790	16150.344698	0.032433	0.036687
RS	29	0.961752	1.027790	16126.811399	0.032386	0.036501
RS	30	1.051869	1.058277	15550.711394	0.031229	0.035107
RS	31	1.149635	1.058277	15345.661502	0.030817	0.034511
RS	32	1.255699	1.097855	14508.443070	0.029136	0.032558
RS	33	1.370765	1.097855	14136.773302	0.028389	0.031622
RS	34	1.495598	1.137190	13205.112537	0.026518	0.029490
RS	35	1.631026	1.137190	12680.856482	0.025466	0.028250
RS	36	1.777948	1.171888	11718.940377	0.023534	0.026074
RS	37	1.937341	1.171888	11061.155998	0.022213	0.024563
RS	38	2.110262	1.199702	10096.726815	0.020276	0.022399
RS	39	2.297861	1.199702	9334.146117	0.018745	0.020678
RS	40	2.501381	1.218982	8390.023973	0.016849	0.018576
RS	41	2.722176	1.218982	7562.799514	0.015188	0.016733
RS	42	2.961711	1.229972	6656.993070	0.013368	0.014728
RS	43	3.221577	1.229972	5818.731436	0.011685	0.012874
RS	44	3.503499	1.235919	4972.495745	0.009986	0.011008
RS	45	3.809350	1.235919	4188.638987	0.008412	0.009278
RS	46	4.141160	1.241570	3439.897678	0.006908	0.007629
RS	47	4.501132	1.241570	2774.690321	0.005572	0.006159
RS	48	4.891658	1.250135	2170.017483	0.004358	0.004827
RS	49	5.315330	1.250135	1665.071989	0.003344	0.003710
RS	50	5.774961	1.261845	1231.270260	0.002473	0.002753
RS	51	6.273605	1.261845	892.085257	0.001791	0.002002
RS	52	6.814571	1.274388	619.756585	0.001245	0.001399
RS	53	7.401452	1.274388	420.100140	0.000844	0.000954
RS	54	8.038145	1.284290	272.045660	0.000546	0.000623
RS	55	8.728878	1.284290	170.439291	0.000342	0.000394
RS	56	9.478238	1.284290	101.928623	0.000205	0.000238
RS	57	10.291200	1.284290	57.958077	0.000116	0.000137
RS	58	11.173164	1.275323	31.348458	0.000063	0.000075
RS	59	12.129985	1.275323	15.818398	0.000032	0.000038
RS	60	13.168017	1.275323	7.481225	0.000015	0.000018
RS	61	14.294153	1.275323	3.298180	0.000007	0.000008
RS	62	15.515871	1.275323	1.347400	0.000003	0.000003
RS	63	16.841284	1.275323	0.755702	0.000002	0.000002
PA	4+25*2+4+6 0.142181344 0.029994539 16.841284120 0.230200359 0.393667990 0.790006742 1.412909299 1.914432205 2.110702392 2.048530964 1.821395816 1.539558229 1.300909124 1.140440708 1.052675230 1.020597677 1.027789531 1.058277221 1.097855015 1.137189597 1.171888167 1.199702072 1.218982083 1.229972017 1.235919198 1.241570286 1.250134919 1.261845012 1.274387942 1.284289682 1.275322764
//
IT	4427
RD	13
LK	-6034651.234037
QD	-1319.896605 -> -1310.520231
RI	0.0283180794
TR	0.141780	0.030043
MT	16.900485
MM	C_pi: 1.027556, n_recomb: 500745.697050
RS	0	0.000000	0.232864	17663.877432	0.035275	0.015449
RS	1	0.008494	0.232864	18451.801111	0.036849	0.022126
RS	2	0.017709	0.232864	19212.971962	0.038369	0.023554
RS	3	0.027706	0.232864	19935.852523	0.039812	0.026501
RS	4	0.038553	0.389328	12450.840717	0.024865	0.017270
RS	5	0.050321	0.389328	13091.844052	0.026145	0.019250
RS	6	0.063089	0.784676	6873.030953	0.013726	0.010734
RS	7	0.076941	0.784676	7322.429225	0.014623	0.011938
RS	8	0.091970	1.415994	4336.375335	0.008660	0.007418
RS	9	0.108275	1.415994	4649.741901	0.009286	0.008289
RS	10	0.125965	1.926070	3668.299448	0.007326	0.006864
RS	11	0.145158	1.926070	3939.926269	0.007868	0.007701
RS	12	0.165980	2.128392	3828.259088	0.007645	0.007788
RS	13	0.188572	2.128392	4109.164472	0.008206	0.008611
RS	14	0.213082	2.070879	4528.270527	0.009043	0.009713
RS	15	0.239674	2.070879	4849.574514	0.009685	0.010542
RS	16	0.268525	1.842756	5824.759418	0.011632	0.012791
RS	17	0.299826	1.842756	6211.617800	0.012405	0.013754
RS	18	0.333785	1.554133	7828.389112	0.015633	0.017436
RS	19	0.370629	1.554133	8290.759874	0.016557	0.018606
RS	20	0.410603	1.308305	10381.790540	0.020733	0.023368
RS	21	0.453971	1.308305	10888.425099	0.021744	0.024646
RS	22	0.501023	1.142984	12997.517575	0.025956	0.029444
RS	23	0.552072	1.142984	13470.837877	0.026902	0.030599
RS	24	0.607456	1.052779	15065.195043	0.030086	0.034191
RS	25	0.667545	1.052779	15415.338594	0.030785	0.034984
RS	26	0.732737	1.020050	16181.739227	0.032315	0.036656
RS	27	0.803466	1.020050	16350.351082	0.032652	0.036957
RS	28	0.880203	1.027836	16301.793138	0.032555	0.036759
RS	29	0.963458	1.027836	16275.946734	0.032503	0.036573
RS	30	1.053784	1.059597	15674.237752	0.031302	0.035132
RS	31	1.151782	1.059597	15466.794894	0.030888	0.034541
RS	32	1.258103	1.100570	14605.105449	0.029167	0.032547
RS	33	1.373455	1.100570	14231.790816	0.028421	0.031620
RS	34	1.498604	1.141106	13282.459112	0.026525	0.029463
RS	35	1.634384	1.141106	12757.242712	0.025476	0.028233
RS	36	1.781695	1.176781	11783.470128	0.023532	0.026045
RS	37	1.941519	1.176781	11125.054732	0.022217	0.024546
RS	38	2.114918	1.205374	10152.700350	0.020275	0.022377
RS	39	2.303044	1.205374	9389.389634	0.018751	0.020668
RS	40	2.507149	1.225200	8440.085348	0.016855	0.018566
RS	41	2.728590	1.225200	7611.518286	0.015200	0.016733
RS	42	2.968840	1.236535	6701.785409	0.013384	0.014731
RS	43	3.229495	1.236535	5861.215213	0.011705	0.012884
RS	44	3.512289	1.242845	5010.618630	0.010006	0.011019
RS	45	3.819103	1.242845	4223.692909	0.008435	0.009293
RS	46	4.151976	1.249172	3469.689002	0.006929	0.007642
RS	47	4.513122	1.249172	2801.318832	0.005594	0.006175
RS	48	4.904943	1.258879	2191.396681	0.004376	0.004840
RS	49	5.330043	1.258879	1683.730776	0.003362	0.003724
RS	50	5.791249	1.272111	1245.688139	0.002488	0.002765
RS	51	6.291629	1.272111	904.310137	0.001806	0.002013
RS	52	6.834509	1.286258	628.988739	0.001256	0.001408
RS	53	7.423499	1.286258	427.547565	0.000854	0.000963
RS	54	8.062515	1.297593	277.477207	0.000554	0.000630
RS	55	8.755807	1.297593	174.495583	0.000348	0.000400
RS	56	9.507984	1.297593	104.775733	0.000209	0.000243
RS	57	10.324049	1.297593	59.835345	0.000119	0.000140
RS	58	11.209426	1.288507	32.515428	0.000065	0.000077
RS	59	12.170005	1.288507	16.489632	0.000033	0.000040
RS	60	13.212171	1.288507	7.840731	0.000016	0.000019
RS	61	14.342854	1.288507	3.476686	0.000007	0.000009
RS	62	15.569573	1.288507	1.429154	0.000003	0.000004
RS	63	16.900485	1.288507	0.809665	0.000002	0.000002
PA	4+25*2+4+6 0.141779585 0.030042795 16.900485335 0.232863992 0.389327631 0.784675995 1.415993624 1.926069503 2.128391957 2.070878553 1.842755932 1.554133419 1.308305220 1.142983538 1.052779134 1.020050186 1.027835599 1.059597323 1.100570399 1.141105758 1.176781019 1.205373643 1.225200359 1.236534911 1.242845030 1.249171911 1.258879268 1.272110523 1.286258275 1.297592783 1.288507214
//
IT	3669
RD	14
LK	-6034633.094660
QD	-1306.269286 -> -1298.100758
RI	0.0277672039
TR	0.141412	0.030092
MT	16.953834
MM	C_pi: 1.031404, n_recomb: 503406.301911
RS	0	0.000000	0.235354	17582.716350	0.034927	0.015423
RS	1	0.008499	0.235354	18374.870277	0.036501	0.022071
RS	2	0.017720	0.235354	19141.620339	0.038024	0.023424
RS	3	0.027725	0.235354	19871.546527	0.039474	0.026287
RS	4	0.038581	0.385635	12665.074822	0.025159	0.017485
RS	5	0.050359	0.385635	13313.396158	0.026447	0.019460
RS	6	0.063138	0.780191	6961.597478	0.013829	0.010801
RS	7	0.077003	0.780191	7416.243562	0.014732	0.012018
RS	8	0.092046	1.418887	4357.885160	0.008657	0.007408
RS	9	0.108368	1.418887	4673.096813	0.009283	0.008287
RS	10	0.126078	1.935606	3676.332866	0.007303	0.006842
RS	11	0.145292	1.935606	3948.909014	0.007844	0.007684
RS	12	0.166139	2.142682	3830.652396	0.007609	0.007758
RS	13	0.188758	2.142682	4112.188620	0.008169	0.008582
RS	14	0.213300	2.090001	4520.884965	0.008981	0.009659
RS	15	0.239927	2.090001	4842.417462	0.009619	0.010483
RS	16	0.268818	1.861890	5810.593789	0.011543	0.012707
RS	17	0.300164	1.861890	6197.798091	0.012312	0.013660
RS	18	0.334174	1.567535	7826.294952	0.015547	0.017348
RS	19	0.371074	1.567535	8290.404150	0.016469	0.018504
RS	20	0.411111	1.315256	10417.634914	0.020694	0.023317
RS	21	0.454550	1.315256	10927.958912	0.021708	0.024584
RS	22	0.501681	1.145501	13086.868678	0.025997	0.029461
RS	23	0.552818	1.145501	13564.434612	0.026945	0.030607
RS	24	0.608301	1.053054	15199.592521	0.030193	0.034264
RS	25	0.668500	1.053054	15552.209314	0.030894	0.035051
RS	26	0.733814	1.019721	16333.728212	0.032446	0.036745
RS	27	0.804680	1.019721	16502.093206	0.032781	0.037043
RS	28	0.881569	1.028043	16442.701919	0.032663	0.036821
RS	29	0.964993	1.028043	16414.960358	0.032608	0.036635
RS	30	1.055507	1.060957	15789.987049	0.031366	0.035152
RS	31	1.153713	1.060957	15580.568628	0.030950	0.034565
RS	32	1.260266	1.103163	14697.042894	0.029195	0.032536
RS	33	1.375875	1.103163	14322.345129	0.028451	0.031617
RS	34	1.501310	1.144727	13357.555018	0.026534	0.029440
RS	35	1.637405	1.144727	12831.408916	0.025489	0.028220
RS	36	1.785067	1.181215	11847.322163	0.023534	0.026022
RS	37	1.945279	1.181215	11188.072903	0.022225	0.024533
RS	38	2.119108	1.210447	10208.630026	0.020279	0.022362
RS	39	2.307710	1.210447	9444.220108	0.018761	0.020662
RS	40	2.512341	1.230717	8490.004095	0.016865	0.018562
RS	41	2.734364	1.230717	7659.673377	0.015216	0.016736
RS	42	2.975257	1.242331	6745.960438	0.013401	0.014737
RS	43	3.236623	1.242331	5902.729961	0.011726	0.012895
RS	44	3.520202	1.248971	5047.626160	0.010027	0.011031
RS	45	3.827884	1.248971	4257.438249	0.008457	0.009308
RS	46	4.161714	1.255969	3498.078526	0.006949	0.007655
RS	47	4.523918	1.255969	2826.544578	0.005615	0.006189
RS	48	4.916905	1.266830	2211.417767	0.004393	0.004851
RS	49	5.343291	1.266830	1701.176637	0.003379	0.003737
RS	50	5.805917	1.281607	1259.042496	0.002501	0.002775
RS	51	6.307861	1.281607	915.676822	0.001819	0.002024
RS	52	6.852465	1.297392	637.541529	0.001266	0.001417
RS	53	7.443356	1.297392	434.501783	0.000863	0.000971
RS	54	8.084466	1.310200	282.559017	0.000561	0.000636
RS	55	8.780063	1.310200	178.328349	0.000354	0.000405
RS	56	9.534780	1.310200	107.489712	0.000214	0.000247
RS	57	10.353641	1.310200	61.639479	0.000122	0.000143
RS	58	11.242096	1.301073	33.644524	0.000067	0.000079
RS	59	12.206061	1.301073	17.144879	0.000034	0.000041
RS	60	13.251953	1.301073	8.194735	0.000016	0.000020
RS	61	14.386736	1.301073	3.653982	0.000007	0.000009
RS	62	15.617964	1.301073	1.511063	0.000003	0.000004
RS	63	16.953834	1.301073	0.864483	0.000002	0.000002
PA	4+25*2+4+6 0.141411624 0.030092204 16.953834455 0.235354468 0.385635320 0.780190533 1.418886849 1.935606392 2.142681697 2.090000945 1.861890383 1.567534903 1.315256141 1.145500972 1.053054233 1.019721381 1.028043406 1.060956712 1.103162876 1.144726887 1.181214530 1.210446536 1.230717159 1.242331227 1.248970799 1.255968593 1.266830433 1.281606986 1.297391546 1.310200393 1.301072705
//
IT	3372
RD	15
LK	-6034617.259307
QD	-1293.824658 -> -1286.653047
RI	0.0272588181
TR	0.141074	0.030142
MT	17.001952
MM	C_pi: 1.034965, n_recomb: 505945.244140
RS	0	0.000000	0.237664	17511.149040	0.034611	0.015400
RS	1	0.008504	0.237664	18307.191048	0.036184	0.022021
RS	2	0.017731	0.237664	19079.051922	0.037710	0.023307
RS	3	0.027743	0.237664	19815.419264	0.039165	0.026095
RS	4	0.038606	0.382504	12859.176978	0.025416	0.017677
RS	5	0.050392	0.382504	13514.188348	0.026711	0.019647
RS	6	0.063182	0.776493	7041.508787	0.013918	0.010859
RS	7	0.077058	0.776493	7500.931191	0.014826	0.012088
RS	8	0.092115	1.421757	4377.888799	0.008653	0.007399
RS	9	0.108452	1.421757	4694.820574	0.009279	0.008284
RS	10	0.126179	1.943450	3686.204619	0.007286	0.006826
RS	11	0.145413	1.943450	3959.815838	0.007827	0.007671
RS	12	0.166282	2.154125	3836.631519	0.007583	0.007736
RS	13	0.188926	2.154125	4118.985205	0.008141	0.008562
RS	14	0.213496	2.106313	4517.787450	0.008929	0.009614
RS	15	0.240156	2.106313	4839.741714	0.009566	0.010435
RS	16	0.269082	1.879054	5800.161436	0.011464	0.012632
RS	17	0.300468	1.879054	6187.806917	0.012230	0.013576
RS	18	0.334523	1.579871	7825.646599	0.015467	0.017266
RS	19	0.371475	1.579871	8291.408295	0.016388	0.018410
RS	20	0.411568	1.321779	10451.013861	0.020656	0.023268
RS	21	0.455071	1.321779	10964.789278	0.021672	0.024524
RS	22	0.502273	1.147961	13169.419100	0.026029	0.029471
RS	23	0.553490	1.147961	13651.003161	0.026981	0.030610
RS	24	0.609062	1.053448	15324.101210	0.030288	0.034327
RS	25	0.669359	1.053448	15679.147741	0.030990	0.035109
RS	26	0.734785	1.019554	16474.942554	0.032563	0.036821
RS	27	0.805773	1.019554	16643.253480	0.032895	0.037116
RS	28	0.882799	1.028369	16573.964421	0.032758	0.036874
RS	29	0.966375	1.028369	16544.675439	0.032701	0.036687
RS	30	1.057058	1.062331	15898.450077	0.031423	0.035167
RS	31	1.155452	1.062331	15687.409342	0.031006	0.034584
RS	32	1.262214	1.105634	14784.298156	0.029221	0.032525
RS	33	1.378055	1.105634	14408.447523	0.028478	0.031613
RS	34	1.503747	1.148078	13430.139332	0.026545	0.029420
RS	35	1.640127	1.148078	12903.102125	0.025503	0.028209
RS	36	1.788105	1.185238	11910.045868	0.023540	0.026005
RS	37	1.948667	1.185238	11249.812310	0.022235	0.024524
RS	38	2.122882	1.214994	10264.005164	0.020287	0.022352
RS	39	2.311913	1.214994	9498.218506	0.018773	0.020660
RS	40	2.517018	1.235617	8539.387309	0.016878	0.018561
RS	41	2.739566	1.235617	7706.970665	0.015233	0.016741
RS	42	2.981038	1.247454	6789.278059	0.013419	0.014745
RS	43	3.243045	1.247454	5943.124645	0.011747	0.012907
RS	44	3.527333	1.254393	5083.431215	0.010047	0.011044
RS	45	3.835796	1.254393	4289.850940	0.008479	0.009322
RS	46	4.170491	1.262051	3525.102604	0.006967	0.007667
RS	47	4.533647	1.262051	2850.428871	0.005634	0.006203
RS	48	4.927686	1.274074	2230.162819	0.004408	0.004862
RS	49	5.355233	1.274074	1717.490353	0.003395	0.003749
RS	50	5.819138	1.290413	1271.413196	0.002513	0.002784
RS	51	6.322493	1.290413	926.250107	0.001831	0.002034
RS	52	6.868653	1.307865	645.465852	0.001276	0.001425
RS	53	7.461257	1.307865	440.999175	0.000872	0.000978
RS	54	8.104255	1.322183	287.317002	0.000568	0.000642
RS	55	8.801933	1.322183	181.953230	0.000360	0.000410
RS	56	9.558940	1.322183	110.079297	0.000218	0.000251
RS	57	10.380323	1.322183	63.374943	0.000125	0.000146
RS	58	11.271554	1.313057	34.738278	0.000069	0.000081
RS	59	12.238575	1.313057	17.784915	0.000035	0.000042
RS	60	13.287829	1.313057	8.543345	0.000017	0.000020
RS	61	14.426311	1.313057	3.829998	0.000008	0.000009
RS	62	15.661607	1.313057	1.593050	0.000003	0.000004
RS	63	17.001952	1.313057	0.920080	0.000002	0.000002
PA	4+25*2+4+6 0.141074042 0.030142282 17.001951722 0.237664298 0.382504122 0.776492616 1.421756893 1.943449783 2.154124852 2.106313132 1.879053691 1.579870964 1.321778636 1.147961135 1.053447907 1.019554114 1.028368905 1.062330747 1.105634161 1.148078396 1.185238366 1.214993895 1.235617370 1.247454213 1.254393184 1.262051470 1.274074462 1.290413347 1.307865197 1.322182828 1.313057200
//
IT	3680
RD	16
LK	-6034603.336101
QD	-1282.360407 -> -1276.021935
RI	0.0267942131
TR	0.140761	0.030192
MT	17.045925
MM	C_pi: 1.038273, n_recomb: 508362.854016
RS	0	0.000000	0.239788	17449.351017	0.034325	0.015379
RS	1	0.008508	0.239788	18248.992892	0.035898	0.021977
RS	2	0.017740	0.239788	19025.552855	0.037425	0.023202
RS	3	0.027758	0.239788	19767.815363	0.038885	0.025924
RS	4	0.038628	0.379851	13034.800109	0.025641	0.017848
RS	5	0.050423	0.379851	13695.937087	0.026941	0.019812
RS	6	0.063221	0.773498	7113.217727	0.013992	0.010909
RS	7	0.077109	0.773498	7576.973873	0.014905	0.012148
RS	8	0.092178	1.424691	4396.155340	0.008648	0.007389
RS	9	0.108529	1.424691	4714.672114	0.009274	0.008280
RS	10	0.126271	1.949957	3697.276394	0.007273	0.006814
RS	11	0.145523	1.949957	3971.972405	0.007813	0.007662
RS	12	0.166412	2.163203	3845.364908	0.007564	0.007721
RS	13	0.189080	2.163203	4128.676933	0.008122	0.008548
RS	14	0.213675	2.120206	4518.130794	0.008888	0.009578
RS	15	0.240364	2.120206	4840.660246	0.009522	0.010396
RS	16	0.269323	1.894495	5792.727763	0.011395	0.012566
RS	17	0.300746	1.894495	6180.886476	0.012158	0.013502
RS	18	0.334842	1.591261	7826.078008	0.015395	0.017190
RS	19	0.371840	1.591261	8293.408271	0.016314	0.018324
RS	20	0.411985	1.327917	10482.023809	0.020619	0.023219
RS	21	0.455546	1.327917	10999.028501	0.021636	0.024465
RS	22	0.502814	1.150361	13245.751140	0.026056	0.029476
RS	23	0.554103	1.150361	13731.134883	0.027011	0.030609
RS	24	0.609756	1.053940	15439.518549	0.030371	0.034380
RS	25	0.670144	1.053940	15796.938253	0.031074	0.035158
RS	26	0.735670	1.019527	16606.164662	0.032666	0.036888
RS	27	0.806771	1.019527	16774.578091	0.032997	0.037181
RS	28	0.883921	1.028799	16696.166122	0.032843	0.036919
RS	29	0.967636	1.028799	16665.628121	0.032783	0.036732
RS	30	1.058474	1.063726	15999.864914	0.031473	0.035178
RS	31	1.157040	1.063726	15787.514878	0.031056	0.034599
RS	32	1.263992	1.108014	14866.761499	0.029244	0.032513
RS	33	1.380044	1.108014	14489.975642	0.028503	0.031609
RS	34	1.505971	1.151215	13499.831824	0.026556	0.029402
RS	35	1.642611	1.151215	12971.968857	0.025517	0.028200
RS	36	1.790877	1.188930	11971.136512	0.023548	0.025991
RS	37	1.951759	1.188930	11309.831502	0.022248	0.024519
RS	38	2.126328	1.219110	10318.344672	0.020297	0.022346
RS	39	2.315750	1.219110	9550.988346	0.018788	0.020660
RS	40	2.521289	1.240010	8587.837163	0.016893	0.018564
RS	41	2.744315	1.240010	7753.108902	0.015251	0.016749
RS	42	2.986318	1.252020	6831.497638	0.013438	0.014755
RS	43	3.248910	1.252020	5982.242240	0.011768	0.012920
RS	44	3.533845	1.259234	5117.929640	0.010067	0.011056
RS	45	3.843022	1.259234	4320.888690	0.008500	0.009337
RS	46	4.178506	1.267542	3550.766735	0.006985	0.007679
RS	47	4.542533	1.267542	2873.008120	0.005651	0.006216
RS	48	4.937532	1.280731	2247.691381	0.004421	0.004871
RS	49	5.366140	1.280731	1732.736134	0.003408	0.003760
RS	50	5.831214	1.298651	1282.861585	0.002524	0.002792
RS	51	6.335858	1.298651	936.084210	0.001841	0.002043
RS	52	6.883439	1.317791	652.810727	0.001284	0.001432
RS	53	7.477609	1.317791	447.075111	0.000879	0.000985
RS	54	8.122333	1.333655	291.775041	0.000574	0.000648
RS	55	8.821912	1.333655	185.385437	0.000365	0.000415
RS	56	9.581013	1.333655	112.553514	0.000221	0.000254
RS	57	10.404701	1.333655	65.046697	0.000128	0.000149
RS	58	11.298470	1.324570	35.799236	0.000070	0.000083
RS	59	12.268284	1.324570	18.410879	0.000036	0.000043
RS	60	13.320611	1.324570	8.887024	0.000017	0.000021
RS	61	14.462474	1.324570	4.004903	0.000008	0.000010
RS	62	15.701490	1.324570	1.675172	0.000003	0.000004
RS	63	17.045925	1.324570	0.976486	0.000002	0.000002
PA	4+25*2+4+6 0.140761248 0.030192070 17.045924970 0.239788049 0.379850681 0.773497949 1.424691046 1.949957134 2.163202952 2.120205555 1.894494504 1.591261483 1.327917497 1.150360895 1.053940184 1.019526889 1.028799445 1.063725809 1.108013975 1.151215264 1.188930029 1.219109628 1.240010358 1.252020148 1.259233942 1.267542229 1.280730517 1.298650750 1.317791031 1.333654786 1.324570271
//
IT	4669
RD	17
LK	-6034591.011858
QD	-1271.728457 -> -1266.094526
RI	0.0263714156
TR	0.140470	0.030241
MT	17.086371
MM	C_pi: 1.041354, n_recomb: 510663.032832
RS	0	0.000000	0.241731	17396.790012	0.034067	0.015361
RS	1	0.008512	0.241731	18199.785815	0.035640	0.021937
RS	2	0.017749	0.241731	18980.684192	0.037169	0.023109
RS	3	0.027772	0.241731	19728.355871	0.038633	0.025772
RS	4	0.038649	0.377604	13193.626751	0.025836	0.017999
RS	5	0.050451	0.377604	13860.383588	0.027142	0.019958
RS	6	0.063258	0.771129	7177.260420	0.014055	0.010952
RS	7	0.077155	0.771129	7644.938719	0.014971	0.012198
RS	8	0.092235	1.427740	4412.595778	0.008641	0.007380
RS	9	0.108599	1.427740	4732.559588	0.009267	0.008274
RS	10	0.126356	1.955395	3709.110977	0.007263	0.006804
RS	11	0.145624	1.955395	3984.916721	0.007803	0.007656
RS	12	0.166532	2.170267	3856.296665	0.007552	0.007712
RS	13	0.189220	2.170267	4140.677305	0.008108	0.008540
RS	14	0.213839	2.132022	4521.225262	0.008854	0.009548
RS	15	0.240555	2.132022	4844.449907	0.009487	0.010364
RS	16	0.269544	1.908421	5787.732764	0.011334	0.012506
RS	17	0.301001	1.908421	6176.459041	0.012095	0.013436
RS	18	0.335135	1.601814	7827.293650	0.015328	0.017119
RS	19	0.372175	1.601814	8296.110748	0.016246	0.018244
RS	20	0.412368	1.333705	10510.841635	0.020583	0.023171
RS	21	0.455983	1.333705	11030.870433	0.021601	0.024410
RS	22	0.503310	1.152695	13316.446923	0.026077	0.029478
RS	23	0.554666	1.152695	13805.423990	0.027034	0.030605
RS	24	0.610393	1.054503	15546.762535	0.030444	0.034426
RS	25	0.670864	1.054503	15906.487910	0.031149	0.035200
RS	26	0.736483	1.019611	16728.311232	0.032758	0.036947
RS	27	0.807687	1.019611	16896.949687	0.033088	0.037237
RS	28	0.884952	1.029314	16810.038408	0.032918	0.036957
RS	29	0.968795	1.029314	16778.503182	0.032856	0.036771
RS	30	1.059774	1.065134	16094.680571	0.031517	0.035186
RS	31	1.158498	1.065134	15881.291062	0.031099	0.034611
RS	32	1.265626	1.110311	14944.586412	0.029265	0.032502
RS	33	1.381872	1.110311	14567.058645	0.028526	0.031604
RS	34	1.508014	1.154166	13566.528953	0.026566	0.029387
RS	35	1.644894	1.154166	13037.912525	0.025531	0.028192
RS	36	1.793425	1.192338	12030.335723	0.023558	0.025980
RS	37	1.954600	1.192338	11367.912098	0.022261	0.024515
RS	38	2.129494	1.222855	10371.387725	0.020310	0.022342
RS	39	2.319276	1.222855	9602.325231	0.018804	0.020663
RS	40	2.525213	1.243970	8635.136122	0.016910	0.018568
RS	41	2.748680	1.243970	7797.936895	0.015270	0.016758
RS	42	2.991169	1.256108	6872.502964	0.013458	0.014766
RS	43	3.254300	1.256108	6020.024332	0.011789	0.012933
RS	44	3.539829	1.263572	5151.115488	0.010087	0.011069
RS	45	3.849664	1.263572	4350.579499	0.008519	0.009351
RS	46	4.185872	1.272523	3575.115662	0.007001	0.007690
RS	47	4.550700	1.272523	2894.344213	0.005668	0.006229
RS	48	4.946584	1.286877	2264.079783	0.004434	0.004880
RS	49	5.376166	1.286877	1746.987185	0.003421	0.003769
RS	50	5.842315	1.306389	1293.461009	0.002533	0.002799
RS	51	6.348145	1.306389	945.237365	0.001851	0.002051
RS	52	6.897033	1.327242	659.619616	0.001292	0.001438
RS	53	7.492644	1.327242	452.761000	0.000887	0.000992
RS	54	8.138955	1.344679	295.956455	0.000580	0.000653
RS	55	8.840283	1.344679	188.639020	0.000369	0.000420
RS	56	9.601310	1.344679	114.920204	0.000225	0.000258
RS	57	10.427118	1.344679	66.658745	0.000131	0.000151
RS	58	11.323222	1.335677	36.829164	0.000072	0.000085
RS	59	12.295605	1.335677	19.023497	0.000037	0.000044
RS	60	13.350760	1.335677	9.226028	0.000018	0.000022
RS	61	14.495734	1.335677	4.178774	0.000008	0.000010
RS	62	15.738172	1.335677	1.757446	0.000003	0.000004
RS	63	17.086371	1.335677	1.033709	0.000002	0.000003
PA	4+25*2+4+6 0.140470005 0.030241105 17.086370547 0.241731141 0.377603983 0.771128569 1.427739949 1.955394674 2.170266634 2.132022039 1.908420785 1.601814493 1.333704949 1.152695459 1.054503048 1.019610507 1.029313562 1.065133863 1.110311207 1.154166377 1.192338246 1.222855052 1.243969589 1.256108470 1.263571589 1.272522578 1.286876601 1.306388834 1.327241742 1.344679375 1.335676639
//
IT	3784
RD	18
LK	-6034580.043034
QD	-1261.815044 -> -1256.783004
RI	0.0259876486
TR	0.140198	0.030289
MT	17.123669
MM	C_pi: 1.044224, n_recomb: 512850.046066
RS	0	0.000000	0.243501	17352.819020	0.033836	0.015344
RS	1	0.008516	0.243501	18158.955722	0.035408	0.021902
RS	2	0.017757	0.243501	18943.873918	0.036938	0.023027
RS	3	0.027786	0.243501	19696.520464	0.038406	0.025638
RS	4	0.038668	0.375706	13337.154888	0.026006	0.018133
RS	5	0.050477	0.375706	14009.074691	0.027316	0.020087
RS	6	0.063292	0.769304	7234.259770	0.014106	0.010988
RS	7	0.077198	0.769304	7705.481736	0.015025	0.012241
RS	8	0.092288	1.430932	4427.181468	0.008633	0.007370
RS	9	0.108664	1.430932	4748.454262	0.009259	0.008268
RS	10	0.126433	1.959962	3721.391560	0.007256	0.006798
RS	11	0.145717	1.959962	3998.313831	0.007796	0.007652
RS	12	0.166642	2.175648	3868.905915	0.007544	0.007707
RS	13	0.189350	2.175648	4154.435706	0.008101	0.008537
RS	14	0.213991	2.142034	4526.548586	0.008826	0.009524
RS	15	0.240730	2.142034	4850.562754	0.009458	0.010338
RS	16	0.269747	1.921012	5784.705494	0.011280	0.012453
RS	17	0.301235	1.921012	6174.037808	0.012039	0.013377
RS	18	0.335405	1.611611	7829.092961	0.015266	0.017053
RS	19	0.372484	1.611611	8299.317960	0.016183	0.018170
RS	20	0.412721	1.339165	10537.631597	0.020547	0.023124
RS	21	0.456385	1.339165	11060.493648	0.021567	0.024356
RS	22	0.503767	1.154952	13382.079178	0.026094	0.029476
RS	23	0.555184	1.154952	13874.452728	0.027054	0.030599
RS	24	0.610980	1.055113	15646.587850	0.030509	0.034466
RS	25	0.671528	1.055113	16008.543441	0.031215	0.035237
RS	26	0.737231	1.019778	16842.182003	0.032840	0.036999
RS	27	0.808531	1.019778	17011.139101	0.033170	0.037287
RS	28	0.885902	1.029889	16916.241434	0.032985	0.036990
RS	29	0.969862	1.029889	16883.920238	0.032922	0.036804
RS	30	1.060972	1.066544	16183.317242	0.031556	0.035191
RS	31	1.159841	1.066544	15969.120647	0.031138	0.034620
RS	32	1.267130	1.112528	15017.942583	0.029283	0.032491
RS	33	1.383556	1.112528	14639.844785	0.028546	0.031599
RS	34	1.509897	1.156949	13630.202969	0.026577	0.029374
RS	35	1.646997	1.156949	13100.906837	0.025545	0.028186
RS	36	1.795772	1.195493	12087.514082	0.023569	0.025973
RS	37	1.957217	1.195493	11423.946361	0.022275	0.024514
RS	38	2.132411	1.226274	10422.949229	0.020324	0.022342
RS	39	2.322525	1.226274	9652.087164	0.018820	0.020668
RS	40	2.528829	1.247546	8681.141470	0.016927	0.018575
RS	41	2.752702	1.247546	7841.359859	0.015290	0.016769
RS	42	2.995640	1.259776	6912.216470	0.013478	0.014778
RS	43	3.259267	1.259776	6056.437462	0.011809	0.012947
RS	44	3.545344	1.267466	5182.982768	0.010106	0.011083
RS	45	3.855785	1.267466	4378.948043	0.008538	0.009365
RS	46	4.192662	1.277048	3598.208216	0.007016	0.007701
RS	47	4.558228	1.277048	2914.503189	0.005683	0.006240
RS	48	4.954926	1.292568	2279.395429	0.004445	0.004888
RS	49	5.385407	1.292568	1760.307296	0.003432	0.003778
RS	50	5.852548	1.313681	1303.271117	0.002541	0.002805
RS	51	6.359471	1.313681	953.758404	0.001860	0.002058
RS	52	6.909565	1.336265	665.933309	0.001298	0.001444
RS	53	7.506504	1.336265	458.085652	0.000893	0.000998
RS	54	8.154279	1.355303	299.880923	0.000585	0.000658
RS	55	8.857219	1.355303	191.726143	0.000374	0.000424
RS	56	9.620023	1.355303	117.186374	0.000229	0.000261
RS	57	10.447787	1.355303	68.214817	0.000133	0.000154
RS	58	11.346043	1.346416	37.829977	0.000074	0.000086
RS	59	12.320797	1.346416	19.623552	0.000038	0.000045
RS	60	13.378560	1.346416	9.560633	0.000019	0.000022
RS	61	14.526404	1.346416	4.351687	0.000008	0.000010
RS	62	15.771999	1.346416	1.839889	0.000004	0.000004
RS	63	17.123669	1.346416	1.091754	0.000002	0.000003
PA	4+25*2+4+6 0.140198279 0.030289168 17.123669420 0.243501056 0.375705679 0.769304349 1.430932217 1.959961593 2.175647925 2.142033785 1.921011627 1.611611051 1.339164666 1.154952314 1.055112977 1.019777756 1.029889288 1.066543781 1.112528492 1.156948944 1.195492568 1.226273710 1.247546410 1.259776496 1.267466265 1.277047836 1.292568485 1.313680908 1.336265002 1.355303383 1.346415812
//
IT	3639
RD	19
LK	-6034570.237221
QD	-1252.534584 -> -1248.021228
RI	0.0256374609
TR	0.139943	0.030336
MT	17.158404
MM	C_pi: 1.046918, n_recomb: 514931.963767
RS	0	0.000000	0.245115	17316.312959	0.033628	0.015329
RS	1	0.008520	0.245115	18125.410018	0.035200	0.021871
RS	2	0.017765	0.245115	18914.075443	0.036731	0.022954
RS	3	0.027798	0.245115	19671.323143	0.038202	0.025521
RS	4	0.038686	0.374106	13467.013668	0.026153	0.018252
RS	5	0.050501	0.374106	14143.695268	0.027467	0.020201
RS	6	0.063323	0.767959	7284.890351	0.014147	0.011018
RS	7	0.077238	0.767959	7759.315770	0.015069	0.012276
RS	8	0.092337	1.434284	4439.997733	0.008622	0.007360
RS	9	0.108724	1.434284	4762.449835	0.009249	0.008260
RS	10	0.126506	1.963835	3733.908669	0.007251	0.006793
RS	11	0.145803	1.963835	4011.944047	0.007791	0.007650
RS	12	0.166744	2.179615	3882.859434	0.007541	0.007706
RS	13	0.189470	2.179615	4169.601815	0.008097	0.008537
RS	14	0.214131	2.150499	4533.702729	0.008804	0.009505
RS	15	0.240894	2.150499	4858.583227	0.009435	0.010318
RS	16	0.269936	1.932438	5783.320860	0.011231	0.012405
RS	17	0.301453	1.932438	6173.290394	0.011989	0.013324
RS	18	0.335655	1.620747	7831.346201	0.015209	0.016991
RS	19	0.372771	1.620747	8302.908455	0.016124	0.018101
RS	20	0.413049	1.344334	10562.626431	0.020513	0.023079
RS	21	0.456759	1.344334	11088.152332	0.021533	0.024305
RS	22	0.504192	1.157142	13443.200414	0.026107	0.029473
RS	23	0.555666	1.157142	13938.793756	0.027069	0.030591
RS	24	0.611526	1.055763	15739.830106	0.030567	0.034500
RS	25	0.672145	1.055763	16103.944743	0.031274	0.035268
RS	26	0.737928	1.020017	16948.698766	0.032914	0.037044
RS	27	0.809315	1.020017	17118.051399	0.033243	0.037330
RS	28	0.886785	1.030520	17015.583617	0.033044	0.037018
RS	29	0.970854	1.030520	16982.658370	0.032980	0.036833
RS	30	1.062086	1.067957	16266.392295	0.031589	0.035194
RS	31	1.161091	1.067957	16051.589415	0.031172	0.034627
RS	32	1.268530	1.114682	15087.191761	0.029299	0.032480
RS	33	1.385122	1.114682	14708.678292	0.028564	0.031594
RS	34	1.511648	1.159592	13691.043887	0.026588	0.029362
RS	35	1.648953	1.159592	13161.139229	0.025559	0.028180
RS	36	1.797956	1.198435	12142.734484	0.023581	0.025967
RS	37	1.959653	1.198435	11478.012866	0.022290	0.024514
RS	38	2.135126	1.229420	10473.037664	0.020339	0.022344
RS	39	2.325548	1.229420	9700.311632	0.018838	0.020675
RS	40	2.532194	1.250802	8725.876497	0.016946	0.018584
RS	41	2.756445	1.250802	7883.431521	0.015310	0.016781
RS	42	2.999801	1.263091	6950.694131	0.013498	0.014791
RS	43	3.263889	1.263091	6091.562415	0.011830	0.012962
RS	44	3.550477	1.270987	5213.620078	0.010125	0.011096
RS	45	3.861481	1.270987	4406.096297	0.008557	0.009379
RS	46	4.198981	1.281189	3620.149947	0.007030	0.007711
RS	47	4.565235	1.281189	2933.590676	0.005697	0.006251
RS	48	4.962691	1.297873	2293.744475	0.004454	0.004895
RS	49	5.394009	1.297873	1772.789253	0.003443	0.003787
RS	50	5.862074	1.320593	1312.370874	0.002549	0.002811
RS	51	6.370015	1.320593	961.710187	0.001868	0.002065
RS	52	6.921230	1.344924	671.801288	0.001305	0.001449
RS	53	7.519407	1.344924	463.084245	0.000899	0.001003
RS	54	8.168545	1.365594	303.571766	0.000590	0.000662
RS	55	8.872988	1.365594	194.661856	0.000378	0.000428
RS	56	9.637445	1.365594	119.361163	0.000232	0.000265
RS	57	10.467030	1.365594	69.720112	0.000135	0.000156
RS	58	11.367293	1.356857	38.804372	0.000075	0.000088
RS	59	12.344253	1.356857	20.212399	0.000039	0.000046
RS	60	13.404447	1.356857	9.891479	0.000019	0.000023
RS	61	14.554964	1.356857	4.523930	0.000009	0.000011
RS	62	15.803499	1.356857	1.922622	0.000004	0.000005
RS	63	17.158404	1.356857	1.150705	0.000002	0.000003
PA	4+25*2+4+6 0.139943056 0.030335840 17.158404188 0.245115454 0.374105776 0.767959173 1.434284464 1.963834503 2.179615057 2.150499159 1.932437932 1.620746694 1.344334476 1.157141993 1.055763004 1.020016999 1.030519847 1.067957345 1.114682036 1.159591611 1.198435193 1.229419573 1.250802020 1.263090604 1.270987354 1.281188655 1.297873210 1.320593442 1.344924449 1.365594412 1.356857402
//
IT	4249
RD	20
LK	-6034561.432483
QD	-1243.806519 -> -1239.743871
RI	0.0253213995
TR	0.139703	0.030381
MT	17.190726
MM	C_pi: 1.049434, n_recomb: 516909.383879
RS	0	0.000000	0.246578	17286.835322	0.033443	0.015315
RS	1	0.008523	0.246578	18098.728978	0.035013	0.021843
RS	2	0.017772	0.246578	18890.891403	0.036546	0.022890
RS	3	0.027809	0.246578	19652.394802	0.038019	0.025417
RS	4	0.038702	0.372743	13585.005420	0.026281	0.018357
RS	5	0.050523	0.372743	14266.086674	0.027599	0.020302
RS	6	0.063352	0.767022	7329.680904	0.014180	0.011043
RS	7	0.077274	0.767022	7806.994194	0.015103	0.012305
RS	8	0.092383	1.437774	4451.103613	0.008611	0.007350
RS	9	0.108779	1.437774	4774.608874	0.009237	0.008251
RS	10	0.126573	1.967109	3746.475125	0.007248	0.006791
RS	11	0.145883	1.967109	4025.608663	0.007788	0.007649
RS	12	0.166840	2.182385	3897.777347	0.007541	0.007708
RS	13	0.189582	2.182385	4185.772711	0.008098	0.008541
RS	14	0.214262	2.157622	4542.248363	0.008787	0.009490
RS	15	0.241046	2.157622	4868.048025	0.009418	0.010303
RS	16	0.270112	1.942822	5783.191546	0.011188	0.012362
RS	17	0.301656	1.942822	6173.813145	0.011944	0.013276
RS	18	0.335888	1.629285	7833.772509	0.015155	0.016934
RS	19	0.373038	1.629285	8306.595027	0.016070	0.018037
RS	20	0.413354	1.349233	10585.775888	0.020479	0.023035
RS	21	0.457106	1.349233	11113.798696	0.021500	0.024255
RS	22	0.504587	1.159255	13500.027656	0.026117	0.029467
RS	23	0.556114	1.159255	13998.664567	0.027081	0.030582
RS	24	0.612033	1.056432	15826.876853	0.030618	0.034530
RS	25	0.672718	1.056432	16193.067145	0.031327	0.035296
RS	26	0.738575	1.020303	17048.277183	0.032981	0.037085
RS	27	0.810045	1.020303	17218.075521	0.033310	0.037370
RS	28	0.887606	1.031184	17108.375808	0.033097	0.037043
RS	29	0.971777	1.031184	17074.994947	0.033033	0.036859
RS	30	1.063122	1.069362	16344.020878	0.031619	0.035195
RS	31	1.162252	1.069362	16128.786135	0.031202	0.034631
RS	32	1.269831	1.116767	15152.296910	0.029313	0.032469
RS	33	1.386579	1.116767	14773.507495	0.028580	0.031588
RS	34	1.513276	1.162100	13748.879789	0.026598	0.029352
RS	35	1.650772	1.162100	13218.442238	0.025572	0.028175
RS	36	1.799986	1.201181	12195.758322	0.023594	0.025963
RS	37	1.961917	1.201181	11529.895430	0.022305	0.024515
RS	38	2.137650	1.232315	10521.412236	0.020354	0.022347
RS	39	2.328359	1.232315	9746.792853	0.018856	0.020682
RS	40	2.535323	1.253765	8769.134718	0.016965	0.018594
RS	41	2.759925	1.253765	7923.987951	0.015330	0.016793
RS	42	3.003670	1.266083	6987.798710	0.013518	0.014805
RS	43	3.268188	1.266083	6125.301514	0.011850	0.012976
RS	44	3.555251	1.274169	5242.960614	0.010143	0.011109
RS	45	3.866779	1.274169	4431.987220	0.008574	0.009392
RS	46	4.204858	1.284978	3640.929732	0.007044	0.007721
RS	47	4.571751	1.284978	2951.611702	0.005710	0.006261
RS	48	4.969914	1.302822	2307.146581	0.004463	0.004901
RS	49	5.402010	1.302822	1784.456458	0.003452	0.003794
RS	50	5.870934	1.327153	1320.788909	0.002555	0.002816
RS	51	6.379822	1.327153	969.116585	0.001875	0.002071
RS	52	6.932082	1.353241	677.245276	0.001310	0.001453
RS	53	7.531410	1.353241	467.771605	0.000905	0.001008
RS	54	8.181817	1.375572	307.039027	0.000594	0.000667
RS	55	8.887657	1.375572	197.451857	0.000382	0.000432
RS	56	9.653653	1.375572	121.447462	0.000235	0.000268
RS	57	10.484934	1.375572	71.175882	0.000138	0.000159
RS	58	11.387063	1.367010	39.752929	0.000077	0.000090
RS	59	12.366078	1.367010	20.790065	0.000040	0.000047
RS	60	13.428533	1.367010	10.218439	0.000020	0.000024
RS	61	14.581538	1.367010	4.695380	0.000009	0.000011
RS	62	15.832810	1.367010	2.005569	0.000004	0.000005
RS	63	17.190726	1.367010	1.210503	0.000002	0.000003
PA	4+25*2+4+6 0.139703420 0.030381153 17.190726250 0.246578224 0.372743140 0.767022455 1.437773824 1.967109196 2.182384978 2.157621979 1.942822305 1.629284945 1.349232575 1.159255266 1.056431555 1.020303478 1.031183715 1.069361833 1.116767196 1.162100007 1.201181051 1.232314978 1.253765377 1.266083074 1.274168531 1.284978181 1.302822037 1.327153110 1.353240956 1.375571580 1.367010207
//
IT	3577
RD	21
LK	-6034553.500909
QD	-1235.594839 -> -1231.926486
RI	0.0250325614
TR	0.139478	0.030425
MT	17.220925
MM	C_pi: 1.051798, n_recomb: 518790.935569
RS	0	0.000000	0.247910	17263.122437	0.033276	0.015302
RS	1	0.008526	0.247910	18077.667777	0.034846	0.021818
RS	2	0.017778	0.247910	18873.109495	0.036379	0.022833
RS	3	0.027820	0.247910	19638.570735	0.037854	0.025326
RS	4	0.038718	0.371594	13692.091729	0.026392	0.018451
RS	5	0.050544	0.371594	14377.248340	0.027713	0.020393
RS	6	0.063379	0.766425	7369.434781	0.014205	0.011063
RS	7	0.077309	0.766425	7849.362629	0.015130	0.012329
RS	8	0.092426	1.441406	4460.620910	0.008598	0.007339
RS	9	0.108831	1.441406	4785.062872	0.009223	0.008240
RS	10	0.126636	1.969925	3758.948606	0.007246	0.006789
RS	11	0.145958	1.969925	4039.158425	0.007786	0.007649
RS	12	0.166928	2.184129	3913.497257	0.007543	0.007712
RS	13	0.189686	2.184129	4202.778293	0.008101	0.008548
RS	14	0.214384	2.163565	4551.999129	0.008774	0.009479
RS	15	0.241188	2.163565	4878.763687	0.009404	0.010291
RS	16	0.270276	1.952298	5784.110911	0.011149	0.012322
RS	17	0.301845	1.952298	6175.395467	0.011903	0.013233
RS	18	0.336106	1.637281	7836.407437	0.015105	0.016879
RS	19	0.373287	1.637281	8310.424612	0.016019	0.017977
RS	20	0.413638	1.353880	10607.366707	0.020446	0.022993
RS	21	0.457430	1.353880	11137.739384	0.021469	0.024208
RS	22	0.504955	1.161289	13553.167333	0.026125	0.029460
RS	23	0.556532	1.161289	14054.689100	0.027091	0.030571
RS	24	0.612507	1.057109	15908.505877	0.030665	0.034557
RS	25	0.673253	1.057109	16276.692705	0.031374	0.035320
RS	26	0.739179	1.020627	17141.725248	0.033042	0.037122
RS	27	0.810726	1.020627	17312.008689	0.033370	0.037405
RS	28	0.888372	1.031870	17195.399846	0.033145	0.037064
RS	29	0.972638	1.031870	17161.686044	0.033080	0.036880
RS	30	1.064089	1.070752	16416.835905	0.031644	0.035195
RS	31	1.163337	1.070752	16201.314240	0.031229	0.034634
RS	32	1.271046	1.118786	15213.710988	0.029325	0.032457
RS	33	1.387938	1.118786	14834.761394	0.028595	0.031581
RS	34	1.514796	1.164487	13803.986963	0.026608	0.029342
RS	35	1.652470	1.164487	13273.081769	0.025585	0.028171
RS	36	1.801882	1.203753	12246.742519	0.023606	0.025961
RS	37	1.964032	1.203753	11579.754413	0.022321	0.024518
RS	38	2.140006	1.234991	10568.175896	0.020371	0.022352
RS	39	2.330984	1.234991	9791.645701	0.018874	0.020691
RS	40	2.538244	1.256474	8811.004158	0.016984	0.018605
RS	41	2.763175	1.256474	7963.132142	0.015349	0.016806
RS	42	3.007282	1.268795	7023.627630	0.013538	0.014819
RS	43	3.272202	1.268795	6157.763368	0.011869	0.012991
RS	44	3.559708	1.277050	5271.123182	0.010160	0.011122
RS	45	3.871727	1.277050	4456.738792	0.008591	0.009405
RS	46	4.210347	1.288456	3660.661573	0.007056	0.007730
RS	47	4.577837	1.288456	2968.671195	0.005722	0.006271
RS	48	4.976659	1.307455	2319.695502	0.004471	0.004907
RS	49	5.409483	1.307455	1795.389261	0.003461	0.003801
RS	50	5.879209	1.333400	1328.591321	0.002561	0.002820
RS	51	6.388982	1.333400	976.030278	0.001881	0.002076
RS	52	6.942218	1.361258	682.304723	0.001315	0.001458
RS	53	7.542621	1.361258	472.176899	0.000910	0.001013
RS	54	8.194213	1.385264	310.305901	0.000598	0.000670
RS	55	8.901359	1.385264	200.110339	0.000386	0.000435
RS	56	9.668794	1.385264	123.453402	0.000238	0.000271
RS	57	10.501659	1.385264	72.586451	0.000140	0.000161
RS	58	11.405532	1.376887	40.678066	0.000078	0.000091
RS	59	12.386467	1.376887	21.357467	0.000041	0.000048
RS	60	13.451034	1.376887	10.541779	0.000020	0.000024
RS	61	14.606364	1.376887	4.866072	0.000009	0.000011
RS	62	15.860195	1.376887	2.088709	0.000004	0.000005
RS	63	17.220925	1.376887	1.271107	0.000002	0.000003
PA	4+25*2+4+6 0.139477825 0.030424975 17.220924650 0.247910144 0.371594421 0.766424828 1.441406048 1.969925045 2.184129095 2.163564526 1.952297626 1.637280837 1.353880239 1.161289481 1.057108589 1.020626527 1.031870138 1.070751852 1.118786497 1.164487209 1.203753351 1.234990970 1.256473601 1.268794662 1.277049632 1.288456010 1.307454579 1.333400466 1.361258021 1.385263836 1.376887477
//
IT	3565
RD	22
LK	-6034546.334670
QD	-1227.840948 -> -1224.519631
RI	0.0247689461
TR	0.139265	0.030467
MT	17.249230
MM	C_pi: 1.054022, n_recomb: 520581.415668
RS	0	0.000000	0.249122	17244.521691	0.033126	0.015290
RS	1	0.008529	0.249122	18061.588642	0.034695	0.021795
RS	2	0.017785	0.249122	18860.114358	0.036229	0.022783
RS	3	0.027830	0.249122	19629.266244	0.037706	0.025247
RS	4	0.038732	0.370623	13789.593318	0.026489	0.018535
RS	5	0.050564	0.370623	14478.535242	0.027812	0.020473
RS	6	0.063405	0.766119	7404.643361	0.014224	0.011079
RS	7	0.077341	0.766119	7886.937669	0.015150	0.012348
RS	8	0.092466	1.445170	4468.647288	0.008584	0.007327
RS	9	0.108880	1.445170	4793.916617	0.009209	0.008229
RS	10	0.126695	1.972354	3771.248168	0.007244	0.006789
RS	11	0.146029	1.972354	4052.508441	0.007785	0.007650
RS	12	0.167011	2.185028	3929.769254	0.007549	0.007719
RS	13	0.189784	2.185028	4220.354438	0.008107	0.008556
RS	14	0.214498	2.168500	4562.668836	0.008765	0.009471
RS	15	0.241320	2.168500	4890.429622	0.009394	0.010283
RS	16	0.270430	1.960965	5785.872009	0.011114	0.012287
RS	17	0.302022	1.960965	6177.824000	0.011867	0.013195
RS	18	0.336309	1.644788	7839.149208	0.015058	0.016828
RS	19	0.373520	1.644788	8314.297879	0.015971	0.017921
RS	20	0.413905	1.358299	10627.486477	0.020415	0.022952
RS	21	0.457734	1.358299	11160.072033	0.021438	0.024163
RS	22	0.505300	1.163250	13602.885645	0.026130	0.029451
RS	23	0.556924	1.163250	14107.143490	0.027099	0.030560
RS	24	0.612950	1.057787	15985.174366	0.030706	0.034580
RS	25	0.673755	1.057787	16355.278957	0.031417	0.035342
RS	26	0.739745	1.020975	17229.571089	0.033097	0.037155
RS	27	0.811363	1.020975	17400.365775	0.033425	0.037437
RS	28	0.889090	1.032573	17277.079091	0.033188	0.037082
RS	29	0.973445	1.032573	17243.137575	0.033123	0.036899
RS	30	1.064995	1.072124	16485.169056	0.031667	0.035193
RS	31	1.164352	1.072124	16269.485881	0.031253	0.034635
RS	32	1.272183	1.120743	15271.638042	0.029336	0.032446
RS	33	1.389211	1.120743	14892.630673	0.028608	0.031575
RS	34	1.516220	1.166765	13856.447600	0.026617	0.029333
RS	35	1.654060	1.166765	13325.138781	0.025597	0.028168
RS	36	1.803657	1.206171	12295.701494	0.023619	0.025960
RS	37	1.966012	1.206171	11627.613497	0.022336	0.024521
RS	38	2.142213	1.237473	10613.317581	0.020387	0.022358
RS	39	2.333442	1.237473	9834.875687	0.018892	0.020700
RS	40	2.540981	1.258956	8851.478637	0.017003	0.018616
RS	41	2.766219	1.258956	8000.877228	0.015369	0.016819
RS	42	3.010667	1.271257	7058.202502	0.013558	0.014833
RS	43	3.275962	1.271257	6188.984465	0.011889	0.013006
RS	44	3.563884	1.279666	5298.144649	0.010177	0.011135
RS	45	3.876361	1.279666	4480.398808	0.008607	0.009418
RS	46	4.215489	1.291657	3679.400922	0.007068	0.007739
RS	47	4.583539	1.291657	2984.826122	0.005734	0.006280
RS	48	4.982978	1.311802	2331.452760	0.004479	0.004912
RS	49	5.416484	1.311802	1805.641112	0.003469	0.003807
RS	50	5.886962	1.339362	1335.827036	0.002566	0.002824
RS	51	6.397565	1.339362	982.488715	0.001887	0.002081
RS	52	6.951715	1.369001	687.007859	0.001320	0.001461
RS	53	7.553127	1.369001	476.319623	0.000915	0.001018
RS	54	8.205830	1.394700	313.384782	0.000602	0.000674
RS	55	8.914199	1.394700	202.645062	0.000389	0.000439
RS	56	9.682983	1.394700	125.383511	0.000241	0.000274
RS	57	10.517333	1.394700	73.954261	0.000142	0.000163
RS	58	11.422841	1.386553	41.580267	0.000080	0.000093
RS	59	12.405576	1.386553	21.915159	0.000042	0.000049
RS	60	13.472124	1.386553	10.861938	0.000021	0.000025
RS	61	14.629634	1.386553	5.036295	0.000010	0.000012
RS	62	15.885863	1.386553	2.172207	0.000004	0.000005
RS	63	17.249230	1.386553	1.332674	0.000003	0.000003
PA	4+25*2+4+6 0.139265008 0.030467251 17.249229955 0.249121825 0.370623065 0.766119304 1.445170478 1.972354161 2.185027887 2.168500026 1.960964566 1.644788205 1.358298591 1.163249742 1.057787066 1.020974984 1.032572639 1.072124403 1.120743298 1.166764930 1.206171015 1.237472550 1.258956409 1.271257047 1.279665507 1.291656796 1.311801690 1.339361867 1.369001116 1.394700055 1.386553140
//
IT	3619
RD	23
LK	-6034539.842401
QD	-1220.508696 -> -1217.494452
RI	0.0245291099
TR	0.139064	0.030508
MT	17.275801
MM	C_pi: 1.056112, n_recomb: 522283.416862
RS	0	0.000000	0.250222	17230.473686	0.032991	0.015279
RS	1	0.008531	0.250222	18049.941684	0.034560	0.021775
RS	2	0.017790	0.250222	18851.371669	0.036094	0.022739
RS	3	0.027839	0.250222	19623.969205	0.037573	0.025176
RS	4	0.038745	0.369796	13878.696847	0.026573	0.018610
RS	5	0.050582	0.369796	14571.161270	0.027899	0.020546
RS	6	0.063429	0.766067	7435.688554	0.014237	0.011092
RS	7	0.077371	0.766067	7920.120121	0.015164	0.012363
RS	8	0.092503	1.449027	4475.341776	0.008569	0.007315
RS	9	0.108926	1.449027	4801.339387	0.009193	0.008217
RS	10	0.126750	1.974467	3783.269735	0.007244	0.006789
RS	11	0.146094	1.974467	4065.548707	0.007784	0.007651
RS	12	0.167089	2.185183	3946.455251	0.007556	0.007728
RS	13	0.189875	2.185183	4238.355221	0.008115	0.008567
RS	14	0.214605	2.172546	4574.055451	0.008758	0.009466
RS	15	0.241445	2.172546	4902.833388	0.009387	0.010278
RS	16	0.270574	1.968901	5788.289909	0.011083	0.012254
RS	17	0.302188	1.968901	6180.907083	0.011834	0.013159
RS	18	0.336500	1.651863	7841.819988	0.015014	0.016779
RS	19	0.373739	1.651863	8318.034494	0.015926	0.017868
RS	20	0.414154	1.362503	10646.165656	0.020384	0.022912
RS	21	0.458018	1.362503	11180.832859	0.021408	0.024119
RS	22	0.505624	1.165132	13649.423420	0.026134	0.029442
RS	23	0.557291	1.165132	14156.273236	0.027105	0.030549
RS	24	0.613366	1.058457	16057.229813	0.030744	0.034601
RS	25	0.674225	1.058457	16429.169449	0.031456	0.035361
RS	26	0.740275	1.021338	17312.175842	0.033147	0.037184
RS	27	0.811961	1.021338	17483.494439	0.033475	0.037466
RS	28	0.889763	1.033281	17353.731699	0.033227	0.037098
RS	29	0.974201	1.033281	17319.647311	0.033161	0.036916
RS	30	1.065844	1.073474	16549.220319	0.031686	0.035190
RS	31	1.165305	1.073474	16333.482820	0.031273	0.034635
RS	32	1.273250	1.122639	15326.151528	0.029345	0.032434
RS	33	1.390405	1.122639	14947.179464	0.028619	0.031568
RS	34	1.517555	1.168939	13906.262172	0.026626	0.029325
RS	35	1.655552	1.168939	13374.612283	0.025608	0.028164
RS	36	1.805322	1.208446	12342.585727	0.023632	0.025959
RS	37	1.967870	1.208446	11673.430676	0.022351	0.024525
RS	38	2.144284	1.239778	10656.755484	0.020404	0.022365
RS	39	2.335749	1.239778	9876.418878	0.018910	0.020710
RS	40	2.543548	1.261236	8890.490920	0.017022	0.018629
RS	41	2.769075	1.261236	8037.176836	0.015389	0.016833
RS	42	3.013842	1.273496	7091.479822	0.013578	0.014848
RS	43	3.279491	1.273496	6218.942404	0.011907	0.013020
RS	44	3.567802	1.282041	5324.024144	0.010194	0.011148
RS	45	3.880711	1.282041	4502.978422	0.008622	0.009430
RS	46	4.220314	1.294605	3697.169676	0.007079	0.007747
RS	47	4.588889	1.294605	3000.102559	0.005744	0.006288
RS	48	4.988908	1.315889	2342.444219	0.004485	0.004916
RS	49	5.423054	1.315889	1815.238102	0.003476	0.003813
RS	50	5.894238	1.345064	1342.520869	0.002570	0.002827
RS	51	6.405620	1.345064	988.513364	0.001893	0.002086
RS	52	6.960628	1.376493	691.374249	0.001324	0.001465
RS	53	7.562986	1.376493	480.213862	0.000919	0.001022
RS	54	8.216732	1.403901	316.285804	0.000606	0.000677
RS	55	8.926251	1.403901	205.062276	0.000393	0.000442
RS	56	9.696300	1.403901	127.241357	0.000244	0.000277
RS	57	10.532044	1.403901	75.281176	0.000144	0.000165
RS	58	11.439087	1.396012	42.460702	0.000081	0.000094
RS	59	12.423511	1.396012	22.463484	0.000043	0.000050
RS	60	13.491920	1.396012	11.178943	0.000021	0.000025
RS	61	14.651476	1.396012	5.205996	0.000010	0.000012
RS	62	15.909957	1.396012	2.256017	0.000004	0.000005
RS	63	17.275801	1.396012	1.395159	0.000003	0.000003
PA	4+25*2+4+6 0.139064052 0.030507973 17.275801056 0.250221706 0.369795895 0.766067429 1.449027432 1.974466505 2.185182609 2.172545634 1.968901361 1.651862556 1.362503376 1.165132190 1.058456898 1.021337679 1.033280912 1.073474047 1.122638858 1.168939451 1.208445722 1.239777965 1.261235813 1.273495831 1.282040984 1.294604849 1.315889436 1.345063801 1.376492868 1.403901116 1.396012440
//
IT	3173
RD	24
LK	-6034533.948025
QD	-1213.573438 -> -1210.832087
RI	0.0243099226
TR	0.138873	0.030547
MT	17.300963
MM	C_pi: 1.058087, n_recomb: 523902.879979
RS	0	0.000000	0.251224	17220.176928	0.032869	0.015269
RS	1	0.008534	0.251224	18041.937444	0.034438	0.021757
RS	2	0.017796	0.251224	18846.112589	0.035973	0.022699
RS	3	0.027848	0.251224	19621.940871	0.037453	0.025115
RS	4	0.038758	0.369090	13960.450500	0.026647	0.018677
RS	5	0.050599	0.369090	14656.205706	0.027975	0.020611
RS	6	0.063451	0.766214	7463.226635	0.014245	0.011101
RS	7	0.077400	0.766214	7949.600208	0.015174	0.012374
RS	8	0.092538	1.452973	4480.812238	0.008553	0.007303
RS	9	0.108969	1.452973	4807.447556	0.009176	0.008205
RS	10	0.126802	1.976285	3795.050806	0.007244	0.006790
RS	11	0.146156	1.976285	4078.320831	0.007784	0.007653
RS	12	0.167163	2.184724	3963.415309	0.007565	0.007739
RS	13	0.189962	2.184724	4256.633805	0.008125	0.008579
RS	14	0.214706	2.175845	4585.966752	0.008753	0.009463
RS	15	0.241562	2.175845	4915.774178	0.009383	0.010275
RS	16	0.270710	1.976216	5791.180739	0.011054	0.012224
RS	17	0.302345	1.976216	6184.455925	0.011805	0.013127
RS	18	0.336680	1.658542	7844.443484	0.014973	0.016733
RS	19	0.373946	1.658542	8321.665896	0.015884	0.017817
RS	20	0.414391	1.366521	10663.507370	0.020354	0.022874
RS	21	0.458287	1.366521	11200.137131	0.021378	0.024077
RS	22	0.505930	1.166949	13693.038722	0.026137	0.029433
RS	23	0.557638	1.166949	14202.349741	0.027109	0.030537
RS	24	0.613759	1.059123	16125.061359	0.030779	0.034620
RS	25	0.674669	1.059123	16498.761143	0.031492	0.035378
RS	26	0.740777	1.021716	17390.010487	0.033193	0.037212
RS	27	0.812527	1.021716	17561.863061	0.033521	0.037492
RS	28	0.890399	1.033994	17425.846614	0.033262	0.037112
RS	29	0.974917	1.033994	17391.690295	0.033196	0.036931
RS	30	1.066648	1.074806	16609.359262	0.031703	0.035186
RS	31	1.166206	1.074806	16393.661387	0.031291	0.034634
RS	32	1.274260	1.124484	15377.515672	0.029352	0.032423
RS	33	1.391536	1.124484	14998.662319	0.028629	0.031561
RS	34	1.518819	1.171029	13953.588851	0.026634	0.029318
RS	35	1.656964	1.171029	13421.659493	0.025619	0.028161
RS	36	1.806899	1.210602	12387.488279	0.023645	0.025960
RS	37	1.969628	1.210602	11717.305835	0.022365	0.024529
RS	38	2.146244	1.241937	10698.556859	0.020421	0.022373
RS	39	2.337932	1.241937	9916.353487	0.018928	0.020720
RS	40	2.545978	1.263346	8928.104682	0.017042	0.018641
RS	41	2.771778	1.263346	8072.106183	0.015408	0.016846
RS	42	3.016847	1.275547	7123.532586	0.013597	0.014862
RS	43	3.282830	1.275547	6247.717984	0.011925	0.013035
RS	44	3.571511	1.284215	5348.837486	0.010210	0.011161
RS	45	3.884827	1.284215	4524.557107	0.008636	0.009442
RS	46	4.224881	1.297338	3714.049413	0.007089	0.007755
RS	47	4.593954	1.297338	3014.577186	0.005754	0.006297
RS	48	4.994522	1.319751	2352.746696	0.004491	0.004920
RS	49	5.429274	1.319751	1824.244063	0.003482	0.003818
RS	50	5.901126	1.350541	1348.723566	0.002574	0.002830
RS	51	6.413245	1.350541	994.143775	0.001898	0.002090
RS	52	6.969067	1.383765	695.434963	0.001327	0.001468
RS	53	7.572320	1.383765	483.881254	0.000924	0.001026
RS	54	8.227054	1.412905	319.022451	0.000609	0.000681
RS	55	8.937661	1.412905	207.370742	0.000396	0.000445
RS	56	9.708909	1.412905	129.032294	0.000246	0.000279
RS	57	10.545973	1.412905	76.570256	0.000146	0.000167
RS	58	11.454470	1.405284	43.321390	0.000083	0.000096
RS	59	12.440495	1.405284	23.003229	0.000044	0.000051
RS	60	13.510664	1.405284	11.493037	0.000022	0.000026
RS	61	14.672159	1.405284	5.375216	0.000010	0.000012
RS	62	15.932773	1.405284	2.340123	0.000004	0.000005
RS	63	17.300963	1.405284	1.458530	0.000003	0.000003
PA	4+25*2+4+6 0.138873259 0.030546967 17.300963245 0.251224281 0.369089684 0.766214458 1.452972757 1.976284540 2.184724140 2.175845137 1.976216375 1.658542387 1.366521073 1.166949487 1.059123118 1.021715600 1.033994352 1.074805683 1.124483556 1.171028563 1.210601982 1.241936926 1.263345539 1.275547122 1.284214855 1.297338323 1.319751483 1.350541155 1.383765369 1.412904980 1.405284149
//
IT	4357
RD	25
LK	-6034528.583786
QD	-1207.003758 -> -1204.505995
RI	0.0241082636
TR	0.138693	0.030584
MT	17.324632
MM	C_pi: 1.059951, n_recomb: 525445.226327
RS	0	0.000000	0.252141	17212.942188	0.032759	0.015259
RS	1	0.008536	0.252141	18036.890706	0.034327	0.021741
RS	2	0.017801	0.252141	18843.663006	0.035862	0.022664
RS	3	0.027856	0.252141	19622.526191	0.037345	0.025060
RS	4	0.038770	0.368488	14035.573704	0.026712	0.018737
RS	5	0.050616	0.368488	14734.407411	0.028042	0.020669
RS	6	0.063472	0.766531	7487.627307	0.014250	0.011108
RS	7	0.077426	0.766531	7975.765731	0.015179	0.012383
RS	8	0.092572	1.456998	4485.148238	0.008536	0.007290
RS	9	0.109010	1.456998	4812.336393	0.009159	0.008191
RS	10	0.126851	1.977894	3806.478847	0.007244	0.006792
RS	11	0.146215	1.977894	4090.705374	0.007785	0.007656
RS	12	0.167232	2.183745	3980.547081	0.007576	0.007750
RS	13	0.190043	2.183745	4275.081781	0.008136	0.008593
RS	14	0.214801	2.178469	4598.326528	0.008751	0.009462
RS	15	0.241673	2.178469	4929.172133	0.009381	0.010275
RS	16	0.270838	1.982960	5794.478395	0.011028	0.012197
RS	17	0.302493	1.982960	6188.403010	0.011777	0.013098
RS	18	0.336850	1.664866	7846.959560	0.014934	0.016689
RS	19	0.374140	1.664866	8325.133546	0.015844	0.017770
RS	20	0.414613	1.370359	10679.642411	0.020325	0.022837
RS	21	0.458540	1.370359	11218.124400	0.021350	0.024037
RS	22	0.506218	1.168696	13734.041682	0.026138	0.029423
RS	23	0.557965	1.168696	14245.691370	0.027112	0.030525
RS	24	0.614129	1.059771	16189.143483	0.030810	0.034637
RS	25	0.675087	1.059771	16564.527709	0.031525	0.035394
RS	26	0.741249	1.022092	17463.601713	0.033236	0.037237
RS	27	0.813059	1.022092	17635.985872	0.033564	0.037516
RS	28	0.890998	1.034701	17493.839638	0.033293	0.037125
RS	29	0.975590	1.034701	17459.668334	0.033228	0.036944
RS	30	1.067403	1.076106	16665.972442	0.031718	0.035181
RS	31	1.167053	1.076106	16450.387843	0.031308	0.034632
RS	32	1.275209	1.126267	15426.027303	0.029358	0.032411
RS	33	1.392598	1.126267	15047.357175	0.028637	0.031554
RS	34	1.520007	1.173026	13998.629755	0.026641	0.029311
RS	35	1.658292	1.173026	13466.469450	0.025629	0.028159
RS	36	1.808380	1.212637	12430.538911	0.023657	0.025961
RS	37	1.971281	1.212637	11759.362559	0.022380	0.024533
RS	38	2.148086	1.243949	10738.821168	0.020438	0.022381
RS	39	2.339984	1.243949	9954.775273	0.018945	0.020730
RS	40	2.548262	1.265287	8964.397525	0.017061	0.018654
RS	41	2.774320	1.265287	8105.741348	0.015426	0.016860
RS	42	3.019673	1.277413	7154.427691	0.013616	0.014877
RS	43	3.285970	1.277413	6275.376720	0.011943	0.013049
RS	44	3.574998	1.286189	5372.649851	0.010225	0.011173
RS	45	3.888698	1.286189	4545.195390	0.008650	0.009454
RS	46	4.229175	1.299861	3730.090383	0.007099	0.007763
RS	47	4.598716	1.299861	3028.296449	0.005763	0.006304
RS	48	4.999801	1.323396	2362.396088	0.004496	0.004924
RS	49	5.435123	1.323396	1832.692607	0.003488	0.003823
RS	50	5.907604	1.355794	1354.471882	0.002578	0.002832
RS	51	6.420416	1.355794	999.408067	0.001902	0.002094
RS	52	6.977002	1.390820	699.210299	0.001331	0.001471
RS	53	7.581099	1.390820	487.336359	0.000927	0.001029
RS	54	8.236762	1.421705	321.606144	0.000612	0.000684
RS	55	8.948392	1.421705	209.577211	0.000399	0.000448
RS	56	9.720768	1.421705	130.760004	0.000249	0.000282
RS	57	10.559073	1.421705	77.823325	0.000148	0.000169
RS	58	11.468938	1.414377	44.162811	0.000084	0.000097
RS	59	12.456468	1.414377	23.534684	0.000045	0.000052
RS	60	13.528295	1.414377	11.804388	0.000022	0.000027
RS	61	14.691614	1.414377	5.544052	0.000011	0.000013
RS	62	15.954234	1.414377	2.424581	0.000005	0.000006
RS	63	17.324632	1.414377	1.522846	0.000003	0.000004
PA	4+25*2+4+6 0.138692876 0.030584470 17.324631755 0.252141297 0.368488131 0.766530951 1.456998281 1.977894101 2.183744888 2.178469034 1.982959713 1.664866061 1.370359045 1.168695611 1.059771323 1.022091956 1.034701011 1.076106427 1.126266809 1.173025505 1.212637112 1.243948635 1.265286806 1.277413470 1.286189108 1.299861206 1.323395797 1.355794006 1.390820115 1.421705352 1.414376875
//
