# Supplementary material for: Introgression and disruption of migration routes have shaped the genetic integrity of wildebeest populations
Source: Nat Commun. 2024 Apr 12;15:2921. doi: 10.1038/s41467-024-47015-y (PMC11014984; doi:10.1038/s41467-024-47015-y)
Supplement: Supplementary file 10 — Source Data [file 41467_2024_47015_MOESM10_ESM.zip › source_data/Fig2a.psmc/CTauTzN_5188.psmc]

CC
CC	Brief Description of the file format:
CC	  CC  comments
CC	  MM  useful-messages
CC	  RD  round-of-iterations
CC	  LL  \log[P(sequence)]
CC	  QD  Q-before-opt Q-after-opt
CC	  TR  \theta_0 \rho_0
CC	  RS  k t_k \lambda_k \pi_k \sum_{l\not=k}A_{kl} A_{kk}
CC	  DC  begin end best-k t_k+\Delta_k max-prob
CC
MM	Version: 0.6.5-r67
MM	pattern:4+25*2+4+6, n:63, n_free_lambdas:28
MM	n_iterations:25, skip:1, max_t:15, theta/rho:5
MM	is_decoding:0
MM	n_seqs:28, sum_L:17428940, sum_n:2834207
RD	0
LK	0.000000
QD	0.000000 -> 0.000000
RI	inf
TR	0.177471	0.035494
MT	15.000000
MM	C_pi: 1.000000, n_recomb: 607840.024270
RS	0	0.000000	1.000000	4930.812440	0.008112	0.000000
RS	1	0.008290	1.000000	5294.473621	0.008710	0.000000
RS	2	0.017266	1.000000	5680.961221	0.009346	0.000000
RS	3	0.026987	1.000000	6091.023657	0.010021	0.000000
RS	4	0.037514	1.000000	6525.304330	0.010735	0.000000
RS	5	0.048914	1.000000	6984.311596	0.011490	0.000000
RS	6	0.061258	1.000000	7468.384335	0.012287	0.000000
RS	7	0.074626	1.000000	7977.652840	0.013125	0.000000
RS	8	0.089102	1.000000	8511.994777	0.014004	0.000000
RS	9	0.104778	1.000000	9070.986097	0.014923	0.000000
RS	10	0.121753	1.000000	9653.846893	0.015882	0.000000
RS	11	0.140135	1.000000	10259.382395	0.016878	0.000000
RS	12	0.160042	1.000000	10885.919551	0.017909	0.000000
RS	13	0.181598	1.000000	11531.239934	0.018971	0.000000
RS	14	0.204942	1.000000	12192.510128	0.020059	0.000000
RS	15	0.230221	1.000000	12866.211226	0.021167	0.000000
RS	16	0.257595	1.000000	13548.069620	0.022289	0.000000
RS	17	0.287238	1.000000	14232.991963	0.023416	0.000000
RS	18	0.319339	1.000000	14915.007901	0.024538	0.000000
RS	19	0.354100	1.000000	15587.225029	0.025644	0.000000
RS	20	0.391744	1.000000	16241.801365	0.026721	0.000000
RS	21	0.432507	1.000000	16869.941531	0.027754	0.000000
RS	22	0.476650	1.000000	17461.923616	0.028728	0.000000
RS	23	0.524453	1.000000	18007.164370	0.029625	0.000000
RS	24	0.576218	1.000000	18494.330719	0.030426	0.000000
RS	25	0.632274	1.000000	18911.505577	0.031113	0.000000
RS	26	0.692977	1.000000	19246.415263	0.031664	0.000000
RS	27	0.758711	1.000000	19486.724398	0.032059	0.000000
RS	28	0.829896	1.000000	19620.401721	0.032279	0.000000
RS	29	0.906981	1.000000	19636.156612	0.032305	0.000000
RS	30	0.990456	1.000000	19523.941165	0.032120	0.000000
RS	31	1.080851	1.000000	19275.506272	0.031711	0.000000
RS	32	1.178739	1.000000	18884.992557	0.031069	0.000000
RS	33	1.284742	1.000000	18349.528312	0.030188	0.000000
RS	34	1.399532	1.000000	17669.797566	0.029070	0.000000
RS	35	1.523838	1.000000	16850.532786	0.027722	0.000000
RS	36	1.658449	1.000000	15900.879838	0.026160	0.000000
RS	37	1.804218	1.000000	14834.579202	0.024405	0.000000
RS	38	1.962071	1.000000	13669.908754	0.022489	0.000000
RS	39	2.133009	1.000000	12429.341467	0.020448	0.000000
RS	40	2.318118	1.000000	11138.887422	0.018325	0.000000
RS	41	2.518571	1.000000	9827.114218	0.016167	0.000000
RS	42	2.735641	1.000000	8523.872426	0.014023	0.000000
RS	43	2.970706	1.000000	7258.790914	0.011942	0.000000
RS	44	3.225257	1.000000	6059.646240	0.009969	0.000000
RS	45	3.500909	1.000000	4950.744840	0.008145	0.000000
RS	46	3.799411	1.000000	3951.479096	0.006501	0.000000
RS	47	4.122659	1.000000	3075.221293	0.005059	0.000000
RS	48	4.472702	1.000000	2328.697621	0.003831	0.000000
RS	49	4.851763	1.000000	1711.936054	0.002816	0.000000
RS	50	5.262247	1.000000	1218.811096	0.002005	0.000000
RS	51	5.706758	1.000000	838.125030	0.001379	0.000000
RS	52	6.188118	1.000000	555.084581	0.000913	0.000000
RS	53	6.709380	1.000000	352.971295	0.000581	0.000000
RS	54	7.273854	1.000000	214.778401	0.000353	0.000000
RS	55	7.885120	1.000000	124.604613	0.000205	0.000000
RS	56	8.547059	1.000000	68.653343	0.000113	0.000000
RS	57	9.263869	1.000000	35.770502	0.000059	0.000000
RS	58	10.040101	1.000000	17.543833	0.000029	0.000000
RS	59	10.880679	1.000000	8.059290	0.000013	0.000000
RS	60	11.790939	1.000000	3.449069	0.000006	0.000000
RS	61	12.776655	1.000000	1.367127	0.000002	0.000000
RS	62	13.844085	1.000000	0.498747	0.000001	0.000000
RS	63	15.000000	1.000000	0.234575	0.000000	0.000000
PA	4+25*2+4+6 0.177471333 0.035494267 15.000000000 1.000000000 1.000000000 1.000000000 1.000000000 1.000000000 1.000000000 1.000000000 1.000000000 1.000000000 1.000000000 1.000000000 1.000000000 1.000000000 1.000000000 1.000000000 1.000000000 1.000000000 1.000000000 1.000000000 1.000000000 1.000000000 1.000000000 1.000000000 1.000000000 1.000000000 1.000000000 1.000000000 1.000000000
//
IT	4033
RD	1
LK	-6891188.255919
QD	-5251.855592 -> -2967.109943
RI	0.0070813382
TR	0.174706	0.034426
MT	15.720649
MM	C_pi: 1.015143, n_recomb: 598626.372798
RS	0	0.000000	0.362587	13426.536716	0.022429	0.015045
RS	1	0.008370	0.362587	14206.744066	0.023732	0.022966
RS	2	0.017440	0.362587	15002.258674	0.025061	0.021352
RS	3	0.027270	0.362587	15808.025135	0.026407	0.018918
RS	4	0.037922	0.626318	9684.910401	0.016179	0.016728
RS	5	0.049466	0.626318	10298.055907	0.017203	0.014423
RS	6	0.061976	0.884899	7762.381512	0.012967	0.012645
RS	7	0.075533	0.884899	8280.897964	0.013833	0.011508
RS	8	0.090225	1.102494	7093.737435	0.011850	0.010739
RS	9	0.106146	1.102494	7574.842340	0.012654	0.010324
RS	10	0.123400	1.230215	7246.232110	0.012105	0.010286
RS	11	0.142098	1.230215	7731.956545	0.012916	0.010589
RS	12	0.162361	1.274311	7956.874763	0.013292	0.011172
RS	13	0.184321	1.274311	8472.765586	0.014154	0.011978
RS	14	0.208118	1.264965	9074.739712	0.015159	0.012987
RS	15	0.233906	1.264965	9632.062616	0.016090	0.014206
RS	16	0.261854	1.227642	10512.319113	0.017561	0.015627
RS	17	0.292140	1.227642	11109.148486	0.018558	0.017235
RS	18	0.324962	1.181103	12169.869157	0.020330	0.019008
RS	19	0.360530	1.181103	12789.286809	0.021364	0.020913
RS	20	0.399076	1.137592	13909.087174	0.023235	0.022892
RS	21	0.440847	1.137592	14518.425354	0.024253	0.024866
RS	22	0.486115	1.103920	15557.598612	0.025989	0.026752
RS	23	0.535172	1.103920	16111.216084	0.026914	0.028476
RS	24	0.588335	1.081970	16949.545753	0.028314	0.029983
RS	25	0.645947	1.081970	17395.056798	0.029058	0.031234
RS	26	0.708382	1.070427	17956.785193	0.029997	0.032203
RS	27	0.776042	1.070427	18241.862520	0.030473	0.032879
RS	28	0.849365	1.066732	18492.999056	0.030892	0.033259
RS	29	0.928825	1.066732	18571.097863	0.031023	0.033349
RS	30	1.014935	1.068091	18508.477803	0.030918	0.033161
RS	31	1.108253	1.068091	18343.561164	0.030643	0.032712
RS	32	1.209382	1.071946	17983.098313	0.030041	0.032023
RS	33	1.318975	1.071946	17554.157669	0.029324	0.031110
RS	34	1.437740	1.076363	16920.628879	0.028266	0.029989
RS	35	1.566446	1.076363	16227.080288	0.027107	0.028675
RS	36	1.705925	1.080184	15352.848180	0.025647	0.027183
RS	37	1.857077	1.080184	14420.573680	0.024089	0.025529
RS	38	2.020881	1.082841	13353.575110	0.022307	0.023732
RS	39	2.198394	1.082841	12238.970467	0.020445	0.021818
RS	40	2.390766	1.084135	11049.302631	0.018458	0.019814
RS	41	2.599238	1.084135	9837.905913	0.016434	0.017755
RS	42	2.825159	1.084142	8616.463063	0.014394	0.015677
RS	43	3.069990	1.084142	7413.494736	0.012384	0.013618
RS	44	3.335312	1.083208	6261.258580	0.010459	0.011619
RS	45	3.622841	1.083208	5173.538476	0.008642	0.009720
RS	46	3.934436	1.081837	4183.426443	0.006988	0.007957
RS	47	4.272111	1.081837	3295.770322	0.005506	0.006361
RS	48	4.638048	1.080478	2530.777451	0.004228	0.004956
RS	49	5.034614	1.080478	1885.148076	0.003149	0.003756
RS	50	5.464371	1.079310	1362.076003	0.002275	0.002762
RS	51	5.930099	1.079310	950.002455	0.001587	0.001966
RS	52	6.434807	1.078255	639.114920	0.001068	0.001351
RS	53	6.981758	1.078255	412.624369	0.000689	0.000894
RS	54	7.574488	1.076802	255.367714	0.000427	0.000567
RS	55	8.216828	1.076802	150.531950	0.000251	0.000344
RS	56	8.912931	1.076802	84.334597	0.000141	0.000199
RS	57	9.667296	1.076802	44.715494	0.000075	0.000109
RS	58	10.484801	1.073652	22.377534	0.000037	0.000056
RS	59	11.370729	1.073652	10.451922	0.000017	0.000027
RS	60	12.330807	1.073652	4.550768	0.000008	0.000012
RS	61	13.371242	1.073652	1.836302	0.000003	0.000005
RS	62	14.498760	1.073652	0.682389	0.000001	0.000002
RS	63	15.720649	1.073652	0.329686	0.000001	0.000001
PA	4+25*2+4+6 0.174706192 0.034425538 15.720648766 0.362587452 0.626317978 0.884899139 1.102494240 1.230215073 1.274311066 1.264965057 1.227642059 1.181102753 1.137592316 1.103920460 1.081970215 1.070426941 1.066732407 1.068091393 1.071946144 1.076362610 1.080183983 1.082840919 1.084134579 1.084141731 1.083207607 1.081836700 1.080478191 1.079310417 1.078255177 1.076801777 1.073652208
//
IT	4305
RD	2
LK	-6887840.149116
QD	-2544.801440 -> -2023.856017
RI	0.0186528033
TR	0.172428	0.033837
MT	16.198561
MM	C_pi: 1.007947, n_recomb: 584461.139911
RS	0	0.000000	0.252945	18817.910092	0.032197	0.015053
RS	1	0.008421	0.252945	19709.953315	0.033723	0.023724
RS	2	0.017551	0.252945	20584.343394	0.035219	0.024751
RS	3	0.027450	0.252945	21429.861884	0.036666	0.025421
RS	4	0.038183	0.529339	10752.189510	0.018397	0.015238
RS	5	0.049819	0.529339	11395.985882	0.019498	0.015252
RS	6	0.062435	0.870796	7365.247563	0.012602	0.010776
RS	7	0.076114	0.870796	7857.726756	0.013444	0.010969
RS	8	0.090945	1.205043	6065.123166	0.010377	0.009017
RS	9	0.107024	1.205043	6486.904988	0.011099	0.009347
RS	10	0.124458	1.415698	5905.748100	0.010105	0.008848
RS	11	0.143359	1.415698	6316.706629	0.010808	0.009519
RS	12	0.163853	1.483242	6443.521785	0.011025	0.010001
RS	13	0.186072	1.483242	6880.616615	0.011773	0.010937
RS	14	0.210162	1.453742	7485.524680	0.012808	0.012075
RS	15	0.236281	1.453742	7969.013442	0.013635	0.013265
RS	16	0.264599	1.373976	8956.987286	0.015325	0.015033
RS	17	0.295302	1.373976	9492.868670	0.016242	0.016525
RS	18	0.328591	1.280971	10760.407437	0.018411	0.018842
RS	19	0.364682	1.280971	11336.204862	0.019396	0.020598
RS	20	0.403813	1.198375	12720.665822	0.021765	0.023243
RS	21	0.446239	1.198375	13302.301799	0.022760	0.025056
RS	22	0.492238	1.138046	14587.434774	0.024959	0.027558
RS	23	0.542111	1.138046	15123.185373	0.025875	0.029099
RS	24	0.596183	1.101717	16121.085671	0.027583	0.031015
RS	25	0.654809	1.101717	16553.018705	0.028322	0.032064
RS	26	0.718371	1.085503	17163.612232	0.029367	0.033180
RS	27	0.787287	1.085503	17439.029422	0.029838	0.033654
RS	28	0.862005	1.083901	17647.346455	0.030194	0.033958
RS	29	0.943016	1.083901	17725.345463	0.030328	0.033867
RS	30	1.030848	1.091409	17573.008006	0.030067	0.033477
RS	31	1.126077	1.091409	17426.465662	0.029816	0.032891
RS	32	1.229326	1.103120	16978.826811	0.029050	0.031974
RS	33	1.341268	1.103120	16594.480429	0.028393	0.030978
RS	34	1.462638	1.115349	15911.706898	0.027225	0.029676
RS	35	1.594228	1.115349	15291.779063	0.026164	0.028332
RS	36	1.736899	1.125913	14420.240372	0.024673	0.026735
RS	37	1.891585	1.125913	13586.662172	0.023246	0.025094
RS	38	2.059296	1.133758	12570.168115	0.021507	0.023269
RS	39	2.241131	1.133758	11568.810849	0.019794	0.021400
RS	40	2.438278	1.138534	10461.330186	0.017899	0.019427
RS	41	2.652027	1.138534	9362.823506	0.016020	0.017429
RS	42	2.883776	1.140442	8233.150620	0.014087	0.015412
RS	43	3.135040	1.140442	7127.571647	0.012195	0.013413
RS	44	3.407463	1.140215	6055.740381	0.010361	0.011480
RS	45	3.702827	1.140215	5039.374271	0.008622	0.009627
RS	46	4.023064	1.138903	4105.296919	0.007024	0.007914
RS	47	4.370268	1.138903	3260.204848	0.005578	0.006347
RS	48	4.746710	1.137402	2524.905780	0.004320	0.004970
RS	49	5.154853	1.137402	1897.684931	0.003247	0.003781
RS	50	5.597365	1.136042	1384.312925	0.002369	0.002796
RS	51	6.077141	1.136042	975.190547	0.001669	0.002001
RS	52	6.597319	1.134653	663.142829	0.001135	0.001384
RS	53	7.161301	1.134653	432.883607	0.000741	0.000921
RS	54	7.772777	1.132280	271.193077	0.000464	0.000589
RS	55	8.435745	1.132280	161.766573	0.000277	0.000360
RS	56	9.154541	1.132280	91.767822	0.000157	0.000209
RS	57	9.933868	1.132280	49.301008	0.000084	0.000116
RS	58	10.778822	1.126272	25.055417	0.000043	0.000060
RS	59	11.694929	1.126272	11.851088	0.000020	0.000029
RS	60	12.688182	1.126272	5.228419	0.000009	0.000013
RS	61	13.765077	1.126272	2.138993	0.000004	0.000006
RS	62	14.932658	1.126272	0.806374	0.000001	0.000002
RS	63	16.198561	1.126272	0.397993	0.000001	0.000001
PA	4+25*2+4+6 0.172427918 0.033836883 16.198560830 0.252945461 0.529339206 0.870795789 1.205043481 1.415698349 1.483242221 1.453741829 1.373975519 1.280970509 1.198374507 1.138046343 1.101716675 1.085502687 1.083900620 1.091409443 1.103119779 1.115349056 1.125913093 1.133758120 1.138533822 1.140442192 1.140215217 1.138903190 1.137401921 1.136042416 1.134652524 1.132280006 1.126272264
//
IT	3707
RD	3
LK	-6887023.475397
QD	-1984.859642 -> -1796.468291
RI	0.0280062601
TR	0.170513	0.033442
MT	16.559924
MM	C_pi: 1.007844, n_recomb: 577699.881805
RS	0	0.000000	0.220825	21352.223371	0.036961	0.014942
RS	1	0.008459	0.220825	22255.482793	0.038524	0.023853
RS	2	0.017633	0.220825	23119.075368	0.040019	0.026031
RS	3	0.027583	0.220825	23928.747208	0.041421	0.028235
RS	4	0.038375	0.492909	11213.615197	0.019411	0.014816
RS	5	0.050080	0.492909	11867.287174	0.020542	0.015731
RS	6	0.062775	0.877596	7082.344341	0.012260	0.010057
RS	7	0.076544	0.877596	7558.656838	0.013084	0.010722
RS	8	0.091477	1.290728	5493.631591	0.009509	0.008250
RS	9	0.107674	1.290728	5882.566328	0.010183	0.008823
RS	10	0.125241	1.562704	5203.776750	0.009008	0.008123
RS	11	0.144293	1.562704	5574.536158	0.009650	0.008890
RS	12	0.164957	1.645387	5667.728984	0.009811	0.009340
RS	13	0.187369	1.645387	6062.860796	0.010495	0.010277
RS	14	0.211677	1.595659	6678.189624	0.011560	0.011506
RS	15	0.238041	1.595659	7122.688142	0.012329	0.012615
RS	16	0.266635	1.477384	8186.971979	0.014172	0.014621
RS	17	0.297648	1.477384	8692.019684	0.015046	0.015989
RS	18	0.331284	1.343789	10114.992466	0.017509	0.018705
RS	19	0.367766	1.343789	10671.315774	0.018472	0.020328
RS	20	0.407333	1.228551	12267.200372	0.021235	0.023483
RS	21	0.450247	1.228551	12838.799876	0.022224	0.025180
RS	22	0.496791	1.147328	14324.244789	0.024795	0.028160
RS	23	0.547272	1.147328	14852.662393	0.025710	0.029600
RS	24	0.602023	1.100864	15972.347434	0.027648	0.031813
RS	25	0.661406	1.100864	16393.416914	0.028377	0.032772
RS	26	0.725812	1.082588	17020.948937	0.029463	0.033948
RS	27	0.795665	1.082588	17281.250707	0.029914	0.034342
RS	28	0.871427	1.084438	17419.177699	0.030153	0.034510
RS	29	0.953598	1.084438	17483.272248	0.030264	0.034358
RS	30	1.042719	1.098710	17216.303201	0.029801	0.033728
RS	31	1.139379	1.098710	17065.653738	0.029541	0.033107
RS	32	1.244215	1.118553	16505.150550	0.028570	0.031940
RS	33	1.357919	1.118553	16134.035607	0.027928	0.030938
RS	34	1.481241	1.138793	15371.408657	0.026608	0.029437
RS	35	1.614995	1.138793	14785.646716	0.025594	0.028116
RS	36	1.760062	1.156352	13878.997394	0.024025	0.026393
RS	37	1.917400	1.156352	13099.123724	0.022675	0.024797
RS	38	2.088047	1.169739	12089.518637	0.020927	0.022917
RS	39	2.273129	1.169739	11155.207382	0.019310	0.021107
RS	40	2.473867	1.178458	10084.997398	0.017457	0.019134
RS	41	2.691584	1.178458	9057.196903	0.015678	0.017199
RS	42	2.927717	1.182813	7979.009104	0.013812	0.015215
RS	43	3.183825	1.182813	6937.223348	0.012008	0.013273
RS	44	3.461596	1.183903	5914.973458	0.010239	0.011380
RS	45	3.762863	1.183903	4947.352176	0.008564	0.009571
RS	46	4.089613	1.183295	4049.910599	0.007010	0.007890
RS	47	4.444003	1.183295	3235.285802	0.005600	0.006350
RS	48	4.828369	1.182280	2520.385014	0.004363	0.004991
RS	49	5.245249	1.182280	1907.227822	0.003301	0.003813
RS	50	5.697390	1.181285	1400.951078	0.002425	0.002833
RS	51	6.187778	1.181285	994.640839	0.001722	0.002037
RS	52	6.719646	1.180002	681.912731	0.001180	0.001417
RS	53	7.296504	1.180002	449.085483	0.000777	0.000948
RS	54	7.922157	1.177067	284.072739	0.000492	0.000611
RS	55	8.600732	1.177067	171.098255	0.000296	0.000376
RS	56	9.336707	1.177067	98.060684	0.000170	0.000220
RS	57	10.134935	1.177067	53.255152	0.000092	0.000122
RS	58	11.000685	1.168459	27.412916	0.000047	0.000064
RS	59	11.939665	1.168459	13.102589	0.000023	0.000032
RS	60	12.958072	1.168459	5.844476	0.000010	0.000014
RS	61	14.062624	1.168459	2.418797	0.000004	0.000006
RS	62	15.260607	1.168459	0.922970	0.000002	0.000002
RS	63	16.559924	1.168459	0.463930	0.000001	0.000001
PA	4+25*2+4+6 0.170512715 0.033442293 16.559923988 0.220824560 0.492908567 0.877595560 1.290728102 1.562704288 1.645386968 1.595658894 1.477383760 1.343789099 1.228550556 1.147328047 1.100863524 1.082587518 1.084438137 1.098709959 1.118552869 1.138792558 1.156351882 1.169739492 1.178458337 1.182813319 1.183903445 1.183294929 1.182279669 1.181284721 1.180001791 1.177066884 1.168458562
//
IT	3680
RD	4
LK	-6886702.997513
QD	-1788.320963 -> -1689.456356
RI	0.0328703075
TR	0.168921	0.033158
MT	16.847953
MM	C_pi: 1.012471, n_recomb: 575463.369668
RS	0	0.000000	0.209690	22454.294859	0.039020	0.014822
RS	1	0.008488	0.209690	23357.412969	0.040589	0.023809
RS	2	0.017697	0.209690	24210.333937	0.042071	0.026493
RS	3	0.027688	0.209690	24997.473619	0.043439	0.029392
RS	4	0.038526	0.473161	11568.377401	0.020103	0.014825
RS	5	0.050284	0.473161	12231.922766	0.021256	0.016160
RS	6	0.063041	0.882817	6963.763801	0.012101	0.009775
RS	7	0.076880	0.882817	7434.200024	0.012919	0.010653
RS	8	0.091894	1.353614	5185.574732	0.009011	0.007858
RS	9	0.108183	1.353614	5557.178774	0.009657	0.008529
RS	10	0.125854	1.675133	4813.869892	0.008365	0.007704
RS	11	0.145025	1.675133	5162.259836	0.008971	0.008496
RS	12	0.165824	1.771670	5230.983445	0.009090	0.008921
RS	13	0.188388	1.771670	5602.341640	0.009735	0.009830
RS	14	0.212867	1.706928	6219.065590	0.010807	0.011108
RS	15	0.239424	1.706928	6641.459755	0.011541	0.012138
RS	16	0.268235	1.557220	7757.203262	0.013480	0.014298
RS	17	0.299492	1.557220	8245.850311	0.014329	0.015558
RS	18	0.333402	1.389717	9790.889559	0.017014	0.018562
RS	19	0.370190	1.389717	10339.440746	0.017967	0.020076
RS	20	0.410101	1.247320	12115.978413	0.021054	0.023629
RS	21	0.453400	1.247320	12686.793140	0.022046	0.025239
RS	22	0.500374	1.149109	14351.668844	0.024939	0.028608
RS	23	0.551335	1.149109	14879.643305	0.025857	0.029985
RS	24	0.606623	1.094718	16110.620930	0.027996	0.032439
RS	25	0.666603	1.094718	16525.116744	0.028716	0.033352
RS	26	0.731674	1.075143	17166.983027	0.029832	0.034564
RS	27	0.802269	1.075143	17413.521313	0.030260	0.034926
RS	28	0.878856	1.080217	17483.770129	0.030382	0.034958
RS	29	0.961944	1.080217	17531.829532	0.030466	0.034788
RS	30	1.052085	1.100492	17155.310643	0.029811	0.033934
RS	31	1.149877	1.100492	16994.006417	0.029531	0.033313
RS	32	1.255970	1.127536	16324.285286	0.028367	0.031919
RS	33	1.371068	1.127536	15954.370510	0.027724	0.030935
RS	34	1.495937	1.154913	15110.045644	0.026257	0.029254
RS	35	1.631404	1.154913	14540.442699	0.025267	0.027968
RS	36	1.778371	1.178777	13588.820092	0.023614	0.026129
RS	37	1.937812	1.178777	12839.396561	0.022311	0.024580
RS	38	2.110787	1.197253	11818.978213	0.020538	0.022645
RS	39	2.298445	1.197253	10925.333614	0.018985	0.020889
RS	40	2.502031	1.209700	9869.568770	0.017151	0.018908
RS	41	2.722899	1.209700	8886.089487	0.015442	0.017027
RS	42	2.962515	1.216500	7835.563603	0.013616	0.015062
RS	43	3.222469	1.216500	6834.430757	0.011876	0.013168
RS	44	3.504490	1.219083	5840.978544	0.010150	0.011304
RS	45	3.810449	1.219083	4904.552375	0.008523	0.009531
RS	46	4.142379	1.219478	4028.590582	0.007001	0.007874
RS	47	4.502483	1.219478	3233.195766	0.005618	0.006355
RS	48	4.893155	1.219314	2529.628736	0.004396	0.005009
RS	49	5.316988	1.219314	1924.720110	0.003345	0.003841
RS	50	5.776797	1.219046	1421.313181	0.002470	0.002864
RS	51	6.275636	1.219046	1015.597926	0.001765	0.002069
RS	52	6.816817	1.218176	700.840507	0.001218	0.001446
RS	53	7.403936	1.218176	464.989924	0.000808	0.000973
RS	54	8.040891	1.214942	296.499029	0.000515	0.000631
RS	55	8.731912	1.214942	180.067541	0.000313	0.000390
RS	56	9.481589	1.214942	104.111325	0.000181	0.000230
RS	57	10.294901	1.214942	57.069831	0.000099	0.000129
RS	58	11.177249	1.203943	29.702493	0.000052	0.000068
RS	59	12.134493	1.203943	14.326439	0.000025	0.000034
RS	60	13.172991	1.203943	6.451873	0.000011	0.000016
RS	61	14.299639	1.203943	2.697261	0.000005	0.000007
RS	62	15.521921	1.203943	1.040226	0.000002	0.000003
RS	63	16.847953	1.203943	0.531407	0.000001	0.000001
PA	4+25*2+4+6 0.168921358 0.033158413 16.847952604 0.209690207 0.473160748 0.882817230 1.353614070 1.675133345 1.771670091 1.706928443 1.557220103 1.389716827 1.247319596 1.149109367 1.094717612 1.075142623 1.080216530 1.100492286 1.127536379 1.154912608 1.178776977 1.197253011 1.209699549 1.216500116 1.219083208 1.219478447 1.219313855 1.219045775 1.218176049 1.214942454 1.203942765
//
IT	4135
RD	5
LK	-6886527.422627
QD	-1681.804722 -> -1620.763987
RI	0.0351001516
TR	0.167621	0.032952
MT	17.080328
MM	C_pi: 1.018617, n_recomb: 575357.042195
RS	0	0.000000	0.206077	22897.539673	0.039797	0.014717
RS	1	0.008512	0.206077	23803.078084	0.041371	0.023708
RS	2	0.017748	0.206077	24654.260231	0.042850	0.026603
RS	3	0.027770	0.206077	25434.928548	0.044207	0.029795
RS	4	0.038646	0.458658	11924.625031	0.020726	0.015026
RS	5	0.050447	0.458658	12599.741186	0.021899	0.016587
RS	6	0.063253	0.882252	6955.649536	0.012089	0.009690
RS	7	0.077148	0.882252	7426.554292	0.012908	0.010683
RS	8	0.092227	1.396147	5020.871039	0.008727	0.007639
RS	9	0.108588	1.396147	5383.587801	0.009357	0.008362
RS	10	0.126343	1.759120	4583.275136	0.007966	0.007436
RS	11	0.145609	1.759120	4918.555636	0.008549	0.008236
RS	12	0.166514	1.870196	4962.079458	0.008624	0.008631
RS	13	0.189199	1.870196	5318.846835	0.009244	0.009514
RS	14	0.213815	1.796669	5926.670227	0.010301	0.010805
RS	15	0.240526	1.796669	6335.124452	0.011011	0.011774
RS	16	0.269511	1.622679	7481.218481	0.013003	0.014024
RS	17	0.300962	1.622679	7959.900391	0.013835	0.015200
RS	18	0.335091	1.427166	9598.381939	0.016682	0.018410
RS	19	0.372125	1.427166	10143.834434	0.017631	0.019838
RS	20	0.412311	1.261852	12073.439926	0.020984	0.023704
RS	21	0.455918	1.261852	12646.995928	0.021981	0.025247
RS	22	0.503236	1.149313	14472.742834	0.025154	0.028940
RS	23	0.554582	1.149313	15003.249523	0.026076	0.030274
RS	24	0.610298	1.088234	16338.480523	0.028397	0.032936
RS	25	0.670757	1.088234	16749.011905	0.029111	0.033821
RS	26	0.736361	1.067490	17408.044903	0.030256	0.035066
RS	27	0.807550	1.067490	17642.889894	0.030664	0.035411
RS	28	0.884798	1.075166	17655.264567	0.030686	0.035327
RS	29	0.968622	1.075166	17688.266301	0.030743	0.035152
RS	30	1.059580	1.100413	17215.391457	0.029921	0.034107
RS	31	1.158280	1.100413	17042.355798	0.029620	0.033494
RS	32	1.265382	1.133494	16275.887199	0.028288	0.031906
RS	33	1.381599	1.133494	15902.963862	0.027640	0.030946
RS	34	1.507709	1.166896	14985.075190	0.026045	0.029113
RS	35	1.644553	1.166896	14423.611943	0.025069	0.027860
RS	36	1.793045	1.196129	13428.565544	0.023340	0.025924
RS	37	1.954175	1.196129	12697.934949	0.022070	0.024417
RS	38	2.129021	1.218998	11661.521189	0.020268	0.022433
RS	39	2.318750	1.218998	10794.395920	0.018761	0.020723
RS	40	2.524627	1.234732	9742.939285	0.016934	0.018731
RS	41	2.748028	1.234732	8789.022344	0.015276	0.016895
RS	42	2.990445	1.243777	7753.899021	0.013477	0.014942
RS	43	3.253495	1.243777	6780.128785	0.011784	0.013087
RS	44	3.538935	1.247854	5803.996572	0.010088	0.011243
RS	45	3.848672	1.247854	4888.554653	0.008497	0.009500
RS	46	4.184772	1.249401	4025.417930	0.006996	0.007860
RS	47	4.549480	1.249401	3242.745814	0.005636	0.006361
RS	48	4.945232	1.250328	2545.311650	0.004424	0.005024
RS	49	5.374668	1.250328	1945.422804	0.003381	0.003865
RS	50	5.840657	1.251047	1442.582125	0.002507	0.002891
RS	51	6.346310	1.251047	1036.408791	0.001801	0.002096
RS	52	6.895002	1.250824	719.043424	0.001250	0.001471
RS	53	7.490398	1.250824	480.132554	0.000834	0.000995
RS	54	8.136472	1.247498	308.250622	0.000536	0.000648
RS	55	8.837539	1.247498	188.568411	0.000328	0.000403
RS	56	9.598278	1.247498	109.871008	0.000191	0.000239
RS	57	10.423769	1.247498	60.723069	0.000106	0.000135
RS	58	11.319524	1.234279	31.914045	0.000055	0.000072
RS	59	12.291523	1.234279	15.517878	0.000027	0.000036
RS	60	13.346256	1.234279	7.048374	0.000012	0.000017
RS	61	14.490765	1.234279	2.973372	0.000005	0.000007
RS	62	15.732692	1.234279	1.157713	0.000002	0.000003
RS	63	17.080328	1.234279	0.600184	0.000001	0.000001
PA	4+25*2+4+6 0.167621052 0.032952160 17.080328239 0.206077438 0.458657967 0.882251986 1.396147035 1.759120377 1.870196363 1.796668565 1.622679495 1.427165556 1.261852166 1.149312789 1.088233825 1.067490285 1.075166098 1.100412786 1.133493554 1.166895679 1.196129092 1.218997820 1.234731651 1.243776864 1.247854277 1.249401477 1.250327503 1.251046750 1.250823937 1.247498466 1.234278761
//
IT	3628
RD	6
LK	-6886417.039049
QD	-1613.781168 -> -1573.429366
RI	0.0359664984
TR	0.166566	0.032804
MT	17.268272
MM	C_pi: 1.024861, n_recomb: 576263.226486
RS	0	0.000000	0.205663	23027.857141	0.039961	0.014630
RS	1	0.008530	0.205663	23938.232123	0.041540	0.023591
RS	2	0.017789	0.205663	24793.326549	0.043024	0.026551
RS	3	0.027837	0.205663	25576.767985	0.044384	0.029834
RS	4	0.038742	0.446354	12292.602500	0.021332	0.015314
RS	5	0.050577	0.446354	12980.125339	0.022525	0.017008
RS	6	0.063422	0.876985	7012.979883	0.012170	0.009699
RS	7	0.077363	0.876985	7487.906813	0.012994	0.010768
RS	8	0.092492	1.423251	4937.196890	0.008568	0.007512
RS	9	0.108913	1.423251	5295.780499	0.009190	0.008270
RS	10	0.126734	1.820973	4441.867311	0.007708	0.007255
RS	11	0.146076	1.820973	4769.263369	0.008276	0.008061
RS	12	0.167067	1.947078	4786.682394	0.008306	0.008419
RS	13	0.189849	1.947078	5134.014947	0.008909	0.009286
RS	14	0.214575	1.870178	5725.582669	0.009936	0.010565
RS	15	0.241409	1.870178	6124.535419	0.010628	0.011489
RS	16	0.270533	1.678155	7284.867410	0.012642	0.013786
RS	17	0.302141	1.678155	7756.738310	0.013460	0.014899
RS	18	0.336446	1.459545	9465.090149	0.016425	0.018254
RS	19	0.373677	1.459545	10009.272872	0.017369	0.019614
RS	20	0.414084	1.274620	12067.398245	0.020941	0.023730
RS	21	0.457937	1.274620	12644.826972	0.021943	0.025220
RS	22	0.505532	1.149692	14613.721189	0.025359	0.029188
RS	23	0.557187	1.149692	15147.960602	0.026287	0.030487
RS	24	0.613248	1.082748	16580.406678	0.028772	0.033333
RS	25	0.674092	1.082748	16988.622521	0.029481	0.034198
RS	26	0.740125	1.060806	17667.996264	0.030660	0.035477
RS	27	0.811792	1.060806	17893.143740	0.031050	0.035811
RS	28	0.889572	1.070476	17858.130494	0.030990	0.035633
RS	29	0.973987	1.070476	17877.877197	0.031024	0.035457
RS	30	1.065603	1.099751	17322.738306	0.030060	0.034251
RS	31	1.165035	1.099751	17138.693362	0.029741	0.033649
RS	32	1.272948	1.137792	16289.315775	0.028267	0.031900
RS	33	1.390067	1.137792	15912.075909	0.027613	0.030960
RS	34	1.517177	1.176169	14930.918320	0.025910	0.029003
RS	35	1.655130	1.176169	14373.656980	0.024943	0.027780
RS	36	1.804851	1.209855	13340.142316	0.023149	0.025763
RS	37	1.967343	1.209855	12621.766822	0.021903	0.024291
RS	38	2.143697	1.236405	11568.826912	0.020076	0.022267
RS	39	2.335095	1.236405	10719.808748	0.018602	0.020594
RS	40	2.542821	1.254945	9667.942957	0.016777	0.018592
RS	41	2.768266	1.254945	8734.548822	0.015157	0.016792
RS	42	3.012942	1.265978	7707.977878	0.013376	0.014847
RS	43	3.278491	1.265978	6753.324460	0.011719	0.013024
RS	44	3.566692	1.271487	5787.682177	0.010043	0.011194
RS	45	3.879478	1.271487	4886.906709	0.008480	0.009475
RS	46	4.218947	1.274273	4031.334553	0.006996	0.007848
RS	47	4.587373	1.274273	3257.480307	0.005653	0.006365
RS	48	4.987228	1.276461	2563.110669	0.004448	0.005035
RS	49	5.421193	1.276461	1966.479529	0.003412	0.003884
RS	50	5.892177	1.278371	1463.001251	0.002539	0.002912
RS	51	6.403338	1.278371	1056.003285	0.001833	0.002119
RS	52	6.958103	1.278985	735.915009	0.001277	0.001492
RS	53	7.560192	1.278985	494.169541	0.000858	0.001014
RS	54	8.213643	1.275743	319.142332	0.000554	0.000664
RS	55	8.922836	1.275743	196.499465	0.000341	0.000415
RS	56	9.692527	1.275743	115.284818	0.000200	0.000248
RS	57	10.527875	1.275743	64.185265	0.000111	0.000140
RS	58	11.434483	1.260450	34.031467	0.000059	0.000076
RS	59	12.418429	1.260450	16.668563	0.000029	0.000038
RS	60	13.486310	1.260450	7.629863	0.000013	0.000018
RS	61	14.645287	1.260450	3.245223	0.000006	0.000008
RS	62	15.903129	1.260450	1.274618	0.000002	0.000003
RS	63	17.268272	1.260450	0.669801	0.000001	0.000002
PA	4+25*2+4+6 0.166566283 0.032803847 17.268271533 0.205662561 0.446354490 0.876984941 1.423251095 1.820972841 1.947078424 1.870178424 1.678154553 1.459544963 1.274620197 1.149692030 1.082747905 1.060805847 1.070476109 1.099750592 1.137791546 1.176168962 1.209855347 1.236405498 1.254945162 1.265978480 1.271486817 1.274272714 1.276461150 1.278370923 1.278985417 1.275743306 1.260449886
//
IT	4359
RD	7
LK	-6886343.313339
QD	-1567.742096 -> -1539.940632
RI	0.0361225260
TR	0.165706	0.032699
MT	17.421246
MM	C_pi: 1.030715, n_recomb: 577671.108540
RS	0	0.000000	0.206759	23003.108996	0.039820	0.014560
RS	1	0.008546	0.206759	23919.415812	0.041407	0.023474
RS	2	0.017821	0.206759	24781.152930	0.042898	0.026424
RS	3	0.027890	0.206759	25571.918084	0.044267	0.029692
RS	4	0.038819	0.435512	12661.669574	0.021918	0.015638
RS	5	0.050682	0.435512	13361.587105	0.023130	0.017413
RS	6	0.063558	0.868984	7106.064003	0.012301	0.009756
RS	7	0.077535	0.868984	7586.852204	0.013134	0.010879
RS	8	0.092707	1.439620	4900.855544	0.008484	0.007436
RS	9	0.109175	1.439620	5258.065081	0.009102	0.008222
RS	10	0.127050	1.866129	4354.330967	0.007538	0.007129
RS	11	0.146453	1.866129	4677.015196	0.008096	0.007941
RS	12	0.167514	2.006919	4669.002449	0.008082	0.008262
RS	13	0.190374	2.006919	5010.106890	0.008673	0.009118
RS	14	0.215188	1.930817	5581.071925	0.009661	0.010373
RS	15	0.242123	1.930817	5973.264759	0.010340	0.011264
RS	16	0.271359	1.725913	7136.457266	0.012354	0.013578
RS	17	0.303094	1.725913	7603.314464	0.013162	0.014642
RS	18	0.337541	1.488281	9363.052094	0.016208	0.018099
RS	19	0.374931	1.488281	9906.713178	0.017149	0.019406
RS	20	0.415517	1.286408	12072.462648	0.020899	0.023723
RS	21	0.459571	1.286408	12653.981186	0.021905	0.025170
RS	22	0.507389	1.150612	14749.733174	0.025533	0.029373
RS	23	0.559294	1.150612	15288.152439	0.026465	0.030644
RS	24	0.615635	1.078438	16810.540947	0.029101	0.033653
RS	25	0.676790	1.078438	17217.566986	0.029805	0.034501
RS	26	0.743171	1.055275	17919.332786	0.031020	0.035817
RS	27	0.815225	1.055275	18136.538625	0.031396	0.036142
RS	28	0.893436	1.066453	18063.247578	0.031269	0.035888
RS	29	0.978331	1.066453	18071.624755	0.031284	0.035710
RS	30	1.070481	1.098986	17446.837132	0.030202	0.034372
RS	31	1.170505	1.098986	17253.013873	0.029866	0.033778
RS	32	1.279077	1.141087	16333.304493	0.028274	0.031897
RS	33	1.396927	1.141087	15951.534698	0.027614	0.030975
RS	34	1.524848	1.183539	14916.834163	0.025822	0.028916
RS	35	1.663701	1.183539	14361.633939	0.024861	0.027718
RS	36	1.814420	1.220871	13295.103646	0.023015	0.025637
RS	37	1.978018	1.220871	12584.912002	0.021786	0.024194
RS	38	2.155597	1.250455	11516.531348	0.019936	0.022137
RS	39	2.348350	1.250455	10680.119980	0.018488	0.020494
RS	40	2.557576	1.271354	9625.466180	0.016663	0.018482
RS	41	2.784681	1.271354	8706.566051	0.015072	0.016711
RS	42	3.031194	1.284120	7684.350536	0.013302	0.014771
RS	43	3.298773	1.284120	6743.268627	0.011673	0.012974
RS	44	3.589218	1.290979	5783.672735	0.010012	0.011154
RS	45	3.904483	1.290979	4893.340582	0.008471	0.009455
RS	46	4.246689	1.295054	4041.878903	0.006997	0.007837
RS	47	4.618139	1.295054	3274.307949	0.005668	0.006368
RS	48	5.021331	1.298641	2581.032271	0.004468	0.005043
RS	49	5.458978	1.298641	1986.639775	0.003439	0.003900
RS	50	5.934025	1.301908	1481.864171	0.002565	0.002929
RS	51	6.449668	1.301908	1073.990230	0.001859	0.002138
RS	52	7.009375	1.303524	751.264943	0.001301	0.001510
RS	53	7.616912	1.303524	507.009188	0.000878	0.001030
RS	54	8.276367	1.300518	329.135118	0.000570	0.000677
RS	55	8.992176	1.300518	203.841825	0.000353	0.000425
RS	56	9.769155	1.300518	120.342495	0.000208	0.000255
RS	57	10.612532	1.300518	67.449904	0.000117	0.000145
RS	58	11.527980	1.283282	36.049911	0.000062	0.000079
RS	59	12.521658	1.283282	17.775423	0.000031	0.000040
RS	60	13.600252	1.283282	8.194527	0.000014	0.000019
RS	61	14.771018	1.283282	3.511844	0.000006	0.000008
RS	62	16.041832	1.283282	1.390478	0.000002	0.000003
RS	63	17.421246	1.283282	0.739958	0.000001	0.000002
PA	4+25*2+4+6 0.165706289 0.032698568 17.421245637 0.206758908 0.435511543 0.868984340 1.439619671 1.866129173 2.006919125 1.930817039 1.725913275 1.488281021 1.286408212 1.150612484 1.078438395 1.055274578 1.066453310 1.098986276 1.141087484 1.183538974 1.220870752 1.250454810 1.271353713 1.284119838 1.290978807 1.295053945 1.298640870 1.301907824 1.303524057 1.300517516 1.283282014
//
IT	4057
RD	8
LK	-6886292.108592
QD	-1535.399545 -> -1515.609964
RI	0.0358996128
TR	0.164999	0.032626
MT	17.546583
MM	C_pi: 1.036047, n_recomb: 579333.880081
RS	0	0.000000	0.208605	22900.403271	0.039529	0.014503
RS	1	0.008558	0.208605	23822.868977	0.041121	0.023364
RS	2	0.017848	0.208605	24692.291498	0.042622	0.026263
RS	3	0.027933	0.208605	25492.339576	0.044003	0.029461
RS	4	0.038882	0.425964	13020.044562	0.022474	0.015966
RS	5	0.050767	0.425964	13731.807527	0.023703	0.017791
RS	6	0.063669	0.859882	7215.929110	0.012456	0.009834
RS	7	0.077676	0.859882	7703.370641	0.013297	0.010998
RS	8	0.092881	1.448940	4892.439874	0.008445	0.007390
RS	9	0.109388	1.448940	5249.883452	0.009062	0.008201
RS	10	0.127307	1.898911	4301.086831	0.007424	0.007039
RS	11	0.146760	1.898911	4621.083897	0.007977	0.007860
RS	12	0.167877	2.053329	4589.524159	0.007922	0.008143
RS	13	0.190801	2.053329	4926.539418	0.008504	0.008996
RS	14	0.215688	1.980943	5474.952126	0.009450	0.010216
RS	15	0.242704	1.980943	5862.253741	0.010119	0.011085
RS	16	0.272032	1.767319	7020.590509	0.012118	0.013397
RS	17	0.303870	1.767319	7483.614909	0.012918	0.014423
RS	18	0.338433	1.514039	9280.697457	0.016020	0.017951
RS	19	0.375953	1.514039	9824.177422	0.016958	0.019214
RS	20	0.416685	1.297426	12080.255738	0.020852	0.023695
RS	21	0.460902	1.297426	12665.748108	0.021863	0.025106
RS	22	0.508903	1.152015	14873.879607	0.025674	0.029511
RS	23	0.561012	1.152015	15416.591337	0.026611	0.030758
RS	24	0.617581	1.075150	17021.647654	0.029381	0.033914
RS	25	0.678990	1.075150	17428.284833	0.030083	0.034746
RS	26	0.745655	1.050773	18153.429299	0.031335	0.036100
RS	27	0.818025	1.050773	18364.168560	0.031699	0.036415
RS	28	0.896588	1.063101	18259.870035	0.031519	0.036101
RS	29	0.981875	1.063101	18258.593587	0.031517	0.035921
RS	30	1.074460	1.098292	17574.694182	0.030336	0.034474
RS	31	1.174969	1.098292	17372.376354	0.029987	0.033886
RS	32	1.284079	1.143728	16393.027805	0.028296	0.031896
RS	33	1.402527	1.143728	16006.929241	0.027630	0.030989
RS	34	1.531111	1.189502	14927.177540	0.025766	0.028848
RS	35	1.670699	1.189502	14372.766171	0.024809	0.027670
RS	36	1.822233	1.229794	13278.244862	0.022920	0.025537
RS	37	1.986735	1.229794	12573.491817	0.021703	0.024117
RS	38	2.165315	1.261855	11491.172924	0.019835	0.022034
RS	39	2.359178	1.261855	10663.529874	0.018407	0.020415
RS	40	2.569631	1.284713	9604.882994	0.016579	0.018396
RS	41	2.798094	1.284713	8696.193921	0.015011	0.016648
RS	42	3.046109	1.298982	7675.537658	0.013249	0.014711
RS	43	3.315349	1.298982	6744.073862	0.011641	0.012934
RS	44	3.607629	1.307108	5787.446123	0.009990	0.011122
RS	45	3.924923	1.307108	4904.560145	0.008466	0.009439
RS	46	4.269370	1.312505	4054.785426	0.006999	0.007827
RS	47	4.643295	1.312505	3291.746962	0.005682	0.006370
RS	48	5.049220	1.317597	2598.219742	0.004485	0.005049
RS	49	5.489883	1.317597	2005.437440	0.003462	0.003913
RS	50	5.968257	1.322366	1498.976171	0.002587	0.002943
RS	51	6.487570	1.322366	1090.313173	0.001882	0.002155
RS	52	7.051326	1.325119	765.118196	0.001321	0.001526
RS	53	7.663326	1.325119	518.692230	0.000895	0.001044
RS	54	8.327701	1.322485	338.268034	0.000584	0.000689
RS	55	9.048932	1.322485	210.622455	0.000364	0.000435
RS	56	9.831885	1.322485	125.059865	0.000216	0.000262
RS	57	10.681842	1.322485	70.524804	0.000122	0.000150
RS	58	11.604537	1.303438	37.971937	0.000066	0.000082
RS	59	12.606195	1.303438	18.839207	0.000033	0.000041
RS	60	13.693573	1.303438	8.742409	0.000015	0.000020
RS	61	14.874008	1.303438	3.773105	0.000007	0.000009
RS	62	16.155463	1.303438	1.505179	0.000003	0.000003
RS	63	17.546583	1.303438	0.810557	0.000001	0.000002
PA	4+25*2+4+6 0.164998977 0.032625504 17.546583121 0.208605011 0.425964003 0.859881591 1.448940482 1.898910869 2.053328517 1.980942830 1.767319023 1.514039119 1.297426233 1.152014846 1.075150348 1.050773066 1.063101116 1.098292385 1.143727520 1.189501953 1.229793974 1.261855365 1.284712568 1.298981974 1.307108408 1.312505184 1.317596975 1.322365913 1.325118597 1.322485181 1.303438469
//
IT	4360
RD	9
LK	-6886255.403746
QD	-1511.861360 -> -1497.371754
RI	0.0354857051
TR	0.164410	0.032576
MT	17.650232
MM	C_pi: 1.040838, n_recomb: 581106.697810
RS	0	0.000000	0.210791	22762.156314	0.039170	0.014458
RS	1	0.008568	0.210791	23690.525798	0.040768	0.023262
RS	2	0.017870	0.210791	24567.733266	0.042277	0.026091
RS	3	0.027969	0.210791	25377.571411	0.043671	0.029194
RS	4	0.038933	0.417643	13358.599432	0.022988	0.016284
RS	5	0.050837	0.417643	14081.349712	0.024232	0.018138
RS	6	0.063761	0.850757	7330.413355	0.012615	0.009920
RS	7	0.077792	0.850757	7824.651091	0.013465	0.011116
RS	8	0.093025	1.453840	4900.108508	0.008432	0.007364
RS	9	0.109563	1.453840	5258.689579	0.009049	0.008194
RS	10	0.127518	1.922579	4270.310720	0.007349	0.006974
RS	11	0.147012	1.922579	4588.944429	0.007897	0.007804
RS	12	0.168176	2.089054	4536.552128	0.007807	0.008055
RS	13	0.191153	2.089054	4870.970743	0.008382	0.008906
RS	14	0.216099	2.022340	5396.293579	0.009286	0.010089
RS	15	0.243182	2.022340	5780.049055	0.009947	0.010943
RS	16	0.272586	1.803313	6928.398888	0.011923	0.013239
RS	17	0.304509	1.803313	7388.434056	0.012714	0.014236
RS	18	0.339167	1.537209	9212.163133	0.015853	0.017812
RS	19	0.376795	1.537209	9755.622146	0.016788	0.019040
RS	20	0.417646	1.307721	12087.776477	0.020801	0.023654
RS	21	0.461998	1.307721	12676.990357	0.021815	0.025035
RS	22	0.510150	1.153752	14984.776888	0.025787	0.029615
RS	23	0.562427	1.153752	15531.709337	0.026728	0.030841
RS	24	0.619183	1.072669	17212.400930	0.029620	0.034128
RS	25	0.680803	1.072669	17619.201947	0.030320	0.034946
RS	26	0.747701	1.047129	18367.604754	0.031608	0.036337
RS	27	0.820332	1.047129	18573.085041	0.031962	0.036643
RS	28	0.899186	1.060347	18443.435592	0.031738	0.036280
RS	29	0.984796	1.060347	18433.993304	0.031722	0.036097
RS	30	1.077740	1.097736	17699.599667	0.030458	0.034558
RS	31	1.178649	1.097736	17489.986661	0.030098	0.033975
RS	32	1.288203	1.145926	16459.926088	0.028325	0.031895
RS	33	1.407143	1.145926	16069.873055	0.027654	0.031000
RS	34	1.536274	1.194413	14952.243194	0.025731	0.028793
RS	35	1.676470	1.194413	14397.864216	0.024777	0.027632
RS	36	1.828677	1.237094	13279.805933	0.022853	0.025459
RS	37	1.993925	1.237094	12578.596154	0.021646	0.024058
RS	38	2.173331	1.271158	11483.984787	0.019762	0.021954
RS	39	2.368109	1.271158	10662.360538	0.018348	0.020355
RS	40	2.579576	1.295632	9599.130508	0.016519	0.018328
RS	41	2.809161	1.295632	8697.552276	0.014967	0.016599
RS	42	3.058416	1.311198	7676.604485	0.013210	0.014664
RS	43	3.329028	1.311198	6751.880734	0.011619	0.012903
RS	44	3.622825	1.320511	5796.051477	0.009974	0.011095
RS	45	3.941795	1.320511	4918.444586	0.008464	0.009426
RS	46	4.288094	1.327250	4068.628979	0.007002	0.007818
RS	47	4.664064	1.327250	3308.898138	0.005694	0.006371
RS	48	5.072247	1.333931	2614.192544	0.004499	0.005052
RS	49	5.515403	1.333931	2022.645314	0.003481	0.003923
RS	50	5.996528	1.340320	1514.292508	0.002606	0.002954
RS	51	6.518876	1.340320	1105.000210	0.001902	0.002168
RS	52	7.085978	1.344330	777.537736	0.001338	0.001539
RS	53	7.701669	1.344330	529.279446	0.000911	0.001057
RS	54	8.370112	1.342190	346.591458	0.000596	0.000700
RS	55	9.095828	1.342190	216.874210	0.000373	0.000444
RS	56	9.883722	1.342190	129.455911	0.000223	0.000269
RS	57	10.739122	1.342190	73.419551	0.000126	0.000155
RS	58	11.667813	1.321471	39.800990	0.000068	0.000085
RS	59	12.676074	1.321471	19.861250	0.000034	0.000043
RS	60	13.770722	1.321471	9.273905	0.000016	0.000020
RS	61	14.959159	1.321471	4.029065	0.000007	0.000009
RS	62	16.249421	1.321471	1.618699	0.000003	0.000004
RS	63	17.650232	1.321471	0.881562	0.000002	0.000002
PA	4+25*2+4+6 0.164409977 0.032576375 17.650231818 0.210791077 0.417643378 0.850756518 1.453840406 1.922578982 2.089054040 2.022340307 1.803312582 1.537209386 1.307720753 1.153751807 1.072669017 1.047129447 1.060347493 1.097735685 1.145925913 1.194412760 1.237093624 1.271158241 1.295632140 1.311197837 1.320511375 1.327249926 1.333930977 1.340319969 1.344329844 1.342190169 1.321470780
//
IT	3901
RD	10
LK	-6886228.361852
QD	-1494.135465 -> -1483.255276
RI	0.0349846926
TR	0.163912	0.032545
MT	17.737021
MM	C_pi: 1.045132, n_recomb: 582907.843841
RS	0	0.000000	0.213091	22611.681506	0.038791	0.014420
RS	1	0.008576	0.213091	23545.494243	0.040393	0.023171
RS	2	0.017888	0.213091	24430.128005	0.041911	0.025922
RS	3	0.027999	0.213091	25249.524449	0.043316	0.028920
RS	4	0.038976	0.410461	13672.195496	0.023455	0.016580
RS	5	0.050896	0.410461	14404.958659	0.024712	0.018450
RS	6	0.063837	0.842253	7442.013230	0.012767	0.010004
RS	7	0.077888	0.842253	7942.807238	0.013626	0.011225
RS	8	0.093144	1.456140	4916.474894	0.008434	0.007348
RS	9	0.109709	1.456140	5276.659387	0.009052	0.008196
RS	10	0.127695	1.939587	4254.526976	0.007299	0.006928
RS	11	0.147223	1.939587	4572.675993	0.007845	0.007767
RS	12	0.168425	2.116314	4502.509620	0.007724	0.007989
RS	13	0.191446	2.116314	4835.402309	0.008295	0.008843
RS	14	0.216442	2.056463	5338.029066	0.009158	0.009986
RS	15	0.243581	2.056463	5719.246242	0.009812	0.010829
RS	16	0.273048	1.834646	6854.288394	0.011759	0.013101
RS	17	0.305042	1.834646	7311.978211	0.012544	0.014077
RS	18	0.339779	1.558079	9154.261973	0.015704	0.017682
RS	19	0.377497	1.558079	9697.788805	0.016637	0.018881
RS	20	0.418448	1.317294	12094.428713	0.020748	0.023605
RS	21	0.462912	1.317294	12687.078077	0.021765	0.024960
RS	22	0.511190	1.155688	15083.329694	0.025876	0.029693
RS	23	0.563608	1.155688	15634.320427	0.026821	0.030901
RS	24	0.620521	1.070815	17383.883431	0.029823	0.034306
RS	25	0.682315	1.070815	17791.230550	0.030522	0.035110
RS	26	0.749410	1.044186	18562.137428	0.031844	0.036537
RS	27	0.822258	1.044186	18763.338772	0.032189	0.036834
RS	28	0.901354	1.058115	18612.580377	0.031931	0.036431
RS	29	0.987234	1.058115	18596.243603	0.031903	0.036244
RS	30	1.080479	1.097346	17818.359856	0.030568	0.034628
RS	31	1.181721	1.097346	17602.528783	0.030198	0.034049
RS	32	1.291646	1.147834	16529.135133	0.028356	0.031895
RS	33	1.410999	1.147834	16135.569142	0.027681	0.031009
RS	34	1.540587	1.198537	14986.104994	0.025709	0.028750
RS	35	1.681290	1.198537	14431.314031	0.024757	0.027601
RS	36	1.834060	1.243136	13293.565453	0.022806	0.025397
RS	37	1.999932	1.243136	12594.563915	0.021606	0.024011
RS	38	2.180029	1.278808	11489.255234	0.019710	0.021892
RS	39	2.375573	1.278808	10671.642055	0.018308	0.020308
RS	40	2.587887	1.304603	9603.650845	0.016475	0.018276
RS	41	2.818410	1.304603	8706.880161	0.014937	0.016561
RS	42	3.068703	1.321287	7684.365892	0.013183	0.014626
RS	43	3.340462	1.321287	6764.240084	0.011604	0.012879
RS	44	3.635529	1.331712	5807.649544	0.009963	0.011073
RS	45	3.955901	1.331712	4933.717918	0.008464	0.009416
RS	46	4.303750	1.339804	4082.601949	0.007004	0.007809
RS	47	4.681431	1.339804	3325.300892	0.005705	0.006371
RS	48	5.091504	1.348141	2628.765371	0.004510	0.005054
RS	49	5.536746	1.348141	2038.231038	0.003497	0.003931
RS	50	6.020174	1.356247	1527.887873	0.002621	0.002962
RS	51	6.545062	1.356247	1118.153606	0.001918	0.002180
RS	52	7.114966	1.361620	788.632317	0.001353	0.001550
RS	53	7.733747	1.361620	538.858667	0.000924	0.001068
RS	54	8.405598	1.360080	354.171531	0.000608	0.000710
RS	55	9.135068	1.360080	222.639291	0.000382	0.000451
RS	56	9.927101	1.360080	133.555152	0.000229	0.000274
RS	57	10.787061	1.360080	76.146984	0.000131	0.000159
RS	58	11.720775	1.337772	41.543683	0.000071	0.000088
RS	59	12.734567	1.337772	20.843801	0.000036	0.000045
RS	60	13.835305	1.337772	9.789503	0.000017	0.000021
RS	61	15.030447	1.337772	4.279668	0.000007	0.000009
RS	62	16.328089	1.337772	1.730901	0.000003	0.000004
RS	63	17.737021	1.337772	0.952807	0.000002	0.000002
PA	4+25*2+4+6 0.163911824 0.032544811 17.737020563 0.213091418 0.410461309 0.842252815 1.456139900 1.939586660 2.116314368 2.056463018 1.834645984 1.558079321 1.317294421 1.155688341 1.070815383 1.044185514 1.058114706 1.097346245 1.147834012 1.198537371 1.243136480 1.278807671 1.304602676 1.321286514 1.331711926 1.339803775 1.348140733 1.356246699 1.361619609 1.360079621 1.337772070
//
IT	3224
RD	11
LK	-6886207.939301
QD	-1480.316729 -> -1471.956263
RI	0.0344591434
TR	0.163484	0.032526
MT	17.810636
MM	C_pi: 1.048980, n_recomb: 584687.143942
RS	0	0.000000	0.215367	22462.823562	0.038419	0.014390
RS	1	0.008583	0.215367	23401.553501	0.040024	0.023090
RS	2	0.017904	0.215367	24293.042309	0.041549	0.025763
RS	3	0.028024	0.215367	25121.387872	0.042966	0.028656
RS	4	0.039013	0.404320	13958.003395	0.023873	0.016851
RS	5	0.050945	0.404320	14699.779340	0.025141	0.018729
RS	6	0.063901	0.834710	7546.186079	0.012906	0.010081
RS	7	0.077970	0.834710	8053.074879	0.013773	0.011323
RS	8	0.093245	1.457040	4936.879349	0.008444	0.007339
RS	9	0.109833	1.457040	5298.858097	0.009063	0.008201
RS	10	0.127844	1.951738	4248.808059	0.007267	0.006895
RS	11	0.147400	1.951738	4567.055658	0.007811	0.007742
RS	12	0.168636	2.136852	4482.261851	0.007666	0.007941
RS	13	0.191694	2.136852	4814.409984	0.008234	0.008798
RS	14	0.216732	2.084498	5295.264314	0.009057	0.009903
RS	15	0.243918	2.084498	5674.714626	0.009706	0.010739
RS	16	0.273438	1.861956	6794.296263	0.011620	0.012981
RS	17	0.305492	1.861956	7250.144564	0.012400	0.013939
RS	18	0.340297	1.576904	9104.792847	0.015572	0.017562
RS	19	0.378090	1.576904	9648.437736	0.016502	0.018738
RS	20	0.419127	1.326178	12099.997043	0.020695	0.023552
RS	21	0.463686	1.326178	12695.793021	0.021714	0.024886
RS	22	0.512069	1.157726	15170.841855	0.025947	0.029751
RS	23	0.564606	1.157726	15725.681112	0.026896	0.030944
RS	24	0.621652	1.069444	17537.837096	0.029995	0.034453
RS	25	0.683595	1.069444	17945.986088	0.030693	0.035246
RS	26	0.750855	1.041811	18738.158693	0.032048	0.036706
RS	27	0.823887	1.041811	18935.877121	0.032386	0.036994
RS	28	0.903189	1.056329	18767.205301	0.032098	0.036558
RS	29	0.989297	1.056329	18745.055518	0.032060	0.036368
RS	30	1.082796	1.097132	17929.387884	0.030665	0.034687
RS	31	1.184321	1.097132	17708.292684	0.030287	0.034110
RS	32	1.294560	1.149554	16597.686213	0.028387	0.031894
RS	33	1.414262	1.149554	16201.067360	0.027709	0.031016
RS	34	1.544238	1.202070	15024.878476	0.025697	0.028714
RS	35	1.685370	1.202070	14469.433059	0.024747	0.027577
RS	36	1.838617	1.248200	13315.314473	0.022773	0.025349
RS	37	2.005017	1.248200	12617.572821	0.021580	0.023975
RS	38	2.185701	1.285146	11503.068022	0.019674	0.021844
RS	39	2.381893	1.285146	10687.979577	0.018280	0.020272
RS	40	2.594925	1.312016	9615.243926	0.016445	0.018235
RS	41	2.826243	1.312016	8721.559912	0.014917	0.016533
RS	42	3.077415	1.329660	7696.642511	0.013164	0.014598
RS	43	3.350148	1.329660	6779.500560	0.011595	0.012861
RS	44	3.646290	1.341129	5821.015813	0.009956	0.011056
RS	45	3.967851	1.341129	4949.560021	0.008465	0.009408
RS	46	4.317013	1.350574	4096.234098	0.007006	0.007801
RS	47	4.696145	1.350574	3340.722546	0.005714	0.006371
RS	48	5.107821	1.360620	2641.893119	0.004518	0.005054
RS	49	5.554832	1.360620	2052.246254	0.003510	0.003937
RS	50	6.040212	1.370525	1539.877493	0.002634	0.002969
RS	51	6.567254	1.370525	1129.896584	0.001932	0.002190
RS	52	7.139535	1.377350	798.522278	0.001366	0.001559
RS	53	7.760937	1.377350	547.522833	0.000936	0.001078
RS	54	8.435678	1.376505	361.075919	0.000618	0.000718
RS	55	9.168334	1.376505	227.960898	0.000390	0.000459
RS	56	9.963878	1.376505	137.382969	0.000235	0.000280
RS	57	10.827706	1.376505	78.720715	0.000135	0.000163
RS	58	11.765681	1.352699	43.206199	0.000074	0.000091
RS	59	12.784167	1.352699	21.789672	0.000037	0.000046
RS	60	13.890074	1.352699	10.290347	0.000018	0.000022
RS	61	15.090906	1.352699	4.525323	0.000008	0.000010
RS	62	16.394811	1.352699	1.841911	0.000003	0.000004
RS	63	17.810636	1.352699	1.024340	0.000002	0.000002
PA	4+25*2+4+6 0.163484010 0.032526080 17.810636127 0.215367175 0.404319906 0.834710440 1.457039767 1.951738487 2.136852331 2.084498314 1.861956345 1.576904191 1.326178133 1.157725666 1.069443899 1.041811496 1.056328604 1.097131710 1.149554270 1.202070428 1.248199953 1.285145756 1.312015962 1.329659725 1.341128882 1.350573736 1.360619613 1.370525383 1.377349655 1.376505348 1.352698758
//
IT	4473
RD	12
LK	-6886192.163185
QD	-1469.180158 -> -1462.616017
RI	0.0339428488
TR	0.163112	0.032517
MT	17.873749
MM	C_pi: 1.052434, n_recomb: 586416.428633
RS	0	0.000000	0.217541	22322.858144	0.038067	0.014364
RS	1	0.008590	0.217541	23265.992167	0.039675	0.023017
RS	2	0.017917	0.217541	24163.703191	0.041206	0.025616
RS	3	0.028045	0.217541	25000.242340	0.042632	0.028410
RS	4	0.039044	0.399098	14215.699425	0.024242	0.017095
RS	5	0.050987	0.399098	14965.535198	0.025520	0.018975
RS	6	0.063956	0.828244	7640.719447	0.013030	0.010150
RS	7	0.078039	0.828244	8153.141681	0.013903	0.011408
RS	8	0.093332	1.457300	4958.462996	0.008456	0.007333
RS	9	0.109938	1.457300	5322.259374	0.009076	0.008207
RS	10	0.127971	1.960353	4249.856163	0.007247	0.006872
RS	11	0.147552	1.960353	4568.587110	0.007791	0.007727
RS	12	0.168816	2.152026	4472.263260	0.007626	0.007908
RS	13	0.191906	2.152026	4804.246463	0.008193	0.008769
RS	14	0.216979	2.107453	5264.436486	0.008977	0.009836
RS	15	0.244206	2.107453	5642.716524	0.009622	0.010668
RS	16	0.273772	1.885779	6745.565944	0.011503	0.012876
RS	17	0.305877	1.885779	7199.976467	0.012278	0.013821
RS	18	0.340740	1.593903	9062.228061	0.015454	0.017451
RS	19	0.378597	1.593903	9606.022590	0.016381	0.018608
RS	20	0.419707	1.334396	12104.654405	0.020642	0.023497
RS	21	0.464347	1.334396	12703.324291	0.021663	0.024813
RS	22	0.512822	1.159789	15248.761352	0.026003	0.029795
RS	23	0.565460	1.159789	15807.219370	0.026956	0.030974
RS	24	0.622620	1.068438	17676.212885	0.030143	0.034577
RS	25	0.684690	1.068438	18085.328457	0.030840	0.035360
RS	26	0.752091	1.039895	18897.306183	0.032225	0.036850
RS	27	0.825281	1.039895	19092.185335	0.032557	0.037130
RS	28	0.904758	1.054916	18907.993832	0.032243	0.036666
RS	29	0.991062	1.054916	18880.945106	0.032197	0.036472
RS	30	1.084779	1.097082	18032.134582	0.030750	0.034735
RS	31	1.186546	1.097082	17806.610400	0.030365	0.034160
RS	32	1.297054	1.151149	16663.900332	0.028416	0.031892
RS	33	1.417055	1.151149	16264.674664	0.027736	0.031022
RS	34	1.547362	1.205151	15066.046645	0.025692	0.028685
RS	35	1.688863	1.205151	14509.836432	0.024743	0.027558
RS	36	1.842518	1.252489	13342.228161	0.022752	0.025311
RS	37	2.009371	1.252489	12645.067744	0.021563	0.023948
RS	38	2.190555	1.290433	11522.734491	0.019649	0.021807
RS	39	2.387303	1.290433	10709.060171	0.018262	0.020245
RS	40	2.600950	1.318166	9631.766009	0.016425	0.018205
RS	41	2.832949	1.318166	8739.855348	0.014904	0.016512
RS	42	3.084875	1.336634	7711.963325	0.013151	0.014575
RS	43	3.358441	1.336634	6796.570976	0.011590	0.012847
RS	44	3.655504	1.349082	5835.375491	0.009951	0.011042
RS	45	3.978084	1.349082	4965.479598	0.008467	0.009401
RS	46	4.328372	1.359875	4109.265736	0.007007	0.007794
RS	47	4.708748	1.359875	3355.071107	0.005721	0.006371
RS	48	5.121797	1.371670	2653.619616	0.004525	0.005054
RS	49	5.570324	1.371670	2064.794365	0.003521	0.003942
RS	50	6.057377	1.383444	1550.403932	0.002644	0.002974
RS	51	6.586267	1.383444	1140.364892	0.001945	0.002198
RS	52	7.160585	1.391796	807.330463	0.001377	0.001567
RS	53	7.784234	1.391796	555.365263	0.000947	0.001086
RS	54	8.461452	1.391729	367.373209	0.000626	0.000726
RS	55	9.196840	1.391729	232.882569	0.000397	0.000465
RS	56	9.995394	1.391729	140.964984	0.000240	0.000285
RS	57	10.862540	1.391729	81.154613	0.000138	0.000166
RS	58	11.804169	1.366511	44.795138	0.000076	0.000093
RS	59	12.826680	1.366511	22.701871	0.000039	0.000048
RS	60	13.937020	1.366511	10.777676	0.000018	0.000023
RS	61	15.142733	1.366511	4.766485	0.000008	0.000010
RS	62	16.452011	1.366511	1.951878	0.000003	0.000004
RS	63	17.873749	1.366511	1.096219	0.000002	0.000002
PA	4+25*2+4+6 0.163111968 0.032516873 17.873749108 0.217541089 0.399097867 0.828243992 1.457299958 1.960352689 2.152026246 2.107453468 1.885779136 1.593903464 1.334396427 1.159788595 1.068438277 1.039894941 1.054916239 1.097081814 1.151148634 1.205150761 1.252488878 1.290432886 1.318165787 1.336634068 1.349081705 1.359875404 1.371669872 1.383444443 1.391795673 1.391729086 1.366511233
//
IT	3749
RD	13
LK	-6886179.715106
QD	-1459.920694 -> -1454.660797
RI	0.0334557694
TR	0.162784	0.032515
MT	17.928487
MM	C_pi: 1.055539, n_recomb: 588077.939522
RS	0	0.000000	0.219567	22195.814711	0.037743	0.014342
RS	1	0.008595	0.219567	23142.885237	0.039353	0.022954
RS	2	0.017928	0.219567	24046.192307	0.040889	0.025484
RS	3	0.028064	0.219567	24890.130888	0.042325	0.028188
RS	4	0.039071	0.394673	14446.238288	0.024565	0.017313
RS	5	0.051023	0.394673	15203.255028	0.025852	0.019191
RS	6	0.064004	0.822867	7724.560862	0.013135	0.010210
RS	7	0.078099	0.822867	8241.914359	0.014015	0.011480
RS	8	0.093406	1.457401	4979.430840	0.008467	0.007328
RS	9	0.110029	1.457401	5344.964545	0.009089	0.008213
RS	10	0.128081	1.966425	4255.326533	0.007236	0.006856
RS	11	0.147684	1.966425	4574.784155	0.007779	0.007718
RS	12	0.168972	2.162918	4469.937266	0.007601	0.007886
RS	13	0.192089	2.162918	4802.187327	0.008166	0.008751
RS	14	0.217194	2.126141	5242.954015	0.008915	0.009784
RS	15	0.244456	2.126141	5620.531907	0.009557	0.010612
RS	16	0.274061	1.906587	6705.869070	0.011403	0.012785
RS	17	0.306210	1.906587	7159.165953	0.012174	0.013720
RS	18	0.341123	1.609276	9025.362835	0.015347	0.017349
RS	19	0.379037	1.609276	9569.325912	0.016272	0.018490
RS	20	0.420209	1.341994	12108.468739	0.020590	0.023443
RS	21	0.464919	1.341994	12709.758435	0.021612	0.024743
RS	22	0.513473	1.161828	15318.337305	0.026048	0.029828
RS	23	0.566199	1.161828	15880.177548	0.027004	0.030995
RS	24	0.623458	1.067709	17800.809007	0.030269	0.034682
RS	25	0.685637	1.067709	18210.986927	0.030967	0.035455
RS	26	0.753161	1.038347	19041.185297	0.032379	0.036973
RS	27	0.826488	1.038347	19233.744144	0.032706	0.037246
RS	28	0.906117	1.053818	19035.792450	0.032370	0.036757
RS	29	0.992591	1.053818	19004.618630	0.032316	0.036560
RS	30	1.086496	1.097182	18126.502217	0.030823	0.034774
RS	31	1.188473	1.097182	17897.275103	0.030434	0.034201
RS	32	1.299214	1.152661	16726.720791	0.028443	0.031889
RS	33	1.419473	1.152661	16325.309853	0.027760	0.031025
RS	34	1.550068	1.207884	15107.858757	0.025690	0.028661
RS	35	1.691887	1.207884	14550.861988	0.024743	0.027542
RS	36	1.845896	1.256167	13372.233067	0.022739	0.025281
RS	37	2.013141	1.256167	12675.178277	0.021554	0.023927
RS	38	2.194760	1.294876	11546.286344	0.019634	0.021779
RS	39	2.391990	1.294876	10733.195461	0.018251	0.020226
RS	40	2.606170	1.323293	9651.605325	0.016412	0.018183
RS	41	2.838759	1.323293	8760.470230	0.014897	0.016496
RS	42	3.091338	1.342466	7729.254890	0.013143	0.014559
RS	43	3.365626	1.342466	6814.664722	0.011588	0.012837
RS	44	3.663489	1.355831	5850.173354	0.009948	0.011030
RS	45	3.986952	1.355831	4981.137263	0.008470	0.009396
RS	46	4.338215	1.367963	4121.544444	0.007009	0.007787
RS	47	4.719669	1.367963	3368.315431	0.005728	0.006371
RS	48	5.133908	1.381536	2664.010886	0.004530	0.005052
RS	49	5.583750	1.381536	2075.981703	0.003530	0.003946
RS	50	6.072255	1.395233	1559.603207	0.002652	0.002978
RS	51	6.602746	1.395233	1149.682161	0.001955	0.002205
RS	52	7.178831	1.405181	815.163560	0.001386	0.001574
RS	53	7.804429	1.405181	562.466601	0.000956	0.001094
RS	54	8.483796	1.405965	373.122080	0.000634	0.000733
RS	55	9.221553	1.405965	237.441805	0.000404	0.000471
RS	56	10.022718	1.405965	144.323447	0.000245	0.000290
RS	57	10.892742	1.405965	83.460852	0.000142	0.000170
RS	58	11.837542	1.379407	46.316723	0.000079	0.000096
RS	59	12.863545	1.379407	23.583099	0.000040	0.000049
RS	60	13.977731	1.379407	11.252523	0.000019	0.000024
RS	61	15.187678	1.379407	5.003492	0.000009	0.000011
RS	62	16.501618	1.379407	2.060889	0.000004	0.000004
RS	63	17.928487	1.379407	1.168457	0.000002	0.000003
PA	4+25*2+4+6 0.162784300 0.032514656 17.928487226 0.219566502 0.394673283 0.822866523 1.457401413 1.966424949 2.162917973 2.126140688 1.906586732 1.609275974 1.341993727 1.161827756 1.067709478 1.038347112 1.053818453 1.097182386 1.152661362 1.207883847 1.256166641 1.294875850 1.323292794 1.342465644 1.355831128 1.367962656 1.381535761 1.395233048 1.405180614 1.405964822 1.379406544
//
IT	3345
RD	14
LK	-6886169.693447
QD	-1452.002080 -> -1447.705069
RI	0.0330072568
TR	0.162492	0.032517
MT	17.976644
MM	C_pi: 1.058345, n_recomb: 589662.551596
RS	0	0.000000	0.221422	22083.294964	0.037451	0.014323
RS	1	0.008599	0.221422	23033.896664	0.039063	0.022898
RS	2	0.017938	0.221422	23942.222923	0.040603	0.025367
RS	3	0.028080	0.221422	24792.799759	0.042046	0.027989
RS	4	0.039094	0.390937	14651.249988	0.024847	0.017505
RS	5	0.051055	0.390937	15414.655924	0.026141	0.019380
RS	6	0.064045	0.818522	7797.595339	0.013224	0.010260
RS	7	0.078152	0.818522	8319.284464	0.014109	0.011540
RS	8	0.093472	1.457624	4998.781887	0.008477	0.007324
RS	9	0.110109	1.457624	5365.917366	0.009100	0.008217
RS	10	0.128177	1.970633	4263.722221	0.007231	0.006846
RS	11	0.147799	1.970633	4584.060960	0.007774	0.007714
RS	12	0.169108	2.170419	4473.350348	0.007586	0.007873
RS	13	0.192250	2.170419	4806.187999	0.008151	0.008743
RS	14	0.217382	2.141275	5228.798696	0.008867	0.009742
RS	15	0.244674	2.141275	5606.041858	0.009507	0.010569
RS	16	0.274314	1.924807	6673.453551	0.011317	0.012706
RS	17	0.306503	1.924807	7125.898643	0.012085	0.013632
RS	18	0.341459	1.623226	8993.169161	0.015251	0.017256
RS	19	0.379422	1.623226	9537.310773	0.016174	0.018383
RS	20	0.420649	1.349019	12111.598874	0.020540	0.023389
RS	21	0.465422	1.349019	12715.279224	0.021564	0.024676
RS	22	0.514045	1.163818	15380.695436	0.026084	0.029853
RS	23	0.566848	1.163818	15945.688235	0.027042	0.031009
RS	24	0.624193	1.067196	17913.293430	0.030379	0.034772
RS	25	0.686469	1.067196	18324.584235	0.031076	0.035537
RS	26	0.754100	1.037105	19171.369273	0.032512	0.037079
RS	27	0.827548	1.037105	19362.032350	0.032836	0.037346
RS	28	0.907311	1.052989	19151.673222	0.032479	0.036834
RS	29	0.993933	1.052989	19117.029874	0.032420	0.036635
RS	30	1.088004	1.097426	18212.726897	0.030887	0.034805
RS	31	1.190165	1.097426	17980.432456	0.030493	0.034235
RS	32	1.301111	1.154129	16785.631200	0.028467	0.031885
RS	33	1.421598	1.154129	16382.426869	0.027783	0.031026
RS	34	1.552445	1.210356	15149.213002	0.025691	0.028641
RS	35	1.694545	1.210356	14591.465093	0.024745	0.027529
RS	36	1.848864	1.259365	13403.947496	0.022732	0.025258
RS	37	2.016454	1.259365	12706.665003	0.021549	0.023911
RS	38	2.198456	1.298647	11572.340544	0.019625	0.021760
RS	39	2.396108	1.298647	10759.212385	0.018246	0.020212
RS	40	2.610757	1.327595	9673.652259	0.016405	0.018167
RS	41	2.843865	1.327595	8782.526106	0.014894	0.016486
RS	42	3.097019	1.347369	7747.776467	0.013139	0.014547
RS	43	3.371942	1.347369	6833.256094	0.011588	0.012830
RS	44	3.670507	1.361595	5865.056933	0.009946	0.011021
RS	45	3.994746	1.361595	4996.339049	0.008473	0.009392
RS	46	4.346868	1.375052	4133.002717	0.007009	0.007781
RS	47	4.729270	1.375052	3380.478042	0.005733	0.006370
RS	48	5.144557	1.390427	2673.160842	0.004533	0.005050
RS	49	5.595555	1.390427	2085.927887	0.003537	0.003948
RS	50	6.085336	1.406093	1567.608462	0.002658	0.002980
RS	51	6.617236	1.406093	1157.968635	0.001964	0.002210
RS	52	7.194875	1.417694	822.128357	0.001394	0.001580
RS	53	7.822188	1.417694	568.906707	0.000965	0.001101
RS	54	8.503445	1.419396	378.380025	0.000642	0.000739
RS	55	9.243286	1.419396	241.675548	0.000410	0.000477
RS	56	10.046749	1.419396	147.480502	0.000250	0.000295
RS	57	10.919305	1.419396	85.651733	0.000145	0.000173
RS	58	11.866894	1.391574	47.776929	0.000081	0.000098
RS	59	12.895971	1.391574	24.436281	0.000041	0.000051
RS	60	14.013541	1.391574	11.716210	0.000020	0.000025
RS	61	15.227215	1.391574	5.236894	0.000009	0.000011
RS	62	16.545258	1.391574	2.169156	0.000004	0.000005
RS	63	17.976644	1.391574	1.241173	0.000002	0.000003
PA	4+25*2+4+6 0.162491579 0.032517323 17.976643568 0.221421845 0.390936862 0.818522166 1.457623795 1.970633187 2.170419051 2.141275036 1.924806635 1.623225858 1.349019326 1.163817733 1.067196282 1.037104850 1.052989329 1.097426187 1.154129429 1.210355884 1.259365231 1.298647204 1.327594919 1.347369097 1.361595417 1.375052455 1.390426653 1.406093389 1.417694492 1.419395942 1.391573564
//
IT	3864
RD	15
LK	-6886161.469312
QD	-1445.059700 -> -1441.485025
RI	0.0326030218
TR	0.162227	0.032523
MT	18.019495
MM	C_pi: 1.060887, n_recomb: 591164.252771
RS	0	0.000000	0.223098	21985.696783	0.037191	0.014307
RS	1	0.008603	0.223098	22939.480520	0.038804	0.022849
RS	2	0.017947	0.223098	23852.304292	0.040348	0.025264
RS	3	0.028095	0.223098	24708.810696	0.041797	0.027815
RS	4	0.039115	0.387774	14833.279225	0.025092	0.017674
RS	5	0.051084	0.387774	15602.375410	0.026393	0.019545
RS	6	0.064082	0.815112	7860.259386	0.013296	0.010300
RS	7	0.078199	0.815112	8385.718477	0.014185	0.011588
RS	8	0.093530	1.458125	5015.926643	0.008485	0.007320
RS	9	0.110180	1.458125	5384.496258	0.009108	0.008219
RS	10	0.128263	1.973479	4273.947154	0.007230	0.006840
RS	11	0.147902	1.973479	4595.255744	0.007773	0.007714
RS	12	0.169230	2.175205	4481.083666	0.007580	0.007868
RS	13	0.192393	2.175205	4814.747062	0.008145	0.008742
RS	14	0.217549	2.153452	5220.366063	0.008831	0.009710
RS	15	0.244869	2.153452	5597.559484	0.009469	0.010537
RS	16	0.274539	1.940799	6646.895578	0.011244	0.012636
RS	17	0.306763	1.940799	7098.697179	0.012008	0.013555
RS	18	0.341758	1.635917	8964.810163	0.015165	0.017170
RS	19	0.379765	1.635917	9509.130759	0.016085	0.018286
RS	20	0.421041	1.355526	12114.010379	0.020492	0.023336
RS	21	0.465868	1.355526	12719.869084	0.021517	0.024613
RS	22	0.514552	1.165739	15436.688783	0.026112	0.029871
RS	23	0.567425	1.165739	16004.609922	0.027073	0.031019
RS	24	0.624847	1.066849	18014.989175	0.030474	0.034849
RS	25	0.687208	1.066849	18427.406677	0.031171	0.035606
RS	26	0.754935	1.036113	19289.173586	0.032629	0.037171
RS	27	0.828489	1.036113	19478.285350	0.032949	0.037432
RS	28	0.908371	1.052386	19256.559834	0.032574	0.036900
RS	29	0.995126	1.052386	19219.001791	0.032510	0.036698
RS	30	1.089344	1.097798	18291.082487	0.030941	0.034830
RS	31	1.191669	1.097798	18056.275300	0.030544	0.034261
RS	32	1.302797	1.155574	16840.263867	0.028487	0.031880
RS	33	1.423486	1.155574	16435.629365	0.027802	0.031026
RS	34	1.554558	1.212626	15189.281016	0.025694	0.028624
RS	35	1.696907	1.212626	14630.856147	0.024749	0.027518
RS	36	1.851503	1.262181	13436.298127	0.022729	0.025241
RS	37	2.019399	1.262181	12738.563245	0.021548	0.023900
RS	38	2.201741	1.301876	11599.815084	0.019622	0.021746
RS	39	2.399769	1.301876	10786.191726	0.018246	0.020204
RS	40	2.614836	1.331224	9697.023229	0.016403	0.018157
RS	41	2.848405	1.331224	8805.323056	0.014895	0.016480
RS	42	3.102069	1.351510	7766.936612	0.013138	0.014539
RS	43	3.377557	1.351510	6851.925697	0.011591	0.012826
RS	44	3.676747	1.366547	5879.732897	0.009946	0.011014
RS	45	4.001677	1.366547	5010.924308	0.008476	0.009390
RS	46	4.354563	1.381311	4143.600090	0.007009	0.007775
RS	47	4.737808	1.381311	3391.588544	0.005737	0.006369
RS	48	5.154026	1.398499	2681.160179	0.004535	0.005047
RS	49	5.606054	1.398499	2094.740201	0.003543	0.003950
RS	50	6.096971	1.416174	1574.537392	0.002663	0.002981
RS	51	6.630123	1.416174	1165.327925	0.001971	0.002215
RS	52	7.209145	1.429480	828.313404	0.001401	0.001585
RS	53	7.837984	1.429480	574.751985	0.000972	0.001107
RS	54	8.520923	1.432166	383.193917	0.000648	0.000745
RS	55	9.262619	1.432166	245.614577	0.000415	0.000482
RS	56	10.068127	1.432166	150.455041	0.000255	0.000299
RS	57	10.942936	1.432166	87.738052	0.000148	0.000176
RS	58	11.893008	1.403149	49.181437	0.000083	0.000100
RS	59	12.924820	1.403149	25.264182	0.000043	0.000052
RS	60	14.045403	1.403149	12.169983	0.000021	0.000025
RS	61	15.262394	1.403149	5.467212	0.000009	0.000012
RS	62	16.584089	1.403149	2.276883	0.000004	0.000005
RS	63	18.019495	1.403149	1.314481	0.000002	0.000003
PA	4+25*2+4+6 0.162227181 0.032523447 18.019494654 0.223097540 0.387773803 0.815111709 1.458124925 1.973478511 2.175204598 2.153451953 1.940798719 1.635917373 1.355525926 1.165738975 1.066848718 1.036112822 1.052385799 1.097798248 1.155574050 1.212625786 1.262181032 1.301875938 1.331223542 1.351509853 1.366546668 1.381310883 1.398499427 1.416174019 1.429480040 1.432165519 1.403149346
//
IT	3834
RD	16
LK	-6886154.597354
QD	-1438.854393 -> -1435.830178
RI	0.0322369678
TR	0.161987	0.032532
MT	18.057851
MM	C_pi: 1.063205, n_recomb: 592589.728474
RS	0	0.000000	0.224608	21901.549994	0.036959	0.014292
RS	1	0.008607	0.224608	22858.227364	0.038573	0.022806
RS	2	0.017955	0.224608	23775.106529	0.040121	0.025173
RS	3	0.028107	0.224608	24636.933147	0.041575	0.027662
RS	4	0.039134	0.385110	14994.339355	0.025303	0.017822
RS	5	0.051109	0.385110	15768.514126	0.026609	0.019689
RS	6	0.064115	0.812536	7913.403256	0.013354	0.010333
RS	7	0.078241	0.812536	8442.118554	0.014246	0.011626
RS	8	0.093582	1.458992	5030.697189	0.008489	0.007315
RS	9	0.110244	1.458992	5400.527490	0.009113	0.008219
RS	10	0.128340	1.975359	4285.284109	0.007231	0.006837
RS	11	0.147993	1.975359	4607.609636	0.007775	0.007716
RS	12	0.169338	2.177823	4492.170405	0.007581	0.007868
RS	13	0.192520	2.177823	4826.842669	0.008145	0.008747
RS	14	0.217698	2.163138	5216.622804	0.008803	0.009686
RS	15	0.245042	2.163138	5594.000792	0.009440	0.010513
RS	16	0.274741	1.954865	6625.265706	0.011180	0.012575
RS	17	0.306995	1.954865	7076.601909	0.011942	0.013489
RS	18	0.342025	1.647503	8939.809410	0.015086	0.017091
RS	19	0.380071	1.647503	9484.315215	0.016005	0.018197
RS	20	0.421391	1.361560	12116.036705	0.020446	0.023286
RS	21	0.466267	1.361560	12723.895042	0.021472	0.024553
RS	22	0.515006	1.167578	15487.496852	0.026135	0.029884
RS	23	0.567941	1.167578	16058.147831	0.027098	0.031024
RS	24	0.625431	1.066624	18107.629117	0.030557	0.034916
RS	25	0.687869	1.066624	18521.172713	0.031255	0.035667
RS	26	0.755682	1.035318	19396.473973	0.032732	0.037251
RS	27	0.829331	1.035318	19584.315373	0.033049	0.037507
RS	28	0.909319	1.051965	19351.987550	0.032657	0.036956
RS	29	0.996192	1.051965	19311.981482	0.032589	0.036752
RS	30	1.090543	1.098273	18362.617245	0.030987	0.034850
RS	31	1.193014	1.098273	18125.763519	0.030587	0.034283
RS	32	1.304305	1.156998	16891.054739	0.028504	0.031874
RS	33	1.425174	1.156998	16485.302410	0.027819	0.031025
RS	34	1.556447	1.214728	15228.010805	0.025697	0.028609
RS	35	1.699019	1.214728	14668.986171	0.024754	0.027509
RS	36	1.853862	1.264680	13468.942372	0.022729	0.025228
RS	37	2.022033	1.264680	12770.587961	0.021550	0.023892
RS	38	2.204678	1.304648	11628.333206	0.019623	0.021737
RS	39	2.403044	1.304648	10813.843316	0.018248	0.020199
RS	40	2.618483	1.334287	9721.376274	0.016405	0.018151
RS	41	2.852465	1.334287	8828.629272	0.014898	0.016478
RS	42	3.106587	1.355003	7786.574239	0.013140	0.014534
RS	43	3.382580	1.355003	6870.606028	0.011594	0.012824
RS	44	3.682329	1.370801	5894.205836	0.009947	0.011009
RS	45	4.007877	1.370801	5024.959426	0.008480	0.009388
RS	46	4.361446	1.386855	4153.443479	0.007009	0.007770
RS	47	4.745446	1.386855	3401.782328	0.005741	0.006368
RS	48	5.162498	1.405866	2688.165053	0.004536	0.005043
RS	49	5.615446	1.405866	2102.569798	0.003548	0.003951
RS	50	6.107379	1.425578	1580.535137	0.002667	0.002982
RS	51	6.641654	1.425578	1171.880505	0.001978	0.002219
RS	52	7.221914	1.440630	833.818910	0.001407	0.001589
RS	53	7.852118	1.440630	580.074945	0.000979	0.001113
RS	54	8.536563	1.444350	387.616945	0.000654	0.000750
RS	55	9.279920	1.444350	249.291513	0.000421	0.000487
RS	56	10.087258	1.444350	153.265710	0.000259	0.000303
RS	57	10.964084	1.444350	89.729632	0.000151	0.000179
RS	58	11.916379	1.414182	50.535492	0.000085	0.000102
RS	59	12.950639	1.414182	26.068744	0.000044	0.000053
RS	60	14.073919	1.414182	12.614381	0.000021	0.000026
RS	61	15.293881	1.414182	5.694497	0.000010	0.000012
RS	62	16.618845	1.414182	2.384008	0.000004	0.000005
RS	63	18.057851	1.414182	1.388279	0.000002	0.000003
PA	4+25*2+4+6 0.161986991 0.032532147 18.057850970 0.224607621 0.385109877 0.812535567 1.458991950 1.975358685 2.177822537 2.163138191 1.954865482 1.647502916 1.361560391 1.167577786 1.066623866 1.035318378 1.051965277 1.098272513 1.156997887 1.214728213 1.264679934 1.304648354 1.334286975 1.355002772 1.370801096 1.386854827 1.405865524 1.425578029 1.440630131 1.444349994 1.414182289
//
IT	3315
RD	17
LK	-6886148.762559
QD	-1433.198603 -> -1430.600194
RI	0.0319112852
TR	0.161766	0.032542
MT	18.092638
MM	C_pi: 1.065323, n_recomb: 593935.154126
RS	0	0.000000	0.225954	21830.273304	0.036755	0.014280
RS	1	0.008610	0.225954	22789.596081	0.038371	0.022768
RS	2	0.017962	0.225954	23710.136203	0.039920	0.025094
RS	3	0.028119	0.225954	24576.728723	0.041379	0.027530
RS	4	0.039151	0.382853	15137.087729	0.025486	0.017952
RS	5	0.051132	0.382853	15915.807317	0.026797	0.019816
RS	6	0.064145	0.810670	7957.974494	0.013399	0.010358
RS	7	0.078279	0.810670	8489.483516	0.014294	0.011656
RS	8	0.093629	1.460228	5043.056177	0.008491	0.007309
RS	9	0.110301	1.460228	5413.974162	0.009115	0.008217
RS	10	0.128409	1.976527	4297.186157	0.007235	0.006837
RS	11	0.148076	1.976527	4620.543497	0.007780	0.007719
RS	12	0.169436	2.178728	4505.697928	0.007586	0.007874
RS	13	0.192636	2.178728	4841.508438	0.008152	0.008757
RS	14	0.217833	2.170755	5216.521101	0.008783	0.009668
RS	15	0.245200	2.170755	5594.262762	0.009419	0.010495
RS	16	0.274923	1.967282	6607.562797	0.011125	0.012522
RS	17	0.307205	1.967282	7058.571637	0.011884	0.013431
RS	18	0.342267	1.658118	8917.493967	0.015014	0.017018
RS	19	0.380348	1.658118	9462.179892	0.015931	0.018116
RS	20	0.421708	1.367167	12117.577096	0.020402	0.023237
RS	21	0.466629	1.367167	12727.266805	0.021429	0.024496
RS	22	0.515418	1.169334	15533.544398	0.026154	0.029893
RS	23	0.568407	1.169334	16106.732420	0.027119	0.031027
RS	24	0.625960	1.066497	18192.015729	0.030630	0.034975
RS	25	0.688468	1.066497	18606.662972	0.031328	0.035720
RS	26	0.756358	1.034689	19494.146214	0.032822	0.037321
RS	27	0.830094	1.034689	19680.943622	0.033137	0.037573
RS	28	0.910178	1.051702	19438.578779	0.032728	0.037004
RS	29	0.997159	1.051702	19396.522236	0.032658	0.036798
RS	30	1.091628	1.098840	18427.543993	0.031026	0.034865
RS	31	1.194232	1.098840	18189.051691	0.030625	0.034299
RS	32	1.305670	1.158416	16937.782422	0.028518	0.031866
RS	33	1.426704	1.158416	16531.201522	0.027833	0.031022
RS	34	1.558159	1.216702	15264.877025	0.025701	0.028596
RS	35	1.700933	1.216702	14705.349919	0.024759	0.027501
RS	36	1.856000	1.266928	13501.162693	0.022732	0.025219
RS	37	2.024420	1.266928	12802.091372	0.021555	0.023887
RS	38	2.207340	1.307057	11657.132880	0.019627	0.021732
RS	39	2.406011	1.307057	10841.518552	0.018254	0.020197
RS	40	2.621789	1.336892	9746.105004	0.016409	0.018149
RS	41	2.856145	1.336892	8851.961518	0.014904	0.016478
RS	42	3.110681	1.357967	7806.265354	0.013143	0.014532
RS	43	3.387133	1.357967	6888.993353	0.011599	0.012824
RS	44	3.687388	1.374482	5908.266178	0.009948	0.011005
RS	45	4.013497	1.374482	5038.326277	0.008483	0.009387
RS	46	4.367685	1.391803	4162.499055	0.007008	0.007764
RS	47	4.752370	1.391803	3411.074420	0.005743	0.006366
RS	48	5.170178	1.412642	2694.227870	0.004536	0.005039
RS	49	5.623961	1.412642	2109.484713	0.003552	0.003952
RS	50	6.116816	1.434418	1585.679386	0.002670	0.002982
RS	51	6.652108	1.434418	1177.697224	0.001983	0.002223
RS	52	7.233490	1.451253	838.707386	0.001412	0.001593
RS	53	7.864932	1.451253	584.923561	0.000985	0.001118
RS	54	8.550744	1.456050	391.685550	0.000659	0.000755
RS	55	9.295606	1.456050	252.729984	0.000426	0.000492
RS	56	10.104604	1.456050	155.926810	0.000263	0.000307
RS	57	10.983260	1.456050	91.634508	0.000154	0.000182
RS	58	11.937571	1.424788	51.842763	0.000087	0.000104
RS	59	12.974053	1.424788	26.851941	0.000045	0.000055
RS	60	14.099779	1.424788	13.050393	0.000022	0.000027
RS	61	15.322435	1.424788	5.919213	0.000010	0.000012
RS	62	16.650367	1.424788	2.490735	0.000004	0.000005
RS	63	18.092638	1.424788	1.462704	0.000002	0.000003
PA	4+25*2+4+6 0.161766283 0.032542448 18.092638014 0.225954312 0.382853374 0.810669622 1.460227516 1.976526671 2.178728080 2.170754526 1.967281753 1.658117816 1.367167250 1.169333758 1.066496715 1.034688939 1.051702430 1.098840201 1.158415755 1.216702220 1.266928090 1.307057144 1.336891732 1.357967151 1.374481793 1.391803365 1.412641613 1.434417740 1.451253063 1.456049621 1.424788309
//
IT	3717
RD	18
LK	-6886143.731758
QD	-1427.989324 -> -1425.725732
RI	0.0316212367
TR	0.161564	0.032554
MT	18.124127
MM	C_pi: 1.067260, n_recomb: 595206.230523
RS	0	0.000000	0.227153	21770.339435	0.036576	0.014268
RS	1	0.008613	0.227153	22732.094579	0.038192	0.022735
RS	2	0.017969	0.227153	23655.954065	0.039744	0.025026
RS	3	0.028130	0.227153	24526.830100	0.041207	0.027415
RS	4	0.039166	0.380937	15263.813968	0.025645	0.018066
RS	5	0.051153	0.380937	16046.614370	0.026960	0.019927
RS	6	0.064172	0.809417	7994.890716	0.013432	0.010376
RS	7	0.078313	0.809417	8528.779791	0.014329	0.011678
RS	8	0.093672	1.461839	5053.053169	0.008490	0.007302
RS	9	0.110353	1.461839	5424.890534	0.009114	0.008213
RS	10	0.128472	1.977197	4309.265984	0.007240	0.006838
RS	11	0.148151	1.977197	4633.646821	0.007785	0.007723
RS	12	0.169525	2.178254	4521.088861	0.007596	0.007883
RS	13	0.192740	2.178254	4858.132840	0.008162	0.008770
RS	14	0.217955	2.176634	5219.340920	0.008769	0.009655
RS	15	0.245342	2.176634	5597.587385	0.009404	0.010484
RS	16	0.275087	1.978278	6593.079051	0.011077	0.012474
RS	17	0.307395	1.978278	7043.871126	0.011834	0.013380
RS	18	0.342486	1.667871	8897.473183	0.014949	0.016950
RS	19	0.380598	1.667871	9442.332695	0.015864	0.018041
RS	20	0.421994	1.372385	12118.717568	0.020361	0.023191
RS	21	0.466955	1.372385	12730.088798	0.021388	0.024442
RS	22	0.515789	1.170996	15575.561715	0.026168	0.029900
RS	23	0.568830	1.170996	16151.110239	0.027135	0.031028
RS	24	0.626438	1.066432	18269.342385	0.030694	0.035026
RS	25	0.689009	1.066432	18685.058218	0.031393	0.035767
RS	26	0.756969	1.034184	19583.459497	0.032902	0.037383
RS	27	0.830783	1.034184	19769.394418	0.033214	0.037631
RS	28	0.910955	1.051558	19517.456306	0.032791	0.037046
RS	29	0.998032	1.051558	19473.679067	0.032718	0.036837
RS	30	1.092610	1.099475	18486.594243	0.031059	0.034876
RS	31	1.195334	1.099475	18246.809519	0.030656	0.034312
RS	32	1.306906	1.159815	16980.829565	0.028529	0.031859
RS	33	1.428088	1.159815	16573.665452	0.027845	0.031018
RS	34	1.559708	1.218557	15299.901978	0.025705	0.028585
RS	35	1.702664	1.218557	14739.964940	0.024764	0.027495
RS	36	1.857934	1.268951	13532.807899	0.022736	0.025213
RS	37	2.026579	1.268951	12832.948283	0.021561	0.023884
RS	38	2.209749	1.309144	11685.991596	0.019634	0.021731
RS	39	2.408696	1.309144	10869.047123	0.018261	0.020198
RS	40	2.624779	1.339092	9771.014080	0.016416	0.018149
RS	41	2.859474	1.339092	8875.189852	0.014911	0.016480
RS	42	3.114385	1.360464	7825.908960	0.013148	0.014532
RS	43	3.391251	1.360464	6907.047072	0.011604	0.012826
RS	44	3.691966	1.377651	5921.918566	0.009949	0.011002
RS	45	4.018582	1.377651	5051.070879	0.008486	0.009386
RS	46	4.373330	1.396218	4170.844367	0.007007	0.007759
RS	47	4.758635	1.396218	3419.560508	0.005745	0.006365
RS	48	5.177127	1.418882	2699.463759	0.004535	0.005035
RS	49	5.631665	1.418882	2115.593528	0.003554	0.003952
RS	50	6.125354	1.442741	1590.073363	0.002671	0.002981
RS	51	6.661567	1.442741	1182.862876	0.001987	0.002225
RS	52	7.243966	1.461391	843.048101	0.001416	0.001596
RS	53	7.876529	1.461391	589.348164	0.000990	0.001122
RS	54	8.563576	1.467308	395.434318	0.000664	0.000760
RS	55	9.309802	1.467308	255.952434	0.000430	0.000496
RS	56	10.120303	1.467308	158.452016	0.000266	0.000310
RS	57	11.000615	1.467308	93.460461	0.000157	0.000185
RS	58	11.956752	1.434986	53.107897	0.000089	0.000106
RS	59	12.995245	1.434986	27.615739	0.000046	0.000056
RS	60	14.123186	1.434986	13.478744	0.000023	0.000028
RS	61	15.348282	1.434986	6.141578	0.000010	0.000013
RS	62	16.678899	1.434986	2.597110	0.000004	0.000005
RS	63	18.124127	1.434986	1.537751	0.000003	0.000003
PA	4+25*2+4+6 0.161563772 0.032554119 18.124127447 0.227152675 0.380936872 0.809417272 1.461838558 1.977197482 2.178254342 2.176634261 1.978277845 1.667870708 1.372384861 1.170995770 1.066431621 1.034183719 1.051558000 1.099474988 1.159814922 1.218556657 1.268951283 1.309144264 1.339092312 1.360464105 1.377651327 1.396218055 1.418881844 1.442740624 1.461390944 1.467307846 1.434986237
//
IT	3753
RD	19
LK	-6886139.337393
QD	-1423.143478 -> -1421.147175
RI	0.0313646098
TR	0.161375	0.032566
MT	18.153183
MM	C_pi: 1.069046, n_recomb: 596404.056816
RS	0	0.000000	0.228214	21720.636526	0.036419	0.014258
RS	1	0.008616	0.228214	22684.645694	0.038036	0.022706
RS	2	0.017975	0.228214	23611.530236	0.039590	0.024966
RS	3	0.028139	0.228214	24486.268006	0.041057	0.027316
RS	4	0.039180	0.379303	15376.563957	0.025782	0.018167
RS	5	0.051172	0.379303	16163.043584	0.027101	0.020024
RS	6	0.064197	0.808692	8025.014376	0.013456	0.010389
RS	7	0.078345	0.808692	8560.917847	0.014354	0.011693
RS	8	0.093711	1.463801	5060.839739	0.008486	0.007294
RS	9	0.110401	1.463801	5433.441046	0.009110	0.008206
RS	10	0.128530	1.977520	4321.269888	0.007246	0.006840
RS	11	0.148220	1.977520	4646.652953	0.007791	0.007729
RS	12	0.169607	2.176685	4537.861150	0.007609	0.007895
RS	13	0.192837	2.176685	4876.207170	0.008176	0.008786
RS	14	0.218068	2.181087	5224.434507	0.008760	0.009648
RS	15	0.245473	2.181087	5603.294289	0.009395	0.010478
RS	16	0.275239	1.988056	6581.230368	0.011035	0.012432
RS	17	0.307570	1.988056	7031.895565	0.011790	0.013335
RS	18	0.342687	1.676878	8879.327173	0.014888	0.016887
RS	19	0.380829	1.676878	9424.351084	0.015802	0.017972
RS	20	0.422258	1.377262	12119.442508	0.020321	0.023146
RS	21	0.467257	1.377262	12732.360724	0.021349	0.024391
RS	22	0.516132	1.172572	15614.023915	0.026180	0.029904
RS	23	0.569219	1.172572	16191.770143	0.027149	0.031028
RS	24	0.626879	1.066421	18340.345360	0.030752	0.035072
RS	25	0.689508	1.066421	18757.088592	0.031450	0.035809
RS	26	0.757533	1.033790	19665.234805	0.032973	0.037439
RS	27	0.831419	1.033790	19850.456619	0.033284	0.037683
RS	28	0.911671	1.051522	19589.307257	0.032846	0.037081
RS	29	0.998838	1.051522	19544.090694	0.032770	0.036871
RS	30	1.093515	1.100179	18540.146280	0.031087	0.034883
RS	31	1.196350	1.100179	18299.372769	0.030683	0.034321
RS	32	1.308045	1.161216	17020.232876	0.028538	0.031850
RS	33	1.429363	1.161216	16612.713336	0.027855	0.031013
RS	34	1.561135	1.220332	15332.868290	0.025709	0.028575
RS	35	1.704260	1.220332	14772.628350	0.024769	0.027489
RS	36	1.859718	1.270808	13563.530337	0.022742	0.025208
RS	37	2.028569	1.270808	12862.855196	0.021567	0.023883
RS	38	2.211969	1.310986	11714.525526	0.019642	0.021732
RS	39	2.411171	1.310986	10896.114653	0.018270	0.020201
RS	40	2.627536	1.340981	9795.768418	0.016425	0.018153
RS	41	2.862544	1.340981	8898.063307	0.014920	0.016484
RS	42	3.117800	1.362592	7845.310396	0.013154	0.014534
RS	43	3.395049	1.362592	6924.645435	0.011611	0.012828
RS	44	3.696187	1.380413	5935.086935	0.009951	0.011001
RS	45	4.023271	1.380413	5063.172824	0.008490	0.009386
RS	46	4.378537	1.400201	4178.505181	0.007006	0.007754
RS	47	4.764412	1.400201	3427.294119	0.005747	0.006363
RS	48	5.183536	1.424688	2703.944387	0.004534	0.005030
RS	49	5.638771	1.424688	2120.973409	0.003556	0.003951
RS	50	6.133230	1.450644	1593.797125	0.002672	0.002980
RS	51	6.670293	1.450644	1187.446981	0.001991	0.002228
RS	52	7.253629	1.471143	846.897740	0.001420	0.001598
RS	53	7.887226	1.471143	593.392557	0.000995	0.001127
RS	54	8.575414	1.478216	398.896986	0.000669	0.000764
RS	55	9.322898	1.478216	258.981009	0.000434	0.000500
RS	56	10.134786	1.478216	160.854962	0.000270	0.000314
RS	57	11.016627	1.478216	95.215322	0.000160	0.000188
RS	58	11.974448	1.444857	54.335264	0.000091	0.000108
RS	59	13.014796	1.444857	28.362168	0.000048	0.000057
RS	60	14.144782	1.444857	13.900288	0.000023	0.000028
RS	61	15.372129	1.444857	6.361914	0.000011	0.000013
RS	62	16.705225	1.444857	2.703239	0.000005	0.000006
RS	63	18.153183	1.444857	1.613459	0.000003	0.000003
PA	4+25*2+4+6 0.161375035 0.032566273 18.153182717 0.228214052 0.379303340 0.808691667 1.463800779 1.977519920 2.176684908 2.181087242 1.988056263 1.676878307 1.377262135 1.172571502 1.066421451 1.033789703 1.051522023 1.100179083 1.161215849 1.220331775 1.270808283 1.310986421 1.340981080 1.362591743 1.380412999 1.400201348 1.424688215 1.450644337 1.471143297 1.478216352 1.444857382
//
IT	3773
RD	20
LK	-6886135.450927
QD	-1418.600192 -> -1416.820869
RI	0.0311342054
TR	0.161199	0.032579
MT	18.179940
MM	C_pi: 1.070700, n_recomb: 597537.664193
RS	0	0.000000	0.229163	21679.041430	0.036281	0.014249
RS	1	0.008619	0.229163	22645.151604	0.037897	0.022680
RS	2	0.017980	0.229163	23574.814933	0.039453	0.024914
RS	3	0.028148	0.229163	24453.065781	0.040923	0.027231
RS	4	0.039193	0.377902	15477.519022	0.025902	0.018255
RS	5	0.051190	0.377902	16267.340038	0.027224	0.020111
RS	6	0.064220	0.808400	8049.416744	0.013471	0.010396
RS	7	0.078374	0.808400	8587.024953	0.014371	0.011702
RS	8	0.093747	1.466069	5066.701383	0.008479	0.007286
RS	9	0.110445	1.466069	5439.930443	0.009104	0.008199
RS	10	0.128583	1.977593	4333.096165	0.007252	0.006843
RS	11	0.148284	1.977593	4659.455251	0.007798	0.007734
RS	12	0.169682	2.174270	4555.639643	0.007624	0.007909
RS	13	0.192925	2.174270	4895.334528	0.008193	0.008805
RS	14	0.218171	2.184335	5231.418266	0.008755	0.009643
RS	15	0.245593	2.184335	5610.980598	0.009390	0.010475
RS	16	0.275379	1.996787	6571.605481	0.010998	0.012394
RS	17	0.307731	1.996787	7022.219315	0.011752	0.013295
RS	18	0.342872	1.685223	8862.878487	0.014832	0.016829
RS	19	0.381042	1.685223	9408.062305	0.015745	0.017908
RS	20	0.422501	1.381828	12119.955165	0.020283	0.023104
RS	21	0.467534	1.381828	12734.306557	0.021311	0.024343
RS	22	0.516447	1.174060	15649.562251	0.026190	0.029907
RS	23	0.569577	1.174060	16229.364169	0.027160	0.031027
RS	24	0.627285	1.066447	18406.030964	0.030803	0.035114
RS	25	0.689967	1.066447	18823.761593	0.031502	0.035846
RS	26	0.758052	1.033478	19740.665332	0.033037	0.037488
RS	27	0.832004	1.033478	19925.294378	0.033346	0.037729
RS	28	0.912330	1.051569	19655.177169	0.032894	0.037111
RS	29	0.999579	1.051569	19608.758408	0.032816	0.036901
RS	30	1.094348	1.100929	18589.073640	0.031109	0.034888
RS	31	1.197284	1.100929	18347.560935	0.030705	0.034328
RS	32	1.309093	1.162606	17056.562275	0.028545	0.031840
RS	33	1.430537	1.162606	16648.873711	0.027862	0.031007
RS	34	1.562449	1.222027	15364.082741	0.025712	0.028566
RS	35	1.705729	1.222027	14803.626791	0.024774	0.027483
RS	36	1.861359	1.272514	13593.434289	0.022749	0.025206
RS	37	2.030401	1.272514	12891.922907	0.021575	0.023883
RS	38	2.214013	1.312609	11742.769174	0.019652	0.021736
RS	39	2.413449	1.312609	10922.776611	0.018280	0.020206
RS	40	2.630074	1.342589	9820.408676	0.016435	0.018158
RS	41	2.865369	1.342589	8920.645990	0.014929	0.016490
RS	42	3.120944	1.364390	7864.507325	0.013162	0.014537
RS	43	3.398546	1.364390	6941.855086	0.011617	0.012832
RS	44	3.700073	1.382808	5947.855576	0.009954	0.011000
RS	45	4.027587	1.382808	5074.733245	0.008493	0.009386
RS	46	4.383329	1.403794	4185.590724	0.007005	0.007750
RS	47	4.769731	1.403794	3434.387979	0.005748	0.006361
RS	48	5.189436	1.430093	2707.793086	0.004532	0.005025
RS	49	5.645313	1.430093	2125.732924	0.003557	0.003950
RS	50	6.140481	1.458159	1596.944149	0.002673	0.002978
RS	51	6.678326	1.458159	1191.525219	0.001994	0.002229
RS	52	7.262525	1.480533	850.318637	0.001423	0.001600
RS	53	7.897075	1.480533	597.101349	0.000999	0.001130
RS	54	8.586314	1.488796	402.104541	0.000673	0.000767
RS	55	9.334956	1.488796	261.835319	0.000438	0.000504
RS	56	10.148121	1.488796	163.147286	0.000273	0.000317
RS	57	11.031369	1.488796	96.905524	0.000162	0.000191
RS	58	11.990742	1.454430	55.527923	0.000093	0.000110
RS	59	13.032800	1.454430	29.092761	0.000049	0.000059
RS	60	14.164668	1.454430	14.315741	0.000024	0.000029
RS	61	15.394089	1.454430	6.580533	0.000011	0.000014
RS	62	16.729469	1.454430	2.809252	0.000005	0.000006
RS	63	18.179940	1.454430	1.689914	0.000003	0.000004
PA	4+25*2+4+6 0.161199445 0.032578867 18.179939841 0.229162644 0.377901810 0.808400094 1.466069262 1.977592528 2.174269658 2.184335235 1.996787151 1.685222811 1.381827720 1.174059894 1.066446876 1.033478159 1.051569155 1.100929270 1.162605663 1.222027357 1.272514085 1.312608704 1.342588606 1.364389721 1.382807648 1.403794237 1.430092909 1.458159195 1.480532993 1.488795723 1.454429902
//
IT	4763
RD	21
LK	-6886131.978924
QD	-1414.312662 -> -1412.712152
RI	0.0309318159
TR	0.161035	0.032592
MT	18.204720
MM	C_pi: 1.072226, n_recomb: 598604.792042
RS	0	0.000000	0.229999	21645.314487	0.036160	0.014240
RS	1	0.008621	0.229999	22613.385693	0.037777	0.022657
RS	2	0.017985	0.229999	23545.597421	0.039334	0.024869
RS	3	0.028157	0.229999	24427.031397	0.040807	0.027157
RS	4	0.039205	0.376689	15568.166291	0.026007	0.018334
RS	5	0.051206	0.376689	16361.023256	0.027332	0.020188
RS	6	0.064241	0.808475	8068.682490	0.013479	0.010400
RS	7	0.078400	0.808475	8607.714163	0.014380	0.011707
RS	8	0.093780	1.468623	5070.679212	0.008471	0.007276
RS	9	0.110486	1.468623	5444.402803	0.009095	0.008189
RS	10	0.128632	1.977529	4344.471102	0.007258	0.006847
RS	11	0.148342	1.977529	4671.763059	0.007804	0.007740
RS	12	0.169752	2.171169	4574.087409	0.007641	0.007926
RS	13	0.193007	2.171169	4915.157447	0.008211	0.008825
RS	14	0.218267	2.186591	5239.769850	0.008753	0.009642
RS	15	0.245705	2.186591	5620.094543	0.009389	0.010476
RS	16	0.275508	2.004607	6563.714262	0.010965	0.012361
RS	17	0.307880	2.004607	7014.330054	0.011718	0.013260
RS	18	0.343044	1.692999	8847.613323	0.014780	0.016774
RS	19	0.381238	1.692999	9392.937523	0.015691	0.017849
RS	20	0.422726	1.386112	12120.059260	0.020247	0.023063
RS	21	0.467790	1.386112	12735.730380	0.021276	0.024298
RS	22	0.516739	1.175467	15682.212345	0.026198	0.029909
RS	23	0.569908	1.175467	16263.929719	0.027170	0.031025
RS	24	0.627660	1.066495	18466.728342	0.030850	0.035151
RS	25	0.690392	1.066495	18885.394218	0.031549	0.035881
RS	26	0.758531	1.033232	19810.113486	0.033094	0.037532
RS	27	0.832545	1.033232	19994.242887	0.033401	0.037770
RS	28	0.912940	1.051680	19715.420969	0.032936	0.037138
RS	29	1.000265	1.051680	19667.994033	0.032856	0.036926
RS	30	1.095119	1.101715	18633.488217	0.031128	0.034890
RS	31	1.198149	1.101715	18391.451491	0.030724	0.034332
RS	32	1.310063	1.163984	17089.716040	0.028549	0.031830
RS	33	1.431624	1.163984	16682.027731	0.027868	0.031000
RS	34	1.563665	1.223653	15393.300537	0.025715	0.028558
RS	35	1.707089	1.223653	14832.718012	0.024779	0.027478
RS	36	1.862877	1.274091	13622.162887	0.022757	0.025205
RS	37	2.032097	1.274091	12919.823343	0.021583	0.023885
RS	38	2.215904	1.314045	11770.342038	0.019663	0.021741
RS	39	2.415558	1.314045	10948.702249	0.018290	0.020212
RS	40	2.632423	1.343960	9844.594520	0.016446	0.018165
RS	41	2.867985	1.343960	8942.661004	0.014939	0.016497
RS	42	3.123854	1.365911	7883.247899	0.013169	0.014542
RS	43	3.401782	1.365911	6958.489666	0.011625	0.012836
RS	44	3.703670	1.384886	5960.108695	0.009957	0.010999
RS	45	4.031583	1.384886	5085.680713	0.008496	0.009387
RS	46	4.387766	1.407044	4192.074876	0.007003	0.007745
RS	47	4.774655	1.407044	3440.839524	0.005748	0.006360
RS	48	5.194898	1.435148	2711.017527	0.004529	0.005020
RS	49	5.651370	1.435148	2129.893094	0.003558	0.003949
RS	50	6.147194	1.465329	1599.550712	0.002672	0.002976
RS	51	6.685763	1.465329	1195.130613	0.001997	0.002231
RS	52	7.270762	1.489598	853.342008	0.001426	0.001602
RS	53	7.906194	1.489598	600.497646	0.001003	0.001134
RS	54	8.596406	1.499081	405.073866	0.000677	0.000771
RS	55	9.346121	1.499081	264.525931	0.000442	0.000508
RS	56	10.160468	1.499081	165.335082	0.000276	0.000321
RS	57	11.045021	1.499081	98.534257	0.000165	0.000193
RS	58	12.005830	1.463758	56.686777	0.000095	0.000112
RS	59	13.049471	1.463758	29.808110	0.000050	0.000060
RS	60	14.183084	1.463758	14.725457	0.000025	0.000030
RS	61	15.414425	1.463758	6.797633	0.000011	0.000014
RS	62	16.751920	1.463758	2.915252	0.000005	0.000006
RS	63	18.204720	1.463758	1.767208	0.000003	0.000004
PA	4+25*2+4+6 0.161035394 0.032591606 18.204719808 0.229999240 0.376688629 0.808475262 1.468623337 1.977528876 2.171169190 2.186591281 2.004606619 1.692998622 1.386111603 1.175467041 1.066494677 1.033232497 1.051679720 1.101714616 1.163983559 1.223652530 1.274091111 1.314045459 1.343959907 1.365911130 1.384885995 1.407044418 1.435147992 1.465329001 1.489597865 1.499080856 1.463757916
//
IT	3052
RD	22
LK	-6886128.850662
QD	-1410.266554 -> -1408.815538
RI	0.0307502441
TR	0.160881	0.032604
MT	18.227793
MM	C_pi: 1.073647, n_recomb: 599613.792118
RS	0	0.000000	0.230746	21617.642188	0.036053	0.014232
RS	1	0.008623	0.230746	22587.555142	0.037670	0.022636
RS	2	0.017990	0.230746	23522.124751	0.039229	0.024830
RS	3	0.028164	0.230746	24406.472992	0.040704	0.027094
RS	4	0.039216	0.375636	15649.949278	0.026100	0.018404
RS	5	0.051221	0.375636	16445.584042	0.027427	0.020257
RS	6	0.064261	0.808845	8083.750672	0.013482	0.010400
RS	7	0.078425	0.808845	8623.974741	0.014383	0.011708
RS	8	0.093811	1.471425	5073.051606	0.008461	0.007265
RS	9	0.110524	1.471425	5447.155997	0.009084	0.008179
RS	10	0.128678	1.977365	4355.436350	0.007264	0.006851
RS	11	0.148397	1.977365	4683.622804	0.007811	0.007745
RS	12	0.169817	2.167555	4592.990768	0.007660	0.007944
RS	13	0.193083	2.167555	4935.451089	0.008231	0.008846
RS	14	0.218356	2.188018	5249.265530	0.008754	0.009644
RS	15	0.245809	2.188018	5630.402564	0.009390	0.010479
RS	16	0.275628	2.011649	6557.299017	0.010936	0.012330
RS	17	0.308019	2.011649	7007.962919	0.011687	0.013228
RS	18	0.343203	1.700264	8833.504197	0.014732	0.016722
RS	19	0.381421	1.700264	9378.958465	0.015642	0.017793
RS	20	0.422935	1.390149	12119.897892	0.020213	0.023024
RS	21	0.468028	1.390149	12736.794196	0.021242	0.024255
RS	22	0.517010	1.176795	15712.558232	0.026204	0.029910
RS	23	0.570216	1.176795	16296.070805	0.027178	0.031022
RS	24	0.628010	1.066555	18523.299080	0.030892	0.035186
RS	25	0.690787	1.066555	18942.851899	0.031592	0.035912
RS	26	0.758978	1.033037	19874.556404	0.033146	0.037573
RS	27	0.833049	1.033037	20058.260219	0.033452	0.037808
RS	28	0.913507	1.051844	19770.859054	0.032973	0.037160
RS	29	1.000903	1.051844	19722.590537	0.032892	0.036948
RS	30	1.095836	1.102528	18674.075731	0.031144	0.034891
RS	31	1.198954	1.102528	18431.696343	0.030739	0.034334
RS	32	1.310965	1.165350	17120.167731	0.028552	0.031819
RS	33	1.432635	1.165350	16712.622937	0.027872	0.030993
RS	34	1.564796	1.225219	15420.787203	0.025718	0.028550
RS	35	1.708354	1.225219	14860.158691	0.024783	0.027474
RS	36	1.864291	1.275560	13649.869416	0.022764	0.025206
RS	37	2.033675	1.275560	12946.713271	0.021592	0.023887
RS	38	2.217665	1.315326	11797.331862	0.019675	0.021748
RS	39	2.417520	1.315326	10973.993503	0.018302	0.020220
RS	40	2.634610	1.345131	9868.396411	0.016458	0.018174
RS	41	2.870419	1.345131	8964.197672	0.014950	0.016504
RS	42	3.126563	1.367190	7901.652168	0.013178	0.014548
RS	43	3.404794	1.367190	6974.673473	0.011632	0.012841
RS	44	3.707018	1.386690	5971.938854	0.009960	0.011000
RS	45	4.035302	1.386690	5096.116555	0.008499	0.009388
RS	46	4.391896	1.409995	4198.058650	0.007001	0.007741
RS	47	4.779238	1.409995	3446.749622	0.005748	0.006358
RS	48	5.199982	1.439892	2713.720197	0.004526	0.005015
RS	49	5.657008	1.439892	2133.544590	0.003558	0.003948
RS	50	6.153443	1.472196	1601.690928	0.002671	0.002974
RS	51	6.692686	1.472196	1198.325194	0.001998	0.002231
RS	52	7.278430	1.498379	856.018421	0.001428	0.001603
RS	53	7.914683	1.498379	603.619554	0.001007	0.001137
RS	54	8.605801	1.509113	407.832366	0.000680	0.000774
RS	55	9.356515	1.509113	267.071364	0.000445	0.000511
RS	56	10.171964	1.509113	167.430166	0.000279	0.000324
RS	57	11.057731	1.509113	100.108614	0.000167	0.000196
RS	58	12.019878	1.472864	57.816271	0.000096	0.000114
RS	59	13.064993	1.472864	30.510294	0.000051	0.000061
RS	60	14.200230	1.472864	15.130324	0.000025	0.000031
RS	61	15.433360	1.472864	7.013558	0.000012	0.000014
RS	62	16.772824	1.472864	3.021359	0.000005	0.000006
RS	63	18.227793	1.472864	1.845395	0.000003	0.000004
PA	4+25*2+4+6 0.160881493 0.032604287 18.227793074 0.230745998 0.375635882 0.808844582 1.471424514 1.977364801 2.167554978 2.188017623 2.011649476 1.700264184 1.390148682 1.176794880 1.066554686 1.033037395 1.051843704 1.102527840 1.165350044 1.225219182 1.275560128 1.315326200 1.345131380 1.367189665 1.386690113 1.409995172 1.439892465 1.472196054 1.498378539 1.509112604 1.472863775
//
IT	3582
RD	23
LK	-6886126.009486
QD	-1406.427102 -> -1405.102797
RI	0.0305882962
TR	0.160736	0.032617
MT	18.249418
MM	C_pi: 1.074973, n_recomb: 600566.280613
RS	0	0.000000	0.231412	21595.228570	0.035958	0.014225
RS	1	0.008625	0.231412	22566.874999	0.037576	0.022618
RS	2	0.017994	0.231412	23503.631202	0.039136	0.024795
RS	3	0.028172	0.231412	24390.653075	0.040613	0.027039
RS	4	0.039227	0.374711	15724.232405	0.026182	0.018466
RS	5	0.051235	0.374711	16522.419696	0.027511	0.020320
RS	6	0.064279	0.809458	8095.173075	0.013479	0.010398
RS	7	0.078449	0.809458	8636.386760	0.014380	0.011705
RS	8	0.093840	1.474439	5073.971321	0.008449	0.007254
RS	9	0.110559	1.474439	5448.353219	0.009072	0.008167
RS	10	0.128721	1.977135	4365.942016	0.007270	0.006856
RS	11	0.148448	1.977135	4694.982431	0.007818	0.007751
RS	12	0.169877	2.163536	4612.163109	0.007680	0.007963
RS	13	0.193155	2.163536	4956.018181	0.008252	0.008869
RS	14	0.218440	2.188756	5259.615634	0.008758	0.009647
RS	15	0.245906	2.188756	5641.599535	0.009394	0.010484
RS	16	0.275741	2.018019	6552.068672	0.010910	0.012303
RS	17	0.308149	2.018019	7002.814956	0.011660	0.013199
RS	18	0.343353	1.707081	8820.312802	0.014687	0.016673
RS	19	0.381593	1.707081	9365.882845	0.015595	0.017741
RS	20	0.423131	1.393962	12119.443812	0.020180	0.022986
RS	21	0.468252	1.393962	12737.476983	0.021209	0.024214
RS	22	0.517264	1.178048	15740.782231	0.026210	0.029910
RS	23	0.570505	1.178048	16325.976701	0.027184	0.031020
RS	24	0.628337	1.066624	18576.052151	0.030931	0.035217
RS	25	0.691157	1.066624	18996.443149	0.031631	0.035941
RS	26	0.759396	1.032883	19934.431586	0.033193	0.037609
RS	27	0.833520	1.032883	20117.767550	0.033498	0.037843
RS	28	0.914038	1.052050	19821.906584	0.033005	0.037180
RS	29	1.001501	1.052050	19772.935185	0.032924	0.036967
RS	30	1.096507	1.103363	18711.104108	0.031156	0.034889
RS	31	1.199708	1.103363	18468.537007	0.030752	0.034334
RS	32	1.311810	1.166706	17148.020996	0.028553	0.031808
RS	33	1.433582	1.166706	16740.746865	0.027875	0.030985
RS	34	1.565856	1.226736	15446.519752	0.025720	0.028542
RS	35	1.709539	1.226736	14885.923297	0.024786	0.027469
RS	36	1.865615	1.276937	13676.455862	0.022773	0.025207
RS	37	2.035153	1.276937	12972.505315	0.021600	0.023890
RS	38	2.219314	1.316475	11823.600792	0.019687	0.021756
RS	39	2.419359	1.316475	10998.536480	0.018314	0.020228
RS	40	2.636658	1.346133	9891.690385	0.016471	0.018183
RS	41	2.872700	1.346133	8985.162140	0.014961	0.016513
RS	42	3.129100	1.368264	7919.613856	0.013187	0.014554
RS	43	3.407616	1.368264	6990.337261	0.011640	0.012847
RS	44	3.710154	1.388257	5983.316736	0.009963	0.011001
RS	45	4.038787	1.388257	5106.034357	0.008502	0.009389
RS	46	4.395765	1.412686	4203.548513	0.006999	0.007737
RS	47	4.783533	1.412686	3452.139243	0.005748	0.006356
RS	48	5.204746	1.444362	2715.937369	0.004522	0.005010
RS	49	5.662290	1.444362	2136.724897	0.003558	0.003946
RS	50	6.159298	1.478793	1603.403467	0.002670	0.002971
RS	51	6.699174	1.478793	1201.141988	0.002000	0.002232
RS	52	7.285615	1.506907	858.375642	0.001429	0.001604
RS	53	7.922637	1.506907	606.487855	0.001010	0.001139
RS	54	8.614604	1.518916	410.396157	0.000683	0.000777
RS	55	9.366255	1.518916	269.481610	0.000449	0.000514
RS	56	10.182736	1.518916	169.438251	0.000282	0.000327
RS	57	11.069641	1.518916	101.631563	0.000169	0.000198
RS	58	12.033043	1.481769	58.917815	0.000098	0.000116
RS	59	13.079540	1.481769	31.199822	0.000052	0.000062
RS	60	14.216299	1.481769	15.530472	0.000026	0.000031
RS	61	15.451106	1.481769	7.228310	0.000012	0.000015
RS	62	16.792417	1.481769	3.127550	0.000005	0.000006
RS	63	18.249418	1.481769	1.924447	0.000003	0.000004
PA	4+25*2+4+6 0.160736435 0.032616709 18.249417996 0.231411889 0.374711100 0.809457824 1.474439417 1.977135210 2.163536455 2.188756299 2.018018758 1.707080963 1.393961537 1.178047905 1.066624360 1.032883214 1.052050346 1.103362693 1.166705909 1.226735843 1.276937171 1.316475224 1.346133261 1.368264041 1.388257217 1.412685870 1.444362194 1.478793429 1.506906603 1.518916448 1.481769231
//
IT	3104
RD	24
LK	-6886123.412863
QD	-1402.782799 -> -1401.567208
RI	0.0304416517
TR	0.160599	0.032629
MT	18.269815
MM	C_pi: 1.076220, n_recomb: 601468.720768
RS	0	0.000000	0.232012	21576.900625	0.035874	0.014218
RS	1	0.008627	0.232012	22550.186585	0.037492	0.022601
RS	2	0.017998	0.232012	23488.984977	0.039053	0.024765
RS	3	0.028178	0.232012	24378.480623	0.040532	0.026991
RS	4	0.039236	0.373892	15792.190514	0.026256	0.018523
RS	5	0.051248	0.373892	16592.740339	0.027587	0.020377
RS	6	0.064297	0.810273	8103.533101	0.013473	0.010393
RS	7	0.078471	0.810273	8645.565343	0.014374	0.011700
RS	8	0.093868	1.477630	5073.677118	0.008435	0.007243
RS	9	0.110593	1.477630	5448.249711	0.009058	0.008154
RS	10	0.128761	1.976910	4375.920044	0.007275	0.006860
RS	11	0.148496	1.976910	4705.771113	0.007824	0.007756
RS	12	0.169934	2.159220	4631.483991	0.007700	0.007983
RS	13	0.193222	2.159220	4976.732439	0.008274	0.008892
RS	14	0.218518	2.188941	5270.623201	0.008763	0.009653
RS	15	0.245997	2.188941	5653.479315	0.009399	0.010491
RS	16	0.275847	2.023812	6547.848538	0.010886	0.012278
RS	17	0.308271	2.023812	6998.706773	0.011636	0.013173
RS	18	0.343493	1.713512	8807.922136	0.014644	0.016627
RS	19	0.381754	1.713512	9353.596720	0.015551	0.017692
RS	20	0.423315	1.397576	12118.805677	0.020149	0.022950
RS	21	0.468462	1.397576	12737.901483	0.021178	0.024175
RS	22	0.517504	1.179237	15767.204445	0.026215	0.029910
RS	23	0.570777	1.179237	16353.983881	0.027190	0.031017
RS	24	0.628645	1.066700	18625.589748	0.030967	0.035247
RS	25	0.691506	1.066700	19046.775273	0.031667	0.035968
RS	26	0.759790	1.032765	19990.376712	0.033236	0.037643
RS	27	0.833965	1.032765	20173.395584	0.033540	0.037875
RS	28	0.914539	1.052291	19869.238304	0.033035	0.037197
RS	29	1.002064	1.052291	19819.678932	0.032952	0.036984
RS	30	1.097141	1.104216	18745.080943	0.031166	0.034886
RS	31	1.200419	1.104216	18502.458372	0.030762	0.034333
RS	32	1.312607	1.168051	17173.668873	0.028553	0.031797
RS	33	1.434474	1.168051	16766.770381	0.027876	0.030976
RS	34	1.566855	1.228209	15470.753791	0.025722	0.028535
RS	35	1.710656	1.228209	14910.253703	0.024790	0.027465
RS	36	1.866863	1.278239	13702.037584	0.022781	0.025209
RS	37	2.036546	1.278239	12997.317942	0.021609	0.023894
RS	38	2.220868	1.317517	11849.203892	0.019700	0.021765
RS	39	2.421092	1.317517	11022.399954	0.018326	0.020236
RS	40	2.638589	1.346995	9914.530282	0.016484	0.018193
RS	41	2.874850	1.346995	9005.623369	0.014973	0.016522
RS	42	3.131493	1.369166	7937.203428	0.013196	0.014561
RS	43	3.410277	1.369166	7005.562470	0.011647	0.012853
RS	44	3.713112	1.389622	5994.318142	0.009966	0.011002
RS	45	4.042073	1.389622	5115.517454	0.008505	0.009390
RS	46	4.399413	1.415149	4208.637782	0.006997	0.007733
RS	47	4.787582	1.415149	3457.097281	0.005748	0.006354
RS	48	5.209238	1.448591	2717.747501	0.004519	0.005004
RS	49	5.667271	1.448591	2139.504908	0.003557	0.003944
RS	50	6.164820	1.485152	1604.751967	0.002668	0.002968
RS	51	6.705292	1.485152	1203.633094	0.002001	0.002232
RS	52	7.292391	1.515213	860.454817	0.001431	0.001604
RS	53	7.930139	1.515213	609.133326	0.001013	0.001142
RS	54	8.622907	1.528523	412.787450	0.000686	0.000780
RS	55	9.375441	1.528523	271.771495	0.000452	0.000518
RS	56	10.192896	1.528523	171.368674	0.000285	0.000329
RS	57	11.080874	1.528523	103.108624	0.000171	0.000200
RS	58	12.045459	1.490498	59.994620	0.000100	0.000118
RS	59	13.093260	1.490498	31.878260	0.000053	0.000063
RS	60	14.231455	1.490498	15.926605	0.000026	0.000032
RS	61	15.467843	1.490498	7.442179	0.000012	0.000015
RS	62	16.810896	1.490498	3.233936	0.000005	0.000007
RS	63	18.269815	1.490498	2.004428	0.000003	0.000004
PA	4+25*2+4+6 0.160599087 0.032628716 18.269815486 0.232012060 0.373892227 0.810273399 1.477629938 1.976909887 2.159220012 2.188941031 2.023811602 1.713511560 1.397576135 1.179236540 1.066699634 1.032765010 1.052291141 1.104216067 1.168051112 1.228208755 1.278238980 1.317517280 1.346994672 1.369165712 1.389622204 1.415148628 1.448590969 1.485152415 1.515213030 1.528522518 1.490498018
//
IT	3421
RD	25
LK	-6886121.025858
QD	-1399.312295 -> -1398.191067
RI	0.0303113323
TR	0.160470	0.032640
MT	18.288912
MM	C_pi: 1.077382, n_recomb: 602320.206394
RS	0	0.000000	0.232548	21562.449965	0.035799	0.014212
RS	1	0.008629	0.232548	22537.281722	0.037417	0.022586
RS	2	0.018002	0.232548	23477.980024	0.038979	0.024737
RS	3	0.028185	0.232548	24369.753835	0.040460	0.026949
RS	4	0.039246	0.373157	15854.637141	0.026323	0.018574
RS	5	0.051261	0.373157	16657.372248	0.027655	0.020430
RS	6	0.064313	0.811241	8109.293603	0.013463	0.010386
RS	7	0.078491	0.811241	8651.993789	0.014364	0.011693
RS	8	0.093893	1.480982	5072.186593	0.008421	0.007230
RS	9	0.110624	1.480982	5446.863283	0.009043	0.008141
RS	10	0.128799	1.976672	4385.373045	0.007281	0.006864
RS	11	0.148541	1.976672	4715.990992	0.007830	0.007761
RS	12	0.169988	2.154669	4650.788945	0.007721	0.008003
RS	13	0.193285	2.154669	4997.418338	0.008297	0.008915
RS	14	0.218592	2.188636	5282.102672	0.008770	0.009659
RS	15	0.246083	2.188636	5665.844707	0.009407	0.010500
RS	16	0.275946	2.029090	6544.382716	0.010865	0.012255
RS	17	0.308386	2.029090	6995.368980	0.011614	0.013150
RS	18	0.343625	1.719580	8796.143055	0.014604	0.016583
RS	19	0.381905	1.719580	9341.903574	0.015510	0.017645
RS	20	0.423488	1.401002	12117.845744	0.020119	0.022916
RS	21	0.468659	1.401002	12737.926511	0.021148	0.024137
RS	22	0.517728	1.180352	15791.873526	0.026218	0.029909
RS	23	0.571031	1.180352	16380.137624	0.027195	0.031015
RS	24	0.628934	1.066769	18672.002852	0.031000	0.035275
RS	25	0.691833	1.066769	19093.931028	0.031701	0.035994
RS	26	0.760159	1.032665	20042.598806	0.033276	0.037675
RS	27	0.834381	1.032665	20225.330444	0.033579	0.037904
RS	28	0.915008	1.052551	19912.958222	0.033060	0.037213
RS	29	1.002592	1.052551	19862.904841	0.032977	0.036999
RS	30	1.097733	1.105071	18776.083525	0.031173	0.034882
RS	31	1.201084	1.105071	18533.513146	0.030770	0.034331
RS	32	1.313353	1.169375	17197.046830	0.028551	0.031785
RS	33	1.435310	1.169375	16790.617102	0.027877	0.030968
RS	34	1.567790	1.229632	15493.340274	0.025723	0.028528
RS	35	1.711702	1.229632	14933.001628	0.024792	0.027461
RS	36	1.868031	1.279462	13726.450526	0.022789	0.025212
RS	37	2.037851	1.279462	13020.994696	0.021618	0.023898
RS	38	2.222323	1.318453	11873.961537	0.019714	0.021774
RS	39	2.422714	1.318453	11045.422110	0.018338	0.020246
RS	40	2.640396	1.347720	9936.747177	0.016497	0.018204
RS	41	2.876862	1.347720	9025.438322	0.014984	0.016532
RS	42	3.133732	1.369903	7954.287154	0.013206	0.014569
RS	43	3.412767	1.369903	7020.244405	0.011655	0.012859
RS	44	3.715880	1.390793	6004.867046	0.009970	0.011004
RS	45	4.045148	1.390793	5124.512447	0.008508	0.009392
RS	46	4.402828	1.417392	4213.292801	0.006995	0.007729
RS	47	4.791372	1.417392	3461.605603	0.005747	0.006352
RS	48	5.213443	1.452585	2719.148599	0.004514	0.004998
RS	49	5.671934	1.452585	2141.888916	0.003556	0.003941
RS	50	6.169988	1.491275	1605.748318	0.002666	0.002964
RS	51	6.711018	1.491275	1205.809814	0.002002	0.002232
RS	52	7.298733	1.523295	862.268088	0.001432	0.001605
RS	53	7.937161	1.523295	611.564685	0.001015	0.001144
RS	54	8.630679	1.537925	415.012846	0.000689	0.000782
RS	55	9.384040	1.537925	273.944733	0.000455	0.000521
RS	56	10.202407	1.537925	173.223225	0.000288	0.000332
RS	57	11.091390	1.537925	104.540453	0.000174	0.000203
RS	58	12.057082	1.499057	61.046381	0.000101	0.000120
RS	59	13.106103	1.499057	32.545470	0.000054	0.000064
RS	60	14.245643	1.499057	16.318670	0.000027	0.000033
RS	61	15.483513	1.499057	7.655155	0.000013	0.000015
RS	62	16.828196	1.499057	3.340523	0.000006	0.000007
RS	63	18.288912	1.499057	2.085362	0.000003	0.000004
PA	4+25*2+4+6 0.160469802 0.032640478 18.288911591 0.232547740 0.373156977 0.811240866 1.480982371 1.976672336 2.154669196 2.188636250 2.029090308 1.719579909 1.401001515 1.180352151 1.066769318 1.032664548 1.052550808 1.105071154 1.169374612 1.229631898 1.279461661 1.318452809 1.347720468 1.369903127 1.390793391 1.417391817 1.452584666 1.491274860 1.523295206 1.537925129 1.499056833
//
