# Supplementary material for: Introgression and disruption of migration routes have shaped the genetic integrity of wildebeest populations
Source: Nat Commun. 2024 Apr 12;15:2921. doi: 10.1038/s41467-024-47015-y (PMC11014984; doi:10.1038/s41467-024-47015-y)
Supplement: Supplementary file 10 — Source Data [file 41467_2024_47015_MOESM10_ESM.zip › source_data/Fig2a.psmc/CGnoZa_58006.psmc]

CC
CC	Brief Description of the file format:
CC	  CC  comments
CC	  MM  useful-messages
CC	  RD  round-of-iterations
CC	  LL  \log[P(sequence)]
CC	  QD  Q-before-opt Q-after-opt
CC	  TR  \theta_0 \rho_0
CC	  RS  k t_k \lambda_k \pi_k \sum_{l\not=k}A_{kl} A_{kk}
CC	  DC  begin end best-k t_k+\Delta_k max-prob
CC
MM	Version: 0.6.5-r67
MM	pattern:4+25*2+4+6, n:63, n_free_lambdas:28
MM	n_iterations:25, skip:1, max_t:15, theta/rho:5
MM	is_decoding:0
MM	n_seqs:28, sum_L:17437408, sum_n:2657801
RD	0
LK	0.000000
QD	0.000000 -> 0.000000
RI	inf
TR	0.165369	0.033074
MT	15.000000
MM	C_pi: 1.000000, n_recomb: 567340.858332
RS	0	0.000000	1.000000	4607.738201	0.008122	0.000000
RS	1	0.008290	1.000000	4947.520085	0.008721	0.000000
RS	2	0.017266	1.000000	5308.620647	0.009357	0.000000
RS	3	0.026987	1.000000	5691.737182	0.010032	0.000000
RS	4	0.037514	1.000000	6097.468558	0.010747	0.000000
RS	5	0.048914	1.000000	6526.287124	0.011503	0.000000
RS	6	0.061258	1.000000	6978.506508	0.012300	0.000000
RS	7	0.074626	1.000000	7454.245040	0.013139	0.000000
RS	8	0.089102	1.000000	7953.384570	0.014019	0.000000
RS	9	0.104778	1.000000	8475.524577	0.014939	0.000000
RS	10	0.121753	1.000000	9019.931560	0.015899	0.000000
RS	11	0.140135	1.000000	9585.483896	0.016895	0.000000
RS	12	0.160042	1.000000	10170.612583	0.017927	0.000000
RS	13	0.181598	1.000000	10773.238572	0.018989	0.000000
RS	14	0.204942	1.000000	11390.707764	0.020077	0.000000
RS	15	0.230221	1.000000	12019.725203	0.021186	0.000000
RS	16	0.257595	1.000000	12656.290522	0.022308	0.000000
RS	17	0.287238	1.000000	13295.637313	0.023435	0.000000
RS	18	0.319339	1.000000	13932.179828	0.024557	0.000000
RS	19	0.354100	1.000000	14559.471145	0.025663	0.000000
RS	20	0.391744	1.000000	15170.177772	0.026739	0.000000
RS	21	0.432507	1.000000	15756.076479	0.027772	0.000000
RS	22	0.476650	1.000000	16308.079875	0.028745	0.000000
RS	23	0.524453	1.000000	16816.297863	0.029641	0.000000
RS	24	0.576218	1.000000	17270.142459	0.030441	0.000000
RS	25	0.632274	1.000000	17658.483394	0.031125	0.000000
RS	26	0.692977	1.000000	17969.861315	0.031674	0.000000
RS	27	0.758711	1.000000	18192.764030	0.032067	0.000000
RS	28	0.829896	1.000000	18315.968973	0.032284	0.000000
RS	29	0.906981	1.000000	18328.951618	0.032307	0.000000
RS	30	0.990456	1.000000	18222.354959	0.032119	0.000000
RS	31	1.080851	1.000000	17988.509168	0.031707	0.000000
RS	32	1.178739	1.000000	17621.983440	0.031061	0.000000
RS	33	1.284742	1.000000	17120.143900	0.030176	0.000000
RS	34	1.399532	1.000000	16483.683041	0.029054	0.000000
RS	35	1.523838	1.000000	15717.078097	0.027703	0.000000
RS	36	1.658449	1.000000	14828.929426	0.026138	0.000000
RS	37	1.804218	1.000000	13832.126589	0.024381	0.000000
RS	38	1.962071	1.000000	12743.791179	0.022462	0.000000
RS	39	2.133009	1.000000	11584.953026	0.020420	0.000000
RS	40	2.318118	1.000000	10379.931537	0.018296	0.000000
RS	41	2.518571	1.000000	9155.417037	0.016137	0.000000
RS	42	2.735641	1.000000	7939.277532	0.013994	0.000000
RS	43	2.970706	1.000000	6759.151917	0.011914	0.000000
RS	44	3.225257	1.000000	5640.927433	0.009943	0.000000
RS	45	3.500909	1.000000	4607.231220	0.008121	0.000000
RS	46	3.799411	1.000000	3676.086460	0.006480	0.000000
RS	47	4.122659	1.000000	2859.886028	0.005041	0.000000
RS	48	4.472702	1.000000	2164.815765	0.003816	0.000000
RS	49	4.851763	1.000000	1590.814081	0.002804	0.000000
RS	50	5.262247	1.000000	1132.088216	0.001995	0.000000
RS	51	5.706758	1.000000	778.129669	0.001372	0.000000
RS	52	6.188118	1.000000	515.096152	0.000908	0.000000
RS	53	6.709380	1.000000	327.371275	0.000577	0.000000
RS	54	7.273854	1.000000	199.089922	0.000351	0.000000
RS	55	7.885120	1.000000	115.434369	0.000203	0.000000
RS	56	8.547059	1.000000	63.560796	0.000112	0.000000
RS	57	9.263869	1.000000	33.095050	0.000058	0.000000
RS	58	10.040101	1.000000	16.220197	0.000029	0.000000
RS	59	10.880679	1.000000	7.445689	0.000013	0.000000
RS	60	11.790939	1.000000	3.183969	0.000006	0.000000
RS	61	12.776655	1.000000	1.261005	0.000002	0.000000
RS	62	13.844085	1.000000	0.459632	0.000001	0.000000
RS	63	15.000000	1.000000	0.215901	0.000000	0.000000
PA	4+25*2+4+6 0.165369458 0.033073892 15.000000000 1.000000000 1.000000000 1.000000000 1.000000000 1.000000000 1.000000000 1.000000000 1.000000000 1.000000000 1.000000000 1.000000000 1.000000000 1.000000000 1.000000000 1.000000000 1.000000000 1.000000000 1.000000000 1.000000000 1.000000000 1.000000000 1.000000000 1.000000000 1.000000000 1.000000000 1.000000000 1.000000000 1.000000000
//
IT	5016
RD	1
LK	-6098553.477231
QD	-18095.805637 -> -6512.329898
RI	0.0939073657
TR	0.162550	0.030371
MT	16.504891
MM	C_pi: 1.140815, n_recomb: 593881.298131
RS	0	0.000000	0.268110	18119.270253	0.030510	0.143426
RS	1	0.008453	0.268110	19018.334683	0.032024	0.050335
RS	2	0.017621	0.268110	19906.887517	0.033520	0.026990
RS	3	0.027563	0.268110	20774.561636	0.034981	0.015776
RS	4	0.038346	0.846656	6945.375200	0.011695	0.010582
RS	5	0.050041	0.846656	7426.192593	0.012505	0.008055
RS	6	0.062724	1.174338	5730.745616	0.009650	0.007017
RS	7	0.076479	1.174338	6141.096112	0.010341	0.006766
RS	8	0.091397	1.308760	5903.104318	0.009940	0.006984
RS	9	0.107576	1.308760	6321.761825	0.010645	0.007286
RS	10	0.125122	1.344886	6582.508306	0.011084	0.007725
RS	11	0.144152	1.344886	7036.545874	0.011848	0.008371
RS	12	0.164790	1.341261	7532.855763	0.012684	0.009171
RS	13	0.187173	1.341261	8031.597901	0.013524	0.010095
RS	14	0.211448	1.328870	8629.981245	0.014531	0.011115
RS	15	0.237775	1.328870	9172.031261	0.015444	0.012186
RS	16	0.266327	1.323782	9768.438093	0.016448	0.013241
RS	17	0.297293	1.323782	10344.086694	0.017418	0.014223
RS	18	0.330877	1.330116	10880.220777	0.018321	0.015105
RS	19	0.367299	1.330116	11474.558356	0.019321	0.015887
RS	20	0.406800	1.342704	11961.406407	0.020141	0.016590
RS	21	0.449640	1.342704	12556.756367	0.021144	0.017246
RS	22	0.496102	1.353693	13040.756145	0.021959	0.017884
RS	23	0.546491	1.353693	13615.802220	0.022927	0.018536
RS	24	0.601139	1.356891	14137.946851	0.023806	0.019224
RS	25	0.660407	1.356891	14664.458031	0.024693	0.019968
RS	26	0.724685	1.349587	15233.275492	0.025650	0.020774
RS	27	0.794396	1.349587	15672.407333	0.026390	0.021639
RS	28	0.870000	1.332719	16249.482420	0.027361	0.022546
RS	29	0.951994	1.332719	16550.057667	0.027868	0.023467
RS	30	1.040920	1.309575	17052.477676	0.028714	0.024362
RS	31	1.137363	1.309575	17153.884938	0.028884	0.025180
RS	32	1.241958	1.284109	17471.781844	0.029420	0.025865
RS	33	1.355395	1.284109	17313.322442	0.029153	0.026364
RS	34	1.478420	1.259430	17342.203734	0.029201	0.026628
RS	35	1.611845	1.259430	16878.027400	0.028420	0.026618
RS	36	1.756549	1.237312	16549.549701	0.027867	0.026310
RS	37	1.913484	1.237312	15765.709058	0.026547	0.025689
RS	38	2.083685	1.218527	15067.432537	0.025371	0.024755
RS	39	2.268273	1.218527	13996.147961	0.023567	0.023524
RS	40	2.468465	1.203188	12981.247953	0.021858	0.022024
RS	41	2.685579	1.203188	11706.095578	0.019711	0.020299
RS	42	2.921046	1.191023	10488.080793	0.017660	0.018397
RS	43	3.176417	1.191023	9134.813101	0.015382	0.016380
RS	44	3.453375	1.181646	7864.564308	0.013243	0.014307
RS	45	3.753744	1.181646	6576.683952	0.011074	0.012245
RS	46	4.079504	1.174652	5407.715366	0.009106	0.010253
RS	47	4.432800	1.174652	4311.886206	0.007261	0.008385
RS	48	4.815961	1.169614	3361.982211	0.005661	0.006686
RS	49	5.231510	1.169614	2535.426412	0.004269	0.005189
RS	50	5.682186	1.166043	1858.898157	0.003130	0.003911
RS	51	6.170958	1.166043	1313.324303	0.002211	0.002856
RS	52	6.701047	1.163286	896.550973	0.001510	0.002017
RS	53	7.275944	1.163286	586.714228	0.000988	0.001373
RS	54	7.899438	1.159425	368.835311	0.000621	0.000898
RS	55	8.575635	1.159425	220.413728	0.000371	0.000562
RS	56	9.308993	1.159425	125.261282	0.000211	0.000335
RS	57	10.104341	1.159425	67.411165	0.000114	0.000190
RS	58	10.966921	1.150557	34.368198	0.000058	0.000101
RS	59	11.902416	1.150557	16.249110	0.000027	0.000050
RS	60	12.916988	1.150557	7.163568	0.000012	0.000023
RS	61	14.017323	1.150557	2.927579	0.000005	0.000010
RS	62	15.210670	1.150557	1.102067	0.000002	0.000004
RS	63	16.504891	1.150557	0.542337	0.000001	0.000002
PA	4+25*2+4+6 0.162550181 0.030371192 16.504890919 0.268110275 0.846656322 1.174338341 1.308759689 1.344885588 1.341260910 1.328870296 1.323782444 1.330115795 1.342703819 1.353692830 1.356890917 1.349586964 1.332719088 1.309574842 1.284109354 1.259429932 1.237312078 1.218526781 1.203188419 1.191022635 1.181645632 1.174651861 1.169614315 1.166042805 1.163285732 1.159424543 1.150556624
//
IT	4451
RD	2
LK	-6082845.593210
QD	-3666.296352 -> -2094.264208
RI	0.0648225888
TR	0.159285	0.029104
MT	17.470652
MM	C_pi: 1.165766, n_recomb: 581757.817823
RS	0	0.000000	0.176753	27016.076715	0.046439	0.141210
RS	1	0.008550	0.176753	27887.559181	0.047937	0.051827
RS	2	0.017832	0.176753	28663.664967	0.049271	0.032223
RS	3	0.027907	0.176753	29324.215906	0.050406	0.023542
RS	4	0.038844	0.921260	5883.211013	0.010113	0.006573
RS	5	0.050715	0.921260	6302.152648	0.010833	0.006513
RS	6	0.063602	1.365964	4559.165947	0.007837	0.005040
RS	7	0.077591	1.365964	4897.468503	0.008418	0.005674
RS	8	0.092776	1.511884	4751.627639	0.008168	0.005894
RS	9	0.109259	1.511884	5100.884586	0.008768	0.006591
RS	10	0.127151	1.519702	5442.648168	0.009356	0.007112
RS	11	0.146574	1.519702	5831.526837	0.010024	0.007984
RS	12	0.167657	1.478081	6415.621174	0.011028	0.009002
RS	13	0.190543	1.478081	6855.032783	0.011783	0.010111
RS	14	0.215386	1.435575	7529.202840	0.012942	0.011423
RS	15	0.242352	1.435575	8017.738187	0.013782	0.012691
RS	16	0.271625	1.419988	8616.508773	0.014811	0.013971
RS	17	0.303400	1.419988	9141.955186	0.015714	0.015077
RS	18	0.337893	1.437483	9564.225052	0.016440	0.015949
RS	19	0.375335	1.437483	10109.583725	0.017378	0.016738
RS	20	0.415978	1.474412	10398.706286	0.017875	0.017244
RS	21	0.460096	1.474412	10948.424120	0.018820	0.017828
RS	22	0.507987	1.511047	11223.173851	0.019292	0.018224
RS	23	0.559972	1.511047	11762.797752	0.020219	0.018763
RS	24	0.616403	1.531281	12132.249685	0.020854	0.019285
RS	25	0.677658	1.531281	12643.340408	0.021733	0.019899
RS	26	0.744151	1.528013	13157.523644	0.022617	0.020676
RS	27	0.816330	1.528013	13611.026901	0.023396	0.021392
RS	28	0.894680	1.503782	14241.925133	0.024481	0.022411
RS	29	0.979730	1.503782	14593.189012	0.025085	0.023152
RS	30	1.072051	1.466938	15240.645114	0.026198	0.024260
RS	31	1.172267	1.466938	15429.823475	0.026523	0.024854
RS	32	1.281051	1.426710	15948.512490	0.027414	0.025789
RS	33	1.399137	1.426710	15909.377218	0.027347	0.026022
RS	34	1.527319	1.389408	16158.278689	0.027775	0.026518
RS	35	1.666462	1.389408	15834.376558	0.027218	0.026230
RS	36	1.817502	1.357880	15717.894388	0.027018	0.026115
RS	37	1.981457	1.357880	15081.389708	0.025924	0.025241
RS	38	2.159431	1.332816	14569.066810	0.025043	0.024461
RS	39	2.352622	1.332816	13636.955296	0.023441	0.023036
RS	40	2.562332	1.313735	12771.511619	0.021953	0.021663
RS	41	2.789972	1.313735	11612.827867	0.019962	0.019818
RS	42	3.037078	1.299644	10502.127173	0.018052	0.018027
RS	43	3.305311	1.299644	9231.274159	0.015868	0.015960
RS	44	3.596480	1.289574	8024.114137	0.013793	0.013986
RS	45	3.912545	1.289574	6779.428856	0.011653	0.011926
RS	46	4.255635	1.282693	5632.400470	0.009682	0.010018
RS	47	4.628060	1.282693	4543.598011	0.007810	0.008180
RS	48	5.032330	1.278222	3583.971240	0.006161	0.006548
RS	49	5.471166	1.278222	2738.835420	0.004708	0.005084
RS	50	5.947525	1.275302	2034.954982	0.003498	0.003850
RS	51	6.464615	1.275302	1459.463120	0.002509	0.002820
RS	52	7.025918	1.272758	1011.904372	0.001739	0.002003
RS	53	7.635214	1.272758	673.446202	0.001158	0.001370
RS	54	8.296608	1.267286	431.243568	0.000741	0.000903
RS	55	9.014555	1.267286	262.408575	0.000451	0.000568
RS	56	9.793888	1.267286	151.980046	0.000261	0.000341
RS	57	10.639859	1.267286	83.430273	0.000143	0.000194
RS	58	11.558163	1.251609	43.566437	0.000075	0.000105
RS	59	12.554986	1.251609	20.971499	0.000036	0.000052
RS	60	13.637042	1.251609	9.419128	0.000016	0.000024
RS	61	14.811618	1.251609	3.924114	0.000007	0.000010
RS	62	16.086626	1.251609	1.506792	0.000003	0.000004
RS	63	17.470652	1.251609	0.763394	0.000001	0.000002
PA	4+25*2+4+6 0.159285461 0.029104123 17.470652187 0.176753047 0.921260030 1.365963924 1.511884192 1.519701629 1.478080713 1.435575219 1.419988004 1.437482673 1.474411788 1.511046763 1.531281142 1.528012982 1.503781552 1.466938486 1.426709863 1.389408454 1.357879608 1.332815960 1.313734890 1.299644318 1.289573840 1.282692956 1.278221614 1.275301631 1.272758129 1.267286334 1.251609472
//
IT	4416
RD	3
LK	-6080630.343429
QD	-1714.680671 -> -1422.408043
RI	0.0566929698
TR	0.156657	0.028363
MT	18.117936
MM	C_pi: 1.176796, n_recomb: 572460.536793
RS	0	0.000000	0.151617	31095.889577	0.054320	0.139087
RS	1	0.008613	0.151617	31835.864047	0.055612	0.052672
RS	2	0.017967	0.151617	32428.032473	0.056647	0.034413
RS	3	0.028128	0.151617	32849.193888	0.057382	0.027137
RS	4	0.039163	1.071754	4839.520048	0.008454	0.005038
RS	5	0.051149	1.071754	5196.303901	0.009077	0.005476
RS	6	0.064167	1.574455	3802.198955	0.006642	0.004242
RS	7	0.078306	1.574455	4092.028383	0.007148	0.004996
RS	8	0.093663	1.675755	4135.790441	0.007225	0.005406
RS	9	0.110343	1.675755	4446.699726	0.007768	0.006152
RS	10	0.128460	1.628306	4915.166081	0.008586	0.006827
RS	11	0.148136	1.628306	5273.168380	0.009211	0.007702
RS	12	0.169508	1.537228	5983.557042	0.010452	0.008935
RS	13	0.192720	1.537228	6399.551648	0.011179	0.010063
RS	14	0.217931	1.458812	7199.376445	0.012576	0.011635
RS	15	0.245314	1.458812	7670.951127	0.013400	0.012976
RS	16	0.275055	1.428262	8332.506698	0.014556	0.014444
RS	17	0.307358	1.428262	8843.404505	0.015448	0.015644
RS	18	0.342443	1.453078	9209.079544	0.016087	0.016477
RS	19	0.380549	1.453078	9737.849545	0.017011	0.017336
RS	20	0.421938	1.512287	9876.982808	0.017254	0.017614
RS	21	0.466891	1.512287	10407.090906	0.018180	0.018239
RS	22	0.515716	1.575084	10508.289764	0.018356	0.018362
RS	23	0.568747	1.575084	11028.154377	0.019264	0.018920
RS	24	0.626344	1.614757	11261.506520	0.019672	0.019243
RS	25	0.688903	1.614757	11757.912049	0.020539	0.019859
RS	26	0.756849	1.618784	12204.777095	0.021320	0.020563
RS	27	0.830648	1.618784	12654.185215	0.022105	0.021262
RS	28	0.910802	1.591088	13289.052458	0.023214	0.022327
RS	29	0.997861	1.591088	13650.528682	0.023845	0.023030
RS	30	1.092417	1.545368	14353.922272	0.025074	0.024258
RS	31	1.195117	1.545368	14568.313512	0.025449	0.024788
RS	32	1.306663	1.496214	15163.474930	0.026488	0.025851
RS	33	1.427816	1.496214	15162.906290	0.026487	0.025994
RS	34	1.559403	1.452759	15483.326528	0.027047	0.026577
RS	35	1.702324	1.452759	15209.206542	0.026568	0.026185
RS	36	1.857554	1.418365	15149.458838	0.026464	0.026104
RS	37	2.026154	1.418365	14572.285264	0.025456	0.025133
RS	38	2.209275	1.393216	14104.213201	0.024638	0.024350
RS	39	2.408168	1.393216	13239.148019	0.023127	0.022854
RS	40	2.624191	1.375973	12413.041079	0.021684	0.021467
RS	41	2.858820	1.375973	11325.420764	0.019784	0.019589
RS	42	3.113656	1.364804	10254.331176	0.017913	0.017795
RS	43	3.390442	1.364804	9052.003840	0.015812	0.015732
RS	44	3.691066	1.358130	7883.426789	0.013771	0.013774
RS	45	4.017582	1.358130	6696.589803	0.011698	0.011743
RS	46	4.372220	1.354702	5581.548795	0.009750	0.009865
RS	47	4.757403	1.354702	4533.213035	0.007919	0.008065
RS	48	5.175761	1.353435	3593.663249	0.006278	0.006464
RS	49	5.630150	1.353435	2769.423748	0.004838	0.005034
RS	50	6.123676	1.353129	2072.525474	0.003620	0.003824
RS	51	6.659707	1.353129	1501.645110	0.002623	0.002814
RS	52	7.241906	1.352132	1051.389619	0.001837	0.002010
RS	53	7.874249	1.352132	708.163273	0.001237	0.001383
RS	54	8.561053	1.345981	459.348347	0.000802	0.000919
RS	55	9.307011	1.345981	283.244457	0.000495	0.000583
RS	56	10.117216	1.345981	166.359773	0.000291	0.000352
RS	57	10.997203	1.345981	92.681152	0.000162	0.000202
RS	58	11.952981	1.324245	49.282614	0.000086	0.000111
RS	59	12.991078	1.324245	24.044291	0.000042	0.000056
RS	60	14.118584	1.324245	10.951922	0.000019	0.000026
RS	61	15.343200	1.324245	4.629962	0.000008	0.000011
RS	62	16.673289	1.324245	1.805117	0.000003	0.000004
RS	63	18.117936	1.324245	0.935679	0.000002	0.000002
PA	4+25*2+4+6 0.156657080 0.028362889 18.117935838 0.151616826 1.071753664 1.574455192 1.675754936 1.628306405 1.537227848 1.458812465 1.428261526 1.453077921 1.512287083 1.575083987 1.614757297 1.618784364 1.591088316 1.545368190 1.496213558 1.452758767 1.418365296 1.393216047 1.375973346 1.364804021 1.358130291 1.354701740 1.353434658 1.353129224 1.352131939 1.345980501 1.324244782
//
IT	4210
RD	4
LK	-6080187.423173
QD	-1350.611674 -> -1260.081412
RI	0.0530068534
TR	0.154672	0.027882
MT	18.569737
MM	C_pi: 1.186007, n_recomb: 567252.333821
RS	0	0.000000	0.141935	33013.051728	0.058198	0.137606
RS	1	0.008655	0.141935	33664.595731	0.059347	0.053259
RS	2	0.018059	0.141935	34141.041069	0.060187	0.035579
RS	3	0.028277	0.141935	34418.312840	0.060675	0.029072
RS	4	0.039380	1.257151	4040.476911	0.007123	0.004158
RS	5	0.051443	1.257151	4347.215204	0.007664	0.004711
RS	6	0.064550	1.784716	3297.345345	0.005813	0.003784
RS	7	0.078792	1.784716	3553.764943	0.006265	0.004515
RS	8	0.094267	1.816825	3760.104959	0.006629	0.005125
RS	9	0.111081	1.816825	4047.277391	0.007135	0.005843
RS	10	0.129350	1.710786	4621.073129	0.008146	0.006665
RS	11	0.149200	1.710786	4962.048498	0.008748	0.007482
RS	12	0.170768	1.572688	5786.654270	0.010201	0.008904
RS	13	0.194203	1.572688	6192.614875	0.010917	0.009993
RS	14	0.219667	1.460098	7123.869096	0.012559	0.011797
RS	15	0.247334	1.460098	7591.987862	0.013384	0.013145
RS	16	0.277396	1.413495	8340.562455	0.014703	0.014793
RS	17	0.310059	1.413495	8850.790904	0.015603	0.016046
RS	18	0.345550	1.441856	9191.132095	0.016203	0.016852
RS	19	0.384113	1.441856	9717.297090	0.017130	0.017774
RS	20	0.426013	1.518704	9738.418837	0.017168	0.017843
RS	21	0.471539	1.518704	10262.293297	0.018091	0.018525
RS	22	0.521006	1.604042	10221.479331	0.018019	0.018397
RS	23	0.574754	1.604042	10733.016148	0.018921	0.018999
RS	24	0.633154	1.661094	10858.249281	0.019142	0.019141
RS	25	0.696609	1.661094	11347.570710	0.020004	0.019790
RS	26	0.765556	1.671593	11746.475997	0.020708	0.020427
RS	27	0.840470	1.671593	12193.426665	0.021496	0.021146
RS	28	0.921868	1.640581	12839.412671	0.022634	0.022250
RS	29	1.010311	1.640581	13204.718171	0.023278	0.022960
RS	30	1.106408	1.587069	13956.880922	0.024604	0.024290
RS	31	1.210823	1.587069	14180.485925	0.024999	0.024811
RS	32	1.324276	1.530856	14829.327059	0.026142	0.025973
RS	33	1.447547	1.530856	14841.235582	0.026163	0.026087
RS	34	1.581487	1.483538	15195.558363	0.026788	0.026717
RS	35	1.727021	1.483538	14936.432667	0.026331	0.026283
RS	36	1.885150	1.448667	14884.955125	0.026240	0.026187
RS	37	2.056965	1.448667	14327.128982	0.025257	0.025172
RS	38	2.243651	1.425715	13850.767036	0.024417	0.024333
RS	39	2.446494	1.425715	13012.569693	0.022940	0.022807
RS	40	2.666894	1.412409	12176.600168	0.021466	0.021356
RS	41	2.906369	1.412409	11124.955938	0.019612	0.019470
RS	42	3.166571	1.406050	10053.744743	0.017724	0.017631
RS	43	3.449294	1.406050	8894.130644	0.015679	0.015584
RS	44	3.756486	1.404441	7737.442050	0.013640	0.013610
RS	45	4.090266	1.404441	6593.837202	0.011624	0.011613
RS	46	4.452934	1.405909	5497.439276	0.009691	0.009742
RS	47	4.846992	1.405909	4485.327225	0.007907	0.007981
RS	48	5.275155	1.409043	3563.305156	0.006282	0.006398
RS	49	5.740376	1.409043	2762.937440	0.004871	0.005000
RS	50	6.245862	1.412279	2076.849504	0.003661	0.003807
RS	51	6.795098	1.412279	1516.677117	0.002674	0.002815
RS	52	7.391870	1.413460	1069.495387	0.001885	0.002020
RS	53	8.040294	1.413460	727.309570	0.001282	0.001399
RS	54	8.744838	1.407022	476.611956	0.000840	0.000937
RS	55	9.510361	1.407022	297.098877	0.000524	0.000598
RS	56	10.342140	1.407022	176.518949	0.000311	0.000365
RS	57	11.245910	1.407022	99.549679	0.000175	0.000211
RS	58	12.227901	1.379505	53.752438	0.000095	0.000117
RS	59	13.294884	1.379505	26.519566	0.000047	0.000059
RS	60	14.454214	1.379505	12.222181	0.000022	0.000028
RS	61	15.713885	1.379505	5.231213	0.000009	0.000012
RS	62	17.082580	1.379505	2.066180	0.000004	0.000005
RS	63	18.569737	1.379505	1.092507	0.000002	0.000003
PA	4+25*2+4+6 0.154672266 0.027882337 18.569736934 0.141934730 1.257151054 1.784715688 1.816824577 1.710785754 1.572687812 1.460097963 1.413495040 1.441856011 1.518703561 1.604041801 1.661094469 1.671592894 1.640580701 1.587068737 1.530855847 1.483538118 1.448667214 1.425715422 1.412408736 1.406049743 1.404440666 1.405909242 1.409042786 1.412279332 1.413459605 1.407022101 1.379505500
//
IT	4677
RD	5
LK	-6080035.603522
QD	-1236.237020 -> -1189.834694
RI	0.0507203299
TR	0.153154	0.027545
MT	18.902339
MM	C_pi: 1.193513, n_recomb: 563997.243890
RS	0	0.000000	0.137065	34072.270509	0.060412	0.136570
RS	1	0.008685	0.137065	34667.669347	0.061468	0.053689
RS	2	0.018125	0.137065	35072.056519	0.062185	0.036314
RS	3	0.028385	0.137065	35261.034642	0.062520	0.030309
RS	4	0.039536	1.460179	3439.307699	0.006098	0.003552
RS	5	0.051655	1.460179	3706.442140	0.006572	0.004123
RS	6	0.064827	1.985091	2939.754931	0.005212	0.003474
RS	7	0.079143	1.985091	3171.787084	0.005624	0.004156
RS	8	0.094703	1.937681	3503.272173	0.006212	0.004938
RS	9	0.111614	1.937681	3773.950351	0.006691	0.005615
RS	10	0.129993	1.779227	4422.176565	0.007841	0.006552
RS	11	0.149969	1.779227	4751.652718	0.008425	0.007305
RS	12	0.171681	1.601104	5663.885773	0.010042	0.008875
RS	13	0.195277	1.601104	6063.942477	0.010752	0.009910
RS	14	0.220924	1.458252	7112.891612	0.012612	0.011914
RS	15	0.248797	1.458252	7581.068503	0.013442	0.013247
RS	16	0.279092	1.396136	8421.024470	0.014931	0.015065
RS	17	0.312018	1.396136	8934.202640	0.015841	0.016346
RS	18	0.347804	1.425764	9264.921536	0.016427	0.017142
RS	19	0.386698	1.425764	9792.539104	0.017363	0.018111
RS	20	0.428970	1.516630	9715.867349	0.017227	0.018001
RS	21	0.474913	1.516630	10237.958489	0.018152	0.018730
RS	22	0.524847	1.621147	10077.042228	0.017867	0.018382
RS	23	0.579118	1.621147	10584.587520	0.018767	0.019025
RS	24	0.638103	1.693176	10622.094137	0.018834	0.019013
RS	25	0.702211	1.693176	11107.718923	0.019695	0.019693
RS	26	0.771887	1.708624	11474.322397	0.020345	0.020280
RS	27	0.847614	1.708624	11920.314461	0.021135	0.021021
RS	28	0.929919	1.673490	12587.277662	0.022318	0.022174
RS	29	1.019373	1.673490	12955.084713	0.022970	0.022898
RS	30	1.116596	1.612041	13760.156020	0.024398	0.024332
RS	31	1.222263	1.612041	13987.922428	0.024801	0.024858
RS	32	1.337108	1.549114	14688.563722	0.026044	0.026116
RS	33	1.461927	1.549114	14703.542604	0.026070	0.026222
RS	34	1.597588	1.498520	15083.285413	0.026744	0.026891
RS	35	1.745032	1.498520	14825.499249	0.026286	0.026435
RS	36	1.905282	1.463790	14768.207456	0.026185	0.026313
RS	37	2.079450	1.463790	14212.884855	0.025200	0.025272
RS	38	2.268746	1.443625	13710.668516	0.024310	0.024363
RS	39	2.474483	1.443625	12881.157903	0.022839	0.022818
RS	40	2.698090	1.434815	12017.044239	0.021307	0.021289
RS	41	2.941117	1.434815	10984.048786	0.019475	0.019402
RS	42	3.205253	1.433819	9896.250489	0.017547	0.017504
RS	43	3.492330	1.433819	8764.922741	0.015541	0.015475
RS	44	3.804341	1.437835	7607.325380	0.013488	0.013473
RS	45	4.143452	1.437835	6496.888496	0.011519	0.011508
RS	46	4.512017	1.444767	5411.031048	0.009594	0.009634
RS	47	4.912593	1.444767	4429.900502	0.007854	0.007910
RS	48	5.347960	1.452834	3521.956282	0.006245	0.006338
RS	49	5.821142	1.452834	2744.312407	0.004866	0.004970
RS	50	6.335422	1.460068	2069.063336	0.003669	0.003790
RS	51	6.894369	1.460068	1520.951797	0.002697	0.002817
RS	52	7.501864	1.463743	1078.600393	0.001912	0.002029
RS	53	8.162123	1.463743	739.555851	0.001311	0.001414
RS	54	8.879728	1.457218	488.874485	0.000867	0.000953
RS	55	9.659661	1.457218	307.631146	0.000545	0.000613
RS	56	10.507335	1.457218	184.623274	0.000327	0.000377
RS	57	11.428633	1.457218	105.241332	0.000187	0.000220
RS	58	12.429950	1.424036	57.608408	0.000102	0.000123
RS	59	13.518237	1.424036	28.701688	0.000051	0.000063
RS	60	14.701047	1.424036	13.365754	0.000024	0.000030
RS	61	15.986589	1.424036	5.783802	0.000010	0.000013
RS	62	17.383787	1.424036	2.311110	0.000004	0.000005
RS	63	18.902339	1.424036	1.244302	0.000002	0.000003
PA	4+25*2+4+6 0.153154475 0.027545380 18.902338700 0.137065239 1.460179122 1.985091458 1.937681003 1.779226909 1.601103629 1.458251564 1.396135990 1.425763672 1.516629526 1.621147281 1.693175744 1.708623525 1.673489679 1.612040744 1.549113831 1.498519564 1.463790425 1.443624971 1.434815040 1.433818722 1.437835403 1.444766542 1.452834167 1.460068425 1.463743308 1.457218354 1.424036304
//
IT	3958
RD	6
LK	-6079952.078036
QD	-1178.255950 -> -1146.830012
RI	0.0491086981
TR	0.151947	0.027292
MT	19.162085
MM	C_pi: 1.199541, n_recomb: 561663.620599
RS	0	0.000000	0.134039	34765.700971	0.061898	0.135799
RS	1	0.008709	0.134039	35321.381933	0.062887	0.054019
RS	2	0.018176	0.134039	35675.259785	0.063517	0.036836
RS	3	0.028468	0.134039	35802.791703	0.063744	0.031204
RS	4	0.039656	1.673098	2979.424067	0.005305	0.003099
RS	5	0.051819	1.673098	3214.979571	0.005724	0.003658
RS	6	0.065041	2.169390	2676.416829	0.004765	0.003246
RS	7	0.079414	2.169390	2890.048364	0.005146	0.003883
RS	8	0.095039	2.038829	3317.804708	0.005907	0.004806
RS	9	0.112025	2.038829	3576.393820	0.006368	0.005447
RS	10	0.130490	1.837298	4272.549504	0.007607	0.006466
RS	11	0.150563	1.837298	4593.302660	0.008178	0.007161
RS	12	0.172384	1.626868	5566.833998	0.009911	0.008838
RS	13	0.196106	1.626868	5962.276371	0.010615	0.009823
RS	14	0.221893	1.457790	7110.134523	0.012659	0.011995
RS	15	0.249927	1.457790	7578.822310	0.013494	0.013305
RS	16	0.280401	1.381162	8506.663550	0.015145	0.015283
RS	17	0.313530	1.381162	9023.178415	0.016065	0.016581
RS	18	0.349544	1.410779	9352.883175	0.016652	0.017379
RS	19	0.388695	1.410779	9882.732800	0.017595	0.018382
RS	20	0.431255	1.513193	9722.516701	0.017310	0.018119
RS	21	0.477521	1.513193	10244.107151	0.018239	0.018883
RS	22	0.527817	1.634463	9978.971536	0.017767	0.018344
RS	23	0.582493	1.634463	10484.054948	0.018666	0.019018
RS	24	0.641930	1.719696	10447.882584	0.018602	0.018874
RS	25	0.706544	1.719696	10931.137370	0.019462	0.019578
RS	26	0.776786	1.738910	11275.473432	0.020075	0.020131
RS	27	0.853144	1.738910	11721.190553	0.020869	0.020888
RS	28	0.936153	1.698941	12415.170919	0.022104	0.022096
RS	29	1.026390	1.698941	12785.139109	0.022763	0.022833
RS	30	1.124486	1.629256	13646.539334	0.024297	0.024375
RS	31	1.231126	1.629256	13876.698198	0.024706	0.024906
RS	32	1.347052	1.559594	14630.575996	0.026049	0.026265
RS	33	1.473075	1.559594	14645.021358	0.026074	0.026365
RS	34	1.610072	1.505777	15049.420292	0.026794	0.027077
RS	35	1.759001	1.505777	14787.370669	0.026328	0.026605
RS	36	1.920900	1.471200	14721.227817	0.026210	0.026459
RS	37	2.096898	1.471200	14161.066637	0.025213	0.025396
RS	38	2.288224	1.453780	13628.169682	0.024264	0.024418
RS	39	2.496212	1.453780	12798.892798	0.022787	0.022857
RS	40	2.722314	1.449415	11900.765677	0.021188	0.021248
RS	41	2.968106	1.449415	10877.697647	0.019367	0.019361
RS	42	3.235305	1.453780	9767.076776	0.017390	0.017401
RS	43	3.525773	1.453780	8656.021497	0.015411	0.015389
RS	44	3.841539	1.463499	7491.765583	0.013339	0.013353
RS	45	4.184804	1.463499	6408.135693	0.011409	0.011418
RS	46	4.557963	1.476059	5328.386274	0.009487	0.009537
RS	47	4.963621	1.476059	4374.183462	0.007788	0.007846
RS	48	5.404607	1.489292	3477.781536	0.006192	0.006283
RS	49	5.883998	1.489292	2721.172265	0.004845	0.004943
RS	50	6.405139	1.500765	2056.096498	0.003661	0.003773
RS	51	6.971666	1.500765	1520.116198	0.002706	0.002818
RS	52	7.587530	1.507129	1083.144405	0.001928	0.002037
RS	53	8.257030	1.507129	748.121622	0.001332	0.001428
RS	54	8.984836	1.500622	498.372026	0.000887	0.000969
RS	55	9.776026	1.500622	316.275257	0.000563	0.000628
RS	56	10.636120	1.500622	191.537621	0.000341	0.000388
RS	57	11.571119	1.500622	110.244696	0.000196	0.000229
RS	58	12.587546	1.461873	61.108034	0.000109	0.000129
RS	59	13.692493	1.461873	30.716390	0.000055	0.000066
RS	60	14.893668	1.461873	14.439450	0.000026	0.000032
RS	61	16.199453	1.461873	6.311362	0.000011	0.000014
RS	62	17.618957	1.461873	2.548913	0.000005	0.000006
RS	63	19.162085	1.461873	1.395574	0.000002	0.000003
PA	4+25*2+4+6 0.151947275 0.027291697 19.162085059 0.134038912 1.673097774 2.169389629 2.038828567 1.837298295 1.626867542 1.457789853 1.381162402 1.410778942 1.513192949 1.634463379 1.719696204 1.738909676 1.698940519 1.629256122 1.559594152 1.505776532 1.471200283 1.453779865 1.449415295 1.453779970 1.463499282 1.476058592 1.489291634 1.500764969 1.507128949 1.500621830 1.461873490
//
IT	4105
RD	7
LK	-6079893.570471
QD	-1140.565074 -> -1116.517928
RI	0.0479026458
TR	0.150943	0.027088
MT	19.376535
MM	C_pi: 1.204583, n_recomb: 559853.610965
RS	0	0.000000	0.131899	35273.992601	0.063006	0.135189
RS	1	0.008728	0.131899	35799.078996	0.063944	0.054282
RS	2	0.018218	0.131899	36114.254545	0.064507	0.037236
RS	3	0.028536	0.131899	36194.904156	0.064651	0.031901
RS	4	0.039755	1.892656	2619.570165	0.004679	0.002745
RS	5	0.051952	1.892656	2829.602044	0.005054	0.003283
RS	6	0.065215	2.334970	2477.853421	0.004426	0.003073
RS	7	0.079635	2.334970	2677.358426	0.004782	0.003671
RS	8	0.095313	2.121212	3181.548664	0.005683	0.004711
RS	9	0.112360	2.121212	3431.169943	0.006129	0.005324
RS	10	0.130895	1.886503	4155.347713	0.007422	0.006397
RS	11	0.151048	1.886503	4469.210769	0.007983	0.007045
RS	12	0.172959	1.651028	5482.205005	0.009792	0.008795
RS	13	0.196783	1.651028	5873.581633	0.010491	0.009737
RS	14	0.222686	1.459288	7102.659499	0.012687	0.012047
RS	15	0.250850	1.459288	7571.611456	0.013524	0.013335
RS	16	0.281473	1.369129	8581.812803	0.015329	0.015461
RS	17	0.314768	1.369129	9101.304886	0.016257	0.016770
RS	18	0.350968	1.397954	9435.478144	0.016853	0.017581
RS	19	0.390329	1.397954	9967.509875	0.017804	0.018611
RS	20	0.433125	1.510199	9734.412964	0.017387	0.018213
RS	21	0.479656	1.510199	10255.878920	0.018319	0.019006
RS	22	0.530249	1.646522	9898.288691	0.017680	0.018296
RS	23	0.585257	1.646522	10401.541499	0.018579	0.018994
RS	24	0.645066	1.743770	10301.412266	0.018400	0.018735
RS	25	0.710096	1.743770	10782.892870	0.019260	0.019455
RS	26	0.780801	1.766019	11110.845839	0.019846	0.019983
RS	27	0.857678	1.766019	11556.618260	0.020642	0.020751
RS	28	0.941264	1.720810	12280.187730	0.021935	0.022019
RS	29	1.032145	1.720810	12652.255773	0.022599	0.022762
RS	30	1.130959	1.642743	13571.133970	0.024241	0.024415
RS	31	1.238398	1.642743	13803.097908	0.024655	0.024949
RS	32	1.355213	1.566330	14611.193583	0.026098	0.026411
RS	33	1.482224	1.566330	14623.764044	0.026121	0.026505
RS	34	1.620321	1.509240	15053.717182	0.026889	0.027264
RS	35	1.770471	1.509240	14785.106374	0.026409	0.026777
RS	36	1.933726	1.474662	14710.602116	0.026276	0.026610
RS	37	2.111230	1.474662	14142.303494	0.025261	0.025528
RS	38	2.304226	1.459743	13578.556386	0.024254	0.024484
RS	39	2.514067	1.459743	12745.328695	0.022765	0.022909
RS	40	2.742223	1.459556	11812.158935	0.021099	0.021224
RS	41	2.990293	1.459556	10794.211127	0.019280	0.019335
RS	42	3.260014	1.469056	9658.798067	0.017252	0.017314
RS	43	3.553277	1.469056	8563.047222	0.015295	0.015317
RS	44	3.872135	1.484351	7389.437193	0.013199	0.013248
RS	45	4.218824	1.484351	6328.159569	0.011303	0.011339
RS	46	4.595771	1.502524	5251.804516	0.009381	0.009449
RS	47	5.005619	1.502524	4321.240606	0.007719	0.007788
RS	48	5.451238	1.521011	3434.371795	0.006134	0.006230
RS	49	5.935751	1.521011	2697.011589	0.004817	0.004916
RS	50	6.462552	1.536864	2041.197191	0.003646	0.003757
RS	51	7.035333	1.536864	1516.889012	0.002709	0.002817
RS	52	7.658106	1.546048	1085.307042	0.001939	0.002043
RS	53	8.335234	1.546048	754.615982	0.001348	0.001441
RS	54	9.071463	1.539641	506.231455	0.000904	0.000983
RS	55	9.871949	1.539641	323.764554	0.000578	0.000641
RS	56	10.742302	1.539641	197.709327	0.000353	0.000400
RS	57	11.688620	1.539641	114.814530	0.000205	0.000237
RS	58	12.717532	1.495390	64.386744	0.000115	0.000135
RS	59	13.836248	1.495390	32.629571	0.000058	0.000070
RS	60	15.052606	1.495390	15.472840	0.000028	0.000034
RS	61	16.375128	1.495390	6.826064	0.000012	0.000015
RS	62	17.813079	1.495390	2.784165	0.000005	0.000006
RS	63	19.376535	1.495390	1.548562	0.000003	0.000004
PA	4+25*2+4+6 0.150943124 0.027088450 19.376535007 0.131899302 1.892655796 2.334970231 2.121211881 1.886503131 1.651028304 1.459287854 1.369128654 1.397953523 1.510199252 1.646521836 1.743770309 1.766018884 1.720809654 1.642742930 1.566329594 1.509240213 1.474661598 1.459742911 1.459556320 1.469056378 1.484351065 1.502523664 1.521011176 1.536863730 1.546048434 1.539640894 1.495390366
//
IT	5020
RD	8
LK	-6079848.073765
QD	-1113.139564 -> -1093.659261
RI	0.0469623835
TR	0.150077	0.026918
MT	19.561315
MM	C_pi: 1.209025, n_recomb: 558401.684460
RS	0	0.000000	0.130288	35669.102848	0.063877	0.134680
RS	1	0.008744	0.130288	36169.676928	0.064774	0.054500
RS	2	0.018253	0.130288	36453.918445	0.065283	0.037555
RS	3	0.028594	0.130288	36497.173495	0.065360	0.032464
RS	4	0.039838	2.117498	2331.768365	0.004176	0.002459
RS	5	0.052066	2.117498	2520.861804	0.004514	0.002973
RS	6	0.065363	2.481588	2325.417530	0.004164	0.002938
RS	7	0.079823	2.481588	2513.937626	0.004502	0.003504
RS	8	0.095548	2.186548	3081.441221	0.005518	0.004644
RS	9	0.112647	2.186548	3324.451612	0.005954	0.005236
RS	10	0.131241	1.927972	4062.325797	0.007275	0.006341
RS	11	0.151462	1.927972	4370.697485	0.007827	0.006951
RS	12	0.173450	1.673871	5406.204370	0.009682	0.008747
RS	13	0.197362	1.673871	5793.886336	0.010376	0.009652
RS	14	0.223364	1.462466	7089.270481	0.012696	0.012076
RS	15	0.251640	1.462466	7558.180183	0.013535	0.013344
RS	16	0.282388	1.359594	8645.385578	0.015482	0.015610
RS	17	0.315826	1.359594	9167.441295	0.016417	0.016927
RS	18	0.352187	1.387054	9510.321218	0.017031	0.017757
RS	19	0.391727	1.387054	10044.367537	0.017988	0.018809
RS	20	0.434726	1.507833	9746.863681	0.017455	0.018293
RS	21	0.481484	1.507833	10268.371254	0.018389	0.019109
RS	22	0.532330	1.657946	9827.294981	0.017599	0.018245
RS	23	0.587623	1.657946	10329.079736	0.018498	0.018962
RS	24	0.647751	1.766420	10171.756637	0.018216	0.018599
RS	25	0.713137	1.766420	10651.805831	0.019076	0.019331
RS	26	0.784240	1.791315	10966.586982	0.019639	0.019839
RS	27	0.861561	1.791315	11412.600129	0.020438	0.020614
RS	28	0.945643	1.740728	12166.056552	0.021787	0.021941
RS	29	1.037077	1.740728	12540.240465	0.022457	0.022689
RS	30	1.136507	1.654304	13515.962379	0.024205	0.024451
RS	31	1.244631	1.654304	13749.584667	0.024623	0.024986
RS	32	1.362209	1.571208	14611.848710	0.026167	0.026550
RS	33	1.490069	1.571208	14622.128931	0.026186	0.026638
RS	34	1.629110	1.510824	15078.490117	0.027003	0.027447
RS	35	1.780309	1.510824	14802.456801	0.026509	0.026943
RS	36	1.944729	1.476073	14721.032346	0.026363	0.026762
RS	37	2.123526	1.476073	14143.129375	0.025328	0.025660
RS	38	2.317959	1.463369	13550.026676	0.024266	0.024556
RS	39	2.529392	1.463369	12710.663250	0.022763	0.022967
RS	40	2.759315	1.467029	11743.341159	0.021030	0.021209
RS	41	3.009342	1.467029	10727.610547	0.019211	0.019318
RS	42	3.281233	1.481360	9567.230027	0.017133	0.017240
RS	43	3.576898	1.481360	8483.385850	0.015192	0.015255
RS	44	3.898417	1.502011	7299.149404	0.013072	0.013152
RS	45	4.248052	1.502011	6256.832411	0.011205	0.011267
RS	46	4.628259	1.525695	5182.023410	0.009280	0.009367
RS	47	5.041712	1.525695	4272.325264	0.007651	0.007734
RS	48	5.491320	1.549451	3393.315627	0.006077	0.006180
RS	49	5.980242	1.549451	2673.472966	0.004788	0.004890
RS	50	6.511918	1.569770	2025.940431	0.003628	0.003739
RS	51	7.090084	1.569770	1512.632302	0.002709	0.002816
RS	52	7.718808	1.581877	1086.202089	0.001945	0.002047
RS	53	8.402508	1.581877	759.878019	0.001361	0.001452
RS	54	9.145994	1.575641	513.048036	0.000919	0.000996
RS	55	9.954493	1.575641	330.490295	0.000592	0.000653
RS	56	10.833689	1.575641	203.378271	0.000364	0.000410
RS	57	11.789765	1.575641	119.087441	0.000213	0.000245
RS	58	12.829443	1.525949	67.516125	0.000121	0.000141
RS	59	13.960034	1.525949	34.475953	0.000062	0.000074
RS	60	15.189487	1.525949	16.481395	0.000030	0.000036
RS	61	16.526447	1.525949	7.334203	0.000013	0.000016
RS	62	17.980316	1.525949	3.019195	0.000005	0.000007
RS	63	19.561315	1.525949	1.704385	0.000003	0.000004
PA	4+25*2+4+6 0.150076902 0.026917793 19.561314805 0.130287568 2.117498199 2.481588385 2.186547957 1.927971708 1.673871384 1.462466464 1.359593596 1.387054342 1.507832941 1.657945766 1.766420010 1.791314829 1.740727587 1.654304159 1.571208241 1.510823829 1.476073218 1.463369382 1.467029479 1.481359971 1.502010872 1.525695385 1.549450555 1.569769888 1.581877002 1.575641432 1.525949256
//
IT	4562
RD	9
LK	-6079810.904784
QD	-1091.940054 -> -1075.670062
RI	0.0462067893
TR	0.149308	0.026769
MT	19.725760
MM	C_pi: 1.213097, n_recomb: 557211.965366
RS	0	0.000000	0.129029	35986.934009	0.064584	0.134242
RS	1	0.008759	0.129029	36467.462839	0.065446	0.054685
RS	2	0.018285	0.129029	36726.410713	0.065911	0.037817
RS	3	0.028645	0.129029	36739.099768	0.065934	0.032929
RS	4	0.039912	2.347244	2096.801606	0.003763	0.002224
RS	5	0.052167	2.347244	2268.449071	0.004071	0.002713
RS	6	0.065495	2.610052	2206.702542	0.003960	0.002833
RS	7	0.079990	2.610052	2386.592065	0.004283	0.003371
RS	8	0.095754	2.236925	3008.569230	0.005399	0.004599
RS	9	0.112900	2.236925	3246.784632	0.005827	0.005176
RS	10	0.131547	1.962836	3987.902310	0.007157	0.006295
RS	11	0.151828	1.962836	4291.882896	0.007702	0.006876
RS	12	0.173885	1.695650	5336.817269	0.009578	0.008695
RS	13	0.197873	1.695650	5721.092585	0.010267	0.009570
RS	14	0.223963	1.467001	7070.789620	0.012690	0.012088
RS	15	0.252338	1.467001	7539.396781	0.013531	0.013338
RS	16	0.283198	1.352040	8699.066132	0.015612	0.015735
RS	17	0.316761	1.352040	9223.340632	0.016553	0.017059
RS	18	0.353264	1.377682	9578.437671	0.017190	0.017916
RS	19	0.392964	1.377682	10114.350144	0.018152	0.018987
RS	20	0.436141	1.505928	9759.563981	0.017515	0.018365
RS	21	0.483100	1.505928	10281.228008	0.018451	0.019201
RS	22	0.534172	1.668822	9763.778445	0.017523	0.018195
RS	23	0.589717	1.668822	10264.354413	0.018421	0.018927
RS	24	0.650128	1.787969	10054.713834	0.018045	0.018469
RS	25	0.715829	1.787969	10533.559678	0.018904	0.019210
RS	26	0.787285	1.815344	10836.747828	0.019448	0.019700
RS	27	0.864999	1.815344	11283.103118	0.020249	0.020479
RS	28	0.949521	1.759420	12065.423373	0.021653	0.021864
RS	29	1.041445	1.759420	12441.735652	0.022329	0.022613
RS	30	1.141421	1.664797	13472.471903	0.024178	0.024481
RS	31	1.250153	1.664797	13707.760843	0.024601	0.025015
RS	32	1.368409	1.575166	14623.235741	0.026244	0.026681
RS	33	1.497022	1.575166	14631.209937	0.026258	0.026762
RS	34	1.636900	1.511509	15114.407914	0.027125	0.027621
RS	35	1.789030	1.511509	14830.773548	0.026616	0.027102
RS	36	1.954484	1.476445	14743.978118	0.026460	0.026910
RS	37	2.134430	1.476445	14155.931921	0.025405	0.025789
RS	38	2.330137	1.465680	13535.531484	0.024292	0.024631
RS	39	2.542985	1.465680	12688.913938	0.022772	0.023027
RS	40	2.774476	1.472845	11689.172930	0.020978	0.021202
RS	41	3.026242	1.472845	10673.820889	0.019156	0.019308
RS	42	3.300060	1.491678	9489.148563	0.017030	0.017175
RS	43	3.597861	1.491678	8414.758072	0.015102	0.015201
RS	44	3.921745	1.517431	7219.364023	0.012956	0.013066
RS	45	4.273997	1.517431	6193.338977	0.011115	0.011202
RS	46	4.657102	1.546488	5118.759696	0.009186	0.009292
RS	47	5.073761	1.546488	4227.594711	0.007587	0.007684
RS	48	5.526915	1.575482	3355.062510	0.006021	0.006133
RS	49	6.019759	1.575482	2651.163718	0.004758	0.004866
RS	50	6.555770	1.600325	2010.987104	0.003609	0.003722
RS	51	7.138728	1.600325	1507.968439	0.002706	0.002813
RS	52	7.772746	1.615439	1086.367426	0.001950	0.002051
RS	53	8.462295	1.615439	764.328774	0.001372	0.001461
RS	54	9.212240	1.609447	519.126951	0.000932	0.001008
RS	55	10.027870	1.609447	336.656262	0.000604	0.000665
RS	56	10.914939	1.609447	208.670160	0.000374	0.000420
RS	57	11.879703	1.609447	123.134747	0.000221	0.000253
RS	58	12.928968	1.554404	70.531663	0.000127	0.000147
RS	59	14.070135	1.554404	36.272900	0.000065	0.000077
RS	60	15.311253	1.554404	17.472889	0.000031	0.000038
RS	61	16.661076	1.554404	7.838954	0.000014	0.000017
RS	62	18.129127	1.554404	3.255184	0.000006	0.000007
RS	63	19.725760	1.554404	1.863636	0.000003	0.000004
PA	4+25*2+4+6 0.149307912 0.026769364 19.725759719 0.129029207 2.347243732 2.610052454 2.236924581 1.962836324 1.695650089 1.467000688 1.352039549 1.377682317 1.505927615 1.668822430 1.787969278 1.815344212 1.759420169 1.664797224 1.575166320 1.511508946 1.476444849 1.465680458 1.472845406 1.491677881 1.517430973 1.546487571 1.575481949 1.600325411 1.615438726 1.609446522 1.554403654
//
IT	3642
RD	10
LK	-6079779.702581
QD	-1074.910074 -> -1061.070967
RI	0.0455810971
TR	0.148610	0.026637
MT	19.875578
MM	C_pi: 1.216950, n_recomb: 556232.074250
RS	0	0.000000	0.128034	36246.486048	0.065164	0.133853
RS	1	0.008772	0.128034	36710.591609	0.065999	0.054848
RS	2	0.018313	0.128034	36948.766839	0.066427	0.038036
RS	3	0.028691	0.128034	36936.314168	0.066405	0.033320
RS	4	0.039979	2.582001	1901.459582	0.003418	0.002028
RS	5	0.052258	2.582001	2058.359733	0.003701	0.002492
RS	6	0.065613	2.721939	2113.068874	0.003799	0.002749
RS	7	0.080140	2.721939	2286.113142	0.004110	0.003265
RS	8	0.095942	2.274504	2956.647846	0.005315	0.004571
RS	9	0.113129	2.274504	3191.490523	0.005738	0.005138
RS	10	0.131824	1.992210	3928.013063	0.007062	0.006258
RS	11	0.152159	1.992210	4228.480100	0.007602	0.006815
RS	12	0.174278	1.716582	5272.918126	0.009480	0.008640
RS	13	0.198336	1.716582	5654.036024	0.010165	0.009490
RS	14	0.224506	1.472674	7048.304596	0.012672	0.012085
RS	15	0.252970	1.472674	7516.411990	0.013513	0.013319
RS	16	0.283932	1.346077	8744.895052	0.015722	0.015840
RS	17	0.317609	1.346077	9271.134055	0.016668	0.017171
RS	18	0.354240	1.369468	9641.877513	0.017334	0.018060
RS	19	0.394085	1.369468	10179.572899	0.018301	0.019149
RS	20	0.437424	1.504260	9773.654776	0.017571	0.018432
RS	21	0.484565	1.504260	10295.602184	0.018510	0.019286
RS	22	0.535842	1.679086	9707.535314	0.017452	0.018148
RS	23	0.591616	1.679086	10207.134476	0.018350	0.018893
RS	24	0.652282	1.808491	9948.807277	0.017886	0.018346
RS	25	0.718270	1.808491	10426.637550	0.018745	0.019095
RS	26	0.790046	1.838308	10718.905744	0.019271	0.019568
RS	27	0.868118	1.838308	11165.669852	0.020074	0.020349
RS	28	0.953038	1.777214	11975.073743	0.021529	0.021788
RS	29	1.045407	1.777214	12353.515543	0.022209	0.022538
RS	30	1.145879	1.674633	13436.801172	0.024157	0.024506
RS	31	1.255164	1.674633	13673.813429	0.024583	0.025039
RS	32	1.374034	1.578672	14640.918692	0.026322	0.026803
RS	33	1.503332	1.578672	14646.736358	0.026332	0.026876
RS	34	1.643971	1.511809	15156.731967	0.027249	0.027786
RS	35	1.796947	1.511809	14865.641223	0.026726	0.027252
RS	36	1.963341	1.476324	14774.870684	0.026562	0.027052
RS	37	2.144331	1.476324	14176.610967	0.025487	0.025912
RS	38	2.341197	1.467249	13531.090071	0.024326	0.024705
RS	39	2.555331	1.467249	12676.662939	0.022790	0.023086
RS	40	2.788248	1.477594	11646.496134	0.020938	0.021200
RS	41	3.041596	1.477594	10630.287008	0.019111	0.019302
RS	42	3.317167	1.500602	9422.365285	0.016940	0.017118
RS	43	3.616910	1.500602	8355.549741	0.015022	0.015153
RS	44	3.942946	1.531190	7148.850572	0.012852	0.012988
RS	45	4.297581	1.531190	6136.926089	0.011033	0.011143
RS	46	4.683323	1.565453	5061.597361	0.009100	0.009221
RS	47	5.102901	1.565453	4186.950663	0.007527	0.007637
RS	48	5.559283	1.599635	3319.712998	0.005968	0.006088
RS	49	6.055698	1.599635	2630.332086	0.004729	0.004841
RS	50	6.595656	1.629044	1996.648272	0.003590	0.003705
RS	51	7.182978	1.629044	1503.221100	0.002703	0.002810
RS	52	7.821818	1.647238	1086.097072	0.001953	0.002053
RS	53	8.516695	1.647238	768.207305	0.001381	0.001470
RS	54	9.272525	1.641559	524.645557	0.000943	0.001019
RS	55	10.094653	1.641559	342.381794	0.000616	0.000676
RS	56	10.988896	1.641559	213.658343	0.000384	0.000429
RS	57	11.961579	1.641559	126.997362	0.000228	0.000260
RS	58	13.019583	1.581244	73.453580	0.000132	0.000153
RS	59	14.170392	1.581244	38.029321	0.000068	0.000080
RS	60	15.422146	1.581244	18.450743	0.000033	0.000040
RS	61	16.783700	1.581244	8.341408	0.000015	0.000018
RS	62	18.264685	1.581244	3.492392	0.000006	0.000008
RS	63	19.875578	1.581244	2.026320	0.000004	0.000005
PA	4+25*2+4+6 0.148610471 0.026636906 19.875578092 0.128033533 2.582001459 2.721939296 2.274503683 1.992210282 1.716581805 1.472674498 1.346077338 1.369468063 1.504260228 1.679086098 1.808490642 1.838308340 1.777214445 1.674632867 1.578672444 1.511808775 1.476323757 1.467248770 1.477594409 1.500601693 1.531190332 1.565453346 1.599635335 1.629044477 1.647238300 1.641559445 1.581243988
//
IT	4611
RD	11
LK	-6079753.071809
QD	-1060.843289 -> -1048.930211
RI	0.0450516290
TR	0.147970	0.026517
MT	20.013873
MM	C_pi: 1.220629, n_recomb: 555413.685734
RS	0	0.000000	0.127232	36462.143837	0.065649	0.133500
RS	1	0.008784	0.127232	36912.658916	0.066460	0.054992
RS	2	0.018339	0.127232	37133.579405	0.066858	0.038223
RS	3	0.028733	0.127232	37100.188189	0.066797	0.033652
RS	4	0.040041	2.822025	1736.418437	0.003126	0.001861
RS	5	0.052341	2.822025	1880.683114	0.003386	0.002301
RS	6	0.065722	2.818894	2038.405907	0.003670	0.002682
RS	7	0.080279	2.818894	2205.974318	0.003972	0.003179
RS	8	0.096113	2.301314	2920.902061	0.005259	0.004556
RS	9	0.113339	2.301314	3153.482520	0.005678	0.005117
RS	10	0.132078	2.017000	3879.485046	0.006985	0.006227
RS	11	0.152463	2.017000	4177.131519	0.007521	0.006765
RS	12	0.174638	1.736880	5213.252943	0.009386	0.008583
RS	13	0.198761	1.736880	5591.402164	0.010067	0.009411
RS	14	0.225003	1.479326	7022.288131	0.012643	0.012070
RS	15	0.253550	1.479326	7489.718580	0.013485	0.013290
RS	16	0.284605	1.341410	8784.026885	0.015815	0.015930
RS	17	0.318387	1.341410	9312.015133	0.016766	0.017267
RS	18	0.355136	1.362144	9701.644166	0.017467	0.018193
RS	19	0.395114	1.362144	10241.056031	0.018439	0.019298
RS	20	0.438603	1.502665	9789.466505	0.017626	0.018496
RS	21	0.485911	1.502665	10311.804870	0.018566	0.019367
RS	22	0.537375	1.688655	9658.037168	0.017389	0.018105
RS	23	0.593360	1.688655	10156.849813	0.018287	0.018862
RS	24	0.654262	1.827966	9852.735670	0.017739	0.018232
RS	25	0.720513	1.827966	10329.691788	0.018598	0.018985
RS	26	0.792584	1.860271	10611.143231	0.019105	0.019441
RS	27	0.870985	1.860271	11058.339745	0.019910	0.020225
RS	28	0.956272	1.794245	11892.689061	0.021412	0.021713
RS	29	1.049051	1.794245	12273.226345	0.022097	0.022463
RS	30	1.149979	1.683998	13406.224084	0.024137	0.024526
RS	31	1.259772	1.683998	13645.009929	0.024567	0.025057
RS	32	1.379209	1.581948	14661.750168	0.026398	0.026916
RS	33	1.509137	1.581948	14665.624994	0.026405	0.026982
RS	34	1.650477	1.511970	15202.062045	0.027371	0.027942
RS	35	1.804232	1.511970	14903.824579	0.026834	0.027393
RS	36	1.971492	1.475985	14810.285725	0.026665	0.027187
RS	37	2.153444	1.475985	14202.013364	0.025570	0.026030
RS	38	2.351377	1.468379	13533.511422	0.024367	0.024778
RS	39	2.566696	1.468379	12671.077791	0.022814	0.023145
RS	40	2.800928	1.481603	11612.581348	0.020908	0.021202
RS	41	3.055734	1.481603	10594.693550	0.019075	0.019300
RS	42	3.332921	1.508467	9364.778100	0.016861	0.017069
RS	43	3.634455	1.508467	8304.086466	0.014951	0.015111
RS	44	3.962474	1.543620	7086.211638	0.012758	0.012917
RS	45	4.319306	1.543620	6086.583823	0.010959	0.011089
RS	46	4.707480	1.582910	5009.793846	0.009020	0.009156
RS	47	5.129750	1.582910	4149.946472	0.007472	0.007593
RS	48	5.589110	1.622216	3287.015337	0.005918	0.006045
RS	49	6.088819	1.622216	2610.902700	0.004701	0.004818
RS	50	6.632420	1.656215	1982.958496	0.003570	0.003687
RS	51	7.223769	1.656215	1498.484223	0.002698	0.002806
RS	52	7.867059	1.677556	1085.504193	0.001954	0.002055
RS	53	8.566854	1.677556	771.618457	0.001389	0.001477
RS	54	9.328115	1.672258	529.687534	0.000954	0.001028
RS	55	10.156243	1.672258	347.724425	0.000626	0.000686
RS	56	11.057110	1.672258	218.377868	0.000393	0.000438
RS	57	12.037106	1.672258	130.693964	0.000235	0.000267
RS	58	13.103181	1.606753	76.289460	0.000137	0.000158
RS	59	14.262895	1.606753	39.748051	0.000072	0.000084
RS	60	15.524475	1.606753	19.415687	0.000035	0.000042
RS	61	16.896866	1.606753	8.841568	0.000016	0.000019
RS	62	18.389802	1.606753	3.730676	0.000007	0.000008
RS	63	20.013873	1.606753	2.192255	0.000004	0.000005
PA	4+25*2+4+6 0.147970286 0.026516928 20.013872520 0.127231565 2.822025238 2.818894055 2.301314201 2.017000435 1.736879712 1.479325982 1.341409734 1.362143866 1.502664982 1.688655474 1.827966080 1.860270895 1.794244637 1.683997994 1.581948498 1.511970254 1.475985150 1.468378511 1.481602719 1.508466938 1.543619673 1.582910208 1.622215674 1.656215001 1.677555853 1.672257591 1.606752894
//
IT	4318
RD	12
LK	-6079730.096228
QD	-1049.003373 -> -1038.660198
RI	0.0445946622
TR	0.147376	0.026407
MT	20.142975
MM	C_pi: 1.224175, n_recomb: 554726.310774
RS	0	0.000000	0.126580	36643.180284	0.066056	0.133177
RS	1	0.008795	0.126580	37082.427983	0.066848	0.055123
RS	2	0.018363	0.126580	37288.963070	0.067220	0.038383
RS	3	0.028772	0.126580	37238.046443	0.067129	0.033938
RS	4	0.040097	3.067773	1594.998885	0.002875	0.001717
RS	5	0.052418	3.067773	1728.306307	0.003116	0.002134
RS	6	0.065823	2.902620	1978.343327	0.003566	0.002628
RS	7	0.080407	2.902620	2141.502140	0.003860	0.003108
RS	8	0.096273	2.319182	2897.833692	0.005224	0.004552
RS	9	0.113534	2.319182	3129.030347	0.005641	0.005109
RS	10	0.132314	2.038037	3839.881673	0.006922	0.006201
RS	11	0.152745	2.038037	4135.257160	0.007455	0.006724
RS	12	0.174973	1.756724	5156.974643	0.009296	0.008523
RS	13	0.199156	1.756724	5532.305508	0.009973	0.009334
RS	14	0.225466	1.486831	6993.305204	0.012607	0.012045
RS	15	0.254089	1.486831	7459.909304	0.013448	0.013252
RS	16	0.285230	1.337822	8817.522413	0.015895	0.016006
RS	17	0.319110	1.337822	9347.085318	0.016850	0.017348
RS	18	0.355969	1.355534	9758.577904	0.017592	0.018317
RS	19	0.396070	1.355534	10299.661340	0.018567	0.019437
RS	20	0.439698	1.501039	9807.372124	0.017680	0.018559
RS	21	0.487162	1.501039	10330.205124	0.018622	0.019445
RS	22	0.538801	1.697485	9615.036048	0.017333	0.018068
RS	23	0.594981	1.697485	10113.234118	0.018231	0.018835
RS	24	0.656103	1.846408	9765.605985	0.017604	0.018125
RS	25	0.722599	1.846408	10241.809085	0.018463	0.018883
RS	26	0.794944	1.881279	10512.309011	0.018950	0.019322
RS	27	0.873651	1.881279	10959.945337	0.019757	0.020106
RS	28	0.959280	1.810589	11817.039609	0.021302	0.021640
RS	29	1.052440	1.810589	12199.621013	0.021992	0.022389
RS	30	1.153793	1.693003	13379.339771	0.024119	0.024542
RS	31	1.264060	1.693003	13619.938322	0.024553	0.025071
RS	32	1.384024	1.585120	14684.119947	0.026471	0.027020
RS	33	1.514539	1.585120	14686.283970	0.026475	0.027078
RS	34	1.656532	1.512140	15248.531716	0.027488	0.028088
RS	35	1.811012	1.512140	14943.535899	0.026939	0.027525
RS	36	1.979079	1.475597	14848.260336	0.026767	0.027316
RS	37	2.161927	1.475597	14230.318031	0.025653	0.026141
RS	38	2.360855	1.469268	13540.831281	0.024410	0.024849
RS	39	2.577279	1.469268	12670.401950	0.022841	0.023202
RS	40	2.812736	1.485090	11585.664144	0.020885	0.021207
RS	41	3.068901	1.485090	10565.528173	0.019046	0.019301
RS	42	3.347595	1.515509	9314.932778	0.016792	0.017025
RS	43	3.650799	1.515509	8259.196184	0.014889	0.015074
RS	44	3.980668	1.554959	7030.407741	0.012674	0.012853
RS	45	4.339549	1.554959	6041.549782	0.010891	0.011040
RS	46	4.729991	1.599094	4962.753689	0.008946	0.009096
RS	47	5.154772	1.599094	4116.212796	0.007420	0.007552
RS	48	5.616911	1.643445	3256.755318	0.005871	0.006004
RS	49	6.119693	1.643445	2592.797320	0.004674	0.004796
RS	50	6.666693	1.682049	1969.919876	0.003551	0.003670
RS	51	7.261800	1.682049	1493.811927	0.002693	0.002801
RS	52	7.909244	1.706599	1084.661789	0.001955	0.002055
RS	53	8.613629	1.706599	774.633417	0.001396	0.001484
RS	54	9.379962	1.701754	534.308854	0.000963	0.001037
RS	55	10.213691	1.701754	352.723459	0.000636	0.000695
RS	56	11.120744	1.701754	222.852722	0.000402	0.000446
RS	57	12.107568	1.701754	134.237055	0.000242	0.000273
RS	58	13.181181	1.631148	79.043743	0.000142	0.000163
RS	59	14.349214	1.631148	41.430429	0.000075	0.000087
RS	60	15.619971	1.631148	20.367793	0.000037	0.000043
RS	61	17.002488	1.631148	9.339166	0.000017	0.000020
RS	62	18.506591	1.631148	3.969791	0.000007	0.000009
RS	63	20.142975	1.631148	2.361202	0.000004	0.000005
PA	4+25*2+4+6 0.147376331 0.026406860 20.142975068 0.126580165 3.067772584 2.902620028 2.319182386 2.038036504 1.756723594 1.486831412 1.337822027 1.355534342 1.501039183 1.697484542 1.846408285 1.881278812 1.810589303 1.693002755 1.585120463 1.512140401 1.475597353 1.469267737 1.485089920 1.515508817 1.554959340 1.599094423 1.643444506 1.682049036 1.706598683 1.701754411 1.631147891
//
IT	4349
RD	13
LK	-6079710.112674
QD	-1038.883059 -> -1029.843897
RI	0.0441939432
TR	0.146822	0.026305
MT	20.264303
MM	C_pi: 1.227602, n_recomb: 554144.333941
RS	0	0.000000	0.126045	36797.028759	0.066403	0.132878
RS	1	0.008805	0.126045	37226.875896	0.067179	0.055242
RS	2	0.018385	0.126045	37421.326100	0.067530	0.038524
RS	3	0.028809	0.126045	37355.615205	0.067411	0.034187
RS	4	0.040151	3.319704	1472.335776	0.002657	0.001591
RS	5	0.052491	3.319704	1596.039776	0.002880	0.001986
RS	6	0.065918	2.974858	1929.572165	0.003482	0.002585
RS	7	0.080527	2.974858	2089.152854	0.003770	0.003050
RS	8	0.096422	2.329648	2884.812432	0.005206	0.004557
RS	9	0.113717	2.329648	3115.325264	0.005622	0.005113
RS	10	0.132534	2.055964	3807.351810	0.006871	0.006180
RS	11	0.153009	2.055964	4100.893747	0.007400	0.006691
RS	12	0.175286	1.776255	5103.348776	0.009209	0.008463
RS	13	0.199525	1.776255	5475.974511	0.009882	0.009258
RS	14	0.225898	1.495113	6961.599581	0.012563	0.012011
RS	15	0.254594	1.495113	7427.236522	0.013403	0.013207
RS	16	0.285815	1.335159	8845.992234	0.015963	0.016070
RS	17	0.319786	1.335159	9376.974114	0.016922	0.017417
RS	18	0.356748	1.349505	9813.161115	0.017709	0.018434
RS	19	0.396965	1.349505	10355.877588	0.018688	0.019568
RS	20	0.440723	1.499316	9827.413558	0.017734	0.018623
RS	21	0.488333	1.499316	10350.831066	0.018679	0.019522
RS	22	0.540135	1.705572	9577.962313	0.017284	0.018036
RS	23	0.596499	1.705572	10075.693128	0.018182	0.018813
RS	24	0.657826	1.863820	9686.574894	0.017480	0.018025
RS	25	0.724552	1.863820	10162.125977	0.018338	0.018789
RS	26	0.797154	1.901355	10421.393875	0.018806	0.019209
RS	27	0.876148	1.901355	10869.462356	0.019615	0.019993
RS	28	0.962097	1.826295	11747.080077	0.021199	0.021569
RS	29	1.055614	1.826295	12131.638875	0.021893	0.022317
RS	30	1.157366	1.701699	13355.134775	0.024100	0.024554
RS	31	1.268077	1.701699	13597.567052	0.024538	0.025081
RS	32	1.388535	1.588250	14706.867468	0.026540	0.027116
RS	33	1.519600	1.588250	14707.552141	0.026541	0.027167
RS	34	1.662206	1.512388	15294.837838	0.027601	0.028225
RS	35	1.817367	1.512388	14983.506296	0.027039	0.027649
RS	36	1.986191	1.475251	14887.319905	0.026865	0.027438
RS	37	2.169879	1.475251	14260.139222	0.025734	0.026246
RS	38	2.369741	1.470026	13551.582008	0.024455	0.024917
RS	39	2.587201	1.470026	12673.297830	0.022870	0.023258
RS	40	2.823808	1.488190	11564.322512	0.020869	0.021214
RS	41	3.081249	1.488190	10541.550328	0.019023	0.019303
RS	42	3.361357	1.521875	9271.617093	0.016731	0.016987
RS	43	3.666128	1.521875	8219.879145	0.014833	0.015041
RS	44	3.997734	1.565364	6980.527246	0.012597	0.012794
RS	45	4.358539	1.565364	6001.132536	0.010830	0.010994
RS	46	4.751112	1.614157	4919.920658	0.008878	0.009040
RS	47	5.178250	1.614157	4085.380033	0.007372	0.007514
RS	48	5.642999	1.663465	3228.684359	0.005826	0.005965
RS	49	6.148668	1.663465	2575.891625	0.004648	0.004774
RS	50	6.698861	1.706683	1957.485092	0.003532	0.003653
RS	51	7.297498	1.706683	1489.212092	0.002687	0.002797
RS	52	7.948846	1.734501	1083.602603	0.001955	0.002055
RS	53	8.657544	1.734501	777.292697	0.001403	0.001490
RS	54	9.428643	1.730179	538.546793	0.000972	0.001045
RS	55	10.267637	1.730179	357.405053	0.000645	0.000704
RS	56	11.180504	1.730179	227.098405	0.000410	0.000454
RS	57	12.173748	1.730179	137.634092	0.000248	0.000280
RS	58	13.254448	1.654558	81.718267	0.000147	0.000168
RS	59	14.430303	1.654558	43.076347	0.000078	0.000090
RS	60	15.709691	1.654558	21.306385	0.000038	0.000045
RS	61	17.101729	1.654558	9.833571	0.000018	0.000021
RS	62	18.616336	1.654558	4.209325	0.000008	0.000009
RS	63	20.264303	1.654558	2.532804	0.000005	0.000006
PA	4+25*2+4+6 0.146821689 0.026305074 20.264303204 0.126045090 3.319703558 2.974857779 2.329648361 2.055964483 1.776254733 1.495112967 1.335159336 1.349505011 1.499315654 1.705572303 1.863819788 1.901355096 1.826295480 1.701698847 1.588249659 1.512388080 1.475251172 1.470025787 1.488190183 1.521875372 1.565363911 1.614156618 1.663465334 1.706682812 1.734501217 1.730179237 1.654557970
//
IT	3937
RD	14
LK	-6079692.623229
QD	-1030.131909 -> -1022.189715
RI	0.0438373275
TR	0.146301	0.026210
MT	20.378904
MM	C_pi: 1.230923, n_recomb: 553651.014785
RS	0	0.000000	0.125604	36928.681820	0.066700	0.132598
RS	1	0.008815	0.125604	37350.689902	0.067463	0.055352
RS	2	0.018406	0.125604	37534.974806	0.067795	0.038648
RS	3	0.028843	0.125604	37456.743790	0.067654	0.034406
RS	4	0.040201	3.578425	1364.784524	0.002465	0.001480
RS	5	0.052559	3.578425	1479.990634	0.002673	0.001855
RS	6	0.066006	3.036955	1889.807952	0.003413	0.002550
RS	7	0.080639	3.036955	2046.478738	0.003696	0.003002
RS	8	0.096562	2.334054	2879.828575	0.005202	0.004569
RS	9	0.113888	2.334054	3110.219643	0.005618	0.005125
RS	10	0.132742	2.071354	3780.443024	0.006828	0.006162
RS	11	0.153257	2.071354	4072.500108	0.007356	0.006663
RS	12	0.175581	1.795568	5051.922118	0.009125	0.008401
RS	13	0.199872	1.795568	5421.934473	0.009793	0.009183
RS	14	0.226305	1.504080	6927.595157	0.012513	0.011970
RS	15	0.255068	1.504080	7392.142633	0.013352	0.013156
RS	16	0.286366	1.333290	8870.089380	0.016021	0.016125
RS	17	0.320422	1.333290	9402.356930	0.016982	0.017476
RS	18	0.357481	1.343966	9865.768647	0.017819	0.018545
RS	19	0.397807	1.343966	10410.087469	0.018803	0.019691
RS	20	0.441687	1.497463	9849.601380	0.017790	0.018686
RS	21	0.489435	1.497463	10373.685552	0.018737	0.019598
RS	22	0.541391	1.712918	9546.473617	0.017243	0.018010
RS	23	0.597928	1.712918	10043.871363	0.018141	0.018795
RS	24	0.659448	1.880226	9614.947366	0.017366	0.017934
RS	25	0.726390	1.880226	10089.937341	0.018224	0.018701
RS	26	0.799234	1.920523	10337.685392	0.018672	0.019102
RS	27	0.878498	1.920523	10786.174553	0.019482	0.019887
RS	28	0.964749	1.841389	11682.213138	0.021100	0.021499
RS	29	1.058603	1.841389	12068.676115	0.021798	0.022247
RS	30	1.160730	1.710117	13333.073679	0.024082	0.024563
RS	31	1.271860	1.710117	13577.347019	0.024523	0.025087
RS	32	1.392784	1.591361	14729.477316	0.026604	0.027204
RS	33	1.524368	1.591361	14728.897792	0.026603	0.027249
RS	34	1.667551	1.512749	15340.289169	0.027708	0.028352
RS	35	1.823354	1.512749	15023.051194	0.027135	0.027763
RS	36	1.992891	1.474994	14926.655182	0.026960	0.027552
RS	37	2.177373	1.474994	14290.701189	0.025812	0.026345
RS	38	2.378115	1.470724	13564.809716	0.024501	0.024983
RS	39	2.596553	1.470724	12678.889138	0.022901	0.023311
RS	40	2.834245	1.490995	11547.589937	0.020857	0.021223
RS	41	3.092888	1.490995	10521.909566	0.019005	0.019307
RS	42	3.374331	1.527675	9233.944040	0.016678	0.016953
RS	43	3.680581	1.527675	8185.401284	0.014784	0.015012
RS	44	4.013826	1.574948	6935.884357	0.012528	0.012740
RS	45	4.376446	1.574948	5964.810975	0.010774	0.010953
RS	46	4.771030	1.628214	4880.853161	0.008816	0.008988
RS	47	5.200394	1.628214	4057.156437	0.007328	0.007478
RS	48	5.667606	1.682386	3202.610751	0.005785	0.005929
RS	49	6.176001	1.682386	2560.092633	0.004624	0.004753
RS	50	6.729209	1.730215	1945.624097	0.003514	0.003636
RS	51	7.331180	1.730215	1484.697271	0.002682	0.002791
RS	52	7.986214	1.761354	1082.360846	0.001955	0.002054
RS	53	8.698986	1.761354	779.633354	0.001408	0.001495
RS	54	9.474587	1.757627	542.431150	0.000980	0.001053
RS	55	10.318554	1.757627	361.790120	0.000653	0.000712
RS	56	11.236914	1.757627	231.127146	0.000417	0.000462
RS	57	12.236224	1.757627	140.890700	0.000254	0.000286
RS	58	13.323620	1.677091	84.313554	0.000152	0.000173
RS	59	14.506867	1.677091	44.685289	0.000081	0.000093
RS	60	15.794412	1.677091	22.230727	0.000040	0.000047
RS	61	17.195451	1.677091	10.324192	0.000019	0.000022
RS	62	18.719986	1.677091	4.448912	0.000008	0.000010
RS	63	20.378904	1.677091	2.706753	0.000005	0.000006
PA	4+25*2+4+6 0.146301147 0.026210373 20.378903689 0.125603814 3.578425381 3.036955030 2.334054044 2.071354178 1.795567668 1.504080232 1.333290121 1.343965813 1.497462557 1.712917952 1.880225902 1.920523211 1.841388975 1.710116655 1.591360797 1.512748661 1.474993708 1.470723947 1.490994796 1.527674879 1.574948178 1.628214137 1.682386377 1.730214935 1.761353539 1.757627445 1.677090615
//
IT	4413
RD	15
LK	-6079677.238408
QD	-1022.489307 -> -1015.478258
RI	0.0435173642
TR	0.145811	0.026122
MT	20.487583
MM	C_pi: 1.234133, n_recomb: 553226.532013
RS	0	0.000000	0.125235	37042.895725	0.066958	0.132336
RS	1	0.008824	0.125235	37458.288490	0.067709	0.055454
RS	2	0.018426	0.125235	37633.915103	0.068026	0.038758
RS	3	0.028876	0.125235	37544.951524	0.067865	0.034600
RS	4	0.040248	3.844583	1269.557158	0.002295	0.001382
RS	5	0.052623	3.844583	1377.177180	0.002489	0.001737
RS	6	0.066090	3.090364	1857.132303	0.003357	0.002521
RS	7	0.080745	3.090364	2011.421513	0.003636	0.002962
RS	8	0.096694	2.333498	2881.298992	0.005208	0.004586
RS	9	0.114050	2.333498	3112.019880	0.005625	0.005145
RS	10	0.132937	2.084582	3758.097966	0.006793	0.006146
RS	11	0.153491	2.084582	4048.952960	0.007319	0.006641
RS	12	0.175859	1.814714	5002.282327	0.009042	0.008338
RS	13	0.200200	1.814714	5369.750899	0.009706	0.009108
RS	14	0.226689	1.513661	6891.467090	0.012457	0.011924
RS	15	0.255515	1.513661	7354.806110	0.013294	0.013099
RS	16	0.286885	1.332120	8890.049994	0.016069	0.016171
RS	17	0.321023	1.332120	9423.471890	0.017034	0.017525
RS	18	0.358174	1.338844	9916.461158	0.017925	0.018650
RS	19	0.398602	1.338844	10462.344269	0.018912	0.019808
RS	20	0.442598	1.495477	9873.556920	0.017847	0.018750
RS	21	0.490475	1.495477	10398.367971	0.018796	0.019674
RS	22	0.542578	1.719551	9519.896762	0.017208	0.017988
RS	23	0.599278	1.719551	10017.070797	0.018107	0.018782
RS	24	0.660980	1.895656	9549.886785	0.017262	0.017849
RS	25	0.728128	1.895656	10024.387855	0.018120	0.018620
RS	26	0.801200	1.938812	10260.308345	0.018546	0.019001
RS	27	0.880720	1.938812	10709.195120	0.019358	0.019787
RS	28	0.967257	1.855892	11621.686342	0.021007	0.021432
RS	29	1.061430	1.855892	12009.968509	0.021709	0.022179
RS	30	1.163912	1.718269	13312.528977	0.024063	0.024569
RS	31	1.275437	1.718269	13558.630988	0.024508	0.025091
RS	32	1.396803	1.594469	14751.254777	0.026664	0.027285
RS	33	1.528878	1.594469	14749.610669	0.026661	0.027324
RS	34	1.672607	1.513236	15384.126687	0.027808	0.028471
RS	35	1.829018	1.513236	15061.408674	0.027225	0.027870
RS	36	1.999231	1.474853	14965.343311	0.027051	0.027660
RS	37	2.184463	1.474853	14321.112368	0.025887	0.026438
RS	38	2.386039	1.471406	13579.524618	0.024546	0.025046
RS	39	2.605403	1.471406	12686.249228	0.022931	0.023361
RS	40	2.844122	1.493567	11534.449183	0.020849	0.021234
RS	41	3.103905	1.493567	10505.693429	0.018990	0.019313
RS	42	3.386612	1.532988	9200.972974	0.016631	0.016923
RS	43	3.694263	1.532988	8154.964703	0.014741	0.014986
RS	44	4.029062	1.583804	6895.723074	0.012465	0.012691
RS	45	4.393402	1.583804	5931.990204	0.010723	0.010915
RS	46	4.789891	1.641355	4845.064936	0.008758	0.008939
RS	47	5.221365	1.641355	4031.195419	0.007287	0.007444
RS	48	5.690912	1.700295	3178.275678	0.005745	0.005894
RS	49	6.201890	1.700295	2545.244427	0.004601	0.004733
RS	50	6.757957	1.752728	1934.248941	0.003496	0.003620
RS	51	7.363089	1.752728	1480.232321	0.002676	0.002786
RS	52	8.021617	1.787237	1080.930766	0.001954	0.002053
RS	53	8.738253	1.787237	781.664329	0.001413	0.001499
RS	54	9.518123	1.784184	545.973838	0.000987	0.001059
RS	55	10.366807	1.784184	365.888592	0.000661	0.000719
RS	56	11.290377	1.784184	234.945020	0.000425	0.000469
RS	57	12.295442	1.784184	144.009424	0.000260	0.000292
RS	58	13.389191	1.698833	86.829083	0.000157	0.000178
RS	59	14.579450	1.698833	46.256270	0.000084	0.000096
RS	60	15.874736	1.698833	23.139899	0.000042	0.000049
RS	61	17.284315	1.698833	10.810376	0.000020	0.000023
RS	62	18.818272	1.698833	4.688165	0.000008	0.000010
RS	63	20.487583	1.698833	2.882731	0.000005	0.000006
PA	4+25*2+4+6 0.145810591 0.026121824 20.487583298 0.125234516 3.844583259 3.090363623 2.333497562 2.084582426 1.814713865 1.513660607 1.332120318 1.338844118 1.495476796 1.719551046 1.895655726 1.938812190 1.855892484 1.718269496 1.594468924 1.513235562 1.474853042 1.471405606 1.493567233 1.532988118 1.583803897 1.641355171 1.700295233 1.752728375 1.787237030 1.784183547 1.698833135
//
IT	4016
RD	16
LK	-6079663.642399
QD	-1015.764800 -> -1009.549594
RI	0.0432269409
TR	0.145347	0.026039
MT	20.590903
MM	C_pi: 1.237243, n_recomb: 552862.417344
RS	0	0.000000	0.124925	37142.497808	0.067182	0.132089
RS	1	0.008832	0.124925	37552.320296	0.067923	0.055550
RS	2	0.018445	0.124925	37720.574240	0.068228	0.038857
RS	3	0.028907	0.124925	37622.401633	0.068050	0.034773
RS	4	0.040292	4.118598	1184.618873	0.002143	0.001293
RS	5	0.052683	4.118598	1285.422390	0.002325	0.001631
RS	6	0.066169	3.136281	1830.169070	0.003310	0.002498
RS	7	0.080846	3.136281	1982.504250	0.003586	0.002929
RS	8	0.096819	2.328913	2888.032529	0.005224	0.004608
RS	9	0.114203	2.328913	3119.451430	0.005642	0.005170
RS	10	0.133122	2.096017	3739.468459	0.006764	0.006133
RS	11	0.153713	2.096017	4029.351565	0.007288	0.006622
RS	12	0.176122	1.833748	4954.187562	0.008961	0.008275
RS	13	0.200510	1.833748	5319.170932	0.009621	0.009035
RS	14	0.227053	1.523793	6853.544300	0.012396	0.011872
RS	15	0.255939	1.523793	7315.570325	0.013232	0.013038
RS	16	0.287378	1.331561	8906.373292	0.016110	0.016208
RS	17	0.321592	1.331561	9440.835067	0.017076	0.017565
RS	18	0.358829	1.334094	9965.422703	0.018025	0.018750
RS	19	0.399355	1.334094	10512.836645	0.019015	0.019919
RS	20	0.443461	1.493360	9899.183719	0.017905	0.018814
RS	21	0.491461	1.493360	10424.776214	0.018856	0.019749
RS	22	0.543702	1.725510	9497.838863	0.017179	0.017971
RS	23	0.600557	1.725510	9994.889461	0.018078	0.018773
RS	24	0.662433	1.910151	9490.855403	0.017167	0.017771
RS	25	0.729775	1.910151	9964.936121	0.018024	0.018546
RS	26	0.803064	1.956256	10188.754640	0.018429	0.018906
RS	27	0.882827	1.956256	10638.019470	0.019242	0.019692
RS	28	0.969634	1.869828	11565.170243	0.020919	0.021368
RS	29	1.064109	1.869828	11955.189622	0.021624	0.022114
RS	30	1.166929	1.726170	13293.341207	0.024045	0.024572
RS	31	1.278829	1.726170	13541.252711	0.024493	0.025092
RS	32	1.400614	1.597574	14772.148838	0.026719	0.027359
RS	33	1.533155	1.597574	14769.620496	0.026715	0.027392
RS	34	1.677402	1.513850	15426.227710	0.027902	0.028582
RS	35	1.834390	1.513850	15098.439008	0.027310	0.027970
RS	36	2.005244	1.474839	15003.141097	0.027137	0.027761
RS	37	2.191189	1.474839	14351.124611	0.025958	0.026525
RS	38	2.393557	1.472096	13595.343890	0.024591	0.025106
RS	39	2.613799	1.472096	12695.013464	0.022962	0.023410
RS	40	2.853494	1.495950	11524.414048	0.020845	0.021246
RS	41	3.114360	1.495950	10492.466478	0.018978	0.019319
RS	42	3.398267	1.537873	9172.203281	0.016590	0.016898
RS	43	3.707250	1.537873	8128.151068	0.014702	0.014963
RS	44	4.043523	1.591996	6859.624030	0.012407	0.012647
RS	45	4.409498	1.591996	5902.350545	0.010676	0.010881
RS	46	4.807797	1.653652	4812.264547	0.008704	0.008894
RS	47	5.241276	1.653652	4007.305890	0.007248	0.007413
RS	48	5.713041	1.717260	3155.548409	0.005708	0.005861
RS	49	6.226475	1.717260	2531.286325	0.004579	0.004713
RS	50	6.785258	1.774284	1923.341798	0.003479	0.003603
RS	51	7.393394	1.774284	1475.831113	0.002669	0.002780
RS	52	8.055245	1.812207	1079.341770	0.001952	0.002051
RS	53	8.775553	1.812207	783.417602	0.001417	0.001502
RS	54	9.559481	1.809904	549.202229	0.000993	0.001065
RS	55	10.412650	1.809904	369.719942	0.000669	0.000726
RS	56	11.341175	1.809904	238.563865	0.000432	0.000475
RS	57	12.351711	1.809904	146.996196	0.000266	0.000297
RS	58	13.451502	1.719836	89.266694	0.000161	0.000183
RS	59	14.648431	1.719836	47.789324	0.000086	0.000099
RS	60	15.951079	1.719836	24.033362	0.000043	0.000051
RS	61	17.368782	1.719836	11.291575	0.000020	0.000024
RS	62	18.911704	1.719836	4.926711	0.000009	0.000011
RS	63	20.590903	1.719836	3.060390	0.000006	0.000007
PA	4+25*2+4+6 0.145347057 0.026038743 20.590902791 0.124925065 4.118597665 3.136281006 2.328913245 2.096017475 1.833747510 1.523792990 1.331560703 1.334094343 1.493360318 1.725510413 1.910150973 1.956255612 1.869827926 1.726169521 1.597573997 1.513850337 1.474838976 1.472095826 1.495950394 1.537872564 1.591996486 1.653651627 1.717259658 1.774284452 1.812207212 1.809903769 1.719835634
//
IT	3640
RD	17
LK	-6079651.578048
QD	-1009.804977 -> -1004.273621
RI	0.0429613486
TR	0.144907	0.025960
MT	20.689481
MM	C_pi: 1.240260, n_recomb: 552549.080273
RS	0	0.000000	0.124665	37229.917114	0.067378	0.131856
RS	1	0.008841	0.124665	37635.047161	0.068112	0.055640
RS	2	0.018463	0.124665	37797.008419	0.068405	0.038946
RS	3	0.028936	0.124665	37690.906507	0.068213	0.034928
RS	4	0.040335	4.401391	1108.233357	0.002006	0.001213
RS	5	0.052741	4.401391	1202.865591	0.002177	0.001534
RS	6	0.066244	3.175720	1807.858805	0.003272	0.002479
RS	7	0.080941	3.175720	1958.589512	0.003545	0.002901
RS	8	0.096938	2.321082	2899.067364	0.005247	0.004634
RS	9	0.114349	2.321082	3131.484815	0.005667	0.005200
RS	10	0.133298	2.105908	3723.958430	0.006740	0.006122
RS	11	0.153923	2.105908	4013.063165	0.007263	0.006607
RS	12	0.176372	1.852659	4907.558378	0.008882	0.008212
RS	13	0.200805	1.852659	5270.113117	0.009538	0.008963
RS	14	0.227398	1.534401	6814.174255	0.012332	0.011817
RS	15	0.256342	1.534401	7274.797673	0.013166	0.012973
RS	16	0.287845	1.331539	8919.410729	0.016142	0.016240
RS	17	0.322134	1.331539	9454.808166	0.017111	0.017598
RS	18	0.359453	1.329682	10012.715381	0.018121	0.018846
RS	19	0.400072	1.329682	10561.626382	0.019114	0.020024
RS	20	0.444281	1.491124	9926.277512	0.017965	0.018879
RS	21	0.492399	1.491124	10452.696709	0.018917	0.019824
RS	22	0.544771	1.730849	9479.809796	0.017157	0.017959
RS	23	0.601773	1.730849	9976.824731	0.018056	0.018768
RS	24	0.663815	1.923773	9437.221455	0.017079	0.017700
RS	25	0.731341	1.923773	9910.943070	0.017937	0.018478
RS	26	0.804837	1.972897	10122.469977	0.018320	0.018816
RS	27	0.884831	1.972897	10572.093911	0.019133	0.019603
RS	28	0.971896	1.883223	11512.281941	0.020835	0.021305
RS	29	1.066659	1.883223	11903.957875	0.021544	0.022051
RS	30	1.169799	1.733831	13275.300537	0.024026	0.024573
RS	31	1.282058	1.733831	13524.994706	0.024477	0.025092
RS	32	1.404241	1.600682	14792.010440	0.026770	0.027427
RS	33	1.537226	1.600682	14788.762112	0.026765	0.027455
RS	34	1.681967	1.514598	15466.394428	0.027991	0.028685
RS	35	1.839505	1.514598	15133.929802	0.027389	0.028062
RS	36	2.010970	1.474960	15039.780118	0.027219	0.027856
RS	37	2.197594	1.474960	14380.460627	0.026026	0.026607
RS	38	2.400716	1.472820	13611.835903	0.024635	0.025164
RS	39	2.621796	1.472820	12704.770126	0.022993	0.023456
RS	40	2.862421	1.498185	11516.983257	0.020843	0.021258
RS	41	3.124318	1.498185	10481.773942	0.018970	0.019327
RS	42	3.409369	1.542387	9147.102493	0.016554	0.016876
RS	43	3.719621	1.542387	8104.510991	0.014667	0.014943
RS	44	4.057301	1.599594	6827.145775	0.012356	0.012607
RS	45	4.424833	1.599594	5875.548767	0.010634	0.010849
RS	46	4.824859	1.665174	4782.157302	0.008655	0.008852
RS	47	5.260249	1.665174	3985.284619	0.007213	0.007383
RS	48	5.734130	1.733348	3134.280175	0.005672	0.005829
RS	49	6.249906	1.733348	2518.136579	0.004557	0.004695
RS	50	6.811279	1.794947	1912.864236	0.003462	0.003588
RS	51	7.422282	1.794947	1471.487934	0.002663	0.002774
RS	52	8.087301	1.836327	1077.604203	0.001950	0.002049
RS	53	8.811113	1.836327	784.910759	0.001421	0.001505
RS	54	9.598914	1.834842	552.135850	0.000999	0.001071
RS	55	10.456362	1.834842	373.297676	0.000676	0.000733
RS	56	11.389614	1.834842	241.991306	0.000438	0.000482
RS	57	12.405372	1.834842	149.854168	0.000271	0.000302
RS	58	13.510930	1.740177	91.625328	0.000166	0.000187
RS	59	14.714226	1.740177	49.283466	0.000089	0.000102
RS	60	16.023901	1.740177	24.910343	0.000045	0.000052
RS	61	17.449361	1.740177	11.767273	0.000021	0.000025
RS	62	19.000840	1.740177	5.164251	0.000009	0.000011
RS	63	20.689481	1.740177	3.239484	0.000006	0.000007
PA	4+25*2+4+6 0.144907409 0.025960446 20.689480607 0.124664868 4.401391468 3.175720209 2.321081911 2.105908122 1.852659010 1.534401366 1.331539115 1.329682036 1.491124356 1.730848658 1.923773361 1.972897039 1.883223376 1.733830953 1.600682070 1.514598184 1.474959937 1.472820238 1.498184527 1.542386850 1.599593790 1.665173518 1.733348486 1.794946557 1.836326746 1.834841865 1.740177039
//
IT	4223
RD	18
LK	-6079640.830708
QD	-1004.488040 -> -999.547057
RI	0.0427172457
TR	0.144490	0.025886
MT	20.783716
MM	C_pi: 1.243179, n_recomb: 552275.913185
RS	0	0.000000	0.124443	37307.535067	0.067552	0.131634
RS	1	0.008848	0.124443	37708.666953	0.068279	0.055725
RS	2	0.018480	0.124443	37865.193632	0.068562	0.039027
RS	3	0.028964	0.124443	37752.182758	0.068357	0.035068
RS	4	0.040375	4.693617	1039.098495	0.001881	0.001141
RS	5	0.052796	4.693617	1128.110889	0.002043	0.001445
RS	6	0.066316	3.209665	1789.288916	0.003240	0.002464
RS	7	0.081032	3.209665	1938.696475	0.003510	0.002878
RS	8	0.097051	2.310599	2913.663723	0.005276	0.004663
RS	9	0.114487	2.310599	3147.327412	0.005699	0.005234
RS	10	0.133466	2.114489	3710.992024	0.006719	0.006112
RS	11	0.154124	2.114489	3999.475030	0.007242	0.006594
RS	12	0.176610	1.871468	4862.189286	0.008804	0.008150
RS	13	0.201086	1.871468	5222.360962	0.009456	0.008892
RS	14	0.227727	1.545429	6773.534050	0.012265	0.011758
RS	15	0.256726	1.545429	7232.670483	0.013096	0.012905
RS	16	0.288291	1.331991	8929.381074	0.016168	0.016265
RS	17	0.322649	1.331991	9465.612591	0.017139	0.017625
RS	18	0.360047	1.325573	10058.301559	0.018212	0.018938
RS	19	0.400754	1.325573	10608.669473	0.019209	0.020124
RS	20	0.445063	1.488787	9954.488685	0.018024	0.018944
RS	21	0.493293	1.488787	10481.764579	0.018979	0.019898
RS	22	0.545790	1.735609	9465.292202	0.017139	0.017951
RS	23	0.602933	1.735609	9962.342939	0.018039	0.018766
RS	24	0.665132	1.936561	9388.409327	0.016999	0.017634
RS	25	0.732834	1.936561	9861.822224	0.017857	0.018415
RS	26	0.806528	1.988769	10060.877203	0.018217	0.018731
RS	27	0.886741	1.988769	10510.836914	0.019032	0.019519
RS	28	0.974053	1.896097	11462.583077	0.020755	0.021245
RS	29	1.069090	1.896097	11855.832040	0.021467	0.021990
RS	30	1.172537	1.741259	13258.116443	0.024006	0.024572
RS	31	1.285137	1.741259	13509.556621	0.024462	0.025090
RS	32	1.407700	1.603787	14810.624677	0.026817	0.027490
RS	33	1.541109	1.603787	14806.802056	0.026811	0.027513
RS	34	1.686322	1.515468	15504.403911	0.028074	0.028780
RS	35	1.844384	1.515468	15167.636106	0.027464	0.028148
RS	36	2.016433	1.475216	15074.876777	0.027296	0.027945
RS	37	2.203705	1.475216	14408.735313	0.026090	0.026684
RS	38	2.407547	1.473589	13628.534921	0.024677	0.025219
RS	39	2.629427	1.473589	12715.070290	0.023023	0.023501
RS	40	2.870940	1.500296	11511.602873	0.020844	0.021272
RS	41	3.133822	1.500296	10473.112691	0.018964	0.019335
RS	42	3.419966	1.546567	9125.150319	0.016523	0.016857
RS	43	3.731430	1.546567	8083.595558	0.014637	0.014926
RS	44	4.070453	1.606645	6797.833539	0.012309	0.012570
RS	45	4.439474	1.606645	5851.222977	0.010595	0.010820
RS	46	4.841148	1.675974	4754.428003	0.008609	0.008813
RS	47	5.278365	1.675974	3964.905529	0.007179	0.007356
RS	48	5.754268	1.748611	3114.306191	0.005639	0.005800
RS	49	6.272281	1.748611	2505.694897	0.004537	0.004677
RS	50	6.836131	1.814761	1902.757972	0.003445	0.003572
RS	51	7.449873	1.814761	1467.179364	0.002657	0.002768
RS	52	8.117921	1.859636	1075.716596	0.001948	0.002046
RS	53	8.845082	1.859636	786.151267	0.001423	0.001508
RS	54	9.636585	1.859049	554.781732	0.001005	0.001076
RS	55	10.498124	1.859049	376.628534	0.000682	0.000739
RS	56	11.435897	1.859049	245.231909	0.000444	0.000487
RS	57	12.456648	1.859049	152.585554	0.000276	0.000307
RS	58	13.567719	1.759876	93.906139	0.000170	0.000191
RS	59	14.777104	1.759876	50.738131	0.000092	0.000105
RS	60	16.093501	1.759876	25.769863	0.000047	0.000054
RS	61	17.526378	1.759876	12.236641	0.000022	0.000026
RS	62	19.086044	1.759876	5.400246	0.000010	0.000011
RS	63	20.783716	1.759876	3.419504	0.000006	0.000007
PA	4+25*2+4+6 0.144489500 0.025886471 20.783715988 0.124443251 4.693616803 3.209664789 2.310598786 2.114488799 1.871468055 1.545428939 1.331991183 1.325573445 1.488786511 1.735609178 1.936560894 1.988769383 1.896097198 1.741258520 1.603787031 1.515467733 1.475215944 1.473588549 1.500296442 1.546567430 1.606644612 1.675973732 1.748611096 1.814761220 1.859636313 1.859049174 1.759875938
//
IT	3483
RD	19
LK	-6079631.222502
QD	-999.721070 -> -995.291723
RI	0.0424917634
TR	0.144091	0.025816
MT	20.874020
MM	C_pi: 1.246006, n_recomb: 552036.325723
RS	0	0.000000	0.124254	37376.897335	0.067707	0.131423
RS	1	0.008856	0.124254	37774.612552	0.068428	0.055805
RS	2	0.018496	0.124254	37926.425000	0.068703	0.039101
RS	3	0.028990	0.124254	37807.363131	0.068487	0.035196
RS	4	0.040413	4.995540	976.259662	0.001768	0.001074
RS	5	0.052848	4.995540	1060.135273	0.001920	0.001363
RS	6	0.066384	3.238888	1773.793268	0.003213	0.002451
RS	7	0.081119	3.238888	1922.109282	0.003482	0.002858
RS	8	0.097159	2.298037	2931.150506	0.005310	0.004695
RS	9	0.114619	2.298037	3166.260306	0.005736	0.005272
RS	10	0.133626	2.121921	3700.197589	0.006703	0.006104
RS	11	0.154316	2.121921	3988.192408	0.007225	0.006584
RS	12	0.176838	1.890158	4818.039807	0.008728	0.008087
RS	13	0.201354	1.890158	5175.873545	0.009376	0.008822
RS	14	0.228042	1.556817	6731.883350	0.012195	0.011697
RS	15	0.257093	1.556817	7189.459606	0.013024	0.012835
RS	16	0.288717	1.332866	8936.531383	0.016188	0.016284
RS	17	0.323141	1.332866	9473.501829	0.017161	0.017645
RS	18	0.360615	1.321743	10102.219251	0.018300	0.019026
RS	19	0.401406	1.321743	10654.003163	0.019299	0.020220
RS	20	0.445810	1.486366	9983.583788	0.018085	0.019009
RS	21	0.494147	1.486366	10511.737884	0.019042	0.019972
RS	22	0.546764	1.739842	9453.876930	0.017125	0.017946
RS	23	0.604041	1.739842	9951.024768	0.018026	0.018768
RS	24	0.666391	1.948578	9343.875806	0.016926	0.017573
RS	25	0.734262	1.948578	9817.024039	0.017783	0.018357
RS	26	0.808143	2.003916	10003.525813	0.018121	0.018652
RS	27	0.888568	2.003916	10453.799141	0.018937	0.019440
RS	28	0.976115	1.908477	11415.770331	0.020679	0.021187
RS	29	1.071415	1.908477	11810.512055	0.021394	0.021932
RS	30	1.175154	1.748461	13241.671061	0.023987	0.024570
RS	31	1.288081	1.748461	13494.816101	0.024446	0.025086
RS	32	1.411008	1.606886	14827.979105	0.026861	0.027548
RS	33	1.544822	1.606886	14823.711366	0.026853	0.027566
RS	34	1.690487	1.516453	15540.221615	0.028151	0.028870
RS	35	1.849051	1.516453	15199.502450	0.027534	0.028228
RS	36	2.021657	1.475603	15108.334900	0.027368	0.028028
RS	37	2.209550	1.475603	14435.832029	0.026150	0.026756
RS	38	2.414082	1.474409	13645.197410	0.024718	0.025271
RS	39	2.636727	1.474409	12725.670803	0.023052	0.023543
RS	40	2.879090	1.502310	11507.922883	0.020846	0.021286
RS	41	3.142916	1.502310	10466.161346	0.018959	0.019345
RS	42	3.430106	1.550454	9105.953673	0.016495	0.016841
RS	43	3.742730	1.550454	8065.071248	0.014610	0.014911
RS	44	4.083039	1.613198	6771.352222	0.012266	0.012537
RS	45	4.453487	1.613198	5829.111571	0.010559	0.010794
RS	46	4.856740	1.686105	4728.848403	0.008566	0.008777
RS	47	5.295705	1.686105	3946.010486	0.007148	0.007330
RS	48	5.773545	1.763102	3095.506909	0.005607	0.005771
RS	49	6.293702	1.763102	2493.895343	0.004518	0.004660
RS	50	6.859924	1.833779	1892.991474	0.003429	0.003556
RS	51	7.476290	1.833779	1462.901058	0.002650	0.002761
RS	52	8.147241	1.882184	1073.689423	0.001945	0.002043
RS	53	8.877611	1.882184	787.155478	0.001426	0.001510
RS	54	9.672662	1.882567	557.157619	0.001009	0.001080
RS	55	10.538122	1.882567	379.725356	0.000688	0.000745
RS	56	11.480226	1.882567	248.293504	0.000450	0.000493
RS	57	12.505763	1.882567	155.194186	0.000281	0.000312
RS	58	13.622120	1.778994	96.109133	0.000174	0.000196
RS	59	14.837342	1.778994	52.153031	0.000094	0.000107
RS	60	16.160182	1.778994	26.611570	0.000048	0.000055
RS	61	17.600172	1.778994	12.699387	0.000023	0.000027
RS	62	19.167687	1.778994	5.634506	0.000010	0.000012
RS	63	20.874020	1.778994	3.600274	0.000007	0.000008
PA	4+25*2+4+6 0.144091201 0.025816360 20.874019991 0.124253543 4.995539741 3.238887916 2.298037399 2.121920734 1.890158177 1.556817269 1.332866410 1.321743024 1.486366432 1.739841540 1.948578336 2.003915936 1.908476540 1.748461344 1.606885779 1.516453402 1.475602834 1.474409258 1.502309570 1.550453849 1.613197898 1.686104767 1.763101545 1.833778919 1.882183545 1.882567056 1.778993901
//
IT	4858
RD	20
LK	-6079622.601890
QD	-995.426253 -> -991.441989
RI	0.0422817840
TR	0.143711	0.025750
MT	20.960715
MM	C_pi: 1.248750, n_recomb: 551827.756788
RS	0	0.000000	0.124092	37438.995114	0.067845	0.131222
RS	1	0.008863	0.124092	37833.814325	0.068561	0.055881
RS	2	0.018512	0.124092	37981.556891	0.068829	0.039169
RS	3	0.029015	0.124092	37857.210804	0.068603	0.035312
RS	4	0.040450	5.308142	918.808549	0.001665	0.001013
RS	5	0.052898	5.308142	997.963381	0.001808	0.001288
RS	6	0.066450	3.264167	1760.795120	0.003191	0.002440
RS	7	0.081202	3.264167	1908.207830	0.003458	0.002841
RS	8	0.097262	2.283893	2950.980975	0.005348	0.004728
RS	9	0.114746	2.283893	3187.697881	0.005777	0.005312
RS	10	0.133779	2.128364	3691.265939	0.006689	0.006097
RS	11	0.154499	2.128364	3978.887166	0.007210	0.006577
RS	12	0.177055	1.908720	4775.109784	0.008653	0.008026
RS	13	0.201611	1.908720	5130.653186	0.009298	0.008753
RS	14	0.228343	1.568513	6689.527213	0.012122	0.011634
RS	15	0.257444	1.568513	7145.485172	0.012949	0.012762
RS	16	0.289124	1.334117	8941.202011	0.016203	0.016299
RS	17	0.323613	1.334117	9478.828272	0.017177	0.017660
RS	18	0.361158	1.318180	10144.524752	0.018383	0.019110
RS	19	0.402030	1.318180	10697.687209	0.019386	0.020311
RS	20	0.446526	1.483883	10013.457935	0.018146	0.019074
RS	21	0.494964	1.483883	10542.510069	0.019105	0.020045
RS	22	0.547697	1.743600	9445.261241	0.017116	0.017944
RS	23	0.605102	1.743600	9942.563308	0.018018	0.018773
RS	24	0.667596	1.959868	9303.332555	0.016859	0.017517
RS	25	0.735628	1.959868	9776.260915	0.017716	0.018304
RS	26	0.809691	2.018375	9950.133498	0.018031	0.018576
RS	27	0.890317	2.018375	10400.704355	0.018848	0.019365
RS	28	0.978089	1.920378	11371.747925	0.020607	0.021131
RS	29	1.073641	1.920378	11767.908974	0.021325	0.021877
RS	30	1.177661	1.755443	13226.036468	0.023968	0.024566
RS	31	1.290901	1.755443	13480.843247	0.024429	0.025082
RS	32	1.414178	1.609975	14844.224286	0.026900	0.027601
RS	33	1.548380	1.609975	14839.626936	0.026892	0.027615
RS	34	1.694477	1.517547	15574.019465	0.028223	0.028952
RS	35	1.853522	1.517547	15229.675741	0.027599	0.028303
RS	36	2.026664	1.476116	15140.233114	0.027437	0.028106
RS	37	2.215152	1.476116	14461.805896	0.026207	0.026823
RS	38	2.420345	1.475287	13661.783299	0.024757	0.025320
RS	39	2.643724	1.475287	12736.518941	0.023081	0.023583
RS	40	2.886902	1.504241	11505.784340	0.020850	0.021301
RS	41	3.151633	1.504241	10460.771074	0.018957	0.019354
RS	42	3.439827	1.554075	9089.295576	0.016471	0.016827
RS	43	3.753564	1.554075	8048.754631	0.014586	0.014898
RS	44	4.095108	1.619293	6747.487700	0.012228	0.012507
RS	45	4.466923	1.619293	5809.052226	0.010527	0.010770
RS	46	4.871692	1.695611	4705.267379	0.008527	0.008743
RS	47	5.312335	1.695611	3928.501599	0.007119	0.007306
RS	48	5.792034	1.776862	3077.814675	0.005577	0.005744
RS	49	6.314248	1.776862	2482.708613	0.004499	0.004643
RS	50	6.882747	1.852042	1883.554775	0.003413	0.003541
RS	51	7.501631	1.852042	1458.663102	0.002643	0.002755
RS	52	8.175368	1.904011	1071.541129	0.001942	0.002039
RS	53	8.908819	1.904011	787.945272	0.001428	0.001511
RS	54	9.707276	1.905436	559.284061	0.001014	0.001084
RS	55	10.576500	1.905436	382.603659	0.000693	0.000750
RS	56	11.522764	1.905436	251.186319	0.000455	0.000498
RS	57	12.552897	1.905436	157.685885	0.000286	0.000317
RS	58	13.674330	1.797566	98.236870	0.000178	0.000200
RS	59	14.895157	1.797566	53.528949	0.000097	0.000110
RS	60	16.224186	1.797566	27.435485	0.000050	0.000057
RS	61	17.671008	1.797566	13.155315	0.000024	0.000028
RS	62	19.246063	1.797566	5.866840	0.000011	0.000012
RS	63	20.960715	1.797566	3.781571	0.000007	0.000008
PA	4+25*2+4+6 0.143710816 0.025749737 20.960715049 0.124091913 5.308142104 3.264167017 2.283892947 2.128363944 1.908719501 1.568512967 1.334117193 1.318179555 1.483882956 1.743599723 1.959867564 2.018375191 1.920377946 1.755443011 1.609975189 1.517546732 1.476116479 1.475286668 1.504240868 1.554075009 1.619293298 1.695611232 1.776862325 1.852041929 1.904010625 1.905436299 1.797566265
//
IT	3987
RD	21
LK	-6079614.841719
QD	-991.535335 -> -987.939549
RI	0.0420852029
TR	0.143347	0.025686
MT	21.044112
MM	C_pi: 1.251417, n_recomb: 551646.225298
RS	0	0.000000	0.123955	37494.707658	0.067969	0.131030
RS	1	0.008870	0.123955	37887.088098	0.068680	0.055954
RS	2	0.018527	0.123955	38031.327238	0.068942	0.039232
RS	3	0.029040	0.123955	37902.371508	0.068708	0.035419
RS	4	0.040485	5.632480	866.002120	0.001570	0.000957
RS	5	0.052946	5.632480	940.796865	0.001705	0.001219
RS	6	0.066512	3.286070	1749.873676	0.003172	0.002432
RS	7	0.081282	3.286070	1896.539698	0.003438	0.002826
RS	8	0.097361	2.268446	2972.856371	0.005389	0.004764
RS	9	0.114867	2.268446	3211.320075	0.005821	0.005354
RS	10	0.133926	2.133942	3683.941439	0.006678	0.006092
RS	11	0.154674	2.133942	3971.287806	0.007199	0.006571
RS	12	0.177264	1.927130	4733.398546	0.008580	0.007965
RS	13	0.201857	1.927130	5086.701120	0.009221	0.008686
RS	14	0.228631	1.580459	6646.729941	0.012049	0.011569
RS	15	0.257780	1.580459	7101.024006	0.012872	0.012689
RS	16	0.289515	1.335695	8943.686057	0.016213	0.016309
RS	17	0.324065	1.335695	9481.893723	0.017188	0.017670
RS	18	0.361679	1.314856	10185.333708	0.018464	0.019190
RS	19	0.402629	1.314856	10739.839352	0.019469	0.020398
RS	20	0.447212	1.481353	10043.944478	0.018207	0.019139
RS	21	0.495749	1.481353	10573.909166	0.019168	0.020118
RS	22	0.548591	1.746925	9439.145460	0.017111	0.017945
RS	23	0.606120	1.746925	9936.652019	0.018013	0.018780
RS	24	0.668752	1.970488	9266.356427	0.016798	0.017466
RS	25	0.736940	1.970488	9739.105349	0.017655	0.018256
RS	26	0.811175	2.032185	9900.368551	0.017947	0.018505
RS	27	0.891996	2.032185	10351.222869	0.018764	0.019295
RS	28	0.979985	1.931828	11330.284802	0.020539	0.021078
RS	29	1.075778	1.931828	11727.796381	0.021260	0.021823
RS	30	1.180068	1.762217	13211.122908	0.023949	0.024562
RS	31	1.293609	1.762217	13467.548405	0.024413	0.025076
RS	32	1.417220	1.613049	14859.442888	0.026937	0.027650
RS	33	1.551796	1.613049	14854.615817	0.026928	0.027661
RS	34	1.698308	1.518736	15605.896221	0.028290	0.029030
RS	35	1.857816	1.518736	15258.228088	0.027659	0.028372
RS	36	2.031472	1.476750	15170.572144	0.027501	0.028179
RS	37	2.220531	1.476750	14486.634050	0.026261	0.026886
RS	38	2.426360	1.476224	13678.162917	0.024795	0.025367
RS	39	2.650445	1.476224	12747.477496	0.023108	0.023621
RS	40	2.894407	1.506104	11504.963459	0.020856	0.021316
RS	41	3.160007	1.506104	10456.731857	0.018956	0.019365
RS	42	3.449166	1.557460	9074.890777	0.016451	0.016816
RS	43	3.763973	1.557460	8034.402980	0.014564	0.014887
RS	44	4.106703	1.624969	6725.990810	0.012193	0.012480
RS	45	4.479833	1.624969	5790.850126	0.010497	0.010748
RS	46	4.886059	1.704537	4683.505693	0.008490	0.008712
RS	47	5.328316	1.704537	3912.255347	0.007092	0.007284
RS	48	5.809802	1.789938	3061.138783	0.005549	0.005718
RS	49	6.333994	1.789938	2472.085574	0.004481	0.004627
RS	50	6.904682	1.869590	1874.426940	0.003398	0.003527
RS	51	7.525990	1.869590	1454.465005	0.002637	0.002748
RS	52	8.202406	1.925154	1069.282569	0.001938	0.002036
RS	53	8.938820	1.925154	788.535578	0.001429	0.001513
RS	54	9.740554	1.927690	561.176381	0.001017	0.001087
RS	55	10.613399	1.927690	385.274763	0.000698	0.000754
RS	56	11.563666	1.927690	253.917474	0.000460	0.000503
RS	57	12.598220	1.927690	160.064328	0.000290	0.000321
RS	58	13.724537	1.815621	100.290473	0.000182	0.000203
RS	59	14.950758	1.815621	54.865818	0.000099	0.000113
RS	60	16.285743	1.815621	28.241153	0.000051	0.000059
RS	61	17.739140	1.815621	13.603970	0.000025	0.000028
RS	62	19.321451	1.815621	6.096931	0.000011	0.000013
RS	63	21.044112	1.815621	3.963069	0.000007	0.000008
PA	4+25*2+4+6 0.143346717 0.025686282 21.044112059 0.123954635 5.632479744 3.286069749 2.268445932 2.133941741 1.927129982 1.580458829 1.335694861 1.314855746 1.481352683 1.746925376 1.970487650 2.032184709 1.931827953 1.762216504 1.613049140 1.518736367 1.476749959 1.476223692 1.506104356 1.557460083 1.624968521 1.704537408 1.789937880 1.869589792 1.925153870 1.927689537 1.815621304
//
IT	4161
RD	22
LK	-6079607.831786
QD	-987.993045 -> -984.737515
RI	0.0419012205
TR	0.142997	0.025626
MT	21.124509
MM	C_pi: 1.254006, n_recomb: 551485.329424
RS	0	0.000000	0.123836	37545.270796	0.068080	0.130845
RS	1	0.008876	0.123836	37935.566928	0.068788	0.056023
RS	2	0.018541	0.123836	38076.745461	0.069044	0.039291
RS	3	0.029063	0.123836	37943.710748	0.068803	0.035517
RS	4	0.040519	5.968395	817.398594	0.001482	0.000905
RS	5	0.052992	5.968395	888.162375	0.001610	0.001154
RS	6	0.066573	3.305252	1740.575719	0.003156	0.002425
RS	7	0.081358	3.305252	1886.617036	0.003421	0.002813
RS	8	0.097457	2.252037	2996.354676	0.005433	0.004800
RS	9	0.114984	2.252037	3236.674432	0.005869	0.005398
RS	10	0.134067	2.138748	3677.989757	0.006669	0.006087
RS	11	0.154843	2.138748	3965.144937	0.007190	0.006566
RS	12	0.177464	1.945373	4692.841640	0.008509	0.007905
RS	13	0.202093	1.945373	5043.950132	0.009146	0.008621
RS	14	0.228908	1.592616	6603.595212	0.011974	0.011503
RS	15	0.258104	1.592616	7056.183437	0.012795	0.012615
RS	16	0.289891	1.337567	8944.082124	0.016218	0.016316
RS	17	0.324499	1.337567	9482.796634	0.017195	0.017676
RS	18	0.362180	1.311764	10224.522169	0.018540	0.019268
RS	19	0.403205	1.311764	10780.329354	0.019548	0.020481
RS	20	0.447871	1.478804	10074.706805	0.018268	0.019204
RS	21	0.496503	1.478804	10605.587347	0.019231	0.020190
RS	22	0.549451	1.749869	9435.111795	0.017109	0.017949
RS	23	0.607099	1.749869	9932.861427	0.018011	0.018789
RS	24	0.669865	1.980493	9232.496651	0.016741	0.017418
RS	25	0.738201	1.980493	9705.098495	0.017598	0.018211
RS	26	0.812604	2.045387	9853.817268	0.017868	0.018438
RS	27	0.893610	2.045387	10304.938717	0.018686	0.019229
RS	28	0.981808	1.942855	11291.058627	0.020474	0.021027
RS	29	1.077834	1.942855	11689.853171	0.021197	0.021772
RS	30	1.182384	1.768787	13196.796797	0.023930	0.024556
RS	31	1.296214	1.768787	13454.793241	0.024397	0.025070
RS	32	1.420148	1.616107	14873.539421	0.026970	0.027695
RS	33	1.555083	1.616107	14868.572040	0.026961	0.027702
RS	34	1.701995	1.520018	15635.759042	0.028352	0.029102
RS	35	1.861948	1.520018	15285.052250	0.027716	0.028437
RS	36	2.036100	1.477498	15199.230562	0.027561	0.028248
RS	37	2.225709	1.477498	14510.179925	0.026311	0.026945
RS	38	2.432150	1.477225	13694.108140	0.024831	0.025412
RS	39	2.656915	1.477225	12758.320433	0.023134	0.023657
RS	40	2.901631	1.507917	11505.152721	0.020862	0.021332
RS	41	3.168069	1.507917	10453.762374	0.018956	0.019375
RS	42	3.458157	1.560635	9062.432181	0.016433	0.016807
RS	43	3.773995	1.560635	8021.751552	0.014546	0.014878
RS	44	4.117868	1.630260	6706.589998	0.012161	0.012456
RS	45	4.492265	1.630260	5774.289257	0.010470	0.010728
RS	46	4.899894	1.712924	4663.374236	0.008456	0.008683
RS	47	5.343707	1.712924	3897.135928	0.007067	0.007262
RS	48	5.826915	1.802372	3045.373247	0.005522	0.005694
RS	49	6.353014	1.802372	2461.962472	0.004464	0.004612
RS	50	6.925813	1.886462	1865.574521	0.003383	0.003512
RS	51	7.549455	1.886462	1450.295260	0.002630	0.002742
RS	52	8.228455	1.945651	1066.915177	0.001935	0.002032
RS	53	8.967725	1.945651	788.934181	0.001431	0.001513
RS	54	9.772617	1.949367	562.843377	0.001021	0.001090
RS	55	10.648954	1.949367	387.746321	0.000703	0.000759
RS	56	11.603079	1.949367	256.492334	0.000465	0.000508
RS	57	12.641897	1.949367	162.332586	0.000294	0.000325
RS	58	13.772924	1.833205	102.270669	0.000185	0.000207
RS	59	15.004346	1.833205	56.163784	0.000102	0.000115
RS	60	16.345075	1.833205	29.028468	0.000053	0.000060
RS	61	17.804813	1.833205	14.045192	0.000025	0.000029
RS	62	19.394124	1.833205	6.324648	0.000011	0.000013
RS	63	21.124509	1.833205	4.144624	0.000008	0.000009
PA	4+25*2+4+6 0.142997407 0.025625653 21.124509391 0.123836245 5.968395074 3.305251986 2.252036857 2.138747596 1.945372525 1.592616251 1.337566737 1.311763520 1.478804122 1.749869194 1.980492530 2.045386653 1.942855247 1.768786734 1.616107327 1.520018184 1.477498491 1.477224664 1.507916650 1.560634932 1.630259553 1.712923742 1.802371798 1.886461684 1.945650637 1.949366889 1.833204694
//
IT	3735
RD	23
LK	-6079601.480507
QD	-984.759357 -> -981.802735
RI	0.0417277215
TR	0.142661	0.025568
MT	21.202192
MM	C_pi: 1.256526, n_recomb: 551343.383455
RS	0	0.000000	0.123735	37591.181537	0.068181	0.130668
RS	1	0.008883	0.123735	37979.717706	0.068886	0.056090
RS	2	0.018555	0.123735	38118.240215	0.069137	0.039345
RS	3	0.029085	0.123735	37981.610759	0.068889	0.035608
RS	4	0.040552	6.317468	772.398515	0.001401	0.000857
RS	5	0.053037	6.317468	839.414581	0.001522	0.001094
RS	6	0.066631	3.322160	1732.616453	0.003143	0.002419
RS	7	0.081432	3.322160	1878.133567	0.003406	0.002802
RS	8	0.097548	2.234941	3021.173801	0.005480	0.004838
RS	9	0.115096	2.234941	3263.437475	0.005919	0.005443
RS	10	0.134202	2.142884	3673.231352	0.006662	0.006083
RS	11	0.155006	2.142884	3960.268174	0.007183	0.006563
RS	12	0.177657	1.963428	4653.462416	0.008440	0.007846
RS	13	0.202321	1.963428	5002.427197	0.009073	0.008557
RS	14	0.229176	1.604948	6560.326358	0.011899	0.011436
RS	15	0.258415	1.604948	7011.177773	0.012717	0.012540
RS	16	0.290253	1.339704	8942.621588	0.016220	0.016319
RS	17	0.324918	1.339704	9481.776812	0.017198	0.017677
RS	18	0.362662	1.308891	10262.175345	0.018613	0.019342
RS	19	0.403759	1.308891	10819.246337	0.019623	0.020560
RS	20	0.448507	1.476249	10105.694412	0.018329	0.019268
RS	21	0.497230	1.476249	10637.494013	0.019294	0.020260
RS	22	0.550280	1.752473	9432.954803	0.017109	0.017955
RS	23	0.608043	1.752473	9930.983504	0.018012	0.018800
RS	24	0.670937	1.989929	9201.504285	0.016689	0.017375
RS	25	0.739417	1.989929	9673.991249	0.017546	0.018170
RS	26	0.813981	2.058019	9810.261654	0.017793	0.018375
RS	27	0.895167	2.058019	10261.638357	0.018612	0.019166
RS	28	0.983566	1.953476	11254.006718	0.020412	0.020977
RS	29	1.079816	1.953476	11654.022384	0.021138	0.021723
RS	30	1.184616	1.775160	13183.116227	0.023911	0.024550
RS	31	1.298726	1.775160	13442.635651	0.024382	0.025064
RS	32	1.422971	1.619146	14886.674248	0.027001	0.027737
RS	33	1.558253	1.619146	14881.643069	0.026992	0.027741
RS	34	1.705552	1.521387	15663.760896	0.028410	0.029169
RS	35	1.865935	1.521387	15310.280028	0.027769	0.028497
RS	36	2.040564	1.478358	15226.303029	0.027617	0.028312
RS	37	2.230705	1.478358	14532.514629	0.026358	0.027000
RS	38	2.437736	1.478290	13709.630415	0.024866	0.025454
RS	39	2.663157	1.478290	12769.040284	0.023160	0.023692
RS	40	2.908601	1.509688	11506.253098	0.020869	0.021348
RS	41	3.175848	1.509688	10451.764196	0.018957	0.019386
RS	42	3.466834	1.563621	9051.759309	0.016418	0.016801
RS	43	3.783667	1.563621	8010.661207	0.014529	0.014870
RS	44	4.128644	1.635199	6689.114535	0.012132	0.012434
RS	45	4.504264	1.635199	5759.237077	0.010446	0.010710
RS	46	4.913250	1.720809	4644.746405	0.008424	0.008656
RS	47	5.358564	1.720809	3883.057532	0.007043	0.007243
RS	48	5.843436	1.814203	3030.455938	0.005496	0.005671
RS	49	6.371377	1.814203	2452.307446	0.004448	0.004597
RS	50	6.946213	1.902700	1856.979271	0.003368	0.003498
RS	51	7.572111	1.902700	1446.153993	0.002623	0.002735
RS	52	8.253607	1.965536	1064.451605	0.001931	0.002027
RS	53	8.995637	1.965536	789.156501	0.001431	0.001514
RS	54	9.803581	1.970503	564.299663	0.001023	0.001093
RS	55	10.683292	1.970503	390.029602	0.000707	0.000763
RS	56	11.641146	1.970503	258.918462	0.000470	0.000512
RS	57	12.684084	1.970503	164.495024	0.000298	0.000329
RS	58	13.819663	1.850348	104.179354	0.000189	0.000211
RS	59	15.056113	1.850348	57.423400	0.000104	0.000117
RS	60	16.402394	1.850348	29.797402	0.000054	0.000062
RS	61	17.868262	1.850348	14.478787	0.000026	0.000030
RS	62	19.464339	1.850348	6.549813	0.000012	0.000014
RS	63	21.202192	1.850348	4.326020	0.000008	0.000009
PA	4+25*2+4+6 0.142661444 0.025567563 21.202191989 0.123734916 6.317468230 3.322160032 2.234941088 2.142884044 1.963427836 1.604948450 1.339704010 1.308891235 1.476248663 1.752472530 1.989928699 2.058018951 1.953475790 1.775159640 1.619145882 1.521386608 1.478358013 1.478289710 1.509687982 1.563620537 1.635198563 1.720808991 1.814202819 1.902700090 1.965536213 1.970503484 1.850347565
//
IT	4167
RD	24
LK	-6079595.706940
QD	-981.792785 -> -979.099574
RI	0.0415633333
TR	0.142338	0.025512
MT	21.277208
MM	C_pi: 1.258978, n_recomb: 551219.035824
RS	0	0.000000	0.123648	37633.003838	0.068272	0.130497
RS	1	0.008889	0.123648	38020.064076	0.068975	0.056154
RS	2	0.018568	0.123648	38156.286372	0.069222	0.039396
RS	3	0.029107	0.123648	38016.489406	0.068968	0.035692
RS	4	0.040583	6.680445	730.616431	0.001325	0.000812
RS	5	0.053079	6.680445	794.139077	0.001441	0.001038
RS	6	0.066686	3.337181	1725.750887	0.003131	0.002414
RS	7	0.081503	3.337181	1870.825450	0.003394	0.002792
RS	8	0.097636	2.217404	3047.019992	0.005528	0.004877
RS	9	0.115204	2.217404	3291.294123	0.005971	0.005489
RS	10	0.134333	2.146415	3669.537672	0.006657	0.006080
RS	11	0.155162	2.146415	3956.520701	0.007178	0.006561
RS	12	0.177843	1.981287	4615.230809	0.008373	0.007788
RS	13	0.202541	1.981287	4962.101605	0.009002	0.008494
RS	14	0.229433	1.617417	6517.086585	0.011823	0.011369
RS	15	0.258716	1.617417	6966.178086	0.012638	0.012465
RS	16	0.290601	1.342074	8939.508462	0.016218	0.016319
RS	17	0.325321	1.342074	9479.043893	0.017197	0.017676
RS	18	0.363127	1.306225	10298.336014	0.018683	0.019413
RS	19	0.404294	1.306225	10856.633817	0.019696	0.020636
RS	20	0.449120	1.473698	10136.791854	0.018390	0.019331
RS	21	0.497930	1.473698	10669.510523	0.019356	0.020330
RS	22	0.551079	1.754766	9432.472831	0.017112	0.017963
RS	23	0.608952	1.754766	9930.812182	0.018016	0.018813
RS	24	0.671970	1.998825	9173.160293	0.016642	0.017334
RS	25	0.740589	1.998825	9645.562617	0.017499	0.018133
RS	26	0.815308	2.070107	9769.484562	0.017723	0.018315
RS	27	0.896668	2.070107	10221.106562	0.018543	0.019107
RS	28	0.985260	1.963700	11219.019481	0.020353	0.020930
RS	29	1.081727	1.963700	11620.198465	0.021081	0.021676
RS	30	1.186769	1.781337	13170.071147	0.023893	0.024544
RS	31	1.301147	1.781337	13431.066463	0.024366	0.025057
RS	32	1.425693	1.622154	14898.965989	0.027029	0.027775
RS	33	1.561309	1.622154	14893.936627	0.027020	0.027777
RS	34	1.708980	1.522822	15690.087028	0.028464	0.029231
RS	35	1.869778	1.522822	15334.070235	0.027818	0.028553
RS	36	2.044868	1.479314	15251.879695	0.027669	0.028371
RS	37	2.235522	1.479314	14553.704648	0.026403	0.027051
RS	38	2.443122	1.479411	13724.718743	0.024899	0.025494
RS	39	2.669176	1.479411	12779.612828	0.023184	0.023724
RS	40	2.915324	1.511419	11508.165425	0.020878	0.021363
RS	41	3.183351	1.511419	10450.642362	0.018959	0.019397
RS	42	3.475203	1.566428	9042.715892	0.016405	0.016795
RS	43	3.792996	1.566428	8001.001322	0.014515	0.014864
RS	44	4.139038	1.639804	6673.424091	0.012107	0.012415
RS	45	4.515840	1.639804	5745.587349	0.010423	0.010694
RS	46	4.926134	1.728215	4627.524307	0.008395	0.008631
RS	47	5.372899	1.728215	3869.956839	0.007021	0.007224
RS	48	5.859375	1.825452	3016.342460	0.005472	0.005648
RS	49	6.389095	1.825452	2443.101775	0.004432	0.004583
RS	50	6.965899	1.918320	1848.640630	0.003354	0.003484
RS	51	7.593975	1.918320	1442.051956	0.002616	0.002728
RS	52	8.277880	1.984831	1061.903934	0.001926	0.002023
RS	53	9.022576	1.984831	789.218197	0.001432	0.001514
RS	54	9.833467	1.991113	565.562284	0.001026	0.001095
RS	55	10.716436	1.991113	392.137653	0.000711	0.000767
RS	56	11.677891	1.991113	261.204759	0.000474	0.000516
RS	57	12.724809	1.991113	166.557025	0.000302	0.000333
RS	58	13.864785	1.867061	106.019223	0.000192	0.000214
RS	59	15.106091	1.867061	58.645760	0.000106	0.000120
RS	60	16.457735	1.867061	30.548268	0.000055	0.000063
RS	61	17.929525	1.867061	14.904761	0.000027	0.000031
RS	62	19.532140	1.867061	6.772353	0.000012	0.000014
RS	63	21.277208	1.867061	4.507130	0.000008	0.000009
PA	4+25*2+4+6 0.142338430 0.025511921 21.277208137 0.123648419 6.680444789 3.337180746 2.217403880 2.146415408 1.981287461 1.617416702 1.342074034 1.306224960 1.473697620 1.754765537 1.998825322 2.070107096 1.963699823 1.781337120 1.622153863 1.522822281 1.479313906 1.479410507 1.511418562 1.566428438 1.639803609 1.728215236 1.825452311 1.918319790 1.984831188 1.991112874 1.867061358
//
IT	4262
RD	25
LK	-6079590.444555
QD	-979.062013 -> -976.601553
RI	0.0414073785
TR	0.142027	0.025458
MT	21.349785
MM	C_pi: 1.261364, n_recomb: 551108.969851
RS	0	0.000000	0.123575	37671.165763	0.068355	0.130332
RS	1	0.008895	0.123575	38056.996683	0.069055	0.056215
RS	2	0.018581	0.123575	38191.229179	0.069299	0.039443
RS	3	0.029128	0.123575	38048.638699	0.069040	0.035771
RS	4	0.040613	7.058499	691.682025	0.001255	0.000771
RS	5	0.053121	7.058499	751.937282	0.001364	0.000985
RS	6	0.066740	3.350678	1719.755363	0.003121	0.002409
RS	7	0.081571	3.350678	1864.451942	0.003383	0.002783
RS	8	0.097721	2.199577	3073.707391	0.005577	0.004916
RS	9	0.115308	2.199577	3320.045266	0.006024	0.005536
RS	10	0.134459	2.149394	3666.798408	0.006653	0.006078
RS	11	0.155314	2.149394	3953.785440	0.007174	0.006561
RS	12	0.178023	1.998913	4578.179710	0.008307	0.007732
RS	13	0.202752	1.998913	4923.009741	0.008933	0.008433
RS	14	0.229681	1.629971	6474.061701	0.011747	0.011302
RS	15	0.259005	1.629971	6921.379582	0.012559	0.012390
RS	16	0.290938	1.344638	8934.972065	0.016213	0.016316
RS	17	0.325710	1.344638	9474.833402	0.017192	0.017671
RS	18	0.363576	1.303745	10333.073569	0.018750	0.019481
RS	19	0.404810	1.303745	10892.561502	0.019765	0.020708
RS	20	0.449711	1.471164	10167.846304	0.018450	0.019394
RS	21	0.498606	1.471164	10701.479230	0.019418	0.020399
RS	22	0.551850	1.756782	9433.427278	0.017117	0.017972
RS	23	0.609830	1.756782	9932.102734	0.018022	0.018827
RS	24	0.672967	2.007230	9147.153778	0.016598	0.017297
RS	25	0.741720	2.007230	9619.497018	0.017455	0.018098
RS	26	0.816589	2.081682	9731.238708	0.017658	0.018258
RS	27	0.898117	2.081682	10183.095893	0.018477	0.019052
RS	28	0.986896	1.973552	11185.891307	0.020297	0.020885
RS	29	1.083572	1.973552	11588.178604	0.021027	0.021632
RS	30	1.188847	1.787322	13157.626477	0.023875	0.024537
RS	31	1.303486	1.787322	13420.048127	0.024351	0.025050
RS	32	1.428322	1.625128	14910.434347	0.027055	0.027811
RS	33	1.564261	1.625128	14905.462221	0.027046	0.027811
RS	34	1.712292	1.524320	15714.752408	0.028515	0.029290
RS	35	1.873490	1.524320	15356.422459	0.027865	0.028606
RS	36	2.049026	1.480359	15275.961127	0.027719	0.028427
RS	37	2.240175	1.480359	14573.729996	0.026444	0.027100
RS	38	2.448327	1.480588	13739.266838	0.024930	0.025532
RS	39	2.674993	1.480588	12789.925627	0.023208	0.023755
RS	40	2.921820	1.513118	11510.709127	0.020886	0.021379
RS	41	3.190601	1.513118	10450.228627	0.018962	0.019408
RS	42	3.483290	1.569077	9035.099776	0.016394	0.016792
RS	43	3.802013	1.569077	7992.597351	0.014503	0.014859
RS	44	4.149085	1.644103	6659.332565	0.012084	0.012398
RS	45	4.527028	1.644103	5733.192566	0.010403	0.010679
RS	46	4.938588	1.735176	4611.575275	0.008368	0.008608
RS	47	5.386754	1.735176	3857.739425	0.007000	0.007207
RS	48	5.874784	1.836158	3002.957318	0.005449	0.005627
RS	49	6.406223	1.836158	2434.301217	0.004417	0.004570
RS	50	6.984932	1.933354	1840.537921	0.003340	0.003471
RS	51	7.615115	1.933354	1437.984157	0.002609	0.002722
RS	52	8.301350	2.003554	1059.281909	0.001922	0.002018
RS	53	9.048624	2.003554	789.130054	0.001432	0.001514
RS	54	9.862367	2.011223	566.638791	0.001028	0.001097
RS	55	10.748488	2.011223	394.076751	0.000715	0.000770
RS	56	11.713428	2.011223	263.355523	0.000478	0.000520
RS	57	12.764196	2.011223	168.520992	0.000306	0.000336
RS	58	13.908427	1.883357	107.791627	0.000196	0.000217
RS	59	15.154433	1.883357	59.830893	0.000109	0.000122
RS	60	16.511268	1.883357	31.280635	0.000057	0.000064
RS	61	17.988790	1.883357	15.322651	0.000028	0.000032
RS	62	19.597732	1.883357	6.991928	0.000013	0.000015
RS	63	21.349785	1.883357	4.687577	0.000009	0.000010
PA	4+25*2+4+6 0.142027227 0.025458497 21.349784588 0.123574763 7.058498863 3.350678083 2.199576589 2.149393765 1.998912745 1.629971404 1.344637837 1.303745056 1.471163985 1.756781761 2.007229645 2.081681877 1.973552256 1.787322047 1.625128273 1.524320304 1.480359297 1.480587883 1.513118334 1.569077337 1.644102601 1.735175805 1.836158004 1.933353772 2.003554280 2.011222891 1.883357232
//
