# Supplementary material for: Introgression and disruption of migration routes have shaped the genetic integrity of wildebeest populations
Source: Nat Commun. 2024 Apr 12;15:2921. doi: 10.1038/s41467-024-47015-y (PMC11014984; doi:10.1038/s41467-024-47015-y)
Supplement: Supplementary file 10 — Source Data [file 41467_2024_47015_MOESM10_ESM.zip › source_data/Fig2a.psmc/CGnoNaC__954.psmc]

CC
CC	Brief Description of the file format:
CC	  CC  comments
CC	  MM  useful-messages
CC	  RD  round-of-iterations
CC	  LL  \log[P(sequence)]
CC	  QD  Q-before-opt Q-after-opt
CC	  TR  \theta_0 \rho_0
CC	  RS  k t_k \lambda_k \pi_k \sum_{l\not=k}A_{kl} A_{kk}
CC	  DC  begin end best-k t_k+\Delta_k max-prob
CC
MM	Version: 0.6.5-r67
MM	pattern:4+25*2+4+6, n:63, n_free_lambdas:28
MM	n_iterations:25, skip:1, max_t:15, theta/rho:5
MM	is_decoding:0
MM	n_seqs:28, sum_L:17421598, sum_n:2365859
RD	0
LK	0.000000
QD	0.000000 -> 0.000000
RI	inf
TR	0.145951	0.029190
MT	15.000000
MM	C_pi: 1.000000, n_recomb: 501226.042941
RS	0	0.000000	1.000000	4078.535622	0.008137	0.000000
RS	1	0.008290	1.000000	4379.219887	0.008737	0.000000
RS	2	0.017266	1.000000	4698.757148	0.009375	0.000000
RS	3	0.026987	1.000000	5037.761655	0.010051	0.000000
RS	4	0.037514	1.000000	5396.760120	0.010767	0.000000
RS	5	0.048914	1.000000	5776.166812	0.011524	0.000000
RS	6	0.061258	1.000000	6176.255007	0.012322	0.000000
RS	7	0.074626	1.000000	6597.124577	0.013162	0.000000
RS	8	0.089102	1.000000	7038.665502	0.014043	0.000000
RS	9	0.104778	1.000000	7500.517215	0.014964	0.000000
RS	10	0.121753	1.000000	7982.023793	0.015925	0.000000
RS	11	0.140135	1.000000	8482.185136	0.016923	0.000000
RS	12	0.160042	1.000000	8999.604531	0.017955	0.000000
RS	13	0.181598	1.000000	9532.433219	0.019018	0.000000
RS	14	0.204942	1.000000	10078.312934	0.020107	0.000000
RS	15	0.230221	1.000000	10634.317758	0.021217	0.000000
RS	16	0.257595	1.000000	11196.897147	0.022339	0.000000
RS	17	0.287238	1.000000	11761.822487	0.023466	0.000000
RS	18	0.319339	1.000000	12324.140209	0.024588	0.000000
RS	19	0.354100	1.000000	12878.135134	0.025693	0.000000
RS	20	0.391744	1.000000	13417.308464	0.026769	0.000000
RS	21	0.432507	1.000000	13934.375537	0.027801	0.000000
RS	22	0.476650	1.000000	14421.289138	0.028772	0.000000
RS	23	0.524453	1.000000	14869.294664	0.029666	0.000000
RS	24	0.576218	1.000000	15269.023763	0.030463	0.000000
RS	25	0.632274	1.000000	15610.632999	0.031145	0.000000
RS	26	0.692977	1.000000	15883.993531	0.031690	0.000000
RS	27	0.758711	1.000000	16078.936591	0.032079	0.000000
RS	28	0.829896	1.000000	16185.557491	0.032292	0.000000
RS	29	0.906981	1.000000	16194.577835	0.032310	0.000000
RS	30	0.990456	1.000000	16097.761499	0.032117	0.000000
RS	31	1.080851	1.000000	15888.374629	0.031699	0.000000
RS	32	1.178739	1.000000	15561.673575	0.031047	0.000000
RS	33	1.284742	1.000000	15115.397519	0.030157	0.000000
RS	34	1.399532	1.000000	14550.235093	0.029029	0.000000
RS	35	1.523838	1.000000	13870.227216	0.027673	0.000000
RS	36	1.658449	1.000000	13083.062817	0.026102	0.000000
RS	37	1.804218	1.000000	12200.221211	0.024341	0.000000
RS	38	1.962071	1.000000	11236.916230	0.022419	0.000000
RS	39	2.133009	1.000000	10211.804060	0.020374	0.000000
RS	40	2.318118	1.000000	9146.430238	0.018248	0.000000
RS	41	2.518571	1.000000	8064.411901	0.016089	0.000000
RS	42	2.735641	1.000000	6990.378449	0.013947	0.000000
RS	43	2.970706	1.000000	5948.725340	0.011868	0.000000
RS	44	3.225257	1.000000	4962.268142	0.009900	0.000000
RS	45	3.500909	1.000000	4050.912103	0.008082	0.000000
RS	46	3.799411	1.000000	3230.470418	0.006445	0.000000
RS	47	4.122659	1.000000	2511.766001	0.005011	0.000000
RS	48	4.472702	1.000000	1900.132731	0.003791	0.000000
RS	49	4.851763	1.000000	1395.391487	0.002784	0.000000
RS	50	5.262247	1.000000	992.317359	0.001980	0.000000
RS	51	5.706758	1.000000	681.545590	0.001360	0.000000
RS	52	6.188118	1.000000	450.797711	0.000899	0.000000
RS	53	6.709380	1.000000	286.260327	0.000571	0.000000
RS	54	7.273854	1.000000	173.929281	0.000347	0.000000
RS	55	7.885120	1.000000	100.747886	0.000201	0.000000
RS	56	8.547059	1.000000	55.416746	0.000111	0.000000
RS	57	9.263869	1.000000	28.822928	0.000058	0.000000
RS	58	10.040101	1.000000	14.109969	0.000028	0.000000
RS	59	10.880679	1.000000	6.469047	0.000013	0.000000
RS	60	11.790939	1.000000	2.762738	0.000006	0.000000
RS	61	12.776655	1.000000	1.092678	0.000002	0.000000
RS	62	13.844085	1.000000	0.397703	0.000001	0.000000
RS	63	15.000000	1.000000	0.186411	0.000000	0.000000
PA	4+25*2+4+6 0.145951453 0.029190291 15.000000000 1.000000000 1.000000000 1.000000000 1.000000000 1.000000000 1.000000000 1.000000000 1.000000000 1.000000000 1.000000000 1.000000000 1.000000000 1.000000000 1.000000000 1.000000000 1.000000000 1.000000000 1.000000000 1.000000000 1.000000000 1.000000000 1.000000000 1.000000000 1.000000000 1.000000000 1.000000000 1.000000000 1.000000000
//
IT	4772
RD	1
LK	-5468780.746885
QD	-26771.148672 -> -9039.487719
RI	0.1615909631
TR	0.142893	0.025972
MT	16.967082
MM	C_pi: 1.207211, n_recomb: 537803.364851
RS	0	0.000000	0.235139	18800.841836	0.034959	0.210662
RS	1	0.008500	0.235139	19646.961245	0.036532	0.056719
RS	2	0.017723	0.235139	20465.727991	0.038054	0.027078
RS	3	0.027730	0.235139	21244.912735	0.039503	0.016058
RS	4	0.038588	0.796099	6604.393338	0.012280	0.010859
RS	5	0.050368	0.796099	7057.229533	0.013122	0.007872
RS	6	0.063150	1.226139	4904.817193	0.009120	0.006298
RS	7	0.077018	1.226139	5260.353172	0.009781	0.005601
RS	8	0.092065	1.436234	4816.321098	0.008956	0.005417
RS	9	0.108391	1.436234	5165.307459	0.009604	0.005577
RS	10	0.126105	1.489061	5339.037535	0.009927	0.005960
RS	11	0.145325	1.489061	5716.939154	0.010630	0.006511
RS	12	0.166179	1.484000	6135.422499	0.011408	0.007178
RS	13	0.188805	1.484000	6553.993624	0.012187	0.007918
RS	14	0.213354	1.468056	7067.101895	0.013141	0.008723
RS	15	0.239990	1.468056	7526.878669	0.013996	0.009579
RS	16	0.268891	1.457138	8063.262504	0.014993	0.010458
RS	17	0.300248	1.457138	8558.229675	0.015913	0.011328
RS	18	0.334270	1.456631	9069.722392	0.016864	0.012165
RS	19	0.371184	1.456631	9588.910364	0.017830	0.012952
RS	20	0.411237	1.465321	10056.407017	0.018699	0.013681
RS	21	0.454694	1.465321	10585.306025	0.019682	0.014351
RS	22	0.501844	1.477339	11024.487524	0.020499	0.014971
RS	23	0.553003	1.477339	11545.518937	0.021468	0.015565
RS	24	0.608511	1.484695	11996.316020	0.022306	0.016162
RS	25	0.668736	1.484695	12487.326348	0.023219	0.016791
RS	26	0.734082	1.481239	12982.204243	0.024139	0.017477
RS	27	0.804981	1.481239	13413.065657	0.024940	0.018233
RS	28	0.881908	1.465532	13944.448275	0.025929	0.019057
RS	29	0.965373	1.465532	14273.870786	0.026541	0.019935
RS	30	1.055934	1.440188	14786.160736	0.027494	0.020841
RS	31	1.154192	1.440188	14961.686581	0.027820	0.021735
RS	32	1.260803	1.409408	15365.152689	0.028570	0.022572
RS	33	1.376476	1.409408	15328.463909	0.028502	0.023304
RS	34	1.501981	1.377056	15522.480945	0.028863	0.023878
RS	35	1.638155	1.377056	15220.705322	0.028302	0.024249
RS	36	1.785904	1.345985	15118.617696	0.028112	0.024372
RS	37	1.946212	1.345985	14520.550213	0.027000	0.024213
RS	38	2.120147	1.317977	14075.203248	0.026172	0.023751
RS	39	2.308867	1.317977	13188.556813	0.024523	0.022978
RS	40	2.513629	1.293782	12413.955544	0.023083	0.021905
RS	41	2.735797	1.293782	11296.600052	0.021005	0.020557
RS	42	2.976849	1.273367	10273.614464	0.019103	0.018974
RS	43	3.238392	1.273367	9031.668565	0.016794	0.017205
RS	44	3.522166	1.256419	7892.054246	0.014675	0.015307
RS	45	3.830063	1.256419	6661.638747	0.012387	0.013343
RS	46	4.164131	1.242649	5556.964839	0.010333	0.011377
RS	47	4.526597	1.242649	4471.809162	0.008315	0.009474
RS	48	4.919874	1.231739	3534.412221	0.006572	0.007689
RS	49	5.346580	1.231739	2689.191119	0.005000	0.006070
RS	50	5.809558	1.223276	1996.491849	0.003712	0.004651
RS	51	6.311890	1.223276	1422.431149	0.002645	0.003451
RS	52	6.856923	1.216814	981.936815	0.001826	0.002473
RS	53	7.448285	1.216814	647.714698	0.001204	0.001707
RS	54	8.089915	1.210829	411.091368	0.000764	0.001131
RS	55	8.786085	1.210829	247.603470	0.000460	0.000717
RS	56	9.541433	1.210829	141.875079	0.000264	0.000433
RS	57	10.360987	1.210829	77.011482	0.000143	0.000249
RS	58	11.250207	1.202660	39.594763	0.000074	0.000135
RS	59	12.215013	1.202660	18.912235	0.000035	0.000069
RS	60	13.261831	1.202660	8.427083	0.000016	0.000033
RS	61	14.397632	1.202660	3.482555	0.000006	0.000014
RS	62	15.629980	1.202660	1.326323	0.000002	0.000006
RS	63	16.967082	1.202660	0.664130	0.000001	0.000003
PA	4+25*2+4+6 0.142892645 0.025972159 16.967082024 0.235138893 0.796098709 1.226139069 1.436233521 1.489061356 1.484000206 1.468055725 1.457138062 1.456630707 1.465320587 1.477338791 1.484695435 1.481239319 1.465532303 1.440188408 1.409407735 1.377056122 1.345985413 1.317976952 1.293782234 1.273366928 1.256419063 1.242649078 1.231739044 1.223276138 1.216814041 1.210828781 1.202659547
//
IT	4573
RD	2
LK	-5444952.281278
QD	-4749.369143 -> -2468.666136
RI	0.1136327509
TR	0.139069	0.024597
MT	18.253408
MM	C_pi: 1.242435, n_recomb: 524391.627897
RS	0	0.000000	0.148671	29115.031961	0.055522	0.206778
RS	1	0.008626	0.148671	29773.145060	0.056777	0.058910
RS	2	0.017995	0.148671	30288.039134	0.057758	0.033368
RS	3	0.028173	0.148671	30638.095365	0.058426	0.025044
RS	4	0.039228	0.860669	5500.097693	0.010489	0.006499
RS	5	0.051238	0.860669	5889.096654	0.011230	0.006168
RS	6	0.064283	1.484647	3663.530381	0.006986	0.004075
RS	7	0.078453	1.484647	3940.824067	0.007515	0.004390
RS	8	0.093846	1.751426	3593.448316	0.006853	0.004188
RS	9	0.110566	1.751426	3865.555004	0.007372	0.004795
RS	10	0.128728	1.761643	4130.812347	0.007877	0.005296
RS	11	0.148458	1.761643	4436.127782	0.008460	0.006073
RS	12	0.169888	1.698689	4934.491846	0.009410	0.006957
RS	13	0.193168	1.698689	5285.621161	0.010080	0.007867
RS	14	0.218455	1.640939	5852.257691	0.011160	0.008934
RS	15	0.245924	1.640939	6249.215417	0.011917	0.009970
RS	16	0.275761	1.609809	6790.819135	0.012950	0.011101
RS	17	0.308173	1.609809	7226.271095	0.013780	0.012116
RS	18	0.343380	1.612288	7664.340737	0.014616	0.013063
RS	19	0.381624	1.612288	8125.961558	0.015496	0.013914
RS	20	0.423167	1.643723	8435.212542	0.016086	0.014568
RS	21	0.468293	1.643723	8909.292885	0.016990	0.015190
RS	22	0.517311	1.688865	9140.294178	0.017430	0.015588
RS	23	0.570558	1.688865	9614.062114	0.018334	0.016053
RS	24	0.628397	1.725390	9874.730331	0.018831	0.016426
RS	25	0.691226	1.725390	10335.037423	0.019709	0.016908
RS	26	0.759473	1.736021	10717.543717	0.020438	0.017485
RS	27	0.833607	1.736021	11145.409379	0.021254	0.018089
RS	28	0.914136	1.717493	11668.279967	0.022251	0.018952
RS	29	1.001611	1.717493	12032.477251	0.022946	0.019658
RS	30	1.096631	1.677821	12635.703138	0.024096	0.020722
RS	31	1.199847	1.677821	12889.640188	0.024580	0.021396
RS	32	1.311966	1.628145	13461.884978	0.025671	0.022458
RS	33	1.433756	1.628145	13546.734354	0.025833	0.022915
RS	34	1.566051	1.577313	13959.392338	0.026620	0.023732
RS	35	1.709758	1.577313	13814.475315	0.026344	0.023790
RS	36	1.865859	1.530748	13951.772151	0.026606	0.024142
RS	37	2.035426	1.530748	13531.265410	0.025804	0.023671
RS	38	2.219618	1.491003	13319.505545	0.025400	0.023410
RS	39	2.419698	1.491003	12611.510711	0.024050	0.022371
RS	40	2.637036	1.458354	12043.953687	0.022967	0.021478
RS	41	2.873120	1.458354	11084.505044	0.021138	0.019945
RS	42	3.129568	1.431787	10225.795391	0.019500	0.018528
RS	43	3.408137	1.431787	9101.172324	0.017356	0.016659
RS	44	3.710733	1.410214	8070.468813	0.015390	0.014912
RS	45	4.039430	1.410214	6904.846516	0.013167	0.012917
RS	46	4.396479	1.392922	5849.587811	0.011155	0.011079
RS	47	4.784325	1.392922	4777.509372	0.009111	0.009187
RS	48	5.205625	1.379338	3838.822825	0.007321	0.007500
RS	49	5.663265	1.379338	2968.621853	0.005661	0.005909
RS	50	6.160378	1.368848	2243.397702	0.004278	0.004556
RS	51	6.700371	1.368848	1627.029534	0.003103	0.003380
RS	52	7.286940	1.360808	1144.944011	0.002183	0.002438
RS	53	7.924105	1.360808	770.057820	0.001468	0.001686
RS	54	8.616229	1.353026	499.120074	0.000952	0.001126
RS	55	9.368052	1.353026	306.998484	0.000585	0.000716
RS	56	10.184724	1.353026	179.810951	0.000343	0.000435
RS	57	11.071839	1.353026	99.866987	0.000190	0.000251
RS	58	12.035472	1.339670	52.701238	0.000100	0.000138
RS	59	13.082224	1.339670	25.746571	0.000049	0.000071
RS	60	14.219264	1.339670	11.743447	0.000022	0.000034
RS	61	15.454380	1.339670	4.971618	0.000009	0.000015
RS	62	16.796032	1.339670	1.941145	0.000004	0.000006
RS	63	18.253408	1.339670	1.008358	0.000002	0.000003
PA	4+25*2+4+6 0.139069207 0.024596878 18.253408347 0.148670576 0.860668710 1.484646959 1.751426177 1.761642789 1.698688761 1.640939134 1.609808937 1.612288235 1.643723190 1.688865411 1.725389722 1.736021121 1.717493345 1.677820814 1.628144882 1.577312650 1.530748474 1.491003408 1.458353966 1.431787233 1.410214399 1.392921985 1.379338202 1.368847697 1.360807772 1.353026042 1.339670290
//
IT	4375
RD	3
LK	-5441759.912954
QD	-1908.131270 -> -1508.048391
RI	0.0991014574
TR	0.136008	0.023837
MT	19.120387
MM	C_pi: 1.257165, n_recomb: 514376.290091
RS	0	0.000000	0.126145	33795.047367	0.065701	0.203499
RS	1	0.008705	0.126145	34189.362870	0.066468	0.060043
RS	2	0.018168	0.126145	34372.676318	0.066824	0.036166
RS	3	0.028455	0.126145	34322.898080	0.066727	0.029224
RS	4	0.039637	1.009590	4432.162856	0.008617	0.004862
RS	5	0.051793	1.009590	4758.558447	0.009251	0.005090
RS	6	0.065007	1.776684	2908.922830	0.005655	0.003253
RS	7	0.079371	1.776684	3136.144839	0.006097	0.003716
RS	8	0.094985	2.024744	2966.482093	0.005767	0.003662
RS	9	0.111959	2.024744	3197.307976	0.006216	0.004311
RS	10	0.130410	1.943439	3586.854894	0.006973	0.004971
RS	11	0.150468	1.943439	3858.292750	0.007501	0.005744
RS	12	0.172272	1.801147	4471.897468	0.008694	0.006838
RS	13	0.195973	1.801147	4796.302581	0.009325	0.007761
RS	14	0.221738	1.692829	5464.292794	0.010623	0.009054
RS	15	0.249746	1.692829	5840.334210	0.011354	0.010144
RS	16	0.280192	1.635859	6447.952060	0.012535	0.011475
RS	17	0.313288	1.635859	6865.661554	0.013348	0.012579
RS	18	0.349266	1.636096	7296.226943	0.014185	0.013596
RS	19	0.388375	1.636096	7739.757253	0.015047	0.014541
RS	20	0.430889	1.686578	7950.911605	0.015457	0.015077
RS	21	0.477104	1.686578	8404.258509	0.016339	0.015761
RS	22	0.527342	1.764819	8474.984184	0.016476	0.015897
RS	23	0.581953	1.764819	8926.087893	0.017353	0.016388
RS	24	0.641318	1.833812	9028.815933	0.017553	0.016505
RS	25	0.705851	1.833812	9468.523263	0.018408	0.016995
RS	26	0.776002	1.863204	9745.671924	0.018947	0.017427
RS	27	0.852259	1.863204	10160.766818	0.019754	0.018024
RS	28	0.935155	1.846988	10645.533281	0.020696	0.018872
RS	29	1.025267	1.846988	11010.196743	0.021405	0.019552
RS	30	1.123223	1.799170	11630.623082	0.022611	0.020693
RS	31	1.229707	1.799170	11901.689440	0.023138	0.021312
RS	32	1.345460	1.738378	12523.704408	0.024347	0.022486
RS	33	1.471290	1.738378	12643.388435	0.024580	0.022854
RS	34	1.608073	1.678174	13117.435994	0.025502	0.023768
RS	35	1.756764	1.678174	13024.351184	0.025321	0.023715
RS	36	1.918399	1.625849	13221.377238	0.025704	0.024121
RS	37	2.094104	1.625849	12868.053894	0.025017	0.023535
RS	38	2.285104	1.583962	12711.251856	0.024712	0.023288
RS	39	2.492731	1.583962	12083.047070	0.023491	0.022156
RS	40	2.718433	1.551705	11570.418718	0.022494	0.021262
RS	41	2.963782	1.551705	10697.955193	0.020798	0.019676
RS	42	3.230490	1.526739	9897.778289	0.019242	0.018270
RS	43	3.520414	1.526739	8858.167146	0.017221	0.016390
RS	44	3.835577	1.507079	7885.340597	0.015330	0.014673
RS	45	4.178176	1.507079	6791.624417	0.013204	0.012698
RS	46	4.550599	1.491600	5784.137906	0.011245	0.010903
RS	47	4.955441	1.491600	4761.929055	0.009258	0.009046
RS	48	5.395526	1.479556	3853.139431	0.007491	0.007401
RS	49	5.873920	1.479556	3007.989825	0.005848	0.005843
RS	50	6.393960	1.470256	2293.421087	0.004459	0.004521
RS	51	6.959270	1.470256	1681.781214	0.003270	0.003367
RS	52	7.573792	1.462991	1196.448421	0.002326	0.002440
RS	53	8.241808	1.462991	814.998632	0.001584	0.001696
RS	54	8.967977	1.455250	535.204422	0.001040	0.001140
RS	55	9.757359	1.455250	333.957677	0.000649	0.000730
RS	56	10.615459	1.455250	198.576085	0.000386	0.000447
RS	57	11.548258	1.455250	112.050394	0.000218	0.000260
RS	58	12.562258	1.437837	60.209489	0.000117	0.000145
RS	59	13.664529	1.437837	29.885799	0.000058	0.000074
RS	60	14.862754	1.437837	13.859050	0.000027	0.000036
RS	61	16.165287	1.437837	5.969254	0.000012	0.000016
RS	62	17.581208	1.437837	2.372770	0.000005	0.000006
RS	63	19.120387	1.437837	1.266282	0.000002	0.000004
PA	4+25*2+4+6 0.136008323 0.023837456 19.120386753 0.126144753 1.009590130 1.776684238 2.024744107 1.943439212 1.801147018 1.692828801 1.635858778 1.636095632 1.686577599 1.764819385 1.833812364 1.863204217 1.846988034 1.799169589 1.738377906 1.678173618 1.625849458 1.583962190 1.551705498 1.526738501 1.507079087 1.491600399 1.479555612 1.470255512 1.462990734 1.455249847 1.437836747
//
IT	4618
RD	4
LK	-5441162.449323
QD	-1404.039096 -> -1292.546893
RI	0.0923824320
TR	0.133737	0.023374
MT	19.720379
MM	C_pi: 1.269910, n_recomb: 509561.505631
RS	0	0.000000	0.117816	35974.054813	0.070598	0.201275
RS	1	0.008758	0.117816	36209.098734	0.071059	0.060831
RS	2	0.018284	0.117816	36199.456390	0.071040	0.037672
RS	3	0.028643	0.117816	35924.014927	0.070500	0.031475
RS	4	0.039910	1.195708	3650.325126	0.007164	0.003958
RS	5	0.052163	1.195708	3928.378357	0.007709	0.004332
RS	6	0.065490	2.081649	2432.373079	0.004773	0.002801
RS	7	0.079984	2.081649	2626.714344	0.005155	0.003264
RS	8	0.095748	2.275454	2594.282191	0.005091	0.003357
RS	9	0.112892	2.275454	2799.979082	0.005495	0.003969
RS	10	0.131537	2.089061	3288.105056	0.006453	0.004779
RS	11	0.151816	2.089061	3540.910958	0.006949	0.005489
RS	12	0.173870	1.867894	4258.069947	0.008356	0.006768
RS	13	0.197857	1.867894	4570.682628	0.008970	0.007650
RS	14	0.223944	1.711872	5343.571488	0.010487	0.009140
RS	15	0.252315	1.711872	5713.884879	0.011213	0.010219
RS	16	0.283172	1.628994	6407.999691	0.012576	0.011732
RS	17	0.316731	1.628994	6823.769281	0.013391	0.012872
RS	18	0.353229	1.622998	7279.574336	0.014286	0.013959
RS	19	0.392924	1.622998	7721.333941	0.015153	0.014972
RS	20	0.436095	1.686050	7870.597626	0.015446	0.015404
RS	21	0.483048	1.686050	8319.475757	0.016327	0.016157
RS	22	0.534112	1.791223	8264.927920	0.016220	0.016053
RS	23	0.589649	1.791223	8708.461701	0.017090	0.016599
RS	24	0.650050	1.888636	8686.577253	0.017047	0.016483
RS	25	0.715741	1.888636	9117.851016	0.017894	0.017015
RS	26	0.787186	1.934689	9318.249995	0.018287	0.017316
RS	27	0.864887	1.934689	9727.538672	0.019090	0.017944
RS	28	0.949394	1.920101	10193.478004	0.020004	0.018778
RS	29	1.041302	1.920101	10557.822445	0.020719	0.019475
RS	30	1.141260	1.864928	11201.356217	0.021982	0.020683
RS	31	1.249973	1.864928	11478.526017	0.022526	0.021303
RS	32	1.368206	1.795249	12139.506210	0.023823	0.022565
RS	33	1.496795	1.795249	12270.983254	0.024081	0.022915
RS	34	1.636646	1.728914	12777.025973	0.025075	0.023887
RS	35	1.788745	1.728914	12700.653332	0.024925	0.023797
RS	36	1.954165	1.674556	12910.841194	0.025337	0.024205
RS	37	2.134074	1.674556	12580.009027	0.024688	0.023575
RS	38	2.329739	1.634324	12420.077676	0.024374	0.023282
RS	39	2.542541	1.634324	11822.527397	0.023201	0.022113
RS	40	2.773980	1.606057	11304.018468	0.022184	0.021158
RS	41	3.025690	1.606057	10471.663828	0.020550	0.019556
RS	42	3.299445	1.585941	9675.603200	0.018988	0.018105
RS	43	3.597175	1.585941	8682.907559	0.017040	0.016236
RS	44	3.920982	1.571044	7726.878589	0.015164	0.014504
RS	45	4.273149	1.571044	6680.185724	0.013110	0.012558
RS	46	4.656159	1.559800	5696.034701	0.011178	0.010773
RS	47	5.072714	1.559800	4712.870413	0.009249	0.008953
RS	48	5.525751	1.551275	3824.998524	0.007506	0.007329
RS	49	6.018467	1.551275	3005.197467	0.005898	0.005803
RS	50	6.554336	1.544715	2302.909220	0.004519	0.004500
RS	51	7.137137	1.544715	1702.213403	0.003341	0.003366
RS	52	7.770982	1.539376	1219.763801	0.002394	0.002450
RS	53	8.460340	1.539376	838.881128	0.001646	0.001713
RS	54	9.210073	1.532529	556.149746	0.001091	0.001158
RS	55	10.025470	1.532529	350.941134	0.000689	0.000747
RS	56	10.912281	1.532529	211.162851	0.000414	0.000461
RS	57	11.876761	1.532529	120.653881	0.000237	0.000271
RS	58	12.925712	1.511485	65.777630	0.000129	0.000152
RS	59	14.066533	1.511485	33.067193	0.000065	0.000079
RS	60	15.307269	1.511485	15.540477	0.000030	0.000038
RS	61	16.656672	1.511485	6.787921	0.000013	0.000017
RS	62	18.124258	1.511485	2.738123	0.000005	0.000007
RS	63	19.720379	1.511485	1.494716	0.000003	0.000004
PA	4+25*2+4+6 0.133737142 0.023374040 19.720378748 0.117816073 1.195708085 2.081648579 2.275454333 2.089061484 1.867893702 1.711872350 1.628994441 1.622998453 1.686050028 1.791223276 1.888635619 1.934688502 1.920101266 1.864927603 1.795248667 1.728913685 1.674555509 1.634323552 1.606057129 1.585940648 1.571044459 1.559800075 1.551274641 1.544715015 1.539376058 1.532529324 1.511485487
//
IT	4263
RD	5
LK	-5440979.718812
QD	-1258.571013 -> -1207.549700
RI	0.0883110939
TR	0.132032	0.023070
MT	20.155230
MM	C_pi: 1.280419, n_recomb: 507130.723651
RS	0	0.000000	0.113755	37186.969458	0.073328	0.199766
RS	1	0.008796	0.113755	37325.989730	0.073602	0.061395
RS	2	0.018365	0.113755	37201.123232	0.073356	0.038617
RS	3	0.028776	0.113755	36792.115178	0.072550	0.032913
RS	4	0.040103	1.399143	3081.934586	0.006077	0.003351
RS	5	0.052426	1.399143	3322.817497	0.006552	0.003765
RS	6	0.065833	2.381348	2107.734039	0.004156	0.002501
RS	7	0.080419	2.381348	2278.907668	0.004494	0.002937
RS	8	0.096288	2.503035	2343.323991	0.004621	0.003150
RS	9	0.113553	2.503035	2531.669694	0.004992	0.003716
RS	10	0.132336	2.214018	3088.655251	0.006090	0.004644
RS	11	0.152772	2.214018	3328.918975	0.006564	0.005288
RS	12	0.175005	1.922304	4125.514113	0.008135	0.006712
RS	13	0.199193	1.922304	4431.098258	0.008738	0.007541
RS	14	0.225510	1.724879	5293.563794	0.010438	0.009194
RS	15	0.254140	1.724879	5662.187636	0.011165	0.010242
RS	16	0.285290	1.618294	6441.587134	0.012702	0.011916
RS	17	0.319178	1.618294	6859.429453	0.013526	0.013065
RS	18	0.356048	1.604350	7353.180510	0.014500	0.014230
RS	19	0.396161	1.604350	7797.615648	0.015376	0.015284
RS	20	0.439801	1.675470	7905.040359	0.015588	0.015638
RS	21	0.487281	1.675470	8354.434327	0.016474	0.016445
RS	22	0.538936	1.802311	8196.691331	0.016163	0.016137
RS	23	0.595135	1.802311	8637.891779	0.017033	0.016731
RS	24	0.656277	1.923902	8513.535075	0.016788	0.016415
RS	25	0.722797	1.923902	8941.165449	0.017631	0.016985
RS	26	0.795167	1.983673	9084.668597	0.017914	0.017181
RS	27	0.873904	1.983673	9491.553213	0.018716	0.017838
RS	28	0.959565	1.968803	9954.292684	0.019629	0.018675
RS	29	1.052761	1.968803	10319.263697	0.020348	0.019394
RS	30	1.154154	1.905407	10996.530771	0.021684	0.020676
RS	31	1.264466	1.905407	11277.111649	0.022237	0.021309
RS	32	1.384480	1.826932	11981.633288	0.023626	0.022661
RS	33	1.515051	1.826932	12117.447961	0.023894	0.023012
RS	34	1.657106	1.755176	12652.553530	0.024949	0.024039
RS	35	1.811655	1.755176	12580.078523	0.024806	0.023937
RS	36	1.979798	1.699781	12792.410473	0.025225	0.024338
RS	37	2.162731	1.699781	12466.359577	0.024582	0.023686
RS	38	2.361754	1.662293	12285.602135	0.024226	0.023332
RS	39	2.578282	1.662293	11697.782452	0.023067	0.022145
RS	40	2.813856	1.639112	11152.113061	0.021991	0.021110
RS	41	3.070150	1.639112	10338.280278	0.020386	0.019504
RS	42	3.348986	1.624925	9524.950259	0.018782	0.017990
RS	43	3.652348	1.624925	8559.785681	0.016879	0.016136
RS	44	3.982393	1.615840	7602.237271	0.014991	0.014372
RS	45	4.341468	1.615840	6587.878417	0.012990	0.012456
RS	46	4.732126	1.609813	5614.147949	0.011070	0.010666
RS	47	5.157145	1.609813	4661.362209	0.009192	0.008881
RS	48	5.619547	1.605693	3787.694247	0.007469	0.007269
RS	49	6.122621	1.605693	2990.248922	0.005896	0.005773
RS	50	6.669944	1.602631	2298.731310	0.004533	0.004483
RS	51	7.265407	1.602631	1709.839401	0.003372	0.003367
RS	52	7.913246	1.599806	1231.763269	0.002429	0.002459
RS	53	8.618066	1.599806	853.814331	0.001684	0.001729
RS	54	9.384881	1.594292	570.362871	0.001125	0.001175
RS	55	10.219142	1.594292	363.321174	0.000716	0.000763
RS	56	11.126782	1.594292	220.814039	0.000435	0.000474
RS	57	12.114255	1.594292	127.518536	0.000251	0.000281
RS	58	13.188583	1.569796	70.392829	0.000139	0.000159
RS	59	14.357406	1.569796	35.774329	0.000071	0.000083
RS	60	15.629035	1.569796	17.007276	0.000034	0.000040
RS	61	17.012512	1.569796	7.519485	0.000015	0.000018
RS	62	18.517676	1.569796	3.072433	0.000006	0.000008
RS	63	20.155230	1.569796	1.711363	0.000003	0.000004
PA	4+25*2+4+6 0.132032133 0.023069977 20.155230010 0.113755281 1.399143041 2.381347522 2.503035355 2.214017554 1.922303631 1.724879025 1.618293726 1.604350415 1.675469766 1.802311486 1.923902005 1.983673073 1.968802564 1.905407027 1.826931611 1.755176100 1.699781414 1.662293241 1.639111785 1.624925341 1.615839579 1.609813444 1.605693287 1.602630632 1.599806319 1.594292283 1.569795895
//
IT	5069
RD	6
LK	-5440889.542314
QD	-1190.288116 -> -1158.218575
RI	0.0854954647
TR	0.130698	0.022856
MT	20.488911
MM	C_pi: 1.288869, n_recomb: 505761.016434
RS	0	0.000000	0.111288	37994.939280	0.075124	0.198673
RS	1	0.008824	0.111288	38068.234183	0.075269	0.061815
RS	2	0.018426	0.111288	37864.745456	0.074867	0.039283
RS	3	0.028876	0.111288	37364.898253	0.073879	0.033950
RS	4	0.040248	1.610792	2658.345675	0.005256	0.002907
RS	5	0.052624	1.610792	2870.227159	0.005675	0.003325
RS	6	0.066091	2.664120	1875.794243	0.003709	0.002283
RS	7	0.080747	2.664120	2029.976375	0.004014	0.002693
RS	8	0.096696	2.704343	2163.199052	0.004277	0.002998
RS	9	0.114052	2.704343	2338.840126	0.004624	0.003524
RS	10	0.132940	2.321971	2941.637867	0.005816	0.004541
RS	11	0.153494	2.321971	3172.532467	0.006273	0.005128
RS	12	0.175862	1.970147	4025.599582	0.007959	0.006660
RS	13	0.200204	1.970147	4325.921726	0.008553	0.007442
RS	14	0.226694	1.737965	5258.692828	0.010398	0.009222
RS	15	0.255521	1.737965	5626.400278	0.011125	0.010237
RS	16	0.286892	1.610329	6482.199535	0.012817	0.012051
RS	17	0.321031	1.610329	6902.575776	0.013648	0.013197
RS	18	0.358182	1.587948	7438.223093	0.014707	0.014444
RS	19	0.398612	1.587948	7886.041959	0.015592	0.015524
RS	20	0.442609	1.664397	7963.935335	0.015746	0.015822
RS	21	0.490488	1.664397	8415.055757	0.016638	0.016667
RS	22	0.542592	1.809367	8169.154860	0.016152	0.016185
RS	23	0.599294	1.809367	8609.661792	0.017023	0.016814
RS	24	0.660999	1.952143	8397.849582	0.016604	0.016326
RS	25	0.728149	1.952143	8823.549475	0.017446	0.016925
RS	26	0.801224	2.023472	8922.721618	0.017642	0.017037
RS	27	0.880747	2.023472	9328.538440	0.018445	0.017715
RS	28	0.967288	2.006784	9797.310845	0.019371	0.018568
RS	29	1.061464	2.006784	10163.426876	0.020095	0.019302
RS	30	1.163951	1.934280	10881.084967	0.021514	0.020667
RS	31	1.275481	1.934280	11164.279395	0.022074	0.021312
RS	32	1.396852	1.846682	11916.952160	0.023562	0.022761
RS	33	1.528933	1.846682	12054.408798	0.023834	0.023115
RS	34	1.672669	1.769477	12620.657787	0.024954	0.024202
RS	35	1.829087	1.769477	12547.021408	0.024808	0.024092
RS	36	1.999308	1.713102	12760.331958	0.025230	0.024490
RS	37	2.184549	1.713102	12431.607743	0.024580	0.023823
RS	38	2.386136	1.678421	12225.684428	0.024173	0.023409
RS	39	2.605511	1.678421	11638.267309	0.023011	0.022209
RS	40	2.844242	1.660410	11058.805759	0.021866	0.021093
RS	41	3.104040	1.660410	10253.238580	0.020273	0.019486
RS	42	3.386762	1.652304	9414.823520	0.018615	0.017905
RS	43	3.694430	1.652304	8467.233628	0.016742	0.016064
RS	44	4.029248	1.649263	7500.405426	0.014830	0.014263
RS	45	4.393609	1.649263	6510.055185	0.012872	0.012374
RS	46	4.790121	1.648771	5540.350785	0.010954	0.010574
RS	47	5.221621	1.648771	4612.304013	0.009120	0.008820
RS	48	5.691196	1.649426	3748.824121	0.007412	0.007214
RS	49	6.202206	1.649426	2971.085460	0.005874	0.005746
RS	50	6.758308	1.650236	2288.872831	0.004526	0.004467
RS	51	7.363479	1.650236	1711.513702	0.003384	0.003368
RS	52	8.022050	1.650260	1238.151248	0.002448	0.002467
RS	53	8.738732	1.650260	864.075703	0.001708	0.001743
RS	54	9.518654	1.646335	580.929195	0.001149	0.001191
RS	55	10.367396	1.646335	373.131181	0.000738	0.000779
RS	56	11.291030	1.646335	228.789397	0.000452	0.000487
RS	57	12.296165	1.646335	133.375291	0.000264	0.000291
RS	58	13.389992	1.618510	74.452338	0.000147	0.000166
RS	59	14.580337	1.618510	38.205487	0.000076	0.000087
RS	60	15.875717	1.618510	18.350885	0.000036	0.000043
RS	61	17.285400	1.618510	8.202694	0.000016	0.000020
RS	62	18.819473	1.618510	3.390705	0.000007	0.000008
RS	63	20.488911	1.618510	1.923858	0.000004	0.000005
PA	4+25*2+4+6 0.130698427 0.022855916 20.488910882 0.111288090 1.610791954 2.664120276 2.704342630 2.321971063 1.970146914 1.737964681 1.610329010 1.587948230 1.664396548 1.809366590 1.952143335 2.023471945 2.006784463 1.934279642 1.846682298 1.769477405 1.713102090 1.678420953 1.660410292 1.652303968 1.649262767 1.648771253 1.649425829 1.650235514 1.650260263 1.646335464 1.618510029
//
IT	4473
RD	7
LK	-5440830.498279
QD	-1147.621530 -> -1124.097309
RI	0.0834037533
TR	0.129605	0.022695
MT	20.759839
MM	C_pi: 1.295938, n_recomb: 504958.650897
RS	0	0.000000	0.109578	38598.669933	0.076439	0.197828
RS	1	0.008846	0.109578	38622.604043	0.076487	0.062143
RS	2	0.018476	0.109578	38360.112857	0.075967	0.039788
RS	3	0.028957	0.109578	37792.174213	0.074842	0.034752
RS	4	0.040365	1.826600	2333.871074	0.004622	0.002567
RS	5	0.052782	1.826600	2522.739317	0.004996	0.002976
RS	6	0.066298	2.923949	1705.022728	0.003377	0.002119
RS	7	0.081009	2.923949	1846.454407	0.003657	0.002507
RS	8	0.097022	2.877999	2030.534712	0.004021	0.002885
RS	9	0.114452	2.877999	2196.686494	0.004350	0.003380
RS	10	0.133424	2.414189	2829.509113	0.005603	0.004461
RS	11	0.154073	2.414189	3053.182816	0.006046	0.005002
RS	12	0.176550	2.012763	3944.585166	0.007812	0.006612
RS	13	0.201015	2.012763	4240.622048	0.008398	0.007354
RS	14	0.227644	1.751838	5226.551900	0.010350	0.009232
RS	15	0.256629	1.751838	5593.399969	0.011077	0.010215
RS	16	0.288178	1.605627	6515.520539	0.012903	0.012151
RS	17	0.322519	1.605627	6938.120504	0.013740	0.013291
RS	18	0.359897	1.574796	7516.321002	0.014885	0.014620
RS	19	0.400581	1.574796	7967.353573	0.015778	0.015717
RS	20	0.444865	1.654869	8023.905441	0.015890	0.015974
RS	21	0.493067	1.654869	8476.965137	0.016787	0.016849
RS	22	0.545533	1.815570	8153.778035	0.016147	0.016214
RS	23	0.602640	1.815570	8594.168127	0.017020	0.016870
RS	24	0.664799	1.977594	8305.161426	0.016447	0.016230
RS	25	0.732456	1.977594	8729.636887	0.017288	0.016849
RS	26	0.806100	2.059153	8792.199605	0.017412	0.016892
RS	27	0.886258	2.059153	9197.532497	0.018214	0.017582
RS	28	0.973507	2.039737	9676.979364	0.019164	0.018459
RS	29	1.068475	2.039737	10044.524855	0.019892	0.019202
RS	30	1.171844	1.957593	10805.583433	0.021399	0.020655
RS	31	1.284357	1.957593	11091.199479	0.021965	0.021307
RS	32	1.406825	1.860654	11894.592732	0.023556	0.022857
RS	33	1.540126	1.860654	12032.743134	0.023829	0.023212
RS	34	1.685220	1.777878	12632.365604	0.025017	0.024365
RS	35	1.843149	1.777878	12555.546120	0.024865	0.024248
RS	36	2.015050	1.720336	12771.261854	0.025292	0.024648
RS	37	2.202157	1.720336	12436.594420	0.024629	0.023967
RS	38	2.405818	1.688196	12205.696091	0.024172	0.023499
RS	39	2.627495	1.688196	11614.232826	0.023000	0.022286
RS	40	2.868783	1.675075	10999.838321	0.021784	0.021093
RS	41	3.131416	1.675075	10197.190496	0.020194	0.019484
RS	42	3.417283	1.672826	9331.275179	0.018479	0.017838
RS	43	3.728439	1.672826	8395.534412	0.016626	0.016010
RS	44	4.067122	1.675721	7416.044502	0.014686	0.014170
RS	45	4.435766	1.675721	6444.387635	0.012762	0.012305
RS	46	4.837023	1.680780	5475.191439	0.010843	0.010493
RS	47	5.273777	1.680780	4567.808299	0.009046	0.008767
RS	48	5.749168	1.686331	3711.798612	0.007351	0.007165
RS	49	6.266614	1.686331	2951.422148	0.005845	0.005721
RS	50	6.829836	1.691203	2277.134800	0.004510	0.004451
RS	51	7.442884	1.691203	1710.580339	0.003388	0.003369
RS	52	8.110165	1.694280	1241.757747	0.002459	0.002473
RS	53	8.836477	1.694280	871.825066	0.001727	0.001757
RS	54	9.627043	1.692137	589.419508	0.001167	0.001206
RS	55	10.487545	1.692137	381.423670	0.000755	0.000793
RS	56	11.424172	1.692137	235.750082	0.000467	0.000500
RS	57	12.443658	1.692137	138.612134	0.000275	0.000300
RS	58	13.553332	1.661091	78.168337	0.000155	0.000173
RS	59	14.761174	1.661091	40.467528	0.000080	0.000092
RS	60	16.075867	1.661091	19.620928	0.000039	0.000045
RS	61	17.506865	1.661091	8.858683	0.000018	0.000021
RS	62	19.064456	1.661091	3.701156	0.000007	0.000009
RS	63	20.759839	1.661091	2.136402	0.000004	0.000005
PA	4+25*2+4+6 0.129605067 0.022694661 20.759839259 0.109578029 1.826600157 2.923949088 2.877998619 2.414188818 2.012762697 1.751838385 1.605626607 1.574795793 1.654868827 1.815569929 1.977593827 2.059152712 2.039736595 1.957592617 1.860654251 1.777878227 1.720336297 1.688196226 1.675074999 1.672826271 1.675721410 1.680779626 1.686331122 1.691202770 1.694279752 1.692137483 1.661090562
//
IT	4243
RD	8
LK	-5440786.293785
QD	-1117.006787 -> -1098.421355
RI	0.0817758255
TR	0.128672	0.022566
MT	20.990289
MM	C_pi: 1.302163, n_recomb: 504513.925302
RS	0	0.000000	0.108312	39078.138348	0.077457	0.197137
RS	1	0.008865	0.108312	39063.258252	0.077428	0.062410
RS	2	0.018517	0.108312	38754.314659	0.076815	0.040188
RS	3	0.029024	0.108312	38132.738914	0.075583	0.035396
RS	4	0.040463	2.044666	2078.953818	0.004121	0.002297
RS	5	0.052915	2.044666	2249.244171	0.004458	0.002693
RS	6	0.066472	3.158340	1576.538936	0.003125	0.001993
RS	7	0.081231	3.158340	1708.248543	0.003386	0.002363
RS	8	0.097298	3.024575	1931.779738	0.003829	0.002799
RS	9	0.114789	3.024575	2090.809238	0.004144	0.003270
RS	10	0.133831	2.492015	2743.106287	0.005437	0.004398
RS	11	0.154561	2.492015	2961.188525	0.005869	0.004903
RS	12	0.177129	2.050681	3877.546923	0.007686	0.006567
RS	13	0.201698	2.050681	4170.031264	0.008265	0.007276
RS	14	0.228445	1.766241	5195.217346	0.010297	0.009227
RS	15	0.257563	1.766241	5561.170632	0.011023	0.010184
RS	16	0.289263	1.603547	6540.611724	0.012964	0.012224
RS	17	0.323773	1.603547	6965.065970	0.013805	0.013358
RS	18	0.361343	1.564367	7585.558674	0.015035	0.014767
RS	19	0.402243	1.564367	8039.525560	0.015935	0.015878
RS	20	0.446769	1.646853	8080.902672	0.016017	0.016108
RS	21	0.495243	1.646853	8535.909812	0.016919	0.017006
RS	22	0.548014	1.821589	8143.395927	0.016141	0.016234
RS	23	0.605464	1.821589	8583.945394	0.017014	0.016910
RS	24	0.668006	2.001545	8225.024174	0.016303	0.016133
RS	25	0.736094	2.001545	8648.646949	0.017143	0.016766
RS	26	0.810217	2.092584	8679.270037	0.017203	0.016748
RS	27	0.890913	2.092584	9084.418765	0.018006	0.017447
RS	28	0.978762	2.070001	9576.396520	0.018981	0.018350
RS	29	1.074399	2.070001	9945.534470	0.019713	0.019099
RS	30	1.178515	1.978028	10750.538597	0.021309	0.020639
RS	31	1.291862	1.978028	11038.579466	0.021880	0.021294
RS	32	1.415257	1.871720	11893.436043	0.023574	0.022946
RS	33	1.549592	1.871720	12032.014660	0.023849	0.023301
RS	34	1.695836	1.783324	12666.404298	0.025106	0.024523
RS	35	1.855046	1.783324	12585.662430	0.024946	0.024398
RS	36	2.028370	1.724418	12805.587888	0.025382	0.024805
RS	37	2.217060	1.724418	12463.562211	0.024704	0.024111
RS	38	2.422479	1.694486	12209.310257	0.024200	0.023594
RS	39	2.646109	1.694486	11611.598000	0.023015	0.022369
RS	40	2.889565	1.685864	10963.222760	0.021730	0.021103
RS	41	3.154604	1.685864	10160.490665	0.020139	0.019493
RS	42	3.443140	1.689119	9266.889730	0.018368	0.017784
RS	43	3.757257	1.689119	8339.391563	0.016530	0.015967
RS	44	4.099221	1.697694	7345.858149	0.014560	0.014089
RS	45	4.471502	1.697694	6389.178552	0.012664	0.012245
RS	46	4.876788	1.708176	5418.381777	0.010740	0.010419
RS	47	5.318004	1.708176	4528.513524	0.008976	0.008719
RS	48	5.798337	1.718621	3677.977197	0.007290	0.007119
RS	49	6.321253	1.718621	2932.902445	0.005813	0.005698
RS	50	6.890528	1.727654	2265.277403	0.004490	0.004435
RS	51	7.510272	1.727654	1708.654795	0.003387	0.003368
RS	52	8.184959	1.733929	1243.980807	0.002466	0.002478
RS	53	8.919460	1.733929	878.158791	0.001741	0.001768
RS	54	9.719079	1.733717	596.650491	0.001183	0.001218
RS	55	10.589588	1.733717	388.753463	0.000771	0.000806
RS	56	11.537271	1.733717	242.047898	0.000480	0.000511
RS	57	12.568971	1.733717	143.436567	0.000284	0.000309
RS	58	13.692136	1.699573	81.653352	0.000162	0.000179
RS	59	14.914876	1.699573	42.617364	0.000084	0.000096
RS	60	16.246017	1.699573	20.843865	0.000041	0.000048
RS	61	17.695170	1.699573	9.498701	0.000019	0.000022
RS	62	19.272798	1.699573	4.008139	0.000008	0.000010
RS	63	20.990289	1.699573	2.351215	0.000005	0.000006
PA	4+25*2+4+6 0.128672135 0.022565971 20.990289440 0.108311885 2.044665776 3.158340231 3.024575155 2.492015150 2.050680897 1.766241346 1.603547272 1.564366906 1.646853119 1.821589358 2.001544600 2.092583780 2.070000707 1.978027768 1.871719772 1.783324015 1.724418211 1.694486455 1.685864152 1.689119391 1.697693583 1.708175671 1.718621178 1.727653531 1.733928841 1.733717315 1.699572576
//
IT	4463
RD	9
LK	-5440750.985693
QD	-1093.379696 -> -1078.110389
RI	0.0804641395
TR	0.127852	0.022459
MT	21.193071
MM	C_pi: 1.307866, n_recomb: 504314.856302
RS	0	0.000000	0.107343	39471.594831	0.078268	0.196550
RS	1	0.008882	0.107343	39425.552900	0.078176	0.062635
RS	2	0.018553	0.107343	39079.198473	0.077490	0.040516
RS	3	0.029083	0.107343	38414.333194	0.076171	0.035925
RS	4	0.040548	2.264144	1874.055786	0.003716	0.002079
RS	5	0.053031	2.264144	2029.090746	0.004023	0.002459
RS	6	0.066624	3.366904	1478.229134	0.002931	0.001894
RS	7	0.081423	3.366904	1602.431707	0.003177	0.002251
RS	8	0.097537	3.146159	1857.879424	0.003684	0.002735
RS	9	0.115083	3.146159	2011.562494	0.003989	0.003187
RS	10	0.134186	2.557075	2676.330325	0.005307	0.004349
RS	11	0.154987	2.557075	2890.095528	0.005731	0.004826
RS	12	0.177635	2.084506	3821.489654	0.007578	0.006524
RS	13	0.202294	2.084506	4111.012284	0.008152	0.007208
RS	14	0.229144	1.780936	5164.597452	0.010241	0.009213
RS	15	0.258379	1.780936	5529.632772	0.010965	0.010146
RS	16	0.290210	1.603452	6558.947595	0.013006	0.012277
RS	17	0.324869	1.603452	6984.954507	0.013850	0.013405
RS	18	0.362606	1.556000	7647.428850	0.015164	0.014894
RS	19	0.403694	1.556000	8104.097263	0.016070	0.016017
RS	20	0.448433	1.639943	8135.342753	0.016131	0.016228
RS	21	0.497144	1.639943	8592.285320	0.017038	0.017146
RS	22	0.550183	1.827359	8136.769072	0.016134	0.016250
RS	23	0.607932	1.827359	8577.666198	0.017009	0.016943
RS	24	0.670811	2.024294	8154.112973	0.016169	0.016039
RS	25	0.739275	2.024294	8577.126683	0.017007	0.016683
RS	26	0.813819	2.124407	8578.649720	0.017011	0.016609
RS	27	0.894985	2.124407	8983.786399	0.017814	0.017313
RS	28	0.983359	2.098529	9488.552800	0.018815	0.018243
RS	29	1.079584	2.098529	9859.365084	0.019550	0.018994
RS	30	1.184354	1.996786	10707.340322	0.021231	0.020620
RS	31	1.298431	1.996786	10997.849090	0.021808	0.021276
RS	32	1.422640	1.881245	11903.572506	0.023603	0.023029
RS	33	1.557881	1.881245	12042.578728	0.023879	0.023382
RS	34	1.705134	1.787268	12712.297706	0.025207	0.024673
RS	35	1.865467	1.787268	12627.462944	0.025039	0.024540
RS	36	2.040040	1.726854	12853.121367	0.025486	0.024958
RS	37	2.230119	1.726854	12503.212875	0.024792	0.024249
RS	38	2.437080	1.698812	12227.608208	0.024246	0.023689
RS	39	2.662424	1.698812	11622.573932	0.023046	0.022452
RS	40	2.907783	1.694287	10941.958006	0.021697	0.021120
RS	41	3.174935	1.694287	10137.376028	0.020101	0.019506
RS	42	3.465815	1.702649	9216.920535	0.018276	0.017740
RS	43	3.782532	1.702649	8295.236702	0.016449	0.015931
RS	44	4.127379	1.716589	7287.247460	0.014450	0.014018
RS	45	4.502856	1.716589	6342.798220	0.012577	0.012193
RS	46	4.911682	1.732302	5369.078479	0.010646	0.010353
RS	47	5.356821	1.732302	4494.215583	0.008912	0.008676
RS	48	5.841497	1.747579	3647.621025	0.007233	0.007076
RS	49	6.369221	1.747579	2916.075267	0.005782	0.005676
RS	50	6.943819	1.760815	2254.013722	0.004469	0.004419
RS	51	7.569452	1.760815	1706.458822	0.003384	0.003367
RS	52	8.250654	1.770398	1245.485936	0.002470	0.002482
RS	53	8.992361	1.770398	883.619684	0.001752	0.001778
RS	54	9.799946	1.772249	603.035018	0.001196	0.001230
RS	55	10.679261	1.772249	395.407030	0.000784	0.000818
RS	56	11.636677	1.772249	247.866805	0.000491	0.000522
RS	57	12.679131	1.772249	147.957621	0.000293	0.000317
RS	58	13.814176	1.735116	84.966800	0.000168	0.000186
RS	59	15.050035	1.735116	44.684323	0.000089	0.000100
RS	60	16.395664	1.735116	22.032854	0.000044	0.000050
RS	61	17.860812	1.735116	10.128065	0.000020	0.000023
RS	62	19.456095	1.735116	4.313570	0.000009	0.000010
RS	63	21.193071	1.735116	2.569148	0.000005	0.000006
PA	4+25*2+4+6 0.127852193 0.022458583 21.193070767 0.107343192 2.264143812 3.366903589 3.146159456 2.557074965 2.084506368 1.780936217 1.603452458 1.556000350 1.639943434 1.827359478 2.024293936 2.124407308 2.098528521 1.996786073 1.881245483 1.787267962 1.726854176 1.698812455 1.694286833 1.702649086 1.716588668 1.732301801 1.747579116 1.760815155 1.770397824 1.772249428 1.735115644
//
IT	4074
RD	10
LK	-5440721.795608
QD	-1074.321497 -> -1061.486960
RI	0.0793775818
TR	0.127116	0.022366
MT	21.375862
MM	C_pi: 1.313224, n_recomb: 504292.008977
RS	0	0.000000	0.106589	39801.155414	0.078925	0.196035
RS	1	0.008897	0.106589	39729.839167	0.078783	0.062828
RS	2	0.018585	0.106589	39352.990634	0.078036	0.040790
RS	3	0.029135	0.106589	38652.710642	0.076647	0.036368
RS	4	0.040624	2.484874	1705.891376	0.003383	0.001898
RS	5	0.053135	2.484874	1848.187712	0.003665	0.002263
RS	6	0.066759	3.550722	1401.908750	0.002780	0.001817
RS	7	0.081596	3.550722	1520.248955	0.003015	0.002161
RS	8	0.097752	3.245326	1802.623034	0.003575	0.002687
RS	9	0.115345	3.245326	1952.315924	0.003871	0.003125
RS	10	0.134504	2.611203	2624.602789	0.005205	0.004311
RS	11	0.155368	2.611203	2835.046453	0.005622	0.004765
RS	12	0.178087	2.114882	3774.123536	0.007484	0.006485
RS	13	0.202828	2.114882	4061.161695	0.008053	0.007147
RS	14	0.229770	1.795828	5134.652322	0.010182	0.009189
RS	15	0.259109	1.795828	5498.757588	0.010904	0.010103
RS	16	0.291058	1.604890	6571.928475	0.013032	0.012314
RS	17	0.325850	1.604890	6999.251745	0.013879	0.013436
RS	18	0.363737	1.549187	7703.586596	0.015276	0.015005
RS	19	0.404995	1.549187	8162.780808	0.016187	0.016138
RS	20	0.449923	1.633763	8188.330477	0.016237	0.016339
RS	21	0.498848	1.633763	8647.210223	0.017147	0.017275
RS	22	0.552127	1.832711	8133.881729	0.016129	0.016265
RS	23	0.610145	1.832711	8575.281585	0.017005	0.016973
RS	24	0.673325	2.045867	8091.122779	0.016045	0.015950
RS	25	0.742126	2.045867	8513.711354	0.016883	0.016602
RS	26	0.817049	2.154842	8487.899006	0.016831	0.016477
RS	27	0.898636	2.154842	8893.130055	0.017635	0.017183
RS	28	0.987483	2.125736	9410.037979	0.018660	0.018139
RS	29	1.084234	2.125736	9782.552026	0.019399	0.018890
RS	30	1.189593	2.014435	10671.718611	0.021162	0.020597
RS	31	1.304325	2.014435	10964.728498	0.021743	0.021254
RS	32	1.429265	1.889900	11919.935902	0.023637	0.023103
RS	33	1.565321	1.889900	12059.462684	0.023914	0.023454
RS	34	1.713481	1.790455	12764.370742	0.025311	0.024814
RS	35	1.874823	1.790455	12675.534595	0.025135	0.024672
RS	36	2.050519	1.728438	12908.114680	0.025597	0.025103
RS	37	2.241846	1.728438	12550.244607	0.024887	0.024381
RS	38	2.450195	1.702009	12255.261821	0.024302	0.023782
RS	39	2.677080	1.702009	11642.437204	0.023087	0.022533
RS	40	2.924152	1.701201	10931.572388	0.021677	0.021141
RS	41	3.193204	1.701201	10124.077348	0.020076	0.019523
RS	42	3.486194	1.714277	9178.023840	0.018200	0.017703
RS	43	3.805250	1.714277	8260.447484	0.016380	0.015902
RS	44	4.152692	1.733248	7238.115670	0.014353	0.013955
RS	45	4.531045	1.733248	6303.787656	0.012500	0.012146
RS	46	4.943059	1.753969	5326.299241	0.010562	0.010293
RS	47	5.391730	1.753969	4464.400604	0.008853	0.008636
RS	48	5.880318	1.773978	3620.558214	0.007179	0.007036
RS	49	6.412374	1.773978	2901.021279	0.005753	0.005656
RS	50	6.991767	1.791432	2243.576982	0.004449	0.004403
RS	51	7.622707	1.791432	1704.293019	0.003380	0.003365
RS	52	8.309780	1.804408	1246.584129	0.002472	0.002484
RS	53	9.057980	1.804408	888.479120	0.001762	0.001787
RS	54	9.872747	1.808450	608.787379	0.001207	0.001240
RS	55	10.760002	1.808450	401.537227	0.000796	0.000829
RS	56	11.726193	1.808450	253.306371	0.000502	0.000532
RS	57	12.778345	1.808450	152.234444	0.000302	0.000325
RS	58	13.924105	1.768437	88.140037	0.000175	0.000192
RS	59	15.171800	1.768437	46.683675	0.000093	0.000104
RS	60	16.530501	1.768437	23.194553	0.000046	0.000052
RS	61	18.010082	1.768437	10.749334	0.000021	0.000025
RS	62	19.621299	1.768437	4.618298	0.000009	0.000011
RS	63	21.375862	1.768437	2.790511	0.000006	0.000007
PA	4+25*2+4+6 0.127116022 0.022365928 21.375861649 0.106588594 2.484873736 3.550722077 3.245326056 2.611202502 2.114882094 1.795828079 1.604889688 1.549186572 1.633762617 1.832711328 2.045866983 2.154841770 2.125736493 2.014434973 1.889900200 1.790455324 1.728438452 1.702008940 1.701200932 1.714276922 1.733248071 1.753968667 1.773978398 1.791431765 1.804408293 1.808449879 1.768436944
//
IT	4303
RD	11
LK	-5440697.159223
QD	-1058.479030 -> -1047.533032
RI	0.0784571569
TR	0.126446	0.022284
MT	21.543289
MM	C_pi: 1.318314, n_recomb: 504392.594752
RS	0	0.000000	0.105991	40082.009305	0.079466	0.195576
RS	1	0.008910	0.105991	39989.968512	0.079283	0.062999
RS	2	0.018614	0.105991	39587.956266	0.078486	0.041024
RS	3	0.029183	0.105991	38858.314065	0.077040	0.036744
RS	4	0.040694	2.706898	1565.337286	0.003103	0.001747
RS	5	0.053230	2.706898	1696.832796	0.003364	0.002096
RS	6	0.066883	3.711665	1341.882240	0.002660	0.001755
RS	7	0.081752	3.711665	1455.595786	0.002886	0.002090
RS	8	0.097947	3.324906	1761.494831	0.003492	0.002652
RS	9	0.115585	3.324906	1908.238682	0.003783	0.003079
RS	10	0.134794	2.656094	2584.459850	0.005124	0.004282
RS	11	0.155714	2.656094	2792.357825	0.005536	0.004718
RS	12	0.178499	2.142422	3733.500672	0.007402	0.006447
RS	13	0.203314	2.142422	4018.426775	0.007967	0.007093
RS	14	0.230340	1.810920	5105.048922	0.010121	0.009160
RS	15	0.259774	1.810920	5468.200089	0.010841	0.010057
RS	16	0.291830	1.607562	6580.348641	0.013046	0.012338
RS	17	0.326743	1.607562	7008.784413	0.013895	0.013455
RS	18	0.364767	1.543574	7755.038328	0.015375	0.015103
RS	19	0.406179	1.543574	8216.611211	0.016290	0.016245
RS	20	0.451280	1.628046	8240.497757	0.016337	0.016444
RS	21	0.500401	1.628046	8701.315789	0.017251	0.017396
RS	22	0.553898	1.837514	8134.601927	0.016128	0.016281
RS	23	0.612161	1.837514	8576.628858	0.017004	0.017002
RS	24	0.675616	2.066231	8035.119827	0.015930	0.015866
RS	25	0.744725	2.066231	8457.422847	0.016768	0.016526
RS	26	0.819992	2.183947	8405.452959	0.016665	0.016350
RS	27	0.901966	2.183947	8810.838121	0.017468	0.017059
RS	28	0.991243	2.151791	9338.814011	0.018515	0.018037
RS	29	1.088475	2.151791	9713.011173	0.019257	0.018789
RS	30	1.194371	2.031237	10641.144828	0.021097	0.020572
RS	31	1.309702	2.031237	10936.657102	0.021683	0.021228
RS	32	1.435310	1.898016	11939.442696	0.023671	0.023171
RS	33	1.572109	1.898016	12079.604011	0.023949	0.023518
RS	34	1.721097	1.793265	12819.087220	0.025415	0.024945
RS	35	1.883361	1.793265	12726.459353	0.025231	0.024794
RS	36	2.060083	1.729596	12966.789391	0.025708	0.025241
RS	37	2.252551	1.729596	12601.121712	0.024983	0.024506
RS	38	2.462168	1.704541	12288.612018	0.024363	0.023873
RS	39	2.690463	1.704541	11667.883283	0.023133	0.022612
RS	40	2.939100	1.707100	10928.836595	0.021667	0.021164
RS	41	3.209890	1.707100	10117.799433	0.020059	0.019542
RS	42	3.504808	1.724513	9147.602445	0.018136	0.017672
RS	43	3.826004	1.724513	8232.902842	0.016322	0.015878
RS	44	4.175820	1.748182	7196.638300	0.014268	0.013899
RS	45	4.556805	1.748182	6270.779688	0.012432	0.012105
RS	46	4.971736	1.773672	5289.004216	0.010486	0.010238
RS	47	5.423639	1.773672	4438.395408	0.008799	0.008600
RS	48	5.915807	1.798294	3596.380475	0.007130	0.006999
RS	49	6.451829	1.798294	2887.561645	0.005725	0.005636
RS	50	7.035611	1.819959	2233.938986	0.004429	0.004388
RS	51	7.671409	1.819959	1702.223551	0.003375	0.003362
RS	52	8.363859	1.836403	1247.385637	0.002473	0.002486
RS	53	9.118007	1.836403	892.852757	0.001770	0.001795
RS	54	9.939351	1.842753	614.009282	0.001217	0.001249
RS	55	10.833879	1.842753	407.219336	0.000807	0.000839
RS	56	11.808111	1.842753	258.416058	0.000512	0.000541
RS	57	12.869150	1.842753	156.295900	0.000310	0.000333
RS	58	14.024729	1.799976	91.187142	0.000181	0.000198
RS	59	15.283273	1.799976	48.621712	0.000096	0.000107
RS	60	16.653956	1.799976	24.331291	0.000048	0.000055
RS	61	18.146770	1.799976	11.363135	0.000023	0.000026
RS	62	19.772597	1.799976	4.922378	0.000010	0.000011
RS	63	21.543289	1.799976	3.015162	0.000006	0.000007
PA	4+25*2+4+6 0.126445521 0.022284086 21.543288666 0.105991039 2.706897760 3.711664626 3.324905834 2.656094000 2.142421974 1.810919820 1.607562014 1.543573855 1.628046030 1.837513872 2.066230517 2.183946979 2.151790842 2.031237044 1.898015728 1.793264607 1.729596430 1.704541073 1.707099948 1.724512793 1.748181686 1.773671575 1.798293760 1.819959337 1.836403460 1.842753178 1.799976316
//
IT	4085
RD	12
LK	-5440676.088608
QD	-1045.030141 -> -1035.600344
RI	0.0776622448
TR	0.125829	0.022211
MT	21.698282
MM	C_pi: 1.323199, n_recomb: 504589.483651
RS	0	0.000000	0.105516	40323.763886	0.079914	0.195158
RS	1	0.008923	0.105516	40214.730781	0.079698	0.063152
RS	2	0.018641	0.105516	39791.913493	0.078860	0.041227
RS	3	0.029227	0.105516	39037.843298	0.077366	0.037067
RS	4	0.040757	2.930254	1446.108763	0.002866	0.001618
RS	5	0.053317	2.930254	1568.330634	0.003108	0.001951
RS	6	0.066996	3.851781	1294.238019	0.002565	0.001706
RS	7	0.081897	3.851781	1404.274556	0.002783	0.002032
RS	8	0.098126	3.387626	1731.289502	0.003431	0.002628
RS	9	0.115804	3.387626	1875.897568	0.003718	0.003045
RS	10	0.135060	2.693277	2553.368556	0.005060	0.004259
RS	11	0.156033	2.693277	2759.333152	0.005468	0.004681
RS	12	0.178878	2.167698	3698.158613	0.007329	0.006411
RS	13	0.203761	2.167698	3981.265838	0.007890	0.007043
RS	14	0.230864	1.826249	5075.637587	0.010059	0.009125
RS	15	0.260385	1.826249	5437.809024	0.010777	0.010007
RS	16	0.292541	1.611297	6584.867669	0.013050	0.012350
RS	17	0.327566	1.611297	7014.243307	0.013901	0.013463
RS	18	0.365715	1.538933	7802.686527	0.015463	0.015190
RS	19	0.407269	1.538933	8266.524139	0.016383	0.016340
RS	20	0.452531	1.622634	8292.470595	0.016434	0.016544
RS	21	0.501830	1.622634	8755.240781	0.017351	0.017511
RS	22	0.555529	1.841672	8139.143780	0.016130	0.016299
RS	23	0.614019	1.841672	8581.917296	0.017008	0.017033
RS	24	0.677728	2.085348	7985.739281	0.015826	0.015789
RS	25	0.747121	2.085348	8407.883494	0.016663	0.016455
RS	26	0.822706	2.211750	8330.518249	0.016509	0.016231
RS	27	0.905035	2.211750	8736.104026	0.017313	0.016941
RS	28	0.994709	2.176775	9273.919142	0.018379	0.017939
RS	29	1.092385	2.176775	9649.765803	0.019124	0.018690
RS	30	1.198776	2.047327	10614.507535	0.021036	0.020545
RS	31	1.314661	2.047327	10912.507001	0.021627	0.021200
RS	32	1.440884	1.905757	11960.766961	0.023704	0.023231
RS	33	1.578371	1.905757	12101.675637	0.023983	0.023575
RS	34	1.728124	1.795893	12874.812667	0.025515	0.025068
RS	35	1.891239	1.795893	12778.649469	0.025325	0.024908
RS	36	2.068909	1.730557	13027.302207	0.025818	0.025372
RS	37	2.262431	1.730557	12654.113176	0.025078	0.024623
RS	38	2.473220	1.706677	12325.731733	0.024427	0.023960
RS	39	2.702817	1.706677	11697.169084	0.023182	0.022687
RS	40	2.952900	1.712285	10931.932408	0.021665	0.021188
RS	41	3.225296	1.712285	10116.968910	0.020050	0.019562
RS	42	3.521998	1.733677	9124.127092	0.018082	0.017647
RS	43	3.845172	1.733677	8211.357109	0.016273	0.015857
RS	44	4.197183	1.761718	7161.695509	0.014193	0.013850
RS	45	4.580601	1.761718	6242.943201	0.012372	0.012068
RS	46	4.998230	1.791733	5256.539286	0.010417	0.010189
RS	47	5.453122	1.791733	4415.789033	0.008751	0.008567
RS	48	5.948603	1.820839	3574.833246	0.007085	0.006964
RS	49	6.488293	1.820839	2875.601696	0.005699	0.005618
RS	50	7.076137	1.846699	2225.104430	0.004410	0.004373
RS	51	7.716431	1.846699	1700.321212	0.003370	0.003359
RS	52	8.413856	1.866666	1247.993825	0.002473	0.002486
RS	53	9.173510	1.866666	896.842180	0.001777	0.001802
RS	54	10.000944	1.875441	618.785941	0.001226	0.001258
RS	55	10.902206	1.875441	412.516059	0.000818	0.000849
RS	56	11.883883	1.875441	263.236949	0.000522	0.000550
RS	57	12.953152	1.875441	160.165908	0.000317	0.000340
RS	58	14.117826	1.830017	94.119814	0.000187	0.000203
RS	59	15.386419	1.830017	50.503538	0.000100	0.000111
RS	60	16.768203	1.830017	25.444869	0.000050	0.000057
RS	61	18.273278	1.830017	11.969889	0.000024	0.000027
RS	62	19.912643	1.830017	5.225790	0.000010	0.000012
RS	63	21.698282	1.830017	3.242925	0.000006	0.000008
PA	4+25*2+4+6 0.125828873 0.022210597 21.698282266 0.105516262 2.930254205 3.851780871 3.387625787 2.693276621 2.167698065 1.826248918 1.611296623 1.538933165 1.622633577 1.841672293 2.085348415 2.211749931 2.176775253 2.047326917 1.905757478 1.795893170 1.730557247 1.706677081 1.712285184 1.733677457 1.761717650 1.791733466 1.820838973 1.846698738 1.866666456 1.875440565 1.830016769
//
IT	4003
RD	13
LK	-5440657.899227
QD	-1033.425433 -> -1025.240296
RI	0.0769661983
TR	0.125258	0.022144
MT	21.842689
MM	C_pi: 1.327880, n_recomb: 504850.368542
RS	0	0.000000	0.105133	40534.681392	0.080290	0.194776
RS	1	0.008934	0.105133	40411.552011	0.080047	0.063291
RS	2	0.018666	0.105133	39971.317063	0.079175	0.041404
RS	3	0.029268	0.105133	39196.657476	0.077640	0.037349
RS	4	0.040816	3.155156	1343.550047	0.002661	0.001507
RS	5	0.053397	3.155156	1457.710829	0.002887	0.001825
RS	6	0.067101	3.972876	1256.203754	0.002488	0.001666
RS	7	0.082030	3.972876	1363.306633	0.002700	0.001985
RS	8	0.098293	3.435971	1709.565314	0.003386	0.002612
RS	9	0.116008	3.435971	1852.673116	0.003670	0.003022
RS	10	0.135306	2.724041	2529.297644	0.005010	0.004242
RS	11	0.156328	2.724041	2733.805364	0.005415	0.004652
RS	12	0.179229	2.191127	3666.867250	0.007263	0.006377
RS	13	0.204175	2.191127	3948.376937	0.007821	0.006997
RS	14	0.231350	1.841811	5046.136537	0.009995	0.009085
RS	15	0.260952	1.841811	5407.286661	0.010711	0.009955
RS	16	0.293200	1.615923	6585.808795	0.013045	0.012353
RS	17	0.328328	1.615923	7015.958344	0.013897	0.013461
RS	18	0.366595	1.535079	7846.859008	0.015543	0.015268
RS	19	0.408280	1.535079	8312.848404	0.016466	0.016426
RS	20	0.453690	1.617401	8344.293575	0.016528	0.016642
RS	21	0.503156	1.617401	8809.013938	0.017449	0.017622
RS	22	0.557042	1.845148	8147.072798	0.016138	0.016320
RS	23	0.615742	1.845148	8590.681785	0.017016	0.017065
RS	24	0.679686	2.103213	7942.161174	0.015732	0.015718
RS	25	0.749343	2.103213	8364.241148	0.016568	0.016390
RS	26	0.825223	2.238255	8262.067342	0.016365	0.016118
RS	27	0.907883	2.238255	8667.872356	0.017169	0.016830
RS	28	0.997926	2.200721	9214.249266	0.018251	0.017845
RS	29	1.096015	2.200721	9591.683863	0.018999	0.018595
RS	30	1.202867	2.062759	10590.646443	0.020978	0.020517
RS	31	1.319264	2.062759	10891.086286	0.021573	0.021170
RS	32	1.446061	1.913200	11982.559251	0.023735	0.023285
RS	33	1.584185	1.913200	12124.306784	0.024016	0.023625
RS	34	1.734650	1.798434	12929.944523	0.025611	0.025181
RS	35	1.898557	1.798434	12830.517670	0.025414	0.025014
RS	36	2.077108	1.731437	13087.850573	0.025924	0.025494
RS	37	2.271610	1.731437	12707.486973	0.025171	0.024734
RS	38	2.483489	1.708564	12364.731503	0.024492	0.024043
RS	39	2.714297	1.708564	11728.537063	0.023232	0.022759
RS	40	2.965725	1.716934	10939.025045	0.021668	0.021213
RS	41	3.239616	1.716934	10119.942952	0.020045	0.019583
RS	42	3.537977	1.741972	9105.972653	0.018037	0.017625
RS	43	3.862992	1.741972	8194.426143	0.016231	0.015840
RS	44	4.217045	1.774071	7132.004751	0.014127	0.013805
RS	45	4.602728	1.774071	6219.259109	0.012319	0.012035
RS	46	5.022869	1.808371	5228.052164	0.010356	0.010143
RS	47	5.480544	1.808371	4395.967609	0.008707	0.008537
RS	48	5.979108	1.841820	3555.479156	0.007043	0.006932
RS	49	6.522214	1.841820	2864.871676	0.005675	0.005600
RS	50	7.113841	1.871837	2216.929000	0.004391	0.004359
RS	51	7.758323	1.871837	1698.524740	0.003364	0.003356
RS	52	8.460383	1.895383	1248.393735	0.002473	0.002486
RS	53	9.225165	1.895383	900.459213	0.001784	0.001808
RS	54	10.058273	1.906690	623.139848	0.001234	0.001265
RS	55	10.965810	1.906690	417.446864	0.000827	0.000857
RS	56	11.954426	1.906690	267.782076	0.000530	0.000558
RS	57	13.031365	1.906690	163.851299	0.000325	0.000347
RS	58	14.204517	1.858741	96.939842	0.000192	0.000208
RS	59	15.482478	1.858741	52.329044	0.000104	0.000115
RS	60	16.874612	1.858741	26.534532	0.000053	0.000059
RS	61	18.391119	1.858741	12.568849	0.000025	0.000028
RS	62	20.043110	1.858741	5.528022	0.000011	0.000013
RS	63	21.842689	1.858741	3.473323	0.000007	0.000008
PA	4+25*2+4+6 0.125258296 0.022143917 21.842689026 0.105133473 3.155156223 3.972876346 3.435971473 2.724040935 2.191126526 1.841811402 1.615923099 1.535079139 1.617400828 1.845148120 2.103213295 2.238255258 2.200721159 2.062758855 1.913200026 1.798433956 1.731437317 1.708563893 1.716934228 1.741971556 1.774070621 1.808370944 1.841819865 1.871837381 1.895383399 1.906690276 1.858740911
//
IT	4189
RD	14
LK	-5440642.086983
QD	-1023.295756 -> -1016.147889
RI	0.0763497711
TR	0.124727	0.022083
MT	21.978255
MM	C_pi: 1.332371, n_recomb: 505152.173536
RS	0	0.000000	0.104820	40721.050251	0.080611	0.194422
RS	1	0.008945	0.104820	40586.083266	0.080344	0.063417
RS	2	0.018689	0.104820	40131.077342	0.079444	0.041562
RS	3	0.029306	0.104820	39338.831470	0.077875	0.037596
RS	4	0.040872	3.381804	1254.278253	0.002483	0.001409
RS	5	0.053472	3.381804	1361.357801	0.002695	0.001713
RS	6	0.067199	4.077208	1225.615816	0.002426	0.001634
RS	7	0.082155	4.077208	1330.364930	0.002634	0.001947
RS	8	0.098448	3.472097	1694.538571	0.003355	0.002603
RS	9	0.116198	3.472097	1836.650826	0.003636	0.003006
RS	10	0.135536	2.749432	2510.759289	0.004970	0.004229
RS	11	0.156604	2.749432	2714.186919	0.005373	0.004631
RS	12	0.179556	2.213022	3638.751035	0.007203	0.006344
RS	13	0.204562	2.213022	3918.834342	0.007758	0.006954
RS	14	0.231804	1.857622	5016.335980	0.009930	0.009042
RS	15	0.261482	1.857622	5376.412727	0.010643	0.009901
RS	16	0.293815	1.621337	6583.389544	0.013032	0.012349
RS	17	0.329041	1.621337	7014.152567	0.013885	0.013452
RS	18	0.367417	1.531905	7887.710375	0.015615	0.015339
RS	19	0.409225	1.531905	8355.738832	0.016541	0.016503
RS	20	0.454774	1.612301	8395.851642	0.016620	0.016736
RS	21	0.504396	1.612301	8862.507530	0.017544	0.017730
RS	22	0.558457	1.847960	8157.958769	0.016150	0.016344
RS	23	0.617353	1.847960	8602.470214	0.017029	0.017099
RS	24	0.681518	2.119865	7903.688641	0.015646	0.015653
RS	25	0.751422	2.119865	8325.777965	0.016482	0.016331
RS	26	0.827578	2.263512	8199.258228	0.016231	0.016012
RS	27	0.910547	2.263512	8605.285642	0.017035	0.016725
RS	28	1.000936	2.223690	9158.959896	0.018131	0.017755
RS	29	1.099411	2.223690	9537.907187	0.018881	0.018504
RS	30	1.206693	2.077599	10568.757362	0.020922	0.020488
RS	31	1.323572	2.077599	10871.573102	0.021521	0.021140
RS	32	1.450905	1.920414	12003.944480	0.023763	0.023333
RS	33	1.589628	1.920414	12146.607612	0.024045	0.023670
RS	34	1.740759	1.800960	12983.486371	0.025702	0.025287
RS	35	1.905407	1.800960	12881.070706	0.025499	0.025111
RS	36	2.084784	1.732331	13147.243791	0.026026	0.025609
RS	37	2.280204	1.732331	12760.095837	0.025260	0.024837
RS	38	2.493104	1.710321	12404.323110	0.024556	0.024121
RS	39	2.725048	1.710321	11760.785923	0.023282	0.022827
RS	40	2.977738	1.721196	10948.812968	0.021674	0.021238
RS	41	3.253029	1.721196	10125.554758	0.020045	0.019603
RS	42	3.552945	1.749569	9091.949669	0.017998	0.017607
RS	43	3.879687	1.749569	8181.097211	0.016195	0.015825
RS	44	4.235655	1.785427	7106.620188	0.014068	0.013766
RS	45	4.623463	1.785427	6198.975789	0.012272	0.012006
RS	46	5.045959	1.823773	5202.906866	0.010300	0.010102
RS	47	5.506245	1.823773	4378.473449	0.008668	0.008509
RS	48	6.007703	1.861424	3537.979228	0.007004	0.006902
RS	49	6.554014	1.861424	2855.164267	0.005652	0.005584
RS	50	7.149190	1.895565	2209.286551	0.004374	0.004344
RS	51	7.797602	1.895565	1696.782657	0.003359	0.003352
RS	52	8.504013	1.922732	1248.582368	0.002472	0.002486
RS	53	9.273609	1.922732	903.720962	0.001789	0.001813
RS	54	10.112043	1.936671	627.095676	0.001241	0.001271
RS	55	11.025471	1.936671	422.031939	0.000835	0.000865
RS	56	12.020603	1.936671	272.064742	0.000539	0.000565
RS	57	13.104744	1.936671	167.359103	0.000331	0.000353
RS	58	14.285859	1.886331	99.648920	0.000197	0.000214
RS	59	15.572619	1.886331	54.098302	0.000107	0.000118
RS	60	16.974475	1.886331	27.599742	0.000055	0.000061
RS	61	18.501722	1.886331	13.159429	0.000026	0.000030
RS	62	20.165576	1.886331	5.828655	0.000012	0.000013
RS	63	21.978255	1.886331	3.705953	0.000007	0.000009
PA	4+25*2+4+6 0.124726525 0.022082664 21.978254646 0.104820408 3.381803991 4.077207940 3.472096735 2.749432137 2.213021576 1.857621991 1.621336858 1.531905262 1.612301410 1.847960074 2.119865410 2.263511583 2.223689849 2.077599413 1.920414489 1.800960328 1.732330837 1.710321215 1.721196370 1.749568560 1.785426557 1.823773319 1.861424120 1.895565015 1.922731722 1.936671421 1.886330510
//
IT	3718
RD	15
LK	-5440628.258082
QD	-1014.364899 -> -1008.090996
RI	0.0757968452
TR	0.124229	0.022026
MT	22.105923
MM	C_pi: 1.336690, n_recomb: 505485.746664
RS	0	0.000000	0.104564	40886.708250	0.080886	0.194093
RS	1	0.008955	0.104564	40741.807723	0.080599	0.063534
RS	2	0.018711	0.104564	40274.262910	0.079674	0.041702
RS	3	0.029341	0.104564	39466.963718	0.078077	0.037815
RS	4	0.040923	3.610550	1175.750702	0.002326	0.001324
RS	5	0.053542	3.610550	1276.550492	0.002525	0.001614
RS	6	0.067291	4.166636	1200.970726	0.002376	0.001608
RS	7	0.082271	4.166636	1303.831487	0.002579	0.001917
RS	8	0.098593	3.497968	1684.860064	0.003333	0.002599
RS	9	0.116376	3.497968	1826.381306	0.003613	0.002998
RS	10	0.135752	2.770352	2496.648550	0.004939	0.004220
RS	11	0.156863	2.770352	2699.298169	0.005340	0.004614
RS	12	0.179864	2.233654	3613.200407	0.007148	0.006312
RS	13	0.204924	2.233654	3891.994156	0.007700	0.006914
RS	14	0.232229	1.873660	4986.299995	0.009864	0.008996
RS	15	0.261979	1.873660	5345.256814	0.010574	0.009845
RS	16	0.294392	1.627446	6578.002256	0.013013	0.012337
RS	17	0.329709	1.627446	7009.234788	0.013866	0.013436
RS	18	0.368187	1.529319	7925.606042	0.015679	0.015402
RS	19	0.410112	1.529319	8395.573614	0.016609	0.016573
RS	20	0.455790	1.607300	8447.260592	0.016711	0.016829
RS	21	0.505559	1.607300	8915.838932	0.017638	0.017834
RS	22	0.559784	1.850124	8171.667203	0.016166	0.016371
RS	23	0.618865	1.850124	8617.142300	0.017047	0.017135
RS	24	0.683236	2.135349	7869.917819	0.015569	0.015595
RS	25	0.753372	2.135349	8292.084524	0.016404	0.016277
RS	26	0.829788	2.287549	8141.652081	0.016107	0.015912
RS	27	0.913047	2.287549	8547.905911	0.016910	0.016626
RS	28	1.003761	2.245708	9107.706028	0.018018	0.017669
RS	29	1.102598	2.245708	9488.093027	0.018770	0.018417
RS	30	1.210286	2.091869	10548.643966	0.020868	0.020458
RS	31	1.327617	2.091869	10853.765370	0.021472	0.021109
RS	32	1.455454	1.927413	12024.804242	0.023789	0.023376
RS	33	1.594739	1.927413	12168.442992	0.024073	0.023711
RS	34	1.746495	1.803490	13035.228626	0.025788	0.025384
RS	35	1.911842	1.803490	12930.084985	0.025580	0.025201
RS	36	2.091994	1.733268	13205.139499	0.026124	0.025717
RS	37	2.288278	1.733268	12811.597605	0.025345	0.024933
RS	38	2.502138	1.712000	12444.023062	0.024618	0.024196
RS	39	2.735149	1.712000	11793.456185	0.023331	0.022891
RS	40	2.989025	1.725146	10960.712202	0.021684	0.021263
RS	41	3.265635	1.725146	10133.276195	0.020047	0.019624
RS	42	3.567014	1.756566	9081.437069	0.017966	0.017592
RS	43	3.895380	1.756566	8170.844976	0.016164	0.015813
RS	44	4.253150	1.795897	7085.010524	0.014016	0.013731
RS	45	4.642957	1.795897	6181.680769	0.012229	0.011980
RS	46	5.067669	1.838058	5180.735968	0.010249	0.010064
RS	47	5.530413	1.838058	4363.056806	0.008631	0.008484
RS	48	6.034593	1.879766	3522.155508	0.006968	0.006874
RS	49	6.583921	1.879766	2846.387807	0.005631	0.005568
RS	50	7.182439	1.917985	2202.144462	0.004356	0.004330
RS	51	7.834551	1.917985	1695.102631	0.003353	0.003348
RS	52	8.545058	1.948810	1248.587449	0.002470	0.002484
RS	53	9.319188	1.948810	906.662298	0.001794	0.001817
RS	54	10.162638	1.965491	630.683525	0.001248	0.001277
RS	55	11.081615	1.965491	426.295683	0.000843	0.000872
RS	56	12.082883	1.965491	276.101716	0.000546	0.000572
RS	57	13.173810	1.965491	170.699182	0.000338	0.000359
RS	58	14.362426	1.912883	102.251871	0.000202	0.000218
RS	59	15.657477	1.912883	55.812953	0.000110	0.000121
RS	60	17.068494	1.912883	28.640702	0.000057	0.000063
RS	61	18.605863	1.912883	13.741372	0.000027	0.000031
RS	62	20.280897	1.912883	6.127402	0.000012	0.000014
RS	63	22.105923	1.912883	3.940475	0.000008	0.000009
PA	4+25*2+4+6 0.124229312 0.022026067 22.105922596 0.104564398 3.610550243 4.166635608 3.497967527 2.770352265 2.233653842 1.873659982 1.627446002 1.529319401 1.607299563 1.850124242 2.135349314 2.287549262 2.245707766 2.091869119 1.927413375 1.803490249 1.733267566 1.711999606 1.725145724 1.756566327 1.795896554 1.838058073 1.879766295 1.917985204 1.948810032 1.965491288 1.912883050
//
IT	4493
RD	16
LK	-5440616.104967
QD	-1006.424698 -> -1000.892940
RI	0.0752969187
TR	0.123763	0.021973
MT	22.226490
MM	C_pi: 1.340839, n_recomb: 505839.672215
RS	0	0.000000	0.104353	41035.183983	0.081123	0.193786
RS	1	0.008964	0.104353	40881.889731	0.080820	0.063643
RS	2	0.018731	0.104353	40403.617331	0.079874	0.041829
RS	3	0.029374	0.104353	39583.325735	0.078253	0.038010
RS	4	0.040972	3.842041	1105.932455	0.002186	0.001247
RS	5	0.053608	3.842041	1201.107913	0.002374	0.001525
RS	6	0.067378	4.243060	1181.055216	0.002335	0.001587
RS	7	0.082381	4.243060	1282.399445	0.002535	0.001891
RS	8	0.098730	3.515141	1679.527452	0.003320	0.002599
RS	9	0.116544	3.515141	1820.787159	0.003600	0.002995
RS	10	0.135955	2.787457	2486.147876	0.004915	0.004213
RS	11	0.157106	2.787457	2688.265730	0.005314	0.004603
RS	12	0.180152	2.253215	3589.720116	0.007097	0.006280
RS	13	0.205265	2.253215	3867.332251	0.007645	0.006876
RS	14	0.232629	1.889913	4955.985377	0.009798	0.008948
RS	15	0.262446	1.889913	5313.773649	0.010505	0.009787
RS	16	0.294935	1.634160	6569.926395	0.012988	0.012320
RS	17	0.330337	1.634160	7001.493371	0.013841	0.013414
RS	18	0.368912	1.527247	7960.709843	0.015738	0.015460
RS	19	0.410945	1.527247	8432.518793	0.016670	0.016635
RS	20	0.456746	1.602375	8498.427025	0.016801	0.016920
RS	21	0.506653	1.602375	8968.906934	0.017731	0.017936
RS	22	0.561033	1.851677	8187.854445	0.016187	0.016400
RS	23	0.620287	1.851677	8634.340167	0.017069	0.017174
RS	24	0.684854	2.149710	7840.356555	0.015500	0.015542
RS	25	0.755208	2.149710	8262.656874	0.016335	0.016228
RS	26	0.831868	2.310406	8088.703898	0.015991	0.015819
RS	27	0.915400	2.310406	8495.182434	0.016794	0.016533
RS	28	1.006420	2.266795	9060.062013	0.017911	0.017586
RS	29	1.105600	2.266795	9441.812408	0.018666	0.018333
RS	30	1.213669	2.105588	10529.963503	0.020817	0.020428
RS	31	1.331426	2.105588	10837.311821	0.021424	0.021077
RS	32	1.459738	1.934211	12044.838013	0.023812	0.023415
RS	33	1.599552	1.934211	12189.497603	0.024098	0.023746
RS	34	1.751899	1.806032	13084.845890	0.025868	0.025475
RS	35	1.917903	1.806032	12977.220364	0.025655	0.025285
RS	36	2.098787	1.734265	13261.094932	0.026216	0.025817
RS	37	2.295885	1.734265	12861.549044	0.025426	0.025023
RS	38	2.510651	1.713636	12483.254779	0.024678	0.024266
RS	39	2.744669	1.713636	11825.996729	0.023379	0.022952
RS	40	2.999664	1.728844	10974.050958	0.021695	0.021287
RS	41	3.277516	1.728844	10142.496303	0.020051	0.019644
RS	42	3.580275	1.763044	9073.779782	0.017938	0.017580
RS	43	3.910173	1.763044	8163.104888	0.016138	0.015803
RS	44	4.269644	1.805577	7066.603197	0.013970	0.013699
RS	45	4.661337	1.805577	6166.917793	0.012191	0.011956
RS	46	5.088141	1.851328	5161.138587	0.010203	0.010029
RS	47	5.553203	1.851328	4349.430600	0.008598	0.008461
RS	48	6.059954	1.896948	3507.793349	0.006935	0.006847
RS	49	6.612130	1.896948	2838.414127	0.005611	0.005553
RS	50	7.213802	1.939197	2195.430236	0.004340	0.004317
RS	51	7.869408	1.939197	1693.460082	0.003348	0.003344
RS	52	8.583783	1.973712	1248.413079	0.002468	0.002482
RS	53	9.362193	1.973712	909.300853	0.001798	0.001820
RS	54	10.210380	1.993229	633.927795	0.001253	0.001282
RS	55	11.134598	1.993229	430.256882	0.000851	0.000879
RS	56	12.141662	1.993229	279.905137	0.000553	0.000579
RS	57	13.239000	1.993229	173.877998	0.000344	0.000365
RS	58	14.434702	1.938469	104.751247	0.000207	0.000223
RS	59	15.737586	1.938469	57.473222	0.000114	0.000124
RS	60	17.157260	1.938469	29.656789	0.000059	0.000065
RS	61	18.704194	1.938469	14.313964	0.000028	0.000032
RS	62	20.389794	1.938469	6.423739	0.000013	0.000014
RS	63	22.226490	1.938469	4.176353	0.000008	0.000009
PA	4+25*2+4+6 0.123763042 0.021973500 22.226489700 0.104353440 3.842040843 4.243060113 3.515140853 2.787456663 2.253215269 1.889913273 1.634160185 1.527246729 1.602374547 1.851676928 2.149710202 2.310405644 2.266794687 2.105588472 1.934210760 1.806032324 1.734265135 1.713636378 1.728844195 1.763044295 1.805576737 1.851327593 1.896948283 1.939197204 1.973712012 1.993229230 1.938468515
//
IT	3985
RD	17
LK	-5440605.378011
QD	-999.315365 -> -994.417745
RI	0.0748418391
TR	0.123324	0.021924
MT	22.340780
MM	C_pi: 1.344832, n_recomb: 506205.513612
RS	0	0.000000	0.104179	41168.969320	0.081329	0.193497
RS	1	0.008973	0.104179	41008.566619	0.081012	0.063744
RS	2	0.018751	0.104179	40521.082436	0.080049	0.041945
RS	3	0.029406	0.104179	39689.526498	0.078406	0.038186
RS	4	0.041017	4.076319	1043.432926	0.002061	0.001178
RS	5	0.053670	4.076319	1133.540322	0.002239	0.001444
RS	6	0.067459	4.308013	1164.991734	0.002301	0.001570
RS	7	0.082485	4.308013	1265.123448	0.002499	0.001871
RS	8	0.098859	3.525119	1677.688176	0.003314	0.002603
RS	9	0.116702	3.525119	1818.951551	0.003593	0.002996
RS	10	0.136146	2.801365	2478.563784	0.004896	0.004209
RS	11	0.157335	2.801365	2680.348638	0.005295	0.004594
RS	12	0.180425	2.271805	3568.031678	0.007049	0.006250
RS	13	0.205587	2.271805	3844.555234	0.007595	0.006841
RS	14	0.233007	1.906322	4925.522902	0.009730	0.008899
RS	15	0.262887	1.906322	5282.102387	0.010435	0.009728
RS	16	0.295448	1.641393	6559.487213	0.012958	0.012297
RS	17	0.330930	1.641393	6991.265961	0.013811	0.013387
RS	18	0.369597	1.525630	7993.183325	0.015790	0.015512
RS	19	0.411733	1.525630	8466.739874	0.016726	0.016692
RS	20	0.457649	1.597521	8549.261786	0.016889	0.017009
RS	21	0.507686	1.597521	9021.617344	0.017822	0.018035
RS	22	0.562213	1.852675	8206.179808	0.016211	0.016433
RS	23	0.621631	1.852675	8653.711952	0.017095	0.017214
RS	24	0.686382	2.163028	7814.505633	0.015437	0.015493
RS	25	0.756942	2.163028	8236.986419	0.016272	0.016184
RS	26	0.833834	2.332149	8039.901415	0.015883	0.015730
RS	27	0.917625	2.332149	8446.600351	0.016686	0.016445
RS	28	1.008934	2.287008	9015.598134	0.017810	0.017507
RS	29	1.108436	2.287008	9398.637351	0.018567	0.018254
RS	30	1.216867	2.118785	10512.499787	0.020767	0.020397
RS	31	1.335027	2.118785	10821.992944	0.021379	0.021046
RS	32	1.463788	1.940820	12063.929080	0.023832	0.023449
RS	33	1.604104	1.940820	12209.641462	0.024120	0.023778
RS	34	1.757010	1.808597	13132.191191	0.025942	0.025558
RS	35	1.923635	1.808597	13022.313953	0.025725	0.025362
RS	36	2.105212	1.735338	13314.880579	0.026303	0.025912
RS	37	2.303081	1.735338	12909.710179	0.025503	0.025108
RS	38	2.518704	1.715262	12521.659807	0.024736	0.024333
RS	39	2.753675	1.715262	11858.056596	0.023425	0.023009
RS	40	3.009729	1.732341	10988.376268	0.021707	0.021311
RS	41	3.288758	1.732341	10152.794339	0.020057	0.019664
RS	42	3.592824	1.769075	9068.464410	0.017915	0.017570
RS	43	3.924174	1.769075	8157.432238	0.016115	0.015795
RS	44	4.285254	1.814555	7050.938914	0.013929	0.013671
RS	45	4.678734	1.814555	6154.318732	0.012158	0.011935
RS	46	5.107519	1.863677	5143.782649	0.010161	0.009998
RS	47	5.574779	1.863677	4337.355287	0.008568	0.008439
RS	48	6.083965	1.913069	3494.706566	0.006904	0.006823
RS	49	6.638839	1.913069	2831.130467	0.005593	0.005539
RS	50	7.243501	1.959294	2189.082391	0.004324	0.004304
RS	51	7.902417	1.959294	1691.832657	0.003342	0.003339
RS	52	8.620457	1.997526	1248.060049	0.002466	0.002480
RS	53	9.402926	1.997526	911.648963	0.001801	0.001823
RS	54	10.255603	2.019971	636.844595	0.001258	0.001286
RS	55	11.184789	2.019971	433.928931	0.000857	0.000885
RS	56	12.197349	2.019971	283.483976	0.000560	0.000585
RS	57	13.300765	2.019971	176.900357	0.000349	0.000370
RS	58	14.503187	1.963191	107.147825	0.000212	0.000227
RS	59	15.813500	1.963191	59.079073	0.000117	0.000127
RS	60	17.241384	1.963191	30.647634	0.000061	0.000067
RS	61	18.797390	1.963191	14.876812	0.000029	0.000033
RS	62	20.493013	1.963191	6.717381	0.000013	0.000015
RS	63	22.340780	1.963191	4.413299	0.000009	0.000010
PA	4+25*2+4+6 0.123324112 0.021924350 22.340780371 0.104179263 4.076318731 4.308012720 3.525118972 2.801365024 2.271804962 1.906321749 1.641392982 1.525630018 1.597521164 1.852674660 2.163028060 2.332148819 2.287008447 2.118785348 1.940819987 1.808596928 1.735338222 1.715262254 1.732341203 1.769075054 1.814554891 1.863677489 1.913068800 1.959293765 1.997526482 2.019970972 1.963190632
//
IT	3713
RD	18
LK	-5440595.870186
QD	-992.911762 -> -988.558903
RI	0.0744249094
TR	0.122911	0.021878
MT	22.449186
MM	C_pi: 1.348663, n_recomb: 506576.285276
RS	0	0.000000	0.104034	41290.487304	0.081509	0.193225
RS	1	0.008981	0.104034	41124.003382	0.081180	0.063839
RS	2	0.018769	0.104034	40628.527227	0.080202	0.042050
RS	3	0.029436	0.104034	39787.105166	0.078541	0.038345
RS	4	0.041060	4.313704	987.071910	0.001949	0.001116
RS	5	0.053729	4.313704	1072.581276	0.002117	0.001371
RS	6	0.067536	4.362891	1152.078502	0.002274	0.001557
RS	7	0.082582	4.362891	1251.246798	0.002470	0.001854
RS	8	0.098980	3.528972	1678.750723	0.003314	0.002610
RS	9	0.116851	3.528972	1820.237904	0.003593	0.003001
RS	10	0.136327	2.812570	2473.342356	0.004882	0.004207
RS	11	0.157552	2.812570	2674.954173	0.005280	0.004589
RS	12	0.180683	2.289538	3547.822150	0.007004	0.006221
RS	13	0.205891	2.289538	3823.331411	0.007547	0.006807
RS	14	0.233363	1.922884	4894.848272	0.009663	0.008848
RS	15	0.263303	1.922884	5250.174945	0.010364	0.009669
RS	16	0.295932	1.649095	6546.815813	0.012924	0.012271
RS	17	0.331491	1.649095	6978.686191	0.013776	0.013356
RS	18	0.370244	1.524425	8023.077560	0.015838	0.015559
RS	19	0.412477	1.524425	8498.286493	0.016776	0.016742
RS	20	0.458503	1.592740	8599.589836	0.016976	0.017097
RS	21	0.508663	1.592740	9073.786575	0.017912	0.018131
RS	22	0.563328	1.853166	8226.292688	0.016239	0.016467
RS	23	0.622902	1.853166	8674.894367	0.017125	0.017256
RS	24	0.687827	2.175360	7791.928109	0.015382	0.015450
RS	25	0.758583	2.175360	8214.626173	0.016216	0.016145
RS	26	0.835693	2.352824	7994.791446	0.015782	0.015647
RS	27	0.919729	2.352824	8401.702391	0.016585	0.016363
RS	28	1.011312	2.306371	8973.983726	0.017715	0.017432
RS	29	1.111120	2.306371	9358.236894	0.018473	0.018178
RS	30	1.219892	2.131471	10496.039053	0.020720	0.020367
RS	31	1.338434	2.131471	10807.591306	0.021335	0.021015
RS	32	1.467621	1.947235	12081.978390	0.023850	0.023480
RS	33	1.608411	1.947235	12228.762438	0.024140	0.023807
RS	34	1.761846	1.811170	13177.179918	0.026012	0.025636
RS	35	1.929060	1.811170	13065.261702	0.025791	0.025434
RS	36	2.111293	1.736479	13366.317210	0.026386	0.026000
RS	37	2.309892	1.736479	12955.888823	0.025575	0.025186
RS	38	2.526327	1.716883	12558.949142	0.024792	0.024395
RS	39	2.762201	1.716883	11889.348819	0.023470	0.023063
RS	40	3.019258	1.735662	11003.288590	0.021721	0.021335
RS	41	3.299403	1.735662	10163.800665	0.020064	0.019683
RS	42	3.604707	1.774699	9065.067850	0.017895	0.017562
RS	43	3.937432	1.774699	8153.458927	0.016095	0.015789
RS	44	4.300039	1.822885	7037.631485	0.013893	0.013647
RS	45	4.695211	1.822885	6143.573838	0.012128	0.011917
RS	46	5.125875	1.875170	5128.386374	0.010124	0.009970
RS	47	5.595218	1.875170	4326.628338	0.008541	0.008420
RS	48	6.106712	1.928189	3482.744259	0.006875	0.006800
RS	49	6.664145	1.928189	2824.446485	0.005576	0.005526
RS	50	7.271641	1.978334	2183.048844	0.004309	0.004291
RS	51	7.933697	1.978334	1690.203045	0.003337	0.003335
RS	52	8.655214	2.020308	1247.531850	0.002463	0.002478
RS	53	9.441530	2.020308	913.720444	0.001804	0.001826
RS	54	10.298467	2.045768	639.451136	0.001262	0.001290
RS	55	11.232366	2.045768	437.326363	0.000863	0.000890
RS	56	12.250140	2.045768	286.848430	0.000566	0.000591
RS	57	13.359321	2.045768	179.772281	0.000355	0.000375
RS	58	14.568120	1.987086	109.444784	0.000216	0.000232
RS	59	15.885482	1.987086	60.631322	0.000120	0.000130
RS	60	17.321158	1.987086	31.613059	0.000062	0.000069
RS	61	18.885774	1.987086	15.429489	0.000030	0.000034
RS	62	20.590909	1.987086	7.007962	0.000014	0.000016
RS	63	22.449186	1.987086	4.650897	0.000009	0.000010
PA	4+25*2+4+6 0.122910540 0.021878309 22.449185757 0.104033909 4.313704082 4.362891222 3.528971613 2.812569671 2.289538273 1.922883821 1.649094525 1.524425316 1.592740374 1.853165844 2.175359624 2.352824150 2.306370818 2.131470870 1.947235242 1.811170348 1.736479308 1.716882515 1.735661902 1.774699074 1.822885491 1.875169779 1.928188657 1.978334067 2.020308492 2.045768283 1.987086205
//
IT	4650
RD	19
LK	-5440587.412587
QD	-987.117203 -> -983.234291
RI	0.0740414591
TR	0.122519	0.021835
MT	22.552560
MM	C_pi: 1.352348, n_recomb: 506944.662236
RS	0	0.000000	0.103912	41401.484307	0.081669	0.192969
RS	1	0.008989	0.103912	41229.757922	0.081330	0.063928
RS	2	0.018786	0.103912	40727.290672	0.080339	0.042146
RS	3	0.029464	0.103912	39877.154110	0.078662	0.038490
RS	4	0.041101	4.554661	935.885485	0.001846	0.001060
RS	5	0.053785	4.554661	1017.195871	0.002007	0.001304
RS	6	0.067609	4.408936	1141.765599	0.002252	0.001546
RS	7	0.082675	4.408936	1240.176760	0.002446	0.001841
RS	8	0.099096	3.527821	1682.150594	0.003318	0.002619
RS	9	0.116993	3.527821	1824.038929	0.003598	0.003009
RS	10	0.136498	2.821412	2470.114516	0.004873	0.004206
RS	11	0.157757	2.821412	2671.688412	0.005270	0.004587
RS	12	0.180927	2.306453	3528.948558	0.006961	0.006193
RS	13	0.206180	2.306453	3803.511115	0.007503	0.006775
RS	14	0.233702	1.939517	4864.145695	0.009595	0.008796
RS	15	0.263699	1.939517	5218.187204	0.010293	0.009610
RS	16	0.296392	1.657199	6532.157138	0.012885	0.012241
RS	17	0.332024	1.657199	6964.008469	0.013737	0.013321
RS	18	0.370859	1.523588	8050.517065	0.015880	0.015602
RS	19	0.413184	1.523588	8527.285779	0.016821	0.016788
RS	20	0.459315	1.588048	8649.220444	0.017061	0.017183
RS	21	0.509592	1.588048	9125.217146	0.018000	0.018226
RS	22	0.564388	1.853213	8247.851000	0.016270	0.016504
RS	23	0.624110	1.853213	8697.534814	0.017157	0.017300
RS	24	0.689201	2.186787	7772.186609	0.015331	0.015411
RS	25	0.760142	2.186787	8195.130009	0.016166	0.016110
RS	26	0.837461	2.372508	7952.923680	0.015688	0.015569
RS	27	0.921730	2.372508	8360.034996	0.016491	0.016286
RS	28	1.013573	2.324939	8934.861233	0.017625	0.017360
RS	29	1.113673	2.324939	9320.254453	0.018385	0.018105
RS	30	1.222770	2.143687	10480.339023	0.020674	0.020337
RS	31	1.341675	2.143687	10793.863486	0.021292	0.020985
RS	32	1.471267	1.953485	12098.815078	0.023866	0.023507
RS	33	1.612509	1.953485	12246.682738	0.024158	0.023832
RS	34	1.766447	1.813774	13219.643716	0.026077	0.025708
RS	35	1.934223	1.813774	13105.885662	0.025853	0.025500
RS	36	2.117080	1.737708	13415.204615	0.026463	0.026082
RS	37	2.316374	1.737708	12999.876055	0.025644	0.025260
RS	38	2.533583	1.718529	12594.823810	0.024845	0.024454
RS	39	2.770316	1.718529	11919.579346	0.023513	0.023114
RS	40	3.028330	1.738853	11018.413800	0.021735	0.021358
RS	41	3.309537	1.738853	10175.165667	0.020072	0.019702
RS	42	3.616021	1.779984	9063.165613	0.017878	0.017556
RS	43	3.950056	1.779984	8150.814345	0.016078	0.015784
RS	44	4.314117	1.830649	7026.302170	0.013860	0.013625
RS	45	4.710903	1.830649	6134.374904	0.012101	0.011900
RS	46	5.143357	1.885897	5114.662591	0.010089	0.009944
RS	47	5.614685	1.885897	4317.037791	0.008516	0.008402
RS	48	6.128380	1.942405	3471.738854	0.006848	0.006778
RS	49	6.688251	1.942405	2818.255207	0.005559	0.005514
RS	50	7.298449	1.996416	2177.261999	0.004295	0.004279
RS	51	7.963499	1.996416	1688.539688	0.003331	0.003330
RS	52	8.688330	2.042150	1246.821513	0.002459	0.002475
RS	53	9.478316	2.042150	915.519742	0.001806	0.001828
RS	54	10.339314	2.070718	641.755225	0.001266	0.001293
RS	55	11.277708	2.070718	440.457319	0.000869	0.000895
RS	56	12.300454	2.070718	290.004623	0.000572	0.000596
RS	57	13.415136	2.070718	182.497362	0.000360	0.000380
RS	58	14.630016	2.010253	111.643273	0.000220	0.000236
RS	59	15.954103	2.010253	62.130083	0.000123	0.000133
RS	60	17.397212	2.010253	32.552745	0.000064	0.000071
RS	61	18.970043	2.010253	15.971607	0.000032	0.000035
RS	62	20.684256	2.010253	7.295183	0.000014	0.000016
RS	63	22.552560	2.010253	4.888820	0.000010	0.000011
PA	4+25*2+4+6 0.122518802 0.021834801 22.552560137 0.103911702 4.554660576 4.408936464 3.527820615 2.821411793 2.306452553 1.939516890 1.657199430 1.523588288 1.588048320 1.853213119 2.186787473 2.372507570 2.324938947 2.143686555 1.953485070 1.813773771 1.737708087 1.718528765 1.738853236 1.779983646 1.830649360 1.885896792 1.942404914 1.996416069 2.042149989 2.070717507 2.010253103
//
IT	4164
RD	20
LK	-5440579.859612
QD	-981.846655 -> -978.370913
RI	0.0736856416
TR	0.122148	0.021794
MT	22.651055
MM	C_pi: 1.355896, n_recomb: 507312.537589
RS	0	0.000000	0.103810	41503.022029	0.081810	0.192725
RS	1	0.008997	0.103810	41326.816564	0.081462	0.064013
RS	2	0.018802	0.103810	40818.269726	0.080460	0.042235
RS	3	0.029491	0.103810	39960.467834	0.078769	0.038622
RS	4	0.041140	4.799634	889.124252	0.001753	0.001008
RS	5	0.053838	4.799634	966.578923	0.001905	0.001242
RS	6	0.067678	4.447594	1133.545107	0.002234	0.001538
RS	7	0.082763	4.447594	1231.365013	0.002427	0.001830
RS	8	0.099206	3.522544	1687.493901	0.003326	0.002630
RS	9	0.117127	3.522544	1829.930439	0.003607	0.003019
RS	10	0.136661	2.828308	2468.510775	0.004866	0.004206
RS	11	0.157953	2.828308	2670.156001	0.005263	0.004587
RS	12	0.181159	2.322658	3511.233089	0.006921	0.006165
RS	13	0.206454	2.322658	3784.906814	0.007461	0.006744
RS	14	0.234024	1.956208	4833.508230	0.009528	0.008744
RS	15	0.264075	1.956208	5186.239190	0.010223	0.009551
RS	16	0.296829	1.665656	6515.826289	0.012844	0.012208
RS	17	0.332530	1.665656	6947.562367	0.013695	0.013283
RS	18	0.371443	1.523097	8075.674993	0.015919	0.015640
RS	19	0.413856	1.523097	8553.919145	0.016861	0.016829
RS	20	0.460086	1.583444	8698.228021	0.017146	0.017267
RS	21	0.510474	1.583444	9175.988560	0.018087	0.018318
RS	22	0.565396	1.852863	8270.746702	0.016303	0.016542
RS	23	0.625258	1.852863	8721.525725	0.017192	0.017345
RS	24	0.690506	2.197373	7755.086859	0.015287	0.015376
RS	25	0.761625	2.197373	8178.305308	0.016121	0.016079
RS	26	0.839141	2.391242	7914.134946	0.015600	0.015496
RS	27	0.923631	2.391242	8321.441996	0.016403	0.016213
RS	28	1.015723	2.342739	8898.172881	0.017540	0.017291
RS	29	1.116099	2.342739	9284.642894	0.018302	0.018036
RS	30	1.225506	2.155429	10465.564549	0.020629	0.020308
RS	31	1.344756	2.155429	10780.979864	0.021251	0.020955
RS	32	1.474734	1.959551	12114.759657	0.023880	0.023532
RS	33	1.616405	1.959551	12263.714096	0.024174	0.023855
RS	34	1.770822	1.816379	13259.975323	0.026138	0.025774
RS	35	1.939132	1.816379	13144.551895	0.025910	0.025562
RS	36	2.122583	1.739004	13461.833765	0.026536	0.026159
RS	37	2.322539	1.739004	13041.933277	0.025708	0.025329
RS	38	2.540484	1.720190	12629.455900	0.024895	0.024509
RS	39	2.778036	1.720190	11948.894244	0.023553	0.023162
RS	40	3.036960	1.741920	11033.773577	0.021749	0.021380
RS	41	3.319177	1.741920	10186.904029	0.020080	0.019721
RS	42	3.626785	1.784949	9062.682358	0.017864	0.017552
RS	43	3.962067	1.784949	8149.438631	0.016064	0.015781
RS	44	4.327513	1.837881	7016.837825	0.013831	0.013606
RS	45	4.725836	1.837881	6126.644536	0.012077	0.011886
RS	46	5.159994	1.895898	5102.531992	0.010058	0.009920
RS	47	5.633212	1.895898	4308.543493	0.008493	0.008386
RS	48	6.149003	1.955759	3461.664819	0.006824	0.006758
RS	49	6.711197	1.955759	2812.561400	0.005544	0.005502
RS	50	7.323969	2.013576	2171.743594	0.004281	0.004267
RS	51	7.991869	2.013576	1686.877136	0.003325	0.003325
RS	52	8.719858	2.063084	1245.966881	0.002456	0.002471
RS	53	9.513340	2.063084	917.083873	0.001808	0.001829
RS	54	10.378209	2.094842	643.790992	0.001269	0.001295
RS	55	11.320885	2.094842	443.347045	0.000874	0.000900
RS	56	12.348370	2.094842	292.969473	0.000577	0.000601
RS	57	13.468293	2.094842	185.085794	0.000365	0.000385
RS	58	14.688970	2.032727	113.748101	0.000224	0.000239
RS	59	16.019466	2.032727	63.577678	0.000125	0.000136
RS	60	17.469661	2.032727	33.467642	0.000066	0.000072
RS	61	19.050323	2.032727	16.503466	0.000033	0.000036
RS	62	20.773190	2.032727	7.579097	0.000015	0.000017
RS	63	22.651055	2.032727	5.127019	0.000010	0.000011
PA	4+25*2+4+6 0.122147891 0.021793695 22.651055095 0.103810176 4.799634471 4.447594379 3.522543566 2.828308077 2.322658140 1.956208289 1.665656303 1.523097171 1.583444298 1.852863182 2.197373385 2.391241894 2.342738906 2.155429467 1.959550961 1.816378773 1.739004023 1.720189807 1.741920262 1.784948906 1.837880643 1.895898425 1.955758559 2.013575721 2.063084160 2.094842036 2.032726741
//
IT	3600
RD	21
LK	-5440573.092777
QD	-977.030658 -> -973.908974
RI	0.0733552997
TR	0.121796	0.021755
MT	22.745066
MM	C_pi: 1.359305, n_recomb: 507673.334002
RS	0	0.000000	0.103725	41596.419331	0.081935	0.192494
RS	1	0.009004	0.103725	41416.337479	0.081581	0.064093
RS	2	0.018818	0.103725	40902.439175	0.080568	0.042318
RS	3	0.029516	0.103725	40037.817766	0.078865	0.038743
RS	4	0.041177	5.048623	846.234669	0.001667	0.000960
RS	5	0.053888	5.048623	920.136012	0.001812	0.001185
RS	6	0.067744	4.479601	1127.112101	0.002220	0.001532
RS	7	0.082847	4.479601	1224.482640	0.002412	0.001821
RS	8	0.099310	3.513809	1694.452229	0.003338	0.002643
RS	9	0.117255	3.513809	1837.558693	0.003620	0.003031
RS	10	0.136816	2.833484	2468.276123	0.004862	0.004208
RS	11	0.158138	2.833484	2670.084033	0.005259	0.004588
RS	12	0.181380	2.338148	3494.589877	0.006884	0.006139
RS	13	0.206715	2.338148	3767.428049	0.007421	0.006716
RS	14	0.234331	1.972894	4803.016450	0.009461	0.008692
RS	15	0.264433	1.972894	5154.415993	0.010153	0.009492
RS	16	0.297245	1.674409	6497.967806	0.012800	0.012172
RS	17	0.333012	1.674409	6929.495855	0.013650	0.013242
RS	18	0.371999	1.522911	8098.600367	0.015952	0.015675
RS	19	0.414496	1.522911	8578.233261	0.016897	0.016865
RS	20	0.460819	1.578932	8746.410061	0.017228	0.017350
RS	21	0.511314	1.578932	9225.888895	0.018173	0.018407
RS	22	0.566354	1.852155	8294.667982	0.016339	0.016581
RS	23	0.626351	1.852155	8746.543153	0.017229	0.017392
RS	24	0.691749	2.207181	7740.214980	0.015246	0.015344
RS	25	0.763036	2.207181	8163.726837	0.016081	0.016051
RS	26	0.840741	2.409084	7878.000792	0.015518	0.015426
RS	27	0.925442	2.409084	8285.492274	0.016321	0.016145
RS	28	1.017769	2.359805	8863.581422	0.017459	0.017225
RS	29	1.118410	2.359805	9251.062570	0.018222	0.017970
RS	30	1.228111	2.166721	10451.460799	0.020587	0.020279
RS	31	1.347690	2.166721	10768.682727	0.021212	0.020926
RS	32	1.478036	1.965434	12129.669060	0.023893	0.023554
RS	33	1.620117	1.965434	12279.703446	0.024188	0.023875
RS	34	1.774991	1.818984	13298.009442	0.026194	0.025836
RS	35	1.943809	1.818984	13181.083962	0.025964	0.025619
RS	36	2.127827	1.740362	13506.027785	0.026604	0.026230
RS	37	2.328413	1.740362	13081.871215	0.025768	0.025393
RS	38	2.547059	1.721871	12662.573286	0.024942	0.024562
RS	39	2.785392	1.721871	11977.023084	0.023592	0.023207
RS	40	3.045183	1.744881	11049.035144	0.021764	0.021401
RS	41	3.328366	1.744881	10198.702289	0.020089	0.019738
RS	42	3.637045	1.789627	9063.257395	0.017853	0.017549
RS	43	3.973516	1.789627	8149.012585	0.016052	0.015778
RS	44	4.340282	1.844623	7008.912006	0.013806	0.013589
RS	45	4.740071	1.844623	6120.113176	0.012055	0.011873
RS	46	5.175855	1.905228	5091.744373	0.010030	0.009899
RS	47	5.650876	1.905228	4300.956753	0.008472	0.008371
RS	48	6.168667	1.968307	3452.371136	0.006800	0.006739
RS	49	6.733077	1.968307	2807.264904	0.005530	0.005491
RS	50	7.348305	2.029866	2166.433056	0.004267	0.004255
RS	51	8.018927	2.029866	1685.183584	0.003319	0.003321
RS	52	8.749929	2.083164	1244.953665	0.002452	0.002468
RS	53	9.546748	2.083164	918.410651	0.001809	0.001831
RS	54	10.415310	2.118192	645.563006	0.001272	0.001297
RS	55	11.362074	2.118192	446.000875	0.000879	0.000904
RS	56	12.394082	2.118192	295.747124	0.000583	0.000606
RS	57	13.519009	2.118192	187.540001	0.000369	0.000389
RS	58	14.745221	2.054532	115.760980	0.000228	0.000243
RS	59	16.081837	2.054532	64.974054	0.000128	0.000138
RS	60	17.538797	2.054532	34.357078	0.000068	0.000074
RS	61	19.126938	2.054532	17.024366	0.000034	0.000037
RS	62	20.858069	2.054532	7.859191	0.000015	0.000017
RS	63	22.745066	2.054532	5.364933	0.000011	0.000012
PA	4+25*2+4+6 0.121796006 0.021754736 22.745065822 0.103724688 5.048622925 4.479601165 3.513809232 2.833484166 2.338148050 1.972894087 1.674408903 1.522911246 1.578932149 1.852154603 2.207180824 2.409084260 2.359804918 2.166720755 1.965433860 1.818984053 1.740362288 1.721871320 1.744880564 1.789626716 1.844622994 1.905228064 1.968307333 2.029865587 2.083164080 2.118191539 2.054531777
//
IT	5031
RD	22
LK	-5440567.011284
QD	-972.618118 -> -969.805299
RI	0.0730470774
TR	0.121461	0.021718
MT	22.835183
MM	C_pi: 1.362597, n_recomb: 508027.431960
RS	0	0.000000	0.103653	41682.532138	0.082048	0.192274
RS	1	0.009010	0.103653	41499.117174	0.081687	0.064168
RS	2	0.018833	0.103653	40980.522502	0.080666	0.042395
RS	3	0.029540	0.103653	40109.841350	0.078952	0.038854
RS	4	0.041213	5.302462	806.641696	0.001588	0.000916
RS	5	0.053936	5.302462	877.248326	0.001727	0.001132
RS	6	0.067807	4.506009	1122.142632	0.002209	0.001527
RS	7	0.082927	4.506009	1219.180131	0.002400	0.001814
RS	8	0.099410	3.502382	1702.698453	0.003352	0.002657
RS	9	0.117378	3.502382	1846.571693	0.003635	0.003046
RS	10	0.136964	2.837175	2469.221711	0.004860	0.004211
RS	11	0.158316	2.837175	2671.271317	0.005258	0.004591
RS	12	0.181591	2.352984	3478.931873	0.006848	0.006114
RS	13	0.206964	2.352984	3750.984516	0.007383	0.006688
RS	14	0.234623	1.989551	4772.782242	0.009395	0.008640
RS	15	0.264774	1.989551	5122.838627	0.010084	0.009433
RS	16	0.297642	1.683432	6478.793229	0.012753	0.012134
RS	17	0.333472	1.683432	6910.031782	0.013602	0.013199
RS	18	0.372530	1.523013	8119.468945	0.015982	0.015706
RS	19	0.415107	1.523013	8600.412633	0.016929	0.016897
RS	20	0.461521	1.574530	8793.755844	0.017310	0.017431
RS	21	0.512116	1.574530	9274.911196	0.018257	0.018495
RS	22	0.567271	1.851158	8319.421327	0.016376	0.016622
RS	23	0.627396	1.851158	8772.392884	0.017268	0.017439
RS	24	0.692937	2.216294	7727.350559	0.015210	0.015316
RS	25	0.764385	2.216294	8151.174913	0.016045	0.016026
RS	26	0.842270	2.426107	7844.327672	0.015441	0.015361
RS	27	0.927173	2.426107	8251.997570	0.016243	0.016080
RS	28	1.019727	2.376193	8830.979169	0.017383	0.017162
RS	29	1.120620	2.376193	9219.415036	0.018147	0.017907
RS	30	1.230604	2.177594	10438.073581	0.020546	0.020250
RS	31	1.350497	2.177594	10757.025140	0.021174	0.020897
RS	32	1.481194	1.971157	12143.680822	0.023904	0.023574
RS	33	1.623668	1.971157	12294.788386	0.024201	0.023894
RS	34	1.778979	1.821599	13333.973254	0.026247	0.025894
RS	35	1.948284	1.821599	13215.695340	0.026014	0.025672
RS	36	2.132844	1.741797	13547.946467	0.026668	0.026298
RS	37	2.334034	1.741797	13119.834595	0.025825	0.025453
RS	38	2.553353	1.723589	12694.290088	0.024987	0.024611
RS	39	2.792433	1.723589	12004.061054	0.023629	0.023249
RS	40	3.053055	1.747763	11064.201269	0.021779	0.021422
RS	41	3.337161	1.747763	10210.557186	0.020098	0.019756
RS	42	3.646866	1.794061	9064.804178	0.017843	0.017548
RS	43	3.984477	1.794061	8149.464050	0.016041	0.015777
RS	44	4.352508	1.850935	7002.407598	0.013784	0.013574
RS	45	4.753701	1.850935	6114.694751	0.012036	0.011862
RS	46	5.191043	1.913950	5082.215641	0.010004	0.009879
RS	47	5.667792	1.913950	4294.225927	0.008453	0.008357
RS	48	6.187498	1.980123	3443.812886	0.006779	0.006722
RS	49	6.754032	1.980123	2802.349295	0.005516	0.005480
RS	50	7.371614	2.045359	2161.327284	0.004254	0.004244
RS	51	8.044843	2.045359	1683.471791	0.003314	0.003316
RS	52	8.778734	2.102459	1243.803692	0.002448	0.002464
RS	53	9.578751	2.102459	919.523511	0.001810	0.001831
RS	54	10.450854	2.140833	647.092933	0.001274	0.001299
RS	55	11.401537	2.140833	448.435700	0.000883	0.000908
RS	56	12.437882	2.140833	298.349277	0.000587	0.000610
RS	57	13.567607	2.140833	189.867165	0.000374	0.000393
RS	58	14.799125	2.075741	117.685329	0.000232	0.000247
RS	59	16.141609	2.075741	66.320780	0.000131	0.000141
RS	60	17.605057	2.075741	35.221612	0.000069	0.000076
RS	61	19.200370	2.075741	17.534408	0.000035	0.000038
RS	62	20.939427	2.075741	8.135415	0.000016	0.000018
RS	63	22.835183	2.075741	5.602417	0.000011	0.000012
PA	4+25*2+4+6 0.121460765 0.021717542 22.835182681 0.103653491 5.302462142 4.506009031 3.502382221 2.837175400 2.352983678 1.989550992 1.683431852 1.523012912 1.574529604 1.851157939 2.216294126 2.426107451 2.376192953 2.177593868 1.971156822 1.821598707 1.741796718 1.723589372 1.747762695 1.794061204 1.850934895 1.913950414 1.980122891 2.045359250 2.102458522 2.140832931 2.075741174
//
IT	3892
RD	23
LK	-5440561.526332
QD	-968.555381 -> -966.012974
RI	0.0727582769
TR	0.121141	0.021682
MT	22.921552
MM	C_pi: 1.365763, n_recomb: 508370.043613
RS	0	0.000000	0.103593	41762.333030	0.082149	0.192064
RS	1	0.009017	0.103593	41576.004181	0.081783	0.064240
RS	2	0.018847	0.103593	41053.227958	0.080755	0.042466
RS	3	0.029563	0.103593	40177.092566	0.079031	0.038958
RS	4	0.041246	5.561296	769.962098	0.001515	0.000875
RS	5	0.053982	5.561296	837.503741	0.001647	0.001083
RS	6	0.067867	4.527646	1118.368049	0.002200	0.001523
RS	7	0.083004	4.527646	1215.167178	0.002390	0.001809
RS	8	0.099505	3.488688	1712.027696	0.003368	0.002672
RS	9	0.117494	3.488688	1856.748483	0.003652	0.003061
RS	10	0.137106	2.839575	2471.138701	0.004861	0.004215
RS	11	0.158486	2.839575	2673.493893	0.005259	0.004595
RS	12	0.181793	2.367177	3464.161695	0.006814	0.006089
RS	13	0.207202	2.367177	3735.472844	0.007348	0.006663
RS	14	0.234903	2.006127	4742.856089	0.009330	0.008588
RS	15	0.265101	2.006127	5091.560243	0.010015	0.009375
RS	16	0.298022	1.692649	6458.527882	0.012704	0.012094
RS	17	0.333912	1.692649	6889.402541	0.013552	0.013154
RS	18	0.373038	1.523375	8138.280096	0.016009	0.015734
RS	19	0.415691	1.523375	8620.452789	0.016957	0.016925
RS	20	0.462191	1.570237	8840.095141	0.017389	0.017510
RS	21	0.512884	1.570237	9322.877108	0.018339	0.018580
RS	22	0.568148	1.849896	8344.775592	0.016415	0.016664
RS	23	0.628394	1.849896	8798.833933	0.017308	0.017487
RS	24	0.694074	2.224749	7716.208523	0.015178	0.015291
RS	25	0.765675	2.224749	8140.355504	0.016013	0.016004
RS	26	0.843733	2.442352	7812.782755	0.015368	0.015299
RS	27	0.928829	2.442352	8220.618944	0.016171	0.016019
RS	28	1.021599	2.391922	8800.107364	0.017310	0.017102
RS	29	1.122733	2.391922	9189.439092	0.018076	0.017847
RS	30	1.232987	2.188056	10425.213338	0.020507	0.020223
RS	31	1.353183	2.188056	10745.814826	0.021138	0.020870
RS	32	1.484216	1.976711	12156.701020	0.023913	0.023592
RS	33	1.627065	1.976711	12308.866128	0.024212	0.023911
RS	34	1.782794	1.824208	13367.786782	0.026295	0.025948
RS	35	1.952565	1.824208	13248.292395	0.026060	0.025722
RS	36	2.137645	1.743283	13587.542935	0.026728	0.026361
RS	37	2.339413	1.743283	13155.752856	0.025878	0.025509
RS	38	2.559375	1.725335	12724.411798	0.025030	0.024657
RS	39	2.799171	1.725335	12029.809413	0.023663	0.023289
RS	40	3.060589	1.750571	11078.994676	0.021793	0.021442
RS	41	3.345579	1.750571	10222.208407	0.020108	0.019772
RS	42	3.656266	1.798267	9067.035858	0.017836	0.017547
RS	43	3.994969	1.798267	8150.538713	0.016033	0.015776
RS	44	4.364212	1.856841	6997.062556	0.013764	0.013562
RS	45	4.766749	1.856841	6110.173086	0.012019	0.011852
RS	46	5.205584	1.922104	5073.733726	0.009980	0.009862
RS	47	5.683988	1.922104	4288.193337	0.008435	0.008345
RS	48	6.205530	1.991244	3435.873380	0.006759	0.006705
RS	49	6.774099	1.991244	2797.738758	0.005503	0.005470
RS	50	7.393936	2.060097	2156.377201	0.004242	0.004233
RS	51	8.069664	2.060097	1681.718481	0.003308	0.003311
RS	52	8.806322	2.121002	1242.512110	0.002444	0.002460
RS	53	9.609404	2.121002	920.426654	0.001811	0.001832
RS	54	10.484901	2.162794	648.390628	0.001275	0.001300
RS	55	11.439341	2.162794	450.660464	0.000886	0.000911
RS	56	12.479842	2.162794	300.782660	0.000592	0.000614
RS	57	13.614166	2.162794	192.071604	0.000378	0.000397
RS	58	14.850771	2.096389	119.523100	0.000235	0.000250
RS	59	16.198881	2.096389	67.618755	0.000133	0.000143
RS	60	17.668550	2.096389	36.061546	0.000071	0.000077
RS	61	19.270739	2.096389	18.033627	0.000035	0.000039
RS	62	21.017397	2.096389	8.407720	0.000017	0.000018
RS	63	22.921552	2.096389	5.839367	0.000011	0.000013
PA	4+25*2+4+6 0.121141316 0.021682021 22.921551561 0.103593093 5.561295574 4.527645760 3.488687680 2.839575393 2.367176852 2.006126536 1.692648716 1.523374574 1.570236563 1.849895677 2.224748617 2.442352053 2.391922051 2.188056360 1.976710814 1.824208000 1.743283408 1.725335027 1.750571246 1.798266720 1.856841217 1.922103964 1.991243634 2.060096570 2.121002326 2.162794019 2.096388823
//
IT	4357
RD	24
LK	-5440556.564965
QD	-964.807157 -> -962.502246
RI	0.0724873581
TR	0.120836	0.021648
MT	23.004553
MM	C_pi: 1.368807, n_recomb: 508697.593607
RS	0	0.000000	0.103540	41836.874905	0.082243	0.191863
RS	1	0.009023	0.103540	41647.933484	0.081872	0.064309
RS	2	0.018861	0.103540	41121.354917	0.080837	0.042534
RS	3	0.029586	0.103540	40240.219483	0.079104	0.039054
RS	4	0.041278	5.825617	735.828228	0.001446	0.000837
RS	5	0.054026	5.825617	800.506461	0.001574	0.001037
RS	6	0.067924	4.545161	1115.585460	0.002193	0.001521
RS	7	0.083077	4.545161	1212.224719	0.002383	0.001805
RS	8	0.099596	3.473227	1722.203220	0.003386	0.002688
RS	9	0.117606	3.473227	1867.834000	0.003672	0.003078
RS	10	0.137241	2.840939	2473.782227	0.004863	0.004219
RS	11	0.158648	2.840939	2676.489508	0.005261	0.004601
RS	12	0.181986	2.380704	3450.258519	0.006783	0.006066
RS	13	0.207431	2.380704	3720.871896	0.007315	0.006638
RS	14	0.235171	2.022611	4713.214267	0.009265	0.008537
RS	15	0.265414	2.022611	5060.556623	0.009948	0.009318
RS	16	0.298386	1.702042	6437.213413	0.012654	0.012053
RS	17	0.334333	1.702042	6867.650678	0.013500	0.013107
RS	18	0.373524	1.523972	8155.090233	0.016031	0.015758
RS	19	0.416251	1.523972	8638.410117	0.016981	0.016950
RS	20	0.462834	1.566056	8885.318224	0.017467	0.017587
RS	21	0.513620	1.566056	9369.672490	0.018419	0.018663
RS	22	0.568988	1.848408	8370.490415	0.016455	0.016707
RS	23	0.629352	1.848408	8825.618367	0.017349	0.017535
RS	24	0.695163	2.232612	7706.475398	0.015149	0.015268
RS	25	0.766912	2.232612	8130.947724	0.015984	0.015985
RS	26	0.845136	2.457876	7783.072669	0.015300	0.015240
RS	27	0.930418	2.457876	8191.059518	0.016102	0.015961
RS	28	1.023394	2.407038	8770.714444	0.017242	0.017045
RS	29	1.124761	2.407038	9160.883518	0.018009	0.017790
RS	30	1.235274	2.198135	10412.721500	0.020469	0.020196
RS	31	1.355758	2.198135	10734.894044	0.021103	0.020843
RS	32	1.487115	1.982106	12168.662180	0.023921	0.023608
RS	33	1.630323	1.982106	12321.865101	0.024222	0.023926
RS	34	1.786454	1.826811	13399.439890	0.026341	0.025998
RS	35	1.956673	1.826811	13278.852469	0.026104	0.025768
RS	36	2.142252	1.744826	13624.735365	0.026784	0.026419
RS	37	2.344575	1.744826	13189.536078	0.025928	0.025562
RS	38	2.565154	1.727114	12752.829758	0.025070	0.024700
RS	39	2.805637	1.727114	12054.152725	0.023696	0.023326
RS	40	3.067819	1.753320	11093.248081	0.021807	0.021461
RS	41	3.353658	1.753320	10233.493540	0.020117	0.019788
RS	42	3.665290	1.802269	9069.739666	0.017829	0.017548
RS	43	4.005040	1.802269	8152.046852	0.016025	0.015777
RS	44	4.375447	1.862383	6992.657464	0.013746	0.013551
RS	45	4.779276	1.862383	6106.369269	0.012004	0.011844
RS	46	5.219544	1.929734	5066.142904	0.009959	0.009846
RS	47	5.699538	1.929734	4282.741965	0.008419	0.008334
RS	48	6.222843	2.001718	3428.459212	0.006740	0.006690
RS	49	6.793368	2.001718	2793.371716	0.005491	0.005460
RS	50	7.415371	2.074128	2151.541487	0.004230	0.004222
RS	51	8.093500	2.074128	1679.902799	0.003302	0.003306
RS	52	8.832818	2.138842	1241.072958	0.002440	0.002456
RS	53	9.638846	2.138842	921.121311	0.001811	0.001832
RS	54	10.517603	2.184121	649.460669	0.001277	0.001301
RS	55	11.475653	2.184121	452.680028	0.000890	0.000914
RS	56	12.520150	2.184121	303.051021	0.000596	0.000618
RS	57	13.658894	2.184121	194.155586	0.000382	0.000400
RS	58	14.900389	2.116490	121.276406	0.000238	0.000253
RS	59	16.253907	2.116490	68.868109	0.000135	0.000145
RS	60	17.729556	2.116490	36.876272	0.000072	0.000079
RS	61	19.338357	2.116490	18.521324	0.000036	0.000040
RS	62	21.092323	2.116490	8.675573	0.000017	0.000019
RS	63	23.004553	2.116490	6.075160	0.000012	0.000013
PA	4+25*2+4+6 0.120836073 0.021647955 23.004552823 0.103540287 5.825616966 4.545161320 3.473226777 2.840938886 2.380703887 2.022610593 1.702041953 1.523971676 1.566055559 1.848408458 2.232611584 2.457876228 2.407037857 2.198134957 1.982106080 1.826810591 1.744826231 1.727113713 1.753320037 1.802269438 1.862383004 1.929734081 2.001718269 2.074128181 2.138841929 2.184121314 2.116489630
//
IT	4264
RD	25
LK	-5440552.062986
QD	-961.339889 -> -959.244212
RI	0.0722311295
TR	0.120544	0.021615
MT	23.084410
MM	C_pi: 1.371758, n_recomb: 509018.363056
RS	0	0.000000	0.103498	41905.764659	0.082327	0.191671
RS	1	0.009029	0.103498	41714.623140	0.081951	0.064375
RS	2	0.018874	0.103498	41184.741581	0.080910	0.042597
RS	3	0.029607	0.103498	40299.186891	0.079170	0.039143
RS	4	0.041309	6.095498	704.013699	0.001383	0.000802
RS	5	0.054069	6.095498	766.013398	0.001505	0.000994
RS	6	0.067980	4.559342	1113.618792	0.002188	0.001520
RS	7	0.083147	4.559342	1210.162688	0.002377	0.001802
RS	8	0.099684	3.456480	1733.068425	0.003405	0.002704
RS	9	0.117713	3.456480	1879.659867	0.003693	0.003095
RS	10	0.137371	2.841402	2477.120689	0.004866	0.004224
RS	11	0.158804	2.841402	2680.225447	0.005265	0.004607
RS	12	0.182172	2.393676	3437.158626	0.006753	0.006044
RS	13	0.207650	2.393676	3707.116231	0.007283	0.006615
RS	14	0.235428	2.038952	4684.133360	0.009202	0.008486
RS	15	0.265714	2.038952	5030.124140	0.009882	0.009262
RS	16	0.298735	1.711598	6415.155877	0.012603	0.012011
RS	17	0.334738	1.711598	6845.101019	0.013448	0.013060
RS	18	0.373991	1.524791	8170.256341	0.016051	0.015780
RS	19	0.416789	1.524791	8654.660960	0.017003	0.016972
RS	20	0.463451	1.561998	8929.658332	0.017543	0.017663
RS	21	0.514326	1.561998	9415.546701	0.018497	0.018744
RS	22	0.569794	1.846734	8396.708832	0.016496	0.016750
RS	23	0.630271	1.846734	8852.902299	0.017392	0.017584
RS	24	0.696209	2.239936	7698.235035	0.015124	0.015248
RS	25	0.768100	2.239936	8123.047879	0.015958	0.015968
RS	26	0.846483	2.472719	7755.318198	0.015236	0.015185
RS	27	0.931942	2.472719	8163.455393	0.016038	0.015907
RS	28	1.025118	2.421577	8742.971710	0.017176	0.016991
RS	29	1.126708	2.421577	9133.937163	0.017944	0.017735
RS	30	1.237469	2.207841	10400.963176	0.020433	0.020170
RS	31	1.358232	2.207841	10724.642014	0.021069	0.020817
RS	32	1.489899	1.987342	12180.082501	0.023929	0.023623
RS	33	1.633454	1.987342	12334.304750	0.024232	0.023940
RS	34	1.789970	1.829403	13429.508488	0.026383	0.026044
RS	35	1.960620	1.829403	13307.936834	0.026144	0.025811
RS	36	2.146677	1.746420	13660.092815	0.026836	0.026475
RS	37	2.349534	1.746420	13221.722993	0.025975	0.025612
RS	38	2.570707	1.728922	12780.041716	0.025107	0.024740
RS	39	2.811850	1.728922	12077.547966	0.023727	0.023361
RS	40	3.074766	1.756015	11107.312777	0.021821	0.021480
RS	41	3.361422	1.756015	10244.730042	0.020126	0.019804
RS	42	3.673961	1.806090	9073.120161	0.017825	0.017549
RS	43	4.014719	1.806090	8154.177815	0.016019	0.015778
RS	44	4.386245	1.867587	6989.333843	0.013731	0.013542
RS	45	4.791316	1.867587	6103.416354	0.011991	0.011836
RS	46	5.232963	1.936876	5059.534653	0.009940	0.009832
RS	47	5.714486	1.936876	4277.963572	0.008404	0.008323
RS	48	6.239487	2.011588	3421.641292	0.006722	0.006675
RS	49	6.811892	2.011588	2789.321243	0.005480	0.005451
RS	50	7.435980	2.087492	2146.888155	0.004218	0.004212
RS	51	8.116418	2.087492	1678.088492	0.003297	0.003301
RS	52	8.858294	2.156016	1239.539995	0.002435	0.002451
RS	53	9.667156	2.156016	921.653668	0.001811	0.001831
RS	54	10.549051	2.204853	650.340029	0.001278	0.001302
RS	55	11.510574	2.204853	454.522385	0.000893	0.000917
RS	56	12.558915	2.204853	305.174084	0.000600	0.000621
RS	57	13.701913	2.204853	196.132007	0.000385	0.000404
RS	58	14.948114	2.136113	122.951778	0.000242	0.000256
RS	59	16.306837	2.136113	70.073030	0.000138	0.000148
RS	60	17.788242	2.136113	37.668257	0.000074	0.000080
RS	61	19.403406	2.136113	18.998836	0.000037	0.000041
RS	62	21.164406	2.136113	8.939643	0.000018	0.000019
RS	63	23.084410	2.136113	6.310323	0.000012	0.000014
PA	4+25*2+4+6 0.120544016 0.021615202 23.084410241 0.103497976 6.095498210 4.559341975 3.456479651 2.841402182 2.393675909 2.038952333 1.711597694 1.524790651 1.561997700 1.846733817 2.239935978 2.472718521 2.421576598 2.207840849 1.987341693 1.829402741 1.746420339 1.728922233 1.756015456 1.806090282 1.867586997 1.936875972 2.011587733 2.087491838 2.156015677 2.204852820 2.136112795
//
