# Supplementary material for: Introgression and disruption of migration routes have shaped the genetic integrity of wildebeest populations
Source: Nat Commun. 2024 Apr 12;15:2921. doi: 10.1038/s41467-024-47015-y (PMC11014984; doi:10.1038/s41467-024-47015-y)
Supplement: Supplementary file 10 — Source Data [file 41467_2024_47015_MOESM10_ESM.zip › source_data/Fig2a.psmc/CTauKeS__716.psmc]

CC
CC	Brief Description of the file format:
CC	  CC  comments
CC	  MM  useful-messages
CC	  RD  round-of-iterations
CC	  LL  \log[P(sequence)]
CC	  QD  Q-before-opt Q-after-opt
CC	  TR  \theta_0 \rho_0
CC	  RS  k t_k \lambda_k \pi_k \sum_{l\not=k}A_{kl} A_{kk}
CC	  DC  begin end best-k t_k+\Delta_k max-prob
CC
MM	Version: 0.6.5-r67
MM	pattern:4+25*2+4+6, n:63, n_free_lambdas:28
MM	n_iterations:25, skip:1, max_t:15, theta/rho:5
MM	is_decoding:0
MM	n_seqs:28, sum_L:17433888, sum_n:2241818
RD	0
LK	0.000000
QD	0.000000 -> 0.000000
RI	inf
TR	0.137642	0.027528
MT	15.000000
MM	C_pi: 1.000000, n_recomb: 473411.995852
RS	0	0.000000	1.000000	3855.353565	0.008144	0.000000
RS	1	0.008290	1.000000	4139.554364	0.008744	0.000000
RS	2	0.017266	1.000000	4441.569540	0.009382	0.000000
RS	3	0.026987	1.000000	4761.978531	0.010059	0.000000
RS	4	0.037514	1.000000	5101.277863	0.010776	0.000000
RS	5	0.048914	1.000000	5459.857584	0.011533	0.000000
RS	6	0.061258	1.000000	5837.974268	0.012332	0.000000
RS	7	0.074626	1.000000	6235.720349	0.013172	0.000000
RS	8	0.089102	1.000000	6652.989628	0.014053	0.000000
RS	9	0.104778	1.000000	7089.438826	0.014975	0.000000
RS	10	0.121753	1.000000	7544.445213	0.015936	0.000000
RS	11	0.140135	1.000000	8017.060466	0.016935	0.000000
RS	12	0.160042	1.000000	8505.961100	0.017967	0.000000
RS	13	0.181598	1.000000	9009.396090	0.019031	0.000000
RS	14	0.204942	1.000000	9525.132578	0.020120	0.000000
RS	15	0.230221	1.000000	10050.400957	0.021230	0.000000
RS	16	0.257595	1.000000	10581.841080	0.022352	0.000000
RS	17	0.287238	1.000000	11115.451833	0.023479	0.000000
RS	18	0.319339	1.000000	11646.546929	0.024601	0.000000
RS	19	0.354100	1.000000	12169.720416	0.025706	0.000000
RS	20	0.391744	1.000000	12678.826056	0.026782	0.000000
RS	21	0.432507	1.000000	13166.975437	0.027813	0.000000
RS	22	0.476650	1.000000	13626.560271	0.028784	0.000000
RS	23	0.524453	1.000000	14049.304860	0.029677	0.000000
RS	24	0.576218	1.000000	14426.354951	0.030473	0.000000
RS	25	0.632274	1.000000	14748.409195	0.031153	0.000000
RS	26	0.692977	1.000000	15005.898837	0.031697	0.000000
RS	27	0.758711	1.000000	15189.220146	0.032085	0.000000
RS	28	0.829896	1.000000	15289.022142	0.032295	0.000000
RS	29	0.906981	1.000000	15296.549274	0.032311	0.000000
RS	30	0.990456	1.000000	15204.034805	0.032116	0.000000
RS	31	1.080851	1.000000	15005.135647	0.031696	0.000000
RS	32	1.178739	1.000000	14695.393382	0.031041	0.000000
RS	33	1.284742	1.000000	14272.699447	0.030149	0.000000
RS	34	1.399532	1.000000	13737.735398	0.029019	0.000000
RS	35	1.523838	1.000000	13094.352544	0.027660	0.000000
RS	36	1.658449	1.000000	12349.849939	0.026087	0.000000
RS	37	1.804218	1.000000	11515.107105	0.024324	0.000000
RS	38	1.962071	1.000000	10604.529091	0.022400	0.000000
RS	39	2.133009	1.000000	9635.768038	0.020354	0.000000
RS	40	2.318118	1.000000	8629.198269	0.018228	0.000000
RS	41	2.518571	1.000000	7607.141417	0.016069	0.000000
RS	42	2.735641	1.000000	6592.863786	0.013926	0.000000
RS	43	2.970706	1.000000	5609.397942	0.011849	0.000000
RS	44	3.225257	1.000000	4678.271114	0.009882	0.000000
RS	45	3.500909	1.000000	3818.249502	0.008065	0.000000
RS	46	3.799411	1.000000	3044.224352	0.006430	0.000000
RS	47	4.122659	1.000000	2366.367023	0.004999	0.000000
RS	48	4.472702	1.000000	1789.662277	0.003780	0.000000
RS	49	4.851763	1.000000	1313.890392	0.002775	0.000000
RS	50	5.262247	1.000000	934.072953	0.001973	0.000000
RS	51	5.706758	1.000000	641.332101	0.001355	0.000000
RS	52	6.188118	1.000000	424.050751	0.000896	0.000000
RS	53	6.709380	1.000000	269.175209	0.000569	0.000000
RS	54	7.273854	1.000000	163.483353	0.000345	0.000000
RS	55	7.885120	1.000000	94.656922	0.000200	0.000000
RS	56	8.547059	1.000000	52.042867	0.000110	0.000000
RS	57	9.263869	1.000000	27.055134	0.000057	0.000000
RS	58	10.040101	1.000000	13.237813	0.000028	0.000000
RS	59	10.880679	1.000000	6.065908	0.000013	0.000000
RS	60	11.790939	1.000000	2.589088	0.000005	0.000000
RS	61	12.776655	1.000000	1.023379	0.000002	0.000000
RS	62	13.844085	1.000000	0.372243	0.000001	0.000000
RS	63	15.000000	1.000000	0.174311	0.000000	0.000000
PA	4+25*2+4+6 0.137642317 0.027528463 15.000000000 1.000000000 1.000000000 1.000000000 1.000000000 1.000000000 1.000000000 1.000000000 1.000000000 1.000000000 1.000000000 1.000000000 1.000000000 1.000000000 1.000000000 1.000000000 1.000000000 1.000000000 1.000000000 1.000000000 1.000000000 1.000000000 1.000000000 1.000000000 1.000000000 1.000000000 1.000000000 1.000000000 1.000000000
//
IT	4292
RD	1
LK	-5465235.873791
QD	-20364.710890 -> -8032.590685
RI	0.1055178041
TR	0.134149	0.025074
MT	16.781645
MM	C_pi: 1.121378, n_recomb: 483408.653922
RS	0	0.000000	0.200267	19768.566230	0.040894	0.158575
RS	1	0.008482	0.200267	20521.634373	0.042452	0.069956
RS	2	0.017682	0.200267	21224.020385	0.043905	0.028912
RS	3	0.027664	0.200267	21861.748713	0.045224	0.017628
RS	4	0.038492	0.671148	6828.173437	0.014125	0.012722
RS	5	0.050238	0.671148	7274.526389	0.015048	0.009947
RS	6	0.062980	1.014467	5137.223688	0.010627	0.008453
RS	7	0.076803	1.014467	5495.339659	0.011368	0.007489
RS	8	0.091799	1.312005	4548.148551	0.009408	0.006841
RS	9	0.108066	1.312005	4871.581338	0.010078	0.006458
RS	10	0.125714	1.515139	4517.975826	0.009346	0.006303
RS	11	0.144858	1.515139	4838.252964	0.010009	0.006340
RS	12	0.165625	1.613616	4861.899615	0.010058	0.006523
RS	13	0.188154	1.613616	5199.591736	0.010756	0.006828
RS	14	0.212594	1.631361	5494.095922	0.011365	0.007276
RS	15	0.239107	1.631361	5861.994732	0.012126	0.007884
RS	16	0.267869	1.599658	6368.309342	0.013174	0.008650
RS	17	0.299069	1.599658	6772.164875	0.014009	0.009561
RS	18	0.332917	1.545239	7439.670283	0.015390	0.010606
RS	19	0.369635	1.545239	7877.008733	0.016295	0.011775
RS	20	0.409467	1.484186	8660.304329	0.017915	0.013061
RS	21	0.452677	1.484186	9119.167228	0.018864	0.014450
RS	22	0.499553	1.426163	9960.901638	0.020606	0.015917
RS	23	0.550404	1.426163	10418.450141	0.021552	0.017427
RS	24	0.605568	1.376943	11243.278153	0.023258	0.018941
RS	25	0.665411	1.376943	11665.845815	0.024132	0.020414
RS	26	0.730330	1.338827	12393.047843	0.025637	0.021802
RS	27	0.800754	1.338827	12738.690132	0.026352	0.023067
RS	28	0.877152	1.311360	13298.731574	0.027510	0.024175
RS	29	0.960029	1.311360	13521.720601	0.027972	0.025099
RS	30	1.049936	1.292531	13864.891118	0.028682	0.025819
RS	31	1.147468	1.292531	13921.138657	0.028798	0.026321
RS	32	1.253273	1.279861	14017.623802	0.028997	0.026597
RS	33	1.368051	1.279861	13870.633318	0.028693	0.026642
RS	34	1.492564	1.270975	13708.845088	0.028359	0.026458
RS	35	1.627638	1.270975	13336.157086	0.027588	0.026045
RS	36	1.774168	1.263952	12921.325499	0.026730	0.025408
RS	37	1.933126	1.263952	12321.354158	0.025488	0.024551
RS	38	2.105566	1.257497	11676.829430	0.024155	0.023484
RS	39	2.292631	1.257497	10875.164115	0.022497	0.022221
RS	40	2.495563	1.250803	10047.366231	0.020784	0.020780
RS	41	2.715706	1.250803	9099.852141	0.018824	0.019188
RS	42	2.954521	1.243397	8160.078249	0.016880	0.017476
RS	43	3.213591	1.243397	7149.450990	0.014790	0.015680
RS	44	3.494635	1.235241	6187.426101	0.012800	0.013837
RS	45	3.799515	1.235241	5211.575692	0.010781	0.011991
RS	46	4.130253	1.226805	4321.959673	0.008941	0.010183
RS	47	4.489043	1.226805	3474.002771	0.007186	0.008458
RS	48	4.878264	1.218745	2737.458381	0.005663	0.006856
RS	49	5.300497	1.218745	2082.002672	0.004307	0.005412
RS	50	5.758541	1.211680	1543.827684	0.003194	0.004150
RS	51	6.255435	1.211680	1100.120828	0.002276	0.003083
RS	52	6.794473	1.206229	759.196891	0.001571	0.002213
RS	53	7.379230	1.206229	501.199539	0.001037	0.001531
RS	54	8.013582	1.201756	318.134425	0.000658	0.001018
RS	55	8.701738	1.201756	191.985947	0.000397	0.000649
RS	56	9.448260	1.201756	110.252055	0.000228	0.000396
RS	57	10.258098	1.201756	59.999338	0.000124	0.000229
RS	58	11.136623	1.195669	30.904575	0.000064	0.000126
RS	59	12.089660	1.195669	14.831712	0.000031	0.000065
RS	60	13.123530	1.195669	6.644151	0.000014	0.000031
RS	61	14.245087	1.195669	2.762175	0.000006	0.000014
RS	62	15.461769	1.195669	1.059012	0.000002	0.000006
RS	63	16.781645	1.195669	0.536176	0.000001	0.000003
PA	4+25*2+4+6 0.134148608 0.025074447 16.781644821 0.200266838 0.671148300 1.014467239 1.312004566 1.515138626 1.613616467 1.631361008 1.599658489 1.545239449 1.484186172 1.426162720 1.376943111 1.338826895 1.311359882 1.292531490 1.279861450 1.270975113 1.263951778 1.257496834 1.250802517 1.243397236 1.235241413 1.226805210 1.218744516 1.211680412 1.206228733 1.201755524 1.195668995
//
IT	4747
RD	2
LK	-5448479.709612
QD	-5040.757059 -> -3313.405334
RI	0.0679961893
TR	0.129954	0.023875
MT	18.084677
MM	C_pi: 1.123643, n_recomb: 461501.781808
RS	0	0.000000	0.127525	29731.689261	0.064424	0.154918
RS	1	0.008610	0.127525	30099.996682	0.065222	0.071502
RS	2	0.017961	0.127525	30289.136901	0.065632	0.036577
RS	3	0.028116	0.127525	30279.943389	0.065612	0.028931
RS	4	0.039147	0.655174	6073.517285	0.013160	0.008353
RS	5	0.051127	0.655174	6472.788060	0.014025	0.008631
RS	6	0.064138	1.092693	4147.283643	0.008986	0.006070
RS	7	0.078270	1.092693	4444.782110	0.009631	0.006407
RS	8	0.093618	1.536050	3392.240428	0.007350	0.005209
RS	9	0.110288	1.536050	3643.588547	0.007895	0.005522
RS	10	0.128393	1.871022	3213.510004	0.006963	0.005126
RS	11	0.148057	1.871022	3452.977194	0.007482	0.005548
RS	12	0.169414	2.037485	3405.737000	0.007380	0.005654
RS	13	0.192610	2.037485	3656.351761	0.007923	0.006133
RS	14	0.217802	2.053939	3890.287823	0.008430	0.006620
RS	15	0.245164	2.053939	4168.344780	0.009032	0.007291
RS	16	0.274881	1.974153	4639.893807	0.010054	0.008239
RS	17	0.307157	1.974153	4956.157114	0.010739	0.009152
RS	18	0.342212	1.854980	5622.545002	0.012183	0.010514
RS	19	0.380284	1.854980	5980.122473	0.012958	0.011634
RS	20	0.421635	1.730233	6800.826466	0.014736	0.013352
RS	21	0.466546	1.730233	7193.091487	0.015586	0.014649
RS	22	0.515324	1.619337	8102.003845	0.017556	0.016623
RS	23	0.568301	1.619337	8509.988371	0.018440	0.017986
RS	24	0.625839	1.532908	9405.159591	0.020379	0.019982
RS	25	0.688331	1.532908	9797.332331	0.021229	0.021230
RS	26	0.756203	1.473437	10569.528641	0.022902	0.022970
RS	27	0.829919	1.473437	10905.948611	0.023631	0.023926
RS	28	0.909982	1.437614	11474.347936	0.024863	0.025200
RS	29	0.996938	1.437614	11713.128205	0.025380	0.025759
RS	30	1.091380	1.419499	12039.604372	0.026088	0.026482
RS	31	1.193953	1.419499	12142.569893	0.026311	0.026611
RS	32	1.305358	1.412908	12222.949144	0.026485	0.026792
RS	33	1.426354	1.412908	12159.573267	0.026348	0.026505
RS	34	1.557768	1.412364	12009.868085	0.026023	0.026208
RS	35	1.700495	1.412364	11760.283095	0.025483	0.025539
RS	36	1.855511	1.413697	11403.536382	0.024710	0.024828
RS	37	2.023874	1.413697	10962.084734	0.023753	0.023804
RS	38	2.206731	1.414213	10424.063503	0.022587	0.022733
RS	39	2.405332	1.414213	9803.854989	0.021243	0.021390
RS	40	2.621032	1.412252	9118.675696	0.019759	0.020020
RS	41	2.855303	1.412252	8355.406176	0.018105	0.018424
RS	42	3.109744	1.406908	7570.788225	0.016405	0.016841
RS	43	3.386091	1.406908	6723.415673	0.014569	0.015088
RS	44	3.686231	1.398322	5900.376865	0.012785	0.013396
RS	45	4.012211	1.398322	5046.599783	0.010935	0.011611
RS	46	4.366258	1.387725	4256.597951	0.009223	0.009939
RS	47	4.750786	1.387725	3480.326130	0.007541	0.008269
RS	48	5.168421	1.376680	2795.790387	0.006058	0.006765
RS	49	5.622012	1.376680	2166.510287	0.004694	0.005356
RS	50	6.114657	1.366662	1640.609490	0.003555	0.004147
RS	51	6.649716	1.366662	1193.127693	0.002585	0.003095
RS	52	7.230841	1.359016	842.002154	0.001824	0.002243
RS	53	7.862000	1.359016	568.330246	0.001231	0.001562
RS	54	8.547499	1.352801	369.516349	0.000801	0.001049
RS	55	9.292016	1.352801	228.440568	0.000495	0.000674
RS	56	10.100634	1.352801	134.554114	0.000292	0.000414
RS	57	10.978872	1.352801	75.197907	0.000163	0.000242
RS	58	11.932722	1.342695	39.894121	0.000086	0.000134
RS	59	12.968695	1.342695	19.678063	0.000043	0.000070
RS	60	14.093861	1.342695	9.070956	0.000020	0.000034
RS	61	15.315901	1.342695	3.885171	0.000008	0.000015
RS	62	16.643153	1.342695	1.536491	0.000003	0.000006
RS	63	18.084677	1.342695	0.815099	0.000002	0.000004
PA	4+25*2+4+6 0.129954242 0.023874664 18.084676703 0.127525206 0.655174400 1.092693466 1.536049863 1.871022289 2.037484981 2.053939425 1.974152818 1.854979661 1.730232533 1.619336978 1.532908041 1.473436597 1.437613988 1.419498559 1.412907960 1.412363725 1.413697210 1.414212636 1.412252301 1.406908426 1.398322103 1.387724999 1.376680498 1.366661998 1.359016266 1.352801147 1.342695334
//
IT	4987
RD	3
LK	-5445974.858817
QD	-2880.820636 -> -2478.132450
RI	0.0592859076
TR	0.126391	0.023134
MT	19.075123
MM	C_pi: 1.133626, n_recomb: 451289.417209
RS	0	0.000000	0.109931	33899.825817	0.075118	0.150876
RS	1	0.008701	0.109931	33933.412775	0.075192	0.072851
RS	2	0.018159	0.109931	33724.399020	0.074729	0.039797
RS	3	0.028440	0.109931	33256.531778	0.073692	0.033723
RS	4	0.039616	0.698244	5361.045511	0.011879	0.006930
RS	5	0.051764	0.698244	5723.522795	0.012683	0.007830
RS	6	0.064969	1.167729	3663.129390	0.008117	0.005364
RS	7	0.079324	1.167729	3931.797027	0.008712	0.005999
RS	8	0.094927	1.689459	2920.236590	0.006471	0.004696
RS	9	0.111888	1.689459	3141.893420	0.006962	0.005166
RS	10	0.130324	2.111372	2705.661997	0.005995	0.004682
RS	11	0.150365	2.111372	2912.802606	0.006454	0.005185
RS	12	0.172149	2.327454	2843.758487	0.006301	0.005253
RS	13	0.195829	2.327454	3059.426247	0.006779	0.005752
RS	14	0.221570	2.339999	3270.968202	0.007248	0.006250
RS	15	0.249550	2.339999	3512.675530	0.007784	0.006894
RS	16	0.279964	2.215337	3978.731730	0.008816	0.007943
RS	17	0.313026	2.215337	4259.795054	0.009439	0.008806
RS	18	0.348963	2.038479	4946.085277	0.010960	0.010367
RS	19	0.388028	2.038479	5272.490309	0.011683	0.011424
RS	20	0.430492	1.859259	6145.065086	0.013617	0.013437
RS	21	0.476651	1.859259	6512.563529	0.014431	0.014670
RS	22	0.526825	1.705356	7498.467724	0.016616	0.017006
RS	23	0.581366	1.705356	7888.597473	0.017480	0.018310
RS	24	0.640653	1.591290	8856.703840	0.019625	0.020646
RS	25	0.705097	1.591290	9236.190061	0.020466	0.021831
RS	26	0.775150	1.519023	10042.480794	0.022253	0.023781
RS	27	0.851297	1.519023	10369.555293	0.022978	0.024656
RS	28	0.934071	1.482172	10916.594417	0.024190	0.025956
RS	29	1.024046	1.482172	11150.337934	0.024708	0.026420
RS	30	1.121851	1.471065	11410.054498	0.025283	0.027007
RS	31	1.228165	1.471065	11516.900248	0.025520	0.027040
RS	32	1.343730	1.476178	11511.723466	0.025509	0.026995
RS	33	1.469351	1.476178	11467.773862	0.025411	0.026631
RS	34	1.605901	1.489205	11243.297195	0.024914	0.026097
RS	35	1.754334	1.489205	11034.470382	0.024451	0.025381
RS	36	1.915681	1.503881	10634.944476	0.023566	0.024479
RS	37	2.091067	1.503881	10257.888591	0.022730	0.023444
RS	38	2.281714	1.516142	9717.983873	0.021534	0.022253
RS	39	2.488950	1.516142	9182.919102	0.020348	0.020936
RS	40	2.714217	1.523385	8534.692258	0.018912	0.019525
RS	41	2.959085	1.523385	7868.639052	0.017436	0.017985
RS	42	3.225259	1.524152	7148.145456	0.015839	0.016426
RS	43	3.514593	1.524152	6396.891295	0.014175	0.014745
RS	44	3.829102	1.518721	5646.553680	0.012512	0.013115
RS	45	4.170977	1.518721	4873.845605	0.010800	0.011400
RS	46	4.542599	1.509092	4146.329007	0.009188	0.009797
RS	47	4.946556	1.509092	3426.237777	0.007592	0.008182
RS	48	5.385662	1.497733	2782.329795	0.006165	0.006731
RS	49	5.862975	1.497733	2182.133479	0.004835	0.005356
RS	50	6.381820	1.486994	1673.426901	0.003708	0.004175
RS	51	6.945809	1.486994	1233.524432	0.002733	0.003133
RS	52	7.558872	1.478917	882.891437	0.001956	0.002289
RS	53	8.225278	1.478917	605.015953	0.001341	0.001605
RS	54	8.949669	1.472389	399.649526	0.000886	0.001088
RS	55	9.737090	1.472389	251.286398	0.000557	0.000704
RS	56	10.593025	1.472389	150.668338	0.000334	0.000436
RS	57	11.523436	1.472389	85.793089	0.000190	0.000257
RS	58	12.534802	1.459312	46.464252	0.000103	0.000145
RS	59	13.634169	1.459312	23.373201	0.000052	0.000076
RS	60	14.829193	1.459312	10.997748	0.000024	0.000037
RS	61	16.128197	1.459312	4.812500	0.000011	0.000017
RS	62	17.540229	1.459312	1.946255	0.000004	0.000007
RS	63	19.075123	1.459312	1.068369	0.000002	0.000004
PA	4+25*2+4+6 0.126390534 0.023133897 19.075122575 0.109931408 0.698244074 1.167728503 1.689459140 2.111371898 2.327454333 2.339999052 2.215336894 2.038479313 1.859258758 1.705355607 1.591290281 1.519023402 1.482171993 1.471065197 1.476177665 1.489205020 1.503881454 1.516141856 1.523384528 1.524151690 1.518721112 1.509092176 1.497732949 1.486993502 1.478916620 1.472388616 1.459312408
//
IT	4398
RD	4
LK	-5445328.999156
QD	-2363.115498 -> -2199.782627
RI	0.0554857651
TR	0.123626	0.022654
MT	19.826939
MM	C_pi: 1.149683, n_recomb: 448222.292533
RS	0	0.000000	0.104088	35744.291417	0.079747	0.147859
RS	1	0.008767	0.104088	35611.430542	0.079450	0.073971
RS	2	0.018304	0.104088	35207.285064	0.078549	0.041432
RS	3	0.028676	0.104088	34517.843099	0.077011	0.036025
RS	4	0.039958	0.752554	4877.315295	0.010881	0.006207
RS	5	0.052228	0.752554	5216.172224	0.011637	0.007277
RS	6	0.065575	1.217458	3455.889071	0.007710	0.005115
RS	7	0.080092	1.217458	3713.028879	0.008284	0.005851
RS	8	0.095881	1.780176	2731.410243	0.006094	0.004523
RS	9	0.113055	1.780176	2941.717312	0.006563	0.005038
RS	10	0.131734	2.267242	2488.489772	0.005552	0.004492
RS	11	0.152052	2.267242	2682.111930	0.005984	0.005009
RS	12	0.174150	2.530888	2589.018720	0.005776	0.005037
RS	13	0.198186	2.530888	2789.024521	0.006222	0.005524
RS	14	0.224330	2.549542	2980.104506	0.006649	0.006010
RS	15	0.252765	2.549542	3204.943838	0.007150	0.006610
RS	16	0.283694	2.391856	3668.744318	0.008185	0.007705
RS	17	0.317334	2.391856	3933.809612	0.008776	0.008510
RS	18	0.353924	2.168265	4643.189794	0.010359	0.010191
RS	19	0.393722	2.168265	4956.775514	0.011059	0.011184
RS	20	0.437008	1.943598	5886.179815	0.013132	0.013398
RS	21	0.484091	1.943598	6245.874502	0.013935	0.014574
RS	22	0.535301	1.753320	7319.553195	0.016330	0.017184
RS	23	0.591000	1.753320	7706.716308	0.017194	0.018453
RS	24	0.651584	1.615938	8765.240609	0.019556	0.021064
RS	25	0.717479	1.615938	9143.611654	0.020400	0.022234
RS	26	0.789151	1.533081	10004.124997	0.022320	0.024356
RS	27	0.867107	1.533081	10328.355337	0.023043	0.025226
RS	28	0.951898	1.495766	10871.184748	0.024254	0.026534
RS	29	1.044123	1.495766	11099.536338	0.024763	0.026992
RS	30	1.144434	1.491248	11302.936242	0.025217	0.027441
RS	31	1.253539	1.491248	11404.921126	0.025445	0.027469
RS	32	1.372210	1.507304	11315.728043	0.025246	0.027203
RS	33	1.501286	1.507304	11272.915329	0.025150	0.026841
RS	34	1.641678	1.533277	10964.618375	0.024462	0.026073
RS	35	1.794380	1.533277	10768.239266	0.024024	0.025372
RS	36	1.960469	1.561086	10305.043552	0.022991	0.024272
RS	37	2.141120	1.561086	9954.902610	0.022210	0.023268
RS	38	2.337610	1.585395	9380.911148	0.020929	0.021940
RS	39	2.551327	1.585395	8887.054180	0.019827	0.020669
RS	40	2.783781	1.602615	8235.398265	0.018373	0.019187
RS	41	3.036616	1.602615	7620.766947	0.017002	0.017706
RS	42	3.311618	1.610603	6921.472188	0.015442	0.016135
RS	43	3.610731	1.610603	6224.329730	0.013887	0.014519
RS	44	3.936068	1.609649	5507.811333	0.012288	0.012916
RS	45	4.289930	1.609649	4783.058884	0.010671	0.011261
RS	46	4.674816	1.602406	4088.665081	0.009122	0.009697
RS	47	5.093447	1.602406	3403.275770	0.007593	0.008129
RS	48	5.548781	1.592127	2782.402867	0.006208	0.006712
RS	49	6.044037	1.592127	2200.859177	0.004910	0.005364
RS	50	6.582714	1.581936	1701.988438	0.003797	0.004201
RS	51	7.168619	1.581936	1266.994457	0.002827	0.003171
RS	52	7.805894	1.574477	915.820271	0.002043	0.002330
RS	53	8.499041	1.574477	634.746346	0.001416	0.001644
RS	54	9.252960	1.568477	424.155916	0.000946	0.001123
RS	55	10.072979	1.568477	270.189953	0.000603	0.000733
RS	56	10.964892	1.568477	164.243053	0.000366	0.000458
RS	57	11.935004	1.568477	94.886823	0.000212	0.000272
RS	58	12.990171	1.552988	52.217238	0.000116	0.000155
RS	59	14.137848	1.552988	26.675589	0.000060	0.000082
RS	60	15.386149	1.552988	12.756640	0.000028	0.000040
RS	61	16.743893	1.552988	5.677866	0.000013	0.000019
RS	62	18.220678	1.552988	2.337490	0.000005	0.000008
RS	63	19.826939	1.552988	1.319168	0.000003	0.000005
PA	4+25*2+4+6 0.123626243 0.022653757 19.826939006 0.104088194 0.752554004 1.217457771 1.780175796 2.267241667 2.530888175 2.549541547 2.391855919 2.168265239 1.943597559 1.753320034 1.615938317 1.533081137 1.495766066 1.491247913 1.507303962 1.533276826 1.561086478 1.585394948 1.602615121 1.610602692 1.609649487 1.602405888 1.592126851 1.581935800 1.574477186 1.568476599 1.552988412
//
IT	4686
RD	5
LK	-5445046.730359
QD	-2144.387981 -> -2053.937630
RI	0.0530983476
TR	0.121518	0.022338
MT	20.401113
MM	C_pi: 1.165428, n_recomb: 448025.064690
RS	0	0.000000	0.101741	36713.712852	0.081946	0.145676
RS	1	0.008817	0.101741	36500.529826	0.081470	0.074826
RS	2	0.018410	0.101741	36000.971505	0.080355	0.042391
RS	3	0.028850	0.101741	35202.152494	0.078572	0.037303
RS	4	0.040210	0.805777	4537.363602	0.010127	0.005747
RS	5	0.052572	0.805777	4859.655054	0.010847	0.006855
RS	6	0.066023	1.241673	3383.673683	0.007552	0.005043
RS	7	0.080661	1.241673	3637.579392	0.008119	0.005829
RS	8	0.096589	1.822377	2667.501473	0.005954	0.004487
RS	9	0.113921	1.822377	2874.583429	0.006416	0.005022
RS	10	0.132782	2.362081	2390.970316	0.005337	0.004408
RS	11	0.153305	2.362081	2578.892806	0.005756	0.004929
RS	12	0.175638	2.675528	2455.278171	0.005480	0.004905
RS	13	0.199939	2.675528	2647.281190	0.005909	0.005382
RS	14	0.226384	2.712197	2813.629879	0.006280	0.005832
RS	15	0.255159	2.712197	3028.981644	0.006761	0.006398
RS	16	0.286472	2.534025	3485.250258	0.007779	0.007503
RS	17	0.320545	2.534025	3741.142481	0.008350	0.008260
RS	18	0.357623	2.273993	4465.598250	0.009967	0.010007
RS	19	0.397969	2.273993	4772.366298	0.010652	0.010944
RS	20	0.441873	2.011264	5749.404020	0.012833	0.013296
RS	21	0.489648	2.011264	6106.458302	0.013630	0.014420
RS	22	0.541634	1.789163	7262.605111	0.016210	0.017244
RS	23	0.598204	1.789163	7651.352757	0.017078	0.018483
RS	24	0.659761	1.630708	8803.074965	0.019649	0.021330
RS	25	0.726746	1.630708	9184.283230	0.020499	0.022492
RS	26	0.799636	1.537608	10109.755409	0.022565	0.024777
RS	27	0.878953	1.537608	10434.014513	0.023289	0.025655
RS	28	0.965262	1.498742	10987.895282	0.024525	0.026988
RS	29	1.059182	1.498742	11211.847220	0.025025	0.027461
RS	30	1.161381	1.498825	11375.081083	0.025389	0.027804
RS	31	1.272591	1.498825	11470.386599	0.025602	0.027849
RS	32	1.393606	1.523467	11311.205493	0.025247	0.027401
RS	33	1.525291	1.523467	11263.918505	0.025141	0.027059
RS	34	1.668585	1.560102	10881.000839	0.024287	0.026094
RS	35	1.824513	1.560102	10686.851370	0.023853	0.025420
RS	36	1.994188	1.599146	10162.209545	0.022682	0.024149
RS	37	2.178823	1.599146	9823.931857	0.021927	0.023180
RS	38	2.379736	1.634172	9210.126108	0.020557	0.021727
RS	39	2.598363	1.634172	8738.377315	0.019504	0.020500
RS	40	2.836265	1.660647	8070.577441	0.018014	0.018947
RS	41	3.095141	1.660647	7486.149889	0.016709	0.017517
RS	42	3.376842	1.675680	6791.059082	0.015158	0.015924
RS	43	3.683379	1.675680	6127.479956	0.013677	0.014360
RS	44	4.016942	1.679476	5427.231117	0.012114	0.012767
RS	45	4.379913	1.679476	4733.446128	0.010565	0.011160
RS	46	4.774886	1.675203	4057.711976	0.009057	0.009621
RS	47	5.204682	1.675203	3395.537258	0.007579	0.008091
RS	48	5.672371	1.666759	2788.465054	0.006224	0.006696
RS	49	6.181294	1.666759	2219.824750	0.004955	0.005372
RS	50	6.735086	1.657908	1726.776650	0.003854	0.004223
RS	51	7.337704	1.657908	1295.268126	0.002891	0.003202
RS	52	7.993451	1.651759	943.080389	0.002105	0.002364
RS	53	8.707013	1.651759	659.553522	0.001472	0.001678
RS	54	9.483486	1.646869	444.671061	0.000993	0.001153
RS	55	10.328417	1.646869	286.270558	0.000639	0.000757
RS	56	11.247842	1.646869	175.978322	0.000393	0.000477
RS	57	12.248328	1.646869	102.878978	0.000230	0.000286
RS	58	13.337022	1.629391	57.361596	0.000128	0.000164
RS	59	14.521702	1.629391	29.681765	0.000066	0.000087
RS	60	15.810829	1.629391	14.387572	0.000032	0.000044
RS	61	17.213612	1.629391	6.495780	0.000014	0.000020
RS	62	18.740072	1.629391	2.714703	0.000006	0.000009
RS	63	20.401113	1.629391	1.568889	0.000004	0.000005
PA	4+25*2+4+6 0.121518280 0.022337730 20.401112771 0.101740746 0.805776564 1.241672800 1.822377419 2.362080528 2.675528148 2.712197073 2.534024739 2.273992818 2.011264050 1.789163090 1.630707632 1.537607675 1.498741690 1.498825208 1.523466954 1.560102473 1.599145718 1.634171604 1.660647439 1.675679534 1.679475733 1.675202717 1.666759315 1.657908474 1.651758743 1.646868568 1.629390626
//
IT	4160
RD	6
LK	-5444884.839407
QD	-2019.641693 -> -1962.108573
RI	0.0514180594
TR	0.119888	0.022127
MT	20.847419
MM	C_pi: 1.179217, n_recomb: 449037.942679
RS	0	0.000000	0.100679	37316.985963	0.083104	0.144064
RS	1	0.008854	0.100679	37062.733087	0.082538	0.075471
RS	2	0.018491	0.100679	36512.865441	0.081314	0.043014
RS	3	0.028982	0.100679	35655.011197	0.079403	0.038093
RS	4	0.040402	0.855963	4280.480899	0.009533	0.005410
RS	5	0.052833	0.855963	4589.999406	0.010222	0.006511
RS	6	0.066364	1.246997	3383.090454	0.007534	0.005057
RS	7	0.081094	1.246997	3638.097140	0.008102	0.005873
RS	8	0.097127	1.831049	2667.474096	0.005940	0.004518
RS	9	0.114580	1.831049	2875.467456	0.006404	0.005067
RS	10	0.133579	2.413982	2352.334121	0.005239	0.004379
RS	11	0.154259	2.413982	2538.404842	0.005653	0.004904
RS	12	0.176771	2.777882	2380.106591	0.005300	0.004818
RS	13	0.201275	2.777882	2567.804953	0.005718	0.005291
RS	14	0.227949	2.841710	2706.258383	0.006027	0.005695
RS	15	0.256985	2.841710	2915.575318	0.006493	0.006237
RS	16	0.288592	2.653608	3359.223267	0.007481	0.007330
RS	17	0.322997	2.653608	3608.898927	0.008037	0.008051
RS	18	0.360448	2.365939	4339.442188	0.009664	0.009829
RS	19	0.401214	2.365939	4641.596242	0.010337	0.010721
RS	20	0.445591	2.071335	5653.950196	0.012591	0.013165
RS	21	0.493896	2.071335	6009.822787	0.013384	0.014243
RS	22	0.546478	1.821070	7237.014581	0.016117	0.017238
RS	23	0.603715	1.821070	7628.458876	0.016988	0.018445
RS	24	0.666020	1.643248	8868.122943	0.019749	0.021498
RS	25	0.733842	1.643248	9253.372836	0.020607	0.022650
RS	26	0.807668	1.540086	10246.948935	0.022820	0.025092
RS	27	0.888030	1.540086	10572.582571	0.023545	0.025974
RS	28	0.975508	1.498670	11147.584389	0.024825	0.027351
RS	29	1.070730	1.498670	11368.248165	0.025317	0.027835
RS	30	1.174384	1.501547	11505.265227	0.025622	0.028108
RS	31	1.287214	1.501547	11594.114951	0.025820	0.028169
RS	32	1.410035	1.532537	11379.590214	0.025342	0.027581
RS	33	1.543729	1.532537	11326.355919	0.025224	0.027259
RS	34	1.689261	1.577511	10881.292345	0.024232	0.026136
RS	35	1.847677	1.577511	10685.430695	0.023796	0.025487
RS	36	2.020119	1.625671	10107.301583	0.022509	0.024076
RS	37	2.207829	1.625671	9774.055216	0.021767	0.023138
RS	38	2.412158	1.669714	9122.670776	0.020316	0.021581
RS	39	2.634578	1.669714	8663.517643	0.019294	0.020390
RS	40	2.876690	1.704268	7976.322247	0.017763	0.018773
RS	41	3.140239	1.704268	7410.859692	0.016504	0.017383
RS	42	3.427121	1.725700	6712.746883	0.014949	0.015766
RS	43	3.739403	1.725700	6071.344765	0.013521	0.014244
RS	44	4.079334	1.734071	5378.554015	0.011978	0.012653
RS	45	4.449361	1.734071	4705.979377	0.010480	0.011085
RS	46	4.852149	1.732967	4040.964025	0.008999	0.009560
RS	47	5.290599	1.732967	3395.234185	0.007561	0.008061
RS	48	5.767869	1.726793	2796.630471	0.006228	0.006682
RS	49	6.287395	1.726793	2237.487005	0.004983	0.005379
RS	50	6.852918	1.719816	1747.922618	0.003893	0.004239
RS	51	7.468511	1.719816	1319.161362	0.002938	0.003228
RS	52	8.138607	1.715479	965.803296	0.002151	0.002392
RS	53	8.868031	1.715479	680.471710	0.001515	0.001707
RS	54	9.662037	1.712156	462.039736	0.001029	0.001178
RS	55	10.526342	1.712156	300.115621	0.000668	0.000779
RS	56	11.467170	1.712156	186.244946	0.000415	0.000494
RS	57	12.491297	1.712156	109.981803	0.000245	0.000299
RS	58	13.606097	1.693023	62.007064	0.000138	0.000173
RS	59	14.819599	1.693023	32.441378	0.000072	0.000093
RS	60	16.140541	1.693023	15.910088	0.000035	0.000047
RS	61	17.578436	1.693023	7.272635	0.000016	0.000022
RS	62	19.143638	1.693023	3.079445	0.000007	0.000010
RS	63	20.847419	1.693023	1.817494	0.000004	0.000006
PA	4+25*2+4+6 0.119888100 0.022127097 20.847419215 0.100678949 0.855962585 1.246996745 1.831048944 2.413981712 2.777882328 2.841710293 2.653608263 2.365939179 2.071334820 1.821070079 1.643248280 1.540085852 1.498669510 1.501546768 1.532536628 1.577510824 1.625670778 1.669714013 1.704267751 1.725699976 1.734070956 1.732967061 1.726792874 1.719815839 1.715479166 1.712155852 1.693023450
//
IT	4187
RD	7
LK	-5444779.836347
QD	-1938.738241 -> -1899.085123
RI	0.0501738248
TR	0.118592	0.021985
MT	21.203221
MM	C_pi: 1.191131, n_recomb: 450634.071049
RS	0	0.000000	0.100189	37741.469420	0.083752	0.142841
RS	1	0.008883	0.100189	37465.680490	0.083140	0.075962
RS	2	0.018555	0.100189	36887.990902	0.081858	0.043450
RS	3	0.029086	0.100189	35996.217893	0.079879	0.038616
RS	4	0.040552	0.903960	4072.471751	0.009037	0.005137
RS	5	0.053037	0.903960	4371.351288	0.009700	0.006213
RS	6	0.066631	1.240337	3422.898206	0.007596	0.005115
RS	7	0.081433	1.240337	3681.415031	0.008169	0.005955
RS	8	0.097549	1.818574	2703.616380	0.006000	0.004585
RS	9	0.115097	1.818574	2914.844766	0.006468	0.005149
RS	10	0.134204	2.436741	2346.689287	0.005208	0.004380
RS	11	0.155008	2.436741	2533.064783	0.005621	0.004913
RS	12	0.177660	2.849336	2338.221307	0.005189	0.004760
RS	13	0.202324	2.849336	2523.723326	0.005600	0.005236
RS	14	0.229179	2.945706	2633.219542	0.005843	0.005585
RS	15	0.258420	2.945706	2838.505397	0.006299	0.006114
RS	16	0.290257	2.755597	3266.653901	0.007249	0.007183
RS	17	0.324923	2.755597	3511.794793	0.007793	0.007878
RS	18	0.362669	2.447551	4241.710450	0.009413	0.009664
RS	19	0.403767	2.447551	4540.346635	0.010075	0.010521
RS	20	0.448516	2.126406	5577.165026	0.012376	0.013026
RS	21	0.497239	2.126406	5932.298243	0.013164	0.014065
RS	22	0.550291	1.851216	7218.506613	0.016019	0.017193
RS	23	0.608056	1.851216	7612.769293	0.016893	0.018370
RS	24	0.670951	1.655636	8932.145371	0.019821	0.021601
RS	25	0.739433	1.655636	9321.757865	0.020686	0.022739
RS	26	0.813999	1.542791	10382.202793	0.023039	0.025330
RS	27	0.895188	1.542791	10709.989966	0.023766	0.026211
RS	28	0.983589	1.498244	11311.788393	0.025102	0.027643
RS	29	1.079842	1.498244	11530.238596	0.025587	0.028133
RS	30	1.184646	1.502628	11651.437428	0.025856	0.028363
RS	31	1.298759	1.502628	11734.712427	0.026040	0.028434
RS	32	1.423009	1.538231	11477.146691	0.025469	0.027740
RS	33	1.558295	1.538231	11417.979716	0.025338	0.027433
RS	34	1.705599	1.589625	10922.199607	0.024237	0.026187
RS	35	1.865987	1.589625	10723.113906	0.023796	0.025557
RS	36	2.040623	1.645041	10099.888864	0.022413	0.024036
RS	37	2.230771	1.645041	9768.222780	0.021677	0.023121
RS	38	2.437810	1.696504	9083.430558	0.020157	0.021479
RS	39	2.663239	1.696504	8631.510084	0.019154	0.020316
RS	40	2.908694	1.737931	7924.853630	0.017586	0.018646
RS	41	3.175951	1.737931	7371.621914	0.016358	0.017288
RS	42	3.466949	1.764999	6667.153919	0.014795	0.015646
RS	43	3.783795	1.764999	6040.807858	0.013405	0.014158
RS	44	4.128786	1.777611	5350.434468	0.011873	0.012565
RS	45	4.504423	1.777611	4692.757689	0.010414	0.011028
RS	46	4.913426	1.779692	4033.508110	0.008951	0.009511
RS	47	5.358761	1.779692	3399.701181	0.007544	0.008038
RS	48	5.843654	1.776045	2806.039328	0.006227	0.006670
RS	49	6.371620	1.776045	2254.041891	0.005002	0.005384
RS	50	6.946484	1.771322	1766.334122	0.003920	0.004251
RS	51	7.572412	1.771322	1339.785063	0.002973	0.003249
RS	52	8.253940	1.769194	985.120058	0.002186	0.002414
RS	53	8.996007	1.769194	698.447758	0.001550	0.001731
RS	54	9.803991	1.767818	476.996205	0.001059	0.001200
RS	55	10.683747	1.767818	312.229271	0.000693	0.000798
RS	56	11.641650	1.767818	195.361206	0.000434	0.000509
RS	57	12.684642	1.767818	116.379425	0.000258	0.000310
RS	58	13.820282	1.747364	66.249338	0.000147	0.000180
RS	59	15.056799	1.747364	35.000025	0.000078	0.000098
RS	60	16.403153	1.747364	17.343573	0.000038	0.000050
RS	61	17.869102	1.747364	8.015635	0.000018	0.000024
RS	62	19.465269	1.747364	3.433978	0.000008	0.000010
RS	63	21.203221	1.747364	2.065634	0.000005	0.000006
PA	4+25*2+4+6 0.118592472 0.021984658 21.203221193 0.100188601 0.903959953 1.240337064 1.818573917 2.436740790 2.849336416 2.945706370 2.755597118 2.447550832 2.126406406 1.851215852 1.655636392 1.542791272 1.498243596 1.502627918 1.538230791 1.589624507 1.645040982 1.696503934 1.737931304 1.764998978 1.777610594 1.779691804 1.776045309 1.771322108 1.769194230 1.767817703 1.747364494
//
IT	4320
RD	8
LK	-5444706.430239
QD	-1882.089567 -> -1853.116597
RI	0.0492104368
TR	0.117532	0.021887
MT	21.494575
MM	C_pi: 1.201552, n_recomb: 452532.245254
RS	0	0.000000	0.099990	38066.221047	0.084118	0.141886
RS	1	0.008906	0.099990	37779.623202	0.083485	0.076345
RS	2	0.018606	0.099990	37186.531513	0.082174	0.043770
RS	3	0.029169	0.099990	36274.770708	0.080160	0.038981
RS	4	0.040674	0.951228	3893.213947	0.008603	0.004902
RS	5	0.053202	0.951228	4182.627339	0.009243	0.005944
RS	6	0.066847	1.227109	3485.184470	0.007702	0.005198
RS	7	0.081707	1.227109	3748.518543	0.008283	0.006056
RS	8	0.097890	1.794094	2760.784980	0.006101	0.004672
RS	9	0.115515	1.794094	2976.575985	0.006578	0.005250
RS	10	0.134710	2.440738	2360.508319	0.005216	0.004399
RS	11	0.155614	2.440738	2548.456652	0.005632	0.004942
RS	12	0.178379	2.898345	2317.026349	0.005120	0.004722
RS	13	0.203173	2.898345	2501.650125	0.005528	0.005203
RS	14	0.230174	3.029456	2582.665632	0.005707	0.005498
RS	15	0.259581	3.029456	2785.247487	0.006155	0.006020
RS	16	0.291606	2.842779	3196.964463	0.007065	0.007058
RS	17	0.326484	2.842779	3438.731912	0.007599	0.007735
RS	18	0.364468	2.520190	4163.752240	0.009201	0.009515
RS	19	0.405835	2.520190	4459.613439	0.009855	0.010346
RS	20	0.450886	2.177128	5512.518487	0.012181	0.012887
RS	21	0.499950	2.177128	5867.105959	0.012965	0.013894
RS	22	0.553383	1.879943	7201.702147	0.015914	0.017126
RS	23	0.611576	1.879943	7598.648360	0.016791	0.018277
RS	24	0.674951	1.668194	8988.879101	0.019864	0.021662
RS	25	0.743970	1.668194	9382.864519	0.020734	0.022784
RS	26	0.819137	1.546230	10506.636760	0.023217	0.025511
RS	27	0.900998	1.546230	10837.067879	0.023948	0.026388
RS	28	0.990151	1.498322	11468.203455	0.025342	0.027880
RS	29	1.087243	1.498322	11685.375201	0.025822	0.028371
RS	30	1.192983	1.503382	11797.979497	0.026071	0.028576
RS	31	1.308140	1.503382	11876.695103	0.026245	0.028653
RS	32	1.433553	1.542347	11585.637904	0.025602	0.027879
RS	33	1.570136	1.542347	11521.084638	0.025459	0.027583
RS	34	1.718884	1.598681	10984.042943	0.024272	0.026240
RS	35	1.880880	1.598681	10781.260110	0.023824	0.025626
RS	36	2.057303	1.659838	10120.378811	0.022364	0.024016
RS	37	2.249440	1.659838	9788.436348	0.021630	0.023120
RS	38	2.458688	1.717352	9074.538680	0.020053	0.021409
RS	39	2.686574	1.717352	8626.575984	0.019063	0.020268
RS	40	2.934755	1.764561	7901.514565	0.017461	0.018552
RS	41	3.205040	1.764561	7356.152481	0.016256	0.017219
RS	42	3.499397	1.796523	6643.745139	0.014681	0.015555
RS	43	3.819971	1.796523	6027.671736	0.013320	0.014093
RS	44	4.169096	1.812991	5336.616829	0.011793	0.012496
RS	45	4.549316	1.812991	4689.467990	0.010363	0.010984
RS	46	4.963399	1.818189	4032.654874	0.008911	0.009472
RS	47	5.414361	1.818189	3407.552704	0.007530	0.008020
RS	48	5.905488	1.817224	2816.340632	0.006224	0.006658
RS	49	6.440356	1.817224	2269.759752	0.005016	0.005388
RS	50	7.022861	1.815040	1782.691987	0.003939	0.004260
RS	51	7.657246	1.815040	1357.933457	0.003001	0.003266
RS	52	8.348132	1.815436	1001.828821	0.002214	0.002433
RS	53	9.100549	1.815436	714.148356	0.001578	0.001751
RS	54	9.919980	1.816335	490.058697	0.001083	0.001218
RS	55	10.812392	1.816335	322.969844	0.000714	0.000815
RS	56	11.784284	1.816335	203.555362	0.000450	0.000523
RS	57	12.842737	1.816335	122.205251	0.000270	0.000320
RS	58	13.995459	1.794861	70.159240	0.000155	0.000188
RS	59	15.250846	1.794861	37.391436	0.000083	0.000102
RS	60	16.618041	1.794861	18.702304	0.000041	0.000052
RS	61	18.107004	1.794861	8.730012	0.000019	0.000025
RS	62	19.728578	1.794861	3.779883	0.000008	0.000011
RS	63	21.494575	1.794861	2.313664	0.000005	0.000007
PA	4+25*2+4+6 0.117531593 0.021886987 21.494575003 0.099990197 0.951227555 1.227108944 1.794093888 2.440737824 2.898344983 3.029455568 2.842779101 2.520190089 2.177128220 1.879942927 1.668193686 1.546229748 1.498322182 1.503381685 1.542347112 1.598681375 1.659838218 1.717352351 1.764561079 1.796522588 1.812991339 1.818189171 1.817224216 1.815040270 1.815436282 1.816335176 1.794860597
//
IT	4121
RD	9
LK	-5444652.201977
QD	-1840.004561 -> -1817.857091
RI	0.0484328219
TR	0.116637	0.021819
MT	21.739577
MM	C_pi: 1.210814, n_recomb: 454577.031324
RS	0	0.000000	0.099950	38330.785700	0.084322	0.141117
RS	1	0.008926	0.099950	38039.508970	0.083681	0.076655
RS	2	0.018648	0.099950	37438.182340	0.082358	0.044017
RS	3	0.029239	0.099950	36514.535622	0.080326	0.039246
RS	4	0.040774	0.998988	3731.168914	0.008208	0.004689
RS	5	0.053340	0.998988	4011.733742	0.008825	0.005693
RS	6	0.067026	1.210903	3559.034611	0.007829	0.005291
RS	7	0.081935	1.210903	3827.821540	0.008421	0.006164
RS	8	0.098174	1.763851	2829.562292	0.006225	0.004769
RS	9	0.115863	1.763851	3050.620702	0.006711	0.005361
RS	10	0.135130	2.433448	2385.659629	0.005248	0.004429
RS	11	0.156118	2.433448	2575.909096	0.005667	0.004982
RS	12	0.178978	2.931470	2309.011641	0.005079	0.004697
RS	13	0.203879	2.931470	2493.598141	0.005486	0.005186
RS	14	0.231003	3.097176	2547.593801	0.005604	0.005427
RS	15	0.260548	3.097176	2748.396619	0.006046	0.005946
RS	16	0.292730	2.917361	3143.980647	0.006916	0.006952
RS	17	0.327784	2.917361	3383.239794	0.007443	0.007617
RS	18	0.365967	2.584756	4100.981774	0.009022	0.009383
RS	19	0.407559	2.584756	4394.650385	0.009668	0.010193
RS	20	0.452863	2.223732	5457.501232	0.012006	0.012755
RS	21	0.502210	2.223732	5811.677512	0.012785	0.013735
RS	22	0.555962	1.907198	7185.791324	0.015808	0.017050
RS	23	0.614512	1.907198	7585.229204	0.016686	0.018176
RS	24	0.678289	1.680795	9037.910726	0.019882	0.021692
RS	25	0.747757	1.680795	9436.146247	0.020758	0.022800
RS	26	0.823427	1.550378	10618.612291	0.023359	0.025650
RS	27	0.905850	1.550378	10951.983184	0.024093	0.026519
RS	28	0.995630	1.499114	11612.929067	0.025547	0.028072
RS	29	1.093425	1.499114	11829.582772	0.026023	0.028562
RS	30	1.199948	1.504342	11938.388860	0.026263	0.028754
RS	31	1.315979	1.504342	12013.504889	0.026428	0.028834
RS	32	1.442366	1.545792	11696.187324	0.025730	0.028000
RS	33	1.580035	1.545792	11626.961065	0.025578	0.027711
RS	34	1.729992	1.605954	11056.256014	0.024322	0.026293
RS	35	1.893334	1.605954	10849.785703	0.023868	0.025690
RS	36	2.071256	1.671653	10157.519870	0.022345	0.024011
RS	37	2.265058	1.671653	9824.297110	0.021612	0.023129
RS	38	2.476159	1.734087	9085.250777	0.019986	0.021361
RS	39	2.706103	1.734087	8639.167457	0.019005	0.020238
RS	40	2.956571	1.786135	7897.150081	0.017373	0.018483
RS	41	3.229395	1.786135	7356.719886	0.016184	0.017170
RS	42	3.526571	1.822318	6635.709561	0.014598	0.015487
RS	43	3.850272	1.822318	6026.577626	0.013258	0.014046
RS	44	4.202866	1.842263	5332.884659	0.011732	0.012442
RS	45	4.586933	1.842263	4693.144303	0.010324	0.010950
RS	46	5.005280	1.850465	4036.474402	0.008880	0.009440
RS	47	5.460969	1.850465	3417.728732	0.007518	0.008005
RS	48	5.957331	1.852273	2827.161980	0.006219	0.006648
RS	49	6.497998	1.852273	2284.711434	0.005026	0.005391
RS	50	7.086924	1.852844	1797.373971	0.003954	0.004266
RS	51	7.728416	1.852844	1374.086550	0.003023	0.003280
RS	52	8.427167	1.856021	1016.435438	0.002236	0.002447
RS	53	9.188287	1.856021	728.006784	0.001602	0.001769
RS	54	10.017343	1.859484	501.572158	0.001103	0.001234
RS	55	10.920399	1.859484	332.579247	0.000732	0.000829
RS	56	11.904061	1.859484	210.983428	0.000464	0.000535
RS	57	12.975523	1.859484	127.551461	0.000281	0.000329
RS	58	14.142621	1.837273	73.785753	0.000162	0.000194
RS	59	15.413893	1.837273	39.639234	0.000087	0.000107
RS	60	16.798636	1.837273	19.996397	0.000044	0.000055
RS	61	18.306978	1.837273	9.419511	0.000021	0.000026
RS	62	19.949953	1.837273	4.118302	0.000009	0.000012
RS	63	21.739577	1.837273	2.561839	0.000006	0.000008
PA	4+25*2+4+6 0.116637497 0.021819004 21.739576949 0.099949860 0.998987782 1.210903152 1.763850583 2.433447565 2.931469684 3.097176399 2.917361400 2.584756116 2.223732205 1.907197883 1.680795112 1.550377796 1.499113799 1.504342378 1.545791953 1.605953819 1.671653320 1.734087339 1.786134787 1.822317994 1.842263364 1.850465000 1.852273219 1.852843620 1.856020505 1.859483976 1.837273301
//
IT	4740
RD	10
LK	-5444610.387715
QD	-1807.171732 -> -1789.638849
RI	0.0477789865
TR	0.115865	0.021771
MT	21.950654
MM	C_pi: 1.219167, n_recomb: 456675.991885
RS	0	0.000000	0.099996	38556.935722	0.084430	0.140479
RS	1	0.008942	0.099996	38264.512775	0.083789	0.076912
RS	2	0.018685	0.099996	37659.147025	0.082464	0.044216
RS	3	0.029298	0.099996	36728.417205	0.080426	0.039451
RS	4	0.040860	1.048135	3579.857089	0.007839	0.004491
RS	5	0.053457	1.048135	3851.880782	0.008435	0.005455
RS	6	0.067179	1.193978	3637.444575	0.007965	0.005389
RS	7	0.082129	1.193978	3911.891854	0.008566	0.006273
RS	8	0.098416	1.731744	2903.947129	0.006359	0.004870
RS	9	0.116160	1.731744	3130.581632	0.006855	0.005475
RS	10	0.135490	2.420028	2416.943248	0.005292	0.004463
RS	11	0.156548	2.420028	2609.874239	0.005715	0.005027
RS	12	0.179490	2.953613	2309.406139	0.005057	0.004680
RS	13	0.204483	2.953613	2494.488969	0.005462	0.005178
RS	14	0.231711	3.152359	2523.397878	0.005526	0.005369
RS	15	0.261374	3.152359	2723.076904	0.005963	0.005889
RS	16	0.293690	2.981205	3103.631978	0.006796	0.006863
RS	17	0.328896	2.981205	3341.050991	0.007316	0.007521
RS	18	0.367250	2.642031	4050.386184	0.008869	0.009268
RS	19	0.409033	2.642031	4342.345723	0.009509	0.010062
RS	20	0.454553	2.266396	5410.757049	0.011848	0.012633
RS	21	0.504144	2.266396	5764.646688	0.012623	0.013590
RS	22	0.558169	1.932885	7171.050607	0.015703	0.016969
RS	23	0.617026	1.932885	7572.793304	0.016582	0.018074
RS	24	0.681146	1.693246	9080.345906	0.019884	0.021703
RS	25	0.750999	1.693246	9482.649803	0.020765	0.022796
RS	26	0.827099	1.555069	10718.846095	0.023471	0.025756
RS	27	0.910005	1.555069	11055.314899	0.024208	0.026618
RS	28	1.000324	1.500589	11745.270770	0.025719	0.028229
RS	29	1.098720	1.500589	11962.000391	0.026194	0.028715
RS	30	1.205915	1.505700	12070.054790	0.026430	0.028904
RS	31	1.322696	1.505700	12142.414051	0.026589	0.028984
RS	32	1.449920	1.549022	11804.271202	0.025848	0.028104
RS	33	1.588521	1.549022	11731.101620	0.025688	0.027820
RS	34	1.739516	1.612175	11132.821362	0.024378	0.026343
RS	35	1.904014	1.612175	10922.896415	0.023918	0.025748
RS	36	2.083222	1.681480	10204.453831	0.022345	0.024014
RS	37	2.278456	1.681480	9869.426850	0.021611	0.023143
RS	38	2.491149	1.747909	9108.734858	0.019946	0.021330
RS	39	2.722861	1.747909	8663.177859	0.018970	0.020220
RS	40	2.975294	1.804003	7905.728010	0.017311	0.018434
RS	41	3.250301	1.804003	7368.196733	0.016134	0.017136
RS	42	3.549900	1.843812	6638.444257	0.014536	0.015435
RS	43	3.876291	1.843812	6033.870457	0.013213	0.014011
RS	44	4.231869	1.866881	5336.285520	0.011685	0.012401
RS	45	4.619245	1.866881	4701.677193	0.010295	0.010925
RS	46	5.041261	1.877957	4043.540631	0.008854	0.009414
RS	47	5.501016	1.877957	3429.411437	0.007510	0.007993
RS	48	6.001885	1.882583	2838.178561	0.006215	0.006638
RS	49	6.547543	1.882583	2298.892770	0.005034	0.005392
RS	50	7.141997	1.886067	1810.608324	0.003965	0.004270
RS	51	7.789609	1.886067	1388.555634	0.003041	0.003291
RS	52	8.495134	1.892243	1029.279402	0.002254	0.002459
RS	53	9.263750	1.892243	740.320151	0.001621	0.001783
RS	54	10.101099	1.898520	511.780368	0.001121	0.001247
RS	55	11.013328	1.898520	341.229647	0.000747	0.000842
RS	56	12.007133	1.898520	217.757149	0.000477	0.000546
RS	57	13.089808	1.898520	132.484423	0.000290	0.000338
RS	58	14.269301	1.875860	77.163827	0.000169	0.000201
RS	59	15.554270	1.875860	41.760446	0.000091	0.000111
RS	60	16.954146	1.875860	21.233216	0.000046	0.000057
RS	61	18.479206	1.875860	10.086887	0.000022	0.000028
RS	62	20.140643	1.875860	4.450085	0.000010	0.000013
RS	63	21.950654	1.875860	2.810363	0.000006	0.000008
PA	4+25*2+4+6 0.115864517 0.021770911 21.950654289 0.099996162 1.048134943 1.193978008 1.731743596 2.420028022 2.953612767 3.152358854 2.981204833 2.642031368 2.266395715 1.932884531 1.693245880 1.555069253 1.500589214 1.505699560 1.549021886 1.612175003 1.681479649 1.747909420 1.804002506 1.843812315 1.866881317 1.877957458 1.882583115 1.886067372 1.892242585 1.898519669 1.875859705
//
IT	4131
RD	11
LK	-5444577.060065
QD	-1780.506368 -> -1766.244125
RI	0.0472084083
TR	0.115182	0.021736
MT	22.136379
MM	C_pi: 1.226795, n_recomb: 458774.022505
RS	0	0.000000	0.100088	38757.737240	0.084481	0.139934
RS	1	0.008957	0.100088	38466.144212	0.083846	0.077133
RS	2	0.018716	0.100088	37859.149228	0.082522	0.044384
RS	3	0.029350	0.100088	36924.151871	0.080484	0.039618
RS	4	0.040935	1.099334	3435.624044	0.007489	0.004303
RS	5	0.053559	1.099334	3699.243997	0.008063	0.005227
RS	6	0.067313	1.177617	3716.050111	0.008100	0.005485
RS	7	0.082299	1.177617	3996.102655	0.008710	0.006379
RS	8	0.098628	1.700132	2979.947565	0.006495	0.004971
RS	9	0.116419	1.700132	3212.205974	0.007002	0.005587
RS	10	0.135803	2.403843	2451.013368	0.005343	0.004499
RS	11	0.156924	2.403843	2646.781981	0.005769	0.005073
RS	12	0.179937	2.968485	2314.963693	0.005046	0.004670
RS	13	0.205011	2.968485	2500.864365	0.005451	0.005177
RS	14	0.232330	3.197742	2506.981772	0.005465	0.005322
RS	15	0.262097	3.197742	2706.007877	0.005898	0.005844
RS	16	0.294530	3.035969	3072.983845	0.006698	0.006788
RS	17	0.329868	3.035969	3309.084566	0.007213	0.007441
RS	18	0.368371	2.692812	4009.661378	0.008740	0.009166
RS	19	0.410323	2.692812	4300.316836	0.009373	0.009949
RS	20	0.456032	2.305374	5371.188033	0.011708	0.012520
RS	21	0.505835	2.305374	5724.911122	0.012479	0.013460
RS	22	0.560100	1.956966	7157.846455	0.015602	0.016888
RS	23	0.619225	1.956966	7561.730119	0.016482	0.017975
RS	24	0.683645	1.705391	9117.504729	0.019874	0.021699
RS	25	0.753836	1.705391	9523.674105	0.020759	0.022779
RS	26	0.830314	1.560134	10808.720301	0.023560	0.025838
RS	27	0.913642	1.560134	11148.351699	0.024300	0.026693
RS	28	1.004434	1.502649	11865.809673	0.025864	0.028358
RS	29	1.103357	1.502649	12083.070505	0.026338	0.028840
RS	30	1.211141	1.507497	12192.187838	0.026576	0.029029
RS	31	1.328580	1.507497	12262.510482	0.026729	0.029109
RS	32	1.456537	1.552262	11907.681001	0.025955	0.028194
RS	33	1.595956	1.552262	11831.252495	0.025789	0.027912
RS	34	1.747862	1.617782	11210.238635	0.024435	0.026390
RS	35	1.913374	1.617782	10997.193783	0.023971	0.025801
RS	36	2.093711	1.689955	10256.911929	0.022357	0.024024
RS	37	2.290201	1.689955	9919.838674	0.021622	0.023162
RS	38	2.504291	1.759631	9140.537854	0.019924	0.021312
RS	39	2.737556	1.759631	8694.618305	0.018952	0.020213
RS	40	2.991715	1.819100	7923.247753	0.017270	0.018399
RS	41	3.268638	1.819100	7387.174889	0.016102	0.017114
RS	42	3.570366	1.862021	6648.819408	0.014493	0.015398
RS	43	3.899119	1.862021	6047.060921	0.013181	0.013986
RS	44	4.257319	1.887886	5344.801040	0.011650	0.012369
RS	45	4.647602	1.887886	4713.623269	0.010274	0.010906
RS	46	5.072843	1.901693	4052.887351	0.008834	0.009393
RS	47	5.536173	1.901693	3442.050209	0.007503	0.007984
RS	48	6.041003	1.909155	2849.169113	0.006210	0.006630
RS	49	6.591050	1.909155	2312.309064	0.005040	0.005394
RS	50	7.190365	1.915678	1822.561830	0.003973	0.004273
RS	51	7.843360	1.915678	1401.570622	0.003055	0.003300
RS	52	8.554844	1.925023	1040.622043	0.002268	0.002469
RS	53	9.330055	1.925023	751.315447	0.001638	0.001796
RS	54	10.174701	1.934340	520.868054	0.001135	0.001259
RS	55	11.095002	1.934340	349.052228	0.000761	0.000854
RS	56	12.097734	1.934340	223.962228	0.000488	0.000556
RS	57	13.190281	1.934340	137.055423	0.000299	0.000346
RS	58	14.380686	1.911479	80.321769	0.000175	0.000206
RS	59	15.677716	1.911479	43.768409	0.000095	0.000115
RS	60	17.090920	1.911479	22.418243	0.000049	0.000060
RS	61	18.630704	1.911479	10.734006	0.000023	0.000029
RS	62	20.308406	1.911479	4.775691	0.000010	0.000013
RS	63	22.136379	1.911479	3.059179	0.000007	0.000009
PA	4+25*2+4+6 0.115181825 0.021736258 22.136378742 0.100087997 1.099334398 1.177616514 1.700131863 2.403842589 2.968485390 3.197742316 3.035968596 2.692812141 2.305374464 1.956965955 1.705390829 1.560133799 1.502648529 1.507497365 1.552261522 1.617781844 1.689954590 1.759631316 1.819099717 1.862020510 1.887886438 1.901693496 1.909155057 1.915678372 1.925022838 1.934339522 1.911479337
//
IT	4154
RD	12
LK	-5444549.805444
QD	-1758.127178 -> -1746.274797
RI	0.0466967459
TR	0.114568	0.021711
MT	22.302775
MM	C_pi: 1.233819, n_recomb: 460830.998301
RS	0	0.000000	0.100199	38941.611731	0.084503	0.139456
RS	1	0.008970	0.100199	38651.785815	0.083874	0.077328
RS	2	0.018744	0.100199	38044.379772	0.082556	0.044532
RS	3	0.029395	0.100199	37106.605126	0.080521	0.039762
RS	4	0.041002	1.152993	3296.661329	0.007154	0.004123
RS	5	0.053650	1.152993	3551.941032	0.007708	0.005007
RS	6	0.067432	1.162476	3792.119024	0.008229	0.005578
RS	7	0.082450	1.162476	4077.560110	0.008848	0.006479
RS	8	0.098816	1.670252	3055.006560	0.006629	0.005069
RS	9	0.116649	1.670252	3292.771905	0.007145	0.005695
RS	10	0.136082	2.387019	2485.626733	0.005394	0.004534
RS	11	0.157259	2.387019	2684.238301	0.005825	0.005118
RS	12	0.180334	2.978591	2323.556408	0.005042	0.004663
RS	13	0.205480	2.978591	2510.456002	0.005448	0.005179
RS	14	0.232881	3.235527	2496.076320	0.005416	0.005283
RS	15	0.262740	3.235527	2694.781420	0.005848	0.005807
RS	16	0.295277	3.083078	3049.788684	0.006618	0.006724
RS	17	0.330733	3.083078	3284.975440	0.007128	0.007374
RS	18	0.369369	2.737838	3976.910795	0.008630	0.009078
RS	19	0.411471	2.737838	4266.595315	0.009258	0.009852
RS	20	0.457349	2.340956	5337.698170	0.011583	0.012417
RS	21	0.507343	2.340956	5691.359392	0.012350	0.013342
RS	22	0.561821	1.979468	7146.190072	0.015507	0.016809
RS	23	0.621185	1.979468	7552.064020	0.016388	0.017881
RS	24	0.685874	1.717123	9150.303628	0.019856	0.021687
RS	25	0.756366	1.717123	9560.121391	0.020745	0.022756
RS	26	0.833181	1.565425	10889.401925	0.023630	0.025901
RS	27	0.916886	1.565425	11232.186904	0.024374	0.026749
RS	28	1.008099	1.505179	11975.235865	0.025986	0.028464
RS	29	1.107494	1.505179	12193.365167	0.026460	0.028942
RS	30	1.215804	1.509705	12304.594001	0.026701	0.029134
RS	31	1.333830	1.509705	12373.477383	0.026850	0.029213
RS	32	1.462443	1.555617	12005.044524	0.026051	0.028271
RS	33	1.602592	1.555617	11925.977846	0.025879	0.027991
RS	34	1.755312	1.623031	11286.162712	0.024491	0.026433
RS	35	1.921730	1.623031	11070.371095	0.024023	0.025849
RS	36	2.103077	1.697492	10311.869006	0.022377	0.024038
RS	37	2.300689	1.697492	9972.683725	0.021641	0.023182
RS	38	2.516028	1.769806	9177.428622	0.019915	0.021303
RS	39	2.750682	1.769806	8730.570499	0.018945	0.020212
RS	40	3.006384	1.832087	7946.723265	0.017244	0.018377
RS	41	3.285022	1.832087	7411.086118	0.016082	0.017101
RS	42	3.588654	1.877672	6664.449130	0.014462	0.015370
RS	43	3.919521	1.877672	6064.224378	0.013159	0.013969
RS	44	4.280066	1.906040	5356.829385	0.011624	0.012345
RS	45	4.672951	1.906040	4727.807982	0.010259	0.010892
RS	46	5.101078	1.922437	4063.678968	0.008818	0.009376
RS	47	5.567607	1.922437	3455.134422	0.007498	0.007977
RS	48	6.075984	1.932728	2859.895098	0.006206	0.006622
RS	49	6.629961	1.932728	2324.903783	0.005045	0.005395
RS	50	7.233628	1.942384	1833.316675	0.003978	0.004274
RS	51	7.891444	1.942384	1413.271024	0.003067	0.003308
RS	52	8.608265	1.955043	1050.632588	0.002280	0.002476
RS	53	9.389384	1.955043	761.146262	0.001652	0.001807
RS	54	10.240568	1.967598	528.966874	0.001148	0.001269
RS	55	11.168103	1.967598	356.141485	0.000773	0.000864
RS	56	12.178835	1.967598	229.660906	0.000498	0.000565
RS	57	13.280229	1.967598	141.301914	0.000307	0.000353
RS	58	14.480416	1.944730	83.281197	0.000181	0.000212
RS	59	15.788259	1.944730	45.672856	0.000099	0.000118
RS	60	17.213413	1.944730	23.555150	0.000051	0.000062
RS	61	18.766401	1.944730	11.361887	0.000025	0.000030
RS	62	20.458690	1.944730	5.095208	0.000011	0.000014
RS	63	22.302775	1.944730	3.307979	0.000007	0.000009
PA	4+25*2+4+6 0.114568143 0.021710709 22.302774824 0.100198625 1.152992916 1.162476086 1.670252408 2.387019203 2.978590531 3.235526919 3.083078433 2.737837718 2.340956224 1.979468032 1.717122978 1.565424627 1.505179273 1.509704895 1.555617480 1.623030576 1.697492353 1.769805728 1.832086644 1.877672069 1.906040162 1.922437409 1.932727817 1.942384483 1.955042573 1.967598158 1.944729671
//
IT	3693
RD	13
LK	-5444527.061009
QD	-1738.850837 -> -1728.831304
RI	0.0462280815
TR	0.114008	0.021691
MT	22.454214
MM	C_pi: 1.240337, n_recomb: 462823.644784
RS	0	0.000000	0.100312	39114.010792	0.084512	0.139029
RS	1	0.008982	0.100312	38826.247044	0.083890	0.077503
RS	2	0.018770	0.100312	38218.905888	0.082578	0.044666
RS	3	0.029437	0.100312	37279.013514	0.080547	0.039892
RS	4	0.041062	1.209383	3162.148512	0.006832	0.003950
RS	5	0.053732	1.209383	3409.131607	0.007366	0.004795
RS	6	0.067539	1.148797	3864.223914	0.008349	0.005665
RS	7	0.082587	1.148797	4154.756519	0.008977	0.006572
RS	8	0.098986	1.642734	3127.456560	0.006757	0.005162
RS	9	0.116858	1.642734	3370.507523	0.007282	0.005798
RS	10	0.136335	2.370948	2519.238907	0.005443	0.004568
RS	11	0.157562	2.370948	2720.595638	0.005878	0.005160
RS	12	0.180694	2.985828	2333.646074	0.005042	0.004659
RS	13	0.205905	2.985828	2521.623463	0.005448	0.005183
RS	14	0.233380	3.267457	2489.056866	0.005378	0.005250
RS	15	0.263323	3.267457	2687.672269	0.005807	0.005778
RS	16	0.295954	3.123824	3032.300896	0.006552	0.006671
RS	17	0.331517	3.123824	3266.884200	0.007059	0.007319
RS	18	0.370274	2.777817	3950.616698	0.008536	0.009002
RS	19	0.412511	2.777817	4239.603646	0.009160	0.009768
RS	20	0.458543	2.373444	5309.373181	0.011472	0.012324
RS	21	0.508708	2.373444	5663.064406	0.012236	0.013237
RS	22	0.563380	2.000483	7135.967241	0.015418	0.016733
RS	23	0.622961	2.000483	7543.694902	0.016299	0.017792
RS	24	0.687894	1.728396	9179.474183	0.019834	0.021669
RS	25	0.758659	1.728396	9592.724266	0.020727	0.022728
RS	26	0.835779	1.570835	10962.044723	0.023685	0.025951
RS	27	0.919826	1.570835	11307.927979	0.024432	0.026792
RS	28	1.011422	1.508082	12074.507753	0.026089	0.028551
RS	29	1.111244	1.508082	12293.752524	0.026562	0.029027
RS	30	1.220032	1.512279	12407.578510	0.026808	0.029222
RS	31	1.338591	1.512279	12475.519093	0.026955	0.029300
RS	32	1.467799	1.559133	12095.857010	0.026135	0.028336
RS	33	1.608611	1.559133	12014.701688	0.025960	0.028059
RS	34	1.762070	1.628083	11359.248926	0.024543	0.026472
RS	35	1.929312	1.628083	11141.090309	0.024072	0.025892
RS	36	2.111574	1.704372	10367.423843	0.022400	0.024054
RS	37	2.310207	1.704372	10026.165597	0.021663	0.023204
RS	38	2.526680	1.778825	9217.259513	0.019915	0.021302
RS	39	2.762596	1.778825	8769.096020	0.018947	0.020217
RS	40	3.019700	1.843451	7974.100096	0.017229	0.018363
RS	41	3.299896	1.843451	7438.169866	0.016071	0.017094
RS	42	3.605258	1.891314	6683.680979	0.014441	0.015352
RS	43	3.938046	1.891314	6084.036619	0.013145	0.013958
RS	44	4.300724	1.921914	5371.276303	0.011605	0.012327
RS	45	4.695975	1.921914	4743.440019	0.010249	0.010883
RS	46	5.126726	1.940766	4075.361977	0.008805	0.009362
RS	47	5.596165	1.940766	3468.341125	0.007494	0.007972
RS	48	6.107767	1.953860	2870.225867	0.006202	0.006615
RS	49	6.665318	1.953860	2336.674351	0.005049	0.005395
RS	50	7.272946	1.966721	1842.967649	0.003982	0.004274
RS	51	7.935148	1.966721	1423.788919	0.003076	0.003314
RS	52	8.656825	1.982814	1059.462446	0.002289	0.002482
RS	53	9.443320	1.982814	769.946669	0.001664	0.001816
RS	54	10.300454	1.998788	536.189925	0.001159	0.001277
RS	55	11.234572	1.998788	362.578564	0.000783	0.000873
RS	56	12.252588	1.998788	234.906830	0.000508	0.000573
RS	57	13.362037	1.998788	145.256426	0.000314	0.000360
RS	58	14.571131	1.976134	86.058805	0.000186	0.000217
RS	59	15.888820	1.976134	47.482500	0.000103	0.000122
RS	60	17.324858	1.976134	24.648042	0.000053	0.000064
RS	61	18.889873	1.976134	11.972260	0.000026	0.000032
RS	62	20.595450	1.976134	5.409279	0.000012	0.000015
RS	63	22.454214	1.976134	3.557072	0.000008	0.000010
PA	4+25*2+4+6 0.114008291 0.021691267 22.454214258 0.100311956 1.209382663 1.148796780 1.642733868 2.370947544 2.985828393 3.267457110 3.123824456 2.777817434 2.373443707 2.000482664 1.728396052 1.570834916 1.508081755 1.512279198 1.559133499 1.628082734 1.704372487 1.778825429 1.843450524 1.891313527 1.921914499 1.940765701 1.953860024 1.966721343 1.982813911 1.998788474 1.976134153
//
IT	3708
RD	14
LK	-5444507.765732
QD	-1721.894361 -> -1713.305720
RI	0.0457919441
TR	0.113491	0.021676
MT	22.594005
MM	C_pi: 1.246427, n_recomb: 464737.748047
RS	0	0.000000	0.100420	39277.915822	0.084516	0.138639
RS	1	0.008992	0.100420	38992.169102	0.083901	0.077664
RS	2	0.018793	0.100420	38384.969473	0.082595	0.044790
RS	3	0.029475	0.100420	37443.166385	0.080568	0.040015
RS	4	0.041118	1.268638	3031.921182	0.006524	0.003782
RS	5	0.053807	1.268638	3270.669582	0.007038	0.004591
RS	6	0.067638	1.136631	3931.621916	0.008460	0.005746
RS	7	0.082712	1.136631	4226.911118	0.009095	0.006658
RS	8	0.099142	1.617743	3196.431287	0.006878	0.005250
RS	9	0.117049	1.617743	3444.495968	0.007412	0.005895
RS	10	0.136567	2.356275	2551.050670	0.005489	0.004599
RS	11	0.157840	2.356275	2755.003114	0.005928	0.005199
RS	12	0.181025	2.991404	2344.286839	0.005044	0.004657
RS	13	0.206295	2.991404	2533.358697	0.005451	0.005187
RS	14	0.233838	3.294866	2484.772809	0.005347	0.005223
RS	15	0.263857	3.294866	2683.458288	0.005774	0.005753
RS	16	0.296576	3.159234	3019.254268	0.006497	0.006626
RS	17	0.332237	3.159234	3253.476081	0.007001	0.007274
RS	18	0.371105	2.813416	3929.536484	0.008455	0.008935
RS	19	0.413467	2.813416	4218.048224	0.009076	0.009697
RS	20	0.459639	2.403168	5285.363937	0.011373	0.012240
RS	21	0.509963	2.403168	5639.162084	0.012134	0.013142
RS	22	0.564812	2.020110	7127.073539	0.015336	0.016661
RS	23	0.624594	2.020110	7536.532998	0.016217	0.017709
RS	24	0.689751	1.739196	9205.600326	0.019808	0.021647
RS	25	0.760767	1.739196	9622.074571	0.020704	0.022697
RS	26	0.838168	1.576297	11027.623633	0.023729	0.025989
RS	27	0.922530	1.576297	11376.521797	0.024479	0.026825
RS	28	1.014478	1.511275	12164.612425	0.026175	0.028624
RS	29	1.114694	1.511275	12385.150031	0.026650	0.029096
RS	30	1.223922	1.515172	12501.693705	0.026901	0.029296
RS	31	1.342972	1.515172	12569.101232	0.027046	0.029373
RS	32	1.472727	1.562824	12180.038782	0.026208	0.028392
RS	33	1.614149	1.562824	12097.275179	0.026030	0.028116
RS	34	1.768289	1.633036	11428.773818	0.024592	0.026507
RS	35	1.936290	1.633036	11208.610884	0.024118	0.025930
RS	36	2.119397	1.710790	10422.332569	0.022426	0.024072
RS	37	2.318969	1.710790	10079.102529	0.021688	0.023227
RS	38	2.536488	1.786977	9258.541499	0.019922	0.021306
RS	39	2.773566	1.786977	8808.849091	0.018954	0.020226
RS	40	3.031963	1.853551	8003.934673	0.017222	0.018356
RS	41	3.313595	1.853551	7467.187372	0.016068	0.017094
RS	42	3.620552	1.903359	6705.318643	0.014428	0.015340
RS	43	3.955112	1.903359	6105.538801	0.013138	0.013953
RS	44	4.319756	1.935954	5387.323008	0.011592	0.012315
RS	45	4.717189	1.935954	4759.928647	0.010242	0.010877
RS	46	5.150360	1.957124	4087.533598	0.008795	0.009351
RS	47	5.622483	1.957124	3481.438472	0.007491	0.007969
RS	48	6.137060	1.972993	2880.061400	0.006197	0.006608
RS	49	6.697909	1.972993	2347.621340	0.005051	0.005396
RS	50	7.309190	1.989105	1851.598605	0.003984	0.004273
RS	51	7.975439	1.989105	1433.234931	0.003084	0.003319
RS	52	8.701599	2.008733	1067.236655	0.002296	0.002487
RS	53	9.493056	2.008733	777.826546	0.001674	0.001824
RS	54	10.355683	2.028285	542.631262	0.001168	0.001285
RS	55	11.295879	2.028285	368.430230	0.000793	0.000881
RS	56	12.320619	2.028285	239.743708	0.000516	0.000580
RS	57	13.437506	2.028285	148.945172	0.000320	0.000366
RS	58	14.654825	2.006028	88.669762	0.000191	0.000221
RS	59	15.981608	2.006028	49.204087	0.000106	0.000125
RS	60	17.427699	2.006028	25.699392	0.000055	0.000066
RS	61	19.003824	2.006028	12.565745	0.000027	0.000033
RS	62	20.721678	2.006028	5.717897	0.000012	0.000015
RS	63	22.594005	2.006028	3.806161	0.000008	0.000010
PA	4+25*2+4+6 0.113490962 0.021675753 22.594004899 0.100419770 1.268637542 1.136631482 1.617742937 2.356275190 2.991403814 3.294866237 3.159234171 2.813416485 2.403167888 2.020110202 1.739195890 1.576296861 1.511274600 1.515172295 1.562823999 1.633035721 1.710789630 1.786976728 1.853550529 1.903358617 1.935954363 1.957123588 1.972992862 1.989104892 2.008733282 2.028284908 2.006027612
//
IT	3990
RD	15
LK	-5444491.177201
QD	-1706.733757 -> -1699.286571
RI	0.0453814960
TR	0.113010	0.021663
MT	22.723978
MM	C_pi: 1.252132, n_recomb: 466565.589754
RS	0	0.000000	0.100516	39435.409032	0.084523	0.138278
RS	1	0.009002	0.100516	39151.401767	0.083914	0.077815
RS	2	0.018815	0.100516	38544.149073	0.082612	0.044908
RS	3	0.029510	0.100516	37600.336403	0.080590	0.040132
RS	4	0.041169	1.330892	2905.876517	0.006228	0.003621
RS	5	0.053877	1.330892	3136.469891	0.006722	0.004394
RS	6	0.067729	1.125865	3994.196366	0.008561	0.005822
RS	7	0.082828	1.125865	4293.904857	0.009203	0.006736
RS	8	0.099287	1.595233	3261.461876	0.006990	0.005333
RS	9	0.117227	1.595233	3514.242177	0.007532	0.005985
RS	10	0.136782	2.343368	2580.524743	0.005531	0.004627
RS	11	0.158097	2.343368	2786.888112	0.005973	0.005234
RS	12	0.181331	2.996128	2354.829243	0.005047	0.004655
RS	13	0.206657	2.996128	2544.968531	0.005455	0.005192
RS	14	0.234262	3.318772	2482.366290	0.005321	0.005200
RS	15	0.264352	3.318772	2681.226621	0.005747	0.005733
RS	16	0.297152	3.190158	3009.643794	0.006451	0.006588
RS	17	0.332904	3.190158	3243.689027	0.006952	0.007235
RS	18	0.371874	2.845184	3912.670697	0.008386	0.008878
RS	19	0.414353	2.845184	4200.885348	0.009004	0.009635
RS	20	0.460655	2.430413	5264.923478	0.011284	0.012164
RS	21	0.511126	2.430413	5618.887856	0.012043	0.013058
RS	22	0.566140	2.038447	7119.303447	0.015259	0.016594
RS	23	0.626106	2.038447	7530.380259	0.016140	0.017632
RS	24	0.691471	1.749503	9229.118863	0.019781	0.021623
RS	25	0.762719	1.749503	9648.615898	0.020680	0.022666
RS	26	0.840382	1.581736	11086.984936	0.023763	0.026018
RS	27	0.925036	1.581736	11438.792671	0.024517	0.026850
RS	28	1.017311	1.514667	12246.459013	0.026248	0.028685
RS	29	1.117892	1.514667	12468.409225	0.026724	0.029155
RS	30	1.227527	1.518308	12587.590890	0.026979	0.029359
RS	31	1.347032	1.518308	12654.796634	0.027123	0.029435
RS	32	1.477296	1.566660	12257.711808	0.026272	0.028440
RS	33	1.619285	1.566660	12173.755679	0.026092	0.028166
RS	34	1.774056	1.637920	11494.354421	0.024636	0.026539
RS	35	1.942760	1.637920	11272.523397	0.024161	0.025965
RS	36	2.126651	1.716843	10475.805287	0.022453	0.024091
RS	37	2.327096	1.716843	10130.735906	0.021713	0.023250
RS	38	2.545585	1.794428	9300.261684	0.019933	0.021314
RS	39	2.783743	1.794428	8848.910902	0.018966	0.020238
RS	40	3.043340	1.862615	8035.198126	0.017222	0.018355
RS	41	3.326306	1.862615	7497.256381	0.016069	0.017097
RS	42	3.634745	1.914076	6728.510816	0.014421	0.015334
RS	43	3.970949	1.914076	6128.050539	0.013134	0.013952
RS	44	4.337419	1.948450	5404.394335	0.011583	0.012306
RS	45	4.736879	1.948450	4776.862480	0.010238	0.010874
RS	46	5.172299	1.971813	4099.897378	0.008787	0.009343
RS	47	5.646916	1.971813	3494.261564	0.007489	0.007966
RS	48	6.164257	1.990408	2889.359628	0.006193	0.006602
RS	49	6.728171	1.990408	2357.771096	0.005053	0.005396
RS	50	7.342848	2.009804	1859.288079	0.003985	0.004271
RS	51	8.012859	2.009804	1441.706142	0.003090	0.003322
RS	52	8.743185	2.033055	1074.061705	0.002302	0.002490
RS	53	9.539256	2.033055	784.879315	0.001682	0.001830
RS	54	10.406989	2.056321	548.371515	0.001175	0.001291
RS	55	11.352837	2.056321	373.754094	0.000801	0.000888
RS	56	12.383831	2.056321	244.209656	0.000523	0.000587
RS	57	13.507635	2.056321	152.391373	0.000327	0.000372
RS	58	14.732605	2.034638	91.127017	0.000195	0.000226
RS	59	16.067848	2.034638	50.843956	0.000109	0.000128
RS	60	17.523290	2.034638	26.711941	0.000057	0.000068
RS	61	19.109753	2.034638	13.143353	0.000028	0.000034
RS	62	20.839030	2.034638	6.021356	0.000013	0.000016
RS	63	22.723978	2.034638	4.055285	0.000009	0.000011
PA	4+25*2+4+6 0.113009790 0.021663019 22.723978346 0.100516496 1.330892460 1.125865430 1.595233486 2.343367738 2.996128092 3.318772318 3.190158376 2.845184189 2.430413276 2.038447370 1.749502595 1.581735705 1.514667335 1.518307903 1.566660353 1.637919678 1.716842629 1.794427676 1.862615210 1.914075918 1.948449918 1.971812616 1.990408413 2.009804026 2.033054722 2.056321472 2.034637619
//
IT	4528
RD	16
LK	-5444476.761715
QD	-1693.013769 -> -1686.493521
RI	0.0449924159
TR	0.112558	0.021652
MT	22.846172
MM	C_pi: 1.257517, n_recomb: 468307.620872
RS	0	0.000000	0.100603	39586.870434	0.084532	0.137941
RS	1	0.009011	0.100603	39304.341410	0.083928	0.077956
RS	2	0.018835	0.100603	38696.844912	0.082631	0.045021
RS	3	0.029543	0.100603	37750.913976	0.080611	0.040247
RS	4	0.041217	1.396160	2784.292462	0.005945	0.003466
RS	5	0.053942	1.396160	3006.854520	0.006421	0.004205
RS	6	0.067815	1.116356	4052.164176	0.008653	0.005892
RS	7	0.082937	1.116356	4355.975159	0.009302	0.006809
RS	8	0.099422	1.575039	3322.489015	0.007095	0.005410
RS	9	0.117392	1.575039	3579.689688	0.007644	0.006068
RS	10	0.136982	2.332323	2607.506506	0.005568	0.004652
RS	11	0.158338	2.332323	2816.088867	0.006013	0.005264
RS	12	0.181617	3.000500	2364.954389	0.005050	0.004653
RS	13	0.206995	3.000500	2556.114804	0.005458	0.005196
RS	14	0.234659	3.339908	2481.325516	0.005298	0.005180
RS	15	0.264816	3.339908	2680.434908	0.005724	0.005716
RS	16	0.297691	3.217324	3002.769364	0.006412	0.006555
RS	17	0.333528	3.217324	3236.785521	0.006912	0.007203
RS	18	0.372594	2.873631	3899.301620	0.008326	0.008827
RS	19	0.415181	2.873631	4187.368980	0.008941	0.009581
RS	20	0.461606	2.455446	5247.587760	0.011205	0.012095
RS	21	0.512214	2.455446	5601.774269	0.011962	0.012981
RS	22	0.567383	2.055617	7112.612392	0.015188	0.016530
RS	23	0.627523	2.055617	7525.210198	0.016069	0.017560
RS	24	0.693082	1.759344	9250.519640	0.019753	0.021597
RS	25	0.764549	1.759344	9672.858671	0.020655	0.022634
RS	26	0.842457	1.587122	11141.065491	0.023790	0.026041
RS	27	0.927384	1.587122	11495.674760	0.024547	0.026869
RS	28	1.019965	1.518211	12321.130186	0.026310	0.028737
RS	29	1.120889	1.518211	12544.575549	0.026787	0.029204
RS	30	1.230907	1.521648	12666.157352	0.027047	0.029412
RS	31	1.350839	1.521648	12733.433229	0.027190	0.029488
RS	32	1.481579	1.570634	12329.398889	0.026328	0.028481
RS	33	1.624100	1.570634	12244.605529	0.026147	0.028208
RS	34	1.779464	1.642779	11556.033238	0.024676	0.026567
RS	35	1.948829	1.642779	11332.839716	0.024200	0.025996
RS	36	2.133455	1.722638	10527.486913	0.022480	0.024110
RS	37	2.334719	1.722638	10180.727194	0.021739	0.023272
RS	38	2.554119	1.801345	9341.845919	0.019948	0.021325
RS	39	2.793291	1.801345	8888.771859	0.018981	0.020253
RS	40	3.054014	1.870866	8067.256037	0.017226	0.018359
RS	41	3.338232	1.870866	7527.848876	0.016075	0.017105
RS	42	3.648063	1.923727	6752.721161	0.014419	0.015333
RS	43	3.985812	1.923727	6151.162432	0.013135	0.013954
RS	44	4.353998	1.959684	5422.147729	0.011578	0.012302
RS	45	4.755362	1.959684	4794.018953	0.010237	0.010873
RS	46	5.192894	1.985115	4112.329655	0.008781	0.009336
RS	47	5.669853	1.985115	3506.772111	0.007488	0.007964
RS	48	6.189793	2.006391	2898.139870	0.006189	0.006596
RS	49	6.756587	2.006391	2367.191412	0.005055	0.005395
RS	50	7.374455	2.029092	1866.140153	0.003985	0.004269
RS	51	8.048002	2.029092	1449.314298	0.003095	0.003325
RS	52	8.782245	2.056037	1080.051386	0.002306	0.002492
RS	53	9.582652	2.056037	791.201399	0.001689	0.001836
RS	54	10.455187	2.083144	553.490458	0.001182	0.001296
RS	55	11.406348	2.083144	378.607178	0.000808	0.000895
RS	56	12.443222	2.083144	248.342576	0.000530	0.000594
RS	57	13.573531	2.083144	155.618326	0.000332	0.000377
RS	58	14.805697	2.062184	93.444414	0.000200	0.000230
RS	59	16.148897	2.062184	52.408731	0.000112	0.000131
RS	60	17.613136	2.062184	27.688450	0.000059	0.000070
RS	61	19.209324	2.062184	13.706028	0.000029	0.000035
RS	62	20.949348	2.062184	6.319879	0.000013	0.000017
RS	63	22.846172	2.062184	4.304379	0.000009	0.000011
PA	4+25*2+4+6 0.112557946 0.021651873 22.846171828 0.100603105 1.396160166 1.116356126 1.575039309 2.332323309 3.000499808 3.339908374 3.217323717 2.873631255 2.455445762 2.055616909 1.759344398 1.587122419 1.518210692 1.521648373 1.570634242 1.642779191 1.722638293 1.801344749 1.870866255 1.923726835 1.959683586 1.985115040 2.006391268 2.029091763 2.056036899 2.083144374 2.062184368
//
IT	3585
RD	17
LK	-5444464.114874
QD	-1680.467722 -> -1674.712264
RI	0.0446231139
TR	0.112131	0.021642
MT	22.961996
MM	C_pi: 1.262613, n_recomb: 469958.132268
RS	0	0.000000	0.100676	39733.525373	0.084547	0.137622
RS	1	0.009020	0.100676	39452.075288	0.083948	0.078090
RS	2	0.018854	0.100676	38843.981373	0.082654	0.045129
RS	3	0.029574	0.100676	37895.638214	0.080636	0.040359
RS	4	0.041262	1.464506	2667.161734	0.005675	0.003318
RS	5	0.054004	1.464506	2881.837378	0.006132	0.004025
RS	6	0.067895	1.107938	4105.759108	0.008736	0.005957
RS	7	0.083039	1.107938	4413.373540	0.009391	0.006876
RS	8	0.099549	1.556930	3379.530908	0.007191	0.005482
RS	9	0.117549	1.556930	3640.861893	0.007747	0.006146
RS	10	0.137172	2.323117	2631.885583	0.005600	0.004674
RS	11	0.158565	2.323117	2842.489021	0.006048	0.005291
RS	12	0.181887	3.004918	2374.323744	0.005052	0.004651
RS	13	0.207314	3.004918	2566.436439	0.005461	0.005199
RS	14	0.235033	3.358943	2481.108237	0.005279	0.005163
RS	15	0.265254	3.358943	2680.505679	0.005704	0.005700
RS	16	0.298200	3.241342	2997.964005	0.006379	0.006528
RS	17	0.334117	3.241342	3232.059561	0.006877	0.007176
RS	18	0.373275	2.899206	3888.692457	0.008275	0.008783
RS	19	0.415964	2.899206	4176.727196	0.008887	0.009534
RS	20	0.462504	2.478554	5232.658213	0.011134	0.012032
RS	21	0.513243	2.478554	5587.100763	0.011889	0.012913
RS	22	0.568557	2.071739	7106.656361	0.015122	0.016470
RS	23	0.628861	2.071739	7520.678028	0.016003	0.017494
RS	24	0.694605	1.768749	9269.872467	0.019725	0.021571
RS	25	0.766278	1.768749	9694.876778	0.020629	0.022603
RS	26	0.844417	1.592432	11190.278828	0.023811	0.026059
RS	27	0.929604	1.592432	11547.569852	0.024571	0.026884
RS	28	1.022474	1.521867	12389.103958	0.026362	0.028780
RS	29	1.123722	1.521867	12614.093314	0.026841	0.029246
RS	30	1.234102	1.525154	12737.794517	0.027104	0.029457
RS	31	1.354438	1.525154	12805.360488	0.027248	0.029533
RS	32	1.485629	1.574729	12395.210560	0.026375	0.028516
RS	33	1.628653	1.574729	12309.887082	0.026194	0.028244
RS	34	1.784578	1.647634	11613.587139	0.024712	0.026592
RS	35	1.954568	1.647634	11389.312412	0.024235	0.026024
RS	36	2.139891	1.728240	10576.885605	0.022506	0.024130
RS	37	2.341929	1.728240	10228.596353	0.021765	0.023294
RS	38	2.562192	1.807839	9382.629427	0.019965	0.021338
RS	39	2.802323	1.807839	8927.822025	0.018997	0.020269
RS	40	3.064113	1.878456	8099.424070	0.017234	0.018366
RS	41	3.349517	1.878456	7558.369216	0.016083	0.017114
RS	42	3.660665	1.932500	6777.344635	0.014421	0.015336
RS	43	3.999878	1.932500	6174.381564	0.013138	0.013959
RS	44	4.369688	1.969863	5440.153528	0.011576	0.012300
RS	45	4.772855	1.969863	4811.079345	0.010237	0.010875
RS	46	5.212388	1.997248	4124.591869	0.008777	0.009331
RS	47	5.691567	1.997248	3518.822385	0.007488	0.007964
RS	48	6.213968	2.021153	2906.333037	0.006184	0.006591
RS	49	6.783490	2.021153	2375.866877	0.005055	0.005395
RS	50	7.404383	2.047166	1872.186144	0.003984	0.004266
RS	51	8.081281	2.047166	1456.107623	0.003098	0.003327
RS	52	8.819235	2.077868	1085.264984	0.002309	0.002494
RS	53	9.623752	2.077868	796.846711	0.001696	0.001841
RS	54	10.500838	2.108935	558.035328	0.001187	0.001300
RS	55	11.457037	2.108935	383.024037	0.000815	0.000900
RS	56	12.499485	2.108935	252.165710	0.000537	0.000599
RS	57	13.635962	2.108935	158.640326	0.000338	0.000382
RS	58	14.874950	2.088840	95.630124	0.000203	0.000234
RS	59	16.225695	2.088840	53.902267	0.000115	0.000134
RS	60	17.698278	2.088840	28.630464	0.000061	0.000072
RS	61	19.303688	2.088840	14.254245	0.000030	0.000036
RS	62	21.053907	2.088840	6.613537	0.000014	0.000017
RS	63	22.961996	2.088840	4.553340	0.000010	0.000012
PA	4+25*2+4+6 0.112130691 0.021641528 22.961995811 0.100676405 1.464505808 1.107938016 1.556930299 2.323117027 3.004917963 3.358943039 3.241342205 2.899205679 2.478553613 2.071739149 1.768748700 1.592432120 1.521866585 1.525154368 1.574729428 1.647634321 1.728239542 1.807839256 1.878456007 1.932499934 1.969863483 1.997248259 2.021153009 2.047166496 2.077868331 2.108934951 2.088840250
//
IT	3932
RD	18
LK	-5444452.930962
QD	-1668.912177 -> -1663.796286
RI	0.0442696215
TR	0.111725	0.021632
MT	23.072188
MM	C_pi: 1.267456, n_recomb: 471523.693274
RS	0	0.000000	0.100739	39875.040661	0.084566	0.137318
RS	1	0.009028	0.100739	39594.376472	0.083971	0.078219
RS	2	0.018872	0.100739	38985.442707	0.082680	0.045234
RS	3	0.029604	0.100739	38034.506856	0.080663	0.040470
RS	4	0.041305	1.535957	2554.625565	0.005418	0.003176
RS	5	0.054062	1.535957	2761.590173	0.005857	0.003852
RS	6	0.067971	1.100445	4155.471921	0.008813	0.006017
RS	7	0.083136	1.100445	4466.624810	0.009473	0.006937
RS	8	0.099670	1.540692	3432.789671	0.007280	0.005550
RS	9	0.117697	1.540692	3697.978406	0.007843	0.006219
RS	10	0.137351	2.315664	2653.746028	0.005628	0.004692
RS	11	0.158780	2.315664	2866.180339	0.006079	0.005314
RS	12	0.182143	3.009601	2382.838226	0.005053	0.004649
RS	13	0.207616	3.009601	2575.828839	0.005463	0.005201
RS	14	0.235389	3.376299	2481.468582	0.005263	0.005147
RS	15	0.265668	3.376299	2681.178300	0.005686	0.005687
RS	16	0.298682	3.262687	2994.838933	0.006351	0.006505
RS	17	0.334676	3.262687	3229.101123	0.006848	0.007153
RS	18	0.373920	2.922265	3880.417353	0.008230	0.008745
RS	19	0.416707	2.922265	4168.516794	0.008841	0.009494
RS	20	0.463356	2.499937	5219.844168	0.011070	0.011975
RS	21	0.514218	2.499937	5574.574660	0.011822	0.012850
RS	22	0.569671	2.086902	7101.446546	0.015061	0.016414
RS	23	0.630131	2.086902	7516.810136	0.015942	0.017432
RS	24	0.696049	1.777728	9287.616528	0.019697	0.021545
RS	25	0.767919	1.777728	9715.129583	0.020604	0.022573
RS	26	0.846277	1.597640	11235.395613	0.023828	0.026073
RS	27	0.931709	1.597640	11595.254513	0.024591	0.026895
RS	28	1.024855	1.525583	12451.386575	0.026407	0.028817
RS	29	1.126410	1.525583	12677.946009	0.026887	0.029281
RS	30	1.237134	1.528776	12803.423182	0.027153	0.029495
RS	31	1.357854	1.528776	12871.455751	0.027298	0.029571
RS	32	1.489473	1.578909	12455.845926	0.026416	0.028545
RS	33	1.632975	1.578909	12370.248815	0.026235	0.028276
RS	34	1.789433	1.652474	11667.406819	0.024744	0.026615
RS	35	1.960016	1.652474	11442.293582	0.024267	0.026050
RS	36	2.146000	1.733672	10624.089170	0.022531	0.024149
RS	37	2.348775	1.733672	10274.420535	0.021790	0.023316
RS	38	2.569857	1.813975	9422.496290	0.019983	0.021353
RS	39	2.810900	1.813975	8965.966565	0.019015	0.020286
RS	40	3.073704	1.885485	8131.494551	0.017245	0.018376
RS	41	3.360235	1.885485	7588.658676	0.016094	0.017126
RS	42	3.672634	1.940519	6802.201991	0.014426	0.015341
RS	43	4.013238	1.940519	6197.589273	0.013144	0.013967
RS	44	4.384593	1.979133	5458.300491	0.011576	0.012301
RS	45	4.789474	1.979133	4827.995097	0.010239	0.010878
RS	46	5.230910	2.008358	4136.680159	0.008773	0.009328
RS	47	5.712199	2.008358	3530.453089	0.007487	0.007964
RS	48	6.236941	2.034835	2914.015173	0.006180	0.006586
RS	49	6.809058	2.034835	2383.892728	0.005056	0.005394
RS	50	7.432827	2.064163	1877.532635	0.003982	0.004263
RS	51	8.112911	2.064163	1462.190091	0.003101	0.003329
RS	52	8.854396	2.098672	1089.802552	0.002311	0.002494
RS	53	9.662824	2.098672	801.897903	0.001701	0.001845
RS	54	10.544239	2.133796	562.075408	0.001192	0.001304
RS	55	11.505230	2.133796	387.053293	0.000821	0.000906
RS	56	12.552983	2.133796	255.710988	0.000542	0.000605
RS	57	13.695330	2.133796	161.476863	0.000342	0.000387
RS	58	14.940811	2.114704	97.695214	0.000207	0.000237
RS	59	16.298737	2.114704	55.330095	0.000117	0.000136
RS	60	17.779261	2.114704	29.540449	0.000063	0.000074
RS	61	19.393451	2.114704	14.788957	0.000031	0.000038
RS	62	21.153374	2.114704	6.902632	0.000015	0.000018
RS	63	23.072188	2.114704	4.802240	0.000010	0.000013
PA	4+25*2+4+6 0.111725423 0.021631642 23.072187884 0.100739485 1.535956919 1.100445052 1.540692477 2.315664095 3.009600538 3.376298723 3.262686836 2.922264928 2.499937123 2.086902153 1.777727590 1.597639611 1.525582806 1.528776075 1.578908879 1.652473945 1.733671935 1.813975291 1.885484703 1.940518721 1.979132536 2.008358040 2.034834558 2.064163360 2.098671517 2.133795853 2.114704458
//
IT	3813
RD	19
LK	-5444442.976864
QD	-1658.205938 -> -1653.631055
RI	0.0439313366
TR	0.111339	0.021622
MT	23.177628
MM	C_pi: 1.272078, n_recomb: 473007.342613
RS	0	0.000000	0.100794	40011.521533	0.084590	0.137027
RS	1	0.009036	0.100794	39731.385739	0.083997	0.078342
RS	2	0.018889	0.100794	39121.401994	0.082708	0.045336
RS	3	0.029632	0.100794	38167.720891	0.080692	0.040578
RS	4	0.041345	1.610578	2446.666933	0.005173	0.003039
RS	5	0.054118	1.610578	2646.113805	0.005594	0.003687
RS	6	0.068044	1.093734	4201.717695	0.008883	0.006073
RS	7	0.083229	1.093734	4516.172759	0.009548	0.006995
RS	8	0.099785	1.526082	3482.559273	0.007363	0.005613
RS	9	0.117838	1.526082	3751.356036	0.007931	0.006286
RS	10	0.137522	2.309816	2673.226315	0.005652	0.004708
RS	11	0.158985	2.309816	2887.312621	0.006104	0.005333
RS	12	0.182388	3.014606	2390.490631	0.005054	0.004646
RS	13	0.207904	3.014606	2584.285705	0.005464	0.005202
RS	14	0.235727	3.392327	2482.183493	0.005248	0.005134
RS	15	0.266064	3.392327	2682.216142	0.005671	0.005675
RS	16	0.299142	3.281776	2993.032452	0.006328	0.006485
RS	17	0.335209	3.281776	3227.528126	0.006823	0.007133
RS	18	0.374535	2.943155	3874.037681	0.008190	0.008711
RS	19	0.417415	2.943155	4162.279323	0.008800	0.009459
RS	20	0.464169	2.519811	5208.769845	0.011012	0.011923
RS	21	0.515148	2.519811	5563.811502	0.011763	0.012794
RS	22	0.570734	2.101224	7096.792078	0.015004	0.016362
RS	23	0.631342	2.101224	7513.421311	0.015884	0.017374
RS	24	0.697427	1.786327	9303.879005	0.019670	0.021520
RS	25	0.769484	1.786327	9733.757564	0.020578	0.022544
RS	26	0.848051	1.602738	11276.914504	0.023841	0.026084
RS	27	0.933719	1.602738	11639.230880	0.024607	0.026904
RS	28	1.027127	1.529334	12508.632400	0.026445	0.028849
RS	29	1.128975	1.529334	12736.771114	0.026927	0.029312
RS	30	1.240027	1.532485	12863.670143	0.027195	0.029528
RS	31	1.361114	1.532485	12932.311194	0.027341	0.029604
RS	32	1.493142	1.583157	12511.743558	0.026451	0.028571
RS	33	1.637101	1.583157	12426.091203	0.026270	0.028303
RS	34	1.794068	1.657304	11717.689026	0.024773	0.026636
RS	35	1.965218	1.657304	11491.953014	0.024296	0.026072
RS	36	2.151834	1.738971	10669.067677	0.022556	0.024168
RS	37	2.355313	1.738971	10318.165429	0.021814	0.023337
RS	38	2.577178	1.819821	9461.261991	0.020002	0.021370
RS	39	2.819092	1.819821	9003.043055	0.019034	0.020305
RS	40	3.082865	1.892050	8163.224806	0.017258	0.018389
RS	41	3.370473	1.892050	7618.518621	0.016107	0.017140
RS	42	3.684070	1.947905	6827.067669	0.014433	0.015349
RS	43	4.026004	1.947905	6220.618009	0.013151	0.013976
RS	44	4.398835	1.987626	5476.445844	0.011578	0.012304
RS	45	4.805356	1.987626	4844.679497	0.010242	0.010882
RS	46	5.248610	2.018586	4148.543765	0.008771	0.009326
RS	47	5.731918	2.018586	3541.656977	0.007488	0.007964
RS	48	6.258898	2.047579	2921.208140	0.006176	0.006581
RS	49	6.833497	2.047579	2391.315696	0.005056	0.005394
RS	50	7.460017	2.080215	1882.248774	0.003979	0.004259
RS	51	8.143151	2.080215	1467.632428	0.003103	0.003329
RS	52	8.888013	2.118569	1093.735021	0.002312	0.002494
RS	53	9.700183	2.118569	806.414381	0.001705	0.001848
RS	54	10.585740	2.157849	565.658152	0.001196	0.001307
RS	55	11.551319	2.157849	390.729571	0.000826	0.000910
RS	56	12.604148	2.157849	259.001919	0.000548	0.000610
RS	57	13.752112	2.157849	164.142719	0.000347	0.000391
RS	58	15.003808	2.139882	99.648789	0.000211	0.000241
RS	59	16.368608	2.139882	56.696661	0.000120	0.000139
RS	60	17.856734	2.139882	30.420307	0.000064	0.000076
RS	61	19.479329	2.139882	15.310841	0.000032	0.000039
RS	62	21.248544	2.139882	7.187337	0.000015	0.000018
RS	63	23.177628	2.139882	5.051049	0.000011	0.000013
PA	4+25*2+4+6 0.111339187 0.021621802 23.177627952 0.100793574 1.610577629 1.093734241 1.526082305 2.309816004 3.014606130 3.392327332 3.281776138 2.943155448 2.519811196 2.101223812 1.786326523 1.602737670 1.529333561 1.532485111 1.583156642 1.657304047 1.738970949 1.819820764 1.892049706 1.947905482 1.987626052 2.018585846 2.047579248 2.080214709 2.118568673 2.157849427 2.139882314
//
IT	3629
RD	20
LK	-5444434.064081
QD	-1648.240458 -> -1644.127958
RI	0.0436075966
TR	0.110970	0.021612
MT	23.279041
MM	C_pi: 1.276500, n_recomb: 474410.759057
RS	0	0.000000	0.100840	40142.935953	0.084616	0.136746
RS	1	0.009044	0.100840	39863.105809	0.084027	0.078460
RS	2	0.018905	0.100840	39251.895331	0.082738	0.045434
RS	3	0.029659	0.100840	38295.347395	0.080722	0.040684
RS	4	0.041384	1.688334	2343.362376	0.004940	0.002909
RS	5	0.054171	1.688334	2535.507860	0.005345	0.003529
RS	6	0.068113	1.087656	4244.967567	0.008948	0.006126
RS	7	0.083317	1.087656	4562.519582	0.009617	0.007049
RS	8	0.099896	1.512892	3529.097744	0.007439	0.005672
RS	9	0.117974	1.512892	3801.272490	0.008013	0.006349
RS	10	0.137686	2.305432	2690.456786	0.005671	0.004722
RS	11	0.159182	2.305432	2906.026544	0.006126	0.005349
RS	12	0.182621	3.020034	2397.227269	0.005053	0.004643
RS	13	0.208181	3.020034	2591.750577	0.005463	0.005203
RS	14	0.236052	3.407261	2483.107326	0.005234	0.005121
RS	15	0.266443	3.407261	2683.464907	0.005656	0.005664
RS	16	0.299583	3.298949	2992.250252	0.006307	0.006468
RS	17	0.335720	3.298949	3227.029407	0.006802	0.007117
RS	18	0.375125	2.962163	3869.189329	0.008156	0.008682
RS	19	0.418093	2.962163	4157.633684	0.008764	0.009428
RS	20	0.464948	2.538344	5199.134261	0.010959	0.011875
RS	21	0.516040	2.538344	5554.502890	0.011708	0.012742
RS	22	0.571753	2.114786	7092.563627	0.014950	0.016312
RS	23	0.632504	2.114786	7510.386679	0.015831	0.017320
RS	24	0.698749	1.794567	9318.810074	0.019643	0.021494
RS	25	0.770985	1.794567	9750.920279	0.020554	0.022516
RS	26	0.849754	1.607721	11315.192102	0.023851	0.026092
RS	27	0.935646	1.607721	11679.856747	0.024620	0.026911
RS	28	1.029307	1.533099	12561.310088	0.026478	0.028876
RS	29	1.131437	1.533099	12791.022755	0.026962	0.029339
RS	30	1.242804	1.536256	12919.014588	0.027232	0.029556
RS	31	1.364243	1.536256	12988.375094	0.027378	0.029633
RS	32	1.496664	1.587455	12563.239089	0.026482	0.028592
RS	33	1.641061	1.587455	12477.714854	0.026302	0.028326
RS	34	1.798517	1.662126	11764.553978	0.024798	0.026654
RS	35	1.970212	1.662126	11538.386831	0.024322	0.026093
RS	36	2.157435	1.744162	10711.755557	0.022579	0.024186
RS	37	2.361590	1.744162	10359.760319	0.021837	0.023357
RS	38	2.584208	1.825428	9498.728837	0.020022	0.021388
RS	39	2.826958	1.825428	9038.871990	0.019053	0.020323
RS	40	3.091662	1.898230	8194.363797	0.017273	0.018403
RS	41	3.380305	1.898230	7647.736739	0.016120	0.017155
RS	42	3.695053	1.954764	6851.697851	0.014443	0.015359
RS	43	4.038264	1.954764	6243.278379	0.013160	0.013986
RS	44	4.412515	1.995459	5494.427056	0.011582	0.012309
RS	45	4.820611	1.995459	4861.022927	0.010246	0.010888
RS	46	5.265615	2.028053	4160.108092	0.008769	0.009325
RS	47	5.750863	2.028053	3552.401852	0.007488	0.007965
RS	48	6.279995	2.059503	2927.919834	0.006172	0.006577
RS	49	6.856980	2.059503	2398.164811	0.005055	0.005393
RS	50	7.486146	2.095437	1886.375695	0.003976	0.004255
RS	51	8.172211	2.095437	1472.482240	0.003104	0.003330
RS	52	8.920322	2.137670	1097.113519	0.002313	0.002494
RS	53	9.736089	2.137670	810.441178	0.001708	0.001851
RS	54	10.625632	2.181190	568.824469	0.001199	0.001309
RS	55	11.595621	2.181190	394.082101	0.000831	0.000914
RS	56	12.653334	2.181190	262.057909	0.000552	0.000614
RS	57	13.806702	2.181190	166.649775	0.000351	0.000395
RS	58	15.064377	2.164469	101.497461	0.000214	0.000244
RS	59	16.435792	2.164469	58.005219	0.000122	0.000141
RS	60	17.931233	2.164469	31.271430	0.000066	0.000077
RS	61	19.561916	2.164469	15.820384	0.000033	0.000040
RS	62	21.340073	2.164469	7.467771	0.000016	0.000019
RS	63	23.279041	2.164469	5.299738	0.000011	0.000014
PA	4+25*2+4+6 0.110969504 0.021611698 23.279040684 0.100839810 1.688334398 1.087655772 1.512892147 2.305432407 3.020034040 3.407260902 3.298949052 2.962163177 2.538343743 2.114786093 1.794566709 1.607720546 1.533099373 1.536255759 1.587455088 1.662126239 1.744161778 1.825428218 1.898229773 1.954763990 1.995459403 2.028053358 2.059502579 2.095436770 2.137669766 2.181189965 2.164469152
//
IT	4030
RD	21
LK	-5444426.043283
QD	-1638.933708 -> -1635.219892
RI	0.0432971205
TR	0.110615	0.021601
MT	23.376901
MM	C_pi: 1.280747, n_recomb: 475738.488119
RS	0	0.000000	0.100880	40269.256240	0.084646	0.136475
RS	1	0.009051	0.100880	39989.560122	0.084058	0.078575
RS	2	0.018921	0.100880	39376.998138	0.082770	0.045530
RS	3	0.029684	0.100880	38417.513263	0.080753	0.040788
RS	4	0.041422	1.769272	2244.632250	0.004718	0.002785
RS	5	0.054222	1.769272	2429.702957	0.005107	0.003379
RS	6	0.068180	1.082100	4285.609404	0.009008	0.006176
RS	7	0.083402	1.082100	4606.078913	0.009682	0.007100
RS	8	0.100002	1.500941	3572.679557	0.007510	0.005727
RS	9	0.118104	1.500941	3848.022574	0.008089	0.006408
RS	10	0.137844	2.302398	2705.571541	0.005687	0.004733
RS	11	0.159371	2.302398	2922.466593	0.006143	0.005363
RS	12	0.182846	3.025878	2403.094984	0.005051	0.004640
RS	13	0.208446	3.025878	2598.274530	0.005462	0.005202
RS	14	0.236364	3.421360	2484.091677	0.005222	0.005110
RS	15	0.266808	3.421360	2684.767031	0.005643	0.005654
RS	16	0.300007	3.314497	2992.269020	0.006290	0.006453
RS	17	0.336211	3.314497	3227.369036	0.006784	0.007102
RS	18	0.375692	2.979542	3865.587877	0.008125	0.008656
RS	19	0.418746	2.979542	4154.282508	0.008732	0.009401
RS	20	0.465698	2.555720	5190.643262	0.010911	0.011831
RS	21	0.516898	2.555720	5546.347101	0.011658	0.012695
RS	22	0.572733	2.127675	7088.660517	0.014900	0.016265
RS	23	0.633621	2.127675	7507.611446	0.015781	0.017270
RS	24	0.700021	1.802480	9332.547298	0.019617	0.021470
RS	25	0.772430	1.802480	9766.767577	0.020530	0.022489
RS	26	0.851392	1.612586	11350.626826	0.023859	0.026099
RS	27	0.937502	1.612586	11717.536819	0.024630	0.026917
RS	28	1.031405	1.536858	12609.989259	0.026506	0.028900
RS	29	1.133807	1.536858	12841.260230	0.026992	0.029363
RS	30	1.245478	1.540064	12970.016964	0.027263	0.029580
RS	31	1.367256	1.540064	13040.183277	0.027410	0.029658
RS	32	1.500055	1.591785	12610.780327	0.026508	0.028611
RS	33	1.644875	1.591785	12525.536905	0.026329	0.028347
RS	34	1.802801	1.666934	11808.278567	0.024821	0.026670
RS	35	1.975022	1.666934	11581.846345	0.024345	0.026111
RS	36	2.162830	1.749257	10752.257013	0.022601	0.024204
RS	37	2.367636	1.749257	10399.297965	0.021859	0.023377
RS	38	2.590979	1.830832	9534.871247	0.020042	0.021406
RS	39	2.834537	1.830832	9073.434423	0.019072	0.020342
RS	40	3.100138	1.904081	8224.819362	0.017289	0.018419
RS	41	3.389779	1.904081	7676.243889	0.016135	0.017171
RS	42	3.705635	1.961163	6876.008409	0.014453	0.015371
RS	43	4.050079	1.961163	6265.515590	0.013170	0.013998
RS	44	4.425698	2.002718	5512.178887	0.011587	0.012315
RS	45	4.835315	2.002718	4876.994659	0.010251	0.010894
RS	46	5.282004	2.036852	4171.360286	0.008768	0.009325
RS	47	5.769124	2.036852	3562.702275	0.007489	0.007967
RS	48	6.300332	2.070698	2934.181206	0.006168	0.006573
RS	49	6.879619	2.070698	2404.486486	0.005054	0.005392
RS	50	7.511337	2.109913	1889.975336	0.003973	0.004251
RS	51	8.200230	2.109913	1476.800090	0.003104	0.003330
RS	52	8.951475	2.156054	1099.995171	0.002312	0.002492
RS	53	9.770714	2.156054	814.026468	0.001711	0.001853
RS	54	10.664102	2.203894	571.613885	0.001202	0.001311
RS	55	11.638349	2.203894	397.139858	0.000835	0.000918
RS	56	12.700774	2.203894	264.898799	0.000557	0.000618
RS	57	13.859358	2.203894	169.010665	0.000355	0.000399
RS	58	15.122805	2.188527	103.249172	0.000217	0.000247
RS	59	16.500604	2.188527	59.259744	0.000125	0.000144
RS	60	18.003107	2.188527	32.095583	0.000067	0.000079
RS	61	19.641599	2.188527	16.318256	0.000034	0.000041
RS	62	21.428390	2.188527	7.744133	0.000016	0.000020
RS	63	23.376901	2.188527	5.548324	0.000012	0.000014
PA	4+25*2+4+6 0.110614726 0.021601166 23.376901031 0.100879720 1.769271968 1.082100157 1.500941381 2.302398296 3.025877822 3.421360123 3.314497192 2.979542201 2.555719910 2.127674564 1.802480372 1.612585522 1.536858374 1.540063522 1.591784885 1.666933930 1.749256657 1.830831859 1.904080640 1.961163351 2.002717515 2.036851589 2.070697919 2.109912920 2.156054229 2.203893706 2.188527258
//
IT	3885
RD	22
LK	-5444418.792943
QD	-1630.218428 -> -1626.851003
RI	0.0429997783
TR	0.110273	0.021590
MT	23.471695
MM	C_pi: 1.284831, n_recomb: 476992.340743
RS	0	0.000000	0.100914	40390.551042	0.084678	0.136212
RS	1	0.009058	0.100914	40110.836524	0.084091	0.078687
RS	2	0.018936	0.100914	39496.815664	0.082804	0.045622
RS	3	0.029709	0.100914	38534.338723	0.080786	0.040888
RS	4	0.041458	1.853442	2150.346413	0.004508	0.002667
RS	5	0.054271	1.853442	2328.573912	0.004882	0.003236
RS	6	0.068245	1.076957	4324.028736	0.009065	0.006223
RS	7	0.083484	1.076957	4647.261158	0.009743	0.007148
RS	8	0.100104	1.490045	3613.602014	0.007576	0.005779
RS	9	0.118229	1.490045	3891.924715	0.008159	0.006463
RS	10	0.137996	2.300528	2718.774564	0.005700	0.004741
RS	11	0.159554	2.300528	2936.851736	0.006157	0.005373
RS	12	0.183064	3.032169	2408.087265	0.005048	0.004635
RS	13	0.208703	3.032169	2603.851255	0.005459	0.005200
RS	14	0.236665	3.434777	2485.044545	0.005210	0.005100
RS	15	0.267160	3.434777	2686.025017	0.005631	0.005645
RS	16	0.300416	3.328646	2992.901020	0.006275	0.006441
RS	17	0.336686	3.328646	3228.348428	0.006768	0.007090
RS	18	0.376240	2.995489	3862.993773	0.008099	0.008633
RS	19	0.419377	2.995489	4151.974828	0.008704	0.009377
RS	20	0.466422	2.572060	5183.087451	0.010866	0.011790
RS	21	0.517728	2.572060	5539.129124	0.011613	0.012651
RS	22	0.573680	2.139963	7084.936338	0.014853	0.016221
RS	23	0.634702	2.139963	7504.950499	0.015734	0.017222
RS	24	0.701250	1.810099	9345.108163	0.019592	0.021446
RS	25	0.773826	1.810099	9781.323395	0.020506	0.022463
RS	26	0.852976	1.617335	11383.433952	0.023865	0.026104
RS	27	0.939295	1.617335	11752.488717	0.024639	0.026921
RS	28	1.033433	1.540599	12654.998943	0.026531	0.028921
RS	29	1.136098	1.540599	12887.803422	0.027019	0.029384
RS	30	1.248062	1.543894	13017.003021	0.027290	0.029601
RS	31	1.370168	1.543894	13088.042078	0.027439	0.029680
RS	32	1.503334	1.596136	12654.610075	0.026530	0.028626
RS	33	1.648561	1.596136	12569.776975	0.026352	0.028364
RS	34	1.806944	1.671726	11848.986102	0.024841	0.026685
RS	35	1.979672	1.671726	11622.435661	0.024366	0.026128
RS	36	2.168046	1.754270	10790.562838	0.022622	0.024222
RS	37	2.373483	1.754270	10436.762447	0.021880	0.023396
RS	38	2.597528	1.836064	9569.583956	0.020062	0.021424
RS	39	2.841866	1.836064	9106.633898	0.019092	0.020362
RS	40	3.108336	1.909654	8254.433018	0.017305	0.018435
RS	41	3.398943	1.909654	7703.906475	0.016151	0.017188
RS	42	3.715873	1.967173	6899.843688	0.014465	0.015384
RS	43	4.061509	1.967173	6287.209265	0.013181	0.014010
RS	44	4.438453	2.009478	5529.596277	0.011593	0.012322
RS	45	4.849540	2.009478	4892.524441	0.010257	0.010901
RS	46	5.297863	2.045062	4182.254711	0.008768	0.009326
RS	47	5.786794	2.045062	3572.539843	0.007490	0.007969
RS	48	6.320012	2.081246	2939.995618	0.006164	0.006569
RS	49	6.901528	2.081246	2410.299500	0.005053	0.005391
RS	50	7.535717	2.123723	1893.076543	0.003969	0.004247
RS	51	8.227351	2.123723	1480.619455	0.003104	0.003329
RS	52	8.981631	2.173795	1102.417424	0.002311	0.002491
RS	53	9.804233	2.173795	817.202761	0.001713	0.001854
RS	54	10.701345	2.226030	574.054177	0.001203	0.001313
RS	55	11.679716	2.226030	399.923190	0.000838	0.000921
RS	56	12.746707	2.226030	267.538402	0.000561	0.000622
RS	57	13.910345	2.226030	171.234024	0.000359	0.000403
RS	58	15.179383	2.212119	104.909112	0.000220	0.000250
RS	59	16.563369	2.212119	60.462719	0.000127	0.000146
RS	60	18.072715	2.212119	32.893771	0.000069	0.000081
RS	61	19.718775	2.212119	16.804762	0.000035	0.000042
RS	62	21.513934	2.212119	8.016462	0.000017	0.000020
RS	63	23.471695	2.212119	5.796718	0.000012	0.000015
PA	4+25*2+4+6 0.110273168 0.021590042 23.471694907 0.100913969 1.853441702 1.076957329 1.490045494 2.300527527 3.032168652 3.434777017 3.328645608 2.995488772 2.572059733 2.139962845 1.810098888 1.617334500 1.540598744 1.543893941 1.596135600 1.671725719 1.754269661 1.836063800 1.909654462 1.967172661 2.009478227 2.045062022 2.081246161 2.123723447 2.173794894 2.226029830 2.212119140
//
IT	4595
RD	23
LK	-5444412.212682
QD	-1622.042134 -> -1618.977621
RI	0.0427138658
TR	0.109944	0.021578
MT	23.563739
MM	C_pi: 1.288774, n_recomb: 478178.300410
RS	0	0.000000	0.100945	40506.662487	0.084710	0.135957
RS	1	0.009065	0.100945	40226.849591	0.084125	0.078795
RS	2	0.018951	0.100945	39611.338908	0.082838	0.045712
RS	3	0.029733	0.100945	38645.893401	0.080819	0.040986
RS	4	0.041493	1.940962	2060.318946	0.004309	0.002554
RS	5	0.054319	1.940962	2231.934141	0.004668	0.003100
RS	6	0.068307	1.072174	4360.467989	0.009119	0.006268
RS	7	0.083564	1.072174	4686.325609	0.009800	0.007194
RS	8	0.100203	1.480077	3652.117182	0.007638	0.005827
RS	9	0.118351	1.480077	3933.249422	0.008225	0.006516
RS	10	0.138143	2.299703	2730.241237	0.005710	0.004748
RS	11	0.159730	2.299703	2949.370515	0.006168	0.005381
RS	12	0.183274	3.038924	2412.246546	0.005045	0.004631
RS	13	0.208951	3.038924	2608.527029	0.005455	0.005197
RS	14	0.236957	3.447601	2485.957736	0.005199	0.005090
RS	15	0.267501	3.447601	2687.231206	0.005620	0.005636
RS	16	0.300813	3.341614	2994.012072	0.006261	0.006430
RS	17	0.337145	3.341614	3229.826238	0.006754	0.007080
RS	18	0.376771	3.010195	3861.237490	0.008075	0.008612
RS	19	0.419988	3.010195	4150.534154	0.008680	0.009356
RS	20	0.467123	2.587496	5176.315681	0.010825	0.011752
RS	21	0.518531	2.587496	5532.695934	0.011570	0.012610
RS	22	0.574598	2.151710	7081.398859	0.014809	0.016179
RS	23	0.635748	2.151710	7502.420046	0.015690	0.017177
RS	24	0.702440	1.817446	9356.679050	0.019567	0.021422
RS	25	0.775178	1.817446	9794.787225	0.020484	0.022438
RS	26	0.854510	1.621969	11413.983086	0.023870	0.026108
RS	27	0.941033	1.621969	11785.091124	0.024646	0.026925
RS	28	1.035398	1.544307	12696.856135	0.026553	0.028940
RS	29	1.138318	1.544307	12931.165574	0.027043	0.029403
RS	30	1.250566	1.547731	13060.500011	0.027313	0.029620
RS	31	1.372990	1.547731	13132.462865	0.027464	0.029700
RS	32	1.506511	1.600490	12695.208719	0.026549	0.028640
RS	33	1.652135	1.600490	12610.890205	0.026373	0.028380
RS	34	1.810959	1.676494	11887.014770	0.024859	0.026698
RS	35	1.984180	1.676494	11660.470390	0.024385	0.026144
RS	36	2.173103	1.759207	10826.871366	0.022642	0.024239
RS	37	2.379151	1.759207	10472.338479	0.021900	0.023414
RS	38	2.603876	1.841146	9602.954680	0.020082	0.021443
RS	39	2.848972	1.841146	9138.556684	0.019111	0.020381
RS	40	3.116285	1.914989	8283.224317	0.017322	0.018453
RS	41	3.407829	1.914989	7730.754492	0.016167	0.017205
RS	42	3.725800	1.972843	6923.204854	0.014478	0.015398
RS	43	4.072594	1.972843	6308.377542	0.013193	0.014024
RS	44	4.450823	2.015802	5546.689232	0.011600	0.012331
RS	45	4.863338	2.015802	4907.640711	0.010263	0.010909
RS	46	5.313245	2.052752	4192.820978	0.008768	0.009327
RS	47	5.803935	2.052752	3581.959501	0.007491	0.007971
RS	48	6.339104	2.091212	2945.420703	0.006160	0.006565
RS	49	6.922784	2.091212	2415.665794	0.005052	0.005390
RS	50	7.559372	2.136930	1895.742705	0.003965	0.004242
RS	51	8.253664	2.136930	1483.999567	0.003103	0.003328
RS	52	9.010892	2.190948	1104.434850	0.002310	0.002488
RS	53	9.836759	2.190948	820.015106	0.001715	0.001856
RS	54	10.737487	2.247647	576.182597	0.001205	0.001314
RS	55	11.719864	2.247647	402.458879	0.000842	0.000924
RS	56	12.791289	2.247647	269.994780	0.000565	0.000626
RS	57	13.959834	2.247647	173.331209	0.000362	0.000406
RS	58	15.234304	2.235302	106.483679	0.000223	0.000253
RS	59	16.624299	2.235302	61.617607	0.000129	0.000148
RS	60	18.140292	2.235302	33.667704	0.000070	0.000082
RS	61	19.793704	2.235302	17.280668	0.000036	0.000043
RS	62	21.596991	2.235302	8.285064	0.000017	0.000021
RS	63	23.563739	2.235302	6.045090	0.000013	0.000015
PA	4+25*2+4+6 0.109943680 0.021578244 23.563739365 0.100944573 1.940961645 1.072174280 1.480077052 2.299702600 3.038923666 3.447601220 3.341614004 3.010195170 2.587495878 2.151709849 1.817445785 1.621969443 1.544307447 1.547730943 1.600490215 1.676494216 1.759206690 1.841145660 1.914989178 1.972842529 2.015801827 2.052752146 2.091211997 2.136930186 2.190948438 2.247647397 2.235301855
//
IT	4258
RD	24
LK	-5444406.219852
QD	-1614.354944 -> -1611.556799
RI	0.0424393211
TR	0.109625	0.021566
MT	23.653353
MM	C_pi: 1.292588, n_recomb: 479299.460722
RS	0	0.000000	0.100972	40617.773833	0.084744	0.135707
RS	1	0.009071	0.100972	40337.796110	0.084160	0.078900
RS	2	0.018965	0.100972	39720.776046	0.082873	0.045799
RS	3	0.029757	0.100972	38752.394208	0.080852	0.041081
RS	4	0.041527	2.031852	1974.445175	0.004119	0.002447
RS	5	0.054365	2.031852	2139.682893	0.004464	0.002970
RS	6	0.068368	1.067675	4395.222578	0.009170	0.006312
RS	7	0.083641	1.067675	4723.586691	0.009855	0.007238
RS	8	0.100299	1.470911	3688.452246	0.007696	0.005874
RS	9	0.118469	1.470911	3972.239931	0.008288	0.006565
RS	10	0.138286	2.299847	2740.068264	0.005717	0.004753
RS	11	0.159902	2.299847	2960.126925	0.006176	0.005388
RS	12	0.183478	3.046027	2415.688416	0.005040	0.004625
RS	13	0.209193	3.046027	2612.426238	0.005451	0.005194
RS	14	0.237240	3.460015	2486.721438	0.005188	0.005081
RS	15	0.267831	3.460015	2688.268727	0.005609	0.005627
RS	16	0.301198	3.353542	2995.501290	0.006250	0.006421
RS	17	0.337591	3.353542	3231.696013	0.006743	0.007071
RS	18	0.377286	3.023820	3860.143285	0.008054	0.008594
RS	19	0.420581	3.023820	4149.776292	0.008658	0.009337
RS	20	0.467804	2.602134	5170.162419	0.010787	0.011717
RS	21	0.519310	2.602134	5526.877403	0.011531	0.012573
RS	22	0.575489	2.162997	7077.877507	0.014767	0.016139
RS	23	0.636764	2.162997	7499.849344	0.015648	0.017135
RS	24	0.703597	1.824549	9367.288229	0.019544	0.021400
RS	25	0.776492	1.824549	9807.193987	0.020462	0.022414
RS	26	0.856000	1.626497	11442.446296	0.023873	0.026111
RS	27	0.942720	1.626497	11815.520843	0.024652	0.026928
RS	28	1.037307	1.547981	12735.827984	0.026572	0.028957
RS	29	1.140474	1.547981	12971.610819	0.027064	0.029421
RS	30	1.252999	1.551559	13100.856038	0.027333	0.029636
RS	31	1.375732	1.551559	13173.777480	0.027485	0.029717
RS	32	1.509598	1.604840	12732.825451	0.026565	0.028651
RS	33	1.655607	1.604840	12649.108475	0.026391	0.028394
RS	34	1.814861	1.681237	11922.524208	0.024875	0.026710
RS	35	1.988561	1.681237	11696.094831	0.024402	0.026158
RS	36	2.178018	1.764075	10861.246061	0.022661	0.024255
RS	37	2.384660	1.764075	10506.081637	0.021920	0.023432
RS	38	2.610048	1.846101	9634.954676	0.020102	0.021462
RS	39	2.855880	1.846101	9169.179429	0.019130	0.020400
RS	40	3.124013	1.920117	8311.142674	0.017340	0.018471
RS	41	3.416468	1.920117	7756.749152	0.016184	0.017223
RS	42	3.735453	1.978219	6946.025988	0.014492	0.015413
RS	43	4.083372	1.978219	6328.974698	0.013205	0.014038
RS	44	4.462853	2.021742	5563.413283	0.011607	0.012340
RS	45	4.876756	2.021742	4922.320277	0.010270	0.010917
RS	46	5.328206	2.059978	4203.049905	0.008769	0.009329
RS	47	5.820607	2.059978	3590.968007	0.007492	0.007973
RS	48	6.357674	2.100657	2950.468252	0.006156	0.006562
RS	49	6.943460	2.100657	2420.608444	0.005050	0.005389
RS	50	7.582383	2.149586	1898.010320	0.003960	0.004237
RS	51	8.279264	2.149586	1486.976295	0.003102	0.003327
RS	52	9.039360	2.207567	1106.080529	0.002308	0.002486
RS	53	9.868406	2.207567	822.492042	0.001716	0.001856
RS	54	10.772656	2.268792	578.024132	0.001206	0.001314
RS	55	11.758932	2.268792	404.765069	0.000844	0.000927
RS	56	12.834674	2.268792	272.280190	0.000568	0.000629
RS	57	14.007998	2.268792	175.309871	0.000366	0.000409
RS	58	15.287757	2.258086	107.978497	0.000225	0.000255
RS	59	16.683605	2.258086	62.726682	0.000131	0.000150
RS	60	18.206072	2.258086	34.418000	0.000072	0.000084
RS	61	19.866644	2.258086	17.745926	0.000037	0.000044
RS	62	21.677850	2.258086	8.549724	0.000018	0.000021
RS	63	23.653353	2.258086	6.293049	0.000013	0.000016
PA	4+25*2+4+6 0.109625125 0.021565721 23.653352613 0.100972010 2.031852480 1.067675258 1.470910696 2.299847349 3.046027016 3.460015466 3.353542239 3.023820447 2.602133850 2.162997299 1.824548650 1.626497016 1.547980526 1.551559399 1.604840303 1.681237144 1.764075405 1.846100678 1.920117361 1.978218770 2.021742100 2.059978347 2.100657168 2.149585765 2.207567410 2.268792185 2.258086132
//
IT	3742
RD	25
LK	-5444400.743362
QD	-1607.117662 -> -1604.554939
RI	0.0421761190
TR	0.109317	0.021552
MT	23.740696
MM	C_pi: 1.296275, n_recomb: 480356.954474
RS	0	0.000000	0.100996	40724.019412	0.084779	0.135464
RS	1	0.009078	0.100996	40443.809094	0.084195	0.079003
RS	2	0.018979	0.100996	39825.256947	0.082908	0.045883
RS	3	0.029779	0.100996	38853.965975	0.080886	0.041174
RS	4	0.041560	2.126157	1892.569669	0.003940	0.002344
RS	5	0.054410	2.126157	2051.663404	0.004271	0.002846
RS	6	0.068427	1.063378	4428.601358	0.009219	0.006353
RS	7	0.083716	1.063378	4759.372106	0.009908	0.007281
RS	8	0.100393	1.462425	3722.822707	0.007750	0.005917
RS	9	0.118583	1.462425	4009.126225	0.008346	0.006611
RS	10	0.138425	2.300840	2748.391934	0.005722	0.004756
RS	11	0.160068	2.300840	2969.266837	0.006181	0.005392
RS	12	0.183676	3.053510	2418.392939	0.005035	0.004620
RS	13	0.209427	3.053510	2615.527630	0.005445	0.005190
RS	14	0.237515	3.472007	2487.348553	0.005178	0.005072
RS	15	0.268153	3.472007	2689.151694	0.005598	0.005619
RS	16	0.301572	3.364586	2997.230544	0.006240	0.006413
RS	17	0.338025	3.364586	3233.810943	0.006732	0.007064
RS	18	0.377787	3.036486	3859.554631	0.008035	0.008578
RS	19	0.421158	3.036486	4149.536433	0.008638	0.009321
RS	20	0.468466	2.616061	5164.457762	0.010751	0.011683
RS	21	0.520068	2.616061	5521.497311	0.011495	0.012537
RS	22	0.576355	2.173856	7074.302282	0.014727	0.016100
RS	23	0.637751	2.173856	7497.168599	0.015607	0.017094
RS	24	0.704721	1.831425	9376.910500	0.019521	0.021378
RS	25	0.777770	1.831425	9818.520885	0.020440	0.022391
RS	26	0.857449	1.630915	11468.928677	0.023876	0.026114
RS	27	0.944362	1.630915	11843.883319	0.024656	0.026931
RS	28	1.039164	1.551606	12772.095604	0.026589	0.028972
RS	29	1.142572	1.551606	13009.313628	0.027083	0.029437
RS	30	1.255366	1.555367	13138.237948	0.027351	0.029650
RS	31	1.378400	1.555367	13212.141156	0.027505	0.029733
RS	32	1.512602	1.609172	12767.613527	0.026579	0.028661
RS	33	1.658986	1.609172	12684.568241	0.026407	0.028406
RS	34	1.818658	1.685943	11955.604930	0.024889	0.026721
RS	35	1.992824	1.685943	11729.383438	0.024418	0.026171
RS	36	2.182800	1.768877	10893.665569	0.022678	0.024270
RS	37	2.390022	1.768877	10537.966041	0.021938	0.023449
RS	38	2.616054	1.850935	9665.529379	0.020122	0.021481
RS	39	2.862604	1.850935	9198.448385	0.019149	0.020419
RS	40	3.131535	1.925062	8338.074388	0.017358	0.018489
RS	41	3.424878	1.925062	7781.792324	0.016200	0.017240
RS	42	3.744849	1.983333	6968.199182	0.014506	0.015428
RS	43	4.093866	1.983333	6348.914602	0.013217	0.014052
RS	44	4.474564	2.027337	5579.689788	0.011616	0.012350
RS	45	4.889821	2.027337	4936.507361	0.010277	0.010926
RS	46	5.342772	2.066784	4212.898736	0.008770	0.009331
RS	47	5.836841	2.066784	3599.542510	0.007493	0.007976
RS	48	6.375758	2.109620	2955.136972	0.006152	0.006558
RS	49	6.963596	2.109620	2425.135920	0.005049	0.005387
RS	50	7.604794	2.161735	1899.889274	0.003955	0.004232
RS	51	8.304198	2.161735	1489.565802	0.003101	0.003325
RS	52	9.067090	2.223685	1107.378466	0.002305	0.002483
RS	53	9.899234	2.223685	824.654642	0.001717	0.001857
RS	54	10.806915	2.289494	579.597198	0.001207	0.001314
RS	55	11.796992	2.289494	406.855387	0.000847	0.000929
RS	56	12.876942	2.289494	274.403964	0.000571	0.000632
RS	57	14.054926	2.289494	177.175885	0.000369	0.000413
RS	58	15.339841	2.280524	109.396262	0.000228	0.000258
RS	59	16.741394	2.280524	63.791594	0.000133	0.000152
RS	60	18.270174	2.280524	35.145575	0.000073	0.000085
RS	61	19.937728	2.280524	18.201001	0.000038	0.000045
RS	62	21.756655	2.280524	8.810660	0.000018	0.000022
RS	63	23.740696	2.280524	6.540764	0.000014	0.000016
PA	4+25*2+4+6 0.109316836 0.021552487 23.740695621 0.100996324 2.126156737 1.063378393 1.462425342 2.300839820 3.053510084 3.472006677 3.364585579 3.036486193 2.616060523 2.173856109 1.831425229 1.630914687 1.551606243 1.555367361 1.609171603 1.685942984 1.768876842 1.850935228 1.925061511 1.983333279 2.027337398 2.066783543 2.109620124 2.161735119 2.223685327 2.289494360 2.280523631
//
