# Supplementary material for: Introgression and disruption of migration routes have shaped the genetic integrity of wildebeest populations
Source: Nat Commun. 2024 Apr 12;15:2921. doi: 10.1038/s41467-024-47015-y (PMC11014984; doi:10.1038/s41467-024-47015-y)
Supplement: Supplementary file 10 — Source Data [file 41467_2024_47015_MOESM10_ESM.zip › source_data/Fig2a.psmc/CTauTzN_4275.psmc]

CC
CC	Brief Description of the file format:
CC	  CC  comments
CC	  MM  useful-messages
CC	  RD  round-of-iterations
CC	  LL  \log[P(sequence)]
CC	  QD  Q-before-opt Q-after-opt
CC	  TR  \theta_0 \rho_0
CC	  RS  k t_k \lambda_k \pi_k \sum_{l\not=k}A_{kl} A_{kk}
CC	  DC  begin end best-k t_k+\Delta_k max-prob
CC
MM	Version: 0.6.5-r67
MM	pattern:4+25*2+4+6, n:63, n_free_lambdas:28
MM	n_iterations:25, skip:1, max_t:15, theta/rho:5
MM	is_decoding:0
MM	n_seqs:28, sum_L:17401574, sum_n:2510796
RD	0
LK	0.000000
QD	0.000000 -> 0.000000
RI	inf
TR	0.155819	0.031164
MT	15.000000
MM	C_pi: 1.000000, n_recomb: 533977.306077
RS	0	0.000000	1.000000	4340.832735	0.008129	0.000000
RS	1	0.008290	1.000000	4660.894172	0.008729	0.000000
RS	2	0.017266	1.000000	5001.030382	0.009366	0.000000
RS	3	0.026987	1.000000	5361.896717	0.010041	0.000000
RS	4	0.037514	1.000000	5744.055590	0.010757	0.000000
RS	5	0.048914	1.000000	6147.949983	0.011514	0.000000
RS	6	0.061258	1.000000	6573.873090	0.012311	0.000000
RS	7	0.074626	1.000000	7021.933838	0.013150	0.000000
RS	8	0.089102	1.000000	7492.018073	0.014031	0.000000
RS	9	0.104778	1.000000	7983.745311	0.014951	0.000000
RS	10	0.121753	1.000000	8496.421048	0.015912	0.000000
RS	11	0.140135	1.000000	9028.984814	0.016909	0.000000
RS	12	0.160042	1.000000	9579.954348	0.017941	0.000000
RS	13	0.181598	1.000000	10147.366589	0.019003	0.000000
RS	14	0.204942	1.000000	10728.716468	0.020092	0.000000
RS	15	0.230221	1.000000	11320.894977	0.021201	0.000000
RS	16	0.257595	1.000000	11920.128434	0.022323	0.000000
RS	17	0.287238	1.000000	12521.921485	0.023450	0.000000
RS	18	0.319339	1.000000	13121.007046	0.024572	0.000000
RS	19	0.354100	1.000000	13711.307086	0.025678	0.000000
RS	20	0.391744	1.000000	14285.908949	0.026754	0.000000
RS	21	0.432507	1.000000	14837.062664	0.027786	0.000000
RS	22	0.476650	1.000000	15356.205390	0.028758	0.000000
RS	23	0.524453	1.000000	15834.019711	0.029653	0.000000
RS	24	0.576218	1.000000	16260.532841	0.030452	0.000000
RS	25	0.632274	1.000000	16625.263692	0.031135	0.000000
RS	26	0.692977	1.000000	16917.424235	0.031682	0.000000
RS	27	0.758711	1.000000	17126.180248	0.032073	0.000000
RS	28	0.829896	1.000000	17240.974393	0.032288	0.000000
RS	29	0.906981	1.000000	17251.911352	0.032308	0.000000
RS	30	0.990456	1.000000	17150.200324	0.032118	0.000000
RS	31	1.080851	1.000000	16928.644599	0.031703	0.000000
RS	32	1.178739	1.000000	16582.161152	0.031054	0.000000
RS	33	1.284742	1.000000	16108.305613	0.030167	0.000000
RS	34	1.399532	1.000000	15507.769974	0.029042	0.000000
RS	35	1.523838	1.000000	14784.812904	0.027688	0.000000
RS	36	1.658449	1.000000	13947.576538	0.026120	0.000000
RS	37	1.804218	1.000000	13008.240514	0.024361	0.000000
RS	38	1.962071	1.000000	11982.965362	0.022441	0.000000
RS	39	2.133009	1.000000	10891.584551	0.020397	0.000000
RS	40	2.318118	1.000000	9757.018845	0.018272	0.000000
RS	41	2.518571	1.000000	8604.408444	0.016114	0.000000
RS	42	2.735641	1.000000	7459.987224	0.013971	0.000000
RS	43	2.970706	1.000000	6349.756918	0.011891	0.000000
RS	44	3.225257	1.000000	5298.053672	0.009922	0.000000
RS	45	3.500909	1.000000	4326.129471	0.008102	0.000000
RS	46	3.799411	1.000000	3450.890204	0.006463	0.000000
RS	47	4.122659	1.000000	2683.934123	0.005026	0.000000
RS	48	4.472702	1.000000	2031.014671	0.003804	0.000000
RS	49	4.851763	1.000000	1492.008597	0.002794	0.000000
RS	50	5.262247	1.000000	1061.407675	0.001988	0.000000
RS	51	5.706758	1.000000	729.279045	0.001366	0.000000
RS	52	6.188118	1.000000	482.568642	0.000904	0.000000
RS	53	6.709380	1.000000	306.569603	0.000574	0.000000
RS	54	7.273854	1.000000	186.356139	0.000349	0.000000
RS	55	7.885120	1.000000	107.999845	0.000202	0.000000
RS	56	8.547059	1.000000	59.437162	0.000111	0.000000
RS	57	9.263869	1.000000	30.931373	0.000058	0.000000
RS	58	10.040101	1.000000	15.151163	0.000028	0.000000
RS	59	10.880679	1.000000	6.950791	0.000013	0.000000
RS	60	11.790939	1.000000	2.970457	0.000006	0.000000
RS	61	12.776655	1.000000	1.175659	0.000002	0.000000
RS	62	13.844085	1.000000	0.428223	0.000001	0.000000
RS	63	15.000000	1.000000	0.200937	0.000000	0.000000
PA	4+25*2+4+6 0.155818567 0.031163713 15.000000000 1.000000000 1.000000000 1.000000000 1.000000000 1.000000000 1.000000000 1.000000000 1.000000000 1.000000000 1.000000000 1.000000000 1.000000000 1.000000000 1.000000000 1.000000000 1.000000000 1.000000000 1.000000000 1.000000000 1.000000000 1.000000000 1.000000000 1.000000000 1.000000000 1.000000000 1.000000000 1.000000000 1.000000000
//
IT	5186
RD	1
LK	-6130072.714091
QD	-11090.975672 -> -5051.161701
RI	0.0544367093
TR	0.153646	0.029599
MT	16.036205
MM	C_pi: 1.070904, n_recomb: 542980.879274
RS	0	0.000000	0.261970	16875.607025	0.031080	0.096766
RS	1	0.008404	0.261970	17694.819423	0.032588	0.051783
RS	2	0.017514	0.261970	18501.977786	0.034075	0.024230
RS	3	0.027389	0.261970	19287.388686	0.035521	0.016048
RS	4	0.038095	0.738320	7212.451269	0.013283	0.012396
RS	5	0.049700	0.738320	7692.943455	0.014168	0.010165
RS	6	0.062281	1.065306	5695.208176	0.010489	0.008779
RS	7	0.075918	1.065306	6093.298939	0.011222	0.007923
RS	8	0.090702	1.317112	5274.617133	0.009714	0.007398
RS	9	0.106728	1.317112	5647.244843	0.010400	0.007131
RS	10	0.124101	1.455040	5471.041942	0.010076	0.007108
RS	11	0.142934	1.455040	5853.066847	0.010780	0.007338
RS	12	0.163350	1.489424	6111.502822	0.011255	0.007808
RS	13	0.185482	1.489424	6525.542398	0.012018	0.008496
RS	14	0.209473	1.461075	7092.593262	0.013062	0.009376
RS	15	0.235480	1.461075	7550.377983	0.013905	0.010425
RS	16	0.263673	1.405396	8339.972569	0.015360	0.011626
RS	17	0.294236	1.405396	8842.460419	0.016285	0.012969
RS	18	0.327366	1.342957	9787.044511	0.018025	0.014445
RS	19	0.363281	1.342957	10323.690999	0.019013	0.016036
RS	20	0.402215	1.284519	11351.002908	0.020905	0.017722
RS	21	0.444420	1.284519	11898.541640	0.021913	0.019471
RS	22	0.490172	1.235727	12918.636452	0.023792	0.021236
RS	23	0.539768	1.235727	13441.027277	0.024754	0.022964
RS	24	0.593533	1.199125	14351.524734	0.026431	0.024594
RS	25	0.651816	1.199125	14802.689982	0.027262	0.026072
RS	26	0.714997	1.174566	15513.089422	0.028570	0.027354
RS	27	0.783488	1.174566	15842.297662	0.029177	0.028408
RS	28	0.857734	1.159866	16294.571218	0.030009	0.029216
RS	29	0.938220	1.159866	16452.455283	0.030300	0.029769
RS	30	1.025470	1.152115	16619.601365	0.030608	0.030065
RS	31	1.120052	1.152115	16563.708462	0.030505	0.030105
RS	32	1.222583	1.148626	16439.242883	0.030276	0.029894
RS	33	1.333730	1.148626	16139.664086	0.029724	0.029439
RS	34	1.454218	1.147251	15731.977924	0.028973	0.028749
RS	35	1.584831	1.147251	15177.516086	0.027952	0.027837
RS	36	1.726421	1.146452	14509.352616	0.026722	0.026714
RS	37	1.879909	1.146452	13713.883425	0.025257	0.025394
RS	38	2.046297	1.145288	12825.653294	0.023621	0.023896
RS	39	2.226667	1.145288	11833.109314	0.021793	0.022241
RS	40	2.422195	1.143200	10788.433576	0.019869	0.020456
RS	41	2.634155	1.143200	9673.168666	0.017815	0.018573
RS	42	2.863928	1.139885	8558.246750	0.015762	0.016626
RS	43	3.113010	1.139885	7417.930229	0.013661	0.014653
RS	44	3.383025	1.135508	6331.236519	0.011660	0.012693
RS	45	3.675731	1.135508	5271.586684	0.009709	0.010786
RS	46	3.993035	1.130682	4308.801961	0.007935	0.008973
RS	47	4.337005	1.130682	3421.205669	0.006301	0.007292
RS	48	4.709882	1.126143	2655.243518	0.004890	0.005778
RS	49	5.114094	1.126143	1993.548103	0.003671	0.004453
RS	50	5.552276	1.122486	1455.115282	0.002680	0.003331
RS	51	6.027281	1.122486	1023.075331	0.001884	0.002412
RS	52	6.542205	1.120077	694.805707	0.001280	0.001687
RS	53	7.100402	1.120077	452.401594	0.000833	0.001136
RS	54	7.705509	1.118646	282.506180	0.000520	0.000735
RS	55	8.361467	1.118646	168.139263	0.000310	0.000456
RS	56	9.072551	1.118646	95.166113	0.000175	0.000270
RS	57	9.843393	1.118646	51.008612	0.000094	0.000152
RS	58	10.679015	1.115889	25.814974	0.000048	0.000081
RS	59	11.584861	1.115889	12.210777	0.000022	0.000040
RS	60	12.566832	1.115889	5.388371	0.000010	0.000019
RS	61	13.631326	1.115889	2.205465	0.000004	0.000008
RS	62	14.785278	1.115889	0.832050	0.000002	0.000003
RS	63	16.036205	1.115889	0.411363	0.000001	0.000002
PA	4+25*2+4+6 0.153646367 0.029598835 16.036205292 0.261969566 0.738320351 1.065305710 1.317111969 1.455039978 1.489423752 1.461074829 1.405395508 1.342956543 1.284519196 1.235727310 1.199125290 1.174566269 1.159866333 1.152114868 1.148626328 1.147251129 1.146451950 1.145288467 1.143199921 1.139884949 1.135507584 1.130681992 1.126142502 1.122486115 1.120077133 1.118645668 1.115888774
//
IT	5444
RD	2
LK	-6121699.256586
QD	-3562.469855 -> -2581.105283
RI	0.0369303219
TR	0.150512	0.028683
MT	16.846996
MM	C_pi: 1.070787, n_recomb: 526382.866056
RS	0	0.000000	0.171660	25012.711186	0.047518	0.095996
RS	1	0.008488	0.171660	25776.259032	0.048969	0.052505
RS	2	0.017697	0.171660	26447.515086	0.050244	0.029811
RS	3	0.027687	0.171660	27008.164795	0.051309	0.025037
RS	4	0.038525	0.717061	6740.992662	0.012806	0.008843
RS	5	0.050284	0.717061	7190.509209	0.013660	0.009126
RS	6	0.063040	1.159345	4754.555813	0.009033	0.006577
RS	7	0.076879	1.159345	5095.400896	0.009680	0.006873
RS	8	0.091893	1.556112	4071.399743	0.007735	0.005821
RS	9	0.108181	1.556112	4370.119279	0.008302	0.006130
RS	10	0.125852	1.790519	4076.251399	0.007744	0.005906
RS	11	0.145023	1.790519	4374.422181	0.008310	0.006394
RS	12	0.165821	1.837229	4571.563559	0.008685	0.006872
RS	13	0.188384	1.837229	4898.168605	0.009305	0.007645
RS	14	0.212863	1.764981	5455.544280	0.010364	0.008714
RS	15	0.239419	1.764981	5828.827424	0.011073	0.009739
RS	16	0.268230	1.645979	6664.987451	0.012662	0.011280
RS	17	0.299486	1.645979	7092.314307	0.013474	0.012521
RS	18	0.333395	1.521574	8143.292428	0.015470	0.014478
RS	19	0.370182	1.521574	8619.383507	0.016375	0.015914
RS	20	0.410092	1.411706	9801.981920	0.018621	0.018184
RS	21	0.453389	1.411706	10306.073633	0.019579	0.019744
RS	22	0.500362	1.325553	11496.320756	0.021840	0.022111
RS	23	0.551322	1.325553	11991.387093	0.022781	0.023609
RS	24	0.606607	1.266228	13036.449854	0.024766	0.025724
RS	25	0.666586	1.266228	13473.793586	0.025597	0.026920
RS	26	0.731655	1.231629	14247.176043	0.027066	0.028469
RS	27	0.802247	1.231629	14575.582562	0.027690	0.029203
RS	28	0.878831	1.216122	15020.288299	0.028535	0.030060
RS	29	0.961916	1.216122	15194.176007	0.028865	0.030294
RS	30	1.052054	1.213280	15313.467111	0.029092	0.030492
RS	31	1.149842	1.213280	15297.189216	0.029061	0.030252
RS	32	1.255931	1.217581	15123.168473	0.028730	0.029883
RS	33	1.371025	1.217581	14893.301928	0.028294	0.029213
RS	34	1.495888	1.224740	14466.549265	0.027483	0.028382
RS	35	1.631350	1.224740	14014.286834	0.026624	0.027333
RS	36	1.778310	1.231752	13374.656478	0.025409	0.026131
RS	37	1.937744	1.231752	12709.382786	0.024145	0.024750
RS	38	2.110712	1.236833	11896.765813	0.022601	0.023247
RS	39	2.298361	1.236833	11050.335684	0.020993	0.021593
RS	40	2.501938	1.238924	10114.187935	0.019215	0.019871
RS	41	2.722795	1.238924	9142.949388	0.017369	0.018032
RS	42	2.962399	1.237518	8146.365849	0.015476	0.016191
RS	43	3.222341	1.237518	7128.534506	0.013542	0.014279
RS	44	3.504348	1.233116	6144.444032	0.011673	0.012431
RS	45	3.810291	1.233116	5171.478770	0.009825	0.010581
RS	46	4.142204	1.227117	4277.793426	0.008127	0.008859
RS	47	4.502290	1.227117	3437.292318	0.006530	0.007219
RS	48	4.892940	1.221100	2703.610033	0.005136	0.005761
RS	49	5.316750	1.221100	2056.492449	0.003907	0.004457
RS	50	5.776533	1.216329	1522.700093	0.002893	0.003359
RS	51	6.275344	1.216329	1085.993623	0.002063	0.002444
RS	52	6.816495	1.213545	748.817656	0.001423	0.001722
RS	53	7.403579	1.213545	495.347052	0.000941	0.001167
RS	54	8.040497	1.212396	314.446732	0.000597	0.000762
RS	55	8.731477	1.212396	190.501347	0.000362	0.000476
RS	56	9.481108	1.212396	109.855560	0.000209	0.000284
RS	57	10.294370	1.212396	60.049577	0.000114	0.000161
RS	58	11.176663	1.208192	31.044860	0.000059	0.000087
RS	59	12.133846	1.208192	14.994372	0.000028	0.000044
RS	60	13.172277	1.208192	6.762987	0.000013	0.000021
RS	61	14.298852	1.208192	2.832151	0.000005	0.000009
RS	62	15.521053	1.208192	1.094331	0.000002	0.000004
RS	63	16.846996	1.208192	0.560826	0.000001	0.000002
PA	4+25*2+4+6 0.150512376 0.028683285 16.846995792 0.171660324 0.717060589 1.159344508 1.556111840 1.790519293 1.837228706 1.764981448 1.645979250 1.521574268 1.411706167 1.325552930 1.266227983 1.231629138 1.216122133 1.213279658 1.217580880 1.224740083 1.231751879 1.236833158 1.238923573 1.237517688 1.233116256 1.227117336 1.221099921 1.216328947 1.213544721 1.212395996 1.208191748
//
IT	5049
RD	3
LK	-6120232.636328
QD	-2353.735629 -> -2078.115397
RI	0.0344813624
TR	0.147681	0.028060
MT	17.486043
MM	C_pi: 1.075014, n_recomb: 517119.990524
RS	0	0.000000	0.147053	28783.199699	0.055661	0.094432
RS	1	0.008552	0.147053	29410.696274	0.056874	0.053026
RS	2	0.017835	0.147053	29896.877527	0.057814	0.032142
RS	3	0.027912	0.147053	30220.996194	0.058441	0.029102
RS	4	0.038851	0.747521	6168.345313	0.011928	0.007547
RS	5	0.050726	0.747521	6587.014682	0.012738	0.008456
RS	6	0.063616	1.244915	4233.542299	0.008187	0.005814
RS	7	0.077608	1.244915	4542.978452	0.008785	0.006406
RS	8	0.092797	1.735345	3500.377554	0.006769	0.005209
RS	9	0.109285	1.735345	3763.176479	0.007277	0.005662
RS	10	0.127183	2.041865	3438.416467	0.006649	0.005354
RS	11	0.146612	2.041865	3696.668241	0.007149	0.005882
RS	12	0.167702	2.093111	3874.347559	0.007492	0.006363
RS	13	0.190595	2.093111	4159.377451	0.008043	0.007112
RS	14	0.215447	1.977961	4719.096505	0.009126	0.008288
RS	15	0.242424	1.977961	5052.325797	0.009770	0.009246
RS	16	0.271708	1.802549	5923.827716	0.011455	0.010997
RS	17	0.303496	1.802549	6316.198067	0.012214	0.012136
RS	18	0.338003	1.625759	7447.064692	0.014401	0.014411
RS	19	0.375460	1.625759	7896.361693	0.015270	0.015733
RS	20	0.416121	1.474368	9201.207674	0.017793	0.018409
RS	21	0.460260	1.474368	9687.380398	0.018733	0.019863
RS	22	0.508173	1.359679	11014.372909	0.021299	0.022659
RS	23	0.560183	1.359679	11497.588593	0.022234	0.024066
RS	24	0.616642	1.284737	12643.184323	0.024449	0.026508
RS	25	0.677929	1.284737	13070.238598	0.025275	0.027615
RS	26	0.744457	1.245372	13868.514804	0.026819	0.029289
RS	27	0.816674	1.245372	14186.349287	0.027433	0.029932
RS	28	0.895067	1.232816	14579.979547	0.028195	0.030712
RS	29	0.980165	1.232816	14746.291394	0.028516	0.030862
RS	30	1.072540	1.237651	14768.998274	0.028560	0.030852
RS	31	1.172815	1.237651	14755.183711	0.028533	0.030545
RS	32	1.281665	1.252001	14477.189264	0.027996	0.029926
RS	33	1.399825	1.252001	14267.443506	0.027590	0.029217
RS	34	1.528089	1.269743	13760.665616	0.026610	0.028161
RS	35	1.667322	1.269743	13351.196628	0.025818	0.027106
RS	36	1.818462	1.286555	12672.993852	0.024507	0.025744
RS	37	1.982528	1.286555	12073.434876	0.023347	0.024389
RS	38	2.160624	1.299856	11266.669686	0.021787	0.022803
RS	39	2.353952	1.299856	10503.562189	0.020312	0.021201
RS	40	2.563812	1.308045	9610.190821	0.018584	0.019466
RS	41	2.791620	1.308045	8729.440681	0.016881	0.017694
RS	42	3.038909	1.310364	7797.112888	0.015078	0.015890
RS	43	3.307347	1.310364	6863.715066	0.013273	0.014047
RS	44	3.598741	1.307632	5945.763292	0.011498	0.012256
RS	45	3.915055	1.307632	5039.473786	0.009745	0.010462
RS	46	4.258420	1.302028	4197.509658	0.008117	0.008793
RS	47	4.631150	1.302028	3399.908697	0.006575	0.007191
RS	48	5.035755	1.295957	2696.401612	0.005214	0.005766
RS	49	5.474962	1.295957	2069.631298	0.004002	0.004479
RS	50	5.951729	1.291313	1546.719588	0.002991	0.003394
RS	51	6.469269	1.291313	1114.453731	0.002155	0.002483
RS	52	7.031069	1.289166	776.388472	0.001501	0.001760
RS	53	7.640914	1.289166	519.617047	0.001005	0.001201
RS	54	8.302912	1.289121	333.710578	0.000645	0.000789
RS	55	9.021524	1.289121	204.918130	0.000396	0.000497
RS	56	9.801591	1.289121	119.860970	0.000232	0.000299
RS	57	10.648370	1.289121	66.506747	0.000129	0.000171
RS	58	11.567564	1.283994	34.941364	0.000068	0.000093
RS	59	12.565367	1.283994	17.151990	0.000033	0.000047
RS	60	13.648501	1.283994	7.868830	0.000015	0.000023
RS	61	14.824265	1.283994	3.354539	0.000006	0.000010
RS	62	16.100579	1.283994	1.320622	0.000003	0.000004
RS	63	17.486043	1.283994	0.696328	0.000001	0.000002
PA	4+25*2+4+6 0.147680821 0.028060163 17.486042707 0.147053123 0.747521317 1.244914737 1.735344826 2.041864538 2.093111498 1.977961480 1.802548644 1.625759362 1.474368049 1.359679178 1.284736999 1.245371643 1.232816071 1.237651100 1.252000520 1.269743245 1.286555285 1.299856357 1.308044827 1.310363590 1.307632357 1.302028093 1.295956597 1.291312773 1.289165804 1.289120590 1.283993876
//
IT	4009
RD	4
LK	-6119778.420416
QD	-2007.332546 -> -1881.623998
RI	0.0338515114
TR	0.145385	0.027624
MT	17.986806
MM	C_pi: 1.083882, n_recomb: 513339.900518
RS	0	0.000000	0.137977	30564.668650	0.059541	0.093101
RS	1	0.008600	0.137977	31108.775532	0.060601	0.053493
RS	2	0.017940	0.137977	31486.528069	0.061337	0.033301
RS	3	0.028084	0.137977	31676.502828	0.061707	0.031124
RS	4	0.039099	0.786673	5753.090960	0.011207	0.006888
RS	5	0.051062	0.786673	6150.629542	0.011982	0.008008
RS	6	0.064054	1.303956	3975.803842	0.007745	0.005504
RS	7	0.078163	1.303956	4270.152322	0.008318	0.006201
RS	8	0.093486	1.857691	3222.269826	0.006277	0.004938
RS	9	0.110126	1.857691	3467.685712	0.006755	0.005434
RS	10	0.128198	2.226404	3114.055336	0.006066	0.005063
RS	11	0.147824	2.226404	3351.871096	0.006530	0.005583
RS	12	0.169137	2.286759	3510.415363	0.006838	0.006053
RS	13	0.192284	2.286759	3773.543907	0.007351	0.006760
RS	14	0.217421	2.138813	4331.387451	0.008438	0.007990
RS	15	0.244721	2.138813	4643.519763	0.009046	0.008879
RS	16	0.274368	1.918398	5539.165067	0.010790	0.010756
RS	17	0.306564	1.918398	5913.908787	0.011520	0.011806
RS	18	0.341530	1.699263	7108.767317	0.013848	0.014291
RS	19	0.379503	1.699263	7546.418747	0.014701	0.015520
RS	20	0.420742	1.514006	8959.279934	0.017453	0.018491
RS	21	0.465528	1.514006	9440.307844	0.018390	0.019871
RS	22	0.514165	1.375950	10897.843240	0.021229	0.023001
RS	23	0.566985	1.375950	11379.298974	0.022167	0.024361
RS	24	0.624348	1.288327	12628.064113	0.024600	0.027067
RS	25	0.686645	1.288327	13051.433745	0.025425	0.028148
RS	26	0.754299	1.245310	13882.094188	0.027043	0.029917
RS	27	0.827771	1.245310	14191.443890	0.027645	0.030542
RS	28	0.907562	1.235570	14542.287798	0.028329	0.031237
RS	29	0.994216	1.235570	14697.590764	0.028631	0.031375
RS	30	1.088322	1.247277	14630.062638	0.028500	0.031164
RS	31	1.190522	1.247277	14608.710632	0.028458	0.030856
RS	32	1.301511	1.270676	14228.225077	0.027717	0.029998
RS	33	1.422046	1.270676	14021.082681	0.027313	0.029301
RS	34	1.552946	1.298130	13427.816627	0.026158	0.028030
RS	35	1.695105	1.298130	13035.814967	0.025394	0.027002
RS	36	1.849490	1.324165	12302.696552	0.023966	0.025480
RS	37	2.017153	1.324165	11736.758722	0.022864	0.024168
RS	38	2.199235	1.345462	10910.102146	0.021253	0.022488
RS	39	2.396977	1.345462	10194.180190	0.019859	0.020941
RS	40	2.611725	1.359852	9311.689982	0.018139	0.019172
RS	41	2.844942	1.359852	8485.361697	0.016530	0.017461
RS	42	3.098217	1.366254	7584.421626	0.014775	0.015669
RS	43	3.373274	1.366254	6703.965093	0.013060	0.013884
RS	44	3.671987	1.365743	5823.701869	0.011345	0.012127
RS	45	3.996390	1.365743	4960.629468	0.009663	0.010381
RS	46	4.348693	1.361212	4150.099897	0.008085	0.008745
RS	47	4.731296	1.361212	3381.157329	0.006587	0.007175
RS	48	5.146803	1.355815	2696.506417	0.005253	0.005772
RS	49	5.598045	1.355815	2083.733914	0.004059	0.004502
RS	50	6.088096	1.352004	1567.417419	0.003053	0.003425
RS	51	6.620293	1.352004	1138.272872	0.002217	0.002517
RS	52	7.198260	1.351088	798.968677	0.001556	0.001793
RS	53	7.825934	1.351088	539.689442	0.001051	0.001231
RS	54	8.507591	1.352617	349.690955	0.000681	0.000813
RS	55	9.247872	1.352617	217.095358	0.000423	0.000516
RS	56	10.051820	1.352617	128.461488	0.000250	0.000313
RS	57	10.924910	1.352617	72.155195	0.000141	0.000181
RS	58	11.873088	1.346831	38.409477	0.000075	0.000099
RS	59	12.902813	1.346831	19.109085	0.000037	0.000051
RS	60	14.021098	1.346831	8.891488	0.000017	0.000024
RS	61	15.235559	1.346831	3.847334	0.000007	0.000011
RS	62	16.554467	1.346831	1.538523	0.000003	0.000004
RS	63	17.986806	1.346831	0.831081	0.000002	0.000002
PA	4+25*2+4+6 0.145384637 0.027624091 17.986806005 0.137977300 0.786673339 1.303955749 1.857690595 2.226403778 2.286758685 2.138812702 1.918398480 1.699262759 1.514006482 1.375950058 1.288326895 1.245309884 1.235569572 1.247276578 1.270675886 1.298129667 1.324164515 1.345462079 1.359852309 1.366254013 1.365743268 1.361212373 1.355814700 1.352004307 1.351088074 1.352617317 1.346831009
//
IT	3728
RD	5
LK	-6119559.262745
QD	-1842.695569 -> -1771.081727
RI	0.0334277217
TR	0.143573	0.027316
MT	18.379965
MM	C_pi: 1.093430, n_recomb: 512106.277346
RS	0	0.000000	0.133959	31508.984507	0.061528	0.092081
RS	1	0.008637	0.133959	32008.761333	0.062504	0.053863
RS	2	0.018021	0.133959	32328.624331	0.063129	0.033954
RS	3	0.028215	0.133959	32446.837707	0.063360	0.032247
RS	4	0.039289	0.822789	5465.824747	0.010673	0.006489
RS	5	0.051320	0.822789	5849.053264	0.011422	0.007690
RS	6	0.064390	1.335543	3863.812039	0.007545	0.005387
RS	7	0.078589	1.335543	4152.090510	0.008108	0.006135
RS	8	0.094015	1.931745	3087.854729	0.006030	0.004818
RS	9	0.110773	1.931745	3325.139033	0.006493	0.005333
RS	10	0.128978	2.357651	2934.292856	0.005730	0.004895
RS	11	0.148756	2.357651	3160.855606	0.006172	0.005403
RS	12	0.170242	2.434845	3295.067978	0.006434	0.005844
RS	13	0.193584	2.434845	3545.233812	0.006923	0.006516
RS	14	0.218942	2.265933	4093.588963	0.007994	0.007764
RS	15	0.246490	2.265933	4392.845771	0.008578	0.008601
RS	16	0.276418	2.011796	5299.038922	0.010348	0.010544
RS	17	0.308931	2.011796	5663.121298	0.011058	0.011524
RS	18	0.344251	1.758951	6902.977006	0.013480	0.014144
RS	19	0.382623	1.758951	7334.493327	0.014322	0.015300
RS	20	0.424309	1.545549	8836.351413	0.017255	0.018488
RS	21	0.469596	1.545549	9316.622054	0.018193	0.019808
RS	22	0.518794	1.387415	10892.998013	0.021271	0.023211
RS	23	0.572242	1.387415	11376.446466	0.022215	0.024538
RS	24	0.630307	1.288519	12727.731417	0.024854	0.027476
RS	25	0.693386	1.288519	13150.596833	0.025679	0.028546
RS	26	0.761914	1.241828	14022.347715	0.027382	0.030409
RS	27	0.836361	1.241828	14325.399100	0.027973	0.031034
RS	28	0.917238	1.233906	14647.702796	0.028603	0.031667
RS	29	1.005101	1.233906	14792.471261	0.028886	0.031811
RS	30	1.100553	1.250945	14650.852388	0.028609	0.031435
RS	31	1.204250	1.250945	14619.742604	0.028548	0.031140
RS	32	1.316903	1.281684	14151.055195	0.027633	0.030081
RS	33	1.439287	1.281684	13940.531340	0.027222	0.029407
RS	34	1.572242	1.317239	13269.847462	0.025912	0.027952
RS	35	1.716680	1.317239	12884.821063	0.025160	0.026956
RS	36	1.873594	1.351174	12098.310282	0.023625	0.025296
RS	37	2.044061	1.351174	11551.073742	0.022556	0.024024
RS	38	2.229252	1.379522	10698.158904	0.020891	0.022258
RS	39	2.430439	1.379522	10011.244011	0.019549	0.020758
RS	40	2.649004	1.399559	9127.036270	0.017823	0.018953
RS	41	2.886446	1.399559	8335.864479	0.016278	0.017292
RS	42	3.144398	1.409835	7450.669327	0.014549	0.015501
RS	43	3.424630	1.409835	6605.455390	0.012899	0.013763
RS	44	3.729066	1.411627	5747.792205	0.011224	0.012027
RS	45	4.059798	1.411627	4914.122075	0.009596	0.010319
RS	46	4.419097	1.408466	4123.406426	0.008052	0.008707
RS	47	4.809429	1.408466	3374.332056	0.006589	0.007163
RS	48	5.233477	1.404161	2701.618730	0.005276	0.005776
RS	49	5.694151	1.404161	2098.701155	0.004098	0.004520
RS	50	6.194615	1.401635	1586.172211	0.003097	0.003449
RS	51	6.738306	1.401635	1159.165910	0.002264	0.002546
RS	52	7.328959	1.402357	818.298831	0.001598	0.001820
RS	53	7.970628	1.402357	556.967024	0.001088	0.001256
RS	54	8.667721	1.405794	363.441507	0.000710	0.000834
RS	55	9.425024	1.405794	227.728397	0.000445	0.000533
RS	56	10.247739	1.405794	136.080933	0.000266	0.000326
RS	57	11.141515	1.405794	77.233093	0.000151	0.000189
RS	58	12.112490	1.399532	41.573056	0.000081	0.000105
RS	59	13.167333	1.399532	20.923415	0.000041	0.000054
RS	60	14.313286	1.399532	9.855446	0.000019	0.000026
RS	61	15.558220	1.399532	4.319908	0.000008	0.000012
RS	62	16.910684	1.399532	1.751252	0.000003	0.000005
RS	63	18.379965	1.399532	0.966450	0.000002	0.000003
PA	4+25*2+4+6 0.143573440 0.027316073 18.379965484 0.133958550 0.822789419 1.335543140 1.931744804 2.357651225 2.434845292 2.265932802 2.011795852 1.758950608 1.545549247 1.387414821 1.288518564 1.241827782 1.233905768 1.250944982 1.281683977 1.317239326 1.351173745 1.379521552 1.399559453 1.409835464 1.411626832 1.408466451 1.404161474 1.401634806 1.402357409 1.405794480 1.399531747
//
IT	3593
RD	6
LK	-6119431.440486
QD	-1745.832012 -> -1701.070950
RI	0.0330736568
TR	0.142142	0.027097
MT	18.691552
MM	C_pi: 1.102245, n_recomb: 512091.017086
RS	0	0.000000	0.131977	32069.103656	0.062624	0.091306
RS	1	0.008666	0.131977	32545.812602	0.063555	0.054144
RS	2	0.018084	0.131977	32834.623692	0.064119	0.034356
RS	3	0.028317	0.131977	32913.569888	0.064273	0.032922
RS	4	0.039437	0.853957	5261.451200	0.010274	0.006218
RS	5	0.051521	0.853957	5634.600996	0.011003	0.007448
RS	6	0.064652	1.345559	3836.433694	0.007492	0.005369
RS	7	0.078921	1.345559	4123.871286	0.008053	0.006150
RS	8	0.094427	1.969036	3032.372041	0.005922	0.004778
RS	9	0.111277	1.969036	3266.654745	0.006379	0.005307
RS	10	0.129587	2.447624	2831.614627	0.005530	0.004793
RS	11	0.149483	2.447624	3051.880855	0.005960	0.005295
RS	12	0.171104	2.548034	3158.013685	0.006167	0.005695
RS	13	0.194598	2.548034	3399.967526	0.006639	0.006345
RS	14	0.220129	2.368332	3933.411513	0.007681	0.007586
RS	15	0.247872	2.368332	4224.023540	0.008249	0.008386
RS	16	0.278020	2.090167	5129.805298	0.010017	0.010358
RS	17	0.310780	2.090167	5486.491576	0.010714	0.011286
RS	18	0.346379	1.810794	6754.360522	0.013190	0.013988
RS	19	0.385063	1.810794	7181.854956	0.014025	0.015086
RS	20	0.427100	1.573761	8753.460333	0.017094	0.018434
RS	21	0.472780	1.573761	9234.294060	0.018033	0.019705
RS	22	0.522418	1.397985	10914.857943	0.021314	0.023334
RS	23	0.576358	1.397985	11401.525228	0.022265	0.024632
RS	24	0.634973	1.288758	12850.526855	0.025094	0.027779
RS	25	0.698668	1.288758	13274.444284	0.025922	0.028840
RS	26	0.767882	1.238249	14192.444686	0.027715	0.030800
RS	27	0.843095	1.238249	14490.967770	0.028298	0.031426
RS	28	0.924826	1.231225	14797.085042	0.028895	0.032021
RS	29	1.013640	1.231225	14932.757235	0.029160	0.032172
RS	30	1.110150	1.252207	14732.858917	0.028770	0.031667
RS	31	1.215025	1.252207	14692.247320	0.028691	0.031385
RS	32	1.328988	1.288693	14150.886611	0.027634	0.030166
RS	33	1.452828	1.288693	13935.103820	0.027212	0.029511
RS	34	1.587400	1.330775	13199.009651	0.025775	0.027908
RS	35	1.733634	1.330775	12816.228462	0.025027	0.026938
RS	36	1.892541	1.371225	11982.699303	0.023400	0.025165
RS	37	2.065219	1.371225	11446.428073	0.022352	0.023926
RS	38	2.252862	1.405546	10567.428530	0.020636	0.022088
RS	39	2.456767	1.405546	9899.377120	0.019331	0.020625
RS	40	2.678343	1.430496	9008.492946	0.017592	0.018786
RS	41	2.919121	1.430496	8241.208062	0.016093	0.017165
RS	42	3.180765	1.444250	7363.701689	0.014380	0.015371
RS	43	3.465084	1.444250	6543.029766	0.012777	0.013671
RS	44	3.774043	1.448244	5699.348208	0.011130	0.011948
RS	45	4.109776	1.448244	4886.524235	0.009542	0.010272
RS	46	4.474606	1.446578	4108.620659	0.008023	0.008675
RS	47	4.871052	1.446578	3373.890671	0.006588	0.007154
RS	48	5.301856	1.443633	2708.823648	0.005290	0.005778
RS	49	5.769993	1.443633	2113.185623	0.004127	0.004535
RS	50	6.278701	1.442717	1602.727015	0.003130	0.003468
RS	51	6.831495	1.442717	1177.354282	0.002299	0.002569
RS	52	7.432195	1.445381	834.839728	0.001630	0.001842
RS	53	8.084953	1.445381	571.897488	0.001117	0.001277
RS	54	8.794281	1.450988	375.337382	0.000733	0.000852
RS	55	9.565081	1.450988	237.076711	0.000463	0.000547
RS	56	10.402680	1.450988	142.880798	0.000279	0.000337
RS	57	11.312868	1.450988	81.831053	0.000160	0.000197
RS	58	12.301934	1.444410	44.477613	0.000087	0.000110
RS	59	13.376716	1.444410	22.615166	0.000044	0.000057
RS	60	14.544641	1.444410	10.768492	0.000021	0.000028
RS	61	15.813780	1.444410	4.774776	0.000009	0.000013
RS	62	17.192907	1.444410	1.959435	0.000004	0.000005
RS	63	18.691552	1.444410	1.102498	0.000002	0.000003
PA	4+25*2+4+6 0.142141815 0.027096804 18.691552118 0.131976848 0.853957421 1.345559305 1.969035738 2.447624457 2.548033591 2.368332143 2.090166744 1.810794373 1.573760661 1.397985401 1.288758185 1.238248829 1.231225145 1.252207170 1.288692697 1.330775068 1.371225334 1.405545717 1.430495683 1.444249898 1.448243676 1.446578254 1.443633161 1.442717040 1.445381317 1.450987798 1.444409698
//
IT	4625
RD	7
LK	-6119350.424677
QD	-1683.915145 -> -1654.223535
RI	0.0327754614
TR	0.140990	0.026939
MT	18.942863
MM	C_pi: 1.110101, n_recomb: 512721.303694
RS	0	0.000000	0.130969	32429.602456	0.063250	0.090710
RS	1	0.008689	0.130969	32895.025067	0.064158	0.054355
RS	2	0.018133	0.130969	33167.568029	0.064689	0.034618
RS	3	0.028398	0.130969	33225.055989	0.064801	0.033345
RS	4	0.039555	0.881123	5107.868158	0.009962	0.006018
RS	5	0.051681	0.881123	5473.485666	0.010675	0.007253
RS	6	0.064861	1.340862	3860.228679	0.007529	0.005408
RS	7	0.079186	1.340862	4149.976420	0.008094	0.006214
RS	8	0.094756	1.980510	3023.820564	0.005898	0.004785
RS	9	0.111678	1.980510	3258.168358	0.006355	0.005327
RS	10	0.130071	2.506770	2774.505092	0.005411	0.004733
RS	11	0.150062	2.506770	2991.436530	0.005834	0.005233
RS	12	0.171791	2.634144	3067.922207	0.005984	0.005587
RS	13	0.195407	2.634144	3304.545747	0.006445	0.006223
RS	14	0.221075	2.451317	3820.388678	0.007451	0.007445
RS	15	0.248974	2.451317	4104.935949	0.008006	0.008221
RS	16	0.279297	2.156921	5003.102435	0.009758	0.010196
RS	17	0.312255	2.156921	5354.295593	0.010443	0.011086
RS	18	0.348076	1.856929	6637.258989	0.012945	0.013835
RS	19	0.387010	1.856929	7061.733907	0.013773	0.014888
RS	20	0.429328	1.599993	8686.531407	0.016942	0.018354
RS	21	0.475322	1.599993	9168.268926	0.017882	0.019583
RS	22	0.525312	1.408590	10938.508689	0.021334	0.023399
RS	23	0.579647	1.408590	11428.730721	0.022290	0.024672
RS	24	0.638702	1.289857	12968.433954	0.025293	0.028006
RS	25	0.702889	1.289857	13394.269194	0.026124	0.029056
RS	26	0.772654	1.235498	14360.488206	0.028008	0.031114
RS	27	0.848480	1.235498	14655.917214	0.028585	0.031738
RS	28	0.930895	1.228718	14954.973427	0.029168	0.032314
RS	29	1.020471	1.228718	15083.133081	0.029418	0.032469
RS	30	1.117830	1.252585	14837.897218	0.028939	0.031866
RS	31	1.223650	1.252585	14788.807109	0.028844	0.031594
RS	32	1.338664	1.293533	14188.301313	0.027673	0.030246
RS	33	1.463671	1.293533	13966.917421	0.027241	0.029607
RS	34	1.599541	1.340819	13176.496015	0.025699	0.027885
RS	35	1.747217	1.340819	12793.651054	0.024952	0.026937
RS	36	1.907725	1.386564	11920.007169	0.023249	0.025072
RS	37	2.082179	1.386564	11390.233176	0.022215	0.023859
RS	38	2.271792	1.425855	10487.291410	0.020454	0.021960
RS	39	2.477881	1.425855	9831.822679	0.019176	0.020527
RS	40	2.701877	1.455001	8932.262040	0.017421	0.018658
RS	41	2.945336	1.455001	8181.622728	0.015957	0.017069
RS	42	3.209950	1.471803	7307.212511	0.014252	0.015270
RS	43	3.497557	1.471803	6504.019546	0.012685	0.013600
RS	44	3.810155	1.477836	5668.890243	0.011056	0.011886
RS	45	4.149914	1.477836	4871.148693	0.009501	0.010234
RS	46	4.519196	1.477710	4101.428894	0.007999	0.008649
RS	47	4.920565	1.477710	3377.269030	0.006587	0.007146
RS	48	5.356810	1.476307	2716.932385	0.005299	0.005778
RS	49	5.830961	1.476307	2126.816762	0.004148	0.004546
RS	50	6.346312	1.477252	1617.260700	0.003154	0.003482
RS	51	6.906442	1.477252	1193.224039	0.002327	0.002587
RS	52	7.515243	1.482103	849.051101	0.001656	0.001860
RS	53	8.176943	1.482103	584.881385	0.001141	0.001295
RS	54	8.896140	1.490095	385.694686	0.000752	0.000867
RS	55	9.677829	1.490095	245.354557	0.000479	0.000560
RS	56	10.527440	1.490095	148.993095	0.000291	0.000347
RS	57	11.450875	1.490095	86.022835	0.000168	0.000204
RS	58	12.454549	1.483369	47.159672	0.000092	0.000115
RS	59	13.545433	1.483369	24.200780	0.000047	0.000060
RS	60	14.731107	1.483369	11.637096	0.000023	0.000030
RS	61	16.019805	1.483369	5.214086	0.000010	0.000014
RS	62	17.420480	1.483369	2.163630	0.000004	0.000006
RS	63	18.942863	1.483369	1.239303	0.000002	0.000003
PA	4+25*2+4+6 0.140989758 0.026938654 18.942862633 0.130969441 0.881123067 1.340862380 1.980509681 2.506769927 2.634144080 2.451316574 2.156921154 1.856929154 1.599992607 1.408590189 1.289856961 1.235497955 1.228717667 1.252584835 1.293532702 1.340818613 1.386563702 1.425854951 1.455001463 1.471802976 1.477835911 1.477709852 1.476307364 1.477251683 1.482102507 1.490095122 1.483368655
//
IT	4007
RD	8
LK	-6119296.046050
QD	-1642.100631 -> -1621.385492
RI	0.0325165053
TR	0.140041	0.026823
MT	19.149801
MM	C_pi: 1.117108, n_recomb: 513722.897855
RS	0	0.000000	0.130493	32674.456249	0.063603	0.090242
RS	1	0.008708	0.130493	33135.556918	0.064501	0.054517
RS	2	0.018174	0.130493	33400.578392	0.065017	0.034794
RS	3	0.028464	0.130493	33447.146655	0.065107	0.033615
RS	4	0.039651	0.905736	4984.398251	0.009703	0.005857
RS	5	0.051811	0.905736	5343.959476	0.010402	0.007084
RS	6	0.065031	1.327143	3915.307084	0.007621	0.005481
RS	7	0.079401	1.327143	4209.270379	0.008194	0.006307
RS	8	0.095023	1.975103	3044.150930	0.005926	0.004819
RS	9	0.112005	1.975103	3280.450593	0.006386	0.005375
RS	10	0.130466	2.543818	2745.786921	0.005345	0.004698
RS	11	0.150535	2.543818	2961.243367	0.005764	0.005202
RS	12	0.172351	2.699419	3008.242590	0.005856	0.005506
RS	13	0.196067	2.699419	3241.424930	0.006310	0.006136
RS	14	0.221848	2.518640	3739.103110	0.007278	0.007332
RS	15	0.249873	2.518640	4019.345730	0.007824	0.008092
RS	16	0.280340	2.214009	4905.843873	0.009550	0.010057
RS	17	0.313459	2.214009	5252.864054	0.010225	0.010919
RS	18	0.349462	1.898259	6541.739469	0.012734	0.013690
RS	19	0.388601	1.898259	6963.824356	0.013556	0.014707
RS	20	0.431147	1.624565	8628.595133	0.016796	0.018259
RS	21	0.477398	1.624565	9111.293595	0.017736	0.019454
RS	22	0.527677	1.419277	10958.232398	0.021331	0.023425
RS	23	0.582334	1.419277	11452.031591	0.022292	0.024675
RS	24	0.641750	1.291818	13074.725873	0.025451	0.028176
RS	25	0.706340	1.291818	13502.999468	0.026285	0.029215
RS	26	0.776555	1.233700	14517.201854	0.028259	0.031367
RS	27	0.852884	1.233700	14810.677800	0.028830	0.031988
RS	28	0.935859	1.226758	15108.754386	0.029410	0.032559
RS	29	1.026059	1.226758	15230.860907	0.029648	0.032714
RS	30	1.124114	1.252745	14950.312796	0.029102	0.032036
RS	31	1.230708	1.252745	14893.927695	0.028992	0.031769
RS	32	1.346583	1.297177	14245.187588	0.027729	0.030321
RS	33	1.472549	1.297177	14018.455720	0.027288	0.029693
RS	34	1.609484	1.348602	13183.092830	0.025662	0.027875
RS	35	1.758342	1.348602	12799.001176	0.024914	0.026944
RS	36	1.920163	1.398630	11891.419034	0.023148	0.025005
RS	37	2.096075	1.398630	11365.357331	0.022124	0.023813
RS	38	2.287305	1.442031	10441.000463	0.020324	0.021864
RS	39	2.495187	1.442031	9793.948737	0.019065	0.020455
RS	40	2.721171	1.474729	8885.032620	0.017295	0.018560
RS	41	2.966833	1.474729	8146.074165	0.015857	0.016996
RS	42	3.233887	1.494172	7271.923724	0.014155	0.015191
RS	43	3.524195	1.494172	6481.263215	0.012616	0.013545
RS	44	3.839783	1.502065	5651.029355	0.011000	0.011836
RS	45	4.182852	1.502065	4864.261051	0.009469	0.010204
RS	46	4.555794	1.503488	4099.456829	0.007980	0.008627
RS	47	4.961212	1.503488	3383.143703	0.006586	0.007139
RS	48	5.401932	1.503758	2725.436513	0.005305	0.005777
RS	49	5.881030	1.503758	2139.568075	0.004165	0.004554
RS	50	6.401846	1.506755	1630.065961	0.003173	0.003492
RS	51	6.968015	1.506755	1207.165353	0.002350	0.002602
RS	52	7.583484	1.514000	861.338572	0.001677	0.001874
RS	53	8.252546	1.514000	596.258932	0.001161	0.001310
RS	54	8.979870	1.524580	394.773722	0.000768	0.000879
RS	55	9.770528	1.524580	252.739538	0.000492	0.000571
RS	56	10.630034	1.524580	154.528747	0.000301	0.000355
RS	57	11.564385	1.524580	89.871709	0.000175	0.000211
RS	58	12.580097	1.517859	49.651891	0.000097	0.000119
RS	59	13.684255	1.517859	25.695379	0.000050	0.000063
RS	60	14.884562	1.517859	12.467478	0.000024	0.000031
RS	61	16.189388	1.517859	5.640062	0.000011	0.000014
RS	62	17.607837	1.517859	2.364506	0.000005	0.000006
RS	63	19.149801	1.517859	1.377053	0.000003	0.000004
PA	4+25*2+4+6 0.140040894 0.026822776 19.149800892 0.130492752 0.905736424 1.327143353 1.975103102 2.543817708 2.699418891 2.518640488 2.214009083 1.898258550 1.624565248 1.419277100 1.291817746 1.233699926 1.226758423 1.252744906 1.297176783 1.348602086 1.398629965 1.442031146 1.474728937 1.494172479 1.502065166 1.503487925 1.503757510 1.506755128 1.514000384 1.524580117 1.517859340
//
IT	3663
RD	9
LK	-6119257.695574
QD	-1612.405529 -> -1597.289714
RI	0.0322829360
TR	0.139242	0.026737
MT	19.323452
MM	C_pi: 1.123398, n_recomb: 514940.650466
RS	0	0.000000	0.130324	32848.131815	0.063790	0.089867
RS	1	0.008723	0.130324	33309.128740	0.064685	0.054644
RS	2	0.018208	0.130324	33571.961085	0.065196	0.034917
RS	3	0.028519	0.130324	33614.063737	0.065278	0.033790
RS	4	0.039730	0.929061	4877.898487	0.009473	0.005719
RS	5	0.051919	0.929061	5232.188465	0.010161	0.006930
RS	6	0.065172	1.308522	3988.959048	0.007746	0.005573
RS	7	0.079580	1.308522	4288.240344	0.008328	0.006416
RS	8	0.095246	1.959431	3082.190382	0.005986	0.004871
RS	9	0.112277	1.959431	3321.587756	0.006450	0.005439
RS	10	0.130795	2.565534	2735.116378	0.005312	0.004680
RS	11	0.150928	2.565534	2950.282597	0.005729	0.005189
RS	12	0.172817	2.748929	2968.931436	0.005766	0.005445
RS	13	0.196616	2.748929	3199.948496	0.006214	0.006073
RS	14	0.222491	2.573285	3680.274855	0.007147	0.007241
RS	15	0.250622	2.573285	3957.475538	0.007685	0.007992
RS	16	0.281208	2.262872	4830.394774	0.009380	0.009937
RS	17	0.314462	2.262872	5174.233840	0.010048	0.010780
RS	18	0.350617	1.935301	6462.802376	0.012551	0.013556
RS	19	0.389926	1.935301	6882.969803	0.013367	0.014545
RS	20	0.432663	1.647517	8577.495404	0.016657	0.018158
RS	21	0.479129	1.647517	9061.132653	0.017596	0.019324
RS	22	0.529648	1.429878	10973.608411	0.021310	0.023425
RS	23	0.584575	1.429878	11470.879719	0.022276	0.024655
RS	24	0.644292	1.294431	13168.947957	0.025574	0.028304
RS	25	0.709219	1.294431	13599.961681	0.026411	0.029332
RS	26	0.779810	1.232730	14660.504546	0.028470	0.031575
RS	27	0.856558	1.232730	14952.906742	0.029038	0.032189
RS	28	0.940001	1.225396	15253.863243	0.029623	0.032763
RS	29	1.030724	1.225396	15371.160733	0.029850	0.032917
RS	30	1.129360	1.252965	15062.802201	0.029252	0.032181
RS	31	1.236601	1.252965	15000.251794	0.029130	0.031918
RS	32	1.353197	1.300141	14311.954157	0.027793	0.030388
RS	33	1.479964	1.300141	14080.346049	0.027344	0.029769
RS	34	1.617789	1.354874	13207.677115	0.025649	0.027875
RS	35	1.767637	1.354874	12821.748778	0.024899	0.026957
RS	36	1.930557	1.408358	11885.539581	0.023081	0.024958
RS	37	2.107688	1.408358	11361.382030	0.022063	0.023782
RS	38	2.300272	1.455146	10418.082892	0.020232	0.021792
RS	39	2.509654	1.455146	9776.572828	0.018986	0.020402
RS	40	2.737303	1.490836	8858.254816	0.017202	0.018485
RS	41	2.984809	1.490836	8127.451936	0.015783	0.016941
RS	42	3.253906	1.512556	7251.768072	0.014083	0.015130
RS	43	3.546478	1.512556	6470.062467	0.012565	0.013502
RS	44	3.864571	1.522131	5642.183139	0.010957	0.011796
RS	45	4.210413	1.522131	4863.373363	0.009445	0.010181
RS	46	4.586423	1.525084	4101.132254	0.007964	0.008609
RS	47	4.995234	1.525084	3390.642849	0.006585	0.007133
RS	48	5.439707	1.527120	2734.007760	0.005309	0.005775
RS	49	5.922952	1.527120	2151.439695	0.004178	0.004560
RS	50	6.448353	1.532326	1641.359899	0.003187	0.003499
RS	51	7.019585	1.532326	1219.464871	0.002368	0.002615
RS	52	7.640649	1.542132	872.007664	0.001693	0.001886
RS	53	8.315889	1.542132	606.284885	0.001177	0.001323
RS	54	9.050032	1.555472	402.773049	0.000782	0.000890
RS	55	9.848218	1.555472	259.365674	0.000504	0.000581
RS	56	10.716031	1.555472	159.570724	0.000310	0.000363
RS	57	11.659546	1.555472	93.424568	0.000181	0.000217
RS	58	12.685367	1.548902	51.978146	0.000101	0.000123
RS	59	13.800673	1.548902	27.109812	0.000053	0.000066
RS	60	15.013271	1.548902	13.263956	0.000026	0.000033
RS	61	16.331648	1.548902	6.054157	0.000012	0.000015
RS	62	17.765031	1.548902	2.562444	0.000005	0.000007
RS	63	19.323452	1.548902	1.515800	0.000003	0.000004
PA	4+25*2+4+6 0.139242362 0.026736757 19.323451521 0.130324188 0.929061442 1.308522293 1.959430565 2.565533811 2.748929107 2.573285141 2.262872111 1.935301326 1.647516669 1.429877933 1.294430761 1.232730451 1.225395750 1.252964732 1.300140837 1.354873564 1.408357975 1.455146009 1.490835861 1.512555810 1.522131360 1.525084032 1.527119634 1.532325718 1.542132436 1.555471527 1.548901819
//
IT	4200
RD	10
LK	-6119229.447281
QD	-1590.294722 -> -1578.824208
RI	0.0320673038
TR	0.138554	0.026672
MT	19.472352
MM	C_pi: 1.129102, n_recomb: 516273.789143
RS	0	0.000000	0.130336	32977.140310	0.063875	0.089558
RS	1	0.008736	0.130336	33440.535403	0.064773	0.054747
RS	2	0.018236	0.130336	33704.382760	0.065284	0.035005
RS	3	0.028566	0.130336	33745.934053	0.065364	0.033906
RS	4	0.039798	0.951998	4780.376531	0.009259	0.005594
RS	5	0.052011	0.951998	5129.755124	0.009936	0.006784
RS	6	0.065292	1.287751	4072.779698	0.007889	0.005675
RS	7	0.079733	1.287751	4377.951333	0.008480	0.006533
RS	8	0.095435	1.938154	3130.563860	0.006064	0.004931
RS	9	0.112509	1.938154	3373.712817	0.006535	0.005513
RS	10	0.131075	2.577107	2735.707579	0.005299	0.004672
RS	11	0.151263	2.577107	2951.319751	0.005717	0.005188
RS	12	0.173214	2.786631	2943.521099	0.005701	0.005398
RS	13	0.197084	2.786631	3173.248255	0.006146	0.006027
RS	14	0.223038	2.617726	3637.709279	0.007046	0.007167
RS	15	0.251260	2.617726	3912.793368	0.007579	0.007913
RS	16	0.281948	2.304724	4771.598528	0.009242	0.009835
RS	17	0.315317	2.304724	5113.027192	0.009904	0.010664
RS	18	0.351601	1.968488	6397.196449	0.012391	0.013434
RS	19	0.391055	1.968488	6815.830035	0.013202	0.014401
RS	20	0.433956	1.668882	8532.222618	0.016527	0.018056
RS	21	0.480605	1.668882	9016.755925	0.017465	0.019199
RS	22	0.531330	1.440242	10985.348412	0.021278	0.023408
RS	23	0.586486	1.440242	11485.929848	0.022248	0.024620
RS	24	0.646461	1.297498	13252.160571	0.025669	0.028401
RS	25	0.711675	1.297498	13686.066353	0.026509	0.029418
RS	26	0.782587	1.232445	14790.418539	0.028648	0.031745
RS	27	0.859694	1.232445	15082.411911	0.029214	0.032353
RS	28	0.943537	1.224600	15388.532074	0.029807	0.032934
RS	29	1.034706	1.224600	15502.053767	0.030027	0.033086
RS	30	1.133839	1.253381	15171.449008	0.029386	0.032304
RS	31	1.241633	1.253381	15103.751260	0.029255	0.032043
RS	32	1.358845	1.302751	14382.708274	0.027859	0.030448
RS	33	1.486297	1.302751	14146.782011	0.027402	0.029836
RS	34	1.624883	1.360140	13243.069745	0.025651	0.027881
RS	35	1.775577	1.360140	12855.060535	0.024900	0.026973
RS	36	1.939437	1.416418	11894.707130	0.023040	0.024926
RS	37	2.117612	1.416418	11371.276541	0.022026	0.023763
RS	38	2.311353	1.465994	10411.337739	0.020166	0.021739
RS	39	2.522021	1.465994	9773.357116	0.018931	0.020363
RS	40	2.751093	1.504201	8845.939645	0.017134	0.018428
RS	41	3.000179	1.504201	8120.751626	0.015730	0.016899
RS	42	3.271025	1.527876	7242.414668	0.014028	0.015082
RS	43	3.565534	1.527876	6467.041557	0.012526	0.013469
RS	44	3.885773	1.538969	5639.741803	0.010924	0.011765
RS	45	4.233990	1.538969	4866.653989	0.009426	0.010163
RS	46	4.612628	1.543420	4105.262571	0.007952	0.008593
RS	47	5.024346	1.543420	3399.088269	0.006584	0.007128
RS	48	5.472034	1.547286	2742.377172	0.005312	0.005771
RS	49	5.958833	1.547286	2162.409124	0.004188	0.004565
RS	50	6.488162	1.554823	1651.290702	0.003198	0.003505
RS	51	7.063736	1.554823	1230.326056	0.002383	0.002624
RS	52	7.689595	1.567337	881.276244	0.001707	0.001895
RS	53	8.370132	1.567337	615.145212	0.001192	0.001334
RS	54	9.110123	1.583591	409.840061	0.000794	0.000899
RS	55	9.914764	1.583591	265.334364	0.000514	0.000590
RS	56	10.789703	1.583591	164.182980	0.000318	0.000371
RS	57	11.741080	1.583591	96.718274	0.000187	0.000222
RS	58	12.775574	1.577313	54.157561	0.000105	0.000127
RS	59	13.900446	1.577313	28.453028	0.000055	0.000068
RS	60	15.123593	1.577313	14.030241	0.000027	0.000034
RS	61	16.453600	1.577313	6.457699	0.000013	0.000016
RS	62	17.899802	1.577313	2.757841	0.000005	0.000007
RS	63	19.472352	1.577313	1.655656	0.000003	0.000004
PA	4+25*2+4+6 0.138554367 0.026671596 19.472352018 0.130335871 0.951998337 1.287750930 1.938154018 2.577106625 2.786631404 2.617726002 2.304724118 1.968487908 1.668881770 1.440241580 1.297498408 1.232444774 1.224599914 1.253380565 1.302751469 1.360140197 1.416418007 1.465993936 1.504200516 1.527876450 1.538968672 1.543420075 1.547286055 1.554823226 1.567337157 1.583590738 1.577312820
//
IT	4008
RD	11
LK	-6119207.834431
QD	-1573.088495 -> -1564.090036
RI	0.0318637039
TR	0.137949	0.026621
MT	19.602530
MM	C_pi: 1.134321, n_recomb: 517658.467644
RS	0	0.000000	0.130449	33078.333342	0.063900	0.089298
RS	1	0.008748	0.130449	33545.517976	0.064802	0.054833
RS	2	0.018261	0.130449	33812.207947	0.065318	0.035073
RS	3	0.028607	0.130449	33855.480355	0.065401	0.033985
RS	4	0.039857	0.975220	4686.767109	0.009054	0.005475
RS	5	0.052091	0.975220	5031.319468	0.009719	0.006641
RS	6	0.065396	1.266580	4161.106657	0.008038	0.005781
RS	7	0.079865	1.266580	4472.386208	0.008640	0.006652
RS	8	0.095600	1.914388	3184.329357	0.006151	0.004996
RS	9	0.112710	1.914388	3431.553427	0.006629	0.005590
RS	10	0.131318	2.582253	2743.102368	0.005299	0.004671
RS	11	0.151554	2.582253	2959.599007	0.005717	0.005193
RS	12	0.173560	2.815769	2927.467839	0.005655	0.005362
RS	13	0.197490	2.815769	3156.493510	0.006098	0.005992
RS	14	0.223515	2.654000	3607.086545	0.006968	0.007108
RS	15	0.251815	2.654000	3880.739007	0.007497	0.007852
RS	16	0.282592	2.340630	4725.704955	0.009129	0.009748
RS	17	0.316061	2.340630	5065.329182	0.009785	0.010567
RS	18	0.352457	1.998243	6342.441531	0.012252	0.013323
RS	19	0.392038	1.998243	6759.858496	0.013059	0.014273
RS	20	0.435081	1.688730	8492.074111	0.016405	0.017957
RS	21	0.481890	1.688730	8977.458895	0.017342	0.019080
RS	22	0.532793	1.450264	10994.317183	0.021239	0.023379
RS	23	0.588149	1.450264	11498.025813	0.022212	0.024576
RS	24	0.648348	1.300854	13325.875412	0.025743	0.028474
RS	25	0.713813	1.300854	13762.725024	0.026586	0.029482
RS	26	0.785005	1.232699	14907.925491	0.028799	0.031886
RS	27	0.862424	1.232699	15200.005406	0.029363	0.032488
RS	28	0.946616	1.224303	15512.458944	0.029967	0.033079
RS	29	1.038174	1.224303	15623.053378	0.030180	0.033227
RS	30	1.137740	1.254043	15274.306444	0.029507	0.032409
RS	31	1.246017	1.254043	15202.356600	0.029368	0.032149
RS	32	1.363765	1.305194	14453.999483	0.027922	0.030502
RS	33	1.491815	1.305194	14214.322174	0.027459	0.029894
RS	34	1.631065	1.364732	13284.669158	0.025663	0.027890
RS	35	1.782498	1.364732	12894.538214	0.024909	0.026990
RS	36	1.947177	1.423267	11913.857785	0.023015	0.024905
RS	37	2.126263	1.423267	11390.382433	0.022004	0.023752
RS	38	2.321015	1.475136	10415.885177	0.020121	0.021701
RS	39	2.532803	1.475136	9780.000967	0.018893	0.020336
RS	40	2.763119	1.515456	8843.974548	0.017085	0.018385
RS	41	3.013582	1.515456	8122.533756	0.015691	0.016868
RS	42	3.285956	1.540807	7240.868549	0.013988	0.015046
RS	43	3.582157	1.540807	6469.865526	0.012498	0.013445
RS	44	3.904269	1.553265	5641.880631	0.010899	0.011740
RS	45	4.254560	1.553265	4872.826301	0.009413	0.010149
RS	46	4.635494	1.559174	4111.027784	0.007942	0.008580
RS	47	5.049751	1.559174	3408.022853	0.006584	0.007124
RS	48	5.500248	1.564915	2750.374693	0.005313	0.005768
RS	49	5.990153	1.564915	2172.482515	0.004197	0.004568
RS	50	6.522915	1.574881	1659.988125	0.003207	0.003508
RS	51	7.102283	1.574881	1239.916513	0.002395	0.002632
RS	52	7.732333	1.590223	889.324757	0.001718	0.001902
RS	53	8.417500	1.590223	622.991294	0.001203	0.001343
RS	54	9.162605	1.609533	416.093927	0.000804	0.000907
RS	55	9.972891	1.609533	270.727304	0.000523	0.000598
RS	56	10.854060	1.609533	168.417005	0.000325	0.000377
RS	57	11.812313	1.609533	99.782531	0.000193	0.000227
RS	58	12.854393	1.603674	56.205819	0.000109	0.000131
RS	59	13.987634	1.603674	29.732246	0.000057	0.000070
RS	60	15.220010	1.603674	14.769254	0.000029	0.000036
RS	61	16.560193	1.603674	6.851694	0.000013	0.000017
RS	62	18.017614	1.603674	2.950971	0.000006	0.000007
RS	63	19.602530	1.603674	1.796668	0.000003	0.000005
PA	4+25*2+4+6 0.137949416 0.026621158 19.602529695 0.130449106 0.975219602 1.266579800 1.914387706 2.582253091 2.815768659 2.653999538 2.340629931 1.998243055 1.688730235 1.450264166 1.300854212 1.232698650 1.224303275 1.254042770 1.305194029 1.364732040 1.423266571 1.475135986 1.515455740 1.540806724 1.553265293 1.559174036 1.564915316 1.574881179 1.590223142 1.609533277 1.603674015
//
IT	4742
RD	12
LK	-6119190.759997
QD	-1559.158955 -> -1551.900072
RI	0.0316686656
TR	0.137409	0.026581
MT	19.718136
MM	C_pi: 1.139127, n_recomb: 519053.017519
RS	0	0.000000	0.130616	33162.172221	0.063890	0.089073
RS	1	0.008758	0.130616	33633.838200	0.064798	0.054908
RS	2	0.018283	0.130616	33904.330578	0.065320	0.035127
RS	3	0.028642	0.130616	33950.561089	0.065409	0.034043
RS	4	0.039909	0.999082	4594.573919	0.008852	0.005359
RS	5	0.052162	0.999082	4934.250089	0.009506	0.006499
RS	6	0.065489	1.246003	4250.318487	0.008189	0.005887
RS	7	0.079982	1.246003	4567.699384	0.008800	0.006770
RS	8	0.095745	1.890078	3240.224900	0.006243	0.005063
RS	9	0.112888	1.890078	3491.630057	0.006727	0.005668
RS	10	0.131533	2.583563	2754.324947	0.005306	0.004674
RS	11	0.151811	2.583563	2971.944331	0.005726	0.005203
RS	12	0.173865	2.838635	2917.801063	0.005621	0.005333
RS	13	0.197850	2.838635	3146.524100	0.006062	0.005966
RS	14	0.223935	2.683753	3585.299998	0.006907	0.007059
RS	15	0.252306	2.683753	3858.028954	0.007433	0.007803
RS	16	0.283161	2.371475	4689.947208	0.009036	0.009674
RS	17	0.316718	2.371475	5028.247743	0.009687	0.010486
RS	18	0.353214	2.024943	6296.609179	0.012131	0.013223
RS	19	0.392907	2.024943	6713.073379	0.012933	0.014160
RS	20	0.436076	1.707137	8456.486150	0.016292	0.017861
RS	21	0.483026	1.707137	8942.680379	0.017229	0.018968
RS	22	0.534087	1.459877	11001.220790	0.021195	0.023344
RS	23	0.589621	1.459877	11507.867188	0.022171	0.024527
RS	24	0.650018	1.304369	13391.467752	0.025800	0.028530
RS	25	0.715705	1.304369	13831.244431	0.026647	0.029529
RS	26	0.787144	1.233360	15014.262076	0.028926	0.032003
RS	27	0.864840	1.233360	15306.788722	0.029490	0.032599
RS	28	0.949341	1.224424	15625.963101	0.030105	0.033202
RS	29	1.041243	1.224424	15734.321327	0.030314	0.033346
RS	30	1.141193	1.254946	15370.528378	0.029613	0.032499
RS	31	1.249897	1.254946	15295.095297	0.029467	0.032239
RS	32	1.368122	1.307566	14523.729214	0.027981	0.030549
RS	33	1.496700	1.307566	14280.841528	0.027513	0.029945
RS	34	1.636540	1.368852	13329.478915	0.025680	0.027901
RS	35	1.788626	1.368852	12937.295845	0.024925	0.027007
RS	36	1.954033	1.429213	11939.488383	0.023002	0.024892
RS	37	2.133925	1.429213	11415.468259	0.021993	0.023747
RS	38	2.329573	1.482967	10428.278158	0.020091	0.021674
RS	39	2.542356	1.482967	9793.461473	0.018868	0.020318
RS	40	2.773774	1.525058	8849.410789	0.017049	0.018353
RS	41	3.025460	1.525058	8130.330009	0.015664	0.016846
RS	42	3.299188	1.551839	7244.959962	0.013958	0.015018
RS	43	3.596890	1.551839	6476.843465	0.012478	0.013427
RS	44	3.920664	1.565523	5647.294298	0.010880	0.011721
RS	45	4.272795	1.565523	4880.979755	0.009404	0.010138
RS	46	4.655766	1.572844	4117.840548	0.007933	0.008569
RS	47	5.072277	1.572844	3417.125620	0.006583	0.007120
RS	48	5.525266	1.580484	2757.900431	0.005313	0.005764
RS	49	6.017929	1.580484	2181.685518	0.004203	0.004570
RS	50	6.553738	1.592960	1667.564193	0.003213	0.003510
RS	51	7.136474	1.592960	1248.374753	0.002405	0.002638
RS	52	7.770247	1.611230	896.301226	0.001727	0.001908
RS	53	8.459525	1.611230	629.946789	0.001214	0.001351
RS	54	9.209170	1.633725	421.632771	0.000812	0.000914
RS	55	10.024470	1.633725	275.611759	0.000531	0.000604
RS	56	10.911173	1.633725	172.315302	0.000332	0.000383
RS	57	11.875535	1.633725	102.641983	0.000198	0.000232
RS	58	12.924355	1.628436	58.135171	0.000112	0.000134
RS	59	14.065032	1.628436	30.953589	0.000060	0.000073
RS	60	15.305609	1.628436	15.483774	0.000030	0.000037
RS	61	16.654836	1.628436	7.237284	0.000014	0.000018
RS	62	18.122229	1.628436	3.142264	0.000006	0.000008
RS	63	19.718136	1.628436	1.939076	0.000004	0.000005
PA	4+25*2+4+6 0.137408858 0.026581350 19.718136045 0.130615686 0.999081687 1.246003145 1.890077566 2.583563209 2.838634884 2.683753310 2.371475010 2.024943441 1.707136624 1.459877261 1.304369427 1.233359921 1.224424120 1.254945711 1.307566484 1.368851969 1.429213046 1.482966935 1.525057989 1.551839188 1.565522757 1.572843514 1.580484423 1.592960210 1.611229704 1.633725372 1.628436155
//
IT	4497
RD	13
LK	-6119176.906625
QD	-1547.499572 -> -1541.505078
RI	0.0314815315
TR	0.136918	0.026549
MT	19.822526
MM	C_pi: 1.143582, n_recomb: 520428.240724
RS	0	0.000000	0.130804	33235.675163	0.063862	0.088875
RS	1	0.008767	0.130804	33712.050908	0.064778	0.054974
RS	2	0.018303	0.130804	33986.726813	0.065305	0.035174
RS	3	0.028675	0.130804	34036.458440	0.065401	0.034091
RS	4	0.039956	1.023792	4502.534696	0.008652	0.005245
RS	5	0.052226	1.023792	4837.218606	0.009295	0.006358
RS	6	0.065571	1.226525	4338.183166	0.008336	0.005992
RS	7	0.080087	1.226525	4661.524650	0.008957	0.006884
RS	8	0.095876	1.866413	3296.054815	0.006333	0.005128
RS	9	0.113048	1.866413	3551.602599	0.006824	0.005743
RS	10	0.131726	2.582850	2767.329172	0.005317	0.004678
RS	11	0.152042	2.582850	2986.172024	0.005738	0.005213
RS	12	0.174139	2.857046	2912.343368	0.005596	0.005309
RS	13	0.198173	2.857046	3141.022602	0.006035	0.005946
RS	14	0.224314	2.708321	3570.067380	0.006860	0.007020
RS	15	0.252747	2.708321	3842.249596	0.007383	0.007764
RS	16	0.283672	2.398054	4662.142426	0.008958	0.009611
RS	17	0.317309	2.398054	4999.498778	0.009607	0.010419
RS	18	0.353895	2.048932	6258.160830	0.012025	0.013134
RS	19	0.393689	2.048932	6673.893085	0.012824	0.014060
RS	20	0.436971	1.724209	8424.859892	0.016188	0.017771
RS	21	0.484047	1.724209	8911.823210	0.017124	0.018864
RS	22	0.535251	1.469055	11006.539651	0.021149	0.023305
RS	23	0.590945	1.469055	11515.936168	0.022128	0.024476
RS	24	0.651520	1.307966	13449.999189	0.025844	0.028573
RS	25	0.717407	1.307966	13892.641649	0.026695	0.029564
RS	26	0.789070	1.234339	15110.495966	0.029035	0.032102
RS	27	0.867015	1.234339	15403.729951	0.029598	0.032693
RS	28	0.951794	1.224898	15729.567825	0.030224	0.033306
RS	29	1.044006	1.224898	15836.252265	0.030429	0.033447
RS	30	1.144302	1.256083	15459.713127	0.029706	0.032576
RS	31	1.253391	1.256083	15381.459095	0.029555	0.032315
RS	32	1.372045	1.309938	14590.541168	0.028036	0.030590
RS	33	1.501100	1.309938	14344.948553	0.027564	0.029989
RS	34	1.641470	1.372656	13375.370110	0.025701	0.027914
RS	35	1.794146	1.372656	12981.279277	0.024943	0.027025
RS	36	1.960208	1.434493	11969.097082	0.022999	0.024886
RS	37	2.140828	1.434493	11444.221377	0.021990	0.023747
RS	38	2.337284	1.489794	10445.999999	0.020072	0.021655
RS	39	2.550963	1.489794	9811.514270	0.018853	0.020307
RS	40	2.783375	1.533370	8860.056647	0.017025	0.018330
RS	41	3.036164	1.533370	8142.304403	0.015645	0.016831
RS	42	3.311114	1.561368	7253.064072	0.013937	0.014998
RS	43	3.610170	1.561368	6486.708082	0.012464	0.013414
RS	44	3.935444	1.576150	5654.984747	0.010866	0.011706
RS	45	4.289235	1.576150	4890.418787	0.009397	0.010130
RS	46	4.674044	1.584834	4125.257292	0.007927	0.008560
RS	47	5.092589	1.584834	3426.156618	0.006583	0.007117
RS	48	5.547828	1.594387	2764.878011	0.005313	0.005759
RS	49	6.042978	1.594387	2190.041500	0.004208	0.004572
RS	50	6.581539	1.609434	1674.118257	0.003217	0.003510
RS	51	7.167316	1.609434	1255.817766	0.002413	0.002643
RS	52	7.804448	1.630720	902.325563	0.001734	0.001912
RS	53	8.497439	1.630720	636.112601	0.001222	0.001357
RS	54	9.251184	1.656518	426.537867	0.000820	0.000920
RS	55	10.071012	1.656518	280.043685	0.000538	0.000611
RS	56	10.962714	1.656518	175.913427	0.000338	0.000389
RS	57	11.932593	1.656518	105.317381	0.000202	0.000237
RS	58	12.987501	1.651890	59.957989	0.000115	0.000137
RS	59	14.134895	1.651890	32.122237	0.000062	0.000075
RS	60	15.382882	1.651890	16.175573	0.000031	0.000038
RS	61	16.740281	1.651890	7.614874	0.000015	0.000018
RS	62	18.216684	1.651890	3.331701	0.000006	0.000008
RS	63	19.822526	1.651890	2.082703	0.000004	0.000005
PA	4+25*2+4+6 0.136917961 0.026549003 19.822525524 0.130803950 1.023792339 1.226524914 1.866412978 2.582850379 2.857045927 2.708321246 2.398053507 2.048932019 1.724208992 1.469054957 1.307965668 1.234338833 1.224897842 1.256082680 1.309938264 1.372656182 1.434493322 1.489794399 1.533369934 1.561368488 1.576149922 1.584833608 1.594387081 1.609433848 1.630719887 1.656517967 1.651890401
//
IT	3935
RD	14
LK	-6119165.409503
QD	-1537.460125 -> -1532.411228
RI	0.0313026155
TR	0.136467	0.026522
MT	19.918001
MM	C_pi: 1.147726, n_recomb: 521762.329340
RS	0	0.000000	0.130991	33303.921902	0.063830	0.088696
RS	1	0.008775	0.130991	33784.894499	0.064752	0.055035
RS	2	0.018321	0.130991	34063.709617	0.065286	0.035217
RS	3	0.028704	0.130991	34116.975947	0.065388	0.034132
RS	4	0.039998	1.049516	4409.855554	0.008452	0.005131
RS	5	0.052283	1.049516	4739.388614	0.009083	0.006218
RS	6	0.065647	1.208401	4423.168666	0.008477	0.006093
RS	7	0.080183	1.208401	4752.239483	0.009108	0.006993
RS	8	0.095995	1.844033	3350.411171	0.006421	0.005192
RS	9	0.113194	1.844033	3609.971236	0.006919	0.005816
RS	10	0.131902	2.581328	2780.713502	0.005329	0.004682
RS	11	0.152252	2.581328	3000.785683	0.005751	0.005223
RS	12	0.174388	2.872296	2909.575980	0.005576	0.005289
RS	13	0.198467	2.872296	3138.371386	0.006015	0.005929
RS	14	0.224659	2.728749	3559.677055	0.006822	0.006988
RS	15	0.253148	2.728749	3831.588459	0.007344	0.007734
RS	16	0.284138	2.421009	4640.595053	0.008894	0.009557
RS	17	0.317848	2.421009	4977.304850	0.009539	0.010362
RS	18	0.354516	2.070534	6225.710076	0.011932	0.013054
RS	19	0.394401	2.070534	6640.886510	0.012728	0.013971
RS	20	0.437786	1.740059	8396.534597	0.016093	0.017686
RS	21	0.484979	1.740059	8884.221206	0.017027	0.018767
RS	22	0.536313	1.477789	11010.484455	0.021102	0.023263
RS	23	0.592152	1.477789	11522.443442	0.022084	0.024425
RS	24	0.652890	1.311577	13502.286574	0.025878	0.028605
RS	25	0.718959	1.311577	13947.697994	0.026732	0.029590
RS	26	0.790826	1.235551	15197.562526	0.029127	0.032186
RS	27	0.868999	1.235551	15491.680191	0.029691	0.032772
RS	28	0.954032	1.225658	15823.785201	0.030328	0.033395
RS	29	1.046527	1.225658	15929.248683	0.030530	0.033533
RS	30	1.147138	1.257428	15541.673054	0.029787	0.032642
RS	31	1.256579	1.257428	15461.164355	0.029633	0.032381
RS	32	1.375624	1.312339	14653.501571	0.028085	0.030626
RS	33	1.505115	1.312339	14405.666967	0.027610	0.030028
RS	34	1.645969	1.376241	13420.784866	0.025722	0.027927
RS	35	1.799184	1.376241	13024.973506	0.024963	0.027043
RS	36	1.965844	1.439269	12000.777809	0.023000	0.024884
RS	37	2.147129	1.439269	11474.873462	0.021993	0.023750
RS	38	2.344323	1.495837	10467.121413	0.020061	0.021644
RS	39	2.558820	1.495837	9832.447868	0.018845	0.020302
RS	40	2.792141	1.540652	8874.235188	0.017008	0.018314
RS	41	3.045937	1.540652	8157.044552	0.015634	0.016822
RS	42	3.322004	1.569684	7263.911711	0.013922	0.014983
RS	43	3.622296	1.569684	6498.462878	0.012455	0.013405
RS	44	3.948941	1.585445	5664.169917	0.010856	0.011695
RS	45	4.304250	1.585445	4900.591729	0.009392	0.010124
RS	46	4.690738	1.595441	4132.919153	0.007921	0.008552
RS	47	5.111142	1.595441	3434.914911	0.006583	0.007115
RS	48	5.568438	1.606913	2771.231924	0.005311	0.005755
RS	49	6.065863	1.606913	2197.556121	0.004212	0.004572
RS	50	6.606939	1.624575	1679.720532	0.003219	0.003509
RS	51	7.195497	1.624575	1262.331864	0.002419	0.002647
RS	52	7.835702	1.648955	907.490260	0.001739	0.001915
RS	53	8.532088	1.648955	641.566768	0.001230	0.001363
RS	54	9.289583	1.678158	430.873506	0.000826	0.000925
RS	55	10.113552	1.678158	284.066956	0.000544	0.000616
RS	56	11.009827	1.678158	179.238983	0.000344	0.000394
RS	57	11.984753	1.678158	107.824636	0.000207	0.000241
RS	58	13.045233	1.674312	61.681804	0.000118	0.000140
RS	59	14.198773	1.674312	33.242026	0.000064	0.000077
RS	60	15.453540	1.674312	16.846425	0.000032	0.000040
RS	61	16.818418	1.674312	7.985210	0.000015	0.000019
RS	62	18.303068	1.674312	3.519571	0.000007	0.000009
RS	63	19.918001	1.674312	2.227731	0.000004	0.000005
PA	4+25*2+4+6 0.136466751 0.026522000 19.918001355 0.130990755 1.049515637 1.208401207 1.844032775 2.581328122 2.872296024 2.728749057 2.421008888 2.070533642 1.740058725 1.477789141 1.311576814 1.235551305 1.225658310 1.257427915 1.312339331 1.376240734 1.439269490 1.495836971 1.540651634 1.569683643 1.585445301 1.595440719 1.606913174 1.624574630 1.648954710 1.678157775 1.674311888
//
IT	3489
RD	15
LK	-6119155.685338
QD	-1528.616855 -> -1524.292618
RI	0.0311286885
TR	0.136048	0.026499
MT	20.006329
MM	C_pi: 1.151612, n_recomb: 523051.220986
RS	0	0.000000	0.131171	33368.592741	0.063796	0.088533
RS	1	0.008783	0.131171	33853.977481	0.064724	0.055090
RS	2	0.018337	0.131171	34136.787497	0.065265	0.035258
RS	3	0.028731	0.131171	34193.492859	0.065373	0.034173
RS	4	0.040037	1.076267	4316.766779	0.008253	0.005018
RS	5	0.052337	1.076267	4641.011845	0.008873	0.006078
RS	6	0.065716	1.191673	4504.690316	0.008612	0.006190
RS	7	0.080271	1.191673	4839.230338	0.009252	0.007097
RS	8	0.096104	1.823230	3402.589499	0.006505	0.005252
RS	9	0.113328	1.823230	3665.988601	0.007009	0.005884
RS	10	0.132064	2.579718	2793.737548	0.005341	0.004687
RS	11	0.152446	2.579718	3014.996532	0.005764	0.005233
RS	12	0.174619	2.885379	2908.495321	0.005561	0.005272
RS	13	0.198738	2.885379	3137.502754	0.005998	0.005916
RS	14	0.224976	2.745857	3553.003475	0.006793	0.006961
RS	15	0.253519	2.745857	3824.855600	0.007313	0.007710
RS	16	0.284568	2.440897	4624.139133	0.008841	0.009512
RS	17	0.318345	2.440897	4960.446903	0.009484	0.010315
RS	18	0.355088	2.090055	6198.322256	0.011850	0.012982
RS	19	0.395058	2.090055	6613.095804	0.012643	0.013893
RS	20	0.438539	1.754798	8371.252920	0.016005	0.017606
RS	21	0.485838	1.754798	8859.631693	0.016938	0.018678
RS	22	0.537292	1.486099	11013.537891	0.021056	0.023221
RS	23	0.593265	1.486099	11527.895235	0.022040	0.024374
RS	24	0.654154	1.315162	13549.509111	0.025905	0.028629
RS	25	0.720391	1.315162	13997.588441	0.026761	0.029609
RS	26	0.792446	1.236941	15276.831175	0.029207	0.032257
RS	27	0.870829	1.236941	15571.961210	0.029771	0.032839
RS	28	0.956096	1.226654	15909.794523	0.030417	0.033472
RS	29	1.048853	1.226654	16014.408518	0.030617	0.033607
RS	30	1.149756	1.258958	15617.061642	0.029858	0.032698
RS	31	1.259521	1.258958	15534.782087	0.029700	0.032437
RS	32	1.378927	1.314787	14712.652373	0.028129	0.030658
RS	33	1.508821	1.314787	14462.987773	0.027651	0.030061
RS	34	1.650123	1.379672	13465.236040	0.025744	0.027940
RS	35	1.803835	1.379672	13067.895699	0.024984	0.027060
RS	36	1.971048	1.443659	12033.685141	0.023007	0.024886
RS	37	2.152947	1.443659	11506.650522	0.021999	0.023756
RS	38	2.350822	1.501260	10490.663101	0.020057	0.021638
RS	39	2.566077	1.501260	9855.416078	0.018842	0.020300
RS	40	2.800237	1.547107	8891.053684	0.016998	0.018305
RS	41	3.054964	1.547107	8173.829366	0.015627	0.016816
RS	42	3.332063	1.577010	7276.860044	0.013912	0.014974
RS	43	3.633499	1.577010	6511.638432	0.012449	0.013400
RS	44	3.961410	1.593647	5674.490251	0.010849	0.011688
RS	45	4.318122	1.593647	4911.286666	0.009390	0.010121
RS	46	4.706164	1.604902	4140.733061	0.007916	0.008545
RS	47	5.128287	1.604902	3443.401014	0.006583	0.007113
RS	48	5.587484	1.618289	2777.040522	0.005309	0.005750
RS	49	6.087013	1.618289	2204.342343	0.004214	0.004572
RS	50	6.630416	1.638600	1684.505326	0.003221	0.003508
RS	51	7.221545	1.638600	1268.045672	0.002424	0.002649
RS	52	7.864593	1.666140	911.914392	0.001743	0.001918
RS	53	8.564119	1.666140	646.403861	0.001236	0.001368
RS	54	9.325084	1.698841	434.712793	0.000831	0.000929
RS	55	10.152885	1.698841	287.731238	0.000550	0.000621
RS	56	11.053391	1.698841	182.323406	0.000349	0.000399
RS	57	12.032988	1.698841	110.182178	0.000211	0.000245
RS	58	13.098622	1.695855	63.317561	0.000121	0.000143
RS	59	14.257851	1.695855	34.317760	0.000066	0.000079
RS	60	15.518894	1.695855	17.498127	0.000033	0.000041
RS	61	16.890694	1.695855	8.348810	0.000016	0.000020
RS	62	18.382978	1.695855	3.705950	0.000007	0.000009
RS	63	20.006329	1.695855	2.374077	0.000005	0.000006
PA	4+25*2+4+6 0.136047668 0.026498781 20.006329437 0.131170643 1.076266587 1.191672661 1.823230216 2.579718140 2.885378611 2.745856827 2.440897357 2.090054684 1.754797954 1.486098548 1.315161656 1.236940537 1.226654195 1.258958065 1.314787352 1.379671571 1.443659047 1.501260324 1.547106548 1.577009800 1.593647137 1.604901598 1.618289096 1.638599804 1.666139709 1.698840751 1.695854716
//
IT	4101
RD	16
LK	-6119147.327089
QD	-1520.676216 -> -1516.919340
RI	0.0309608608
TR	0.135655	0.026478
MT	20.088829
MM	C_pi: 1.155270, n_recomb: 524286.130354
RS	0	0.000000	0.131335	33431.605522	0.063766	0.088382
RS	1	0.008790	0.131335	33921.099224	0.064700	0.055143
RS	2	0.018353	0.131335	34207.608260	0.065246	0.035297
RS	3	0.028756	0.131335	34267.471942	0.065360	0.034214
RS	4	0.040074	1.104057	4223.414525	0.008056	0.004906
RS	5	0.052386	1.104057	4542.248498	0.008664	0.005939
RS	6	0.065781	1.176279	4582.439086	0.008740	0.006283
RS	7	0.080353	1.176279	4922.174159	0.009388	0.007196
RS	8	0.096206	1.804142	3452.047810	0.006584	0.005309
RS	9	0.113453	1.804142	3719.079414	0.007094	0.005949
RS	10	0.132215	2.578515	2805.820942	0.005352	0.004690
RS	11	0.152627	2.578515	3028.185464	0.005776	0.005241
RS	12	0.174833	2.896944	2908.393280	0.005547	0.005257
RS	13	0.198991	2.896944	3137.662610	0.005985	0.005903
RS	14	0.225272	2.760307	3549.086573	0.006769	0.006940
RS	15	0.253864	2.760307	3821.033644	0.007288	0.007690
RS	16	0.284968	2.458188	4611.720934	0.008796	0.009474
RS	17	0.318807	2.458188	4947.818852	0.009437	0.010276
RS	18	0.355620	2.107751	6175.088289	0.011778	0.012918
RS	19	0.395670	2.107751	6589.581699	0.012569	0.013823
RS	20	0.439239	1.768544	8348.468984	0.015923	0.017531
RS	21	0.486638	1.768544	8837.504613	0.016856	0.018595
RS	22	0.538204	1.493998	11015.814418	0.021011	0.023178
RS	23	0.594302	1.493998	11532.413224	0.021996	0.024325
RS	24	0.655331	1.318694	13592.218791	0.025925	0.028648
RS	25	0.721725	1.318694	14042.853389	0.026785	0.029623
RS	26	0.793955	1.238459	15349.080580	0.029276	0.032319
RS	27	0.872534	1.238459	15645.305744	0.029841	0.032897
RS	28	0.958020	1.227839	15988.241216	0.030495	0.033538
RS	29	1.051020	1.227839	16092.305469	0.030694	0.033671
RS	30	1.152195	1.260645	15686.144920	0.029919	0.032746
RS	31	1.262263	1.260645	15602.505191	0.029760	0.032485
RS	32	1.382006	1.317285	14767.781620	0.028167	0.030685
RS	33	1.512275	1.317285	14516.653283	0.027688	0.030091
RS	34	1.653995	1.382993	13508.064576	0.025765	0.027953
RS	35	1.808171	1.382993	13109.393095	0.025004	0.027076
RS	36	1.975900	1.447748	12066.885576	0.023016	0.024891
RS	37	2.158372	1.447748	11538.683859	0.022008	0.023765
RS	38	2.356883	1.506188	10515.619900	0.020057	0.021637
RS	39	2.572844	1.506188	9879.528955	0.018844	0.020303
RS	40	2.807787	1.552891	8909.595410	0.016994	0.018300
RS	41	3.063382	1.552891	8191.892430	0.015625	0.016815
RS	42	3.341444	1.583523	7291.213512	0.013907	0.014969
RS	43	3.643948	1.583523	6525.696038	0.012447	0.013398
RS	44	3.973042	1.600939	5685.526376	0.010844	0.011682
RS	45	4.331063	1.600939	4922.217195	0.009388	0.010119
RS	46	4.720555	1.613399	4148.523458	0.007913	0.008540
RS	47	5.144283	1.613399	3451.529628	0.006583	0.007111
RS	48	5.605256	1.628693	2782.291829	0.005307	0.005745
RS	49	6.106749	1.628693	2210.431996	0.004216	0.004572
RS	50	6.652324	1.651680	1688.536547	0.003221	0.003506
RS	51	7.245855	1.651680	1273.030134	0.002428	0.002651
RS	52	7.891557	1.682434	915.671647	0.001747	0.001919
RS	53	8.594017	1.682434	650.684719	0.001241	0.001372
RS	54	9.358223	1.718721	438.104203	0.000836	0.000933
RS	55	10.189603	1.718721	291.070101	0.000555	0.000626
RS	56	11.094061	1.718721	185.188222	0.000353	0.000403
RS	57	12.078022	1.718721	112.402723	0.000214	0.000248
RS	58	13.148472	1.716690	64.871671	0.000124	0.000146
RS	59	14.313016	1.716690	35.352753	0.000067	0.000081
RS	60	15.579923	1.716690	18.132244	0.000035	0.000042
RS	61	16.958192	1.716690	8.706353	0.000017	0.000021
RS	62	18.457611	1.716690	3.891112	0.000007	0.000009
RS	63	20.088829	1.716690	2.521922	0.000005	0.000006
PA	4+25*2+4+6 0.135655124 0.026478210 20.088829292 0.131335392 1.104056578 1.176279207 1.804142023 2.578515097 2.896944054 2.760306555 2.458188412 2.107750593 1.768544130 1.493998322 1.318694211 1.238458732 1.227839231 1.260644958 1.317285079 1.382992543 1.447748085 1.506188282 1.552890625 1.583523235 1.600939235 1.613399230 1.628692621 1.651679524 1.682434439 1.718721499 1.716690202
//
IT	4297
RD	17
LK	-6119140.043508
QD	-1513.445734 -> -1510.141520
RI	0.0307990042
TR	0.135285	0.026459
MT	20.166564
MM	C_pi: 1.158726, n_recomb: 525463.715454
RS	0	0.000000	0.131482	33493.852680	0.063742	0.088240
RS	1	0.008797	0.131482	33987.112787	0.064680	0.055193
RS	2	0.018367	0.131482	34276.969644	0.065232	0.035337
RS	3	0.028779	0.131482	34339.639015	0.065351	0.034257
RS	4	0.040108	1.132832	4130.251625	0.007860	0.004794
RS	5	0.052433	1.132832	4443.585503	0.008457	0.005801
RS	6	0.065842	1.162157	4656.229182	0.008861	0.006372
RS	7	0.080430	1.162157	5000.879178	0.009517	0.007291
RS	8	0.096302	1.786764	3498.556302	0.006658	0.005363
RS	9	0.113570	1.786764	3769.001758	0.007173	0.006009
RS	10	0.132357	2.578004	2816.645795	0.005360	0.004692
RS	11	0.152797	2.578004	3040.014134	0.005785	0.005247
RS	12	0.175034	2.907514	2908.746685	0.005536	0.005244
RS	13	0.199228	2.907514	3138.294096	0.005972	0.005892
RS	14	0.225550	2.772632	3547.219209	0.006751	0.006922
RS	15	0.254188	2.772632	3819.373625	0.007269	0.007675
RS	16	0.285344	2.473269	4602.560995	0.008759	0.009442
RS	17	0.319242	2.473269	4938.603226	0.009399	0.010243
RS	18	0.356121	2.123845	6155.319012	0.011714	0.012860
RS	19	0.396244	2.123845	6569.633683	0.012503	0.013761
RS	20	0.439897	1.781392	8327.847525	0.015849	0.017461
RS	21	0.487390	1.781392	8817.507249	0.016780	0.018518
RS	22	0.539061	1.501514	11017.443266	0.020967	0.023136
RS	23	0.595277	1.501514	11536.138583	0.021954	0.024277
RS	24	0.656438	1.322153	13631.040199	0.025941	0.028662
RS	25	0.722979	1.322153	14084.113788	0.026803	0.029633
RS	26	0.795374	1.240071	15415.098879	0.029336	0.032373
RS	27	0.874137	1.240071	15712.469969	0.029902	0.032948
RS	28	0.959829	1.229176	16059.857031	0.030563	0.033596
RS	29	1.053058	1.229176	16163.613841	0.030761	0.033727
RS	30	1.154489	1.262465	15749.360645	0.029972	0.032787
RS	31	1.264842	1.262465	15664.708874	0.029811	0.032526
RS	32	1.384902	1.319833	14818.921437	0.028202	0.030708
RS	33	1.515524	1.319833	14566.653630	0.027722	0.030116
RS	34	1.657636	1.386235	13548.950157	0.025785	0.027966
RS	35	1.812249	1.386235	13149.139608	0.025024	0.027091
RS	36	1.980463	1.451604	12099.790844	0.023027	0.024898
RS	37	2.163475	1.451604	11570.427934	0.022019	0.023774
RS	38	2.362585	1.510719	10541.320673	0.020061	0.021639
RS	39	2.579210	1.510719	9904.197478	0.018848	0.020308
RS	40	2.814891	1.558126	8929.248140	0.016993	0.018299
RS	41	3.071304	1.558126	8210.727862	0.015626	0.016817
RS	42	3.350273	1.589365	7306.496218	0.013905	0.014966
RS	43	3.653781	1.589365	6540.275113	0.012447	0.013399
RS	44	3.983989	1.607471	5696.998839	0.010842	0.011679
RS	45	4.343243	1.607471	4933.202210	0.009388	0.010118
RS	46	4.734100	1.621086	4156.180829	0.007910	0.008536
RS	47	5.159339	1.621086	3459.260512	0.006583	0.007110
RS	48	5.621986	1.638268	2787.007159	0.005304	0.005741
RS	49	6.125329	1.638268	2215.875294	0.004217	0.004571
RS	50	6.672950	1.663951	1691.886020	0.003220	0.003503
RS	51	7.268743	1.663951	1277.357495	0.002431	0.002653
RS	52	7.916947	1.697968	918.832005	0.001749	0.001919
RS	53	8.622170	1.697968	654.465955	0.001246	0.001375
RS	54	9.389429	1.737921	441.092945	0.000839	0.000936
RS	55	10.224182	1.737921	294.114283	0.000560	0.000630
RS	56	11.132365	1.737921	187.852813	0.000357	0.000407
RS	57	12.120438	1.737921	114.497526	0.000218	0.000252
RS	58	13.195428	1.736936	66.350145	0.000126	0.000148
RS	59	14.364982	1.736936	36.349783	0.000069	0.000082
RS	60	15.637417	1.736936	18.749898	0.000036	0.000043
RS	61	17.021784	1.736936	9.058219	0.000017	0.000021
RS	62	18.527928	1.736936	4.075156	0.000008	0.000010
RS	63	20.166564	1.736936	2.671289	0.000005	0.000006
PA	4+25*2+4+6 0.135284638 0.026459436 20.166563691 0.131481999 1.132832356 1.162157308 1.786763897 2.578004227 2.907514301 2.772631608 2.473268780 2.123844519 1.781392343 1.501513721 1.322153253 1.240070914 1.229176466 1.262464555 1.319833404 1.386234541 1.451603634 1.510718729 1.558125790 1.589365310 1.607470586 1.621086363 1.638268360 1.663950842 1.697968152 1.737921103 1.736936285
//
IT	4340
RD	18
LK	-6119133.621751
QD	-1506.786459 -> -1503.849499
RI	0.0306435101
TR	0.134933	0.026442
MT	20.240339
MM	C_pi: 1.162004, n_recomb: 526582.598038
RS	0	0.000000	0.131609	33555.855868	0.063724	0.088106
RS	1	0.008803	0.131609	34052.524624	0.064667	0.055241
RS	2	0.018381	0.131609	34345.353452	0.065223	0.035377
RS	3	0.028802	0.131609	34410.441191	0.065347	0.034301
RS	4	0.040140	1.162557	4037.633377	0.007668	0.004684
RS	5	0.052477	1.162557	4345.406450	0.008252	0.005666
RS	6	0.065899	1.149150	4726.314463	0.008975	0.006456
RS	7	0.080503	1.149150	5075.619211	0.009639	0.007380
RS	8	0.096392	1.770999	3542.087042	0.006727	0.005413
RS	9	0.113681	1.770999	3815.728614	0.007246	0.006065
RS	10	0.132491	2.578324	2826.054860	0.005367	0.004693
RS	11	0.152957	2.578324	3050.315647	0.005793	0.005251
RS	12	0.175225	2.917443	2909.208152	0.005525	0.005231
RS	13	0.199452	2.917443	3139.027592	0.005961	0.005881
RS	14	0.225813	2.783248	3546.863649	0.006736	0.006908
RS	15	0.254494	2.783248	3819.305802	0.007253	0.007663
RS	16	0.285700	2.486473	4596.008817	0.008728	0.009415
RS	17	0.319653	2.486473	4932.117057	0.009366	0.010216
RS	18	0.356595	2.138554	6138.366587	0.011657	0.012808
RS	19	0.396788	2.138554	6552.581947	0.012444	0.013705
RS	20	0.440520	1.793444	8309.013630	0.015779	0.017396
RS	21	0.488102	1.793444	8799.263808	0.016710	0.018447
RS	22	0.539872	1.508684	11018.410877	0.020924	0.023095
RS	23	0.596200	1.508684	11539.067782	0.021913	0.024231
RS	24	0.657486	1.325539	13666.340013	0.025953	0.028673
RS	25	0.724167	1.325539	14121.738919	0.026818	0.029640
RS	26	0.796718	1.241750	15475.570348	0.029389	0.032421
RS	27	0.875655	1.241750	15774.114756	0.029956	0.032993
RS	28	0.961541	1.230637	16125.291420	0.030623	0.033646
RS	29	1.054988	1.230637	16228.938573	0.030819	0.033776
RS	30	1.156661	1.264396	15807.150710	0.030018	0.032822
RS	31	1.267284	1.264396	15721.783513	0.029856	0.032562
RS	32	1.387645	1.322429	14866.207939	0.028231	0.030728
RS	33	1.518602	1.322429	14613.086199	0.027751	0.030138
RS	34	1.661086	1.389419	13587.719430	0.025804	0.027977
RS	35	1.816113	1.389419	13186.953402	0.025043	0.027106
RS	36	1.984788	1.455272	12132.032735	0.023039	0.024906
RS	37	2.168310	1.455272	11601.538985	0.022032	0.023785
RS	38	2.367988	1.514926	10567.289764	0.020068	0.021644
RS	39	2.585243	1.514926	9929.005737	0.018856	0.020315
RS	40	2.821623	1.562909	8949.551507	0.016996	0.018301
RS	41	3.078812	1.562909	8229.959070	0.015629	0.016821
RS	42	3.358641	1.594647	7322.363737	0.013905	0.014967
RS	43	3.663103	1.594647	6555.118772	0.012448	0.013401
RS	44	3.994366	1.613361	5708.700423	0.010841	0.011678
RS	45	4.354790	1.613361	4944.112733	0.009389	0.010119
RS	46	4.746943	1.628084	4163.639144	0.007907	0.008532
RS	47	5.173616	1.628084	3466.579482	0.006583	0.007109
RS	48	5.637849	1.647135	2791.211836	0.005301	0.005736
RS	49	6.142948	1.647135	2220.721248	0.004217	0.004570
RS	50	6.692510	1.675529	1694.618093	0.003218	0.003500
RS	51	7.290450	1.675529	1281.093140	0.002433	0.002653
RS	52	7.941027	1.712848	921.459651	0.001750	0.001919
RS	53	8.648873	1.712848	657.799918	0.001249	0.001378
RS	54	9.419031	1.756544	443.720264	0.000843	0.000938
RS	55	10.256985	1.756544	296.892628	0.000564	0.000633
RS	56	11.168703	1.756544	190.335966	0.000361	0.000411
RS	57	12.160680	1.756544	116.477932	0.000221	0.000255
RS	58	13.239979	1.756698	67.759262	0.000129	0.000151
RS	59	14.414289	1.756698	37.312030	0.000071	0.000084
RS	60	15.691972	1.756698	19.352563	0.000037	0.000044
RS	61	17.082129	1.756698	9.405033	0.000018	0.000022
RS	62	18.594660	1.756698	4.258329	0.000008	0.000010
RS	63	20.240339	1.756698	2.822336	0.000005	0.000007
PA	4+25*2+4+6 0.134932848 0.026441832 20.240338924 0.131609129 1.162556922 1.149150208 1.770999000 2.578323842 2.917443429 2.783248186 2.486472742 2.138553634 1.793443688 1.508683520 1.325538779 1.241750240 1.230637070 1.264396040 1.322428825 1.389419113 1.455272181 1.514925671 1.562909045 1.594646517 1.613361343 1.628083506 1.647134835 1.675528625 1.712847979 1.756543770 1.756698094
//
IT	3395
RD	19
LK	-6119127.900006
QD	-1500.603320 -> -1497.968958
RI	0.0304937936
TR	0.134597	0.026425
MT	20.310755
MM	C_pi: 1.165125, n_recomb: 527643.507652
RS	0	0.000000	0.131718	33617.462771	0.063712	0.087978
RS	1	0.008809	0.131718	34117.210813	0.064660	0.055287
RS	2	0.018394	0.131718	34412.665418	0.065220	0.035417
RS	3	0.028823	0.131718	34479.814493	0.065347	0.034348
RS	4	0.040171	1.193206	3945.860233	0.007478	0.004575
RS	5	0.052518	1.193206	4248.037002	0.008051	0.005533
RS	6	0.065954	1.137112	4793.022220	0.009084	0.006537
RS	7	0.080572	1.137112	5146.745516	0.009754	0.007465
RS	8	0.096479	1.756697	3582.777282	0.006790	0.005460
RS	9	0.113786	1.756697	3859.408908	0.007314	0.006118
RS	10	0.132619	2.579514	2834.020860	0.005371	0.004693
RS	11	0.153110	2.579514	3059.062002	0.005798	0.005253
RS	12	0.175406	2.926959	2909.580383	0.005514	0.005219
RS	13	0.199666	2.926959	3139.653646	0.005950	0.005871
RS	14	0.226063	2.792456	3547.665186	0.006724	0.006896
RS	15	0.254786	2.792456	3820.454804	0.007241	0.007653
RS	16	0.286039	2.498092	4591.543632	0.008702	0.009392
RS	17	0.320045	2.498092	4927.813662	0.009339	0.010194
RS	18	0.357046	2.152035	6123.814069	0.011606	0.012761
RS	19	0.397307	2.152035	6537.997182	0.012391	0.013655
RS	20	0.441114	1.804783	8291.704612	0.015715	0.017334
RS	21	0.488780	1.804783	8782.513511	0.016645	0.018380
RS	22	0.540645	1.515524	11018.888567	0.020883	0.023055
RS	23	0.597079	1.515524	11541.384523	0.021873	0.024187
RS	24	0.658484	1.328838	13698.620624	0.025962	0.028681
RS	25	0.725298	1.328838	14156.233592	0.026829	0.029646
RS	26	0.797998	1.243472	15531.161142	0.029435	0.032463
RS	27	0.877101	1.243472	15830.887608	0.030003	0.033033
RS	28	0.963173	1.232193	16185.203496	0.030675	0.033690
RS	29	1.056827	1.232193	16288.899762	0.030871	0.033819
RS	30	1.158731	1.266417	15860.007731	0.030058	0.032853
RS	31	1.269611	1.266417	15774.174237	0.029896	0.032592
RS	32	1.390259	1.325062	14909.873219	0.028257	0.030746
RS	33	1.521534	1.325062	14656.144274	0.027777	0.030158
RS	34	1.664374	1.392557	13624.334336	0.025821	0.027989
RS	35	1.819796	1.392557	13222.781362	0.025060	0.027120
RS	36	1.988909	1.458789	12163.357355	0.023052	0.024916
RS	37	2.172919	1.458789	11631.781146	0.022045	0.023797
RS	38	2.373138	1.518867	10593.179890	0.020076	0.021651
RS	39	2.590994	1.518867	9953.653034	0.018864	0.020324
RS	40	2.828041	1.567315	8970.176715	0.017000	0.018305
RS	41	3.085970	1.567315	8249.320276	0.015634	0.016827
RS	42	3.366618	1.599455	7338.559807	0.013908	0.014970
RS	43	3.671990	1.599455	6570.040376	0.012452	0.013405
RS	44	4.004260	1.618707	5720.487432	0.010842	0.011679
RS	45	4.365801	1.618707	4954.865366	0.009391	0.010121
RS	46	4.759189	1.634484	4170.868544	0.007905	0.008529
RS	47	5.187230	1.634484	3473.493636	0.006583	0.007108
RS	48	5.652977	1.655383	2794.940725	0.005297	0.005731
RS	49	6.159751	1.655383	2225.020354	0.004217	0.004568
RS	50	6.711166	1.686495	1696.797843	0.003216	0.003496
RS	51	7.311155	1.686495	1284.297883	0.002434	0.002653
RS	52	7.963997	1.727159	923.606777	0.001750	0.001919
RS	53	8.674346	1.727159	660.729616	0.001252	0.001380
RS	54	9.447270	1.774662	446.022369	0.000845	0.000940
RS	55	10.288280	1.774662	299.429763	0.000567	0.000637
RS	56	11.203373	1.774662	192.653256	0.000365	0.000414
RS	57	12.199076	1.774662	118.353035	0.000224	0.000258
RS	58	13.282490	1.776013	69.104838	0.000131	0.000153
RS	59	14.461340	1.776013	38.241795	0.000072	0.000086
RS	60	15.744035	1.776013	19.940905	0.000038	0.000046
RS	61	17.139720	1.776013	9.746842	0.000018	0.000023
RS	62	18.658350	1.776013	4.440523	0.000008	0.000010
RS	63	20.310755	1.776013	2.974876	0.000006	0.000007
PA	4+25*2+4+6 0.134597221 0.026424962 20.310755142 0.131718451 1.193205843 1.137111581 1.756696919 2.579513940 2.926958864 2.792455996 2.498092040 2.152034621 1.804783383 1.515523541 1.328838165 1.243472104 1.232193299 1.266416998 1.325062141 1.392556840 1.458789007 1.518866937 1.567314982 1.599455202 1.618706514 1.634483577 1.655383264 1.686495072 1.727159065 1.774662416 1.776012938
//
IT	3695
RD	20
LK	-6119122.757611
QD	-1494.826435 -> -1492.444830
RI	0.0303494845
TR	0.134276	0.026408
MT	20.378317
MM	C_pi: 1.168108, n_recomb: 528649.316309
RS	0	0.000000	0.131812	33678.490628	0.063707	0.087855
RS	1	0.008815	0.131812	34181.025849	0.064657	0.055332
RS	2	0.018406	0.131812	34478.800210	0.065221	0.035457
RS	3	0.028843	0.131812	34547.696046	0.065351	0.034396
RS	4	0.040200	1.224713	3855.339973	0.007293	0.004468
RS	5	0.052558	1.224713	4151.917540	0.007854	0.005402
RS	6	0.066006	1.125925	4856.639002	0.009187	0.006614
RS	7	0.080639	1.125925	5214.565810	0.009864	0.007547
RS	8	0.096561	1.743750	3620.723588	0.006849	0.005503
RS	9	0.113887	1.743750	3900.148038	0.007378	0.006166
RS	10	0.132741	2.581630	2840.514297	0.005373	0.004691
RS	11	0.153256	2.581630	3066.222737	0.005800	0.005253
RS	12	0.175579	2.936260	2909.707842	0.005504	0.005207
RS	13	0.199870	2.936260	3140.007311	0.005940	0.005860
RS	14	0.226303	2.800525	3549.328593	0.006714	0.006886
RS	15	0.255065	2.800525	3822.508338	0.007231	0.007646
RS	16	0.286363	2.508336	4588.830973	0.008680	0.009373
RS	17	0.320419	2.508336	4925.342921	0.009317	0.010175
RS	18	0.357478	2.164443	6111.285925	0.011560	0.012719
RS	19	0.397802	2.164443	6525.492708	0.012344	0.013610
RS	20	0.441682	1.815489	8275.724190	0.015654	0.017277
RS	21	0.489429	1.815489	8767.063671	0.016584	0.018318
RS	22	0.541385	1.522071	11018.915300	0.020844	0.023016
RS	23	0.597920	1.522071	11543.140405	0.021835	0.024144
RS	24	0.659439	1.332052	13728.290965	0.025969	0.028687
RS	25	0.726381	1.332052	14188.014659	0.026838	0.029649
RS	26	0.799223	1.245222	15582.480207	0.029476	0.032500
RS	27	0.878486	1.245222	15883.387964	0.030045	0.033069
RS	28	0.964736	1.233822	16240.291518	0.030720	0.033729
RS	29	1.058588	1.233822	16344.163307	0.030917	0.033857
RS	30	1.160713	1.268511	15908.455773	0.030093	0.032879
RS	31	1.271840	1.268511	15822.367033	0.029930	0.032619
RS	32	1.392763	1.327729	14950.218145	0.028280	0.030761
RS	33	1.524344	1.327729	14696.097308	0.027799	0.030174
RS	34	1.667523	1.395659	13658.869138	0.025837	0.027999
RS	35	1.823324	1.395659	13256.684726	0.025077	0.027133
RS	36	1.992857	1.462181	12193.695670	0.023066	0.024926
RS	37	2.177334	1.462181	11661.091128	0.022058	0.023809
RS	38	2.378072	1.522587	10618.828329	0.020087	0.021660
RS	39	2.596505	1.522587	9978.003601	0.018875	0.020334
RS	40	2.834191	1.571408	8990.918141	0.017007	0.018312
RS	41	3.092829	1.571408	8268.654117	0.015641	0.016834
RS	42	3.374264	1.603867	7354.931610	0.013913	0.014975
RS	43	3.680507	1.603867	6584.939382	0.012456	0.013410
RS	44	4.013744	1.623585	5732.295967	0.010843	0.011681
RS	45	4.376355	1.623585	4965.437879	0.009393	0.010123
RS	46	4.770928	1.640369	4177.870522	0.007903	0.008527
RS	47	5.200281	1.640369	3480.033249	0.006583	0.007107
RS	48	5.667480	1.663092	2798.248712	0.005293	0.005726
RS	49	6.175861	1.663092	2228.835954	0.004216	0.004567
RS	50	6.729054	1.696923	1698.494469	0.003213	0.003492
RS	51	7.331008	1.696923	1287.034971	0.002435	0.002653
RS	52	7.986023	1.740962	925.333435	0.001750	0.001918
RS	53	8.698774	1.740962	663.301057	0.001255	0.001382
RS	54	9.474352	1.792342	448.032306	0.000848	0.000942
RS	55	10.318293	1.792342	301.748451	0.000571	0.000640
RS	56	11.236625	1.792342	194.819295	0.000369	0.000418
RS	57	12.235905	1.792342	120.131523	0.000227	0.000261
RS	58	13.323266	1.794966	70.391083	0.000133	0.000155
RS	59	14.506475	1.794966	39.141395	0.000074	0.000088
RS	60	15.793979	1.794966	20.516108	0.000039	0.000047
RS	61	17.194971	1.794966	10.084211	0.000019	0.000023
RS	62	18.719456	1.794966	4.621993	0.000009	0.000011
RS	63	20.378317	1.794966	3.129112	0.000006	0.000007
PA	4+25*2+4+6 0.134275643 0.026408481 20.378317163 0.131812160 1.224712843 1.125924559 1.743750071 2.581629554 2.936260392 2.800525169 2.508336215 2.164443069 1.815489095 1.522070822 1.332051984 1.245222444 1.233822003 1.268511236 1.327728501 1.395659154 1.462180776 1.522586697 1.571407679 1.603866542 1.623584665 1.640369084 1.663092039 1.696923322 1.740962158 1.792341748 1.794965760
//
IT	3436
RD	21
LK	-6119118.100826
QD	-1489.400711 -> -1487.232823
RI	0.0302105568
TR	0.133966	0.026392
MT	20.443441
MM	C_pi: 1.170971, n_recomb: 529601.958442
RS	0	0.000000	0.131892	33738.705782	0.063706	0.087737
RS	1	0.008820	0.131892	34243.769471	0.064659	0.055376
RS	2	0.018418	0.131892	34543.594328	0.065226	0.035496
RS	3	0.028863	0.131892	34613.961950	0.065358	0.034445
RS	4	0.040229	1.257003	3766.431790	0.007112	0.004363
RS	5	0.052597	1.257003	4057.436928	0.007661	0.005274
RS	6	0.066056	1.115480	4917.456841	0.009285	0.006689
RS	7	0.080702	1.115480	5279.392862	0.009969	0.007626
RS	8	0.096640	1.732009	3656.125835	0.006904	0.005544
RS	9	0.113984	1.732009	3938.161109	0.007436	0.006211
RS	10	0.132858	2.584622	2845.611179	0.005373	0.004688
RS	11	0.153396	2.584622	3071.880057	0.005800	0.005251
RS	12	0.175746	2.945456	2909.513582	0.005494	0.005195
RS	13	0.200067	2.945456	3140.007356	0.005929	0.005849
RS	14	0.226533	2.807672	3551.613104	0.006706	0.006879
RS	15	0.255334	2.807672	3825.211545	0.007223	0.007640
RS	16	0.286675	2.517431	4587.493574	0.008662	0.009357
RS	17	0.320780	2.517431	4924.308446	0.009298	0.010160
RS	18	0.357893	2.175928	6100.409013	0.011519	0.012680
RS	19	0.398279	2.175928	6514.682763	0.012301	0.013570
RS	20	0.442228	1.825638	8260.838211	0.015598	0.017222
RS	21	0.490053	1.825638	8752.680454	0.016527	0.018260
RS	22	0.542096	1.528353	11018.529605	0.020805	0.022979
RS	23	0.598730	1.528353	11544.383891	0.021798	0.024104
RS	24	0.660358	1.335180	13755.681793	0.025974	0.028691
RS	25	0.727423	1.335180	14217.418599	0.026845	0.029652
RS	26	0.800402	1.246987	15630.040661	0.029513	0.032534
RS	27	0.879819	1.246987	15932.118947	0.030083	0.033101
RS	28	0.966239	1.235507	16291.070139	0.030761	0.033764
RS	29	1.060283	1.235507	16395.219397	0.030958	0.033891
RS	30	1.162621	1.270662	15952.946461	0.030123	0.032902
RS	31	1.273985	1.270662	15866.777951	0.029960	0.032643
RS	32	1.395172	1.330420	14987.500821	0.028300	0.030773
RS	33	1.527048	1.330420	14733.173201	0.027819	0.030189
RS	34	1.670555	1.398731	13691.393000	0.025852	0.028009
RS	35	1.826719	1.398731	13288.716799	0.025092	0.027145
RS	36	1.996658	1.465469	12222.956618	0.023080	0.024937
RS	37	2.181585	1.465469	11689.383587	0.022072	0.023822
RS	38	2.382823	1.526122	10644.064865	0.020098	0.021671
RS	39	2.601810	1.526122	10001.911935	0.018886	0.020345
RS	40	2.840112	1.575236	9011.600318	0.017016	0.018321
RS	41	3.099433	1.575236	8287.821559	0.015649	0.016843
RS	42	3.381626	1.607937	7371.348461	0.013919	0.014981
RS	43	3.688709	1.607937	6599.723706	0.012462	0.013416
RS	44	4.022877	1.628061	5744.041155	0.010846	0.011684
RS	45	4.386518	1.628061	4975.784065	0.009395	0.010126
RS	46	4.782233	1.645807	4184.626715	0.007901	0.008525
RS	47	5.212851	1.645807	3486.206023	0.006583	0.007107
RS	48	5.681449	1.670325	2801.165503	0.005289	0.005721
RS	49	6.191379	1.670325	2232.207565	0.004215	0.004565
RS	50	6.746284	1.706877	1699.751861	0.003209	0.003487
RS	51	7.350133	1.706877	1289.347551	0.002435	0.002652
RS	52	8.007242	1.754321	926.678989	0.001750	0.001916
RS	53	8.722308	1.754321	665.547226	0.001257	0.001383
RS	54	9.500444	1.809635	449.778522	0.000849	0.000943
RS	55	10.347212	1.809635	303.868254	0.000574	0.000642
RS	56	11.268666	1.809635	196.846602	0.000372	0.000421
RS	57	12.271393	1.809635	121.820800	0.000230	0.000264
RS	58	13.362562	1.813590	71.622554	0.000135	0.000157
RS	59	14.549972	1.813590	40.012775	0.000076	0.000089
RS	60	15.842114	1.813590	21.078836	0.000040	0.000048
RS	61	17.248223	1.813590	10.417278	0.000020	0.000024
RS	62	18.778353	1.813590	4.802715	0.000009	0.000011
RS	63	20.443441	1.813590	3.284959	0.000006	0.000008
PA	4+25*2+4+6 0.133966373 0.026392123 20.443441428 0.131892298 1.257002740 1.115480043 1.732008674 2.584622156 2.945456367 2.807672201 2.517431115 2.175928132 1.825638476 1.528353173 1.335179570 1.246987123 1.235506986 1.270662165 1.330420486 1.398731112 1.465468963 1.526121717 1.575235881 1.607936718 1.628061006 1.645806861 1.670325212 1.706876953 1.754321020 1.809634840 1.813590389
//
IT	3936
RD	22
LK	-6119113.855539
QD	-1484.288849 -> -1482.303711
RI	0.0300774662
TR	0.133668	0.026376
MT	20.506337
MM	C_pi: 1.173718, n_recomb: 530502.096662
RS	0	0.000000	0.131959	33798.191317	0.063710	0.087622
RS	1	0.008825	0.131959	34305.528405	0.064666	0.055418
RS	2	0.018430	0.131959	34607.136855	0.065235	0.035536
RS	3	0.028881	0.131959	34678.702157	0.065370	0.034495
RS	4	0.040256	1.290082	3679.170693	0.006935	0.004261
RS	5	0.052634	1.290082	3964.637873	0.007473	0.005150
RS	6	0.066104	1.105654	4975.844721	0.009380	0.006761
RS	7	0.080764	1.105654	5341.619451	0.010069	0.007701
RS	8	0.096717	1.721334	3689.159343	0.006954	0.005582
RS	9	0.114078	1.721334	3973.636100	0.007490	0.006253
RS	10	0.132971	2.588448	2849.361742	0.005371	0.004683
RS	11	0.153531	2.588448	3076.087967	0.005798	0.005248
RS	12	0.175907	2.954631	2908.920573	0.005483	0.005184
RS	13	0.200256	2.954631	3139.571793	0.005918	0.005838
RS	14	0.226755	2.814052	3554.327098	0.006700	0.006872
RS	15	0.255592	2.814052	3828.361004	0.007216	0.007635
RS	16	0.286975	2.525500	4587.304649	0.008647	0.009344
RS	17	0.321127	2.525500	4924.471630	0.009283	0.010148
RS	18	0.358293	2.186582	6090.916077	0.011481	0.012645
RS	19	0.398739	2.186582	6505.290100	0.012263	0.013533
RS	20	0.442754	1.835283	8246.836792	0.015545	0.017171
RS	21	0.490655	1.835283	8739.151383	0.016473	0.018205
RS	22	0.542782	1.534390	11017.681743	0.020768	0.022942
RS	23	0.599510	1.534390	11545.069106	0.021763	0.024065
RS	24	0.661244	1.338223	13780.911869	0.025977	0.028695
RS	25	0.728427	1.338223	14244.566499	0.026851	0.029654
RS	26	0.801539	1.248753	15674.143079	0.029546	0.032565
RS	27	0.881103	1.248753	15977.371817	0.030117	0.033131
RS	28	0.967689	1.237231	16337.866866	0.030797	0.033796
RS	29	1.061917	1.237231	16442.374584	0.030994	0.033922
RS	30	1.164460	1.272853	15993.750211	0.030148	0.032921
RS	31	1.276053	1.272853	15907.649690	0.029986	0.032663
RS	32	1.397495	1.333127	15021.861695	0.028316	0.030784
RS	33	1.529655	1.333127	14767.488189	0.027837	0.030202
RS	34	1.673478	1.401769	13721.913866	0.025866	0.028019
RS	35	1.829994	1.401769	13318.871782	0.025106	0.027156
RS	36	2.000323	1.468664	12251.014941	0.023093	0.024949
RS	37	2.185685	1.468664	11716.538937	0.022086	0.023835
RS	38	2.387405	1.529495	10668.698191	0.020111	0.021683
RS	39	2.606928	1.529495	10025.210229	0.018898	0.020358
RS	40	2.845824	1.578832	9032.037828	0.017025	0.018331
RS	41	3.105804	1.578832	8306.670576	0.015658	0.016853
RS	42	3.388729	1.611711	7387.644526	0.013926	0.014989
RS	43	3.696622	1.611711	6614.270784	0.012468	0.013423
RS	44	4.031688	1.632180	5755.641852	0.010849	0.011688
RS	45	4.396325	1.632180	4985.855748	0.009398	0.010129
RS	46	4.793143	1.650844	4191.111634	0.007900	0.008524
RS	47	5.224981	1.650844	3492.010077	0.006582	0.007107
RS	48	5.694930	1.677130	2803.704855	0.005285	0.005716
RS	49	6.206355	1.677130	2235.161119	0.004213	0.004562
RS	50	6.762914	1.716397	1700.608145	0.003206	0.003482
RS	51	7.368592	1.716397	1291.272354	0.002434	0.002650
RS	52	8.027723	1.767268	927.680080	0.001749	0.001914
RS	53	8.745025	1.767268	667.496915	0.001258	0.001384
RS	54	9.525632	1.826575	451.282501	0.000851	0.000944
RS	55	10.375130	1.826575	305.804134	0.000576	0.000645
RS	56	11.299600	1.826575	198.744843	0.000375	0.000424
RS	57	12.305657	1.826575	123.426623	0.000233	0.000266
RS	58	13.400503	1.831918	72.802479	0.000137	0.000159
RS	59	14.591973	1.831918	40.857445	0.000077	0.000091
RS	60	15.888594	1.831918	21.629705	0.000041	0.000049
RS	61	17.299648	1.831918	10.746249	0.000020	0.000025
RS	62	18.835232	1.831918	4.982742	0.000009	0.000012
RS	63	20.506337	1.831918	3.442431	0.000006	0.000008
PA	4+25*2+4+6 0.133668484 0.026375801 20.506336766 0.131959025 1.290081633 1.105654212 1.721334096 2.588447662 2.954630581 2.814051594 2.525500235 2.186581833 1.835283212 1.534390441 1.338222820 1.248753115 1.237231386 1.272853096 1.333126810 1.401769480 1.468663831 1.529495387 1.578832297 1.611710533 1.632180159 1.650843591 1.677130278 1.716396559 1.767267924 1.826575315 1.831917934
//
IT	4490
RD	23
LK	-6119109.963345
QD	-1479.462869 -> -1477.635495
RI	0.0299494449
TR	0.133380	0.026359
MT	20.567372
MM	C_pi: 1.176367, n_recomb: 531353.475677
RS	0	0.000000	0.132015	33856.631404	0.063718	0.087510
RS	1	0.008830	0.132015	34366.031793	0.064676	0.055459
RS	2	0.018441	0.132015	34669.207418	0.065247	0.035576
RS	3	0.028900	0.132015	34741.751714	0.065384	0.034545
RS	4	0.040282	1.323936	3593.685244	0.006763	0.004161
RS	5	0.052670	1.323936	3873.663667	0.007290	0.005028
RS	6	0.066151	1.096375	5032.049368	0.009470	0.006830
RS	7	0.080823	1.096375	5401.510072	0.010166	0.007774
RS	8	0.096791	1.711645	3719.952468	0.007001	0.005618
RS	9	0.114168	1.711645	4006.711817	0.007541	0.006293
RS	10	0.133080	2.593043	2851.882919	0.005367	0.004678
RS	11	0.153662	2.593043	3078.972579	0.005795	0.005243
RS	12	0.176062	2.963874	2907.889659	0.005473	0.005172
RS	13	0.200440	2.963874	3138.659844	0.005907	0.005827
RS	14	0.226970	2.819805	3557.351362	0.006695	0.006867
RS	15	0.255843	2.819805	3831.831330	0.007211	0.007632
RS	16	0.287266	2.532722	4588.015332	0.008635	0.009334
RS	17	0.321463	2.532722	4925.571756	0.009270	0.010138
RS	18	0.358680	2.196524	6082.570988	0.011447	0.012613
RS	19	0.399184	2.196524	6497.072076	0.012227	0.013500
RS	20	0.443264	1.844494	8233.571747	0.015495	0.017122
RS	21	0.491237	1.844494	8726.331297	0.016423	0.018153
RS	22	0.543446	1.540206	11016.485304	0.020733	0.022907
RS	23	0.600266	1.540206	11545.321782	0.021728	0.024027
RS	24	0.662103	1.341185	13804.321068	0.025980	0.028697
RS	25	0.729400	1.341185	14269.807364	0.026856	0.029655
RS	26	0.802640	1.250515	15715.265544	0.029576	0.032594
RS	27	0.882347	1.250515	16019.622048	0.030149	0.033159
RS	28	0.969093	1.238984	16381.226571	0.030829	0.033824
RS	29	1.063500	1.238984	16486.155253	0.031027	0.033950
RS	30	1.166242	1.275074	16031.346118	0.030171	0.032938
RS	31	1.278058	1.275074	15945.433657	0.030009	0.032681
RS	32	1.399747	1.335845	15053.612324	0.028331	0.030794
RS	33	1.532182	1.335845	14799.330260	0.027852	0.030214
RS	34	1.676311	1.404782	13750.587314	0.025878	0.028028
RS	35	1.833168	1.404782	13347.292050	0.025119	0.027167
RS	36	2.003876	1.471784	12277.912882	0.023107	0.024960
RS	37	2.189658	1.471784	11742.598507	0.022099	0.023847
RS	38	2.391846	1.532739	10692.689464	0.020123	0.021695
RS	39	2.611888	1.532739	10047.873289	0.018910	0.020370
RS	40	2.851361	1.582236	9052.178273	0.017036	0.018341
RS	41	3.111981	1.582236	8325.169437	0.015668	0.016863
RS	42	3.395614	1.615234	7403.782238	0.013934	0.014998
RS	43	3.704294	1.615234	6628.565942	0.012475	0.013431
RS	44	4.040232	1.635997	5767.077113	0.010854	0.011692
RS	45	4.405834	1.635997	4995.656441	0.009402	0.010133
RS	46	4.803721	1.655532	4197.353079	0.007899	0.008523
RS	47	5.236743	1.655532	3497.484521	0.006582	0.007106
RS	48	5.708003	1.683557	2805.915941	0.005281	0.005711
RS	49	6.220878	1.683557	2237.746370	0.004211	0.004560
RS	50	6.779042	1.725533	1701.109006	0.003201	0.003477
RS	51	7.386495	1.725533	1292.851132	0.002433	0.002649
RS	52	8.047589	1.779859	928.370895	0.001747	0.001912
RS	53	8.767060	1.779859	669.178813	0.001259	0.001385
RS	54	9.550065	1.843212	452.568607	0.000852	0.000944
RS	55	10.402212	1.843212	307.573191	0.000579	0.000647
RS	56	11.329608	1.843212	200.525221	0.000377	0.000426
RS	57	12.338898	1.843212	124.955808	0.000235	0.000269
RS	58	13.437313	1.850014	73.934237	0.000139	0.000161
RS	59	14.632723	1.850014	41.677333	0.000078	0.000092
RS	60	15.933694	1.850014	22.169736	0.000042	0.000050
RS	61	17.349546	1.850014	11.071636	0.000021	0.000025
RS	62	18.890426	1.850014	5.162318	0.000010	0.000012
RS	63	20.567372	1.850014	3.601735	0.000007	0.000008
PA	4+25*2+4+6 0.133380436 0.026359287 20.567372186 0.132015090 1.323935671 1.096375192 1.711645419 2.593042842 2.963874227 2.819805423 2.532722137 2.196524481 1.844493968 1.540206362 1.341185266 1.250515057 1.238984004 1.275073599 1.335845156 1.404782030 1.471783728 1.532738675 1.582236478 1.615234213 1.635996865 1.655531663 1.683556812 1.725533232 1.779858690 1.843211885 1.850013801
//
IT	3599
RD	24
LK	-6119106.375453
QD	-1474.893083 -> -1473.203135
RI	0.0298262794
TR	0.133102	0.026343
MT	20.626687
MM	C_pi: 1.178927, n_recomb: 532158.980471
RS	0	0.000000	0.132063	33913.656587	0.063728	0.087402
RS	1	0.008835	0.132063	34424.948372	0.064689	0.055499
RS	2	0.018452	0.132063	34729.519204	0.065262	0.035615
RS	3	0.028917	0.132063	34802.874193	0.065399	0.034596
RS	4	0.040308	1.358448	3510.332381	0.006596	0.004063
RS	5	0.052704	1.358448	3784.900706	0.007112	0.004910
RS	6	0.066197	1.087563	5086.355205	0.009558	0.006898
RS	7	0.080881	1.087563	5459.367783	0.010259	0.007845
RS	8	0.096862	1.702808	3748.743698	0.007044	0.005651
RS	9	0.114256	1.702808	4037.643530	0.007587	0.006329
RS	10	0.133186	2.598379	2853.233399	0.005362	0.004671
RS	11	0.153789	2.598379	3080.597024	0.005789	0.005237
RS	12	0.176213	2.973236	2906.401679	0.005462	0.005160
RS	13	0.200617	2.973236	3137.251460	0.005895	0.005816
RS	14	0.227178	2.825033	3560.591728	0.006691	0.006863
RS	15	0.256086	2.825033	3835.522949	0.007207	0.007629
RS	16	0.287548	2.539176	4589.519333	0.008624	0.009325
RS	17	0.321789	2.539176	4927.497702	0.009259	0.010130
RS	18	0.359056	2.205825	6075.224232	0.011416	0.012584
RS	19	0.399616	2.205825	6489.874713	0.012195	0.013469
RS	20	0.443759	1.853302	8220.980661	0.015448	0.017075
RS	21	0.491802	1.853302	8714.160238	0.016375	0.018104
RS	22	0.544091	1.545826	11014.906406	0.020699	0.022873
RS	23	0.600999	1.545826	11545.114123	0.021695	0.023991
RS	24	0.662935	1.344071	13826.076173	0.025981	0.028699
RS	25	0.730344	1.344071	14293.313968	0.026859	0.029656
RS	26	0.803708	1.252266	15753.724501	0.029603	0.032620
RS	27	0.883555	1.252266	16059.183236	0.030177	0.033185
RS	28	0.970456	1.240756	16421.482822	0.030858	0.033850
RS	29	1.065035	1.240756	16526.883739	0.031056	0.033976
RS	30	1.167971	1.277316	16066.018098	0.030190	0.032953
RS	31	1.280002	1.277316	15980.398242	0.030029	0.032697
RS	32	1.401931	1.338566	15083.006569	0.028343	0.030802
RS	33	1.534634	1.338566	14828.932200	0.027866	0.030223
RS	34	1.679061	1.407766	13777.546901	0.025890	0.028036
RS	35	1.836248	1.407766	13374.097703	0.025132	0.027177
RS	36	2.007324	1.474834	12303.691321	0.023120	0.024972
RS	37	2.193515	1.474834	11767.599608	0.022113	0.023860
RS	38	2.396158	1.535864	10716.025022	0.020137	0.021708
RS	39	2.616704	1.535864	10069.893015	0.018923	0.020383
RS	40	2.856737	1.585472	9071.963292	0.017047	0.018353
RS	41	3.117977	1.585472	8343.278027	0.015678	0.016875
RS	42	3.402299	1.618536	7419.719441	0.013943	0.015007
RS	43	3.711743	1.618536	6642.587310	0.012482	0.013440
RS	44	4.048527	1.639543	5778.332174	0.010858	0.011698
RS	45	4.415067	1.639543	5005.189437	0.009405	0.010138
RS	46	4.813993	1.659907	4203.360184	0.007899	0.008522
RS	47	5.248165	1.659907	3502.652270	0.006582	0.007106
RS	48	5.720699	1.689640	2807.830379	0.005276	0.005707
RS	49	6.234983	1.689640	2240.000124	0.004209	0.004558
RS	50	6.794706	1.734319	1701.294724	0.003197	0.003472
RS	51	7.403884	1.734319	1294.121308	0.002432	0.002647
RS	52	8.066884	1.792115	928.788839	0.001745	0.001909
RS	53	8.788464	1.792115	670.621597	0.001260	0.001385
RS	54	9.573799	1.859563	453.658468	0.000852	0.000945
RS	55	10.428521	1.859563	309.190060	0.000581	0.000649
RS	56	11.358761	1.859563	202.196953	0.000380	0.000429
RS	57	12.371193	1.859563	126.413704	0.000238	0.000271
RS	58	13.473077	1.867875	75.021287	0.000141	0.000163
RS	59	14.672317	1.867875	42.473762	0.000080	0.000094
RS	60	15.977515	1.867875	22.699262	0.000043	0.000051
RS	61	17.398034	1.867875	11.393404	0.000021	0.000026
RS	62	18.944061	1.867875	5.341329	0.000010	0.000012
RS	63	20.626687	1.867875	3.762710	0.000007	0.000009
PA	4+25*2+4+6 0.133101594 0.026342545 20.626686660 0.132062932 1.358447674 1.087563003 1.702807864 2.598379400 2.973235653 2.825033181 2.539176215 2.205825386 1.853302393 1.545826202 1.344070812 1.252265770 1.240755794 1.277315912 1.338566257 1.407766222 1.474833668 1.535863861 1.585471641 1.618536076 1.639543023 1.659906623 1.689640298 1.734319484 1.792114807 1.859563162 1.867874910
//
IT	3242
RD	25
LK	-6119103.055008
QD	-1470.563376 -> -1468.993988
RI	0.0297078747
TR	0.132831	0.026325
MT	20.684598
MM	C_pi: 1.181410, n_recomb: 532921.019170
RS	0	0.000000	0.132104	33969.105519	0.063741	0.087296
RS	1	0.008840	0.132104	34482.145180	0.064704	0.055538
RS	2	0.018462	0.132104	34787.970490	0.065278	0.035654
RS	3	0.028934	0.132104	34862.001543	0.065417	0.034646
RS	4	0.040332	1.393647	3429.038191	0.006434	0.003968
RS	5	0.052738	1.393647	3698.275948	0.006940	0.004795
RS	6	0.066241	1.079141	5139.069554	0.009643	0.006963
RS	7	0.080937	1.079141	5515.520323	0.010350	0.007914
RS	8	0.096932	1.694701	3775.766517	0.007085	0.005682
RS	9	0.114341	1.694701	4066.681570	0.007631	0.006364
RS	10	0.133290	2.604386	2853.526201	0.005355	0.004663
RS	11	0.153913	2.604386	3081.083002	0.005782	0.005229
RS	12	0.176360	2.982706	2904.498921	0.005450	0.005149
RS	13	0.200791	2.982706	3135.392735	0.005883	0.005804
RS	14	0.227381	2.829850	3563.941202	0.006688	0.006859
RS	15	0.256323	2.829850	3839.323031	0.007204	0.007627
RS	16	0.287822	2.544989	4591.639181	0.008616	0.009318
RS	17	0.322107	2.544989	4930.063462	0.009251	0.010124
RS	18	0.359422	2.214564	6068.721569	0.011388	0.012556
RS	19	0.400036	2.214564	6483.539583	0.012166	0.013441
RS	20	0.444241	1.861765	8208.919607	0.015404	0.017031
RS	21	0.492353	1.861765	8702.494840	0.016330	0.018057
RS	22	0.544718	1.551269	11012.996940	0.020665	0.022840
RS	23	0.601713	1.551269	11544.505742	0.021663	0.023957
RS	24	0.663746	1.346886	13846.365666	0.025982	0.028700
RS	25	0.731264	1.346886	14315.281056	0.026862	0.029657
RS	26	0.804749	1.254005	15789.807658	0.029629	0.032645
RS	27	0.884732	1.254005	16096.341743	0.030204	0.033209
RS	28	0.971784	1.242540	16459.002356	0.030885	0.033873
RS	29	1.066533	1.242540	16564.912522	0.031083	0.034000
RS	30	1.169657	1.279574	16098.073288	0.030207	0.032966
RS	31	1.281898	1.279574	16012.830855	0.030047	0.032712
RS	32	1.404062	1.341291	15110.228497	0.028354	0.030808
RS	33	1.537024	1.341291	14856.462141	0.027877	0.030232
RS	34	1.681741	1.410731	13802.863413	0.025900	0.028044
RS	35	1.839252	1.410731	13399.352043	0.025143	0.027187
RS	36	2.010687	1.477830	12328.348063	0.023134	0.024984
RS	37	2.197277	1.477830	11791.541096	0.022126	0.023873
RS	38	2.400362	1.538896	10738.650263	0.020151	0.021722
RS	39	2.621400	1.538896	10091.226167	0.018936	0.020397
RS	40	2.861979	1.588569	9091.334038	0.017059	0.018366
RS	41	3.123826	1.588569	8360.953557	0.015689	0.016886
RS	42	3.408820	1.621655	7435.398526	0.013952	0.015018
RS	43	3.719009	1.621655	6656.298726	0.012490	0.013449
RS	44	4.056619	1.642861	5789.378414	0.010863	0.011704
RS	45	4.424074	1.642861	5014.445335	0.009409	0.010143
RS	46	4.824014	1.664011	4209.139244	0.007898	0.008522
RS	47	5.259310	1.664011	3507.530690	0.006582	0.007106
RS	48	5.733086	1.695425	2809.470454	0.005272	0.005702
RS	49	6.248746	1.695425	2241.949684	0.004207	0.004555
RS	50	6.809991	1.742795	1701.198370	0.003192	0.003467
RS	51	7.420852	1.742795	1295.112735	0.002430	0.002645
RS	52	8.085714	1.804076	928.959411	0.001743	0.001907
RS	53	8.809352	1.804076	671.845910	0.001261	0.001385
RS	54	9.596962	1.875673	454.567413	0.000853	0.000945
RS	55	10.454198	1.875673	310.665913	0.000583	0.000651
RS	56	11.387216	1.875673	203.767576	0.000382	0.000431
RS	57	12.402715	1.875673	127.805009	0.000240	0.000274
RS	58	13.507987	1.885545	76.066350	0.000143	0.000165
RS	59	14.710968	1.885545	43.248119	0.000081	0.000095
RS	60	16.020295	1.885545	23.218917	0.000044	0.000052
RS	61	17.445370	1.885545	11.711812	0.000022	0.000026
RS	62	18.996426	1.885545	5.519874	0.000010	0.000013
RS	63	20.684598	1.885545	3.925418	0.000007	0.000009
PA	4+25*2+4+6 0.132830611 0.026325412 20.684598500 0.132104242 1.393646861 1.079141094 1.694701235 2.604386090 2.982706218 2.829850342 2.544988534 2.214563903 1.861765371 1.551269003 1.346885657 1.254004604 1.242539584 1.279574350 1.341290747 1.410730573 1.477829536 1.538895819 1.588568644 1.621654832 1.642861352 1.664011171 1.695425003 1.742794664 1.804076007 1.875672888 1.885545066
//
