# Supplementary material for: Introgression and disruption of migration routes have shaped the genetic integrity of wildebeest populations
Source: Nat Commun. 2024 Apr 12;15:2921. doi: 10.1038/s41467-024-47015-y (PMC11014984; doi:10.1038/s41467-024-47015-y)
Supplement: Supplementary file 10 — Source Data [file 41467_2024_47015_MOESM10_ESM.zip › source_data/Fig2a.psmc/CTauKeS__700.psmc]

CC
CC	Brief Description of the file format:
CC	  CC  comments
CC	  MM  useful-messages
CC	  RD  round-of-iterations
CC	  LL  \log[P(sequence)]
CC	  QD  Q-before-opt Q-after-opt
CC	  TR  \theta_0 \rho_0
CC	  RS  k t_k \lambda_k \pi_k \sum_{l\not=k}A_{kl} A_{kk}
CC	  DC  begin end best-k t_k+\Delta_k max-prob
CC
MM	Version: 0.6.5-r67
MM	pattern:4+25*2+4+6, n:63, n_free_lambdas:28
MM	n_iterations:25, skip:1, max_t:15, theta/rho:5
MM	is_decoding:0
MM	n_seqs:28, sum_L:17425752, sum_n:2424318
RD	0
LK	0.000000
QD	0.000000 -> 0.000000
RI	inf
TR	0.149803	0.029961
MT	15.000000
MM	C_pi: 1.000000, n_recomb: 514381.480052
RS	0	0.000000	1.000000	4184.001207	0.008134	0.000000
RS	1	0.008290	1.000000	4492.475707	0.008734	0.000000
RS	2	0.017266	1.000000	4820.294220	0.009371	0.000000
RS	3	0.026987	1.000000	5168.087481	0.010047	0.000000
RS	4	0.037514	1.000000	5536.396510	0.010763	0.000000
RS	5	0.048914	1.000000	5925.647068	0.011520	0.000000
RS	6	0.061258	1.000000	6336.120379	0.012318	0.000000
RS	7	0.074626	1.000000	6767.919887	0.013157	0.000000
RS	8	0.089102	1.000000	7220.933834	0.014038	0.000000
RS	9	0.104778	1.000000	7694.793563	0.014959	0.000000
RS	10	0.121753	1.000000	8188.827542	0.015920	0.000000
RS	11	0.140135	1.000000	8702.011296	0.016917	0.000000
RS	12	0.160042	1.000000	9232.913604	0.017950	0.000000
RS	13	0.181598	1.000000	9779.639631	0.019012	0.000000
RS	14	0.204942	1.000000	10339.771956	0.020101	0.000000
RS	15	0.230221	1.000000	10910.310914	0.021211	0.000000
RS	16	0.257595	1.000000	11487.616105	0.022333	0.000000
RS	17	0.287238	1.000000	12067.351529	0.023460	0.000000
RS	18	0.319339	1.000000	12644.437428	0.024582	0.000000
RS	19	0.354100	1.000000	13213.012603	0.025687	0.000000
RS	20	0.391744	1.000000	13766.411745	0.026763	0.000000
RS	21	0.432507	1.000000	14297.163018	0.027795	0.000000
RS	22	0.476650	1.000000	14797.011830	0.028767	0.000000
RS	23	0.524453	1.000000	15256.977276	0.029661	0.000000
RS	24	0.576218	1.000000	15667.448021	0.030459	0.000000
RS	25	0.632274	1.000000	16018.324356	0.031141	0.000000
RS	26	0.692977	1.000000	16299.212593	0.031687	0.000000
RS	27	0.758711	1.000000	16499.676692	0.032077	0.000000
RS	28	0.829896	1.000000	16609.549948	0.032290	0.000000
RS	29	0.906981	1.000000	16619.306433	0.032309	0.000000
RS	30	0.990456	1.000000	16520.487641	0.032117	0.000000
RS	31	1.080851	1.000000	16306.174380	0.031701	0.000000
RS	32	1.178739	1.000000	15971.487428	0.031050	0.000000
RS	33	1.284742	1.000000	15514.093148	0.030161	0.000000
RS	34	1.399532	1.000000	14934.682579	0.029034	0.000000
RS	35	1.523838	1.000000	14237.385284	0.027679	0.000000
RS	36	1.658449	1.000000	13430.073481	0.026109	0.000000
RS	37	1.804218	1.000000	12524.509056	0.024349	0.000000
RS	38	1.962071	1.000000	11536.287312	0.022427	0.000000
RS	39	2.133009	1.000000	10484.538383	0.020383	0.000000
RS	40	2.318118	1.000000	9391.361032	0.018258	0.000000
RS	41	2.518571	1.000000	8280.984687	0.016099	0.000000
RS	42	2.735641	1.000000	7178.683354	0.013956	0.000000
RS	43	2.970706	1.000000	6109.497384	0.011877	0.000000
RS	44	3.225257	1.000000	5096.852369	0.009909	0.000000
RS	45	3.500909	1.000000	4161.193344	0.008090	0.000000
RS	46	3.799411	1.000000	3318.770901	0.006452	0.000000
RS	47	4.122659	1.000000	2580.717659	0.005017	0.000000
RS	48	4.472702	1.000000	1952.534223	0.003796	0.000000
RS	49	4.851763	1.000000	1434.062195	0.002788	0.000000
RS	50	5.262247	1.000000	1019.961389	0.001983	0.000000
RS	51	5.706758	1.000000	700.637739	0.001362	0.000000
RS	52	6.188118	1.000000	463.500561	0.000901	0.000000
RS	53	6.709380	1.000000	294.377340	0.000572	0.000000
RS	54	7.273854	1.000000	178.893887	0.000348	0.000000
RS	55	7.885120	1.000000	103.643839	0.000201	0.000000
RS	56	8.547059	1.000000	57.021509	0.000111	0.000000
RS	57	9.263869	1.000000	29.664124	0.000058	0.000000
RS	58	10.040101	1.000000	14.525164	0.000028	0.000000
RS	59	10.880679	1.000000	6.661053	0.000013	0.000000
RS	60	11.790939	1.000000	2.845483	0.000006	0.000000
RS	61	12.776655	1.000000	1.125715	0.000002	0.000000
RS	62	13.844085	1.000000	0.409847	0.000001	0.000000
RS	63	15.000000	1.000000	0.192186	0.000000	0.000000
PA	4+25*2+4+6 0.149803316 0.029960663 15.000000000 1.000000000 1.000000000 1.000000000 1.000000000 1.000000000 1.000000000 1.000000000 1.000000000 1.000000000 1.000000000 1.000000000 1.000000000 1.000000000 1.000000000 1.000000000 1.000000000 1.000000000 1.000000000 1.000000000 1.000000000 1.000000000 1.000000000 1.000000000 1.000000000 1.000000000 1.000000000 1.000000000 1.000000000
//
IT	4457
RD	1
LK	-5917414.867381
QD	-14235.137805 -> -6165.297415
RI	0.0616355014
TR	0.146897	0.028052
MT	16.317973
MM	C_pi: 1.076821, n_recomb: 518550.770091
RS	0	0.000000	0.225053	18789.796884	0.036235	0.107254
RS	1	0.008434	0.225053	19596.699483	0.037791	0.063050
RS	2	0.017578	0.225053	20371.295753	0.039285	0.027862
RS	3	0.027494	0.225053	21101.296019	0.040693	0.017714
RS	4	0.038247	0.690421	7221.609170	0.013927	0.013277
RS	5	0.049906	0.690421	7695.368781	0.014840	0.010762
RS	6	0.062548	1.033425	5488.438241	0.010584	0.009118
RS	7	0.076257	1.033425	5870.783992	0.011322	0.007991
RS	8	0.091122	1.311691	4950.041113	0.009546	0.007305
RS	9	0.107240	1.311691	5300.458934	0.010222	0.006931
RS	10	0.124718	1.478149	5035.279466	0.009710	0.006808
RS	11	0.143670	1.478149	5388.959712	0.010392	0.006931
RS	12	0.164220	1.535319	5548.152894	0.010699	0.007283
RS	13	0.186503	1.535319	5927.682413	0.011431	0.007835
RS	14	0.210666	1.522030	6380.027212	0.012304	0.008561
RS	15	0.236866	1.522030	6797.697208	0.013109	0.009438
RS	16	0.265276	1.474435	7463.014476	0.014392	0.010454
RS	17	0.296082	1.474435	7921.687334	0.015277	0.011609
RS	18	0.329485	1.413563	8750.275347	0.016874	0.012906
RS	19	0.365706	1.413563	9243.122695	0.017825	0.014346
RS	20	0.404982	1.351604	10181.795570	0.019635	0.015919
RS	21	0.447570	1.351604	10690.512920	0.020616	0.017595
RS	22	0.493750	1.296983	11656.594205	0.022479	0.019323
RS	23	0.543824	1.296983	12150.134317	0.023431	0.021044
RS	24	0.598122	1.254257	13042.422390	0.025152	0.022701
RS	25	0.656999	1.254257	13478.858162	0.025993	0.024238
RS	26	0.720841	1.224174	14204.959111	0.027394	0.025610
RS	27	0.790067	1.224174	14536.289734	0.028033	0.026782
RS	28	0.865131	1.205064	15029.792919	0.028984	0.027727
RS	29	0.946527	1.205064	15207.916235	0.029328	0.028424
RS	30	1.034786	1.194264	15431.517666	0.029759	0.028864
RS	31	1.130489	1.194264	15414.173661	0.029725	0.029045
RS	32	1.234264	1.188814	15357.486680	0.029616	0.028975
RS	33	1.346790	1.188814	15113.720763	0.029146	0.028661
RS	34	1.468806	1.186106	14784.569432	0.028511	0.028113
RS	35	1.601113	1.186106	14300.301188	0.027577	0.027340
RS	36	1.744577	1.184239	13719.493094	0.026457	0.026354
RS	37	1.900141	1.184239	13003.535937	0.025077	0.025168
RS	38	2.068825	1.182011	12207.173970	0.023541	0.023797
RS	39	2.251734	1.182011	11296.390133	0.021785	0.022261
RS	40	2.450070	1.178859	10339.969383	0.019940	0.020580
RS	41	2.665132	1.178859	9301.032478	0.017937	0.018784
RS	42	2.898332	1.174753	8261.559507	0.015932	0.016903
RS	43	3.151199	1.174753	7185.905744	0.013858	0.014976
RS	44	3.425391	1.169961	6157.336286	0.011874	0.013044
RS	45	3.722708	1.169961	5146.715274	0.009925	0.011150
RS	46	4.045099	1.164788	4224.695073	0.008147	0.009338
RS	47	4.394679	1.164788	3368.904284	0.006497	0.007647
RS	48	4.773742	1.159618	2627.542233	0.005067	0.006111
RS	49	5.184773	1.159618	1982.003084	0.003822	0.004753
RS	50	5.630468	1.154989	1454.742836	0.002805	0.003589
RS	51	6.113752	1.154989	1027.849185	0.001982	0.002625
RS	52	6.637794	1.151216	702.282985	0.001354	0.001855
RS	53	7.206031	1.151216	459.510720	0.000886	0.001263
RS	54	7.822191	1.147518	288.833574	0.000557	0.000826
RS	55	8.490316	1.147518	172.631447	0.000333	0.000517
RS	56	9.214787	1.147518	98.136982	0.000189	0.000309
RS	57	10.000357	1.147518	52.839847	0.000102	0.000175
RS	58	10.852179	1.142467	26.901379	0.000052	0.000094
RS	59	11.775840	1.142467	12.765822	0.000025	0.000047
RS	60	12.777398	1.142467	5.651585	0.000011	0.000022
RS	61	13.863424	1.142467	2.320689	0.000004	0.000010
RS	62	15.041041	1.142467	0.878329	0.000002	0.000004
RS	63	16.317973	1.142467	0.436153	0.000001	0.000002
PA	4+25*2+4+6 0.146896917 0.028052177 16.317973137 0.225052834 0.690421104 1.033425331 1.311691284 1.478149414 1.535318851 1.522029877 1.474434853 1.413563251 1.351604462 1.296982765 1.254257202 1.224173546 1.205063820 1.194264412 1.188814163 1.186105728 1.184239388 1.182010770 1.178858757 1.174753189 1.169960618 1.164788246 1.159618497 1.154989004 1.151215553 1.147518039 1.142466962
//
IT	5016
RD	2
LK	-5906294.105775
QD	-4207.299138 -> -2964.751655
RI	0.0392562613
TR	0.143303	0.027022
MT	17.302400
MM	C_pi: 1.073176, n_recomb: 498118.833303
RS	0	0.000000	0.145755	27923.810144	0.056059	0.105841
RS	1	0.008534	0.145755	28516.127556	0.057248	0.063647
RS	2	0.017796	0.145755	28970.119251	0.058159	0.034716
RS	3	0.027849	0.145755	29265.875690	0.058753	0.028280
RS	4	0.038759	0.673348	6564.623117	0.013179	0.009071
RS	5	0.050600	0.673348	6996.567356	0.014046	0.009458
RS	6	0.063452	1.127270	4465.859344	0.008965	0.006593
RS	7	0.077401	1.127270	4785.780234	0.009608	0.006827
RS	8	0.092540	1.554331	3722.904866	0.007474	0.005604
RS	9	0.108971	1.554331	3997.247026	0.008025	0.005888
RS	10	0.126805	1.833002	3639.410505	0.007306	0.005544
RS	11	0.146160	1.833002	3907.808570	0.007845	0.005988
RS	12	0.167167	1.918900	4005.612072	0.008041	0.006328
RS	13	0.189967	1.918900	4295.298766	0.008623	0.007019
RS	14	0.214712	1.872775	4713.708087	0.009463	0.007886
RS	15	0.241569	1.872775	5041.948976	0.010122	0.008778
RS	16	0.270718	1.766556	5707.321000	0.011458	0.010059
RS	17	0.302354	1.766556	6082.495683	0.012211	0.011137
RS	18	0.336691	1.641098	6961.448994	0.013975	0.012832
RS	19	0.373957	1.641098	7382.618277	0.014821	0.014148
RS	20	0.414404	1.519776	8428.618536	0.016921	0.016268
RS	21	0.458303	1.519776	8882.011510	0.017831	0.017797
RS	22	0.505947	1.419217	9985.816038	0.020047	0.020137
RS	23	0.557658	1.419217	10441.616242	0.020962	0.021661
RS	24	0.613782	1.347045	11453.599792	0.022994	0.023844
RS	25	0.674695	1.347045	11868.783636	0.023827	0.025111
RS	26	0.740806	1.302352	12659.477312	0.025415	0.026810
RS	27	0.812559	1.302352	12986.024020	0.026070	0.027654
RS	28	0.890436	1.279911	13481.856062	0.027066	0.028698
RS	29	0.974958	1.279911	13675.251923	0.027454	0.029047
RS	30	1.066693	1.273342	13859.998438	0.027825	0.029409
RS	31	1.166257	1.273342	13884.819118	0.027875	0.029268
RS	32	1.274318	1.276158	13785.849297	0.027676	0.029039
RS	33	1.391600	1.276158	13618.003975	0.027339	0.028468
RS	34	1.518891	1.282923	13277.949989	0.026656	0.027768
RS	35	1.657045	1.282923	12906.121019	0.025910	0.026821
RS	36	1.806989	1.289804	12365.027289	0.024823	0.025746
RS	37	1.969728	1.289804	11793.558653	0.023676	0.024470
RS	38	2.146356	1.294444	11088.206862	0.022260	0.023093
RS	39	2.338056	1.294444	10341.188356	0.020760	0.021540
RS	40	2.546117	1.295841	9511.164446	0.019094	0.019926
RS	41	2.771932	1.295841	8636.042752	0.017337	0.018164
RS	42	3.017019	1.294089	7732.443426	0.015523	0.016394
RS	43	3.283021	1.294089	6799.747410	0.013651	0.014528
RS	44	3.571723	1.289866	5890.199227	0.011825	0.012717
RS	45	3.885062	1.289866	4985.377188	0.010008	0.010888
RS	46	4.225142	1.283918	4147.544975	0.008326	0.009180
RS	47	4.594243	1.283918	3353.985949	0.006733	0.007539
RS	48	4.994843	1.277177	2656.790981	0.005334	0.006071
RS	49	5.429629	1.277177	2035.200128	0.004086	0.004741
RS	50	5.901520	1.270823	1519.568931	0.003051	0.003611
RS	51	6.413681	1.270823	1091.890531	0.002192	0.002656
RS	52	6.969548	1.265516	759.971081	0.001526	0.001894
RS	53	7.572853	1.265516	506.458487	0.001017	0.001298
RS	54	8.227644	1.259995	324.836065	0.000652	0.000858
RS	55	8.938312	1.259995	198.012590	0.000398	0.000541
RS	56	9.709629	1.259995	114.919324	0.000231	0.000325
RS	57	10.546768	1.259995	63.234598	0.000127	0.000186
RS	58	11.455348	1.251295	32.990851	0.000066	0.000101
RS	59	12.441464	1.251295	16.002454	0.000032	0.000051
RS	60	13.511735	1.251295	7.248316	0.000015	0.000024
RS	61	14.673340	1.251295	3.048083	0.000006	0.000011
RS	62	15.934075	1.251295	1.182567	0.000002	0.000004
RS	63	17.302400	1.251295	0.609363	0.000001	0.000002
PA	4+25*2+4+6 0.143302581 0.027022314 17.302400040 0.145755361 0.673348001 1.127270009 1.554330955 1.833001850 1.918899651 1.872774638 1.766555683 1.641098086 1.519776469 1.419216850 1.347045173 1.302351529 1.279911419 1.273341964 1.276157611 1.282922721 1.289803543 1.294443579 1.295840625 1.294089127 1.289865916 1.283917952 1.277176600 1.270823196 1.265516193 1.259995109 1.251294784
//
IT	5151
RD	3
LK	-5904455.441965
QD	-2671.745656 -> -2342.622802
RI	0.0360321962
TR	0.140134	0.026345
MT	18.069071
MM	C_pi: 1.078437, n_recomb: 488156.510501
RS	0	0.000000	0.125475	31915.184136	0.065379	0.103600
RS	1	0.008608	0.125475	32273.753710	0.066114	0.064163
RS	2	0.017957	0.125475	32436.471947	0.066447	0.037538
RS	3	0.028111	0.125475	32383.242695	0.066338	0.032837
RS	4	0.039139	0.710784	5891.016887	0.012068	0.007618
RS	5	0.051117	0.710784	6287.699838	0.012880	0.008660
RS	6	0.064125	1.214776	3937.043161	0.008065	0.005803
RS	7	0.078253	1.214776	4225.215834	0.008655	0.006356
RS	8	0.093597	1.732303	3183.038832	0.006521	0.005015
RS	9	0.110262	1.732303	3423.309036	0.007013	0.005447
RS	10	0.128362	2.092523	3048.322140	0.006245	0.005020
RS	11	0.148020	2.092523	3279.330092	0.006718	0.005515
RS	12	0.169370	2.195712	3360.167616	0.006883	0.005851
RS	13	0.192558	2.195712	3610.588203	0.007396	0.006536
RS	14	0.217741	2.116359	4020.498349	0.008236	0.007484
RS	15	0.245093	2.116359	4309.740643	0.008829	0.008325
RS	16	0.274799	1.958426	4983.659552	0.010209	0.009762
RS	17	0.307063	1.958426	5322.808183	0.010904	0.010749
RS	18	0.342103	1.778122	6246.353881	0.012796	0.012698
RS	19	0.380160	1.778122	6637.754106	0.013598	0.013906
RS	20	0.421493	1.607320	7778.215163	0.015934	0.016404
RS	21	0.466384	1.607320	8210.309654	0.016819	0.017838
RS	22	0.515139	1.470179	9437.169947	0.019332	0.020623
RS	23	0.568091	1.470179	9878.850877	0.020237	0.022064
RS	24	0.625602	1.376766	10992.149960	0.022518	0.024619
RS	25	0.688062	1.376766	11396.456517	0.023346	0.025800
RS	26	0.755900	1.323972	12224.825640	0.025043	0.027681
RS	27	0.829577	1.323972	12541.272516	0.025691	0.028431
RS	28	0.909597	1.303116	13001.072763	0.026633	0.029440
RS	29	0.996504	1.303116	13187.326737	0.027015	0.029693
RS	30	1.090893	1.304582	13283.433706	0.027211	0.029856
RS	31	1.193407	1.304582	13310.634037	0.027267	0.029633
RS	32	1.304745	1.318847	13108.978647	0.026854	0.029138
RS	33	1.425668	1.318847	12960.816914	0.026551	0.028514
RS	34	1.557000	1.337978	12538.927072	0.025686	0.027567
RS	35	1.699637	1.337978	12209.548311	0.025012	0.026604
RS	36	1.854552	1.356369	11627.646038	0.023820	0.025349
RS	37	2.022803	1.356369	11122.171594	0.022784	0.024093
RS	38	2.205537	1.370548	10421.861206	0.021349	0.022620
RS	39	2.404001	1.370548	9759.462470	0.019992	0.021114
RS	40	2.619549	1.379058	8972.252913	0.018380	0.019481
RS	41	2.853652	1.379058	8190.367407	0.016778	0.017785
RS	42	3.107907	1.382088	7351.097062	0.015059	0.016048
RS	43	3.384049	1.382088	6507.440493	0.013331	0.014254
RS	44	3.683961	1.380685	5665.263177	0.011605	0.012500
RS	45	4.009690	1.380685	4833.203969	0.009901	0.010736
RS	46	4.363459	1.375984	4050.574587	0.008298	0.009085
RS	47	4.747680	1.375984	3305.916596	0.006772	0.007491
RS	48	5.164976	1.369448	2643.267401	0.005415	0.006064
RS	49	5.618193	1.369448	2046.206770	0.004192	0.004759
RS	50	6.110423	1.362873	1544.622840	0.003164	0.003648
RS	51	6.645026	1.362873	1123.081291	0.002301	0.002698
RS	52	7.225648	1.357205	791.485815	0.001621	0.001939
RS	53	7.856251	1.357205	534.465035	0.001095	0.001338
RS	54	8.541137	1.350820	347.694810	0.000712	0.000891
RS	55	9.284980	1.350820	215.042259	0.000441	0.000566
RS	56	10.092853	1.350820	126.720601	0.000260	0.000344
RS	57	10.970269	1.350820	70.854889	0.000145	0.000199
RS	58	11.923215	1.339161	37.638941	0.000077	0.000109
RS	59	12.958191	1.339161	18.558719	0.000038	0.000056
RS	60	14.082260	1.339161	8.551391	0.000018	0.000027
RS	61	15.303091	1.339161	3.660919	0.000007	0.000012
RS	62	16.629012	1.339161	1.447044	0.000003	0.000005
RS	63	18.069071	1.339161	0.766961	0.000002	0.000003
PA	4+25*2+4+6 0.140134180 0.026345046 18.069070993 0.125475185 0.710784014 1.214775728 1.732303032 2.092522814 2.195711745 2.116358790 1.958425778 1.778121801 1.607319612 1.470178742 1.376766017 1.323971979 1.303116448 1.304582271 1.318846994 1.337977956 1.356369218 1.370548042 1.379057594 1.382088060 1.380685392 1.375983564 1.369448129 1.362872726 1.357204553 1.350819933 1.339160770
//
IT	3775
RD	4
LK	-5903916.046356
QD	-2254.870554 -> -2108.382031
RI	0.0350190880
TR	0.137603	0.025884
MT	18.664626
MM	C_pi: 1.089621, n_recomb: 484629.471283
RS	0	0.000000	0.118337	33739.356040	0.069619	0.101771
RS	1	0.008664	0.118337	33971.653127	0.070098	0.064685
RS	2	0.018078	0.118337	33980.524823	0.070117	0.038953
RS	3	0.028308	0.118337	33746.516000	0.069634	0.035064
RS	4	0.039424	0.756922	5425.385900	0.011195	0.006883
RS	5	0.051504	0.756922	5799.039151	0.011966	0.008125
RS	6	0.064630	1.274173	3690.977101	0.007616	0.005503
RS	7	0.078893	1.274173	3964.952181	0.008181	0.006166
RS	8	0.094392	1.847644	2940.366834	0.006067	0.004780
RS	9	0.111234	1.847644	3165.592316	0.006532	0.005255
RS	10	0.129534	2.275852	2767.404014	0.005710	0.004764
RS	11	0.149421	2.275852	2980.675593	0.006150	0.005255
RS	12	0.171030	2.399385	3043.569954	0.006280	0.005574
RS	13	0.194511	2.399385	3274.699004	0.006757	0.006228
RS	14	0.220027	2.297228	3675.966594	0.007585	0.007210
RS	15	0.247753	2.297228	3945.936114	0.008142	0.007996
RS	16	0.277882	2.100544	4624.365357	0.009542	0.009515
RS	17	0.310621	2.100544	4946.144302	0.010206	0.010422
RS	18	0.346196	1.876842	5906.300112	0.012187	0.012525
RS	19	0.384853	1.876842	6284.843628	0.012968	0.013642
RS	20	0.426860	1.665077	7512.925569	0.015502	0.016405
RS	21	0.472506	1.665077	7938.544404	0.016381	0.017765
RS	22	0.522106	1.497263	9289.076568	0.019167	0.020897
RS	23	0.576004	1.497263	9728.912798	0.020075	0.022292
RS	24	0.634572	1.386222	10952.212126	0.022599	0.025152
RS	25	0.698213	1.386222	11354.313722	0.023429	0.026308
RS	26	0.767369	1.326922	12232.546294	0.025241	0.028336
RS	27	0.842516	1.326922	12542.585534	0.025881	0.029069
RS	28	0.924173	1.307749	12977.276850	0.026778	0.030031
RS	29	1.012905	1.307749	13153.844378	0.027142	0.030271
RS	30	1.109324	1.316501	13168.063691	0.027171	0.030238
RS	31	1.214097	1.316501	13187.766339	0.027212	0.030010
RS	32	1.327948	1.341196	12883.992635	0.026585	0.029259
RS	33	1.451662	1.341196	12737.341703	0.026283	0.028644
RS	34	1.586094	1.371795	12225.667432	0.025227	0.027459
RS	35	1.732174	1.371795	11911.886923	0.024579	0.026521
RS	36	1.890909	1.401126	11270.873677	0.023257	0.025087
RS	37	2.063397	1.401126	10796.793226	0.022278	0.023872
RS	38	2.250828	1.424669	10073.100183	0.020785	0.022292
RS	39	2.454499	1.424669	9455.701312	0.019511	0.020842
RS	40	2.675814	1.440499	8675.878657	0.017902	0.019165
RS	41	2.916305	1.440499	7946.924343	0.016398	0.017532
RS	42	3.177630	1.448848	7134.911308	0.014722	0.015798
RS	43	3.461596	1.448848	6344.268862	0.013091	0.014067
RS	44	3.770165	1.451036	5536.707478	0.011425	0.012342
RS	45	4.105467	1.451036	4749.726140	0.009801	0.010632
RS	46	4.469819	1.448471	3998.209297	0.008250	0.009016
RS	47	4.865737	1.448471	3284.880602	0.006778	0.007461
RS	48	5.295957	1.443064	2642.643797	0.005453	0.006062
RS	49	5.763451	1.443064	2061.660728	0.004254	0.004778
RS	50	6.271446	1.437124	1568.237796	0.003236	0.003680
RS	51	6.823454	1.437124	1150.522273	0.002374	0.002737
RS	52	7.423286	1.431792	818.263488	0.001688	0.001978
RS	53	8.075086	1.431792	558.241279	0.001152	0.001374
RS	54	8.783356	1.425114	367.111787	0.000758	0.000922
RS	55	9.552990	1.425114	229.677106	0.000474	0.000590
RS	56	10.389302	1.425114	136.996276	0.000283	0.000361
RS	57	11.298071	1.425114	77.586186	0.000160	0.000210
RS	58	12.285573	1.410833	41.814495	0.000086	0.000116
RS	59	13.358631	1.410833	20.891431	0.000043	0.000060
RS	60	14.524655	1.410833	9.760424	0.000020	0.000029
RS	61	15.791702	1.410833	4.239571	0.000009	0.000013
RS	62	17.168522	1.410833	1.701406	0.000004	0.000005
RS	63	18.664626	1.410833	0.923041	0.000002	0.000003
PA	4+25*2+4+6 0.137602518 0.025883583 18.664626454 0.118337259 0.756922484 1.274172623 1.847644410 2.275852244 2.399384585 2.297228252 2.100543768 1.876841530 1.665076606 1.497262912 1.386222145 1.326921501 1.307748794 1.316501195 1.341195963 1.371795019 1.401125512 1.424669003 1.440499133 1.448848225 1.451035991 1.448471384 1.443063854 1.437123760 1.431792002 1.425113509 1.410833165
//
IT	4828
RD	5
LK	-5903660.505262
QD	-2061.764352 -> -1978.126961
RI	0.0343136929
TR	0.135628	0.025566
MT	19.128520
MM	C_pi: 1.101319, n_recomb: 483833.605380
RS	0	0.000000	0.115297	34701.652448	0.071722	0.100395
RS	1	0.008706	0.115297	34870.009774	0.072070	0.065109
RS	2	0.018170	0.115297	34800.266973	0.071926	0.039768
RS	3	0.028457	0.115297	34473.335647	0.071250	0.036305
RS	4	0.039641	0.800106	5104.400295	0.010550	0.006430
RS	5	0.051798	0.800106	5462.393121	0.011290	0.007735
RS	6	0.065013	1.305102	3591.170509	0.007422	0.005401
RS	7	0.079379	1.305102	3859.971366	0.007978	0.006116
RS	8	0.094996	1.911507	2835.751612	0.005861	0.004695
RS	9	0.111972	1.911507	3054.885113	0.006314	0.005189
RS	10	0.130426	2.400021	2621.825697	0.005419	0.004627
RS	11	0.150486	2.400021	2826.083939	0.005841	0.005109
RS	12	0.172294	2.550431	2865.328457	0.005922	0.005395
RS	13	0.195999	2.550431	3085.690810	0.006378	0.006023
RS	14	0.221769	2.437690	3472.966624	0.007178	0.007008
RS	15	0.249781	2.437690	3731.710395	0.007713	0.007751
RS	16	0.280233	2.215033	4405.330615	0.009105	0.009302
RS	17	0.313336	2.215033	4716.832479	0.009749	0.010146
RS	18	0.349320	1.958085	5698.969714	0.011779	0.012336
RS	19	0.388438	1.958085	6070.472264	0.012547	0.013379
RS	20	0.430960	1.711968	7370.245440	0.015233	0.016331
RS	21	0.477185	1.711968	7794.112765	0.016109	0.017629
RS	22	0.527435	1.517350	9258.396599	0.019135	0.021040
RS	23	0.582058	1.517350	9700.456265	0.020049	0.022401
RS	24	0.641438	1.390491	11034.101374	0.022806	0.025527
RS	25	0.705986	1.390491	11437.452054	0.023639	0.026672
RS	26	0.776155	1.324863	12374.733575	0.025576	0.028842
RS	27	0.852432	1.324863	12680.731474	0.026209	0.029576
RS	28	0.935350	1.306356	13104.580078	0.027085	0.030511
RS	29	1.025486	1.306356	13272.011392	0.027431	0.030758
RS	30	1.123470	1.320668	13220.017037	0.027323	0.030565
RS	31	1.229984	1.320668	13230.067258	0.027344	0.030350
RS	32	1.345771	1.353811	12838.079851	0.026534	0.029384
RS	33	1.471638	1.353811	12687.067221	0.026222	0.028791
RS	34	1.608464	1.393987	12094.697513	0.024998	0.027403
RS	35	1.757201	1.393987	11786.124911	0.024360	0.026497
RS	36	1.918887	1.432679	11087.904678	0.022917	0.024908
RS	37	2.094649	1.432679	10630.241364	0.021971	0.023735
RS	38	2.285713	1.464437	9877.194628	0.020414	0.022059
RS	39	2.493410	1.464437	9286.248821	0.019193	0.020656
RS	40	2.719190	1.486909	8501.237958	0.017571	0.018935
RS	41	2.964626	1.486909	7805.206772	0.016132	0.017353
RS	42	3.231429	1.500341	7004.314806	0.014477	0.015612
RS	43	3.521460	1.500341	6247.941887	0.012913	0.013931
RS	44	3.836741	1.506246	5459.053042	0.011283	0.012220
RS	45	4.179469	1.506246	4702.176723	0.009719	0.010554
RS	46	4.552035	1.506205	3969.154603	0.008204	0.008961
RS	47	4.957037	1.506205	3277.376501	0.006774	0.007439
RS	48	5.397297	1.502445	2647.820857	0.005473	0.006058
RS	49	5.875887	1.502445	2078.163299	0.004295	0.004793
RS	50	6.396141	1.497690	1589.649385	0.003286	0.003705
RS	51	6.961689	1.497690	1174.574715	0.002428	0.002768
RS	52	7.576472	1.493176	841.242204	0.001739	0.002010
RS	53	8.244778	1.493176	578.723444	0.001196	0.001404
RS	54	8.971266	1.486614	383.884109	0.000793	0.000948
RS	55	9.761001	1.486614	242.471437	0.000501	0.000611
RS	56	10.619490	1.486614	146.094724	0.000302	0.000376
RS	57	11.552717	1.486614	83.627046	0.000173	0.000221
RS	58	12.567191	1.469961	45.620278	0.000094	0.000123
RS	59	13.669984	1.469961	23.047706	0.000048	0.000064
RS	60	14.868785	1.469961	10.894699	0.000023	0.000031
RS	61	16.171952	1.469961	4.790974	0.000010	0.000014
RS	62	17.588571	1.469961	1.947793	0.000004	0.000006
RS	63	19.128520	1.469961	1.078265	0.000002	0.000003
PA	4+25*2+4+6 0.135628168 0.025566005 19.128520499 0.115297165 0.800106167 1.305102334 1.911507306 2.400020992 2.550430743 2.437689689 2.215032634 1.958084889 1.711968497 1.517349912 1.390490898 1.324862613 1.306355709 1.320668244 1.353811373 1.393986791 1.432678950 1.464437281 1.486909104 1.500341132 1.506246088 1.506205050 1.502444690 1.497690333 1.493176403 1.486613878 1.469960836
//
IT	3710
RD	6
LK	-5903510.670114
QD	-1948.253040 -> -1895.214797
RI	0.0337481709
TR	0.134080	0.025346
MT	19.493956
MM	C_pi: 1.111893, n_recomb: 484264.642228
RS	0	0.000000	0.113845	35284.545045	0.072862	0.099359
RS	1	0.008738	0.113845	35419.754745	0.073141	0.065432
RS	2	0.018240	0.113845	35308.094591	0.072911	0.040286
RS	3	0.028573	0.113845	34930.602609	0.072131	0.037062
RS	4	0.039808	0.838618	4871.243884	0.010059	0.006114
RS	5	0.052025	0.838618	5217.835266	0.010775	0.007430
RS	6	0.065309	1.314361	3572.481905	0.007377	0.005398
RS	7	0.079755	1.314361	3841.090925	0.007932	0.006145
RS	8	0.095462	1.937648	2804.509792	0.005791	0.004687
RS	9	0.112543	1.937648	3022.334458	0.006241	0.005195
RS	10	0.131115	2.479865	2545.825431	0.005257	0.004553
RS	11	0.151311	2.479865	2745.592768	0.005670	0.005032
RS	12	0.173272	2.662043	2757.318707	0.005694	0.005272
RS	13	0.197151	2.662043	2971.261879	0.006136	0.005884
RS	14	0.223117	2.548715	3340.744196	0.006899	0.006852
RS	15	0.251353	2.548715	3592.251526	0.007418	0.007567
RS	16	0.282055	2.310903	4253.173131	0.008783	0.009117
RS	17	0.315441	2.310903	4557.631935	0.009411	0.009915
RS	18	0.351744	2.029224	5548.149290	0.011457	0.012146
RS	19	0.391219	2.029224	5914.802629	0.012214	0.013131
RS	20	0.434143	1.754098	7269.050993	0.015010	0.016216
RS	21	0.480819	1.754098	7692.510302	0.015885	0.017461
RS	22	0.531573	1.535603	9256.268267	0.019114	0.021100
RS	23	0.586762	1.535603	9701.685022	0.020034	0.022431
RS	24	0.646774	1.394209	11139.995305	0.023004	0.025795
RS	25	0.712030	1.394209	11545.986701	0.023842	0.026930
RS	26	0.782989	1.322257	12546.445931	0.025908	0.029240
RS	27	0.860148	1.322257	12849.990852	0.026535	0.029975
RS	28	0.944049	1.303471	13274.391745	0.027411	0.030907
RS	29	1.035282	1.303471	13433.989039	0.027741	0.031160
RS	30	1.134488	1.321784	13330.817086	0.027528	0.030845
RS	31	1.242362	1.321784	13331.481510	0.027529	0.030643
RS	32	1.359663	1.361523	12866.526740	0.026569	0.029504
RS	33	1.487214	1.361523	12709.481826	0.026245	0.028931
RS	34	1.625911	1.409403	12048.769264	0.024881	0.027378
RS	35	1.776727	1.409403	11741.024757	0.024245	0.026501
RS	36	1.940723	1.455781	10992.753822	0.022700	0.024785
RS	37	2.119049	1.455781	10544.142116	0.021774	0.023646
RS	38	2.312959	1.494414	9762.847804	0.020160	0.021889
RS	39	2.523812	1.494414	9188.453540	0.018974	0.020525
RS	40	2.753091	1.522601	8393.974365	0.017333	0.018763
RS	41	3.002405	1.522601	7719.619132	0.015941	0.017223
RS	42	3.273506	1.540613	6922.107141	0.014294	0.015470
RS	43	3.568296	1.540613	6189.081674	0.012780	0.013829
RS	44	3.888845	1.550104	5410.202770	0.011172	0.012125
RS	45	4.237406	1.550104	4674.483415	0.009653	0.010495
RS	46	4.616426	1.552733	3952.671516	0.008162	0.008916
RS	47	5.028565	1.552733	3276.515556	0.006766	0.007421
RS	48	5.476719	1.550944	2655.028643	0.005483	0.006054
RS	49	5.964034	1.550944	2093.862905	0.004324	0.004805
RS	50	6.493933	1.547769	1608.360811	0.003321	0.003725
RS	51	7.070137	1.547769	1195.366314	0.002468	0.002794
RS	52	7.696691	1.544441	860.872355	0.001778	0.002037
RS	53	8.377996	1.544441	596.382598	0.001232	0.001430
RS	54	9.118837	1.538322	398.418749	0.000823	0.000971
RS	55	9.924414	1.538322	253.710604	0.000524	0.000629
RS	56	10.800387	1.538322	154.194738	0.000318	0.000390
RS	57	11.752905	1.538322	89.077781	0.000184	0.000230
RS	58	12.788657	1.519528	49.105492	0.000101	0.000130
RS	59	13.914918	1.519528	25.049170	0.000052	0.000068
RS	60	15.139596	1.519528	11.962364	0.000025	0.000033
RS	61	16.471291	1.519528	5.317598	0.000011	0.000015
RS	62	17.919355	1.519528	2.186701	0.000005	0.000006
RS	63	19.493956	1.519528	1.232505	0.000003	0.000004
PA	4+25*2+4+6 0.134079859 0.025345741 19.493956390 0.113845417 0.838617594 1.314361231 1.937648487 2.479864830 2.662043221 2.548714512 2.310902692 2.029224418 1.754097666 1.535603459 1.394209213 1.322257301 1.303470660 1.321784150 1.361523084 1.409403121 1.455780504 1.494413822 1.522600845 1.540612749 1.550103977 1.552733143 1.550943557 1.547769339 1.544440547 1.538321891 1.519527852
//
IT	4082
RD	7
LK	-5903414.176420
QD	-1874.843162 -> -1838.935244
RI	0.0332856517
TR	0.132841	0.025191
MT	19.787404
MM	C_pi: 1.121197, n_recomb: 485324.835560
RS	0	0.000000	0.113135	35674.810594	0.073507	0.098569
RS	1	0.008764	0.113135	35793.139071	0.073751	0.065676
RS	2	0.018296	0.113135	35658.923017	0.073474	0.040636
RS	3	0.028664	0.113135	35253.179759	0.072638	0.037550
RS	4	0.039940	0.873482	4690.537753	0.009665	0.005871
RS	5	0.052204	0.873482	5028.211807	0.010361	0.007175
RS	6	0.065544	1.309281	3601.402404	0.007421	0.005449
RS	7	0.080052	1.309281	3872.726335	0.007980	0.006220
RS	8	0.095832	1.938510	2815.893321	0.005802	0.004722
RS	9	0.112994	1.938510	3035.191583	0.006254	0.005243
RS	10	0.131661	2.527818	2509.945880	0.005172	0.004516
RS	11	0.151964	2.527818	2707.850064	0.005579	0.004996
RS	12	0.174047	2.743777	2690.512809	0.005544	0.005186
RS	13	0.198064	2.743777	2900.609681	0.005977	0.005790
RS	14	0.224187	2.636791	3250.796363	0.006698	0.006731
RS	15	0.252599	2.636791	3497.458306	0.007206	0.007429
RS	16	0.283500	2.392205	4140.914915	0.008532	0.008958
RS	17	0.317111	2.392205	4440.217795	0.009149	0.009724
RS	18	0.353666	2.092847	5428.964690	0.011186	0.011965
RS	19	0.393426	2.092847	5791.848876	0.011934	0.012905
RS	20	0.436670	1.793209	7185.831037	0.014806	0.016082
RS	21	0.483704	1.793209	7609.238810	0.015679	0.017283
RS	22	0.534860	1.553322	9258.092937	0.019076	0.021110
RS	23	0.590500	1.553322	9707.074694	0.020001	0.022411
RS	24	0.651015	1.398522	11241.942416	0.023164	0.025987
RS	25	0.716835	1.398522	11651.213749	0.024007	0.027109
RS	26	0.788422	1.320381	12715.282245	0.026200	0.029557
RS	27	0.866284	1.320381	13017.574072	0.026822	0.030289
RS	28	0.950970	1.300685	13450.296757	0.027714	0.031234
RS	29	1.043077	1.300685	13603.489307	0.028030	0.031490
RS	30	1.143257	1.321832	13461.267015	0.027737	0.031083
RS	31	1.252217	1.321832	13453.570450	0.027721	0.030889
RS	32	1.370726	1.366694	12928.854079	0.026640	0.029613
RS	33	1.499621	1.366694	12765.631566	0.026303	0.029056
RS	34	1.639813	1.420711	12047.992201	0.024825	0.027371
RS	35	1.792291	1.420711	11739.106291	0.024188	0.026516
RS	36	1.958132	1.473297	10948.391674	0.022559	0.024698
RS	37	2.138508	1.473297	10504.752042	0.021645	0.023588
RS	38	2.334691	1.517563	9698.191534	0.019983	0.021765
RS	39	2.548069	1.517563	9134.390885	0.018821	0.020432
RS	40	2.780147	1.550549	8329.186906	0.017162	0.018635
RS	41	3.032565	1.550549	7669.422963	0.015803	0.017127
RS	42	3.307104	1.572582	6871.110018	0.014158	0.015361
RS	43	3.605704	1.572582	6154.332649	0.012681	0.013752
RS	44	3.930474	1.585433	5380.152350	0.011086	0.012049
RS	45	4.283707	1.585433	4659.627347	0.009601	0.010447
RS	46	4.667897	1.590770	3944.276187	0.008127	0.008878
RS	47	5.085758	1.590770	3279.713260	0.006758	0.007406
RS	48	5.540240	1.591166	2663.176372	0.005487	0.006048
RS	49	6.034554	1.591166	2108.555552	0.004345	0.004814
RS	50	6.572189	1.589870	1624.758440	0.003348	0.003739
RS	51	7.156943	1.589870	1213.485482	0.002500	0.002815
RS	52	7.792945	1.588023	877.795395	0.001809	0.002059
RS	53	8.484686	1.588023	611.762683	0.001261	0.001452
RS	54	9.237053	1.582630	411.135450	0.000847	0.000990
RS	55	10.055356	1.582630	263.678641	0.000543	0.000645
RS	56	10.945377	1.582630	161.471911	0.000333	0.000402
RS	57	11.913399	1.582630	94.037221	0.000194	0.000239
RS	58	12.966259	1.561932	52.319290	0.000108	0.000136
RS	59	14.111393	1.561932	26.918432	0.000055	0.000071
RS	60	15.356886	1.561932	12.972605	0.000027	0.000035
RS	61	16.711535	1.561932	5.822651	0.000012	0.000016
RS	62	18.184906	1.561932	2.419042	0.000005	0.000007
RS	63	19.787404	1.561932	1.385930	0.000003	0.000004
PA	4+25*2+4+6 0.132840581 0.025191218 19.787404223 0.113134790 0.873481683 1.309280906 1.938509601 2.527818415 2.743777384 2.636791313 2.392205419 2.092847168 1.793208616 1.553321662 1.398521841 1.320380929 1.300684592 1.321831736 1.366693672 1.420711467 1.473297196 1.517563087 1.550548746 1.572582003 1.585432902 1.590770496 1.591166068 1.589869655 1.588023367 1.582629979 1.561931616
//
IT	3437
RD	8
LK	-5903348.038398
QD	-1824.331172 -> -1798.703728
RI	0.0328961793
TR	0.131823	0.025081
MT	20.028308
MM	C_pi: 1.129416, n_recomb: 486731.410280
RS	0	0.000000	0.112817	35955.379415	0.073871	0.097951
RS	1	0.008785	0.112817	36066.108007	0.074099	0.065864
RS	2	0.018341	0.112817	35920.422269	0.073799	0.040883
RS	3	0.028738	0.112817	35499.231623	0.072934	0.037875
RS	4	0.040047	0.906183	4540.644454	0.009329	0.005669
RS	5	0.052350	0.906183	4870.809337	0.010007	0.006950
RS	6	0.065733	1.295710	3658.514813	0.007516	0.005530
RS	7	0.080293	1.295710	3934.249774	0.008083	0.006321
RS	8	0.096131	1.923660	2852.982397	0.005862	0.004782
RS	9	0.113361	1.923660	3075.422534	0.006319	0.005317
RS	10	0.132105	2.553760	2498.489944	0.005133	0.004502
RS	11	0.152495	2.553760	2696.137457	0.005539	0.004986
RS	12	0.174676	2.803087	2649.869016	0.005444	0.005125
RS	13	0.198806	2.803087	2857.768888	0.005871	0.005727
RS	14	0.225055	2.706502	3188.954524	0.006552	0.006637
RS	15	0.253611	2.706502	3432.380996	0.007052	0.007325
RS	16	0.284675	2.461359	4056.025223	0.008333	0.008822
RS	17	0.318468	2.461359	4351.474560	0.008940	0.009567
RS	18	0.355230	2.150040	5331.646096	0.010954	0.011797
RS	19	0.395221	2.150040	5691.467115	0.011693	0.012702
RS	20	0.438725	1.829727	7113.657669	0.014615	0.015942
RS	21	0.486051	1.829727	7537.102144	0.015485	0.017106
RS	22	0.537535	1.570633	9258.282909	0.019021	0.021087
RS	23	0.593542	1.570633	9710.742257	0.019951	0.022362
RS	24	0.654468	1.403514	11333.323065	0.023285	0.026124
RS	25	0.720747	1.403514	11746.176070	0.024133	0.027233
RS	26	0.792848	1.319454	12871.979142	0.026446	0.029811
RS	27	0.871283	1.319454	13173.932882	0.027066	0.030538
RS	28	0.956609	1.298492	13619.769457	0.027982	0.031506
RS	29	1.049430	1.298492	13767.867267	0.028286	0.031762
RS	30	1.150406	1.321660	13595.696323	0.027933	0.031285
RS	31	1.260252	1.321660	13580.825582	0.027902	0.031097
RS	32	1.379748	1.370539	13006.965584	0.026723	0.029710
RS	33	1.509742	1.370539	12837.990550	0.026376	0.029165
RS	34	1.651155	1.429456	12072.998861	0.024804	0.027374
RS	35	1.804991	1.429456	11762.097104	0.024165	0.026537
RS	36	1.972341	1.487029	10935.746560	0.022468	0.024638
RS	37	2.154393	1.487029	10494.649810	0.021561	0.023550
RS	38	2.352438	1.535857	9666.106156	0.019859	0.021674
RS	39	2.567881	1.535857	9109.044111	0.018715	0.020365
RS	40	2.802250	1.572817	8293.089718	0.017038	0.018540
RS	41	3.057208	1.572817	7643.143545	0.015703	0.017056
RS	42	3.334563	1.598338	6841.609637	0.014056	0.015278
RS	43	3.636284	1.598338	6136.171493	0.012607	0.013693
RS	44	3.964511	1.614299	5363.190967	0.011019	0.011989
RS	45	4.321571	1.614299	4653.653623	0.009561	0.010410
RS	46	4.709999	1.622328	3941.470419	0.008098	0.008845
RS	47	5.132550	1.622328	3285.606089	0.006750	0.007392
RS	48	5.592221	1.625058	2671.779402	0.005489	0.006041
RS	49	6.092273	1.625058	2122.286180	0.004360	0.004821
RS	50	6.636254	1.625874	1639.231711	0.003368	0.003750
RS	51	7.228023	1.625874	1229.427575	0.002526	0.002832
RS	52	7.871778	1.625755	892.521563	0.001834	0.002077
RS	53	8.572086	1.625755	625.288966	0.001285	0.001471
RS	54	9.333915	1.621336	422.359981	0.000868	0.001007
RS	55	10.162669	1.621336	272.596902	0.000560	0.000659
RS	56	11.064228	1.621336	168.064259	0.000345	0.000413
RS	57	12.044987	1.621336	98.584026	0.000203	0.000247
RS	58	13.111904	1.598948	55.301978	0.000114	0.000141
RS	59	14.272549	1.598948	28.674148	0.000059	0.000075
RS	60	15.535154	1.598948	13.933066	0.000029	0.000037
RS	61	16.908677	1.598948	6.308823	0.000013	0.000017
RS	62	18.402862	1.598948	2.645586	0.000005	0.000007
RS	63	20.028308	1.598948	1.538678	0.000003	0.000004
PA	4+25*2+4+6 0.131823477 0.025081415 20.028308079 0.112817313 0.906182600 1.295709573 1.923659864 2.553760125 2.803086827 2.706502167 2.461358757 2.150039528 1.829726881 1.570632870 1.403514008 1.319454148 1.298491513 1.321660295 1.370538645 1.429455966 1.487028708 1.535857189 1.572816768 1.598338385 1.614298995 1.622327973 1.625057649 1.625873764 1.625754551 1.621336326 1.598948184
//
IT	3960
RD	9
LK	-5903300.334549
QD	-1787.671034 -> -1768.548346
RI	0.0325563431
TR	0.130968	0.025002
MT	20.230468
MM	C_pi: 1.136753, n_recomb: 488327.229435
RS	0	0.000000	0.112722	36169.037859	0.074067	0.097456
RS	1	0.008802	0.112722	36277.656578	0.074290	0.066013
RS	2	0.018379	0.112722	36127.108564	0.073981	0.041064
RS	3	0.028799	0.112722	35698.145282	0.073103	0.038099
RS	4	0.040136	0.937966	4408.540147	0.009028	0.005492
RS	5	0.052471	0.937966	4731.947007	0.009690	0.006742
RS	6	0.065891	1.277790	3731.566805	0.007642	0.005627
RS	7	0.080493	1.277790	4012.640712	0.008217	0.006435
RS	8	0.096380	1.900038	2905.212220	0.005949	0.004857
RS	9	0.113666	1.900038	3131.759079	0.006413	0.005406
RS	10	0.132473	2.565221	2502.000389	0.005124	0.004501
RS	11	0.152936	2.565221	2700.373303	0.005530	0.004992
RS	12	0.175199	2.845901	2626.388892	0.005378	0.005081
RS	13	0.199422	2.845901	2833.180401	0.005802	0.005685
RS	14	0.225778	2.761527	3146.774732	0.006444	0.006563
RS	15	0.254453	2.761527	3388.107219	0.006938	0.007248
RS	16	0.285653	2.520103	3991.390301	0.008174	0.008708
RS	17	0.319598	2.520103	4283.968903	0.008773	0.009437
RS	18	0.356531	2.201448	5251.190622	0.010753	0.011644
RS	19	0.396716	2.201448	5608.495960	0.011485	0.012521
RS	20	0.440437	1.863757	7050.156618	0.014437	0.015802
RS	21	0.488007	1.863757	7473.662477	0.015305	0.016935
RS	22	0.539764	1.587409	9256.307014	0.018955	0.021044
RS	23	0.596077	1.587409	9712.061140	0.019888	0.022295
RS	24	0.657346	1.408997	11413.797230	0.023373	0.026222
RS	25	0.724008	1.408997	11830.346632	0.024226	0.027318
RS	26	0.796538	1.319374	13014.711118	0.026652	0.030016
RS	27	0.875452	1.319374	13317.005841	0.027271	0.030736
RS	28	0.961312	1.296988	13778.491215	0.028216	0.031734
RS	29	1.054730	1.296988	13922.613294	0.028511	0.031987
RS	30	1.156371	1.321629	13727.157405	0.028111	0.031458
RS	31	1.266958	1.321629	13706.249696	0.028068	0.031271
RS	32	1.387279	1.373707	13091.594824	0.026809	0.029796
RS	33	1.518190	1.373707	12917.493765	0.026453	0.029260
RS	34	1.660625	1.436561	12112.984299	0.024805	0.027383
RS	35	1.815597	1.436561	11799.737770	0.024164	0.026560
RS	36	1.984209	1.498136	10943.550028	0.022410	0.024597
RS	37	2.167664	1.498136	10503.495749	0.021509	0.023525
RS	38	2.367265	1.550636	9656.057100	0.019774	0.021608
RS	39	2.584436	1.550636	9103.138558	0.018641	0.020318
RS	40	2.820723	1.590858	8276.946385	0.016950	0.018469
RS	41	3.077808	1.590858	7633.482573	0.015632	0.017004
RS	42	3.357522	1.619383	6827.325804	0.013981	0.015215
RS	43	3.661856	1.619383	6129.713710	0.012552	0.013649
RS	44	3.992978	1.638208	5355.548958	0.010967	0.011941
RS	45	4.353246	1.638208	4653.939712	0.009530	0.010381
RS	46	4.745225	1.648880	3942.577872	0.008074	0.008818
RS	47	5.171706	1.648880	3293.276257	0.006744	0.007381
RS	48	5.635727	1.654045	2680.515038	0.005489	0.006034
RS	49	6.140591	1.654045	2135.093810	0.004372	0.004825
RS	50	6.689894	1.657158	1652.062911	0.003383	0.003757
RS	51	7.287547	1.657158	1243.548421	0.002547	0.002846
RS	52	7.937806	1.658975	905.417034	0.001854	0.002091
RS	53	8.645301	1.658975	637.269400	0.001305	0.001486
RS	54	9.415071	1.655746	432.333351	0.000885	0.001021
RS	55	10.252597	1.655746	280.629738	0.000575	0.000672
RS	56	11.163842	1.655746	174.074756	0.000356	0.000423
RS	57	12.155296	1.655746	102.777201	0.000210	0.000254
RS	58	13.234019	1.631876	58.083650	0.000119	0.000146
RS	59	14.407692	1.631876	30.330438	0.000062	0.000078
RS	60	15.684673	1.631876	14.849623	0.000030	0.000039
RS	61	17.074055	1.631876	6.778227	0.000014	0.000018
RS	62	18.585732	1.631876	2.866951	0.000006	0.000008
RS	63	20.230468	1.631876	1.690872	0.000003	0.000005
PA	4+25*2+4+6 0.130967834 0.025002385 20.230467592 0.112722202 0.937966261 1.277789670 1.900038262 2.565221378 2.845901309 2.761526518 2.520103154 2.201448096 1.863757160 1.587409038 1.408997154 1.319373615 1.296988170 1.321628784 1.373706929 1.436561235 1.498135589 1.550636088 1.590858226 1.619382791 1.638207670 1.648879774 1.654044848 1.657157742 1.658975061 1.655746251 1.631876257
//
IT	4049
RD	10
LK	-5903264.425010
QD	-1759.759196 -> -1744.952532
RI	0.0322496999
TR	0.130231	0.024945
MT	20.403837
MM	C_pi: 1.143384, n_recomb: 490016.945403
RS	0	0.000000	0.112755	36340.435770	0.074162	0.097049
RS	1	0.008817	0.112755	36450.187805	0.074386	0.066134
RS	2	0.018411	0.112755	36298.730677	0.074076	0.041204
RS	3	0.028851	0.112755	35866.631331	0.073195	0.038259
RS	4	0.040211	0.969772	4286.366543	0.008747	0.005329
RS	5	0.052573	0.969772	4603.363865	0.009394	0.006546
RS	6	0.066025	1.258212	3812.619891	0.007781	0.005733
RS	7	0.080664	1.258212	4099.464323	0.008366	0.006553
RS	8	0.096592	1.872275	2965.762824	0.006052	0.004939
RS	9	0.113925	1.872275	3196.925638	0.006524	0.005500
RS	10	0.132787	2.567687	2514.422679	0.005131	0.004509
RS	11	0.153311	2.567687	2714.098851	0.005539	0.005008
RS	12	0.175645	2.876842	2614.269915	0.005335	0.005049
RS	13	0.199948	2.876842	2820.674563	0.005756	0.005657
RS	14	0.226393	2.804886	3118.709944	0.006364	0.006506
RS	15	0.255171	2.804886	3358.777055	0.006854	0.007190
RS	16	0.286485	2.569994	3942.156991	0.008045	0.008611
RS	17	0.320561	2.569994	4232.627598	0.008638	0.009331
RS	18	0.357640	2.247645	5184.298136	0.010580	0.011506
RS	19	0.397989	2.247645	5539.541520	0.011305	0.012362
RS	20	0.441896	1.895377	6994.189190	0.014273	0.015667
RS	21	0.489674	1.895377	7417.775366	0.015138	0.016774
RS	22	0.541664	1.603514	9252.853078	0.018883	0.020988
RS	23	0.598238	1.603514	9711.696414	0.019819	0.022219
RS	24	0.659800	1.414768	11484.665203	0.023437	0.026292
RS	25	0.726789	1.414768	11904.914331	0.024295	0.027374
RS	26	0.799685	1.319974	13144.052612	0.026824	0.030183
RS	27	0.879009	1.319974	13447.180520	0.027442	0.030895
RS	28	0.965325	1.296132	13925.363948	0.028418	0.031925
RS	29	1.059253	1.296132	14066.433318	0.028706	0.032174
RS	30	1.161461	1.321885	13852.450417	0.028269	0.031604
RS	31	1.272681	1.321885	13826.526746	0.028216	0.031418
RS	32	1.393707	1.376563	13177.612893	0.026892	0.029871
RS	33	1.525404	1.376563	12999.062231	0.026528	0.029341
RS	34	1.668712	1.442614	12161.378247	0.024818	0.027396
RS	35	1.824655	1.442614	11845.753028	0.024174	0.026584
RS	36	1.994347	1.507401	10964.615653	0.022376	0.024570
RS	37	2.179001	1.507401	10524.671129	0.021478	0.023511
RS	38	2.379935	1.562836	9661.146819	0.019716	0.021561
RS	39	2.598585	1.562836	9110.580190	0.018592	0.020286
RS	40	2.836512	1.605716	8274.910875	0.016887	0.018417
RS	41	3.095418	1.605716	7635.536815	0.015582	0.016967
RS	42	3.377150	1.636821	6823.939091	0.013926	0.015167
RS	43	3.683722	1.636821	6131.585256	0.012513	0.013616
RS	44	4.017324	1.658273	5354.611226	0.010927	0.011903
RS	45	4.380338	1.658273	4658.655131	0.009507	0.010358
RS	46	4.775359	1.671525	3946.407490	0.008054	0.008795
RS	47	5.205208	1.671525	3302.064623	0.006739	0.007372
RS	48	5.672955	1.679193	2689.145108	0.005488	0.006027
RS	49	6.181943	1.679193	2147.000722	0.004381	0.004828
RS	50	6.735807	1.684753	1663.450458	0.003395	0.003763
RS	51	7.338504	1.684753	1256.104798	0.002563	0.002858
RS	52	7.994339	1.688678	916.756346	0.001871	0.002103
RS	53	8.707997	1.688678	647.935193	0.001322	0.001500
RS	54	9.484578	1.686835	441.235608	0.000900	0.001034
RS	55	10.329627	1.686835	287.901468	0.000588	0.000683
RS	56	11.249182	1.686835	179.582333	0.000366	0.000432
RS	57	12.249813	1.686835	106.662643	0.000218	0.000261
RS	58	13.338666	1.661673	60.688379	0.000124	0.000151
RS	59	14.523521	1.661673	31.898674	0.000065	0.000081
RS	60	15.812842	1.661673	15.727048	0.000032	0.000041
RS	61	17.215839	1.661673	7.232591	0.000015	0.000019
RS	62	18.742536	1.661673	3.083654	0.000006	0.000008
RS	63	20.403837	1.661673	1.842621	0.000004	0.000005
PA	4+25*2+4+6 0.130230842 0.024944623 20.403836982 0.112754802 0.969771836 1.258211720 1.872274527 2.567687335 2.876841627 2.804886057 2.569994455 2.247644713 1.895377415 1.603513601 1.414768450 1.319973802 1.296132233 1.321884646 1.376562879 1.442613946 1.507400925 1.562836203 1.605715780 1.636820975 1.658272893 1.671525264 1.679193262 1.684752911 1.688677818 1.686835232 1.661673056
//
IT	4175
RD	11
LK	-5903236.416516
QD	-1737.586689 -> -1725.769779
RI	0.0319665052
TR	0.129583	0.024902
MT	20.555459
MM	C_pi: 1.149435, n_recomb: 491737.370220
RS	0	0.000000	0.112858	36484.848037	0.074196	0.096705
RS	1	0.008829	0.112858	36597.547941	0.074425	0.066236
RS	2	0.018439	0.112858	36447.447227	0.074120	0.041317
RS	3	0.028896	0.112858	36014.917315	0.073240	0.038382
RS	4	0.040277	1.002195	4169.745048	0.008480	0.005175
RS	5	0.052663	1.002195	4480.456222	0.009111	0.006355
RS	6	0.066142	1.238592	3896.508337	0.007924	0.005840
RS	7	0.080812	1.238592	4189.234424	0.008519	0.006671
RS	8	0.096776	1.843292	3030.109033	0.006162	0.005023
RS	9	0.114151	1.843292	3266.095114	0.006642	0.005596
RS	10	0.133059	2.565005	2531.731759	0.005149	0.004521
RS	11	0.153637	2.565005	2733.017831	0.005558	0.005027
RS	12	0.176032	2.899412	2609.589497	0.005307	0.005026
RS	13	0.200404	2.899412	2816.076552	0.005727	0.005639
RS	14	0.226928	2.839045	3100.872764	0.006306	0.006462
RS	15	0.255794	2.839045	3340.278430	0.006793	0.007148
RS	16	0.287209	2.612391	3904.778192	0.007941	0.008530
RS	17	0.321397	2.612391	4193.736920	0.008528	0.009244
RS	18	0.358605	2.289152	5128.478357	0.010429	0.011382
RS	19	0.399097	2.289152	5482.040898	0.011148	0.012222
RS	20	0.443165	1.924703	6944.811444	0.014123	0.015539
RS	21	0.491124	1.924703	7368.496771	0.014985	0.016625
RS	22	0.543317	1.618855	9248.582431	0.018808	0.020927
RS	23	0.600118	1.618855	9710.307436	0.019747	0.022140
RS	24	0.661935	1.420656	11547.381633	0.023483	0.026340
RS	25	0.729210	1.420656	11971.259754	0.024345	0.027411
RS	26	0.802425	1.321095	13261.124638	0.026968	0.030321
RS	27	0.882105	1.321095	13565.430055	0.027587	0.031025
RS	28	0.968820	1.295841	14060.356625	0.028593	0.032087
RS	29	1.063191	1.295841	14199.124199	0.028875	0.032331
RS	30	1.165895	1.322469	13970.044461	0.028410	0.031729
RS	31	1.277667	1.322469	13939.994380	0.028348	0.031542
RS	32	1.399307	1.379305	13261.968570	0.026970	0.029936
RS	33	1.531689	1.379305	13079.627919	0.026599	0.029410
RS	34	1.675758	1.447978	12213.960870	0.024838	0.027410
RS	35	1.832549	1.447978	11896.079084	0.024192	0.026606
RS	36	2.003183	1.515350	10994.082183	0.022358	0.024552
RS	37	2.188883	1.515350	10553.676176	0.021462	0.023505
RS	38	2.390980	1.573115	9676.561725	0.019678	0.021529
RS	39	2.610921	1.573115	9127.098547	0.018561	0.020265
RS	40	2.850281	1.618142	8282.820650	0.016844	0.018380
RS	41	3.110776	1.618142	7645.798892	0.015549	0.016942
RS	42	3.394271	1.651456	6828.353516	0.013886	0.015131
RS	43	3.702797	1.651456	6139.350459	0.012485	0.013593
RS	44	4.038565	1.675322	5358.434435	0.010897	0.011874
RS	45	4.403979	1.675322	4666.425376	0.009490	0.010340
RS	46	4.801657	1.691078	3952.063327	0.008037	0.008776
RS	47	5.234448	1.691078	3311.463474	0.006734	0.007363
RS	48	5.705452	1.701294	2697.469277	0.005486	0.006020
RS	49	6.218044	1.701294	2158.004318	0.004389	0.004830
RS	50	6.775895	1.709411	1673.540298	0.003403	0.003766
RS	51	7.383001	1.709411	1267.285268	0.002577	0.002867
RS	52	8.043712	1.715596	926.737704	0.001885	0.002113
RS	53	8.762760	1.715596	657.456370	0.001337	0.001512
RS	54	9.545296	1.715311	449.204175	0.000914	0.001044
RS	55	10.396927	1.715311	294.506991	0.000599	0.000693
RS	56	11.323751	1.715311	184.647289	0.000375	0.000441
RS	57	12.332410	1.715311	110.275431	0.000224	0.000267
RS	58	13.430128	1.689033	63.134500	0.000128	0.000156
RS	59	14.624769	1.689033	33.387495	0.000068	0.000084
RS	60	15.924891	1.689033	16.568940	0.000034	0.000042
RS	61	17.339807	1.689033	7.673200	0.000016	0.000020
RS	62	18.879652	1.689033	3.296062	0.000007	0.000009
RS	63	20.555459	1.689033	1.993977	0.000004	0.000005
PA	4+25*2+4+6 0.129582894 0.024901672 20.555458512 0.112857521 1.002194642 1.238591759 1.843292086 2.565004743 2.899411606 2.839045140 2.612390776 2.289151854 1.924703475 1.618854833 1.420656483 1.321094785 1.295841134 1.322469271 1.379305303 1.447978471 1.515349966 1.573115000 1.618141757 1.651456075 1.675321739 1.691077584 1.701294231 1.709411021 1.715596467 1.715310679 1.689032715
//
IT	4021
RD	12
LK	-5903213.930640
QD	-1719.329060 -> -1709.662537
RI	0.0317018905
TR	0.129003	0.024869
MT	20.690329
MM	C_pi: 1.154993, n_recomb: 493445.051570
RS	0	0.000000	0.112992	36612.521873	0.074198	0.096407
RS	1	0.008841	0.112992	36729.013517	0.074434	0.066326
RS	2	0.018463	0.112992	36581.387563	0.074135	0.041412
RS	3	0.028936	0.112992	36149.819729	0.073260	0.038481
RS	4	0.040335	1.035654	4056.086031	0.008220	0.005026
RS	5	0.052742	1.035654	4360.500865	0.008837	0.006170
RS	6	0.066245	1.219834	3979.879105	0.008065	0.005946
RS	7	0.080942	1.219834	4278.392824	0.008670	0.006786
RS	8	0.096939	1.814860	3095.191961	0.006273	0.005106
RS	9	0.114350	1.814860	3336.005833	0.006761	0.005690
RS	10	0.133300	2.559755	2551.242497	0.005170	0.004535
RS	11	0.153925	2.559755	2754.263161	0.005582	0.005048
RS	12	0.176374	2.916168	2609.667627	0.005289	0.005009
RS	13	0.200808	2.916168	2816.531811	0.005708	0.005627
RS	14	0.227401	2.865990	3090.441241	0.006263	0.006428
RS	15	0.256346	2.865990	3329.622358	0.006748	0.007117
RS	16	0.287849	2.648415	3876.632868	0.007856	0.008463
RS	17	0.322138	2.648415	4164.548446	0.008440	0.009173
RS	18	0.359458	2.326487	5081.650577	0.010298	0.011271
RS	19	0.400078	2.326487	5433.846309	0.011012	0.012098
RS	20	0.444288	1.951884	6901.094342	0.013986	0.015418
RS	21	0.492407	1.951884	7324.892751	0.014844	0.016487
RS	22	0.544781	1.633398	9243.834869	0.018733	0.020862
RS	23	0.601784	1.633398	9708.236517	0.019674	0.022060
RS	24	0.663827	1.426539	11603.098902	0.023514	0.026374
RS	25	0.731354	1.426539	12030.485247	0.024381	0.027434
RS	26	0.804852	1.322602	13367.052741	0.027089	0.030436
RS	27	0.884848	1.322602	13672.764733	0.027709	0.031132
RS	28	0.971916	1.296017	14183.922146	0.028745	0.032225
RS	29	1.066681	1.296017	14320.987798	0.029022	0.032463
RS	30	1.169824	1.323370	14079.260171	0.028533	0.031835
RS	31	1.282086	1.323370	14045.843811	0.028465	0.031647
RS	32	1.404272	1.382041	13342.733812	0.027040	0.029992
RS	33	1.537261	1.382041	13157.221202	0.026664	0.029470
RS	34	1.682007	1.452892	12267.828198	0.024862	0.027424
RS	35	1.839549	1.452892	11947.903778	0.024213	0.026628
RS	36	2.011019	1.522342	11028.527895	0.022350	0.024542
RS	37	2.197649	1.522342	10587.330985	0.021456	0.023504
RS	38	2.400778	1.581939	9698.845298	0.019655	0.021508
RS	39	2.621865	1.581939	9149.616658	0.018542	0.020253
RS	40	2.862498	1.628682	8297.648945	0.016816	0.018356
RS	41	3.124404	1.628682	7661.708154	0.015527	0.016927
RS	42	3.409465	1.663883	6838.271549	0.013858	0.015106
RS	43	3.719727	1.663883	6151.193469	0.012466	0.013576
RS	44	4.057419	1.689960	5365.593639	0.010874	0.011850
RS	45	4.424965	1.689960	4676.233777	0.009477	0.010327
RS	46	4.825005	1.708147	3958.847373	0.008023	0.008759
RS	47	5.260412	1.708147	3321.068832	0.006730	0.007356
RS	48	5.734311	1.720930	2705.334925	0.005483	0.006012
RS	49	6.250107	1.720930	2168.098198	0.004394	0.004831
RS	50	6.811503	1.731702	1682.423975	0.003410	0.003768
RS	51	7.422530	1.731702	1277.222568	0.002588	0.002874
RS	52	8.087577	1.740269	935.516116	0.001896	0.002121
RS	53	8.811419	1.740269	665.965579	0.001350	0.001522
RS	54	9.599253	1.741691	456.346450	0.000925	0.001054
RS	55	10.456738	1.741691	300.520681	0.000609	0.000702
RS	56	11.390031	1.741691	189.317048	0.000384	0.000448
RS	57	12.405834	1.741691	113.643266	0.000230	0.000273
RS	58	13.511441	1.714455	65.436745	0.000133	0.000160
RS	59	14.714792	1.714455	34.803754	0.000071	0.000086
RS	60	16.024528	1.714455	17.378097	0.000035	0.000044
RS	61	17.450054	1.714455	8.101014	0.000016	0.000021
RS	62	19.001607	1.714455	3.504424	0.000007	0.000009
RS	63	20.690329	1.714455	2.144942	0.000004	0.000006
PA	4+25*2+4+6 0.129003413 0.024869137 20.690328617 0.112992273 1.035654143 1.219833947 1.814859806 2.559755243 2.916168078 2.865990424 2.648414740 2.326487322 1.951884155 1.633397997 1.426539214 1.322601619 1.296016619 1.323369771 1.382041352 1.452891713 1.522342326 1.581939408 1.628681678 1.663883228 1.689959970 1.708146795 1.720930303 1.731701854 1.740269161 1.741691178 1.714455265
//
IT	4202
RD	13
LK	-5903195.446333
QD	-1703.838585 -> -1695.769186
RI	0.0314523211
TR	0.128476	0.024844
MT	20.812429
MM	C_pi: 1.160144, n_recomb: 495113.703316
RS	0	0.000000	0.113138	36729.568586	0.074184	0.096144
RS	1	0.008851	0.113138	36850.138591	0.074428	0.066405
RS	2	0.018485	0.113138	36705.439547	0.074135	0.041497
RS	3	0.028972	0.113138	36275.456961	0.073267	0.038567
RS	4	0.040387	1.070359	3944.344050	0.007967	0.004881
RS	5	0.052813	1.070359	4242.406732	0.008569	0.005988
RS	6	0.066338	1.202365	4060.788228	0.008202	0.006049
RS	7	0.081060	1.202365	4364.881636	0.008816	0.006895
RS	8	0.097085	1.787963	3159.061953	0.006380	0.005187
RS	9	0.114529	1.787963	3404.582169	0.006876	0.005781
RS	10	0.133517	2.553611	2571.235961	0.005193	0.004548
RS	11	0.154185	2.553611	2776.000570	0.005607	0.005069
RS	12	0.176683	2.929050	2612.624708	0.005277	0.004996
RS	13	0.201171	2.929050	2820.038297	0.005696	0.005619
RS	14	0.227828	2.887282	3085.432442	0.006232	0.006402
RS	15	0.256843	2.887282	3324.708374	0.006715	0.007096
RS	16	0.288427	2.679085	3855.710111	0.007788	0.008406
RS	17	0.322806	2.679085	4142.952344	0.008368	0.009115
RS	18	0.360228	2.360139	5042.215647	0.010184	0.011172
RS	19	0.400962	2.360139	5393.308085	0.010893	0.011989
RS	20	0.445301	1.977100	6862.277830	0.013860	0.015306
RS	21	0.493565	1.977100	7286.204135	0.014716	0.016359
RS	22	0.546100	1.647153	9238.929278	0.018660	0.020797
RS	23	0.603286	1.647153	9705.817478	0.019603	0.021981
RS	24	0.665532	1.432348	11652.881499	0.023536	0.026396
RS	25	0.733289	1.432348	12083.632032	0.024406	0.027447
RS	26	0.807042	1.324400	13463.066009	0.027192	0.030532
RS	27	0.887323	1.324400	13770.333377	0.027812	0.031222
RS	28	0.974709	1.296590	14296.807901	0.028876	0.032342
RS	29	1.069830	1.296590	14432.658059	0.029150	0.032576
RS	30	1.173370	1.324576	14180.025504	0.028640	0.031925
RS	31	1.286074	1.324576	14143.897969	0.028567	0.031737
RS	32	1.408753	1.384843	13418.935916	0.027103	0.030039
RS	33	1.542290	1.384843	13230.818546	0.026723	0.029520
RS	34	1.687647	1.457522	12321.234837	0.024886	0.027438
RS	35	1.845869	1.457522	11999.524213	0.024236	0.026648
RS	36	2.018095	1.528646	11065.719208	0.022350	0.024537
RS	37	2.205564	1.528646	10623.558215	0.021457	0.023506
RS	38	2.409626	1.589667	9725.652149	0.019643	0.021495
RS	39	2.631749	1.589667	9176.050495	0.018533	0.020248
RS	40	2.873532	1.637765	8317.280497	0.016799	0.018341
RS	41	3.136715	1.637765	7681.483535	0.015515	0.016918
RS	42	3.423192	1.674575	6852.084699	0.013839	0.015089
RS	43	3.735024	1.674575	6165.853145	0.012453	0.013566
RS	44	4.074457	1.702683	5375.073589	0.010856	0.011832
RS	45	4.443931	1.702683	4687.370202	0.009467	0.010317
RS	46	4.846108	1.723218	3966.315668	0.008011	0.008744
RS	47	5.283880	1.723218	3330.643131	0.006727	0.007350
RS	48	5.760400	1.738580	2712.663114	0.005479	0.006005
RS	49	6.279095	1.738580	2177.311533	0.004398	0.004831
RS	50	6.843699	1.752078	1690.215624	0.003414	0.003768
RS	51	7.458275	1.752078	1286.050717	0.002597	0.002880
RS	52	8.127246	1.763132	943.230231	0.001905	0.002127
RS	53	8.855427	1.763132	673.579691	0.001360	0.001530
RS	54	9.648059	1.766397	462.756512	0.000935	0.001062
RS	55	10.510844	1.766397	306.007628	0.000618	0.000710
RS	56	11.449994	1.766397	193.633212	0.000391	0.000455
RS	57	12.472267	1.766397	116.790575	0.000236	0.000278
RS	58	13.585019	1.738353	67.608034	0.000137	0.000164
RS	59	14.796259	1.738353	36.153624	0.000073	0.000089
RS	60	16.114704	1.738353	18.157136	0.000037	0.000045
RS	61	17.549843	1.738353	8.516987	0.000017	0.000022
RS	62	19.112004	1.738353	3.709023	0.000007	0.000010
RS	63	20.812429	1.738353	2.295568	0.000005	0.000006
PA	4+25*2+4+6 0.128476356 0.024843665 20.812429212 0.113137530 1.070359129 1.202365469 1.787963405 2.553610811 2.929050015 2.887282219 2.679084620 2.360138515 1.977099517 1.647152751 1.432347671 1.324400277 1.296590113 1.324576304 1.384843456 1.457522339 1.528646123 1.589666739 1.637764978 1.674575105 1.702682504 1.723218449 1.738579843 1.752077809 1.763132500 1.766396983 1.738352789
//
IT	3769
RD	14
LK	-5903179.950638
QD	-1690.365164 -> -1683.514859
RI	0.0312150076
TR	0.127992	0.024823
MT	20.924215
MM	C_pi: 1.164939, n_recomb: 496727.817083
RS	0	0.000000	0.113280	36839.911415	0.074165	0.095907
RS	1	0.008860	0.113280	36964.494173	0.074416	0.066478
RS	2	0.018505	0.113280	36822.752533	0.074131	0.041576
RS	3	0.029005	0.113280	36394.490860	0.073268	0.038647
RS	4	0.040435	1.106440	3834.064750	0.007719	0.004738
RS	5	0.052877	1.106440	4125.704833	0.008306	0.005810
RS	6	0.066422	1.186353	4138.087821	0.008331	0.006146
RS	7	0.081167	1.186353	4447.487617	0.008954	0.006999
RS	8	0.097219	1.763082	3220.501102	0.006483	0.005265
RS	9	0.114693	1.763082	3470.528628	0.006987	0.005867
RS	10	0.133715	2.547662	2590.557420	0.005215	0.004561
RS	11	0.154422	2.547662	2796.997258	0.005631	0.005087
RS	12	0.176964	2.939409	2617.186135	0.005269	0.004985
RS	13	0.201503	2.939409	2825.237318	0.005688	0.005613
RS	14	0.228216	2.904156	3084.367280	0.006209	0.006383
RS	15	0.257296	2.904156	3323.967544	0.006692	0.007081
RS	16	0.288953	2.705240	3840.471806	0.007732	0.008360
RS	17	0.323414	2.705240	4127.331918	0.008309	0.009068
RS	18	0.360929	2.390548	5008.842179	0.010084	0.011083
RS	19	0.401768	2.390548	5359.048561	0.010789	0.011892
RS	20	0.446225	2.000514	6827.689959	0.013745	0.015202
RS	21	0.494621	2.000514	7251.756701	0.014599	0.016242
RS	22	0.547304	1.660141	9234.037189	0.018590	0.020732
RS	23	0.604656	1.660141	9703.235596	0.019534	0.021905
RS	24	0.667089	1.438027	11697.602541	0.023549	0.026410
RS	25	0.735053	1.438027	12131.560891	0.024423	0.027453
RS	26	0.809040	1.326399	13550.362547	0.027279	0.030613
RS	27	0.889581	1.326399	13859.271892	0.027901	0.031297
RS	28	0.977258	1.297475	14399.990134	0.028990	0.032444
RS	29	1.072704	1.297475	14535.010665	0.029262	0.032673
RS	30	1.176606	1.326044	14272.677042	0.028733	0.032003
RS	31	1.289715	1.326044	14234.393281	0.028656	0.031813
RS	32	1.412844	1.387725	13490.191712	0.027158	0.030080
RS	33	1.546883	1.387725	13299.973841	0.026775	0.029563
RS	34	1.692798	1.461958	12373.123918	0.024909	0.027451
RS	35	1.851641	1.461958	12049.894560	0.024259	0.026666
RS	36	2.024557	1.534426	11104.161417	0.022355	0.024536
RS	37	2.212794	1.534426	10660.963513	0.021462	0.023512
RS	38	2.417709	1.596531	9755.358039	0.019639	0.021490
RS	39	2.640780	1.596531	9204.957114	0.018531	0.020249
RS	40	2.883615	1.645679	8340.244467	0.016790	0.018333
RS	41	3.147965	1.645679	7703.888183	0.015509	0.016916
RS	42	3.435736	1.683852	6868.672373	0.013828	0.015078
RS	43	3.749005	1.683852	6182.454144	0.012446	0.013560
RS	44	4.090029	1.713827	5386.169144	0.010843	0.011819
RS	45	4.461268	1.713827	4699.346993	0.009461	0.010310
RS	46	4.865399	1.736631	3974.156361	0.008001	0.008732
RS	47	5.305336	1.736631	3340.028143	0.006724	0.007345
RS	48	5.784252	1.754567	2719.426397	0.005475	0.005997
RS	49	6.305600	1.754567	2185.691439	0.004400	0.004831
RS	50	6.873140	1.770845	1697.019166	0.003416	0.003768
RS	51	7.490965	1.770845	1293.885779	0.002605	0.002884
RS	52	8.163529	1.784479	949.998062	0.001913	0.002132
RS	53	8.895682	1.784479	680.397428	0.001370	0.001538
RS	54	9.692705	1.789709	468.513538	0.000943	0.001070
RS	55	10.560344	1.789709	311.022895	0.000626	0.000717
RS	56	11.504857	1.789709	197.631275	0.000398	0.000461
RS	57	12.533055	1.789709	119.738457	0.000241	0.000283
RS	58	13.652351	1.760979	69.660327	0.000140	0.000167
RS	59	14.870817	1.760979	37.442664	0.000075	0.000091
RS	60	16.197241	1.760979	18.908329	0.000038	0.000047
RS	61	17.641186	1.760979	8.921902	0.000018	0.000022
RS	62	19.213066	1.760979	3.910062	0.000008	0.000010
RS	63	20.924215	1.760979	2.445851	0.000005	0.000006
PA	4+25*2+4+6 0.127991909 0.024823230 20.924214720 0.113279798 1.106440428 1.186353438 1.763082078 2.547661645 2.939409190 2.904155832 2.705239891 2.390547995 2.000513768 1.660140516 1.438026788 1.326399048 1.297475464 1.326043528 1.387724541 1.461957835 1.534426421 1.596531297 1.645679097 1.683852074 1.713827487 1.736630969 1.754566655 1.770845383 1.784479296 1.789708870 1.760978646
//
IT	3991
RD	15
LK	-5903166.751702
QD	-1678.416138 -> -1672.517827
RI	0.0309884392
TR	0.127543	0.024806
MT	21.027501
MM	C_pi: 1.169421, n_recomb: 498278.916520
RS	0	0.000000	0.113412	36945.674421	0.074147	0.095689
RS	1	0.008869	0.113412	37074.026579	0.074404	0.066546
RS	2	0.018524	0.113412	36935.055843	0.074125	0.041650
RS	3	0.029035	0.113412	36508.395983	0.073269	0.038724
RS	4	0.040478	1.143931	3725.314109	0.007476	0.004599
RS	5	0.052937	1.143931	4010.477754	0.008049	0.005636
RS	6	0.066500	1.171782	4211.307798	0.008452	0.006239
RS	7	0.081266	1.171782	4525.717514	0.009083	0.007096
RS	8	0.097342	1.740344	3278.895218	0.006580	0.005337
RS	9	0.114843	1.740344	3533.194144	0.007091	0.005948
RS	10	0.133896	2.542511	2608.551196	0.005235	0.004572
RS	11	0.154640	2.542511	2816.553918	0.005653	0.005104
RS	12	0.177222	2.948141	2622.538928	0.005263	0.004977
RS	13	0.201808	2.948141	2831.262561	0.005682	0.005608
RS	14	0.228574	2.917536	3086.204836	0.006194	0.006369
RS	15	0.257713	2.917536	3326.295575	0.006676	0.007071
RS	16	0.289437	2.727551	3829.784073	0.007686	0.008321
RS	17	0.323975	2.727551	4116.494967	0.008261	0.009029
RS	18	0.361575	2.418088	4980.506345	0.009995	0.011004
RS	19	0.402510	2.418088	5330.008090	0.010697	0.011807
RS	20	0.447075	2.022292	6796.734127	0.013640	0.015105
RS	21	0.495593	2.022292	7220.951005	0.014492	0.016134
RS	22	0.548413	1.672396	9229.263975	0.018522	0.020670
RS	23	0.605918	1.672396	9700.610754	0.019468	0.021833
RS	24	0.668522	1.443536	11738.041929	0.023557	0.026418
RS	25	0.736679	1.443536	12175.047425	0.024434	0.027454
RS	26	0.810880	1.328530	13629.983094	0.027354	0.030682
RS	27	0.891662	1.328530	13940.577128	0.027977	0.031361
RS	28	0.979607	1.298604	14494.406059	0.029089	0.032531
RS	29	1.075353	1.298604	14628.904327	0.029359	0.032757
RS	30	1.179589	1.327725	14357.735021	0.028815	0.032069
RS	31	1.293070	1.327725	14317.762445	0.028734	0.031879
RS	32	1.416615	1.390682	13556.436775	0.027207	0.030114
RS	33	1.551116	1.390682	13364.561781	0.026821	0.029600
RS	34	1.697546	1.466251	12422.895139	0.024932	0.027463
RS	35	1.856962	1.466251	12098.407009	0.024280	0.026682
RS	36	2.030515	1.539797	11142.867422	0.022363	0.024539
RS	37	2.219461	1.539797	10698.621771	0.021471	0.023519
RS	38	2.425163	1.602705	9786.815574	0.019641	0.021490
RS	39	2.649107	1.602705	9235.318023	0.018534	0.020253
RS	40	2.892913	1.652641	8365.475640	0.016789	0.018332
RS	41	3.158340	1.652641	7728.029202	0.015509	0.016918
RS	42	3.447307	1.691966	6887.191866	0.013822	0.015073
RS	43	3.761901	1.691966	6200.344060	0.012444	0.013559
RS	44	4.104395	1.723657	5398.374026	0.010834	0.011809
RS	45	4.477262	1.723657	4711.821090	0.009456	0.010305
RS	46	4.883198	1.748650	3982.152520	0.007992	0.008721
RS	47	5.325135	1.748650	3349.123976	0.006721	0.007340
RS	48	5.806264	1.769145	2725.624142	0.005470	0.005990
RS	49	6.330063	1.769145	2193.293438	0.004402	0.004830
RS	50	6.900315	1.788248	1702.930555	0.003418	0.003766
RS	51	7.521140	1.788248	1300.832327	0.002611	0.002888
RS	52	8.197023	1.804534	955.928184	0.001918	0.002136
RS	53	8.932846	1.804534	686.508096	0.001378	0.001544
RS	54	9.733927	1.811836	473.689451	0.000951	0.001076
RS	55	10.606051	1.811836	315.615863	0.000633	0.000724
RS	56	11.555521	1.811836	201.342750	0.000404	0.000467
RS	57	12.589194	1.811836	122.505484	0.000246	0.000288
RS	58	13.714538	1.782540	71.603495	0.000144	0.000171
RS	59	14.939685	1.782540	38.675689	0.000078	0.000094
RS	60	16.273483	1.782540	19.633782	0.000039	0.000048
RS	61	17.725570	1.782540	9.316567	0.000019	0.000023
RS	62	19.306436	1.782540	4.107807	0.000008	0.000010
RS	63	21.027501	1.782540	2.595874	0.000005	0.000007
PA	4+25*2+4+6 0.127542872 0.024806422 21.027501211 0.113412354 1.143931109 1.171782204 1.740344423 2.542510810 2.948141280 2.917535860 2.727551020 2.418088030 2.022291746 1.672396325 1.443535739 1.328530494 1.298603945 1.327725464 1.390682423 1.466250674 1.539796890 1.602705322 1.652641239 1.691966416 1.723657070 1.748649870 1.769145152 1.788247935 1.804533662 1.811835817 1.782540359
//
IT	4557
RD	16
LK	-5903155.356190
QD	-1667.655641 -> -1662.515587
RI	0.0307735715
TR	0.127122	0.024792
MT	21.124239
MM	C_pi: 1.173637, n_recomb: 499758.441948
RS	0	0.000000	0.113530	37048.467017	0.074133	0.095488
RS	1	0.008876	0.113530	37180.212899	0.074396	0.066610
RS	2	0.018541	0.113530	37043.661652	0.074123	0.041721
RS	3	0.029063	0.113530	36618.287790	0.073272	0.038800
RS	4	0.040519	1.182826	3618.288800	0.007240	0.004462
RS	5	0.052992	1.182826	3896.947568	0.007798	0.005466
RS	6	0.066572	1.158540	4280.365300	0.008565	0.006327
RS	7	0.081358	1.158540	4599.489715	0.009203	0.007188
RS	8	0.097456	1.719722	3333.914953	0.006671	0.005406
RS	9	0.114983	1.719722	3592.232304	0.007188	0.006023
RS	10	0.134066	2.538498	2624.817260	0.005252	0.004581
RS	11	0.154843	2.538498	2834.245169	0.005671	0.005117
RS	12	0.177464	2.955945	2628.053329	0.005259	0.004969
RS	13	0.202093	2.955945	2837.443561	0.005678	0.005604
RS	14	0.228908	2.928184	3090.115323	0.006183	0.006359
RS	15	0.258103	2.928184	3330.812503	0.006665	0.007065
RS	16	0.289889	2.746654	3822.645515	0.007649	0.008290
RS	17	0.324498	2.746654	4109.387783	0.008223	0.008999
RS	18	0.362178	2.443130	4956.277223	0.009917	0.010933
RS	19	0.403203	2.443130	5305.221547	0.010616	0.011731
RS	20	0.447869	2.042612	6768.804865	0.013544	0.015015
RS	21	0.496500	2.042612	7193.175537	0.014393	0.016035
RS	22	0.549448	1.683988	9224.509874	0.018458	0.020609
RS	23	0.607096	1.683988	9697.853460	0.019405	0.021764
RS	24	0.669861	1.448872	11774.652851	0.023561	0.026422
RS	25	0.738197	1.448872	12214.543855	0.024441	0.027452
RS	26	0.812599	1.330760	13702.665987	0.027419	0.030742
RS	27	0.893605	1.330760	14014.954309	0.028043	0.031416
RS	28	0.981802	1.299941	14580.696397	0.029175	0.032608
RS	29	1.077827	1.299941	14714.920290	0.029444	0.032830
RS	30	1.182376	1.329603	14435.547810	0.028885	0.032126
RS	31	1.296205	1.329603	14394.284642	0.028802	0.031935
RS	32	1.420138	1.393734	13617.553072	0.027248	0.030143
RS	33	1.555072	1.393734	13424.416814	0.026862	0.029631
RS	34	1.701983	1.470467	12469.975571	0.024952	0.027473
RS	35	1.861935	1.470467	12144.488155	0.024301	0.026697
RS	36	2.036084	1.544873	11180.973713	0.022373	0.024543
RS	37	2.225692	1.544873	10735.723422	0.021482	0.023528
RS	38	2.432130	1.608355	9819.035921	0.019648	0.021495
RS	39	2.656893	1.608355	9266.252598	0.018541	0.020261
RS	40	2.901606	1.658862	8392.032290	0.016792	0.018335
RS	41	3.168042	1.658862	7753.114139	0.015514	0.016924
RS	42	3.458127	1.699153	6906.927112	0.013821	0.015072
RS	43	3.773961	1.699153	6218.961582	0.012444	0.013560
RS	44	4.117830	1.732425	5411.219043	0.010828	0.011802
RS	45	4.492223	1.732425	4724.465830	0.009453	0.010302
RS	46	4.899848	1.759526	3990.103367	0.007984	0.008712
RS	47	5.343655	1.759526	3357.827137	0.006719	0.007336
RS	48	5.826857	1.782565	2731.227116	0.005465	0.005983
RS	49	6.352950	1.782565	2200.140820	0.004402	0.004828
RS	50	6.925741	1.804523	1708.014722	0.003418	0.003764
RS	51	7.549376	1.804523	1306.965443	0.002615	0.002891
RS	52	8.228367	1.823529	961.097045	0.001923	0.002139
RS	53	8.967628	1.823529	691.977597	0.001385	0.001550
RS	54	9.772509	1.832996	478.340206	0.000957	0.001081
RS	55	10.648835	1.832996	319.825547	0.000640	0.000730
RS	56	11.602947	1.832996	204.792836	0.000410	0.000473
RS	57	12.641750	1.832996	125.106644	0.000250	0.000293
RS	58	13.772761	1.803253	73.445577	0.000147	0.000174
RS	59	15.004166	1.803253	39.856601	0.000080	0.000096
RS	60	16.344876	1.803253	20.335184	0.000041	0.000050
RS	61	17.804592	1.803253	9.701617	0.000019	0.000024
RS	62	19.393880	1.803253	4.302451	0.000009	0.000011
RS	63	21.124239	1.803253	2.745683	0.000005	0.000007
PA	4+25*2+4+6 0.127121705 0.024791778 21.124238754 0.113530246 1.182826312 1.158539846 1.719722380 2.538497886 2.955944783 2.928184372 2.746653548 2.443129627 2.042611556 1.683988214 1.448871684 1.330760388 1.299941466 1.329603265 1.393734143 1.470466626 1.544873373 1.608354888 1.658862033 1.699152516 1.732425139 1.759526234 1.782565048 1.804523478 1.823529369 1.832996128 1.803252814
//
IT	4438
RD	17
LK	-5903145.398835
QD	-1657.844650 -> -1653.319466
RI	0.0305681492
TR	0.126725	0.024779
MT	21.215378
MM	C_pi: 1.177617, n_recomb: 501167.047239
RS	0	0.000000	0.113633	37148.723765	0.074124	0.095298
RS	1	0.008884	0.113633	37283.482045	0.074393	0.066670
RS	2	0.018557	0.113633	37148.984557	0.074125	0.041790
RS	3	0.029089	0.113633	36724.557362	0.073278	0.038876
RS	4	0.040557	1.223111	3513.264677	0.007010	0.004329
RS	5	0.053044	1.223111	3785.419460	0.007553	0.005301
RS	6	0.066640	1.146487	4345.436418	0.008671	0.006409
RS	7	0.081444	1.146487	4668.995955	0.009316	0.007274
RS	8	0.097564	1.701124	3385.441885	0.006755	0.005470
RS	9	0.115115	1.701124	3647.520525	0.007278	0.006093
RS	10	0.134225	2.535853	2639.112892	0.005266	0.004588
RS	11	0.155033	2.535853	2849.812806	0.005686	0.005128
RS	12	0.177690	2.963271	2633.366667	0.005254	0.004961
RS	13	0.202360	2.963271	2843.394203	0.005674	0.005600
RS	14	0.229221	2.936693	3095.516351	0.006177	0.006352
RS	15	0.258468	2.936693	3336.900302	0.006658	0.007063
RS	16	0.290314	2.763030	3818.376175	0.007619	0.008264
RS	17	0.324989	2.763030	4105.294921	0.008191	0.008974
RS	18	0.362744	2.465975	4935.490755	0.009848	0.010869
RS	19	0.403853	2.465975	5284.001169	0.010543	0.011663
RS	20	0.448615	2.061628	6743.474949	0.013456	0.014931
RS	21	0.497353	2.061628	7168.001888	0.014303	0.015943
RS	22	0.550421	1.694951	9219.925624	0.018397	0.020551
RS	23	0.608203	1.694951	9695.131809	0.019345	0.021698
RS	24	0.671119	1.454023	11808.027068	0.023561	0.026422
RS	25	0.739623	1.454023	12250.650441	0.024444	0.027448
RS	26	0.814214	1.333046	13769.341223	0.027475	0.030794
RS	27	0.895431	1.333046	14083.312979	0.028101	0.031464
RS	28	0.983864	1.301436	14659.839023	0.029251	0.032675
RS	29	1.080152	1.301436	14793.984549	0.029519	0.032895
RS	30	1.184995	1.331635	14506.856261	0.028946	0.032176
RS	31	1.299152	1.331635	14464.635127	0.028862	0.031984
RS	32	1.423450	1.396862	13673.892988	0.027284	0.030166
RS	33	1.558791	1.396862	13479.837318	0.026897	0.029657
RS	34	1.706155	1.474620	12514.334961	0.024970	0.027483
RS	35	1.866610	1.474620	12188.084551	0.024319	0.026711
RS	36	2.041321	1.549710	11218.143566	0.022384	0.024549
RS	37	2.231552	1.549710	10771.952441	0.021494	0.023538
RS	38	2.438683	1.613570	9851.544196	0.019657	0.021503
RS	39	2.664215	1.613570	9297.345374	0.018551	0.020272
RS	40	2.909784	1.664461	8419.441225	0.016800	0.018343
RS	41	3.177168	1.664461	7778.756014	0.015521	0.016933
RS	42	3.468305	1.705556	6927.484636	0.013823	0.015074
RS	43	3.785308	1.705556	6238.015369	0.012447	0.013565
RS	44	4.130472	1.740286	5424.483098	0.010824	0.011798
RS	45	4.506299	1.740286	4737.148235	0.009452	0.010301
RS	46	4.915515	1.769421	3997.933392	0.007977	0.008704
RS	47	5.361085	1.769421	3366.127173	0.006717	0.007333
RS	48	5.846238	1.794974	2736.288495	0.005460	0.005976
RS	49	6.374492	1.794974	2206.310897	0.004402	0.004827
RS	50	6.949675	1.819815	1712.363469	0.003417	0.003761
RS	51	7.575956	1.819815	1312.375666	0.002619	0.002892
RS	52	8.257874	1.841594	965.593635	0.001927	0.002141
RS	53	9.000373	1.841594	696.877200	0.001391	0.001555
RS	54	9.808835	1.853312	482.520949	0.000963	0.001086
RS	55	10.689119	1.853312	323.690079	0.000646	0.000736
RS	56	11.647606	1.853312	208.006131	0.000415	0.000478
RS	57	12.691243	1.853312	127.556648	0.000255	0.000297
RS	58	13.827595	1.823212	75.195303	0.000150	0.000177
RS	59	15.064898	1.823212	40.989391	0.000082	0.000098
RS	60	16.412122	1.823212	21.014117	0.000042	0.000051
RS	61	17.879030	1.823212	10.077558	0.000020	0.000025
RS	62	19.476257	1.823212	4.494103	0.000009	0.000011
RS	63	21.215378	1.823212	2.895228	0.000006	0.000007
PA	4+25*2+4+6 0.126724683 0.024778632 21.215377647 0.113633374 1.223110557 1.146486823 1.701124156 2.535853053 2.963271386 2.936693224 2.763030118 2.465974787 2.061627797 1.694950609 1.454022855 1.333046059 1.301435949 1.331634614 1.396861676 1.474620375 1.549710236 1.613569967 1.664460781 1.705556488 1.740286368 1.769421489 1.794974099 1.819814781 1.841593784 1.853312329 1.823212159
//
IT	4087
RD	18
LK	-5903136.614481
QD	-1648.815449 -> -1644.796380
RI	0.0303710656
TR	0.126348	0.024766
MT	21.301811
MM	C_pi: 1.181396, n_recomb: 502507.115695
RS	0	0.000000	0.113723	37246.519664	0.074121	0.095118
RS	1	0.008891	0.113723	37383.941714	0.074395	0.066728
RS	2	0.018572	0.113723	37251.162437	0.074131	0.041858
RS	3	0.029114	0.113723	36827.369192	0.073287	0.038953
RS	4	0.040593	1.264757	3410.519949	0.006787	0.004199
RS	5	0.053093	1.264757	3676.201496	0.007316	0.005140
RS	6	0.066705	1.135512	4406.688201	0.008769	0.006488
RS	7	0.081526	1.135512	4734.418491	0.009422	0.007356
RS	8	0.097665	1.684385	3433.563367	0.006833	0.005530
RS	9	0.115239	1.684385	3699.155753	0.007361	0.006158
RS	10	0.134376	2.534557	2651.472623	0.005276	0.004593
RS	11	0.155214	2.534557	2863.295487	0.005698	0.005135
RS	12	0.177904	2.970410	2638.273556	0.005250	0.004954
RS	13	0.202612	2.970410	2848.896605	0.005669	0.005595
RS	14	0.229517	2.943504	3102.005289	0.006173	0.006349
RS	15	0.258814	2.943504	3344.132338	0.006655	0.007063
RS	16	0.290715	2.777080	3816.458657	0.007595	0.008243
RS	17	0.325453	2.777080	4103.672465	0.008166	0.008955
RS	18	0.363279	2.486905	4917.585845	0.009786	0.010812
RS	19	0.404469	2.486905	5265.765832	0.010479	0.011602
RS	20	0.449320	2.079472	6720.431443	0.013374	0.014852
RS	21	0.498159	2.079472	7145.118606	0.014219	0.015858
RS	22	0.551341	1.705347	9215.506585	0.018339	0.020495
RS	23	0.609250	1.705347	9692.456217	0.019288	0.021636
RS	24	0.672308	1.458990	11838.670363	0.023559	0.026420
RS	25	0.740973	1.458990	12283.884323	0.024445	0.027442
RS	26	0.815742	1.335362	13830.805564	0.027524	0.030839
RS	27	0.897159	1.335362	14146.438127	0.028152	0.031507
RS	28	0.985815	1.303051	14732.716439	0.029318	0.032734
RS	29	1.082353	1.303051	14866.939570	0.029586	0.032952
RS	30	1.187474	1.333791	14572.355813	0.028999	0.032218
RS	31	1.301941	1.333791	14529.456633	0.028914	0.032026
RS	32	1.426585	1.400054	13725.858306	0.027315	0.030186
RS	33	1.562311	1.400054	13531.177746	0.026927	0.029679
RS	34	1.710104	1.478726	12556.058264	0.024987	0.027491
RS	35	1.871037	1.478726	12229.256723	0.024336	0.026722
RS	36	2.046278	1.554354	11254.197521	0.022396	0.024556
RS	37	2.237100	1.554354	10807.139382	0.021506	0.023548
RS	38	2.444887	1.618432	9883.998989	0.019669	0.021513
RS	39	2.671149	1.618432	9328.302144	0.018564	0.020284
RS	40	2.917527	1.669547	8447.342769	0.016810	0.018354
RS	41	3.185810	1.669547	7804.666902	0.015531	0.016945
RS	42	3.477945	1.711305	6948.591635	0.013828	0.015080
RS	43	3.796054	1.711305	6257.310044	0.012452	0.013571
RS	44	4.142445	1.747380	5438.007360	0.010822	0.011796
RS	45	4.519633	1.747380	4749.780540	0.009452	0.010301
RS	46	4.930357	1.778476	4005.610529	0.007971	0.008697
RS	47	5.377597	1.778476	3374.039382	0.006714	0.007330
RS	48	5.864600	1.806515	2740.851774	0.005454	0.005969
RS	49	6.394902	1.806515	2211.871476	0.004402	0.004824
RS	50	6.972353	1.834251	1716.067369	0.003415	0.003757
RS	51	7.601143	1.834251	1317.149616	0.002621	0.002893
RS	52	8.285838	1.858855	969.495857	0.001929	0.002142
RS	53	9.031408	1.858855	701.271158	0.001396	0.001559
RS	54	9.843265	1.872896	486.285198	0.000968	0.001090
RS	55	10.727303	1.872896	327.246394	0.000651	0.000741
RS	56	11.689940	1.872896	211.006473	0.000420	0.000483
RS	57	12.738162	1.872896	129.869802	0.000258	0.000301
RS	58	13.879580	1.842528	76.860569	0.000153	0.000180
RS	59	15.122480	1.842528	42.078010	0.000084	0.000100
RS	60	16.475884	1.842528	21.672374	0.000043	0.000052
RS	61	17.949616	1.842528	10.445117	0.000021	0.000025
RS	62	19.554376	1.842528	4.683017	0.000009	0.000012
RS	63	21.301811	1.842528	3.044612	0.000006	0.000008
PA	4+25*2+4+6 0.126348343 0.024766397 21.301811147 0.113723104 1.264757457 1.135511661 1.684385074 2.534556802 2.970409852 2.943504402 2.777080103 2.486905245 2.079472316 1.705347492 1.458989886 1.335362352 1.303051301 1.333790982 1.400053510 1.478726090 1.554353857 1.618431870 1.669546661 1.711304699 1.747379782 1.778475511 1.806515194 1.834250758 1.858854510 1.872895746 1.842528048
//
IT	4464
RD	19
LK	-5903128.798113
QD	-1640.440740 -> -1636.844042
RI	0.0301832869
TR	0.125990	0.024755
MT	21.384361
MM	C_pi: 1.184992, n_recomb: 503777.169610
RS	0	0.000000	0.113799	37342.204160	0.074124	0.094947
RS	1	0.008897	0.113799	37481.925556	0.074402	0.066784
RS	2	0.018587	0.113799	37350.505021	0.074141	0.041925
RS	3	0.029138	0.113799	36927.000716	0.073300	0.039029
RS	4	0.040628	1.307715	3310.293943	0.006571	0.004073
RS	5	0.053140	1.307715	3569.559707	0.007086	0.004984
RS	6	0.066766	1.125446	4464.502765	0.008862	0.006562
RS	7	0.081604	1.125446	4796.166123	0.009520	0.007433
RS	8	0.097762	1.669308	3478.425288	0.006905	0.005585
RS	9	0.115358	1.669308	3747.296401	0.007438	0.006219
RS	10	0.134519	2.534597	2661.886028	0.005284	0.004596
RS	11	0.155385	2.534597	2874.683202	0.005706	0.005140
RS	12	0.178108	2.977605	2642.563398	0.005246	0.004946
RS	13	0.202853	2.977605	2853.726687	0.005665	0.005590
RS	14	0.229799	2.948960	3109.235468	0.006172	0.006347
RS	15	0.259143	2.948960	3352.140703	0.006654	0.007065
RS	16	0.291098	2.789178	3816.366286	0.007576	0.008227
RS	17	0.325895	2.789178	4103.964874	0.008146	0.008940
RS	18	0.363789	2.506160	4902.035785	0.009731	0.010760
RS	19	0.405055	2.506160	5249.967481	0.010421	0.011547
RS	20	0.449992	2.096282	6699.243343	0.013298	0.014779
RS	21	0.498927	2.096282	7124.087085	0.014141	0.015779
RS	22	0.552217	1.715231	9211.138428	0.018284	0.020441
RS	23	0.610248	1.715231	9689.718759	0.019234	0.021578
RS	24	0.673442	1.463782	11866.784371	0.023556	0.026417
RS	25	0.742259	1.463782	12314.451387	0.024444	0.027435
RS	26	0.817198	1.337690	13887.534342	0.027567	0.030880
RS	27	0.898806	1.337690	14204.790729	0.028197	0.031544
RS	28	0.987674	1.304761	14799.844757	0.029378	0.032787
RS	29	1.084450	1.304761	14934.266680	0.029645	0.033002
RS	30	1.189836	1.336053	14632.407905	0.029045	0.032255
RS	31	1.304599	1.336053	14589.068007	0.028959	0.032063
RS	32	1.429573	1.403302	13773.598876	0.027341	0.030203
RS	33	1.565666	1.403302	13578.549879	0.026953	0.029698
RS	34	1.713868	1.482800	12595.025930	0.025001	0.027498
RS	35	1.875257	1.482800	12267.870642	0.024352	0.026733
RS	36	2.051005	1.558848	11288.810621	0.022408	0.024564
RS	37	2.242390	1.558848	10840.976269	0.021519	0.023559
RS	38	2.450804	1.623008	9916.000721	0.019683	0.021525
RS	39	2.677761	1.623008	9358.765281	0.018577	0.020298
RS	40	2.924911	1.674212	8475.324774	0.016824	0.018367
RS	41	3.194052	1.674212	7830.500168	0.015544	0.016958
RS	42	3.487140	1.716510	6969.900005	0.013835	0.015088
RS	43	3.806305	1.716510	6276.575547	0.012459	0.013579
RS	44	4.153867	1.753828	5451.573240	0.010821	0.011796
RS	45	4.532354	1.753828	4762.214212	0.009453	0.010302
RS	46	4.944517	1.786812	4013.044198	0.007966	0.008691
RS	47	5.393351	1.786812	3381.522697	0.006712	0.007327
RS	48	5.882121	1.817306	2744.920354	0.005449	0.005962
RS	49	6.414379	1.817306	2216.849517	0.004400	0.004822
RS	50	6.993994	1.847945	1719.170499	0.003413	0.003754
RS	51	7.625181	1.847945	1321.335399	0.002623	0.002894
RS	52	8.312527	1.875412	972.856288	0.001931	0.002143
RS	53	9.061029	1.875412	705.202190	0.001400	0.001562
RS	54	9.876130	1.891852	489.664858	0.000972	0.001094
RS	55	10.763754	1.891852	330.517288	0.000656	0.000745
RS	56	11.730354	1.891852	213.808945	0.000424	0.000487
RS	57	12.782957	1.891852	132.055301	0.000262	0.000304
RS	58	13.929215	1.861302	78.446559	0.000156	0.000183
RS	59	15.177461	1.861302	43.125000	0.000086	0.000102
RS	60	16.536769	1.861302	22.311062	0.000044	0.000053
RS	61	18.017022	1.861302	10.804712	0.000021	0.000026
RS	62	19.628980	1.861302	4.869326	0.000010	0.000012
RS	63	21.384361	1.861302	3.193867	0.000006	0.000008
PA	4+25*2+4+6 0.125989524 0.024754561 21.384361109 0.113798941 1.307715084 1.125446028 1.669307828 2.534596685 2.977604819 2.948960439 2.789178131 2.506160465 2.096281901 1.715230797 1.463781698 1.337690312 1.304761237 1.336052602 1.403302040 1.482799872 1.558848335 1.623007834 1.674211818 1.716510254 1.753827621 1.786811776 1.817306337 1.847945417 1.875412141 1.891852194 1.861301561
//
IT	3900
RD	20
LK	-5903121.790566
QD	-1632.632537 -> -1629.392689
RI	0.0300034122
TR	0.125646	0.024743
MT	21.463570
MM	C_pi: 1.188429, n_recomb: 504981.032204
RS	0	0.000000	0.113864	37435.330889	0.074132	0.094783
RS	1	0.008904	0.113864	37577.061597	0.074413	0.066838
RS	2	0.018600	0.113864	37446.721379	0.074155	0.041990
RS	3	0.029160	0.113864	37023.247296	0.073316	0.039105
RS	4	0.040661	1.351940	3212.807609	0.006362	0.003951
RS	5	0.053185	1.351940	3465.740663	0.006863	0.004833
RS	6	0.066824	1.116134	4519.365038	0.008950	0.006633
RS	7	0.081678	1.116134	4854.756675	0.009614	0.007506
RS	8	0.097854	1.655700	3520.276589	0.006971	0.005637
RS	9	0.115471	1.655700	3792.210662	0.007510	0.006275
RS	10	0.134656	2.535945	2670.412611	0.005288	0.004597
RS	11	0.155550	2.535945	2884.040768	0.005711	0.005143
RS	12	0.178303	2.984971	2646.187410	0.005240	0.004939
RS	13	0.203083	2.984971	2857.833506	0.005659	0.005584
RS	14	0.230069	2.953336	3116.984212	0.006172	0.006347
RS	15	0.259458	2.953336	3360.689695	0.006655	0.007069
RS	16	0.291463	2.799587	3817.802664	0.007560	0.008214
RS	17	0.326318	2.799587	4105.860818	0.008131	0.008929
RS	18	0.364277	2.523942	4888.489565	0.009681	0.010713
RS	19	0.405616	2.523942	5236.242802	0.010369	0.011497
RS	20	0.450635	2.112165	6679.682960	0.013228	0.014711
RS	21	0.499662	2.112165	7104.680608	0.014069	0.015705
RS	22	0.553055	1.724650	9206.842813	0.018232	0.020390
RS	23	0.611202	1.724650	9686.953876	0.019183	0.021522
RS	24	0.674527	1.468405	11892.733621	0.023551	0.026412
RS	25	0.743489	1.468405	12342.728030	0.024442	0.027428
RS	26	0.818592	1.340017	13940.124419	0.027605	0.030916
RS	27	0.900382	1.340017	14258.964159	0.028237	0.031579
RS	28	0.989455	1.306543	14861.917728	0.029431	0.032834
RS	29	1.086458	1.306543	14996.635101	0.029697	0.033048
RS	30	1.192098	1.338394	14687.669671	0.029086	0.032287
RS	31	1.307145	1.338394	14644.084284	0.028999	0.032095
RS	32	1.432435	1.406594	13817.533030	0.027362	0.030216
RS	33	1.568880	1.406594	13622.334240	0.026976	0.029714
RS	34	1.717474	1.486846	12631.422232	0.025014	0.027503
RS	35	1.879299	1.486846	12304.087598	0.024365	0.026742
RS	36	2.055533	1.563216	11321.989533	0.022421	0.024572
RS	37	2.247458	1.563216	10873.466070	0.021532	0.023571
RS	38	2.456472	1.627345	9947.414133	0.019699	0.021539
RS	39	2.684096	1.627345	9388.622019	0.018592	0.020313
RS	40	2.931988	1.678523	8503.215311	0.016839	0.018383
RS	41	3.201951	1.678523	7856.123682	0.015557	0.016973
RS	42	3.495951	1.721251	6991.280522	0.013845	0.015099
RS	43	3.816129	1.721251	6295.726002	0.012467	0.013589
RS	44	4.164815	1.759718	5465.105633	0.010822	0.011798
RS	45	4.544547	1.759718	4774.416165	0.009455	0.010304
RS	46	4.958090	1.794521	4020.230963	0.007961	0.008686
RS	47	5.408454	1.794521	3388.602094	0.006710	0.007325
RS	48	5.898918	1.827437	2748.539754	0.005443	0.005955
RS	49	6.433051	1.827437	2221.302361	0.004399	0.004820
RS	50	7.014744	1.860983	1721.738331	0.003410	0.003749
RS	51	7.648229	1.860983	1324.995342	0.002624	0.002894
RS	52	8.338119	1.891348	975.731839	0.001932	0.002143
RS	53	9.089435	1.891348	708.716952	0.001403	0.001565
RS	54	9.907648	1.910248	492.699350	0.000976	0.001097
RS	55	10.798712	1.910248	333.529632	0.000660	0.000749
RS	56	11.769116	1.910248	216.430647	0.000429	0.000491
RS	57	12.825923	1.910248	134.123222	0.000266	0.000308
RS	58	13.976826	1.879592	79.958885	0.000158	0.000186
RS	59	15.230204	1.879592	44.132966	0.000087	0.000104
RS	60	16.595180	1.879592	22.931232	0.000045	0.000055
RS	61	18.081692	1.879592	11.156686	0.000022	0.000027
RS	62	19.700560	1.879592	5.053100	0.000010	0.000012
RS	63	21.463570	1.879592	3.342958	0.000007	0.000008
PA	4+25*2+4+6 0.125646112 0.024742809 21.463570302 0.113863840 1.351939557 1.116133999 1.655699618 2.535945471 2.984970910 2.953336452 2.799586584 2.523941920 2.112165308 1.724649570 1.468405241 1.340017067 1.306543100 1.338393551 1.406594241 1.486845636 1.563216064 1.627344828 1.678522781 1.721250982 1.759718449 1.794520944 1.827436848 1.860983194 1.891348188 1.910248379 1.879592049
//
IT	3865
RD	21
LK	-5903115.469096
QD	-1625.323041 -> -1622.387853
RI	0.0298315779
TR	0.125316	0.024731
MT	21.539857
MM	C_pi: 1.191724, n_recomb: 506121.316880
RS	0	0.000000	0.113919	37526.003631	0.074144	0.094624
RS	1	0.008910	0.113919	37669.472235	0.074428	0.066890
RS	2	0.018614	0.113919	37539.951146	0.074172	0.042054
RS	3	0.029182	0.113919	37116.263843	0.073335	0.039182
RS	4	0.040692	1.397403	3118.161349	0.006161	0.003832
RS	5	0.053228	1.397403	3364.861446	0.006648	0.004687
RS	6	0.066880	1.107473	4571.558656	0.009033	0.006700
RS	7	0.081749	1.107473	4910.493426	0.009702	0.007576
RS	8	0.097943	1.643396	3559.318625	0.007033	0.005686
RS	9	0.115580	1.643396	3834.115214	0.007575	0.006328
RS	10	0.134788	2.538476	2677.198867	0.005290	0.004595
RS	11	0.155707	2.538476	2891.525705	0.005713	0.005142
RS	12	0.178490	2.992623	2649.071145	0.005234	0.004931
RS	13	0.203304	2.992623	2861.138170	0.005653	0.005577
RS	14	0.230328	2.956891	3125.015522	0.006174	0.006348
RS	15	0.259760	2.956891	3369.528732	0.006658	0.007074
RS	16	0.291814	2.808580	3820.426444	0.007548	0.008204
RS	17	0.326725	2.808580	4109.000158	0.008119	0.008921
RS	18	0.364746	2.540428	4876.613550	0.009635	0.010670
RS	19	0.406154	2.540428	5224.244910	0.010322	0.011452
RS	20	0.451253	2.127232	6661.464195	0.013162	0.014646
RS	21	0.500369	2.127232	7086.609043	0.014002	0.015635
RS	22	0.553861	1.733654	9202.539240	0.018182	0.020341
RS	23	0.612120	1.733654	9684.088434	0.019134	0.021469
RS	24	0.675569	1.472873	11916.706537	0.023545	0.026407
RS	25	0.744672	1.472873	12368.911371	0.024439	0.027420
RS	26	0.819932	1.342330	13989.028648	0.027640	0.030949
RS	27	0.901898	1.342330	14309.406527	0.028273	0.031610
RS	28	0.991166	1.308376	14919.469144	0.029478	0.032877
RS	29	1.088388	1.308376	15054.556354	0.029745	0.033090
RS	30	1.194273	1.340794	14738.597212	0.029121	0.032315
RS	31	1.309592	1.340794	14694.929471	0.029034	0.032123
RS	32	1.435186	1.409918	13857.958301	0.027381	0.030226
RS	33	1.571970	1.409918	13662.797572	0.026995	0.029727
RS	34	1.720942	1.490864	12665.365353	0.025024	0.027508
RS	35	1.883186	1.490864	12338.006437	0.024378	0.026750
RS	36	2.059887	1.567475	11353.690865	0.022433	0.024581
RS	37	2.252332	1.567475	10904.565310	0.021545	0.023582
RS	38	2.461923	1.631479	9978.101954	0.019715	0.021555
RS	39	2.690189	1.631479	9417.753960	0.018608	0.020329
RS	40	2.938794	1.682534	8530.835312	0.016855	0.018400
RS	41	3.209548	1.682534	7881.395251	0.015572	0.016990
RS	42	3.504427	1.725598	7012.573847	0.013856	0.015111
RS	43	3.825580	1.725598	6314.648902	0.012477	0.013600
RS	44	4.175346	1.765126	5478.530500	0.010825	0.011800
RS	45	4.556277	1.765126	4786.349644	0.009457	0.010307
RS	46	4.971149	1.801686	4027.146392	0.007957	0.008682
RS	47	5.422985	1.801686	3395.284645	0.006708	0.007323
RS	48	5.915080	1.836984	2751.746721	0.005437	0.005948
RS	49	6.451021	1.836984	2225.278667	0.004397	0.004817
RS	50	7.034713	1.873435	1723.829340	0.003406	0.003745
RS	51	7.670412	1.873435	1328.185297	0.002624	0.002894
RS	52	8.362751	1.906728	978.174748	0.001933	0.002143
RS	53	9.116777	1.906728	711.858012	0.001406	0.001568
RS	54	9.937987	1.928149	495.422047	0.000979	0.001100
RS	55	10.832365	1.928149	336.307222	0.000664	0.000753
RS	56	11.806433	1.928149	218.887461	0.000432	0.000495
RS	57	12.867289	1.928149	136.083444	0.000269	0.000311
RS	58	14.022667	1.897458	81.403386	0.000161	0.000188
RS	59	15.280989	1.897458	45.104894	0.000089	0.000106
RS	60	16.651426	1.897458	23.534275	0.000046	0.000056
RS	61	18.143969	1.897458	11.501623	0.000023	0.000028
RS	62	19.769496	1.897458	5.234558	0.000010	0.000013
RS	63	21.539857	1.897458	3.491986	0.000007	0.000009
PA	4+25*2+4+6 0.125316464 0.024730940 21.539856660 0.113918583 1.397402563 1.107472746 1.643396064 2.538476396 2.992622813 2.956890902 2.808580121 2.540427591 2.127232405 1.733653776 1.472873155 1.342330138 1.308375990 1.340794443 1.409918312 1.490864153 1.567475277 1.631478659 1.682534296 1.725597708 1.765125604 1.801685672 1.836983794 1.873434994 1.906728370 1.928148714 1.897458195
//
IT	3790
RD	22
LK	-5903109.733704
QD	-1618.457016 -> -1615.784514
RI	0.0296676182
TR	0.125000	0.024719
MT	21.613479
MM	C_pi: 1.194885, n_recomb: 507199.912161
RS	0	0.000000	0.113964	37614.065803	0.074160	0.094470
RS	1	0.008916	0.113964	37759.031901	0.074446	0.066941
RS	2	0.018627	0.113964	37630.102186	0.074192	0.042117
RS	3	0.029203	0.113964	37205.993463	0.073356	0.039257
RS	4	0.040723	1.444062	3026.446623	0.005967	0.003718
RS	5	0.053269	1.444062	3267.028931	0.006441	0.004547
RS	6	0.066934	1.099339	4621.484423	0.009112	0.006765
RS	7	0.081818	1.099339	4963.802967	0.009787	0.007643
RS	8	0.098028	1.632237	3595.771230	0.007089	0.005731
RS	9	0.115684	1.632237	3873.245811	0.007637	0.006377
RS	10	0.134914	2.542117	2682.332829	0.005289	0.004592
RS	11	0.155859	2.542117	2897.232608	0.005712	0.005140
RS	12	0.178671	3.000568	2651.228457	0.005227	0.004922
RS	13	0.203516	3.000568	2863.655988	0.005646	0.005570
RS	14	0.230577	2.959756	3133.215412	0.006177	0.006351
RS	15	0.260051	2.959756	3378.536947	0.006661	0.007079
RS	16	0.292153	2.816337	3824.017723	0.007539	0.008197
RS	17	0.327116	2.816337	4113.150886	0.008110	0.008916
RS	18	0.365197	2.555778	4866.098742	0.009594	0.010631
RS	19	0.406673	2.555778	5213.651534	0.010279	0.011411
RS	20	0.451847	2.141563	6644.370329	0.013100	0.014585
RS	21	0.501049	2.141563	7069.652408	0.013939	0.015570
RS	22	0.554637	1.742274	9198.188654	0.018135	0.020294
RS	23	0.613004	1.742274	9681.088984	0.019087	0.021419
RS	24	0.676574	1.477185	11938.902356	0.023539	0.026401
RS	25	0.745811	1.477185	12393.205832	0.024435	0.027412
RS	26	0.821222	1.344619	14034.570154	0.027671	0.030979
RS	27	0.903357	1.344619	14356.436948	0.028305	0.031639
RS	28	0.992814	1.310238	14972.938736	0.029521	0.032916
RS	29	1.090248	1.310238	15108.449293	0.029788	0.033128
RS	30	1.196368	1.343234	14785.564423	0.029151	0.032339
RS	31	1.311950	1.343234	14741.948210	0.029065	0.032149
RS	32	1.437837	1.413258	13895.126305	0.027396	0.030235
RS	33	1.574947	1.413258	13700.162020	0.027011	0.029738
RS	34	1.724282	1.494851	12696.933713	0.025033	0.027512
RS	35	1.886932	1.494851	12369.688448	0.024388	0.026757
RS	36	2.064083	1.571637	11383.848163	0.022444	0.024590
RS	37	2.257029	1.571637	10934.208698	0.021558	0.023593
RS	38	2.467177	1.635436	10007.914206	0.019732	0.021571
RS	39	2.696062	1.635436	9446.030528	0.018624	0.020346
RS	40	2.945354	1.686283	8558.036513	0.016873	0.018419
RS	41	3.216872	1.686283	7906.194399	0.015588	0.017007
RS	42	3.512598	1.729595	7033.663374	0.013868	0.015124
RS	43	3.834690	1.729595	6333.258650	0.012487	0.013611
RS	44	4.185500	1.770105	5491.761276	0.010828	0.011804
RS	45	4.567587	1.770105	4797.962533	0.009460	0.010311
RS	46	4.983741	1.808355	4033.780426	0.007953	0.008678
RS	47	5.436997	1.808355	3401.578281	0.006707	0.007321
RS	48	5.930666	1.845999	2754.558246	0.005431	0.005941
RS	49	6.468349	1.845999	2228.805827	0.004394	0.004814
RS	50	7.053971	1.885352	1725.476881	0.003402	0.003740
RS	51	7.691805	1.885352	1330.939781	0.002624	0.002893
RS	52	8.386508	1.921596	980.220972	0.001933	0.002142
RS	53	9.143150	1.921596	714.654819	0.001409	0.001570
RS	54	9.967252	1.945588	497.857630	0.000982	0.001102
RS	55	10.864829	1.945588	338.866893	0.000668	0.000756
RS	56	11.842433	1.945588	221.190040	0.000436	0.000499
RS	57	12.907198	1.945588	137.942158	0.000272	0.000314
RS	58	14.066896	1.914932	82.783366	0.000163	0.000191
RS	59	15.329990	1.914932	46.042252	0.000091	0.000107
RS	60	16.705699	1.914932	24.120728	0.000048	0.000057
RS	61	18.204064	1.914932	11.839656	0.000023	0.000028
RS	62	19.836021	1.914932	5.413697	0.000011	0.000013
RS	63	21.613479	1.914932	3.640887	0.000007	0.000009
PA	4+25*2+4+6 0.124999513 0.024718864 21.613479217 0.113964429 1.444061898 1.099339194 1.632237139 2.542117399 3.000568314 2.959755931 2.816336972 2.555778075 2.141563050 1.742274399 1.477185404 1.344619039 1.310237967 1.343234167 1.413257633 1.494850877 1.571637063 1.635436478 1.686283219 1.729595012 1.770104968 1.808355378 1.845998991 1.885351705 1.921595818 1.945588139 1.914932297
//
IT	3747
RD	23
LK	-5903104.506232
QD	-1611.996647 -> -1609.552436
RI	0.0295103831
TR	0.124694	0.024706
MT	21.684797
MM	C_pi: 1.197931, n_recomb: 508222.082928
RS	0	0.000000	0.114004	37699.068195	0.074178	0.094321
RS	1	0.008921	0.114004	37845.369845	0.074466	0.066990
RS	2	0.018639	0.114004	37716.890277	0.074213	0.042178
RS	3	0.029223	0.114004	37292.245144	0.073378	0.039331
RS	4	0.040752	1.491876	2937.756752	0.005780	0.003607
RS	5	0.053309	1.491876	3172.352288	0.006242	0.004411
RS	6	0.066986	1.091656	4669.451245	0.009188	0.006828
RS	7	0.081884	1.091656	5015.015523	0.009868	0.007708
RS	8	0.098111	1.622069	3629.924326	0.007142	0.005774
RS	9	0.115785	1.622069	3909.913535	0.007693	0.006422
RS	10	0.135037	2.546779	2685.963679	0.005285	0.004587
RS	11	0.156005	2.546779	2901.322086	0.005709	0.005136
RS	12	0.178845	3.008858	2652.673844	0.005220	0.004914
RS	13	0.203722	3.008858	2865.403483	0.005638	0.005561
RS	14	0.230818	2.962093	3141.484551	0.006181	0.006354
RS	15	0.260332	2.962093	3387.609773	0.006666	0.007085
RS	16	0.292479	2.823030	3828.425759	0.007533	0.008193
RS	17	0.327494	2.823030	4118.155257	0.008103	0.008913
RS	18	0.365633	2.570112	4856.801672	0.009556	0.010594
RS	19	0.407175	2.570112	5204.315824	0.010240	0.011373
RS	20	0.452422	2.155239	6628.287233	0.013042	0.014528
RS	21	0.501706	2.155239	7053.699319	0.013879	0.015509
RS	22	0.555387	1.750552	9193.835999	0.018090	0.020249
RS	23	0.613858	1.750552	9678.011937	0.019043	0.021371
RS	24	0.677544	1.481358	11959.567819	0.023532	0.026395
RS	25	0.746913	1.481358	12415.871195	0.024430	0.027405
RS	26	0.822470	1.346876	14077.267502	0.027699	0.031007
RS	27	0.904768	1.346876	14400.574664	0.028335	0.031665
RS	28	0.994408	1.312120	15022.866236	0.029560	0.032952
RS	29	1.092046	1.312120	15158.842199	0.029827	0.033163
RS	30	1.198394	1.345703	14829.080731	0.029178	0.032361
RS	31	1.314230	1.345703	14785.627731	0.029093	0.032171
RS	32	1.440400	1.416606	13929.444522	0.027408	0.030241
RS	33	1.577827	1.416606	13734.809519	0.027025	0.029747
RS	34	1.727514	1.498807	12726.397925	0.025041	0.027515
RS	35	1.890555	1.498807	12399.383601	0.024398	0.026763
RS	36	2.068142	1.575714	11412.600751	0.022456	0.024599
RS	37	2.261572	1.575714	10962.525665	0.021570	0.023604
RS	38	2.472260	1.639245	10036.885267	0.019749	0.021588
RS	39	2.701744	1.639245	9473.490635	0.018640	0.020363
RS	40	2.951701	1.689812	8584.794417	0.016892	0.018439
RS	41	3.223958	1.689812	7930.514643	0.015604	0.017025
RS	42	3.520504	1.733296	7054.520026	0.013881	0.015138
RS	43	3.843507	1.733296	6351.550438	0.012498	0.013624
RS	44	4.195326	1.774717	5504.796896	0.010831	0.011809
RS	45	4.578533	1.774717	4809.275847	0.009463	0.010315
RS	46	4.995927	1.814595	4040.162087	0.007950	0.008674
RS	47	5.450559	1.814595	3407.527573	0.006705	0.007320
RS	48	5.945752	1.854544	2757.031716	0.005425	0.005935
RS	49	6.485122	1.854544	2231.944433	0.004392	0.004811
RS	50	7.072613	1.896791	1726.743508	0.003398	0.003734
RS	51	7.712517	1.896791	1333.315207	0.002623	0.002892
RS	52	8.409509	1.936007	981.919170	0.001932	0.002141
RS	53	9.168683	1.936007	717.146879	0.001411	0.001572
RS	54	9.995587	1.962618	500.037844	0.000984	0.001104
RS	55	10.896264	1.962618	341.231069	0.000671	0.000760
RS	56	11.877293	1.962618	223.353264	0.000439	0.000502
RS	57	12.945846	1.962618	139.708587	0.000275	0.000317
RS	58	14.109729	1.932063	84.104208	0.000165	0.000193
RS	59	15.377447	1.932063	46.947831	0.000092	0.000109
RS	60	16.758265	1.932063	24.691915	0.000049	0.000058
RS	61	18.262273	1.932063	12.171355	0.000024	0.000029
RS	62	19.900460	1.932063	5.590737	0.000011	0.000013
RS	63	21.684797	1.932063	3.789768	0.000007	0.000009
PA	4+25*2+4+6 0.124693847 0.024706417 21.684797498 0.114004426 1.491875680 1.091656434 1.622069280 2.546779428 3.008858268 2.962093080 2.823030156 2.570112306 2.155238650 1.750552303 1.481358132 1.346875937 1.312119775 1.345702670 1.416605537 1.498806919 1.575713880 1.639245201 1.689811533 1.733296424 1.774716867 1.814594916 1.854544369 1.896790654 1.936007200 1.962617991 1.932063284
//
IT	4237
RD	24
LK	-5903099.720745
QD	-1605.902804 -> -1603.658490
RI	0.0293606840
TR	0.124399	0.024694
MT	21.753818
MM	C_pi: 1.200861, n_recomb: 509188.082602
RS	0	0.000000	0.114038	37781.382671	0.074199	0.094176
RS	1	0.008927	0.114038	37928.829046	0.074489	0.067037
RS	2	0.018651	0.114038	37800.624308	0.074237	0.042238
RS	3	0.029243	0.114038	37375.288842	0.073402	0.039404
RS	4	0.040780	1.540840	2852.007491	0.005601	0.003500
RS	5	0.053348	1.540840	3080.748825	0.006050	0.004280
RS	6	0.067037	1.084355	4715.646116	0.009261	0.006889
RS	7	0.081948	1.084355	5064.329356	0.009946	0.007771
RS	8	0.098191	1.612782	3661.907889	0.007192	0.005814
RS	9	0.115883	1.612782	3944.257114	0.007746	0.006465
RS	10	0.135155	2.552364	2688.185078	0.005279	0.004581
RS	11	0.156147	2.552364	2903.894080	0.005703	0.005130
RS	12	0.179013	3.017506	2653.386009	0.005211	0.004904
RS	13	0.203920	3.017506	2866.357618	0.005629	0.005552
RS	14	0.231051	2.963997	3149.709442	0.006186	0.006358
RS	15	0.260604	2.963997	3396.625936	0.006671	0.007092
RS	16	0.292795	2.828802	3833.438419	0.007529	0.008190
RS	17	0.327859	2.828802	4123.788091	0.008099	0.008912
RS	18	0.366054	2.583542	4848.465815	0.009522	0.010561
RS	19	0.407659	2.583542	5195.968421	0.010204	0.011339
RS	20	0.452977	2.168327	6612.961977	0.012987	0.014473
RS	21	0.502341	2.168327	7038.488595	0.013823	0.015451
RS	22	0.556112	1.758509	9189.363875	0.018047	0.020206
RS	23	0.614682	1.758509	9674.739278	0.019000	0.021325
RS	24	0.678482	1.485390	11978.734327	0.023525	0.026388
RS	25	0.747977	1.485390	12436.939133	0.024425	0.027397
RS	26	0.823675	1.349090	14117.242287	0.027725	0.031033
RS	27	0.906131	1.349090	14441.936497	0.028363	0.031690
RS	28	0.995948	1.314003	15069.455643	0.029595	0.032985
RS	29	1.093783	1.314003	15205.924154	0.029863	0.033196
RS	30	1.200351	1.348178	14869.340322	0.029202	0.032380
RS	31	1.316433	1.348178	14826.140202	0.029117	0.032191
RS	32	1.442877	1.419942	13961.029833	0.027418	0.030246
RS	33	1.580609	1.419942	13766.835239	0.027037	0.029754
RS	34	1.730636	1.502720	12753.757532	0.025047	0.027517
RS	35	1.894056	1.502720	12427.079296	0.024406	0.026768
RS	36	2.072065	1.579701	11439.869537	0.022467	0.024608
RS	37	2.265964	1.579701	10989.435627	0.021582	0.023615
RS	38	2.477172	1.642910	10064.882069	0.019767	0.021605
RS	39	2.707235	1.642910	9500.012336	0.018657	0.020380
RS	40	2.957836	1.693130	8610.976120	0.016911	0.018459
RS	41	3.230807	1.693130	7954.240984	0.015621	0.017044
RS	42	3.528147	1.736723	7075.014244	0.013895	0.015154
RS	43	3.852030	1.736723	6369.421415	0.012509	0.013637
RS	44	4.204826	1.778984	5517.557265	0.010836	0.011814
RS	45	4.589116	1.778984	4820.232794	0.009467	0.010320
RS	46	5.007711	1.820427	4046.254763	0.007946	0.008671
RS	47	5.463674	1.820427	3413.113195	0.006703	0.007318
RS	48	5.960340	1.862646	2759.156196	0.005419	0.005928
RS	49	6.501344	1.862646	2234.696379	0.004389	0.004808
RS	50	7.090643	1.907769	1727.646488	0.003393	0.003729
RS	51	7.732548	1.907769	1335.330161	0.002622	0.002890
RS	52	8.431756	1.949974	983.289635	0.001931	0.002139
RS	53	9.193382	1.949974	719.350900	0.001413	0.001573
RS	54	10.022997	1.979251	501.975586	0.000986	0.001106
RS	55	10.926673	1.979251	343.408973	0.000674	0.000762
RS	56	11.911019	1.979251	225.383190	0.000443	0.000505
RS	57	12.983237	1.979251	141.386362	0.000278	0.000320
RS	58	14.151171	1.948846	85.368405	0.000168	0.000196
RS	59	15.423366	1.948846	47.822537	0.000094	0.000111
RS	60	16.809130	1.948846	25.248015	0.000050	0.000059
RS	61	18.318600	1.948846	12.496644	0.000025	0.000030
RS	62	19.962819	1.948846	5.765561	0.000011	0.000014
RS	63	21.753818	1.948846	3.938466	0.000008	0.000010
PA	4+25*2+4+6 0.124399296 0.024693692 21.753817780 0.114037505 1.540840354 1.084354786 1.612781538 2.552364298 3.017506136 2.963997043 2.828802343 2.583541609 2.168327153 1.758508725 1.485389896 1.349090383 1.314002564 1.348178435 1.419942458 1.502720365 1.579701342 1.642909884 1.693130177 1.736722680 1.778983664 1.820426810 1.862646138 1.907768993 1.949974152 1.979251190 1.948846234
//
IT	3973
RD	25
LK	-5903095.324709
QD	-1600.153314 -> -1598.085057
RI	0.0292175871
TR	0.124113	0.024680
MT	21.821284
MM	C_pi: 1.203704, n_recomb: 510102.044086
RS	0	0.000000	0.114067	37860.611046	0.074222	0.094035
RS	1	0.008932	0.114067	38009.088681	0.074513	0.067084
RS	2	0.018662	0.114067	37881.066589	0.074262	0.042296
RS	3	0.029262	0.114067	37454.974187	0.073426	0.039475
RS	4	0.040808	1.590945	2769.197314	0.005429	0.003397
RS	5	0.053385	1.590945	2992.225969	0.005866	0.004154
RS	6	0.067086	1.077378	4760.348448	0.009332	0.006948
RS	7	0.082010	1.077378	5112.044344	0.010022	0.007832
RS	8	0.098268	1.604264	3691.972821	0.007238	0.005851
RS	9	0.115978	1.604264	3976.546796	0.007796	0.006506
RS	10	0.135270	2.558807	2689.135393	0.005272	0.004574
RS	11	0.156285	2.558807	2905.098383	0.005695	0.005122
RS	12	0.179177	3.026528	2653.421193	0.005202	0.004894
RS	13	0.204114	3.026528	2866.580335	0.005620	0.005542
RS	14	0.231278	2.965555	3157.880797	0.006191	0.006363
RS	15	0.260869	2.965555	3405.577735	0.006676	0.007099
RS	16	0.293102	2.833793	3838.969733	0.007526	0.008189
RS	17	0.328215	2.833793	4129.961129	0.008096	0.008913
RS	18	0.366465	2.596189	4840.976975	0.009490	0.010530
RS	19	0.408131	2.596189	5188.493786	0.010171	0.011307
RS	20	0.453518	2.180896	6598.367134	0.012935	0.014421
RS	21	0.502960	2.180896	7023.999253	0.013770	0.015395
RS	22	0.556818	1.766195	9184.803327	0.018006	0.020165
RS	23	0.615487	1.766195	9671.313589	0.018960	0.021281
RS	24	0.679397	1.489306	11996.620490	0.023518	0.026381
RS	25	0.749014	1.489306	12456.641383	0.024420	0.027389
RS	26	0.824851	1.351280	14154.816994	0.027749	0.031057
RS	27	0.907461	1.351280	14480.852237	0.028388	0.031714
RS	28	0.997450	1.315896	15113.123203	0.029628	0.033016
RS	29	1.095478	1.315896	15250.106267	0.029896	0.033226
RS	30	1.202261	1.350671	14906.737834	0.029223	0.032397
RS	31	1.318583	1.350671	14863.866114	0.029139	0.032210
RS	32	1.445295	1.423287	13990.152732	0.027426	0.030250
RS	33	1.583325	1.423287	13796.497549	0.027047	0.029761
RS	34	1.733684	1.506616	12779.208659	0.025052	0.027518
RS	35	1.897474	1.506616	12452.959975	0.024413	0.026773
RS	36	2.075894	1.583639	11465.718596	0.022477	0.024616
RS	37	2.270251	1.583639	11015.004314	0.021594	0.023626
RS	38	2.481968	1.646482	10091.909865	0.019784	0.021623
RS	39	2.712597	1.646482	9525.611210	0.018674	0.020398
RS	40	2.963826	1.696306	8636.540616	0.016931	0.018480
RS	41	3.237496	1.696306	7977.354497	0.015639	0.017063
RS	42	3.535610	1.739947	7095.129193	0.013909	0.015170
RS	43	3.860353	1.739947	6386.875375	0.012521	0.013650
RS	44	4.214103	1.782988	5530.043327	0.010841	0.011820
RS	45	4.599451	1.782988	4830.853667	0.009470	0.010325
RS	46	5.019219	1.825942	4052.077185	0.007944	0.008669
RS	47	5.476482	1.825942	3418.369956	0.006701	0.007317
RS	48	5.974590	1.870389	2760.985590	0.005413	0.005922
RS	49	6.517189	1.870389	2237.116503	0.004386	0.004804
RS	50	7.108255	1.918380	1728.232204	0.003388	0.003724
RS	51	7.752117	1.918380	1337.029300	0.002621	0.002888
RS	52	8.453490	1.963585	984.374834	0.001930	0.002137
RS	53	9.217512	1.963585	721.301652	0.001414	0.001574
RS	54	10.049778	1.995575	503.698333	0.000987	0.001107
RS	55	10.956385	1.995575	345.420405	0.000677	0.000765
RS	56	11.943973	1.995575	227.293209	0.000446	0.000508
RS	57	13.019774	1.995575	142.983941	0.000280	0.000323
RS	58	14.191670	1.965372	86.580787	0.000170	0.000198
RS	59	15.468242	1.965372	48.669031	0.000095	0.000112
RS	60	16.858841	1.965372	25.790381	0.000051	0.000060
RS	61	18.373653	1.965372	12.816151	0.000025	0.000030
RS	62	20.023772	1.965372	5.938435	0.000012	0.000014
RS	63	21.821284	1.965372	4.087137	0.000008	0.000010
PA	4+25*2+4+6 0.124113145 0.024680245 21.821283959 0.114066651 1.590944527 1.077377570 1.604263715 2.558807424 3.026527782 2.965554548 2.833793192 2.596188589 2.180895715 1.766194621 1.489306027 1.351279520 1.315896045 1.350671453 1.423287240 1.506615547 1.583639387 1.646482190 1.696306281 1.739947433 1.782987572 1.825942382 1.870389281 1.918379677 1.963584859 1.995574817 1.965372474
//
