# Supplementary material for: Introgression and disruption of migration routes have shaped the genetic integrity of wildebeest populations
Source: Nat Commun. 2024 Apr 12;15:2921. doi: 10.1038/s41467-024-47015-y (PMC11014984; doi:10.1038/s41467-024-47015-y)
Supplement: Supplementary file 10 — Source Data [file 41467_2024_47015_MOESM10_ESM.zip › source_data/Fig2a.psmc/CTauKeW__640.psmc]

CC
CC	Brief Description of the file format:
CC	  CC  comments
CC	  MM  useful-messages
CC	  RD  round-of-iterations
CC	  LL  \log[P(sequence)]
CC	  QD  Q-before-opt Q-after-opt
CC	  TR  \theta_0 \rho_0
CC	  RS  k t_k \lambda_k \pi_k \sum_{l\not=k}A_{kl} A_{kk}
CC	  DC  begin end best-k t_k+\Delta_k max-prob
CC
MM	Version: 0.6.5-r67
MM	pattern:4+25*2+4+6, n:63, n_free_lambdas:28
MM	n_iterations:25, skip:1, max_t:15, theta/rho:5
MM	is_decoding:0
MM	n_seqs:28, sum_L:17336125, sum_n:2741413
RD	0
LK	0.000000
QD	0.000000 -> 0.000000
RI	inf
TR	0.172133	0.034427
MT	15.000000
MM	C_pi: 1.000000, n_recomb: 586725.059455
RS	0	0.000000	1.000000	4762.014536	0.008116	0.000000
RS	1	0.008290	1.000000	5113.202845	0.008715	0.000000
RS	2	0.017266	1.000000	5486.430626	0.009351	0.000000
RS	3	0.026987	1.000000	5882.419723	0.010026	0.000000
RS	4	0.037514	1.000000	6301.790429	0.010741	0.000000
RS	5	0.048914	1.000000	6745.032466	0.011496	0.000000
RS	6	0.061258	1.000000	7212.471725	0.012293	0.000000
RS	7	0.074626	1.000000	7704.232475	0.013131	0.000000
RS	8	0.089102	1.000000	8220.194825	0.014010	0.000000
RS	9	0.104778	1.000000	8759.947301	0.014930	0.000000
RS	10	0.121753	1.000000	9322.734555	0.015889	0.000000
RS	11	0.140135	1.000000	9907.400377	0.016886	0.000000
RS	12	0.160042	1.000000	10512.326450	0.017917	0.000000
RS	13	0.181598	1.000000	11135.367564	0.018979	0.000000
RS	14	0.204942	1.000000	11773.784415	0.020067	0.000000
RS	15	0.230221	1.000000	12424.175546	0.021175	0.000000
RS	16	0.257595	1.000000	13082.410560	0.022297	0.000000
RS	17	0.287238	1.000000	13743.567378	0.023424	0.000000
RS	18	0.319339	1.000000	14401.877034	0.024546	0.000000
RS	19	0.354100	1.000000	15050.680282	0.025652	0.000000
RS	20	0.391744	1.000000	15682.401167	0.026729	0.000000
RS	21	0.432507	1.000000	16288.543521	0.027762	0.000000
RS	22	0.476650	1.000000	16859.717117	0.028735	0.000000
RS	23	0.524453	1.000000	17385.700877	0.029632	0.000000
RS	24	0.576218	1.000000	17855.550850	0.030433	0.000000
RS	25	0.632274	1.000000	18257.760643	0.031118	0.000000
RS	26	0.692977	1.000000	18580.481362	0.031668	0.000000
RS	27	0.758711	1.000000	18811.806729	0.032062	0.000000
RS	28	0.829896	1.000000	18940.126646	0.032281	0.000000
RS	29	0.906981	1.000000	18954.549004	0.032306	0.000000
RS	30	0.990456	1.000000	18845.384707	0.032120	0.000000
RS	31	1.080851	1.000000	18604.684723	0.031709	0.000000
RS	32	1.178739	1.000000	18226.810616	0.031065	0.000000
RS	33	1.284742	1.000000	17709.011635	0.030183	0.000000
RS	34	1.399532	1.000000	17051.972679	0.029063	0.000000
RS	35	1.523838	1.000000	16260.289210	0.027714	0.000000
RS	36	1.658449	1.000000	15342.818501	0.026150	0.000000
RS	37	1.804218	1.000000	14312.853161	0.024394	0.000000
RS	38	1.962071	1.000000	13188.064185	0.022477	0.000000
RS	39	2.133009	1.000000	11990.168589	0.020436	0.000000
RS	40	2.318118	1.000000	10744.292218	0.018312	0.000000
RS	41	2.518571	1.000000	9478.022210	0.016154	0.000000
RS	42	2.735641	1.000000	8220.175076	0.014010	0.000000
RS	43	2.970706	1.000000	6999.343214	0.011930	0.000000
RS	44	3.225257	1.000000	5842.320684	0.009958	0.000000
RS	45	3.500909	1.000000	4772.542308	0.008134	0.000000
RS	46	3.799411	1.000000	3808.691662	0.006491	0.000000
RS	47	4.122659	1.000000	2963.636190	0.005051	0.000000
RS	48	4.472702	1.000000	2243.826403	0.003824	0.000000
RS	49	4.851763	1.000000	1649.249323	0.002811	0.000000
RS	50	5.262247	1.000000	1173.957869	0.002001	0.000000
RS	51	5.706758	1.000000	807.117385	0.001376	0.000000
RS	52	6.188118	1.000000	534.432679	0.000911	0.000000
RS	53	6.709380	1.000000	339.760655	0.000579	0.000000
RS	54	7.273854	1.000000	206.689207	0.000352	0.000000
RS	55	7.885120	1.000000	119.880402	0.000204	0.000000
RS	56	8.547059	1.000000	66.032202	0.000113	0.000000
RS	57	9.263869	1.000000	34.394742	0.000059	0.000000
RS	58	10.040101	1.000000	16.863866	0.000029	0.000000
RS	59	10.880679	1.000000	7.744397	0.000013	0.000000
RS	60	11.790939	1.000000	3.313167	0.000006	0.000000
RS	61	12.776655	1.000000	1.312783	0.000002	0.000000
RS	62	13.844085	1.000000	0.478739	0.000001	0.000000
RS	63	15.000000	1.000000	0.225038	0.000000	0.000000
PA	4+25*2+4+6 0.172133203 0.034426641 15.000000000 1.000000000 1.000000000 1.000000000 1.000000000 1.000000000 1.000000000 1.000000000 1.000000000 1.000000000 1.000000000 1.000000000 1.000000000 1.000000000 1.000000000 1.000000000 1.000000000 1.000000000 1.000000000 1.000000000 1.000000000 1.000000000 1.000000000 1.000000000 1.000000000 1.000000000 1.000000000 1.000000000 1.000000000
//
IT	4533
RD	1
LK	-6750549.678644
QD	-4884.571419 -> -2755.605406
RI	0.0056883265
TR	0.169846	0.033533
MT	15.642815
MM	C_pi: 1.015202, n_recomb: 580292.017537
RS	0	0.000000	0.372671	12660.011889	0.021817	0.016978
RS	1	0.008361	0.372671	13403.620607	0.023098	0.021371
RS	2	0.017422	0.372671	14163.380461	0.024407	0.020264
RS	3	0.027240	0.372671	14934.752057	0.025737	0.019621
RS	4	0.037879	0.621420	9481.062151	0.016338	0.017346
RS	5	0.049407	0.621420	10079.197537	0.017369	0.014961
RS	6	0.061900	0.883998	7544.579726	0.013001	0.012922
RS	7	0.075437	0.883998	8047.928737	0.013869	0.011433
RS	8	0.090105	1.102720	6885.271109	0.011865	0.010589
RS	9	0.106001	1.102720	7351.812793	0.012669	0.010279
RS	10	0.123225	1.229624	7037.267390	0.012127	0.010336
RS	11	0.141890	1.229624	7508.488582	0.012939	0.010656
RS	12	0.162115	1.274322	7722.660663	0.013308	0.011195
RS	13	0.184031	1.274322	8222.927954	0.014170	0.011951
RS	14	0.207780	1.264357	8810.988395	0.015184	0.012935
RS	15	0.233515	1.264357	9351.592029	0.016115	0.014151
RS	16	0.261401	1.227047	10205.729949	0.017587	0.015574
RS	17	0.291619	1.227047	10784.649821	0.018585	0.017178
RS	18	0.324363	1.181553	11803.832787	0.020341	0.018934
RS	19	0.359846	1.181553	12404.532773	0.021376	0.020808
RS	20	0.398295	1.138977	13479.631039	0.023229	0.022747
RS	21	0.439959	1.138977	14070.818499	0.024248	0.024687
RS	22	0.485107	1.105202	15079.742562	0.025986	0.026560
RS	23	0.534029	1.105202	15617.585983	0.026913	0.028297
RS	24	0.587043	1.082191	16447.134830	0.028343	0.029834
RS	25	0.644489	1.082191	16880.559490	0.029090	0.031124
RS	26	0.706738	1.069195	17450.052415	0.030071	0.032135
RS	27	0.774192	1.069195	17727.349642	0.030549	0.032852
RS	28	0.847286	1.063969	17996.904683	0.031014	0.033271
RS	29	0.926492	1.063969	18071.681476	0.031142	0.033399
RS	30	1.012320	1.063841	18033.684112	0.031077	0.033246
RS	31	1.105325	1.063841	17869.806864	0.030795	0.032827
RS	32	1.206106	1.066386	17535.702789	0.030219	0.032159
RS	33	1.315314	1.066386	17112.158851	0.029489	0.031256
RS	34	1.433653	1.069782	16503.808624	0.028441	0.030135
RS	35	1.561886	1.069782	15820.321481	0.027263	0.028810
RS	36	1.700842	1.072884	14970.119947	0.025798	0.027299
RS	37	1.851416	1.072884	14052.964233	0.024217	0.025619
RS	38	2.014581	1.075142	13009.509644	0.022419	0.023792
RS	39	2.191388	1.075142	11915.319862	0.020533	0.021843
RS	40	2.382978	1.076387	10749.586489	0.018524	0.019804
RS	41	2.590588	1.076387	9563.599239	0.016481	0.017711
RS	42	2.815557	1.076675	8367.404208	0.014419	0.015604
RS	43	3.059337	1.076675	7193.442645	0.012396	0.013524
RS	44	3.323499	1.076302	6067.574318	0.010456	0.011512
RS	45	3.609749	1.076302	5009.791462	0.008633	0.009609
RS	46	3.919934	1.075722	4045.386423	0.006971	0.007849
RS	47	4.256054	1.075722	3185.213770	0.005489	0.006264
RS	48	4.620277	1.075291	2442.736850	0.004209	0.004874
RS	49	5.014955	1.075291	1819.088054	0.003135	0.003691
RS	50	5.442634	1.075108	1313.067150	0.002263	0.002714
RS	51	5.906072	1.075108	915.990577	0.001578	0.001933
RS	52	6.408259	1.075034	615.956243	0.001061	0.001331
RS	53	6.952436	1.075034	397.989807	0.000686	0.000883
RS	54	7.542113	1.074211	246.431902	0.000425	0.000563
RS	55	8.181096	1.074211	145.470003	0.000251	0.000344
RS	56	8.873505	1.074211	81.628706	0.000141	0.000200
RS	57	9.623809	1.074211	43.358553	0.000075	0.000110
RS	58	10.436849	1.069827	21.758596	0.000037	0.000057
RS	59	11.317870	1.069827	10.175943	0.000018	0.000028
RS	60	12.272556	1.069827	4.437181	0.000008	0.000013
RS	61	13.307066	1.069827	1.793513	0.000003	0.000005
RS	62	14.428075	1.069827	0.667783	0.000001	0.000002
RS	63	15.642815	1.069827	0.323684	0.000001	0.000001
PA	4+25*2+4+6 0.169846037 0.033532975 15.642814636 0.372670650 0.621419907 0.883998334 1.102720261 1.229623854 1.274322450 1.264356613 1.227046967 1.181552887 1.138977051 1.105201781 1.082191467 1.069194794 1.063968658 1.063840866 1.066386104 1.069782257 1.072883725 1.075142384 1.076387286 1.076675415 1.076301575 1.075721741 1.075290680 1.075107634 1.075034142 1.074211001 1.069827020
//
IT	4331
RD	2
LK	-6747432.859404
QD	-2366.070844 -> -1880.151148
RI	0.0155613270
TR	0.167803	0.033045
MT	16.078544
MM	C_pi: 1.007675, n_recomb: 567819.348740
RS	0	0.000000	0.260587	17735.230950	0.031234	0.016930
RS	1	0.008408	0.260587	18593.583103	0.032746	0.022212
RS	2	0.017524	0.260587	19438.706539	0.034234	0.023622
RS	3	0.027405	0.260587	20260.351457	0.035681	0.025955
RS	4	0.038118	0.518563	10693.736385	0.018833	0.015999
RS	5	0.049731	0.518563	11327.792176	0.019950	0.015969
RS	6	0.062321	0.867404	7197.586214	0.012676	0.011031
RS	7	0.075970	0.867404	7677.702027	0.013521	0.010908
RS	8	0.090766	1.205049	5902.343657	0.010395	0.008889
RS	9	0.106806	1.205049	6312.239263	0.011117	0.009308
RS	10	0.124195	1.413728	5754.200162	0.010134	0.008906
RS	11	0.143046	1.413728	6153.953583	0.010838	0.009594
RS	12	0.163482	1.482059	6273.137708	0.011048	0.010021
RS	13	0.185636	1.482059	6698.048053	0.011796	0.010902
RS	14	0.209653	1.450742	7295.415543	0.012848	0.012020
RS	15	0.235690	1.450742	7765.786914	0.013677	0.013214
RS	16	0.263915	1.371186	8727.372205	0.015370	0.014990
RS	17	0.294515	1.371186	9248.603238	0.016288	0.016482
RS	18	0.327687	1.281109	10460.448026	0.018422	0.018766
RS	19	0.363648	1.281109	11019.938932	0.019407	0.020485
RS	20	0.402633	1.201190	12338.524917	0.021730	0.023054
RS	21	0.444895	1.201190	12903.887234	0.022725	0.024819
RS	22	0.490712	1.141215	14146.254067	0.024913	0.027289
RS	23	0.540381	1.141215	14668.358582	0.025833	0.028831
RS	24	0.594226	1.103233	15660.950271	0.027581	0.030792
RS	25	0.652598	1.103233	16083.339242	0.028325	0.031871
RS	26	0.715879	1.084572	16716.184004	0.029439	0.033061
RS	27	0.784481	1.084572	16986.086985	0.029915	0.033568
RS	28	0.858850	1.080309	17231.944533	0.030348	0.033952
RS	29	0.939473	1.080309	17307.472408	0.030481	0.033892
RS	30	1.026875	1.085159	17198.232876	0.030288	0.033576
RS	31	1.121627	1.085159	17051.022579	0.030029	0.033012
RS	32	1.224345	1.094475	16642.925668	0.029310	0.032148
RS	33	1.335699	1.094475	16259.027319	0.028634	0.031153
RS	34	1.456417	1.104812	15606.881943	0.027486	0.029870
RS	35	1.587285	1.104812	14988.868987	0.026397	0.028506
RS	36	1.729158	1.114030	14139.544202	0.024901	0.026899
RS	37	1.882959	1.114030	13310.453137	0.023441	0.025224
RS	38	2.049692	1.121139	12309.845878	0.021679	0.023368
RS	39	2.230444	1.121139	11317.134789	0.019931	0.021457
RS	40	2.426395	1.125861	10222.253321	0.018003	0.019443
RS	41	2.638822	1.125861	9138.028650	0.016093	0.017405
RS	42	2.869110	1.128354	8021.610059	0.014127	0.015352
RS	43	3.118762	1.128354	6936.178800	0.012215	0.013330
RS	44	3.389405	1.129258	5880.616540	0.010356	0.011376
RS	45	3.682804	1.129258	4888.539120	0.008609	0.009519
RS	46	4.000874	1.129515	3973.407860	0.006998	0.007804
RS	47	4.345688	1.129515	3153.280651	0.005553	0.006249
RS	48	4.719494	1.129840	2437.133098	0.004292	0.004884
RS	49	5.124732	1.129840	1831.522605	0.003226	0.003715
RS	50	5.564043	1.130412	1334.148189	0.002350	0.002746
RS	51	6.040293	1.130412	940.553943	0.001656	0.001968
RS	52	6.556587	1.130926	639.322153	0.001126	0.001363
RS	53	7.116292	1.130926	418.121673	0.000736	0.000911
RS	54	7.723060	1.129701	262.306782	0.000462	0.000586
RS	55	8.380846	1.129701	156.935532	0.000276	0.000360
RS	56	9.093941	1.129701	89.324929	0.000157	0.000211
RS	57	9.866995	1.129701	48.167195	0.000085	0.000118
RS	58	10.705050	1.121302	24.614936	0.000043	0.000062
RS	59	11.613571	1.121302	11.675711	0.000021	0.000030
RS	60	12.598483	1.121302	5.167490	0.000009	0.000014
RS	61	13.666209	1.121302	2.121661	0.000004	0.000006
RS	62	14.823714	1.121302	0.803069	0.000001	0.000002
RS	63	16.078544	1.121302	0.399019	0.000001	0.000001
PA	4+25*2+4+6 0.167802708 0.033045223 16.078543978 0.260586836 0.518562661 0.867403807 1.205048649 1.413728064 1.482059021 1.450741947 1.371185573 1.281109391 1.201189910 1.141214940 1.103233070 1.084572277 1.080309058 1.085158753 1.094475230 1.104811643 1.114029888 1.121138750 1.125860558 1.128354143 1.129257727 1.129515214 1.129839909 1.130412453 1.130925586 1.129701094 1.121301572
//
IT	4204
RD	3
LK	-6746671.978399
QD	-1848.641291 -> -1672.541015
RI	0.0240045420
TR	0.166009	0.032717
MT	16.416131
MM	C_pi: 1.007245, n_recomb: 562040.872304
RS	0	0.000000	0.227545	20143.699769	0.035840	0.016786
RS	1	0.008444	0.227545	21019.124480	0.037398	0.022410
RS	2	0.017601	0.227545	21861.390377	0.038896	0.024899
RS	3	0.027531	0.227545	22657.371941	0.040313	0.028662
RS	4	0.038299	0.478062	11284.110587	0.020077	0.015687
RS	5	0.049977	0.478062	11931.745105	0.021229	0.016596
RS	6	0.062641	0.873699	6933.485971	0.012336	0.010281
RS	7	0.076374	0.873699	7398.509678	0.013164	0.010650
RS	8	0.091267	1.292824	5343.981720	0.009508	0.008104
RS	9	0.107417	1.292824	5721.835269	0.010180	0.008764
RS	10	0.124931	1.560642	5075.990614	0.009031	0.008172
RS	11	0.143924	1.560642	5436.983380	0.009674	0.008963
RS	12	0.164520	1.643413	5526.557612	0.009833	0.009358
RS	13	0.186856	1.643413	5911.168310	0.010517	0.010235
RS	14	0.211077	1.589748	6526.614788	0.011612	0.011454
RS	15	0.237344	1.589748	6959.992619	0.012383	0.012573
RS	16	0.265829	1.471595	8000.497462	0.014235	0.014594
RS	17	0.296719	1.471595	8492.777469	0.015111	0.015970
RS	18	0.330218	1.343097	9848.493241	0.017523	0.018634
RS	19	0.366544	1.343097	10389.674734	0.018486	0.020222
RS	20	0.405939	1.232597	11898.532519	0.021170	0.023264
RS	21	0.448659	1.232597	12454.556045	0.022160	0.024907
RS	22	0.494987	1.152445	13882.091852	0.024699	0.027829
RS	23	0.545227	1.152445	14398.006045	0.025617	0.029265
RS	24	0.599709	1.104023	15512.203740	0.027600	0.031527
RS	25	0.658791	1.104023	15925.654165	0.028335	0.032511
RS	26	0.722862	1.082632	16586.071113	0.029510	0.033785
RS	27	0.792344	1.082632	16843.022921	0.029968	0.034208
RS	28	0.867692	1.081003	17034.033610	0.030307	0.034488
RS	29	0.949402	1.081003	17097.103209	0.030420	0.034362
RS	30	1.038012	1.091704	16888.844369	0.030049	0.033837
RS	31	1.134104	1.091704	16737.346131	0.029780	0.033233
RS	32	1.238310	1.108266	16227.896232	0.028873	0.032142
RS	33	1.351314	1.108266	15854.956999	0.028210	0.031136
RS	34	1.473861	1.125872	15128.578304	0.026917	0.029667
RS	35	1.606755	1.125872	14540.439861	0.025871	0.028320
RS	36	1.750871	1.141534	13656.395743	0.024298	0.026593
RS	37	1.907156	1.141534	12875.146815	0.022908	0.024957
RS	38	2.076637	1.153882	11877.613854	0.021133	0.023046
RS	39	2.260429	1.153882	10945.327313	0.019474	0.021189
RS	40	2.459739	1.162549	9881.089831	0.017581	0.019170
RS	41	2.675880	1.162549	8861.277150	0.015766	0.017192
RS	42	2.910271	1.167783	7788.940476	0.013858	0.015165
RS	43	3.164453	1.167783	6762.346933	0.012032	0.013197
RS	44	3.440098	1.170547	5749.960598	0.010231	0.011278
RS	45	3.739019	1.170547	4803.616416	0.008547	0.009465
RS	46	4.063179	1.172250	3920.765516	0.006976	0.007778
RS	47	4.414712	1.172250	3130.006290	0.005569	0.006251
RS	48	4.795927	1.173915	2432.105618	0.004327	0.004902
RS	49	5.209331	1.173915	1840.733106	0.003275	0.003745
RS	50	5.657642	1.175755	1349.819250	0.002402	0.002781
RS	51	6.143809	1.175755	959.658362	0.001707	0.002004
RS	52	6.671026	1.177244	657.761336	0.001170	0.001396
RS	53	7.242761	1.177244	434.469380	0.000773	0.000940
RS	54	7.862772	1.175905	275.463826	0.000490	0.000609
RS	55	8.535136	1.175905	166.660646	0.000297	0.000377
RS	56	9.264273	1.175905	95.993950	0.000171	0.000223
RS	57	10.054977	1.175905	52.420596	0.000093	0.000125
RS	58	10.912447	1.163768	27.202482	0.000048	0.000067
RS	59	11.842321	1.163768	13.057844	0.000023	0.000033
RS	60	12.850711	1.163768	5.852460	0.000010	0.000015
RS	61	13.944249	1.163768	2.435068	0.000004	0.000006
RS	62	15.130123	1.163768	0.934724	0.000002	0.000003
RS	63	16.416131	1.163768	0.474478	0.000001	0.000001
PA	4+25*2+4+6 0.166008941 0.032717379 16.416130594 0.227545279 0.478062070 0.873698543 1.292824076 1.560641986 1.643412950 1.589748163 1.471594589 1.343096663 1.232597288 1.152445325 1.104023216 1.082631876 1.081003456 1.091703579 1.108265623 1.125871610 1.141533861 1.153881768 1.162548765 1.167782944 1.170547495 1.172249549 1.173915287 1.175755107 1.177244336 1.175905118 1.163767925
//
IT	4605
RD	4
LK	-6746372.189440
QD	-1667.624756 -> -1574.026188
RI	0.0283939342
TR	0.164469	0.032480
MT	16.692140
MM	C_pi: 1.011876, n_recomb: 560549.832769
RS	0	0.000000	0.216276	21187.633697	0.037798	0.016645
RS	1	0.008472	0.216276	22066.582171	0.039366	0.022408
RS	2	0.017663	0.216276	22902.946086	0.040858	0.025338
RS	3	0.027631	0.216276	23682.339081	0.042248	0.029733
RS	4	0.038445	0.455422	11747.228164	0.020957	0.015802
RS	5	0.050174	0.455422	12407.479219	0.022134	0.017155
RS	6	0.062898	0.880060	6815.797732	0.012159	0.009970
RS	7	0.076699	0.880060	7275.095810	0.012978	0.010558
RS	8	0.091670	1.359905	5034.795167	0.008982	0.007686
RS	9	0.107909	1.359905	5395.290749	0.009625	0.008443
RS	10	0.125523	1.674438	4696.902894	0.008379	0.007744
RS	11	0.144630	1.674438	5036.229870	0.008984	0.008563
RS	12	0.165356	1.769657	5106.344441	0.009110	0.008938
RS	13	0.187838	1.769657	5468.188096	0.009755	0.009784
RS	14	0.212225	1.698055	6094.026030	0.010872	0.011062
RS	15	0.238678	1.698055	6506.773825	0.011608	0.012107
RS	16	0.267372	1.547965	7604.176586	0.013566	0.014292
RS	17	0.298497	1.547965	8081.610910	0.014417	0.015567
RS	18	0.332260	1.387785	9550.807796	0.017038	0.018504
RS	19	0.368882	1.387785	10085.160008	0.017992	0.019987
RS	20	0.408608	1.252319	11754.879300	0.020970	0.023391
RS	21	0.451699	1.252319	12310.585586	0.021962	0.024946
RS	22	0.498441	1.156019	13901.732705	0.024800	0.028226
RS	23	0.549143	1.156019	14418.122615	0.025721	0.029597
RS	24	0.604141	1.099534	15641.709167	0.027904	0.032099
RS	25	0.663798	1.099534	16050.353511	0.028633	0.033035
RS	26	0.728510	1.076391	16733.457685	0.029852	0.034363
RS	27	0.798704	1.076391	16978.763747	0.030289	0.034751
RS	28	0.874846	1.077399	17115.073281	0.030533	0.034921
RS	29	0.957439	1.077399	17163.699440	0.030619	0.034774
RS	30	1.047029	1.093405	16859.082744	0.030076	0.034051
RS	31	1.144209	1.093405	16697.217210	0.029787	0.033443
RS	32	1.249623	1.116458	16088.200051	0.028701	0.032142
RS	33	1.363969	1.116458	15715.116873	0.028035	0.031151
RS	34	1.488001	1.140592	14911.732751	0.026602	0.029512
RS	35	1.622543	1.140592	14336.904187	0.025577	0.028196
RS	36	1.768483	1.162093	13408.497656	0.023920	0.026357
RS	37	1.926788	1.162093	12653.694620	0.022574	0.024764
RS	38	2.098505	1.179272	11642.677262	0.020770	0.022797
RS	39	2.284771	1.179272	10746.488491	0.019171	0.020991
RS	40	2.486817	1.191685	9691.775058	0.017290	0.018959
RS	41	2.705982	1.191685	8711.933352	0.015542	0.017033
RS	42	2.943715	1.199653	7661.643710	0.013668	0.015019
RS	43	3.201590	1.199653	6672.300274	0.011903	0.013099
RS	44	3.481313	1.204431	5683.773880	0.010140	0.011203
RS	45	3.784735	1.204431	4766.610929	0.008503	0.009426
RS	46	4.113865	1.207845	3901.804804	0.006961	0.007759
RS	47	4.470879	1.207845	3129.635947	0.005583	0.006256
RS	48	4.858141	1.211179	2441.314836	0.004355	0.004918
RS	49	5.278213	1.211179	1858.448327	0.003315	0.003773
RS	50	5.733876	1.214614	1369.822437	0.002444	0.002811
RS	51	6.228143	1.214614	980.791886	0.001750	0.002036
RS	52	6.764287	1.217347	676.803601	0.001207	0.001426
RS	53	7.345855	1.217347	450.854959	0.000804	0.000966
RS	54	7.976696	1.216103	288.422000	0.000515	0.000630
RS	55	8.660984	1.216103	176.200026	0.000314	0.000393
RS	56	9.403247	1.216103	102.540936	0.000183	0.000234
RS	57	10.208398	1.216103	56.613983	0.000101	0.000133
RS	58	11.081764	1.200444	29.775593	0.000053	0.000071
RS	59	12.029125	1.200444	14.443129	0.000026	0.000036
RS	60	13.056749	1.200444	6.545385	0.000012	0.000016
RS	61	14.171438	1.200444	2.755482	0.000005	0.000007
RS	62	15.380568	1.200444	1.070918	0.000002	0.000003
RS	63	16.692140	1.200444	0.554099	0.000001	0.000001
PA	4+25*2+4+6 0.164469432 0.032479809 16.692139565 0.216276420 0.455422217 0.880059791 1.359905192 1.674437806 1.769657412 1.698055457 1.547964601 1.387785174 1.252318591 1.156019460 1.099533742 1.076390545 1.077399083 1.093404785 1.116457845 1.140592240 1.162092501 1.179271929 1.191685215 1.199653256 1.204431188 1.207844895 1.211178939 1.214614444 1.217346893 1.216103496 1.200443727
//
IT	3946
RD	5
LK	-6746205.325882
QD	-1567.804758 -> -1508.690709
RI	0.0303381017
TR	0.163176	0.032307
MT	16.920257
MM	C_pi: 1.018316, n_recomb: 561102.218140
RS	0	0.000000	0.212904	21595.369560	0.038487	0.016525
RS	1	0.008496	0.212904	22478.844764	0.040062	0.022333
RS	2	0.017713	0.212904	23316.248978	0.041554	0.025414
RS	3	0.027713	0.212904	24092.670515	0.042938	0.030054
RS	4	0.038563	0.438764	12201.208699	0.021745	0.016113
RS	5	0.050335	0.438764	12875.273795	0.022946	0.017702
RS	6	0.063107	0.881644	6799.156249	0.012118	0.009855
RS	7	0.076964	0.881644	7258.607957	0.012936	0.010563
RS	8	0.091998	1.408042	4862.188067	0.008665	0.007440
RS	9	0.108310	1.408042	5213.370930	0.009291	0.008246
RS	10	0.126007	1.760886	4471.433572	0.007969	0.007467
RS	11	0.145208	1.760886	4798.027149	0.008551	0.008296
RS	12	0.166039	1.868907	4848.144216	0.008640	0.008647
RS	13	0.188641	1.868907	5196.102020	0.009261	0.009464
RS	14	0.213163	1.784997	5822.824347	0.010377	0.010768
RS	15	0.239768	1.784997	6222.892352	0.011090	0.011754
RS	16	0.268633	1.609719	7358.137981	0.013114	0.014042
RS	17	0.299951	1.609719	7827.100442	0.013950	0.015238
RS	18	0.333929	1.423719	9383.905671	0.016724	0.018370
RS	19	0.370794	1.423719	9916.143480	0.017673	0.019771
RS	20	0.410791	1.267573	11721.128576	0.020889	0.023454
RS	21	0.454186	1.267573	12280.068760	0.021886	0.024943
RS	22	0.501267	1.157832	14016.709223	0.024981	0.028518
RS	23	0.552349	1.157832	14536.517718	0.025907	0.029844
RS	24	0.607770	1.094617	15861.627843	0.028269	0.032548
RS	25	0.667899	1.094617	16268.006048	0.028993	0.033457
RS	26	0.733137	1.069981	16975.111553	0.030253	0.034831
RS	27	0.803917	1.069981	17210.761700	0.030673	0.035202
RS	28	0.880710	1.073161	17300.117189	0.030832	0.035276
RS	29	0.964027	1.073161	17335.251541	0.030895	0.035123
RS	30	1.054423	1.093602	16945.303893	0.030200	0.034228
RS	31	1.152498	1.093602	16772.128196	0.029891	0.033627
RS	32	1.258905	1.122127	16074.249400	0.028648	0.032148
RS	33	1.374352	1.122127	15697.200995	0.027976	0.031176
RS	34	1.499608	1.151796	14823.853627	0.026419	0.029393
RS	35	1.635504	1.151796	14254.993339	0.025405	0.028107
RS	36	1.782946	1.178282	13283.462563	0.023674	0.026174
RS	37	1.942913	1.178282	12544.365526	0.022357	0.024620
RS	38	2.116471	1.199646	11515.039680	0.020522	0.022604
RS	39	2.304774	1.199646	10641.832416	0.018966	0.020840
RS	40	2.509074	1.215385	9587.265916	0.017086	0.018794
RS	41	2.730731	1.215385	8633.617412	0.015387	0.016911
RS	42	2.971219	1.225882	7593.995216	0.013534	0.014904
RS	43	3.232137	1.225882	6629.384109	0.011815	0.013023
RS	44	3.515223	1.232654	5653.976190	0.010077	0.011142
RS	45	3.822358	1.232654	4756.255053	0.008477	0.009396
RS	46	4.155586	1.237899	3901.283677	0.006953	0.007743
RS	47	4.517124	1.237899	3141.376167	0.005599	0.006261
RS	48	4.909377	1.243109	2457.597441	0.004380	0.004931
RS	49	5.334954	1.243109	1879.981665	0.003351	0.003797
RS	50	5.796686	1.248372	1391.312210	0.002480	0.002837
RS	51	6.297646	1.248372	1002.252904	0.001786	0.002064
RS	52	6.841165	1.252554	695.505907	0.001240	0.001452
RS	53	7.430859	1.252554	466.764737	0.000832	0.000989
RS	54	8.070651	1.251574	300.919900	0.000536	0.000649
RS	55	8.764798	1.251574	185.420468	0.000330	0.000408
RS	56	9.517916	1.251574	108.899595	0.000194	0.000245
RS	57	10.335017	1.251574	60.714694	0.000108	0.000140
RS	58	11.221535	1.232568	32.318042	0.000058	0.000076
RS	59	12.183368	1.232568	15.823709	0.000028	0.000038
RS	60	13.226915	1.232568	7.242630	0.000013	0.000018
RS	61	14.359118	1.232568	3.081331	0.000005	0.000008
RS	62	15.587508	1.232568	1.211035	0.000002	0.000003
RS	63	16.920257	1.232568	0.637600	0.000001	0.000002
PA	4+25*2+4+6 0.163176320 0.032306720 16.920256897 0.212903907 0.438764136 0.881644371 1.408042477 1.760885870 1.868906522 1.784997369 1.609719262 1.423719388 1.267572840 1.157832465 1.094617394 1.069980917 1.073160696 1.093601865 1.122126506 1.151796101 1.178281930 1.199645932 1.215385360 1.225882400 1.232654301 1.237899450 1.243108545 1.248372139 1.252553648 1.251573800 1.232567794
//
IT	4043
RD	6
LK	-6746097.790980
QD	-1502.142551 -> -1461.940105
RI	0.0310101065
TR	0.162100	0.032183
MT	17.109085
MM	C_pi: 1.025045, n_recomb: 562618.787911
RS	0	0.000000	0.212924	21698.207406	0.038566	0.016426
RS	1	0.008515	0.212924	22587.744961	0.040148	0.022230
RS	2	0.017754	0.212924	23430.760692	0.041646	0.025324
RS	3	0.027781	0.212924	24212.171117	0.043035	0.030013
RS	4	0.038661	0.424765	12662.317821	0.022506	0.016512
RS	5	0.050467	0.424765	13350.718334	0.023730	0.018238
RS	6	0.063279	0.879024	6842.865174	0.012163	0.009834
RS	7	0.077181	0.879024	7305.786549	0.012985	0.010618
RS	8	0.092267	1.441528	4767.019715	0.008473	0.007286
RS	9	0.108638	1.441528	5113.432848	0.009089	0.008123
RS	10	0.126403	1.825957	4332.049128	0.007700	0.007277
RS	11	0.145680	1.825957	4650.951801	0.008267	0.008113
RS	12	0.166599	1.947154	4680.077350	0.008318	0.008434
RS	13	0.189299	1.947154	5019.124914	0.008921	0.009231
RS	14	0.213932	1.856007	5639.520551	0.010024	0.010538
RS	15	0.240662	1.856007	6031.204822	0.010720	0.011479
RS	16	0.269668	1.661427	7189.450479	0.012779	0.013828
RS	17	0.301143	1.661427	7653.062005	0.013603	0.014964
RS	18	0.335299	1.454446	9276.003875	0.016487	0.018233
RS	19	0.372363	1.454446	9808.015663	0.017433	0.019570
RS	20	0.412583	1.280916	11725.749004	0.020841	0.023472
RS	21	0.456228	1.280916	12289.109820	0.021843	0.024909
RS	22	0.503588	1.159674	14154.482784	0.025158	0.028730
RS	23	0.554981	1.159674	14678.897729	0.026090	0.030022
RS	24	0.610751	1.090588	16098.317347	0.028613	0.032905
RS	25	0.671268	1.090588	16503.995847	0.029334	0.033794
RS	26	0.736939	1.064505	17237.158210	0.030637	0.035214
RS	27	0.808201	1.064505	17465.026498	0.031042	0.035573
RS	28	0.885531	1.069351	17516.259292	0.031133	0.035570
RS	29	0.969445	1.069351	17539.607040	0.031175	0.035415
RS	30	1.060504	1.093402	17076.632671	0.030352	0.034377
RS	31	1.159316	1.093402	16892.882575	0.030025	0.033784
RS	32	1.266542	1.126437	16118.463532	0.028649	0.032156
RS	33	1.382898	1.126437	15736.339459	0.027970	0.031203
RS	34	1.509161	1.160689	14802.366517	0.026310	0.029301
RS	35	1.646175	1.160689	14235.936445	0.025303	0.028043
RS	36	1.794855	1.191317	13225.898282	0.023508	0.026031
RS	37	1.956194	1.191317	12496.529778	0.022211	0.024511
RS	38	2.131271	1.216196	11448.537962	0.020349	0.022453
RS	39	2.321255	1.216196	10590.534599	0.018824	0.020725
RS	40	2.527415	1.234801	9531.831995	0.016942	0.018664
RS	41	2.751130	1.234801	8595.952728	0.015278	0.016816
RS	42	2.993892	1.247565	7560.711668	0.013438	0.014813
RS	43	3.257325	1.247565	6613.076812	0.011754	0.012963
RS	44	3.543188	1.256247	5644.440808	0.010032	0.011093
RS	45	3.853392	1.256247	4760.146682	0.008461	0.009372
RS	46	4.190008	1.263379	3910.064169	0.006950	0.007729
RS	47	4.555285	1.263379	3158.622156	0.005614	0.006264
RS	48	4.951665	1.270608	2476.426240	0.004402	0.004940
RS	49	5.381794	1.270608	1902.277933	0.003381	0.003816
RS	50	5.848548	1.277881	1412.343558	0.002510	0.002857
RS	51	6.355043	1.277881	1022.816917	0.001818	0.002088
RS	52	6.904665	1.283679	713.138687	0.001268	0.001474
RS	53	7.501085	1.283679	481.764177	0.000856	0.001009
RS	54	8.148288	1.283112	312.706055	0.000556	0.000666
RS	55	8.850598	1.283112	194.176740	0.000345	0.000421
RS	56	9.612706	1.283112	114.987269	0.000204	0.000255
RS	57	10.439705	1.283112	64.676466	0.000115	0.000146
RS	58	11.337120	1.260934	34.803709	0.000062	0.000080
RS	59	12.310947	1.260934	17.186380	0.000031	0.000040
RS	60	13.367691	1.260934	7.937917	0.000014	0.000019
RS	61	14.514412	1.260934	3.409851	0.000006	0.000008
RS	62	15.758772	1.260934	1.353968	0.000002	0.000003
RS	63	17.109085	1.260934	0.724427	0.000001	0.000002
PA	4+25*2+4+6 0.162100053 0.032182817 17.109085219 0.212924288 0.424764871 0.879024433 1.441528228 1.825956676 1.947154292 1.856007367 1.661426882 1.454445602 1.280916145 1.159674262 1.090587907 1.064505379 1.069351431 1.093401620 1.126436507 1.160689058 1.191316818 1.216196071 1.234800560 1.247564975 1.256247458 1.263379324 1.270607883 1.277880875 1.283679022 1.283112129 1.260933679
//
IT	4470
RD	7
LK	-6746023.796065
QD	-1456.155170 -> -1427.558877
RI	0.0310191490
TR	0.161202	0.032096
MT	17.266009
MM	C_pi: 1.031498, n_recomb: 564606.960516
RS	0	0.000000	0.214574	21648.406432	0.038342	0.016345
RS	1	0.008530	0.214574	22544.587599	0.039930	0.022120
RS	2	0.017788	0.214574	23395.334769	0.041436	0.025157
RS	3	0.027836	0.214574	24185.577354	0.042836	0.029792
RS	4	0.038740	0.412513	13122.872411	0.023242	0.016947
RS	5	0.050575	0.412513	13825.377856	0.024487	0.018755
RS	6	0.063420	0.873867	6919.506303	0.012255	0.009860
RS	7	0.077360	0.873867	7387.617993	0.013085	0.010699
RS	8	0.092489	1.464627	4717.221672	0.008355	0.007183
RS	9	0.108909	1.464627	5061.509768	0.008965	0.008044
RS	10	0.126729	1.874779	4244.769819	0.007518	0.007142
RS	11	0.146070	1.874779	4559.047566	0.008075	0.007984
RS	12	0.167060	2.008931	4567.394648	0.008090	0.008274
RS	13	0.189841	2.008931	4900.607188	0.008680	0.009058
RS	14	0.214566	1.914507	5510.268543	0.009759	0.010354
RS	15	0.241399	1.914507	5896.194759	0.010443	0.011263
RS	16	0.270521	1.705485	7066.704291	0.012516	0.013644
RS	17	0.302127	1.705485	7526.717762	0.013331	0.014734
RS	18	0.336430	1.481480	9198.909948	0.016293	0.018098
RS	19	0.373658	1.481480	9731.483047	0.017236	0.019385
RS	20	0.414062	1.293191	11742.922118	0.020798	0.023460
RS	21	0.457913	1.293191	12310.969702	0.021804	0.024856
RS	22	0.505505	1.161943	14289.951651	0.025310	0.028885
RS	23	0.557156	1.161943	14819.409635	0.026247	0.030150
RS	24	0.613213	1.087625	16326.092018	0.028916	0.033190
RS	25	0.674051	1.087625	16732.110514	0.029635	0.034063
RS	26	0.740080	1.060112	17492.710829	0.030982	0.035528
RS	27	0.811741	1.060112	17714.416019	0.031375	0.035880
RS	28	0.889515	1.066205	17735.347038	0.031412	0.035814
RS	29	0.973923	1.066205	17748.668981	0.031435	0.035658
RS	30	1.065531	1.093177	17223.850213	0.030506	0.034502
RS	31	1.164954	1.093177	17030.717341	0.030164	0.033916
RS	32	1.272857	1.129908	16191.121644	0.028677	0.032166
RS	33	1.389965	1.129908	15803.806649	0.027991	0.031228
RS	34	1.517063	1.167919	14818.171426	0.026245	0.029230
RS	35	1.655003	1.167919	14252.272600	0.025243	0.027995
RS	36	1.804709	1.201938	13208.891572	0.023395	0.025921
RS	37	1.967185	1.201938	12485.531835	0.022114	0.024427
RS	38	2.143521	1.229725	11419.998834	0.020226	0.022335
RS	39	2.334899	1.229725	10572.112831	0.018725	0.020636
RS	40	2.542602	1.250757	9507.222026	0.016839	0.018562
RS	41	2.768023	1.250757	8583.476765	0.015203	0.016743
RS	42	3.012672	1.265529	7548.781641	0.013370	0.014741
RS	43	3.278191	1.265529	6612.899080	0.011712	0.012916
RS	44	3.566359	1.276019	5646.940165	0.010002	0.011053
RS	45	3.879108	1.276019	4772.045852	0.008452	0.009353
RS	46	4.218536	1.285061	3923.614623	0.006949	0.007716
RS	47	4.586918	1.285061	3178.174267	0.005629	0.006267
RS	48	4.986723	1.294417	2495.677111	0.004420	0.004946
RS	49	5.420633	1.294417	1923.957071	0.003408	0.003831
RS	50	5.891557	1.303847	1432.087596	0.002536	0.002874
RS	51	6.402652	1.303847	1041.989615	0.001846	0.002108
RS	52	6.957344	1.311403	729.429298	0.001292	0.001493
RS	53	7.559353	1.311403	495.698313	0.000878	0.001027
RS	54	8.212715	1.311379	323.694463	0.000573	0.000681
RS	55	8.921810	1.311379	202.417010	0.000359	0.000433
RS	56	9.691393	1.311379	120.771645	0.000214	0.000263
RS	57	10.526623	1.311379	68.478815	0.000121	0.000152
RS	58	11.433100	1.286183	37.219269	0.000066	0.000084
RS	59	12.416902	1.286183	18.523513	0.000033	0.000043
RS	60	13.484625	1.286183	8.627190	0.000015	0.000020
RS	61	14.643427	1.286183	3.739070	0.000007	0.000009
RS	62	15.901078	1.286183	1.498851	0.000003	0.000004
RS	63	17.266009	1.286183	0.814092	0.000001	0.000002
PA	4+25*2+4+6 0.161202190 0.032096389 17.266009111 0.214574052 0.412513004 0.873867193 1.464627439 1.874779410 2.008931339 1.914506745 1.705485173 1.481479546 1.293190854 1.161943122 1.087624760 1.060112138 1.066205308 1.093177429 1.129908495 1.167918902 1.201938481 1.229724619 1.250757007 1.265529322 1.276018892 1.285060643 1.294416877 1.303846727 1.311403133 1.311378931 1.286183068
//
IT	4216
RD	8
LK	-6745970.681575
QD	-1422.641276 -> -1401.574813
RI	0.0306862179
TR	0.160448	0.032038
MT	17.397162
MM	C_pi: 1.037471, n_recomb: 566814.127179
RS	0	0.000000	0.217030	21522.481985	0.037971	0.016279
RS	1	0.008543	0.217030	22425.186861	0.039564	0.022011
RS	2	0.017816	0.217030	23284.292931	0.041079	0.024956
RS	3	0.027882	0.217030	24084.842287	0.042492	0.029485
RS	4	0.038807	0.401724	13572.125319	0.023945	0.017386
RS	5	0.050665	0.401724	14288.005662	0.025208	0.019242
RS	6	0.063537	0.867618	7011.292875	0.012370	0.009906
RS	7	0.077508	0.867618	7485.324050	0.013206	0.010787
RS	8	0.092673	1.480697	4694.322553	0.008282	0.007112
RS	9	0.109134	1.480697	5038.033062	0.008888	0.007992
RS	10	0.127000	1.911393	4190.687481	0.007393	0.007043
RS	11	0.146394	1.911393	4502.295485	0.007943	0.007893
RS	12	0.167443	2.057664	4491.193294	0.007924	0.008152
RS	13	0.190292	2.057664	4820.605939	0.008505	0.008930
RS	14	0.215092	1.962860	5417.193657	0.009557	0.010206
RS	15	0.242011	1.962860	5799.114893	0.010231	0.011092
RS	16	0.271230	1.743309	6974.441236	0.012305	0.013485
RS	17	0.302944	1.743309	7431.965801	0.013112	0.014540
RS	18	0.337369	1.505546	9140.328941	0.016126	0.017969
RS	19	0.374734	1.505546	9673.794872	0.017067	0.019216
RS	20	0.415292	1.304642	11763.184196	0.020753	0.023429
RS	21	0.459314	1.304642	12335.811876	0.021763	0.024790
RS	22	0.507098	1.164606	14414.980232	0.025432	0.028996
RS	23	0.558963	1.164606	14949.556899	0.026375	0.030238
RS	24	0.615260	1.085585	16536.577015	0.029175	0.033419
RS	25	0.676366	1.085585	16943.633704	0.029893	0.034278
RS	26	0.742693	1.056671	17732.199484	0.031284	0.035789
RS	27	0.814686	1.056671	17949.072515	0.031667	0.036132
RS	28	0.892829	1.063694	17946.026481	0.031661	0.036019
RS	29	0.977649	1.063694	17950.908087	0.031670	0.035861
RS	30	1.069714	1.093047	17373.654151	0.030651	0.034607
RS	31	1.169645	1.093047	17172.371622	0.030296	0.034027
RS	32	1.278114	1.132815	16277.338160	0.028717	0.032176
RS	33	1.395849	1.132815	15885.103427	0.028025	0.031252
RS	34	1.523643	1.173893	14855.721113	0.026209	0.029176
RS	35	1.662354	1.173893	14289.271382	0.025210	0.027959
RS	36	1.812915	1.210667	13217.382895	0.023319	0.025835
RS	37	1.976340	1.210667	12497.566192	0.022049	0.024363
RS	38	2.153726	1.240830	11416.114987	0.020141	0.022244
RS	39	2.346266	1.240830	10574.827633	0.018657	0.020567
RS	40	2.555256	1.263898	9502.808636	0.016765	0.018483
RS	41	2.782100	1.263898	8587.230439	0.015150	0.016686
RS	42	3.028324	1.280436	7550.637741	0.013321	0.014684
RS	43	3.295583	1.280436	6622.810376	0.011684	0.012880
RS	44	3.585675	1.292627	5656.743242	0.009980	0.011020
RS	45	3.900550	1.292627	4788.423555	0.008448	0.009337
RS	46	4.242326	1.303584	3939.423490	0.006950	0.007704
RS	47	4.613300	1.303584	3198.313730	0.005643	0.006268
RS	48	5.015967	1.315149	2514.269832	0.004436	0.004950
RS	49	5.453034	1.315149	1944.358902	0.003430	0.003844
RS	50	5.927442	1.326859	1450.188843	0.002558	0.002888
RS	51	6.442379	1.326859	1059.584500	0.001869	0.002125
RS	52	7.001308	1.336294	744.298038	0.001313	0.001509
RS	53	7.607988	1.336294	508.530859	0.000897	0.001043
RS	54	8.266497	1.336941	333.867137	0.000589	0.000695
RS	55	8.981265	1.336941	210.130277	0.000371	0.000444
RS	56	9.757096	1.336941	126.244261	0.000223	0.000272
RS	57	10.599208	1.336941	72.114732	0.000127	0.000158
RS	58	11.513264	1.308888	39.558317	0.000070	0.000088
RS	59	12.505410	1.308888	19.831256	0.000035	0.000045
RS	60	13.582316	1.308888	9.308315	0.000016	0.000022
RS	61	14.751225	1.308888	4.067920	0.000007	0.000010
RS	62	16.019997	1.308888	1.645212	0.000003	0.000004
RS	63	17.397162	1.308888	0.906338	0.000002	0.000002
PA	4+25*2+4+6 0.160447518 0.032038415 17.397161991 0.217030476 0.401723729 0.867618475 1.480697365 1.911392620 2.057664271 1.962859828 1.743308905 1.505546015 1.304641886 1.164605923 1.085584510 1.056671194 1.063693781 1.093047112 1.132814687 1.173893402 1.210667235 1.240830039 1.263898248 1.280435553 1.292627232 1.303584213 1.315148574 1.326859166 1.336294380 1.336941150 1.308887966
//
IT	4298
RD	9
LK	-6745931.250156
QD	-1397.350478 -> -1381.360290
RI	0.0301838438
TR	0.159805	0.032002
MT	17.507825
MM	C_pi: 1.042927, n_recomb: 569103.302504
RS	0	0.000000	0.219865	21361.357796	0.037535	0.016225
RS	1	0.008554	0.219865	22270.115117	0.039132	0.021907
RS	2	0.017840	0.219865	23137.426658	0.040656	0.024745
RS	3	0.027920	0.219865	23948.499876	0.042081	0.029144
RS	4	0.038862	0.392266	14001.296689	0.024602	0.017812
RS	5	0.050741	0.392266	14729.559831	0.025882	0.019696
RS	6	0.063635	0.861271	7107.033983	0.012488	0.009960
RS	7	0.077633	0.861271	7587.113205	0.013332	0.010873
RS	8	0.092828	1.492202	4687.166201	0.008236	0.007060
RS	9	0.109322	1.492202	5031.184075	0.008841	0.007956
RS	10	0.127228	1.938890	4158.501243	0.007307	0.006971
RS	11	0.146665	1.938890	4468.726751	0.007852	0.007829
RS	12	0.167765	2.095963	4440.336691	0.007802	0.008060
RS	13	0.190670	2.095963	4767.370144	0.008377	0.008834
RS	14	0.215534	2.002819	5349.889740	0.009401	0.010086
RS	15	0.242525	2.002819	5729.058238	0.010067	0.010956
RS	16	0.271824	1.775882	6904.055434	0.012131	0.013348
RS	17	0.303631	1.775882	7359.864471	0.012932	0.014377
RS	18	0.338157	1.527063	9094.409416	0.015980	0.017848
RS	19	0.375638	1.527063	9628.911441	0.016919	0.019063
RS	20	0.416324	1.315341	11783.252171	0.020705	0.023385
RS	21	0.460491	1.315341	12360.212949	0.021719	0.024718
RS	22	0.508436	1.167539	14527.808983	0.025528	0.029075
RS	23	0.560482	1.167539	15067.402647	0.026476	0.030298
RS	24	0.616980	1.084273	16728.115254	0.029394	0.033605
RS	25	0.678311	1.084273	17136.676035	0.030112	0.034451
RS	26	0.744888	1.054014	17952.922147	0.031546	0.036006
RS	27	0.817160	1.054014	18166.038670	0.031920	0.036342
RS	28	0.895615	1.061738	18143.886290	0.031882	0.036190
RS	29	0.980781	1.061738	18141.696463	0.031878	0.036030
RS	30	1.073231	1.093055	17519.712259	0.030785	0.034695
RS	31	1.173590	1.093055	17311.428174	0.030419	0.034119
RS	32	1.282534	1.135332	16369.124655	0.028763	0.032185
RS	33	1.400797	1.135332	15972.390408	0.028066	0.031272
RS	34	1.529177	1.178918	14905.967129	0.026192	0.029133
RS	35	1.668538	1.178918	14338.350968	0.025195	0.027932
RS	36	1.819820	1.217910	13242.303633	0.023269	0.025769
RS	37	1.984042	1.217910	12524.334369	0.022007	0.024314
RS	38	2.162313	1.249997	11428.693218	0.020082	0.022174
RS	39	2.355833	1.249997	10591.485014	0.018611	0.020515
RS	40	2.565906	1.274762	9511.976376	0.016714	0.018422
RS	41	2.793950	1.274762	8601.684903	0.015114	0.016643
RS	42	3.041501	1.292847	7561.591980	0.013287	0.014639
RS	43	3.310227	1.292847	6639.124961	0.011666	0.012851
RS	44	3.601940	1.306639	5671.008517	0.009965	0.010993
RS	45	3.918607	1.306639	4807.217748	0.008447	0.009325
RS	46	4.262361	1.319503	3956.086234	0.006951	0.007693
RS	47	4.635521	1.319503	3218.133257	0.005655	0.006269
RS	48	5.040601	1.333341	2531.683961	0.004449	0.004952
RS	49	5.480332	1.333341	1963.213056	0.003450	0.003854
RS	50	5.957677	1.347432	1466.558380	0.002577	0.002898
RS	51	6.475855	1.347432	1075.590681	0.001890	0.002140
RS	52	7.038359	1.358857	757.773516	0.001332	0.001522
RS	53	7.648979	1.358857	520.295508	0.000914	0.001057
RS	54	8.311833	1.360284	343.254380	0.000603	0.000707
RS	55	9.031387	1.360284	217.334151	0.000382	0.000454
RS	56	9.812492	1.360284	131.413075	0.000231	0.000279
RS	57	10.660414	1.360284	75.586280	0.000133	0.000164
RS	58	11.580868	1.329475	41.820599	0.000073	0.000092
RS	59	12.580058	1.329475	21.108014	0.000037	0.000047
RS	60	13.664719	1.329475	9.979790	0.000018	0.000023
RS	61	14.842163	1.329475	4.395403	0.000008	0.000010
RS	62	16.120327	1.329475	1.792512	0.000003	0.000004
RS	63	17.507825	1.329475	1.000786	0.000002	0.000002
PA	4+25*2+4+6 0.159805458 0.032001675 17.507825473 0.219865056 0.392266187 0.861271242 1.492201768 1.938890253 2.095963168 2.002818960 1.775882395 1.527062923 1.315340791 1.167539093 1.084273310 1.054014340 1.061737984 1.093055452 1.135331871 1.178918331 1.217909929 1.249997434 1.274762043 1.292847001 1.306638616 1.319502700 1.333341085 1.347431901 1.358857449 1.360283968 1.329475478
//
IT	4037
RD	10
LK	-6745901.117178
QD	-1377.608151 -> -1365.149215
RI	0.0296068773
TR	0.159252	0.031981
MT	17.602229
MM	C_pi: 1.047895, n_recomb: 571399.913745
RS	0	0.000000	0.222838	21187.838593	0.037081	0.016181
RS	1	0.008563	0.222838	22102.051848	0.038681	0.021811
RS	2	0.017860	0.222838	22977.053760	0.040212	0.024538
RS	3	0.027953	0.222838	23798.242099	0.041649	0.028800
RS	4	0.038909	0.384022	14404.897107	0.025210	0.018215
RS	5	0.050805	0.384022	15144.462752	0.026504	0.020113
RS	6	0.063719	0.855455	7199.674203	0.012600	0.010012
RS	7	0.077738	0.855455	7685.566100	0.013450	0.010951
RS	8	0.092958	1.500902	4688.739483	0.008206	0.007020
RS	9	0.109482	1.500902	5033.533983	0.008809	0.007930
RS	10	0.127421	1.959637	4141.030445	0.007247	0.006917
RS	11	0.146895	1.959637	4450.733970	0.007789	0.007783
RS	12	0.168038	2.125970	4407.563169	0.007714	0.007990
RS	13	0.190990	2.125970	4733.234444	0.008284	0.008763
RS	14	0.215909	2.035817	5301.628994	0.009278	0.009989
RS	15	0.242961	2.035817	5678.974887	0.009939	0.010848
RS	16	0.272330	1.803979	6850.198429	0.011988	0.013230
RS	17	0.304213	1.803979	7304.869515	0.012784	0.014238
RS	18	0.338827	1.546350	9057.927918	0.015852	0.017736
RS	19	0.376405	1.546350	9593.530085	0.016790	0.018925
RS	20	0.417201	1.325328	11802.155827	0.020655	0.023334
RS	21	0.461491	1.325328	12383.164498	0.021672	0.024644
RS	22	0.509573	1.170626	14629.063599	0.025602	0.029130
RS	23	0.561772	1.170626	15173.491099	0.026555	0.030336
RS	24	0.618442	1.083518	16901.701629	0.029579	0.033756
RS	25	0.679964	1.083518	17312.075070	0.030298	0.034591
RS	26	0.746755	1.051988	18155.134607	0.031773	0.036188
RS	27	0.819265	1.051988	18365.360615	0.032141	0.036516
RS	28	0.897984	1.060256	18327.732956	0.032075	0.036335
RS	29	0.983444	1.060256	18319.637993	0.032061	0.036171
RS	30	1.076223	1.093216	17659.195343	0.030905	0.034769
RS	31	1.176946	1.093216	17444.937186	0.030530	0.034197
RS	32	1.286294	1.137583	16462.127494	0.028810	0.032194
RS	33	1.405007	1.137583	16061.364229	0.028109	0.031290
RS	34	1.533885	1.183218	14963.601993	0.026188	0.029100
RS	35	1.673799	1.183218	14394.472411	0.025192	0.027912
RS	36	1.825695	1.223986	13278.000419	0.023238	0.025718
RS	37	1.990597	1.223986	12560.688436	0.021982	0.024277
RS	38	2.169621	1.257615	11452.550584	0.020043	0.022120
RS	39	2.363975	1.257615	10617.570964	0.018582	0.020477
RS	40	2.574973	1.283784	9530.540564	0.016679	0.018375
RS	41	2.804038	1.283784	8623.387180	0.015092	0.016611
RS	42	3.052719	1.303222	7578.734795	0.013263	0.014604
RS	43	3.322696	1.303222	6659.603964	0.011655	0.012829
RS	44	3.615791	1.318517	5688.049212	0.009955	0.010971
RS	45	3.933985	1.318517	4827.255966	0.008448	0.009315
RS	46	4.279426	1.333274	3972.848515	0.006953	0.007683
RS	47	4.654449	1.333274	3237.199396	0.005665	0.006269
RS	48	5.061586	1.349431	2547.747988	0.004459	0.004952
RS	49	5.503588	1.349431	1980.485239	0.003466	0.003862
RS	50	5.983439	1.365987	1481.253482	0.002592	0.002906
RS	51	6.504382	1.365987	1090.091876	0.001908	0.002152
RS	52	7.069934	1.379497	769.948173	0.001347	0.001534
RS	53	7.683916	1.379497	531.064678	0.000929	0.001069
RS	54	8.350475	1.381805	351.907548	0.000616	0.000718
RS	55	9.074113	1.381805	224.059502	0.000392	0.000464
RS	56	9.859719	1.381805	136.294303	0.000239	0.000287
RS	57	10.712598	1.381805	78.900545	0.000138	0.000169
RS	58	11.638512	1.348377	44.007054	0.000077	0.000096
RS	59	12.643714	1.348377	22.353961	0.000039	0.000049
RS	60	13.734995	1.348377	10.641537	0.000019	0.000024
RS	61	14.919725	1.348377	4.721418	0.000008	0.000011
RS	62	16.205907	1.348377	1.940692	0.000003	0.000004
RS	63	17.602229	1.348377	1.097420	0.000002	0.000003
PA	4+25*2+4+6 0.159251895 0.031980632 17.602228973 0.222837789 0.384022086 0.855455105 1.500902446 1.959636816 2.125970148 2.035816759 1.803979442 1.546350434 1.325328378 1.170625582 1.083518458 1.051988386 1.060255607 1.093215984 1.137582880 1.183217670 1.223986261 1.257614892 1.283783811 1.303222317 1.318516514 1.333274365 1.349430936 1.365986820 1.379497205 1.381804993 1.348376577
//
IT	4806
RD	11
LK	-6745877.496043
QD	-1361.683387 -> -1351.747893
RI	0.0290165296
TR	0.158768	0.031971
MT	17.683708
MM	C_pi: 1.052405, n_recomb: 573650.725400
RS	0	0.000000	0.225790	21016.083314	0.036636	0.016143
RS	1	0.008571	0.225790	21935.135715	0.038238	0.021724
RS	2	0.017877	0.225790	22817.149015	0.039775	0.024341
RS	3	0.027981	0.225790	23647.717787	0.041223	0.028467
RS	4	0.038950	0.376859	14779.929306	0.025765	0.018590
RS	5	0.050860	0.376859	15529.710655	0.027072	0.020492
RS	6	0.063790	0.850479	7285.097779	0.012700	0.010059
RS	7	0.077829	0.850479	7776.359095	0.013556	0.011019
RS	8	0.093071	1.507929	4694.676607	0.008184	0.006987
RS	9	0.109620	1.507929	5040.457382	0.008787	0.007908
RS	10	0.127586	1.975341	4133.526794	0.007206	0.006878
RS	11	0.147093	1.975341	4443.283717	0.007746	0.007751
RS	12	0.168272	2.149338	4387.909465	0.007649	0.007938
RS	13	0.191266	2.149338	4712.955123	0.008216	0.008712
RS	14	0.216231	2.062999	5267.676727	0.009183	0.009912
RS	15	0.243336	2.062999	5643.898763	0.009839	0.010762
RS	16	0.272764	1.828219	6809.043418	0.011870	0.013129
RS	17	0.304715	1.828219	7263.012179	0.012661	0.014121
RS	18	0.339404	1.563659	9028.612291	0.015739	0.017633
RS	19	0.377066	1.563659	9565.326331	0.016674	0.018800
RS	20	0.417956	1.334624	11819.448344	0.020604	0.023278
RS	21	0.462351	1.334624	12404.201445	0.021623	0.024569
RS	22	0.510551	1.173773	14719.498213	0.025659	0.029167
RS	23	0.562883	1.173773	15268.518783	0.026616	0.030359
RS	24	0.619700	1.083182	17058.451261	0.029737	0.033879
RS	25	0.681387	1.083182	17470.818898	0.030455	0.034705
RS	26	0.748361	1.050466	18339.424605	0.031970	0.036342
RS	27	0.821076	1.050466	18547.447234	0.032332	0.036663
RS	28	0.900023	1.059167	18497.083874	0.032245	0.036457
RS	29	0.985737	1.059167	18484.064459	0.032222	0.036291
RS	30	1.078797	1.093525	17790.245270	0.031012	0.034831
RS	31	1.179835	1.093525	17570.920763	0.030630	0.034261
RS	32	1.289532	1.139650	16553.235677	0.028856	0.032201
RS	33	1.408631	1.139650	16148.927929	0.028151	0.031305
RS	34	1.537939	1.186963	15024.628236	0.026191	0.029075
RS	35	1.678330	1.186963	14453.835714	0.025196	0.027897
RS	36	1.830754	1.229143	13320.219350	0.023220	0.025679
RS	37	1.996243	1.229143	12602.747386	0.021969	0.024250
RS	38	2.175916	1.263992	11483.719430	0.020019	0.022081
RS	39	2.370990	1.263992	10649.626221	0.018565	0.020448
RS	40	2.582783	1.291315	9555.287196	0.016657	0.018340
RS	41	2.812730	1.291315	8649.681399	0.015078	0.016587
RS	42	3.062386	1.311937	7599.809364	0.013248	0.014576
RS	43	3.333440	1.311937	6682.509578	0.011649	0.012813
RS	44	3.627727	1.328640	5706.565099	0.009948	0.010952
RS	45	3.947238	1.328640	4847.635090	0.008450	0.009307
RS	46	4.294135	1.345269	3989.148509	0.006954	0.007673
RS	47	4.670766	1.345269	3255.192437	0.005675	0.006269
RS	48	5.079677	1.363777	2562.333796	0.004467	0.004951
RS	49	5.523638	1.363777	1996.155350	0.003480	0.003868
RS	50	6.005651	1.382869	1494.329686	0.002605	0.002913
RS	51	6.528979	1.382869	1103.162720	0.001923	0.002162
RS	52	7.097162	1.398547	780.901812	0.001361	0.001544
RS	53	7.714045	1.398547	540.901280	0.000943	0.001080
RS	54	8.383803	1.401831	359.871920	0.000627	0.000728
RS	55	9.110966	1.401831	230.334036	0.000402	0.000472
RS	56	9.900457	1.401831	140.902924	0.000246	0.000293
RS	57	10.757616	1.401831	82.064427	0.000143	0.000174
RS	58	11.688244	1.365899	46.119979	0.000080	0.000099
RS	59	12.698638	1.365899	23.569500	0.000041	0.000051
RS	60	13.795635	1.365899	11.293355	0.000020	0.000025
RS	61	14.986658	1.365899	5.045699	0.000009	0.000011
RS	62	16.279765	1.365899	2.089576	0.000004	0.000005
RS	63	17.683708	1.365899	1.196114	0.000002	0.000003
PA	4+25*2+4+6 0.158768175 0.031971128 17.683707873 0.225789871 0.376858931 0.850479181 1.507928873 1.975340807 2.149337905 2.062999302 1.828219250 1.563658607 1.334624121 1.173772561 1.083182111 1.050466450 1.059167117 1.093524716 1.139649990 1.186962844 1.229143323 1.263992313 1.291314781 1.311936868 1.328639812 1.345268832 1.363776528 1.382868594 1.398546963 1.401831477 1.365899139
//
IT	4426
RD	12
LK	-6745858.556063
QD	-1348.466129 -> -1340.376285
RI	0.0284392860
TR	0.158340	0.031970
MT	17.754825
MM	C_pi: 1.056514, n_recomb: 575833.825008
RS	0	0.000000	0.228642	20852.862741	0.036213	0.016111
RS	1	0.008578	0.228642	21776.194461	0.037817	0.021644
RS	2	0.017892	0.228642	22664.533583	0.039360	0.024158
RS	3	0.028005	0.228642	23503.668176	0.040817	0.028156
RS	4	0.038985	0.370659	15125.281575	0.026267	0.018935
RS	5	0.050907	0.370659	15884.258063	0.027585	0.020836
RS	6	0.063852	0.846483	7361.268552	0.012784	0.010097
RS	7	0.077908	0.846483	7857.362677	0.013645	0.011074
RS	8	0.093169	1.514046	4702.333558	0.008166	0.006959
RS	9	0.109739	1.514046	5049.156110	0.008768	0.007889
RS	10	0.127731	1.987278	4132.907030	0.007177	0.006849
RS	11	0.147266	1.987278	4443.108994	0.007716	0.007728
RS	12	0.168476	2.167368	4378.074843	0.007603	0.007899
RS	13	0.191506	2.167368	4703.046032	0.008167	0.008675
RS	14	0.216512	2.085312	5244.830255	0.009108	0.009850
RS	15	0.243663	2.085312	5620.473363	0.009761	0.010695
RS	16	0.273142	1.849163	6777.921010	0.011771	0.013043
RS	17	0.305151	1.849163	7231.530991	0.012558	0.014022
RS	18	0.339905	1.579225	9005.082865	0.015638	0.017538
RS	19	0.377640	1.579225	9542.906786	0.016572	0.018688
RS	20	0.418613	1.343268	11835.344761	0.020553	0.023221
RS	21	0.463100	1.343268	12423.561349	0.021575	0.024495
RS	22	0.511403	1.176908	14800.705218	0.025703	0.029191
RS	23	0.563849	1.176908	15354.069397	0.026664	0.030371
RS	24	0.620795	1.083155	17200.438810	0.029870	0.033981
RS	25	0.682625	1.083155	17614.904852	0.030590	0.034798
RS	26	0.749759	1.049345	18507.558637	0.032140	0.036472
RS	27	0.822652	1.049345	18713.928809	0.032499	0.036787
RS	28	0.901798	1.058407	18652.829103	0.032393	0.036560
RS	29	0.987733	1.058407	18635.712221	0.032363	0.036391
RS	30	1.081040	1.093974	17912.611777	0.031107	0.034882
RS	31	1.182350	1.093974	17689.016049	0.030719	0.034315
RS	32	1.292351	1.141594	16641.118876	0.028899	0.032207
RS	33	1.411788	1.141594	16233.735237	0.028192	0.031317
RS	34	1.541471	1.190281	15086.986408	0.026200	0.029055
RS	35	1.682278	1.190281	14514.488628	0.025206	0.027886
RS	36	1.835163	1.233572	13366.552268	0.023213	0.025650
RS	37	2.001163	1.233572	12648.340688	0.021965	0.024231
RS	38	2.181402	1.269370	11519.901021	0.020006	0.022052
RS	39	2.377102	1.269370	10685.683118	0.018557	0.020429
RS	40	2.589590	1.297631	9584.358149	0.016644	0.018315
RS	41	2.820305	1.297631	8679.076160	0.015072	0.016570
RS	42	3.070811	1.319284	7623.576460	0.013239	0.014556
RS	43	3.342806	1.319284	6706.935507	0.011647	0.012801
RS	44	3.638133	1.337311	5725.901112	0.009944	0.010938
RS	45	3.958793	1.337311	4867.954114	0.008454	0.009300
RS	46	4.306959	1.355784	4004.793016	0.006955	0.007664
RS	47	4.684991	1.355784	3272.064861	0.005682	0.006268
RS	48	5.095452	1.376665	2575.506235	0.004473	0.004949
RS	49	5.541122	1.376665	2010.337866	0.003491	0.003873
RS	50	6.025022	1.398353	1505.932052	0.002615	0.002917
RS	51	6.550431	1.398353	1114.937653	0.001936	0.002171
RS	52	7.120910	1.416273	790.752274	0.001373	0.001553
RS	53	7.740325	1.416273	549.893446	0.000955	0.001090
RS	54	8.412875	1.420612	367.211823	0.000638	0.000737
RS	55	9.143116	1.420612	236.196888	0.000410	0.000480
RS	56	9.935997	1.420612	145.260585	0.000252	0.000300
RS	57	10.796893	1.420612	85.088584	0.000148	0.000178
RS	58	11.731637	1.382261	48.164128	0.000084	0.000102
RS	59	12.746564	1.382261	24.756045	0.000043	0.000053
RS	60	13.848553	1.382261	11.935392	0.000021	0.000026
RS	61	15.045071	1.382261	5.368068	0.000009	0.000012
RS	62	16.344227	1.382261	2.238992	0.000004	0.000005
RS	63	17.754825	1.382261	1.296705	0.000002	0.000003
PA	4+25*2+4+6 0.158340281 0.031970045 17.754825461 0.228642239 0.370658910 0.846482989 1.514045716 1.987277707 2.167367668 2.085311919 1.849163353 1.579225464 1.343268320 1.176907852 1.083154995 1.049345432 1.058406763 1.093974191 1.141594374 1.190281232 1.233571903 1.269370370 1.297630651 1.319283996 1.337310506 1.355783556 1.376665461 1.398352698 1.416273278 1.420612452 1.382260653
//
IT	3550
RD	13
LK	-6745843.059498
QD	-1337.187969 -> -1330.475888
RI	0.0278972608
TR	0.157957	0.031975
MT	17.817661
MM	C_pi: 1.060257, n_recomb: 577927.723525
RS	0	0.000000	0.231333	20702.837546	0.035823	0.016083
RS	1	0.008584	0.231333	21629.955905	0.037427	0.021572
RS	2	0.017905	0.231333	22523.960665	0.038974	0.023991
RS	3	0.028026	0.231333	23370.822784	0.040439	0.027872
RS	4	0.039016	0.365283	15441.727519	0.026719	0.019249
RS	5	0.050950	0.365283	16208.962150	0.028047	0.021147
RS	6	0.063907	0.843472	7427.309343	0.012852	0.010127
RS	7	0.077977	0.843472	7927.661156	0.013717	0.011117
RS	8	0.093255	1.519728	4709.982722	0.008150	0.006934
RS	9	0.109844	1.519728	5057.801210	0.008752	0.007870
RS	10	0.127858	1.996375	4136.947477	0.007158	0.006828
RS	11	0.147417	1.996375	4447.851866	0.007696	0.007713
RS	12	0.168656	2.181101	4375.525961	0.007571	0.007872
RS	13	0.191718	2.181101	4700.828096	0.008134	0.008651
RS	14	0.216759	2.103570	5230.470449	0.009050	0.009801
RS	15	0.243950	2.103570	5605.948004	0.009700	0.010642
RS	16	0.273475	1.867271	6754.661605	0.011688	0.012968
RS	17	0.305535	1.867271	7208.175356	0.012472	0.013938
RS	18	0.340347	1.593250	8986.063629	0.015549	0.017451
RS	19	0.378147	1.593250	9524.973216	0.016481	0.018586
RS	20	0.419191	1.351303	11849.716307	0.020504	0.023164
RS	21	0.463759	1.351303	12441.122332	0.021527	0.024424
RS	22	0.512153	1.179994	14873.459707	0.025736	0.029205
RS	23	0.564701	1.179994	15430.903922	0.026700	0.030374
RS	24	0.621760	1.083361	17328.918580	0.029985	0.034066
RS	25	0.683717	1.083361	17745.520551	0.030705	0.034875
RS	26	0.750992	1.048546	18660.641970	0.032289	0.036583
RS	27	0.824043	1.048546	18865.794988	0.032644	0.036892
RS	28	0.903364	1.057922	18795.408677	0.032522	0.036648
RS	29	0.989494	1.057922	18774.892506	0.032487	0.036476
RS	30	1.083017	1.094555	18025.853624	0.031190	0.034925
RS	31	1.184569	1.094555	17798.687459	0.030797	0.034359
RS	32	1.294838	1.143458	16724.523663	0.028939	0.032212
RS	33	1.414573	1.143458	16314.513589	0.028229	0.031327
RS	34	1.544586	1.193273	15148.779077	0.026212	0.029039
RS	35	1.685759	1.193273	14574.625826	0.025219	0.027877
RS	36	1.839051	1.237426	13414.836503	0.023212	0.025629
RS	37	2.005502	1.237426	12695.506338	0.021967	0.024218
RS	38	2.186241	1.273949	11559.016315	0.020001	0.022031
RS	39	2.382495	1.273949	10723.947404	0.018556	0.020416
RS	40	2.595596	1.302959	9616.083557	0.016639	0.018297
RS	41	2.826990	1.302959	8710.212286	0.015071	0.016559
RS	42	3.078246	1.325512	7648.875352	0.013235	0.014541
RS	43	3.351071	1.325512	6732.013139	0.011649	0.012793
RS	44	3.647316	1.344782	5745.429013	0.009941	0.010926
RS	45	3.968990	1.344782	4887.806129	0.008457	0.009295
RS	46	4.318278	1.365067	4019.563632	0.006955	0.007656
RS	47	4.697549	1.365067	3287.728556	0.005689	0.006267
RS	48	5.109377	1.388339	2587.280575	0.004477	0.004946
RS	49	5.556557	1.388339	2023.098187	0.003501	0.003877
RS	50	6.042123	1.412667	1516.163429	0.002623	0.002920
RS	51	6.569371	1.412667	1125.515184	0.001948	0.002179
RS	52	7.141879	1.432894	799.589844	0.001384	0.001561
RS	53	7.763531	1.432894	558.108785	0.000966	0.001099
RS	54	8.438547	1.438368	373.973628	0.000647	0.000745
RS	55	9.171508	1.438368	241.677322	0.000418	0.000487
RS	56	9.967386	1.438368	149.384101	0.000258	0.000306
RS	57	10.831584	1.438368	87.981685	0.000152	0.000183
RS	58	11.769966	1.397695	50.142684	0.000087	0.000106
RS	59	12.788900	1.397695	25.915072	0.000045	0.000055
RS	60	13.895300	1.397695	12.568275	0.000022	0.000027
RS	61	15.096675	1.397695	5.688776	0.000010	0.000013
RS	62	16.401178	1.397695	2.389041	0.000004	0.000005
RS	63	17.817661	1.397695	1.399277	0.000002	0.000003
PA	4+25*2+4+6 0.157957059 0.031974969 17.817661305 0.231332652 0.365283066 0.843471876 1.519728210 1.996374743 2.181100569 2.103570251 1.867270967 1.593249957 1.351303326 1.179994416 1.083360557 1.048546346 1.057921759 1.094555306 1.143458176 1.193273462 1.237425875 1.273948730 1.302959399 1.325511924 1.344781557 1.365067124 1.388338945 1.412666938 1.432893867 1.438367804 1.397694861
//
IT	4535
RD	14
LK	-6745830.144120
QD	-1327.354510 -> -1321.690658
RI	0.0273968932
TR	0.157611	0.031984
MT	17.873702
MM	C_pi: 1.063679, n_recomb: 579926.905826
RS	0	0.000000	0.233835	20567.616263	0.035466	0.016059
RS	1	0.008590	0.233835	21498.108345	0.037070	0.021508
RS	2	0.017917	0.233835	22397.188615	0.038621	0.023841
RS	3	0.028045	0.233835	23250.997039	0.040093	0.027614
RS	4	0.039044	0.360623	15730.420861	0.027125	0.019535
RS	5	0.050987	0.360623	16505.072278	0.028461	0.021427
RS	6	0.063956	0.841418	7483.056726	0.012903	0.010148
RS	7	0.078039	0.841418	7987.090858	0.013773	0.011149
RS	8	0.093332	1.525282	4716.657520	0.008133	0.006910
RS	9	0.109938	1.525282	5065.371497	0.008734	0.007852
RS	10	0.127971	2.003332	4144.157474	0.007146	0.006813
RS	11	0.147552	2.003332	4455.932636	0.007684	0.007703
RS	12	0.168816	2.191379	4378.472689	0.007550	0.007855
RS	13	0.191906	2.191379	4704.408690	0.008112	0.008636
RS	14	0.216979	2.118430	5222.790333	0.009006	0.009763
RS	15	0.244206	2.118430	5598.426470	0.009654	0.010602
RS	16	0.273772	1.882940	6737.724524	0.011618	0.012905
RS	17	0.305877	1.882940	7191.350685	0.012400	0.013866
RS	18	0.340740	1.605919	8970.705264	0.015469	0.017372
RS	19	0.378597	1.605919	9510.670948	0.016400	0.018495
RS	20	0.419706	1.358776	11862.749256	0.020456	0.023108
RS	21	0.464347	1.358776	12457.095396	0.021480	0.024356
RS	22	0.512821	1.183000	14938.941948	0.025760	0.029211
RS	23	0.565460	1.183000	15500.211565	0.026728	0.030371
RS	24	0.622619	1.083735	17445.560977	0.030082	0.034136
RS	25	0.684689	1.083735	17864.296397	0.030804	0.034939
RS	26	0.752090	1.048003	18800.279646	0.032418	0.036678
RS	27	0.825280	1.048003	19004.562697	0.032771	0.036982
RS	28	0.904757	1.057662	18925.955450	0.032635	0.036722
RS	29	0.991061	1.057662	18902.626745	0.032595	0.036548
RS	30	1.084778	1.095247	18130.430017	0.031263	0.034959
RS	31	1.186545	1.095247	17900.295227	0.030866	0.034396
RS	32	1.297052	1.145268	16803.085524	0.028974	0.032214
RS	33	1.417053	1.145268	16390.866257	0.028264	0.031335
RS	34	1.547360	1.196011	15209.079064	0.026226	0.029026
RS	35	1.688860	1.196011	14633.369847	0.025233	0.027872
RS	36	1.842515	1.240816	13463.910487	0.023217	0.025613
RS	37	2.009367	1.240816	12743.205220	0.021974	0.024209
RS	38	2.190552	1.277872	11599.905889	0.020002	0.022018
RS	39	2.387299	1.277872	10763.439709	0.018560	0.020408
RS	40	2.600946	1.307476	9649.480591	0.016639	0.018286
RS	41	2.832944	1.307476	8742.320464	0.015075	0.016553
RS	42	3.084870	1.330808	7675.080344	0.013235	0.014531
RS	43	3.358435	1.330808	6757.308285	0.011652	0.012788
RS	44	3.655498	1.351244	5764.866375	0.009941	0.010916
RS	45	3.978077	1.351244	4907.048606	0.008461	0.009292
RS	46	4.328364	1.373309	4033.429261	0.006955	0.007648
RS	47	4.708739	1.373309	3302.229455	0.005694	0.006266
RS	48	5.121786	1.398974	2597.771954	0.004479	0.004943
RS	49	5.570312	1.398974	2034.565821	0.003508	0.003879
RS	50	6.057365	1.425982	1525.157669	0.002630	0.002922
RS	51	6.586252	1.425982	1135.012313	0.001957	0.002185
RS	52	7.160569	1.448574	807.513056	0.001392	0.001567
RS	53	7.784217	1.448574	565.620227	0.000975	0.001107
RS	54	8.461433	1.455248	380.210830	0.000656	0.000752
RS	55	9.196818	1.455248	246.807989	0.000426	0.000494
RS	56	9.995370	1.455248	153.291696	0.000264	0.000311
RS	57	10.862514	1.455248	90.752853	0.000156	0.000187
RS	58	11.804140	1.412345	52.059407	0.000090	0.000109
RS	59	12.826649	1.412345	27.047933	0.000047	0.000057
RS	60	13.936985	1.412345	13.192356	0.000023	0.000028
RS	61	15.142694	1.412345	6.007845	0.000010	0.000013
RS	62	16.451968	1.412345	2.539680	0.000004	0.000006
RS	63	17.873702	1.412345	1.503783	0.000003	0.000003
PA	4+25*2+4+6 0.157610663 0.031984232 17.873701732 0.233835320 0.360623214 0.841418249 1.525282027 2.003332038 2.191379183 2.118429589 1.882939948 1.605919061 1.358776194 1.182999610 1.083734566 1.048002612 1.057662216 1.095247379 1.145267566 1.196011477 1.240815715 1.277872050 1.307475936 1.330807899 1.351243993 1.373309006 1.398973665 1.425982228 1.448574275 1.455248025 1.412345350
//
IT	3594
RD	15
LK	-6745819.203458
QD	-1318.606564 -> -1313.754216
RI	0.0269399646
TR	0.157296	0.031997
MT	17.924021
MM	C_pi: 1.066812, n_recomb: 581828.420850
RS	0	0.000000	0.236143	20447.141582	0.035143	0.016037
RS	1	0.008594	0.236143	21380.661430	0.036747	0.021450
RS	2	0.017927	0.236143	22284.299347	0.038300	0.023706
RS	3	0.028062	0.236143	23144.349393	0.039779	0.027384
RS	4	0.039068	0.356566	15993.698718	0.027489	0.019793
RS	5	0.051020	0.356566	16775.026813	0.028832	0.021679
RS	6	0.064000	0.840219	7529.160416	0.012941	0.010161
RS	7	0.078094	0.840219	8036.339193	0.013812	0.011171
RS	8	0.093400	1.530847	4721.927586	0.008116	0.006887
RS	9	0.110022	1.530847	5071.413515	0.008716	0.007832
RS	10	0.128072	2.008666	4153.466621	0.007139	0.006803
RS	11	0.147673	2.008666	4466.216583	0.007676	0.007698
RS	12	0.168959	2.198853	4385.595384	0.007538	0.007844
RS	13	0.192074	2.198853	4712.391763	0.008099	0.008628
RS	14	0.217176	2.130447	5220.334956	0.008972	0.009734
RS	15	0.244435	2.130447	5596.379983	0.009619	0.010572
RS	16	0.274037	1.896508	6725.858730	0.011560	0.012851
RS	17	0.306183	1.896508	7179.760099	0.012340	0.013806
RS	18	0.341092	1.617390	8958.303205	0.015397	0.017299
RS	19	0.379001	1.617390	9499.289408	0.016327	0.018412
RS	20	0.420168	1.365730	11874.550124	0.020409	0.023053
RS	21	0.464873	1.365730	12471.606784	0.021435	0.024291
RS	22	0.513420	1.185904	14998.024676	0.025777	0.029211
RS	23	0.566139	1.185904	15562.874492	0.026748	0.030364
RS	24	0.623389	1.084225	17551.743112	0.030167	0.034196
RS	25	0.685560	1.084225	17972.578297	0.030890	0.034993
RS	26	0.753073	1.047655	18927.905530	0.032532	0.036760
RS	27	0.826389	1.047655	19131.588882	0.032882	0.037059
RS	28	0.906006	1.057582	19045.509784	0.032734	0.036786
RS	29	0.992466	1.057582	19019.857910	0.032690	0.036610
RS	30	1.086356	1.096033	18226.722604	0.031327	0.034988
RS	31	1.188316	1.096033	17994.144483	0.030927	0.034426
RS	32	1.299038	1.147033	16876.665568	0.029006	0.032215
RS	33	1.419276	1.147033	16462.614343	0.028295	0.031341
RS	34	1.549847	1.198540	15267.286972	0.026240	0.029016
RS	35	1.691641	1.198540	14690.143101	0.025248	0.027867
RS	36	1.845620	1.243826	13512.857004	0.023225	0.025603
RS	37	2.012833	1.243826	12790.618320	0.021983	0.024204
RS	38	2.194417	1.281253	11641.651714	0.020009	0.022011
RS	39	2.391607	1.281253	10803.386943	0.018568	0.020406
RS	40	2.605744	1.311313	9683.805142	0.016644	0.018280
RS	41	2.838285	1.311313	8774.819522	0.015081	0.016551
RS	42	3.090811	1.335316	7701.711927	0.013237	0.014525
RS	43	3.365040	1.335316	6782.490387	0.011657	0.012786
RS	44	3.662837	1.356849	5783.985749	0.009941	0.010909
RS	45	3.986228	1.356849	4925.569042	0.008466	0.009289
RS	46	4.337412	1.380656	4046.379084	0.006955	0.007641
RS	47	4.718779	1.380656	3315.616159	0.005699	0.006264
RS	48	5.132920	1.408714	2607.070138	0.004481	0.004939
RS	49	5.582655	1.408714	2044.847334	0.003515	0.003881
RS	50	6.071042	1.438434	1533.031981	0.002635	0.002923
RS	51	6.601402	1.438434	1143.532317	0.001965	0.002190
RS	52	7.177342	1.463438	814.613288	0.001400	0.001572
RS	53	7.802782	1.463438	572.494685	0.000984	0.001114
RS	54	8.481973	1.471376	385.969547	0.000663	0.000759
RS	55	9.219537	1.471376	251.617998	0.000432	0.000501
RS	56	10.020489	1.471376	157.000314	0.000270	0.000317
RS	57	10.890278	1.471376	93.411081	0.000161	0.000191
RS	58	11.834819	1.426317	53.918734	0.000093	0.000112
RS	59	12.860537	1.426317	28.156364	0.000048	0.000059
RS	60	13.974409	1.426317	13.808187	0.000024	0.000029
RS	61	15.184011	1.426317	6.325393	0.000011	0.000014
RS	62	16.497570	1.426317	2.690907	0.000005	0.000006
RS	63	17.924021	1.426317	1.610200	0.000003	0.000004
PA	4+25*2+4+6 0.157295502 0.031996662 17.924020610 0.236143287 0.356566196 0.840218603 1.530847412 2.008666227 2.198852530 2.130447295 1.896508344 1.617390174 1.365729618 1.185904152 1.084225492 1.047654802 1.057581649 1.096032850 1.147032581 1.198539629 1.243825526 1.281252651 1.311312822 1.335315945 1.356849122 1.380655709 1.408713905 1.438434360 1.463437662 1.471376029 1.426316841
//
IT	4196
RD	16
LK	-6745809.798795
QD	-1310.706018 -> -1306.492658
RI	0.0265259081
TR	0.157006	0.032011
MT	17.969729
MM	C_pi: 1.069695, n_recomb: 583633.216120
RS	0	0.000000	0.238256	20341.017188	0.034852	0.016018
RS	1	0.008599	0.238256	21277.284062	0.036457	0.021398
RS	2	0.017937	0.238256	22185.035844	0.038012	0.023585
RS	3	0.028078	0.238256	23050.705311	0.039495	0.027178
RS	4	0.039091	0.353027	16233.527918	0.027815	0.020026
RS	5	0.051051	0.353027	17020.882321	0.029164	0.021907
RS	6	0.064039	0.839789	7566.289458	0.012964	0.010166
RS	7	0.078144	0.839789	8076.115135	0.013838	0.011183
RS	8	0.093463	1.536540	4725.507209	0.008097	0.006864
RS	9	0.110098	1.536540	5075.628164	0.008697	0.007812
RS	10	0.128164	2.012761	4164.151098	0.007135	0.006796
RS	11	0.147783	2.012761	4477.937974	0.007673	0.007695
RS	12	0.169089	2.204055	4395.904065	0.007532	0.007840
RS	13	0.192227	2.204055	4723.731124	0.008094	0.008627
RS	14	0.217355	2.140101	5221.984604	0.008947	0.009713
RS	15	0.244643	2.140101	5598.633175	0.009593	0.010550
RS	16	0.274278	1.908287	6718.058680	0.011511	0.012804
RS	17	0.306461	1.908287	7172.362816	0.012289	0.013754
RS	18	0.341411	1.627814	8948.309780	0.015332	0.017232
RS	19	0.379367	1.627814	9490.280372	0.016261	0.018337
RS	20	0.420586	1.372217	11885.232065	0.020364	0.022999
RS	21	0.465350	1.372217	12484.792704	0.021392	0.024229
RS	22	0.513962	1.188701	15051.564104	0.025789	0.029207
RS	23	0.566755	1.188701	15619.765276	0.026763	0.030353
RS	24	0.624088	1.084802	17648.724337	0.030239	0.034246
RS	25	0.686350	1.084802	18071.608325	0.030964	0.035038
RS	26	0.753966	1.047467	19044.812827	0.032631	0.036831
RS	27	0.827396	1.047467	19248.112361	0.032980	0.037126
RS	28	0.907139	1.057653	19155.086714	0.032820	0.036840
RS	29	0.993740	1.057653	19127.526123	0.032773	0.036663
RS	30	1.087788	1.096901	18315.322693	0.031382	0.035011
RS	31	1.189922	1.096901	18080.754075	0.030980	0.034450
RS	32	1.300839	1.148773	16945.290358	0.029034	0.032215
RS	33	1.421293	1.148773	16529.753135	0.028322	0.031345
RS	34	1.552104	1.200910	15323.009169	0.026255	0.029008
RS	35	1.694164	1.200910	14744.575205	0.025263	0.027864
RS	36	1.848438	1.246535	13561.084575	0.023236	0.025597
RS	37	2.015979	1.246535	12837.225857	0.021995	0.024203
RS	38	2.197925	1.284197	11683.608954	0.020019	0.022008
RS	39	2.395517	1.284197	10843.258686	0.018579	0.020406
RS	40	2.610099	1.314594	9718.543082	0.016652	0.018278
RS	41	2.843132	1.314594	8807.321934	0.015091	0.016552
RS	42	3.096204	1.339176	7728.428524	0.013242	0.014522
RS	43	3.371036	1.339176	6807.340773	0.011664	0.012786
RS	44	3.669499	1.361738	5802.672843	0.009942	0.010903
RS	45	3.993627	1.361738	4943.337056	0.008470	0.009287
RS	46	4.345626	1.387250	4058.442997	0.006954	0.007634
RS	47	4.727892	1.387250	3327.963888	0.005702	0.006263
RS	48	5.143028	1.417695	2615.289184	0.004481	0.004934
RS	49	5.593861	1.417695	2054.061534	0.003519	0.003882
RS	50	6.083459	1.450150	1539.907942	0.002638	0.002924
RS	51	6.615156	1.450150	1151.178041	0.001972	0.002195
RS	52	7.192572	1.477612	820.972785	0.001407	0.001577
RS	53	7.819638	1.477612	578.793583	0.000992	0.001120
RS	54	8.500624	1.486872	391.294645	0.000670	0.000765
RS	55	9.240166	1.486872	256.135660	0.000439	0.000507
RS	56	10.043299	1.486872	160.526463	0.000275	0.000322
RS	57	10.915491	1.486872	95.965159	0.000164	0.000195
RS	58	11.862680	1.439717	55.724929	0.000095	0.000115
RS	59	12.891315	1.439717	29.242090	0.000050	0.000061
RS	60	14.008400	1.439717	14.416349	0.000025	0.000031
RS	61	15.221539	1.439717	6.641564	0.000011	0.000014
RS	62	16.538992	1.439717	2.842738	0.000005	0.000006
RS	63	17.969729	1.439717	1.718516	0.000003	0.000004
PA	4+25*2+4+6 0.157005854 0.032011110 17.969729105 0.238256036 0.353026977 0.839788708 1.536540408 2.012760851 2.204055160 2.140101169 1.908286507 1.627814142 1.372217177 1.188701031 1.084802463 1.047467342 1.057653258 1.096901459 1.148773106 1.200909673 1.246534817 1.284197424 1.314594305 1.339175872 1.361737825 1.387249640 1.417694897 1.450149857 1.477611986 1.486871715 1.439717007
//
IT	4599
RD	17
LK	-6745801.607463
QD	-1303.472469 -> -1299.770692
RI	0.0261537300
TR	0.156738	0.032027
MT	18.011587
MM	C_pi: 1.072354, n_recomb: 585342.065303
RS	0	0.000000	0.240179	20248.388029	0.034592	0.016001
RS	1	0.008603	0.240179	21187.170154	0.036196	0.021352
RS	2	0.017945	0.240179	22098.652908	0.037753	0.023477
RS	3	0.028092	0.240179	22969.392744	0.039241	0.026995
RS	4	0.039111	0.349923	16452.292411	0.028107	0.020237
RS	5	0.051079	0.349923	17245.103193	0.029462	0.022113
RS	6	0.064075	0.840026	7595.322749	0.012976	0.010164
RS	7	0.078190	0.840026	8107.344935	0.013851	0.011187
RS	8	0.093519	1.542400	4727.326617	0.008076	0.006841
RS	9	0.110167	1.542400	5077.944054	0.008675	0.007790
RS	10	0.128247	2.015892	4175.686343	0.007134	0.006793
RS	11	0.147883	2.015892	4490.541462	0.007672	0.007695
RS	12	0.169207	2.207428	4408.582422	0.007532	0.007840
RS	13	0.192366	2.207428	4737.562934	0.008094	0.008630
RS	14	0.217518	2.147792	5226.807441	0.008929	0.009698
RS	15	0.244833	2.147792	5604.206205	0.009574	0.010534
RS	16	0.274498	1.918550	6713.422065	0.011469	0.012764
RS	17	0.306715	1.918550	7168.221895	0.012246	0.013710
RS	18	0.341703	1.637327	8940.175365	0.015273	0.017171
RS	19	0.379701	1.637327	9483.088357	0.016201	0.018269
RS	20	0.420969	1.378288	11894.789038	0.020321	0.022948
RS	21	0.465786	1.378288	12496.662896	0.021349	0.024170
RS	22	0.514459	1.191387	15100.166562	0.025797	0.029200
RS	23	0.567319	1.191387	15671.503013	0.026773	0.030341
RS	24	0.624726	1.085438	17737.513398	0.030303	0.034289
RS	25	0.687072	1.085438	18162.380169	0.031029	0.035077
RS	26	0.754781	1.047405	19152.108328	0.032720	0.036893
RS	27	0.828316	1.047405	19355.190454	0.033066	0.037185
RS	28	0.908176	1.057847	19255.576668	0.032896	0.036887
RS	29	0.994906	1.057847	19226.453160	0.032847	0.036708
RS	30	1.089097	1.097842	18396.677419	0.031429	0.035029
RS	31	1.191392	1.097842	18160.513816	0.031025	0.034470
RS	32	1.302486	1.150495	17009.042869	0.029058	0.032213
RS	33	1.423138	1.150495	16592.330963	0.028346	0.031347
RS	34	1.554168	1.203152	15375.981691	0.026268	0.029000
RS	35	1.696471	1.203152	14796.410250	0.025278	0.027862
RS	36	1.851016	1.248998	13608.130594	0.023248	0.025594
RS	37	2.018856	1.248998	12882.616724	0.022009	0.024203
RS	38	2.201135	1.286782	11725.267546	0.020031	0.022009
RS	39	2.399094	1.286782	10882.630301	0.018592	0.020410
RS	40	2.614083	1.317413	9753.254655	0.016662	0.018280
RS	41	2.847567	1.317413	8839.491207	0.015101	0.016556
RS	42	3.101138	1.342490	7754.948708	0.013249	0.014522
RS	43	3.376521	1.342490	6831.673945	0.011671	0.012787
RS	44	3.675596	1.366016	5820.813326	0.009944	0.010899
RS	45	4.000399	1.366016	4960.309218	0.008474	0.009287
RS	46	4.353143	1.393194	4069.640393	0.006953	0.007628
RS	47	4.736233	1.393194	3339.327124	0.005705	0.006261
RS	48	5.152279	1.426019	2622.506534	0.004480	0.004929
RS	49	5.604117	1.426019	2062.294134	0.003523	0.003882
RS	50	6.094824	1.461224	1545.877361	0.002641	0.002923
RS	51	6.627745	1.461224	1158.028903	0.001978	0.002198
RS	52	7.206512	1.491186	826.659798	0.001412	0.001581
RS	53	7.835069	1.491186	584.567149	0.000999	0.001126
RS	54	8.517698	1.501822	396.221502	0.000677	0.000771
RS	55	9.259052	1.501822	260.383237	0.000445	0.000512
RS	56	10.064182	1.501822	163.883039	0.000280	0.000327
RS	57	10.938575	1.501822	98.421867	0.000168	0.000199
RS	58	11.888190	1.452629	57.481048	0.000098	0.000118
RS	59	12.919496	1.452629	30.306356	0.000052	0.000063
RS	60	14.039523	1.452629	15.017268	0.000026	0.000032
RS	61	15.255902	1.452629	6.956470	0.000012	0.000015
RS	62	16.576923	1.452629	2.995188	0.000005	0.000006
RS	63	18.011587	1.452629	1.828735	0.000003	0.000004
PA	4+25*2+4+6 0.156737824 0.032026817 18.011586885 0.240178590 0.349922517 0.840025570 1.542399647 2.015891585 2.207427740 2.147791504 1.918549742 1.637327277 1.378287997 1.191387176 1.085437935 1.047404908 1.057847425 1.097841630 1.150495319 1.203151982 1.248997689 1.286781554 1.317412925 1.342489884 1.366016242 1.393194139 1.426019279 1.461224340 1.491186430 1.501821953 1.452628641
//
IT	4241
RD	18
LK	-6745794.391547
QD	-1296.789983 -> -1293.504353
RI	0.0258167923
TR	0.156489	0.032043
MT	18.050064
MM	C_pi: 1.074820, n_recomb: 586962.891464
RS	0	0.000000	0.241930	20167.487233	0.034359	0.015985
RS	1	0.008606	0.241930	21108.592735	0.035962	0.021310
RS	2	0.017953	0.241930	22023.483815	0.037521	0.023381
RS	3	0.028105	0.241930	22898.827279	0.039012	0.026833
RS	4	0.039130	0.347190	16652.157774	0.028370	0.020428
RS	5	0.051104	0.347190	17449.932814	0.029729	0.022301
RS	6	0.064109	0.840848	7617.144289	0.012977	0.010157
RS	7	0.078232	0.840848	8130.961236	0.013853	0.011183
RS	8	0.093572	1.548460	4727.423423	0.008054	0.006819
RS	9	0.110231	1.548460	5078.403983	0.008652	0.007768
RS	10	0.128324	2.018283	4187.734623	0.007135	0.006791
RS	11	0.147975	2.018283	4503.670394	0.007673	0.007696
RS	12	0.169316	2.209343	4423.039962	0.007535	0.007844
RS	13	0.192495	2.209343	4753.263010	0.008098	0.008637
RS	14	0.217668	2.153818	5234.237578	0.008917	0.009687
RS	15	0.245007	2.153818	5612.505885	0.009562	0.010524
RS	16	0.274700	1.927496	6711.459857	0.011434	0.012729
RS	17	0.306948	1.927496	7166.833656	0.012210	0.013673
RS	18	0.341971	1.646042	8933.628115	0.015220	0.017114
RS	19	0.380009	1.646042	9477.446730	0.016147	0.018206
RS	20	0.421320	1.383974	11903.513865	0.020280	0.022898
RS	21	0.466186	1.383974	12507.535922	0.021309	0.024114
RS	22	0.514914	1.193962	15144.594531	0.025802	0.029191
RS	23	0.567836	1.193962	15718.873102	0.026780	0.030327
RS	24	0.625312	1.086107	17819.328626	0.030359	0.034326
RS	25	0.687735	1.086107	18246.108754	0.031086	0.035110
RS	26	0.755530	1.047437	19251.107892	0.032798	0.036948
RS	27	0.829160	1.047437	19454.103936	0.033144	0.037237
RS	28	0.909127	1.058136	19348.160417	0.032963	0.036927
RS	29	0.995976	1.058136	19317.761835	0.032911	0.036747
RS	30	1.090300	1.098834	18471.669233	0.031470	0.035043
RS	31	1.192741	1.098834	18234.243941	0.031065	0.034486
RS	32	1.303999	1.152197	17068.408773	0.029079	0.032210
RS	33	1.424832	1.152197	16650.791946	0.028368	0.031347
RS	34	1.556064	1.205283	15426.366986	0.026282	0.028994
RS	35	1.698591	1.205283	14845.800151	0.025293	0.027860
RS	36	1.853384	1.251250	13653.945364	0.023262	0.025593
RS	37	2.021498	1.251250	12926.763861	0.022023	0.024206
RS	38	2.204082	1.289059	11766.481293	0.020046	0.022013
RS	39	2.402379	1.289059	10921.406111	0.018607	0.020416
RS	40	2.617743	1.319836	9787.809768	0.016675	0.018285
RS	41	2.851641	1.319836	8871.260172	0.015114	0.016562
RS	42	3.105670	1.345332	7781.233572	0.013257	0.014523
RS	43	3.381561	1.345332	6855.505415	0.011680	0.012790
RS	44	3.681196	1.369764	5838.446260	0.009947	0.010896
RS	45	4.006619	1.369764	4976.564607	0.008478	0.009286
RS	46	4.360049	1.398569	4080.076739	0.006951	0.007621
RS	47	4.743896	1.398569	3349.827415	0.005707	0.006259
RS	48	5.160779	1.433757	2628.863324	0.004479	0.004923
RS	49	5.613539	1.433757	2069.675007	0.003526	0.003882
RS	50	6.105267	1.471732	1551.051032	0.002643	0.002922
RS	51	6.639313	1.471732	1164.178761	0.001983	0.002201
RS	52	7.219322	1.504226	831.754266	0.001417	0.001584
RS	53	7.849248	1.504226	589.874198	0.001005	0.001131
RS	54	8.533388	1.516283	400.792875	0.000683	0.000776
RS	55	9.276408	1.516283	264.387771	0.000450	0.000518
RS	56	10.083374	1.516283	167.085953	0.000285	0.000331
RS	57	10.959791	1.516283	100.789831	0.000172	0.000202
RS	58	11.911635	1.465111	59.191102	0.000101	0.000120
RS	59	12.945398	1.465111	31.351014	0.000053	0.000065
RS	60	14.068130	1.465111	15.611729	0.000027	0.000033
RS	61	15.287488	1.465111	7.270417	0.000012	0.000015
RS	62	16.611789	1.465111	3.148373	0.000005	0.000007
RS	63	18.050064	1.465111	1.940935	0.000003	0.000004
PA	4+25*2+4+6 0.156489029 0.032043356 18.050063785 0.241930496 0.347190416 0.840848310 1.548459948 2.018283180 2.209343442 2.153817584 1.927495921 1.646041880 1.383974255 1.193961795 1.086106644 1.047436872 1.058135954 1.098834170 1.152197073 1.205283305 1.251250129 1.289059183 1.319836487 1.345332146 1.369764209 1.398569207 1.433757440 1.471731573 1.504225722 1.516283371 1.465111458
//
IT	3755
RD	19
LK	-6745787.972870
QD	-1290.557993 -> -1287.615946
RI	0.0255153061
TR	0.156257	0.032060
MT	18.085722
MM	C_pi: 1.077107, n_recomb: 588494.964356
RS	0	0.000000	0.243517	20097.589543	0.034151	0.015971
RS	1	0.008610	0.243517	21040.856470	0.035754	0.021273
RS	2	0.017961	0.243517	21958.872165	0.037314	0.023295
RS	3	0.028117	0.243517	22838.400863	0.038808	0.026689
RS	4	0.039147	0.344767	16835.271020	0.028607	0.020602
RS	5	0.051128	0.344767	17637.573712	0.029971	0.022472
RS	6	0.064139	0.842159	7632.631660	0.012970	0.010145
RS	7	0.078271	0.842159	8147.886508	0.013845	0.011174
RS	8	0.093620	1.554676	4725.955251	0.008031	0.006796
RS	9	0.110290	1.554676	5077.177029	0.008627	0.007745
RS	10	0.128395	2.020072	4200.025426	0.007137	0.006792
RS	11	0.148060	2.020072	4517.038587	0.007676	0.007699
RS	12	0.169417	2.210079	4438.756576	0.007543	0.007852
RS	13	0.192613	2.210079	4770.280534	0.008106	0.008647
RS	14	0.217806	2.158470	5243.594537	0.008910	0.009681
RS	15	0.245168	2.158470	5622.815353	0.009555	0.010518
RS	16	0.274887	1.935317	6711.531039	0.011405	0.012700
RS	17	0.307163	1.935317	7167.530709	0.012179	0.013641
RS	18	0.342219	1.654056	8928.229587	0.015171	0.017062
RS	19	0.380293	1.654056	9472.908954	0.016097	0.018148
RS	20	0.421645	1.389316	11911.280300	0.020240	0.022850
RS	21	0.466557	1.389316	12517.292022	0.021270	0.024060
RS	22	0.515336	1.196426	15185.142628	0.025803	0.029180
RS	23	0.568315	1.196426	15762.175933	0.026784	0.030312
RS	24	0.625855	1.086793	17894.718944	0.030408	0.034358
RS	25	0.688349	1.086793	18323.330985	0.031136	0.035139
RS	26	0.756224	1.047543	19342.420957	0.032868	0.036997
RS	27	0.829942	1.047543	19545.428195	0.033213	0.037283
RS	28	0.910008	1.058502	19433.299726	0.033022	0.036962
RS	29	0.996967	1.058502	19401.868840	0.032969	0.036781
RS	30	1.091413	1.099871	18540.532020	0.031505	0.035054
RS	31	1.193990	1.099871	18302.135607	0.031100	0.034498
RS	32	1.305399	1.153885	17123.325724	0.029097	0.032206
RS	33	1.426400	1.153885	16705.053631	0.028386	0.031347
RS	34	1.557819	1.207326	15473.887543	0.026294	0.028989
RS	35	1.700553	1.207326	14892.476093	0.025306	0.027858
RS	36	1.855576	1.253333	13698.104719	0.023277	0.025594
RS	37	2.023945	1.253333	12969.286398	0.022038	0.024210
RS	38	2.206811	1.291085	11806.818784	0.020063	0.022020
RS	39	2.405422	1.291085	10959.220059	0.018622	0.020424
RS	40	2.621132	1.321931	9821.848086	0.016690	0.018292
RS	41	2.855414	1.321931	8902.343995	0.015127	0.016570
RS	42	3.109867	1.347776	7807.036952	0.013266	0.014527
RS	43	3.386228	1.347776	6878.661272	0.011689	0.012795
RS	44	3.686383	1.373059	5855.450212	0.009950	0.010895
RS	45	4.012380	1.373059	4992.037729	0.008483	0.009286
RS	46	4.366445	1.403451	4089.736485	0.006949	0.007616
RS	47	4.750994	1.403451	3359.479593	0.005709	0.006257
RS	48	5.168651	1.440986	2634.395196	0.004476	0.004917
RS	49	5.622268	1.440986	2076.250615	0.003528	0.003881
RS	50	6.114940	1.481740	1555.487076	0.002643	0.002920
RS	51	6.650030	1.481740	1169.678491	0.001988	0.002204
RS	52	7.231189	1.516794	836.300661	0.001421	0.001586
RS	53	7.862385	1.516794	594.747542	0.001011	0.001136
RS	54	8.547925	1.530318	405.032222	0.000688	0.000781
RS	55	9.292488	1.530318	268.163736	0.000456	0.000523
RS	56	10.101156	1.530318	170.143298	0.000289	0.000336
RS	57	10.979448	1.530318	103.073041	0.000175	0.000206
RS	58	11.933359	1.477218	60.856759	0.000103	0.000123
RS	59	12.969398	1.477218	32.376509	0.000055	0.000066
RS	60	14.094639	1.477218	16.199721	0.000028	0.000034
RS	61	15.316759	1.477218	7.583294	0.000013	0.000016
RS	62	16.644100	1.477218	3.302200	0.000006	0.000007
RS	63	18.085722	1.477218	2.055039	0.000003	0.000004
PA	4+25*2+4+6 0.156256579 0.032060232 18.085722342 0.243516716 0.344767461 0.842159409 1.554675859 2.020071786 2.210078783 2.158470499 1.935317476 1.654055647 1.389315731 1.196425835 1.086793374 1.047542757 1.058502263 1.099870573 1.153884861 1.207325874 1.253332710 1.291084832 1.321930640 1.347776278 1.373059373 1.403451174 1.440986126 1.481740306 1.516794278 1.530317556 1.477218448
//
IT	3708
RD	20
LK	-6745782.214903
QD	-1284.724923 -> -1282.070624
RI	0.0252435061
TR	0.156039	0.032077
MT	18.118838
MM	C_pi: 1.079236, n_recomb: 589946.015411
RS	0	0.000000	0.244957	20037.068303	0.033964	0.015958
RS	1	0.008613	0.244957	20982.358724	0.035567	0.021239
RS	2	0.017968	0.244957	21903.257029	0.037128	0.023219
RS	3	0.028128	0.244957	22786.613723	0.038625	0.026561
RS	4	0.039163	0.342609	17003.491983	0.028822	0.020760
RS	5	0.051149	0.342609	17809.943420	0.030189	0.022628
RS	6	0.064168	0.843880	7642.694138	0.012955	0.010129
RS	7	0.078307	0.843880	8159.078281	0.013830	0.011160
RS	8	0.093665	1.561042	4723.063335	0.008006	0.006773
RS	9	0.110345	1.561042	5074.415257	0.008601	0.007721
RS	10	0.128461	2.021440	4212.287382	0.007140	0.006794
RS	11	0.148138	2.021440	4530.359074	0.007679	0.007703
RS	12	0.169510	2.209851	4455.430969	0.007552	0.007861
RS	13	0.192723	2.209851	4788.297453	0.008117	0.008659
RS	14	0.217935	2.161995	5254.436333	0.008907	0.009679
RS	15	0.245318	2.161995	5634.670444	0.009551	0.010516
RS	16	0.275060	1.942183	6713.235856	0.011379	0.012674
RS	17	0.307363	1.942183	7169.899891	0.012153	0.013613
RS	18	0.342449	1.661457	8923.786776	0.015126	0.017013
RS	19	0.380556	1.661457	9469.285972	0.016051	0.018095
RS	20	0.421946	1.394345	11918.259860	0.020202	0.022804
RS	21	0.466901	1.394345	12526.122285	0.021233	0.024010
RS	22	0.515727	1.198781	15222.396355	0.025803	0.029168
RS	23	0.568759	1.198781	15802.016888	0.026786	0.030296
RS	24	0.626358	1.087484	17964.590723	0.030451	0.034386
RS	25	0.688918	1.087484	18394.955583	0.031181	0.035165
RS	26	0.756867	1.047701	19427.102711	0.032930	0.037040
RS	27	0.830668	1.047701	19630.194488	0.033275	0.037324
RS	28	0.910825	1.058924	19511.994758	0.033074	0.036992
RS	29	0.997886	1.058924	19479.729411	0.033020	0.036810
RS	30	1.092445	1.100935	18604.024266	0.031535	0.035062
RS	31	1.195149	1.100935	18364.899960	0.031130	0.034507
RS	32	1.306698	1.155553	17174.281692	0.029112	0.032200
RS	33	1.427855	1.155553	16755.567464	0.028402	0.031345
RS	34	1.559448	1.209287	15518.780578	0.026305	0.028984
RS	35	1.702374	1.209287	14936.660243	0.025319	0.027857
RS	36	1.857610	1.255265	13740.685776	0.023291	0.025597
RS	37	2.026216	1.255265	13010.267438	0.022053	0.024215
RS	38	2.209344	1.292890	11846.272255	0.020080	0.022029
RS	39	2.408245	1.292890	10996.088482	0.018639	0.020434
RS	40	2.624277	1.323738	9855.338740	0.016705	0.018301
RS	41	2.858915	1.323738	8932.748038	0.015142	0.016579
RS	42	3.113763	1.349873	7832.361624	0.013276	0.014532
RS	43	3.390560	1.349873	6901.179931	0.011698	0.012800
RS	44	3.691197	1.375952	5871.893718	0.009953	0.010894
RS	45	4.017728	1.375952	5006.816285	0.008487	0.009287
RS	46	4.372382	1.407892	4098.713564	0.006948	0.007610
RS	47	4.757583	1.407892	3368.384562	0.005710	0.006255
RS	48	5.175960	1.447756	2639.205288	0.004474	0.004911
RS	49	5.630371	1.447756	2082.117527	0.003529	0.003880
RS	50	6.123920	1.491296	1559.275864	0.002643	0.002917
RS	51	6.659978	1.491296	1174.602848	0.001991	0.002206
RS	52	7.242206	1.528938	840.357961	0.001424	0.001588
RS	53	7.874581	1.528938	599.231425	0.001016	0.001140
RS	54	8.561421	1.543966	408.971990	0.000693	0.000786
RS	55	9.307418	1.543966	271.732241	0.000461	0.000527
RS	56	10.117666	1.543966	173.067897	0.000293	0.000340
RS	57	10.997700	1.543966	105.278715	0.000178	0.000209
RS	58	11.953531	1.488993	62.481583	0.000106	0.000126
RS	59	12.991685	1.488993	33.384587	0.000057	0.000068
RS	60	14.119255	1.488993	16.782044	0.000028	0.000035
RS	61	15.343940	1.488993	7.895447	0.000013	0.000016
RS	62	16.674107	1.488993	3.456817	0.000006	0.000007
RS	63	18.118838	1.488993	2.171158	0.000004	0.000005
PA	4+25*2+4+6 0.156039078 0.032077247 18.118838289 0.244957041 0.342609245 0.843879748 1.561042377 2.021439595 2.209851152 2.161994613 1.942183341 1.661456951 1.394345259 1.198780860 1.087483648 1.047700601 1.058923715 1.100935225 1.155553114 1.209287277 1.255265463 1.292890496 1.323738471 1.349872667 1.375951952 1.407892102 1.447755591 1.491295673 1.528937878 1.543966094 1.488993164
//
IT	3674
RD	21
LK	-6745777.011950
QD	-1279.236211 -> -1276.826093
RI	0.0249979969
TR	0.155835	0.032094
MT	18.149803
MM	C_pi: 1.081225, n_recomb: 591320.321818
RS	0	0.000000	0.246267	19984.649526	0.033797	0.015946
RS	1	0.008616	0.246267	20931.844372	0.035398	0.021208
RS	2	0.017974	0.246267	21855.415634	0.036960	0.023151
RS	3	0.028138	0.246267	22742.290244	0.038460	0.026448
RS	4	0.039178	0.340672	17158.707033	0.029018	0.020904
RS	5	0.051170	0.340672	17968.977160	0.030388	0.022771
RS	6	0.064194	0.845946	7648.052900	0.012934	0.010109
RS	7	0.078341	0.845946	8165.296216	0.013809	0.011142
RS	8	0.093706	1.567535	4718.910662	0.007980	0.006750
RS	9	0.110396	1.567535	5070.293829	0.008575	0.007697
RS	10	0.128523	2.022444	4224.472301	0.007144	0.006797
RS	11	0.148212	2.022444	4543.582418	0.007684	0.007707
RS	12	0.169597	2.208856	4472.762116	0.007564	0.007873
RS	13	0.192825	2.208856	4806.995809	0.008129	0.008673
RS	14	0.218055	2.164578	5266.413753	0.008906	0.009679
RS	15	0.245458	2.164578	5647.704594	0.009551	0.010517
RS	16	0.275222	1.948229	6716.236439	0.011358	0.012652
RS	17	0.307550	1.948229	7173.591651	0.012131	0.013590
RS	18	0.342664	1.668315	8920.128066	0.015085	0.016967
RS	19	0.380803	1.668315	9466.408242	0.016009	0.018046
RS	20	0.422228	1.399096	11924.488463	0.020166	0.022760
RS	21	0.467222	1.399096	12534.075191	0.021197	0.023961
RS	22	0.516092	1.201031	15256.746448	0.025801	0.029155
RS	23	0.569173	1.201031	15838.799850	0.026785	0.030281
RS	24	0.626828	1.088168	18029.581940	0.030490	0.034411
RS	25	0.689450	1.088168	18461.619032	0.031221	0.035187
RS	26	0.757467	1.047897	19505.874327	0.032987	0.037080
RS	27	0.831345	1.047897	19709.102659	0.033331	0.037361
RS	28	0.911588	1.059388	19584.878236	0.033121	0.037019
RS	29	0.998744	1.059388	19551.942317	0.033065	0.036836
RS	30	1.093410	1.102023	18662.578500	0.031561	0.035067
RS	31	1.196232	1.102023	18422.936723	0.031156	0.034514
RS	32	1.307912	1.157206	17221.494998	0.029124	0.032194
RS	33	1.429215	1.157206	16802.530712	0.028415	0.031342
RS	34	1.560969	1.211181	15561.109060	0.026316	0.028979
RS	35	1.704075	1.211181	14978.408821	0.025330	0.027856
RS	36	1.859510	1.257076	13781.603012	0.023306	0.025600
RS	37	2.028338	1.257076	13049.638857	0.022069	0.024221
RS	38	2.211711	1.294515	11884.699564	0.020099	0.022039
RS	39	2.410883	1.294515	11031.904977	0.018656	0.020444
RS	40	2.627216	1.325306	9888.169232	0.016722	0.018312
RS	41	2.862187	1.325306	8962.400154	0.015157	0.016589
RS	42	3.117403	1.351675	7857.139857	0.013287	0.014539
RS	43	3.394608	1.351675	6923.033862	0.011708	0.012806
RS	44	3.695696	1.378500	5887.768518	0.009957	0.010894
RS	45	4.022725	1.378500	5020.922922	0.008491	0.009288
RS	46	4.377931	1.411950	4107.055023	0.006946	0.007604
RS	47	4.763740	1.411950	3376.603107	0.005710	0.006253
RS	48	5.182790	1.454120	2643.366627	0.004470	0.004905
RS	49	5.637945	1.454120	2087.346549	0.003530	0.003878
RS	50	6.132314	1.500449	1562.485176	0.002642	0.002915
RS	51	6.669278	1.500449	1179.008966	0.001994	0.002207
RS	52	7.252505	1.540702	843.975052	0.001427	0.001590
RS	53	7.885982	1.540702	603.361557	0.001020	0.001144
RS	54	8.574038	1.557277	412.636426	0.000698	0.000790
RS	55	9.321375	1.557277	275.108947	0.000465	0.000532
RS	56	10.133101	1.557277	175.869113	0.000297	0.000344
RS	57	11.014764	1.557277	107.411981	0.000182	0.000213
RS	58	11.972390	1.500475	64.068206	0.000108	0.000128
RS	59	13.012522	1.500475	34.376328	0.000058	0.000070
RS	60	14.142270	1.500475	17.359066	0.000029	0.000036
RS	61	15.369355	1.500475	8.206969	0.000014	0.000017
RS	62	16.702163	1.500475	3.612235	0.000006	0.000008
RS	63	18.149803	1.500475	2.289291	0.000004	0.000005
PA	4+25*2+4+6 0.155834529 0.032094103 18.149803101 0.246266888 0.340672344 0.845945634 1.567534711 2.022443976 2.208856423 2.164578097 1.948228956 1.668314618 1.399096461 1.201030770 1.088168137 1.047896500 1.059388255 1.102022956 1.157206146 1.211180940 1.257075500 1.294515277 1.325306391 1.351674941 1.378500100 1.411949904 1.454120387 1.500449019 1.540701808 1.557276959 1.500475135
//
IT	3422
RD	22
LK	-6745772.280410
QD	-1274.053694 -> -1271.853333
RI	0.0247750341
TR	0.155642	0.032111
MT	18.178743
MM	C_pi: 1.083087, n_recomb: 592623.203504
RS	0	0.000000	0.247462	19939.073089	0.033645	0.015934
RS	1	0.008619	0.247462	20888.064741	0.035247	0.021180
RS	2	0.017980	0.247462	21814.123739	0.036809	0.023089
RS	3	0.028148	0.247462	22704.245023	0.038311	0.026346
RS	4	0.039192	0.338923	17302.459061	0.029196	0.021037
RS	5	0.051189	0.338923	18116.257281	0.030570	0.022904
RS	6	0.064219	0.848296	7649.411767	0.012908	0.010086
RS	7	0.078372	0.848296	8167.280557	0.013782	0.011121
RS	8	0.093745	1.574124	4713.665586	0.007954	0.006727
RS	9	0.110443	1.574124	5064.992721	0.008547	0.007672
RS	10	0.128580	2.023161	4236.485850	0.007149	0.006801
RS	11	0.148281	2.023161	4556.609200	0.007689	0.007712
RS	12	0.169679	2.207239	4490.543282	0.007577	0.007886
RS	13	0.192921	2.207239	4826.156950	0.008144	0.008688
RS	14	0.218167	2.166374	5279.252583	0.008908	0.009681
RS	15	0.245588	2.166374	5661.629449	0.009554	0.010521
RS	16	0.275373	1.953565	6720.267642	0.011340	0.012633
RS	17	0.307724	1.953565	7178.331235	0.012113	0.013569
RS	18	0.342864	1.674698	8917.054595	0.015047	0.016925
RS	19	0.381032	1.674698	9464.076217	0.015970	0.018000
RS	20	0.422490	1.403593	11930.041708	0.020131	0.022717
RS	21	0.467521	1.403593	12541.238056	0.021162	0.023915
RS	22	0.516433	1.203176	15288.562010	0.025798	0.029142
RS	23	0.569561	1.203176	15872.906634	0.026784	0.030265
RS	24	0.627267	1.088836	18090.280850	0.030526	0.034434
RS	25	0.689947	1.088836	18523.910790	0.031257	0.035208
RS	26	0.758028	1.048114	19579.437888	0.033039	0.037115
RS	27	0.831978	1.048114	19782.837835	0.033382	0.037395
RS	28	0.912301	1.059879	19652.614393	0.033162	0.037042
RS	29	0.999546	1.059879	19619.141008	0.033106	0.036858
RS	30	1.094311	1.103120	18716.720519	0.031583	0.035070
RS	31	1.197243	1.103120	18476.737044	0.031178	0.034519
RS	32	1.309046	1.158835	17265.328727	0.029134	0.032187
RS	33	1.430485	1.158835	16846.275979	0.028427	0.031338
RS	34	1.562390	1.213011	15601.005009	0.026325	0.028975
RS	35	1.705664	1.213011	15017.846254	0.025341	0.027855
RS	36	1.861285	1.258773	13820.904556	0.023322	0.025605
RS	37	2.030319	1.258773	13087.452281	0.022084	0.024227
RS	38	2.213921	1.295977	11922.092807	0.020117	0.022050
RS	39	2.413347	1.295977	11066.677299	0.018674	0.020456
RS	40	2.629961	1.326661	9920.305004	0.016740	0.018324
RS	41	2.865243	1.326661	8991.292822	0.015172	0.016600
RS	42	3.120803	1.353211	7881.383493	0.013299	0.014546
RS	43	3.398389	1.353211	6944.255269	0.011718	0.012813
RS	44	3.699899	1.380736	5903.109195	0.009961	0.010894
RS	45	4.027394	1.380736	5034.408501	0.008495	0.009289
RS	46	4.383115	1.415654	4114.828744	0.006943	0.007599
RS	47	4.769493	1.415654	3384.205929	0.005711	0.006251
RS	48	5.189172	1.460110	2646.948434	0.004466	0.004899
RS	49	5.645020	1.460110	2092.002558	0.003530	0.003876
RS	50	6.140157	1.509227	1565.175315	0.002641	0.002911
RS	51	6.677966	1.509227	1182.947159	0.001996	0.002208
RS	52	7.262127	1.552116	847.190703	0.001430	0.001591
RS	53	7.896634	1.552116	607.167736	0.001025	0.001148
RS	54	8.585826	1.570266	416.050133	0.000702	0.000794
RS	55	9.334416	1.570266	278.309197	0.000470	0.000536
RS	56	10.147524	1.570266	178.555763	0.000301	0.000348
RS	57	11.030710	1.570266	109.477426	0.000185	0.000216
RS	58	11.990013	1.511668	65.618983	0.000111	0.000131
RS	59	13.031994	1.511668	35.352497	0.000060	0.000071
RS	60	14.163779	1.511668	17.930912	0.000030	0.000037
RS	61	15.393106	1.511668	8.517794	0.000014	0.000018
RS	62	16.728384	1.511668	3.768371	0.000006	0.000008
RS	63	18.178743	1.511668	2.409354	0.000004	0.000005
PA	4+25*2+4+6 0.155642258 0.032110753 18.178742669 0.247462068 0.338923134 0.848295717 1.574124308 2.023161472 2.207238608 2.166374041 1.953565063 1.674697826 1.403592992 1.203176089 1.088836454 1.048114359 1.059879266 1.103120170 1.158835056 1.213010574 1.258773059 1.295977134 1.326661303 1.353211498 1.380736056 1.415654237 1.460109791 1.509226582 1.552115546 1.570265950 1.511668230
//
IT	3063
RD	23
LK	-6745767.956159
QD	-1269.150022 -> -1267.131685
RI	0.0245739627
TR	0.155461	0.032127
MT	18.205926
MM	C_pi: 1.084830, n_recomb: 593855.955874
RS	0	0.000000	0.248550	19899.720009	0.033509	0.015923
RS	1	0.008621	0.248550	20850.412195	0.035110	0.021155
RS	2	0.017985	0.248550	21778.791692	0.036674	0.023034
RS	3	0.028157	0.248550	22671.913625	0.038177	0.026255
RS	4	0.039206	0.337330	17436.123429	0.029361	0.021160
RS	5	0.051207	0.337330	18253.187788	0.030737	0.023027
RS	6	0.064242	0.850868	7647.396617	0.012878	0.010061
RS	7	0.078402	0.850868	8165.689096	0.013750	0.011096
RS	8	0.093782	1.580792	4707.416193	0.007927	0.006704
RS	9	0.110488	1.580792	5058.606548	0.008518	0.007648
RS	10	0.128634	2.023648	4248.231883	0.007154	0.006805
RS	11	0.148345	2.023648	4569.338005	0.007694	0.007718
RS	12	0.169755	2.205134	4508.533482	0.007592	0.007901
RS	13	0.193011	2.205134	4845.525688	0.008159	0.008705
RS	14	0.218272	2.167514	5292.675333	0.008912	0.009685
RS	15	0.245710	2.167514	5676.152764	0.009558	0.010526
RS	16	0.275514	1.958305	6724.991960	0.011324	0.012616
RS	17	0.307888	1.958305	7183.766838	0.012097	0.013552
RS	18	0.343052	1.680664	8914.344245	0.015011	0.016885
RS	19	0.381248	1.680664	9462.063880	0.015933	0.017957
RS	20	0.422737	1.407860	11934.853251	0.020097	0.022676
RS	21	0.467802	1.407860	12547.549204	0.021129	0.023871
RS	22	0.516753	1.205227	15317.927484	0.025794	0.029128
RS	23	0.569924	1.205227	15904.428366	0.026782	0.030249
RS	24	0.627679	1.089485	18146.981139	0.030558	0.034454
RS	25	0.690413	1.089485	18582.123084	0.031291	0.035227
RS	26	0.758555	1.048345	19648.186138	0.033086	0.037148
RS	27	0.832572	1.048345	19851.777243	0.033429	0.037427
RS	28	0.912969	1.060390	19715.524173	0.033199	0.037062
RS	29	1.000298	1.060390	19681.624559	0.033142	0.036878
RS	30	1.095156	1.104221	18766.705798	0.031601	0.035071
RS	31	1.198192	1.104221	18526.529423	0.031197	0.034522
RS	32	1.310110	1.160442	17305.847648	0.029141	0.032178
RS	33	1.431677	1.160442	16886.854840	0.028436	0.031333
RS	34	1.563724	1.214783	15638.459649	0.026334	0.028970
RS	35	1.707155	1.214783	15054.956980	0.025351	0.027853
RS	36	1.862951	1.260374	13858.473000	0.023336	0.025610
RS	37	2.032179	1.260374	13123.602006	0.022099	0.024234
RS	38	2.215996	1.297302	11958.284278	0.020137	0.022063
RS	39	2.415660	1.297302	11100.266164	0.018692	0.020468
RS	40	2.632538	1.327835	9951.600229	0.016758	0.018337
RS	41	2.868112	1.327835	9019.314727	0.015188	0.016612
RS	42	3.123996	1.354521	7904.982972	0.013311	0.014555
RS	43	3.401939	1.354521	6964.771925	0.011728	0.012820
RS	44	3.703845	1.382699	5917.877372	0.009965	0.010895
RS	45	4.031778	1.382699	5047.260051	0.008499	0.009291
RS	46	4.387982	1.419048	4122.033736	0.006941	0.007594
RS	47	4.774895	1.419048	3391.209550	0.005710	0.006249
RS	48	5.195164	1.465763	2649.985494	0.004462	0.004892
RS	49	5.651665	1.465763	2096.122991	0.003530	0.003874
RS	50	6.147521	1.517670	1567.381858	0.002639	0.002908
RS	51	6.686125	1.517670	1186.450233	0.001998	0.002208
RS	52	7.271163	1.563209	850.038598	0.001431	0.001592
RS	53	7.906638	1.563209	610.674409	0.001028	0.001151
RS	54	8.596897	1.582969	419.228640	0.000706	0.000797
RS	55	9.346664	1.582969	281.343197	0.000474	0.000540
RS	56	10.161070	1.582969	181.134012	0.000305	0.000352
RS	57	11.045686	1.582969	111.478430	0.000188	0.000219
RS	58	12.006565	1.522617	67.135218	0.000113	0.000133
RS	59	13.050283	1.522617	36.313784	0.000061	0.000073
RS	60	14.183981	1.522617	18.497924	0.000031	0.000038
RS	61	15.415415	1.522617	8.828089	0.000015	0.000018
RS	62	16.753013	1.522617	3.925307	0.000007	0.000008
RS	63	18.205926	1.522617	2.531429	0.000004	0.000005
PA	4+25*2+4+6 0.155460874 0.032126999 18.205926457 0.248549666 0.337330133 0.850868330 1.580791896 2.023647690 2.205133621 2.167514481 1.958304700 1.680663854 1.407860355 1.205227135 1.089485451 1.048345257 1.060389710 1.104220580 1.160442498 1.214782818 1.260374472 1.297302062 1.327835411 1.354521379 1.382699364 1.419048320 1.465763216 1.517669578 1.563209001 1.582969432 1.522616668
//
IT	3420
RD	24
LK	-6745763.986404
QD	-1264.511163 -> -1262.652270
RI	0.0243911368
TR	0.155289	0.032143
MT	18.231554
MM	C_pi: 1.086470, n_recomb: 595024.476064
RS	0	0.000000	0.249545	19865.534031	0.033386	0.015913
RS	1	0.008624	0.249545	20817.840217	0.034987	0.021132
RS	2	0.017991	0.249545	21748.393633	0.036550	0.022983
RS	3	0.028166	0.249545	22644.302987	0.038056	0.026174
RS	4	0.039218	0.335872	17560.885426	0.029513	0.021273
RS	5	0.051223	0.335872	18380.986298	0.030891	0.023143
RS	6	0.064264	0.853626	7642.519621	0.012844	0.010035
RS	7	0.078429	0.853626	8161.062079	0.013716	0.011070
RS	8	0.093816	1.587517	4700.317892	0.007899	0.006682
RS	9	0.110530	1.587517	5051.302054	0.008489	0.007622
RS	10	0.128685	2.023962	4259.663489	0.007159	0.006810
RS	11	0.148406	2.023962	4581.720268	0.007700	0.007723
RS	12	0.169827	2.202636	4526.633299	0.007607	0.007916
RS	13	0.193096	2.202636	4864.997831	0.008176	0.008723
RS	14	0.218371	2.168116	5306.511629	0.008918	0.009691
RS	15	0.245825	2.168116	5691.096373	0.009564	0.010533
RS	16	0.275648	1.962530	6730.268629	0.011311	0.012601
RS	17	0.308042	1.962530	7189.754393	0.012083	0.013536
RS	18	0.343229	1.686264	8911.921591	0.014977	0.016847
RS	19	0.381451	1.686264	9460.299607	0.015899	0.017917
RS	20	0.422969	1.411920	11939.036001	0.020065	0.022636
RS	21	0.468067	1.411920	12553.134186	0.021097	0.023829
RS	22	0.517055	1.207185	15345.231758	0.025789	0.029114
RS	23	0.570266	1.207185	15933.767110	0.026778	0.030234
RS	24	0.628067	1.090110	18200.220168	0.030587	0.034473
RS	25	0.690852	1.090110	18636.796853	0.031321	0.035244
RS	26	0.759051	1.048582	19712.705483	0.033129	0.037179
RS	27	0.833131	1.048582	19916.498303	0.033472	0.037456
RS	28	0.913599	1.060911	19774.202883	0.033233	0.037080
RS	29	1.001007	1.060911	19739.965297	0.033175	0.036896
RS	30	1.095953	1.105321	18812.971701	0.031617	0.035071
RS	31	1.199086	1.105321	18572.729576	0.031213	0.034523
RS	32	1.311112	1.162029	17343.367570	0.029147	0.032170
RS	33	1.432799	1.162029	16924.564361	0.028443	0.031327
RS	34	1.564980	1.216507	15673.635015	0.026341	0.028965
RS	35	1.708560	1.216507	15089.897914	0.025360	0.027852
RS	36	1.864521	1.261895	13894.393428	0.023351	0.025616
RS	37	2.033932	1.261895	13158.177272	0.022114	0.024241
RS	38	2.217951	1.298511	11993.321601	0.020156	0.022076
RS	39	2.417840	1.298511	11132.730050	0.018710	0.020480
RS	40	2.634966	1.328854	9982.097902	0.016776	0.018351
RS	41	2.870816	1.328854	9046.521525	0.015204	0.016624
RS	42	3.127004	1.355634	7927.984331	0.013324	0.014564
RS	43	3.405285	1.355634	6984.642464	0.011738	0.012828
RS	44	3.707563	1.384423	5932.127303	0.009970	0.010897
RS	45	4.035908	1.384423	5059.541583	0.008503	0.009293
RS	46	4.392568	1.422164	4128.741875	0.006939	0.007589
RS	47	4.779985	1.422164	3397.685821	0.005710	0.006246
RS	48	5.200811	1.471113	2652.545229	0.004458	0.004886
RS	49	5.657926	1.471113	2099.770005	0.003529	0.003872
RS	50	6.154461	1.525806	1569.163387	0.002637	0.002904
RS	51	6.693815	1.525806	1189.566075	0.001999	0.002209
RS	52	7.279679	1.574011	852.555764	0.001433	0.001593
RS	53	7.916066	1.574011	613.909398	0.001032	0.001154
RS	54	8.607332	1.595413	422.192448	0.000710	0.000801
RS	55	9.358209	1.595413	284.224273	0.000478	0.000544
RS	56	10.173837	1.595413	183.611907	0.000309	0.000355
RS	57	11.059802	1.595413	113.419462	0.000191	0.000222
RS	58	12.022168	1.533353	68.618867	0.000115	0.000136
RS	59	13.067523	1.533353	37.261174	0.000063	0.000075
RS	60	14.203024	1.533353	19.060573	0.000032	0.000039
RS	61	15.436446	1.533353	9.138069	0.000015	0.000019
RS	62	16.776231	1.533353	4.083144	0.000007	0.000008
RS	63	18.231554	1.533353	2.655608	0.000004	0.000006
PA	4+25*2+4+6 0.155289319 0.032142747 18.231553544 0.249544503 0.335871531 0.853625641 1.587517124 2.023962264 2.202636333 2.168116008 1.962530110 1.686264058 1.411920164 1.207184553 1.090109898 1.048582205 1.060910512 1.105320508 1.162028930 1.216506676 1.261894985 1.298510810 1.328853535 1.355633595 1.384422833 1.422163978 1.471112829 1.525805564 1.574010909 1.595413372 1.533352897
//
IT	3657
RD	25
LK	-6745760.326815
QD	-1260.111404 -> -1258.393333
RI	0.0242240110
TR	0.155127	0.032158
MT	18.255652
MM	C_pi: 1.088010, n_recomb: 596132.578090
RS	0	0.000000	0.250458	19835.619508	0.033274	0.015904
RS	1	0.008626	0.250458	20789.456500	0.034874	0.021110
RS	2	0.017996	0.250458	21722.049360	0.036438	0.022938
RS	3	0.028174	0.250458	22620.554851	0.037946	0.026100
RS	4	0.039230	0.334527	17677.802599	0.029654	0.021379
RS	5	0.051239	0.334527	18500.733857	0.031035	0.023250
RS	6	0.064285	0.856526	7635.268123	0.012808	0.010007
RS	7	0.078456	0.856526	8153.911963	0.013678	0.011042
RS	8	0.093849	1.594265	4692.528602	0.007872	0.006659
RS	9	0.110570	1.594265	5043.247670	0.008460	0.007597
RS	10	0.128733	2.024112	4270.807281	0.007164	0.006815
RS	11	0.148463	2.024112	4593.784786	0.007706	0.007729
RS	12	0.169895	2.199831	4544.719867	0.007624	0.007933
RS	13	0.193175	2.199831	4884.443258	0.008194	0.008741
RS	14	0.218464	2.168281	5320.572111	0.008925	0.009698
RS	15	0.245934	2.168281	5706.260714	0.009572	0.010542
RS	16	0.275773	1.966305	6735.954391	0.011299	0.012588
RS	17	0.308186	1.966305	7196.145319	0.012071	0.013523
RS	18	0.343396	1.691527	8909.739361	0.014946	0.016811
RS	19	0.381642	1.691527	9458.738028	0.015867	0.017879
RS	20	0.423187	1.415787	11942.625272	0.020034	0.022598
RS	21	0.468316	1.415787	12558.035101	0.021066	0.023789
RS	22	0.517338	1.209050	15370.680583	0.025784	0.029101
RS	23	0.570588	1.209050	15961.136701	0.026774	0.030218
RS	24	0.628431	1.090703	18250.356833	0.030615	0.034491
RS	25	0.691264	1.090703	18688.292250	0.031349	0.035260
RS	26	0.759516	1.048813	19773.463982	0.033170	0.037207
RS	27	0.833656	1.048813	19977.457031	0.033512	0.037483
RS	28	0.914191	1.061429	19829.096556	0.033263	0.037096
RS	29	1.001673	1.061429	19794.587822	0.033205	0.036912
RS	30	1.096701	1.106411	18855.840071	0.031630	0.035069
RS	31	1.199926	1.106411	18615.639140	0.031227	0.034524
RS	32	1.312054	1.163585	17378.159524	0.029152	0.032160
RS	33	1.433855	1.163585	16959.651864	0.028449	0.031321
RS	34	1.566161	1.218178	15706.678913	0.026348	0.028961
RS	35	1.709880	1.218178	15122.802262	0.025368	0.027850
RS	36	1.865997	1.263335	13928.721978	0.023365	0.025622
RS	37	2.035579	1.263335	13191.230436	0.022128	0.024248
RS	38	2.219789	1.299610	12027.202685	0.020175	0.022089
RS	39	2.419888	1.299610	11164.074018	0.018728	0.020493
RS	40	2.637248	1.329728	10011.771891	0.016795	0.018366
RS	41	2.873357	1.329728	9072.902780	0.015220	0.016637
RS	42	3.129832	1.356562	7950.384309	0.013337	0.014574
RS	43	3.408429	1.356562	7003.877159	0.011749	0.012836
RS	44	3.711058	1.385922	5945.875402	0.009974	0.010899
RS	45	4.039791	1.385922	5071.279349	0.008507	0.009295
RS	46	4.396880	1.425016	4134.989949	0.006936	0.007585
RS	47	4.784770	1.425016	3403.673692	0.005710	0.006244
RS	48	5.206119	1.476173	2654.666307	0.004453	0.004879
RS	49	5.663813	1.476173	2102.980355	0.003528	0.003869
RS	50	6.160986	1.533645	1570.555835	0.002635	0.002900
RS	51	6.701044	1.533645	1192.324504	0.002000	0.002208
RS	52	7.287686	1.584530	854.766696	0.001434	0.001593
RS	53	7.924930	1.584530	616.890765	0.001035	0.001156
RS	54	8.617142	1.607605	424.954426	0.000713	0.000804
RS	55	9.369062	1.607605	286.960514	0.000481	0.000548
RS	56	10.185842	1.607605	185.994068	0.000312	0.000359
RS	57	11.073074	1.607605	115.302857	0.000193	0.000225
RS	58	12.036838	1.543852	70.071844	0.000118	0.000138
RS	59	13.083733	1.543852	38.194947	0.000064	0.000076
RS	60	14.220931	1.543852	19.618585	0.000033	0.000040
RS	61	15.456221	1.543852	9.447396	0.000016	0.000019
RS	62	16.798064	1.543852	4.241636	0.000007	0.000009
RS	63	18.255652	1.543852	2.781650	0.000005	0.000006
PA	4+25*2+4+6 0.155127405 0.032158067 18.255651876 0.250458482 0.334526861 0.856525601 1.594264908 2.024111855 2.199830985 2.168281422 1.966305157 1.691527120 1.415787346 1.209049596 1.090703256 1.048813206 1.061429041 1.106410991 1.163584839 1.218177584 1.263335499 1.299610161 1.329728284 1.356562495 1.385922350 1.425015560 1.476172614 1.533645032 1.584529917 1.607605380 1.543852075
//
