# Supplementary material for: Introgression and disruption of migration routes have shaped the genetic integrity of wildebeest populations
Source: Nat Commun. 2024 Apr 12;15:2921. doi: 10.1038/s41467-024-47015-y (PMC11014984; doi:10.1038/s41467-024-47015-y)
Supplement: Supplementary file 10 — Source Data [file 41467_2024_47015_MOESM10_ESM.zip › source_data/Fig2a.psmc/CTauKeW__638.psmc]

CC
CC	Brief Description of the file format:
CC	  CC  comments
CC	  MM  useful-messages
CC	  RD  round-of-iterations
CC	  LL  \log[P(sequence)]
CC	  QD  Q-before-opt Q-after-opt
CC	  TR  \theta_0 \rho_0
CC	  RS  k t_k \lambda_k \pi_k \sum_{l\not=k}A_{kl} A_{kk}
CC	  DC  begin end best-k t_k+\Delta_k max-prob
CC
MM	Version: 0.6.5-r67
MM	pattern:4+25*2+4+6, n:63, n_free_lambdas:28
MM	n_iterations:25, skip:1, max_t:15, theta/rho:5
MM	is_decoding:0
MM	n_seqs:28, sum_L:17326088, sum_n:2740908
RD	0
LK	0.000000
QD	0.000000 -> 0.000000
RI	inf
TR	0.172207	0.034441
MT	15.000000
MM	C_pi: 1.000000, n_recomb: 586633.837176
RS	0	0.000000	1.000000	4761.239570	0.008116	0.000000
RS	1	0.008290	1.000000	5112.371055	0.008715	0.000000
RS	2	0.017266	1.000000	5485.538501	0.009351	0.000000
RS	3	0.026987	1.000000	5881.463649	0.010026	0.000000
RS	4	0.037514	1.000000	6300.766706	0.010741	0.000000
RS	5	0.048914	1.000000	6743.937332	0.011496	0.000000
RS	6	0.061258	1.000000	7211.301383	0.012293	0.000000
RS	7	0.074626	1.000000	7702.983130	0.013131	0.000000
RS	8	0.089102	1.000000	8218.862726	0.014010	0.000000
RS	9	0.104778	1.000000	8758.528791	0.014930	0.000000
RS	10	0.121753	1.000000	9321.226130	0.015889	0.000000
RS	11	0.140135	1.000000	9905.798752	0.016886	0.000000
RS	12	0.160042	1.000000	10510.628640	0.017917	0.000000
RS	13	0.181598	1.000000	11133.570971	0.018979	0.000000
RS	14	0.204942	1.000000	11771.886927	0.020067	0.000000
RS	15	0.230221	1.000000	12422.175646	0.021175	0.000000
RS	16	0.257595	1.000000	13080.307446	0.022297	0.000000
RS	17	0.287238	1.000000	13741.361093	0.023424	0.000000
RS	18	0.319339	1.000000	14399.568600	0.024546	0.000000
RS	19	0.354100	1.000000	15048.271844	0.025652	0.000000
RS	20	0.391744	1.000000	15679.896138	0.026729	0.000000
RS	21	0.432507	1.000000	16285.946721	0.027762	0.000000
RS	22	0.476650	1.000000	16857.034910	0.028735	0.000000
RS	23	0.524453	1.000000	17382.941294	0.029632	0.000000
RS	24	0.576218	1.000000	17852.723685	0.030432	0.000000
RS	25	0.632274	1.000000	18254.877525	0.031118	0.000000
RS	26	0.692977	1.000000	18577.555785	0.031668	0.000000
RS	27	0.758711	1.000000	18808.854029	0.032062	0.000000
RS	28	0.829896	1.000000	18937.163919	0.032281	0.000000
RS	29	0.906981	1.000000	18951.594953	0.032306	0.000000
RS	30	0.990456	1.000000	18842.459404	0.032120	0.000000
RS	31	1.080851	1.000000	18601.809290	0.031709	0.000000
RS	32	1.178739	1.000000	18224.006808	0.031065	0.000000
RS	33	1.284742	1.000000	17706.301340	0.030183	0.000000
RS	34	1.399532	1.000000	17049.377337	0.029063	0.000000
RS	35	1.523838	1.000000	16257.829166	0.027714	0.000000
RS	36	1.658449	1.000000	15340.512317	0.026150	0.000000
RS	37	1.804218	1.000000	14310.716922	0.024395	0.000000
RS	38	1.962071	1.000000	13186.110841	0.022478	0.000000
RS	39	2.133009	1.000000	11988.407368	0.020436	0.000000
RS	40	2.318118	1.000000	10742.728175	0.018312	0.000000
RS	41	2.518571	1.000000	9476.655943	0.016154	0.000000
RS	42	2.735641	1.000000	8219.002665	0.014010	0.000000
RS	43	2.970706	1.000000	6998.356393	0.011930	0.000000
RS	44	3.225257	1.000000	5841.507265	0.009958	0.000000
RS	45	3.500909	1.000000	4771.886840	0.008134	0.000000
RS	46	3.799411	1.000000	3808.176277	0.006492	0.000000
RS	47	4.122659	1.000000	2963.241582	0.005051	0.000000
RS	48	4.472702	1.000000	2243.532845	0.003824	0.000000
RS	49	4.851763	1.000000	1649.037646	0.002811	0.000000
RS	50	5.262247	1.000000	1173.810308	0.002001	0.000000
RS	51	5.706758	1.000000	807.018218	0.001376	0.000000
RS	52	6.188118	1.000000	534.368629	0.000911	0.000000
RS	53	6.709380	1.000000	339.721029	0.000579	0.000000
RS	54	7.273854	1.000000	206.665807	0.000352	0.000000
RS	55	7.885120	1.000000	119.867266	0.000204	0.000000
RS	56	8.547059	1.000000	66.025221	0.000113	0.000000
RS	57	9.263869	1.000000	34.391246	0.000059	0.000000
RS	58	10.040101	1.000000	16.862225	0.000029	0.000000
RS	59	10.880679	1.000000	7.743679	0.000013	0.000000
RS	60	11.790939	1.000000	3.312875	0.000006	0.000000
RS	61	12.776655	1.000000	1.312674	0.000002	0.000000
RS	62	13.844085	1.000000	0.478702	0.000001	0.000000
RS	63	15.000000	1.000000	0.225023	0.000000	0.000000
PA	4+25*2+4+6 0.172207398 0.034441480 15.000000000 1.000000000 1.000000000 1.000000000 1.000000000 1.000000000 1.000000000 1.000000000 1.000000000 1.000000000 1.000000000 1.000000000 1.000000000 1.000000000 1.000000000 1.000000000 1.000000000 1.000000000 1.000000000 1.000000000 1.000000000 1.000000000 1.000000000 1.000000000 1.000000000 1.000000000 1.000000000 1.000000000 1.000000000
//
IT	4276
RD	1
LK	-6756178.759733
QD	-4863.508111 -> -2780.237639
RI	0.0076750507
TR	0.169829	0.033566
MT	15.645247
MM	C_pi: 1.013032, n_recomb: 579302.826823
RS	0	0.000000	0.371119	12691.337711	0.021908	0.012757
RS	1	0.008362	0.371119	13435.497887	0.023193	0.023592
RS	2	0.017422	0.371119	14195.585640	0.024505	0.021028
RS	3	0.027241	0.371119	14967.017410	0.025836	0.019413
RS	4	0.037880	0.625225	9404.368052	0.016234	0.016669
RS	5	0.049409	0.625225	9998.859155	0.017260	0.014430
RS	6	0.061902	0.876746	7592.562366	0.013106	0.012698
RS	7	0.075440	0.876746	8098.059762	0.013979	0.011584
RS	8	0.090109	1.091073	6943.676591	0.011986	0.010915
RS	9	0.106005	1.091073	7413.001958	0.012796	0.010545
RS	10	0.123231	1.222297	7062.080311	0.012191	0.010480
RS	11	0.141896	1.222297	7534.263040	0.013006	0.010726
RS	12	0.162123	1.268970	7734.839676	0.013352	0.011268
RS	13	0.184040	1.268970	8235.287852	0.014216	0.012074
RS	14	0.207791	1.261390	8807.290102	0.015203	0.013085
RS	15	0.233527	1.261390	9347.214713	0.016135	0.014269
RS	16	0.261415	1.226450	10181.657367	0.017576	0.015642
RS	17	0.291635	1.226450	10759.089825	0.018572	0.017216
RS	18	0.324382	1.181122	11774.293571	0.020325	0.018970
RS	19	0.359867	1.181122	12373.357659	0.021359	0.020859
RS	20	0.398319	1.137726	13455.286445	0.023227	0.022820
RS	21	0.439987	1.137726	14044.819169	0.024244	0.024785
RS	22	0.485138	1.103164	15062.175311	0.026001	0.026677
RS	23	0.534065	1.103164	15598.053736	0.026926	0.028427
RS	24	0.587083	1.079737	16431.815372	0.028365	0.029970
RS	25	0.644534	1.079737	16862.691124	0.029109	0.031263
RS	26	0.706789	1.066635	17431.284423	0.030090	0.032274
RS	27	0.774250	1.066635	17705.445762	0.030563	0.032990
RS	28	0.847351	1.061481	17970.554146	0.031021	0.033408
RS	29	0.926565	1.061481	18041.874142	0.031144	0.033532
RS	30	1.012402	1.061560	17996.976007	0.031067	0.033372
RS	31	1.105416	1.061560	17829.847706	0.030778	0.032942
RS	32	1.206208	1.064460	17487.046600	0.030186	0.032256
RS	33	1.315428	1.064460	17061.262131	0.029451	0.031331
RS	34	1.433780	1.068321	16444.325297	0.028386	0.030185
RS	35	1.562029	1.068321	15760.460931	0.027206	0.028835
RS	36	1.701001	1.071916	14904.119730	0.025728	0.027301
RS	37	1.851594	1.071916	13988.988747	0.024148	0.025601
RS	38	2.014778	1.074643	12943.034821	0.022342	0.023758
RS	39	2.191607	1.074643	11853.306044	0.020461	0.021799
RS	40	2.383222	1.076325	10688.588825	0.018451	0.019753
RS	41	2.590859	1.076325	9509.030053	0.016415	0.017659
RS	42	2.815858	1.076968	8316.924221	0.014357	0.015553
RS	43	3.059670	1.076968	7150.322220	0.012343	0.013479
RS	44	3.323869	1.076719	6030.839587	0.010411	0.011475
RS	45	3.610159	1.076719	4979.837849	0.008596	0.009581
RS	46	3.920387	1.075894	4022.304568	0.006943	0.007830
RS	47	4.256556	1.075894	3167.081092	0.005467	0.006251
RS	48	4.620833	1.074954	2429.815348	0.004194	0.004865
RS	49	5.015570	1.074954	1809.162421	0.003123	0.003682
RS	50	5.443313	1.074336	1306.086006	0.002255	0.002704
RS	51	5.906823	1.074336	910.774446	0.001572	0.001923
RS	52	6.409089	1.074089	612.271751	0.001057	0.001321
RS	53	6.953352	1.074089	395.398053	0.000683	0.000875
RS	54	7.543125	1.073380	244.666353	0.000422	0.000556
RS	55	8.182212	1.073380	144.346145	0.000249	0.000339
RS	56	8.874737	1.073380	80.948320	0.000140	0.000197
RS	57	9.625168	1.073380	42.968465	0.000074	0.000108
RS	58	10.438348	1.069709	21.537985	0.000037	0.000056
RS	59	11.319522	1.069709	10.070482	0.000017	0.000027
RS	60	12.274376	1.069709	4.390103	0.000008	0.000012
RS	61	13.309071	1.069709	1.774001	0.000003	0.000005
RS	62	14.430283	1.069709	0.660322	0.000001	0.000002
RS	63	15.645247	1.069709	0.319916	0.000001	0.000001
PA	4+25*2+4+6 0.169828550 0.033566332 15.645246506 0.371118546 0.625225067 0.876746178 1.091073036 1.222296715 1.268969536 1.261389732 1.226449966 1.181121826 1.137725830 1.103163719 1.079736710 1.066635132 1.061481476 1.061559677 1.064460278 1.068321228 1.071915627 1.074643135 1.076324940 1.076968193 1.076719284 1.075894356 1.074953556 1.074336171 1.074089050 1.073379517 1.069709003
//
IT	4515
RD	2
LK	-6753119.083892
QD	-2402.901827 -> -1918.510511
RI	0.0196813633
TR	0.167749	0.033094
MT	16.081402
MM	C_pi: 1.005162, n_recomb: 566922.843948
RS	0	0.000000	0.259767	17763.121464	0.031333	0.012759
RS	1	0.008409	0.259767	18620.881778	0.032846	0.024373
RS	2	0.017524	0.259767	19465.039130	0.034335	0.024356
RS	3	0.027406	0.259767	20285.296898	0.035781	0.025673
RS	4	0.038119	0.524509	10552.884490	0.018614	0.015344
RS	5	0.049733	0.524509	11181.568212	0.019723	0.015370
RS	6	0.062324	0.855823	7283.642511	0.012848	0.010947
RS	7	0.075973	0.855823	7767.792982	0.013702	0.011134
RS	8	0.090770	1.184115	5994.650795	0.010574	0.009232
RS	9	0.106811	1.184115	6409.400487	0.011306	0.009600
RS	10	0.124201	1.401356	5790.895195	0.010215	0.009025
RS	11	0.143053	1.401356	6192.453071	0.010923	0.009653
RS	12	0.163491	1.473350	6293.459713	0.011101	0.010081
RS	13	0.185646	1.473350	6719.143307	0.011852	0.011030
RS	14	0.209665	1.447133	7293.033755	0.012864	0.012166
RS	15	0.235704	1.447133	7762.905567	0.013693	0.013327
RS	16	0.263932	1.372804	8692.092560	0.015332	0.015019
RS	17	0.294533	1.372804	9211.484696	0.016248	0.016477
RS	18	0.327708	1.282656	10418.524634	0.018377	0.018756
RS	19	0.363672	1.282656	10976.173267	0.019361	0.020490
RS	20	0.402661	1.200666	12309.875169	0.021713	0.023098
RS	21	0.444927	1.200666	12873.725154	0.022708	0.024886
RS	22	0.490748	1.138877	14135.244929	0.024933	0.027398
RS	23	0.540422	1.138877	14655.573820	0.025851	0.028953
RS	24	0.594272	1.099913	15660.363690	0.027623	0.030936
RS	25	0.652651	1.099913	16080.039203	0.028364	0.032019
RS	26	0.715939	1.080886	16715.995278	0.029485	0.033219
RS	27	0.784548	1.080886	16982.035942	0.029955	0.033726
RS	28	0.858926	1.076593	17224.260984	0.030382	0.034110
RS	29	0.939558	1.076593	17295.046230	0.030507	0.034049
RS	30	1.026970	1.081667	17177.164552	0.030299	0.033723
RS	31	1.121733	1.081667	17025.040483	0.030031	0.033149
RS	32	1.224463	1.091512	16604.113515	0.029288	0.032258
RS	33	1.335832	1.091512	16216.322912	0.028604	0.031244
RS	34	1.456566	1.102615	15550.363201	0.027429	0.029924
RS	35	1.587451	1.102615	14930.770716	0.026337	0.028538
RS	36	1.729342	1.112673	14070.717783	0.024819	0.026898
RS	37	1.883164	1.112673	13243.170167	0.023360	0.025207
RS	38	2.049921	1.120591	12236.892266	0.021585	0.023330
RS	39	2.230699	1.120591	11248.954604	0.019842	0.021412
RS	40	2.426678	1.126077	10153.294813	0.017909	0.019387
RS	41	2.639137	1.126077	9076.534360	0.016010	0.017352
RS	42	2.869460	1.129187	7963.880059	0.014048	0.015299
RS	43	3.119150	1.129187	6887.245110	0.012148	0.013285
RS	44	3.389835	1.130253	5839.298061	0.010300	0.011339
RS	45	3.683282	1.130253	4855.182666	0.008564	0.009494
RS	46	4.001403	1.129939	3948.872135	0.006965	0.007790
RS	47	4.346273	1.129939	3134.051350	0.005528	0.006241
RS	48	4.720143	1.129198	2424.370940	0.004276	0.004881
RS	49	5.125450	1.129198	1821.452633	0.003213	0.003711
RS	50	5.564837	1.128886	1327.267244	0.002341	0.002741
RS	51	6.041171	1.128886	935.091422	0.001649	0.001960
RS	52	6.557557	1.129038	635.314625	0.001121	0.001356
RS	53	7.117365	1.129038	415.112489	0.000732	0.000904
RS	54	7.724244	1.128034	260.117548	0.000459	0.000580
RS	55	8.382154	1.128034	155.472388	0.000274	0.000356
RS	56	9.095385	1.128034	88.397464	0.000156	0.000208
RS	57	9.868588	1.128034	47.611711	0.000084	0.000116
RS	58	10.706807	1.120996	24.281354	0.000043	0.000061
RS	59	11.615509	1.120996	11.513181	0.000020	0.000030
RS	60	12.600619	1.120996	5.093479	0.000009	0.000014
RS	61	13.668564	1.120996	2.090343	0.000004	0.000006
RS	62	14.826308	1.120996	0.790831	0.000001	0.000002
RS	63	16.081402	1.120996	0.392633	0.000001	0.000001
PA	4+25*2+4+6 0.167748645 0.033094165 16.081401678 0.259767338 0.524509414 0.855822853 1.184114999 1.401355742 1.473350192 1.447133201 1.372803909 1.282656022 1.200665665 1.138876911 1.099912730 1.080886419 1.076593204 1.081666600 1.091511953 1.102615063 1.112673069 1.120590664 1.126076597 1.129186837 1.130252536 1.129938610 1.129197614 1.128886157 1.129038014 1.128034476 1.120996034
//
IT	3654
RD	3
LK	-6752357.491937
QD	-1887.872975 -> -1708.622891
RI	0.0291486282
TR	0.165923	0.032778
MT	16.421011
MM	C_pi: 1.004855, n_recomb: 561422.359484
RS	0	0.000000	0.226994	20170.848395	0.035928	0.012641
RS	1	0.008444	0.226994	21045.531220	0.037486	0.024531
RS	2	0.017602	0.226994	21886.675097	0.038984	0.025624
RS	3	0.027532	0.226994	22681.113502	0.040399	0.028370
RS	4	0.038302	0.485675	11093.440801	0.019760	0.015017
RS	5	0.049980	0.485675	11734.848124	0.020902	0.015929
RS	6	0.062645	0.858128	7053.854908	0.012564	0.010267
RS	7	0.076380	0.858128	7524.742386	0.013403	0.010927
RS	8	0.091274	1.262820	5463.496248	0.009732	0.008471
RS	9	0.107426	1.262820	5848.013983	0.010416	0.009088
RS	10	0.124941	1.544002	5120.997796	0.009121	0.008286
RS	11	0.143936	1.544002	5484.463215	0.009769	0.009022
RS	12	0.164535	1.631929	5553.549497	0.009892	0.009412
RS	13	0.186873	1.631929	5939.468909	0.010579	0.010368
RS	14	0.211098	1.586142	6526.405933	0.011625	0.011599
RS	15	0.237368	1.586142	6959.520799	0.012396	0.012686
RS	16	0.265857	1.476432	7955.791555	0.014171	0.014596
RS	17	0.296751	1.476432	8445.948902	0.015044	0.015931
RS	18	0.330254	1.347414	9795.707422	0.017448	0.018587
RS	19	0.366586	1.347414	10334.939793	0.018408	0.020188
RS	20	0.405986	1.233441	11866.483837	0.021136	0.023285
RS	21	0.448713	1.233441	12421.322613	0.022125	0.024949
RS	22	0.495049	1.150433	13878.412632	0.024720	0.027934
RS	23	0.545297	1.150433	14393.030271	0.025637	0.029380
RS	24	0.599788	1.100485	15527.528424	0.027657	0.031681
RS	25	0.658880	1.100485	15938.481730	0.028389	0.032668
RS	26	0.722963	1.078471	16606.413102	0.029579	0.033960
RS	27	0.792457	1.078471	16859.242112	0.030030	0.034383
RS	28	0.867819	1.076682	17048.100255	0.030366	0.034665
RS	29	0.949545	1.076682	17105.682562	0.030468	0.034537
RS	30	1.038172	1.087571	16887.952264	0.030081	0.033999
RS	31	1.134283	1.087571	16730.456136	0.029800	0.033386
RS	32	1.238510	1.104770	16205.195489	0.028865	0.032261
RS	33	1.351539	1.104770	15827.237773	0.028191	0.031236
RS	34	1.474112	1.123379	15083.029590	0.026866	0.029722
RS	35	1.607036	1.123379	14492.447519	0.025814	0.028354
RS	36	1.751184	1.140165	13594.147662	0.024214	0.026587
RS	37	1.907504	1.140165	12813.971992	0.022824	0.024938
RS	38	2.077025	1.153609	11808.195251	0.021033	0.023001
RS	39	2.260860	1.153609	10880.613526	0.019380	0.021140
RS	40	2.460220	1.163324	9813.858870	0.017480	0.019109
RS	41	2.676414	1.163324	8801.797162	0.015678	0.017136
RS	42	2.910864	1.169404	7732.433296	0.013773	0.015108
RS	43	3.165112	1.169404	6715.085491	0.011961	0.013151
RS	44	3.440829	1.172333	5710.732272	0.010172	0.011243
RS	45	3.739829	1.172333	4772.500432	0.008501	0.009441
RS	46	4.064078	1.173108	3899.475268	0.006946	0.007768
RS	47	4.415707	1.173108	3113.498621	0.005546	0.006247
RS	48	4.797029	1.173137	2422.502976	0.004315	0.004904
RS	49	5.210551	1.173137	1832.860226	0.003265	0.003745
RS	50	5.658993	1.173640	1344.795727	0.002395	0.002779
RS	51	6.145302	1.173640	955.245480	0.001701	0.001999
RS	52	6.672677	1.174584	654.345184	0.001166	0.001390
RS	53	7.244586	1.174584	431.663581	0.000769	0.000933
RS	54	7.864789	1.173566	273.252007	0.000487	0.000603
RS	55	8.537363	1.173566	165.100743	0.000294	0.000373
RS	56	9.266732	1.173566	94.956911	0.000169	0.000220
RS	57	10.057692	1.173566	51.772205	0.000092	0.000123
RS	58	10.915443	1.163392	26.790476	0.000048	0.000065
RS	59	11.845626	1.163392	12.853474	0.000023	0.000032
RS	60	12.854356	1.163392	5.757631	0.000010	0.000015
RS	61	13.948268	1.163392	2.394143	0.000004	0.000006
RS	62	15.134552	1.163392	0.918398	0.000002	0.000002
RS	63	16.421011	1.163392	0.465687	0.000001	0.000001
PA	4+25*2+4+6 0.165922521 0.032777797 16.421011357 0.226994186 0.485675021 0.858127735 1.262819908 1.544001679 1.631929353 1.586141765 1.476431636 1.347414142 1.233441404 1.150433203 1.100485462 1.078470708 1.076681502 1.087571236 1.104769583 1.123378686 1.140164766 1.153608556 1.163324237 1.169403866 1.172333471 1.173108080 1.173136748 1.173639993 1.174583886 1.173565684 1.163391749
//
IT	4476
RD	4
LK	-6752051.189892
QD	-1703.921691 -> -1607.147186
RI	0.0340116787
TR	0.164350	0.032549
MT	16.700140
MM	C_pi: 1.009706, n_recomb: 560217.423119
RS	0	0.000000	0.215815	21221.438182	0.037881	0.012507
RS	1	0.008473	0.215815	22099.945643	0.039449	0.024509
RS	2	0.017664	0.215815	22935.476700	0.040940	0.026072
RS	3	0.027634	0.215815	23713.600768	0.042329	0.029459
RS	4	0.038449	0.464554	11509.261914	0.020544	0.015090
RS	5	0.050180	0.464554	12162.607915	0.021711	0.016416
RS	6	0.062905	0.860834	6968.197403	0.012438	0.010004
RS	7	0.076708	0.860834	7435.093012	0.013272	0.010878
RS	8	0.091681	1.321140	5178.936247	0.009245	0.008079
RS	9	0.107923	1.321140	5547.760211	0.009903	0.008801
RS	10	0.125540	1.654077	4748.508853	0.008476	0.007857
RS	11	0.144651	1.654077	5090.850266	0.009087	0.008623
RS	12	0.165381	1.755573	5139.243935	0.009174	0.008989
RS	13	0.187867	1.755573	5502.866764	0.009823	0.009920
RS	14	0.212258	1.694432	6096.472238	0.010882	0.011208
RS	15	0.238717	1.694432	6509.193828	0.011619	0.012223
RS	16	0.267417	1.556253	7550.645053	0.013478	0.014271
RS	17	0.298549	1.556253	8025.647396	0.014326	0.015501
RS	18	0.332318	1.395036	9487.127202	0.016935	0.018426
RS	19	0.368950	1.395036	10019.373851	0.017885	0.019919
RS	20	0.408685	1.254658	11718.597529	0.020918	0.023391
RS	21	0.451786	1.254658	12273.412114	0.021908	0.024965
RS	22	0.498540	1.154505	13903.935765	0.024819	0.028329
RS	23	0.549256	1.154505	14419.505111	0.025739	0.029708
RS	24	0.604268	1.096010	15671.026993	0.027973	0.032264
RS	25	0.663943	1.096010	16077.418460	0.028699	0.033200
RS	26	0.728673	1.072024	16772.071111	0.029939	0.034554
RS	27	0.798888	1.072024	17013.067917	0.030369	0.034940
RS	28	0.875052	1.072754	17148.525921	0.030610	0.035114
RS	29	0.957670	1.072754	17191.060615	0.030686	0.034964
RS	30	1.047289	1.088905	16876.221189	0.030124	0.034226
RS	31	1.144501	1.088905	16707.484490	0.029823	0.033607
RS	32	1.249950	1.112679	16079.940185	0.028703	0.032268
RS	33	1.364334	1.112679	15700.977942	0.028027	0.031257
RS	34	1.488410	1.138021	14876.227764	0.026554	0.029567
RS	35	1.622999	1.138021	14298.356646	0.025523	0.028230
RS	36	1.768992	1.160899	13352.657931	0.023835	0.026347
RS	37	1.927355	1.160899	12598.671177	0.022489	0.024742
RS	38	2.099137	1.179435	11577.264500	0.020666	0.022746
RS	39	2.285474	1.179435	10685.832198	0.019074	0.020938
RS	40	2.487600	1.193162	9627.132362	0.017185	0.018892
RS	41	2.706852	1.193162	8655.347663	0.015450	0.016973
RS	42	2.944682	1.202187	7607.362625	0.013579	0.014959
RS	43	3.202664	1.202187	6627.647542	0.011830	0.013051
RS	44	3.482505	1.207121	5647.537054	0.010081	0.011168
RS	45	3.786058	1.207121	4738.539371	0.008458	0.009404
RS	46	4.115331	1.209240	3884.465231	0.006934	0.007754
RS	47	4.472504	1.209240	3116.468211	0.005563	0.006256
RS	48	4.859941	1.210361	2435.385489	0.004347	0.004925
RS	49	5.280206	1.210361	1853.217385	0.003308	0.003777
RS	50	5.736082	1.212005	1367.020756	0.002440	0.002813
RS	51	6.230584	1.212005	977.724684	0.001745	0.002034
RS	52	6.766987	1.214011	674.203692	0.001203	0.001421
RS	53	7.348840	1.214011	448.415698	0.000800	0.000960
RS	54	7.979995	1.213201	286.294615	0.000511	0.000624
RS	55	8.664628	1.213201	174.610616	0.000312	0.000389
RS	56	9.407272	1.213201	101.432889	0.000181	0.000231
RS	57	10.212842	1.213201	55.892504	0.000100	0.000130
RS	58	11.086669	1.200088	29.292978	0.000052	0.000070
RS	59	12.034537	1.200088	14.199905	0.000025	0.000035
RS	60	13.062720	1.200088	6.430630	0.000011	0.000016
RS	61	14.178022	1.200088	2.705084	0.000005	0.000007
RS	62	15.387827	1.200088	1.050442	0.000002	0.000003
RS	63	16.700140	1.200088	0.542758	0.000001	0.000001
PA	4+25*2+4+6 0.164350288 0.032549166 16.700140487 0.215815452 0.464553741 0.860834099 1.321139653 1.654077265 1.755573476 1.694431773 1.556253136 1.395036029 1.254657764 1.154504684 1.096009849 1.072024008 1.072753978 1.088905061 1.112678886 1.138020588 1.160899364 1.179434972 1.193161660 1.202187180 1.207121357 1.209239651 1.210360582 1.212005221 1.214010806 1.213201013 1.200088149
//
IT	4127
RD	5
LK	-6751878.215976
QD	-1601.316788 -> -1539.510486
RI	0.0361690480
TR	0.163024	0.032383
MT	16.931978
MM	C_pi: 1.016383, n_recomb: 561037.596839
RS	0	0.000000	0.212450	21640.865181	0.038573	0.012386
RS	1	0.008497	0.212450	22524.320247	0.040148	0.024423
RS	2	0.017716	0.212450	23361.268411	0.041639	0.026164
RS	3	0.027718	0.212450	24136.743650	0.043022	0.029810
RS	4	0.038569	0.449340	11913.547611	0.021235	0.015344
RS	5	0.050343	0.449340	12580.075128	0.022423	0.016886
RS	6	0.063118	0.859212	6982.043729	0.012445	0.009930
RS	7	0.076978	0.859212	7450.726325	0.013280	0.010921
RS	8	0.092015	1.361074	5029.650575	0.008965	0.007859
RS	9	0.108330	1.361074	5390.729285	0.009608	0.008638
RS	10	0.126032	1.737403	4528.453360	0.008072	0.007580
RS	11	0.145237	1.737403	4858.508225	0.008660	0.008358
RS	12	0.166074	1.852346	4886.479089	0.008710	0.008697
RS	13	0.188682	1.852346	5236.642155	0.009334	0.009604
RS	14	0.213211	1.781140	5828.463370	0.010389	0.010915
RS	15	0.239824	1.781140	6228.755785	0.011102	0.011874
RS	16	0.268698	1.621436	7296.480463	0.013005	0.014000
RS	17	0.300025	1.621436	7762.696277	0.013836	0.015149
RS	18	0.334015	1.433871	9309.670353	0.016594	0.018262
RS	19	0.370892	1.433871	9839.610967	0.017538	0.019672
RS	20	0.410903	1.271369	11680.403248	0.020819	0.023436
RS	21	0.454313	1.271369	12238.704249	0.021814	0.024941
RS	22	0.501412	1.156831	14023.940792	0.024996	0.028618
RS	23	0.552513	1.156831	14543.373656	0.025922	0.029951
RS	24	0.607955	1.091179	15903.541171	0.028347	0.032723
RS	25	0.668109	1.091179	16307.894035	0.029067	0.033630
RS	26	0.733373	1.065524	17030.078308	0.030355	0.035036
RS	27	0.804183	1.065524	17261.248138	0.030767	0.035403
RS	28	0.881010	1.068329	17350.765586	0.030926	0.035483
RS	29	0.964364	1.068329	17379.266981	0.030977	0.035326
RS	30	1.054801	1.088876	16978.282660	0.030262	0.034414
RS	31	1.152922	1.088876	16797.475531	0.029940	0.033802
RS	32	1.259380	1.118193	16078.526757	0.028659	0.032279
RS	33	1.374884	1.118193	15694.883579	0.027975	0.031287
RS	34	1.500202	1.149257	14796.875476	0.026374	0.029447
RS	35	1.636168	1.149257	14224.530251	0.025354	0.028142
RS	36	1.783687	1.177354	13232.980880	0.023587	0.026159
RS	37	1.943739	1.177354	12494.579309	0.022270	0.024595
RS	38	2.117392	1.200315	11452.989922	0.020414	0.022547
RS	39	2.305799	1.200315	10584.690602	0.018866	0.020784
RS	40	2.510215	1.217620	9524.841570	0.016977	0.018721
RS	41	2.731999	1.217620	8579.623372	0.015292	0.016848
RS	42	2.972629	1.229382	7541.727006	0.013442	0.014841
RS	43	3.233704	1.229382	6587.174483	0.011741	0.012974
RS	44	3.516961	1.236295	5620.625438	0.010018	0.011108
RS	45	3.824287	1.236295	4731.157788	0.008433	0.009376
RS	46	4.157726	1.239876	3887.840585	0.006930	0.007742
RS	47	4.519496	1.239876	3131.535312	0.005582	0.006264
RS	48	4.912005	1.242297	2455.344241	0.004376	0.004943
RS	49	5.337865	1.242297	1877.430813	0.003346	0.003804
RS	50	5.799909	1.245322	1390.778851	0.002479	0.002842
RS	51	6.301212	1.245322	1000.592131	0.001783	0.002064
RS	52	6.845110	1.248598	693.780094	0.001237	0.001448
RS	53	7.435222	1.248598	464.742099	0.000828	0.000984
RS	54	8.075474	1.248163	298.913500	0.000533	0.000643
RS	55	8.770127	1.248163	183.825008	0.000328	0.000403
RS	56	9.523804	1.248163	107.733430	0.000192	0.000241
RS	57	10.341518	1.248163	59.925792	0.000107	0.000137
RS	58	11.228713	1.232279	31.765216	0.000057	0.000074
RS	59	12.191290	1.232279	15.541081	0.000028	0.000037
RS	60	13.235656	1.232279	7.107263	0.000013	0.000017
RS	61	14.368759	1.232279	3.020936	0.000005	0.000008
RS	62	15.598140	1.232279	1.186090	0.000002	0.000003
RS	63	16.931978	1.232279	0.623424	0.000001	0.000002
PA	4+25*2+4+6 0.163024296 0.032383436 16.931978494 0.212450333 0.449339989 0.859211891 1.361074300 1.737402960 1.852346321 1.781139670 1.621435900 1.433870698 1.271368570 1.156831142 1.091178897 1.065523832 1.068329253 1.088875984 1.118192667 1.149256709 1.177354487 1.200315139 1.217620270 1.229382042 1.236295228 1.239876115 1.242297472 1.245322258 1.248598055 1.248163198 1.232279239
//
IT	4477
RD	6
LK	-6751765.564187
QD	-1533.407976 -> -1490.988089
RI	0.0369253131
TR	0.161916	0.032266
MT	17.124684
MM	C_pi: 1.023343, n_recomb: 562802.069496
RS	0	0.000000	0.212424	21758.966185	0.038662	0.012284
RS	1	0.008516	0.212424	22648.926092	0.040243	0.024316
RS	2	0.017758	0.212424	23491.853133	0.041741	0.026092
RS	3	0.027786	0.212424	24272.594685	0.043128	0.029806
RS	4	0.038669	0.436718	12321.452235	0.021893	0.015678
RS	5	0.050478	0.436718	13001.728932	0.023102	0.017343
RS	6	0.063293	0.853843	7054.936618	0.012535	0.009946
RS	7	0.077199	0.853843	7528.621396	0.013377	0.011013
RS	8	0.092290	1.387046	4956.812868	0.008807	0.007730
RS	9	0.108665	1.387046	5314.606870	0.009443	0.008547
RS	10	0.126436	1.799986	4393.470376	0.007806	0.007391
RS	11	0.145719	1.799986	4716.200289	0.008380	0.008176
RS	12	0.166645	1.928286	4723.406258	0.008393	0.008484
RS	13	0.189353	1.928286	5065.046376	0.009000	0.009374
RS	14	0.213995	1.851684	5648.744624	0.010037	0.010686
RS	15	0.240735	1.851684	6040.917017	0.010734	0.011604
RS	16	0.269753	1.676462	7120.358101	0.012652	0.013768
RS	17	0.301242	1.676462	7580.915083	0.013470	0.014855
RS	18	0.335412	1.467400	9191.791498	0.016332	0.018099
RS	19	0.372492	1.467400	9721.295311	0.017273	0.019443
RS	20	0.412731	1.286083	11680.732769	0.020755	0.023438
RS	21	0.456396	1.286083	12243.673213	0.021755	0.024890
RS	22	0.503779	1.159151	14166.294987	0.025171	0.028829
RS	23	0.555198	1.159151	14690.747027	0.026103	0.030127
RS	24	0.610996	1.087249	16151.803082	0.028699	0.033089
RS	25	0.671546	1.087249	16555.664904	0.029416	0.033975
RS	26	0.737252	1.060009	17306.956828	0.030751	0.035431
RS	27	0.808554	1.060009	17530.185261	0.031148	0.035786
RS	28	0.885928	1.064405	17582.351909	0.031241	0.035789
RS	29	0.969891	1.064405	17598.574551	0.031270	0.035629
RS	30	1.061005	1.088523	17123.782185	0.030426	0.034573
RS	31	1.159878	1.088523	16931.716350	0.030085	0.033968
RS	32	1.267171	1.122413	16133.823868	0.028667	0.032292
RS	33	1.383602	1.122413	15744.480864	0.027975	0.031319
RS	34	1.509948	1.158231	14782.785053	0.026266	0.029355
RS	35	1.647054	1.158231	14212.513371	0.025253	0.028078
RS	36	1.795836	1.190687	13179.939410	0.023418	0.026013
RS	37	1.957288	1.190687	12451.216146	0.022124	0.024483
RS	38	2.132491	1.217388	11389.242768	0.020237	0.022391
RS	39	2.322613	1.217388	10536.354124	0.018721	0.020665
RS	40	2.528927	1.237799	9471.190353	0.016829	0.018587
RS	41	2.752811	1.237799	8544.155045	0.015181	0.016750
RS	42	2.995762	1.252030	7510.120483	0.013344	0.014746
RS	43	3.259402	1.252030	6573.011242	0.011679	0.012913
RS	44	3.545494	1.260839	5613.708793	0.009975	0.011059
RS	45	3.855951	1.260839	4737.799705	0.008418	0.009353
RS	46	4.192847	1.265942	3900.316271	0.006930	0.007731
RS	47	4.558433	1.265942	3151.960913	0.005600	0.006271
RS	48	4.955153	1.269812	2477.734051	0.004402	0.004957
RS	49	5.385658	1.269812	1902.342033	0.003380	0.003827
RS	50	5.852826	1.274405	1414.038947	0.002512	0.002866
RS	51	6.359779	1.274405	1022.553846	0.001817	0.002089
RS	52	6.909905	1.279121	712.291822	0.001266	0.001472
RS	53	7.506881	1.279121	480.170193	0.000853	0.001004
RS	54	8.154696	1.279211	310.831240	0.000552	0.000660
RS	55	8.857680	1.279211	192.582618	0.000342	0.000416
RS	56	9.620531	1.279211	113.766590	0.000202	0.000251
RS	57	10.448349	1.279211	63.820817	0.000113	0.000144
RS	58	11.346664	1.260694	34.179157	0.000061	0.000078
RS	59	12.321482	1.260694	16.862583	0.000030	0.000040
RS	60	13.379316	1.260694	7.780553	0.000014	0.000019
RS	61	14.527238	1.260694	3.338566	0.000006	0.000008
RS	62	15.772919	1.260694	1.324054	0.000002	0.000003
RS	63	17.124684	1.260694	0.707004	0.000001	0.000002
PA	4+25*2+4+6 0.161916344 0.032266018 17.124683869 0.212423981 0.436718243 0.853843128 1.387046414 1.799986356 1.928286133 1.851683656 1.676461760 1.467400124 1.286083049 1.159151256 1.087248960 1.060009117 1.064404943 1.088522917 1.122413445 1.158230893 1.190686766 1.217388341 1.237798671 1.252030167 1.260838950 1.265941779 1.269812041 1.274404986 1.279120701 1.279211016 1.260694305
//
IT	3770
RD	7
LK	-6751687.368531
QD	-1485.609189 -> -1455.201130
RI	0.0369555246
TR	0.160990	0.032186
MT	17.285140
MM	C_pi: 1.029992, n_recomb: 565014.796175
RS	0	0.000000	0.213976	21727.663259	0.038455	0.012199
RS	1	0.008532	0.213976	22624.693455	0.040043	0.024205
RS	2	0.017792	0.213976	23475.671516	0.041549	0.025945
RS	3	0.027842	0.213976	24265.438904	0.042947	0.029627
RS	4	0.038750	0.425764	12725.718293	0.022523	0.016042
RS	5	0.050589	0.425764	13419.570910	0.023751	0.017779
RS	6	0.063437	0.846303	7159.638859	0.012672	0.010007
RS	7	0.077382	0.846303	7639.951800	0.013522	0.011128
RS	8	0.092516	1.403301	4928.399236	0.008723	0.007652
RS	9	0.108942	1.403301	5285.472996	0.009355	0.008498
RS	10	0.126769	1.846932	4309.604969	0.007627	0.007256
RS	11	0.146117	1.846932	4627.997647	0.008191	0.008048
RS	12	0.167116	1.987919	4615.279087	0.008168	0.008326
RS	13	0.189907	1.987919	4951.432772	0.008763	0.009204
RS	14	0.214642	1.909478	5523.301747	0.009775	0.010505
RS	15	0.241488	1.909478	5909.984030	0.010460	0.011393
RS	16	0.270625	1.723697	6990.601534	0.012372	0.013567
RS	17	0.302247	1.723697	7447.251124	0.013181	0.014607
RS	18	0.336567	1.497113	9105.152400	0.016115	0.017941
RS	19	0.373816	1.497113	9634.983971	0.017053	0.019233
RS	20	0.414242	1.299629	11693.643727	0.020696	0.023411
RS	21	0.458118	1.299629	12261.447340	0.021701	0.024820
RS	22	0.505737	1.161839	14305.831036	0.025319	0.028983
RS	23	0.557420	1.161839	14835.694346	0.026257	0.030252
RS	24	0.613512	1.084372	16389.984841	0.029008	0.033383
RS	25	0.674390	1.084372	16794.368005	0.029724	0.034251
RS	26	0.740462	1.055589	17575.771042	0.031107	0.035756
RS	27	0.812171	1.055589	17792.680237	0.031491	0.036102
RS	28	0.889999	1.061172	17815.135934	0.031530	0.036044
RS	29	0.974467	1.061172	17820.879337	0.031541	0.035881
RS	30	1.066142	1.088177	17283.505003	0.030589	0.034706
RS	31	1.165639	1.088177	17081.434614	0.030232	0.034108
RS	32	1.273625	1.125820	16216.140011	0.028700	0.032306
RS	33	1.390825	1.125820	15821.051956	0.028001	0.031348
RS	34	1.518024	1.165550	14804.861605	0.026203	0.029283
RS	35	1.656077	1.165550	14234.826525	0.025194	0.028030
RS	36	1.805907	1.201597	13166.585153	0.023303	0.025898
RS	37	1.968522	1.201597	12443.870979	0.022024	0.024397
RS	38	2.145012	1.231411	11362.824871	0.020111	0.022269
RS	39	2.336559	1.231411	10520.291733	0.018619	0.020573
RS	40	2.544450	1.254479	9447.839994	0.016721	0.018481
RS	41	2.770078	1.254479	8533.383543	0.015103	0.016674
RS	42	3.014957	1.270913	7499.434550	0.013273	0.014671
RS	43	3.280730	1.270913	6574.578346	0.011636	0.012865
RS	44	3.569179	1.281517	5618.452878	0.009944	0.011018
RS	45	3.882239	1.281517	4752.123233	0.008411	0.009335
RS	46	4.222009	1.288168	3917.272346	0.006933	0.007722
RS	47	4.590769	1.288168	3174.460635	0.005618	0.006276
RS	48	4.990992	1.293604	2500.347698	0.004425	0.004968
RS	49	5.425363	1.293604	1926.498022	0.003410	0.003845
RS	50	5.896795	1.299919	1435.911545	0.002541	0.002886
RS	51	6.408450	1.299919	1043.066237	0.001846	0.002112
RS	52	6.963760	1.306221	729.426900	0.001291	0.001492
RS	53	7.566451	1.306221	494.517296	0.000875	0.001023
RS	54	8.220563	1.306970	321.943132	0.000570	0.000676
RS	55	8.930486	1.306970	200.820381	0.000355	0.000428
RS	56	9.700980	1.306970	119.493828	0.000211	0.000260
RS	57	10.537214	1.306970	67.553938	0.000120	0.000150
RS	58	11.444796	1.285958	36.519852	0.000065	0.000082
RS	59	12.429815	1.285958	18.156226	0.000032	0.000042
RS	60	13.498877	1.285958	8.446296	0.000015	0.000020
RS	61	14.659152	1.285958	3.655986	0.000006	0.000009
RS	62	15.918424	1.285958	1.463483	0.000003	0.000004
RS	63	17.285140	1.285958	0.793023	0.000001	0.000002
PA	4+25*2+4+6 0.160990102 0.032185859 17.285139591 0.213976023 0.425763803 0.846302818 1.403300865 1.846931953 1.987918910 1.909478134 1.723697063 1.497112648 1.299628564 1.161838612 1.084371873 1.055589447 1.061171863 1.088177036 1.125819512 1.165549807 1.201597055 1.231410802 1.254478526 1.270913438 1.281516532 1.288168176 1.293604381 1.299919040 1.306221288 1.306969774 1.285958138
//
IT	4201
RD	8
LK	-6751630.831158
QD	-1450.636956 -> -1428.091766
RI	0.0366080441
TR	0.160209	0.032134
MT	17.419619
MM	C_pi: 1.036144, n_recomb: 567430.362462
RS	0	0.000000	0.216298	21622.334877	0.038106	0.012129
RS	1	0.008545	0.216298	22526.316242	0.039699	0.024098
RS	2	0.017821	0.216298	23385.953917	0.041214	0.025765
RS	3	0.027889	0.216298	24186.180484	0.042624	0.029363
RS	4	0.038818	0.416210	13116.138452	0.023115	0.016409
RS	5	0.050681	0.416210	13822.907737	0.024361	0.018185
RS	6	0.063557	0.837968	7278.422393	0.012827	0.010087
RS	7	0.077534	0.837968	7766.011230	0.013686	0.011249
RS	8	0.092705	1.413153	4925.980136	0.008681	0.007605
RS	9	0.109172	1.413153	5283.809280	0.009312	0.008476
RS	10	0.127047	1.882244	4258.100182	0.007504	0.007156
RS	11	0.146449	1.882244	4574.046457	0.008061	0.007957
RS	12	0.167509	2.034702	4543.292385	0.008007	0.008206
RS	13	0.190369	2.034702	4875.965675	0.008593	0.009079
RS	14	0.215182	1.956945	5434.233590	0.009577	0.010360
RS	15	0.242115	1.956945	5817.186140	0.010252	0.011228
RS	16	0.271351	1.764556	6891.787284	0.012146	0.013393
RS	17	0.303084	1.764556	7345.648401	0.012945	0.014396
RS	18	0.337529	1.523742	9037.574242	0.015927	0.017790
RS	19	0.374918	1.523742	9568.058942	0.016862	0.019042
RS	20	0.415502	1.312263	11709.904693	0.020637	0.023366
RS	21	0.459553	1.312263	12282.439192	0.021646	0.024740
RS	22	0.507370	1.164873	14434.686100	0.025439	0.029093
RS	23	0.559272	1.164873	14970.006758	0.026382	0.030338
RS	24	0.615609	1.082406	16610.126315	0.029273	0.033619
RS	25	0.676761	1.082406	17015.713967	0.029987	0.034472
RS	26	0.743139	1.052134	17827.385708	0.031418	0.036027
RS	27	0.815189	1.052134	18039.321233	0.031791	0.036363
RS	28	0.893395	1.058598	18038.252246	0.031789	0.036258
RS	29	0.978285	1.058598	18035.145445	0.031784	0.036092
RS	30	1.070429	1.087954	17444.638528	0.030743	0.034818
RS	31	1.170447	1.087954	17233.857123	0.030372	0.034225
RS	32	1.279012	1.128682	16311.080923	0.028746	0.032320
RS	33	1.396854	1.128682	15910.576215	0.028040	0.031375
RS	34	1.524767	1.171620	14848.032330	0.026167	0.029228
RS	35	1.663610	1.171620	14277.189846	0.025161	0.027994
RS	36	1.814318	1.210603	13178.301063	0.023225	0.025809
RS	37	1.977905	1.210603	12459.146276	0.021957	0.024330
RS	38	2.155470	1.242984	11360.747642	0.020021	0.022173
RS	39	2.348210	1.242984	10525.056439	0.018549	0.020501
RS	40	2.557419	1.268307	9444.419968	0.016644	0.018397
RS	41	2.784507	1.268307	8538.579841	0.015048	0.016615
RS	42	3.031000	1.286699	7502.284406	0.013222	0.014611
RS	43	3.298557	1.286699	6585.996553	0.011607	0.012826
RS	44	3.588978	1.298994	5630.265861	0.009922	0.010985
RS	45	3.904217	1.298994	4770.715708	0.008408	0.009320
RS	46	4.246394	1.307208	3936.281072	0.006937	0.007713
RS	47	4.617812	1.307208	3197.382495	0.005635	0.006281
RS	48	5.020969	1.314303	2522.152534	0.004445	0.004976
RS	49	5.458577	1.314303	1949.273643	0.003435	0.003861
RS	50	5.933581	1.322466	1456.068372	0.002566	0.002902
RS	51	6.449176	1.322466	1061.960531	0.001872	0.002130
RS	52	7.008830	1.330481	745.116218	0.001313	0.001509
RS	53	7.616309	1.330481	507.753955	0.000895	0.001039
RS	54	8.275701	1.332010	332.237488	0.000586	0.000689
RS	55	8.991439	1.332010	208.530707	0.000368	0.000439
RS	56	9.768341	1.332010	124.908481	0.000220	0.000268
RS	57	10.611632	1.332010	71.119077	0.000125	0.000155
RS	58	11.526986	1.308649	38.781453	0.000068	0.000086
RS	59	12.520561	1.308649	19.418371	0.000034	0.000044
RS	60	13.599041	1.308649	9.102421	0.000016	0.000021
RS	61	14.769681	1.308649	3.972130	0.000007	0.000009
RS	62	16.040358	1.308649	1.603889	0.000003	0.000004
RS	63	17.419619	1.308649	0.881203	0.000002	0.000002
PA	4+25*2+4+6 0.160209189 0.032133831 17.419619274 0.216297652 0.416209580 0.837967925 1.413153370 1.882243930 2.034702238 1.956944848 1.764556490 1.523741760 1.312263236 1.164873467 1.082405978 1.052134492 1.058598316 1.087954046 1.128681903 1.171620287 1.210603223 1.242984168 1.268306998 1.286698560 1.298993574 1.307208281 1.314302864 1.322466383 1.330481484 1.332010422 1.308648641
//
IT	3828
RD	9
LK	-6751588.602191
QD	-1424.128876 -> -1406.930241
RI	0.0360730417
TR	0.159544	0.032103
MT	17.533150
MM	C_pi: 1.041752, n_recomb: 569913.440123
RS	0	0.000000	0.218967	21483.154132	0.037695	0.012071
RS	1	0.008557	0.218967	22393.617086	0.039293	0.023998
RS	2	0.017845	0.218967	23261.750390	0.040816	0.025577
RS	3	0.027929	0.218967	24072.628626	0.042239	0.029067
RS	4	0.038875	0.407917	13485.152711	0.023662	0.016761
RS	5	0.050758	0.407917	14203.924354	0.024923	0.018558
RS	6	0.063658	0.829753	7400.084479	0.012985	0.010173
RS	7	0.077661	0.829753	7895.002344	0.013853	0.011367
RS	8	0.092863	1.418975	4938.387805	0.008665	0.007576
RS	9	0.109365	1.418975	5297.787671	0.009296	0.008467
RS	10	0.127280	1.908954	4227.710709	0.007418	0.007082
RS	11	0.146727	1.908954	4542.438174	0.007970	0.007891
RS	12	0.167838	2.071254	4496.308166	0.007889	0.008115
RS	13	0.190756	2.071254	4826.892813	0.008470	0.008987
RS	14	0.215634	1.995842	5371.124328	0.009424	0.010244
RS	15	0.242642	1.995842	5751.605910	0.010092	0.011099
RS	16	0.271960	1.800002	6815.268326	0.011958	0.013241
RS	17	0.303787	1.800002	7267.124703	0.012751	0.014217
RS	18	0.338337	1.547698	8983.145886	0.015762	0.017649
RS	19	0.375844	1.547698	9514.422536	0.016695	0.018867
RS	20	0.416560	1.324055	11726.244348	0.020575	0.023309
RS	21	0.460759	1.324055	12303.238807	0.021588	0.024655
RS	22	0.508741	1.168126	14551.162539	0.025532	0.029172
RS	23	0.560828	1.168126	15091.808389	0.026481	0.030396
RS	24	0.617373	1.081147	16810.677363	0.029497	0.033811
RS	25	0.678755	1.081147	17217.917504	0.030211	0.034651
RS	26	0.745389	1.049463	18059.202062	0.031688	0.036253
RS	27	0.817726	1.049463	18267.252023	0.032053	0.036580
RS	28	0.896251	1.056592	18247.383171	0.032018	0.036437
RS	29	0.981496	1.056592	18236.837930	0.031999	0.036268
RS	30	1.074035	1.087880	17601.025316	0.030884	0.034913
RS	31	1.174491	1.087880	17382.731835	0.030501	0.034324
RS	32	1.283544	1.131158	16410.840846	0.028795	0.032332
RS	33	1.401928	1.131158	16005.381894	0.028084	0.031399
RS	34	1.530441	1.176728	14903.407734	0.026150	0.029185
RS	35	1.669950	1.176728	14331.163436	0.025146	0.027967
RS	36	1.821397	1.218096	13206.105783	0.023172	0.025740
RS	37	1.985802	1.218096	12488.821795	0.021914	0.024279
RS	38	2.164275	1.252575	11374.906545	0.019959	0.022099
RS	39	2.358019	1.252575	10543.530673	0.018500	0.020447
RS	40	2.568340	1.279803	9454.383769	0.016589	0.018332
RS	41	2.796658	1.279803	8554.272479	0.015010	0.016569
RS	42	3.044512	1.299929	7514.029415	0.013185	0.014563
RS	43	3.313574	1.299929	6603.617704	0.011587	0.012797
RS	44	3.605658	1.313816	5646.336736	0.009907	0.010958
RS	45	3.922734	1.313816	4791.536672	0.008407	0.009308
RS	46	4.266942	1.323594	3955.954164	0.006941	0.007705
RS	47	4.640601	1.323594	3219.827090	0.005650	0.006284
RS	48	5.046233	1.332419	2542.639675	0.004461	0.004982
RS	49	5.486573	1.332419	1970.399629	0.003457	0.003874
RS	50	5.964591	1.342540	1474.409765	0.002587	0.002916
RS	51	6.483511	1.342540	1079.215140	0.001894	0.002147
RS	52	7.046832	1.352379	759.381269	0.001332	0.001524
RS	53	7.658354	1.352379	519.907124	0.000912	0.001054
RS	54	8.322202	1.354800	341.737557	0.000600	0.000701
RS	55	9.042851	1.354800	215.727074	0.000379	0.000449
RS	56	9.825164	1.354800	130.016337	0.000228	0.000275
RS	57	10.674416	1.354800	74.517311	0.000131	0.000160
RS	58	11.596334	1.329187	40.963188	0.000072	0.000090
RS	59	12.597136	1.329187	20.647356	0.000036	0.000046
RS	60	13.683573	1.329187	9.747488	0.000017	0.000022
RS	61	14.862971	1.329187	4.286069	0.000008	0.000010
RS	62	16.143285	1.329187	1.744778	0.000003	0.000004
RS	63	17.533150	1.329187	0.971196	0.000002	0.000002
PA	4+25*2+4+6 0.159544125 0.032103033 17.533150080 0.218967296 0.407916952 0.829752678 1.418975383 1.908954240 2.071254367 1.995842023 1.800001564 1.547698446 1.324054602 1.168126211 1.081146617 1.049463458 1.056592324 1.087880379 1.131157611 1.176728226 1.218096066 1.252575256 1.279802578 1.299929059 1.313816017 1.323594261 1.332419125 1.342539678 1.352379229 1.354800314 1.329186836
//
IT	4257
RD	10
LK	-6751556.183652
QD	-1403.355869 -> -1389.905158
RI	0.0354594128
TR	0.158970	0.032088
MT	17.630031
MM	C_pi: 1.046841, n_recomb: 572386.236840
RS	0	0.000000	0.221742	21333.078235	0.037270	0.012023
RS	1	0.008566	0.221742	22249.425492	0.038871	0.023907
RS	2	0.017866	0.221742	23125.524211	0.040402	0.025392
RS	3	0.027962	0.221742	23946.613867	0.041836	0.028766
RS	4	0.038923	0.400772	13827.947378	0.024158	0.017090
RS	5	0.050823	0.400772	14557.703725	0.025433	0.018896
RS	6	0.063743	0.822207	7517.599021	0.013134	0.010256
RS	7	0.077769	0.822207	8019.542999	0.014011	0.011476
RS	8	0.092997	1.422406	4958.635429	0.008663	0.007558
RS	9	0.109529	1.422406	5320.010342	0.009294	0.008467
RS	10	0.127477	1.929333	4211.323243	0.007357	0.007027
RS	11	0.146963	1.929333	4525.638244	0.007907	0.007843
RS	12	0.168118	2.099677	4467.097620	0.007804	0.008047
RS	13	0.191085	2.099677	4796.584087	0.008380	0.008919
RS	14	0.216019	2.027631	5327.123857	0.009307	0.010152
RS	15	0.243089	2.027631	5706.063868	0.009969	0.010997
RS	16	0.272478	1.830818	6755.488123	0.011802	0.013110
RS	17	0.304385	1.830818	7205.918946	0.012589	0.014064
RS	18	0.339024	1.569301	8938.486850	0.015616	0.017518
RS	19	0.376631	1.569301	9470.610859	0.016546	0.018709
RS	20	0.417459	1.335043	11741.564624	0.020513	0.023247
RS	21	0.461785	1.335043	12322.705324	0.021529	0.024568
RS	22	0.509907	1.171485	14655.680685	0.025605	0.029226
RS	23	0.562152	1.171485	15201.431552	0.026558	0.030434
RS	24	0.618871	1.080426	16992.378258	0.029687	0.033969
RS	25	0.680450	1.080426	17401.557400	0.030402	0.034796
RS	26	0.747303	1.047424	18271.250884	0.031921	0.036442
RS	27	0.819883	1.047424	18476.291416	0.032279	0.036761
RS	28	0.898680	1.055067	18441.187276	0.032218	0.036589
RS	29	0.984227	1.055067	18424.407182	0.032189	0.036416
RS	30	1.077102	1.087966	17749.658194	0.031010	0.034993
RS	31	1.177932	1.087966	17524.929534	0.030617	0.034406
RS	32	1.287400	1.133367	16510.898004	0.028846	0.032344
RS	33	1.406244	1.133367	16100.997179	0.028130	0.031420
RS	34	1.535269	1.181099	14965.481491	0.026146	0.029152
RS	35	1.675346	1.181099	14391.517354	0.025143	0.027947
RS	36	1.827422	1.224393	13244.215464	0.023139	0.025687
RS	37	1.992525	1.224393	12527.620243	0.021887	0.024241
RS	38	2.171771	1.260575	11399.959386	0.019917	0.022043
RS	39	2.366370	1.260575	10571.052924	0.018468	0.020406
RS	40	2.577639	1.289403	9473.420176	0.016551	0.018282
RS	41	2.807006	1.289403	8576.893041	0.014984	0.016534
RS	42	3.056019	1.311068	7531.648563	0.013158	0.014525
RS	43	3.326364	1.311068	6625.105690	0.011575	0.012773
RS	44	3.619866	1.326452	5664.895083	0.009897	0.010936
RS	45	3.938509	1.326452	4813.342528	0.008409	0.009299
RS	46	4.284447	1.337788	3975.482140	0.006945	0.007698
RS	47	4.660019	1.337788	3241.313356	0.005663	0.006287
RS	48	5.067762	1.348399	2561.587715	0.004475	0.004986
RS	49	5.510432	1.348399	1989.803074	0.003476	0.003885
RS	50	5.991021	1.360570	1490.964205	0.002605	0.002927
RS	51	6.512777	1.360570	1094.892483	0.001913	0.002161
RS	52	7.079227	1.372331	772.298504	0.001349	0.001537
RS	53	7.694199	1.372331	531.038888	0.000928	0.001066
RS	54	8.361849	1.375741	350.490009	0.000612	0.000712
RS	55	9.086690	1.375741	222.437324	0.000389	0.000458
RS	56	9.873622	1.375741	134.831824	0.000236	0.000282
RS	57	10.727961	1.375741	77.754763	0.000136	0.000165
RS	58	11.655483	1.347988	43.066016	0.000075	0.000093
RS	59	12.662457	1.347988	21.843114	0.000038	0.000048
RS	60	13.755688	1.347988	10.381170	0.000018	0.000023
RS	61	14.942565	1.347988	4.597525	0.000008	0.000010
RS	62	16.231110	1.347988	1.885987	0.000003	0.000004
RS	63	17.630031	1.347988	1.062896	0.000002	0.000002
PA	4+25*2+4+6 0.158970251 0.032087909 17.630031061 0.221741934 0.400772212 0.822206710 1.422405847 1.929333148 2.099676989 2.027631379 1.830818241 1.569301186 1.335042764 1.171484957 1.080425905 1.047423733 1.055066750 1.087966491 1.133366903 1.181099255 1.224393462 1.260575150 1.289403148 1.311067844 1.326452044 1.337787944 1.348399372 1.360570065 1.372330616 1.375740862 1.347988285
//
IT	3888
RD	11
LK	-6751530.684914
QD	-1386.549355 -> -1375.795693
RI	0.0348278779
TR	0.158469	0.032084
MT	17.713610
MM	C_pi: 1.051458, n_recomb: 574804.635076
RS	0	0.000000	0.224482	21184.822571	0.036856	0.011983
RS	1	0.008574	0.224482	22106.449949	0.038459	0.023824
RS	2	0.017883	0.224482	22989.848723	0.039996	0.025217
RS	3	0.027991	0.224482	23820.429448	0.041441	0.028478
RS	4	0.038965	0.394655	14142.328994	0.024604	0.017392
RS	5	0.050880	0.394655	14882.049644	0.025891	0.019198
RS	6	0.063816	0.815591	7627.054714	0.013269	0.010332
RS	7	0.077862	0.815591	8135.533982	0.014154	0.011573
RS	8	0.093112	1.424529	4982.371830	0.008668	0.007546
RS	9	0.109670	1.424529	5345.871969	0.009300	0.008470
RS	10	0.127647	1.945057	4204.297643	0.007314	0.006984
RS	11	0.147166	1.945057	4518.730852	0.007861	0.007809
RS	12	0.168358	2.121621	4450.818271	0.007743	0.007997
RS	13	0.191367	2.121621	4779.926302	0.008316	0.008871
RS	14	0.216349	2.053483	5297.616456	0.009216	0.010080
RS	15	0.243474	2.053483	5675.722052	0.009874	0.010919
RS	16	0.272923	1.857640	6708.718455	0.011671	0.012996
RS	17	0.304898	1.857640	7158.171038	0.012453	0.013934
RS	18	0.339614	1.588813	8901.476863	0.015486	0.017397
RS	19	0.377307	1.588813	9434.466242	0.016413	0.018567
RS	20	0.418232	1.345263	11755.643469	0.020452	0.023182
RS	21	0.462666	1.345263	12340.616418	0.021469	0.024482
RS	22	0.510909	1.174858	14749.462009	0.025660	0.029264
RS	23	0.563289	1.174858	15300.057135	0.026618	0.030456
RS	24	0.620161	1.080108	17156.864593	0.029848	0.034098
RS	25	0.681908	1.080108	17568.154755	0.030564	0.034915
RS	26	0.748949	1.045887	18464.704261	0.032123	0.036602
RS	27	0.821739	1.045887	18667.438135	0.032476	0.036913
RS	28	0.900770	1.053945	18619.697944	0.032393	0.036716
RS	29	0.986577	1.053945	18597.706389	0.032355	0.036541
RS	30	1.079741	1.088210	17889.215773	0.031122	0.035059
RS	31	1.180893	1.088210	17659.006466	0.030722	0.034475
RS	32	1.290718	1.135394	16608.643635	0.028894	0.032354
RS	33	1.409960	1.135394	16194.820220	0.028174	0.031437
RS	34	1.539425	1.184903	15030.782345	0.026149	0.029126
RS	35	1.679991	1.184903	14454.955846	0.025148	0.027932
RS	36	1.832609	1.229744	13288.817098	0.023119	0.025646
RS	37	1.998313	1.229744	12572.079359	0.021872	0.024213
RS	38	2.178224	1.267294	11432.335289	0.019889	0.022000
RS	39	2.373561	1.267294	10604.531481	0.018449	0.020376
RS	40	2.585647	1.297461	9498.641595	0.016525	0.018244
RS	41	2.815916	1.297461	8604.081469	0.014969	0.016508
RS	42	3.065930	1.320489	7553.158994	0.013140	0.014495
RS	43	3.337380	1.320489	6648.960957	0.011567	0.012756
RS	44	3.632104	1.337284	5684.825970	0.009890	0.010918
RS	45	3.952098	1.337284	4835.388580	0.008412	0.009291
RS	46	4.299529	1.350164	3994.430719	0.006949	0.007691
RS	47	4.676749	1.350164	3261.626537	0.005674	0.006289
RS	48	5.086312	1.362605	2578.954948	0.004487	0.004989
RS	49	5.530991	1.362605	2007.530016	0.003493	0.003894
RS	50	6.013798	1.376900	1505.839676	0.002620	0.002935
RS	51	6.538001	1.376900	1109.103647	0.001930	0.002173
RS	52	7.107149	1.390667	783.972117	0.001364	0.001548
RS	53	7.725097	1.390667	541.228009	0.000942	0.001078
RS	54	8.396028	1.395158	358.550007	0.000624	0.000722
RS	55	9.124486	1.395158	228.695325	0.000398	0.000467
RS	56	9.915402	1.395158	139.373645	0.000242	0.000289
RS	57	10.774132	1.395158	80.840512	0.000141	0.000170
RS	58	11.706491	1.365372	45.093314	0.000078	0.000096
RS	59	12.718791	1.365372	23.006718	0.000040	0.000050
RS	60	13.817886	1.365372	11.003640	0.000019	0.000024
RS	61	15.011219	1.365372	4.906419	0.000009	0.000011
RS	62	16.306869	1.365372	2.027424	0.000004	0.000005
RS	63	17.713610	1.365372	1.156223	0.000002	0.000003
PA	4+25*2+4+6 0.158468739 0.032084290 17.713610014 0.224481971 0.394655385 0.815591111 1.424528788 1.945057407 2.121621379 2.053483014 1.857640359 1.588812764 1.345262709 1.174858109 1.080107519 1.045887423 1.053944848 1.088209540 1.135394332 1.184903054 1.229743738 1.267294123 1.297461180 1.320489093 1.337283635 1.350163659 1.362604761 1.376900426 1.390666622 1.395157935 1.365371622
//
IT	4277
RD	12
LK	-6751510.194471
QD	-1372.543813 -> -1363.775236
RI	0.0342150933
TR	0.158025	0.032089
MT	17.786453
MM	C_pi: 1.055644, n_recomb: 577140.243570
RS	0	0.000000	0.227100	21045.796585	0.036466	0.011948
RS	1	0.008581	0.227100	21972.144398	0.038071	0.023751
RS	2	0.017899	0.227100	22862.151024	0.039613	0.025057
RS	3	0.028016	0.227100	23701.393710	0.041067	0.028210
RS	4	0.039001	0.389440	14427.953297	0.024999	0.017665
RS	5	0.050929	0.389440	15176.663593	0.026296	0.019467
RS	6	0.063880	0.810004	7726.300809	0.013387	0.010399
RS	7	0.077943	0.810004	8240.727271	0.014279	0.011657
RS	8	0.093212	1.426014	5006.936974	0.008675	0.007538
RS	9	0.109792	1.426014	5372.558086	0.009309	0.008474
RS	10	0.127795	1.957333	4203.527514	0.007283	0.006952
RS	11	0.147342	1.957333	4518.424143	0.007829	0.007783
RS	12	0.168567	2.138367	4444.090055	0.007700	0.007961
RS	13	0.191613	2.138367	4773.348268	0.008271	0.008838
RS	14	0.216636	2.074367	5279.228385	0.009147	0.010024
RS	15	0.243807	2.074367	5657.041279	0.009802	0.010859
RS	16	0.273310	1.881004	6672.184742	0.011561	0.012897
RS	17	0.305344	1.881004	7121.007048	0.012338	0.013822
RS	18	0.340127	1.606462	8870.529657	0.015370	0.017286
RS	19	0.377895	1.606462	9404.377903	0.016295	0.018437
RS	20	0.418904	1.354754	11768.405314	0.020391	0.023115
RS	21	0.463432	1.354754	12356.906011	0.021411	0.024399
RS	22	0.511781	1.178184	14833.624442	0.025702	0.029288
RS	23	0.564278	1.178184	15388.782100	0.026664	0.030467
RS	24	0.621281	1.080083	17305.792661	0.029985	0.034205
RS	25	0.683175	1.080083	17719.278154	0.030702	0.035013
RS	26	0.750380	1.044750	18640.904517	0.032299	0.036737
RS	27	0.823352	1.044750	18841.891624	0.032647	0.037042
RS	28	0.902587	1.053155	18783.449796	0.032546	0.036824
RS	29	0.988620	1.053155	18757.108581	0.032500	0.036645
RS	30	1.082036	1.088598	18019.060155	0.031221	0.035115
RS	31	1.183468	1.088598	17784.211682	0.030814	0.034533
RS	32	1.293604	1.137296	16702.392501	0.028940	0.032363
RS	33	1.413191	1.137296	16285.151739	0.028217	0.031452
RS	34	1.543039	1.188268	15096.842425	0.026158	0.029106
RS	35	1.684031	1.188268	14519.136586	0.025157	0.027921
RS	36	1.837121	1.234339	13337.155858	0.023109	0.025615
RS	37	2.003348	1.234339	12619.702331	0.021866	0.024192
RS	38	2.183839	1.272976	11469.429871	0.019873	0.021968
RS	39	2.379818	1.272976	10641.718672	0.018439	0.020354
RS	40	2.592614	1.304257	9527.934909	0.016509	0.018215
RS	41	2.823671	1.304257	8634.120162	0.014960	0.016490
RS	42	3.074555	1.328493	7577.113783	0.013129	0.014473
RS	43	3.346967	1.328493	6674.101561	0.011564	0.012743
RS	44	3.642756	1.346615	5705.351417	0.009886	0.010903
RS	45	3.963927	1.346615	4857.170052	0.008416	0.009286
RS	46	4.312658	1.361020	4012.522948	0.006952	0.007685
RS	47	4.691313	1.361020	3280.650315	0.005684	0.006291
RS	48	5.102462	1.375325	2594.749376	0.004496	0.004991
RS	49	5.548892	1.375325	2023.650444	0.003506	0.003901
RS	50	6.033631	1.391808	1519.147916	0.002632	0.002943
RS	51	6.559966	1.391808	1121.958217	0.001944	0.002183
RS	52	7.131466	1.407652	794.503639	0.001377	0.001558
RS	53	7.752007	1.407652	550.550854	0.000954	0.001088
RS	54	8.425798	1.413308	365.972256	0.000634	0.000731
RS	55	9.157408	1.413308	234.534767	0.000406	0.000475
RS	56	9.951798	1.413308	143.660655	0.000249	0.000295
RS	57	10.814356	1.413308	83.783964	0.000145	0.000175
RS	58	11.750931	1.381587	47.048847	0.000082	0.000100
RS	59	12.767874	1.381587	24.139525	0.000042	0.000052
RS	60	13.872083	1.381587	11.615249	0.000020	0.000025
RS	61	15.071046	1.381587	5.212775	0.000009	0.000012
RS	62	16.372893	1.381587	2.169049	0.000004	0.000005
RS	63	17.786453	1.381587	1.251132	0.000002	0.000003
PA	4+25*2+4+6 0.158025463 0.032089094 17.786452695 0.227099775 0.389439612 0.810004114 1.426013669 1.957333475 2.138366506 2.074366901 1.881004008 1.606461929 1.354753917 1.178183551 1.080083313 1.044750346 1.053154823 1.088597677 1.137295723 1.188268228 1.234338670 1.272975686 1.304256736 1.328493309 1.346614609 1.361020197 1.375325382 1.391808215 1.407652479 1.413307644 1.381586839
//
IT	3799
RD	13
LK	-6751493.410058
QD	-1360.567342 -> -1353.289288
RI	0.0336404401
TR	0.157629	0.032100
MT	17.850698
MM	C_pi: 1.059452, n_recomb: 579378.338538
RS	0	0.000000	0.229546	20919.822733	0.036107	0.011919
RS	1	0.008587	0.229546	21850.404360	0.037714	0.023685
RS	2	0.017912	0.229546	22746.366659	0.039260	0.024912
RS	3	0.028038	0.229546	23593.442958	0.040722	0.027966
RS	4	0.039032	0.385002	14685.818561	0.025348	0.017910
RS	5	0.050972	0.385002	15442.622096	0.026654	0.019706
RS	6	0.063936	0.805448	7814.438471	0.013488	0.010457
RS	7	0.078014	0.805448	8334.191357	0.014385	0.011727
RS	8	0.093300	1.427303	5030.651541	0.008683	0.007531
RS	9	0.109900	1.427303	5398.294169	0.009317	0.008477
RS	10	0.127924	1.967077	4206.850887	0.007261	0.006927
RS	11	0.147497	1.967077	4522.427729	0.007806	0.007763
RS	12	0.168750	2.150969	4444.428892	0.007671	0.007936
RS	13	0.191829	2.150969	4774.225035	0.008240	0.008817
RS	14	0.216889	2.091095	5269.492391	0.009095	0.009981
RS	15	0.244101	2.091095	5647.433304	0.009747	0.010814
RS	16	0.273650	1.901393	6643.768767	0.011467	0.012812
RS	17	0.305737	1.901393	7092.234035	0.012241	0.013726
RS	18	0.340578	1.622469	8844.444585	0.015265	0.017184
RS	19	0.378412	1.622469	9379.132719	0.016188	0.018320
RS	20	0.419495	1.363568	11779.934169	0.020332	0.023050
RS	21	0.464106	1.363568	12371.679669	0.021353	0.024318
RS	22	0.512547	1.181424	14909.332372	0.025733	0.029302
RS	23	0.565148	1.181424	15468.770180	0.026699	0.030470
RS	24	0.622267	1.080279	17440.823139	0.030103	0.034295
RS	25	0.684290	1.080279	17856.531409	0.030820	0.035094
RS	26	0.751639	1.043935	18801.393636	0.032451	0.036853
RS	27	0.824772	1.043935	19001.083081	0.032796	0.037151
RS	28	0.904185	1.052646	18933.320148	0.032679	0.036916
RS	29	0.990418	1.052646	18903.362258	0.032627	0.036734
RS	30	1.084056	1.089121	18139.211755	0.031308	0.035161
RS	31	1.185734	1.089121	17900.462044	0.030896	0.034581
RS	32	1.296144	1.139115	16791.273679	0.028982	0.032369
RS	33	1.416035	1.139115	16371.093434	0.028256	0.031465
RS	34	1.546222	1.191296	15162.137276	0.026170	0.029090
RS	35	1.687588	1.191296	14582.611356	0.025169	0.027913
RS	36	1.841094	1.238334	13387.392527	0.023106	0.025592
RS	37	2.007781	1.238334	12668.832071	0.021866	0.024178
RS	38	2.188783	1.277820	11509.460797	0.019865	0.021946
RS	39	2.385328	1.277820	10681.090946	0.018435	0.020340
RS	40	2.598751	1.310022	9559.844410	0.016500	0.018195
RS	41	2.830501	1.310022	8665.843903	0.014957	0.016477
RS	42	3.082152	1.335332	7602.526994	0.013122	0.014456
RS	43	3.355413	1.335332	6699.811600	0.011564	0.012734
RS	44	3.652140	1.354703	5725.968301	0.009883	0.010891
RS	45	3.974348	1.354703	4878.386263	0.008420	0.009282
RS	46	4.324225	1.370612	4029.624245	0.006955	0.007680
RS	47	4.704146	1.370612	3298.365342	0.005693	0.006293
RS	48	5.116693	1.386802	2609.050695	0.004503	0.004991
RS	49	5.564667	1.386802	2038.276590	0.003518	0.003908
RS	50	6.051109	1.405525	1531.020206	0.002643	0.002948
RS	51	6.579324	1.405525	1133.574729	0.001957	0.002192
RS	52	7.152898	1.423512	803.995604	0.001388	0.001566
RS	53	7.775727	1.423512	559.083620	0.000965	0.001097
RS	54	8.452040	1.430406	372.811028	0.000643	0.000740
RS	55	9.186430	1.430406	239.989309	0.000414	0.000482
RS	56	9.983884	1.430406	147.711968	0.000255	0.000301
RS	57	10.849819	1.430406	86.594911	0.000149	0.000179
RS	58	11.790113	1.396821	48.937354	0.000084	0.000103
RS	59	12.811154	1.396821	25.243139	0.000044	0.000054
RS	60	13.919875	1.396821	12.216336	0.000021	0.000026
RS	61	15.123805	1.396821	5.516540	0.000010	0.000012
RS	62	16.431120	1.396821	2.310754	0.000004	0.000005
RS	63	17.850698	1.396821	1.347506	0.000002	0.000003
PA	4+25*2+4+6 0.157628883 0.032099866 17.850698099 0.229546253 0.385002328 0.805448026 1.427302904 1.967077433 2.150969412 2.091095156 1.901393080 1.622468698 1.363567900 1.181424023 1.080279022 1.043935331 1.052645609 1.089120913 1.139115426 1.191296195 1.238333942 1.277819562 1.310021916 1.335332305 1.354702701 1.370612195 1.386801992 1.405524862 1.423512257 1.430406282 1.396820991
//
IT	4141
RD	14
LK	-6751479.420132
QD	-1350.089396 -> -1343.951369
RI	0.0331109455
TR	0.157271	0.032115
MT	17.907949
MM	C_pi: 1.062926, n_recomb: 581513.080334
RS	0	0.000000	0.231803	20807.981410	0.035782	0.011893
RS	1	0.008593	0.231803	21742.384935	0.037389	0.023627
RS	2	0.017924	0.231803	22643.719727	0.038939	0.024783
RS	3	0.028057	0.231803	23497.861897	0.040408	0.027749
RS	4	0.039061	0.381231	14917.752462	0.025653	0.018128
RS	5	0.051010	0.381231	15681.844989	0.026967	0.019916
RS	6	0.063986	0.801857	7891.538910	0.013571	0.010504
RS	7	0.078077	0.801857	8416.011885	0.014473	0.011785
RS	8	0.093378	1.428638	5052.651991	0.008689	0.007525
RS	9	0.109995	1.428638	5422.169941	0.009324	0.008479
RS	10	0.128040	1.974913	4212.898866	0.007245	0.006907
RS	11	0.147635	1.974913	4529.292368	0.007789	0.007749
RS	12	0.168913	2.160209	4450.160035	0.007653	0.007920
RS	13	0.192020	2.160209	4780.787266	0.008221	0.008804
RS	14	0.217113	2.104349	5266.555554	0.009057	0.009950
RS	15	0.244362	2.104349	5644.953684	0.009707	0.010782
RS	16	0.273952	1.919196	6621.956975	0.011387	0.012738
RS	17	0.306085	1.919196	7070.286694	0.012158	0.013644
RS	18	0.340979	1.637021	8822.357836	0.015171	0.017090
RS	19	0.378872	1.637021	9357.862475	0.016092	0.018214
RS	20	0.420020	1.371759	11790.363519	0.020275	0.022986
RS	21	0.464705	1.371759	12385.096193	0.021298	0.024242
RS	22	0.513229	1.184553	14977.724873	0.025756	0.029309
RS	23	0.565922	1.184553	15541.170214	0.026725	0.030467
RS	24	0.623143	1.080632	17563.637844	0.030203	0.034370
RS	25	0.685282	1.080632	17981.555261	0.030922	0.035161
RS	26	0.752759	1.043377	18947.796731	0.032584	0.036952
RS	27	0.826035	1.043377	19146.546533	0.032925	0.037244
RS	28	0.905608	1.052369	19070.439882	0.032795	0.036993
RS	29	0.992017	1.052369	19037.484240	0.032738	0.036809
RS	30	1.085852	1.089764	18250.065802	0.031384	0.035199
RS	31	1.187750	1.089764	18008.057308	0.030968	0.034620
RS	32	1.298404	1.140882	16874.915352	0.029019	0.032374
RS	33	1.418566	1.140882	16452.238933	0.028292	0.031474
RS	34	1.549053	1.194059	15225.755894	0.026183	0.029078
RS	35	1.690753	1.194059	14644.512058	0.025183	0.027908
RS	36	1.844629	1.241849	13438.290193	0.023109	0.025576
RS	37	2.011727	1.241849	12718.362742	0.021871	0.024169
RS	38	2.193183	1.281982	11551.194187	0.019864	0.021930
RS	39	2.390232	1.281982	10721.606706	0.018437	0.020331
RS	40	2.604212	1.314939	9593.367201	0.016497	0.018181
RS	41	2.836580	1.314939	8698.465787	0.014958	0.016470
RS	42	3.088914	1.341200	7628.762000	0.013119	0.014443
RS	43	3.362931	1.341200	6725.646651	0.011566	0.012728
RS	44	3.660494	1.361749	5746.374461	0.009882	0.010882
RS	45	3.983625	1.361749	4898.879452	0.008424	0.009279
RS	46	4.334523	1.379137	4045.697027	0.006957	0.007674
RS	47	4.715573	1.379137	3314.811613	0.005700	0.006294
RS	48	5.129365	1.397225	2621.959611	0.004509	0.004991
RS	49	5.578714	1.397225	2051.528555	0.003528	0.003913
RS	50	6.066674	1.418233	1541.586550	0.002651	0.002952
RS	51	6.596564	1.418233	1144.067700	0.001967	0.002200
RS	52	7.171986	1.438422	812.545557	0.001397	0.001573
RS	53	7.796853	1.438422	566.898672	0.000975	0.001106
RS	54	8.475414	1.446621	379.118450	0.000652	0.000747
RS	55	9.212281	1.446621	245.091450	0.000421	0.000489
RS	56	10.012467	1.446621	151.546248	0.000261	0.000306
RS	57	10.881411	1.446621	89.283095	0.000154	0.000183
RS	58	11.825021	1.411245	50.763020	0.000087	0.000106
RS	59	12.849714	1.411245	26.319370	0.000045	0.000056
RS	60	13.962456	1.411245	12.807588	0.000022	0.000027
RS	61	15.170815	1.411245	5.817938	0.000010	0.000013
RS	62	16.483005	1.411245	2.452603	0.000004	0.000005
RS	63	17.907949	1.411245	1.445375	0.000002	0.000003
PA	4+25*2+4+6 0.157270514 0.032114836 17.907948978 0.231803130 0.381230973 0.801856611 1.428638223 1.974913399 2.160208577 2.104348767 1.919196155 1.637021118 1.371759118 1.184552852 1.080632392 1.043376814 1.052369040 1.089763848 1.140881824 1.194059211 1.241848500 1.281981772 1.314939296 1.341200465 1.361748889 1.379137216 1.397225067 1.418233149 1.438422416 1.446621408 1.411245020
//
IT	3950
RD	15
LK	-6751467.576879
QD	-1340.743152 -> -1335.492136
RI	0.0326292788
TR	0.156945	0.032133
MT	17.959321
MM	C_pi: 1.066106, n_recomb: 583544.257781
RS	0	0.000000	0.233862	20710.529951	0.035491	0.011870
RS	1	0.008598	0.233862	21648.411383	0.037098	0.023575
RS	2	0.017935	0.233862	22554.606103	0.038651	0.024668
RS	3	0.028074	0.233862	23415.118381	0.040126	0.027556
RS	4	0.039086	0.378030	15125.714193	0.025920	0.018322
RS	5	0.051044	0.378030	15896.376575	0.027241	0.020102
RS	6	0.064030	0.799138	7958.119910	0.013638	0.010543
RS	7	0.078133	0.799138	8486.740258	0.014543	0.011832
RS	8	0.093448	1.430183	5072.384583	0.008692	0.007519
RS	9	0.110081	1.430183	5443.602251	0.009329	0.008479
RS	10	0.128143	1.981365	4220.578609	0.007233	0.006892
RS	11	0.147758	1.981365	4537.860290	0.007776	0.007738
RS	12	0.169059	2.166785	4459.870894	0.007643	0.007912
RS	13	0.192192	2.166785	4791.540944	0.008211	0.008799
RS	14	0.217314	2.114704	5268.969279	0.009029	0.009927
RS	15	0.244596	2.114704	5648.080992	0.009679	0.010759
RS	16	0.274223	1.934805	6605.364491	0.011319	0.012673
RS	17	0.306398	1.934805	7053.729085	0.012088	0.013573
RS	18	0.341339	1.650285	8803.588337	0.015086	0.017004
RS	19	0.379284	1.650285	9339.883839	0.016005	0.018117
RS	20	0.420491	1.379378	11799.842575	0.020221	0.022924
RS	21	0.465241	1.379378	12397.329902	0.021245	0.024169
RS	22	0.513839	1.187556	15039.771003	0.025773	0.029310
RS	23	0.566615	1.187556	15606.966713	0.026745	0.030461
RS	24	0.623929	1.081096	17675.734772	0.030290	0.034434
RS	25	0.686170	1.081096	18095.821926	0.031010	0.035219
RS	26	0.753763	1.043019	19081.696931	0.032700	0.037038
RS	27	0.827167	1.043019	19279.791773	0.033039	0.037325
RS	28	0.906882	1.052281	19196.021194	0.032896	0.037060
RS	29	0.993450	1.052281	19160.589886	0.032835	0.036873
RS	30	1.087462	1.090508	18352.217279	0.031450	0.035231
RS	31	1.189557	1.090508	18107.509562	0.031030	0.034653
RS	32	1.300429	1.142606	16953.337028	0.029052	0.032377
RS	33	1.420834	1.142606	16528.563888	0.028324	0.031482
RS	34	1.551590	1.196609	15287.175646	0.026197	0.029068
RS	35	1.693589	1.196609	14704.343631	0.025198	0.027904
RS	36	1.847797	1.244967	13489.085855	0.023116	0.025565
RS	37	2.015263	1.244967	12767.619921	0.021879	0.024163
RS	38	2.197127	1.285579	11593.820366	0.019868	0.021921
RS	39	2.394627	1.285579	10762.595410	0.018443	0.020327
RS	40	2.609108	1.319147	9627.848336	0.016499	0.018172
RS	41	2.842029	1.319147	8731.487997	0.014963	0.016466
RS	42	3.094976	1.346252	7655.392449	0.013119	0.014435
RS	43	3.369671	1.346252	6751.329840	0.011570	0.012724
RS	44	3.667983	1.367910	5766.409262	0.009882	0.010874
RS	45	3.991943	1.367910	4918.596214	0.008429	0.009276
RS	46	4.343756	1.386750	4060.775528	0.006959	0.007669
RS	47	4.725817	1.386750	3330.077600	0.005707	0.006294
RS	48	5.140727	1.406744	2633.604275	0.004513	0.004990
RS	49	5.591310	1.406744	2063.543399	0.003536	0.003917
RS	50	6.080632	1.430070	1550.991270	0.002658	0.002956
RS	51	6.612024	1.430070	1153.559375	0.001977	0.002206
RS	52	7.189105	1.452512	820.255473	0.001406	0.001579
RS	53	7.815800	1.452512	574.070531	0.000984	0.001113
RS	54	8.496378	1.462075	384.947312	0.000660	0.000754
RS	55	9.235469	1.462075	249.874291	0.000428	0.000495
RS	56	10.038106	1.462075	155.182736	0.000266	0.000311
RS	57	10.909750	1.462075	91.858783	0.000157	0.000187
RS	58	11.856336	1.424988	52.530409	0.000090	0.000108
RS	59	12.884307	1.424988	27.370327	0.000047	0.000057
RS	60	14.000660	1.424988	13.389898	0.000023	0.000028
RS	61	15.212993	1.424988	6.117319	0.000010	0.000013
RS	62	16.529560	1.424988	2.594725	0.000004	0.000006
RS	63	17.959321	1.424988	1.544820	0.000003	0.000003
PA	4+25*2+4+6 0.156944522 0.032132798 17.959320658 0.233862459 0.378030102 0.799138066 1.430182567 1.981365068 2.166784529 2.114704182 1.934804852 1.650284946 1.379378142 1.187555535 1.081096149 1.043018599 1.052280722 1.090507972 1.142606351 1.196608858 1.244967404 1.285578640 1.319146546 1.346251506 1.367910405 1.386749870 1.406744264 1.430070007 1.452511864 1.462075234 1.424987595
//
IT	3373
RD	16
LK	-6751457.411629
QD	-1332.271865 -> -1327.722544
RI	0.0321949855
TR	0.156646	0.032153
MT	18.005791
MM	C_pi: 1.069023, n_recomb: 585471.137552
RS	0	0.000000	0.235728	20626.750050	0.035231	0.011850
RS	1	0.008602	0.235728	21567.820139	0.036838	0.023529
RS	2	0.017944	0.235728	22478.427552	0.038394	0.024567
RS	3	0.028090	0.235728	23344.690057	0.039873	0.027386
RS	4	0.039108	0.375304	15312.268058	0.026154	0.018494
RS	5	0.051075	0.375304	16088.867546	0.027480	0.020267
RS	6	0.064070	0.797189	8014.945481	0.013690	0.010573
RS	7	0.078184	0.797189	8547.184261	0.014599	0.011868
RS	8	0.093512	1.431986	5089.698583	0.008693	0.007512
RS	9	0.110158	1.431986	5462.434747	0.009330	0.008478
RS	10	0.128236	1.986765	4229.216091	0.007224	0.006881
RS	11	0.147869	1.986765	4547.418288	0.007767	0.007730
RS	12	0.169191	2.171198	4472.586466	0.007639	0.007909
RS	13	0.192347	2.171198	4805.455179	0.008208	0.008800
RS	14	0.217495	2.122630	5275.600884	0.009011	0.009913
RS	15	0.244807	2.122630	5655.625011	0.009660	0.010746
RS	16	0.274467	1.948500	6593.033072	0.011261	0.012617
RS	17	0.306680	1.948500	7041.568553	0.012027	0.013512
RS	18	0.341663	1.662410	8787.505494	0.015009	0.016925
RS	19	0.379655	1.662410	9324.560868	0.015927	0.018028
RS	20	0.420916	1.386471	11808.440434	0.020169	0.022864
RS	21	0.465726	1.386471	12408.469127	0.021194	0.024100
RS	22	0.514390	1.190423	15096.211957	0.025785	0.029307
RS	23	0.567241	1.190423	15666.912796	0.026759	0.030451
RS	24	0.624638	1.081634	17778.291695	0.030366	0.034488
RS	25	0.686972	1.081634	18200.486778	0.031087	0.035268
RS	26	0.754669	1.042819	19204.318242	0.032801	0.037112
RS	27	0.828188	1.042819	19401.982388	0.033139	0.037394
RS	28	0.908032	1.052345	19311.039357	0.032984	0.037116
RS	29	0.994745	1.052345	19273.570764	0.032920	0.036927
RS	30	1.088916	1.091336	18446.169090	0.031507	0.035256
RS	31	1.191188	1.091336	18199.245227	0.031085	0.034680
RS	32	1.302258	1.144301	17026.481024	0.029082	0.032378
RS	33	1.422882	1.144301	16599.976468	0.028353	0.031488
RS	34	1.553883	1.198986	15345.949721	0.026211	0.029060
RS	35	1.696152	1.198986	14761.676501	0.025213	0.027901
RS	36	1.850659	1.247761	13539.105974	0.023125	0.025557
RS	37	2.018458	1.247761	12816.001842	0.021890	0.024161
RS	38	2.200690	1.288706	11636.634485	0.019876	0.021917
RS	39	2.398599	1.288706	10803.464363	0.018453	0.020326
RS	40	2.613532	1.322760	9662.693256	0.016504	0.018168
RS	41	2.846954	1.322760	8764.447875	0.014970	0.016465
RS	42	3.100455	1.350612	7682.036894	0.013121	0.014429
RS	43	3.375762	1.350612	6776.600093	0.011575	0.012723
RS	44	3.674752	1.373318	5785.902527	0.009882	0.010868
RS	45	3.999461	1.373318	4937.456032	0.008433	0.009275
RS	46	4.352103	1.393578	4074.855731	0.006960	0.007665
RS	47	4.735079	1.393578	3344.206377	0.005712	0.006295
RS	48	5.150999	1.415482	2644.067031	0.004516	0.004988
RS	49	5.602697	1.415482	2074.412802	0.003543	0.003920
RS	50	6.093251	1.441152	1559.330624	0.002663	0.002958
RS	51	6.626003	1.441152	1162.133440	0.001985	0.002212
RS	52	7.204583	1.465890	827.197547	0.001413	0.001585
RS	53	7.832933	1.465890	580.652115	0.000992	0.001120
RS	54	8.515335	1.476874	390.334824	0.000667	0.000760
RS	55	9.256438	1.476874	254.361038	0.000434	0.000501
RS	56	10.061291	1.476874	158.634736	0.000271	0.000316
RS	57	10.935380	1.476874	94.328876	0.000161	0.000191
RS	58	11.884658	1.438132	54.243049	0.000093	0.000111
RS	59	12.915595	1.438132	28.397187	0.000049	0.000059
RS	60	14.035214	1.438132	13.963493	0.000024	0.000029
RS	61	15.251145	1.438132	6.414621	0.000011	0.000014
RS	62	16.571671	1.438132	2.737026	0.000005	0.000006
RS	63	18.005791	1.438132	1.645741	0.000003	0.000004
PA	4+25*2+4+6 0.156645829 0.032152771 18.005791421 0.235727647 0.375303867 0.797189142 1.431985680 1.986765007 2.171198374 2.122630470 1.948499731 1.662409766 1.386470538 1.190423129 1.081634338 1.042818664 1.052344948 1.091335804 1.144300794 1.198985925 1.247761106 1.288705919 1.322759626 1.350611581 1.373317727 1.393578143 1.415481780 1.441152246 1.465890350 1.476874448 1.438131508
//
IT	3744
RD	17
LK	-6751448.580670
QD	-1324.503644 -> -1320.518130
RI	0.0318049652
TR	0.156369	0.032174
MT	18.048343
MM	C_pi: 1.071716, n_recomb: 587298.147679
RS	0	0.000000	0.237409	20555.574090	0.035000	0.011832
RS	1	0.008606	0.237409	21499.596679	0.036608	0.023489
RS	2	0.017953	0.237409	22414.236922	0.038165	0.024478
RS	3	0.028104	0.237409	23285.712005	0.039649	0.027237
RS	4	0.039129	0.372983	15479.535096	0.026357	0.018646
RS	5	0.051103	0.372983	16261.516993	0.027689	0.020412
RS	6	0.064107	0.795907	8063.006173	0.013729	0.010595
RS	7	0.078230	0.795907	8598.390386	0.014641	0.011896
RS	8	0.093569	1.434082	5104.578123	0.008692	0.007505
RS	9	0.110228	1.434082	5478.655114	0.009329	0.008474
RS	10	0.128321	1.991377	4238.354466	0.007217	0.006871
RS	11	0.147971	1.991377	4557.484645	0.007760	0.007723
RS	12	0.169311	2.173898	4487.523858	0.007641	0.007911
RS	13	0.192489	2.173898	4821.703298	0.008210	0.008806
RS	14	0.217661	2.128537	5285.583402	0.009000	0.009905
RS	15	0.244999	2.128537	5666.676317	0.009649	0.010739
RS	16	0.274691	1.960567	6584.134313	0.011211	0.012568
RS	17	0.306937	1.960567	7032.948273	0.011975	0.013458
RS	18	0.341959	1.673547	8773.619665	0.014939	0.016851
RS	19	0.379995	1.673547	9311.404587	0.015855	0.017947
RS	20	0.421304	1.393098	11816.245206	0.020120	0.022807
RS	21	0.466168	1.393098	12418.626418	0.021145	0.024035
RS	22	0.514894	1.193161	15147.808099	0.025792	0.029302
RS	23	0.567813	1.193161	15721.790839	0.026770	0.030439
RS	24	0.625286	1.082226	17872.524013	0.030432	0.034535
RS	25	0.687706	1.082226	18296.757198	0.031154	0.035310
RS	26	0.755497	1.042751	19316.948467	0.032891	0.037176
RS	27	0.829123	1.042751	19514.363435	0.033227	0.037455
RS	28	0.909085	1.052542	19416.573717	0.033061	0.037164
RS	29	0.995928	1.052542	19377.441920	0.032994	0.036974
RS	30	1.090246	1.092243	18532.592756	0.031556	0.035276
RS	31	1.192681	1.092243	18283.876233	0.031132	0.034701
RS	32	1.303931	1.145984	17094.578292	0.029107	0.032378
RS	33	1.424756	1.145984	16666.676059	0.028379	0.031492
RS	34	1.555979	1.201234	15401.957484	0.026225	0.029053
RS	35	1.698496	1.201234	14816.399035	0.025228	0.027900
RS	36	1.853278	1.250300	13587.997460	0.023136	0.025554
RS	37	2.021380	1.250300	12863.210533	0.021902	0.024161
RS	38	2.203950	1.291456	11679.238128	0.019886	0.021916
RS	39	2.402232	1.291456	10843.900689	0.018464	0.020329
RS	40	2.617579	1.325891	9697.562021	0.016512	0.018168
RS	41	2.851459	1.325891	8797.107473	0.014979	0.016468
RS	42	3.105467	1.354404	7708.504601	0.013125	0.014427
RS	43	3.381335	1.354404	6801.358995	0.011581	0.012723
RS	44	3.680946	1.378097	5804.824565	0.009884	0.010864
RS	45	4.006341	1.378097	4955.492196	0.008438	0.009275
RS	46	4.359740	1.399749	4088.015133	0.006961	0.007661
RS	47	4.743553	1.399749	3357.305546	0.005717	0.006295
RS	48	5.160399	1.423560	2653.478789	0.004518	0.004986
RS	49	5.613118	1.423560	2084.265688	0.003549	0.003922
RS	50	6.104800	1.451598	1566.727691	0.002668	0.002959
RS	51	6.638796	1.451598	1169.893870	0.001992	0.002217
RS	52	7.218749	1.478671	833.457953	0.001419	0.001589
RS	53	7.848614	1.478671	586.707129	0.000999	0.001126
RS	54	8.532687	1.491131	395.325902	0.000673	0.000766
RS	55	9.275632	1.491131	258.580785	0.000440	0.000506
RS	56	10.082516	1.491131	161.919839	0.000276	0.000321
RS	57	10.958842	1.491131	96.703244	0.000165	0.000194
RS	58	11.910586	1.450786	55.905945	0.000095	0.000114
RS	59	12.944239	1.450786	29.402336	0.000050	0.000061
RS	60	14.066850	1.450786	14.529420	0.000025	0.000030
RS	61	15.286076	1.450786	6.710269	0.000011	0.000014
RS	62	16.610230	1.450786	2.879667	0.000005	0.000006
RS	63	18.048343	1.450786	1.748234	0.000003	0.000004
PA	4+25*2+4+6 0.156369375 0.032173775 18.048342797 0.237409431 0.372983129 0.795906585 1.434081950 1.991376772 2.173898457 2.128537372 1.960567103 1.673547183 1.393097612 1.193161415 1.082226435 1.042751037 1.052541653 1.092243363 1.145983564 1.201233932 1.250300476 1.291456434 1.325890624 1.354403581 1.378096896 1.399748948 1.423559633 1.451597609 1.478670702 1.491130852 1.450785908
//
IT	3679
RD	18
LK	-6751440.823017
QD	-1317.301915 -> -1313.776634
RI	0.0314558328
TR	0.156113	0.032196
MT	18.087320
MM	C_pi: 1.074201, n_recomb: 589028.394390
RS	0	0.000000	0.238922	20495.534382	0.034795	0.011816
RS	1	0.008610	0.238922	21442.303394	0.036403	0.023453
RS	2	0.017961	0.238922	22360.642935	0.037962	0.024401
RS	3	0.028117	0.238922	23236.856875	0.039449	0.027108
RS	4	0.039148	0.370990	15630.196445	0.026536	0.018781
RS	5	0.051129	0.370990	16417.077596	0.027871	0.020541
RS	6	0.064141	0.795198	8103.172290	0.013757	0.010611
RS	7	0.078273	0.795198	8641.273642	0.014670	0.011915
RS	8	0.093622	1.436450	5117.144300	0.008687	0.007497
RS	9	0.110293	1.436450	5492.393202	0.009324	0.008469
RS	10	0.128399	1.995399	4247.616515	0.007211	0.006864
RS	11	0.148063	1.995399	4567.659602	0.007755	0.007718
RS	12	0.169421	2.175159	4504.194456	0.007647	0.007917
RS	13	0.192618	2.175159	4839.768138	0.008217	0.008815
RS	14	0.217812	2.132760	5298.164595	0.008995	0.009902
RS	15	0.245176	2.132760	5680.442618	0.009644	0.010738
RS	16	0.274895	1.971206	6578.043861	0.011168	0.012525
RS	17	0.307173	1.971206	7027.219735	0.011930	0.013412
RS	18	0.342230	1.683800	8761.529201	0.014875	0.016783
RS	19	0.380305	1.683800	9300.009430	0.015789	0.017873
RS	20	0.421659	1.399297	11823.264896	0.020072	0.022752
RS	21	0.466573	1.399297	12427.823251	0.021099	0.023974
RS	22	0.515355	1.195763	15195.111353	0.025797	0.029294
RS	23	0.568336	1.195763	15772.164533	0.026777	0.030427
RS	24	0.625879	1.082844	17959.352816	0.030490	0.034576
RS	25	0.688376	1.082844	18385.542085	0.031213	0.035346
RS	26	0.756255	1.042776	19420.673115	0.032971	0.037233
RS	27	0.829977	1.042776	19617.974167	0.033306	0.037508
RS	28	0.910047	1.052837	19513.499900	0.033128	0.037205
RS	29	0.997011	1.052837	19473.017155	0.033060	0.037014
RS	30	1.091462	1.093206	18612.066975	0.031598	0.035292
RS	31	1.194046	1.093206	18361.919584	0.031173	0.034719
RS	32	1.305462	1.147644	17157.868242	0.029129	0.032376
RS	33	1.426470	1.147644	16728.859487	0.028401	0.031494
RS	34	1.557898	1.203361	15455.113549	0.026238	0.029047
RS	35	1.700641	1.203361	14868.420020	0.025242	0.027898
RS	36	1.855674	1.252612	13635.489410	0.023149	0.025552
RS	37	2.024055	1.252612	12909.004709	0.021916	0.024164
RS	38	2.206934	1.293875	11721.285358	0.019899	0.021919
RS	39	2.405558	1.293875	10883.619236	0.018477	0.020335
RS	40	2.621283	1.328596	9732.167360	0.016522	0.018171
RS	41	2.855583	1.328596	8829.250842	0.014990	0.016472
RS	42	3.110055	1.357693	7734.605944	0.013131	0.014427
RS	43	3.386437	1.357693	6825.487129	0.011588	0.012725
RS	44	3.686615	1.382318	5823.102367	0.009886	0.010861
RS	45	4.012638	1.382318	4972.685777	0.008442	0.009275
RS	46	4.366732	1.405329	4100.284547	0.006961	0.007657
RS	47	4.751312	1.405329	3369.431587	0.005720	0.006295
RS	48	5.169004	1.431040	2661.917845	0.004519	0.004984
RS	49	5.622659	1.431040	2093.182478	0.003554	0.003924
RS	50	6.115373	1.461462	1573.264928	0.002671	0.002960
RS	51	6.650510	1.461462	1176.910334	0.001998	0.002221
RS	52	7.231721	1.490904	839.095132	0.001425	0.001593
RS	53	7.862973	1.490904	592.278407	0.001006	0.001132
RS	54	8.548576	1.504885	399.952557	0.000679	0.000771
RS	55	9.293208	1.504885	262.552999	0.000446	0.000512
RS	56	10.101952	1.504885	165.048901	0.000280	0.000325
RS	57	10.980329	1.504885	98.987320	0.000168	0.000198
RS	58	11.934332	1.462984	57.521495	0.000098	0.000116
RS	59	12.970474	1.462984	30.386557	0.000052	0.000062
RS	60	14.095826	1.462984	15.087816	0.000026	0.000031
RS	61	15.318070	1.462984	7.004207	0.000012	0.000015
RS	62	16.645548	1.462984	3.022578	0.000005	0.000006
RS	63	18.087320	1.462984	1.852231	0.000003	0.000004
PA	4+25*2+4+6 0.156113382 0.032195545 18.087319916 0.238922311 0.370989762 0.795197646 1.436450031 1.995399118 2.175158957 2.132759630 1.971206406 1.683800009 1.399296680 1.195762626 1.082843626 1.042776396 1.052837015 1.093205842 1.147643672 1.203361429 1.252612499 1.293875353 1.328595953 1.357692955 1.382317628 1.405328849 1.431040076 1.461461805 1.490903929 1.504884595 1.462983611
//
IT	3203
RD	19
LK	-6751433.947450
QD	-1310.585881 -> -1307.441528
RI	0.0311432865
TR	0.155875	0.032218
MT	18.123337
MM	C_pi: 1.076507, n_recomb: 590667.500228
RS	0	0.000000	0.240281	20445.428995	0.034614	0.011801
RS	1	0.008613	0.240281	21394.771991	0.036221	0.023421
RS	2	0.017968	0.240281	22316.525123	0.037782	0.024332
RS	3	0.028129	0.240281	23197.067274	0.039273	0.026994
RS	4	0.039166	0.369276	15766.047986	0.026692	0.018901
RS	5	0.051152	0.369276	16557.403725	0.028032	0.020656
RS	6	0.064172	0.794971	8136.450763	0.013775	0.010621
RS	7	0.078312	0.794971	8676.894596	0.014690	0.011928
RS	8	0.093671	1.439080	5127.537531	0.008681	0.007488
RS	9	0.110352	1.439080	5503.801093	0.009318	0.008462
RS	10	0.128470	1.998994	4256.753744	0.007207	0.006858
RS	11	0.148149	1.998994	4577.681636	0.007750	0.007714
RS	12	0.169523	2.175342	4521.983201	0.007656	0.007926
RS	13	0.192738	2.175342	4858.999415	0.008226	0.008827
RS	14	0.217952	2.135591	5312.775861	0.008995	0.009904
RS	15	0.245338	2.135591	5696.327159	0.009644	0.010741
RS	16	0.275083	1.980651	6574.139560	0.011130	0.012487
RS	17	0.307390	1.980651	7023.738049	0.011891	0.013371
RS	18	0.342480	1.693287	8750.887815	0.014815	0.016720
RS	19	0.380592	1.693287	9290.029647	0.015728	0.017804
RS	20	0.421987	1.405110	11829.632749	0.020028	0.022699
RS	21	0.466947	1.405110	12436.213368	0.021055	0.023915
RS	22	0.515780	1.198235	15238.684310	0.025799	0.029285
RS	23	0.568819	1.198235	15818.616347	0.026781	0.030413
RS	24	0.626426	1.083476	18039.678998	0.030541	0.034612
RS	25	0.688996	1.083476	18467.742307	0.031266	0.035378
RS	26	0.756954	1.042876	19516.547646	0.033042	0.037284
RS	27	0.830766	1.042876	19713.840424	0.033376	0.037556
RS	28	0.910936	1.053213	19602.789059	0.033188	0.037241
RS	29	0.998011	1.053213	19561.215656	0.033117	0.037048
RS	30	1.092585	1.094215	18685.266058	0.031634	0.035304
RS	31	1.195306	1.094215	18433.998036	0.031209	0.034732
RS	32	1.306875	1.149290	17216.660477	0.029148	0.032373
RS	33	1.428053	1.149290	16786.807279	0.028420	0.031495
RS	34	1.559669	1.205394	15505.464059	0.026251	0.029043
RS	35	1.702621	1.205394	14917.783862	0.025256	0.027898
RS	36	1.857886	1.254740	13681.459614	0.023163	0.025553
RS	37	2.026524	1.254740	12953.289201	0.021930	0.024168
RS	38	2.209688	1.296022	11762.582904	0.019914	0.021925
RS	39	2.408628	1.296022	10922.478005	0.018492	0.020342
RS	40	2.624704	1.330948	9766.347442	0.016534	0.018176
RS	41	2.859391	1.330948	8860.776577	0.015001	0.016479
RS	42	3.114292	1.360560	7760.260347	0.013138	0.014428
RS	43	3.391148	1.360560	6848.959204	0.011595	0.012728
RS	44	3.691851	1.386064	5840.742797	0.009888	0.010859
RS	45	4.018454	1.386064	4989.083098	0.008447	0.009275
RS	46	4.373188	1.410403	4111.736943	0.006961	0.007653
RS	47	4.758477	1.410403	3380.675280	0.005723	0.006295
RS	48	5.176952	1.438003	2669.491400	0.004519	0.004981
RS	49	5.631472	1.438003	2101.265319	0.003557	0.003925
RS	50	6.125140	1.470824	1579.035734	0.002673	0.002960
RS	51	6.661330	1.470824	1183.261709	0.002003	0.002225
RS	52	7.243703	1.502665	844.174527	0.001429	0.001597
RS	53	7.876237	1.502665	597.414598	0.001011	0.001137
RS	54	8.563254	1.518206	404.250221	0.000684	0.000776
RS	55	9.309446	1.518206	266.300456	0.000451	0.000517
RS	56	10.119909	1.518206	168.035567	0.000284	0.000330
RS	57	11.000180	1.518206	101.188663	0.000171	0.000201
RS	58	11.956271	1.474803	59.093201	0.000100	0.000119
RS	59	12.994713	1.474803	31.351595	0.000053	0.000064
RS	60	14.122599	1.474803	15.639489	0.000026	0.000032
RS	61	15.347633	1.474803	7.296791	0.000012	0.000015
RS	62	16.678183	1.474803	3.165908	0.000005	0.000007
RS	63	18.123337	1.474803	1.957840	0.000003	0.000004
PA	4+25*2+4+6 0.155874725 0.032217529 18.123336690 0.240280549 0.369275938 0.794970896 1.439080249 1.998993812 2.175341504 2.135590899 1.980650968 1.693287057 1.405109645 1.198234944 1.083475626 1.042875843 1.053212535 1.094214782 1.149289630 1.205393855 1.254740054 1.296022401 1.330947593 1.360559635 1.386064182 1.410402945 1.438003011 1.470823681 1.502665363 1.518206200 1.474802696
//
IT	3841
RD	20
LK	-6751427.803211
QD	-1304.283574 -> -1301.458968
RI	0.0308646929
TR	0.155651	0.032239
MT	18.156763
MM	C_pi: 1.078649, n_recomb: 592218.099232
RS	0	0.000000	0.241498	20404.032025	0.034454	0.011787
RS	1	0.008616	0.241498	21355.796373	0.036061	0.023393
RS	2	0.017975	0.241498	22280.710181	0.037622	0.024272
RS	3	0.028141	0.241498	23165.216862	0.039116	0.026896
RS	4	0.039182	0.367787	15889.206258	0.026830	0.019008
RS	5	0.051174	0.367787	16684.664743	0.028173	0.020760
RS	6	0.064200	0.795138	8163.774681	0.013785	0.010626
RS	7	0.078348	0.795138	8706.233261	0.014701	0.011936
RS	8	0.093716	1.441960	5135.853558	0.008672	0.007479
RS	9	0.110407	1.441960	5512.981904	0.009309	0.008454
RS	10	0.128537	2.002254	4265.612539	0.007203	0.006853
RS	11	0.148229	2.002254	4587.388838	0.007746	0.007710
RS	12	0.169617	2.174622	4540.596759	0.007667	0.007938
RS	13	0.192849	2.174622	4879.087114	0.008239	0.008841
RS	14	0.218082	2.137255	5328.947268	0.008998	0.009909
RS	15	0.245489	2.137255	5713.835305	0.009648	0.010748
RS	16	0.275258	1.989054	6571.980675	0.011097	0.012453
RS	17	0.307592	1.989054	7022.045303	0.011857	0.013336
RS	18	0.342712	1.702094	8741.376763	0.014760	0.016661
RS	19	0.380858	1.702094	9281.142665	0.015672	0.017740
RS	20	0.422291	1.410577	11835.270370	0.019985	0.022649
RS	21	0.467294	1.410577	12443.727532	0.021012	0.023860
RS	22	0.516174	1.200583	15278.846771	0.025799	0.029275
RS	23	0.569267	1.200583	15861.476726	0.026783	0.030399
RS	24	0.626934	1.084108	18114.138265	0.030587	0.034643
RS	25	0.689570	1.084108	18543.987274	0.031313	0.035407
RS	26	0.757602	1.043030	19605.276514	0.033105	0.037328
RS	27	0.831497	1.043030	19802.639604	0.033438	0.037598
RS	28	0.911759	1.053650	19685.058748	0.033240	0.037271
RS	29	0.998937	1.053650	19642.613561	0.033168	0.037077
RS	30	1.093627	1.095260	18752.575615	0.031665	0.035312
RS	31	1.196475	1.095260	18500.458809	0.031239	0.034743
RS	32	1.308185	1.150919	17271.141579	0.029163	0.032369
RS	33	1.429521	1.150919	16840.676934	0.028437	0.031494
RS	34	1.561311	1.207343	15552.973087	0.026262	0.029038
RS	35	1.704457	1.207343	14964.449849	0.025268	0.027897
RS	36	1.859937	1.256711	13725.706708	0.023177	0.025555
RS	37	2.028814	1.256711	12995.888268	0.021944	0.024173
RS	38	2.212243	1.297937	11802.898547	0.019930	0.021933
RS	39	2.411476	1.297937	10960.288108	0.018507	0.020351
RS	40	2.627876	1.332996	9799.891614	0.016548	0.018183
RS	41	2.862922	1.332996	8891.529318	0.015014	0.016486
RS	42	3.118221	1.363060	7785.341484	0.013146	0.014431
RS	43	3.395517	1.363060	6871.699568	0.011603	0.012733
RS	44	3.696707	1.389394	5857.712607	0.009891	0.010857
RS	45	4.023849	1.389394	5004.685711	0.008451	0.009276
RS	46	4.379178	1.415029	4122.400938	0.006961	0.007649
RS	47	4.765124	1.415029	3391.082876	0.005726	0.006295
RS	48	5.184325	1.444506	2676.255687	0.004519	0.004977
RS	49	5.639647	1.444506	2108.573841	0.003560	0.003926
RS	50	6.134201	1.479736	1584.102581	0.002675	0.002959
RS	51	6.671368	1.479736	1189.001695	0.002008	0.002228
RS	52	7.254819	1.514002	848.743047	0.001433	0.001599
RS	53	7.888544	1.514002	602.150156	0.001017	0.001142
RS	54	8.576873	1.531140	408.243581	0.000689	0.000781
RS	55	9.324512	1.531140	269.838686	0.000456	0.000521
RS	56	10.136570	1.531140	170.888845	0.000289	0.000334
RS	57	11.018600	1.531140	103.312017	0.000174	0.000204
RS	58	11.976629	1.486280	60.623363	0.000102	0.000121
RS	59	13.017206	1.486280	32.298305	0.000055	0.000066
RS	60	14.147443	1.486280	16.184674	0.000027	0.000033
RS	61	15.375068	1.486280	7.588040	0.000013	0.000016
RS	62	16.708470	1.486280	3.309628	0.000006	0.000007
RS	63	18.156763	1.486280	2.065025	0.000003	0.000004
PA	4+25*2+4+6 0.155651466 0.032239436 18.156763483 0.241497791 0.367787144 0.795137688 1.441959574 2.002253737 2.174621629 2.137254849 1.989053721 1.702094418 1.410576915 1.200582674 1.084107995 1.043030497 1.053650463 1.095260394 1.150919453 1.207342635 1.256710876 1.297936940 1.332996228 1.363059977 1.389393932 1.415028623 1.444506126 1.479736353 1.514002248 1.531140061 1.486279672
//
IT	3115
RD	21
LK	-6751422.275630
QD	-1298.353810 -> -1295.800843
RI	0.0306128769
TR	0.155443	0.032261
MT	18.187793
MM	C_pi: 1.080647, n_recomb: 593689.942790
RS	0	0.000000	0.242596	20369.706241	0.034310	0.011774
RS	1	0.008619	0.242596	21323.758117	0.035917	0.023367
RS	2	0.017982	0.242596	22251.616000	0.037480	0.024220
RS	3	0.028151	0.242596	23139.779247	0.038976	0.026810
RS	4	0.039197	0.366493	16001.150583	0.026952	0.019104
RS	5	0.051195	0.366493	16800.388328	0.028298	0.020853
RS	6	0.064227	0.795647	8185.872110	0.013788	0.010627
RS	7	0.078382	0.795647	8730.057063	0.014705	0.011938
RS	8	0.093758	1.445037	5142.425200	0.008662	0.007469
RS	9	0.110458	1.445037	5520.290880	0.009298	0.008444
RS	10	0.128598	2.005282	4274.097098	0.007199	0.006849
RS	11	0.148302	2.005282	4596.681152	0.007743	0.007706
RS	12	0.169704	2.173199	4559.773356	0.007680	0.007951
RS	13	0.192951	2.173199	4899.755183	0.008253	0.008857
RS	14	0.218202	2.137958	5346.353006	0.009005	0.009918
RS	15	0.245629	2.137958	5732.625563	0.009656	0.010759
RS	16	0.275420	1.996555	6571.303193	0.011069	0.012423
RS	17	0.307779	1.996555	7021.870314	0.011828	0.013304
RS	18	0.342927	1.710302	8732.880389	0.014709	0.016606
RS	19	0.381104	1.710302	9273.239364	0.015620	0.017680
RS	20	0.422572	1.415726	11840.412397	0.019944	0.022601
RS	21	0.467615	1.415726	12450.621858	0.020972	0.023807
RS	22	0.516540	1.202806	15316.227903	0.025798	0.029264
RS	23	0.569682	1.202806	15901.396635	0.026784	0.030385
RS	24	0.627404	1.084726	18183.684075	0.030628	0.034672
RS	25	0.690102	1.084726	18615.234774	0.031355	0.035432
RS	26	0.758204	1.043221	19687.920341	0.033162	0.037369
RS	27	0.832176	1.043221	19885.413336	0.033495	0.037636
RS	28	0.912523	1.054131	19761.338150	0.033286	0.037297
RS	29	0.999797	1.054131	19718.200018	0.033213	0.037103
RS	30	1.094592	1.096326	18814.846725	0.031691	0.035318
RS	31	1.197559	1.096326	18562.105047	0.031266	0.034751
RS	32	1.309400	1.152526	17321.880188	0.029177	0.032364
RS	33	1.430882	1.152526	16891.000803	0.028451	0.031492
RS	34	1.562834	1.209213	15597.971204	0.026273	0.029034
RS	35	1.706160	1.209213	15008.730843	0.025280	0.027897
RS	36	1.861840	1.258540	13768.414848	0.023191	0.025559
RS	37	2.030939	1.258540	13036.984390	0.021959	0.024179
RS	38	2.214612	1.299645	11842.320053	0.019947	0.021942
RS	39	2.414117	1.299645	10997.151830	0.018523	0.020361
RS	40	2.630819	1.334777	9832.853634	0.016562	0.018192
RS	41	2.866199	1.334777	8921.586969	0.015027	0.016496
RS	42	3.121866	1.365236	7809.914950	0.013155	0.014436
RS	43	3.399571	1.365236	6893.797894	0.011612	0.012738
RS	44	3.701213	1.392351	5874.110213	0.009894	0.010857
RS	45	4.028854	1.392351	5019.606053	0.008455	0.009277
RS	46	4.384735	1.419247	4132.403564	0.006961	0.007645
RS	47	4.771292	1.419247	3400.778535	0.005728	0.006294
RS	48	5.191167	1.450589	2682.328378	0.004518	0.004974
RS	49	5.647233	1.450589	2115.213571	0.003563	0.003926
RS	50	6.142609	1.488232	1588.563119	0.002676	0.002958
RS	51	6.680683	1.488232	1194.208293	0.002012	0.002230
RS	52	7.265136	1.524947	852.860405	0.001437	0.001602
RS	53	7.899965	1.524947	606.528845	0.001022	0.001146
RS	54	8.589512	1.543716	411.963791	0.000694	0.000785
RS	55	9.338494	1.543716	273.187808	0.000460	0.000526
RS	56	10.152034	1.543716	173.620894	0.000292	0.000338
RS	57	11.035696	1.543716	105.364213	0.000177	0.000207
RS	58	11.995524	1.497443	62.115458	0.000105	0.000124
RS	59	13.038083	1.497443	33.228339	0.000056	0.000067
RS	60	14.170505	1.497443	16.724094	0.000028	0.000034
RS	61	15.400534	1.497443	7.878247	0.000013	0.000016
RS	62	16.736584	1.497443	3.453854	0.000006	0.000007
RS	63	18.187793	1.497443	2.173865	0.000004	0.000005
PA	4+25*2+4+6 0.155442619 0.032261204 18.187793108 0.242595910 0.366492879 0.795647267 1.445037181 2.005282201 2.173198947 2.137958044 1.996555050 1.710301538 1.415726459 1.202806196 1.084726259 1.043221482 1.054130525 1.096325806 1.152526343 1.209212527 1.258539776 1.299644807 1.334777242 1.365236035 1.392351398 1.419247087 1.450589212 1.488231696 1.524946745 1.543715745 1.497443414
//
IT	4049
RD	22
LK	-6751417.273143
QD	-1292.745382 -> -1290.425806
RI	0.0303870783
TR	0.155246	0.032282
MT	18.216866
MM	C_pi: 1.082514, n_recomb: 595083.156202
RS	0	0.000000	0.243583	20341.700954	0.034183	0.011763
RS	1	0.008622	0.243583	21297.919595	0.035790	0.023344
RS	2	0.017988	0.243583	22228.525679	0.037354	0.024173
RS	3	0.028161	0.243583	23120.066571	0.038852	0.026734
RS	4	0.039211	0.365355	16103.431542	0.027061	0.019190
RS	5	0.051214	0.365355	16906.161012	0.028410	0.020937
RS	6	0.064252	0.796427	8203.520335	0.013786	0.010625
RS	7	0.078414	0.796427	8749.182177	0.014702	0.011937
RS	8	0.093797	1.448283	5147.384471	0.008650	0.007458
RS	9	0.110506	1.448283	5525.869613	0.009286	0.008433
RS	10	0.128656	2.008130	4282.118522	0.007196	0.006845
RS	11	0.148371	2.008130	4605.465454	0.007739	0.007703
RS	12	0.169786	2.171210	4579.266409	0.007695	0.007965
RS	13	0.193047	2.171210	4920.743111	0.008269	0.008874
RS	14	0.218314	2.137847	5364.682983	0.009015	0.009928
RS	15	0.245759	2.137847	5752.371826	0.009667	0.010771
RS	16	0.275571	2.003286	6571.719380	0.011043	0.012397
RS	17	0.307953	2.003286	7022.809303	0.011801	0.013276
RS	18	0.343128	1.717979	8725.117429	0.014662	0.016553
RS	19	0.381335	1.717979	9266.033459	0.015571	0.017624
RS	20	0.422836	1.420585	11845.004097	0.019905	0.022555
RS	21	0.467915	1.420585	12456.847337	0.020933	0.023757
RS	22	0.516882	1.204916	15350.936338	0.025796	0.029253
RS	23	0.570070	1.204916	15938.491008	0.026784	0.030371
RS	24	0.627844	1.085329	18248.611868	0.030666	0.034697
RS	25	0.690600	1.085329	18681.777037	0.031394	0.035456
RS	26	0.758766	1.043439	19764.903409	0.033214	0.037405
RS	27	0.832810	1.043439	19962.564703	0.033546	0.037670
RS	28	0.913238	1.054645	19831.970998	0.033326	0.037320
RS	29	1.000601	1.054645	19788.288561	0.033253	0.037125
RS	30	1.095496	1.097409	18872.260657	0.031714	0.035322
RS	31	1.198573	1.097409	18619.090212	0.031288	0.034756
RS	32	1.310538	1.154117	17368.870886	0.029187	0.032358
RS	33	1.432156	1.154117	16937.759256	0.028463	0.031490
RS	34	1.564260	1.211022	15640.294064	0.026283	0.029030
RS	35	1.707755	1.211022	15050.469103	0.025291	0.027896
RS	36	1.863622	1.260254	13809.359497	0.023206	0.025564
RS	37	2.032927	1.260254	13076.374834	0.021974	0.024185
RS	38	2.216831	1.301185	11880.583546	0.019965	0.021953
RS	39	2.416591	1.301185	11032.845976	0.018540	0.020372
RS	40	2.633574	1.336335	9865.024648	0.016578	0.018203
RS	41	2.869266	1.336335	8950.784054	0.015041	0.016505
RS	42	3.125280	1.367139	7833.829061	0.013164	0.014442
RS	43	3.403368	1.367139	6915.146388	0.011620	0.012743
RS	44	3.705432	1.394992	5889.855489	0.009898	0.010857
RS	45	4.033541	1.394992	5033.799571	0.008459	0.009279
RS	46	4.389940	1.423116	4141.725766	0.006960	0.007642
RS	47	4.777068	1.423116	3409.765619	0.005730	0.006294
RS	48	5.197575	1.456305	2687.736555	0.004517	0.004970
RS	49	5.654338	1.456305	2121.216312	0.003565	0.003926
RS	50	6.150484	1.496366	1592.448200	0.002676	0.002957
RS	51	6.689408	1.496366	1198.910991	0.002015	0.002232
RS	52	7.274799	1.535547	856.556664	0.001439	0.001604
RS	53	7.910663	1.535547	610.572938	0.001026	0.001150
RS	54	8.601352	1.555985	415.425767	0.000698	0.000789
RS	55	9.351592	1.555985	276.357545	0.000464	0.000530
RS	56	10.166520	1.555985	176.237519	0.000296	0.000341
RS	57	11.051712	1.555985	107.348378	0.000180	0.000210
RS	58	12.013226	1.508323	63.571516	0.000107	0.000126
RS	59	13.057642	1.508323	34.142269	0.000057	0.000069
RS	60	14.192110	1.508323	17.257759	0.000029	0.000035
RS	61	15.424393	1.508323	8.167280	0.000014	0.000017
RS	62	16.762924	1.508323	3.598467	0.000006	0.000007
RS	63	18.216866	1.508323	2.284237	0.000004	0.000005
PA	4+25*2+4+6 0.155245893 0.032282464 18.216865884 0.243583489 0.365355034 0.796426827 1.448283284 2.008130461 2.171210360 2.137847433 2.003285913 1.717978988 1.420584945 1.204916259 1.085328841 1.043439364 1.054644986 1.097408983 1.154117341 1.211022034 1.260254015 1.301184963 1.336335324 1.367139220 1.394991993 1.423115727 1.456305205 1.496365638 1.535547156 1.555985445 1.508323101
//
IT	3435
RD	23
LK	-6751412.723070
QD	-1287.439304 -> -1285.322246
RI	0.0301819522
TR	0.155061	0.032303
MT	18.244115
MM	C_pi: 1.084267, n_recomb: 596406.223364
RS	0	0.000000	0.244479	20318.669302	0.034069	0.011752
RS	1	0.008625	0.244479	21276.945493	0.035675	0.023323
RS	2	0.017993	0.244479	22210.129514	0.037240	0.024132
RS	3	0.028170	0.244479	23104.810417	0.038740	0.026668
RS	4	0.039224	0.364348	16197.400103	0.027158	0.019269
RS	5	0.051232	0.364348	17003.373267	0.028510	0.021014
RS	6	0.064275	0.797432	8217.366754	0.013778	0.010620
RS	7	0.078443	0.797432	8764.290398	0.014695	0.011932
RS	8	0.093833	1.451673	5150.947129	0.008637	0.007447
RS	9	0.110551	1.451673	5529.948758	0.009272	0.008422
RS	10	0.128710	2.010852	4289.664634	0.007193	0.006842
RS	11	0.148436	2.010852	4613.730249	0.007736	0.007700
RS	12	0.169862	2.168795	4598.905433	0.007711	0.007981
RS	13	0.193137	2.168795	4941.871337	0.008286	0.008892
RS	14	0.218419	2.137085	5383.685939	0.009027	0.009941
RS	15	0.245882	2.137085	5772.810611	0.009679	0.010786
RS	16	0.275713	2.009348	6573.064915	0.011021	0.012373
RS	17	0.308117	2.009348	7024.694101	0.011778	0.013251
RS	18	0.343316	1.725195	8717.980333	0.014618	0.016504
RS	19	0.381551	1.725195	9259.421520	0.015525	0.017572
RS	20	0.423083	1.425194	11849.074106	0.019867	0.022510
RS	21	0.468197	1.425194	12462.447038	0.020896	0.023710
RS	22	0.517202	1.206918	15383.427240	0.025794	0.029242
RS	23	0.570434	1.206918	15973.233847	0.026782	0.030358
RS	24	0.628257	1.085908	18309.641540	0.030700	0.034721
RS	25	0.691067	1.085908	18744.340926	0.031429	0.035477
RS	26	0.759293	1.043673	19837.041957	0.033261	0.037438
RS	27	0.833405	1.043673	20034.899912	0.033593	0.037702
RS	28	0.913908	1.055184	19897.718436	0.033363	0.037340
RS	29	1.001354	1.055184	19853.618636	0.033289	0.037144
RS	30	1.096343	1.098501	18925.490167	0.031733	0.035324
RS	31	1.199523	1.098501	18672.056880	0.031308	0.034759
RS	32	1.311603	1.155687	17412.643516	0.029196	0.032351
RS	33	1.433350	1.155687	16981.452174	0.028473	0.031486
RS	34	1.565596	1.212771	15680.326948	0.026291	0.029027
RS	35	1.709248	1.212771	15090.025734	0.025302	0.027896
RS	36	1.865290	1.261865	13848.746129	0.023220	0.025569
RS	37	2.034790	1.261865	13114.260769	0.021989	0.024192
RS	38	2.218909	1.302575	11917.830049	0.019983	0.021965
RS	39	2.418908	1.302575	11067.515013	0.018557	0.020384
RS	40	2.636156	1.337696	9896.492803	0.016594	0.018214
RS	41	2.872140	1.337696	8979.222417	0.015056	0.016516
RS	42	3.128478	1.368798	7857.186019	0.013174	0.014448
RS	43	3.406924	1.368798	6935.856002	0.011629	0.012749
RS	44	3.709385	1.397347	5905.052987	0.009901	0.010858
RS	45	4.037933	1.397347	5047.375159	0.008463	0.009280
RS	46	4.394816	1.426666	4150.473992	0.006959	0.007639
RS	47	4.782480	1.426666	3418.147265	0.005731	0.006293
RS	48	5.203578	1.461686	2692.575708	0.004515	0.004966
RS	49	5.660995	1.461686	2126.668115	0.003566	0.003926
RS	50	6.157862	1.504163	1595.837884	0.002676	0.002955
RS	51	6.697583	1.504163	1203.174146	0.002017	0.002234
RS	52	7.283853	1.545834	859.879092	0.001442	0.001605
RS	53	7.920687	1.545834	614.318361	0.001030	0.001153
RS	54	8.612446	1.567969	418.657644	0.000702	0.000792
RS	55	9.363867	1.567969	279.366098	0.000468	0.000534
RS	56	10.180095	1.567969	178.749758	0.000300	0.000345
RS	57	11.066721	1.567969	109.270744	0.000183	0.000213
RS	58	12.029815	1.518962	64.994081	0.000109	0.000128
RS	59	13.075973	1.518962	35.041639	0.000059	0.000070
RS	60	14.212359	1.518962	17.786549	0.000030	0.000036
RS	61	15.446754	1.518962	8.455613	0.000014	0.000017
RS	62	16.787612	1.518962	3.743709	0.000006	0.000008
RS	63	18.244115	1.518962	2.396352	0.000004	0.000005
PA	4+25*2+4+6 0.155060585 0.032303183 18.244115367 0.244479438 0.364348268 0.797432447 1.451672725 2.010851821 2.168794973 2.137084918 2.009347874 1.725194673 1.425193891 1.206917916 1.085908469 1.043673212 1.055184088 1.098501080 1.155687008 1.212770584 1.261864523 1.302574624 1.337696413 1.368797660 1.397346744 1.426666133 1.461685575 1.504163014 1.545833643 1.567969449 1.518961780
//
IT	3264
RD	24
LK	-6751408.565978
QD	-1282.405324 -> -1280.465541
RI	0.0299964809
TR	0.154885	0.032323
MT	18.269796
MM	C_pi: 1.085915, n_recomb: 597660.900121
RS	0	0.000000	0.245291	20300.051076	0.033966	0.011742
RS	1	0.008627	0.245291	21260.284306	0.035572	0.023304
RS	2	0.017998	0.245291	22195.890564	0.037138	0.024095
RS	3	0.028178	0.245291	23093.494828	0.038640	0.026609
RS	4	0.039236	0.363449	16284.121658	0.027246	0.019340
RS	5	0.051248	0.363449	17093.115465	0.028600	0.021085
RS	6	0.064297	0.798615	8227.976621	0.013767	0.010613
RS	7	0.078471	0.798615	8775.975341	0.014684	0.011925
RS	8	0.093868	1.455181	5153.236559	0.008622	0.007435
RS	9	0.110593	1.455181	5532.660298	0.009257	0.008409
RS	10	0.128761	2.013483	4296.683657	0.007189	0.006839
RS	11	0.148496	2.013483	4621.421427	0.007733	0.007697
RS	12	0.169934	2.166040	4618.544923	0.007728	0.007998
RS	13	0.193222	2.166040	4962.986259	0.008304	0.008911
RS	14	0.218518	2.135772	5403.161791	0.009041	0.009955
RS	15	0.245997	2.135772	5793.731544	0.009694	0.010803
RS	16	0.275847	2.014836	6575.080460	0.011001	0.012351
RS	17	0.308271	2.014836	7027.254688	0.011758	0.013229
RS	18	0.343493	1.732000	8711.291358	0.014576	0.016458
RS	19	0.381754	1.732000	9253.223264	0.015482	0.017522
RS	20	0.423315	1.429571	11852.622432	0.019832	0.022468
RS	21	0.468462	1.429571	12467.426701	0.020860	0.023664
RS	22	0.517504	1.208817	15413.835942	0.025790	0.029230
RS	23	0.570776	1.208817	16005.766693	0.026781	0.030344
RS	24	0.628645	1.086462	18367.060889	0.030732	0.034743
RS	25	0.691506	1.086462	18803.212698	0.031461	0.035497
RS	26	0.759790	1.043917	19904.672119	0.033304	0.037469
RS	27	0.833965	1.043917	20102.742844	0.033636	0.037731
RS	28	0.914539	1.055739	19958.946333	0.033395	0.037357
RS	29	1.002064	1.055739	19914.530268	0.033321	0.037161
RS	30	1.097140	1.099598	18974.751157	0.031748	0.035323
RS	31	1.200418	1.099598	18721.198145	0.031324	0.034761
RS	32	1.312607	1.157239	17453.250764	0.029203	0.032343
RS	33	1.434474	1.157239	17022.121475	0.028481	0.031481
RS	34	1.566854	1.214468	15718.020275	0.026299	0.029023
RS	35	1.710655	1.214468	15127.352494	0.025311	0.027895
RS	36	1.866862	1.263388	13886.468702	0.023235	0.025575
RS	37	2.036545	1.263388	13150.548892	0.022003	0.024200
RS	38	2.220867	1.303839	11953.913951	0.020001	0.021977
RS	39	2.421090	1.303839	11101.040288	0.018574	0.020396
RS	40	2.638587	1.338890	9927.143005	0.016610	0.018227
RS	41	2.874848	1.338890	9006.816511	0.015070	0.016528
RS	42	3.131491	1.370247	7879.905470	0.013185	0.014455
RS	43	3.410274	1.370247	6955.876630	0.011639	0.012756
RS	44	3.713109	1.399452	5919.676558	0.009905	0.010859
RS	45	4.042070	1.399452	5060.328144	0.008467	0.009282
RS	46	4.399410	1.429936	4158.659637	0.006958	0.007636
RS	47	4.787578	1.429936	3425.946573	0.005732	0.006292
RS	48	5.209234	1.466765	2696.880450	0.004512	0.004962
RS	49	5.667267	1.466765	2131.604423	0.003567	0.003925
RS	50	6.164814	1.511660	1598.765479	0.002675	0.002953
RS	51	6.705286	1.511660	1207.027512	0.002020	0.002235
RS	52	7.292384	1.555835	862.856393	0.001444	0.001606
RS	53	7.930132	1.555835	617.786031	0.001034	0.001156
RS	54	8.622899	1.579699	421.673450	0.000706	0.000796
RS	55	9.375432	1.579699	282.222500	0.000472	0.000537
RS	56	10.192887	1.579699	181.162952	0.000303	0.000349
RS	57	11.080864	1.579699	111.134167	0.000186	0.000216
RS	58	12.045447	1.529369	66.385059	0.000111	0.000131
RS	59	13.093247	1.529369	35.926959	0.000060	0.000072
RS	60	14.231441	1.529369	18.310441	0.000031	0.000037
RS	61	15.467827	1.529369	8.743096	0.000015	0.000018
RS	62	16.810879	1.529369	3.889453	0.000007	0.000008
RS	63	18.269796	1.529369	2.510080	0.000004	0.000005
PA	4+25*2+4+6 0.154885332 0.032323208 18.269796208 0.245291046 0.363448669 0.798615011 1.455180853 2.013482903 2.166039965 2.135772392 2.014836052 1.731999525 1.429571100 1.208817077 1.086461999 1.043917067 1.055738561 1.099597930 1.157238834 1.214468456 1.263388038 1.303839216 1.338890494 1.370246640 1.399452274 1.429935594 1.466765209 1.511659615 1.555834764 1.579698835 1.529368576
//
IT	4048
RD	25
LK	-6751404.753491
QD	-1277.628224 -> -1275.844798
RI	0.0298277839
TR	0.154720	0.032343
MT	18.294010
MM	C_pi: 1.087465, n_recomb: 598851.399673
RS	0	0.000000	0.246030	20284.957956	0.033873	0.011732
RS	1	0.008629	0.246030	21247.052775	0.035480	0.023287
RS	2	0.018003	0.246030	22184.939483	0.037046	0.024062
RS	3	0.028186	0.246030	23085.274269	0.038549	0.026557
RS	4	0.039248	0.362635	16364.680089	0.027327	0.019406
RS	5	0.051264	0.362635	17176.498001	0.028682	0.021150
RS	6	0.064317	0.799940	8235.814733	0.013753	0.010603
RS	7	0.078497	0.799940	8784.725705	0.014669	0.011916
RS	8	0.093900	1.458766	5154.466699	0.008607	0.007423
RS	9	0.110632	1.458766	5534.232156	0.009241	0.008396
RS	10	0.128809	2.016060	4303.147871	0.007186	0.006836
RS	11	0.148553	2.016060	4628.510272	0.007729	0.007693
RS	12	0.170002	2.163021	4638.083406	0.007745	0.008015
RS	13	0.193301	2.163021	4983.980897	0.008323	0.008931
RS	14	0.218611	2.134016	5422.924308	0.009056	0.009971
RS	15	0.246106	2.134016	5814.938791	0.009710	0.010821
RS	16	0.275972	2.019820	6577.623828	0.010984	0.012332
RS	17	0.308416	2.019820	7030.344063	0.011740	0.013209
RS	18	0.343660	1.738427	8704.999557	0.014536	0.016413
RS	19	0.381945	1.738427	9247.390288	0.015442	0.017475
RS	20	0.423534	1.433736	11855.679562	0.019797	0.022427
RS	21	0.468712	1.433736	12471.824656	0.020826	0.023621
RS	22	0.517788	1.210619	15442.365649	0.025787	0.029219
RS	23	0.571099	1.210619	16036.302496	0.026778	0.030331
RS	24	0.629011	1.086987	18421.224916	0.030761	0.034763
RS	25	0.691920	1.086987	18858.750940	0.031492	0.035516
RS	26	0.760257	1.044161	19968.295758	0.033344	0.037498
RS	27	0.834492	1.044161	20166.583726	0.033675	0.037758
RS	28	0.915133	1.056300	20016.098561	0.033424	0.037372
RS	29	1.002732	1.056300	19971.448773	0.033350	0.037176
RS	30	1.097891	1.100691	19020.437683	0.031762	0.035322
RS	31	1.201262	1.100691	18766.882706	0.031338	0.034761
RS	32	1.313552	1.158766	17490.980503	0.029208	0.032335
RS	33	1.435533	1.158766	17060.031011	0.028488	0.031476
RS	34	1.568039	1.216117	15753.507096	0.026306	0.029019
RS	35	1.711981	1.216117	15162.572106	0.025319	0.027894
RS	36	1.868343	1.264831	13922.574331	0.023249	0.025581
RS	37	2.038199	1.264831	13185.286809	0.022018	0.024207
RS	38	2.222712	1.304990	11988.844660	0.020020	0.021990
RS	39	2.423147	1.304990	11133.438873	0.018591	0.020409
RS	40	2.640879	1.339934	9956.969094	0.016627	0.018240
RS	41	2.877399	1.339934	9033.573429	0.015085	0.016539
RS	42	3.134330	1.371508	7901.980442	0.013195	0.014463
RS	43	3.413432	1.371508	6975.218351	0.011648	0.012763
RS	44	3.716619	1.401331	5933.749013	0.009909	0.010860
RS	45	4.045969	1.401331	5072.691803	0.008471	0.009284
RS	46	4.403740	1.432946	4166.324006	0.006957	0.007632
RS	47	4.792384	1.432946	3433.207994	0.005733	0.006291
RS	48	5.214565	1.471567	2700.694748	0.004510	0.004957
RS	49	5.673179	1.471567	2136.067427	0.003567	0.003924
RS	50	6.171367	1.518874	1601.272696	0.002674	0.002951
RS	51	6.712547	1.518874	1210.505711	0.002021	0.002236
RS	52	7.300426	1.565568	865.516870	0.001445	0.001607
RS	53	7.939036	1.565568	620.996973	0.001037	0.001159
RS	54	8.632754	1.591187	424.488979	0.000709	0.000799
RS	55	9.386335	1.591187	284.936692	0.000476	0.000541
RS	56	10.204946	1.591187	183.482860	0.000306	0.000352
RS	57	11.094197	1.591187	112.941660	0.000189	0.000219
RS	58	12.060186	1.539575	67.745211	0.000113	0.000133
RS	59	13.109533	1.539575	36.798739	0.000061	0.000073
RS	60	14.249431	1.539575	18.829753	0.000031	0.000038
RS	61	15.487696	1.539575	9.029917	0.000015	0.000018
RS	62	16.832816	1.539575	4.035806	0.000007	0.000008
RS	63	18.294010	1.539575	2.625534	0.000004	0.000005
PA	4+25*2+4+6 0.154719574 0.032342536 18.294010428 0.246030492 0.362634912 0.799940037 1.458765806 2.016059820 2.163021466 2.134015625 2.019820416 1.738427363 1.433736120 1.210618931 1.086986799 1.044160978 1.056299869 1.100690632 1.158766257 1.216116585 1.264831461 1.304990328 1.339934012 1.371507999 1.401331088 1.432946287 1.471566646 1.518874257 1.565567856 1.591186789 1.539575205
//
