# Supplementary material for: Introgression and disruption of migration routes have shaped the genetic integrity of wildebeest populations
Source: Nat Commun. 2024 Apr 12;15:2921. doi: 10.1038/s41467-024-47015-y (PMC11014984; doi:10.1038/s41467-024-47015-y)
Supplement: Supplementary file 10 — Source Data [file 41467_2024_47015_MOESM10_ESM.zip › source_data/Fig2a.psmc/CTauNaC_2639.psmc]

CC
CC	Brief Description of the file format:
CC	  CC  comments
CC	  MM  useful-messages
CC	  RD  round-of-iterations
CC	  LL  \log[P(sequence)]
CC	  QD  Q-before-opt Q-after-opt
CC	  TR  \theta_0 \rho_0
CC	  RS  k t_k \lambda_k \pi_k \sum_{l\not=k}A_{kl} A_{kk}
CC	  DC  begin end best-k t_k+\Delta_k max-prob
CC
MM	Version: 0.6.5-r67
MM	pattern:4+25*2+4+6, n:63, n_free_lambdas:28
MM	n_iterations:25, skip:1, max_t:15, theta/rho:5
MM	is_decoding:0
MM	n_seqs:28, sum_L:16422613, sum_n:2596755
RD	0
LK	0.000000
QD	0.000000 -> 0.000000
RI	inf
TR	0.172119	0.034424
MT	15.000000
MM	C_pi: 1.000000, n_recomb: 555761.800560
RS	0	0.000000	1.000000	4510.715042	0.008116	0.000000
RS	1	0.008290	1.000000	4843.370494	0.008715	0.000000
RS	2	0.017266	1.000000	5196.902344	0.009351	0.000000
RS	3	0.026987	1.000000	5571.994340	0.010026	0.000000
RS	4	0.037514	1.000000	5969.234039	0.010741	0.000000
RS	5	0.048914	1.000000	6389.085316	0.011496	0.000000
RS	6	0.061258	1.000000	6831.856860	0.012293	0.000000
RS	7	0.074626	1.000000	7297.666380	0.013131	0.000000
RS	8	0.089102	1.000000	7786.400305	0.014010	0.000000
RS	9	0.104778	1.000000	8297.668872	0.014930	0.000000
RS	10	0.121753	1.000000	8830.756588	0.015889	0.000000
RS	11	0.140135	1.000000	9384.568251	0.016886	0.000000
RS	12	0.160042	1.000000	9957.570939	0.017917	0.000000
RS	13	0.181598	1.000000	10547.732642	0.018979	0.000000
RS	14	0.204942	1.000000	11152.458607	0.020067	0.000000
RS	15	0.230221	1.000000	11768.526868	0.021175	0.000000
RS	16	0.257595	1.000000	12392.024988	0.022297	0.000000
RS	17	0.287238	1.000000	13018.290629	0.023424	0.000000
RS	18	0.319339	1.000000	13641.859252	0.024546	0.000000
RS	19	0.354100	1.000000	14256.423024	0.025652	0.000000
RS	20	0.391744	1.000000	14854.805782	0.026729	0.000000
RS	21	0.432507	1.000000	15428.959707	0.027762	0.000000
RS	22	0.476650	1.000000	15969.990109	0.028735	0.000000
RS	23	0.524453	1.000000	16468.215293	0.029632	0.000000
RS	24	0.576218	1.000000	16913.268842	0.030433	0.000000
RS	25	0.632274	1.000000	17294.251579	0.031118	0.000000
RS	26	0.692977	1.000000	17599.939912	0.031668	0.000000
RS	27	0.758711	1.000000	17819.055892	0.032062	0.000000
RS	28	0.829896	1.000000	17940.602130	0.032281	0.000000
RS	29	0.906981	1.000000	17954.261343	0.032306	0.000000
RS	30	0.990456	1.000000	17850.855784	0.032120	0.000000
RS	31	1.080851	1.000000	17622.855949	0.031709	0.000000
RS	32	1.178739	1.000000	17264.921007	0.031065	0.000000
RS	33	1.284742	1.000000	16774.445424	0.030183	0.000000
RS	34	1.399532	1.000000	16152.078021	0.029063	0.000000
RS	35	1.523838	1.000000	15402.171814	0.027714	0.000000
RS	36	1.658449	1.000000	14533.116726	0.026150	0.000000
RS	37	1.804218	1.000000	13557.503950	0.024394	0.000000
RS	38	1.962071	1.000000	12492.072003	0.022477	0.000000
RS	39	2.133009	1.000000	11357.391892	0.020436	0.000000
RS	40	2.318118	1.000000	10177.263545	0.018312	0.000000
RS	41	2.518571	1.000000	8977.818274	0.016154	0.000000
RS	42	2.735641	1.000000	7786.351862	0.014010	0.000000
RS	43	2.970706	1.000000	6629.947783	0.011929	0.000000
RS	44	3.225257	1.000000	5533.986045	0.009957	0.000000
RS	45	3.500909	1.000000	4520.664674	0.008134	0.000000
RS	46	3.799411	1.000000	3607.681166	0.006491	0.000000
RS	47	4.122659	1.000000	2807.223808	0.005051	0.000000
RS	48	4.472702	1.000000	2125.402588	0.003824	0.000000
RS	49	4.851763	1.000000	1562.205108	0.002811	0.000000
RS	50	5.262247	1.000000	1111.998046	0.002001	0.000000
RS	51	5.706758	1.000000	764.518453	0.001376	0.000000
RS	52	6.188118	1.000000	506.225502	0.000911	0.000000
RS	53	6.709380	1.000000	321.827999	0.000579	0.000000
RS	54	7.273854	1.000000	195.779964	0.000352	0.000000
RS	55	7.885120	1.000000	113.552926	0.000204	0.000000
RS	56	8.547059	1.000000	62.546871	0.000113	0.000000
RS	57	9.263869	1.000000	32.579283	0.000059	0.000000
RS	58	10.040101	1.000000	15.973726	0.000029	0.000000
RS	59	10.880679	1.000000	7.335612	0.000013	0.000000
RS	60	11.790939	1.000000	3.138279	0.000006	0.000000
RS	61	12.776655	1.000000	1.243486	0.000002	0.000000
RS	62	13.844085	1.000000	0.453468	0.000001	0.000000
RS	63	15.000000	1.000000	0.213159	0.000000	0.000000
PA	4+25*2+4+6 0.172118620 0.034423724 15.000000000 1.000000000 1.000000000 1.000000000 1.000000000 1.000000000 1.000000000 1.000000000 1.000000000 1.000000000 1.000000000 1.000000000 1.000000000 1.000000000 1.000000000 1.000000000 1.000000000 1.000000000 1.000000000 1.000000000 1.000000000 1.000000000 1.000000000 1.000000000 1.000000000 1.000000000 1.000000000 1.000000000 1.000000000
//
IT	4559
RD	1
LK	-6485543.853691
QD	-2159.556260 -> -1337.859324
RI	0.0622670454
TR	0.174151	0.034493
MT	14.861416
MM	C_pi: 1.068637, n_recomb: 594386.861782
RS	0	0.000000	1.152074	4176.715890	0.007027	0.072497
RS	1	0.008274	1.152074	4489.262585	0.007553	0.006970
RS	2	0.017232	1.152074	4822.272033	0.008113	0.004142
RS	3	0.026932	1.152074	5176.583642	0.008709	0.003668
RS	4	0.037434	1.661644	3855.892605	0.006487	0.003488
RS	5	0.048805	1.661644	4146.122593	0.006975	0.003671
RS	6	0.061117	1.557515	4752.258062	0.007995	0.004275
RS	7	0.074447	1.557515	5101.015446	0.008582	0.005205
RS	8	0.088880	1.427627	5966.521607	0.010038	0.006316
RS	9	0.104508	1.427627	6388.750466	0.010748	0.007475
RS	10	0.121429	1.327267	7347.799540	0.012362	0.008660
RS	11	0.139749	1.327267	7844.786682	0.013198	0.009934
RS	12	0.159586	1.246760	8901.217342	0.014975	0.011341
RS	13	0.181063	1.246760	9469.993809	0.015932	0.012887
RS	14	0.204318	1.179798	10625.429931	0.017876	0.014552
RS	15	0.229496	1.179798	11256.799882	0.018939	0.016306
RS	16	0.256758	1.123554	12492.342366	0.021017	0.018137
RS	17	0.286276	1.123554	13167.909937	0.022154	0.020047
RS	18	0.318235	1.076580	14443.859294	0.024300	0.022034
RS	19	0.352839	1.076580	15133.563846	0.025461	0.024068
RS	20	0.390306	1.040062	16357.639276	0.027520	0.026088
RS	21	0.430873	1.040062	17018.548121	0.028632	0.028018
RS	22	0.474797	1.015247	18069.156014	0.030400	0.029784
RS	23	0.522354	1.015247	18648.765580	0.031375	0.031326
RS	24	0.573847	1.001113	19434.020535	0.032696	0.032606
RS	25	0.629599	1.001113	19876.450093	0.033440	0.033602
RS	26	0.689965	0.994982	20353.978680	0.034244	0.034310
RS	27	0.755325	0.994982	20605.351404	0.034667	0.034737
RS	28	0.826093	0.993963	20764.610095	0.034935	0.034892
RS	29	0.902716	0.993963	20777.316856	0.034956	0.034785
RS	30	0.985679	0.995760	20619.203695	0.034690	0.034427
RS	31	1.075505	0.995760	20356.799484	0.034248	0.033825
RS	32	1.172764	0.998791	19887.500123	0.033459	0.032987
RS	33	1.278070	0.998791	19331.131515	0.032523	0.031923
RS	34	1.392089	1.002096	18565.709994	0.031235	0.030641
RS	35	1.515542	1.002096	17721.607102	0.029815	0.029155
RS	36	1.649208	1.005188	16692.614431	0.028084	0.027479
RS	37	1.793934	1.005188	15598.723496	0.026243	0.025636
RS	38	1.950635	1.007799	14365.809010	0.024169	0.023655
RS	39	2.120300	1.007799	13094.119926	0.022030	0.021568
RS	40	2.304003	1.009706	11746.176655	0.019762	0.019415
RS	41	2.502906	1.009706	10397.595817	0.017493	0.017234
RS	42	2.718265	1.010807	9043.049733	0.015214	0.015068
RS	43	2.951442	1.010807	7733.918990	0.013012	0.012957
RS	44	3.203913	1.011206	6484.344005	0.010909	0.010941
RS	45	3.477272	1.011206	5325.513723	0.008960	0.009057
RS	46	3.773248	1.011186	4275.063692	0.007192	0.007336
RS	47	4.093713	1.011186	3347.903490	0.005633	0.005804
RS	48	4.440692	1.011011	2552.923071	0.004295	0.004475
RS	49	4.816380	1.011011	1890.707153	0.003181	0.003357
RS	50	5.223151	1.010764	1357.273120	0.002283	0.002445
RS	51	5.663578	1.010764	941.511054	0.001584	0.001724
RS	52	6.140445	1.010386	629.702075	0.001059	0.001175
RS	53	6.656767	1.010386	404.524924	0.000681	0.000771
RS	54	7.215808	1.009302	249.100367	0.000419	0.000486
RS	55	7.821103	1.009302	146.187805	0.000246	0.000293
RS	56	8.476480	1.009302	81.562852	0.000137	0.000168
RS	57	9.186080	1.009302	43.083525	0.000072	0.000092
RS	58	9.954392	1.005328	21.503730	0.000036	0.000047
RS	59	10.786272	1.005328	10.007531	0.000017	0.000023
RS	60	11.686980	1.005328	4.344131	0.000007	0.000010
RS	61	12.662211	1.005328	1.748875	0.000003	0.000004
RS	62	13.718131	1.005328	0.648948	0.000001	0.000002
RS	63	14.861416	1.005328	0.313527	0.000001	0.000001
PA	4+25*2+4+6 0.174150982 0.034492772 14.861415625 1.152074099 1.661643505 1.557514668 1.427626610 1.327266693 1.246759892 1.179797649 1.123553991 1.076580048 1.040061891 1.015247345 1.001112878 0.994981766 0.993963242 0.995760202 0.998790741 1.002096176 1.005187988 1.007799149 1.009705782 1.010806620 1.011205852 1.011186123 1.011011064 1.010764122 1.010386467 1.009302258 1.005328238
//
IT	4450
RD	2
LK	-6484403.912186
QD	-1039.624711 -> -861.179888
RI	0.0573753800
TR	0.173179	0.034143
MT	15.062813
MM	C_pi: 1.092665, n_recomb: 601450.199330
RS	0	0.000000	1.047757	4657.307708	0.007743	0.072635
RS	1	0.008297	1.047757	5003.029386	0.008318	0.007085
RS	2	0.017282	1.047757	5370.804542	0.008930	0.004475
RS	3	0.027013	1.047757	5761.420889	0.009579	0.004195
RS	4	0.037551	2.123339	3055.732051	0.005081	0.002871
RS	5	0.048963	2.123339	3291.455032	0.005473	0.003074
RS	6	0.061322	1.928808	3899.946250	0.006484	0.003819
RS	7	0.074706	1.928808	4194.100404	0.006973	0.004619
RS	8	0.089201	1.683255	5162.364022	0.008583	0.006030
RS	9	0.104899	1.683255	5538.182801	0.009208	0.006980
RS	10	0.121899	1.510619	6611.044252	0.010992	0.008480
RS	11	0.140310	1.510619	7071.562653	0.011758	0.009486
RS	12	0.160248	1.378389	8275.635706	0.013759	0.011251
RS	13	0.181840	1.378389	8820.607654	0.014666	0.012498
RS	14	0.205223	1.270402	10179.211228	0.016924	0.014595
RS	15	0.230547	1.270402	10802.131206	0.017960	0.016020
RS	16	0.257972	1.180395	12305.556708	0.020460	0.018345
RS	17	0.287672	1.180395	12988.716952	0.021596	0.019912
RS	18	0.319836	1.105272	14595.899948	0.024268	0.022470
RS	19	0.354669	1.105272	15306.013463	0.025449	0.024187
RS	20	0.392392	1.047800	16868.891556	0.028047	0.026784
RS	21	0.433245	1.047800	17554.346156	0.029187	0.028430
RS	22	0.477487	1.010612	18861.546346	0.031360	0.030641
RS	23	0.525400	1.010612	19459.083844	0.032354	0.031932
RS	24	0.577288	0.991748	20364.577557	0.033859	0.033436
RS	25	0.633481	0.991748	20811.418563	0.034602	0.034219
RS	26	0.694336	0.986285	21279.338313	0.035380	0.034949
RS	27	0.760241	0.986285	21521.164861	0.035782	0.035207
RS	28	0.831613	0.989089	21583.605004	0.035886	0.035255
RS	29	0.908907	0.989089	21577.403275	0.035876	0.035028
RS	30	0.992614	0.996185	21282.761302	0.035386	0.034510
RS	31	1.083265	0.996185	20998.873730	0.034914	0.033833
RS	32	1.181438	1.004891	20390.484225	0.033902	0.032841
RS	33	1.287756	1.004891	19816.428784	0.032948	0.031742
RS	34	1.402895	1.013610	18932.088957	0.031477	0.030342
RS	35	1.527587	1.013610	18078.231015	0.030058	0.028855
RS	36	1.662625	1.021583	16959.627337	0.028198	0.027109
RS	37	1.808866	1.021583	15865.003573	0.026378	0.025294
RS	38	1.967240	1.028397	14572.647299	0.024229	0.023289
RS	39	2.138755	1.028397	13306.995232	0.022125	0.021252
RS	40	2.324499	1.033672	11925.232134	0.019827	0.019114
RS	41	2.525655	1.033672	10584.366039	0.017598	0.016991
RS	42	2.743500	1.037238	9212.259089	0.015317	0.014865
RS	43	2.979419	1.037238	7906.669872	0.013146	0.012808
RS	44	3.234911	1.039327	6644.864230	0.011048	0.010837
RS	45	3.511602	1.039327	5481.719248	0.009114	0.008995
RS	46	3.811248	1.040518	4416.993941	0.007344	0.007309
RS	47	4.135756	1.040518	3477.873056	0.005782	0.005802
RS	48	4.487188	1.041341	2665.283839	0.004431	0.004493
RS	49	4.867777	1.041341	1986.850417	0.003303	0.003386
RS	50	5.279942	1.041951	1435.302644	0.002386	0.002479
RS	51	5.726304	1.041951	1003.429822	0.001668	0.001758
RS	52	6.209700	1.042225	676.390148	0.001125	0.001206
RS	53	6.733202	1.042225	438.537813	0.000729	0.000797
RS	54	7.300138	1.041241	272.688045	0.000453	0.000506
RS	55	7.914111	1.041241	161.733157	0.000269	0.000308
RS	56	8.579025	1.041241	91.261177	0.000152	0.000178
RS	57	9.299104	1.041241	48.791074	0.000081	0.000098
RS	58	10.078928	1.034962	24.701791	0.000041	0.000051
RS	59	10.923451	1.034962	11.634763	0.000019	0.000025
RS	60	11.838043	1.034962	5.115471	0.000009	0.000011
RS	61	12.828516	1.034962	2.087615	0.000003	0.000005
RS	62	13.901167	1.034962	0.785938	0.000001	0.000002
RS	63	15.062813	1.034962	0.388224	0.000001	0.000001
PA	4+25*2+4+6 0.173179052 0.034142606 15.062813250 1.047756598 2.123338535 1.928807570 1.683255363 1.510619379 1.378389051 1.270402298 1.180395167 1.105272394 1.047800045 1.010612498 0.991747876 0.986285321 0.989089051 0.996184687 1.004890686 1.013610368 1.021583300 1.028396743 1.033672158 1.037237514 1.039326620 1.040517978 1.041340885 1.041951189 1.042224583 1.041241448 1.034961879
//
IT	4629
RD	3
LK	-6484107.972745
QD	-780.621781 -> -694.007982
RI	0.0548885468
TR	0.171704	0.033746
MT	15.315932
MM	C_pi: 1.105743, n_recomb: 601577.155392
RS	0	0.000000	0.940554	5204.585573	0.008652	0.072582
RS	1	0.008325	0.940554	5586.958778	0.009287	0.007238
RS	2	0.017344	0.940554	5992.896073	0.009962	0.004802
RS	3	0.027113	0.940554	6423.070427	0.010677	0.004752
RS	4	0.037695	2.487698	2610.319529	0.004339	0.002428
RS	5	0.049159	2.487698	2814.662195	0.004679	0.002681
RS	6	0.061576	2.191878	3442.037324	0.005722	0.003483
RS	7	0.075028	2.191878	3705.712154	0.006160	0.004233
RS	8	0.089600	1.844746	4734.684535	0.007870	0.005796
RS	9	0.105384	1.844746	5084.760130	0.008452	0.006662
RS	10	0.122483	1.624106	6193.901864	0.010296	0.008300
RS	11	0.141005	1.624106	6632.485450	0.011025	0.009181
RS	12	0.161070	1.461685	7877.870244	0.013095	0.011087
RS	13	0.182804	1.461685	8405.778667	0.013973	0.012187
RS	14	0.206348	1.329316	9841.253431	0.016359	0.014469
RS	15	0.231853	1.329316	10454.322463	0.017378	0.015733
RS	16	0.259480	1.217823	12090.186887	0.020097	0.018305
RS	17	0.289408	1.217823	12772.471172	0.021232	0.019711
RS	18	0.321827	1.123190	14581.981529	0.024240	0.022603
RS	19	0.356945	1.123190	15299.299843	0.025432	0.024186
RS	20	0.394987	1.050640	17093.234363	0.028414	0.027158
RS	21	0.436196	1.050640	17788.018898	0.029569	0.028707
RS	22	0.480835	1.004807	19270.778694	0.032034	0.031205
RS	23	0.529191	1.004807	19871.540109	0.033032	0.032429
RS	24	0.581573	0.983255	20841.670573	0.034645	0.034046
RS	25	0.638315	0.983255	21281.139316	0.035376	0.034781
RS	26	0.699782	0.979290	21707.855495	0.036085	0.035455
RS	27	0.766366	0.979290	21933.335932	0.036460	0.035683
RS	28	0.838493	0.986002	21888.975954	0.036386	0.035573
RS	29	0.916625	0.986002	21863.262860	0.036343	0.035333
RS	30	1.001261	0.998101	21439.556009	0.035639	0.034623
RS	31	1.092944	0.998101	21139.978445	0.035141	0.033948
RS	32	1.192259	1.012055	20411.810465	0.033930	0.032777
RS	33	1.299843	1.012055	19831.738853	0.032966	0.031695
RS	34	1.416384	1.025789	18854.255005	0.031341	0.030154
RS	35	1.542626	1.025789	18007.405245	0.029934	0.028697
RS	36	1.679379	1.038358	16827.644418	0.027973	0.026854
RS	37	1.827517	1.038358	15753.378518	0.026187	0.025081
RS	38	1.987987	1.049246	14430.679055	0.023988	0.023024
RS	39	2.161817	1.049246	13195.764138	0.021935	0.021036
RS	40	2.350119	1.057922	11809.155552	0.019630	0.018885
RS	41	2.554097	1.057922	10503.439873	0.017460	0.016815
RS	42	2.775057	1.064117	9142.402394	0.015197	0.014702
RS	43	3.014413	1.064117	7869.154391	0.013081	0.012694
RS	44	3.273696	1.068171	6622.851867	0.011009	0.010746
RS	45	3.554564	1.068171	5483.505293	0.009115	0.008942
RS	46	3.858815	1.070935	4430.010670	0.007364	0.007277
RS	47	4.188396	1.070935	3503.909144	0.005825	0.005796
RS	48	4.545416	1.073160	2695.214896	0.004480	0.004499
RS	49	4.932158	1.073160	2020.304259	0.003358	0.003404
RS	50	5.351098	1.075045	1466.667284	0.002438	0.002501
RS	51	5.804915	1.075045	1032.267014	0.001716	0.001783
RS	52	6.296513	1.076348	700.290745	0.001164	0.001228
RS	53	6.829039	1.076348	457.700344	0.000761	0.000817
RS	54	7.405898	1.075864	286.941026	0.000477	0.000522
RS	55	8.030783	1.075864	171.789021	0.000286	0.000320
RS	56	8.707690	1.075864	97.904904	0.000163	0.000187
RS	57	9.440952	1.075864	52.899005	0.000088	0.000104
RS	58	10.235260	1.067730	27.111384	0.000045	0.000054
RS	59	11.095695	1.067730	12.906969	0.000021	0.000027
RS	60	12.027764	1.067730	5.739394	0.000010	0.000012
RS	61	13.037430	1.067730	2.370435	0.000004	0.000005
RS	62	14.131154	1.067730	0.903775	0.000002	0.000002
RS	63	15.315932	1.067730	0.455139	0.000001	0.000001
PA	4+25*2+4+6 0.171704360 0.033746046 15.315932052 0.940554436 2.487698078 2.191878038 1.844746270 1.624105709 1.461685170 1.329315736 1.217823420 1.123190001 1.050639692 1.004806596 0.983255498 0.979290116 0.986001732 0.998100910 1.012055344 1.025788761 1.038358070 1.049246135 1.057921523 1.064117181 1.068170552 1.070934550 1.073159563 1.075044529 1.076347634 1.075863568 1.067730274
//
IT	4491
RD	4
LK	-6483955.577664
QD	-660.241461 -> -608.914102
RI	0.0533530640
TR	0.170322	0.033392
MT	15.550880
MM	C_pi: 1.115073, n_recomb: 600310.445089
RS	0	0.000000	0.865577	5659.105491	0.009427	0.072495
RS	1	0.008351	0.865577	6071.275965	0.010114	0.007364
RS	2	0.017400	0.865577	6508.080588	0.010841	0.005053
RS	3	0.027204	0.865577	6970.061922	0.011611	0.005202
RS	4	0.037827	2.814577	2304.028775	0.003838	0.002114
RS	5	0.049338	2.814577	2486.328698	0.004142	0.002392
RS	6	0.061809	2.392358	3154.169500	0.005254	0.003243
RS	7	0.075322	2.392358	3398.329552	0.005661	0.003964
RS	8	0.089964	1.951005	4484.183700	0.007470	0.005637
RS	9	0.105829	1.951005	4819.015074	0.008028	0.006465
RS	10	0.123018	1.698764	5939.556404	0.009894	0.008172
RS	11	0.141643	1.698764	6364.559677	0.010602	0.008989
RS	12	0.161823	1.520406	7607.229469	0.012672	0.010940
RS	13	0.183688	1.520406	8123.051482	0.013531	0.011958
RS	14	0.207380	1.374214	9576.321933	0.015952	0.014311
RS	15	0.233050	1.374214	10180.652010	0.016959	0.015483
RS	16	0.260864	1.248501	11880.938701	0.019791	0.018184
RS	17	0.291000	1.248501	12560.072556	0.020923	0.019496
RS	18	0.323654	1.138939	14505.740626	0.024164	0.022612
RS	19	0.359034	1.138939	15226.076878	0.025364	0.024120
RS	20	0.397369	1.054011	17199.105404	0.028650	0.027379
RS	21	0.438906	1.054011	17898.911848	0.029816	0.028883
RS	22	0.483911	1.000886	19526.149962	0.032527	0.031616
RS	23	0.532675	1.000886	20127.053764	0.033528	0.032818
RS	24	0.585512	0.976997	21150.700975	0.035233	0.034524
RS	25	0.642760	0.976997	21581.725826	0.035951	0.035250
RS	26	0.704790	0.974189	21972.425373	0.036602	0.035870
RS	27	0.772000	0.974189	22182.691721	0.036952	0.036098
RS	28	0.844823	0.984061	22048.704040	0.036729	0.035847
RS	29	0.923728	0.984061	22006.278851	0.036658	0.035614
RS	30	1.009222	1.000234	21477.212622	0.035777	0.034737
RS	31	1.101856	1.000234	21165.307218	0.035257	0.034078
RS	32	1.202226	1.018485	20342.072330	0.033886	0.032752
RS	33	1.310978	1.018485	19758.686716	0.032914	0.031692
RS	34	1.428813	1.036372	18709.296865	0.031166	0.030028
RS	35	1.556488	1.036372	17870.672462	0.029769	0.028600
RS	36	1.694825	1.052842	16645.089053	0.027727	0.026670
RS	37	1.844716	1.052842	15590.817203	0.025971	0.024932
RS	38	2.007124	1.067308	14247.010935	0.023733	0.022823
RS	39	2.183095	1.067308	13041.543875	0.021725	0.020875
RS	40	2.373762	1.079081	11654.711339	0.019414	0.018705
RS	41	2.580352	1.079081	10383.058979	0.017296	0.016677
RS	42	2.804195	1.087779	9035.317331	0.015051	0.014568
RS	43	3.046732	1.087779	7794.636269	0.012984	0.012599
RS	44	3.309524	1.093817	6565.753172	0.010937	0.010667
RS	45	3.594262	1.093817	5452.288322	0.009082	0.008894
RS	46	3.902779	1.098283	4412.846886	0.007351	0.007245
RS	47	4.237061	1.098283	3503.380990	0.005836	0.005785
RS	48	4.599261	1.102115	2702.268184	0.004501	0.004498
RS	49	4.991708	1.102115	2035.074957	0.003390	0.003415
RS	50	5.416929	1.105497	1483.141351	0.002471	0.002516
RS	51	5.877662	1.105497	1049.920320	0.001749	0.001801
RS	52	6.376872	1.108040	716.044886	0.001193	0.001246
RS	53	6.917772	1.108040	471.305699	0.000785	0.000833
RS	54	7.503844	1.108243	297.549236	0.000496	0.000536
RS	55	8.138861	1.108243	179.627296	0.000299	0.000330
RS	56	8.826909	1.108243	103.279852	0.000172	0.000194
RS	57	9.572418	1.108243	56.328624	0.000094	0.000108
RS	58	10.380187	1.098439	29.183266	0.000049	0.000057
RS	59	11.255414	1.098439	14.026876	0.000023	0.000028
RS	60	12.203733	1.098439	6.300847	0.000010	0.000013
RS	61	13.231250	1.098439	2.630333	0.000004	0.000006
RS	62	14.344576	1.098439	1.014283	0.000002	0.000002
RS	63	15.550880	1.098439	0.519746	0.000001	0.000001
PA	4+25*2+4+6 0.170322136 0.033391923 15.550879825 0.865577005 2.814577131 2.392358155 1.951005454 1.698764239 1.520406224 1.374213814 1.248500532 1.138938694 1.054011315 1.000885882 0.976997251 0.974189491 0.984060903 1.000234035 1.018485314 1.036371668 1.052841546 1.067307671 1.079081446 1.087779260 1.093816502 1.098282510 1.102115372 1.105497302 1.108040361 1.108243329 1.098438723
//
IT	4170
RD	5
LK	-6483863.860353
QD	-591.297113 -> -559.040147
RI	0.0523449594
TR	0.169135	0.033091
MT	15.755006
MM	C_pi: 1.122592, n_recomb: 598943.734202
RS	0	0.000000	0.815632	6006.354844	0.010028	0.072412
RS	1	0.008374	0.815632	6440.980542	0.010754	0.007461
RS	2	0.017448	0.815632	6900.956800	0.011522	0.005238
RS	3	0.027283	0.815632	7386.706212	0.012333	0.005542
RS	4	0.037941	3.126626	2071.236815	0.003458	0.001881
RS	5	0.049491	3.126626	2236.494886	0.003734	0.002166
RS	6	0.062009	2.551045	2957.458647	0.004938	0.003070
RS	7	0.075575	2.551045	3188.139352	0.005323	0.003768
RS	8	0.090277	2.020251	4334.308027	0.007237	0.005541
RS	9	0.106210	2.020251	4660.084524	0.007781	0.006349
RS	10	0.123477	1.747776	5783.430308	0.009656	0.008096
RS	11	0.142190	1.747776	6200.180643	0.010352	0.008877
RS	12	0.162470	1.563395	7418.651652	0.012386	0.010827
RS	13	0.184448	1.563395	7925.962455	0.013233	0.011796
RS	14	0.208266	1.410687	9365.073369	0.015636	0.014160
RS	15	0.234079	1.410687	9962.045532	0.016633	0.015274
RS	16	0.262053	1.275707	11686.824893	0.019512	0.018035
RS	17	0.292370	1.275707	12362.162382	0.020640	0.019284
RS	18	0.325225	1.154227	14402.441039	0.024046	0.022559
RS	19	0.360832	1.154227	15124.077941	0.025251	0.024016
RS	20	0.399420	1.058540	17243.776308	0.028790	0.027511
RS	21	0.441239	1.058540	17947.148901	0.029965	0.028987
RS	22	0.486560	0.998834	19701.746596	0.032894	0.031926
RS	23	0.535675	0.998834	20302.528243	0.033897	0.033117
RS	24	0.588904	0.972645	21378.076838	0.035693	0.034910
RS	25	0.646590	0.972645	21801.902412	0.036401	0.035633
RS	26	0.709106	0.970555	22167.263938	0.037011	0.036214
RS	27	0.776856	0.970555	22364.813764	0.037340	0.036445
RS	28	0.850280	0.982853	22159.963986	0.036998	0.036081
RS	29	0.929852	0.982853	22103.766689	0.036905	0.035857
RS	30	1.016088	1.002222	21491.422728	0.035882	0.034844
RS	31	1.109544	1.002222	21169.422882	0.035345	0.034199
RS	32	1.210825	1.023865	20271.954113	0.033846	0.032748
RS	33	1.320588	1.023865	19685.692596	0.032867	0.031708
RS	34	1.439542	1.045068	18580.497954	0.031022	0.029943
RS	35	1.568456	1.045068	17748.124530	0.029632	0.028538
RS	36	1.708165	1.064734	16486.538911	0.027526	0.026535
RS	37	1.859572	1.064734	15447.948026	0.025792	0.024824
RS	38	2.023658	1.082244	14086.748575	0.023519	0.022669
RS	39	2.201483	1.082244	12904.863567	0.021546	0.020752
RS	40	2.394199	1.096759	11516.996632	0.019229	0.018561
RS	41	2.603052	1.096759	10273.251892	0.017152	0.016566
RS	42	2.829393	1.107767	8935.701635	0.014919	0.014457
RS	43	3.074687	1.107767	7722.468387	0.012893	0.012519
RS	44	3.340521	1.115735	6507.764902	0.010865	0.010597
RS	45	3.628614	1.115735	5416.998947	0.009044	0.008851
RS	46	3.940831	1.121961	4389.633124	0.007329	0.007212
RS	47	4.279192	1.121961	3495.714683	0.005836	0.005772
RS	48	4.645886	1.127533	2701.817345	0.004511	0.004493
RS	49	5.043285	1.127533	2042.808982	0.003411	0.003421
RS	50	5.473960	1.132576	1493.335393	0.002493	0.002525
RS	51	5.940698	1.132576	1062.457673	0.001774	0.001815
RS	52	6.446518	1.136513	727.797617	0.001215	0.001259
RS	53	6.994694	1.136513	482.032032	0.000805	0.000846
RS	54	7.588771	1.137549	306.174529	0.000511	0.000547
RS	55	8.232594	1.137549	186.216359	0.000311	0.000339
RS	56	8.930327	1.137549	107.919788	0.000180	0.000200
RS	57	9.686486	1.137549	59.356925	0.000099	0.000113
RS	58	10.505961	1.126229	31.052257	0.000052	0.000060
RS	59	11.394056	1.126229	15.055370	0.000025	0.000030
RS	60	12.356516	1.126229	6.825381	0.000011	0.000014
RS	61	13.399568	1.126229	2.877229	0.000005	0.000006
RS	62	14.529960	1.126229	1.121009	0.000002	0.000002
RS	63	15.755006	1.126229	0.583692	0.000001	0.000001
PA	4+25*2+4+6 0.169134749 0.033091354 15.755006478 0.815632250 3.126626288 2.551045447 2.020251360 1.747776151 1.563395004 1.410687143 1.275707179 1.154226629 1.058540169 0.998834144 0.972644641 0.970555010 0.982852618 1.002221957 1.023865363 1.045068257 1.064733726 1.082243806 1.096759193 1.107766598 1.115735058 1.121961168 1.127533069 1.132576070 1.136513402 1.137548613 1.126228662
//
IT	4336
RD	6
LK	-6483805.654883
QD	-548.771369 -> -527.618473
RI	0.0516526273
TR	0.168129	0.032838
MT	15.930079
MM	C_pi: 1.128947, n_recomb: 597739.476946
RS	0	0.000000	0.781937	6265.459765	0.010482	0.072341
RS	1	0.008392	0.781937	6716.728621	0.011237	0.007534
RS	2	0.017489	0.781937	7193.832747	0.012035	0.005373
RS	3	0.027349	0.781937	7697.093977	0.012877	0.005797
RS	4	0.038037	3.433303	1884.348440	0.003152	0.001700
RS	5	0.049622	3.433303	2035.726048	0.003406	0.001982
RS	6	0.062179	2.679374	2815.744023	0.004711	0.002942
RS	7	0.075789	2.679374	3036.648404	0.005080	0.003621
RS	8	0.090542	2.062969	4247.811196	0.007106	0.005489
RS	9	0.106534	2.062969	4568.517126	0.007643	0.006288
RS	10	0.123867	1.778349	5691.945007	0.009522	0.008060
RS	11	0.142655	1.778349	6104.055984	0.010212	0.008822
RS	12	0.163019	1.594887	7287.261485	0.012191	0.010745
RS	13	0.185093	1.594887	7788.689979	0.013030	0.011685
RS	14	0.209019	1.440955	9195.094129	0.015383	0.014025
RS	15	0.234954	1.440955	9785.965213	0.016372	0.015101
RS	16	0.263064	1.300382	11509.817389	0.019256	0.017880
RS	17	0.293534	1.300382	12181.230910	0.020379	0.019084
RS	18	0.326561	1.169195	14287.617381	0.023903	0.022472
RS	19	0.362360	1.169195	15009.652801	0.025111	0.023891
RS	20	0.401164	1.063939	17252.152206	0.028862	0.027586
RS	21	0.443224	1.063939	17958.424117	0.030044	0.029040
RS	22	0.488813	0.998167	19827.706601	0.033171	0.032166
RS	23	0.538229	0.998167	20428.679374	0.034177	0.033348
RS	24	0.591792	0.969706	21555.377127	0.036061	0.035226
RS	25	0.649850	0.969706	21973.499557	0.036761	0.035947
RS	26	0.712781	0.968000	22322.575479	0.037345	0.036503
RS	27	0.780993	0.968000	22509.779864	0.037658	0.036735
RS	28	0.854930	0.982152	22249.416753	0.037223	0.036281
RS	29	0.935072	0.982152	22181.949512	0.037110	0.036063
RS	30	1.021939	1.004013	21503.994647	0.035976	0.034942
RS	31	1.116097	1.004013	21173.569802	0.035423	0.034308
RS	32	1.218158	1.028300	20218.224751	0.033824	0.032758
RS	33	1.328783	1.028300	19629.055634	0.032839	0.031732
RS	34	1.448693	1.052106	18480.388835	0.030917	0.029888
RS	35	1.578666	1.052106	17652.069438	0.029531	0.028500
RS	36	1.719547	1.074348	16361.574799	0.027372	0.026437
RS	37	1.872251	1.074348	15334.407637	0.025654	0.024746
RS	38	2.037771	1.094416	13957.901177	0.023351	0.022551
RS	39	2.217182	1.094416	12793.947530	0.021404	0.020657
RS	40	2.411650	1.111332	11403.459347	0.019078	0.018446
RS	41	2.622439	1.111332	10181.617516	0.017034	0.016477
RS	42	2.850918	1.124450	8850.768124	0.014807	0.014364
RS	43	3.098572	1.124450	7659.742984	0.012815	0.012452
RS	44	3.367010	1.134275	6455.591550	0.010800	0.010535
RS	45	3.657976	1.134275	5383.864608	0.009007	0.008811
RS	46	3.973362	1.142291	4366.002581	0.007304	0.007181
RS	47	4.315217	1.142291	3485.800095	0.005832	0.005757
RS	48	4.685761	1.149701	2698.009349	0.004514	0.004485
RS	49	5.087403	1.149701	2046.839711	0.003424	0.003423
RS	50	5.522752	1.156533	1499.864589	0.002509	0.002531
RS	51	5.994638	1.156533	1071.802856	0.001793	0.001825
RS	52	6.506127	1.161989	736.918404	0.001233	0.001270
RS	53	7.060542	1.161989	490.789312	0.000821	0.000857
RS	54	7.661486	1.163967	313.397762	0.000524	0.000556
RS	55	8.312864	1.163967	191.897467	0.000321	0.000346
RS	56	9.018908	1.163967	112.012593	0.000187	0.000206
RS	57	9.784206	1.163967	62.080181	0.000104	0.000117
RS	58	10.613732	1.151232	32.764529	0.000055	0.000063
RS	59	11.512875	1.151232	16.011991	0.000027	0.000031
RS	60	12.487478	1.151232	7.320445	0.000012	0.000015
RS	61	13.543875	1.151232	3.113632	0.000005	0.000006
RS	62	14.688928	1.151232	1.224679	0.000002	0.000003
RS	63	15.930079	1.151232	0.647179	0.000001	0.000001
PA	4+25*2+4+6 0.168129319 0.032837688 15.930079468 0.781937451 3.433302689 2.679374291 2.062969306 1.778348766 1.594887266 1.440954514 1.300382447 1.169194713 1.063938989 0.998167350 0.969706048 0.968000372 0.982151501 1.004013114 1.028300327 1.052105636 1.074347621 1.094416489 1.111332430 1.124450034 1.134275028 1.142291161 1.149701440 1.156532881 1.161988533 1.163966902 1.151232469
//
IT	4127
RD	7
LK	-6483767.119792
QD	-521.301862 -> -506.836974
RI	0.0511575603
TR	0.167275	0.032622
MT	16.080421
MM	C_pi: 1.134421, n_recomb: 596718.594450
RS	0	0.000000	0.758597	6458.610620	0.010824	0.072281
RS	1	0.008408	0.758597	6922.271826	0.011601	0.007590
RS	2	0.017524	0.758597	7412.107033	0.012421	0.005474
RS	3	0.027406	0.758597	7928.356724	0.013287	0.005990
RS	4	0.038119	3.739786	1728.804446	0.002897	0.001554
RS	5	0.049733	3.739786	1868.484518	0.003131	0.001826
RS	6	0.062323	2.785049	2709.346263	0.004540	0.002844
RS	7	0.075972	2.785049	2922.877897	0.004898	0.003505
RS	8	0.090768	2.086527	4203.097042	0.007044	0.005470
RS	9	0.106809	2.086527	4521.390234	0.007577	0.006265
RS	10	0.124199	1.795429	5644.561014	0.009459	0.008054
RS	11	0.143051	1.795429	6054.536716	0.010146	0.008807
RS	12	0.163487	1.617625	7196.814366	0.012061	0.010689
RS	13	0.185643	1.617625	7694.297510	0.012894	0.011612
RS	14	0.209661	1.466251	9057.323224	0.015179	0.013906
RS	15	0.235699	1.466251	9643.154428	0.016160	0.014956
RS	16	0.263926	1.322876	11349.544340	0.019020	0.017725
RS	17	0.294527	1.322876	12017.101681	0.020139	0.018897
RS	18	0.327701	1.183717	14169.042988	0.023745	0.022366
RS	19	0.363664	1.183717	14890.911154	0.024955	0.023755
RS	20	0.402651	1.069840	17237.613292	0.028887	0.027621
RS	21	0.444916	1.069840	17946.356123	0.030075	0.029057
RS	22	0.490736	0.998445	19919.485614	0.033382	0.032354
RS	23	0.540408	0.998445	20520.987895	0.034390	0.033528
RS	24	0.594256	0.967777	21697.390035	0.036361	0.035487
RS	25	0.652633	0.967777	22111.094701	0.037054	0.036205
RS	26	0.715918	0.966239	22450.262211	0.037623	0.036745
RS	27	0.784525	0.966239	22629.102926	0.037923	0.036977
RS	28	0.858900	0.981826	22324.876040	0.037413	0.036452
RS	29	0.939529	0.981826	22248.201818	0.037284	0.036237
RS	30	1.026938	1.005636	21518.409319	0.036061	0.035031
RS	31	1.121696	1.005636	21180.913337	0.035496	0.034404
RS	32	1.224423	1.031972	20180.434704	0.033819	0.032777
RS	33	1.335787	1.031972	19588.324785	0.032827	0.031761
RS	34	1.456515	1.057792	18405.843251	0.030845	0.029855
RS	35	1.587394	1.057792	17579.791775	0.029461	0.028479
RS	36	1.729279	1.082087	16265.937527	0.027259	0.026368
RS	37	1.883094	1.082087	15246.739377	0.025551	0.024690
RS	38	2.049842	1.104289	13856.549993	0.023221	0.022461
RS	39	2.230611	1.104289	12705.918352	0.021293	0.020584
RS	40	2.426581	1.123298	11311.464004	0.018956	0.018354
RS	41	2.639028	1.123298	10106.582729	0.016937	0.016405
RS	42	2.869340	1.138336	8779.542588	0.014713	0.014286
RS	43	3.119016	1.138336	7606.332062	0.012747	0.012394
RS	44	3.389687	1.149935	6409.668326	0.010742	0.010480
RS	45	3.683118	1.149935	5353.805048	0.008972	0.008775
RS	46	4.001221	1.159748	4343.193165	0.007278	0.007150
RS	47	4.346072	1.159748	3474.985331	0.005823	0.005741
RS	48	4.719920	1.169070	2692.205981	0.004512	0.004474
RS	49	5.125203	1.169070	2048.388759	0.003433	0.003422
RS	50	5.564564	1.177797	1503.777800	0.002520	0.002533
RS	51	6.040869	1.177797	1078.780165	0.001808	0.001832
RS	52	6.557224	1.184878	744.028518	0.001247	0.001278
RS	53	7.116997	1.184878	498.008071	0.000835	0.000866
RS	54	7.723838	1.187908	319.500399	0.000535	0.000564
RS	55	8.381705	1.187908	196.841664	0.000330	0.000353
RS	56	9.094889	1.187908	115.655052	0.000194	0.000211
RS	57	9.868041	1.187908	64.549033	0.000108	0.000120
RS	58	10.706204	1.173836	34.344535	0.000058	0.000065
RS	59	11.614843	1.173836	16.907218	0.000028	0.000033
RS	60	12.599886	1.173836	7.790053	0.000013	0.000015
RS	61	13.667756	1.173836	3.340883	0.000006	0.000007
RS	62	14.825417	1.173836	1.325669	0.000002	0.000003
RS	63	16.080421	1.173836	0.710296	0.000001	0.000001
PA	4+25*2+4+6 0.167275064 0.032622387 16.080420565 0.758597359 3.739785828 2.785049228 2.086526963 1.795428835 1.617624740 1.466250812 1.322876285 1.183716877 1.069840201 0.998445312 0.967776834 0.966238989 0.981826483 1.005636079 1.031971932 1.057792465 1.082087025 1.104289007 1.123297994 1.138335744 1.149935218 1.159748375 1.169070066 1.177796764 1.184877688 1.187908360 1.173835983
//
IT	3910
RD	8
LK	-6483740.520836
QD	-502.874112 -> -492.558030
RI	0.0507901258
TR	0.166539	0.032437
MT	16.210956
MM	C_pi: 1.139209, n_recomb: 595850.832476
RS	0	0.000000	0.741982	6603.772054	0.011083	0.072230
RS	1	0.008422	0.741982	7076.779826	0.011877	0.007634
RS	2	0.017554	0.741982	7576.207800	0.012715	0.005551
RS	3	0.027455	0.741982	8102.231771	0.013598	0.006137
RS	4	0.038189	4.049582	1595.939041	0.002678	0.001432
RS	5	0.049828	4.049582	1725.518622	0.002896	0.001692
RS	6	0.062447	2.874186	2626.130024	0.004407	0.002766
RS	7	0.076129	2.874186	2833.876411	0.004756	0.003411
RS	8	0.090963	2.096572	4186.271836	0.007026	0.005472
RS	9	0.107047	2.096572	4503.936365	0.007559	0.006267
RS	10	0.124485	1.802757	5627.667132	0.009445	0.008069
RS	11	0.143392	1.802757	6037.252397	0.010132	0.008821
RS	12	0.163891	1.633669	7136.067099	0.011976	0.010652
RS	13	0.186117	1.633669	7631.036658	0.012807	0.011567
RS	14	0.210215	1.487494	8944.821169	0.015012	0.013801
RS	15	0.236342	1.487494	9526.489799	0.015988	0.014836
RS	16	0.264670	1.343430	11204.739319	0.018805	0.017576
RS	17	0.295383	1.343430	11868.598089	0.019919	0.018723
RS	18	0.328684	1.197681	14051.148008	0.023582	0.022250
RS	19	0.364789	1.197681	14772.474356	0.024792	0.023615
RS	20	0.403935	1.075972	17208.504994	0.028881	0.027628
RS	21	0.446378	1.075972	17919.390313	0.030074	0.029050
RS	22	0.492396	0.999352	19986.789007	0.033543	0.032502
RS	23	0.542289	0.999352	20589.074956	0.034554	0.033669
RS	24	0.596385	0.966581	21812.807599	0.036608	0.035707
RS	25	0.655037	0.966581	22223.118401	0.037296	0.036419
RS	26	0.718628	0.965087	22556.449259	0.037856	0.036951
RS	27	0.787576	0.965087	22728.538440	0.038145	0.037180
RS	28	0.862330	0.981815	22389.092223	0.037575	0.036598
RS	29	0.943381	0.981815	22304.914669	0.037434	0.036385
RS	30	1.031258	1.007165	21533.833626	0.036140	0.035110
RS	31	1.126536	1.007165	21190.431918	0.035563	0.034488
RS	32	1.229839	1.035082	20154.821287	0.033825	0.032801
RS	33	1.341842	1.035082	19559.847388	0.032827	0.031792
RS	34	1.463279	1.062443	18351.252122	0.030798	0.029837
RS	35	1.594944	1.062443	17526.157505	0.029414	0.028470
RS	36	1.737697	1.088355	16193.455177	0.027177	0.026320
RS	37	1.892474	1.088355	15179.584184	0.025475	0.024652
RS	38	2.060287	1.112330	13777.113385	0.023122	0.022393
RS	39	2.242233	1.112330	12636.229452	0.021207	0.020529
RS	40	2.439504	1.133160	11236.899135	0.018859	0.018280
RS	41	2.653389	1.133160	10045.090469	0.016858	0.016346
RS	42	2.885288	1.149941	8719.667771	0.014634	0.014220
RS	43	3.136719	1.149941	7560.758834	0.012689	0.012345
RS	44	3.409326	1.163229	6369.174463	0.010689	0.010431
RS	45	3.704893	1.163229	5326.578931	0.008939	0.008742
RS	46	4.025353	1.174835	4321.381558	0.007252	0.007121
RS	47	4.372804	1.174835	3463.709386	0.005813	0.005725
RS	48	4.749518	1.186124	2685.001628	0.004506	0.004462
RS	49	5.157961	1.186124	2048.072674	0.003437	0.003420
RS	50	5.600803	1.196833	1505.664763	0.002527	0.002533
RS	51	6.080943	1.196833	1083.881433	0.001819	0.001838
RS	52	6.601523	1.205633	749.517966	0.001258	0.001284
RS	53	7.165947	1.205633	503.967747	0.000846	0.000873
RS	54	7.777909	1.209809	324.673296	0.000545	0.000571
RS	55	8.441412	1.209809	201.166110	0.000338	0.000359
RS	56	9.160797	1.209809	118.913791	0.000200	0.000216
RS	57	9.940772	1.209809	66.798293	0.000112	0.000124
RS	58	10.786438	1.194501	35.808032	0.000060	0.000068
RS	59	11.703330	1.194501	17.748078	0.000030	0.000034
RS	60	12.697445	1.194501	8.237021	0.000014	0.000016
RS	61	13.775287	1.194501	3.559984	0.000006	0.000007
RS	62	14.943909	1.194501	1.424287	0.000002	0.000003
RS	63	16.210956	1.194501	0.773145	0.000001	0.000002
PA	4+25*2+4+6 0.166539012 0.032437152 16.210956206 0.741982496 4.049582426 2.874185592 2.096571813 1.802757284 1.633668686 1.487494177 1.343430476 1.197681056 1.075972079 0.999351799 0.966580698 0.965087142 0.981815247 1.007164804 1.035082385 1.062442984 1.088355399 1.112330197 1.133159884 1.149940825 1.163229455 1.174834519 1.186123900 1.196833413 1.205632661 1.209809151 1.194501093
//
IT	3918
RD	9
LK	-6483721.371987
QD	-490.068224 -> -482.408104
RI	0.0505074985
TR	0.165897	0.032276
MT	16.325484
MM	C_pi: 1.143445, n_recomb: 595105.587917
RS	0	0.000000	0.729832	6714.368105	0.011283	0.072187
RS	1	0.008434	0.729832	7194.547655	0.012090	0.007670
RS	2	0.017580	0.729832	7701.333467	0.012941	0.005611
RS	3	0.027497	0.729832	8234.849965	0.013838	0.006252
RS	4	0.038251	4.366161	1479.930186	0.002487	0.001328
RS	5	0.049911	4.366161	1600.606341	0.002690	0.001574
RS	6	0.062556	2.951551	2558.325580	0.004299	0.002702
RS	7	0.076266	2.951551	2761.343228	0.004640	0.003331
RS	8	0.091133	2.097342	4188.077399	0.007038	0.005488
RS	9	0.107254	2.097342	4506.303819	0.007572	0.006286
RS	10	0.124734	1.803221	5631.748218	0.009463	0.008099
RS	11	0.143689	1.803221	6042.142300	0.010153	0.008853
RS	12	0.164243	1.644648	7096.871992	0.011925	0.010629
RS	13	0.186530	1.644648	7590.376226	0.012755	0.011542
RS	14	0.210697	1.505422	8852.205658	0.014875	0.013710
RS	15	0.236903	1.505422	9430.426457	0.015847	0.014736
RS	16	0.265318	1.362245	11073.896778	0.018608	0.017433
RS	17	0.296130	1.362245	11734.254555	0.019718	0.018562
RS	18	0.329542	1.211022	13936.427244	0.023418	0.022129
RS	19	0.365771	1.211022	14656.959117	0.024629	0.023475
RS	20	0.405055	1.082141	17170.410898	0.028853	0.027618
RS	21	0.447654	1.082141	17883.167378	0.030050	0.029027
RS	22	0.493845	1.000656	20036.377202	0.033669	0.032621
RS	23	0.543932	1.000656	20639.610989	0.034682	0.033781
RS	24	0.598244	0.965911	21907.707286	0.036813	0.035892
RS	25	0.657136	0.965911	22315.416935	0.037498	0.036600
RS	26	0.720996	0.964402	22645.293611	0.038053	0.037126
RS	27	0.790241	0.964402	22811.931140	0.038333	0.037352
RS	28	0.865328	0.982066	22443.579804	0.037714	0.036722
RS	29	0.946747	0.982066	22353.313675	0.037562	0.036510
RS	30	1.035033	1.008650	21549.067036	0.036210	0.035180
RS	31	1.130766	1.008650	21200.779356	0.035625	0.034562
RS	32	1.234574	1.037783	20137.951476	0.033839	0.032827
RS	33	1.347137	1.037783	19540.287240	0.032835	0.031824
RS	34	1.469193	1.066299	18311.814051	0.030771	0.029832
RS	35	1.601545	1.066299	17486.749127	0.029384	0.028470
RS	36	1.745060	1.093470	16138.938310	0.027119	0.026288
RS	37	1.900679	1.093470	15128.401477	0.025421	0.024628
RS	38	2.069423	1.118909	13714.971455	0.023046	0.022342
RS	39	2.252400	1.118909	12581.068535	0.021141	0.020487
RS	40	2.450811	1.141321	11176.289801	0.018780	0.018221
RS	41	2.665955	1.141321	9994.499349	0.016794	0.016299
RS	42	2.899246	1.159684	8669.052820	0.014567	0.014165
RS	43	3.152214	1.159684	7521.644547	0.012639	0.012303
RS	44	3.426517	1.174575	6333.270563	0.010642	0.010388
RS	45	3.723957	1.174575	5301.831312	0.008909	0.008712
RS	46	4.046483	1.187957	4300.575190	0.007227	0.007092
RS	47	4.396213	1.187957	3452.215251	0.005801	0.005709
RS	48	4.775440	1.201251	2676.799127	0.004498	0.004449
RS	49	5.186653	1.201251	2046.330662	0.003439	0.003416
RS	50	5.632549	1.214017	1505.958128	0.002531	0.002532
RS	51	6.116053	1.214017	1087.476493	0.001827	0.001841
RS	52	6.640338	1.224617	753.686117	0.001266	0.001289
RS	53	7.208843	1.224617	508.887130	0.000855	0.000879
RS	54	7.825297	1.230023	329.068432	0.000553	0.000576
RS	55	8.493746	1.230023	204.966248	0.000344	0.000364
RS	56	9.218575	1.230023	121.844457	0.000205	0.000220
RS	57	10.004537	1.230023	68.857891	0.000116	0.000127
RS	58	10.856791	1.213556	37.170019	0.000062	0.000070
RS	59	11.780928	1.213556	18.541038	0.000031	0.000035
RS	60	12.783009	1.213556	8.663822	0.000015	0.000017
RS	61	13.869609	1.213556	3.771743	0.000006	0.000007
RS	62	15.047858	1.213556	1.520747	0.000003	0.000003
RS	63	16.325484	1.213556	0.835759	0.000001	0.000002
PA	4+25*2+4+6 0.165896618 0.032275828 16.325483683 0.729832131 4.366160738 2.951551361 2.097341600 1.803221479 1.644647827 1.505422254 1.362244827 1.211021925 1.082141154 1.000656056 0.965911469 0.964402380 0.982066184 1.008649748 1.037783177 1.066299317 1.093470351 1.118909283 1.141321070 1.159683632 1.174575251 1.187956755 1.201251116 1.214017028 1.224617269 1.230023095 1.213556120
//
IT	4194
RD	10
LK	-6483707.028323
QD	-480.869150 -> -474.965855
RI	0.0502828421
TR	0.165328	0.032133
MT	16.427252
MM	C_pi: 1.147237, n_recomb: 594455.862899
RS	0	0.000000	0.720721	6799.976379	0.011439	0.072149
RS	1	0.008445	0.720721	7285.763669	0.012256	0.007700
RS	2	0.017603	0.720721	7798.303077	0.013118	0.005659
RS	3	0.027535	0.720721	8337.677984	0.014026	0.006345
RS	4	0.038305	4.692209	1376.998308	0.002316	0.001236
RS	5	0.049985	4.692209	1489.707944	0.002506	0.001469
RS	6	0.062651	3.020855	2500.787677	0.004207	0.002647
RS	7	0.076387	3.020855	2699.777993	0.004542	0.003261
RS	8	0.091283	2.092045	4202.016246	0.007069	0.005514
RS	9	0.107437	2.092045	4521.574415	0.007606	0.006315
RS	10	0.124955	1.799010	5650.061529	0.009505	0.008138
RS	11	0.143952	1.799010	6062.072261	0.010198	0.008898
RS	12	0.164554	1.651822	7073.389682	0.011899	0.010617
RS	13	0.186896	1.651822	7566.196413	0.012728	0.011533
RS	14	0.211124	1.520641	8775.334005	0.014762	0.013629
RS	15	0.237398	1.520641	9350.689243	0.015730	0.014651
RS	16	0.265892	1.379508	10955.495202	0.018429	0.017298
RS	17	0.296791	1.379508	11612.566488	0.019535	0.018414
RS	18	0.330300	1.223706	13826.409463	0.023259	0.022007
RS	19	0.366639	1.223706	14545.983893	0.024469	0.023338
RS	20	0.406047	1.088222	17127.161638	0.028811	0.027595
RS	21	0.448782	1.088222	17841.561273	0.030013	0.028994
RS	22	0.495127	1.002200	20073.114524	0.033767	0.032718
RS	23	0.545386	1.002200	20677.388047	0.034784	0.033871
RS	24	0.599888	0.965624	21986.564588	0.036986	0.036051
RS	25	0.658994	0.965624	22392.278576	0.037669	0.036753
RS	26	0.723091	0.964084	22719.858315	0.038220	0.037276
RS	27	0.792601	0.964084	22882.091287	0.038492	0.037499
RS	28	0.867981	0.982546	22489.371471	0.037832	0.036829
RS	29	0.949727	0.982546	22394.199443	0.037672	0.036616
RS	30	1.038377	1.010134	21563.075989	0.036274	0.035242
RS	31	1.134513	1.010134	21210.801413	0.035681	0.034626
RS	32	1.238767	1.040198	20127.043883	0.033858	0.032855
RS	33	1.351826	1.040198	19526.934901	0.032848	0.031855
RS	34	1.474433	1.069563	18283.618675	0.030757	0.029835
RS	35	1.607394	1.069563	17457.963633	0.029368	0.028477
RS	36	1.751583	1.097694	16098.231760	0.027081	0.026270
RS	37	1.907949	1.097694	15089.541063	0.025384	0.024614
RS	38	2.077521	1.124336	13666.384345	0.022990	0.022306
RS	39	2.261412	1.124336	12537.331369	0.021090	0.020457
RS	40	2.460834	1.148121	11126.805969	0.018718	0.018174
RS	41	2.677096	1.148121	9952.634955	0.016742	0.016261
RS	42	2.911622	1.167916	8625.973842	0.014511	0.014118
RS	43	3.165953	1.167916	7487.824650	0.012596	0.012267
RS	44	3.441763	1.184327	6301.210255	0.010600	0.010349
RS	45	3.740865	1.184327	5279.206570	0.008881	0.008685
RS	46	4.065226	1.199463	4280.713208	0.007201	0.007066
RS	47	4.416979	1.199463	3440.640921	0.005788	0.005693
RS	48	4.798438	1.214788	2667.867671	0.004488	0.004435
RS	49	5.212111	1.214788	2043.477145	0.003438	0.003410
RS	50	5.660719	1.229668	1504.985291	0.002532	0.002528
RS	51	6.147212	1.229668	1089.849829	0.001833	0.001843
RS	52	6.674789	1.242139	756.768936	0.001273	0.001292
RS	53	7.246920	1.242139	512.939638	0.000863	0.000885
RS	54	7.867367	1.248851	332.806789	0.000560	0.000581
RS	55	8.540211	1.248851	208.318538	0.000350	0.000369
RS	56	9.269877	1.248851	124.491891	0.000209	0.000224
RS	57	10.061163	1.248851	70.752066	0.000119	0.000130
RS	58	10.919274	1.231302	38.442273	0.000065	0.000072
RS	59	11.849851	1.231302	19.291397	0.000032	0.000037
RS	60	12.859016	1.231302	9.072593	0.000015	0.000018
RS	61	13.953405	1.231302	3.976920	0.000007	0.000008
RS	62	15.140215	1.231302	1.615280	0.000003	0.000003
RS	63	16.427252	1.231302	0.898207	0.000002	0.000002
PA	4+25*2+4+6 0.165327651 0.032133376 16.427251723 0.720721027 4.692208838 3.020855013 2.092045121 1.799009968 1.651821955 1.520641206 1.379507771 1.223705840 1.088221693 1.002200114 0.965624066 0.964083695 0.982545708 1.010133996 1.040197815 1.069562811 1.097694011 1.124335894 1.148121153 1.167916402 1.184327314 1.199462517 1.214788054 1.229667928 1.242138698 1.248850557 1.231301500
//
IT	4302
RD	11
LK	-6483695.887233
QD	-474.052251 -> -469.350824
RI	0.0500990067
TR	0.164816	0.032006
MT	16.518872
MM	C_pi: 1.150674, n_recomb: 593881.888142
RS	0	0.000000	0.713699	6867.662346	0.011564	0.072115
RS	1	0.008455	0.713699	7357.937496	0.012390	0.007725
RS	2	0.017624	0.713699	7875.083258	0.013260	0.005698
RS	3	0.027568	0.713699	8419.149753	0.014176	0.006420
RS	4	0.038354	5.029932	1284.566138	0.002163	0.001154
RS	5	0.050051	5.029932	1390.068313	0.002341	0.001374
RS	6	0.062737	3.084742	2450.207388	0.004126	0.002598
RS	7	0.076495	3.084742	2645.642492	0.004455	0.003198
RS	8	0.091417	2.083023	4223.521138	0.007112	0.005545
RS	9	0.107601	2.083023	4544.883679	0.007653	0.006350
RS	10	0.125152	1.791732	5677.829386	0.009561	0.008184
RS	11	0.144188	1.791732	6091.985477	0.010258	0.008950
RS	12	0.164833	1.656219	7061.131825	0.011890	0.010613
RS	13	0.187223	1.656219	7553.788580	0.012719	0.011534
RS	14	0.211506	1.533649	8710.999744	0.014668	0.013558
RS	15	0.237843	1.533649	9283.964477	0.015633	0.014579
RS	16	0.266406	1.395411	10847.975923	0.018266	0.017170
RS	17	0.297384	1.395411	11501.974076	0.019367	0.018277
RS	18	0.330980	1.235744	13721.768220	0.023105	0.021887
RS	19	0.367418	1.235744	14440.285711	0.024315	0.023206
RS	20	0.406936	1.094139	17081.365979	0.028762	0.027565
RS	21	0.449795	1.094139	17797.218817	0.029968	0.028955
RS	22	0.496277	1.003877	20100.582052	0.033846	0.032799
RS	23	0.546689	1.003877	20705.937082	0.034865	0.033946
RS	24	0.601364	0.965613	22052.879449	0.037133	0.036189
RS	25	0.660661	0.965613	22457.056899	0.037814	0.036886
RS	26	0.724971	0.964057	22782.591834	0.038362	0.037406
RS	27	0.794718	0.964057	22941.267693	0.038629	0.037625
RS	28	0.870363	0.983227	22527.428479	0.037933	0.036920
RS	29	0.952402	0.983227	22428.343102	0.037766	0.036706
RS	30	1.041377	1.011651	21575.168859	0.036329	0.035295
RS	31	1.137875	1.011651	21219.707374	0.035731	0.034681
RS	32	1.242532	1.042423	20120.046270	0.033879	0.032882
RS	33	1.356036	1.042423	19517.788454	0.032865	0.031885
RS	34	1.479137	1.072390	18263.768046	0.030753	0.029844
RS	35	1.612646	1.072390	17437.127837	0.029361	0.028488
RS	36	1.757442	1.101237	16068.155362	0.027056	0.026262
RS	37	1.914479	1.101237	15060.212508	0.025359	0.024608
RS	38	2.084794	1.128861	13628.485823	0.022948	0.022280
RS	39	2.269508	1.128861	12502.641584	0.021052	0.020435
RS	40	2.469838	1.153836	11086.289168	0.018667	0.018137
RS	41	2.687105	1.153836	9917.840686	0.016700	0.016230
RS	42	2.922742	1.174929	8589.097737	0.014463	0.014078
RS	43	3.178300	1.174929	7458.401841	0.012559	0.012236
RS	44	3.455464	1.192777	6272.428730	0.010562	0.010314
RS	45	3.756062	1.192777	5258.442849	0.008854	0.008659
RS	46	4.082073	1.209636	4261.765661	0.007176	0.007040
RS	47	4.435647	1.209636	3429.110081	0.005774	0.005677
RS	48	4.819114	1.227009	2658.434790	0.004476	0.004420
RS	49	5.235001	1.227009	2039.773047	0.003435	0.003404
RS	50	5.686050	1.244051	1503.011568	0.002531	0.002524
RS	51	6.175232	1.244051	1091.234355	0.001837	0.001844
RS	52	6.705773	1.258454	758.960068	0.001278	0.001294
RS	53	7.281168	1.258454	516.269887	0.000869	0.000889
RS	54	7.905210	1.266539	335.991763	0.000566	0.000586
RS	55	8.582012	1.266539	211.289108	0.000356	0.000373
RS	56	9.316034	1.266539	126.895410	0.000214	0.000228
RS	57	10.112115	1.266539	72.502423	0.000122	0.000132
RS	58	10.975499	1.247985	39.635519	0.000067	0.000074
RS	59	11.911879	1.247985	20.004104	0.000034	0.000038
RS	60	12.927426	1.247985	9.465404	0.000016	0.000018
RS	61	14.028832	1.247985	4.176292	0.000007	0.000008
RS	62	15.223356	1.247985	1.708143	0.000003	0.000003
RS	63	16.518872	1.247985	0.960590	0.000002	0.000002
PA	4+25*2+4+6 0.164816282 0.032005901 16.518871858 0.713698888 5.029931654 3.084742114 2.083023145 1.791732205 1.656218618 1.533649469 1.395411415 1.235743618 1.094139021 1.003877315 0.965612900 0.964057032 0.983226928 1.011651254 1.042422893 1.072389781 1.101237049 1.128860790 1.153835611 1.174928962 1.192776823 1.209636333 1.227008909 1.244051420 1.258454432 1.266539240 1.247985469
//
IT	3621
RD	12
LK	-6483686.952323
QD	-468.852734 -> -465.001409
RI	0.0499440385
TR	0.164351	0.031890
MT	16.602335
MM	C_pi: 1.153824, n_recomb: 593369.466980
RS	0	0.000000	0.708162	6922.188309	0.011666	0.072085
RS	1	0.008463	0.708162	7416.129305	0.012498	0.007747
RS	2	0.017643	0.708162	7937.040106	0.013376	0.005730
RS	3	0.027599	0.708162	8484.943504	0.014300	0.006484
RS	4	0.038398	5.381382	1200.769841	0.002024	0.001080
RS	5	0.050110	5.381382	1299.694191	0.002190	0.001287
RS	6	0.062814	3.145412	2404.183537	0.004052	0.002553
RS	7	0.076594	3.145412	2596.367421	0.004376	0.003139
RS	8	0.091539	2.071873	4249.525378	0.007162	0.005580
RS	9	0.107749	2.071873	4572.965333	0.007707	0.006389
RS	10	0.125331	1.782602	5711.501598	0.009626	0.008233
RS	11	0.144402	1.782602	6128.123543	0.010328	0.009008
RS	12	0.165086	1.658583	7056.995864	0.011893	0.010615
RS	13	0.187520	1.658583	7549.897305	0.012724	0.011542
RS	14	0.211853	1.544865	8656.670049	0.014589	0.013496
RS	15	0.238246	1.544865	9227.631045	0.015551	0.014517
RS	16	0.266872	1.410106	10750.144413	0.018117	0.017051
RS	17	0.297921	1.410106	11401.281910	0.019214	0.018151
RS	18	0.331598	1.247154	13622.868356	0.022958	0.021771
RS	19	0.368125	1.247154	14340.278527	0.024168	0.023080
RS	20	0.407743	1.099840	17034.966585	0.028709	0.027530
RS	21	0.450714	1.099840	17752.116386	0.029917	0.028912
RS	22	0.497321	1.005612	20121.493020	0.033911	0.032867
RS	23	0.547873	1.005612	20727.937164	0.034933	0.034009
RS	24	0.602704	0.965803	22109.340005	0.037261	0.036310
RS	25	0.662175	0.965803	22512.331380	0.037940	0.037002
RS	26	0.726678	0.964263	22835.565157	0.038485	0.037518
RS	27	0.796641	0.964263	22991.370772	0.038747	0.037733
RS	28	0.872525	0.984084	22558.709090	0.038018	0.036998
RS	29	0.954832	0.984084	22456.544474	0.037846	0.036783
RS	30	1.044104	1.013219	21585.065125	0.036377	0.035342
RS	31	1.140931	1.013219	21227.120591	0.035774	0.034728
RS	32	1.245952	1.044524	20115.583245	0.033901	0.032909
RS	33	1.359862	1.044524	19511.490878	0.032883	0.031913
RS	34	1.483412	1.074895	18250.153812	0.030757	0.029858
RS	35	1.617419	1.074895	17422.292055	0.029362	0.028503
RS	36	1.762766	1.104255	16046.387525	0.027043	0.026261
RS	37	1.920415	1.104255	15038.372210	0.025344	0.024609
RS	38	2.091405	1.132673	13599.143897	0.022919	0.022264
RS	39	2.276867	1.132673	12475.225213	0.021024	0.020421
RS	40	2.478025	1.158679	11053.064443	0.018628	0.018108
RS	41	2.696207	1.158679	9888.826971	0.016666	0.016206
RS	42	2.932854	1.180948	8557.384411	0.014422	0.014044
RS	43	3.189528	1.180948	7432.671710	0.012526	0.012209
RS	44	3.467926	1.200155	6246.466218	0.010527	0.010283
RS	45	3.769884	1.200155	5239.320697	0.008830	0.008636
RS	46	4.097398	1.218706	4243.692112	0.007152	0.007016
RS	47	4.452630	1.218706	3417.709519	0.005760	0.005661
RS	48	4.837925	1.238133	2648.675279	0.004464	0.004405
RS	49	5.255829	1.238133	2035.423699	0.003430	0.003397
RS	50	5.709100	1.257377	1500.250561	0.002528	0.002519
RS	51	6.200733	1.257377	1091.819048	0.001840	0.001844
RS	52	6.733972	1.273766	760.418673	0.001282	0.001296
RS	53	7.312341	1.273766	518.997378	0.000875	0.000892
RS	54	7.939658	1.283289	338.708126	0.000571	0.000589
RS	55	8.620066	1.283289	213.933161	0.000361	0.000377
RS	56	9.358057	1.283289	129.088483	0.000218	0.000231
RS	57	10.158506	1.283289	74.127763	0.000125	0.000135
RS	58	11.026698	1.263780	40.759951	0.000069	0.000075
RS	59	11.968366	1.263780	20.683686	0.000035	0.000039
RS	60	12.989729	1.263780	9.844048	0.000017	0.000019
RS	61	14.097531	1.263780	4.370474	0.000007	0.000008
RS	62	15.299088	1.263780	1.799510	0.000003	0.000004
RS	63	16.602335	1.263780	1.022942	0.000002	0.000002
PA	4+25*2+4+6 0.164350712 0.031890462 16.602334557 0.708161911 5.381382248 3.145411850 2.071872776 1.782602466 1.658583119 1.544864610 1.410105756 1.247153826 1.099840445 1.005612073 0.965802601 0.964262977 0.984083966 1.013218911 1.044524488 1.074895422 1.104255386 1.132672908 1.158679499 1.180948286 1.200154782 1.218705929 1.238132516 1.257377289 1.273766018 1.283288717 1.263780163
//
IT	3976
RD	13
LK	-6483679.588771
QD	-464.776372 -> -461.545340
RI	0.0498102188
TR	0.163924	0.031785
MT	16.678912
MM	C_pi: 1.156731, n_recomb: 592907.554979
RS	0	0.000000	0.703659	6967.337499	0.011751	0.072057
RS	1	0.008471	0.703659	7464.354140	0.012589	0.007766
RS	2	0.017660	0.703659	7988.425876	0.013473	0.005759
RS	3	0.027627	0.703659	8539.552492	0.014403	0.006538
RS	4	0.038438	5.748231	1124.270672	0.001896	0.001013
RS	5	0.050165	5.748231	1217.153534	0.002053	0.001208
RS	6	0.062885	3.204236	2361.265801	0.003983	0.002511
RS	7	0.076683	3.204236	2550.400724	0.004302	0.003083
RS	8	0.091650	2.059778	4277.682563	0.007215	0.005615
RS	9	0.107885	2.059778	4603.318764	0.007764	0.006428
RS	10	0.125495	1.772478	5748.505243	0.009695	0.008283
RS	11	0.144597	1.772478	6167.761059	0.010403	0.009066
RS	12	0.165317	1.659520	7058.460361	0.011905	0.010621
RS	13	0.187792	1.659520	7551.872520	0.012737	0.011556
RS	14	0.212171	1.554624	8610.288141	0.014522	0.013441
RS	15	0.238615	1.554624	9179.554481	0.015482	0.014464
RS	16	0.267299	1.423735	10660.743108	0.017980	0.016940
RS	17	0.298413	1.423735	11309.215659	0.019074	0.018035
RS	18	0.332162	1.257965	13529.655023	0.022819	0.021659
RS	19	0.368771	1.257965	14245.935896	0.024027	0.022959
RS	20	0.408480	1.105299	16989.071739	0.028654	0.027492
RS	21	0.451554	1.105299	17707.385515	0.029865	0.028869
RS	22	0.498276	1.007346	20137.799254	0.033964	0.032926
RS	23	0.548956	1.007346	20745.313223	0.034989	0.034064
RS	24	0.603929	0.966123	22158.162168	0.037372	0.036417
RS	25	0.663559	0.966123	22560.222931	0.038050	0.037104
RS	26	0.728241	0.964644	22880.475066	0.038590	0.037616
RS	27	0.798401	0.964644	23033.961454	0.038849	0.037828
RS	28	0.874505	0.985083	22584.056050	0.038090	0.037064
RS	29	0.957055	0.985083	22479.509932	0.037914	0.036848
RS	30	1.046598	1.014835	21592.651876	0.036418	0.035381
RS	31	1.143727	1.014835	21232.837911	0.035811	0.034769
RS	32	1.249083	1.046537	20112.678079	0.033922	0.032934
RS	33	1.363364	1.046537	19507.063491	0.032901	0.031939
RS	34	1.487326	1.077151	18241.220282	0.030766	0.029874
RS	35	1.621789	1.077151	17412.005789	0.029367	0.028520
RS	36	1.767642	1.106857	16031.109821	0.027038	0.026267
RS	37	1.925850	1.106857	15022.415187	0.025337	0.024614
RS	38	2.097460	1.135909	13576.657004	0.022898	0.022254
RS	39	2.283607	1.135909	12453.664947	0.021004	0.020412
RS	40	2.485523	1.162806	11025.839679	0.018596	0.018086
RS	41	2.704543	1.162806	9864.595426	0.016638	0.016186
RS	42	2.942117	1.186140	8530.009686	0.014387	0.014016
RS	43	3.199815	1.186140	7410.073612	0.012498	0.012186
RS	44	3.479343	1.206628	6222.961242	0.010496	0.010254
RS	45	3.782549	1.206628	5221.666720	0.008807	0.008615
RS	46	4.111441	1.226832	4226.469576	0.007128	0.006992
RS	47	4.468193	1.226832	3406.512923	0.005745	0.005646
RS	48	4.855165	1.248314	2638.727320	0.004450	0.004390
RS	49	5.274918	1.248314	2030.592218	0.003425	0.003389
RS	50	5.730228	1.269789	1496.875818	0.002525	0.002513
RS	51	6.224108	1.269789	1091.756972	0.001841	0.001843
RS	52	6.759824	1.288208	761.274549	0.001284	0.001296
RS	53	7.340921	1.288208	521.219371	0.000879	0.000895
RS	54	7.971242	1.299223	341.026635	0.000575	0.000593
RS	55	8.654959	1.299223	216.295937	0.000365	0.000381
RS	56	9.396593	1.299223	131.098012	0.000221	0.000234
RS	57	10.201051	1.299223	75.642865	0.000128	0.000137
RS	58	11.073655	1.278820	41.822695	0.000071	0.000077
RS	59	12.020177	1.278820	21.333513	0.000036	0.000040
RS	60	13.046879	1.278820	10.209976	0.000017	0.000019
RS	61	14.160553	1.278820	4.560029	0.000008	0.000009
RS	62	15.368567	1.278820	1.889579	0.000003	0.000004
RS	63	16.678912	1.278820	1.085350	0.000002	0.000002
PA	4+25*2+4+6 0.163923535 0.031785111 16.678911926 0.703658639 5.748231456 3.204235938 2.059778342 1.772477984 1.659519514 1.554624471 1.423735118 1.257964682 1.105298866 1.007345993 0.966122670 0.964644148 0.985083464 1.014835015 1.046537182 1.077151155 1.106857069 1.135909191 1.162806132 1.186139689 1.206628395 1.226832371 1.248313750 1.269789467 1.288208275 1.299223107 1.278820211
//
IT	3963
RD	14
LK	-6483673.382612
QD	-461.503146 -> -458.737633
RI	0.0496920437
TR	0.163526	0.031688
MT	16.750188
MM	C_pi: 1.159450, n_recomb: 592487.448807
RS	0	0.000000	0.699917	7005.482293	0.011824	0.072032
RS	1	0.008478	0.699917	7505.134423	0.012667	0.007784
RS	2	0.017675	0.699917	8031.916908	0.013556	0.005783
RS	3	0.027652	0.699917	8585.809841	0.014491	0.006586
RS	4	0.038475	6.132074	1054.054672	0.001779	0.000952
RS	5	0.050215	6.132074	1141.362187	0.001926	0.001135
RS	6	0.062951	3.262272	2320.462088	0.003916	0.002471
RS	7	0.076767	3.262272	2506.682082	0.004231	0.003030
RS	8	0.091754	2.047474	4306.558837	0.007269	0.005651
RS	9	0.108011	2.047474	4634.419253	0.007822	0.006467
RS	10	0.125647	1.761913	5787.231558	0.009768	0.008333
RS	11	0.144778	1.761913	6209.198315	0.010480	0.009126
RS	12	0.165531	1.659448	7063.905797	0.011922	0.010630
RS	13	0.188044	1.659448	7558.016859	0.012756	0.011572
RS	14	0.212465	1.563191	8570.429623	0.014465	0.013391
RS	15	0.238957	1.563191	9138.261949	0.015424	0.014418
RS	16	0.267694	1.436428	10578.830858	0.017855	0.016835
RS	17	0.298869	1.436428	11224.827944	0.018945	0.017927
RS	18	0.332686	1.268220	13442.026138	0.022687	0.021551
RS	19	0.369370	1.268220	14157.184721	0.023894	0.022845
RS	20	0.409165	1.110510	16944.537677	0.028599	0.027454
RS	21	0.452334	1.110510	17663.910063	0.029813	0.028826
RS	22	0.499162	1.009052	20151.004104	0.034011	0.032978
RS	23	0.549961	1.009052	20759.557133	0.035038	0.034112
RS	24	0.605067	0.966548	22200.826881	0.037471	0.036514
RS	25	0.664845	0.966548	22602.158532	0.038148	0.037196
RS	26	0.729691	0.965178	22918.612221	0.038682	0.037702
RS	27	0.800035	0.965178	23070.236221	0.038938	0.037910
RS	28	0.876342	0.986219	22604.170049	0.038151	0.037120
RS	29	0.959120	0.986219	22497.839108	0.037972	0.036903
RS	30	1.048915	1.016520	21597.860556	0.036453	0.035414
RS	31	1.146324	1.016520	21236.726339	0.035843	0.034803
RS	32	1.251991	1.048514	20110.531994	0.033943	0.032957
RS	33	1.366617	1.048514	19503.718400	0.032918	0.031964
RS	34	1.490962	1.079242	18235.714392	0.030778	0.029893
RS	35	1.625848	1.079242	17405.111523	0.029376	0.028539
RS	36	1.772171	1.109154	16020.929755	0.027040	0.026278
RS	37	1.930900	1.109154	15011.115701	0.025336	0.024623
RS	38	2.103086	1.138706	13559.714348	0.022886	0.022251
RS	39	2.289870	1.138706	12436.869675	0.020991	0.020409
RS	40	2.492491	1.166372	11003.563687	0.018572	0.018070
RS	41	2.712291	1.166372	9844.335004	0.016615	0.016172
RS	42	2.950726	1.190670	8506.312055	0.014357	0.013992
RS	43	3.209376	1.190670	7390.156160	0.012473	0.012166
RS	44	3.489955	1.212369	6201.608517	0.010467	0.010229
RS	45	3.794323	1.212369	5205.329361	0.008786	0.008596
RS	46	4.124496	1.234188	4210.055481	0.007106	0.006970
RS	47	4.482662	1.234188	3395.563442	0.005731	0.005631
RS	48	4.871195	1.257720	2628.692338	0.004437	0.004376
RS	49	5.292668	1.257720	2025.404221	0.003418	0.003381
RS	50	5.749876	1.281451	1493.019847	0.002520	0.002507
RS	51	6.245846	1.281451	1091.168698	0.001842	0.001842
RS	52	6.783867	1.301947	761.627891	0.001285	0.001296
RS	53	7.367503	1.301947	523.014236	0.000883	0.000898
RS	54	8.000622	1.314505	343.005206	0.000579	0.000595
RS	55	8.687418	1.314505	218.416276	0.000369	0.000384
RS	56	9.432443	1.314505	132.948227	0.000224	0.000237
RS	57	10.240634	1.314505	77.061745	0.000130	0.000139
RS	58	11.117345	1.293257	42.831395	0.000072	0.000079
RS	59	12.068387	1.293257	21.957213	0.000037	0.000041
RS	60	13.100061	1.293257	10.564755	0.000018	0.000020
RS	61	14.219204	1.293257	4.745568	0.000008	0.000009
RS	62	15.433231	1.293257	1.978559	0.000003	0.000004
RS	63	16.750188	1.293257	1.147903	0.000002	0.000002
PA	4+25*2+4+6 0.163525636 0.031687679 16.750187832 0.699916802 6.132074203 3.262272408 2.047473605 1.761913192 1.659448296 1.563190965 1.436427642 1.268219620 1.110510312 1.009052161 0.966547650 0.965177723 0.986219258 1.016519994 1.048514330 1.079241868 1.109154014 1.138706239 1.166372478 1.190669968 1.212369390 1.234187567 1.257719770 1.281451066 1.301946632 1.314505373 1.293257499
//
IT	4463
RD	15
LK	-6483668.047131
QD	-458.811948 -> -456.404660
RI	0.0495861590
TR	0.163152	0.031597
MT	16.817008
MM	C_pi: 1.162009, n_recomb: 592101.263601
RS	0	0.000000	0.696690	7038.845548	0.011888	0.072009
RS	1	0.008485	0.696690	7540.827911	0.012736	0.007799
RS	2	0.017690	0.696690	8070.008558	0.013629	0.005805
RS	3	0.027676	0.696690	8626.350161	0.014569	0.006629
RS	4	0.038510	6.534051	989.373832	0.001671	0.000895
RS	5	0.050263	6.534051	1071.520123	0.001810	0.001068
RS	6	0.063013	3.320174	2281.157201	0.003853	0.002432
RS	7	0.076844	3.320174	2464.553552	0.004162	0.002979
RS	8	0.091850	2.035451	4335.093435	0.007322	0.005685
RS	9	0.108129	2.035451	4665.137299	0.007879	0.006505
RS	10	0.125789	1.751331	5826.323004	0.009840	0.008383
RS	11	0.144947	1.751331	6250.998244	0.010557	0.009184
RS	12	0.165731	1.658708	7071.932847	0.011944	0.010640
RS	13	0.188279	1.658708	7566.859089	0.012780	0.011591
RS	14	0.212740	1.570783	8535.800349	0.014416	0.013347
RS	15	0.239276	1.570783	9102.407886	0.015373	0.014378
RS	16	0.268064	1.448290	10503.458232	0.017739	0.016738
RS	17	0.299295	1.448290	11147.151005	0.018826	0.017827
RS	18	0.333175	1.277958	13359.608422	0.022563	0.021449
RS	19	0.369931	1.277958	14073.662023	0.023769	0.022737
RS	20	0.409805	1.115478	16901.660273	0.028545	0.027417
RS	21	0.453063	1.115478	17621.999916	0.029762	0.028784
RS	22	0.499991	1.010708	20162.021999	0.034052	0.033026
RS	23	0.550901	1.010708	20771.571784	0.035081	0.034156
RS	24	0.606131	0.967040	22238.593850	0.037559	0.036601
RS	25	0.666047	0.967040	22639.341568	0.038236	0.037280
RS	26	0.731047	0.965829	22951.029802	0.038762	0.037778
RS	27	0.801562	0.965829	23101.160808	0.039016	0.037983
RS	28	0.878061	0.987468	22619.646321	0.038202	0.037168
RS	29	0.961051	0.987468	22512.032533	0.038021	0.036950
RS	30	1.051083	1.018269	21600.697637	0.036481	0.035442
RS	31	1.148753	1.018269	21238.723167	0.035870	0.034832
RS	32	1.254712	1.050472	20108.622893	0.033961	0.032978
RS	33	1.369661	1.050472	19500.914360	0.032935	0.031986
RS	34	1.494363	1.081206	18232.723369	0.030793	0.029913
RS	35	1.629647	1.081206	17400.743474	0.029388	0.028558
RS	36	1.776410	1.111212	16014.686789	0.027047	0.026292
RS	37	1.935626	1.111212	15003.439010	0.025339	0.024635
RS	38	2.108351	1.141150	13547.207238	0.022880	0.022252
RS	39	2.295733	1.141150	12423.903957	0.020983	0.020409
RS	40	2.499014	1.169479	10985.344615	0.018553	0.018058
RS	41	2.719544	1.169479	9827.344346	0.016597	0.016160
RS	42	2.958786	1.194650	8485.696534	0.014331	0.013972
RS	43	3.218328	1.194650	7372.499989	0.012451	0.012148
RS	44	3.499892	1.217490	6182.124262	0.010441	0.010206
RS	45	3.805347	1.217490	5190.152521	0.008766	0.008578
RS	46	4.136721	1.240885	4194.383704	0.007084	0.006949
RS	47	4.496213	1.240885	3384.870813	0.005717	0.005617
RS	48	4.886207	1.266459	2618.634408	0.004423	0.004361
RS	49	5.309293	1.266459	2019.948735	0.003411	0.003373
RS	50	5.768279	1.292464	1488.784523	0.002514	0.002500
RS	51	6.266210	1.292464	1090.148486	0.001841	0.001840
RS	52	6.806391	1.315071	761.564491	0.001286	0.001295
RS	53	7.392408	1.315071	524.446739	0.000886	0.000899
RS	54	8.028148	1.329227	344.689501	0.000582	0.000598
RS	55	8.717832	1.329227	220.324399	0.000372	0.000387
RS	56	9.466037	1.329227	134.657730	0.000227	0.000239
RS	57	10.277728	1.329227	78.394997	0.000132	0.000142
RS	58	11.158291	1.307195	43.791282	0.000074	0.000080
RS	59	12.113572	1.307195	22.557431	0.000038	0.000042
RS	60	13.149909	1.307195	10.909617	0.000018	0.000021
RS	61	14.274182	1.307195	4.927622	0.000008	0.000009
RS	62	15.493850	1.307195	2.066664	0.000003	0.000004
RS	63	16.817008	1.307195	1.210725	0.000002	0.000002
PA	4+25*2+4+6 0.163152262 0.031596929 16.817008010 0.696690142 6.534051218 3.320173935 2.035451306 1.751330717 1.658707651 1.570783482 1.448290154 1.277958261 1.115478387 1.010708291 0.967039876 0.965829412 0.987468284 1.018268844 1.050471715 1.081206183 1.111211909 1.141149637 1.169479242 1.194649935 1.217490224 1.240884771 1.266458999 1.292463902 1.315070693 1.329227142 1.307195008
//
IT	3946
RD	16
LK	-6483663.385687
QD	-456.557822 -> -454.432266
RI	0.0494893496
TR	0.162799	0.031512
MT	16.880214
MM	C_pi: 1.164441, n_recomb: 591746.267584
RS	0	0.000000	0.693885	7068.276201	0.011945	0.071987
RS	1	0.008492	0.693885	7572.339116	0.012797	0.007814
RS	2	0.017704	0.693885	8103.662540	0.013694	0.005825
RS	3	0.027699	0.693885	8662.193644	0.014638	0.006668
RS	4	0.038543	6.955042	929.659876	0.001571	0.000843
RS	5	0.050307	6.955042	1007.019943	0.001702	0.001005
RS	6	0.063071	3.378466	2242.935618	0.003790	0.002395
RS	7	0.076918	3.378466	2423.571448	0.004096	0.002929
RS	8	0.091941	2.024038	4362.608286	0.007372	0.005718
RS	9	0.108240	2.024038	4694.752710	0.007934	0.006541
RS	10	0.125922	1.741014	5864.918166	0.009911	0.008432
RS	11	0.145107	1.741014	6292.251690	0.010633	0.009240
RS	12	0.165920	1.657532	7081.689789	0.011967	0.010652
RS	13	0.188501	1.657532	7577.506914	0.012805	0.011611
RS	14	0.212999	1.577576	8505.529839	0.014374	0.013307
RS	15	0.239577	1.577576	9071.091152	0.015329	0.014343
RS	16	0.268413	1.459431	10433.871725	0.017632	0.016647
RS	17	0.299697	1.459431	11075.421096	0.018717	0.017734
RS	18	0.333637	1.287226	13282.169181	0.022446	0.021351
RS	19	0.370460	1.287226	13995.152249	0.023651	0.022635
RS	20	0.410409	1.120210	16860.889865	0.028493	0.027380
RS	21	0.453751	1.120210	17582.128472	0.029712	0.028743
RS	22	0.500773	1.012304	20171.795423	0.034089	0.033069
RS	23	0.551788	1.012304	20782.301686	0.035120	0.034196
RS	24	0.607135	0.967580	22272.621377	0.037639	0.036681
RS	25	0.667181	0.967580	22672.899000	0.038315	0.037356
RS	26	0.732327	0.966578	22978.865397	0.038832	0.037846
RS	27	0.803005	0.966578	23127.807565	0.039084	0.038048
RS	28	0.879684	0.988818	22631.266702	0.038245	0.037208
RS	29	0.962874	0.988818	22522.796290	0.038062	0.036990
RS	30	1.053128	1.020083	21601.473959	0.036505	0.035465
RS	31	1.151047	1.020083	21239.078594	0.035892	0.034856
RS	32	1.257280	1.052428	20106.802454	0.033979	0.032998
RS	33	1.372534	1.052428	19498.480543	0.032951	0.032006
RS	34	1.497575	1.083086	18231.694209	0.030810	0.029935
RS	35	1.633234	1.083086	17398.387517	0.029402	0.028579
RS	36	1.780413	1.113091	16011.678934	0.027058	0.026309
RS	37	1.940089	1.113091	14998.769856	0.025347	0.024650
RS	38	2.113324	1.143317	13538.427855	0.022879	0.022258
RS	39	2.301270	1.143317	12414.185187	0.020979	0.020412
RS	40	2.505175	1.172217	10970.612412	0.018539	0.018050
RS	41	2.726395	1.172217	9813.191735	0.016583	0.016152
RS	42	2.966400	1.198177	8467.811115	0.014310	0.013955
RS	43	3.226785	1.198177	7356.874881	0.012432	0.012133
RS	44	3.509280	1.222094	6164.350042	0.010417	0.010185
RS	45	3.815764	1.222094	5176.070767	0.008747	0.008561
RS	46	4.148273	1.247022	4179.468067	0.007063	0.006929
RS	47	4.509018	1.247022	3374.493115	0.005703	0.005603
RS	48	4.900395	1.274630	2608.633097	0.004408	0.004346
RS	49	5.325006	1.274630	2014.318832	0.003404	0.003365
RS	50	5.785673	1.302925	1484.263648	0.002508	0.002492
RS	51	6.285458	1.302925	1088.782180	0.001840	0.001837
RS	52	6.827683	1.327674	761.158525	0.001286	0.001294
RS	53	7.415951	1.327674	525.574427	0.000888	0.000901
RS	54	8.054171	1.343470	346.123702	0.000585	0.000600
RS	55	8.746587	1.343470	222.049045	0.000375	0.000389
RS	56	9.497800	1.343470	136.243912	0.000230	0.000242
RS	57	10.312802	1.343470	79.652354	0.000135	0.000144
RS	58	11.197011	1.320684	44.707999	0.000076	0.000082
RS	59	12.156302	1.320684	23.136418	0.000039	0.000043
RS	60	13.197052	1.320684	11.245294	0.000019	0.000021
RS	61	14.326179	1.320684	5.106339	0.000009	0.000010
RS	62	15.551185	1.320684	2.153875	0.000004	0.000004
RS	63	16.880214	1.320684	1.273731	0.000002	0.000002
PA	4+25*2+4+6 0.162798685 0.031511682 16.880213566 0.693885395 6.955041686 3.378466312 2.024038269 1.741013897 1.657532324 1.577576235 1.459430890 1.287225681 1.120210183 1.012303523 0.967580309 0.966577795 0.988817773 1.020082853 1.052428245 1.083085912 1.113090818 1.143317093 1.172217309 1.198177229 1.222093943 1.247021883 1.274629695 1.302924891 1.327673638 1.343470455 1.320683712
//
IT	4226
RD	17
LK	-6483659.256901
QD	-454.627237 -> -452.727402
RI	0.0494001800
TR	0.162462	0.031431
MT	16.940324
MM	C_pi: 1.166760, n_recomb: 591416.317867
RS	0	0.000000	0.691364	7095.060727	0.011997	0.071966
RS	1	0.008498	0.691364	7601.032044	0.012852	0.007828
RS	2	0.017717	0.691364	8134.321771	0.013754	0.005844
RS	3	0.027721	0.691364	8694.862856	0.014702	0.006704
RS	4	0.038574	7.396179	874.381103	0.001478	0.000794
RS	5	0.050349	7.396179	947.292175	0.001602	0.000948
RS	6	0.063125	3.437426	2205.558527	0.003729	0.002358
RS	7	0.076987	3.437426	2383.480885	0.004030	0.002880
RS	8	0.092027	2.013387	4388.697944	0.007421	0.005749
RS	9	0.108345	2.013387	4722.834550	0.007986	0.006574
RS	10	0.126049	1.731123	5902.416964	0.009980	0.008478
RS	11	0.145258	1.731123	6332.324307	0.010707	0.009294
RS	12	0.166099	1.656103	7092.403538	0.011992	0.010665
RS	13	0.188711	1.656103	7589.147190	0.012832	0.011631
RS	14	0.213245	1.583712	8478.774992	0.014336	0.013271
RS	15	0.239863	1.583712	9043.433330	0.015291	0.014312
RS	16	0.268744	1.469927	10369.361121	0.017533	0.016561
RS	17	0.300078	1.469927	11008.910656	0.018614	0.017647
RS	18	0.334075	1.296061	13209.247154	0.022335	0.021259
RS	19	0.370961	1.296061	13921.194501	0.023539	0.022538
RS	20	0.410982	1.124712	16822.270289	0.028444	0.027344
RS	21	0.454403	1.124712	17544.346698	0.029665	0.028705
RS	22	0.501515	1.013828	20180.753148	0.034123	0.033110
RS	23	0.552629	1.013828	20792.168706	0.035157	0.034235
RS	24	0.608087	0.968149	22303.569188	0.037712	0.036756
RS	25	0.668258	0.968149	22703.457243	0.038388	0.037427
RS	26	0.733542	0.967402	23002.721749	0.038894	0.037906
RS	27	0.804373	0.967402	23150.723957	0.039145	0.038106
RS	28	0.881223	0.990249	22639.446694	0.038280	0.037241
RS	29	0.964604	0.990249	22530.477690	0.038096	0.037023
RS	30	1.055071	1.021953	21600.259939	0.036523	0.035483
RS	31	1.153224	1.021953	21237.805629	0.035910	0.034875
RS	32	1.259719	1.054389	20104.743371	0.033994	0.033016
RS	33	1.375263	1.054389	19496.069238	0.032965	0.032025
RS	34	1.500625	1.084901	18232.041422	0.030828	0.029956
RS	35	1.636640	1.084901	17397.479997	0.029417	0.028599
RS	36	1.784214	1.114826	16011.167604	0.027073	0.026328
RS	37	1.944328	1.114826	14996.438957	0.025357	0.024667
RS	38	2.118047	1.145260	13532.625953	0.022882	0.022266
RS	39	2.306529	1.145260	12407.070958	0.020979	0.020418
RS	40	2.511027	1.174647	10958.759598	0.018530	0.018046
RS	41	2.732902	1.174647	9801.387808	0.016573	0.016147
RS	42	2.973632	1.201321	8452.216985	0.014291	0.013940
RS	43	3.234818	1.201321	7342.958772	0.012416	0.012121
RS	44	3.518199	1.226253	6148.048185	0.010395	0.010166
RS	45	3.825661	1.226253	5162.936718	0.008730	0.008546
RS	46	4.159249	1.252675	4165.216882	0.007043	0.006910
RS	47	4.521185	1.252675	3364.399921	0.005689	0.005589
RS	48	4.913876	1.282299	2598.713053	0.004394	0.004332
RS	49	5.339937	1.282299	2008.558684	0.003396	0.003356
RS	50	5.802203	1.312895	1479.514409	0.002502	0.002485
RS	51	6.303751	1.312895	1087.123955	0.001838	0.001834
RS	52	6.847919	1.339817	760.456586	0.001286	0.001293
RS	53	7.438328	1.339817	526.434509	0.000890	0.000902
RS	54	8.078908	1.357293	347.336259	0.000587	0.000601
RS	55	8.773922	1.357293	223.609256	0.000378	0.000392
RS	56	9.527995	1.357293	137.718559	0.000233	0.000244
RS	57	10.346148	1.357293	80.840522	0.000137	0.000145
RS	58	11.233823	1.333795	45.584673	0.000077	0.000083
RS	59	12.196931	1.333795	23.695805	0.000040	0.000044
RS	60	13.241879	1.333795	11.572563	0.000020	0.000022
RS	61	14.375624	1.333795	5.282063	0.000009	0.000010
RS	62	15.605710	1.333795	2.240331	0.000004	0.000004
RS	63	16.940324	1.333795	1.337007	0.000002	0.000003
PA	4+25*2+4+6 0.162462039 0.031431173 16.940324342 0.691364163 7.396178916 3.437425700 2.013387021 1.731123131 1.656103330 1.583711562 1.469926617 1.296060675 1.124712066 1.013827902 0.968148727 0.967401885 0.990249263 1.021952626 1.054389424 1.084900737 1.114826413 1.145259556 1.174646815 1.201321288 1.226252956 1.252675293 1.282299407 1.312895240 1.339816825 1.357293041 1.333795051
//
IT	3634
RD	18
LK	-6483655.556994
QD	-452.950565 -> -451.234500
RI	0.0493170198
TR	0.162140	0.031355
MT	16.997749
MM	C_pi: 1.168985, n_recomb: 591109.555571
RS	0	0.000000	0.689082	7119.608015	0.012044	0.071946
RS	1	0.008503	0.689082	7627.342198	0.012903	0.007841
RS	2	0.017730	0.689082	8162.449108	0.013809	0.005861
RS	3	0.027741	0.689082	8724.848569	0.014760	0.006737
RS	4	0.038603	7.858094	823.150311	0.001393	0.000749
RS	5	0.050389	7.858094	891.922549	0.001509	0.000894
RS	6	0.063178	3.497123	2168.966655	0.003669	0.002322
RS	7	0.077053	3.497123	2344.219810	0.003966	0.002832
RS	8	0.092109	2.003598	4413.105479	0.007466	0.005778
RS	9	0.108445	2.003598	4749.110478	0.008034	0.006605
RS	10	0.126170	1.721767	5938.431589	0.010046	0.008522
RS	11	0.145402	1.721767	6370.807366	0.010778	0.009346
RS	12	0.166270	1.654537	7103.641702	0.012017	0.010677
RS	13	0.188912	1.654537	7601.326626	0.012859	0.011651
RS	14	0.213479	1.589298	8454.977595	0.014304	0.013239
RS	15	0.240136	1.589298	9018.854641	0.015258	0.014284
RS	16	0.269059	1.479852	10309.358849	0.017441	0.016481
RS	17	0.300442	1.479852	10947.040284	0.018519	0.017565
RS	18	0.334493	1.304499	13140.537065	0.022230	0.021170
RS	19	0.371440	1.304499	13851.489194	0.023433	0.022446
RS	20	0.411528	1.128996	16785.883530	0.028397	0.027310
RS	21	0.455026	1.128996	17508.749302	0.029620	0.028668
RS	22	0.502222	1.015276	20189.380774	0.034155	0.033148
RS	23	0.553431	1.015276	20801.660454	0.035191	0.034271
RS	24	0.608995	0.968730	22332.159812	0.037780	0.036825
RS	25	0.669284	0.968730	22731.717761	0.038456	0.037494
RS	26	0.734700	0.968284	23023.332959	0.038949	0.037960
RS	27	0.805678	0.968284	23170.600319	0.039198	0.038158
RS	28	0.882692	0.991747	22644.772677	0.038309	0.037269
RS	29	0.966254	0.991747	22535.605403	0.038124	0.037052
RS	30	1.056922	1.023871	21597.330759	0.036537	0.035498
RS	31	1.155301	1.023871	21235.130052	0.035924	0.034892
RS	32	1.262044	1.056358	20102.413251	0.034008	0.033031
RS	33	1.377865	1.056358	19493.622360	0.032978	0.032041
RS	34	1.503534	1.086667	18233.462778	0.030846	0.029978
RS	35	1.639889	1.086667	17397.731302	0.029432	0.028620
RS	36	1.787840	1.116448	16012.713767	0.027089	0.026349
RS	37	1.948371	1.116448	14996.055890	0.025369	0.024684
RS	38	2.122553	1.147017	13529.355043	0.022888	0.022277
RS	39	2.311546	1.147017	12402.187475	0.020981	0.020426
RS	40	2.516610	1.176820	10949.383873	0.018523	0.018044
RS	41	2.739112	1.176820	9791.622681	0.016565	0.016144
RS	42	2.980534	1.204140	8438.655225	0.014276	0.013929
RS	43	3.242485	1.204140	7330.576405	0.012401	0.012110
RS	44	3.526711	1.230029	6133.091418	0.010376	0.010148
RS	45	3.835106	1.230029	5150.689241	0.008714	0.008532
RS	46	4.169725	1.257903	4151.626058	0.007023	0.006892
RS	47	4.532798	1.257903	3354.620346	0.005675	0.005576
RS	48	4.926745	1.289527	2588.918469	0.004380	0.004317
RS	49	5.354190	1.289527	2002.725737	0.003388	0.003348
RS	50	5.817984	1.322434	1474.596788	0.002495	0.002477
RS	51	6.321215	1.322434	1085.231366	0.001836	0.001831
RS	52	6.867239	1.351554	759.511335	0.001285	0.001291
RS	53	7.459694	1.351554	527.068450	0.000892	0.000903
RS	54	8.102527	1.370741	348.359160	0.000589	0.000603
RS	55	8.800023	1.370741	225.026335	0.000381	0.000394
RS	56	9.556831	1.370741	139.094884	0.000235	0.000246
RS	57	10.377993	1.370741	81.967096	0.000139	0.000147
RS	58	11.268982	1.346571	46.425396	0.000079	0.000085
RS	59	12.235735	1.346571	24.237507	0.000041	0.000045
RS	60	13.284696	1.346571	11.892233	0.000020	0.000022
RS	61	14.422855	1.346571	5.455096	0.000009	0.000010
RS	62	15.657796	1.346571	2.326131	0.000004	0.000004
RS	63	16.997749	1.346571	1.400588	0.000002	0.000003
PA	4+25*2+4+6 0.162140102 0.031354797 16.997749253 0.689082200 7.858094475 3.497123081 2.003598272 1.721767324 1.654536582 1.589297573 1.479851583 1.304498982 1.128996066 1.015276261 0.968730406 0.968284338 0.991747042 1.023870658 1.056358279 1.086667388 1.116448296 1.147017186 1.176820062 1.204139634 1.230029097 1.257903056 1.289527334 1.322433856 1.351553587 1.370741371 1.346571000
//
IT	4463
RD	19
LK	-6483652.208693
QD	-451.469870 -> -449.905552
RI	0.0492388670
TR	0.161830	0.031282
MT	17.053026
MM	C_pi: 1.171135, n_recomb: 590824.017984
RS	0	0.000000	0.686994	7142.366635	0.012089	0.071927
RS	1	0.008509	0.686994	7651.747784	0.012951	0.007853
RS	2	0.017742	0.686994	8188.553214	0.013860	0.005877
RS	3	0.027761	0.686994	8752.690527	0.014814	0.006769
RS	4	0.038632	8.341825	775.583197	0.001313	0.000707
RS	5	0.050428	8.341825	840.499250	0.001423	0.000844
RS	6	0.063228	3.557722	2133.054502	0.003610	0.002286
RS	7	0.077117	3.557722	2305.676538	0.003902	0.002785
RS	8	0.092188	1.994700	4435.738309	0.007508	0.005805
RS	9	0.108541	1.994700	4773.484092	0.008079	0.006634
RS	10	0.126286	1.712999	5972.763721	0.010109	0.008564
RS	11	0.145540	1.712999	6407.493873	0.010845	0.009395
RS	12	0.166433	1.652930	7115.050368	0.012043	0.010690
RS	13	0.189104	1.652930	7613.675378	0.012887	0.011671
RS	14	0.213704	1.594431	8433.666660	0.014274	0.013210
RS	15	0.240397	1.594431	8996.866904	0.015228	0.014259
RS	16	0.269361	1.489271	10253.401825	0.017354	0.016405
RS	17	0.300790	1.489271	10889.338561	0.018431	0.017489
RS	18	0.334894	1.312580	13075.721112	0.022131	0.021086
RS	19	0.371899	1.312580	13785.723275	0.023333	0.022358
RS	20	0.412053	1.133088	16751.629641	0.028353	0.027277
RS	21	0.455623	1.133088	17475.248396	0.029578	0.028633
RS	22	0.502901	1.016655	20197.962792	0.034186	0.033186
RS	23	0.554202	1.016655	20811.067839	0.035224	0.034307
RS	24	0.609868	0.969322	22358.919875	0.037844	0.036890
RS	25	0.670270	0.969322	22758.195222	0.038519	0.037556
RS	26	0.735813	0.969217	23041.299986	0.038999	0.038009
RS	27	0.806932	0.969217	23188.003748	0.039247	0.038206
RS	28	0.884103	0.993308	22647.658312	0.038332	0.037292
RS	29	0.967840	0.993308	22538.553404	0.038148	0.037075
RS	30	1.058702	1.025837	21592.927904	0.036547	0.035509
RS	31	1.157296	1.025837	21231.252411	0.035935	0.034904
RS	32	1.264279	1.058345	20099.781518	0.034020	0.033045
RS	33	1.380366	1.058345	19491.089145	0.032990	0.032056
RS	34	1.506330	1.088408	18235.692610	0.030865	0.030000
RS	35	1.643012	1.088408	17398.888613	0.029449	0.028640
RS	36	1.791325	1.117991	16015.928280	0.027108	0.026371
RS	37	1.952258	1.117991	14997.276194	0.025384	0.024703
RS	38	2.126884	1.148636	13528.202538	0.022897	0.022290
RS	39	2.316369	1.148636	12399.191859	0.020986	0.020436
RS	40	2.521978	1.178792	10942.143038	0.018520	0.018045
RS	41	2.745082	1.178792	9783.632995	0.016559	0.016142
RS	42	2.987170	1.206694	8426.895723	0.014263	0.013919
RS	43	3.249857	1.206694	7319.571564	0.012389	0.012100
RS	44	3.534896	1.233485	6119.378853	0.010357	0.010133
RS	45	3.844189	1.233485	5139.279943	0.008698	0.008519
RS	46	4.179799	1.262772	4138.670613	0.007005	0.006875
RS	47	4.543967	1.262772	3345.165620	0.005662	0.005564
RS	48	4.939122	1.296378	2579.285437	0.004366	0.004303
RS	49	5.367900	1.296378	1996.868286	0.003380	0.003339
RS	50	5.833163	1.331598	1469.569249	0.002487	0.002469
RS	51	6.338016	1.331598	1083.156522	0.001833	0.001828
RS	52	6.885826	1.362939	758.366683	0.001284	0.001289
RS	53	7.480249	1.362939	527.510112	0.000893	0.000903
RS	54	8.125252	1.383873	349.216511	0.000591	0.000604
RS	55	8.825138	1.383873	226.316662	0.000383	0.000396
RS	56	9.584577	1.383873	140.383197	0.000238	0.000248
RS	57	10.408637	1.383873	83.038059	0.000141	0.000149
RS	58	11.302816	1.359069	47.233319	0.000080	0.000086
RS	59	12.273081	1.359069	24.763042	0.000042	0.000046
RS	60	13.325905	1.359069	12.204968	0.000021	0.000023
RS	61	14.468314	1.359069	5.625698	0.000010	0.000011
RS	62	15.707931	1.359069	2.411364	0.000004	0.000005
RS	63	17.053026	1.359069	1.464513	0.000002	0.000003
PA	4+25*2+4+6 0.161829935 0.031281835 17.053026433 0.686993910 8.341824992 3.557722147 1.994699769 1.712999016 1.652930291 1.594431155 1.489271281 1.312580443 1.133087505 1.016655039 0.969321672 0.969217001 0.993307618 1.025837207 1.058344915 1.088408417 1.117991087 1.148636129 1.178791949 1.206693581 1.233484894 1.262772354 1.296378489 1.331597526 1.362938811 1.383872605 1.359068659
//
IT	5260
RD	20
LK	-6483649.150799
QD	-450.139950 -> -448.702611
RI	0.0491651967
TR	0.161530	0.031212
MT	17.106483
MM	C_pi: 1.173220, n_recomb: 590556.113605
RS	0	0.000000	0.685048	7163.824204	0.012131	0.071908
RS	1	0.008514	0.685048	7674.766412	0.012996	0.007864
RS	2	0.017754	0.685048	8213.182251	0.013908	0.005892
RS	3	0.027780	0.685048	8778.967748	0.014866	0.006799
RS	4	0.038659	8.848386	731.343538	0.001238	0.000668
RS	5	0.050465	8.848386	792.661637	0.001342	0.000797
RS	6	0.063276	3.619261	2097.786882	0.003552	0.002251
RS	7	0.077178	3.619261	2267.814436	0.003840	0.002739
RS	8	0.092264	1.986649	4456.628390	0.007546	0.005829
RS	9	0.108634	1.986649	4795.990788	0.008121	0.006660
RS	10	0.126398	1.704822	6005.328787	0.010169	0.008604
RS	11	0.145674	1.704822	6442.295929	0.010909	0.009441
RS	12	0.166591	1.651343	7126.372147	0.012067	0.010702
RS	13	0.189290	1.651343	7625.923398	0.012913	0.011691
RS	14	0.213921	1.599172	8414.490507	0.014248	0.013183
RS	15	0.240649	1.599172	8977.104002	0.015201	0.014236
RS	16	0.269653	1.498235	10201.044935	0.017274	0.016334
RS	17	0.301127	1.498235	10835.348299	0.018348	0.017417
RS	18	0.335280	1.320343	13014.358749	0.022037	0.021006
RS	19	0.372342	1.320343	13723.452031	0.023238	0.022275
RS	20	0.412559	1.136999	16719.394848	0.028311	0.027246
RS	21	0.456200	1.136999	17443.734264	0.029538	0.028601
RS	22	0.503556	1.017966	20206.608664	0.034216	0.033221
RS	23	0.554945	1.017966	20820.499855	0.035256	0.034341
RS	24	0.610710	0.969917	22384.119812	0.037903	0.036952
RS	25	0.671222	0.969917	22783.146861	0.038579	0.037616
RS	26	0.736887	0.970190	23056.967784	0.039043	0.038053
RS	27	0.808142	0.970190	23203.249112	0.039291	0.038249
RS	28	0.885464	0.994919	22648.410630	0.038351	0.037312
RS	29	0.969370	0.994919	22539.585080	0.038167	0.037095
RS	30	1.060420	1.027848	21587.114006	0.036554	0.035517
RS	31	1.159222	1.027848	21226.201344	0.035943	0.034914
RS	32	1.266437	1.060351	20096.722928	0.034030	0.033058
RS	33	1.382780	1.060351	19488.325310	0.033000	0.032070
RS	34	1.509029	1.090132	18238.462294	0.030884	0.030021
RS	35	1.646028	1.090132	17400.684747	0.029465	0.028660
RS	36	1.794691	1.119473	16020.430120	0.027128	0.026394
RS	37	1.956011	1.119473	14999.748349	0.025399	0.024723
RS	38	2.131067	1.150145	13528.745422	0.022908	0.022305
RS	39	2.321028	1.150145	12397.717538	0.020993	0.020447
RS	40	2.527163	1.180598	10936.671513	0.018519	0.018048
RS	41	2.750849	1.180598	9777.120696	0.016556	0.016143
RS	42	2.993580	1.209024	8416.672417	0.014252	0.013912
RS	43	3.256979	1.209024	7309.744304	0.012378	0.012092
RS	44	3.542804	1.236665	6106.748575	0.010341	0.010118
RS	45	3.852965	1.236665	5128.602960	0.008684	0.008506
RS	46	4.189534	1.267326	4126.293062	0.006987	0.006858
RS	47	4.554760	1.267326	3336.011147	0.005649	0.005552
RS	48	4.951083	1.302898	2569.807889	0.004352	0.004289
RS	49	5.381149	1.302898	1990.997985	0.003371	0.003331
RS	50	5.847834	1.340433	1464.450621	0.002480	0.002461
RS	51	6.354253	1.340433	1080.923657	0.001830	0.001825
RS	52	6.903791	1.374013	757.049892	0.001282	0.001287
RS	53	7.500118	1.374013	527.782149	0.000894	0.000904
RS	54	8.147219	1.396729	349.925388	0.000593	0.000605
RS	55	8.849416	1.396729	227.492387	0.000385	0.000397
RS	56	9.611401	1.396729	141.591456	0.000240	0.000250
RS	57	10.438263	1.396729	84.058208	0.000142	0.000151
RS	58	11.335528	1.371317	48.011389	0.000081	0.000087
RS	59	12.309189	1.371317	25.273722	0.000043	0.000047
RS	60	13.365751	1.371317	12.511275	0.000021	0.000023
RS	61	14.512272	1.371317	5.794032	0.000010	0.000011
RS	62	15.756412	1.371317	2.496069	0.000004	0.000005
RS	63	17.106483	1.371317	1.528778	0.000003	0.000003
PA	4+25*2+4+6 0.161529767 0.031211833 17.106483024 0.685047732 8.848386073 3.619260808 1.986648666 1.704821815 1.651343096 1.599172286 1.498235377 1.320343321 1.136998724 1.017965881 0.969916996 0.970189845 0.994919435 1.027847643 1.060350931 1.090132254 1.119472571 1.150144529 1.180597949 1.209023936 1.236665431 1.267326314 1.302897619 1.340432928 1.374013105 1.396729248 1.371316969
//
IT	4577
RD	21
LK	-6483646.335769
QD	-448.933971 -> -447.604155
RI	0.0490954961
TR	0.161238	0.031144
MT	17.158362
MM	C_pi: 1.175249, n_recomb: 590304.935916
RS	0	0.000000	0.683224	7184.169949	0.012170	0.071890
RS	1	0.008520	0.683224	7696.599935	0.013038	0.007875
RS	2	0.017765	0.683224	8236.551067	0.013953	0.005907
RS	3	0.027798	0.683224	8803.908356	0.014914	0.006828
RS	4	0.038686	9.377436	690.241153	0.001169	0.000632
RS	5	0.050501	9.377436	748.206566	0.001267	0.000754
RS	6	0.063323	3.681616	2063.231952	0.003495	0.002217
RS	7	0.077237	3.681616	2230.707960	0.003779	0.002694
RS	8	0.092337	1.979421	4475.792773	0.007582	0.005852
RS	9	0.108724	1.979421	4816.649911	0.008160	0.006684
RS	10	0.126506	1.697271	6035.957614	0.010225	0.008642
RS	11	0.145803	1.697271	6475.035945	0.010969	0.009484
RS	12	0.166744	1.649830	7137.398434	0.012091	0.010714
RS	13	0.189470	1.649830	7637.852238	0.012939	0.011709
RS	14	0.214131	1.603590	8397.097519	0.014225	0.013158
RS	15	0.240894	1.603590	8959.200001	0.015177	0.014216
RS	16	0.269936	1.506805	10151.835951	0.017198	0.016267
RS	17	0.301453	1.506805	10784.605066	0.018270	0.017350
RS	18	0.335655	1.327817	12956.186265	0.021948	0.020930
RS	19	0.372771	1.327817	13664.412903	0.023148	0.022196
RS	20	0.413049	1.140748	16689.055413	0.028272	0.027217
RS	21	0.456758	1.140748	17414.090677	0.029500	0.028570
RS	22	0.504191	1.019217	20215.405792	0.034246	0.033256
RS	23	0.555666	1.019217	20830.051015	0.035287	0.034375
RS	24	0.611525	0.970515	22408.077679	0.037960	0.037010
RS	25	0.672144	0.970515	22806.886424	0.038636	0.037673
RS	26	0.737927	0.971196	23070.769126	0.039083	0.038094
RS	27	0.809314	0.971196	23216.748125	0.039330	0.038288
RS	28	0.886784	0.996574	22647.429465	0.038366	0.037327
RS	29	0.970853	0.996574	22539.067346	0.038182	0.037112
RS	30	1.062085	1.029895	21580.179790	0.036558	0.035522
RS	31	1.161089	1.029895	21220.230372	0.035948	0.034922
RS	32	1.268528	1.062374	20093.344167	0.034039	0.033069
RS	33	1.385120	1.062374	19485.410635	0.033009	0.032082
RS	34	1.511646	1.091846	18241.683731	0.030902	0.030042
RS	35	1.648951	1.091846	17403.028360	0.029481	0.028680
RS	36	1.797953	1.120907	16026.021669	0.027149	0.026418
RS	37	1.959650	1.120907	15003.294178	0.025416	0.024743
RS	38	2.135122	1.151564	13530.757725	0.022922	0.022322
RS	39	2.325545	1.151564	12397.574044	0.021002	0.020459
RS	40	2.532190	1.182264	10932.777052	0.018521	0.018052
RS	41	2.756440	1.182264	9771.934829	0.016554	0.016144
RS	42	2.999795	1.211165	8407.821620	0.014243	0.013906
RS	43	3.263884	1.211165	7300.980874	0.012368	0.012086
RS	44	3.550471	1.239606	6095.123001	0.010325	0.010105
RS	45	3.861474	1.239606	5118.617557	0.008671	0.008495
RS	46	4.198973	1.271605	4114.466819	0.006970	0.006842
RS	47	4.565226	1.271605	3327.157845	0.005636	0.005540
RS	48	4.962682	1.309119	2560.511799	0.004338	0.004276
RS	49	5.393999	1.309119	1985.148094	0.003363	0.003322
RS	50	5.862062	1.348971	1459.277937	0.002472	0.002453
RS	51	6.370002	1.348971	1078.566962	0.001827	0.001821
RS	52	6.921216	1.384811	755.588213	0.001280	0.001285
RS	53	7.519391	1.384811	527.907225	0.000894	0.000904
RS	54	8.168528	1.409340	350.504502	0.000594	0.000606
RS	55	8.872968	1.409340	228.566171	0.000387	0.000399
RS	56	9.637423	1.409340	142.727605	0.000242	0.000252
RS	57	10.467007	1.409340	85.032141	0.000144	0.000152
RS	58	11.367267	1.383350	48.761894	0.000083	0.000088
RS	59	12.344225	1.383350	25.770705	0.000044	0.000047
RS	60	13.404415	1.383350	12.811693	0.000022	0.000024
RS	61	14.554929	1.383350	5.960324	0.000010	0.000011
RS	62	15.803460	1.383350	2.580333	0.000004	0.000005
RS	63	17.158362	1.383350	1.593434	0.000003	0.000003
PA	4+25*2+4+6 0.161238320 0.031144428 17.158361587 0.683224337 9.377436485 3.681615617 1.979420707 1.697271392 1.649829671 1.603590470 1.506805491 1.327816539 1.140748325 1.019216767 0.970514537 0.971195586 0.996574193 1.029894857 1.062374402 1.091845566 1.120907442 1.151563870 1.182264290 1.211165085 1.239606206 1.271604515 1.309119017 1.348970937 1.384810971 1.409339527 1.383349697
//
IT	3514
RD	22
LK	-6483643.727839
QD	-447.828125 -> -446.590326
RI	0.0490290602
TR	0.160954	0.031079
MT	17.208892
MM	C_pi: 1.177234, n_recomb: 590069.203140
RS	0	0.000000	0.681516	7203.466698	0.012208	0.071873
RS	1	0.008525	0.681516	7717.316366	0.013079	0.007886
RS	2	0.017776	0.681516	8258.733113	0.013996	0.005920
RS	3	0.027816	0.681516	8827.591474	0.014960	0.006855
RS	4	0.038711	9.930418	651.960061	0.001105	0.000598
RS	5	0.050536	9.930418	706.794305	0.001198	0.000713
RS	6	0.063369	3.744818	2029.365026	0.003439	0.002183
RS	7	0.077295	3.744818	2194.331550	0.003719	0.002650
RS	8	0.092409	1.972993	4493.254849	0.007615	0.005873
RS	9	0.108811	1.972993	4835.487539	0.008195	0.006706
RS	10	0.126611	1.690308	6064.753720	0.010278	0.008677
RS	11	0.145929	1.690308	6505.825396	0.011026	0.009524
RS	12	0.166893	1.648427	7147.994710	0.012114	0.010726
RS	13	0.189644	1.648427	7649.321504	0.012963	0.011727
RS	14	0.214335	1.607741	8381.214172	0.014204	0.013135
RS	15	0.241131	1.607741	8942.870464	0.015156	0.014197
RS	16	0.270211	1.515021	10105.484949	0.017126	0.016203
RS	17	0.301770	1.515021	10736.812179	0.018196	0.017286
RS	18	0.336019	1.335024	12900.978691	0.021864	0.020857
RS	19	0.373188	1.335024	13608.381754	0.023062	0.022121
RS	20	0.413525	1.144351	16660.512819	0.028235	0.027189
RS	21	0.457301	1.144351	17386.225161	0.029465	0.028541
RS	22	0.504808	1.020408	20224.537798	0.034275	0.033290
RS	23	0.556366	1.020408	20839.907442	0.035318	0.034408
RS	24	0.612318	0.971110	22431.112022	0.038014	0.037066
RS	25	0.673040	0.971110	22829.724043	0.038690	0.037727
RS	26	0.738939	0.972227	23083.051895	0.039119	0.038131
RS	27	0.810455	0.972227	23228.828332	0.039366	0.038325
RS	28	0.888067	0.998266	22644.991821	0.038377	0.037340
RS	29	0.972295	0.998266	22537.250326	0.038194	0.037125
RS	30	1.063704	1.031973	21572.328972	0.036559	0.035526
RS	31	1.162905	1.031973	21213.511505	0.035951	0.034927
RS	32	1.270562	1.064415	20089.681206	0.034046	0.033079
RS	33	1.387397	1.064415	19482.360402	0.033017	0.032093
RS	34	1.514191	1.093553	18245.263515	0.030921	0.030063
RS	35	1.651794	1.093553	17405.820593	0.029498	0.028699
RS	36	1.801126	1.122308	16032.504839	0.027171	0.026443
RS	37	1.963189	1.122308	15007.731542	0.025434	0.024764
RS	38	2.139067	1.152912	13534.014162	0.022936	0.022339
RS	39	2.329938	1.152912	12398.567107	0.021012	0.020472
RS	40	2.537080	1.183818	10930.227265	0.018524	0.018058
RS	41	2.761880	1.183818	9767.890975	0.016554	0.016147
RS	42	3.005843	1.213145	8400.200226	0.014236	0.013901
RS	43	3.270603	1.213145	7293.177110	0.012360	0.012080
RS	44	3.557932	1.242341	6084.403182	0.010311	0.010093
RS	45	3.869756	1.242341	5109.263757	0.008659	0.008484
RS	46	4.208160	1.275640	4103.164530	0.006954	0.006827
RS	47	4.575412	1.275640	3318.600536	0.005624	0.005528
RS	48	4.973971	1.315074	2551.407275	0.004324	0.004263
RS	49	5.406506	1.315074	1979.337972	0.003354	0.003314
RS	50	5.875912	1.357243	1454.073782	0.002464	0.002445
RS	51	6.385333	1.357243	1076.110124	0.001824	0.001817
RS	52	6.938180	1.395362	754.004155	0.001278	0.001282
RS	53	7.538154	1.395362	527.903939	0.000895	0.000904
RS	54	8.189274	1.421732	350.968325	0.000595	0.000607
RS	55	8.895900	1.421732	229.548106	0.000389	0.000401
RS	56	9.662762	1.421732	143.798135	0.000244	0.000254
RS	57	10.494995	1.421732	85.963699	0.000146	0.000154
RS	58	11.398173	1.395180	49.487268	0.000084	0.000090
RS	59	12.378343	1.395180	26.254989	0.000044	0.000048
RS	60	13.442069	1.395180	13.106549	0.000022	0.000024
RS	61	14.596472	1.395180	6.124641	0.000010	0.000012
RS	62	15.849284	1.395180	2.664144	0.000005	0.000005
RS	63	17.208892	1.395180	1.658433	0.000003	0.000003
PA	4+25*2+4+6 0.160954357 0.031079292 17.208892040 0.681516400 9.930418086 3.744818249 1.972993011 1.690307985 1.648426592 1.607740999 1.515020829 1.335024345 1.144351322 1.020408440 0.971109553 0.972227378 0.998265918 1.031973159 1.064414777 1.093553241 1.122307940 1.152912481 1.183817978 1.213144852 1.242341328 1.275639763 1.315074156 1.357242916 1.395361878 1.421731845 1.395179960
//
IT	4953
RD	23
LK	-6483641.297001
QD	-446.801455 -> -445.643222
RI	0.0489660343
TR	0.160677	0.031016
MT	17.258299
MM	C_pi: 1.179176, n_recomb: 589845.768294
RS	0	0.000000	0.679872	7222.223543	0.012244	0.071856
RS	1	0.008529	0.679872	7737.455151	0.013118	0.007896
RS	2	0.017786	0.679872	8280.298603	0.014038	0.005933
RS	3	0.027833	0.679872	8850.618218	0.015005	0.006881
RS	4	0.038737	10.508263	616.258222	0.001045	0.000566
RS	5	0.050570	10.508263	668.164769	0.001133	0.000675
RS	6	0.063413	3.808791	1996.206127	0.003384	0.002150
RS	7	0.077351	3.808791	2158.707673	0.003660	0.002607
RS	8	0.092478	1.967279	4509.155764	0.007645	0.005892
RS	9	0.108896	1.967279	4852.655010	0.008227	0.006726
RS	10	0.126713	1.683897	6091.760885	0.010328	0.008710
RS	11	0.146051	1.683897	6534.711732	0.011079	0.009562
RS	12	0.167038	1.647154	7158.038300	0.012135	0.010737
RS	13	0.189815	1.647154	7660.202374	0.012987	0.011743
RS	14	0.214534	1.611645	8366.681170	0.014185	0.013114
RS	15	0.241363	1.611645	8927.949225	0.015136	0.014180
RS	16	0.270479	1.522914	10061.668705	0.017058	0.016142
RS	17	0.302079	1.522914	10691.635755	0.018126	0.017225
RS	18	0.336374	1.341996	12848.353210	0.021783	0.020786
RS	19	0.373595	1.341996	13554.968619	0.022981	0.022048
RS	20	0.413990	1.147821	16633.541340	0.028200	0.027163
RS	21	0.457831	1.147821	17359.911254	0.029431	0.028514
RS	22	0.505411	1.021552	20233.802162	0.034304	0.033324
RS	23	0.557049	1.021552	20849.868484	0.035348	0.034441
RS	24	0.613092	0.971704	22453.206567	0.038066	0.037120
RS	25	0.673915	0.971704	22851.639439	0.038742	0.037780
RS	26	0.739926	0.973283	23093.899597	0.039152	0.038166
RS	27	0.811567	0.973283	23239.559007	0.039399	0.038359
RS	28	0.889319	0.999989	22641.210699	0.038385	0.037349
RS	29	0.973703	0.999989	22534.222449	0.038204	0.037137
RS	30	1.065285	1.034081	21563.536097	0.036558	0.035527
RS	31	1.164677	1.034081	21206.001003	0.035952	0.034931
RS	32	1.272548	1.066473	20085.625244	0.034052	0.033087
RS	33	1.389619	1.066473	19479.053781	0.033024	0.032103
RS	34	1.516676	1.095262	18248.978875	0.030939	0.030084
RS	35	1.654570	1.095262	17408.844457	0.029514	0.028719
RS	36	1.804226	1.123686	16039.613289	0.027193	0.026467
RS	37	1.966646	1.123686	15012.814459	0.025452	0.024785
RS	38	2.142920	1.154210	13538.215734	0.022952	0.022357
RS	39	2.334230	1.154210	12400.437907	0.021023	0.020486
RS	40	2.541857	1.185282	10928.783339	0.018528	0.018066
RS	41	2.767194	1.185282	9764.792502	0.016555	0.016151
RS	42	3.011751	1.214992	8393.613270	0.014230	0.013898
RS	43	3.277167	1.214992	7286.186009	0.012353	0.012075
RS	44	3.565222	1.244900	6074.482921	0.010298	0.010083
RS	45	3.877846	1.244900	5100.470581	0.008647	0.008475
RS	46	4.217136	1.279460	4092.347148	0.006938	0.006813
RS	47	4.585365	1.279460	3310.320459	0.005612	0.005517
RS	48	4.985003	1.320792	2542.487122	0.004310	0.004250
RS	49	5.418727	1.320792	1973.571830	0.003346	0.003305
RS	50	5.889446	1.365279	1448.846790	0.002456	0.002437
RS	51	6.400315	1.365279	1073.566021	0.001820	0.001813
RS	52	6.954758	1.405685	752.316510	0.001275	0.001279
RS	53	7.556492	1.405685	527.786514	0.000895	0.000903
RS	54	8.209551	1.433932	351.325583	0.000596	0.000607
RS	55	8.918313	1.433932	230.444393	0.000391	0.000402
RS	56	9.687529	1.433932	144.807039	0.000245	0.000256
RS	57	10.522354	1.433932	86.855199	0.000147	0.000155
RS	58	11.428386	1.406835	50.188667	0.000085	0.000091
RS	59	12.411698	1.406835	26.727107	0.000045	0.000049
RS	60	13.478881	1.406835	13.396054	0.000023	0.000025
RS	61	14.637089	1.406835	6.287049	0.000011	0.000012
RS	62	15.894087	1.406835	2.747516	0.000005	0.000005
RS	63	17.258299	1.406835	1.723775	0.000003	0.000003
PA	4+25*2+4+6 0.160676708 0.031016123 17.258299398 0.679872365 10.508263078 3.808790715 1.967278614 1.683897047 1.647154007 1.611644682 1.522913971 1.341996270 1.147821232 1.021551877 0.971704007 0.973282518 0.999989194 1.034081243 1.066473284 1.095262413 1.123685972 1.154209894 1.185281697 1.214992494 1.244900472 1.279460018 1.320791837 1.365279322 1.405684612 1.433932125 1.406834805
//
IT	3517
RD	24
LK	-6483639.019846
QD	-445.845968 -> -444.757179
RI	0.0489055283
TR	0.160404	0.030955
MT	17.306746
MM	C_pi: 1.181090, n_recomb: 589636.336029
RS	0	0.000000	0.678340	7239.964199	0.012279	0.071839
RS	1	0.008534	0.678340	7756.514282	0.013155	0.007906
RS	2	0.017797	0.678340	8300.719790	0.014078	0.005946
RS	3	0.027850	0.678340	8872.435370	0.015047	0.006906
RS	4	0.038761	11.110357	583.010697	0.000989	0.000536
RS	5	0.050603	11.110357	632.184358	0.001072	0.000640
RS	6	0.063456	3.873523	1963.765252	0.003330	0.002118
RS	7	0.077406	3.873523	2123.847981	0.003602	0.002565
RS	8	0.092546	1.962232	4523.617294	0.007672	0.005909
RS	9	0.108979	1.962232	4868.283364	0.008256	0.006744
RS	10	0.126814	1.678054	6116.942012	0.010374	0.008740
RS	11	0.146171	1.678054	6561.657561	0.011128	0.009598
RS	12	0.167180	1.646010	7167.611949	0.012156	0.010747
RS	13	0.189982	1.646010	7670.584123	0.013009	0.011759
RS	14	0.214729	1.615361	8353.271269	0.014167	0.013095
RS	15	0.241589	1.615361	8914.200888	0.015118	0.014164
RS	16	0.270741	1.530524	10020.193655	0.016994	0.016085
RS	17	0.302382	1.530524	10648.879839	0.018060	0.017167
RS	18	0.336722	1.348761	12798.152474	0.021705	0.020719
RS	19	0.373993	1.348761	13504.020305	0.022902	0.021979
RS	20	0.414445	1.151175	16608.135189	0.028167	0.027138
RS	21	0.458349	1.151175	17335.154212	0.029400	0.028488
RS	22	0.506000	1.022649	20243.505274	0.034332	0.033356
RS	23	0.557718	1.022649	20860.249041	0.035378	0.034473
RS	24	0.613850	0.972295	22474.797267	0.038116	0.037172
RS	25	0.674772	0.972295	22873.067363	0.038792	0.037831
RS	26	0.740893	0.974355	23103.813103	0.039183	0.038198
RS	27	0.812657	0.974355	23249.426550	0.039430	0.038391
RS	28	0.890546	1.001738	22636.542924	0.038391	0.037357
RS	29	0.975082	1.001738	22530.417126	0.038211	0.037146
RS	30	1.066832	1.036214	21554.172336	0.036555	0.035526
RS	31	1.166413	1.036214	21198.042061	0.035951	0.034933
RS	32	1.274492	1.068548	20081.419752	0.034057	0.033095
RS	33	1.391795	1.068548	19475.710039	0.033030	0.032111
RS	34	1.519109	1.096973	18252.983331	0.030956	0.030104
RS	35	1.657289	1.096973	17412.232923	0.029530	0.028737
RS	36	1.807261	1.125049	16047.358762	0.027216	0.026492
RS	37	1.970032	1.125049	15018.554191	0.025471	0.024807
RS	38	2.146694	1.155467	13543.341598	0.022969	0.022377
RS	39	2.338433	1.155467	12403.171602	0.021035	0.020501
RS	40	2.546536	1.186673	10928.380980	0.018534	0.018074
RS	41	2.772399	1.186673	9762.595221	0.016557	0.016156
RS	42	3.017538	1.216728	8388.015576	0.014226	0.013896
RS	43	3.283597	1.216728	7279.983030	0.012347	0.012071
RS	44	3.572363	1.247305	6065.347245	0.010287	0.010073
RS	45	3.885773	1.247305	5092.238696	0.008636	0.008465
RS	46	4.225930	1.283091	4082.011848	0.006923	0.006799
RS	47	4.595117	1.283091	3302.329322	0.005601	0.005507
RS	48	4.995812	1.326301	2533.765935	0.004297	0.004237
RS	49	5.430703	1.326301	1967.872476	0.003337	0.003297
RS	50	5.902709	1.373101	1443.629338	0.002448	0.002429
RS	51	6.414997	1.373101	1070.963240	0.001816	0.001809
RS	52	6.971006	1.415814	750.542407	0.001273	0.001276
RS	53	7.574465	1.415814	527.571477	0.000895	0.000903
RS	54	8.229426	1.445959	351.593454	0.000596	0.000607
RS	55	8.940283	1.445959	231.266681	0.000392	0.000403
RS	56	9.711806	1.445959	145.761684	0.000247	0.000257
RS	57	10.549174	1.445959	87.710968	0.000149	0.000157
RS	58	11.458005	1.418355	50.867904	0.000086	0.000092
RS	59	12.444397	1.418355	27.188217	0.000046	0.000050
RS	60	13.514972	1.418355	13.680883	0.000023	0.000025
RS	61	14.676912	1.418355	6.447911	0.000011	0.000012
RS	62	15.938016	1.418355	2.830629	0.000005	0.000005
RS	63	17.306746	1.418355	1.789601	0.000003	0.000003
PA	4+25*2+4+6 0.160404499 0.030954687 17.306745866 0.678339602 11.110357442 3.873522751 1.962231789 1.678053617 1.646010430 1.615361110 1.530524358 1.348761437 1.151175233 1.022648857 0.972295235 0.974355279 1.001738214 1.036214220 1.068548103 1.096973343 1.125049086 1.155466665 1.186672621 1.216728237 1.247305206 1.283091298 1.326300721 1.373100627 1.415813923 1.445959325 1.418354569
//
IT	4844
RD	25
LK	-6483636.876391
QD	-444.942735 -> -443.915111
RI	0.0488475702
TR	0.160138	0.030895
MT	17.354115
MM	C_pi: 1.182966, n_recomb: 589438.914774
RS	0	0.000000	0.676889	7256.951729	0.012312	0.071823
RS	1	0.008539	0.676889	7774.770853	0.013190	0.007916
RS	2	0.017807	0.676889	8320.287808	0.014116	0.005957
RS	3	0.027867	0.676889	8893.347966	0.015088	0.006930
RS	4	0.038785	11.739070	551.930666	0.000936	0.000509
RS	5	0.050636	11.739070	598.543741	0.001015	0.000607
RS	6	0.063499	3.939000	1932.020540	0.003278	0.002086
RS	7	0.077460	3.939000	2089.729141	0.003545	0.002524
RS	8	0.092613	1.957774	4536.765021	0.007697	0.005925
RS	9	0.109060	1.957774	4882.505953	0.008283	0.006760
RS	10	0.126912	1.672706	6140.469665	0.010417	0.008769
RS	11	0.146288	1.672706	6586.845059	0.011175	0.009630
RS	12	0.167318	1.645004	7176.617850	0.012175	0.010757
RS	13	0.190144	1.645004	7680.362232	0.013030	0.011774
RS	14	0.214919	1.618890	8340.903771	0.014151	0.013077
RS	15	0.241810	1.618890	8901.539396	0.015102	0.014150
RS	16	0.270997	1.537860	9980.869504	0.016933	0.016030
RS	17	0.302677	1.537860	10608.345730	0.017997	0.017112
RS	18	0.337061	1.355327	12750.155712	0.021631	0.020654
RS	19	0.374382	1.355327	13455.309262	0.022827	0.021912
RS	20	0.414889	1.154419	16584.066758	0.028135	0.027114
RS	21	0.458855	1.154419	17311.722226	0.029370	0.028463
RS	22	0.506576	1.023699	20253.513060	0.034361	0.033389
RS	23	0.558371	1.023699	20870.912617	0.035408	0.034505
RS	24	0.614589	0.972876	22495.895692	0.038165	0.037223
RS	25	0.675607	0.972876	22894.012135	0.038840	0.037880
RS	26	0.741836	0.975436	23112.839373	0.039212	0.038228
RS	27	0.813720	0.975436	23258.466013	0.039459	0.038421
RS	28	0.891743	1.003500	22631.091532	0.038394	0.037363
RS	29	0.976427	1.003500	22525.916329	0.038216	0.037153
RS	30	1.068343	1.038358	21544.312905	0.036551	0.035525
RS	31	1.168108	1.038358	21189.685398	0.035949	0.034933
RS	32	1.276391	1.070627	20077.042019	0.034061	0.033101
RS	33	1.393920	1.070627	19472.289237	0.033035	0.032119
RS	34	1.521486	1.098678	18257.148770	0.030974	0.030123
RS	35	1.659944	1.098678	17415.856111	0.029546	0.028756
RS	36	1.810225	1.126389	16055.611481	0.027239	0.026517
RS	37	1.973338	1.126389	15024.822797	0.025490	0.024828
RS	38	2.150380	1.156679	13549.224879	0.022987	0.022396
RS	39	2.342539	1.156679	12406.617348	0.021048	0.020516
RS	40	2.551107	1.187989	10928.866671	0.018541	0.018083
RS	41	2.777484	1.187989	9761.168342	0.016560	0.016162
RS	42	3.023191	1.218353	8383.284673	0.014222	0.013895
RS	43	3.289879	1.218353	7274.471079	0.012341	0.012068
RS	44	3.579340	1.249559	6056.906950	0.010276	0.010064
RS	45	3.893518	1.249559	5084.505182	0.008626	0.008457
RS	46	4.234523	1.286537	4072.116336	0.006908	0.006786
RS	47	4.604646	1.286537	3294.603066	0.005589	0.005497
RS	48	5.006374	1.331601	2525.236416	0.004284	0.004224
RS	49	5.442406	1.331601	1962.240822	0.003329	0.003289
RS	50	5.915670	1.380706	1438.426831	0.002440	0.002421
RS	51	6.429346	1.380706	1068.310162	0.001812	0.001805
RS	52	6.986885	1.425736	748.696213	0.001270	0.001273
RS	53	7.592031	1.425736	527.269036	0.000895	0.000902
RS	54	8.248851	1.457801	351.778459	0.000597	0.000608
RS	55	8.961757	1.457801	232.019033	0.000394	0.000405
RS	56	9.735537	1.457801	146.664302	0.000249	0.000259
RS	57	10.575390	1.457801	88.532030	0.000150	0.000158
RS	58	11.486958	1.429714	51.525611	0.000087	0.000093
RS	59	12.476365	1.429714	27.638302	0.000047	0.000051
RS	60	13.550256	1.429714	13.960828	0.000024	0.000026
RS	61	14.715847	1.429714	6.607026	0.000011	0.000012
RS	62	15.980967	1.429714	2.913348	0.000005	0.000006
RS	63	17.354115	1.429714	1.855780	0.000003	0.000004
PA	4+25*2+4+6 0.160138411 0.030895055 17.354115213 0.676888895 11.739069621 3.939000304 1.957774281 1.672706159 1.645004215 1.618890460 1.537860052 1.355326606 1.154419368 1.023699227 0.972876159 0.975436423 1.003499846 1.038357650 1.070626958 1.098678053 1.126389311 1.156678797 1.187989211 1.218352744 1.249559352 1.286537099 1.331601112 1.380706149 1.425736055 1.457800577 1.429713518
//
