# Supplementary material for: Introgression and disruption of migration routes have shaped the genetic integrity of wildebeest populations
Source: Nat Commun. 2024 Apr 12;15:2921. doi: 10.1038/s41467-024-47015-y (PMC11014984; doi:10.1038/s41467-024-47015-y)
Supplement: Supplementary file 10 — Source Data [file 41467_2024_47015_MOESM10_ESM.zip › source_data/Fig2a.psmc/CTauTzN__744.psmc]

CC
CC	Brief Description of the file format:
CC	  CC  comments
CC	  MM  useful-messages
CC	  RD  round-of-iterations
CC	  LL  \log[P(sequence)]
CC	  QD  Q-before-opt Q-after-opt
CC	  TR  \theta_0 \rho_0
CC	  RS  k t_k \lambda_k \pi_k \sum_{l\not=k}A_{kl} A_{kk}
CC	  DC  begin end best-k t_k+\Delta_k max-prob
CC
MM	Version: 0.6.5-r67
MM	pattern:4+25*2+4+6, n:63, n_free_lambdas:28
MM	n_iterations:25, skip:1, max_t:15, theta/rho:5
MM	is_decoding:0
MM	n_seqs:28, sum_L:16980833, sum_n:2552696
RD	0
LK	0.000000
QD	0.000000 -> 0.000000
RI	inf
TR	0.162905	0.032581
MT	15.000000
MM	C_pi: 1.000000, n_recomb: 544384.159556
RS	0	0.000000	1.000000	4422.359800	0.008124	0.000000
RS	1	0.008290	1.000000	4748.461489	0.008723	0.000000
RS	2	0.017266	1.000000	5095.021795	0.009359	0.000000
RS	3	0.026987	1.000000	5462.709551	0.010035	0.000000
RS	4	0.037514	1.000000	5852.099068	0.010750	0.000000
RS	5	0.048914	1.000000	6263.643164	0.011506	0.000000
RS	6	0.061258	1.000000	6697.642253	0.012303	0.000000
RS	7	0.074626	1.000000	7154.209234	0.013142	0.000000
RS	8	0.089102	1.000000	7633.229962	0.014022	0.000000
RS	9	0.104778	1.000000	8134.319199	0.014942	0.000000
RS	10	0.121753	1.000000	8656.772035	0.015902	0.000000
RS	11	0.140135	1.000000	9199.510970	0.016899	0.000000
RS	12	0.160042	1.000000	9761.029035	0.017930	0.000000
RS	13	0.181598	1.000000	10339.329658	0.018993	0.000000
RS	14	0.204942	1.000000	10931.864282	0.020081	0.000000
RS	15	0.230221	1.000000	11535.469222	0.021190	0.000000
RS	16	0.257595	1.000000	12146.303728	0.022312	0.000000
RS	17	0.287238	1.000000	12759.791830	0.023439	0.000000
RS	18	0.319339	1.000000	13370.571218	0.024561	0.000000
RS	19	0.354100	1.000000	13972.453147	0.025667	0.000000
RS	20	0.391744	1.000000	14558.398125	0.026743	0.000000
RS	21	0.432507	1.000000	15120.512950	0.027775	0.000000
RS	22	0.476650	1.000000	15650.075349	0.028748	0.000000
RS	23	0.524453	1.000000	16137.593071	0.029644	0.000000
RS	24	0.576218	1.000000	16572.904602	0.030443	0.000000
RS	25	0.632274	1.000000	16945.328637	0.031128	0.000000
RS	26	0.692977	1.000000	17243.868835	0.031676	0.000000
RS	27	0.758711	1.000000	17457.479086	0.032068	0.000000
RS	28	0.829896	1.000000	17575.392314	0.032285	0.000000
RS	29	0.906981	1.000000	17587.512562	0.032307	0.000000
RS	30	0.990456	1.000000	17484.865634	0.032119	0.000000
RS	31	1.080851	1.000000	17260.097855	0.031706	0.000000
RS	32	1.178739	1.000000	16908.005640	0.031059	0.000000
RS	33	1.284742	1.000000	16426.070790	0.030174	0.000000
RS	34	1.399532	1.000000	15814.968350	0.029051	0.000000
RS	35	1.523838	1.000000	15079.006148	0.027699	0.000000
RS	36	1.658449	1.000000	14226.449036	0.026133	0.000000
RS	37	1.804218	1.000000	13269.677653	0.024376	0.000000
RS	38	1.962071	1.000000	12225.132830	0.022457	0.000000
RS	39	2.133009	1.000000	11113.004059	0.020414	0.000000
RS	40	2.318118	1.000000	9956.634974	0.018290	0.000000
RS	41	2.518571	1.000000	8781.641026	0.016131	0.000000
RS	42	2.735641	1.000000	7614.763813	0.013988	0.000000
RS	43	2.970706	1.000000	6482.520758	0.011908	0.000000
RS	44	3.225257	1.000000	5409.744050	0.009937	0.000000
RS	45	3.500909	1.000000	4418.133547	0.008116	0.000000
RS	46	3.799411	1.000000	3524.968057	0.006475	0.000000
RS	47	4.122659	1.000000	2742.121686	0.005037	0.000000
RS	48	4.472702	1.000000	2075.511932	0.003813	0.000000
RS	49	4.851763	1.000000	1525.062535	0.002801	0.000000
RS	50	5.262247	1.000000	1085.200380	0.001993	0.000000
RS	51	5.706758	1.000000	745.831048	0.001370	0.000000
RS	52	6.188118	1.000000	493.665582	0.000907	0.000000
RS	53	6.709380	1.000000	313.717165	0.000576	0.000000
RS	54	7.273854	1.000000	190.764314	0.000350	0.000000
RS	55	7.885120	1.000000	110.593598	0.000203	0.000000
RS	56	8.547059	1.000000	60.887467	0.000112	0.000000
RS	57	9.263869	1.000000	31.698736	0.000058	0.000000
RS	58	10.040101	1.000000	15.533591	0.000029	0.000000
RS	59	10.880679	1.000000	7.129414	0.000013	0.000000
RS	60	11.790939	1.000000	3.048227	0.000006	0.000000
RS	61	12.776655	1.000000	1.207038	0.000002	0.000000
RS	62	13.844085	1.000000	0.439883	0.000001	0.000000
RS	63	15.000000	1.000000	0.206569	0.000000	0.000000
PA	4+25*2+4+6 0.162904979 0.032580996 15.000000000 1.000000000 1.000000000 1.000000000 1.000000000 1.000000000 1.000000000 1.000000000 1.000000000 1.000000000 1.000000000 1.000000000 1.000000000 1.000000000 1.000000000 1.000000000 1.000000000 1.000000000 1.000000000 1.000000000 1.000000000 1.000000000 1.000000000 1.000000000 1.000000000 1.000000000 1.000000000 1.000000000 1.000000000
//
IT	4480
RD	1
LK	-6427743.028076
QD	-4684.593217 -> -2753.382635
RI	0.0061094544
TR	0.161141	0.031909
MT	15.551748
MM	C_pi: 1.010137, n_recomb: 538658.499244
RS	0	0.000000	0.371404	11787.867510	0.021884	0.022716
RS	1	0.008351	0.371404	12478.378486	0.023166	0.021606
RS	2	0.017400	0.371404	13183.683095	0.024475	0.019424
RS	3	0.027205	0.371404	13899.544247	0.025804	0.018321
RS	4	0.037828	0.622329	8780.160772	0.016300	0.015975
RS	5	0.049338	0.622329	9333.678025	0.017328	0.014377
RS	6	0.061810	0.871863	7092.971922	0.013168	0.012733
RS	7	0.075324	0.871863	7563.944993	0.014042	0.011426
RS	8	0.089965	1.090524	6452.002811	0.011978	0.010616
RS	9	0.105830	1.090524	6887.506341	0.012786	0.010240
RS	10	0.123020	1.223599	6550.697713	0.012161	0.010228
RS	11	0.141645	1.223599	6988.275634	0.012973	0.010499
RS	12	0.161826	1.272482	7161.845162	0.013296	0.011010
RS	13	0.183691	1.272482	7625.057260	0.014156	0.011764
RS	14	0.207384	1.263886	8160.920067	0.015150	0.012760
RS	15	0.233054	1.263886	8661.040441	0.016079	0.013985
RS	16	0.260869	1.226112	9455.141339	0.017553	0.015419
RS	17	0.291006	1.226112	9990.797725	0.018548	0.017042
RS	18	0.323660	1.179225	10947.312804	0.020323	0.018832
RS	19	0.359042	1.179225	11503.337827	0.021356	0.020750
RS	20	0.397378	1.135376	12513.862025	0.023232	0.022737
RS	21	0.438916	1.135376	13060.967727	0.024247	0.024718
RS	22	0.483923	1.101027	14004.105958	0.025998	0.026617
RS	23	0.532688	1.101027	14501.276419	0.026921	0.028363
RS	24	0.585526	1.077920	15271.608286	0.028351	0.029899
RS	25	0.642777	1.077920	15671.379835	0.029093	0.031186
RS	26	0.704809	1.064817	16199.623719	0.030074	0.032194
RS	27	0.772021	1.064817	16454.049718	0.030546	0.032911
RS	28	0.844847	1.059258	16706.562330	0.031015	0.033333
RS	29	0.923754	1.059258	16772.458601	0.031137	0.033463
RS	30	1.009251	1.058604	16741.604740	0.031080	0.033313
RS	31	1.101889	1.058604	16585.180098	0.030790	0.032896
RS	32	1.202263	1.060556	16279.276194	0.030222	0.032225
RS	33	1.311019	1.060556	15880.904874	0.029482	0.031316
RS	34	1.428858	1.063367	15318.890588	0.028439	0.030185
RS	35	1.556539	1.063367	14678.471544	0.027250	0.028847
RS	36	1.694882	1.065908	13890.333192	0.025787	0.027320
RS	37	1.844779	1.065908	13032.684543	0.024195	0.025623
RS	38	2.007194	1.067617	12064.159998	0.022397	0.023778
RS	39	2.183173	1.067617	11042.466612	0.020500	0.021813
RS	40	2.373849	1.068333	9959.933243	0.018490	0.019759
RS	41	2.580449	1.068333	8854.086244	0.016437	0.017652
RS	42	2.804303	1.068133	7743.378869	0.014375	0.015534
RS	43	3.046851	1.068133	6650.512962	0.012346	0.013444
RS	44	3.309656	1.067277	5606.132831	0.010408	0.011425
RS	45	3.594408	1.067277	4623.267575	0.008583	0.009517
RS	46	3.902941	1.066132	3730.276486	0.006925	0.007757
RS	47	4.237241	1.066132	2932.714548	0.005444	0.006174
RS	48	4.599459	1.065027	2246.729762	0.004171	0.004789
RS	49	4.991928	1.065027	1669.936127	0.003100	0.003613
RS	50	5.417172	1.064085	1203.664570	0.002235	0.002644
RS	51	5.877931	1.064085	837.616565	0.001555	0.001874
RS	52	6.377169	1.063185	562.128408	0.001044	0.001281
RS	53	6.918100	1.063185	362.063738	0.000672	0.000843
RS	54	7.504206	1.061548	223.561850	0.000415	0.000533
RS	55	8.139260	1.061548	131.437195	0.000244	0.000321
RS	56	8.827349	1.061548	73.437883	0.000136	0.000184
RS	57	9.572904	1.061548	38.829908	0.000072	0.000100
RS	58	10.380722	1.057523	19.387793	0.000036	0.000051
RS	59	11.256004	1.057523	9.022561	0.000017	0.000024
RS	60	12.204384	1.057523	3.913718	0.000007	0.000011
RS	61	13.231966	1.057523	1.573175	0.000003	0.000004
RS	62	14.345365	1.057523	0.582309	0.000001	0.000002
RS	63	15.551748	1.057523	0.279749	0.000001	0.000001
PA	4+25*2+4+6 0.161141322 0.031909320 15.551748276 0.371404171 0.622328758 0.871863365 1.090523720 1.223599434 1.272481918 1.263886452 1.226112366 1.179224968 1.135375977 1.101026535 1.077919960 1.064816594 1.059257507 1.058604240 1.060555935 1.063366652 1.065908432 1.067617416 1.068332672 1.068133354 1.067276955 1.066131830 1.065027237 1.064085484 1.063184738 1.061548233 1.057522833
//
IT	5097
RD	2
LK	-6424905.028516
QD	-2403.957791 -> -1959.758305
RI	0.0139455019
TR	0.159468	0.031571
MT	15.922377
MM	C_pi: 0.999656, n_recomb: 527597.861880
RS	0	0.000000	0.258818	16571.473593	0.031409	0.022638
RS	1	0.008392	0.258818	17367.934212	0.032919	0.022559
RS	2	0.017487	0.258818	18151.377676	0.034404	0.022808
RS	3	0.027346	0.258818	18912.224530	0.035846	0.024513
RS	4	0.038033	0.519172	9900.682653	0.018766	0.014910
RS	5	0.049616	0.519172	10486.945152	0.019877	0.015375
RS	6	0.062171	0.847719	6824.183645	0.012934	0.010975
RS	7	0.075780	0.847719	7275.784479	0.013790	0.010955
RS	8	0.090531	1.184369	5559.473862	0.010537	0.008908
RS	9	0.106519	1.184369	5943.401930	0.011265	0.009266
RS	10	0.123850	1.405099	5356.156930	0.010152	0.008758
RS	11	0.142634	1.405099	5727.086477	0.010855	0.009403
RS	12	0.162995	1.481657	5803.002466	0.010999	0.009784
RS	13	0.185065	1.481657	6195.351718	0.011743	0.010673
RS	14	0.208986	1.452357	6737.901987	0.012771	0.011798
RS	15	0.234915	1.452357	7171.781863	0.013593	0.013004
RS	16	0.263020	1.371193	8068.136357	0.015292	0.014786
RS	17	0.293483	1.371193	8549.360272	0.016204	0.016295
RS	18	0.326503	1.277916	9692.888078	0.018372	0.018624
RS	19	0.362293	1.277916	10210.143944	0.019352	0.020385
RS	20	0.401087	1.195498	11455.978418	0.021713	0.023023
RS	21	0.443136	1.195498	11978.805695	0.022704	0.024824
RS	22	0.488714	1.134716	13142.233437	0.024910	0.027329
RS	23	0.538117	1.134716	13624.454731	0.025824	0.028871
RS	24	0.591665	1.096902	14544.045568	0.027567	0.030827
RS	25	0.649707	1.096902	14933.280802	0.028304	0.031894
RS	26	0.712620	1.078285	15518.689883	0.029414	0.033080
RS	27	0.780812	1.078285	15766.181010	0.029883	0.033581
RS	28	0.854726	1.073518	15998.974297	0.030324	0.033976
RS	29	0.934843	1.073518	16065.616158	0.030450	0.033918
RS	30	1.021683	1.077397	15974.194118	0.030277	0.033622
RS	31	1.115810	1.077397	15833.043657	0.030010	0.033059
RS	32	1.217836	1.085550	15464.700310	0.029312	0.032211
RS	33	1.328423	1.085550	15102.318719	0.028625	0.031211
RS	34	1.448291	1.094696	14504.913319	0.027492	0.029934
RS	35	1.578218	1.094696	13923.596131	0.026391	0.028557
RS	36	1.719047	1.102738	13140.116224	0.024906	0.026948
RS	37	1.871695	1.102738	12361.540108	0.023430	0.025255
RS	38	2.037151	1.108662	11435.171111	0.021674	0.023393
RS	39	2.216493	1.108662	10504.012415	0.019909	0.021463
RS	40	2.410884	1.112222	9487.994991	0.017983	0.019440
RS	41	2.621587	1.112222	8472.247196	0.016058	0.017384
RS	42	2.849972	1.113640	7434.814124	0.014092	0.015321
RS	43	3.097523	1.113640	6419.675540	0.012168	0.013281
RS	44	3.365846	1.113478	5439.146028	0.010309	0.011318
RS	45	3.656687	1.113478	4513.378879	0.008555	0.009450
RS	46	3.971933	1.112506	3664.962815	0.006947	0.007731
RS	47	4.313634	1.112506	2901.686952	0.005500	0.006172
RS	48	4.684009	1.111394	2239.532420	0.004245	0.004809
RS	49	5.085464	1.111394	1677.835332	0.003180	0.003642
RS	50	5.520608	1.110389	1219.591363	0.002312	0.002679
RS	51	5.992267	1.110389	856.296179	0.001623	0.001907
RS	52	6.503507	1.109254	580.197988	0.001100	0.001312
RS	53	7.057647	1.109254	377.429418	0.000715	0.000869
RS	54	7.658289	1.106538	235.670930	0.000447	0.000552
RS	55	8.309334	1.106538	140.031509	0.000265	0.000335
RS	56	9.015013	1.106538	79.120482	0.000150	0.000194
RS	57	9.779909	1.106538	42.332232	0.000080	0.000106
RS	58	10.608993	1.099056	21.443813	0.000041	0.000055
RS	59	11.507649	1.099056	10.086893	0.000019	0.000026
RS	60	12.481718	1.099056	4.424821	0.000008	0.000012
RS	61	13.537527	1.099056	1.799667	0.000003	0.000005
RS	62	14.681935	1.099056	0.674395	0.000001	0.000002
RS	63	15.922377	1.099056	0.329980	0.000001	0.000001
PA	4+25*2+4+6 0.159467893 0.031571344 15.922376974 0.258818022 0.519172408 0.847719240 1.184368913 1.405099114 1.481657444 1.452357316 1.371193275 1.277915908 1.195497952 1.134715531 1.096902466 1.078285268 1.073517555 1.077397394 1.085549636 1.094696426 1.102738185 1.108661836 1.112222323 1.113639948 1.113478122 1.112505966 1.111394207 1.110388748 1.109253625 1.106538393 1.099055646
//
IT	4853
RD	3
LK	-6424207.997769
QD	-1934.422700 -> -1773.350277
RI	0.0212363249
TR	0.157927	0.031353
MT	16.214289
MM	C_pi: 0.997536, n_recomb: 522907.370306
RS	0	0.000000	0.225530	18874.505919	0.036095	0.022470
RS	1	0.008423	0.225530	19686.005769	0.037647	0.022842
RS	2	0.017555	0.225530	20465.473476	0.039138	0.024126
RS	3	0.027456	0.225530	21200.631995	0.040544	0.027226
RS	4	0.038191	0.478928	10443.247945	0.019972	0.014669
RS	5	0.049831	0.478928	11041.826542	0.021116	0.015967
RS	6	0.062450	0.848172	6619.185720	0.012658	0.010287
RS	7	0.076133	0.848172	7058.645822	0.013499	0.010741
RS	8	0.090968	1.265577	5053.371435	0.009664	0.008126
RS	9	0.107053	1.265577	5408.336823	0.010343	0.008729
RS	10	0.124492	1.551680	4722.313864	0.009031	0.008003
RS	11	0.143400	1.551680	5057.014944	0.009671	0.008752
RS	12	0.163901	1.646480	5100.407005	0.009754	0.009087
RS	13	0.186129	1.646480	5454.724824	0.010432	0.009977
RS	14	0.210229	1.594673	6014.680358	0.011502	0.011200
RS	15	0.236358	1.594673	6413.607304	0.012265	0.012333
RS	16	0.264689	1.473196	7386.700463	0.014126	0.014361
RS	17	0.295405	1.473196	7840.655259	0.014994	0.015750
RS	18	0.328709	1.339471	9125.906852	0.017452	0.018473
RS	19	0.364817	1.339471	9626.148896	0.018409	0.020102
RS	20	0.403968	1.225333	11057.698954	0.021147	0.023230
RS	21	0.446415	1.225333	11572.024928	0.022130	0.024906
RS	22	0.492438	1.144375	12909.916421	0.024689	0.027868
RS	23	0.542337	1.144375	13386.468747	0.025600	0.029297
RS	24	0.596439	1.096623	14414.762285	0.027567	0.031543
RS	25	0.655098	1.096623	14795.832864	0.028295	0.032508
RS	26	0.718697	1.075629	15402.784970	0.029456	0.033770
RS	27	0.787654	1.075629	15638.715143	0.029907	0.034183
RS	28	0.862418	1.073509	15820.718823	0.030255	0.034476
RS	29	0.943479	1.073509	15876.532745	0.030362	0.034350
RS	30	1.031368	1.082959	15696.974724	0.030019	0.033856
RS	31	1.126659	1.082959	15552.511337	0.029742	0.033253
RS	32	1.229977	1.097917	15095.011323	0.028867	0.032193
RS	33	1.341997	1.097917	14743.040234	0.028194	0.031182
RS	34	1.463451	1.113827	14081.124951	0.026929	0.029734
RS	35	1.595136	1.113827	13527.082835	0.025869	0.028374
RS	36	1.737912	1.127757	12714.896473	0.024316	0.026658
RS	37	1.892713	1.127757	11979.356286	0.022909	0.025004
RS	38	2.060553	1.138307	11058.367348	0.021148	0.023097
RS	39	2.242529	1.138307	10180.848789	0.019470	0.021220
RS	40	2.439833	1.145169	9194.423317	0.017583	0.019200
RS	41	2.653755	1.145169	8235.012744	0.015749	0.017200
RS	42	2.885695	1.148709	7238.032478	0.013842	0.015165
RS	43	3.137170	1.148709	6273.477470	0.011997	0.013176
RS	44	3.409827	1.149776	5331.617681	0.010196	0.011248
RS	45	3.705448	1.149776	4444.256515	0.008499	0.009417
RS	46	4.025969	1.149519	3624.211387	0.006931	0.007725
RS	47	4.373486	1.149519	2884.683798	0.005517	0.006187
RS	48	4.750273	1.148918	2238.091756	0.004280	0.004838
RS	49	5.158796	1.148918	1687.100415	0.003226	0.003677
RS	50	5.601728	1.148313	1233.982783	0.002360	0.002717
RS	51	6.081966	1.148313	872.569212	0.001669	0.001943
RS	52	6.602653	1.147321	595.620842	0.001139	0.001344
RS	53	7.167196	1.147321	390.604544	0.000747	0.000895
RS	54	7.779288	1.143876	246.099738	0.000471	0.000573
RS	55	8.442935	1.143876	147.517155	0.000282	0.000350
RS	56	9.162479	1.143876	84.128634	0.000161	0.000203
RS	57	9.942628	1.143876	45.457193	0.000087	0.000112
RS	58	10.788486	1.133342	23.305961	0.000045	0.000059
RS	59	11.705588	1.133342	11.062459	0.000021	0.000028
RS	60	12.699935	1.133342	4.899173	0.000009	0.000013
RS	61	13.778032	1.133342	2.012627	0.000004	0.000005
RS	62	14.946934	1.133342	0.762162	0.000001	0.000002
RS	63	16.214289	1.133342	0.378866	0.000001	0.000001
PA	4+25*2+4+6 0.157926653 0.031352785 16.214288838 0.225530168 0.478928199 0.848171566 1.265577298 1.551679793 1.646479711 1.594673169 1.473196253 1.339470794 1.225333070 1.144375335 1.096622638 1.075628570 1.073508853 1.082959177 1.097916603 1.113826908 1.127757012 1.138307007 1.145169190 1.148708833 1.149775834 1.149519439 1.148917604 1.148312896 1.147321487 1.143876212 1.133342373
//
IT	4565
RD	4
LK	-6423932.950597
QD	-1770.311680 -> -1683.866490
RI	0.0250496556
TR	0.156558	0.031199
MT	16.458048
MM	C_pi: 1.001210, n_recomb: 522265.249422
RS	0	0.000000	0.214105	19896.942813	0.038097	0.022315
RS	1	0.008448	0.214105	20711.566441	0.039657	0.022898
RS	2	0.017610	0.214105	21485.059459	0.041138	0.024602
RS	3	0.027546	0.214105	22203.952795	0.042515	0.028335
RS	4	0.038321	0.456905	10864.591097	0.020803	0.014781
RS	5	0.050007	0.456905	11474.761879	0.021971	0.016478
RS	6	0.062680	0.849715	6547.330805	0.012536	0.010023
RS	7	0.076424	0.849715	6983.341247	0.013371	0.010693
RS	8	0.091328	1.327385	4777.615596	0.009148	0.007716
RS	9	0.107492	1.327385	5117.243617	0.009798	0.008418
RS	10	0.125021	1.666658	4367.039288	0.008362	0.007559
RS	11	0.144032	1.666658	4681.455319	0.008964	0.008336
RS	12	0.164648	1.777409	4703.163129	0.009005	0.008641
RS	13	0.187006	1.777409	5035.893647	0.009642	0.009501
RS	14	0.211253	1.706859	5607.283848	0.010736	0.010786
RS	15	0.237548	1.706859	5986.698724	0.011463	0.011844
RS	16	0.266065	1.551334	7016.942737	0.013436	0.014039
RS	17	0.296991	1.551334	7457.022930	0.014278	0.015325
RS	18	0.330529	1.383758	8856.671064	0.016958	0.018334
RS	19	0.366901	1.383758	9350.885536	0.017904	0.019857
RS	20	0.406346	1.243592	10941.610734	0.020950	0.023363
RS	21	0.449123	1.243592	11456.112503	0.021935	0.024950
RS	22	0.495514	1.146621	12948.623654	0.024793	0.028273
RS	23	0.545824	1.146621	13425.908411	0.025707	0.029633
RS	24	0.600385	1.091435	14550.459385	0.027860	0.032105
RS	25	0.659555	1.091435	14927.350130	0.028582	0.033018
RS	26	0.723724	1.069170	15549.539811	0.029773	0.034319
RS	27	0.793314	1.069170	15775.278676	0.030205	0.034695
RS	28	0.868782	1.069842	15904.790077	0.030453	0.034875
RS	29	0.950627	1.069842	15948.141766	0.030536	0.034727
RS	30	1.039386	1.084468	15681.210818	0.030025	0.034043
RS	31	1.135644	1.084468	15528.075996	0.029732	0.033436
RS	32	1.240034	1.105625	14981.541206	0.028686	0.032178
RS	33	1.353243	1.105625	14630.076999	0.028013	0.031181
RS	34	1.476016	1.127689	13899.893265	0.026615	0.029575
RS	35	1.609161	1.127689	13358.299109	0.025578	0.028247
RS	36	1.753554	1.147005	12507.747906	0.023949	0.026429
RS	37	1.910146	1.147005	11796.060563	0.022586	0.024820
RS	38	2.079967	1.161844	10864.838105	0.020803	0.022867
RS	39	2.264135	1.161844	10019.115090	0.019184	0.021039
RS	40	2.463862	1.171851	9042.747642	0.017314	0.019014
RS	41	2.680463	1.171851	8117.674355	0.015543	0.017064
RS	42	2.915362	1.177514	7140.963985	0.013673	0.015047
RS	43	3.170106	1.177514	6207.442772	0.011886	0.013101
RS	44	3.446371	1.179946	5286.537631	0.010122	0.011197
RS	45	3.745976	1.179946	4422.410374	0.008468	0.009397
RS	46	4.070892	1.180636	3617.536154	0.006927	0.007725
RS	47	4.423257	1.180636	2891.640511	0.005537	0.006205
RS	48	4.805391	1.180827	2252.344434	0.004313	0.004865
RS	49	5.219808	1.180827	1706.417633	0.003267	0.003711
RS	50	5.669237	1.180905	1254.205217	0.002401	0.002752
RS	51	6.156634	1.180905	892.145359	0.001708	0.001977
RS	52	6.685207	1.180306	612.664875	0.001173	0.001373
RS	53	7.258435	1.180306	404.553882	0.000775	0.000919
RS	54	7.880091	1.176371	256.822173	0.000492	0.000592
RS	55	8.554265	1.176371	155.116046	0.000297	0.000363
RS	56	9.285395	1.176371	89.176849	0.000171	0.000213
RS	57	10.078293	1.176371	48.597882	0.000093	0.000118
RS	58	10.938176	1.162995	25.179302	0.000048	0.000062
RS	59	11.870703	1.162995	12.046144	0.000023	0.000030
RS	60	12.882013	1.162995	5.379277	0.000010	0.000014
RS	61	13.978760	1.162995	2.229264	0.000004	0.000006
RS	62	15.168162	1.162995	0.852005	0.000002	0.000002
RS	63	16.458048	1.162995	0.429481	0.000001	0.000001
PA	4+25*2+4+6 0.156557621 0.031198761 16.458048015 0.214105129 0.456905493 0.849715111 1.327384832 1.666657998 1.777409130 1.706859459 1.551334447 1.383757630 1.243591663 1.146621357 1.091435366 1.069170394 1.069841809 1.084468342 1.105625021 1.127689383 1.147005466 1.161844426 1.171850736 1.177514029 1.179946215 1.180635612 1.180827477 1.180905207 1.180305683 1.176371369 1.162995138
//
IT	4798
RD	5
LK	-6423778.109555
QD	-1678.608078 -> -1622.915873
RI	0.0267162070
TR	0.155378	0.031092
MT	16.663221
MM	C_pi: 1.007139, n_recomb: 523535.452023
RS	0	0.000000	0.210628	20317.159237	0.038808	0.022185
RS	1	0.008469	0.210628	21136.463781	0.040373	0.022864
RS	2	0.017656	0.210628	21911.189938	0.041852	0.024708
RS	3	0.027621	0.210628	22627.360795	0.043220	0.028701
RS	4	0.038430	0.441051	11274.390853	0.021535	0.015057
RS	5	0.050154	0.441051	11897.386772	0.022725	0.016970
RS	6	0.062871	0.847234	6569.421201	0.012548	0.009952
RS	7	0.076665	0.847234	7007.478485	0.013385	0.010741
RS	8	0.091628	1.371196	4628.813883	0.008841	0.007480
RS	9	0.107857	1.371196	4960.590364	0.009475	0.008233
RS	10	0.125462	1.755411	4154.647235	0.007936	0.007270
RS	11	0.144557	1.755411	4457.091657	0.008513	0.008056
RS	12	0.165269	1.882212	4457.183407	0.008514	0.008327
RS	13	0.187736	1.882212	4776.639080	0.009124	0.009159
RS	14	0.212106	1.798082	5351.269898	0.010221	0.010472
RS	15	0.238539	1.798082	5718.672131	0.010923	0.011470
RS	16	0.267211	1.615000	6788.875748	0.012967	0.013773
RS	17	0.298312	1.615000	7221.153520	0.013793	0.014978
RS	18	0.332047	1.419310	8711.943610	0.016641	0.018196
RS	19	0.368639	1.419310	9204.697633	0.017582	0.019635
RS	20	0.408329	1.257415	10931.818686	0.020881	0.023438
RS	21	0.451382	1.257415	11449.979333	0.021870	0.024958
RS	22	0.498081	1.147195	13080.877981	0.024986	0.028577
RS	23	0.548735	1.147195	13561.742568	0.025904	0.029892
RS	24	0.603678	1.085958	14774.935716	0.028221	0.032550
RS	25	0.663276	1.085958	15150.044303	0.028938	0.033433
RS	26	0.727921	1.062744	15787.592702	0.030156	0.034764
RS	27	0.798041	1.062744	16005.004179	0.030571	0.035121
RS	28	0.874100	1.065828	16087.878339	0.030729	0.035200
RS	29	0.956600	1.065828	16119.682544	0.030790	0.035046
RS	30	1.046088	1.084873	15774.214642	0.030130	0.034194
RS	31	1.143154	1.084873	15611.612178	0.029820	0.033594
RS	32	1.248442	1.111333	14984.669720	0.028622	0.032166
RS	33	1.362647	1.111333	14630.333822	0.027945	0.031190
RS	34	1.486525	1.138680	13837.347534	0.026431	0.029449
RS	35	1.620894	1.138680	13301.680118	0.025407	0.028152
RS	36	1.766644	1.162641	12413.166205	0.023710	0.026249
RS	37	1.924737	1.162641	11715.794895	0.022378	0.024679
RS	38	2.096220	1.181208	10769.542849	0.020571	0.022686
RS	39	2.282227	1.181208	9943.971937	0.018994	0.020902
RS	40	2.483988	1.193996	8968.975753	0.017132	0.018869
RS	41	2.702836	1.193996	8066.005483	0.015407	0.016961
RS	42	2.940220	1.201609	7099.219303	0.013560	0.014956
RS	43	3.197708	1.201609	6185.589461	0.011815	0.013045
RS	44	3.477005	1.205393	5275.925633	0.010077	0.011159
RS	45	3.779956	1.205393	4426.299275	0.008455	0.009385
RS	46	4.108565	1.207133	3629.135074	0.006932	0.007726
RS	47	4.465005	1.207133	2911.093261	0.005560	0.006222
RS	48	4.851634	1.208288	2274.430433	0.004344	0.004889
RS	49	5.271008	1.208288	1730.453782	0.003305	0.003741
RS	50	5.725901	1.209248	1276.845623	0.002439	0.002782
RS	51	6.219320	1.209248	912.875602	0.001744	0.002006
RS	52	6.754529	1.209225	630.057223	0.001203	0.001399
RS	53	7.335067	1.209225	418.536845	0.000799	0.000940
RS	54	7.964772	1.204989	267.432579	0.000511	0.000609
RS	55	8.647811	1.204989	162.609524	0.000311	0.000376
RS	56	9.388698	1.204989	94.152455	0.000180	0.000221
RS	57	10.192335	1.204989	51.698811	0.000099	0.000124
RS	58	11.064034	1.189046	27.036148	0.000052	0.000066
RS	59	12.009562	1.189046	13.026391	0.000025	0.000032
RS	60	13.035170	1.189046	5.860698	0.000011	0.000015
RS	61	14.147641	1.189046	2.448041	0.000005	0.000006
RS	62	15.354331	1.189046	0.943456	0.000002	0.000002
RS	63	16.663221	1.189046	0.481686	0.000001	0.000001
PA	4+25*2+4+6 0.155377972 0.031091708 16.663221129 0.210627538 0.441051128 0.847233814 1.371196117 1.755411237 1.882211883 1.798081513 1.615000385 1.419310431 1.257415463 1.147195446 1.085958288 1.062744111 1.065828025 1.084872726 1.111332522 1.138679592 1.162641239 1.181208205 1.193996383 1.201609416 1.205393397 1.207132965 1.208288172 1.209248256 1.209224875 1.204989282 1.189046462
//
IT	3436
RD	6
LK	-6423676.238330
QD	-1616.816154 -> -1577.975464
RI	0.0272707555
TR	0.154378	0.031022
MT	16.835228
MM	C_pi: 1.013617, n_recomb: 525687.533111
RS	0	0.000000	0.210565	20446.816571	0.038895	0.022079
RS	1	0.008487	0.210565	21272.606387	0.040466	0.022791
RS	2	0.017694	0.210565	22053.271140	0.041951	0.024642
RS	3	0.027683	0.210565	22774.654320	0.043324	0.028706
RS	4	0.038519	0.427937	11687.919238	0.022234	0.015409
RS	5	0.050275	0.427937	12324.311079	0.023444	0.017449
RS	6	0.063029	0.841071	6648.471776	0.012647	0.009976
RS	7	0.076866	0.841071	7091.689142	0.013490	0.010843
RS	8	0.091876	1.401069	4552.007788	0.008659	0.007335
RS	9	0.108161	1.401069	4880.150746	0.009283	0.008122
RS	10	0.125827	1.823580	4022.055408	0.007651	0.007068
RS	11	0.144993	1.823580	4317.199844	0.008212	0.007859
RS	12	0.165786	1.966660	4294.913389	0.008170	0.008094
RS	13	0.188343	1.966660	4605.722117	0.008761	0.008904
RS	14	0.212815	1.873700	5177.235562	0.009849	0.010224
RS	15	0.239363	1.873700	5536.652256	0.010532	0.011177
RS	16	0.268165	1.668777	6633.247276	0.012618	0.013546
RS	17	0.299411	1.668777	7060.679816	0.013431	0.014688
RS	18	0.333309	1.449713	8623.075459	0.016403	0.018057
RS	19	0.370084	1.449713	9116.209924	0.017341	0.019432
RS	20	0.409979	1.269366	10959.543177	0.020848	0.023471
RS	21	0.453261	1.269366	11482.563266	0.021843	0.024939
RS	22	0.500217	1.147839	13237.043683	0.025180	0.028806
RS	23	0.551157	1.147839	13722.645132	0.026104	0.030086
RS	24	0.606420	1.081412	15017.912793	0.028568	0.032906
RS	25	0.666374	1.081412	15392.681525	0.029281	0.033769
RS	26	0.731416	1.057316	16046.946806	0.030526	0.035126
RS	27	0.801978	1.057316	16257.725652	0.030927	0.035473
RS	28	0.878529	1.062352	16301.309160	0.031010	0.035466
RS	29	0.961577	1.062352	16323.102383	0.031051	0.035311
RS	30	1.051673	1.085057	15909.561675	0.030264	0.034318
RS	31	1.149415	1.085057	15738.154245	0.029938	0.033728
RS	32	1.255453	1.115949	15041.225221	0.028612	0.032156
RS	33	1.370490	1.115949	14683.037401	0.027931	0.031201
RS	34	1.495290	1.147728	13835.024367	0.026318	0.029348
RS	35	1.630682	1.147728	13302.159699	0.025304	0.028080
RS	36	1.777565	1.175590	12379.340125	0.023549	0.026106
RS	37	1.936913	1.175590	11691.021522	0.022239	0.024571
RS	38	2.109786	1.197300	10729.095925	0.020410	0.022544
RS	39	2.297330	1.197300	9916.851563	0.018865	0.020796
RS	40	2.500791	1.212470	8939.245996	0.017005	0.018756
RS	41	2.721520	1.212470	8051.006261	0.015315	0.016882
RS	42	2.960982	1.221815	7088.468979	0.013484	0.014885
RS	43	3.220767	1.221815	6187.964313	0.011771	0.013003
RS	44	3.502599	1.226884	5283.906151	0.010051	0.011129
RS	45	3.808351	1.226884	4443.530716	0.008453	0.009378
RS	46	4.140053	1.229723	3649.703121	0.006943	0.007729
RS	47	4.499905	1.229723	2936.170547	0.005585	0.006238
RS	48	4.890298	1.231966	2299.489374	0.004374	0.004909
RS	49	5.313824	1.231966	1755.834389	0.003340	0.003767
RS	50	5.773295	1.233958	1299.677935	0.002472	0.002808
RS	51	6.271760	1.233958	933.309680	0.001775	0.002032
RS	52	6.812531	1.234660	646.897254	0.001231	0.001422
RS	53	7.399196	1.234660	432.002949	0.000822	0.000960
RS	54	8.035651	1.230277	277.609250	0.000528	0.000624
RS	55	8.726123	1.230277	169.812377	0.000323	0.000387
RS	56	9.475195	1.230277	98.952652	0.000188	0.000229
RS	57	10.287840	1.230277	54.705089	0.000104	0.000129
RS	58	11.169454	1.211946	28.849035	0.000055	0.000069
RS	59	12.125891	1.211946	13.989355	0.000027	0.000034
RS	60	13.163500	1.211946	6.336880	0.000012	0.000016
RS	61	14.289171	1.211946	2.666068	0.000005	0.000007
RS	62	15.510378	1.211946	1.035340	0.000002	0.000003
RS	63	16.835228	1.211946	0.534843	0.000001	0.000001
PA	4+25*2+4+6 0.154377776 0.031021997 16.835228409 0.210564867 0.427936644 0.841070504 1.401068634 1.823580206 1.966660259 1.873700065 1.668777464 1.449712740 1.269366339 1.147838748 1.081411782 1.057315742 1.062351756 1.085056888 1.115949225 1.147727557 1.175589585 1.197300085 1.212470387 1.221814701 1.226884285 1.229723192 1.231965908 1.233957917 1.234660002 1.230276710 1.211945783
//
IT	4409
RD	7
LK	-6423604.347632
QD	-1572.265538 -> -1543.875459
RI	0.0272536135
TR	0.153532	0.030982
MT	16.979357
MM	C_pi: 1.019967, n_recomb: 528250.155574
RS	0	0.000000	0.212137	20430.030283	0.038675	0.021993
RS	1	0.008502	0.212137	21263.034975	0.040252	0.022704
RS	2	0.017726	0.212137	22051.842911	0.041745	0.024495
RS	3	0.027734	0.212137	22782.289495	0.043128	0.028532
RS	4	0.038594	0.416580	12098.660292	0.022903	0.015789
RS	5	0.050377	0.416580	12748.309133	0.024133	0.017907
RS	6	0.063161	0.832725	6759.000329	0.012795	0.010046
RS	7	0.077032	0.832725	7208.994690	0.013647	0.010970
RS	8	0.092083	1.421040	4517.390470	0.008552	0.007244
RS	9	0.108413	1.421040	4844.350225	0.009171	0.008055
RS	10	0.126131	1.876014	3937.605709	0.007454	0.006921
RS	11	0.145356	1.876014	4228.277209	0.008004	0.007718
RS	12	0.166215	2.035028	4183.904111	0.007920	0.007915
RS	13	0.188848	2.035028	4488.912269	0.008498	0.008711
RS	14	0.213404	1.937056	5053.246897	0.009566	0.010023
RS	15	0.240048	1.937056	5407.115530	0.010236	0.010942
RS	16	0.268958	1.715066	6520.106413	0.012343	0.013349
RS	17	0.300325	1.715066	6944.327256	0.013146	0.014444
RS	18	0.334359	1.476518	8562.687233	0.016210	0.017922
RS	19	0.371287	1.476518	9056.955723	0.017145	0.019245
RS	20	0.411353	1.280307	10999.259791	0.020822	0.023474
RS	21	0.454826	1.280307	11527.428189	0.021822	0.024901
RS	22	0.501995	1.148944	13392.147123	0.025352	0.028979
RS	23	0.553175	1.148944	13882.911291	0.026281	0.030232
RS	24	0.608705	1.077950	15254.027320	0.028877	0.033193
RS	25	0.668956	1.077950	15629.393082	0.029587	0.034040
RS	26	0.734329	1.052975	16301.604691	0.030860	0.035425
RS	27	0.805260	1.052975	16507.185978	0.031249	0.035764
RS	28	0.882222	1.059558	16518.300238	0.031270	0.035686
RS	29	0.965726	1.059558	16531.634682	0.031295	0.035532
RS	30	1.056330	1.085278	16059.729825	0.030402	0.034420
RS	31	1.154636	1.085278	15880.558049	0.030063	0.033840
RS	32	1.261300	1.119852	15123.445781	0.028629	0.032149
RS	33	1.377032	1.119852	14761.287945	0.027944	0.031212
RS	34	1.502603	1.155313	13865.884689	0.026249	0.029267
RS	35	1.638849	1.155313	13334.137646	0.025242	0.028024
RS	36	1.786679	1.186408	12381.280972	0.023438	0.025993
RS	37	1.947076	1.186408	11698.750179	0.022146	0.024486
RS	38	2.121110	1.210729	10721.926680	0.020297	0.022432
RS	39	2.309940	1.210729	9918.576205	0.018776	0.020714
RS	40	2.514823	1.227908	8936.401593	0.016917	0.018668
RS	41	2.737124	1.227908	8058.023086	0.015254	0.016822
RS	42	2.978324	1.238766	7096.318356	0.013434	0.014830
RS	43	3.240030	1.238766	6204.460256	0.011745	0.012972
RS	44	3.523986	1.245045	5302.415893	0.010038	0.011107
RS	45	3.832082	1.245045	4467.873626	0.008458	0.009373
RS	46	4.166371	1.249009	3674.599935	0.006956	0.007732
RS	47	4.529079	1.249009	2963.497890	0.005610	0.006252
RS	48	4.922624	1.252431	2325.188100	0.004402	0.004927
RS	49	5.349626	1.252431	1780.970978	0.003371	0.003790
RS	50	5.812931	1.255581	1321.675812	0.002502	0.002830
RS	51	6.315623	1.255581	952.794620	0.001804	0.002054
RS	52	6.861052	1.257134	662.791432	0.001255	0.001442
RS	53	7.452852	1.257134	444.715387	0.000842	0.000977
RS	54	8.094963	1.252738	287.214618	0.000544	0.000638
RS	55	8.791665	1.252738	176.644789	0.000334	0.000398
RS	56	9.547596	1.252738	103.532121	0.000196	0.000236
RS	57	10.367794	1.252738	57.591565	0.000109	0.000133
RS	58	11.257722	1.232187	30.603919	0.000058	0.000072
RS	59	12.223308	1.232187	14.928004	0.000028	0.000036
RS	60	13.270983	1.232187	6.804502	0.000013	0.000016
RS	61	14.407728	1.232187	2.881882	0.000005	0.000007
RS	62	15.641114	1.232187	1.127064	0.000002	0.000003
RS	63	16.979357	1.232187	0.588635	0.000001	0.000001
PA	4+25*2+4+6 0.153531667 0.030981525 16.979357061 0.212137312 0.416580311 0.832724577 1.421040264 1.876014120 2.035027931 1.937056379 1.715066170 1.476517693 1.280307399 1.148944359 1.077949659 1.052974860 1.059558029 1.085278333 1.119851838 1.155312846 1.186407925 1.210728627 1.227907595 1.238766224 1.245045186 1.249008569 1.252431391 1.255580918 1.257134249 1.252738045 1.232187264
//
IT	3869
RD	8
LK	-6423551.343269
QD	-1538.769088 -> -1517.275504
RI	0.0269442625
TR	0.152812	0.030964
MT	17.100471
MM	C_pi: 1.025933, n_recomb: 530987.605872
RS	0	0.000000	0.214521	20339.016794	0.038304	0.021923
RS	1	0.008514	0.214521	21179.211090	0.039886	0.022612
RS	2	0.017752	0.214521	21976.861745	0.041389	0.024312
RS	3	0.027777	0.214521	22717.889554	0.042784	0.028270
RS	4	0.038656	0.406674	12497.012254	0.023535	0.016171
RS	5	0.050461	0.406674	13159.309291	0.024783	0.018337
RS	6	0.063271	0.823503	6884.479209	0.012965	0.010138
RS	7	0.077171	0.823503	7341.947347	0.013827	0.011106
RS	8	0.092255	1.434289	4507.868195	0.008490	0.007184
RS	9	0.108623	1.434289	4835.081153	0.009106	0.008016
RS	10	0.126385	1.916530	3883.827771	0.007314	0.006812
RS	11	0.145659	1.916530	4171.827808	0.007857	0.007614
RS	12	0.166574	2.090572	4106.584483	0.007734	0.007775
RS	13	0.189269	2.090572	4407.670035	0.008301	0.008562
RS	14	0.213897	1.990420	4962.648665	0.009346	0.009858
RS	15	0.240621	1.990420	5312.588791	0.010005	0.010753
RS	16	0.269621	1.755276	6434.841184	0.012119	0.013177
RS	17	0.301089	1.755276	6856.866132	0.012913	0.014235
RS	18	0.335237	1.500468	8518.915921	0.016044	0.017793
RS	19	0.372292	1.500468	9014.621494	0.016977	0.019074
RS	20	0.412502	1.290501	11041.468228	0.020794	0.023458
RS	21	0.456135	1.290501	11574.702561	0.021798	0.024850
RS	22	0.503483	1.150492	13537.731173	0.025495	0.029109
RS	23	0.554862	1.150492	14033.740854	0.026430	0.030339
RS	24	0.610615	1.075422	15474.804344	0.029143	0.033426
RS	25	0.671115	1.075422	15851.390550	0.029853	0.034259
RS	26	0.736766	1.049577	16542.170656	0.031154	0.035672
RS	27	0.808006	1.049577	16743.728381	0.031533	0.036004
RS	28	0.885311	1.057386	16728.097620	0.031504	0.035869
RS	29	0.969198	1.057386	16734.359304	0.031516	0.035714
RS	30	1.060227	1.085599	16212.447798	0.030533	0.034505
RS	31	1.159006	1.085599	16026.569621	0.030183	0.033932
RS	32	1.266195	1.123234	15217.783202	0.028659	0.032143
RS	33	1.382509	1.123234	14851.855297	0.027970	0.031221
RS	34	1.508726	1.161747	13915.843974	0.026207	0.029201
RS	35	1.645689	1.161747	13384.230275	0.025206	0.027979
RS	36	1.794312	1.195504	12405.388532	0.023363	0.025903
RS	37	1.955589	1.195504	11726.466599	0.022084	0.024420
RS	38	2.130597	1.221973	10735.976524	0.020219	0.022345
RS	39	2.320505	1.221973	9938.457619	0.018717	0.020651
RS	40	2.526580	1.240828	8950.754927	0.016857	0.018600
RS	41	2.750201	1.240828	8078.832644	0.015215	0.016776
RS	42	2.992860	1.253005	7115.763637	0.013401	0.014788
RS	43	3.256178	1.253005	6229.428161	0.011732	0.012949
RS	44	3.541915	1.260414	5326.995361	0.010032	0.011091
RS	45	3.851978	1.260414	4495.939390	0.008467	0.009371
RS	46	4.188440	1.265518	3701.342699	0.006971	0.007735
RS	47	4.553547	1.265518	2991.319347	0.005634	0.006265
RS	48	4.949738	1.270195	2350.356875	0.004426	0.004941
RS	49	5.379660	1.270195	1805.102656	0.003400	0.003809
RS	50	5.846184	1.274605	1342.384066	0.002528	0.002849
RS	51	6.352427	1.274605	971.059334	0.001829	0.002073
RS	52	6.901771	1.277117	677.591849	0.001276	0.001459
RS	53	7.497884	1.277117	456.591331	0.000860	0.000992
RS	54	8.144749	1.272827	296.204248	0.000558	0.000651
RS	55	8.846686	1.272827	183.081072	0.000345	0.000407
RS	56	9.608384	1.272827	107.875631	0.000203	0.000243
RS	57	10.434932	1.272827	60.349022	0.000114	0.000138
RS	58	11.331850	1.250205	32.294974	0.000061	0.000075
RS	59	12.305129	1.250205	15.839059	0.000030	0.000037
RS	60	13.361270	1.250205	7.261833	0.000014	0.000017
RS	61	14.507329	1.250205	3.094639	0.000006	0.000007
RS	62	15.750960	1.250205	1.218252	0.000002	0.000003
RS	63	17.100471	1.250205	0.642836	0.000001	0.000002
PA	4+25*2+4+6 0.152812465 0.030963520 17.100470934 0.214521306 0.406674483 0.823503377 1.434288794 1.916530225 2.090572307 1.990419822 1.755275914 1.500467651 1.290501497 1.150491787 1.075422289 1.049576664 1.057385512 1.085598666 1.123234111 1.161747312 1.195504191 1.221972519 1.240828161 1.253005097 1.260414472 1.265517872 1.270194756 1.274605302 1.277117458 1.272826696 1.250205228
//
IT	4530
RD	9
LK	-6423510.934056
QD	-1512.657916 -> -1495.913527
RI	0.0264904093
TR	0.152196	0.030962
MT	17.202887
MM	C_pi: 1.031440, n_recomb: 533774.200686
RS	0	0.000000	0.217290	20212.389578	0.037867	0.021867
RS	1	0.008524	0.217290	21059.360113	0.039454	0.022523
RS	2	0.017775	0.217290	21865.758076	0.040964	0.024117
RS	3	0.027814	0.217290	22617.640086	0.042373	0.027971
RS	4	0.038708	0.398075	12875.310965	0.024121	0.016539
RS	5	0.050532	0.398075	13549.398880	0.025384	0.018733
RS	6	0.063363	0.814314	7014.270962	0.013141	0.010238
RS	7	0.077288	0.814314	7479.344652	0.014012	0.011241
RS	8	0.092400	1.443173	4513.019552	0.008455	0.007143
RS	9	0.108800	1.443173	4841.304859	0.009070	0.007993
RS	10	0.126598	1.948073	3850.292472	0.007213	0.006728
RS	11	0.145914	1.948073	4136.806801	0.007750	0.007537
RS	12	0.166875	2.135772	4052.644085	0.007592	0.007665
RS	13	0.189624	2.135772	4351.115588	0.008152	0.008446
RS	14	0.214311	2.035468	4895.779485	0.009172	0.009722
RS	15	0.241103	2.035468	5242.943163	0.009822	0.010599
RS	16	0.270178	1.790355	6369.448097	0.011933	0.013028
RS	17	0.301732	1.790355	6789.975490	0.012721	0.014057
RS	18	0.335976	1.521981	8486.164104	0.015898	0.017671
RS	19	0.373138	1.521981	8983.421062	0.016830	0.018919
RS	20	0.413469	1.300030	11082.737621	0.020763	0.023429
RS	21	0.457236	1.300030	11620.809979	0.021771	0.024793
RS	22	0.504735	1.152357	13671.719232	0.025613	0.029207
RS	23	0.556283	1.152357	14172.888195	0.026552	0.030418
RS	24	0.612224	1.073634	15678.264633	0.029372	0.033617
RS	25	0.672934	1.073634	16056.485945	0.030081	0.034438
RS	26	0.738818	1.046944	16765.855977	0.031410	0.035877
RS	27	0.810319	1.046944	16964.335443	0.031782	0.036203
RS	28	0.887915	1.055736	16926.531200	0.031711	0.036022
RS	29	0.972124	1.055736	16926.906412	0.031712	0.035866
RS	30	1.063512	1.086027	16361.971298	0.030653	0.034575
RS	31	1.162689	1.086027	16170.353414	0.030294	0.034008
RS	32	1.270320	1.126223	15317.075285	0.028696	0.032138
RS	33	1.387126	1.126223	14947.691298	0.028004	0.031229
RS	34	1.513888	1.167268	13976.877654	0.026185	0.029149
RS	35	1.651456	1.167268	13444.799891	0.025188	0.027944
RS	36	1.800750	1.203207	12443.578707	0.023312	0.025832
RS	37	1.962769	1.203207	11766.749697	0.022044	0.024368
RS	38	2.138599	1.231427	10763.956745	0.020166	0.022277
RS	39	2.329416	1.231427	9970.067784	0.018678	0.020603
RS	40	2.536499	1.251674	8976.397607	0.016817	0.018547
RS	41	2.761234	1.251674	8108.464150	0.015191	0.016742
RS	42	3.005125	1.264997	7142.569668	0.013381	0.014756
RS	43	3.269805	1.264997	6259.500787	0.011727	0.012933
RS	44	3.557046	1.273465	5355.001521	0.010032	0.011079
RS	45	3.868772	1.273465	4525.770375	0.008479	0.009372
RS	46	4.207069	1.279715	3728.553717	0.006985	0.007738
RS	47	4.574202	1.279715	3018.703941	0.005655	0.006276
RS	48	4.972630	1.285705	2374.421008	0.004448	0.004954
RS	49	5.405020	1.285705	1827.888826	0.003424	0.003826
RS	50	5.874266	1.291462	1361.633709	0.002551	0.002865
RS	51	6.383511	1.291462	988.023917	0.001851	0.002091
RS	52	6.936164	1.295026	691.273491	0.001295	0.001474
RS	53	7.535925	1.295026	467.625741	0.000876	0.001006
RS	54	8.186809	1.290946	304.581381	0.000571	0.000662
RS	55	8.893175	1.290946	189.123963	0.000354	0.000416
RS	56	9.659751	1.290946	111.984277	0.000210	0.000249
RS	57	10.491669	1.290946	62.977234	0.000118	0.000142
RS	58	11.394501	1.266380	33.921252	0.000064	0.000077
RS	59	12.374289	1.266380	16.721565	0.000031	0.000039
RS	60	13.437594	1.266380	7.708174	0.000014	0.000018
RS	61	14.591535	1.266380	3.303917	0.000006	0.000008
RS	62	15.843838	1.266380	1.308688	0.000002	0.000003
RS	63	17.202887	1.266380	0.697297	0.000001	0.000002
PA	4+25*2+4+6 0.152195567 0.030962398 17.202886932 0.217290139 0.398075017 0.814313949 1.443172943 1.948073460 2.135772049 2.035468196 1.790355453 1.521980666 1.300029717 1.152357018 1.073633638 1.046944154 1.055735767 1.086027283 1.126222758 1.167267566 1.203207423 1.231427116 1.251673526 1.264996508 1.273464856 1.279714541 1.285704908 1.291461754 1.295026255 1.290945712 1.266379889
//
IT	4221
RD	10
LK	-6423479.271521
QD	-1491.609174 -> -1478.249124
RI	0.0259785311
TR	0.151660	0.030974
MT	17.290363
MM	C_pi: 1.036486, n_recomb: 536534.100178
RS	0	0.000000	0.220190	20072.852288	0.037412	0.021820
RS	1	0.008533	0.220190	20926.022210	0.039002	0.022439
RS	2	0.017793	0.220190	21740.671653	0.040521	0.023925
RS	3	0.027844	0.220190	22503.016688	0.041941	0.027665
RS	4	0.038753	0.390659	13228.520822	0.024656	0.016883
RS	5	0.050592	0.390659	13913.435408	0.025932	0.019092
RS	6	0.063442	0.805707	7141.518918	0.013310	0.010336
RS	7	0.077388	0.805707	7613.981020	0.014191	0.011368
RS	8	0.092523	1.449329	4526.304640	0.008436	0.007114
RS	9	0.108951	1.449329	4856.094509	0.009051	0.007980
RS	10	0.126780	1.972867	3830.359288	0.007139	0.006664
RS	11	0.146130	1.972867	4116.179005	0.007672	0.007479
RS	12	0.167132	2.172609	4015.392892	0.007484	0.007577
RS	13	0.189925	2.172609	4312.186300	0.008037	0.008356
RS	14	0.214663	2.073522	4846.410532	0.009033	0.009610
RS	15	0.241513	2.073522	5191.649066	0.009676	0.010474
RS	16	0.270653	1.821042	6318.832616	0.011777	0.012899
RS	17	0.302279	1.821042	6738.367194	0.012559	0.013904
RS	18	0.336604	1.541370	8461.168347	0.015770	0.017558
RS	19	0.373858	1.541370	8959.997133	0.016700	0.018778
RS	20	0.414291	1.308929	11121.729266	0.020729	0.023392
RS	21	0.458174	1.308929	11664.352082	0.021740	0.024732
RS	22	0.505801	1.154429	13793.966942	0.025709	0.029280
RS	23	0.557492	1.154429	14300.115811	0.026653	0.030475
RS	24	0.613594	1.072420	15864.466876	0.029568	0.033773
RS	25	0.674482	1.072420	16244.589596	0.030277	0.034584
RS	26	0.740566	1.044927	16972.149698	0.031633	0.036049
RS	27	0.812289	1.044927	17168.305645	0.031999	0.036368
RS	28	0.890131	1.054523	17111.885550	0.031893	0.036149
RS	29	0.974616	1.054523	17107.377859	0.031885	0.035993
RS	30	1.066309	1.086570	16505.155964	0.030763	0.034632
RS	31	1.165826	1.086570	16308.663179	0.030396	0.034071
RS	32	1.273835	1.128920	15416.946931	0.028734	0.032134
RS	33	1.391060	1.128920	15044.469337	0.028040	0.031235
RS	34	1.518287	1.172070	14043.792019	0.026175	0.029106
RS	35	1.656370	1.172070	13510.905095	0.025182	0.027916
RS	36	1.806235	1.209793	12490.493436	0.023280	0.025776
RS	37	1.968887	1.209793	11814.693730	0.022020	0.024328
RS	38	2.145418	1.239432	10800.940093	0.020131	0.022224
RS	39	2.337012	1.239432	10009.085413	0.018655	0.020566
RS	40	2.544954	1.260826	9009.332093	0.016792	0.018508
RS	41	2.770639	1.260826	8143.583164	0.015178	0.016718
RS	42	3.015581	1.275144	7173.908855	0.013371	0.014733
RS	43	3.281423	1.275144	6292.460535	0.011728	0.012922
RS	44	3.569949	1.284605	5384.728362	0.010036	0.011070
RS	45	3.883093	1.284605	4556.132914	0.008492	0.009373
RS	46	4.222957	1.292004	3755.388216	0.006999	0.007741
RS	47	4.591820	1.292004	3045.110642	0.005676	0.006286
RS	48	4.992158	1.299354	2397.082636	0.004468	0.004964
RS	49	5.426654	1.299354	1849.179495	0.003447	0.003841
RS	50	5.898225	1.306531	1379.378500	0.002571	0.002879
RS	51	6.410033	1.306531	1003.689458	0.001871	0.002106
RS	52	6.965512	1.311227	703.864312	0.001312	0.001487
RS	53	7.568389	1.311227	477.846988	0.000891	0.001018
RS	54	8.222706	1.307450	312.370008	0.000582	0.000672
RS	55	8.932855	1.307450	194.788829	0.000363	0.000424
RS	56	9.703598	1.307450	115.866642	0.000216	0.000255
RS	57	10.540105	1.307450	65.480271	0.000122	0.000146
RS	58	11.447990	1.281057	35.484006	0.000066	0.000080
RS	59	12.433341	1.281057	17.575833	0.000033	0.000040
RS	60	13.502768	1.281057	8.143495	0.000015	0.000019
RS	61	14.663446	1.281057	3.509620	0.000007	0.000008
RS	62	15.923161	1.281057	1.398299	0.000003	0.000003
RS	63	17.290363	1.281057	0.751955	0.000001	0.000002
PA	4+25*2+4+6 0.151659918 0.030973545 17.290363466 0.220190136 0.390659058 0.805706999 1.449329209 1.972867098 2.172609155 2.073521995 1.821041987 1.541369817 1.308929037 1.154428857 1.072420321 1.044927048 1.054523042 1.086569740 1.128919697 1.172069881 1.209792742 1.239431693 1.260825838 1.275144248 1.284605196 1.292004280 1.299354494 1.306531256 1.311227267 1.307449629 1.281057313
//
IT	3460
RD	11
LK	-6423453.884144
QD	-1474.125356 -> -1463.247670
RI	0.0254540070
TR	0.151189	0.030994
MT	17.365823
MM	C_pi: 1.041098, n_recomb: 539226.024170
RS	0	0.000000	0.223077	19932.890121	0.036966	0.021782
RS	1	0.008540	0.223077	20791.654786	0.038558	0.022361
RS	2	0.017810	0.223077	21613.905855	0.040083	0.023742
RS	3	0.027871	0.223077	22386.026651	0.041515	0.027370
RS	4	0.038791	0.384305	13554.097307	0.025136	0.017200
RS	5	0.050644	0.384305	14248.867629	0.026425	0.019415
RS	6	0.063509	0.797971	7262.155552	0.013468	0.010429
RS	7	0.077473	0.797971	7741.593316	0.014357	0.011485
RS	8	0.092629	1.453847	4543.700411	0.008426	0.007093
RS	9	0.109080	1.453847	4875.190625	0.009041	0.007972
RS	10	0.126936	1.992500	3819.856640	0.007084	0.006614
RS	11	0.146316	1.992500	4105.524857	0.007614	0.007435
RS	12	0.167352	2.202611	3990.463443	0.007400	0.007509
RS	13	0.190184	2.202611	4286.270735	0.007949	0.008286
RS	14	0.214966	2.105664	4810.335699	0.008921	0.009518
RS	15	0.241865	2.105664	5154.297770	0.009559	0.010371
RS	16	0.271061	1.847919	6279.676182	0.011646	0.012786
RS	17	0.302750	1.847919	6698.603551	0.012423	0.013773
RS	18	0.337145	1.558868	8442.090540	0.015656	0.017453
RS	19	0.374478	1.558868	8942.473786	0.016584	0.018650
RS	20	0.414999	1.317218	11158.226524	0.020693	0.023349
RS	21	0.458980	1.317218	11705.102401	0.021707	0.024670
RS	22	0.506718	1.156613	13905.351636	0.025788	0.029335
RS	23	0.558532	1.156613	14416.257452	0.026735	0.030516
RS	24	0.614772	1.071643	16034.654637	0.029736	0.033903
RS	25	0.675814	1.071643	16416.840042	0.030445	0.034704
RS	26	0.742069	1.043402	17161.795098	0.031827	0.036194
RS	27	0.813983	1.043402	17356.231944	0.032187	0.036507
RS	28	0.892038	1.053670	17283.979742	0.032053	0.036256
RS	29	0.976760	1.053670	17275.433209	0.032037	0.036098
RS	30	1.068716	1.087217	16640.674654	0.030860	0.034679
RS	31	1.168526	1.087217	16440.061323	0.030488	0.034123
RS	32	1.276860	1.131396	15514.951736	0.028773	0.032129
RS	33	1.394445	1.131396	15139.748412	0.028077	0.031240
RS	34	1.522073	1.176301	14113.407152	0.026173	0.029071
RS	35	1.660600	1.176301	13579.520917	0.025183	0.027894
RS	36	1.810957	1.215476	12542.684529	0.023261	0.025731
RS	37	1.974155	1.215476	11867.158606	0.022008	0.024298
RS	38	2.151290	1.246255	10843.716440	0.020110	0.022184
RS	39	2.343553	1.246255	10052.719334	0.018643	0.020540
RS	40	2.552236	1.268589	9046.969351	0.016778	0.018479
RS	41	2.778740	1.268589	8182.057904	0.015174	0.016701
RS	42	3.024588	1.283774	7207.971058	0.013367	0.014716
RS	43	3.291431	1.283774	6326.919962	0.011733	0.012916
RS	44	3.581063	1.294168	5415.129332	0.010042	0.011065
RS	45	3.895431	1.294168	4586.305067	0.008505	0.009376
RS	46	4.236645	1.302712	3781.402565	0.007013	0.007744
RS	47	4.607000	1.302712	3070.289717	0.005694	0.006296
RS	48	5.008984	1.311459	2418.243266	0.004485	0.004973
RS	49	5.445297	1.311459	1868.961150	0.003466	0.003853
RS	50	5.918872	1.320116	1395.664549	0.002588	0.002891
RS	51	6.432891	1.320116	1018.116019	0.001888	0.002119
RS	52	6.990808	1.326012	715.427899	0.001327	0.001499
RS	53	7.596372	1.326012	487.305303	0.000904	0.001029
RS	54	8.253651	1.322620	319.607217	0.000593	0.000681
RS	55	8.967063	1.322620	200.098896	0.000371	0.000431
RS	56	9.741401	1.322620	119.535943	0.000222	0.000260
RS	57	10.581869	1.322620	67.864875	0.000126	0.000150
RS	58	11.494113	1.294507	36.986108	0.000069	0.000082
RS	59	12.484265	1.294507	18.402959	0.000034	0.000042
RS	60	13.558976	1.294507	8.568127	0.000016	0.000020
RS	61	14.725469	1.294507	3.711807	0.000007	0.000009
RS	62	15.991582	1.294507	1.487072	0.000003	0.000003
RS	63	17.365823	1.294507	0.806781	0.000001	0.000002
PA	4+25*2+4+6 0.151189414 0.030993535 17.365822970 0.223077494 0.384304649 0.797970928 1.453846545 1.992500266 2.202610640 2.105664200 1.847918862 1.558868278 1.317217540 1.156613141 1.071643038 1.043401874 1.053670233 1.087216609 1.131395927 1.176301490 1.215476106 1.246255461 1.268589244 1.283773801 1.294167982 1.302711675 1.311459238 1.320116452 1.326011737 1.322619653 1.294507211
//
IT	3684
RD	12
LK	-6423433.127263
QD	-1459.206820 -> -1450.194728
RI	0.0249456824
TR	0.150771	0.031020
MT	17.431737
MM	C_pi: 1.045315, n_recomb: 541822.930655
RS	0	0.000000	0.225857	19800.251354	0.036544	0.021749
RS	1	0.008547	0.225857	20664.040611	0.038138	0.022290
RS	2	0.017824	0.225857	21493.203565	0.039668	0.023573
RS	3	0.027894	0.225857	22274.287931	0.041110	0.027094
RS	4	0.038824	0.378884	13851.295938	0.025564	0.017488
RS	5	0.050689	0.378884	14554.991806	0.026863	0.019704
RS	6	0.063568	0.791212	7373.935454	0.013609	0.010513
RS	7	0.077547	0.791212	7859.835015	0.014506	0.011589
RS	8	0.092721	1.457457	4562.576704	0.008421	0.007077
RS	9	0.109193	1.457457	4895.809416	0.009036	0.007966
RS	10	0.127072	2.008226	3815.803031	0.007043	0.006575
RS	11	0.146478	2.008226	4101.684531	0.007570	0.007402
RS	12	0.167544	2.227026	3974.715916	0.007336	0.007454
RS	13	0.190410	2.227026	4270.051822	0.007881	0.008231
RS	14	0.215230	2.132788	4784.518027	0.008830	0.009443
RS	15	0.242172	2.132788	5127.704575	0.009464	0.010288
RS	16	0.271416	1.871500	6249.462632	0.011534	0.012688
RS	17	0.303159	1.871500	6668.077787	0.012307	0.013660
RS	18	0.337616	1.574704	8427.467811	0.015554	0.017356
RS	19	0.375017	1.574704	8929.361615	0.016480	0.018535
RS	20	0.415615	1.324936	11192.091538	0.020656	0.023305
RS	21	0.459682	1.324936	11742.925018	0.021673	0.024608
RS	22	0.507516	1.158849	14006.749440	0.025851	0.029376
RS	23	0.559438	1.158849	14522.165894	0.026802	0.030545
RS	24	0.615798	1.071206	16190.025453	0.029881	0.034011
RS	25	0.676974	1.071206	16574.360245	0.030590	0.034803
RS	26	0.743379	1.042275	17335.750104	0.031995	0.036316
RS	27	0.815460	1.042275	17528.951104	0.032352	0.036625
RS	28	0.893701	1.053121	17443.014868	0.032193	0.036345
RS	29	0.978628	1.053121	17431.142582	0.032171	0.036187
RS	30	1.070814	1.087967	16767.753228	0.030947	0.034718
RS	31	1.170879	1.087967	16563.685051	0.030570	0.034165
RS	32	1.279497	1.133711	15609.466411	0.028809	0.032125
RS	33	1.397397	1.133711	15231.900169	0.028112	0.031244
RS	34	1.525373	1.180086	14183.468253	0.026177	0.029042
RS	35	1.664288	1.180086	13648.506087	0.025190	0.027876
RS	36	1.815075	1.220439	12597.655165	0.023251	0.025696
RS	37	1.978749	1.220439	11921.878932	0.022003	0.024275
RS	38	2.156411	1.252124	10889.951671	0.020099	0.022155
RS	39	2.349258	1.252124	10098.949923	0.018639	0.020521
RS	40	2.558586	1.275221	9087.417942	0.016772	0.018458
RS	41	2.785805	1.275221	8222.343318	0.015175	0.016690
RS	42	3.032444	1.291159	7243.462666	0.013369	0.014705
RS	43	3.300162	1.291159	6361.900047	0.011742	0.012913
RS	44	3.590760	1.302432	5445.480316	0.010050	0.011061
RS	45	3.906195	1.302432	4615.801134	0.008519	0.009380
RS	46	4.248589	1.312114	3806.306519	0.007025	0.007747
RS	47	4.620246	1.312114	3094.094435	0.005711	0.006304
RS	48	5.023667	1.322288	2437.869808	0.004499	0.004980
RS	49	5.461567	1.322288	1887.258777	0.003483	0.003865
RS	50	5.936893	1.332477	1410.555800	0.002603	0.002901
RS	51	6.452842	1.332477	1031.372375	0.001904	0.002131
RS	52	7.012888	1.339629	726.031505	0.001340	0.001510
RS	53	7.620799	1.339629	496.052345	0.000916	0.001039
RS	54	8.280666	1.336696	326.330584	0.000602	0.000690
RS	55	8.996929	1.336696	205.077728	0.000378	0.000438
RS	56	9.774408	1.336696	123.005726	0.000227	0.000265
RS	57	10.618335	1.336696	70.138106	0.000129	0.000153
RS	58	11.534390	1.306959	38.430735	0.000071	0.000085
RS	59	12.528736	1.306959	19.204232	0.000035	0.000043
RS	60	13.608065	1.306959	8.982511	0.000017	0.000020
RS	61	14.779640	1.306959	3.910590	0.000007	0.000009
RS	62	16.051344	1.306959	1.575021	0.000003	0.000004
RS	63	17.431737	1.306959	0.861756	0.000002	0.000002
PA	4+25*2+4+6 0.150770790 0.031019576 17.431737101 0.225856985 0.378884092 0.791211687 1.457456981 2.008226291 2.227025602 2.132787848 1.871500369 1.574704102 1.324935612 1.158848987 1.071205623 1.042275460 1.053120575 1.087967288 1.133711425 1.180086472 1.220439085 1.252124381 1.275221483 1.291158791 1.302432284 1.312113565 1.322287842 1.332476933 1.339628770 1.336696301 1.306958995
//
IT	4406
RD	13
LK	-6423415.867552
QD	-1446.187956 -> -1438.607993
RI	0.0244677860
TR	0.150395	0.031050
MT	17.489826
MM	C_pi: 1.049170, n_recomb: 544311.133888
RS	0	0.000000	0.228475	19678.936289	0.036154	0.021721
RS	1	0.008552	0.228475	20547.242051	0.037749	0.022227
RS	2	0.017836	0.228475	21382.654559	0.039284	0.023419
RS	3	0.027914	0.228475	22171.876951	0.040734	0.026841
RS	4	0.038853	0.374276	14120.647905	0.025942	0.017746
RS	5	0.050728	0.374276	14832.406817	0.027250	0.019959
RS	6	0.063619	0.785438	7475.796622	0.013734	0.010588
RS	7	0.077612	0.785438	7967.602145	0.014638	0.011681
RS	8	0.092802	1.460626	4581.323094	0.008417	0.007063
RS	9	0.109292	1.460626	4916.247088	0.009032	0.007961
RS	10	0.127191	2.020930	3816.246200	0.007011	0.006544
RS	11	0.146621	2.020930	4102.588845	0.007537	0.007377
RS	12	0.167713	2.246846	3965.919061	0.007286	0.007412
RS	13	0.190608	2.246846	4261.171119	0.007829	0.008190
RS	14	0.215462	2.155642	4766.720311	0.008757	0.009381
RS	15	0.242441	2.155642	5109.521989	0.009387	0.010220
RS	16	0.271728	1.892213	6226.360225	0.011439	0.012603
RS	17	0.303519	1.892213	6644.892851	0.012208	0.013562
RS	18	0.338029	1.589052	8416.367943	0.015462	0.017268
RS	19	0.375491	1.589052	8919.717734	0.016387	0.018430
RS	20	0.416157	1.332115	11223.428628	0.020620	0.023259
RS	21	0.460300	1.332115	11777.936844	0.021638	0.024547
RS	22	0.508218	1.161087	14099.137882	0.025903	0.029406
RS	23	0.560235	1.161087	14618.810917	0.026857	0.030564
RS	24	0.616701	1.071023	16331.991739	0.030005	0.034101
RS	25	0.677995	1.071023	16718.506205	0.030715	0.034886
RS	26	0.744532	1.041466	17495.227889	0.032142	0.036420
RS	27	0.816759	1.041466	17687.577705	0.032495	0.036724
RS	28	0.895163	1.052817	17589.643575	0.032315	0.036421
RS	29	0.980272	1.052817	17575.043913	0.032289	0.036261
RS	30	1.072660	1.088803	16886.316057	0.031023	0.034749
RS	31	1.172950	1.088803	16679.365441	0.030643	0.034200
RS	32	1.281816	1.135901	15699.596863	0.028843	0.032120
RS	33	1.399994	1.135901	15320.011205	0.028146	0.031246
RS	34	1.528278	1.183509	14252.556251	0.026185	0.029018
RS	35	1.667533	1.183509	13716.510726	0.025200	0.027861
RS	36	1.818698	1.224810	12653.759398	0.023247	0.025669
RS	37	1.982791	1.224810	11977.365673	0.022005	0.024257
RS	38	2.160918	1.257207	10938.041714	0.020095	0.022133
RS	39	2.354278	1.257207	10146.400928	0.018641	0.020508
RS	40	2.564176	1.280918	9129.372160	0.016772	0.018444
RS	41	2.792024	1.280918	8263.388432	0.015181	0.016684
RS	42	3.039359	1.297509	7279.506943	0.013374	0.014698
RS	43	3.307847	1.297509	6396.756264	0.011752	0.012913
RS	44	3.599297	1.309612	5475.325601	0.010059	0.011060
RS	45	3.915672	1.309612	4644.337833	0.008533	0.009384
RS	46	4.259105	1.320419	3829.963319	0.007036	0.007750
RS	47	4.631909	1.320419	3116.484966	0.005726	0.006312
RS	48	5.036597	1.332042	2456.000169	0.004512	0.004987
RS	49	5.475894	1.332042	1904.142529	0.003498	0.003874
RS	50	5.952762	1.343804	1424.144386	0.002616	0.002910
RS	51	6.470413	1.343804	1043.543365	0.001917	0.002141
RS	52	7.032335	1.352264	735.749311	0.001352	0.001519
RS	53	7.642315	1.352264	504.143824	0.000926	0.001048
RS	54	8.304462	1.349855	332.580675	0.000611	0.000697
RS	55	9.023237	1.349855	209.750743	0.000385	0.000444
RS	56	9.803485	1.349855	126.290741	0.000232	0.000270
RS	57	10.650462	1.349855	72.307824	0.000133	0.000156
RS	58	11.569875	1.318582	39.821553	0.000073	0.000087
RS	59	12.567918	1.318582	19.981280	0.000037	0.000044
RS	60	13.651318	1.318582	9.387295	0.000017	0.000021
RS	61	14.827374	1.318582	4.106199	0.000008	0.000009
RS	62	16.104009	1.318582	1.662216	0.000003	0.000004
RS	63	17.489826	1.318582	0.916908	0.000002	0.000002
PA	4+25*2+4+6 0.150394924 0.031049824 17.489826212 0.228474560 0.374275573 0.785438185 1.460626390 2.020930250 2.246845968 2.155642212 1.892212994 1.589051868 1.332115143 1.161087498 1.071022760 1.041466351 1.052817267 1.088802789 1.135900567 1.183508587 1.224810117 1.257206551 1.280917911 1.297508837 1.309611600 1.320419261 1.332041924 1.343804390 1.352263933 1.349855145 1.318582500
//
IT	4118
RD	14
LK	-6423401.304025
QD	-1434.608733 -> -1428.148909
RI	0.0240241353
TR	0.150053	0.031083
MT	17.541717
MM	C_pi: 1.052715, n_recomb: 546687.089657
RS	0	0.000000	0.230909	19570.271775	0.035798	0.021697
RS	1	0.008557	0.230909	20442.663307	0.037394	0.022170
RS	2	0.017847	0.230909	21283.733167	0.038932	0.023280
RS	3	0.027932	0.230909	22080.328076	0.040389	0.026613
RS	4	0.038879	0.370373	14363.464484	0.026274	0.017976
RS	5	0.050764	0.370373	15082.511204	0.027589	0.020185
RS	6	0.063665	0.780605	7567.553813	0.013843	0.010654
RS	7	0.077671	0.780605	8064.713552	0.014752	0.011760
RS	8	0.092875	1.463630	4599.099766	0.008413	0.007050
RS	9	0.109380	1.463630	4935.618491	0.009028	0.007955
RS	10	0.127297	2.031307	3819.828889	0.006987	0.006520
RS	11	0.146748	2.031307	4106.800942	0.007512	0.007357
RS	12	0.167863	2.262855	3962.535848	0.007248	0.007380
RS	13	0.190785	2.262855	4258.005674	0.007789	0.008158
RS	14	0.215669	2.174868	4755.317736	0.008698	0.009330
RS	15	0.242682	2.174868	5098.046973	0.009325	0.010166
RS	16	0.272006	1.910432	6209.054980	0.011358	0.012529
RS	17	0.303840	1.910432	6627.692241	0.012123	0.013478
RS	18	0.338398	1.602091	8408.119555	0.015380	0.017186
RS	19	0.375914	1.602091	8912.871525	0.016303	0.018334
RS	20	0.416639	1.338808	11252.474161	0.020583	0.023213
RS	21	0.460850	1.338808	11810.399625	0.021604	0.024489
RS	22	0.508844	1.163303	14183.625449	0.025945	0.029427
RS	23	0.560946	1.163303	14707.311883	0.026903	0.030576
RS	24	0.617505	1.071042	16462.043019	0.030112	0.034177
RS	25	0.678905	1.071042	16850.737229	0.030823	0.034956
RS	26	0.745559	1.040917	17641.712260	0.032270	0.036508
RS	27	0.817917	1.040917	17833.520219	0.032621	0.036808
RS	28	0.896466	1.052724	17724.862514	0.032422	0.036484
RS	29	0.981738	1.052724	17708.042105	0.032392	0.036324
RS	30	1.074306	1.089724	16996.661379	0.031090	0.034775
RS	31	1.174796	1.089724	16787.331994	0.030707	0.034229
RS	32	1.283885	1.138000	15785.077516	0.028874	0.032114
RS	33	1.402310	1.138000	15403.789496	0.028177	0.031247
RS	34	1.530868	1.186647	14319.913591	0.026194	0.028998
RS	35	1.670428	1.186647	13782.821291	0.025212	0.027849
RS	36	1.821930	1.228709	12709.988988	0.023249	0.025648
RS	37	1.986397	1.228709	12032.725694	0.022010	0.024245
RS	38	2.164938	1.261651	10987.011258	0.020097	0.022118
RS	39	2.358758	1.261651	10194.256691	0.018647	0.020501
RS	40	2.569163	1.285849	9172.052200	0.016778	0.018436
RS	41	2.797574	1.285849	8304.589196	0.015191	0.016682
RS	42	3.045531	1.303008	7315.601114	0.013382	0.014695
RS	43	3.314706	1.303008	6431.145859	0.011764	0.012915
RS	44	3.606915	1.315896	5504.439294	0.010069	0.011060
RS	45	3.924130	1.315896	4671.806561	0.008546	0.009389
RS	46	4.268491	1.327821	3852.348869	0.007047	0.007752
RS	47	4.642319	1.327821	3137.502772	0.005739	0.006319
RS	48	5.048138	1.340905	2472.732039	0.004523	0.004992
RS	49	5.488684	1.340905	1919.721814	0.003512	0.003883
RS	50	5.966929	1.354272	1436.547146	0.002628	0.002917
RS	51	6.486100	1.354272	1054.728376	0.001929	0.002150
RS	52	7.049698	1.364089	744.661505	0.001362	0.001527
RS	53	7.661525	1.364089	511.638983	0.000936	0.001056
RS	54	8.325709	1.362262	338.399625	0.000619	0.000705
RS	55	9.046729	1.362262	214.144595	0.000392	0.000450
RS	56	9.829450	1.362262	129.406698	0.000237	0.000275
RS	57	10.679152	1.362262	74.382595	0.000136	0.000160
RS	58	11.601566	1.329529	41.162925	0.000075	0.000089
RS	59	12.602914	1.329529	20.736016	0.000038	0.000045
RS	60	13.689951	1.329529	9.783232	0.000018	0.000022
RS	61	14.870011	1.329529	4.298893	0.000008	0.000010
RS	62	16.151052	1.329529	1.748732	0.000003	0.000004
RS	63	17.541717	1.329529	0.972256	0.000002	0.000002
PA	4+25*2+4+6 0.150053341 0.031082574 17.541717484 0.230909335 0.370373003 0.780605300 1.463629702 2.031306883 2.262854523 2.174867873 1.910431668 1.602091453 1.338807631 1.163303204 1.071041592 1.040917163 1.052724392 1.089723817 1.137999962 1.186647451 1.228709134 1.261651267 1.285849423 1.303008465 1.315896281 1.327821290 1.340904569 1.354271944 1.364089018 1.362261551 1.329528629
//
IT	4244
RD	15
LK	-6423388.856917
QD	-1424.137020 -> -1418.568328
RI	0.0236183440
TR	0.149741	0.031117
MT	17.588425
MM	C_pi: 1.055976, n_recomb: 548948.252561
RS	0	0.000000	0.233146	19474.999204	0.035477	0.021675
RS	1	0.008562	0.233146	20351.110284	0.037073	0.022119
RS	2	0.017857	0.233146	21197.307848	0.038614	0.023157
RS	3	0.027948	0.233146	22000.568500	0.040078	0.026410
RS	4	0.038903	0.367073	14581.602074	0.026563	0.018181
RS	5	0.050795	0.367073	15307.239966	0.027885	0.020384
RS	6	0.063706	0.776643	7649.323555	0.013935	0.010711
RS	7	0.077723	0.776643	8151.299381	0.014849	0.011828
RS	8	0.092939	1.466640	4615.344887	0.008408	0.007038
RS	9	0.109459	1.466640	4953.330604	0.009023	0.007949
RS	10	0.127392	2.039849	3825.585200	0.006969	0.006502
RS	11	0.146862	2.039849	4113.297139	0.007493	0.007342
RS	12	0.167998	2.275725	3963.281263	0.007220	0.007355
RS	13	0.190944	2.275725	4259.195884	0.007759	0.008135
RS	14	0.215854	2.190991	4749.006164	0.008651	0.009289
RS	15	0.242897	2.190991	5091.909608	0.009276	0.010122
RS	16	0.272256	1.926495	6196.357178	0.011288	0.012464
RS	17	0.304128	1.926495	6615.242186	0.012051	0.013405
RS	18	0.338730	1.613984	8402.033268	0.015306	0.017111
RS	19	0.376293	1.613984	8908.125900	0.016228	0.018248
RS	20	0.417073	1.345047	11279.373107	0.020547	0.023168
RS	21	0.461345	1.345047	11840.474946	0.021569	0.024433
RS	22	0.509407	1.165472	14261.023628	0.025979	0.029441
RS	23	0.561584	1.165472	14788.485732	0.026940	0.030583
RS	24	0.618228	1.071211	16581.363075	0.030206	0.034241
RS	25	0.679723	1.071211	16972.207815	0.030918	0.035014
RS	26	0.746482	1.040576	17776.337680	0.032383	0.036584
RS	27	0.818957	1.040576	17967.849886	0.032731	0.036880
RS	28	0.897638	1.052801	17849.504234	0.032516	0.036537
RS	29	0.983055	1.052801	17830.887532	0.032482	0.036377
RS	30	1.075786	1.090713	17099.109420	0.031149	0.034794
RS	31	1.176456	1.090713	16887.835478	0.030764	0.034252
RS	32	1.285745	1.140025	15865.682856	0.028902	0.032108
RS	33	1.404392	1.140025	15482.983886	0.028205	0.031247
RS	34	1.533197	1.189550	14384.947445	0.026205	0.028981
RS	35	1.673030	1.189550	13846.872194	0.025224	0.027840
RS	36	1.824836	1.232215	12765.538107	0.023255	0.025633
RS	37	1.989640	1.232215	12087.238570	0.022019	0.024236
RS	38	2.168553	1.265565	11036.030251	0.020104	0.022108
RS	39	2.362786	1.265565	10241.819211	0.018657	0.020498
RS	40	2.573648	1.290140	9214.799724	0.016786	0.018432
RS	41	2.802564	1.290140	8345.431977	0.015203	0.016683
RS	42	3.051080	1.307793	7351.316262	0.013392	0.014695
RS	43	3.320874	1.307793	6464.773371	0.011777	0.012920
RS	44	3.613767	1.321422	5532.639178	0.010079	0.011062
RS	45	3.931738	1.321422	4698.118878	0.008558	0.009395
RS	46	4.276933	1.334447	3873.468392	0.007056	0.007755
RS	47	4.651683	1.334447	3157.194811	0.005751	0.006325
RS	48	5.058520	1.349004	2488.136820	0.004533	0.004996
RS	49	5.500189	1.349004	1934.079349	0.003523	0.003891
RS	50	5.979674	1.364004	1447.851847	0.002638	0.002924
RS	51	6.500212	1.364004	1065.004447	0.001940	0.002159
RS	52	7.065319	1.375217	752.836441	0.001371	0.001535
RS	53	7.678809	1.375217	518.587405	0.000945	0.001064
RS	54	8.344826	1.374024	343.821957	0.000626	0.000711
RS	55	9.067867	1.374024	218.280889	0.000398	0.000456
RS	56	9.852815	1.374024	132.366187	0.000241	0.000279
RS	57	10.704969	1.374024	76.369197	0.000139	0.000163
RS	58	11.630084	1.339889	42.458377	0.000077	0.000091
RS	59	12.634408	1.339889	21.469885	0.000039	0.000047
RS	60	13.724720	1.339889	10.170828	0.000019	0.000022
RS	61	14.908385	1.339889	4.488812	0.000008	0.000010
RS	62	16.193394	1.339889	1.834592	0.000003	0.000004
RS	63	17.588425	1.339889	1.027787	0.000002	0.000002
PA	4+25*2+4+6 0.149740815 0.031116841 17.588425090 0.233145921 0.367072560 0.776642629 1.466640499 2.039848990 2.275724991 2.190991010 1.926494710 1.613983657 1.345047286 1.165471550 1.071211149 1.040575675 1.052800693 1.090713175 1.140025097 1.189549632 1.232214539 1.265565291 1.290139569 1.307792651 1.321422394 1.334447489 1.349004401 1.364003656 1.375216888 1.374024496 1.339889024
//
IT	3937
RD	16
LK	-6423378.100524
QD	-1414.550366 -> -1409.701728
RI	0.0232490910
TR	0.149453	0.031152
MT	17.630711
MM	C_pi: 1.058982, n_recomb: 551096.251473
RS	0	0.000000	0.235187	19392.478188	0.035189	0.021656
RS	1	0.008566	0.235187	20271.998648	0.036785	0.022074
RS	2	0.017866	0.235187	21122.860915	0.038329	0.023048
RS	3	0.027962	0.235187	21932.157769	0.039797	0.026231
RS	4	0.038924	0.364277	14777.472995	0.026815	0.018361
RS	5	0.050824	0.364277	15509.087827	0.028142	0.020559
RS	6	0.063744	0.773445	7721.790165	0.014012	0.010759
RS	7	0.077770	0.773445	8228.083594	0.014930	0.011886
RS	8	0.092998	1.469748	4629.819593	0.008401	0.007026
RS	9	0.109530	1.469748	4969.132769	0.009017	0.007942
RS	10	0.127479	2.046956	3832.792290	0.006955	0.006487
RS	11	0.146965	2.046956	4121.311508	0.007478	0.007331
RS	12	0.168120	2.285947	3967.297104	0.007199	0.007338
RS	13	0.191087	2.285947	4263.834257	0.007737	0.008119
RS	14	0.216022	2.204475	4746.748146	0.008613	0.009257
RS	15	0.243092	2.204475	5090.019738	0.009236	0.010087
RS	16	0.272482	1.940671	6187.420635	0.011227	0.012407
RS	17	0.304389	1.940671	6606.666590	0.011988	0.013341
RS	18	0.339029	1.624847	8397.706958	0.015238	0.017042
RS	19	0.376636	1.624847	8905.079463	0.016159	0.018168
RS	20	0.417465	1.350872	11304.267608	0.020512	0.023124
RS	21	0.461792	1.350872	11868.322961	0.021536	0.024379
RS	22	0.509915	1.167579	14332.060011	0.026006	0.029451
RS	23	0.562161	1.167579	14863.071287	0.026970	0.030585
RS	24	0.618882	1.071493	16691.067562	0.030287	0.034296
RS	25	0.680462	1.071493	17084.015380	0.031000	0.035064
RS	26	0.747317	1.040396	17900.301847	0.032481	0.036649
RS	27	0.819898	1.040396	18091.710527	0.032829	0.036942
RS	28	0.898697	1.053013	17964.444509	0.032598	0.036583
RS	29	0.984246	1.053013	17944.389228	0.032561	0.036422
RS	30	1.077123	1.091754	17194.150606	0.031200	0.034810
RS	31	1.177956	1.091754	16981.304437	0.030814	0.034270
RS	32	1.287427	1.141984	15941.458342	0.028927	0.032101
RS	33	1.406275	1.141984	15557.609423	0.028230	0.031246
RS	34	1.535303	1.192250	14447.350996	0.026216	0.028966
RS	35	1.675384	1.192250	13908.371708	0.025238	0.027832
RS	36	1.827464	1.235387	12819.911848	0.023263	0.025621
RS	37	1.992572	1.235387	12140.469196	0.022030	0.024231
RS	38	2.171823	1.269027	11084.605566	0.020114	0.022103
RS	39	2.366429	1.269027	10288.681428	0.018669	0.020497
RS	40	2.577704	1.293884	9257.190189	0.016798	0.018432
RS	41	2.807078	1.293884	8385.596632	0.015216	0.016687
RS	42	3.056100	1.311964	7386.401811	0.013403	0.014697
RS	43	3.326453	1.311964	6497.479624	0.011790	0.012925
RS	44	3.619965	1.326296	5559.831905	0.010089	0.011065
RS	45	3.938620	1.326296	4723.247820	0.008571	0.009401
RS	46	4.284570	1.340408	3893.334887	0.007065	0.007757
RS	47	4.660155	1.340408	3175.613109	0.005762	0.006331
RS	48	5.067913	1.356440	2502.309989	0.004541	0.005000
RS	49	5.510599	1.356440	1947.310170	0.003534	0.003897
RS	50	5.991206	1.373097	1458.147409	0.002646	0.002929
RS	51	6.512982	1.373097	1074.447304	0.001950	0.002166
RS	52	7.079454	1.385736	760.339389	0.001380	0.001542
RS	53	7.694450	1.385736	525.036183	0.000953	0.001071
RS	54	8.362128	1.385218	348.882400	0.000633	0.000717
RS	55	9.086998	1.385218	222.180494	0.000403	0.000461
RS	56	9.873962	1.385218	135.180822	0.000245	0.000283
RS	57	10.728337	1.385218	78.273531	0.000142	0.000166
RS	58	11.655899	1.349738	43.710448	0.000079	0.000093
RS	59	12.662916	1.349738	22.183930	0.000040	0.000048
RS	60	13.756194	1.349738	10.550449	0.000019	0.000023
RS	61	14.943124	1.349738	4.676055	0.000008	0.000010
RS	62	16.231726	1.349738	1.919811	0.000003	0.000004
RS	63	17.630711	1.349738	1.083490	0.000002	0.000002
PA	4+25*2+4+6 0.149453440 0.031151932 17.630711410 0.235187273 0.364277269 0.773444811 1.469747705 2.046956332 2.285947106 2.204474501 1.940670920 1.624847434 1.350872195 1.167579473 1.071492596 1.040395560 1.053012543 1.091753880 1.141983711 1.192250174 1.235386806 1.269026786 1.293884286 1.311963939 1.326296243 1.340408480 1.356439791 1.373097086 1.385735846 1.385218348 1.349738363
//
IT	4178
RD	17
LK	-6423368.716631
QD	-1405.692035 -> -1401.433592
RI	0.0229149757
TR	0.149187	0.031187
MT	17.669333
MM	C_pi: 1.061760, n_recomb: 553133.643426
RS	0	0.000000	0.237039	19321.974824	0.034932	0.021639
RS	1	0.008570	0.237039	20204.644239	0.036528	0.022034
RS	2	0.017874	0.237039	21059.768999	0.038074	0.022952
RS	3	0.027976	0.237039	21874.544583	0.039547	0.026073
RS	4	0.038943	0.361908	14953.292291	0.027034	0.018521
RS	5	0.050850	0.361908	15690.341417	0.028366	0.020713
RS	6	0.063778	0.770912	7785.728237	0.014076	0.010799
RS	7	0.077813	0.770912	8295.884037	0.014998	0.011934
RS	8	0.093051	1.473021	4642.362040	0.008393	0.007014
RS	9	0.109595	1.473021	4982.856180	0.009008	0.007934
RS	10	0.127557	2.052912	3840.969719	0.006944	0.006476
RS	11	0.147058	2.052912	4130.335855	0.007467	0.007323
RS	12	0.168231	2.293979	3973.826189	0.007184	0.007326
RS	13	0.191218	2.293979	4271.119903	0.007722	0.008108
RS	14	0.216175	2.215709	4747.728556	0.008583	0.009231
RS	15	0.243270	2.215709	5091.521097	0.009205	0.010059
RS	16	0.272688	1.953217	6181.495348	0.011175	0.012358
RS	17	0.304626	1.953217	6601.188448	0.011934	0.013286
RS	18	0.339302	1.634808	8394.729170	0.015177	0.016978
RS	19	0.376949	1.634808	8903.319817	0.016096	0.018096
RS	20	0.417823	1.356320	11327.303400	0.020478	0.023080
RS	21	0.462199	1.356320	11894.107339	0.021503	0.024327
RS	22	0.510379	1.169619	14397.411643	0.026029	0.029456
RS	23	0.562687	1.169619	14931.757843	0.026995	0.030585
RS	24	0.619478	1.071854	16792.199836	0.030358	0.034342
RS	25	0.681136	1.071854	17187.187922	0.031072	0.035107
RS	26	0.748078	1.040347	18014.581799	0.032568	0.036706
RS	27	0.820756	1.040347	18206.039830	0.032914	0.036996
RS	28	0.899663	1.053333	18070.534697	0.032669	0.036621
RS	29	0.985333	1.053333	18049.337572	0.032631	0.036460
RS	30	1.078344	1.092837	17282.237977	0.031244	0.034822
RS	31	1.179325	1.092837	17068.140195	0.030857	0.034284
RS	32	1.288961	1.143887	16012.485782	0.028949	0.032095
RS	33	1.407992	1.143887	15627.721513	0.028253	0.031244
RS	34	1.537224	1.194786	14506.874468	0.026227	0.028954
RS	35	1.677531	1.194786	13967.086168	0.025251	0.027826
RS	36	1.829862	1.238282	12872.732421	0.023272	0.025612
RS	37	1.995248	1.238282	12192.087729	0.022042	0.024228
RS	38	2.174807	1.272112	11132.318207	0.020126	0.022102
RS	39	2.369753	1.272112	10334.501992	0.018684	0.020500
RS	40	2.581406	1.297175	9298.873560	0.016811	0.018435
RS	41	2.811198	1.297175	8424.824140	0.015231	0.016693
RS	42	3.060682	1.315623	7420.640070	0.013416	0.014701
RS	43	3.331546	1.315623	6529.131909	0.011804	0.012932
RS	44	3.625623	1.330620	5585.955163	0.010099	0.011068
RS	45	3.944901	1.330620	4747.188472	0.008582	0.009407
RS	46	4.291542	1.345802	3911.997384	0.007072	0.007760
RS	47	4.667888	1.345802	3192.830166	0.005772	0.006337
RS	48	5.076487	1.363311	2515.333035	0.004547	0.005002
RS	49	5.520102	1.363311	1959.499682	0.003543	0.003903
RS	50	6.001734	1.381642	1467.525816	0.002653	0.002934
RS	51	6.524641	1.381642	1083.132947	0.001958	0.002172
RS	52	7.092360	1.395737	767.229841	0.001387	0.001547
RS	53	7.708731	1.395737	531.029435	0.000960	0.001077
RS	54	8.377924	1.395938	353.611239	0.000639	0.000723
RS	55	9.104466	1.395938	225.863585	0.000408	0.000466
RS	56	9.893271	1.395938	137.863222	0.000249	0.000287
RS	57	10.749675	1.395938	80.102987	0.000145	0.000168
RS	58	11.679471	1.359168	44.923123	0.000081	0.000095
RS	59	12.688949	1.359168	22.880190	0.000041	0.000049
RS	60	13.784938	1.359168	10.923071	0.000020	0.000024
RS	61	14.974850	1.359168	4.861059	0.000009	0.000011
RS	62	16.266735	1.359168	2.004570	0.000004	0.000004
RS	63	17.669333	1.359168	1.139476	0.000002	0.000003
PA	4+25*2+4+6 0.149187355 0.031187189 17.669333068 0.237039028 0.361907988 0.770911567 1.473020933 2.052912279 2.293979497 2.215709464 1.953217276 1.634808104 1.356319739 1.169618552 1.071854333 1.040347314 1.053332893 1.092836575 1.143886879 1.194786009 1.238282126 1.272111684 1.297174599 1.315623112 1.330619832 1.345802322 1.363311322 1.381641819 1.395736853 1.395937655 1.359168389
//
IT	3497
RD	18
LK	-6423360.458583
QD	-1397.444091 -> -1393.676196
RI	0.0226141671
TR	0.148940	0.031222
MT	17.704888
MM	C_pi: 1.064335, n_recomb: 555064.112519
RS	0	0.000000	0.238709	19262.664474	0.034703	0.021624
RS	1	0.008573	0.238709	20148.263915	0.036299	0.021999
RS	2	0.017882	0.238709	21007.301865	0.037847	0.022867
RS	3	0.027988	0.238709	21827.063524	0.039323	0.025935
RS	4	0.038961	0.359902	15110.977369	0.027224	0.018662
RS	5	0.050874	0.359902	15852.978252	0.028561	0.020848
RS	6	0.063809	0.768959	7841.857892	0.014128	0.010833
RS	7	0.077852	0.768959	8355.460391	0.015053	0.011974
RS	8	0.093100	1.476450	4653.072776	0.008383	0.007002
RS	9	0.109655	1.476450	4994.609970	0.008998	0.007924
RS	10	0.127629	2.057924	3849.788147	0.006936	0.006467
RS	11	0.147145	2.057924	4140.022181	0.007459	0.007316
RS	12	0.168333	2.300210	3982.256443	0.007174	0.007318
RS	13	0.191338	2.300210	4280.405197	0.007712	0.008102
RS	14	0.216315	2.225028	4751.292459	0.008560	0.009211
RS	15	0.243434	2.225028	5095.725440	0.009180	0.010038
RS	16	0.272877	1.964356	6177.967442	0.011130	0.012315
RS	17	0.304845	1.964356	6598.171539	0.011887	0.013238
RS	18	0.339553	1.643975	8392.761657	0.015120	0.016919
RS	19	0.377237	1.643975	8902.508273	0.016039	0.018029
RS	20	0.418152	1.361429	11348.569797	0.020446	0.023038
RS	21	0.462574	1.361429	11917.933175	0.021471	0.024278
RS	22	0.510805	1.171590	14457.599886	0.026047	0.029458
RS	23	0.563171	1.171590	14995.080179	0.027015	0.030582
RS	24	0.620026	1.072280	16885.559858	0.030421	0.034383
RS	25	0.681756	1.072280	17282.519836	0.031136	0.035144
RS	26	0.748778	1.040405	18120.117091	0.032645	0.036755
RS	27	0.821546	1.040405	18311.743581	0.032990	0.037043
RS	28	0.900552	1.053744	18168.504360	0.032732	0.036653
RS	29	0.986332	1.053744	18146.417833	0.032692	0.036492
RS	30	1.079466	1.093954	17363.843399	0.031283	0.034830
RS	31	1.180584	1.093954	17148.771732	0.030895	0.034296
RS	32	1.290372	1.145744	16078.929824	0.028968	0.032087
RS	33	1.409572	1.145744	15693.461623	0.028273	0.031242
RS	34	1.538992	1.197182	14563.460605	0.026237	0.028943
RS	35	1.679507	1.197182	14022.959851	0.025264	0.027820
RS	36	1.832068	1.240945	12923.772003	0.023283	0.025607
RS	37	1.997709	1.240945	12241.900479	0.022055	0.024227
RS	38	2.177551	1.274881	11178.889334	0.020140	0.022103
RS	39	2.372811	1.274881	10379.061009	0.018699	0.020505
RS	40	2.584812	1.300079	9339.650256	0.016826	0.018441
RS	41	2.814987	1.300079	8462.975187	0.015247	0.016701
RS	42	3.064896	1.318846	7453.914251	0.013429	0.014707
RS	43	3.336231	1.318846	6559.669657	0.011818	0.012940
RS	44	3.630828	1.334474	5610.981593	0.010109	0.011072
RS	45	3.950681	1.334474	4769.954949	0.008594	0.009413
RS	46	4.297956	1.350706	3929.509579	0.007079	0.007762
RS	47	4.675004	1.350706	3208.915046	0.005781	0.006342
RS	48	5.084377	1.369692	2527.288844	0.004553	0.005004
RS	49	5.528847	1.369692	1970.726616	0.003550	0.003908
RS	50	6.011422	1.389712	1476.057377	0.002659	0.002937
RS	51	6.535369	1.389712	1091.120651	0.001966	0.002178
RS	52	7.104236	1.405286	773.559122	0.001394	0.001553
RS	53	7.721874	1.405286	536.603879	0.000967	0.001083
RS	54	8.392463	1.406238	358.035401	0.000645	0.000728
RS	55	9.120543	1.406238	229.346230	0.000413	0.000470
RS	56	9.911043	1.406238	140.422239	0.000253	0.000291
RS	57	10.769315	1.406238	81.861992	0.000147	0.000171
RS	58	11.701169	1.368239	46.098140	0.000083	0.000097
RS	59	12.712913	1.368239	23.559383	0.000042	0.000050
RS	60	13.811396	1.368239	11.288946	0.000020	0.000024
RS	61	15.004055	1.368239	5.043894	0.000009	0.000011
RS	62	16.298964	1.368239	2.088882	0.000004	0.000005
RS	63	17.704888	1.368239	1.195741	0.000002	0.000003
PA	4+25*2+4+6 0.148939545 0.031222122 17.704888233 0.238709145 0.359902021 0.768958879 1.476450007 2.057924272 2.300210093 2.225028081 1.964356420 1.643975462 1.361429013 1.171589526 1.072279568 1.040404859 1.053743748 1.093953824 1.145743583 1.197182244 1.240945096 1.274881374 1.300079267 1.318846374 1.334473718 1.350706412 1.369692483 1.389712341 1.405286342 1.406238356 1.368239144
//
IT	3589
RD	19
LK	-6423353.140219
QD	-1389.722042 -> -1386.366837
RI	0.0223420087
TR	0.148709	0.031257
MT	17.737645
MM	C_pi: 1.066726, n_recomb: 556894.638633
RS	0	0.000000	0.240215	19213.074242	0.034500	0.021610
RS	1	0.008576	0.240215	20101.414817	0.036096	0.021967
RS	2	0.017888	0.240215	20964.063464	0.037645	0.022793
RS	3	0.027999	0.240215	21788.383622	0.039125	0.025814
RS	4	0.038977	0.358203	15252.577358	0.027389	0.018786
RS	5	0.050896	0.358203	15999.106098	0.028729	0.020968
RS	6	0.063837	0.767504	7891.011873	0.014170	0.010861
RS	7	0.077889	0.767504	8407.689015	0.015097	0.012007
RS	8	0.093145	1.480048	4662.013510	0.008371	0.006990
RS	9	0.109710	1.480048	5004.461412	0.008986	0.007914
RS	10	0.127696	2.062187	3858.970176	0.006929	0.006460
RS	11	0.147224	2.062187	4150.076974	0.007452	0.007312
RS	12	0.168427	2.304902	3992.227025	0.007169	0.007314
RS	13	0.191448	2.304902	4291.308685	0.007706	0.008099
RS	14	0.216444	2.232695	4756.975062	0.008542	0.009196
RS	15	0.243584	2.232695	5102.144461	0.009162	0.010022
RS	16	0.273051	1.974257	6176.439654	0.011091	0.012276
RS	17	0.305045	1.974257	6597.205419	0.011846	0.013195
RS	18	0.339784	1.652437	8391.608273	0.015069	0.016864
RS	19	0.377502	1.652437	8902.452131	0.015986	0.017968
RS	20	0.418454	1.366232	11368.227507	0.020414	0.022998
RS	21	0.462919	1.366232	11939.978680	0.021440	0.024232
RS	22	0.511197	1.173482	14513.291062	0.026061	0.029458
RS	23	0.563616	1.173482	15053.719933	0.027032	0.030578
RS	24	0.620531	1.072742	16972.119810	0.030476	0.034418
RS	25	0.682326	1.072742	17370.977552	0.031193	0.035176
RS	26	0.749422	1.040540	18217.911194	0.032713	0.036798
RS	27	0.822272	1.040540	18409.796797	0.033058	0.037084
RS	28	0.901370	1.054220	18259.229897	0.032788	0.036681
RS	29	0.987251	1.054220	18236.462883	0.032747	0.036520
RS	30	1.080499	1.095089	17439.603409	0.031316	0.034836
RS	31	1.181743	1.095089	17223.791586	0.030928	0.034304
RS	32	1.291671	1.147551	16141.134982	0.028984	0.032079
RS	33	1.411026	1.147551	15755.146792	0.028291	0.031239
RS	34	1.540618	1.199451	14617.220750	0.026248	0.028933
RS	35	1.681325	1.199451	14076.100254	0.025276	0.027816
RS	36	1.834098	1.243400	12973.022811	0.023295	0.025603
RS	37	1.999975	1.243400	12289.914779	0.022069	0.024228
RS	38	2.180077	1.277373	11224.243923	0.020155	0.022107
RS	39	2.375626	1.277373	10422.317577	0.018715	0.020512
RS	40	2.587947	1.302647	9379.439258	0.016842	0.018448
RS	41	2.818476	1.302647	8500.015574	0.015263	0.016710
RS	42	3.068777	1.321685	7486.221740	0.013443	0.014714
RS	43	3.340545	1.321685	6589.126985	0.011832	0.012948
RS	44	3.635620	1.337910	5634.973459	0.010119	0.011077
RS	45	3.956003	1.337910	4791.630439	0.008604	0.009419
RS	46	4.303862	1.355175	3945.962262	0.007086	0.007764
RS	47	4.681556	1.355175	3223.966214	0.005789	0.006346
RS	48	5.091642	1.375633	2538.283255	0.004558	0.005006
RS	49	5.536899	1.375633	1981.087620	0.003557	0.003913
RS	50	6.020344	1.397351	1483.833511	0.002664	0.002940
RS	51	6.545250	1.397351	1098.483231	0.001973	0.002184
RS	52	7.115174	1.414428	779.382622	0.001400	0.001558
RS	53	7.733978	1.414428	541.799889	0.000973	0.001089
RS	54	8.405853	1.416159	362.183885	0.000650	0.000733
RS	55	9.135350	1.416159	232.646906	0.000418	0.000475
RS	56	9.927413	1.416159	142.868956	0.000257	0.000294
RS	57	10.787406	1.416159	83.556765	0.000150	0.000174
RS	58	11.721155	1.376969	47.239143	0.000085	0.000099
RS	59	12.734987	1.376969	24.223039	0.000043	0.000051
RS	60	13.835770	1.376969	11.648637	0.000021	0.000025
RS	61	15.030960	1.376969	5.224731	0.000009	0.000011
RS	62	16.328654	1.376969	2.172783	0.000004	0.000005
RS	63	17.737645	1.376969	1.252279	0.000002	0.000003
PA	4+25*2+4+6 0.148708606 0.031256587 17.737644546 0.240215425 0.358202843 0.767504352 1.480047581 2.062187017 2.304902313 2.232694694 1.974256874 1.652436972 1.366231647 1.173482257 1.072741785 1.040539799 1.054220084 1.095088973 1.147550853 1.199450846 1.243399587 1.277372593 1.302647001 1.321685116 1.337909882 1.355174949 1.375633265 1.397350898 1.414427663 1.416159094 1.376968702
//
IT	3450
RD	20
LK	-6423346.615278
QD	-1382.457214 -> -1379.453085
RI	0.0220958316
TR	0.148491	0.031290
MT	17.768229
MM	C_pi: 1.068960, n_recomb: 558629.646661
RS	0	0.000000	0.241573	19172.005444	0.034320	0.021597
RS	1	0.008579	0.241573	20062.926808	0.035915	0.021940
RS	2	0.017895	0.241573	20928.925726	0.037465	0.022728
RS	3	0.028009	0.241573	21757.433478	0.038948	0.025708
RS	4	0.038992	0.356759	15380.100802	0.027532	0.018896
RS	5	0.050916	0.356759	16130.787926	0.028876	0.021074
RS	6	0.063864	0.766472	7933.995639	0.014203	0.010883
RS	7	0.077923	0.766472	8453.418610	0.015132	0.012034
RS	8	0.093187	1.483809	4669.293039	0.008358	0.006977
RS	9	0.109762	1.483809	5012.528861	0.008973	0.007902
RS	10	0.127758	2.065845	3868.327190	0.006925	0.006456
RS	11	0.147298	2.065845	4160.302103	0.007447	0.007309
RS	12	0.168515	2.308329	4003.361110	0.007166	0.007313
RS	13	0.191551	2.308329	4303.432616	0.007704	0.008100
RS	14	0.216565	2.238974	4764.322169	0.008529	0.009185
RS	15	0.243724	2.238974	5110.301596	0.009148	0.010010
RS	16	0.273213	1.983102	6176.482891	0.011056	0.012243
RS	17	0.305233	1.983102	6597.846512	0.011811	0.013158
RS	18	0.339999	1.660291	8391.025453	0.015021	0.016813
RS	19	0.377748	1.660291	8902.909645	0.015937	0.017911
RS	20	0.418736	1.370761	11386.426299	0.020383	0.022959
RS	21	0.463240	1.370761	11960.410443	0.021410	0.024187
RS	22	0.511563	1.175306	14564.915406	0.026073	0.029456
RS	23	0.564031	1.175306	15108.122795	0.027045	0.030572
RS	24	0.621001	1.073238	17052.525546	0.030526	0.034448
RS	25	0.682858	1.073238	17453.208639	0.031243	0.035204
RS	26	0.750023	1.040741	18308.743848	0.032774	0.036836
RS	27	0.822949	1.040741	18500.958295	0.033118	0.037120
RS	28	0.902132	1.054755	18343.373896	0.032836	0.036704
RS	29	0.988109	1.054755	18320.102443	0.032795	0.036543
RS	30	1.081462	1.096245	17509.949466	0.031344	0.034839
RS	31	1.182824	1.096245	17293.601486	0.030957	0.034310
RS	32	1.292882	1.149322	16199.337073	0.028998	0.032071
RS	33	1.412383	1.149322	15812.991887	0.028307	0.031235
RS	34	1.542136	1.201620	14668.180102	0.026257	0.028925
RS	35	1.683021	1.201620	14126.533471	0.025288	0.027812
RS	36	1.835993	1.245689	13020.368169	0.023308	0.025601
RS	37	2.002089	1.245689	12336.039468	0.022083	0.024230
RS	38	2.182435	1.279640	11268.243360	0.020171	0.022112
RS	39	2.378253	1.279640	10464.171050	0.018732	0.020520
RS	40	2.590872	1.304939	9418.139592	0.016859	0.018457
RS	41	2.821732	1.304939	8535.884485	0.015280	0.016720
RS	42	3.072398	1.324209	7517.501937	0.013457	0.014723
RS	43	3.344570	1.324209	6617.483484	0.011846	0.012957
RS	44	3.640092	1.341000	5657.936155	0.010128	0.011081
RS	45	3.960969	1.341000	4812.247424	0.008614	0.009425
RS	46	4.309374	1.359280	3961.408965	0.007091	0.007766
RS	47	4.687671	1.359280	3238.047274	0.005796	0.006351
RS	48	5.098423	1.381204	2548.387289	0.004562	0.005007
RS	49	5.544415	1.381204	1990.649724	0.003563	0.003917
RS	50	6.028670	1.404627	1490.915211	0.002669	0.002943
RS	51	6.554472	1.404627	1105.271449	0.001979	0.002188
RS	52	7.125384	1.423228	784.742096	0.001405	0.001562
RS	53	7.745276	1.423228	546.647894	0.000979	0.001094
RS	54	8.418352	1.425771	366.076956	0.000655	0.000738
RS	55	9.149173	1.425771	235.779010	0.000422	0.000479
RS	56	9.942694	1.425771	145.211669	0.000260	0.000298
RS	57	10.804294	1.425771	85.192102	0.000153	0.000176
RS	58	11.739814	1.385431	48.348563	0.000087	0.000101
RS	59	12.755595	1.385431	24.872435	0.000045	0.000052
RS	60	13.858525	1.385431	12.002769	0.000021	0.000026
RS	61	15.056079	1.385431	5.403855	0.000010	0.000012
RS	62	16.356375	1.385431	2.256395	0.000004	0.000005
RS	63	17.768229	1.385431	1.309168	0.000002	0.000003
PA	4+25*2+4+6 0.148491356 0.031290062 17.768228558 0.241573225 0.356759204 0.766472304 1.483809184 2.065844994 2.308329192 2.238973893 1.983102259 1.660291191 1.370760666 1.175306423 1.073237963 1.040741244 1.054754948 1.096245078 1.149321576 1.201619653 1.245689363 1.279639658 1.304939047 1.324208551 1.341000185 1.359279597 1.381203618 1.404626990 1.423227740 1.425770991 1.385430750
//
IT	3071
RD	21
LK	-6423340.765431
QD	-1375.600465 -> -1372.898155
RI	0.0218729824
TR	0.148288	0.031323
MT	17.796595
MM	C_pi: 1.071042, n_recomb: 560274.929115
RS	0	0.000000	0.242796	19138.374839	0.034159	0.021585
RS	1	0.008582	0.242796	20031.731446	0.035753	0.021915
RS	2	0.017901	0.242796	20900.846935	0.037305	0.022670
RS	3	0.028019	0.242796	21733.211267	0.038790	0.025616
RS	4	0.039006	0.355530	15495.192444	0.027656	0.018993
RS	5	0.050935	0.355530	16249.706984	0.029003	0.021167
RS	6	0.063889	0.765791	7971.561364	0.014228	0.010901
RS	7	0.077954	0.765791	8493.437517	0.015159	0.012056
RS	8	0.093226	1.487720	4675.014857	0.008344	0.006964
RS	9	0.109809	1.487720	5018.922380	0.008958	0.007890
RS	10	0.127815	2.068978	3877.757135	0.006921	0.006452
RS	11	0.147366	2.068978	4170.589277	0.007444	0.007307
RS	12	0.168596	2.310689	4015.371149	0.007167	0.007315
RS	13	0.191647	2.310689	4316.471681	0.007704	0.008103
RS	14	0.216676	2.244056	4772.989428	0.008519	0.009177
RS	15	0.243854	2.244056	5119.833493	0.009138	0.010003
RS	16	0.273364	1.991015	6177.786399	0.011026	0.012213
RS	17	0.305406	1.991015	6599.771436	0.011780	0.013125
RS	18	0.340199	1.667594	8390.863681	0.014976	0.016765
RS	19	0.377977	1.667594	8903.731301	0.015892	0.017858
RS	20	0.418997	1.375033	11403.256377	0.020353	0.022921
RS	21	0.463538	1.375033	11979.328544	0.021381	0.024144
RS	22	0.511902	1.177053	14612.881201	0.026082	0.029453
RS	23	0.564416	1.177053	15158.706268	0.027056	0.030565
RS	24	0.621437	1.073744	17127.450593	0.030570	0.034475
RS	25	0.683351	1.073744	17529.880871	0.031288	0.035228
RS	26	0.750579	1.040985	18393.294670	0.032829	0.036869
RS	27	0.823577	1.040985	18585.887667	0.033173	0.037152
RS	28	0.902839	1.055322	18421.594524	0.032880	0.036724
RS	29	0.988904	1.055322	18397.959783	0.032837	0.036563
RS	30	1.082355	1.097399	17575.394103	0.031369	0.034841
RS	31	1.183826	1.097399	17358.675858	0.030982	0.034314
RS	32	1.294005	1.151044	16253.803441	0.029010	0.032063
RS	33	1.413640	1.151044	15867.241682	0.028320	0.031230
RS	34	1.543542	1.203682	14716.487556	0.026267	0.028917
RS	35	1.684593	1.203682	14174.394987	0.025299	0.027808
RS	36	1.837748	1.247818	13065.821869	0.023320	0.025601
RS	37	2.004048	1.247818	12380.294902	0.022097	0.024233
RS	38	2.184620	1.281694	11310.858747	0.020188	0.022119
RS	39	2.380688	1.281694	10504.610785	0.018749	0.020529
RS	40	2.593583	1.306973	9455.720177	0.016877	0.018468
RS	41	2.824749	1.306973	8570.576036	0.015297	0.016731
RS	42	3.075755	1.326436	7547.760863	0.013472	0.014732
RS	43	3.348301	1.326436	6644.766862	0.011860	0.012967
RS	44	3.644238	1.343765	5679.911354	0.010138	0.011087
RS	45	3.965573	1.343765	4831.861315	0.008624	0.009432
RS	46	4.314484	1.363040	3975.917649	0.007096	0.007768
RS	47	4.693340	1.363040	3251.228418	0.005803	0.006354
RS	48	5.104710	1.386422	2557.669977	0.004565	0.005008
RS	49	5.551383	1.386422	1999.476816	0.003569	0.003920
RS	50	6.036391	1.411555	1497.362953	0.002673	0.002945
RS	51	6.563022	1.411555	1111.534471	0.001984	0.002193
RS	52	7.134850	1.431692	789.680023	0.001409	0.001566
RS	53	7.755753	1.431692	551.177626	0.000984	0.001099
RS	54	8.429942	1.435071	369.736102	0.000660	0.000742
RS	55	9.161990	1.435071	238.755261	0.000426	0.000483
RS	56	9.956864	1.435071	147.457351	0.000263	0.000301
RS	57	10.819955	1.435071	86.771486	0.000155	0.000179
RS	58	11.757117	1.393614	49.428088	0.000088	0.000103
RS	59	12.774707	1.393614	25.508126	0.000046	0.000054
RS	60	13.879628	1.393614	12.351448	0.000022	0.000026
RS	61	15.079375	1.393614	5.581239	0.000010	0.000012
RS	62	16.382085	1.393614	2.339676	0.000004	0.000005
RS	63	17.796595	1.393614	1.366358	0.000002	0.000003
PA	4+25*2+4+6 0.148287948 0.031322767 17.796594661 0.242796094 0.355529605 0.765791045 1.487720440 2.068977522 2.310689087 2.244055792 1.991015181 1.667593726 1.375032789 1.177052722 1.073744093 1.040984909 1.055322271 1.097399266 1.151043515 1.203681797 1.247818227 1.281693523 1.306972538 1.326436243 1.343765278 1.363039545 1.386422438 1.411555177 1.431692176 1.435071484 1.393614488
//
IT	3992
RD	22
LK	-6423335.498291
QD	-1369.116830 -> -1366.676247
RI	0.0216698542
TR	0.148096	0.031354
MT	17.823173
MM	C_pi: 1.072994, n_recomb: 561836.059006
RS	0	0.000000	0.243901	19110.967311	0.034015	0.021573
RS	1	0.008585	0.243901	20006.631603	0.035609	0.021893
RS	2	0.017906	0.243901	20878.660839	0.037161	0.022620
RS	3	0.028028	0.243901	21714.595767	0.038649	0.025535
RS	4	0.039019	0.354480	15599.422825	0.027765	0.019079
RS	5	0.050953	0.354480	16357.476021	0.029114	0.021251
RS	6	0.063912	0.765413	8004.317777	0.014247	0.010915
RS	7	0.077983	0.765413	8528.387630	0.015179	0.012073
RS	8	0.093263	1.491731	4679.444450	0.008329	0.006951
RS	9	0.109854	1.491731	5023.926139	0.008942	0.007877
RS	10	0.127869	2.071726	3887.081903	0.006919	0.006450
RS	11	0.147431	2.071726	4180.750953	0.007441	0.007306
RS	12	0.168672	2.312157	4028.057697	0.007169	0.007319
RS	13	0.191736	2.312157	4330.216046	0.007707	0.008108
RS	14	0.216781	2.248116	4782.727063	0.008513	0.009173
RS	15	0.243975	2.248116	5130.478917	0.009132	0.009998
RS	16	0.273505	1.998109	6180.151785	0.011000	0.012186
RS	17	0.305569	1.998109	6602.777220	0.011752	0.013096
RS	18	0.340385	1.674413	8391.021112	0.014935	0.016720
RS	19	0.378191	1.674413	8904.820225	0.015849	0.017808
RS	20	0.419242	1.379083	11418.801676	0.020324	0.022884
RS	21	0.463817	1.379083	11996.831295	0.021353	0.024104
RS	22	0.512219	1.178727	14657.614075	0.026089	0.029448
RS	23	0.564776	1.178727	15205.910928	0.027065	0.030558
RS	24	0.621845	1.074257	17197.504437	0.030609	0.034500
RS	25	0.683813	1.074257	17601.606888	0.031329	0.035250
RS	26	0.751100	1.041261	18472.283090	0.032878	0.036899
RS	27	0.824164	1.041261	18665.288537	0.033222	0.037181
RS	28	0.903501	1.055918	18494.477446	0.032918	0.036741
RS	29	0.989648	1.055918	18470.598160	0.032875	0.036581
RS	30	1.083191	1.098557	17636.321938	0.031391	0.034841
RS	31	1.184764	1.098557	17419.382040	0.031004	0.034317
RS	32	1.295056	1.152727	16304.813976	0.029021	0.032054
RS	33	1.414817	1.152727	15918.160222	0.028332	0.031225
RS	34	1.544859	1.205659	14762.257468	0.026275	0.028910
RS	35	1.686065	1.205659	14219.799116	0.025310	0.027805
RS	36	1.839392	1.249816	13109.421882	0.023333	0.025602
RS	37	2.005883	1.249816	12422.729496	0.022111	0.024237
RS	38	2.186665	1.283572	11352.084536	0.020205	0.022128
RS	39	2.382968	1.283572	10543.651768	0.018766	0.020539
RS	40	2.596122	1.308793	9492.170812	0.016895	0.018479
RS	41	2.827576	1.308793	8604.106022	0.015314	0.016743
RS	42	3.078898	1.328417	7577.023402	0.013486	0.014741
RS	43	3.351796	1.328417	6671.022715	0.011874	0.012976
RS	44	3.648121	1.346259	5700.943637	0.010147	0.011092
RS	45	3.969884	1.346259	4850.532813	0.008633	0.009438
RS	46	4.319270	1.366505	3989.567803	0.007101	0.007769
RS	47	4.698650	1.366505	3263.589086	0.005809	0.006358
RS	48	5.110598	1.391337	2566.212950	0.004568	0.005008
RS	49	5.557910	1.391337	2007.640089	0.003573	0.003923
RS	50	6.043623	1.418186	1503.233597	0.002676	0.002946
RS	51	6.571032	1.418186	1117.319204	0.001989	0.002196
RS	52	7.143717	1.439873	794.233060	0.001414	0.001569
RS	53	7.765566	1.439873	555.416609	0.000989	0.001103
RS	54	8.440799	1.444114	373.180913	0.000664	0.000746
RS	55	9.173998	1.444114	241.588788	0.000430	0.000487
RS	56	9.970139	1.444114	149.614286	0.000266	0.000304
RS	57	10.834627	1.444114	88.299821	0.000157	0.000181
RS	58	11.773327	1.401569	50.480475	0.000090	0.000104
RS	59	12.792613	1.401569	26.131505	0.000047	0.000055
RS	60	13.899400	1.401569	12.695331	0.000023	0.000027
RS	61	15.101202	1.401569	5.757170	0.000010	0.000012
RS	62	16.406174	1.401569	2.422741	0.000004	0.000005
RS	63	17.823173	1.401569	1.423919	0.000003	0.000003
PA	4+25*2+4+6 0.148096176 0.031354372 17.823173056 0.243901216 0.354479877 0.765412741 1.491730680 2.071726093 2.312156714 2.248115559 1.998109498 1.674412712 1.379083498 1.178726968 1.074256606 1.041261393 1.055918080 1.098556764 1.152726595 1.205658515 1.249815662 1.283572226 1.308792944 1.328416898 1.346258785 1.366505392 1.391336790 1.418186381 1.439873376 1.444113592 1.401569128
//
IT	3062
RD	23
LK	-6423330.736797
QD	-1362.971228 -> -1360.759426
RI	0.0214858720
TR	0.147915	0.031385
MT	17.848196
MM	C_pi: 1.074826, n_recomb: 563315.822658
RS	0	0.000000	0.244897	19089.165338	0.033887	0.021563
RS	1	0.008587	0.244897	19987.022171	0.035481	0.021874
RS	2	0.017912	0.244897	20861.781638	0.037034	0.022575
RS	3	0.028037	0.244897	21701.027999	0.038524	0.025465
RS	4	0.039031	0.353581	15694.037498	0.027860	0.019156
RS	5	0.050970	0.353581	16455.368317	0.029212	0.021326
RS	6	0.063934	0.765277	8032.921566	0.014260	0.010926
RS	7	0.078011	0.765277	8558.957715	0.015194	0.012086
RS	8	0.093297	1.495859	4682.562523	0.008312	0.006938
RS	9	0.109895	1.495859	5027.520695	0.008925	0.007863
RS	10	0.127919	2.074115	3896.289975	0.006917	0.006449
RS	11	0.147491	2.074115	4190.775848	0.007439	0.007306
RS	12	0.168743	2.312869	4041.226940	0.007174	0.007324
RS	13	0.191820	2.312869	4344.460584	0.007712	0.008115
RS	14	0.216879	2.251315	4793.244121	0.008509	0.009171
RS	15	0.244090	2.251315	5141.931288	0.009128	0.009996
RS	16	0.273637	2.004510	6183.256111	0.010977	0.012163
RS	17	0.305721	2.004510	6606.527452	0.011728	0.013071
RS	18	0.340561	1.680806	8391.321543	0.014896	0.016677
RS	19	0.378392	1.680806	8905.998465	0.015810	0.017762
RS	20	0.419472	1.382929	11433.117624	0.020296	0.022849
RS	21	0.464079	1.382929	12012.981641	0.021325	0.024064
RS	22	0.512517	1.180336	14699.283876	0.026094	0.029443
RS	23	0.565115	1.180336	15249.914211	0.027072	0.030550
RS	24	0.622228	1.074771	17263.025098	0.030645	0.034521
RS	25	0.684247	1.074771	17668.724511	0.031366	0.035270
RS	26	0.751590	1.041564	18546.094930	0.032923	0.036926
RS	27	0.824717	1.041564	18739.536126	0.033266	0.037207
RS	28	0.904123	1.056533	18562.417732	0.032952	0.036755
RS	29	0.990348	1.056533	18538.390534	0.032909	0.036595
RS	30	1.083977	1.099710	17693.053405	0.031409	0.034840
RS	31	1.185646	1.099710	17476.013443	0.031023	0.034318
RS	32	1.296045	1.154371	16352.511764	0.029029	0.032044
RS	33	1.415924	1.154371	15965.874562	0.028343	0.031220
RS	34	1.546098	1.207560	14805.488355	0.026283	0.028903
RS	35	1.687449	1.207560	14262.744212	0.025319	0.027802
RS	36	1.840939	1.251698	13151.111497	0.023346	0.025603
RS	37	2.007609	1.251698	12463.296172	0.022125	0.024242
RS	38	2.188591	1.285299	11391.831466	0.020223	0.022137
RS	39	2.385113	1.285299	10581.225013	0.018784	0.020549
RS	40	2.598512	1.310429	9527.407453	0.016913	0.018491
RS	41	2.830235	1.310429	8636.416859	0.015331	0.016755
RS	42	3.081856	1.330184	7605.235498	0.013501	0.014752
RS	43	3.355084	1.330184	6696.223779	0.011887	0.012986
RS	44	3.651775	1.348513	5721.036790	0.010156	0.011098
RS	45	3.973942	1.348513	4868.279822	0.008642	0.009444
RS	46	4.323774	1.369713	4002.379299	0.007105	0.007770
RS	47	4.703647	1.369713	3275.158817	0.005814	0.006361
RS	48	5.116139	1.395981	2574.054141	0.004569	0.005008
RS	49	5.564053	1.395981	2015.177238	0.003577	0.003925
RS	50	6.050429	1.424548	1508.568436	0.002678	0.002947
RS	51	6.578570	1.424548	1122.658605	0.001993	0.002200
RS	52	7.152064	1.447796	798.427928	0.001417	0.001572
RS	53	7.774803	1.447796	559.383564	0.000993	0.001107
RS	54	8.451018	1.452922	376.424024	0.000668	0.000750
RS	55	9.185300	1.452922	244.287256	0.000434	0.000490
RS	56	9.982635	1.452922	151.686759	0.000269	0.000307
RS	57	10.848438	1.452922	89.779275	0.000159	0.000183
RS	58	11.788587	1.409321	51.506585	0.000091	0.000106
RS	59	12.809468	1.409321	26.742918	0.000047	0.000056
RS	60	13.918013	1.409321	13.034533	0.000023	0.000027
RS	61	15.121750	1.409321	5.931677	0.000011	0.000013
RS	62	16.428852	1.409321	2.505594	0.000004	0.000005
RS	63	17.848196	1.409321	1.481848	0.000003	0.000003
PA	4+25*2+4+6 0.147914821 0.031384765 17.848195504 0.244896871 0.353580642 0.765276970 1.495859138 2.074114778 2.312868943 2.251314630 2.004510226 1.680805579 1.382929133 1.180335586 1.074771349 1.041563769 1.056533358 1.099709719 1.154371186 1.207559719 1.251697699 1.285298833 1.310429284 1.330184191 1.348512658 1.369712733 1.395980878 1.424548315 1.447796311 1.452921564 1.409320640
//
IT	3888
RD	24
LK	-6423326.418562
QD	-1357.144747 -> -1355.134280
RI	0.0213179864
TR	0.147744	0.031414
MT	17.871634
MM	C_pi: 1.076543, n_recomb: 564720.146049
RS	0	0.000000	0.245798	19071.928518	0.033772	0.021553
RS	1	0.008589	0.245798	19971.869205	0.035366	0.021856
RS	2	0.017916	0.245798	20849.192467	0.036920	0.022536
RS	3	0.028045	0.245798	21691.520071	0.038411	0.025403
RS	4	0.039043	0.352805	15780.362094	0.027944	0.019225
RS	5	0.050986	0.352805	16544.738945	0.029297	0.021393
RS	6	0.063954	0.765343	8057.895997	0.014269	0.010934
RS	7	0.078037	0.765343	8585.696837	0.015203	0.012096
RS	8	0.093329	1.500075	4684.538787	0.008295	0.006924
RS	9	0.109935	1.500075	5029.886713	0.008907	0.007848
RS	10	0.127967	2.076223	3905.287185	0.006915	0.006448
RS	11	0.147547	2.076223	4200.564145	0.007438	0.007306
RS	12	0.168810	2.312957	4054.716658	0.007180	0.007331
RS	13	0.191899	2.312957	4359.033269	0.007719	0.008124
RS	14	0.216971	2.253751	4804.410257	0.008508	0.009170
RS	15	0.244197	2.253751	5154.053604	0.009127	0.009996
RS	16	0.273761	2.010291	6186.966327	0.010956	0.012141
RS	17	0.305864	2.010291	6610.884673	0.011706	0.013048
RS	18	0.340725	1.686813	8391.701148	0.014860	0.016637
RS	19	0.378580	1.686813	8907.204427	0.015773	0.017718
RS	20	0.419687	1.386580	11446.341727	0.020269	0.022814
RS	21	0.464325	1.386580	12027.927244	0.021299	0.024027
RS	22	0.512797	1.181871	14738.269055	0.026098	0.029437
RS	23	0.565432	1.181871	15291.103880	0.027077	0.030542
RS	24	0.622588	1.075276	17324.519392	0.030678	0.034541
RS	25	0.684653	1.075276	17731.740738	0.031399	0.035288
RS	26	0.752049	1.041876	18615.312269	0.032964	0.036951
RS	27	0.825234	1.041876	18809.199102	0.033307	0.037231
RS	28	0.904706	1.057154	18625.920687	0.032983	0.036767
RS	29	0.991003	1.057154	18601.822592	0.032940	0.036608
RS	30	1.084713	1.100847	17745.994029	0.031424	0.034837
RS	31	1.186472	1.100847	17528.954295	0.031040	0.034318
RS	32	1.296971	1.155970	16397.185267	0.029036	0.032035
RS	33	1.416961	1.155970	16010.655971	0.028351	0.031214
RS	34	1.547258	1.209381	14846.383291	0.026290	0.028897
RS	35	1.688746	1.209381	14303.420640	0.025328	0.027800
RS	36	1.842387	1.253467	13190.993807	0.023358	0.025606
RS	37	2.009225	1.253467	12502.097192	0.022139	0.024246
RS	38	2.190393	1.286882	11430.149310	0.020240	0.022147
RS	39	2.387122	1.286882	10617.389076	0.018801	0.020560
RS	40	2.600749	1.311891	9561.488293	0.016931	0.018504
RS	41	2.832725	1.311891	8667.574228	0.015348	0.016768
RS	42	3.084626	1.331748	7632.470816	0.013515	0.014762
RS	43	3.358163	1.331748	6720.446004	0.011900	0.012996
RS	44	3.655196	1.350539	5740.258287	0.010165	0.011103
RS	45	3.977741	1.350539	4885.171251	0.008651	0.009450
RS	46	4.327992	1.372673	4014.421883	0.007109	0.007772
RS	47	4.708326	1.372673	3286.003169	0.005819	0.006364
RS	48	5.121328	1.400365	2581.253847	0.004571	0.005007
RS	49	5.569805	1.400365	2022.141123	0.003581	0.003927
RS	50	6.056802	1.430651	1513.412774	0.002680	0.002948
RS	51	6.585630	1.430651	1127.589395	0.001997	0.002203
RS	52	7.159880	1.455469	802.294220	0.001421	0.001575
RS	53	7.783454	1.455469	563.100069	0.000997	0.001111
RS	54	8.460589	1.461496	379.482087	0.000672	0.000754
RS	55	9.195885	1.461496	246.860848	0.000437	0.000494
RS	56	9.994338	1.461496	153.680582	0.000272	0.000310
RS	57	10.861373	1.461496	91.212910	0.000162	0.000186
RS	58	11.802880	1.416873	52.507770	0.000093	0.000108
RS	59	12.825256	1.416873	27.342988	0.000048	0.000057
RS	60	13.935447	1.416873	13.369317	0.000024	0.000028
RS	61	15.140996	1.416873	6.104860	0.000011	0.000013
RS	62	16.450094	1.416873	2.588271	0.000005	0.000005
RS	63	17.871634	1.416873	1.540165	0.000003	0.000003
PA	4+25*2+4+6 0.147743923 0.031414127 17.871633925 0.245797914 0.352804574 0.765342654 1.500074630 2.076223358 2.312957172 2.253751499 2.010291055 1.686813402 1.386579749 1.181870980 1.075275640 1.041875669 1.057154033 1.100846580 1.155969685 1.209381004 1.253466781 1.286881898 1.311891460 1.331747695 1.350538817 1.372672717 1.400365385 1.430651114 1.455469178 1.461495744 1.416872677
//
IT	4098
RD	25
LK	-6423322.491256
QD	-1351.615853 -> -1349.783569
RI	0.0211651917
TR	0.147582	0.031442
MT	17.893812
MM	C_pi: 1.078160, n_recomb: 566051.900036
RS	0	0.000000	0.246612	19058.742820	0.033670	0.021544
RS	1	0.008591	0.246612	19960.669619	0.035263	0.021840
RS	2	0.017921	0.246612	20840.406892	0.036817	0.022501
RS	3	0.028052	0.246612	21685.608408	0.038310	0.025349
RS	4	0.039054	0.352133	15859.323431	0.028017	0.019286
RS	5	0.051000	0.352133	16626.537491	0.029373	0.021453
RS	6	0.063973	0.765581	8079.612756	0.014274	0.010939
RS	7	0.078061	0.765581	8608.996662	0.015209	0.012103
RS	8	0.093359	1.504335	4685.562452	0.008278	0.006910
RS	9	0.109972	1.504335	5031.226597	0.008888	0.007834
RS	10	0.128011	2.078103	3914.022402	0.006915	0.006448
RS	11	0.147601	2.078103	4210.062740	0.007438	0.007306
RS	12	0.168873	2.312496	4068.451289	0.007187	0.007340
RS	13	0.191973	2.312496	4373.855116	0.007727	0.008133
RS	14	0.217058	2.255561	4816.005927	0.008508	0.009172
RS	15	0.244298	2.255561	5166.615193	0.009127	0.009998
RS	16	0.273878	2.015536	6191.108885	0.010937	0.012122
RS	17	0.305999	2.015536	6615.669579	0.011687	0.013027
RS	18	0.340881	1.692486	8392.046590	0.014826	0.016599
RS	19	0.378759	1.692486	8908.325474	0.015738	0.017677
RS	20	0.419891	1.390059	11458.490325	0.020243	0.022781
RS	21	0.464557	1.390059	12041.691900	0.021273	0.023991
RS	22	0.513060	1.183342	14774.745885	0.026101	0.029431
RS	23	0.565731	1.183342	15329.664633	0.027082	0.030534
RS	24	0.622927	1.075769	17382.314456	0.030708	0.034559
RS	25	0.685037	1.075769	17790.983666	0.031430	0.035305
RS	26	0.752483	1.042197	18680.265103	0.033001	0.036973
RS	27	0.825724	1.042197	18874.600975	0.033344	0.037252
RS	28	0.905257	1.057780	18685.291163	0.033010	0.036778
RS	29	0.991623	1.057780	18661.186017	0.032967	0.036620
RS	30	1.085409	1.101971	17795.358948	0.031438	0.034834
RS	31	1.187253	1.101971	17578.406738	0.031054	0.034317
RS	32	1.297846	1.157532	16438.937618	0.029041	0.032026
RS	33	1.417941	1.157532	16052.601460	0.028359	0.031208
RS	34	1.548354	1.211137	14884.975227	0.026296	0.028890
RS	35	1.689972	1.211137	14341.861735	0.025337	0.027797
RS	36	1.843756	1.255144	13229.046625	0.023371	0.025609
RS	37	2.010753	1.255144	12539.119363	0.022152	0.024251
RS	38	2.192097	1.288348	11466.993322	0.020258	0.022158
RS	39	2.389021	1.288348	10652.115004	0.018818	0.020571
RS	40	2.602864	1.313212	9594.366418	0.016950	0.018518
RS	41	2.835079	1.313212	8697.552135	0.015365	0.016781
RS	42	3.087245	1.333145	7658.696209	0.013530	0.014773
RS	43	3.361075	1.333145	6743.679341	0.011914	0.013006
RS	44	3.658432	1.352375	5758.617863	0.010173	0.011109
RS	45	3.981335	1.352375	4901.230559	0.008659	0.009455
RS	46	4.331981	1.375423	4025.730663	0.007112	0.007773
RS	47	4.712752	1.375423	3296.161515	0.005823	0.006366
RS	48	5.126237	1.404529	2587.851728	0.004572	0.005006
RS	49	5.575246	1.404529	2028.569988	0.003584	0.003929
RS	50	6.062832	1.436529	1517.806155	0.002681	0.002948
RS	51	6.592308	1.436529	1132.143320	0.002000	0.002205
RS	52	7.167274	1.462929	805.855436	0.001424	0.001577
RS	53	7.791637	1.462929	566.583656	0.001001	0.001114
RS	54	8.469643	1.469877	382.366872	0.000675	0.000757
RS	55	9.205899	1.469877	249.317643	0.000440	0.000497
RS	56	10.005410	1.469877	155.600955	0.000275	0.000313
RS	57	10.873611	1.469877	92.603858	0.000164	0.000188
RS	58	11.816402	1.424258	53.485939	0.000094	0.000109
RS	59	12.840193	1.424258	27.932619	0.000049	0.000058
RS	60	13.951942	1.424258	13.700076	0.000024	0.000028
RS	61	15.159207	1.424258	6.276877	0.000011	0.000013
RS	62	16.470193	1.424258	2.670830	0.000005	0.000006
RS	63	17.893812	1.424258	1.598899	0.000003	0.000003
PA	4+25*2+4+6 0.147581809 0.031442236 17.893812063 0.246612317 0.352132662 0.765581327 1.504334906 2.078102664 2.312496434 2.255561247 2.015536413 1.692485574 1.390058840 1.183341590 1.075768888 1.042196543 1.057780050 1.101970969 1.157531812 1.211137276 1.255143925 1.288347944 1.313211545 1.333145071 1.352375307 1.375423100 1.404529116 1.436528843 1.462928785 1.469876609 1.424257768
//
