# Supplementary material for: Introgression and disruption of migration routes have shaped the genetic integrity of wildebeest populations
Source: Nat Commun. 2024 Apr 12;15:2921. doi: 10.1038/s41467-024-47015-y (PMC11014984; doi:10.1038/s41467-024-47015-y)
Supplement: Supplementary file 10 — Source Data [file 41467_2024_47015_MOESM10_ESM.zip › source_data/Fig2a.psmc/CGnoNaC_2627.psmc]

CC
CC	Brief Description of the file format:
CC	  CC  comments
CC	  MM  useful-messages
CC	  RD  round-of-iterations
CC	  LL  \log[P(sequence)]
CC	  QD  Q-before-opt Q-after-opt
CC	  TR  \theta_0 \rho_0
CC	  RS  k t_k \lambda_k \pi_k \sum_{l\not=k}A_{kl} A_{kk}
CC	  DC  begin end best-k t_k+\Delta_k max-prob
CC
MM	Version: 0.6.5-r67
MM	pattern:4+25*2+4+6, n:63, n_free_lambdas:28
MM	n_iterations:25, skip:1, max_t:15, theta/rho:5
MM	is_decoding:0
MM	n_seqs:28, sum_L:17302435, sum_n:2462475
RD	0
LK	0.000000
QD	0.000000 -> 0.000000
RI	inf
TR	0.153524	0.030705
MT	15.000000
MM	C_pi: 1.000000, n_recomb: 523233.890238
RS	0	0.000000	1.000000	4254.454188	0.008131	0.000000
RS	1	0.008290	1.000000	4568.137653	0.008731	0.000000
RS	2	0.017266	1.000000	4901.494298	0.009368	0.000000
RS	3	0.026987	1.000000	5255.166071	0.010044	0.000000
RS	4	0.037514	1.000000	5629.703777	0.010759	0.000000
RS	5	0.048914	1.000000	6025.541111	0.011516	0.000000
RS	6	0.061258	1.000000	6442.964900	0.012314	0.000000
RS	7	0.074626	1.000000	6882.081300	0.013153	0.000000
RS	8	0.089102	1.000000	7342.777761	0.014033	0.000000
RS	9	0.104778	1.000000	7824.680624	0.014954	0.000000
RS	10	0.121753	1.000000	8327.108383	0.015915	0.000000
RS	11	0.140135	1.000000	8849.020770	0.016912	0.000000
RS	12	0.160042	1.000000	9388.964047	0.017944	0.000000
RS	13	0.181598	1.000000	9945.013166	0.019007	0.000000
RS	14	0.204942	1.000000	10514.711800	0.020096	0.000000
RS	15	0.230221	1.000000	11095.011650	0.021205	0.000000
RS	16	0.257595	1.000000	11682.212938	0.022327	0.000000
RS	17	0.287238	1.000000	12271.908580	0.023454	0.000000
RS	18	0.319339	1.000000	12858.935146	0.024576	0.000000
RS	19	0.354100	1.000000	13437.334482	0.025681	0.000000
RS	20	0.391744	1.000000	14000.330556	0.026757	0.000000
RS	21	0.432507	1.000000	14540.326889	0.027789	0.000000
RS	22	0.476650	1.000000	15048.930597	0.028761	0.000000
RS	23	0.524453	1.000000	15517.009626	0.029656	0.000000
RS	24	0.576218	1.000000	15934.790082	0.030454	0.000000
RS	25	0.632274	1.000000	16292.000489	0.031137	0.000000
RS	26	0.692977	1.000000	16578.069266	0.031684	0.000000
RS	27	0.758711	1.000000	16782.380398	0.032074	0.000000
RS	28	0.829896	1.000000	16894.590201	0.032289	0.000000
RS	29	0.906981	1.000000	16905.004871	0.032309	0.000000
RS	30	0.990456	1.000000	16805.014235	0.032118	0.000000
RS	31	1.080851	1.000000	16587.571580	0.031702	0.000000
RS	32	1.178739	1.000000	16247.702850	0.031052	0.000000
RS	33	1.284742	1.000000	15783.021012	0.030164	0.000000
RS	34	1.399532	1.000000	15194.213617	0.029039	0.000000
RS	35	1.523838	1.000000	14485.464195	0.027684	0.000000
RS	36	1.658449	1.000000	13664.762267	0.026116	0.000000
RS	37	1.804218	1.000000	12744.053757	0.024356	0.000000
RS	38	1.962071	1.000000	11739.184846	0.022436	0.000000
RS	39	2.133009	1.000000	10669.599471	0.020392	0.000000
RS	40	2.318118	1.000000	9557.764663	0.018267	0.000000
RS	41	2.518571	1.000000	8428.319399	0.016108	0.000000
RS	42	2.735641	1.000000	7306.970845	0.013965	0.000000
RS	43	2.970706	1.000000	6219.194808	0.011886	0.000000
RS	44	3.225257	1.000000	5188.831023	0.009917	0.000000
RS	45	3.500909	1.000000	4236.693400	0.008097	0.000000
RS	46	3.799411	1.000000	3379.334156	0.006459	0.000000
RS	47	4.122659	1.000000	2628.102671	0.005023	0.000000
RS	48	4.472702	1.000000	1988.620455	0.003801	0.000000
RS	49	4.851763	1.000000	1460.751348	0.002792	0.000000
RS	50	5.262247	1.000000	1039.084718	0.001986	0.000000
RS	51	5.706758	1.000000	713.877573	0.001364	0.000000
RS	52	6.188118	1.000000	472.332411	0.000903	0.000000
RS	53	6.709380	1.000000	300.036183	0.000573	0.000000
RS	54	7.273854	1.000000	182.364897	0.000349	0.000000
RS	55	7.885120	1.000000	105.674612	0.000202	0.000000
RS	56	8.547059	1.000000	58.150364	0.000111	0.000000
RS	57	9.263869	1.000000	30.257787	0.000058	0.000000
RS	58	10.040101	1.000000	14.819178	0.000028	0.000000
RS	59	10.880679	1.000000	6.797498	0.000013	0.000000
RS	60	11.790939	1.000000	2.904499	0.000006	0.000000
RS	61	12.776655	1.000000	1.149367	0.000002	0.000000
RS	62	13.844085	1.000000	0.418575	0.000001	0.000000
RS	63	15.000000	1.000000	0.196360	0.000000	0.000000
PA	4+25*2+4+6 0.153523701 0.030704740 15.000000000 1.000000000 1.000000000 1.000000000 1.000000000 1.000000000 1.000000000 1.000000000 1.000000000 1.000000000 1.000000000 1.000000000 1.000000000 1.000000000 1.000000000 1.000000000 1.000000000 1.000000000 1.000000000 1.000000000 1.000000000 1.000000000 1.000000000 1.000000000 1.000000000 1.000000000 1.000000000 1.000000000 1.000000000
//
IT	4735
RD	1
LK	-5743428.273545
QD	-19614.849372 -> -6874.181909
RI	0.1230359798
TR	0.151550	0.028146
MT	16.478648
MM	C_pi: 1.160319, n_recomb: 555993.028040
RS	0	0.000000	0.256456	17733.158554	0.031895	0.173769
RS	1	0.008450	0.256456	18584.867917	0.033426	0.050807
RS	2	0.017615	0.256456	19421.271215	0.034931	0.027599
RS	3	0.027554	0.256456	20231.803797	0.036389	0.016133
RS	4	0.038332	0.853273	6414.013359	0.011536	0.010287
RS	5	0.050022	0.853273	6858.588006	0.012336	0.007421
RS	6	0.062699	1.243112	5040.743079	0.009066	0.006121
RS	7	0.076448	1.243112	5405.142872	0.009722	0.005712
RS	8	0.091358	1.394242	5166.323908	0.009292	0.005750
RS	9	0.107529	1.394242	5536.892076	0.009959	0.006044
RS	10	0.125066	1.419157	5824.725037	0.010476	0.006571
RS	11	0.144085	1.419157	6231.056803	0.011207	0.007266
RS	12	0.164711	1.404381	6727.520344	0.012100	0.008084
RS	13	0.187080	1.404381	7178.259350	0.012911	0.009000
RS	14	0.211339	1.384425	7757.882680	0.013953	0.010005
RS	15	0.237648	1.384425	8251.641890	0.014841	0.011058
RS	16	0.266180	1.374016	8828.074767	0.015878	0.012089
RS	17	0.297124	1.374016	9356.232813	0.016828	0.013042
RS	18	0.330682	1.376550	9878.744610	0.017768	0.013900
RS	19	0.367076	1.376550	10427.931597	0.018756	0.014672
RS	20	0.406546	1.385918	10909.447987	0.019622	0.015379
RS	21	0.449351	1.385918	11463.768786	0.020619	0.016044
RS	22	0.495773	1.394109	11944.853399	0.021484	0.016694
RS	23	0.546118	1.394109	12484.980432	0.022455	0.017355
RS	24	0.600717	1.394844	13002.204334	0.023386	0.018051
RS	25	0.659930	1.394844	13502.426067	0.024285	0.018800
RS	26	0.724146	1.385162	14065.809350	0.025299	0.019613
RS	27	0.793790	1.385162	14490.523811	0.026062	0.020487
RS	28	0.869318	1.365688	15069.059804	0.027103	0.021410
RS	29	0.951229	1.365688	15370.729505	0.027646	0.022357
RS	30	1.040061	1.339485	15891.716181	0.028583	0.023290
RS	31	1.136400	1.339485	16012.765269	0.028800	0.024166
RS	32	1.240880	1.310400	16375.544547	0.029453	0.024932
RS	33	1.354189	1.310400	16256.169922	0.029238	0.025536
RS	34	1.477073	1.281782	16356.891503	0.029419	0.025924
RS	35	1.610342	1.281782	15948.990143	0.028686	0.026053
RS	36	1.754871	1.255873	15710.672677	0.028257	0.025887
RS	37	1.911614	1.255873	14995.201385	0.026970	0.025405
RS	38	2.081603	1.233683	14394.839176	0.025890	0.024603
RS	39	2.265956	1.233683	13396.907131	0.024095	0.023491
RS	40	2.465887	1.215256	12478.582552	0.022444	0.022095
RS	41	2.682713	1.215256	11273.643249	0.020277	0.020455
RS	42	2.917862	1.200168	10142.300279	0.018242	0.018621
RS	43	3.172882	1.200168	8848.725890	0.015915	0.016649
RS	44	3.449452	1.188002	7647.847588	0.013755	0.014602
RS	45	3.749393	1.188002	6404.720127	0.011519	0.012545
RS	46	4.074680	1.178400	5284.549068	0.009505	0.010541
RS	47	4.427455	1.178400	4218.165669	0.007587	0.008648
RS	48	4.810040	1.170981	3298.305714	0.005932	0.006914
RS	49	5.224955	1.170981	2488.771444	0.004476	0.005376
RS	50	5.674933	1.165327	1828.434648	0.003289	0.004056
RS	51	6.162934	1.165327	1291.691338	0.002323	0.002962
RS	52	6.692174	1.160980	882.654577	0.001588	0.002089
RS	53	7.266136	1.160980	577.185065	0.001038	0.001418
RS	54	7.888600	1.156466	362.710277	0.000652	0.000923
RS	55	8.563664	1.156466	216.498861	0.000389	0.000575
RS	56	9.295774	1.156466	122.883646	0.000221	0.000341
RS	57	10.089749	1.156466	66.044843	0.000119	0.000192
RS	58	10.950818	1.149953	33.580787	0.000060	0.000102
RS	59	11.884650	1.149953	15.880586	0.000029	0.000051
RS	60	12.897394	1.149953	7.003217	0.000013	0.000023
RS	61	13.995719	1.149953	2.863129	0.000005	0.000010
RS	62	15.186856	1.149953	1.078305	0.000002	0.000004
RS	63	16.478648	1.149953	0.531099	0.000001	0.000002
PA	4+25*2+4+6 0.151550127 0.028146153 16.478648186 0.256456375 0.853272915 1.243111610 1.394242287 1.419156551 1.404381275 1.384425163 1.374015808 1.376549721 1.385918140 1.394109011 1.394843578 1.385162354 1.365687847 1.339485168 1.310400009 1.281782150 1.255872726 1.233682632 1.215255737 1.200168133 1.188001633 1.178400040 1.170980930 1.165327072 1.160980225 1.156465530 1.149952829
//
IT	4563
RD	2
LK	-5726261.605480
QD	-3746.882834 -> -2092.994366
RI	0.0878669209
TR	0.148475	0.026967
MT	17.461151
MM	C_pi: 1.187764, n_recomb: 545466.031919
RS	0	0.000000	0.167096	26779.640845	0.049095	0.171666
RS	1	0.008549	0.167096	27562.746632	0.050531	0.052489
RS	2	0.017830	0.167096	28240.033956	0.051772	0.033024
RS	3	0.027904	0.167096	28791.493688	0.052783	0.024050
RS	4	0.038839	0.947041	5303.330467	0.009723	0.006034
RS	5	0.050709	0.947041	5682.944060	0.010419	0.005709
RS	6	0.063594	1.502867	3843.712549	0.007047	0.004066
RS	7	0.077580	1.502867	4132.851152	0.007577	0.004548
RS	8	0.092763	1.665222	4009.367751	0.007350	0.004644
RS	9	0.109243	1.665222	4308.466078	0.007899	0.005282
RS	10	0.127132	1.637727	4703.085851	0.008622	0.005964
RS	11	0.146551	1.637727	5043.823919	0.009247	0.006857
RS	12	0.167629	1.569982	5635.135945	0.010331	0.007919
RS	13	0.190510	1.569982	6026.598251	0.011049	0.008995
RS	14	0.215348	1.512390	6680.006947	0.012246	0.010315
RS	15	0.242308	1.512390	7120.277268	0.013054	0.011556
RS	16	0.271574	1.487939	7700.961909	0.014118	0.012842
RS	17	0.303342	1.487939	8178.973139	0.014994	0.013901
RS	18	0.337825	1.501017	8595.863249	0.015759	0.014773
RS	19	0.375257	1.501017	9096.061684	0.016676	0.015532
RS	20	0.415889	1.535132	9394.042247	0.017222	0.016076
RS	21	0.459995	1.535132	9902.375954	0.018154	0.016650
RS	22	0.507872	1.569763	10186.145093	0.018674	0.017085
RS	23	0.559842	1.569763	10689.644070	0.019597	0.017612
RS	24	0.616255	1.588346	11057.311785	0.020271	0.018154
RS	25	0.677491	1.588346	11539.664965	0.021156	0.018752
RS	26	0.743963	1.582980	12042.396414	0.022077	0.019539
RS	27	0.816118	1.582980	12477.883432	0.022876	0.020246
RS	28	0.894441	1.555598	13098.351256	0.024013	0.021281
RS	29	0.979461	1.555598	13446.691698	0.024652	0.022028
RS	30	1.071749	1.514260	14101.395337	0.025852	0.023177
RS	31	1.171928	1.514260	14306.911050	0.026229	0.023809
RS	32	1.280672	1.468170	14866.919636	0.027255	0.024843
RS	33	1.398712	1.468170	14865.053272	0.027252	0.025161
RS	34	1.526845	1.424401	15190.903373	0.027849	0.025813
RS	35	1.665932	1.424401	14922.848053	0.027358	0.025639
RS	36	1.816910	1.386885	14905.361938	0.027326	0.025699
RS	37	1.980796	1.386885	14337.540897	0.026285	0.024935
RS	38	2.158694	1.356684	13932.360716	0.025542	0.024316
RS	39	2.351801	1.356684	13073.730260	0.023968	0.022980
RS	40	2.561417	1.332982	12313.847180	0.022575	0.021737
RS	41	2.788955	1.332982	11224.031593	0.020577	0.019953
RS	42	3.035947	1.314368	10207.757074	0.018714	0.018254
RS	43	3.304054	1.314368	8992.484195	0.016486	0.016213
RS	44	3.595084	1.299789	7858.937750	0.014408	0.014285
RS	45	3.910995	1.299789	6651.835512	0.012195	0.012215
RS	46	4.253915	1.288558	5553.185749	0.010181	0.010309
RS	47	4.626153	1.288558	4484.848960	0.008222	0.008433
RS	48	5.030215	1.280067	3551.360222	0.006511	0.006772
RS	49	5.468823	1.280067	2714.645105	0.004977	0.005260
RS	50	5.944930	1.273694	2022.020107	0.003707	0.003988
RS	51	6.461741	1.273694	1449.032339	0.002657	0.002914
RS	52	7.022737	1.268708	1005.323854	0.001843	0.002066
RS	53	7.631695	1.268708	667.818342	0.001224	0.001406
RS	54	8.292716	1.262890	426.870839	0.000783	0.000922
RS	55	9.010252	1.262890	259.140620	0.000475	0.000576
RS	56	9.789133	1.262890	149.709642	0.000274	0.000343
RS	57	10.634604	1.262890	81.961363	0.000150	0.000194
RS	58	11.552359	1.252714	42.553007	0.000078	0.000104
RS	59	12.548577	1.252714	20.492176	0.000038	0.000052
RS	60	13.629967	1.252714	9.208269	0.000017	0.000024
RS	61	14.803811	1.252714	3.838396	0.000007	0.000010
RS	62	16.078012	1.252714	1.474819	0.000003	0.000004
RS	63	17.461151	1.252714	0.748021	0.000001	0.000002
PA	4+25*2+4+6 0.148474965 0.026966865 17.461150747 0.167095694 0.947040689 1.502866948 1.665221591 1.637727362 1.569981787 1.512390381 1.487938818 1.501017029 1.535131781 1.569763321 1.588346306 1.582979848 1.555597822 1.514260304 1.468169608 1.424401098 1.386885431 1.356683553 1.332981551 1.314367557 1.299789186 1.288558129 1.280066900 1.273694079 1.268708280 1.262890146 1.252714326
//
IT	3516
RD	3
LK	-5723942.573927
QD	-1683.019022 -> -1388.263416
RI	0.0776405127
TR	0.145853	0.026280
MT	18.135400
MM	C_pi: 1.199866, n_recomb: 537115.833343
RS	0	0.000000	0.142959	30923.926656	0.057574	0.169851
RS	1	0.008614	0.142959	31546.288886	0.058733	0.052996
RS	2	0.017971	0.142959	32007.884003	0.059592	0.035286
RS	3	0.028133	0.142959	32286.345645	0.060111	0.027715
RS	4	0.039171	1.124407	4266.515492	0.007943	0.004477
RS	5	0.051160	1.124407	4583.555432	0.008534	0.004651
RS	6	0.064182	1.789324	3098.628314	0.005769	0.003273
RS	7	0.078325	1.789324	3338.571441	0.006216	0.003866
RS	8	0.093687	1.891523	3401.240246	0.006332	0.004155
RS	9	0.110372	1.891523	3661.241441	0.006816	0.004801
RS	10	0.128494	1.775071	4194.997036	0.007810	0.005667
RS	11	0.148178	1.775071	4505.191593	0.008388	0.006557
RS	12	0.169557	1.641287	5224.833315	0.009728	0.007847
RS	13	0.192778	1.641287	5593.574909	0.010414	0.008936
RS	14	0.217999	1.541103	6366.258361	0.011853	0.010516
RS	15	0.245393	1.541103	6790.207287	0.012642	0.011825
RS	16	0.275146	1.499016	7431.907712	0.013837	0.013310
RS	17	0.307463	1.499016	7896.139580	0.014701	0.014458
RS	18	0.342564	1.519661	8261.120520	0.015381	0.015303
RS	19	0.380688	1.519661	8745.600898	0.016283	0.016126
RS	20	0.422097	1.577392	8904.757285	0.016579	0.016461
RS	21	0.467072	1.577392	9394.247221	0.017490	0.017072
RS	22	0.515922	1.640048	9514.216919	0.017714	0.017247
RS	23	0.568981	1.640048	9998.204634	0.018615	0.017788
RS	24	0.626609	1.680123	10231.700636	0.019049	0.018132
RS	25	0.689203	1.680123	10698.731676	0.019919	0.018725
RS	26	0.757188	1.683604	11127.968628	0.020718	0.019432
RS	27	0.831030	1.683604	11557.818078	0.021518	0.020117
RS	28	0.911233	1.653378	12171.007762	0.022660	0.021187
RS	29	0.998345	1.653378	12527.578959	0.023324	0.021891
RS	30	1.092961	1.602799	13227.207973	0.024626	0.023153
RS	31	1.195728	1.602799	13456.300567	0.025053	0.023717
RS	32	1.307348	1.546539	14088.424941	0.026230	0.024885
RS	33	1.428583	1.546539	14124.277666	0.026297	0.025109
RS	34	1.560262	1.495090	14524.032506	0.027041	0.025867
RS	35	1.703284	1.495090	14305.447803	0.026634	0.025584
RS	36	1.858626	1.453530	14348.729246	0.026714	0.025696
RS	37	2.027351	1.453530	13840.044287	0.025767	0.024827
RS	38	2.210610	1.422478	13482.342485	0.025101	0.024215
RS	39	2.409656	1.422478	12690.382250	0.023627	0.022801
RS	40	2.625849	1.399909	11973.288592	0.022292	0.021554
RS	41	2.860665	1.399909	10953.460725	0.020393	0.019730
RS	42	3.115710	1.383274	9980.736864	0.018582	0.018037
RS	43	3.392725	1.383274	8831.537300	0.016443	0.015993
RS	44	3.693604	1.370863	7739.535116	0.014409	0.014089
RS	45	4.020401	1.370863	6586.253179	0.012262	0.012041
RS	46	4.375350	1.361712	5520.252373	0.010278	0.010169
RS	47	4.760877	1.361712	4487.504362	0.008355	0.008325
RS	48	5.179614	1.355081	3572.781749	0.006652	0.006696
RS	49	5.634422	1.355081	2752.495641	0.005125	0.005212
RS	50	6.128410	1.350234	2064.814242	0.003844	0.003962
RS	51	6.664953	1.350234	1493.454423	0.002781	0.002906
RS	52	7.247715	1.346246	1045.495496	0.001946	0.002069
RS	53	7.880679	1.346246	701.989082	0.001307	0.001415
RS	54	8.568170	1.340443	453.713004	0.000845	0.000934
RS	55	9.314883	1.340443	278.773387	0.000519	0.000587
RS	56	10.125922	1.340443	163.101430	0.000304	0.000352
RS	57	11.006828	1.340443	90.485400	0.000168	0.000201
RS	58	11.963618	1.327588	47.686755	0.000089	0.000109
RS	59	13.002831	1.327588	23.274658	0.000043	0.000055
RS	60	14.131565	1.327588	10.605875	0.000020	0.000026
RS	61	15.357534	1.327588	4.485782	0.000008	0.000011
RS	62	16.689113	1.327588	1.749819	0.000003	0.000004
RS	63	18.135400	1.327588	0.907802	0.000002	0.000002
PA	4+25*2+4+6 0.145853416 0.026279768 18.135400390 0.142959008 1.124406703 1.789324015 1.891522858 1.775070953 1.641286884 1.541102801 1.499015603 1.519660643 1.577392060 1.640047991 1.680122892 1.683603874 1.653377528 1.602798759 1.546539120 1.495090199 1.453530465 1.422477532 1.399909282 1.383273782 1.370863349 1.361712450 1.355080739 1.350234083 1.346245723 1.340442963 1.327587627
//
IT	4378
RD	4
LK	-5723498.576438
QD	-1309.302855 -> -1222.122053
RI	0.0729679312
TR	0.143825	0.025839
MT	18.613096
MM	C_pi: 1.210327, n_recomb: 532770.555887
RS	0	0.000000	0.133781	32879.244238	0.061714	0.168595
RS	1	0.008659	0.133781	33398.351742	0.062688	0.053290
RS	2	0.018068	0.133781	33728.394122	0.063308	0.036503
RS	3	0.028291	0.133781	33846.568887	0.063529	0.029704
RS	4	0.039400	1.344869	3493.464004	0.006557	0.003606
RS	5	0.051471	1.344869	3761.198258	0.007060	0.003904
RS	6	0.064587	2.089707	2608.937498	0.004897	0.002820
RS	7	0.078838	2.089707	2815.288336	0.005284	0.003389
RS	8	0.094324	2.095500	3027.779911	0.005683	0.003865
RS	9	0.111151	2.095500	3263.250073	0.006125	0.004455
RS	10	0.129434	1.881049	3913.119206	0.007345	0.005488
RS	11	0.149301	1.881049	4206.490357	0.007896	0.006323
RS	12	0.170888	1.683586	5043.829092	0.009467	0.007812
RS	13	0.194344	1.683586	5403.199959	0.010142	0.008862
RS	14	0.219832	1.543625	6300.538653	0.011826	0.010668
RS	15	0.247526	1.543625	6721.667679	0.012616	0.011981
RS	16	0.277618	1.483313	7447.476438	0.013979	0.013647
RS	17	0.310316	1.483313	7911.868552	0.014850	0.014848
RS	18	0.345846	1.507701	8254.853653	0.015494	0.015672
RS	19	0.384451	1.507701	8737.761710	0.016401	0.016556
RS	20	0.426400	1.584171	8788.907040	0.016497	0.016696
RS	21	0.471981	1.584171	9273.241290	0.017406	0.017363
RS	22	0.521509	1.671035	9260.198746	0.017381	0.017297
RS	23	0.575326	1.671035	9736.655327	0.018276	0.017881
RS	24	0.633803	1.730550	9863.858373	0.018514	0.018041
RS	25	0.697343	1.730550	10324.028783	0.019378	0.018667
RS	26	0.766385	1.742228	10700.036394	0.020084	0.019295
RS	27	0.841405	1.742228	11127.070943	0.020885	0.020000
RS	28	0.922922	1.709573	11741.769266	0.022039	0.021094
RS	29	1.011497	1.709573	12101.633602	0.022715	0.021804
RS	30	1.107742	1.651168	12840.975054	0.024102	0.023158
RS	31	1.212321	1.651168	13079.213799	0.024549	0.023713
RS	32	1.325955	1.586978	13762.765067	0.025832	0.024983
RS	33	1.449428	1.586978	13811.696552	0.025924	0.025181
RS	34	1.583594	1.530558	14249.394745	0.026746	0.026000
RS	35	1.729377	1.530558	14046.520005	0.026365	0.025676
RS	36	1.887783	1.487787	14102.613980	0.026470	0.025785
RS	37	2.059905	1.487787	13613.505495	0.025552	0.024872
RS	38	2.246932	1.458598	13250.021820	0.024870	0.024211
RS	39	2.450154	1.458598	12484.412112	0.023433	0.022764
RS	40	2.670972	1.439635	11759.424189	0.022072	0.021458
RS	41	2.910911	1.439635	10773.995132	0.020223	0.019623
RS	42	3.171627	1.427157	9803.381041	0.018401	0.017892
RS	43	3.454918	1.427157	8693.875362	0.016318	0.015861
RS	44	3.762739	1.418794	7615.186432	0.014294	0.013945
RS	45	4.097215	1.418794	6500.772543	0.012202	0.011926
RS	46	4.460652	1.413307	5453.091210	0.010235	0.010063
RS	47	4.855560	1.413307	4451.690222	0.008356	0.008251
RS	48	5.284664	1.409836	3552.761297	0.006668	0.006640
RS	49	5.750923	1.409836	2752.133348	0.005166	0.005182
RS	50	6.257556	1.407543	2073.196858	0.003891	0.003947
RS	51	6.808058	1.407543	1509.873003	0.002834	0.002906
RS	52	7.406229	1.405305	1063.555073	0.001996	0.002077
RS	53	8.056195	1.405305	720.086495	0.001352	0.001428
RS	54	8.762442	1.400097	469.313991	0.000881	0.000948
RS	55	9.529843	1.400097	291.159125	0.000547	0.000600
RS	56	10.363694	1.400097	172.095122	0.000323	0.000362
RS	57	11.269747	1.400097	96.508670	0.000181	0.000208
RS	58	12.254257	1.384922	51.487142	0.000097	0.000114
RS	59	13.324015	1.384922	25.409427	0.000048	0.000057
RS	60	14.486404	1.384922	11.714142	0.000022	0.000027
RS	61	15.749444	1.384922	5.015377	0.000009	0.000012
RS	62	17.121851	1.384922	1.981597	0.000004	0.000005
RS	63	18.613096	1.384922	1.048326	0.000002	0.000003
PA	4+25*2+4+6 0.143824926 0.025838571 18.613095625 0.133780846 1.344868807 2.089707302 2.095500289 1.881049482 1.683586285 1.543624824 1.483313177 1.507701338 1.584170518 1.671035379 1.730550165 1.742227898 1.709572521 1.651168132 1.586977781 1.530557698 1.487787494 1.458597839 1.439635254 1.427157386 1.418793678 1.413306703 1.409835570 1.407543406 1.405305165 1.400096980 1.384922421
//
IT	4130
RD	5
LK	-5723353.244306
QD	-1193.940995 -> -1150.874362
RI	0.0700969573
TR	0.142249	0.025533
MT	18.968716
MM	C_pi: 1.219084, n_recomb: 530322.201485
RS	0	0.000000	0.129204	33974.209029	0.064063	0.167722
RS	1	0.008691	0.129204	34429.096807	0.064921	0.053493
RS	2	0.018138	0.129204	34678.428074	0.065391	0.037280
RS	3	0.028406	0.129204	34699.343177	0.065431	0.030987
RS	4	0.039567	1.590881	2921.957126	0.005510	0.003017
RS	5	0.051697	1.590881	3151.260705	0.005942	0.003343
RS	6	0.064882	2.390865	2263.272946	0.004268	0.002508
RS	7	0.079213	2.390865	2445.114392	0.004611	0.003034
RS	8	0.094789	2.280265	2767.756808	0.005219	0.003662
RS	9	0.111719	2.280265	2985.773690	0.005630	0.004194
RS	10	0.130121	1.970795	3721.748864	0.007018	0.005359
RS	11	0.150122	1.970795	4003.680444	0.007550	0.006134
RS	12	0.171861	1.717150	4934.369540	0.009304	0.007782
RS	13	0.195490	1.717150	5288.449965	0.009972	0.008780
RS	14	0.221172	1.542329	6296.906799	0.011874	0.010778
RS	15	0.249087	1.542329	6718.664472	0.012669	0.012072
RS	16	0.279428	1.464696	7532.240860	0.014203	0.013907
RS	17	0.312406	1.464696	8000.336051	0.015086	0.015136
RS	18	0.348250	1.490430	8335.992739	0.015719	0.015954
RS	19	0.387210	1.490430	8821.320451	0.016634	0.016883
RS	20	0.429556	1.581666	8783.787393	0.016563	0.016856
RS	21	0.475582	1.581666	9267.393257	0.017475	0.017571
RS	22	0.525609	1.688992	9142.591396	0.017240	0.017293
RS	23	0.579983	1.688992	9615.930142	0.018132	0.017919
RS	24	0.639084	1.765281	9656.981107	0.018210	0.017921
RS	25	0.703322	1.765281	10113.906621	0.019071	0.018578
RS	26	0.773142	1.783500	10452.760891	0.019710	0.019146
RS	27	0.849031	1.783500	10878.875349	0.020514	0.019873
RS	28	0.931517	1.747579	11505.701607	0.021696	0.021000
RS	29	1.021171	1.747579	11868.082104	0.022379	0.021725
RS	30	1.118617	1.681244	12652.157332	0.023857	0.023171
RS	31	1.224533	1.681244	12895.168014	0.024316	0.023732
RS	32	1.339655	1.609577	13629.199810	0.025700	0.025101
RS	33	1.464783	1.609577	13682.534775	0.025800	0.025294
RS	34	1.600786	1.548926	14150.663836	0.026683	0.026165
RS	35	1.748610	1.548926	13950.474638	0.026306	0.025822
RS	36	1.909282	1.505756	14005.723930	0.026410	0.025917
RS	37	2.083918	1.505756	13519.780097	0.025494	0.024979
RS	38	2.273734	1.479213	13132.833606	0.024764	0.024253
RS	39	2.480047	1.479213	12375.619091	0.023336	0.022788
RS	40	2.704291	1.464588	11624.053794	0.021919	0.021407
RS	41	2.948026	1.464588	10655.751787	0.020093	0.019571
RS	42	3.212946	1.456956	9670.251422	0.018235	0.017785
RS	43	3.500890	1.456956	8585.981316	0.016190	0.015769
RS	44	3.813862	1.453290	7507.293879	0.014156	0.013829
RS	45	4.154035	1.453290	6421.666635	0.012109	0.011837
RS	46	4.523774	1.452077	5383.841729	0.010152	0.009973
RS	47	4.925649	1.452077	4408.587282	0.008313	0.008192
RS	48	5.362454	1.452328	3521.795840	0.006641	0.006591
RS	49	5.837223	1.452328	2739.760525	0.005166	0.005158
RS	50	6.353256	1.453073	2069.519217	0.003902	0.003934
RS	51	6.914141	1.453073	1515.639291	0.002858	0.002908
RS	52	7.523775	1.452960	1072.672443	0.002023	0.002085
RS	53	8.186396	1.452960	731.349176	0.001379	0.001441
RS	54	8.906608	1.448633	479.939226	0.000905	0.000961
RS	55	9.689417	1.448633	300.229546	0.000566	0.000612
RS	56	10.540264	1.448633	179.024311	0.000338	0.000372
RS	57	11.465062	1.448633	101.335657	0.000191	0.000215
RS	58	12.470240	1.431294	54.643702	0.000103	0.000119
RS	59	13.562782	1.431294	27.229929	0.000051	0.000060
RS	60	14.750282	1.431294	12.682704	0.000024	0.000029
RS	61	16.040994	1.431294	5.489145	0.000010	0.000013
RS	62	17.443889	1.431294	2.193699	0.000004	0.000005
RS	63	18.968716	1.431294	1.181293	0.000002	0.000003
PA	4+25*2+4+6 0.142248898 0.025533249 18.968715779 0.129204112 1.590881159 2.390865410 2.280264654 1.970795140 1.717149601 1.542328626 1.464695656 1.490429811 1.581665640 1.688992329 1.765280788 1.783500005 1.747579018 1.681244456 1.609576765 1.548925979 1.505755997 1.479212863 1.464588496 1.456956069 1.453290123 1.452077157 1.452327906 1.453072826 1.452959784 1.448632828 1.431293900
//
IT	3765
RD	6
LK	-5723276.053335
QD	-1135.547190 -> -1107.108235
RI	0.0680812886
TR	0.140978	0.025306
MT	19.249400
MM	C_pi: 1.226302, n_recomb: 528741.498709
RS	0	0.000000	0.126374	34704.294748	0.065636	0.167075
RS	1	0.008717	0.126374	35114.288282	0.066411	0.053642
RS	2	0.018193	0.126374	35307.482613	0.066776	0.037838
RS	3	0.028496	0.126374	35261.050145	0.066689	0.031924
RS	4	0.039696	1.854402	2490.559539	0.004710	0.002582
RS	5	0.051873	1.854402	2689.596129	0.005087	0.002906
RS	6	0.065112	2.683843	2008.125994	0.003798	0.002275
RS	7	0.079504	2.683843	2171.397668	0.004107	0.002760
RS	8	0.095151	2.445099	2575.191198	0.004870	0.003509
RS	9	0.112162	2.445099	2780.034894	0.005258	0.003993
RS	10	0.130655	2.048512	3577.152273	0.006765	0.005258
RS	11	0.150761	2.048512	3850.355865	0.007282	0.005980
RS	12	0.172619	1.747272	4849.884325	0.009173	0.007749
RS	13	0.196382	1.747272	5199.962985	0.009835	0.008699
RS	14	0.222217	1.542505	6301.086981	0.011917	0.010854
RS	15	0.250304	1.542505	6723.894386	0.012717	0.012124
RS	16	0.280839	1.448861	7621.140955	0.014414	0.014113
RS	17	0.314035	1.448861	8093.255581	0.015307	0.015358
RS	18	0.350125	1.474584	8429.413709	0.015942	0.016182
RS	19	0.389362	1.474584	8917.853903	0.016866	0.017145
RS	20	0.432018	1.577872	8805.105354	0.016653	0.016975
RS	21	0.478392	1.577872	9289.182453	0.017568	0.017726
RS	22	0.528809	1.702922	9067.980364	0.017150	0.017266
RS	23	0.583621	1.702922	9539.693319	0.018042	0.017923
RS	24	0.643210	1.793961	9508.515010	0.017983	0.017792
RS	25	0.707993	1.793961	9963.560305	0.018844	0.018472
RS	26	0.778424	1.817381	10275.613294	0.019434	0.018994
RS	27	0.854993	1.817381	10701.605127	0.020240	0.019738
RS	28	0.938237	1.777402	11347.059497	0.021461	0.020907
RS	29	1.028738	1.777402	11711.791124	0.022150	0.021644
RS	30	1.127126	1.702813	12544.379199	0.023725	0.023186
RS	31	1.234091	1.702813	12790.630176	0.024191	0.023755
RS	32	1.350380	1.623674	13576.848757	0.025678	0.025225
RS	33	1.476806	1.623674	13631.275448	0.025781	0.025415
RS	34	1.614251	1.558921	14129.269611	0.026722	0.026342
RS	35	1.763678	1.558921	13926.461493	0.026339	0.025986
RS	36	1.926129	1.515456	13977.834508	0.026436	0.026067
RS	37	2.102741	1.515456	13487.983841	0.025510	0.025109
RS	38	2.294748	1.491618	13072.537738	0.024724	0.024319
RS	39	2.503491	1.491618	12315.519996	0.023292	0.022839
RS	40	2.730430	1.481377	11531.249988	0.021809	0.021381
RS	41	2.977150	1.481377	10571.602684	0.019994	0.019544
RS	42	3.245376	1.478662	9564.811069	0.018090	0.017700
RS	43	3.536983	1.478662	8497.999545	0.016072	0.015700
RS	44	3.854009	1.479815	7413.458983	0.014021	0.013730
RS	45	4.198668	1.479815	6350.490191	0.012011	0.011764
RS	46	4.573371	1.483058	5318.046794	0.010058	0.009894
RS	47	4.980735	1.483058	4365.106796	0.008256	0.008141
RS	48	5.423608	1.487253	3487.949969	0.006597	0.006546
RS	49	5.905085	1.487253	2722.976049	0.005150	0.005137
RS	50	6.428531	1.491272	2060.786806	0.003898	0.003922
RS	51	6.997604	1.491272	1516.485933	0.002868	0.002910
RS	52	7.616282	1.493496	1077.403115	0.002038	0.002092
RS	53	8.288888	1.493496	739.089035	0.001398	0.001453
RS	54	9.020123	1.490222	487.903749	0.000923	0.000974
RS	55	9.815098	1.490222	307.476045	0.000582	0.000624
RS	56	10.679369	1.490222	184.794108	0.000349	0.000382
RS	57	11.618975	1.490222	105.481796	0.000199	0.000222
RS	58	12.640485	1.470806	57.432545	0.000109	0.000123
RS	59	13.751036	1.470806	28.871543	0.000055	0.000063
RS	60	14.958391	1.470806	13.572967	0.000026	0.000030
RS	61	16.270988	1.470806	5.932715	0.000011	0.000014
RS	62	17.697999	1.470806	2.395913	0.000005	0.000006
RS	63	19.249400	1.470806	1.311584	0.000002	0.000003
PA	4+25*2+4+6 0.140978112 0.025306133 19.249399863 0.126374026 1.854402105 2.683843190 2.445099421 2.048512329 1.747271642 1.542505132 1.448861048 1.474584215 1.577872030 1.702922082 1.793960944 1.817381498 1.777401538 1.702812850 1.623674315 1.558920517 1.515456182 1.491618448 1.481377316 1.478662237 1.479814730 1.483058097 1.487253272 1.491272465 1.493495601 1.490222224 1.470806129
//
IT	3704
RD	7
LK	-5723223.266509
QD	-1097.388643 -> -1076.036659
RI	0.0665694908
TR	0.139908	0.025126
MT	19.483497
MM	C_pi: 1.232475, n_recomb: 527632.282848
RS	0	0.000000	0.124378	35250.019804	0.066808	0.166563
RS	1	0.008737	0.124378	35625.649514	0.067520	0.053757
RS	2	0.018238	0.124378	35775.964738	0.067805	0.038268
RS	3	0.028569	0.124378	35678.195513	0.067619	0.032658
RS	4	0.039803	2.131706	2157.040932	0.004088	0.002246
RS	5	0.052018	2.131706	2331.899692	0.004420	0.002559
RS	6	0.065301	2.963281	1814.293149	0.003439	0.002095
RS	7	0.079744	2.963281	1963.177940	0.003721	0.002545
RS	8	0.095449	2.589575	2428.789600	0.004603	0.003391
RS	9	0.112526	2.589575	2623.476695	0.004972	0.003837
RS	10	0.131096	2.115685	3463.462577	0.006564	0.005177
RS	11	0.151288	2.115685	3729.742140	0.007069	0.005855
RS	12	0.173244	1.775159	4777.754376	0.009055	0.007712
RS	13	0.197119	1.775159	5124.400843	0.009712	0.008620
RS	14	0.223079	1.544812	6300.716549	0.011941	0.010904
RS	15	0.251308	1.544812	6724.309859	0.012744	0.012149
RS	16	0.282004	1.436403	7699.141459	0.014592	0.014281
RS	17	0.315381	1.436403	8174.854732	0.015493	0.015536
RS	18	0.351675	1.461303	8516.310371	0.016141	0.016373
RS	19	0.391140	1.461303	9007.730603	0.017072	0.017363
RS	20	0.434053	1.574744	8829.926349	0.016735	0.017069
RS	21	0.480715	1.574744	9314.767025	0.017654	0.017849
RS	22	0.531455	1.715590	9008.539417	0.017074	0.017227
RS	23	0.586629	1.715590	9479.200064	0.017966	0.017909
RS	24	0.646622	1.820000	9385.464253	0.017788	0.017661
RS	25	0.711858	1.820000	9839.212021	0.018648	0.018358
RS	26	0.782794	1.847775	10130.658022	0.019200	0.018845
RS	27	0.859928	1.847775	10556.880098	0.020008	0.019601
RS	28	0.943801	1.803255	11224.015685	0.021272	0.020814
RS	29	1.035003	1.803255	11591.072808	0.021968	0.021559
RS	30	1.134174	1.720241	12473.518257	0.023641	0.023200
RS	31	1.242009	1.720241	12722.472800	0.024112	0.023773
RS	32	1.359267	1.633623	13561.889456	0.025703	0.025347
RS	33	1.486770	1.633623	13616.147541	0.025806	0.025534
RS	34	1.625413	1.564762	14144.808091	0.026808	0.026520
RS	35	1.776171	1.564762	13937.190298	0.026415	0.026151
RS	36	1.940101	1.520909	13984.915160	0.026505	0.026222
RS	37	2.118354	1.520909	13488.002927	0.025563	0.025247
RS	38	2.312182	1.499599	13043.553574	0.024721	0.024394
RS	39	2.522945	1.499599	12282.759513	0.023279	0.022901
RS	40	2.752124	1.493537	11464.522721	0.021728	0.021369
RS	41	3.001327	1.493537	10509.000444	0.019917	0.019531
RS	42	3.272305	1.495566	9478.860694	0.017965	0.017630
RS	43	3.566959	1.495566	8424.857663	0.015967	0.015643
RS	44	3.887358	1.501438	7331.803727	0.013896	0.013644
RS	45	4.235752	1.501438	6287.362591	0.011916	0.011700
RS	46	4.614587	1.509122	5257.701546	0.009965	0.009822
RS	47	5.026523	1.509122	4324.070466	0.008195	0.008095
RS	48	5.474451	1.517329	3454.665750	0.006547	0.006505
RS	49	5.961517	1.517329	2705.161764	0.005127	0.005117
RS	50	6.491140	1.524748	2050.186913	0.003886	0.003910
RS	51	7.067038	1.524748	1515.089888	0.002871	0.002911
RS	52	7.693256	1.529442	1079.911235	0.002047	0.002098
RS	53	8.374189	1.529442	744.908844	0.001412	0.001463
RS	54	9.114618	1.527346	494.341855	0.000937	0.000985
RS	55	9.919742	1.527346	313.639339	0.000594	0.000635
RS	56	10.795214	1.527346	189.858741	0.000360	0.000391
RS	57	11.747180	1.527346	109.207653	0.000207	0.000229
RS	58	12.782323	1.505926	59.993220	0.000114	0.000128
RS	59	13.907912	1.505926	30.403083	0.000058	0.000066
RS	60	15.131848	1.505926	14.416236	0.000027	0.000032
RS	61	16.462726	1.505926	6.359152	0.000012	0.000014
RS	62	17.909889	1.505926	2.593213	0.000005	0.000006
RS	63	19.483497	1.505926	1.441668	0.000003	0.000003
PA	4+25*2+4+6 0.139908466 0.025125733 19.483496721 0.124377859 2.131705762 2.963280507 2.589574852 2.115685379 1.775159309 1.544811734 1.436403266 1.461303372 1.574743600 1.715589642 1.820000149 1.847774719 1.803254627 1.720240855 1.633623148 1.564761771 1.520909117 1.499598775 1.493536868 1.495565852 1.501438076 1.509121820 1.517329495 1.524747754 1.529442296 1.527346373 1.505926445
//
IT	4540
RD	8
LK	-5723182.965328
QD	-1069.473264 -> -1052.445531
RI	0.0653864724
TR	0.138974	0.024974
MT	19.687757
MM	C_pi: 1.238026, n_recomb: 526830.203303
RS	0	0.000000	0.122875	35683.180731	0.067732	0.166136
RS	1	0.008755	0.122875	36031.340122	0.068393	0.053848
RS	2	0.018277	0.122875	36147.366292	0.068613	0.038613
RS	3	0.028633	0.122875	36008.549599	0.068349	0.033256
RS	4	0.039895	2.421178	1893.226844	0.003594	0.001979
RS	5	0.052144	2.421178	2048.469741	0.003888	0.002278
RS	6	0.065464	3.226374	1663.786772	0.003158	0.001952
RS	7	0.079951	3.226374	1801.336953	0.003419	0.002374
RS	8	0.095707	2.714218	2316.188615	0.004396	0.003299
RS	9	0.112842	2.714218	2502.994607	0.004751	0.003716
RS	10	0.131477	2.173407	3372.908445	0.006402	0.005111
RS	11	0.151743	2.173407	3633.649700	0.006897	0.005754
RS	12	0.173785	1.801154	4714.304667	0.008948	0.007673
RS	13	0.197755	1.801154	5057.913706	0.009601	0.008546
RS	14	0.223825	1.548949	6294.594479	0.011948	0.010933
RS	15	0.252177	1.548949	6718.652504	0.012753	0.012156
RS	16	0.283012	1.426825	7765.145920	0.014739	0.014419
RS	17	0.316546	1.426825	8243.987266	0.015648	0.015682
RS	18	0.353016	1.450311	8594.409764	0.016313	0.016539
RS	19	0.392679	1.450311	9088.569348	0.017251	0.017551
RS	20	0.435815	1.572485	8853.743566	0.016806	0.017149
RS	21	0.482728	1.572485	9339.438699	0.017728	0.017953
RS	22	0.533748	1.727690	8956.929097	0.017002	0.017185
RS	23	0.589234	1.727690	9426.845947	0.017894	0.017886
RS	24	0.649580	1.844532	9277.387582	0.017610	0.017534
RS	25	0.715208	1.844532	9730.159800	0.018469	0.018244
RS	26	0.786583	1.876187	10004.559240	0.018990	0.018702
RS	27	0.864206	1.876187	10431.195884	0.019800	0.019464
RS	28	0.948626	1.826946	11120.725863	0.021109	0.020723
RS	29	1.040437	1.826946	11490.116956	0.021810	0.021473
RS	30	1.140287	1.735511	12422.013355	0.023579	0.023211
RS	31	1.248879	1.735511	12673.505135	0.024056	0.023786
RS	32	1.366978	1.641493	13565.995901	0.025750	0.025463
RS	33	1.495418	1.641493	13619.662670	0.025852	0.025647
RS	34	1.635102	1.568537	14179.611954	0.026915	0.026692
RS	35	1.787017	1.568537	13966.344399	0.026510	0.026311
RS	36	1.952233	1.524172	14011.514650	0.026596	0.026376
RS	37	2.131913	1.524172	13506.151631	0.025637	0.025384
RS	38	2.327326	1.505153	13033.804962	0.024740	0.024474
RS	39	2.539847	1.505153	12267.226398	0.023285	0.022968
RS	40	2.770976	1.502988	11415.686326	0.021669	0.021366
RS	41	3.022341	1.502988	10461.656740	0.019858	0.019526
RS	42	3.295713	1.509501	9407.932202	0.017858	0.017572
RS	43	3.593021	1.509501	8363.672614	0.015875	0.015596
RS	44	3.916359	1.519899	7260.913723	0.013782	0.013567
RS	45	4.268006	1.519899	6231.954517	0.011829	0.011644
RS	46	4.650442	1.531924	5203.378631	0.009877	0.009757
RS	47	5.066361	1.531924	4286.589827	0.008137	0.008053
RS	48	5.518695	1.544141	3423.420034	0.006498	0.006466
RS	49	6.010633	1.544141	2687.870092	0.005102	0.005098
RS	50	6.545642	1.555022	2039.239894	0.003871	0.003897
RS	51	7.127493	1.555022	1512.770498	0.002871	0.002911
RS	52	7.760288	1.562287	1081.285135	0.002052	0.002102
RS	53	8.448485	1.562287	749.631480	0.001423	0.001473
RS	54	9.196937	1.561482	499.840965	0.000949	0.000995
RS	55	10.010919	1.561482	319.109246	0.000606	0.000645
RS	56	10.896169	1.561482	194.460124	0.000369	0.000399
RS	57	11.858925	1.561482	112.653123	0.000214	0.000235
RS	58	12.905974	1.538150	62.400157	0.000118	0.000133
RS	59	14.044696	1.538150	31.861681	0.000060	0.000069
RS	60	15.283117	1.538150	15.229574	0.000029	0.000034
RS	61	16.629967	1.538150	6.775643	0.000013	0.000015
RS	62	18.094739	1.538150	2.788365	0.000005	0.000006
RS	63	19.687757	1.538150	1.572948	0.000003	0.000004
PA	4+25*2+4+6 0.138973593 0.024974474 19.687756669 0.122874550 2.421177944 3.226374462 2.714217510 2.173406768 1.801154155 1.548948613 1.426825199 1.450310596 1.572484904 1.727690339 1.844532246 1.876187152 1.826945886 1.735511090 1.641493494 1.568537222 1.524171909 1.505152680 1.502988127 1.509500991 1.519899343 1.531923955 1.544140580 1.555022382 1.562287187 1.561482312 1.538150091
//
IT	3962
RD	9
LK	-5723150.526998
QD	-1047.794684 -> -1033.765497
RI	0.0644305680
TR	0.138136	0.024843
MT	19.871346
MM	C_pi: 1.243179, n_recomb: 526245.308294
RS	0	0.000000	0.121702	36038.605604	0.068483	0.165764
RS	1	0.008771	0.121702	36364.333252	0.069101	0.053922
RS	2	0.018312	0.121702	36452.294200	0.069269	0.038899
RS	3	0.028690	0.121702	36279.832211	0.068941	0.033755
RS	4	0.039977	2.721981	1680.276029	0.003193	0.001762
RS	5	0.052255	2.721981	1819.362901	0.003457	0.002045
RS	6	0.065610	3.471992	1544.689972	0.002935	0.001836
RS	7	0.080136	3.471992	1673.172828	0.003179	0.002234
RS	8	0.095936	2.820335	2229.004649	0.004236	0.003227
RS	9	0.113123	2.820335	2409.681356	0.004579	0.003622
RS	10	0.131816	2.222754	3300.375336	0.006272	0.005057
RS	11	0.152150	2.222754	3556.683314	0.006759	0.005671
RS	12	0.174267	1.825522	4657.654650	0.008851	0.007632
RS	13	0.198323	1.825522	4998.540582	0.009498	0.008475
RS	14	0.224490	1.554555	6283.469029	0.011940	0.010946
RS	15	0.252952	1.554555	6707.714610	0.012746	0.012149
RS	16	0.283911	1.419524	7820.843222	0.014862	0.014534
RS	17	0.317585	1.419524	8302.415452	0.015777	0.015803
RS	18	0.354213	1.441104	8664.969432	0.016466	0.016686
RS	19	0.394053	1.441104	9161.659757	0.017409	0.017717
RS	20	0.437388	1.570850	8876.590515	0.016868	0.017220
RS	21	0.484524	1.570850	9363.193888	0.017792	0.018044
RS	22	0.535795	1.739270	8911.321258	0.016934	0.017144
RS	23	0.591562	1.739270	9380.709124	0.017826	0.017861
RS	24	0.652221	1.867874	9180.477409	0.017445	0.017413
RS	25	0.718201	1.867874	9632.483812	0.018304	0.018132
RS	26	0.789968	1.903171	9891.821515	0.018797	0.018564
RS	27	0.868030	1.903171	10318.968085	0.019609	0.019331
RS	28	0.952939	1.849221	11030.311722	0.020960	0.020635
RS	29	1.045296	1.849221	11402.025626	0.021667	0.021387
RS	30	1.145753	1.749519	12381.757537	0.023528	0.023218
RS	31	1.255022	1.749519	12635.742685	0.024011	0.023794
RS	32	1.373876	1.648261	13580.301522	0.025806	0.025572
RS	33	1.503154	1.648261	13633.300590	0.025907	0.025751
RS	34	1.643772	1.571260	14224.740966	0.027031	0.026858
RS	35	1.796724	1.571260	14005.598426	0.026614	0.026465
RS	36	1.963091	1.526278	14049.382145	0.026697	0.026526
RS	37	2.144052	1.526278	13535.038147	0.025720	0.025517
RS	38	2.340885	1.509316	13036.444087	0.024773	0.024555
RS	39	2.554983	1.509316	12263.076129	0.023303	0.023036
RS	40	2.787860	1.510755	11379.671818	0.021624	0.021368
RS	41	3.041163	1.510755	10425.527995	0.019811	0.019527
RS	42	3.316685	1.521462	9348.834454	0.017765	0.017521
RS	43	3.616373	1.521462	8312.168800	0.015795	0.015555
RS	44	3.942348	1.536155	7199.266739	0.013680	0.013498
RS	45	4.296915	1.536155	6183.441111	0.011750	0.011593
RS	46	4.682583	1.552377	5154.801507	0.009795	0.009697
RS	47	5.102078	1.552377	4252.803454	0.008081	0.008014
RS	48	5.558369	1.568555	3394.645461	0.006451	0.006430
RS	49	6.054683	1.568555	2671.675223	0.005077	0.005080
RS	50	6.594530	1.582935	2028.570474	0.003855	0.003885
RS	51	7.181729	1.582935	1510.113366	0.002870	0.002911
RS	52	7.820433	1.592852	1082.031108	0.002056	0.002106
RS	53	8.515159	1.592852	753.654660	0.001432	0.001481
RS	54	9.270822	1.593432	504.696068	0.000959	0.001005
RS	55	10.092767	1.593432	324.083218	0.000616	0.000654
RS	56	10.986808	1.593432	198.720881	0.000378	0.000407
RS	57	11.959267	1.593432	115.888589	0.000220	0.000241
RS	58	13.017024	1.568276	64.690348	0.000123	0.000137
RS	59	14.167560	1.568276	33.265126	0.000063	0.000072
RS	60	15.419014	1.568276	16.020754	0.000030	0.000035
RS	61	16.780236	1.568276	7.185247	0.000014	0.000016
RS	62	18.260856	1.568276	2.982442	0.000006	0.000007
RS	63	19.871346	1.568276	1.705880	0.000003	0.000004
PA	4+25*2+4+6 0.138135736 0.024842906 19.871345540 0.121701848 2.721981439 3.471991917 2.820334817 2.222754138 1.825522082 1.554555297 1.419523540 1.441103832 1.570849549 1.739270051 1.867873519 1.903170709 1.849221337 1.749519133 1.648260935 1.571260460 1.526278486 1.509315773 1.510754795 1.521462397 1.536154637 1.552377346 1.568554934 1.582935124 1.592851824 1.593431930 1.568275606
//
IT	3843
RD	10
LK	-5723123.656685
QD	-1030.326506 -> -1018.535112
RI	0.0636373828
TR	0.137371	0.024725
MT	20.039932
MM	C_pi: 1.248085, n_recomb: 525827.897208
RS	0	0.000000	0.120773	36335.347705	0.069101	0.165434
RS	1	0.008786	0.120773	36642.665607	0.069686	0.053983
RS	2	0.018344	0.120773	36707.486013	0.069809	0.039140
RS	3	0.028741	0.120773	36507.193670	0.069428	0.034178
RS	4	0.040052	3.034007	1505.192098	0.002863	0.001583
RS	5	0.052357	3.034007	1630.776895	0.003101	0.001850
RS	6	0.065743	3.700051	1448.898674	0.002755	0.001742
RS	7	0.080304	3.700051	1570.028948	0.002986	0.002120
RS	8	0.096146	2.909673	2161.308452	0.004110	0.003171
RS	9	0.113379	2.909673	2337.224794	0.004445	0.003549
RS	10	0.132126	2.264878	3242.076386	0.006166	0.005014
RS	11	0.152520	2.264878	3494.841824	0.006646	0.005605
RS	12	0.174706	1.848503	4606.677073	0.008761	0.007590
RS	13	0.198841	1.848503	4945.111421	0.009404	0.008408
RS	14	0.225097	1.561357	6268.428431	0.011921	0.010944
RS	15	0.253659	1.561357	6692.647693	0.012728	0.012131
RS	16	0.284731	1.414033	7868.239904	0.014964	0.014629
RS	17	0.318533	1.414033	8352.236806	0.015884	0.015905
RS	18	0.355305	1.433265	8729.869959	0.016602	0.016818
RS	19	0.395307	1.433265	9228.946502	0.017551	0.017866
RS	20	0.438824	1.569582	8899.522147	0.016925	0.017285
RS	21	0.486164	1.569582	9387.101383	0.017852	0.018127
RS	22	0.537664	1.750242	8871.559066	0.016872	0.017106
RS	23	0.593688	1.750242	9340.607333	0.017764	0.017836
RS	24	0.654634	1.890087	9093.360540	0.017293	0.017300
RS	25	0.720935	1.890087	9544.769953	0.018152	0.018026
RS	26	0.793061	1.928946	9790.032901	0.018618	0.018434
RS	27	0.871524	1.928946	10217.747738	0.019432	0.019203
RS	28	0.956880	1.870439	10949.562857	0.020823	0.020548
RS	29	1.049736	1.870439	11323.574623	0.021535	0.021301
RS	30	1.150750	1.762707	12348.953425	0.023485	0.023222
RS	31	1.260639	1.762707	12605.428472	0.023973	0.023797
RS	32	1.380182	1.654426	13600.463470	0.025865	0.025673
RS	33	1.510229	1.654426	13652.866510	0.025965	0.025848
RS	34	1.651701	1.573471	14275.576663	0.027149	0.027015
RS	35	1.805602	1.573471	14050.630606	0.026721	0.026609
RS	36	1.973025	1.527794	14094.079389	0.026804	0.026670
RS	37	2.155158	1.527794	13570.660347	0.025808	0.025645
RS	38	2.353292	1.512675	13047.573028	0.024813	0.024634
RS	39	2.568834	1.512675	12266.947147	0.023329	0.023103
RS	40	2.803314	1.517431	11353.427311	0.021592	0.021374
RS	41	3.058394	1.517431	10398.131087	0.019775	0.019530
RS	42	3.335885	1.532043	9299.448032	0.017685	0.017477
RS	43	3.637757	1.532043	8268.770721	0.015725	0.015519
RS	44	3.966150	1.550786	7145.660500	0.013589	0.013436
RS	45	4.323395	1.550786	6141.073243	0.011679	0.011547
RS	46	4.712027	1.571043	5111.544042	0.009721	0.009643
RS	47	5.134804	1.571043	4222.588538	0.008030	0.007978
RS	48	5.594725	1.591117	3368.408853	0.006406	0.006395
RS	49	6.095054	1.591117	2656.788793	0.005053	0.005062
RS	50	6.639341	1.609015	2018.459019	0.003839	0.003872
RS	51	7.231449	1.609015	1507.414414	0.002867	0.002909
RS	52	7.875578	1.621643	1082.428868	0.002059	0.002108
RS	53	8.576299	1.621643	757.205234	0.001440	0.001489
RS	54	9.338584	1.623703	509.075631	0.000968	0.001013
RS	55	10.167843	1.623703	328.676656	0.000625	0.000663
RS	56	11.069958	1.623703	202.713707	0.000386	0.000415
RS	57	12.051332	1.623703	118.956030	0.000226	0.000247
RS	58	13.118928	1.596803	66.885862	0.000127	0.000141
RS	59	14.280322	1.596803	34.623823	0.000066	0.000074
RS	60	15.543753	1.596803	16.794174	0.000032	0.000037
RS	61	16.918187	1.596803	7.589602	0.000014	0.000017
RS	62	18.413377	1.596803	3.175969	0.000006	0.000007
RS	63	20.039932	1.596803	1.840643	0.000004	0.000004
PA	4+25*2+4+6 0.137370627 0.024725322 20.039931785 0.120772989 3.034006670 3.700050651 2.909672567 2.264878477 1.848502668 1.561357188 1.414032677 1.433264575 1.569582174 1.750242333 1.890086866 1.928945595 1.870438666 1.762706731 1.654425943 1.573470705 1.527793737 1.512675322 1.517431314 1.532042940 1.550785504 1.571043016 1.591117452 1.609015052 1.621642604 1.623702663 1.596803048
//
IT	4001
RD	11
LK	-5723100.991452
QD	-1015.866300 -> -1005.822749
RI	0.0629654797
TR	0.136662	0.024618
MT	20.197105
MM	C_pi: 1.252808, n_recomb: 525534.189733
RS	0	0.000000	0.120025	36587.151338	0.069619	0.165133
RS	1	0.008799	0.120025	36879.229776	0.070175	0.054034
RS	2	0.018373	0.120025	36924.773095	0.070261	0.039347
RS	3	0.028789	0.120025	36701.193814	0.069836	0.034543
RS	4	0.040121	3.357258	1358.931780	0.002586	0.001433
RS	5	0.052451	3.357258	1473.083177	0.002803	0.001684
RS	6	0.065865	3.910922	1370.741099	0.002608	0.001663
RS	7	0.080460	3.910922	1485.835622	0.002827	0.002024
RS	8	0.096339	2.984006	2108.755041	0.004013	0.003127
RS	9	0.113616	2.984006	2280.990158	0.004340	0.003494
RS	10	0.132412	2.300803	3195.045996	0.006080	0.004978
RS	11	0.152863	2.300803	3444.983765	0.006555	0.005551
RS	12	0.175113	1.870382	4560.128472	0.008677	0.007547
RS	13	0.199321	1.870382	4896.322838	0.009317	0.008344
RS	14	0.225659	1.569207	6249.880206	0.011892	0.010932
RS	15	0.254315	1.569207	6673.881155	0.012699	0.012103
RS	16	0.285492	1.410040	7908.460846	0.015048	0.014708
RS	17	0.319412	1.410040	8394.621813	0.015974	0.015989
RS	18	0.356317	1.426499	8790.192753	0.016726	0.016939
RS	19	0.396470	1.426499	9291.539898	0.017680	0.018002
RS	20	0.440155	1.568495	8923.056674	0.016979	0.017347
RS	21	0.487685	1.568495	9411.674347	0.017909	0.018206
RS	22	0.539397	1.760531	8837.292435	0.016816	0.017072
RS	23	0.595659	1.760531	9306.160178	0.017708	0.017813
RS	24	0.656872	1.911187	9014.855349	0.017154	0.017194
RS	25	0.723471	1.911187	9465.798530	0.018012	0.017927
RS	26	0.795931	1.953610	9697.435126	0.018453	0.018310
RS	27	0.874766	1.953610	10125.741743	0.019268	0.019081
RS	28	0.960538	1.890767	10876.357403	0.020696	0.020465
RS	29	1.053858	1.890767	11252.614770	0.021412	0.021218
RS	30	1.155388	1.775301	12321.092613	0.023445	0.023222
RS	31	1.265853	1.775301	12580.050962	0.023938	0.023797
RS	32	1.386038	1.660251	13623.589155	0.025923	0.025767
RS	33	1.516799	1.660251	13675.524553	0.026022	0.025936
RS	34	1.659065	1.575454	14328.968709	0.027266	0.027163
RS	35	1.813850	1.575454	14098.439325	0.026827	0.026746
RS	36	1.982254	1.529031	14142.400099	0.026911	0.026808
RS	37	2.165477	1.529031	13610.063237	0.025898	0.025766
RS	38	2.364823	1.515568	13064.223120	0.024859	0.024712
RS	39	2.581709	1.515568	12276.200558	0.023359	0.023168
RS	40	2.817679	1.523376	11334.397794	0.021567	0.021383
RS	41	3.074413	1.523376	10377.296554	0.019746	0.019536
RS	42	3.353738	1.541609	9257.807577	0.017616	0.017439
RS	43	3.657641	1.541609	8231.910609	0.015664	0.015488
RS	44	3.988286	1.564157	7098.784124	0.013508	0.013380
RS	45	4.348025	1.564157	6103.900084	0.011615	0.011506
RS	46	4.739418	1.588281	5072.895063	0.009653	0.009592
RS	47	5.165251	1.588281	4195.511829	0.007983	0.007945
RS	48	5.628554	1.612170	3344.479143	0.006364	0.006363
RS	49	6.132625	1.612170	2643.136180	0.005029	0.005045
RS	50	6.681049	1.633588	2008.931189	0.003823	0.003859
RS	51	7.277732	1.633588	1504.751503	0.002863	0.002907
RS	52	7.926917	1.648989	1082.568623	0.002060	0.002110
RS	53	8.633226	1.648989	760.371335	0.001447	0.001495
RS	54	9.401686	1.652615	513.054386	0.000976	0.001021
RS	55	10.237764	1.652615	332.942458	0.000634	0.000671
RS	56	11.147410	1.652615	206.472035	0.000393	0.000422
RS	57	12.137099	1.652615	121.874259	0.000232	0.000253
RS	58	13.213873	1.624059	68.995543	0.000131	0.000145
RS	59	14.385395	1.624059	35.941586	0.000068	0.000077
RS	60	15.660003	1.624059	17.551183	0.000033	0.000038
RS	61	17.046766	1.624059	7.989043	0.000015	0.000018
RS	62	18.555555	1.624059	3.368960	0.000006	0.000008
RS	63	20.197105	1.624059	1.977144	0.000004	0.000004
PA	4+25*2+4+6 0.136662404 0.024618140 20.197105322 0.120025483 3.357257590 3.910922373 2.984006052 2.300802872 1.870381642 1.569207334 1.410039690 1.426498581 1.568495446 1.760531042 1.911187251 1.953609842 1.890766729 1.775301144 1.660251120 1.575454470 1.529031473 1.515568456 1.523376146 1.541609296 1.564156640 1.588280536 1.612169968 1.633588156 1.648988538 1.652614593 1.624058565
//
IT	4613
RD	12
LK	-5723081.635493
QD	-1003.662153 -> -995.024141
RI	0.0623855603
TR	0.136001	0.024519
MT	20.345014
MM	C_pi: 1.257379, n_recomb: 525334.961954
RS	0	0.000000	0.119417	36803.445946	0.070057	0.164856
RS	1	0.008812	0.119417	37082.842005	0.070589	0.054078
RS	2	0.018400	0.119417	37112.214982	0.070645	0.039528
RS	3	0.028833	0.119417	36868.992477	0.070182	0.034862
RS	4	0.040186	3.691912	1235.047014	0.002351	0.001306
RS	5	0.052539	3.691912	1339.402161	0.002550	0.001541
RS	6	0.065980	4.105326	1306.174256	0.002486	0.001598
RS	7	0.080606	4.105326	1416.259914	0.002696	0.001944
RS	8	0.096521	3.045123	2068.110486	0.003937	0.003095
RS	9	0.113838	3.045123	2237.522425	0.004259	0.003452
RS	10	0.132680	2.331450	3156.996255	0.006009	0.004950
RS	11	0.153184	2.331450	3404.681545	0.006481	0.005507
RS	12	0.175494	1.891402	4517.049949	0.008598	0.007503
RS	13	0.199770	1.891402	4851.167870	0.009234	0.008283
RS	14	0.226185	1.577983	6228.229887	0.011856	0.010909
RS	15	0.254928	1.577983	6651.840269	0.012662	0.012067
RS	16	0.286203	1.407291	7942.511191	0.015119	0.014773
RS	17	0.320235	1.407291	8430.614116	0.016048	0.016059
RS	18	0.357265	1.420583	8846.802110	0.016840	0.017050
RS	19	0.397558	1.420583	9350.326533	0.017799	0.018128
RS	20	0.441402	1.567457	8947.561958	0.017032	0.017408
RS	21	0.489109	1.567457	9437.276602	0.017964	0.018281
RS	22	0.541020	1.770084	8808.231603	0.016767	0.017042
RS	23	0.597506	1.770084	9277.057034	0.017659	0.017795
RS	24	0.658969	1.931173	8944.122421	0.017026	0.017097
RS	25	0.725847	1.931173	9394.706867	0.017883	0.017834
RS	26	0.798619	1.977204	9612.875886	0.018299	0.018194
RS	27	0.877804	1.977204	10041.778342	0.019115	0.018966
RS	28	0.963966	1.910290	10809.386241	0.020576	0.020384
RS	29	1.057721	1.910290	11187.819495	0.021297	0.021137
RS	30	1.159737	1.787417	12296.722491	0.023407	0.023220
RS	31	1.270742	1.787417	12558.146711	0.023905	0.023794
RS	32	1.391529	1.665867	13648.036509	0.025980	0.025853
RS	33	1.522960	1.665867	13699.648994	0.026078	0.026018
RS	34	1.665971	1.577359	14383.061932	0.027379	0.027302
RS	35	1.821585	1.577359	14147.240619	0.026930	0.026874
RS	36	1.990912	1.530156	14192.420744	0.027016	0.026938
RS	37	2.175158	1.530156	13651.453435	0.025986	0.025881
RS	38	2.375641	1.518182	13084.513673	0.024907	0.024786
RS	39	2.593789	1.518182	12289.142003	0.023393	0.023231
RS	40	2.831161	1.528794	11320.888382	0.021550	0.021394
RS	41	3.089449	1.528794	10361.559464	0.019724	0.019543
RS	42	3.370496	1.550382	9222.500083	0.017555	0.017406
RS	43	3.676310	1.550382	8200.438274	0.015610	0.015461
RS	44	4.009070	1.576495	7057.616442	0.013435	0.013330
RS	45	4.371154	1.576495	6071.160239	0.011557	0.011468
RS	46	4.765143	1.604308	5038.277397	0.009591	0.009546
RS	47	5.193849	1.604308	4171.199202	0.007940	0.007915
RS	48	5.660333	1.631926	3322.612557	0.006325	0.006332
RS	49	6.167921	1.631926	2630.604506	0.005007	0.005029
RS	50	6.720238	1.656860	1999.955744	0.003807	0.003847
RS	51	7.321224	1.656860	1502.147869	0.002859	0.002905
RS	52	7.975167	1.675084	1082.501646	0.002061	0.002111
RS	53	8.686735	1.675084	763.206618	0.001453	0.001501
RS	54	9.461004	1.680362	516.677630	0.000984	0.001028
RS	55	10.303500	1.680362	336.913335	0.000641	0.000678
RS	56	11.220236	1.680362	210.016492	0.000400	0.000428
RS	57	12.217752	1.680362	124.654572	0.000237	0.000258
RS	58	13.303168	1.650258	71.023707	0.000135	0.000149
RS	59	14.484228	1.650258	37.220208	0.000071	0.000079
RS	60	15.769361	1.650258	18.292336	0.000035	0.000040
RS	61	17.167737	1.650258	8.383644	0.000016	0.000018
RS	62	18.689336	1.650258	3.561362	0.000007	0.000008
RS	63	20.345014	1.650258	2.115295	0.000004	0.000005
PA	4+25*2+4+6 0.136001216 0.024519199 20.345014078 0.119417300 3.691912050 4.105326070 3.045123230 2.331450044 1.891401620 1.577982885 1.407291085 1.420583496 1.567457337 1.770084400 1.931172610 1.977204236 1.910289712 1.787417098 1.665867223 1.577359227 1.530155744 1.518181664 1.528794381 1.550381939 1.576494830 1.604307602 1.631925883 1.656860232 1.675084230 1.680362242 1.650258357
//
IT	4688
RD	13
LK	-5723064.954610
QD	-993.205611 -> -985.720148
RI	0.0618778129
TR	0.135380	0.024427
MT	20.485071
MM	C_pi: 1.261806, n_recomb: 525205.189720
RS	0	0.000000	0.118915	36991.763499	0.070433	0.164599
RS	1	0.008824	0.118915	37260.495546	0.070945	0.054116
RS	2	0.018426	0.118915	37276.150239	0.070974	0.039688
RS	3	0.028875	0.118915	37016.159528	0.070479	0.035142
RS	4	0.040247	4.038277	1128.817561	0.002149	0.001196
RS	5	0.052621	4.038277	1224.688883	0.002332	0.001417
RS	6	0.066088	4.284493	1252.140804	0.002384	0.001542
RS	7	0.080743	4.284493	1358.020472	0.002586	0.001876
RS	8	0.096691	3.094610	2036.973284	0.003878	0.003070
RS	9	0.114046	3.094610	2204.252797	0.004197	0.003420
RS	10	0.132933	2.357649	3126.065411	0.005952	0.004926
RS	11	0.153486	2.357649	3371.956267	0.006420	0.005471
RS	12	0.175852	1.911725	4476.708865	0.008524	0.007459
RS	13	0.200192	1.911725	4808.875219	0.009156	0.008223
RS	14	0.226680	1.587583	6203.729353	0.011812	0.010879
RS	15	0.255505	1.587583	6626.786152	0.012618	0.012024
RS	16	0.286873	1.405611	7970.947788	0.015177	0.014826
RS	17	0.321010	1.405611	8460.787887	0.016109	0.016117
RS	18	0.358158	1.415370	8900.096954	0.016946	0.017153
RS	19	0.398584	1.415370	9405.710342	0.017909	0.018244
RS	20	0.442577	1.566381	8973.104453	0.017085	0.017468
RS	21	0.490451	1.566381	9463.961910	0.018020	0.018355
RS	22	0.542550	1.778874	8783.949073	0.016725	0.017018
RS	23	0.599246	1.778874	9252.846900	0.017618	0.017780
RS	24	0.660945	1.950050	8880.312848	0.016908	0.017007
RS	25	0.728088	1.950050	9330.623015	0.017766	0.017749
RS	26	0.801155	1.999763	9535.297118	0.018155	0.018085
RS	27	0.880669	1.999763	9964.781805	0.018973	0.018858
RS	28	0.967199	1.929061	10747.560184	0.020464	0.020306
RS	29	1.061365	1.929061	11128.083790	0.021188	0.021059
RS	30	1.163839	1.799118	12274.746716	0.023371	0.023215
RS	31	1.275355	1.799118	12538.603842	0.023874	0.023788
RS	32	1.396710	1.671344	13672.601559	0.026033	0.025932
RS	33	1.528774	1.671344	13724.034972	0.026131	0.026092
RS	34	1.672490	1.579260	14436.525361	0.027487	0.027433
RS	35	1.828887	1.579260	14195.735287	0.027029	0.026993
RS	36	1.999085	1.531259	14242.676780	0.027118	0.027062
RS	37	2.184299	1.531259	13693.447114	0.026073	0.025990
RS	38	2.385856	1.520629	13106.954346	0.024956	0.024858
RS	39	2.605198	1.520629	12304.409842	0.023428	0.023291
RS	40	2.843894	1.533818	11311.504783	0.021537	0.021405
RS	41	3.103651	1.533818	10349.695386	0.019706	0.019552
RS	42	3.386328	1.558504	9192.347989	0.017502	0.017377
RS	43	3.693947	1.558504	8173.372256	0.015562	0.015437
RS	44	4.028710	1.587948	7021.272110	0.013369	0.013284
RS	45	4.393010	1.587948	6042.169069	0.011504	0.011434
RS	46	4.789455	1.619278	5007.114306	0.009534	0.009503
RS	47	5.220881	1.619278	4149.253913	0.007900	0.007886
RS	48	5.690373	1.650531	3302.540921	0.006288	0.006303
RS	49	6.201292	1.650531	2619.043297	0.004987	0.005014
RS	50	6.757293	1.678975	1991.455839	0.003792	0.003835
RS	51	7.362352	1.678975	1499.584084	0.002855	0.002902
RS	52	8.020799	1.700069	1082.239381	0.002061	0.002112
RS	53	8.737346	1.700069	765.735264	0.001458	0.001506
RS	54	9.517117	1.707081	519.971557	0.000990	0.001034
RS	55	10.365692	1.707081	340.609420	0.000649	0.000685
RS	56	11.289142	1.707081	213.360090	0.000406	0.000434
RS	57	12.294073	1.707081	127.304042	0.000242	0.000263
RS	58	13.387675	1.675516	72.973828	0.000139	0.000153
RS	59	14.577773	1.675516	38.460463	0.000073	0.000082
RS	60	15.872879	1.675516	19.017390	0.000036	0.000041
RS	61	17.282261	1.675516	8.772965	0.000017	0.000019
RS	62	18.816001	1.675516	3.752837	0.000007	0.000008
RS	63	20.485071	1.675516	2.254764	0.000004	0.000005
PA	4+25*2+4+6 0.135380306 0.024427057 20.485071150 0.118915294 4.038277027 4.284492849 3.094609794 2.357648885 1.911724822 1.587583278 1.405610947 1.415370326 1.566381050 1.778874253 1.950050135 1.999762718 1.929061480 1.799117993 1.671343851 1.579259893 1.531258952 1.520628532 1.533818188 1.558503666 1.587947833 1.619277759 1.650530980 1.678974592 1.700069291 1.707080629 1.675515533
//
IT	3864
RD	14
LK	-5723050.474821
QD	-984.140031 -> -977.612645
RI	0.0614268469
TR	0.134795	0.024341
MT	20.618229
MM	C_pi: 1.266108, n_recomb: 525134.621813
RS	0	0.000000	0.118501	37156.571950	0.070756	0.164358
RS	1	0.008835	0.118501	37416.372905	0.071251	0.054149
RS	2	0.018450	0.118501	37420.409621	0.071259	0.039830
RS	3	0.028915	0.118501	37146.108101	0.070736	0.035392
RS	4	0.040304	4.396612	1036.807548	0.001974	0.001101
RS	5	0.052699	4.396612	1125.266885	0.002143	0.001309
RS	6	0.066190	4.449306	1206.536436	0.002298	0.001495
RS	7	0.080872	4.449306	1308.857831	0.002492	0.001817
RS	8	0.096852	3.134034	2013.502071	0.003834	0.003053
RS	9	0.114243	3.134034	2179.210018	0.004150	0.003398
RS	10	0.133171	2.379989	3101.053724	0.005905	0.004908
RS	11	0.153771	2.379989	3345.533711	0.006371	0.005442
RS	12	0.176191	1.931508	4438.613440	0.008452	0.007414
RS	13	0.200592	1.931508	4768.929155	0.009081	0.008165
RS	14	0.227149	1.597948	6176.714361	0.011762	0.010842
RS	15	0.256051	1.597948	6599.071675	0.012566	0.011975
RS	16	0.287507	1.404848	7994.549148	0.015224	0.014869
RS	17	0.321743	1.404848	8485.952890	0.016160	0.016163
RS	18	0.359002	1.410738	8950.699172	0.017045	0.017249
RS	19	0.399554	1.410738	9458.333148	0.018011	0.018352
RS	20	0.443688	1.565234	8999.816615	0.017138	0.017527
RS	21	0.491722	1.565234	9491.863608	0.018075	0.018427
RS	22	0.543999	1.786909	8764.236821	0.016690	0.016998
RS	23	0.600894	1.786909	9233.316139	0.017583	0.017770
RS	24	0.662816	1.967844	8822.951212	0.016801	0.016925
RS	25	0.730209	1.967844	9273.068620	0.017658	0.017670
RS	26	0.803556	2.021307	9464.194146	0.018022	0.017982
RS	27	0.883383	2.021307	9894.250450	0.018841	0.018756
RS	28	0.970262	1.947113	10690.453264	0.020358	0.020232
RS	29	1.064817	1.947113	11072.983840	0.021086	0.020984
RS	30	1.167725	1.810437	12254.842808	0.023337	0.023208
RS	31	1.279725	1.810437	12521.094361	0.023844	0.023780
RS	32	1.401620	1.676709	13697.011742	0.026083	0.026005
RS	33	1.534284	1.676709	13748.398359	0.026181	0.026160
RS	34	1.678669	1.581192	14488.965960	0.027591	0.027555
RS	35	1.835809	1.581192	14243.531979	0.027124	0.027105
RS	36	2.006833	1.532388	14292.663044	0.027217	0.027178
RS	37	2.192966	1.532388	13735.560999	0.026156	0.026093
RS	38	2.395543	1.522969	13130.968286	0.025005	0.024926
RS	39	2.616018	1.522969	12321.469133	0.023463	0.023348
RS	40	2.855970	1.538528	11305.585204	0.021529	0.021418
RS	41	3.117122	1.538528	10341.122179	0.019692	0.019561
RS	42	3.401346	1.566074	9166.692438	0.017456	0.017351
RS	43	3.710681	1.566074	8150.173409	0.015520	0.015417
RS	44	4.047344	1.598621	6989.241569	0.013309	0.013243
RS	45	4.413751	1.598621	6016.546891	0.011457	0.011403
RS	46	4.812529	1.633295	4979.096882	0.009482	0.009463
RS	47	5.246537	1.633295	4129.479004	0.007864	0.007860
RS	48	5.718889	1.668091	3284.126026	0.006254	0.006276
RS	49	6.232973	1.668091	2608.393538	0.004967	0.004999
RS	50	6.792473	1.700024	1983.427071	0.003777	0.003823
RS	51	7.401405	1.700024	1497.085406	0.002851	0.002899
RS	52	8.064134	1.724032	1081.819094	0.002060	0.002111
RS	53	8.785413	1.724032	767.995216	0.001462	0.001510
RS	54	9.570415	1.732865	522.966373	0.000996	0.001039
RS	55	10.424770	1.732865	344.053123	0.000655	0.000691
RS	56	11.354605	1.732865	216.517263	0.000412	0.000440
RS	57	12.366588	1.732865	129.830720	0.000247	0.000268
RS	58	13.467978	1.699944	74.848915	0.000143	0.000156
RS	59	14.666672	1.699944	39.663641	0.000076	0.000084
RS	60	15.971267	1.699944	19.726762	0.000038	0.000042
RS	61	17.391120	1.699944	9.157071	0.000017	0.000020
RS	62	18.936413	1.699944	3.943353	0.000008	0.000009
RS	63	20.618229	1.699944	2.395489	0.000005	0.000005
PA	4+25*2+4+6 0.134794895 0.024340736 20.618229114 0.118500907 4.396612032 4.449306180 3.134034065 2.379989277 1.931507962 1.597948378 1.404848205 1.410737804 1.565233798 1.786908720 1.967843866 2.021307479 1.947112581 1.810436945 1.676708978 1.581192219 1.532387781 1.522969130 1.538528285 1.566074160 1.598621219 1.633295040 1.668090506 1.700023901 1.724032289 1.732864877 1.699944069
//
IT	4185
RD	15
LK	-5723037.831070
QD	-976.198362 -> -970.475141
RI	0.0610228598
TR	0.134241	0.024259
MT	20.745253
MM	C_pi: 1.270279, n_recomb: 525106.046687
RS	0	0.000000	0.118154	37302.434150	0.071038	0.164131
RS	1	0.008845	0.118154	37554.674788	0.071518	0.054178
RS	2	0.018473	0.118154	37548.759888	0.071507	0.039957
RS	3	0.028952	0.118154	37262.101451	0.070961	0.035615
RS	4	0.040358	4.767393	956.339501	0.001821	0.001017
RS	5	0.052774	4.767393	1038.266891	0.001977	0.001212
RS	6	0.066287	4.600928	1167.666444	0.002224	0.001454
RS	7	0.080995	4.600928	1266.950109	0.002413	0.001766
RS	8	0.097005	3.164592	1996.336888	0.003802	0.003042
RS	9	0.114431	3.164592	2160.936983	0.004115	0.003384
RS	10	0.133398	2.399001	3080.873062	0.005867	0.004893
RS	11	0.154042	2.399001	3324.255527	0.006331	0.005419
RS	12	0.176513	1.950835	4402.324923	0.008384	0.007369
RS	13	0.200971	1.950835	4730.866744	0.009009	0.008108
RS	14	0.227593	1.608979	6147.450912	0.011707	0.010799
RS	15	0.256570	1.608979	6568.971867	0.012510	0.011921
RS	16	0.288109	1.404888	8013.631862	0.015261	0.014903
RS	17	0.322439	1.404888	8506.431971	0.016199	0.016200
RS	18	0.359805	1.406597	8998.746791	0.017137	0.017339
RS	19	0.400476	1.406597	9508.329561	0.018107	0.018454
RS	20	0.444744	1.563977	9027.560219	0.017192	0.017587
RS	21	0.492929	1.563977	9520.828146	0.018131	0.018498
RS	22	0.545375	1.794202	8748.571679	0.016661	0.016984
RS	23	0.602460	1.794202	9217.919650	0.017554	0.017764
RS	24	0.664595	1.984588	8771.262440	0.016704	0.016849
RS	25	0.732225	1.984588	9221.249829	0.017561	0.017599
RS	26	0.805838	2.041878	9398.712852	0.017899	0.017885
RS	27	0.885962	2.041878	9829.318337	0.018719	0.018660
RS	28	0.973173	1.964471	10637.331955	0.020257	0.020160
RS	29	1.068099	1.964471	11021.776278	0.020990	0.020911
RS	30	1.171420	1.821397	12236.363045	0.023303	0.023199
RS	31	1.283881	1.821397	12504.956485	0.023814	0.023770
RS	32	1.406289	1.681986	13720.581856	0.026129	0.026071
RS	33	1.539525	1.681986	13772.043438	0.026227	0.026223
RS	34	1.684546	1.583177	14539.648742	0.027689	0.027670
RS	35	1.842394	1.583177	14289.897728	0.027213	0.027210
RS	36	2.014204	1.533569	14341.572075	0.027312	0.027289
RS	37	2.201212	1.533569	13777.010448	0.026237	0.026190
RS	38	2.404761	1.525249	13155.634624	0.025053	0.024992
RS	39	2.626314	1.525249	12339.459625	0.023499	0.023403
RS	40	2.867464	1.542986	11302.215030	0.021524	0.021432
RS	41	3.129945	1.542986	10335.017593	0.019682	0.019571
RS	42	3.415643	1.573165	9144.711959	0.017415	0.017329
RS	43	3.726612	1.573165	8130.138996	0.015483	0.015398
RS	44	4.065087	1.608600	6960.840433	0.013256	0.013205
RS	45	4.433501	1.608600	5993.751255	0.011414	0.011375
RS	46	4.834502	1.646448	4953.766933	0.009434	0.009427
RS	47	5.270973	1.646448	4111.545082	0.007830	0.007835
RS	48	5.746051	1.684687	3267.132839	0.006222	0.006250
RS	49	6.263151	1.684687	2598.508999	0.004949	0.004985
RS	50	6.825990	1.720091	1975.779351	0.003763	0.003811
RS	51	7.438614	1.720091	1494.610629	0.002846	0.002896
RS	52	8.105426	1.747051	1081.230204	0.002059	0.002111
RS	53	8.831220	1.747051	769.990070	0.001466	0.001514
RS	54	9.621212	1.757788	525.671525	0.001001	0.001044
RS	55	10.481082	1.757788	347.252491	0.000661	0.000697
RS	56	11.417009	1.757788	219.493103	0.000418	0.000446
RS	57	12.435722	1.757788	132.236944	0.000252	0.000272
RS	58	13.544542	1.723612	76.649389	0.000146	0.000160
RS	59	14.751442	1.723612	40.829235	0.000078	0.000086
RS	60	16.065095	1.723612	20.419753	0.000039	0.000044
RS	61	17.494944	1.723612	9.535397	0.000018	0.000021
RS	62	19.051268	1.723612	4.132553	0.000008	0.000009
RS	63	20.745253	1.723612	2.537157	0.000005	0.000006
PA	4+25*2+4+6 0.134241075 0.024259467 20.745252582 0.118154302 4.767393360 4.600928054 3.164592045 2.399000575 1.950834536 1.608978528 1.404888398 1.406596627 1.563976925 1.794202392 1.984587624 2.041877636 1.964470987 1.821397194 1.681985791 1.583176671 1.533568592 1.525249424 1.542985805 1.573165229 1.608600252 1.646447681 1.684687281 1.720091159 1.747050603 1.757788394 1.723612170
//
IT	3810
RD	16
LK	-5723026.731672
QD	-969.185694 -> -964.142525
RI	0.0606574362
TR	0.133715	0.024183
MT	20.866886
MM	C_pi: 1.274333, n_recomb: 525110.630889
RS	0	0.000000	0.117863	37432.337299	0.071285	0.163917
RS	1	0.008855	0.117863	37678.171929	0.071753	0.054205
RS	2	0.018495	0.117863	37663.709057	0.071725	0.040073
RS	3	0.028988	0.117863	37366.339629	0.071159	0.035817
RS	4	0.040410	5.151194	885.372883	0.001686	0.000943
RS	5	0.052844	5.151194	961.500279	0.001831	0.001127
RS	6	0.066379	4.740303	1134.304668	0.002160	0.001418
RS	7	0.081112	4.740303	1230.978878	0.002344	0.001722
RS	8	0.097151	3.187565	1984.319227	0.003779	0.003035
RS	9	0.114609	3.187565	2148.191648	0.004091	0.003376
RS	10	0.133613	2.415190	3064.648687	0.005836	0.004882
RS	11	0.154300	2.415190	3307.190845	0.006298	0.005401
RS	12	0.176820	1.969774	4367.583362	0.008317	0.007324
RS	13	0.201333	1.969774	4694.415796	0.008940	0.008053
RS	14	0.228017	1.620610	6116.232130	0.011648	0.010751
RS	15	0.257064	1.620610	6536.793828	0.012448	0.011863
RS	16	0.288683	1.405631	8028.685654	0.015290	0.014929
RS	17	0.323103	1.405631	8522.732456	0.016230	0.016229
RS	18	0.360570	1.402889	9044.455875	0.017224	0.017424
RS	19	0.401355	1.402889	9555.921563	0.018198	0.018549
RS	20	0.445751	1.562611	9056.246589	0.017246	0.017646
RS	21	0.494080	1.562611	9550.761580	0.018188	0.018569
RS	22	0.546687	1.800797	8736.592711	0.016638	0.016973
RS	23	0.603954	1.800797	9206.287060	0.017532	0.017761
RS	24	0.666291	2.000331	8724.733791	0.016615	0.016780
RS	25	0.734149	2.000331	9174.648466	0.017472	0.017533
RS	26	0.808016	2.061514	9338.350203	0.017784	0.017795
RS	27	0.888424	2.061514	9769.483677	0.018605	0.018570
RS	28	0.975952	1.981179	10587.769770	0.020163	0.020091
RS	29	1.071231	1.981179	10974.037827	0.020899	0.020842
RS	30	1.174948	1.832028	12219.042678	0.023269	0.023189
RS	31	1.287849	1.832028	12489.922272	0.023785	0.023759
RS	32	1.410747	1.687189	13743.155256	0.026172	0.026132
RS	33	1.544529	1.687189	13794.800462	0.026270	0.026280
RS	34	1.690158	1.585227	14588.375186	0.027782	0.027777
RS	35	1.848682	1.585227	14334.621979	0.027298	0.027308
RS	36	2.021245	1.534826	14389.068561	0.027402	0.027392
RS	37	2.209088	1.534826	13817.465327	0.026313	0.026282
RS	38	2.413566	1.527504	13180.550332	0.025101	0.025054
RS	39	2.636151	1.527504	12357.996653	0.023534	0.023455
RS	40	2.878446	1.547244	11300.888492	0.021521	0.021445
RS	41	3.142198	1.547244	10330.927527	0.019674	0.019582
RS	42	3.429306	1.579845	9125.899941	0.017379	0.017310
RS	43	3.741838	1.579845	8112.842511	0.015450	0.015382
RS	44	4.082046	1.617961	6935.648515	0.013208	0.013172
RS	45	4.452380	1.617961	5973.456632	0.011376	0.011350
RS	46	4.855509	1.658816	4930.841627	0.009390	0.009394
RS	47	5.294336	1.658816	4095.258221	0.007799	0.007813
RS	48	5.772023	1.700402	3251.419995	0.006192	0.006226
RS	49	6.292011	1.700402	2589.312541	0.004931	0.004971
RS	50	6.858045	1.739254	1968.475423	0.003749	0.003799
RS	51	7.474204	1.739254	1492.154152	0.002842	0.002892
RS	52	8.144926	1.769200	1080.483591	0.002058	0.002109
RS	53	8.875042	1.769200	771.737420	0.001470	0.001517
RS	54	9.669812	1.781921	528.105829	0.001006	0.001048
RS	55	10.534963	1.781921	350.221404	0.000667	0.000702
RS	56	11.476725	1.781921	222.296274	0.000423	0.000451
RS	57	12.501884	1.781921	134.527189	0.000256	0.000276
RS	58	13.617823	1.746585	78.376932	0.000149	0.000163
RS	59	14.832584	1.746585	41.957426	0.000080	0.000089
RS	60	16.154915	1.746585	21.096011	0.000040	0.000045
RS	61	17.594343	1.746585	9.907537	0.000019	0.000021
RS	62	19.161238	1.746585	4.320146	0.000008	0.000009
RS	63	20.866886	1.746585	2.679480	0.000005	0.000006
PA	4+25*2+4+6 0.133715120 0.024182518 20.866885933 0.117863360 5.151194132 4.740302815 3.187564986 2.415189509 1.969774027 1.620609595 1.405630650 1.402888900 1.562610689 1.800797126 2.000330689 2.061514070 1.981178553 1.832027755 1.687189383 1.585227027 1.534826363 1.527504040 1.547244343 1.579844508 1.617961213 1.658815948 1.700401856 1.739254391 1.769199967 1.781921238 1.746585322
//
IT	4313
RD	17
LK	-5723016.939467
QD	-962.943984 -> -958.479449
RI	0.0603244686
TR	0.133215	0.024110
MT	20.983481
MM	C_pi: 1.278262, n_recomb: 525139.424155
RS	0	0.000000	0.117616	37549.178749	0.071503	0.163714
RS	1	0.008865	0.117616	37789.528510	0.071961	0.054228
RS	2	0.018516	0.117616	37767.643487	0.071919	0.040178
RS	3	0.029022	0.117616	37460.888298	0.071335	0.036001
RS	4	0.040460	5.548677	822.302585	0.001566	0.000877
RS	5	0.052911	5.548677	893.243551	0.001701	0.001050
RS	6	0.066467	4.868623	1105.418098	0.002105	0.001388
RS	7	0.081224	4.868623	1199.832020	0.002285	0.001683
RS	8	0.097289	3.203862	1976.636987	0.003764	0.003033
RS	9	0.114779	3.203862	2140.102723	0.004075	0.003373
RS	10	0.133819	2.428867	3051.783452	0.005811	0.004873
RS	11	0.154547	2.428867	3293.703476	0.006272	0.005387
RS	12	0.177112	1.988376	4334.127282	0.008253	0.007279
RS	13	0.201678	1.988376	4659.300280	0.008873	0.007999
RS	14	0.228422	1.632798	6083.174865	0.011584	0.010700
RS	15	0.257536	1.632798	6502.657238	0.012383	0.011801
RS	16	0.289231	1.406996	8039.975609	0.015310	0.014948
RS	17	0.323736	1.406996	8535.124990	0.016253	0.016249
RS	18	0.361300	1.399562	9087.893512	0.017306	0.017505
RS	19	0.402194	1.399562	9601.173643	0.018283	0.018639
RS	20	0.446713	1.561140	9085.633863	0.017301	0.017706
RS	21	0.495179	1.561140	9581.409425	0.018245	0.018639
RS	22	0.547941	1.806733	8727.841129	0.016620	0.016967
RS	23	0.605380	1.806733	9197.944255	0.017515	0.017763
RS	24	0.667912	2.015124	8682.763404	0.016534	0.016717
RS	25	0.735987	2.015124	9132.651342	0.017391	0.017474
RS	26	0.810096	2.080257	9282.516419	0.017676	0.017710
RS	27	0.890776	2.080257	9714.152714	0.018498	0.018485
RS	28	0.978607	1.997257	10541.325614	0.020073	0.020025
RS	29	1.074225	1.997257	10929.326185	0.020812	0.020776
RS	30	1.178319	1.842339	12202.578863	0.023237	0.023177
RS	31	1.291641	1.842339	12475.682772	0.023757	0.023746
RS	32	1.415009	1.692322	13764.482544	0.026211	0.026188
RS	33	1.549313	1.692322	13816.409360	0.026310	0.026333
RS	34	1.695524	1.587339	14634.907931	0.027869	0.027877
RS	35	1.854695	1.587339	14377.455461	0.027378	0.027400
RS	36	2.027978	1.536157	14434.880569	0.027488	0.027490
RS	37	2.216621	1.536157	13856.644741	0.026387	0.026368
RS	38	2.421988	1.529743	13205.313409	0.025146	0.025113
RS	39	2.645560	1.529743	12376.692316	0.023568	0.023505
RS	40	2.888952	1.551326	11301.145700	0.021520	0.021460
RS	41	3.153920	1.551326	10328.429228	0.019668	0.019593
RS	42	3.442378	1.586148	9109.771899	0.017347	0.017293
RS	43	3.756407	1.586148	8097.868443	0.015420	0.015369
RS	44	4.098274	1.626747	6913.261663	0.013165	0.013141
RS	45	4.470448	1.626747	5955.341536	0.011340	0.011327
RS	46	4.875615	1.670449	4910.032277	0.009350	0.009363
RS	47	5.316700	1.670449	4080.412723	0.007770	0.007792
RS	48	5.796886	1.715284	3236.833754	0.006164	0.006203
RS	49	6.319640	1.715284	2580.712140	0.004914	0.004958
RS	50	6.888737	1.757562	1961.462126	0.003735	0.003787
RS	51	7.508283	1.757562	1489.696238	0.002837	0.002888
RS	52	8.182751	1.790521	1079.581653	0.002056	0.002108
RS	53	8.917011	1.790521	773.247347	0.001472	0.001520
RS	54	9.716362	1.805304	530.280899	0.001010	0.001052
RS	55	10.586575	1.805304	352.969312	0.000672	0.000707
RS	56	11.533932	1.805304	224.933014	0.000428	0.000456
RS	57	12.565271	1.805304	136.704799	0.000260	0.000280
RS	58	13.688037	1.768924	80.032094	0.000152	0.000166
RS	59	14.910337	1.768924	43.048357	0.000082	0.000091
RS	60	16.240991	1.768924	21.755476	0.000041	0.000046
RS	61	17.689608	1.768924	10.273381	0.000020	0.000022
RS	62	19.266643	1.768924	4.506044	0.000009	0.000010
RS	63	20.983481	1.768924	2.822378	0.000005	0.000006
PA	4+25*2+4+6 0.133214960 0.024109514 20.983481282 0.117616185 5.548676855 4.868623027 3.203861884 2.428866530 1.988376100 1.632798446 1.406995964 1.399562214 1.561139840 1.806733229 2.015123670 2.080257055 1.997257339 1.842338607 1.692322186 1.587338998 1.536156889 1.529743052 1.551325762 1.586148361 1.626747101 1.670448966 1.715283551 1.757562096 1.790520782 1.805303754 1.768923566
//
IT	4743
RD	18
LK	-5723008.261016
QD	-957.355944 -> -953.386162
RI	0.0600190645
TR	0.132738	0.024040
MT	21.095525
MM	C_pi: 1.282078, n_recomb: 525187.458119
RS	0	0.000000	0.117407	37654.405458	0.071697	0.163520
RS	1	0.008874	0.117407	37890.086104	0.072146	0.054249
RS	2	0.018536	0.117407	37861.776451	0.072092	0.040275
RS	3	0.029055	0.117407	37546.809943	0.071492	0.036169
RS	4	0.040507	5.960001	765.949214	0.001458	0.000818
RS	5	0.052976	5.960001	832.230342	0.001585	0.000981
RS	6	0.066551	4.986650	1080.292274	0.002057	0.001360
RS	7	0.081331	4.986650	1172.740685	0.002233	0.001649
RS	8	0.097422	3.214423	1972.586734	0.003756	0.003034
RS	9	0.114942	3.214423	2135.915425	0.004067	0.003374
RS	10	0.134016	2.440360	3041.766184	0.005792	0.004867
RS	11	0.154783	2.440360	3283.249391	0.006252	0.005377
RS	12	0.177392	2.006641	4301.907286	0.008191	0.007235
RS	13	0.202008	2.006641	4625.470527	0.008807	0.007947
RS	14	0.228809	1.645432	6048.775101	0.011517	0.010645
RS	15	0.257987	1.645432	6467.082565	0.012314	0.011736
RS	16	0.289755	1.408896	8047.987224	0.015324	0.014960
RS	17	0.324343	1.408896	8544.112285	0.016269	0.016264
RS	18	0.361999	1.396571	9129.265567	0.017383	0.017581
RS	19	0.402997	1.396571	9644.297568	0.018364	0.018723
RS	20	0.447634	1.559568	9115.661835	0.017357	0.017766
RS	21	0.496231	1.559568	9612.708396	0.018303	0.018708
RS	22	0.549141	1.812059	8721.999730	0.016607	0.016965
RS	23	0.606747	1.812059	9192.566833	0.017503	0.017767
RS	24	0.669464	2.029015	8644.958804	0.016461	0.016660
RS	25	0.737747	2.029015	9094.862759	0.017317	0.017419
RS	26	0.812089	2.098151	9230.816574	0.017576	0.017630
RS	27	0.893029	2.098151	9662.933152	0.018399	0.018406
RS	28	0.981151	2.012735	10497.747312	0.019989	0.019961
RS	29	1.077093	2.012735	10887.393837	0.020730	0.020712
RS	30	1.181549	1.852341	12186.894998	0.023205	0.023164
RS	31	1.295275	1.852341	12462.158583	0.023729	0.023733
RS	32	1.419093	1.697385	13784.585088	0.026247	0.026239
RS	33	1.553899	1.697385	13836.876890	0.026347	0.026381
RS	34	1.700667	1.589511	14679.242875	0.027950	0.027971
RS	35	1.860460	1.589511	14418.375002	0.027454	0.027486
RS	36	2.034432	1.537566	14478.894378	0.027569	0.027582
RS	37	2.223844	1.537566	13894.424028	0.026456	0.026449
RS	38	2.430063	1.531981	13229.721699	0.025190	0.025169
RS	39	2.654583	1.531981	12395.343912	0.023602	0.023552
RS	40	2.899027	1.555258	11302.686076	0.021521	0.021474
RS	41	3.165164	1.555258	10327.245253	0.019664	0.019604
RS	42	3.454917	1.592117	9095.989776	0.017320	0.017279
RS	43	3.770383	1.592117	8084.927331	0.015394	0.015357
RS	44	4.113844	1.635011	6893.363627	0.013126	0.013114
RS	45	4.487784	1.635011	5939.159786	0.011309	0.011306
RS	46	4.894908	1.681406	4891.118686	0.009313	0.009335
RS	47	5.338160	1.681406	4066.857106	0.007744	0.007772
RS	48	5.820747	1.729393	3223.263431	0.006137	0.006182
RS	49	6.346159	1.729393	2572.647284	0.004899	0.004946
RS	50	6.918197	1.775064	1954.717966	0.003722	0.003776
RS	51	7.540997	1.775064	1487.236343	0.002832	0.002884
RS	52	8.219066	1.811068	1078.531009	0.002054	0.002106
RS	53	8.957307	1.811068	774.532806	0.001475	0.001522
RS	54	9.761060	1.827984	532.211971	0.001013	0.001055
RS	55	10.636138	1.827984	355.507639	0.000677	0.000711
RS	56	11.588872	1.827984	227.410601	0.000433	0.000460
RS	57	12.626152	1.827984	138.773647	0.000264	0.000284
RS	58	13.755482	1.790654	81.616956	0.000155	0.000169
RS	59	14.985029	1.790654	44.102255	0.000084	0.000093
RS	60	16.323687	1.790654	22.397729	0.000043	0.000048
RS	61	17.781138	1.790654	10.632443	0.000020	0.000023
RS	62	19.367925	1.790654	4.689893	0.000009	0.000010
RS	63	21.095525	1.790654	2.965488	0.000006	0.000007
PA	4+25*2+4+6 0.132738054 0.024040002 21.095525151 0.117406937 5.960000594 4.986650140 3.214423015 2.440359667 2.006640907 1.645431669 1.408895975 1.396571092 1.559567647 1.812059131 2.029015196 2.098150731 2.012735200 1.852341157 1.697384663 1.589511307 1.537566212 1.531980969 1.555258166 1.592117353 1.635011339 1.681406062 1.729392515 1.775064369 1.811068016 1.827984198 1.790654254
//
IT	4558
RD	19
LK	-5723000.537385
QD	-952.322831 -> -948.777971
RI	0.0597373806
TR	0.132282	0.023974
MT	21.203379
MM	C_pi: 1.285781, n_recomb: 525249.516703
RS	0	0.000000	0.117228	37749.998211	0.071871	0.163336
RS	1	0.008883	0.117228	37981.669230	0.072312	0.054269
RS	2	0.018555	0.117228	37947.745606	0.072247	0.040364
RS	3	0.029086	0.117228	37625.525972	0.071634	0.036322
RS	4	0.040552	6.386168	715.250846	0.001362	0.000765
RS	5	0.053037	6.386168	777.318433	0.001480	0.000919
RS	6	0.066631	5.095778	1058.203659	0.002015	0.001337
RS	7	0.081433	5.095778	1148.924960	0.002187	0.001619
RS	8	0.097550	3.220030	1971.602966	0.003754	0.003038
RS	9	0.115098	3.220030	2135.022524	0.004065	0.003380
RS	10	0.134204	2.449951	3034.146026	0.005777	0.004863
RS	11	0.155008	2.449951	3275.348024	0.006236	0.005370
RS	12	0.177660	2.024607	4270.754084	0.008131	0.007191
RS	13	0.202325	2.024607	4592.748537	0.008744	0.007895
RS	14	0.229180	1.658475	6013.164006	0.011448	0.010587
RS	15	0.258420	1.658475	6430.206466	0.012242	0.011669
RS	16	0.290258	1.411282	8052.923707	0.015332	0.014968
RS	17	0.324924	1.411282	8549.902915	0.016278	0.016272
RS	18	0.362670	1.393886	9168.622904	0.017456	0.017653
RS	19	0.403768	1.393886	9685.343987	0.018440	0.018803
RS	20	0.448517	1.557912	9146.127984	0.017413	0.017825
RS	21	0.497241	1.557912	9644.448175	0.018362	0.018777
RS	22	0.550293	1.816827	8718.696263	0.016599	0.016966
RS	23	0.608057	1.816827	9189.772554	0.017496	0.017775
RS	24	0.670953	2.042069	8610.845047	0.016394	0.016607
RS	25	0.739436	2.042069	9060.801109	0.017250	0.017370
RS	26	0.814002	2.115243	9182.823111	0.017483	0.017554
RS	27	0.895191	2.115243	9615.397540	0.018306	0.018331
RS	28	0.983593	2.027642	10456.738015	0.019908	0.019900
RS	29	1.079846	2.027642	10847.947261	0.020653	0.020651
RS	30	1.184651	1.862052	12171.831171	0.023173	0.023150
RS	31	1.298764	1.862052	12449.189228	0.023701	0.023719
RS	32	1.423014	1.702377	13803.434572	0.026280	0.026286
RS	33	1.558302	1.702377	13856.163346	0.026380	0.026425
RS	34	1.705606	1.591743	14721.328454	0.028027	0.028059
RS	35	1.865995	1.591743	14457.315724	0.027525	0.027566
RS	36	2.040632	1.539052	14521.030948	0.027646	0.027669
RS	37	2.230781	1.539052	13930.709082	0.026522	0.026525
RS	38	2.437821	1.534227	13253.575937	0.025233	0.025222
RS	39	2.663252	1.534227	12413.753584	0.023634	0.023597
RS	40	2.908708	1.559061	11305.241885	0.021524	0.021489
RS	41	3.175967	1.559061	10327.127015	0.019661	0.019615
RS	42	3.466966	1.597784	9084.242935	0.017295	0.017267
RS	43	3.783815	1.597784	8073.753267	0.015371	0.015347
RS	44	4.128808	1.642797	6875.672433	0.013090	0.013090
RS	45	4.504447	1.642797	5924.690853	0.011280	0.011288
RS	46	4.913454	1.691733	4873.910749	0.009279	0.009309
RS	47	5.358791	1.691733	4054.458681	0.007719	0.007754
RS	48	5.843688	1.742774	3210.611072	0.006113	0.006161
RS	49	6.371657	1.742774	2565.062442	0.004884	0.004934
RS	50	6.946525	1.791810	1948.209528	0.003709	0.003765
RS	51	7.572458	1.791810	1484.765811	0.002827	0.002880
RS	52	8.253991	1.830881	1077.340720	0.002051	0.002103
RS	53	8.996064	1.830881	775.606820	0.001477	0.001524
RS	54	9.804054	1.850007	533.910420	0.001016	0.001058
RS	55	10.683817	1.850007	357.845900	0.000681	0.000715
RS	56	11.641727	1.850007	229.735658	0.000437	0.000464
RS	57	12.684728	1.850007	140.737634	0.000268	0.000288
RS	58	13.820377	1.811823	83.133262	0.000158	0.000172
RS	59	15.056904	1.811823	45.119728	0.000086	0.000095
RS	60	16.403270	1.811823	23.022846	0.000044	0.000049
RS	61	17.869231	1.811823	10.984622	0.000021	0.000024
RS	62	19.465412	1.811823	4.871582	0.000009	0.000011
RS	63	21.203379	1.811823	3.108676	0.000006	0.000007
PA	4+25*2+4+6 0.132282460 0.023973630 21.203379146 0.117228012 6.386168010 5.095777815 3.220029838 2.449950505 2.024606553 1.658474908 1.411282258 1.393886034 1.557912260 1.816826998 2.042068839 2.115242867 2.027641989 1.862051773 1.702376895 1.591742677 1.539052345 1.534227273 1.559061115 1.597783878 1.642796766 1.691732691 1.742774338 1.791809876 1.830880588 1.850007327 1.811823022
//
IT	4170
RD	20
LK	-5722993.633521
QD	-947.764404 -> -944.586004
RI	0.0594762087
TR	0.131847	0.023910
MT	21.307235
MM	C_pi: 1.289373, n_recomb: 525322.073774
RS	0	0.000000	0.117074	37837.240903	0.072027	0.163159
RS	1	0.008891	0.117074	38065.459427	0.072461	0.054286
RS	2	0.018573	0.117074	38026.610453	0.072387	0.040446
RS	3	0.029116	0.117074	37697.954973	0.071762	0.036464
RS	4	0.040596	6.827881	669.399135	0.001274	0.000717
RS	5	0.053096	6.827881	727.638144	0.001385	0.000862
RS	6	0.066709	5.196461	1038.743323	0.001977	0.001315
RS	7	0.081531	5.196461	1127.944504	0.002147	0.001592
RS	8	0.097672	3.221424	1973.191122	0.003756	0.003045
RS	9	0.115247	3.221424	2136.892533	0.004068	0.003388
RS	10	0.134385	2.457880	3028.558061	0.005765	0.004861
RS	11	0.155225	2.457880	3269.610160	0.006224	0.005366
RS	12	0.177918	2.042265	4240.618871	0.008072	0.007147
RS	13	0.202628	2.042265	4561.083863	0.008682	0.007845
RS	14	0.229536	1.671884	5976.519473	0.011377	0.010527
RS	15	0.258835	1.671884	6392.214781	0.012168	0.011600
RS	16	0.290740	1.414087	8055.125443	0.015334	0.014970
RS	17	0.325482	1.414087	8552.847508	0.016281	0.016274
RS	18	0.363313	1.391469	9206.094769	0.017525	0.017721
RS	19	0.404507	1.391469	9724.444033	0.018511	0.018878
RS	20	0.449364	1.556183	9176.894303	0.017469	0.017885
RS	21	0.498210	1.556183	9676.484843	0.018420	0.018845
RS	22	0.551398	1.821075	8717.642272	0.016595	0.016970
RS	23	0.609316	1.821075	9189.264921	0.017493	0.017785
RS	24	0.672383	2.054334	8580.037698	0.016333	0.016559
RS	25	0.741057	2.054334	9030.076501	0.017190	0.017325
RS	26	0.815838	2.131575	9138.165436	0.017395	0.017484
RS	27	0.897268	2.131575	9571.175536	0.018220	0.018261
RS	28	0.985937	2.042002	10418.045735	0.019832	0.019842
RS	29	1.082491	2.042002	10810.738096	0.020579	0.020593
RS	30	1.187629	1.871474	12157.311808	0.023143	0.023136
RS	31	1.302115	1.871474	12436.697635	0.023674	0.023704
RS	32	1.426781	1.707294	13821.035132	0.026310	0.026328
RS	33	1.562531	1.707294	13874.263216	0.026411	0.026465
RS	34	1.710351	1.594017	14761.245999	0.028099	0.028141
RS	35	1.871314	1.594017	14494.335595	0.027591	0.027641
RS	36	2.046589	1.540604	14561.277839	0.027719	0.027751
RS	37	2.237448	1.540604	13965.467910	0.026585	0.026598
RS	38	2.445276	1.536476	13276.783869	0.025274	0.025273
RS	39	2.671584	1.536476	12431.815706	0.023665	0.023639
RS	40	2.918012	1.562743	11308.598214	0.021527	0.021503
RS	41	3.186352	1.562743	10327.872075	0.019660	0.019626
RS	42	3.478550	1.603167	9074.269748	0.017274	0.017257
RS	43	3.796728	1.603167	8064.120879	0.015351	0.015338
RS	44	4.143196	1.650129	6859.957989	0.013059	0.013068
RS	45	4.520470	1.650129	5911.752130	0.011254	0.011271
RS	46	4.931288	1.701463	4858.231359	0.009248	0.009285
RS	47	5.378633	1.701463	4043.093621	0.007696	0.007738
RS	48	5.865752	1.755466	3198.781896	0.006089	0.006142
RS	49	6.396183	1.755466	2557.904147	0.004869	0.004923
RS	50	6.973775	1.807830	1941.913167	0.003697	0.003754
RS	51	7.602723	1.807830	1482.280768	0.002822	0.002876
RS	52	8.287592	1.849993	1076.015218	0.002048	0.002101
RS	53	9.033355	1.849993	776.480323	0.001478	0.001525
RS	54	9.845425	1.871403	535.389691	0.001019	0.001060
RS	55	10.729699	1.871403	359.994961	0.000685	0.000719
RS	56	11.692595	1.871403	231.915751	0.000441	0.000468
RS	57	12.741106	1.871403	142.601349	0.000271	0.000291
RS	58	13.882842	1.832435	84.584109	0.000161	0.000175
RS	59	15.126093	1.832435	46.101731	0.000088	0.000096
RS	60	16.479884	1.832435	23.630868	0.000045	0.000050
RS	61	17.954045	1.832435	11.329692	0.000022	0.000024
RS	62	19.559277	1.832435	5.050886	0.000010	0.000011
RS	63	21.307235	1.832435	3.251671	0.000006	0.000007
PA	4+25*2+4+6 0.131846936 0.023910208 21.307234808 0.117074402 6.827880969 5.196461337 3.221424008 2.457880433 2.042265307 1.671884489 1.414087122 1.391469342 1.556182858 1.821075483 2.054333996 2.131574545 2.042001720 1.871474120 1.707294110 1.594016647 1.540604129 1.536476139 1.562742523 1.603167341 1.650128889 1.701462877 1.755465668 1.807829905 1.849993002 1.871403047 1.832435119
//
IT	3480
RD	21
LK	-5722987.437158
QD	-943.617276 -> -940.756137
RI	0.0592330220
TR	0.131430	0.023849
MT	21.407418
MM	C_pi: 1.292860, n_recomb: 525402.583268
RS	0	0.000000	0.116943	37916.909603	0.072167	0.162991
RS	1	0.008899	0.116943	38142.175853	0.072596	0.054302
RS	2	0.018591	0.116943	38099.020745	0.072514	0.040523
RS	3	0.029144	0.116943	37764.665073	0.071878	0.036596
RS	4	0.040637	7.285921	627.733473	0.001195	0.000673
RS	5	0.053153	7.285921	682.478439	0.001299	0.000810
RS	6	0.066783	5.289749	1021.460963	0.001944	0.001296
RS	7	0.081625	5.289749	1109.313768	0.002111	0.001567
RS	8	0.097789	3.219166	1977.006847	0.003763	0.003053
RS	9	0.115391	3.219166	2141.155670	0.004075	0.003399
RS	10	0.134559	2.464259	3024.839318	0.005757	0.004860
RS	11	0.155433	2.464259	3265.862878	0.006216	0.005364
RS	12	0.178165	2.059615	4211.473586	0.008016	0.007104
RS	13	0.202920	2.059615	4530.448715	0.008623	0.007797
RS	14	0.229878	1.685583	5939.171057	0.011304	0.010466
RS	15	0.259235	1.685583	6353.454015	0.012093	0.011530
RS	16	0.291204	1.417264	8054.872872	0.015331	0.014968
RS	17	0.326019	1.417264	8553.236324	0.016279	0.016272
RS	18	0.363931	1.389310	9241.711690	0.017590	0.017786
RS	19	0.405218	1.389310	9761.629886	0.018579	0.018949
RS	20	0.450179	1.554395	9207.861586	0.017525	0.017945
RS	21	0.499142	1.554395	9708.716723	0.018479	0.018912
RS	22	0.552461	1.824857	8718.567050	0.016594	0.016977
RS	23	0.610526	1.824857	9190.767974	0.017493	0.017798
RS	24	0.673758	2.065863	8552.238807	0.016277	0.016516
RS	25	0.742617	2.065863	9002.388973	0.017134	0.017285
RS	26	0.817604	2.147182	9096.600514	0.017314	0.017417
RS	27	0.899265	2.147182	9530.027267	0.018139	0.018195
RS	28	0.988193	2.055836	10381.535888	0.019759	0.019785
RS	29	1.085035	2.055836	10775.636935	0.020509	0.020537
RS	30	1.190495	1.880620	12143.312415	0.023112	0.023121
RS	31	1.305340	1.880620	12424.660297	0.023648	0.023689
RS	32	1.430406	1.712136	13837.470860	0.026337	0.026368
RS	33	1.566602	1.712136	13891.250843	0.026439	0.026503
RS	34	1.714919	1.596330	14799.082383	0.028167	0.028218
RS	35	1.876434	1.596330	14529.504881	0.027654	0.027712
RS	36	2.052324	1.542220	14599.671392	0.027788	0.027828
RS	37	2.243866	1.542220	13998.718942	0.026644	0.026666
RS	38	2.452455	1.538736	13299.269167	0.025313	0.025320
RS	39	2.679606	1.538736	12449.448887	0.023695	0.023680
RS	40	2.926972	1.566321	11312.596496	0.021531	0.021518
RS	41	3.196352	1.566321	10329.334164	0.019660	0.019638
RS	42	3.489706	1.608296	9065.879612	0.017255	0.017249
RS	43	3.809166	1.608296	8055.868462	0.015333	0.015331
RS	44	4.157055	1.657046	6846.035074	0.013030	0.013049
RS	45	4.535905	1.657046	5900.201916	0.011230	0.011256
RS	46	4.948469	1.710636	4843.961558	0.009220	0.009263
RS	47	5.397749	1.710636	4032.681869	0.007675	0.007722
RS	48	5.887012	1.767504	3187.720472	0.006067	0.006124
RS	49	6.419816	1.767504	2551.144269	0.004856	0.004912
RS	50	7.000036	1.823166	1935.811849	0.003684	0.003743
RS	51	7.631892	1.823166	1479.780929	0.002816	0.002871
RS	52	8.319978	1.868439	1074.565725	0.002045	0.002098
RS	53	9.069300	1.868439	777.166547	0.001479	0.001526
RS	54	9.885306	1.892199	536.663402	0.001021	0.001062
RS	55	10.773932	1.892199	361.964436	0.000689	0.000723
RS	56	11.741639	1.892199	233.956742	0.000445	0.000472
RS	57	12.795465	1.892199	144.367759	0.000275	0.000294
RS	58	13.943075	1.852560	85.969146	0.000164	0.000177
RS	59	15.192815	1.852560	47.048296	0.000090	0.000098
RS	60	16.553773	1.852560	24.221893	0.000046	0.000051
RS	61	18.035848	1.852560	11.667725	0.000022	0.000025
RS	62	19.649817	1.852560	5.227848	0.000010	0.000011
RS	63	21.407418	1.852560	3.394516	0.000006	0.000007
PA	4+25*2+4+6 0.131429789 0.023849416 21.407418290 0.116943185 7.285921413 5.289749269 3.219165949 2.464258504 2.059615026 1.685583462 1.417263698 1.389309968 1.554395269 1.824857284 2.065863196 2.147181581 2.055835596 1.880620208 1.712136385 1.596330350 1.542220287 1.538735995 1.566321219 1.608295652 1.657045631 1.710635669 1.767503904 1.823165713 1.868439324 1.892198923 1.852559972
//
IT	3745
RD	22
LK	-5722981.856570
QD	-939.828925 -> -937.243285
RI	0.0590055733
TR	0.131029	0.023791
MT	21.504352
MM	C_pi: 1.296258, n_recomb: 525489.747954
RS	0	0.000000	0.116832	37989.812234	0.072294	0.162829
RS	1	0.008907	0.116832	38212.575008	0.072718	0.054317
RS	2	0.018608	0.116832	38165.668876	0.072629	0.040594
RS	3	0.029172	0.116832	37826.272007	0.071983	0.036718
RS	4	0.040678	7.761348	589.692505	0.001122	0.000633
RS	5	0.053208	7.761348	641.234716	0.001220	0.000763
RS	6	0.066854	5.376283	1006.050593	0.001915	0.001279
RS	7	0.081716	5.376283	1092.703085	0.002079	0.001545
RS	8	0.097902	3.213803	1982.732752	0.003773	0.003064
RS	9	0.115529	3.213803	2147.471138	0.004087	0.003413
RS	10	0.134726	2.469278	3022.741844	0.005752	0.004861
RS	11	0.155634	2.469278	3263.842394	0.006211	0.005364
RS	12	0.178403	2.076660	4183.292576	0.007961	0.007062
RS	13	0.203201	2.076660	4500.818170	0.008565	0.007749
RS	14	0.230208	1.699527	5901.342938	0.011230	0.010403
RS	15	0.259619	1.699527	6314.161011	0.012016	0.011459
RS	16	0.291651	1.420767	8052.472751	0.015324	0.014963
RS	17	0.326536	1.420767	8551.387953	0.016273	0.016266
RS	18	0.364528	1.387385	9275.624148	0.017651	0.017848
RS	19	0.405904	1.387385	9797.057697	0.018644	0.019017
RS	20	0.450965	1.552566	9238.961433	0.017582	0.018004
RS	21	0.500040	1.552566	9741.074790	0.018537	0.018978
RS	22	0.553487	1.828223	8721.249481	0.016596	0.016986
RS	23	0.611693	1.828223	9194.057283	0.017496	0.017813
RS	24	0.675084	2.076721	8527.151807	0.016227	0.016476
RS	25	0.744122	2.076721	8977.440518	0.017084	0.017248
RS	26	0.819309	2.162121	9057.853065	0.017237	0.017355
RS	27	0.901193	2.162121	9491.681057	0.018063	0.018134
RS	28	0.990370	2.069187	10347.021747	0.019690	0.019732
RS	29	1.087490	2.069187	10742.464442	0.020443	0.020483
RS	30	1.193261	1.889514	12129.802528	0.023083	0.023106
RS	31	1.308454	1.889514	12413.051124	0.023622	0.023674
RS	32	1.433906	1.716914	13852.830941	0.026362	0.026404
RS	33	1.570533	1.716914	13907.210064	0.026465	0.026537
RS	34	1.719329	1.598690	14834.944172	0.028231	0.028290
RS	35	1.881378	1.598690	14562.917672	0.027713	0.027778
RS	36	2.057862	1.543907	14636.286576	0.027853	0.027901
RS	37	2.250064	1.543907	14030.521152	0.026700	0.026730
RS	38	2.459387	1.541019	13321.026310	0.025350	0.025366
RS	39	2.687354	1.541019	12466.637344	0.023724	0.023718
RS	40	2.935627	1.569818	11317.152131	0.021536	0.021532
RS	41	3.206013	1.569818	10331.431364	0.019661	0.019649
RS	42	3.500484	1.613201	9058.928750	0.017239	0.017243
RS	43	3.821182	1.613201	8048.874308	0.015317	0.015325
RS	44	4.170446	1.663590	6833.752436	0.013005	0.013032
RS	45	4.550819	1.663590	5889.925739	0.011208	0.011243
RS	46	4.965073	1.719302	4830.986868	0.009193	0.009243
RS	47	5.416224	1.719302	4023.149299	0.007656	0.007708
RS	48	5.907560	1.778948	3177.365676	0.006046	0.006107
RS	49	6.442659	1.778948	2544.755144	0.004843	0.004901
RS	50	7.025421	1.837872	1929.901814	0.003673	0.003733
RS	51	7.660089	1.837872	1477.276670	0.002811	0.002867
RS	52	8.351289	1.886274	1073.008452	0.002042	0.002095
RS	53	9.104054	1.886274	777.684092	0.001480	0.001527
RS	54	9.923868	1.912454	537.747913	0.001023	0.001064
RS	55	10.816705	1.912454	363.767923	0.000692	0.000726
RS	56	11.789067	1.912454	235.868608	0.000449	0.000475
RS	57	12.848039	1.912454	146.043431	0.000278	0.000297
RS	58	14.001334	1.872234	87.292926	0.000166	0.000180
RS	59	15.257354	1.872234	47.961426	0.000091	0.000100
RS	60	16.625250	1.872234	24.796639	0.000047	0.000052
RS	61	18.114985	1.872234	11.998889	0.000023	0.000026
RS	62	19.737413	1.872234	5.402451	0.000010	0.000012
RS	63	21.504352	1.872234	3.537104	0.000007	0.000008
PA	4+25*2+4+6 0.131028987 0.023790917 21.504352057 0.116831770 7.761348047 5.376283497 3.213802596 2.469278318 2.076660371 1.699526896 1.420767066 1.387385479 1.552566004 1.828223062 2.076720751 2.162120664 2.069187266 1.889514171 1.716914017 1.598690038 1.543907267 1.541019352 1.569818112 1.613200713 1.663589578 1.719302425 1.778948021 1.837871691 1.886274187 1.912453999 1.872234044
//
IT	4640
RD	23
LK	-5722976.807983
QD	-936.348870 -> -934.003449
RI	0.0587923301
TR	0.130643	0.023735
MT	21.598279
MM	C_pi: 1.299562, n_recomb: 525578.988805
RS	0	0.000000	0.116735	38057.177663	0.072410	0.162673
RS	1	0.008915	0.116735	38277.775760	0.072830	0.054331
RS	2	0.018624	0.116735	38227.543667	0.072734	0.040661
RS	3	0.029199	0.116735	37883.615595	0.072080	0.036832
RS	4	0.040716	8.254522	554.855256	0.001056	0.000596
RS	5	0.053261	8.254522	603.453634	0.001148	0.000719
RS	6	0.066923	5.456840	992.208117	0.001888	0.001263
RS	7	0.081804	5.456840	1077.784313	0.002051	0.001525
RS	8	0.098011	3.205845	1990.048500	0.003786	0.003077
RS	9	0.115663	3.205845	2155.494360	0.004101	0.003428
RS	10	0.134888	2.473143	3021.965254	0.005750	0.004863
RS	11	0.155828	2.473143	3263.227814	0.006209	0.005365
RS	12	0.178634	2.093423	4155.949715	0.007907	0.007020
RS	13	0.203473	2.093423	4472.059103	0.008509	0.007703
RS	14	0.230526	1.713699	5863.052279	0.011155	0.010339
RS	15	0.259991	1.713699	6274.353003	0.011938	0.011387
RS	16	0.292083	1.424579	8047.956529	0.015313	0.014954
RS	17	0.327035	1.424579	8547.332339	0.016263	0.016256
RS	18	0.365104	1.385680	9307.803242	0.017710	0.017907
RS	19	0.406566	1.385680	9830.695209	0.018705	0.019080
RS	20	0.451725	1.550719	9269.942637	0.017638	0.018063
RS	21	0.500909	1.550719	9773.299009	0.018595	0.019044
RS	22	0.554477	1.831209	8725.414040	0.016602	0.016998
RS	23	0.612821	1.831209	9198.848583	0.017502	0.017829
RS	24	0.676366	2.086953	8504.439756	0.016181	0.016440
RS	25	0.745576	2.086953	8954.887240	0.017038	0.017214
RS	26	0.820956	2.176428	9021.608997	0.017165	0.017295
RS	27	0.903056	2.176428	9455.820264	0.017991	0.018075
RS	28	0.992474	2.082077	10314.272676	0.019625	0.019680
RS	29	1.089864	2.082077	10710.990201	0.020379	0.020432
RS	30	1.195936	1.898161	12116.666166	0.023054	0.023090
RS	31	1.311463	1.898161	12401.751078	0.023596	0.023659
RS	32	1.437290	1.721626	13867.038810	0.026384	0.026437
RS	33	1.574333	1.721626	13922.056126	0.026489	0.026569
RS	34	1.723593	1.601086	14868.804183	0.028290	0.028358
RS	35	1.886159	1.601086	14594.529195	0.027768	0.027841
RS	36	2.063217	1.545659	14671.032190	0.027914	0.027970
RS	37	2.256060	1.545659	14060.768599	0.026753	0.026790
RS	38	2.466093	1.543324	13341.905058	0.025385	0.025409
RS	39	2.694850	1.543324	12483.222453	0.023751	0.023755
RS	40	2.944000	1.573240	11322.034303	0.021542	0.021546
RS	41	3.215360	1.573240	10333.944081	0.019662	0.019660
RS	42	3.510912	1.617904	9053.134515	0.017225	0.017238
RS	43	3.832810	1.617904	8042.893372	0.015303	0.015321
RS	44	4.183405	1.669788	6822.873067	0.012982	0.013017
RS	45	4.565253	1.669788	5880.731402	0.011189	0.011231
RS	46	4.981142	1.727497	4819.133984	0.009169	0.009224
RS	47	5.434106	1.727497	4014.367933	0.007638	0.007695
RS	48	5.927449	1.789830	3167.625138	0.006027	0.006090
RS	49	6.464772	1.789830	2538.676309	0.004830	0.004891
RS	50	7.049996	1.851980	1924.143220	0.003661	0.003722
RS	51	7.687390	1.851980	1474.747572	0.002806	0.002862
RS	52	8.381605	1.903529	1071.335374	0.002038	0.002091
RS	53	9.137706	1.903529	778.032235	0.001480	0.001527
RS	54	9.961211	1.932195	538.647093	0.001025	0.001065
RS	55	10.858128	1.932195	365.409001	0.000695	0.000728
RS	56	11.835002	1.932195	237.653814	0.000452	0.000478
RS	57	12.898960	1.932195	147.629644	0.000281	0.000300
RS	58	14.057766	1.891466	88.556335	0.000168	0.000182
RS	59	15.319874	1.891466	48.840967	0.000093	0.000102
RS	60	16.694495	1.891466	25.354627	0.000048	0.000053
RS	61	18.191658	1.891466	12.322728	0.000023	0.000026
RS	62	19.822286	1.891466	5.574376	0.000011	0.000012
RS	63	21.598279	1.891466	3.679100	0.000007	0.000008
PA	4+25*2+4+6 0.130643246 0.023734513 21.598279376 0.116735337 8.254522465 5.456839869 3.205844529 2.473142835 2.093422964 1.713699129 1.424578538 1.385679985 1.550718903 1.831208856 2.086952836 2.176427566 2.082076939 1.898160752 1.721626490 1.601086470 1.545658668 1.543323732 1.573240472 1.617903810 1.669788122 1.727496599 1.789829609 1.851980299 1.903529152 1.932194871 1.891466462
//
IT	3929
RD	24
LK	-5722972.223680
QD	-933.142163 -> -931.006884
RI	0.0585915598
TR	0.130272	0.023680
MT	21.689248
MM	C_pi: 1.302770, n_recomb: 525667.764530
RS	0	0.000000	0.116651	38119.607252	0.072517	0.162522
RS	1	0.008922	0.116651	38338.323186	0.072933	0.054344
RS	2	0.018640	0.116651	38285.124258	0.072831	0.040724
RS	3	0.029225	0.116651	37937.099978	0.072169	0.036939
RS	4	0.040754	8.766634	522.816151	0.000995	0.000562
RS	5	0.053312	8.766634	568.697748	0.001082	0.000678
RS	6	0.066990	5.532307	979.654501	0.001864	0.001249
RS	7	0.081888	5.532307	1064.256063	0.002025	0.001507
RS	8	0.098116	3.195688	1998.722209	0.003802	0.003090
RS	9	0.115792	3.195688	2164.975726	0.004119	0.003445
RS	10	0.135044	2.475954	3022.360464	0.005750	0.004867
RS	11	0.156014	2.475954	3263.859870	0.006209	0.005369
RS	12	0.178856	2.109850	4129.496777	0.007856	0.006980
RS	13	0.203735	2.109850	4444.227262	0.008454	0.007658
RS	14	0.230833	1.728042	5824.488500	0.011080	0.010275
RS	15	0.260350	1.728042	6234.228502	0.011860	0.011315
RS	16	0.292500	1.428637	8041.627101	0.015298	0.014942
RS	17	0.327518	1.428637	8541.380886	0.016249	0.016243
RS	18	0.365660	1.384169	9338.309058	0.017765	0.017962
RS	19	0.407206	1.384169	9862.601841	0.018762	0.019141
RS	20	0.452458	1.548850	9300.739231	0.017693	0.018121
RS	21	0.501747	1.548850	9805.319000	0.018653	0.019108
RS	22	0.555434	1.833853	8730.788711	0.016609	0.017011
RS	23	0.613911	1.833853	9204.861693	0.017511	0.017848
RS	24	0.677605	2.096602	8483.805358	0.016139	0.016407
RS	25	0.746981	2.096602	8934.425921	0.016996	0.017184
RS	26	0.822548	2.190136	8987.586570	0.017097	0.017240
RS	27	0.904856	2.190136	9422.161476	0.017924	0.018020
RS	28	0.994508	2.094519	10283.108599	0.019562	0.019631
RS	29	1.092158	2.094519	10681.035584	0.020319	0.020383
RS	30	1.198520	1.906562	12103.818568	0.023026	0.023074
RS	31	1.314372	1.906562	12390.675095	0.023571	0.023643
RS	32	1.440560	1.726260	13880.141829	0.026405	0.026468
RS	33	1.578006	1.726260	13935.825408	0.026511	0.026598
RS	34	1.727715	1.603505	14900.701501	0.028346	0.028422
RS	35	1.890781	1.603505	14624.362557	0.027821	0.027900
RS	36	2.068395	1.547459	14703.922524	0.027972	0.028034
RS	37	2.261856	1.547459	14089.456302	0.026803	0.026847
RS	38	2.472577	1.545640	13361.830465	0.025419	0.025450
RS	39	2.702098	1.545640	12499.120386	0.023778	0.023789
RS	40	2.952096	1.576589	11327.085082	0.021548	0.021561
RS	41	3.224399	1.576589	10336.724629	0.019664	0.019671
RS	42	3.520997	1.622410	9048.336789	0.017213	0.017234
RS	43	3.844056	1.622410	8037.784181	0.015291	0.015317
RS	44	4.195939	1.675655	6813.234060	0.012961	0.013004
RS	45	4.579215	1.675655	5872.488769	0.011171	0.011220
RS	46	4.996687	1.735237	4808.282115	0.009147	0.009208
RS	47	5.451405	1.735237	4006.251614	0.007621	0.007683
RS	48	5.946693	1.800170	3158.431349	0.006008	0.006075
RS	49	6.486169	1.800170	2532.868044	0.004818	0.004882
RS	50	7.073776	1.865512	1918.514340	0.003650	0.003712
RS	51	7.713809	1.865512	1472.187416	0.002801	0.002858
RS	52	8.410944	1.920221	1069.550827	0.002035	0.002088
RS	53	9.170276	1.920221	778.219117	0.001480	0.001527
RS	54	9.997355	1.951432	539.371044	0.001026	0.001066
RS	55	10.898225	1.951432	366.895624	0.000698	0.000731
RS	56	11.879468	1.951432	239.317839	0.000455	0.000481
RS	57	12.948257	1.951432	149.129704	0.000284	0.000303
RS	58	14.112401	1.910298	89.760076	0.000171	0.000184
RS	59	15.380408	1.910298	49.687576	0.000095	0.000103
RS	60	16.761545	1.910298	25.896316	0.000049	0.000054
RS	61	18.265905	1.910298	12.639514	0.000024	0.000027
RS	62	19.904481	1.910298	5.743769	0.000011	0.000012
RS	63	21.689248	1.910298	3.820628	0.000007	0.000008
PA	4+25*2+4+6 0.130272058 0.023680132 21.689247938 0.116651368 8.766633786 5.532307347 3.195688073 2.475954254 2.109849703 1.728041841 1.428637308 1.384168534 1.548849597 1.833852871 2.096601681 2.190136405 2.094518854 1.906562469 1.726260260 1.603505103 1.547459227 1.545640390 1.576589273 1.622409523 1.675654649 1.735236820 1.800170097 1.865512375 1.920220586 1.951432499 1.910297794
//
IT	4412
RD	25
LK	-5722968.046833
QD	-930.180094 -> -928.229264
RI	0.0584016514
TR	0.129914	0.023628
MT	21.777591
MM	C_pi: 1.305901, n_recomb: 525758.970657
RS	0	0.000000	0.116581	38177.128377	0.072613	0.162377
RS	1	0.008929	0.116581	38394.272158	0.073026	0.054356
RS	2	0.018655	0.116581	38338.493569	0.072920	0.040783
RS	3	0.029249	0.116581	37986.835943	0.072251	0.037039
RS	4	0.040790	9.298362	493.278347	0.000938	0.000531
RS	5	0.053361	9.298362	536.647220	0.001021	0.000641
RS	6	0.067054	5.603143	968.237841	0.001842	0.001236
RS	7	0.081970	5.603143	1051.954732	0.002001	0.001490
RS	8	0.098218	3.183744	2008.556240	0.003820	0.003105
RS	9	0.115916	3.183744	2175.703103	0.004138	0.003464
RS	10	0.135195	2.477822	3023.841651	0.005751	0.004871
RS	11	0.156195	2.477822	3265.648113	0.006211	0.005374
RS	12	0.179071	2.125967	4103.924121	0.007806	0.006940
RS	13	0.203988	2.125967	4417.315013	0.008402	0.007615
RS	14	0.231131	1.742524	5785.880795	0.011005	0.010210
RS	15	0.260697	1.742524	6194.031452	0.011781	0.011243
RS	16	0.292903	1.432927	8033.739107	0.015280	0.014927
RS	17	0.327985	1.432927	8533.801139	0.016231	0.016226
RS	18	0.366199	1.382849	9367.300645	0.017817	0.018015
RS	19	0.407825	1.382849	9892.946502	0.018817	0.019198
RS	20	0.453168	1.546982	9331.372101	0.017748	0.018179
RS	21	0.502559	1.546982	9837.161819	0.018710	0.019172
RS	22	0.556361	1.836196	8737.341082	0.016619	0.017026
RS	23	0.614966	1.836196	9212.069129	0.017521	0.017867
RS	24	0.678804	2.105707	8465.214202	0.016101	0.016377
RS	25	0.748343	2.105707	8916.028726	0.016958	0.017157
RS	26	0.824090	2.203285	8955.758731	0.017034	0.017187
RS	27	0.906600	2.203285	9390.686919	0.017861	0.017969
RS	28	0.996478	2.106544	10253.568740	0.019502	0.019584
RS	29	1.094380	2.106544	10652.651061	0.020261	0.020336
RS	30	1.201025	1.914735	12091.438999	0.022998	0.023058
RS	31	1.317191	1.914735	12380.009525	0.023547	0.023628
RS	32	1.443729	1.730824	13892.415828	0.026424	0.026496
RS	33	1.581566	1.730824	13948.790668	0.026531	0.026625
RS	34	1.731711	1.605952	14930.936566	0.028399	0.028482
RS	35	1.895261	1.605952	14652.704914	0.027870	0.027955
RS	36	2.073415	1.549311	14735.264311	0.028027	0.028096
RS	37	2.267475	1.549311	14116.864356	0.026850	0.026901
RS	38	2.478863	1.547980	13380.990150	0.025451	0.025489
RS	39	2.709125	1.547980	12514.499010	0.023803	0.023822
RS	40	2.959947	1.579879	11332.420899	0.021554	0.021574
RS	41	3.233165	1.579879	10339.873498	0.019667	0.019683
RS	42	3.530778	1.626743	9044.559208	0.017203	0.017232
RS	43	3.854964	1.626743	8033.572057	0.015280	0.015315
RS	44	4.208096	1.681222	6804.823061	0.012943	0.012993
RS	45	4.592759	1.681222	5865.198234	0.011156	0.011211
RS	46	5.011767	1.742564	4798.413478	0.009127	0.009192
RS	47	5.468188	1.742564	3998.801035	0.007606	0.007672
RS	48	5.965363	1.810012	3149.790200	0.005991	0.006060
RS	49	6.506929	1.810012	2527.348537	0.004807	0.004872
RS	50	7.096850	1.878510	1913.037313	0.003639	0.003702
RS	51	7.739445	1.878510	1469.622536	0.002795	0.002853
RS	52	8.439416	1.936394	1067.678723	0.002031	0.002084
RS	53	9.201886	1.936394	778.267642	0.001480	0.001527
RS	54	10.032436	1.970205	539.941113	0.001027	0.001067
RS	55	10.937144	1.970205	368.243504	0.000700	0.000733
RS	56	11.922632	1.970205	240.871311	0.000458	0.000484
RS	57	12.996113	1.970205	150.550192	0.000286	0.000305
RS	58	14.165443	1.928744	90.908559	0.000173	0.000186
RS	59	15.439180	1.928744	50.503065	0.000096	0.000105
RS	60	16.826648	1.928744	26.422260	0.000050	0.000055
RS	61	18.338000	1.928744	12.949295	0.000025	0.000027
RS	62	19.984298	1.928744	5.910536	0.000011	0.000013
RS	63	21.777591	1.928744	3.961496	0.000008	0.000009
PA	4+25*2+4+6 0.129913898 0.023627513 21.777591347 0.116580726 9.298362444 5.603143184 3.183744350 2.477822006 2.125966700 1.742523649 1.432926996 1.382849230 1.546982453 1.836196394 2.105707416 2.203284757 2.106543737 1.914735456 1.730823777 1.605951858 1.549311321 1.547979688 1.579878859 1.626742598 1.681222181 1.742564500 1.810012374 1.878510416 1.936394319 1.970204835 1.928743653
//
