# Supplementary material for: Introgression and disruption of migration routes have shaped the genetic integrity of wildebeest populations
Source: Nat Commun. 2024 Apr 12;15:2921. doi: 10.1038/s41467-024-47015-y (PMC11014984; doi:10.1038/s41467-024-47015-y)
Supplement: Supplementary file 10 — Source Data [file 41467_2024_47015_MOESM10_ESM.zip › source_data/Fig2a.psmc/CTauBwC__764.psmc]

CC
CC	Brief Description of the file format:
CC	  CC  comments
CC	  MM  useful-messages
CC	  RD  round-of-iterations
CC	  LL  \log[P(sequence)]
CC	  QD  Q-before-opt Q-after-opt
CC	  TR  \theta_0 \rho_0
CC	  RS  k t_k \lambda_k \pi_k \sum_{l\not=k}A_{kl} A_{kk}
CC	  DC  begin end best-k t_k+\Delta_k max-prob
CC
MM	Version: 0.6.5-r67
MM	pattern:4+25*2+4+6, n:63, n_free_lambdas:28
MM	n_iterations:25, skip:1, max_t:15, theta/rho:5
MM	is_decoding:0
MM	n_seqs:28, sum_L:17315861, sum_n:3102750
RD	0
LK	0.000000
QD	0.000000 -> 0.000000
RI	inf
TR	0.197458	0.039492
MT	15.000000
MM	C_pi: 1.000000, n_recomb: 670589.904874
RS	0	0.000000	1.000000	5429.223914	0.008096	0.000000
RS	1	0.008290	1.000000	5829.744881	0.008693	0.000000
RS	2	0.017266	1.000000	6255.423169	0.009328	0.000000
RS	3	0.026987	1.000000	6707.086901	0.010002	0.000000
RS	4	0.037514	1.000000	7185.449140	0.010715	0.000000
RS	5	0.048914	1.000000	7691.074876	0.011469	0.000000
RS	6	0.061258	1.000000	8224.343176	0.012264	0.000000
RS	7	0.074626	1.000000	8785.404173	0.013101	0.000000
RS	8	0.089102	1.000000	9374.130622	0.013979	0.000000
RS	9	0.104778	1.000000	9990.063891	0.014897	0.000000
RS	10	0.121753	1.000000	10632.354375	0.015855	0.000000
RS	11	0.140135	1.000000	11299.696532	0.016850	0.000000
RS	12	0.160042	1.000000	11990.259035	0.017880	0.000000
RS	13	0.181598	1.000000	12701.610848	0.018941	0.000000
RS	14	0.204942	1.000000	13430.644475	0.020028	0.000000
RS	15	0.230221	1.000000	14173.498179	0.021136	0.000000
RS	16	0.257595	1.000000	14925.479556	0.022257	0.000000
RS	17	0.287238	1.000000	15680.993613	0.023384	0.000000
RS	18	0.319339	1.000000	16433.479318	0.024506	0.000000
RS	19	0.354100	1.000000	17175.359480	0.025612	0.000000
RS	20	0.391744	1.000000	17898.009809	0.026690	0.000000
RS	21	0.432507	1.000000	18591.753930	0.027724	0.000000
RS	22	0.476650	1.000000	19245.892053	0.028700	0.000000
RS	23	0.524453	1.000000	19848.771700	0.029599	0.000000
RS	24	0.576218	1.000000	20387.909315	0.030403	0.000000
RS	25	0.632274	1.000000	20850.171559	0.031092	0.000000
RS	26	0.692977	1.000000	21222.024389	0.031647	0.000000
RS	27	0.758711	1.000000	21489.856455	0.032046	0.000000
RS	28	0.829896	1.000000	21640.380688	0.032271	0.000000
RS	29	0.906981	1.000000	21661.113990	0.032302	0.000000
RS	30	0.990456	1.000000	21540.929468	0.032122	0.000000
RS	31	1.080851	1.000000	21270.668713	0.031719	0.000000
RS	32	1.178739	1.000000	20843.793177	0.031083	0.000000
RS	33	1.284742	1.000000	20257.044212	0.030208	0.000000
RS	34	1.399532	1.000000	19511.071309	0.029095	0.000000
RS	35	1.523838	1.000000	18610.978563	0.027753	0.000000
RS	36	1.658449	1.000000	17566.731737	0.026196	0.000000
RS	37	1.804218	1.000000	16393.364123	0.024446	0.000000
RS	38	1.962071	1.000000	15110.920760	0.022534	0.000000
RS	39	2.133009	1.000000	13744.089146	0.020496	0.000000
RS	40	2.318118	1.000000	12321.482136	0.018374	0.000000
RS	41	2.518571	1.000000	10874.565633	0.016216	0.000000
RS	42	2.735641	1.000000	9436.259517	0.014072	0.000000
RS	43	2.970706	1.000000	8039.282230	0.011988	0.000000
RS	44	3.225257	1.000000	6714.352974	0.010013	0.000000
RS	45	3.500909	1.000000	5488.403825	0.008184	0.000000
RS	46	3.799411	1.000000	4382.979199	0.006536	0.000000
RS	47	4.122659	1.000000	3413.003962	0.005090	0.000000
RS	48	4.472702	1.000000	2586.078088	0.003856	0.000000
RS	49	4.851763	1.000000	1902.403099	0.002837	0.000000
RS	50	5.262247	1.000000	1355.367853	0.002021	0.000000
RS	51	5.706758	1.000000	932.729299	0.001391	0.000000
RS	52	6.188118	1.000000	618.234439	0.000922	0.000000
RS	53	6.709380	1.000000	393.461969	0.000587	0.000000
RS	54	7.273854	1.000000	239.632842	0.000357	0.000000
RS	55	7.885120	1.000000	139.157332	0.000208	0.000000
RS	56	8.547059	1.000000	76.749329	0.000114	0.000000
RS	57	9.263869	1.000000	40.031723	0.000060	0.000000
RS	58	10.040101	1.000000	19.656047	0.000029	0.000000
RS	59	10.880679	1.000000	9.040398	0.000013	0.000000
RS	60	11.790939	1.000000	3.873815	0.000006	0.000000
RS	61	12.776655	1.000000	1.537515	0.000002	0.000000
RS	62	13.844085	1.000000	0.561683	0.000001	0.000000
RS	63	15.000000	1.000000	0.264717	0.000000	0.000000
PA	4+25*2+4+6 0.197458054 0.039491611 15.000000000 1.000000000 1.000000000 1.000000000 1.000000000 1.000000000 1.000000000 1.000000000 1.000000000 1.000000000 1.000000000 1.000000000 1.000000000 1.000000000 1.000000000 1.000000000 1.000000000 1.000000000 1.000000000 1.000000000 1.000000000 1.000000000 1.000000000 1.000000000 1.000000000 1.000000000 1.000000000 1.000000000 1.000000000
//
IT	4269
RD	1
LK	-7511087.367265
QD	-1830.432961 -> -1182.074180
RI	0.0076570277
TR	0.199701	0.039755
MT	14.743595
MM	C_pi: 1.028380, n_recomb: 693740.157399
RS	0	0.000000	1.065916	5248.447991	0.007565	0.010506
RS	1	0.008260	1.065916	5637.280811	0.008126	0.007914
RS	2	0.017203	1.065916	6050.971506	0.008722	0.006245
RS	3	0.026884	1.065916	6490.435092	0.009356	0.004825
RS	4	0.037365	1.460861	5083.097951	0.007327	0.004756
RS	5	0.048711	1.460861	5459.927938	0.007870	0.005041
RS	6	0.060995	1.431734	5979.571443	0.008619	0.005660
RS	7	0.074294	1.431734	6412.952688	0.009244	0.006691
RS	8	0.088691	1.344418	7316.170874	0.010546	0.007832
RS	9	0.104277	1.344418	7827.986400	0.011284	0.008867
RS	10	0.121151	1.264444	8892.892646	0.012819	0.010073
RS	11	0.139418	1.264444	9487.305193	0.013676	0.011442
RS	12	0.159195	1.190453	10731.892698	0.015470	0.012977
RS	13	0.180605	1.190453	11407.871853	0.016444	0.014680
RS	14	0.203784	1.122355	12834.600016	0.018501	0.016558
RS	15	0.228877	1.122355	13582.084577	0.019578	0.018615
RS	16	0.256043	1.063314	15131.703183	0.021812	0.020817
RS	17	0.285453	1.063314	15926.257097	0.022957	0.023104
RS	18	0.317292	1.016900	17473.996565	0.025188	0.025410
RS	19	0.351761	1.016900	18274.405810	0.026342	0.027669
RS	20	0.389077	0.984518	19671.005433	0.028355	0.029803
RS	21	0.429476	0.984518	20422.252112	0.029438	0.031729
RS	22	0.473212	0.965727	21530.093916	0.031035	0.033380
RS	23	0.520560	0.965727	22170.263288	0.031958	0.034714
RS	24	0.571820	0.957947	22914.606636	0.033031	0.035719
RS	25	0.627314	0.957947	23382.250346	0.033705	0.036400
RS	26	0.687392	0.957634	23750.627646	0.034236	0.036772
RS	27	0.752432	0.957634	23989.397678	0.034580	0.036856
RS	28	0.822844	0.961670	23994.987133	0.034588	0.036673
RS	29	0.899073	0.961670	23957.103117	0.034533	0.036240
RS	30	0.981599	0.967718	23618.170180	0.034045	0.035574
RS	31	1.070941	0.967718	23268.896249	0.033541	0.034689
RS	32	1.167664	0.974188	22603.921181	0.032583	0.033597
RS	33	1.272375	0.974188	21927.882050	0.031608	0.032307
RS	34	1.385736	0.980183	20959.146407	0.030212	0.030828
RS	35	1.508461	0.980183	19968.170806	0.028783	0.029174
RS	36	1.641324	0.985289	18733.726353	0.027004	0.027359
RS	37	1.785161	0.985289	17473.771720	0.025188	0.025406
RS	38	1.940879	0.989298	16039.421586	0.023120	0.023339
RS	39	2.109460	0.989298	14592.731700	0.021035	0.021192
RS	40	2.291966	0.992108	13053.754533	0.018816	0.018999
RS	41	2.489547	0.992108	11533.260822	0.016625	0.016796
RS	42	2.703449	0.993817	10005.034302	0.014422	0.014624
RS	43	2.935020	0.993817	8539.683751	0.012310	0.012519
RS	44	3.185719	0.994741	7141.513314	0.010294	0.010521
RS	45	3.457127	0.994741	5852.981137	0.008437	0.008665
RS	46	3.750953	0.995249	4685.948774	0.006755	0.006980
RS	47	4.069050	0.995249	3661.657175	0.005278	0.005490
RS	48	4.413422	0.995503	2784.712213	0.004014	0.004209
RS	49	4.786241	0.995503	2057.631891	0.002966	0.003138
RS	50	5.189855	0.995367	1473.376148	0.002124	0.002270
RS	51	5.626808	0.995367	1019.456265	0.001470	0.001590
RS	52	6.099854	0.994630	680.189190	0.000980	0.001075
RS	53	6.611975	0.994630	435.625706	0.000628	0.000699
RS	54	7.166399	0.992763	267.539151	0.000386	0.000436
RS	55	7.766619	0.992763	156.389186	0.000225	0.000259
RS	56	8.416418	0.992763	86.887801	0.000125	0.000146
RS	57	9.119892	0.992763	45.690832	0.000066	0.000078
RS	58	9.881475	0.988870	22.695862	0.000033	0.000039
RS	59	10.705966	0.988870	10.508549	0.000015	0.000019
RS	60	11.598562	0.988870	4.536865	0.000007	0.000008
RS	61	12.564888	0.988870	1.815905	0.000003	0.000003
RS	62	13.611035	0.988870	0.669668	0.000001	0.000001
RS	63	14.743595	0.988870	0.320492	0.000000	0.000001
PA	4+25*2+4+6 0.199701152 0.039754568 14.743595123 1.065916061 1.460861206 1.431734085 1.344417572 1.264444351 1.190452576 1.122354507 1.063314438 1.016900063 0.984518051 0.965726852 0.957946777 0.957633972 0.961670399 0.967718124 0.974187851 0.980182648 0.985288620 0.989297867 0.992108345 0.993817329 0.994741440 0.995248735 0.995502710 0.995366573 0.994629979 0.992762566 0.988870442
//
IT	3934
RD	2
LK	-7510110.646945
QD	-950.574772 -> -745.446497
RI	0.0052973862
TR	0.199463	0.039550
MT	14.796154
MM	C_pi: 1.036226, n_recomb: 695402.600642
RS	0	0.000000	0.958596	5851.483173	0.008415	0.010557
RS	1	0.008266	0.958596	6279.621777	0.009030	0.008134
RS	2	0.017216	0.958596	6734.180837	0.009684	0.006670
RS	3	0.026905	0.958596	7215.952794	0.010377	0.005489
RS	4	0.037396	1.737060	4274.683779	0.006147	0.004137
RS	5	0.048753	1.737060	4597.713402	0.006612	0.004488
RS	6	0.061050	1.709399	5022.133020	0.007222	0.005169
RS	7	0.074362	1.709399	5394.838246	0.007758	0.006101
RS	8	0.088776	1.560378	6341.791991	0.009120	0.007492
RS	9	0.104380	1.560378	6797.075154	0.009774	0.008269
RS	10	0.121275	1.430546	7935.369402	0.011411	0.009754
RS	11	0.139566	1.430546	8480.891720	0.012196	0.010813
RS	12	0.159369	1.309492	9884.399177	0.014214	0.012716
RS	13	0.180810	1.309492	10525.210730	0.015135	0.014049
RS	14	0.204022	1.196144	12241.676860	0.017604	0.016436
RS	15	0.229154	1.196144	12973.507460	0.018656	0.018097
RS	16	0.256362	1.097760	14938.463170	0.021482	0.020960
RS	17	0.285820	1.097760	15737.200427	0.022630	0.022866
RS	18	0.317713	1.021671	17752.430913	0.025528	0.025895
RS	19	0.352243	1.021671	18568.493235	0.026702	0.027818
RS	20	0.389626	0.970033	20376.400476	0.029302	0.030592
RS	21	0.430100	0.970033	21140.500531	0.030400	0.032249
RS	22	0.473920	0.941573	22500.269125	0.032356	0.034305
RS	23	0.521362	0.941573	23137.787880	0.033273	0.035439
RS	24	0.572725	0.931503	23940.903537	0.034427	0.036568
RS	25	0.628335	0.931503	24385.817755	0.035067	0.037111
RS	26	0.688541	0.933664	24658.819704	0.035460	0.037389
RS	27	0.753724	0.933664	24858.872374	0.035747	0.037391
RS	28	0.824295	0.942810	24681.213102	0.035492	0.036996
RS	29	0.900700	0.942810	24598.072905	0.035372	0.036527
RS	30	0.983421	0.955041	24050.596154	0.034585	0.035620
RS	31	1.072980	0.955041	23660.323066	0.034024	0.034735
RS	32	1.169941	0.967698	22806.906912	0.032797	0.033431
RS	33	1.274918	0.967698	22102.970751	0.031784	0.032168
RS	34	1.388573	0.979295	20989.685348	0.030184	0.030535
RS	35	1.511623	0.979295	19988.943317	0.028744	0.028928
RS	36	1.644844	0.989169	18660.555353	0.026834	0.027021
RS	37	1.789078	0.989169	17409.412451	0.025035	0.025126
RS	38	1.945235	0.996987	15928.185274	0.022905	0.023024
RS	39	2.114300	0.996987	14504.648578	0.020858	0.020942
RS	40	2.297340	1.002572	12955.223172	0.018630	0.018755
RS	41	2.495511	1.002572	11464.423733	0.016486	0.016614
RS	42	2.710063	1.006117	9946.269133	0.014303	0.014471
RS	43	2.942351	1.006117	8508.715759	0.012236	0.012418
RS	44	3.193841	1.008241	7125.562794	0.010247	0.010452
RS	45	3.466119	1.008241	5857.061467	0.008423	0.008632
RS	46	3.760904	1.009660	4700.436597	0.006759	0.006971
RS	47	4.080058	1.009660	3686.527435	0.005301	0.005501
RS	48	4.425593	1.010674	2813.011216	0.004045	0.004231
RS	49	4.799692	1.010674	2088.014987	0.003003	0.003167
RS	50	5.204715	1.010968	1501.953134	0.002160	0.002302
RS	51	5.643217	1.010968	1044.918111	0.001503	0.001620
RS	52	6.117968	1.010087	701.358489	0.001009	0.001102
RS	53	6.631963	1.010087	452.004403	0.000650	0.000720
RS	54	7.188447	1.007110	279.695291	0.000402	0.000452
RS	55	7.790931	1.007110	164.578163	0.000237	0.000271
RS	56	8.443217	1.007110	92.089264	0.000132	0.000154
RS	57	9.149424	1.007110	48.797470	0.000070	0.000083
RS	58	9.914008	1.000516	24.480805	0.000035	0.000042
RS	59	10.741795	1.000516	11.410357	0.000016	0.000020
RS	60	11.638009	1.000516	4.961361	0.000007	0.000009
RS	61	12.608306	1.000516	2.001028	0.000003	0.000004
RS	62	13.658811	1.000516	0.744007	0.000001	0.000001
RS	63	14.796154	1.000516	0.360603	0.000001	0.000001
PA	4+25*2+4+6 0.199463256 0.039550066 14.796153601 0.958596208 1.737060293 1.709399365 1.560378081 1.430546351 1.309492327 1.196144102 1.097759881 1.021671437 0.970033258 0.941572998 0.931502602 0.933664264 0.942809819 0.955041336 0.967698381 0.979294611 0.989168647 0.996987131 1.002571562 1.006116645 1.008240507 1.009659576 1.010673770 1.010968419 1.010087244 1.007110188 1.000516235
//
IT	4296
RD	3
LK	-7509766.989409
QD	-679.419313 -> -579.238313
RI	0.0049524010
TR	0.198654	0.039237
MT	14.924843
MM	C_pi: 1.040437, n_recomb: 692763.015279
RS	0	0.000000	0.859933	6506.936956	0.009393	0.010546
RS	1	0.008281	0.859933	6976.659164	0.010071	0.008289
RS	2	0.017248	0.859933	7474.185295	0.010789	0.007051
RS	3	0.026957	0.859933	8000.116316	0.011548	0.006157
RS	4	0.037471	1.922686	3840.218101	0.005543	0.003685
RS	5	0.048855	1.922686	4133.629590	0.005967	0.004131
RS	6	0.061182	1.891024	4521.472347	0.006527	0.004819
RS	7	0.074529	1.891024	4861.367863	0.007017	0.005735
RS	8	0.088982	1.696881	5818.660015	0.008399	0.007243
RS	9	0.104632	1.696881	6242.278759	0.009011	0.007919
RS	10	0.121577	1.541244	7363.304207	0.010629	0.009490
RS	11	0.139926	1.541244	7877.774987	0.011372	0.010404
RS	12	0.159795	1.393851	9303.304277	0.013429	0.012438
RS	13	0.181309	1.393851	9917.447032	0.014316	0.013581
RS	14	0.204604	1.250758	11754.255412	0.016967	0.016212
RS	15	0.229828	1.250758	12469.540851	0.018000	0.017661
RS	16	0.257142	1.124265	14672.293343	0.021179	0.020913
RS	17	0.286717	1.124265	15467.348682	0.022327	0.022619
RS	18	0.318741	1.026563	17791.788676	0.025682	0.026125
RS	19	0.353417	1.026563	18612.455990	0.026867	0.027887
RS	20	0.390965	0.961028	20711.663327	0.029897	0.031106
RS	21	0.431622	0.961028	21478.138681	0.031004	0.032650
RS	22	0.475646	0.925918	23013.497335	0.033220	0.034981
RS	23	0.523316	0.925918	23641.603875	0.034127	0.036043
RS	24	0.574933	0.914742	24467.756321	0.035319	0.037221
RS	25	0.630825	0.914742	24889.329285	0.035928	0.037724
RS	26	0.691345	0.919341	25065.973935	0.036183	0.037877
RS	27	0.756877	0.919341	25234.021846	0.036425	0.037866
RS	28	0.827836	0.932864	24899.217596	0.035942	0.037259
RS	29	0.904670	0.932864	24784.321214	0.035776	0.036797
RS	30	0.987868	0.950244	24071.439076	0.034747	0.035665
RS	31	1.077955	0.950244	23658.470870	0.034151	0.034805
RS	32	1.175502	0.968001	22666.403306	0.032719	0.033310
RS	33	1.281128	0.968001	21955.034591	0.031692	0.032084
RS	34	1.395500	0.984209	20745.070431	0.029945	0.030313
RS	35	1.519343	0.984209	19754.767154	0.028516	0.028750
RS	36	1.653442	0.998046	18373.006744	0.026521	0.026759
RS	37	1.798646	0.998046	17149.043907	0.024755	0.024915
RS	38	1.955874	1.009083	15652.290300	0.022594	0.022775
RS	39	2.126122	1.009083	14267.889272	0.020596	0.020745
RS	40	2.310469	1.017065	12730.829400	0.018377	0.018557
RS	41	2.510082	1.017065	11283.594366	0.016288	0.016466
RS	42	2.726224	1.022261	9791.990106	0.014135	0.014341
RS	43	2.960266	1.022261	8394.541450	0.012117	0.012329
RS	44	3.213689	1.025567	7038.909758	0.010161	0.010387
RS	45	3.488098	1.025567	5801.455372	0.008374	0.008596
RS	46	3.785231	1.028016	4665.281538	0.006734	0.006953
RS	47	4.106969	1.028016	3671.276118	0.005299	0.005501
RS	48	4.455351	1.030000	2809.267561	0.004055	0.004240
RS	49	4.832583	1.030000	2093.927418	0.003023	0.003185
RS	50	5.241054	1.030977	1512.104611	0.002183	0.002322
RS	51	5.683350	1.030977	1057.274270	0.001526	0.001641
RS	52	6.162273	1.030205	713.397282	0.001030	0.001121
RS	53	6.680857	1.030205	462.430008	0.000668	0.000736
RS	54	7.242384	1.026423	288.073484	0.000416	0.000465
RS	55	7.850412	1.026423	170.555363	0.000246	0.000280
RS	56	8.508791	1.026423	96.062309	0.000139	0.000160
RS	57	9.221691	1.026423	51.260055	0.000074	0.000087
RS	58	9.993627	1.017516	25.944925	0.000037	0.000044
RS	59	10.829487	1.017516	12.167663	0.000018	0.000021
RS	60	11.734566	1.017516	5.325384	0.000008	0.000009
RS	61	12.714595	1.017516	2.162792	0.000003	0.000004
RS	62	13.775780	1.017516	0.810081	0.000001	0.000001
RS	63	14.924843	1.017516	0.397037	0.000001	0.000001
PA	4+25*2+4+6 0.198653560 0.039237422 14.924843292 0.859933320 1.922686149 1.891024351 1.696880806 1.541243650 1.393850739 1.250757782 1.124265432 1.026562632 0.961028376 0.925918068 0.914741657 0.919340657 0.932863604 0.950243705 0.968000621 0.984208941 0.998045521 1.009083221 1.017064531 1.022261320 1.025567333 1.028016042 1.029999517 1.030977104 1.030205163 1.026422779 1.017515728
//
IT	4062
RD	4
LK	-7509592.419608
QD	-556.473618 -> -499.648466
RI	0.0051888728
TR	0.197809	0.038927
MT	15.060467
MM	C_pi: 1.043821, n_recomb: 689581.068391
RS	0	0.000000	0.792123	7042.329379	0.010212	0.010519
RS	1	0.008297	0.792123	7545.130984	0.010942	0.008393
RS	2	0.017281	0.792123	8076.632029	0.011712	0.007335
RS	3	0.027012	0.792123	8637.235764	0.012525	0.006687
RS	4	0.037549	2.067241	3551.348973	0.005150	0.003363
RS	5	0.048961	2.067241	3824.823543	0.005547	0.003870
RS	6	0.061320	2.013230	4227.569669	0.006131	0.004584
RS	7	0.074703	2.013230	4547.954313	0.006595	0.005500
RS	8	0.089198	1.781677	5522.635368	0.008009	0.007091
RS	9	0.104895	1.781677	5928.080203	0.008597	0.007726
RS	10	0.121894	1.616244	7005.760903	0.010159	0.009304
RS	11	0.140303	1.616244	7500.321356	0.010877	0.010145
RS	12	0.160240	1.457075	8891.994249	0.012895	0.012202
RS	13	0.181831	1.457075	9486.399475	0.013757	0.013238
RS	14	0.205213	1.294873	11361.793016	0.016476	0.015980
RS	15	0.230535	1.294873	12062.552536	0.017493	0.017302
RS	16	0.257958	1.147376	14407.869433	0.020894	0.020799
RS	17	0.287656	1.147376	15197.386466	0.022039	0.022383
RS	18	0.319818	1.032683	17741.850407	0.025728	0.026235
RS	19	0.354648	1.032683	18563.756601	0.026920	0.027901
RS	20	0.392368	0.956019	20888.601309	0.030292	0.031469
RS	21	0.433217	0.956019	21655.058180	0.031403	0.032952
RS	22	0.477456	0.915569	23331.061849	0.033834	0.035504
RS	23	0.525364	0.915569	23950.073748	0.034731	0.036531
RS	24	0.577248	0.903525	24792.857775	0.035954	0.037742
RS	25	0.633436	0.903525	25194.939212	0.036537	0.038230
RS	26	0.694285	0.910087	25291.729850	0.036677	0.038271
RS	27	0.760183	0.910087	25434.862790	0.036885	0.038259
RS	28	0.831549	0.927117	24974.363915	0.036217	0.037472
RS	29	0.908835	0.927117	24836.653704	0.036017	0.037023
RS	30	0.992533	0.948612	23996.126828	0.034798	0.035705
RS	31	1.083175	0.948612	23569.223778	0.034179	0.034868
RS	32	1.181337	0.970427	22474.733382	0.032592	0.033218
RS	33	1.287644	0.970427	21762.529332	0.031559	0.032023
RS	34	1.402770	0.990310	20484.873361	0.029706	0.030141
RS	35	1.527447	0.990310	19508.174809	0.028290	0.028614
RS	36	1.662469	1.007339	18092.294667	0.026237	0.026553
RS	37	1.808692	1.007339	16895.011694	0.024500	0.024749
RS	38	1.967047	1.021026	15392.431673	0.022321	0.022577
RS	39	2.138540	1.021026	14043.820787	0.020366	0.020588
RS	40	2.324261	1.031027	12521.554371	0.018158	0.018396
RS	41	2.525390	1.031027	11113.213528	0.016116	0.016344
RS	42	2.743206	1.037673	9646.484235	0.013989	0.014231
RS	43	2.979093	1.037673	8284.781665	0.012014	0.012253
RS	44	3.234551	1.042111	6953.836546	0.010084	0.010326
RS	45	3.511202	1.042111	5744.532744	0.008330	0.008561
RS	46	3.810806	1.045658	4626.762433	0.006710	0.006930
RS	47	4.135267	1.045658	3651.538692	0.005295	0.005495
RS	48	4.486647	1.048755	2800.380425	0.004061	0.004242
RS	49	4.867179	1.048755	2094.934665	0.003038	0.003195
RS	50	5.279281	1.050593	1517.736142	0.002201	0.002335
RS	51	5.725574	1.050593	1065.973206	0.001546	0.001656
RS	52	6.208894	1.050095	722.551154	0.001048	0.001135
RS	53	6.732312	1.050095	470.815182	0.000683	0.000749
RS	54	7.299156	1.045682	295.050395	0.000428	0.000476
RS	55	7.913028	1.045682	175.670224	0.000255	0.000287
RS	56	8.577831	1.045682	99.536172	0.000144	0.000165
RS	57	9.297788	1.045682	53.452337	0.000078	0.000090
RS	58	10.077477	1.034682	27.271293	0.000040	0.000046
RS	59	10.921853	1.034682	12.862551	0.000019	0.000022
RS	60	11.836283	1.034682	5.663420	0.000008	0.000010
RS	61	12.826579	1.034682	2.314721	0.000003	0.000004
RS	62	13.899034	1.034682	0.872818	0.000001	0.000002
RS	63	15.060467	1.034682	0.432164	0.000001	0.000001
PA	4+25*2+4+6 0.197809012 0.038926913 15.060466622 0.792122835 2.067241131 2.013229593 1.781676622 1.616243935 1.457075268 1.294872874 1.147376338 1.032683381 0.956018743 0.915569465 0.903524779 0.910086544 0.927117367 0.948611598 0.970426678 0.990309937 1.007339473 1.021025820 1.031026937 1.037672608 1.042111171 1.045658205 1.048755249 1.050592763 1.050095475 1.045682106 1.034681665
//
IT	3842
RD	5
LK	-7509491.647480
QD	-491.413520 -> -456.785148
RI	0.0055647428
TR	0.197070	0.038649
MT	15.182651
MM	C_pi: 1.046796, n_recomb: 686667.652168
RS	0	0.000000	0.747637	7440.443769	0.010836	0.010490
RS	1	0.008310	0.747637	7967.346566	0.011603	0.008462
RS	2	0.017311	0.747637	8523.477647	0.012413	0.007536
RS	3	0.027060	0.747637	9109.068715	0.013266	0.007077
RS	4	0.037619	2.190640	3335.434964	0.004857	0.003127
RS	5	0.049056	2.190640	3593.856523	0.005234	0.003666
RS	6	0.061443	2.096013	4044.810508	0.005890	0.004431
RS	7	0.074859	2.096013	4353.011671	0.006339	0.005347
RS	8	0.089391	1.830778	5357.631148	0.007802	0.007015
RS	9	0.105130	1.830778	5752.961084	0.008378	0.007633
RS	10	0.122177	1.665985	6780.263856	0.009874	0.009185
RS	11	0.140640	1.665985	7262.139619	0.010576	0.009989
RS	12	0.160638	1.505277	8594.753871	0.012517	0.012013
RS	13	0.182298	1.505277	9174.527284	0.013361	0.012985
RS	14	0.205758	1.331626	11045.011769	0.016085	0.015765
RS	15	0.231167	1.331626	11733.481019	0.017088	0.017004
RS	16	0.258688	1.168115	14164.708158	0.020628	0.020661
RS	17	0.288496	1.168115	14948.431837	0.021770	0.022163
RS	18	0.320782	1.039516	17656.331331	0.025713	0.026279
RS	19	0.355750	1.039516	18478.257008	0.026910	0.027880
RS	20	0.393624	0.953474	20986.346775	0.030563	0.031735
RS	21	0.434646	0.953474	21752.371983	0.031678	0.033177
RS	22	0.479077	0.908445	23548.388564	0.034294	0.035918
RS	23	0.527200	0.908445	24159.840421	0.035184	0.036923
RS	24	0.579322	0.895566	25019.591255	0.036436	0.038166
RS	25	0.635776	0.895566	25405.944782	0.036999	0.038643
RS	26	0.696921	0.903644	25439.262312	0.037047	0.038593
RS	27	0.763148	0.903644	25562.879476	0.037227	0.038581
RS	28	0.834878	0.923455	25002.653683	0.036412	0.037646
RS	29	0.912569	0.923455	24847.847643	0.036186	0.037207
RS	30	0.996717	0.948208	23908.359091	0.034818	0.035739
RS	31	1.087858	0.948208	23471.958690	0.034182	0.034920
RS	32	1.186572	0.973216	22300.557711	0.032476	0.033148
RS	33	1.293491	0.973216	21589.338171	0.031441	0.031977
RS	34	1.409294	0.995985	20262.647245	0.029509	0.030008
RS	35	1.534721	0.995985	19298.082225	0.028104	0.028509
RS	36	1.670572	1.015554	17858.505621	0.026007	0.026393
RS	37	1.817712	1.015554	16683.327928	0.024296	0.024619
RS	38	1.977080	1.031398	15177.906038	0.022104	0.022420
RS	39	2.149692	1.031398	13858.375259	0.020182	0.020462
RS	40	2.336648	1.043097	12348.546814	0.017983	0.018265
RS	41	2.539141	1.043097	10971.727040	0.015978	0.016243
RS	42	2.758462	1.051018	9524.951223	0.013871	0.014139
RS	43	2.996009	1.051018	8192.432677	0.011931	0.012186
RS	44	3.253298	1.056544	6881.090324	0.010021	0.010272
RS	45	3.531967	1.056544	5695.205921	0.008294	0.008527
RS	46	3.833795	1.061248	4592.113738	0.006688	0.006906
RS	47	4.160706	1.061248	3633.059512	0.005291	0.005486
RS	48	4.514784	1.065581	2790.838781	0.004064	0.004239
RS	49	4.898287	1.065581	2094.399159	0.003050	0.003200
RS	50	5.313661	1.068419	1521.333983	0.002216	0.002344
RS	51	5.763553	1.068419	1072.739432	0.001562	0.001667
RS	52	6.250833	1.068332	729.989561	0.001063	0.001147
RS	53	6.778607	1.068332	477.899179	0.000696	0.000759
RS	54	7.350241	1.063428	301.079640	0.000438	0.000484
RS	55	7.969379	1.063428	180.178773	0.000262	0.000294
RS	56	8.639970	1.063428	102.647737	0.000149	0.000170
RS	57	9.366289	1.063428	55.443354	0.000081	0.000093
RS	58	10.152968	1.050500	28.493119	0.000041	0.000048
RS	59	11.005022	1.050500	13.509373	0.000020	0.000023
RS	60	11.927884	1.050500	5.981269	0.000009	0.000010
RS	61	12.927439	1.050500	2.459003	0.000004	0.000004
RS	62	14.010060	1.050500	0.932988	0.000001	0.000002
RS	63	15.182651	1.050500	0.466347	0.000001	0.000001
PA	4+25*2+4+6 0.197069711 0.038648987 15.182650793 0.747637427 2.190640173 2.096012739 1.830778348 1.665985497 1.505276854 1.331626198 1.168115153 1.039516226 0.953474217 0.908444519 0.895565549 0.903644362 0.923455143 0.948207664 0.973216048 0.995984564 1.015553714 1.031398438 1.043097116 1.051017882 1.056544135 1.061248203 1.065581125 1.068419484 1.068332363 1.063427995 1.050500181
//
IT	3867
RD	6
LK	-7509429.508378
QD	-454.328495 -> -432.107947
RI	0.0059266333
TR	0.196460	0.038409
MT	15.286728
MM	C_pi: 1.049368, n_recomb: 684126.272068
RS	0	0.000000	0.718239	7725.916658	0.011293	0.010464
RS	1	0.008322	0.718239	8269.855518	0.012088	0.008508
RS	2	0.017337	0.718239	8843.327520	0.012926	0.007677
RS	3	0.027101	0.718239	9446.427417	0.013808	0.007357
RS	4	0.037679	2.301594	3162.526157	0.004623	0.002946
RS	5	0.049136	2.301594	3408.774886	0.004983	0.003498
RS	6	0.061547	2.151557	3927.995774	0.005742	0.004331
RS	7	0.074991	2.151557	4228.416545	0.006181	0.005245
RS	8	0.089554	1.854785	5274.288327	0.007710	0.006993
RS	9	0.105329	1.854785	5664.611788	0.008280	0.007606
RS	10	0.122416	1.697241	6640.746389	0.009707	0.009118
RS	11	0.140925	1.697241	7114.770534	0.010400	0.009904
RS	12	0.160975	1.542070	8376.605075	0.012244	0.011864
RS	13	0.182694	1.542070	8945.449942	0.013076	0.012798
RS	14	0.206219	1.362600	10786.639633	0.015767	0.015572
RS	15	0.231703	1.362600	11464.735068	0.016758	0.016754
RS	16	0.259307	1.186786	13945.979596	0.020385	0.020515
RS	17	0.289209	1.186786	14724.086490	0.021522	0.021958
RS	18	0.321598	1.046551	17556.464147	0.025663	0.026281
RS	19	0.356684	1.046551	18377.834383	0.026863	0.027835
RS	20	0.394689	0.952394	21038.755091	0.030753	0.031933
RS	21	0.435857	0.952394	21804.349395	0.031872	0.033345
RS	22	0.480451	0.903323	23705.509345	0.034651	0.036253
RS	23	0.528756	0.903323	24310.833001	0.035536	0.037240
RS	24	0.581081	0.889626	25188.423811	0.036818	0.038514
RS	25	0.637760	0.889626	25562.036442	0.037365	0.038982
RS	26	0.699156	0.898877	25544.982818	0.037340	0.038858
RS	27	0.765662	0.898877	25653.038274	0.037498	0.038845
RS	28	0.837702	0.920901	25013.130609	0.036562	0.037789
RS	29	0.915738	0.920901	24845.056695	0.036316	0.037357
RS	30	1.000267	0.948237	23828.060874	0.034830	0.035769
RS	31	1.091831	0.948237	23384.661241	0.034182	0.034963
RS	32	1.191015	0.975741	22154.882440	0.032384	0.033096
RS	33	1.298454	0.975741	21444.884242	0.031346	0.031942
RS	34	1.414833	1.000749	20082.087338	0.029354	0.029906
RS	35	1.540897	1.000749	19127.254253	0.027959	0.028428
RS	36	1.677452	1.022317	17670.485858	0.025829	0.026269
RS	37	1.825371	1.022317	16512.653803	0.024137	0.024517
RS	38	1.985600	1.039910	15005.310156	0.021934	0.022295
RS	39	2.159164	1.039910	13708.580763	0.020038	0.020361
RS	40	2.347171	1.053032	12208.256408	0.017845	0.018159
RS	41	2.550824	1.053032	10856.340541	0.015869	0.016159
RS	42	2.771425	1.062082	9424.825001	0.013776	0.014061
RS	43	3.010385	1.062082	8115.708662	0.011863	0.012129
RS	44	3.269231	1.068659	6819.395188	0.009968	0.010223
RS	45	3.549617	1.068659	5652.778884	0.008263	0.008495
RS	46	3.853338	1.074567	4561.082819	0.006667	0.006882
RS	47	4.182334	1.074567	3615.877141	0.005285	0.005474
RS	48	4.538709	1.080239	2780.891250	0.004065	0.004233
RS	49	4.924742	1.080239	2092.630903	0.003059	0.003202
RS	50	5.342900	1.084200	1523.232881	0.002227	0.002348
RS	51	5.795858	1.084200	1077.854967	0.001576	0.001675
RS	52	6.286510	1.084638	735.943185	0.001076	0.001155
RS	53	6.817994	1.084638	483.841304	0.000707	0.000768
RS	54	7.393709	1.079359	306.268597	0.000448	0.000492
RS	55	8.017334	1.079359	184.142646	0.000269	0.000299
RS	56	8.692857	1.079359	105.429832	0.000154	0.000174
RS	57	9.424598	1.079359	57.249165	0.000084	0.000096
RS	58	10.217233	1.064620	29.618012	0.000043	0.000050
RS	59	11.075832	1.064620	14.110811	0.000021	0.000024
RS	60	12.005883	1.064620	6.279693	0.000009	0.000011
RS	61	13.013332	1.064620	2.595773	0.000004	0.000005
RS	62	14.104622	1.064620	0.990575	0.000001	0.000002
RS	63	15.286728	1.064620	0.499535	0.000001	0.000001
PA	4+25*2+4+6 0.196459692 0.038408688 15.286728031 0.718239260 2.301594271 2.151556549 1.854784511 1.697240520 1.542069844 1.362599979 1.186785817 1.046550916 0.952393964 0.903323464 0.889626291 0.898877413 0.920901184 0.948236601 0.975741029 1.000748511 1.022316802 1.039909686 1.053031934 1.062081587 1.068659001 1.074567243 1.080239044 1.084199563 1.084637897 1.079358990 1.064620358
//
IT	3583
RD	7
LK	-7509389.220848
QD	-432.268884 -> -417.329271
RI	0.0062295462
TR	0.195967	0.038203
MT	15.373500
MM	C_pi: 1.051538, n_recomb: 681911.190798
RS	0	0.000000	0.698410	7927.903835	0.011626	0.010442
RS	1	0.008332	0.698410	8483.780858	0.012441	0.008541
RS	2	0.017357	0.698410	9069.366100	0.013300	0.007778
RS	3	0.027135	0.698410	9684.649218	0.014202	0.007559
RS	4	0.037728	2.404800	3017.373549	0.004425	0.002801
RS	5	0.049203	2.404800	3253.306094	0.004771	0.003353
RS	6	0.061634	2.188281	3852.164532	0.005649	0.004267
RS	7	0.075101	2.188281	4147.558388	0.006082	0.005177
RS	8	0.089689	1.861431	5243.713422	0.007690	0.007008
RS	9	0.105494	1.861431	5632.353344	0.008260	0.007623
RS	10	0.122615	1.714998	6558.900982	0.009618	0.009088
RS	11	0.141162	1.714998	7028.362167	0.010307	0.009868
RS	12	0.161255	1.570065	8214.386530	0.012046	0.011747
RS	13	0.183022	1.570065	8774.992954	0.012868	0.012658
RS	14	0.206602	1.388891	10573.075958	0.015505	0.015399
RS	15	0.232147	1.388891	11242.348033	0.016487	0.016543
RS	16	0.259821	1.203592	13750.161918	0.020164	0.020369
RS	17	0.289800	1.203592	14522.943748	0.021297	0.021770
RS	18	0.322276	1.053468	17451.891909	0.025593	0.026256
RS	19	0.357459	1.053468	18272.369953	0.026796	0.027774
RS	20	0.395573	0.952181	21062.805411	0.030888	0.032081
RS	21	0.436862	0.952181	21828.017699	0.032010	0.033469
RS	22	0.481592	0.899502	23822.321706	0.034935	0.036526
RS	23	0.530048	0.899502	24422.645380	0.035815	0.037499
RS	24	0.582541	0.885019	25318.240787	0.037128	0.038803
RS	25	0.639408	0.885019	25681.404667	0.037661	0.039262
RS	26	0.701013	0.895196	25623.738516	0.037576	0.039077
RS	27	0.767751	0.895196	25719.190231	0.037716	0.039062
RS	28	0.840049	0.919004	25014.837348	0.036683	0.037907
RS	29	0.918371	0.919004	24836.237801	0.036422	0.037480
RS	30	1.003218	0.948394	23758.045361	0.034840	0.035794
RS	31	1.095134	0.948394	23309.244665	0.034182	0.034999
RS	32	1.194708	0.977838	22034.980327	0.032314	0.033057
RS	33	1.302579	0.977838	21325.988261	0.031274	0.031917
RS	34	1.419437	1.004562	19936.561991	0.029236	0.029829
RS	35	1.546031	1.004562	18989.203630	0.027847	0.028366
RS	36	1.683173	1.027685	17519.814991	0.025692	0.026174
RS	37	1.831741	1.027685	16375.287117	0.024014	0.024438
RS	38	1.992687	1.046685	14866.340824	0.021801	0.022197
RS	39	2.167042	1.046685	13587.264749	0.019925	0.020280
RS	40	2.355924	1.061000	12093.903818	0.017735	0.018072
RS	41	2.560543	1.061000	10761.549717	0.015781	0.016091
RS	42	2.782211	1.071052	9341.484110	0.013699	0.013994
RS	43	3.022346	1.071052	8051.135287	0.011807	0.012079
RS	44	3.282489	1.078647	6766.185798	0.009922	0.010179
RS	45	3.564307	1.078647	5615.527086	0.008235	0.008466
RS	46	3.869604	1.085797	4532.617784	0.006647	0.006857
RS	47	4.200338	1.085797	3599.425142	0.005278	0.005461
RS	48	4.558627	1.092890	2770.345587	0.004063	0.004224
RS	49	4.946768	1.092890	2089.627723	0.003064	0.003201
RS	50	5.367247	1.098077	1523.552539	0.002234	0.002350
RS	51	5.822759	1.098077	1081.463387	0.001586	0.001680
RS	52	6.316223	1.099137	740.556730	0.001086	0.001162
RS	53	6.850800	1.099137	488.752315	0.000717	0.000775
RS	54	7.429917	1.093584	310.697591	0.000456	0.000498
RS	55	8.057284	1.093584	187.611235	0.000275	0.000304
RS	56	8.736920	1.093584	107.910488	0.000158	0.000177
RS	57	9.473182	1.093584	58.884355	0.000086	0.000098
RS	58	10.270786	1.077144	30.652686	0.000045	0.000052
RS	59	11.134844	1.077144	14.669764	0.000022	0.000025
RS	60	12.070893	1.077144	6.559820	0.000010	0.000011
RS	61	13.084929	1.077144	2.725421	0.000004	0.000005
RS	62	14.183452	1.077144	1.045699	0.000002	0.000002
RS	63	15.373500	1.077144	0.531767	0.000001	0.000001
PA	4+25*2+4+6 0.195967419 0.038202813 15.373499620 0.698410169 2.404800177 2.188281173 1.861431446 1.714998342 1.570064802 1.388890989 1.203592021 1.053467532 0.952181428 0.899501955 0.885019404 0.895196440 0.919004186 0.948393951 0.977838464 1.004562246 1.027684917 1.046685221 1.060999649 1.071051652 1.078646697 1.085796861 1.092890369 1.098076648 1.099137477 1.093584317 1.077144160
//
IT	3946
RD	8
LK	-7509361.861723
QD	-418.764534 -> -408.257534
RI	0.0064705845
TR	0.195573	0.038026
MT	15.445340
MM	C_pi: 1.053333, n_recomb: 679955.637225
RS	0	0.000000	0.684678	8070.873913	0.011870	0.010423
RS	1	0.008340	0.684678	8635.144532	0.012700	0.008564
RS	2	0.017375	0.684678	9229.223372	0.013573	0.007851
RS	3	0.027163	0.684678	9853.020484	0.014491	0.007706
RS	4	0.037768	2.503128	2891.261654	0.004252	0.002680
RS	5	0.049258	2.503128	3118.149717	0.004586	0.003226
RS	6	0.061705	2.212243	3802.228194	0.005592	0.004226
RS	7	0.075191	2.212243	4094.337295	0.006021	0.005130
RS	8	0.089801	1.856384	5247.788802	0.007718	0.007048
RS	9	0.105630	1.856384	5636.925166	0.008290	0.007669
RS	10	0.122778	1.723056	6516.258567	0.009583	0.009083
RS	11	0.141357	1.723056	6983.405904	0.010270	0.009865
RS	12	0.161486	1.591282	8092.223349	0.011901	0.011655
RS	13	0.183292	1.591282	8646.551050	0.012716	0.012554
RS	14	0.206918	1.411345	10394.089966	0.015286	0.015244
RS	15	0.232514	1.411345	11055.777008	0.016260	0.016361
RS	16	0.260244	1.218724	13574.570224	0.019964	0.020228
RS	17	0.290287	1.218724	14342.337075	0.021093	0.021596
RS	18	0.322836	1.060090	17347.317862	0.025512	0.026216
RS	19	0.358098	1.060090	18166.676039	0.026717	0.027705
RS	20	0.396302	0.952472	21068.238182	0.030985	0.032193
RS	21	0.437692	0.952472	21833.084840	0.032110	0.033562
RS	22	0.482533	0.896553	23910.239523	0.035164	0.036753
RS	23	0.531114	0.896553	24506.409073	0.036041	0.037712
RS	24	0.583747	0.881338	25419.346392	0.037384	0.039046
RS	25	0.640769	0.881338	25773.820520	0.037905	0.039496
RS	26	0.702546	0.892270	25682.654928	0.037771	0.039260
RS	27	0.769475	0.892270	25767.770378	0.037896	0.039242
RS	28	0.841986	0.917541	25010.525000	0.036783	0.038004
RS	29	0.920544	0.917541	24823.473521	0.036507	0.037580
RS	30	1.005654	0.948577	23696.587023	0.034850	0.035817
RS	31	1.097861	0.948577	23243.542054	0.034184	0.035029
RS	32	1.197758	0.979522	21935.435477	0.032260	0.033028
RS	33	1.305986	0.979522	21227.188462	0.031218	0.031898
RS	34	1.423240	1.007540	19818.403071	0.029147	0.029771
RS	35	1.550273	1.007540	18876.677876	0.027762	0.028319
RS	36	1.687899	1.031852	17398.159167	0.025587	0.026100
RS	37	1.837003	1.031852	16263.725780	0.023919	0.024377
RS	38	1.998542	1.051978	14753.379558	0.021698	0.022120
RS	39	2.173552	1.051978	13487.911741	0.019836	0.020216
RS	40	2.363158	1.067287	11999.553603	0.017648	0.018002
RS	41	2.568576	1.067287	10682.575191	0.015711	0.016034
RS	42	2.791125	1.078232	9271.003155	0.013635	0.013938
RS	43	3.032233	1.078232	7995.794773	0.011759	0.012036
RS	44	3.293450	1.086808	6719.384379	0.009882	0.010139
RS	45	3.576451	1.086808	5582.086369	0.008209	0.008438
RS	46	3.883053	1.095227	4505.935945	0.006627	0.006833
RS	47	4.215224	1.095227	3583.321050	0.005270	0.005447
RS	48	4.575097	1.103810	2759.121415	0.004058	0.004213
RS	49	4.964983	1.103810	2085.460766	0.003067	0.003198
RS	50	5.387383	1.110307	1522.460448	0.002239	0.002350
RS	51	5.845010	1.110307	1083.739462	0.001594	0.001684
RS	52	6.340801	1.112075	743.992550	0.001094	0.001167
RS	53	6.877939	1.112075	492.756482	0.000725	0.000780
RS	54	7.459873	1.106329	314.457848	0.000462	0.000503
RS	55	8.090337	1.106329	190.641684	0.000280	0.000309
RS	56	8.773380	1.106329	110.122958	0.000162	0.000180
RS	57	9.513386	1.106329	60.366815	0.000089	0.000100
RS	58	10.315106	1.088283	31.605981	0.000046	0.000053
RS	59	11.183686	1.088283	15.190171	0.000022	0.000026
RS	60	12.124703	1.088283	6.823249	0.000010	0.000012
RS	61	13.144197	1.088283	2.848532	0.000004	0.000005
RS	62	14.248712	1.088283	1.098547	0.000002	0.000002
RS	63	15.445340	1.088283	0.563111	0.000001	0.000001
PA	4+25*2+4+6 0.195573270 0.038026167 15.445340047 0.684678429 2.503128391 2.212243045 1.856383667 1.723055878 1.591281975 1.411344755 1.218723927 1.060090283 0.952472010 0.896553158 0.881337788 0.892269868 0.917541423 0.948576652 0.979521698 1.007539788 1.031852203 1.051977660 1.067287273 1.078231825 1.086808226 1.095227129 1.103809621 1.110306984 1.112074598 1.106328839 1.088282510
//
IT	3823
RD	9
LK	-7509342.429819
QD	-410.332090 -> -402.618322
RI	0.0066582891
TR	0.195258	0.037874
MT	15.504790
MM	C_pi: 1.054797, n_recomb: 678206.539594
RS	0	0.000000	0.674911	8172.702164	0.012050	0.010408
RS	1	0.008346	0.674911	8742.919823	0.012891	0.008581
RS	2	0.017389	0.674911	9343.001221	0.013776	0.007905
RS	3	0.027186	0.674911	9972.796072	0.014705	0.007815
RS	4	0.037802	2.598723	2778.610473	0.004097	0.002575
RS	5	0.049303	2.598723	2997.350395	0.004420	0.003111
RS	6	0.061764	2.227815	3768.613132	0.005557	0.004199
RS	7	0.075265	2.227815	4058.532415	0.005984	0.005097
RS	8	0.089893	1.843784	5274.545895	0.007777	0.007104
RS	9	0.105742	1.843784	5665.594929	0.008354	0.007734
RS	10	0.122913	1.724288	6500.417016	0.009585	0.009097
RS	11	0.141518	1.724288	6966.788668	0.010272	0.009885
RS	12	0.161676	1.607292	7999.173935	0.011795	0.011581
RS	13	0.183516	1.607292	8548.664956	0.012605	0.012475
RS	14	0.207178	1.430655	10242.064907	0.015102	0.015105
RS	15	0.232816	1.430655	10897.160337	0.016068	0.016205
RS	16	0.260593	1.232361	13416.691004	0.019783	0.020093
RS	17	0.290689	1.232361	14179.752118	0.020908	0.021437
RS	18	0.323297	1.066331	17245.376956	0.025428	0.026165
RS	19	0.358626	1.066331	18063.461396	0.026634	0.027632
RS	20	0.396904	0.953040	21061.414722	0.031055	0.032279
RS	21	0.438376	0.953040	21825.884289	0.032182	0.033632
RS	22	0.483310	0.894203	23976.984122	0.035354	0.036943
RS	23	0.531994	0.894203	24569.628299	0.036227	0.037890
RS	24	0.584742	0.878325	25498.505640	0.037597	0.039252
RS	25	0.641892	0.878325	25845.657501	0.038109	0.039692
RS	26	0.703811	0.889899	25726.056829	0.037932	0.039413
RS	27	0.770899	0.889899	25802.620126	0.038045	0.039391
RS	28	0.843586	0.916394	25001.342961	0.036864	0.038085
RS	29	0.922339	0.916394	24807.469822	0.036578	0.037662
RS	30	1.007665	0.948758	23641.582068	0.034859	0.035835
RS	31	1.100113	0.948758	23185.200939	0.034186	0.035053
RS	32	1.200277	0.980855	21851.581178	0.032220	0.033007
RS	33	1.308800	0.980855	21143.873060	0.031176	0.031885
RS	34	1.426381	1.009828	19721.418783	0.029079	0.029728
RS	35	1.553776	1.009828	18783.888761	0.027696	0.028284
RS	36	1.691803	1.035033	17298.993168	0.025507	0.026045
RS	37	1.841350	1.035033	16172.152883	0.023845	0.024330
RS	38	2.003379	1.056047	14660.647836	0.021617	0.022060
RS	39	2.178931	1.056047	13405.625429	0.019766	0.020165
RS	40	2.369134	1.072186	11920.776324	0.017577	0.017945
RS	41	2.575213	1.072186	10615.896450	0.015653	0.015987
RS	42	2.798491	1.083924	9210.563530	0.013581	0.013890
RS	43	3.040404	1.083924	7947.637900	0.011719	0.011999
RS	44	3.302508	1.093447	6677.562825	0.009846	0.010103
RS	45	3.586488	1.093447	5551.571608	0.008186	0.008412
RS	46	3.894169	1.103150	4480.599675	0.006607	0.006808
RS	47	4.227529	1.103150	3567.417042	0.005260	0.005432
RS	48	4.588713	1.113273	2747.290597	0.004051	0.004201
RS	49	4.980042	1.113273	2080.295216	0.003067	0.003193
RS	50	5.404031	1.121153	1520.173788	0.002241	0.002348
RS	51	5.863408	1.121153	1084.886739	0.001600	0.001686
RS	52	6.361125	1.123696	746.430937	0.001101	0.001170
RS	53	6.900382	1.123696	495.987932	0.000731	0.000785
RS	54	7.484647	1.117835	317.643103	0.000468	0.000508
RS	55	8.117675	1.117835	193.293962	0.000285	0.000312
RS	56	8.803538	1.117835	112.103067	0.000165	0.000183
RS	57	9.546643	1.117835	61.716458	0.000091	0.000102
RS	58	10.351770	1.098286	32.487800	0.000048	0.000054
RS	59	11.224094	1.098286	15.676917	0.000023	0.000026
RS	60	12.169223	1.098286	7.072211	0.000010	0.000012
RS	61	13.193235	1.098286	2.966046	0.000004	0.000005
RS	62	14.302713	1.098286	1.149485	0.000002	0.000002
RS	63	15.504790	1.098286	0.593757	0.000001	0.000001
PA	4+25*2+4+6 0.195258331 0.037873747 15.504789618 0.674911123 2.598722584 2.227815179 1.843783834 1.724288304 1.607292283 1.430654617 1.232360791 1.066331068 0.953039728 0.894202708 0.878325403 0.889899163 0.916394251 0.948758483 0.980854722 1.009827608 1.035032656 1.056046755 1.072185650 1.083923880 1.093446759 1.103149846 1.113273168 1.121153002 1.123695651 1.117834986 1.098286057
//
IT	4060
RD	10
LK	-7509328.031846
QD	-404.996960 -> -399.105649
RI	0.0068052245
TR	0.195006	0.037741
MT	15.554206
MM	C_pi: 1.055981, n_recomb: 676621.319310
RS	0	0.000000	0.667727	8246.499223	0.012188	0.010395
RS	1	0.008352	0.667727	8821.004065	0.013037	0.008594
RS	2	0.017401	0.667727	9425.401215	0.013930	0.007947
RS	3	0.027206	0.667727	10059.493922	0.014867	0.007898
RS	4	0.037829	2.693039	2675.907237	0.003955	0.002482
RS	5	0.049340	2.693039	2887.160064	0.004267	0.003005
RS	6	0.061813	2.238099	3745.066049	0.005535	0.004181
RS	7	0.075327	2.238099	4033.465745	0.005961	0.005072
RS	8	0.089969	1.826590	5315.822006	0.007856	0.007170
RS	9	0.105835	1.826590	5709.676537	0.008439	0.007810
RS	10	0.123025	1.720852	6502.755585	0.009611	0.009123
RS	11	0.141652	1.720852	6969.389877	0.010300	0.009920
RS	12	0.161833	1.619332	7927.412284	0.011716	0.011522
RS	13	0.183701	1.619332	8473.130009	0.012523	0.012416
RS	14	0.207394	1.447374	10111.344181	0.014944	0.014981
RS	15	0.233067	1.447374	10760.652573	0.015904	0.016068
RS	16	0.260883	1.244673	13274.192762	0.019618	0.019965
RS	17	0.291023	1.244673	14032.843315	0.020740	0.021291
RS	18	0.323679	1.072151	17147.496259	0.025343	0.026110
RS	19	0.359064	1.072151	17964.204036	0.026550	0.027559
RS	20	0.397403	0.953742	21046.563635	0.031105	0.032347
RS	21	0.438944	0.953742	21810.623044	0.032235	0.033685
RS	22	0.483955	0.892271	24027.847487	0.035512	0.037105
RS	23	0.532724	0.892271	24617.431136	0.036383	0.038042
RS	24	0.585567	0.875812	25560.400364	0.037777	0.039427
RS	25	0.642823	0.875812	25901.301348	0.038280	0.039860
RS	26	0.704861	0.887955	25756.824673	0.038067	0.039542
RS	27	0.772080	0.887955	25826.260272	0.038169	0.039516
RS	28	0.844912	0.915496	24987.715060	0.036930	0.038150
RS	29	0.923828	0.915496	24788.339448	0.036635	0.037728
RS	30	1.009334	0.948945	23591.020242	0.034866	0.035850
RS	31	1.101982	0.948945	23132.061763	0.034188	0.035072
RS	32	1.202367	0.981918	21779.481246	0.032189	0.032991
RS	33	1.311135	0.981918	21072.202722	0.031143	0.031875
RS	34	1.428988	1.011573	19640.629598	0.029028	0.029696
RS	35	1.556683	1.011573	18706.217837	0.027647	0.028258
RS	36	1.695043	1.037426	17217.232250	0.025446	0.026004
RS	37	1.844958	1.037426	16096.061505	0.023789	0.024294
RS	38	2.007394	1.059134	14583.671589	0.021554	0.022013
RS	39	2.183395	1.059134	13336.641361	0.019711	0.020125
RS	40	2.374096	1.075961	11854.211848	0.017520	0.017898
RS	41	2.580723	1.075961	10558.867908	0.015605	0.015948
RS	42	2.804607	1.088403	9158.072701	0.013535	0.013850
RS	43	3.047189	1.088403	7905.171013	0.011683	0.011966
RS	44	3.310030	1.098834	6639.736996	0.009813	0.010070
RS	45	3.594823	1.098834	5523.405053	0.008163	0.008387
RS	46	3.903400	1.109828	4456.362745	0.006586	0.006785
RS	47	4.237749	1.109828	3551.679011	0.005249	0.005418
RS	48	4.600022	1.121536	2734.969913	0.004042	0.004188
RS	49	4.992550	1.121536	2074.313183	0.003066	0.003187
RS	50	5.417860	1.130853	1516.913371	0.002242	0.002345
RS	51	5.878691	1.130853	1085.103343	0.001604	0.001687
RS	52	6.378008	1.134229	748.040171	0.001106	0.001173
RS	53	6.919027	1.134229	498.571862	0.000737	0.000789
RS	54	7.505230	1.128315	320.343934	0.000473	0.000512
RS	55	8.140390	1.128315	195.625041	0.000289	0.000316
RS	56	8.828596	1.128315	113.884359	0.000168	0.000186
RS	57	9.574278	1.128315	62.951687	0.000093	0.000104
RS	58	10.382237	1.107291	33.308826	0.000049	0.000056
RS	59	11.257674	1.107291	16.134196	0.000024	0.000027
RS	60	12.206224	1.107291	7.308107	0.000011	0.000012
RS	61	13.233993	1.107291	3.078321	0.000005	0.000005
RS	62	14.347598	1.107291	1.198552	0.000002	0.000002
RS	63	15.554206	1.107291	0.623643	0.000001	0.000001
PA	4+25*2+4+6 0.195005931 0.037741099 15.554206166 0.667726753 2.693039339 2.238098823 1.826590499 1.720852310 1.619331923 1.447373712 1.244672928 1.072150973 0.953741845 0.892271166 0.875812284 0.887955275 0.915496276 0.948945325 0.981917822 1.011572648 1.037426335 1.059133592 1.075960779 1.088403464 1.098834344 1.109828495 1.121535849 1.130852919 1.134229334 1.128315062 1.107290944
//
IT	4224
RD	11
LK	-7509316.944117
QD	-401.608258 -> -396.949538
RI	0.0069204657
TR	0.194803	0.037625
MT	15.595510
MM	C_pi: 1.056933, n_recomb: 675171.076330
RS	0	0.000000	0.662283	8300.858650	0.012294	0.010384
RS	1	0.008356	0.662283	8878.501697	0.013150	0.008604
RS	2	0.017411	0.662283	9486.048644	0.014050	0.007980
RS	3	0.027222	0.662283	10123.266329	0.014994	0.007964
RS	4	0.037852	2.787134	2580.853763	0.003823	0.002398
RS	5	0.049372	2.787134	2785.127328	0.004125	0.002907
RS	6	0.061853	2.245313	3727.395488	0.005521	0.004169
RS	7	0.075378	2.245313	4014.660512	0.005946	0.005051
RS	8	0.090033	1.806857	5366.054031	0.007948	0.007243
RS	9	0.105912	1.806857	5763.250538	0.008536	0.007892
RS	10	0.123119	1.714321	6517.332151	0.009653	0.009158
RS	11	0.141763	1.714321	6984.921507	0.010345	0.009965
RS	12	0.161965	1.628375	7871.307526	0.011658	0.011474
RS	13	0.183855	1.628375	8414.039339	0.012462	0.012371
RS	14	0.207574	1.461953	9997.726472	0.014808	0.014868
RS	15	0.233276	1.461953	10641.910051	0.015762	0.015948
RS	16	0.261125	1.255812	13145.208568	0.019469	0.019846
RS	17	0.291301	1.255812	13899.733523	0.020587	0.021157
RS	18	0.323999	1.077535	17054.652856	0.025260	0.026053
RS	19	0.359429	1.077535	17869.927550	0.026467	0.027487
RS	20	0.397819	0.954484	21026.856657	0.031143	0.032400
RS	21	0.439418	0.954484	21790.467028	0.032274	0.033728
RS	22	0.484492	0.890634	24066.930639	0.035646	0.037246
RS	23	0.533333	0.890634	24653.801502	0.036515	0.038172
RS	24	0.586256	0.873674	25608.890761	0.037929	0.039579
RS	25	0.643600	0.873674	25944.382485	0.038426	0.040003
RS	26	0.705737	0.886345	25777.421071	0.038179	0.039651
RS	27	0.773065	0.886345	25840.874672	0.038273	0.039620
RS	28	0.846020	0.914802	24970.201083	0.036984	0.038204
RS	29	0.925071	0.914802	24766.403126	0.036682	0.037781
RS	30	1.010727	0.949146	23543.608614	0.034871	0.035860
RS	31	1.103541	0.949146	23082.715332	0.034188	0.035086
RS	32	1.204111	0.982777	21716.380383	0.032164	0.032979
RS	33	1.313084	0.982777	21009.489793	0.031117	0.031867
RS	34	1.431164	1.012894	19572.460201	0.028989	0.029673
RS	35	1.559110	1.012894	18640.356583	0.027608	0.028239
RS	36	1.697748	1.039199	17149.135843	0.025400	0.025973
RS	37	1.847971	1.039199	16032.152608	0.023745	0.024267
RS	38	2.010746	1.061436	14519.186348	0.021504	0.021977
RS	39	2.187123	1.061436	13278.229354	0.019666	0.020093
RS	40	2.378239	1.078829	11797.452706	0.017473	0.017861
RS	41	2.585324	1.078829	10509.610104	0.015566	0.015916
RS	42	2.809714	1.091899	9112.025156	0.013496	0.013814
RS	43	3.052854	1.091899	7867.340275	0.011652	0.011937
RS	44	3.316311	1.103200	6605.215831	0.009783	0.010040
RS	45	3.601784	1.103200	5497.207750	0.008142	0.008365
RS	46	3.911110	1.115486	4433.099088	0.006566	0.006762
RS	47	4.246285	1.115486	3536.140370	0.005237	0.005403
RS	48	4.609467	1.128804	2722.323517	0.004032	0.004175
RS	49	5.002997	1.128804	2067.711715	0.003063	0.003181
RS	50	5.429412	1.139606	1512.884540	0.002241	0.002341
RS	51	5.891458	1.139606	1084.570580	0.001606	0.001688
RS	52	6.392113	1.143866	748.973271	0.001109	0.001175
RS	53	6.934604	1.143866	500.621883	0.000741	0.000792
RS	54	7.522426	1.137956	322.640250	0.000478	0.000515
RS	55	8.159368	1.137956	197.686649	0.000293	0.000319
RS	56	8.849533	1.137956	115.498248	0.000171	0.000188
RS	57	9.597370	1.137956	64.090341	0.000095	0.000106
RS	58	10.407697	1.115535	34.077416	0.000050	0.000057
RS	59	11.285737	1.115535	16.566754	0.000025	0.000028
RS	60	12.237146	1.115535	7.533405	0.000011	0.000013
RS	61	13.268057	1.115535	3.186532	0.000005	0.000005
RS	62	14.385112	1.115535	1.246262	0.000002	0.000002
RS	63	15.595510	1.115535	0.653081	0.000001	0.000001
PA	4+25*2+4+6 0.194802954 0.037624672 15.595510456 0.662283360 2.787133504 2.245312887 1.806856564 1.714320602 1.628374854 1.461953375 1.255811558 1.077535368 0.954484045 0.890634178 0.873674071 0.886344624 0.914801519 0.949145893 0.982776763 1.012893699 1.039198785 1.061436170 1.078828773 1.091898870 1.103200414 1.115485723 1.128803644 1.139606149 1.143866001 1.137956291 1.115535295
//
IT	4181
RD	12
LK	-7509308.112277
QD	-399.465489 -> -395.670845
RI	0.0070138649
TR	0.194638	0.037521
MT	15.630462
MM	C_pi: 1.057701, n_recomb: 673832.801688
RS	0	0.000000	0.657975	8342.429340	0.012381	0.010375
RS	1	0.008360	0.657975	8922.452895	0.013241	0.008613
RS	2	0.017419	0.657975	9532.381411	0.014147	0.008007
RS	3	0.027235	0.657975	10171.952173	0.015096	0.008018
RS	4	0.037872	2.881755	2491.910501	0.003698	0.002319
RS	5	0.049398	2.881755	2689.611180	0.003992	0.002814
RS	6	0.061888	2.250911	3712.927996	0.005510	0.004159
RS	7	0.075421	2.250911	3999.262242	0.005935	0.005033
RS	8	0.090087	1.786003	5421.295094	0.008045	0.007318
RS	9	0.105978	1.786003	5822.119275	0.008640	0.007978
RS	10	0.123197	1.705824	6539.963925	0.009706	0.009197
RS	11	0.141857	1.705824	7008.957917	0.010402	0.010017
RS	12	0.162076	1.635141	7826.898699	0.011615	0.011435
RS	13	0.183985	1.635141	8367.237082	0.012417	0.012337
RS	14	0.207726	1.474774	9897.883898	0.014689	0.014767
RS	15	0.233452	1.474774	10537.488498	0.015638	0.015842
RS	16	0.261329	1.265923	13027.991124	0.019334	0.019735
RS	17	0.291536	1.265923	13778.658115	0.020448	0.021035
RS	18	0.324268	1.082503	16967.099362	0.025180	0.025995
RS	19	0.359737	1.082503	17780.916111	0.026388	0.027418
RS	20	0.398171	0.955218	21004.269671	0.031171	0.032445
RS	21	0.439818	0.955218	21767.392272	0.032304	0.033762
RS	22	0.484946	0.889211	24097.156315	0.035761	0.037369
RS	23	0.533848	0.889211	24681.576252	0.036629	0.038286
RS	24	0.586837	0.871834	25646.598017	0.038061	0.039711
RS	25	0.644257	0.871834	25977.359241	0.038552	0.040127
RS	26	0.706477	0.885010	25789.537257	0.038273	0.039743
RS	27	0.773898	0.885010	25847.951979	0.038360	0.039708
RS	28	0.846955	0.914288	24949.102675	0.037026	0.038246
RS	29	0.926121	0.914288	24741.790351	0.036718	0.037824
RS	30	1.011904	0.949380	23498.260577	0.034873	0.035868
RS	31	1.104859	0.949380	23035.998579	0.034187	0.035096
RS	32	1.205585	0.983498	21660.054928	0.032145	0.032969
RS	33	1.314732	0.983498	20953.581966	0.031096	0.031861
RS	34	1.433003	1.013901	19514.085272	0.028960	0.029657
RS	35	1.561162	1.013901	18583.704424	0.027579	0.028226
RS	36	1.700035	1.040496	17091.824529	0.025365	0.025952
RS	37	1.850517	1.040496	15977.894743	0.023712	0.024248
RS	38	2.013580	1.063128	14464.681313	0.021466	0.021950
RS	39	2.190275	1.063128	13228.297276	0.019631	0.020068
RS	40	2.381741	1.080982	11748.621794	0.017436	0.017830
RS	41	2.589214	1.080982	10466.667992	0.015533	0.015889
RS	42	2.814032	1.094609	9071.290303	0.013462	0.013784
RS	43	3.057644	1.094609	7833.364217	0.011625	0.011912
RS	44	3.321623	1.106746	6573.494810	0.009755	0.010012
RS	45	3.607670	1.106746	5472.715698	0.008122	0.008344
RS	46	3.917630	1.120316	4410.742266	0.006546	0.006740
RS	47	4.253503	1.120316	3520.854095	0.005225	0.005388
RS	48	4.617455	1.135265	2709.487298	0.004021	0.004161
RS	49	5.011834	1.135265	2060.656656	0.003058	0.003174
RS	50	5.439182	1.147592	1508.265856	0.002238	0.002336
RS	51	5.902256	1.147592	1083.445308	0.001608	0.001687
RS	52	6.404044	1.152783	749.359630	0.001112	0.001176
RS	53	6.947780	1.152783	502.235497	0.000745	0.000795
RS	54	7.536973	1.146923	324.603701	0.000482	0.000518
RS	55	8.175423	1.146923	199.524771	0.000296	0.000322
RS	56	8.867246	1.146923	116.972457	0.000174	0.000191
RS	57	9.616906	1.146923	65.148060	0.000097	0.000107
RS	58	10.429237	1.123164	34.802089	0.000052	0.000058
RS	59	11.309479	1.123164	16.978546	0.000025	0.000029
RS	60	12.263310	1.123164	7.749799	0.000012	0.000013
RS	61	13.296880	1.123164	3.291342	0.000005	0.000006
RS	62	14.416856	1.123164	1.292850	0.000002	0.000002
RS	63	15.630462	1.123164	0.682176	0.000001	0.000001
PA	4+25*2+4+6 0.194637599 0.037521350 15.630462095 0.657974883 2.881754945 2.250911309 1.786002970 1.705824008 1.635141010 1.474773993 1.265922593 1.082502872 0.955217720 0.889210625 0.871833948 0.885009920 0.914287662 0.949380107 0.983498444 1.013900723 1.040495584 1.063127664 1.080981902 1.094609415 1.106745970 1.120316219 1.135265133 1.147592052 1.152782546 1.146923084 1.123164282
//
IT	4711
RD	13
LK	-7509300.873511
QD	-398.142151 -> -394.974482
RI	0.0070905321
TR	0.194502	0.037429
MT	15.660327
MM	C_pi: 1.058323, n_recomb: 672590.938287
RS	0	0.000000	0.654450	8375.164116	0.012452	0.010368
RS	1	0.008363	0.654450	8957.043502	0.013317	0.008621
RS	2	0.017426	0.654450	9568.822082	0.014227	0.008030
RS	3	0.027247	0.654450	10210.212490	0.015180	0.008063
RS	4	0.037888	2.977383	2408.087895	0.003580	0.002246
RS	5	0.049420	2.977383	2599.557806	0.003865	0.002727
RS	6	0.061917	2.255941	3699.811157	0.005501	0.004151
RS	7	0.075458	2.255941	3985.292909	0.005925	0.005016
RS	8	0.090132	1.764957	5478.881574	0.008146	0.007394
RS	9	0.106034	1.764957	5883.451270	0.008747	0.008063
RS	10	0.123265	1.696196	6567.616774	0.009765	0.009240
RS	11	0.141937	1.696196	7038.288965	0.010464	0.010071
RS	12	0.162171	1.640205	7791.216378	0.011584	0.011402
RS	13	0.184096	1.640205	8329.606123	0.012384	0.012310
RS	14	0.207856	1.486124	9809.434968	0.014585	0.014675
RS	15	0.233603	1.486124	10444.923232	0.015529	0.015747
RS	16	0.261503	1.275125	12921.205669	0.019211	0.019631
RS	17	0.291736	1.275125	13668.270292	0.020322	0.020923
RS	18	0.324498	1.087072	16885.032343	0.025104	0.025940
RS	19	0.360000	1.087072	17697.395080	0.026312	0.027352
RS	20	0.398471	0.955902	20980.515572	0.031194	0.032482
RS	21	0.440159	0.955902	21743.116708	0.032327	0.033791
RS	22	0.485334	0.887942	24120.842144	0.035863	0.037479
RS	23	0.534287	0.887942	24703.013441	0.036728	0.038387
RS	24	0.587334	0.870227	25675.902424	0.038175	0.039827
RS	25	0.644817	0.870227	26002.478040	0.038660	0.040236
RS	26	0.707108	0.883903	25794.761148	0.038351	0.039821
RS	27	0.774608	0.883903	25848.915979	0.038432	0.039782
RS	28	0.847754	0.913928	24925.045623	0.037058	0.038280
RS	29	0.927017	0.913928	24714.971679	0.036746	0.037857
RS	30	1.012909	0.949654	23454.439277	0.034872	0.035872
RS	31	1.105984	0.949654	22991.295502	0.034183	0.035103
RS	32	1.206844	0.984122	21609.113768	0.032128	0.032962
RS	33	1.316138	0.984122	20903.111119	0.031078	0.031856
RS	34	1.434573	1.014670	19463.508008	0.028938	0.029646
RS	35	1.562913	1.014670	18534.417739	0.027557	0.028216
RS	36	1.701987	1.041423	17043.191147	0.025340	0.025937
RS	37	1.852691	1.041423	15931.434639	0.023687	0.024234
RS	38	2.015999	1.064339	14418.271669	0.021437	0.021929
RS	39	2.192965	1.064339	13185.277808	0.019604	0.020049
RS	40	2.384732	1.082567	11706.304453	0.017405	0.017806
RS	41	2.592536	1.082567	10428.949884	0.015506	0.015867
RS	42	2.817719	1.096689	9035.018968	0.013433	0.013758
RS	43	3.061735	1.096689	7802.662706	0.011601	0.011890
RS	44	3.326159	1.109621	6544.231490	0.009730	0.009987
RS	45	3.612696	1.109621	5449.761219	0.008103	0.008324
RS	46	3.923198	1.124466	4389.264738	0.006526	0.006719
RS	47	4.259668	1.124466	3505.879706	0.005212	0.005373
RS	48	4.624278	1.141063	2696.577000	0.004009	0.004147
RS	49	5.019380	1.141063	2053.285962	0.003053	0.003166
RS	50	5.447526	1.154946	1503.204238	0.002235	0.002330
RS	51	5.911480	1.154946	1081.856504	0.001608	0.001686
RS	52	6.414234	1.161096	749.313717	0.001114	0.001177
RS	53	6.959035	1.161096	503.495257	0.000749	0.000797
RS	54	7.549399	1.155334	326.290395	0.000485	0.000521
RS	55	8.189137	1.155334	201.175273	0.000299	0.000324
RS	56	8.882378	1.155334	118.328515	0.000176	0.000193
RS	57	9.633596	1.155334	66.136931	0.000098	0.000109
RS	58	10.447640	1.130281	35.489392	0.000053	0.000059
RS	59	11.329764	1.130281	17.372588	0.000026	0.000029
RS	60	12.285663	1.130281	7.958563	0.000012	0.000013
RS	61	13.321506	1.130281	3.393243	0.000005	0.000006
RS	62	14.443979	1.130281	1.338486	0.000002	0.000002
RS	63	15.660327	1.130281	0.710998	0.000001	0.000001
PA	4+25*2+4+6 0.194501585 0.037428833 15.660327008 0.654450407 2.977383249 2.255941414 1.764956574 1.696195789 1.640204941 1.486123726 1.275124767 1.087072205 0.955902312 0.887941779 0.870226763 0.883902577 0.913927554 0.949654443 0.984122173 1.014670401 1.041423130 1.064338994 1.082567175 1.096688540 1.109621085 1.124465883 1.141063051 1.154945794 1.161096463 1.155333791 1.130281492
//
IT	4148
RD	14
LK	-7509294.799906
QD	-397.361026 -> -394.662928
RI	0.0071547345
TR	0.194388	0.037345
MT	15.686105
MM	C_pi: 1.058827, n_recomb: 671433.241552
RS	0	0.000000	0.651470	8401.836767	0.012513	0.010361
RS	1	0.008366	0.651470	8985.210520	0.013382	0.008628
RS	2	0.017432	0.651470	9598.473266	0.014295	0.008051
RS	3	0.027256	0.651470	10241.316477	0.015253	0.008104
RS	4	0.037903	3.074414	2328.645471	0.003468	0.002177
RS	5	0.049440	3.074414	2514.178723	0.003744	0.002644
RS	6	0.061942	2.260954	3687.071372	0.005491	0.004143
RS	7	0.075490	2.260954	3971.713870	0.005915	0.004999
RS	8	0.090172	1.744307	5536.992053	0.008247	0.007469
RS	9	0.106082	1.744307	5945.311858	0.008855	0.008148
RS	10	0.123323	1.685985	6598.271503	0.009827	0.009284
RS	11	0.142006	1.685985	7070.779132	0.010531	0.010127
RS	12	0.162252	1.643977	7762.186245	0.011561	0.011375
RS	13	0.184192	1.643977	8298.968619	0.012360	0.012290
RS	14	0.207968	1.496246	9730.431947	0.014492	0.014591
RS	15	0.233733	1.496246	10362.195572	0.015433	0.015662
RS	16	0.261653	1.283522	12823.673010	0.019099	0.019535
RS	17	0.291909	1.283522	13567.375948	0.020207	0.020820
RS	18	0.324696	1.091261	16808.511270	0.025034	0.025887
RS	19	0.360227	1.091261	17619.444698	0.026242	0.027290
RS	20	0.398730	0.956517	20956.663803	0.031212	0.032514
RS	21	0.440453	0.956517	21718.715115	0.032347	0.033816
RS	22	0.485668	0.886781	24139.821921	0.035953	0.037577
RS	23	0.534665	0.886781	24719.897004	0.036817	0.038479
RS	24	0.587762	0.868806	25698.534605	0.038274	0.039929
RS	25	0.645300	0.868806	26021.368492	0.038755	0.040332
RS	26	0.707653	0.882980	25794.476922	0.038417	0.039887
RS	27	0.775221	0.882980	25845.007988	0.038492	0.039844
RS	28	0.848443	0.913699	24898.506616	0.037083	0.038305
RS	29	0.927790	0.913699	24686.298980	0.036767	0.037883
RS	30	1.013775	0.949974	23411.694504	0.034868	0.035873
RS	31	1.106954	0.949974	22948.093401	0.034178	0.035106
RS	32	1.207929	0.984682	21562.359244	0.032114	0.032955
RS	33	1.317351	0.984682	20856.910107	0.031063	0.031851
RS	34	1.435927	1.015263	19419.165713	0.028922	0.029640
RS	35	1.564424	1.015263	18491.052259	0.027540	0.028211
RS	36	1.703670	1.042069	17001.527920	0.025321	0.025928
RS	37	1.854566	1.042069	15891.273966	0.023668	0.024225
RS	38	2.018086	1.065174	14378.483527	0.021415	0.021915
RS	39	2.195286	1.065174	13147.945248	0.019582	0.020035
RS	40	2.387311	1.083700	11669.415128	0.017380	0.017786
RS	41	2.595401	1.083700	10395.616226	0.015483	0.015848
RS	42	2.820900	1.098256	9002.557840	0.013408	0.013736
RS	43	3.065264	1.098256	7774.787196	0.011579	0.011870
RS	44	3.330071	1.111951	6517.116997	0.009706	0.009964
RS	45	3.617033	1.111951	5428.186598	0.008084	0.008306
RS	46	3.928002	1.128057	4368.629199	0.006506	0.006698
RS	47	4.264987	1.128057	3491.257616	0.005200	0.005359
RS	48	4.630164	1.146310	2683.698063	0.003997	0.004132
RS	49	5.025892	1.146310	2045.719026	0.003047	0.003158
RS	50	5.454726	1.161773	1497.824263	0.002231	0.002324
RS	51	5.919438	1.161773	1079.911940	0.001608	0.001684
RS	52	6.423027	1.168918	748.920473	0.001115	0.001177
RS	53	6.968747	1.168918	504.466588	0.000751	0.000799
RS	54	7.560122	1.163280	327.751564	0.000488	0.000524
RS	55	8.200972	1.163280	202.670629	0.000302	0.000327
RS	56	8.895436	1.163280	119.585772	0.000178	0.000195
RS	57	9.647998	1.163280	67.067741	0.000100	0.000110
RS	58	10.463521	1.136952	36.145446	0.000054	0.000060
RS	59	11.347271	1.136952	17.751504	0.000026	0.000030
RS	60	12.304956	1.136952	8.160703	0.000012	0.000014
RS	61	13.342761	1.136952	3.492566	0.000005	0.000006
RS	62	14.467389	1.136952	1.383259	0.000002	0.000002
RS	63	15.686105	1.136952	0.739558	0.000001	0.000001
PA	4+25*2+4+6 0.194388494 0.037345343 15.686104562 0.651470486 3.074413779 2.260954254 1.744307153 1.685985382 1.643977061 1.496245925 1.283521618 1.091260590 0.956516743 0.886780807 0.868805952 0.882979541 0.913699197 0.949973689 0.984682476 1.015262612 1.042068821 1.065174366 1.083699736 1.098256319 1.111951279 1.128057264 1.146310227 1.161773083 1.168917932 1.163280060 1.136951731
//
IT	3329
RD	15
LK	-7509289.605577
QD	-396.943806 -> -394.607488
RI	0.0072114976
TR	0.194293	0.037269
MT	15.708604
MM	C_pi: 1.059236, n_recomb: 670348.586859
RS	0	0.000000	0.648832	8424.867793	0.012568	0.010356
RS	1	0.008369	0.648832	9009.514972	0.013440	0.008634
RS	2	0.017437	0.648832	9624.038199	0.014357	0.008070
RS	3	0.027265	0.648832	10268.109982	0.015318	0.008140
RS	4	0.037915	3.172820	2253.261897	0.003361	0.002112
RS	5	0.049457	3.172820	2433.134480	0.003630	0.002565
RS	6	0.061964	2.266328	3674.032363	0.005481	0.004134
RS	7	0.075518	2.266328	3957.803785	0.005904	0.004981
RS	8	0.090206	1.724422	5594.344157	0.008345	0.007543
RS	9	0.106124	1.724422	6006.340103	0.008960	0.008230
RS	10	0.123373	1.675592	6630.389781	0.009891	0.009329
RS	11	0.142066	1.675592	7104.801664	0.010599	0.010184
RS	12	0.162323	1.646787	7738.145685	0.011543	0.011352
RS	13	0.184276	1.646787	8273.577583	0.012342	0.012274
RS	14	0.208065	1.505347	9659.233011	0.014409	0.014514
RS	15	0.233846	1.505347	10287.600819	0.015347	0.015585
RS	16	0.261784	1.291209	12734.258190	0.018996	0.019446
RS	17	0.292060	1.291209	13474.819650	0.020101	0.020725
RS	18	0.324869	1.095105	16737.129760	0.024968	0.025836
RS	19	0.360424	1.095105	17546.666719	0.026175	0.027233
RS	20	0.398955	0.957055	20933.253181	0.031227	0.032543
RS	21	0.440710	0.957055	21694.730296	0.032363	0.033838
RS	22	0.485959	0.885703	24155.154468	0.036034	0.037667
RS	23	0.534995	0.885703	24733.255445	0.036896	0.038562
RS	24	0.588135	0.867537	25715.791526	0.038362	0.040021
RS	25	0.645722	0.867537	26035.247874	0.038838	0.040418
RS	26	0.708127	0.882212	25789.627392	0.038472	0.039943
RS	27	0.775756	0.882212	25837.065849	0.038543	0.039897
RS	28	0.849043	0.913588	24869.795342	0.037100	0.038325
RS	29	0.928464	0.913588	24655.987788	0.036781	0.037902
RS	30	1.014531	0.950340	23369.720771	0.034862	0.035871
RS	31	1.107801	0.950340	22906.030175	0.034170	0.035106
RS	32	1.208875	0.985203	21518.922761	0.032101	0.032949
RS	33	1.318409	0.985203	20814.120807	0.031050	0.031847
RS	34	1.437108	1.015725	19379.791318	0.028910	0.029636
RS	35	1.565741	1.015725	18452.435778	0.027527	0.028207
RS	36	1.705139	1.042498	16965.528409	0.025309	0.025924
RS	37	1.856202	1.042498	15856.257746	0.023654	0.024220
RS	38	2.019907	1.065717	14344.118075	0.021398	0.021905
RS	39	2.197311	1.065717	13115.297375	0.019565	0.020024
RS	40	2.389562	1.084473	11637.051809	0.017360	0.017771
RS	41	2.597901	1.084473	10365.964112	0.015464	0.015833
RS	42	2.823674	1.099413	8973.337638	0.013386	0.013717
RS	43	3.068342	1.099413	7749.341488	0.011560	0.011853
RS	44	3.333485	1.113837	6491.897310	0.009684	0.009942
RS	45	3.620816	1.113837	5407.856881	0.008067	0.008288
RS	46	3.932193	1.131188	4348.797062	0.006487	0.006678
RS	47	4.269627	1.131188	3477.010954	0.005187	0.005345
RS	48	4.635299	1.151101	2670.917045	0.003984	0.004118
RS	49	5.031573	1.151101	2038.039561	0.003040	0.003150
RS	50	5.461009	1.168162	1492.218925	0.002226	0.002318
RS	51	5.926382	1.168162	1077.694118	0.001608	0.001683
RS	52	6.430700	1.176329	748.250804	0.001116	0.001177
RS	53	6.977222	1.176329	505.202474	0.000754	0.000800
RS	54	7.569479	1.170844	329.024538	0.000491	0.000526
RS	55	8.211300	1.170844	204.035415	0.000304	0.000329
RS	56	8.906831	1.170844	120.759415	0.000180	0.000197
RS	57	9.660568	1.170844	67.949272	0.000101	0.000112
RS	58	10.477381	1.143280	36.774484	0.000055	0.000061
RS	59	11.362549	1.143280	18.117711	0.000027	0.000030
RS	60	12.321793	1.143280	8.357486	0.000012	0.000014
RS	61	13.361311	1.143280	3.589925	0.000005	0.000006
RS	62	14.487821	1.143280	1.427440	0.000002	0.000002
RS	63	15.708604	1.143280	0.768026	0.000001	0.000001
PA	4+25*2+4+6 0.194293230 0.037269411 15.708603552 0.648832486 3.172820141 2.266327539 1.724421663 1.675592040 1.646786592 1.505346893 1.291208725 1.095104962 0.957054945 0.885703385 0.867536601 0.882211569 0.913587662 0.950339699 0.985202719 1.015725426 1.042498140 1.065716819 1.084472792 1.099412626 1.113836740 1.131187840 1.151100659 1.168161541 1.176328903 1.170843883 1.143279802
//
IT	3616
RD	16
LK	-7509285.093046
QD	-396.779860 -> -394.729304
RI	0.0072627704
TR	0.194211	0.037200
MT	15.728558
MM	C_pi: 1.059575, n_recomb: 669329.470391
RS	0	0.000000	0.646427	8445.587951	0.012618	0.010351
RS	1	0.008371	0.646427	9031.367134	0.013493	0.008640
RS	2	0.017442	0.646427	9647.007838	0.014413	0.008087
RS	3	0.027273	0.646427	10292.165093	0.015377	0.008174
RS	4	0.037926	3.272824	2181.501800	0.003259	0.002050
RS	5	0.049472	3.272824	2355.962077	0.003520	0.002489
RS	6	0.061983	2.272345	3660.228380	0.005469	0.004125
RS	7	0.075543	2.272345	3943.066541	0.005891	0.004962
RS	8	0.090237	1.705521	5650.093279	0.008441	0.007615
RS	9	0.106161	1.705521	6065.641901	0.009062	0.008309
RS	10	0.123418	1.665288	6662.936747	0.009955	0.009373
RS	11	0.142119	1.665288	7139.264160	0.010666	0.010239
RS	12	0.162386	1.648893	7717.869862	0.011531	0.011333
RS	13	0.184350	1.648893	8252.147317	0.012329	0.012261
RS	14	0.208152	1.513590	9594.643584	0.014335	0.014444
RS	15	0.233946	1.513590	10219.900631	0.015269	0.015515
RS	16	0.261900	1.298276	12652.032458	0.018903	0.019364
RS	17	0.292193	1.298276	13389.658075	0.020005	0.020638
RS	18	0.325022	1.098639	16670.633328	0.024906	0.025789
RS	19	0.360600	1.098639	17478.818960	0.026114	0.027179
RS	20	0.399155	0.957518	20910.760210	0.031241	0.032570
RS	21	0.440938	0.957518	21671.649010	0.032378	0.033859
RS	22	0.486218	0.884688	24167.960198	0.036108	0.037750
RS	23	0.535288	0.884688	24744.185314	0.036969	0.038639
RS	24	0.588466	0.866393	25728.866289	0.038440	0.040104
RS	25	0.646095	0.866393	26045.247499	0.038912	0.040495
RS	26	0.708548	0.881579	25781.089133	0.038518	0.039991
RS	27	0.776229	0.881579	25825.884827	0.038585	0.039942
RS	28	0.849575	0.913581	24839.375086	0.037111	0.038338
RS	29	0.929061	0.913581	24624.418063	0.036790	0.037915
RS	30	1.015201	0.950755	23328.447627	0.034853	0.035866
RS	31	1.108550	0.950755	22864.981822	0.034161	0.035103
RS	32	1.209714	0.985704	21478.221272	0.032089	0.032943
RS	33	1.319346	0.985704	20774.164324	0.031037	0.031843
RS	34	1.438155	1.016097	19344.525092	0.028901	0.029635
RS	35	1.566909	1.016097	18417.768842	0.027517	0.028206
RS	36	1.706440	1.042767	16934.216791	0.025300	0.025923
RS	37	1.857652	1.042767	15825.525598	0.023644	0.024218
RS	38	2.021520	1.066035	14314.294597	0.021386	0.021899
RS	39	2.199106	1.066035	13086.598452	0.019552	0.020017
RS	40	2.391556	1.084966	11608.523703	0.017344	0.017759
RS	41	2.600116	1.084966	10339.457326	0.015447	0.015821
RS	42	2.826134	1.100244	8946.914923	0.013367	0.013700
RS	43	3.071071	1.100244	7726.019430	0.011543	0.011837
RS	44	3.336511	1.115362	6468.390464	0.009664	0.009923
RS	45	3.624170	1.115362	5388.678918	0.008051	0.008272
RS	46	3.935908	1.133941	4329.740541	0.006469	0.006659
RS	47	4.273741	1.133941	3463.160314	0.005174	0.005331
RS	48	4.639853	1.155514	2658.291594	0.003972	0.004104
RS	49	5.036610	1.155514	2030.316697	0.003033	0.003142
RS	50	5.466579	1.174192	1486.455882	0.002221	0.002312
RS	51	5.932539	1.174192	1075.266189	0.001606	0.001680
RS	52	6.437503	1.183402	747.362944	0.001117	0.001176
RS	53	6.984736	1.183402	505.746584	0.000756	0.000802
RS	54	7.577776	1.178095	330.140782	0.000493	0.000528
RS	55	8.220458	1.178095	205.290072	0.000307	0.000331
RS	56	8.916936	1.178095	121.861901	0.000182	0.000198
RS	57	9.671714	1.178095	68.788620	0.000103	0.000113
RS	58	10.489672	1.149327	37.380403	0.000056	0.000062
RS	59	11.376099	1.149327	18.473033	0.000028	0.000031
RS	60	12.336726	1.149327	8.549697	0.000013	0.000014
RS	61	13.377763	1.149327	3.685625	0.000006	0.000006
RS	62	14.505943	1.149327	1.471137	0.000002	0.000003
RS	63	15.728558	1.149327	0.796450	0.000001	0.000001
PA	4+25*2+4+6 0.194211111 0.037199729 15.728558100 0.646426999 3.272824056 2.272344705 1.705521003 1.665288335 1.648893415 1.513590170 1.298275687 1.098639122 0.957518149 0.884688088 0.866393207 0.881578879 0.913581127 0.950754791 0.985704445 1.016097395 1.042767072 1.066034935 1.084965604 1.100243547 1.115361582 1.133941438 1.155513715 1.174192427 1.183402071 1.178095108 1.149327311
//
IT	3425
RD	17
LK	-7509281.120745
QD	-396.785790 -> -394.965926
RI	0.0073088801
TR	0.194140	0.037136
MT	15.746378
MM	C_pi: 1.059859, n_recomb: 668371.579212
RS	0	0.000000	0.644218	8464.411781	0.012664	0.010347
RS	1	0.008373	0.644218	9051.207964	0.013542	0.008646
RS	2	0.017446	0.644218	9667.850139	0.014465	0.008103
RS	3	0.027280	0.644218	10313.977124	0.015432	0.008206
RS	4	0.037936	3.374429	2113.138615	0.003162	0.001991
RS	5	0.049485	3.374429	2282.421768	0.003415	0.002417
RS	6	0.062001	2.279019	3645.652693	0.005455	0.004115
RS	7	0.075564	2.279019	3927.496306	0.005876	0.004942
RS	8	0.090264	1.687665	5703.887130	0.008534	0.007684
RS	9	0.106194	1.687665	6122.845786	0.009161	0.008385
RS	10	0.123458	1.655224	6695.324867	0.010017	0.009416
RS	11	0.142167	1.655224	7173.546768	0.010733	0.010293
RS	12	0.162443	1.650466	7700.574481	0.011521	0.011316
RS	13	0.184416	1.650466	8233.854204	0.012319	0.012252
RS	14	0.208229	1.521096	9535.777830	0.014267	0.014379
RS	15	0.234036	1.521096	10158.175684	0.015198	0.015450
RS	16	0.262003	1.304793	12576.241906	0.018816	0.019287
RS	17	0.292312	1.304793	13311.123688	0.019916	0.020557
RS	18	0.325159	1.101887	16608.823710	0.024850	0.025745
RS	19	0.360756	1.101887	17415.712089	0.026057	0.027130
RS	20	0.399333	0.957902	20889.640096	0.031255	0.032595
RS	21	0.441140	0.957902	21649.933653	0.032392	0.033879
RS	22	0.486448	0.883720	24179.033279	0.036176	0.037828
RS	23	0.535549	0.883720	24753.466108	0.037035	0.038711
RS	24	0.588761	0.865352	25738.764036	0.038510	0.040178
RS	25	0.646428	0.865352	26052.323395	0.038979	0.040564
RS	26	0.708924	0.881058	25769.746361	0.038556	0.040032
RS	27	0.776652	0.881058	25812.274714	0.038620	0.039980
RS	28	0.850050	0.913663	24807.741704	0.037117	0.038347
RS	29	0.929594	0.913663	24592.012191	0.036794	0.037924
RS	30	1.015798	0.951215	23287.879590	0.034843	0.035860
RS	31	1.109220	0.951215	22824.909434	0.034150	0.035098
RS	32	1.210463	0.986197	21439.895411	0.032078	0.032938
RS	33	1.320183	0.986197	20736.677577	0.031026	0.031838
RS	34	1.439089	1.016401	19312.781491	0.028895	0.029635
RS	35	1.567951	1.016401	18386.505567	0.027509	0.028206
RS	36	1.707602	1.042912	16906.886739	0.025296	0.025924
RS	37	1.858946	1.042912	15798.457733	0.023637	0.024217
RS	38	2.022960	1.066175	14288.371704	0.021378	0.021896
RS	39	2.200708	1.066175	13061.317555	0.019542	0.020012
RS	40	2.393337	1.085233	11583.336497	0.017331	0.017750
RS	41	2.602094	1.085233	10315.718359	0.015434	0.015811
RS	42	2.828330	1.100806	8923.000970	0.013350	0.013686
RS	43	3.073508	1.100806	7704.628687	0.011527	0.011823
RS	44	3.339213	1.116587	6446.461344	0.009645	0.009905
RS	45	3.627165	1.116587	5370.591636	0.008035	0.008257
RS	46	3.939226	1.136376	4311.462552	0.006451	0.006640
RS	47	4.277414	1.136376	3449.743535	0.005161	0.005318
RS	48	4.643918	1.159606	2645.878829	0.003959	0.004091
RS	49	5.041107	1.159606	2022.617619	0.003026	0.003134
RS	50	5.471552	1.179915	1480.610572	0.002215	0.002305
RS	51	5.938036	1.179915	1072.692923	0.001605	0.001678
RS	52	6.443577	1.190185	746.309781	0.001117	0.001175
RS	53	6.991446	1.190185	506.138784	0.000757	0.000803
RS	54	7.585184	1.185079	331.129207	0.000495	0.000530
RS	55	8.228635	1.185079	206.453600	0.000309	0.000333
RS	56	8.925959	1.185079	122.904977	0.000184	0.000200
RS	57	9.681667	1.185079	69.592595	0.000104	0.000114
RS	58	10.500647	1.155128	37.967133	0.000057	0.000063
RS	59	11.388198	1.155128	18.819301	0.000028	0.000032
RS	60	12.350060	1.155128	8.738124	0.000013	0.000015
RS	61	13.392455	1.155128	3.779977	0.000006	0.000006
RS	62	14.522125	1.155128	1.514462	0.000002	0.000003
RS	63	15.746378	1.155128	0.824878	0.000001	0.000001
PA	4+25*2+4+6 0.194139722 0.037135517 15.746378007 0.644218148 3.374428748 2.279019437 1.687665159 1.655224275 1.650465922 1.521096224 1.304793292 1.101887128 0.957901677 0.883719516 0.865352124 0.881057621 0.913663026 0.951215400 0.986196968 1.016400640 1.042912201 1.066175233 1.085232558 1.100805958 1.116586822 1.136375626 1.159606483 1.179914731 1.190184979 1.185078902 1.155127856
//
IT	3649
RD	18
LK	-7509277.587267
QD	-396.903244 -> -395.273052
RI	0.0073525122
TR	0.194076	0.037076
MT	15.762551
MM	C_pi: 1.060100, n_recomb: 667468.008671
RS	0	0.000000	0.642125	8482.338737	0.012708	0.010343
RS	1	0.008374	0.642125	9070.095341	0.013589	0.008651
RS	2	0.017450	0.642125	9687.682025	0.014514	0.008119
RS	3	0.027286	0.642125	10334.722104	0.015483	0.008237
RS	4	0.037945	3.477521	2048.017260	0.003068	0.001934
RS	5	0.049497	3.477521	2212.350393	0.003315	0.002349
RS	6	0.062017	2.286402	3630.217390	0.005439	0.004104
RS	7	0.075584	2.286402	3911.000386	0.005859	0.004922
RS	8	0.090288	1.670907	5755.342094	0.008623	0.007750
RS	9	0.106224	1.670907	6177.547269	0.009255	0.008457
RS	10	0.123494	1.645545	6726.916761	0.010078	0.009459
RS	11	0.142210	1.645545	7206.977056	0.010797	0.010345
RS	12	0.162494	1.651661	7685.493029	0.011514	0.011302
RS	13	0.184476	1.651661	8217.892781	0.012312	0.012244
RS	14	0.208299	1.527987	9481.728247	0.014206	0.014320
RS	15	0.234117	1.527987	10101.482082	0.015134	0.015391
RS	16	0.262097	1.310828	12506.133224	0.018737	0.019216
RS	17	0.292420	1.310828	13238.446369	0.019834	0.020483
RS	18	0.325283	1.104885	16551.221687	0.024797	0.025703
RS	19	0.360898	1.104885	17356.867454	0.026004	0.027084
RS	20	0.399495	0.958216	20869.892377	0.031267	0.032618
RS	21	0.441324	0.958216	21629.588994	0.032405	0.033899
RS	22	0.486657	0.882790	24188.845714	0.036240	0.037900
RS	23	0.535786	0.882790	24761.557105	0.037098	0.038778
RS	24	0.589029	0.864400	25746.097689	0.038573	0.040247
RS	25	0.646731	0.864400	26057.050661	0.039039	0.040628
RS	26	0.709264	0.880633	25756.145511	0.038588	0.040067
RS	27	0.777035	0.880633	25796.723307	0.038649	0.040013
RS	28	0.850481	0.913824	24775.165453	0.037118	0.038351
RS	29	0.930078	0.913824	24558.980526	0.036794	0.037929
RS	30	1.016341	0.951721	23247.939395	0.034830	0.035852
RS	31	1.109827	0.951721	22785.694855	0.034138	0.035092
RS	32	1.211142	0.986690	21403.568950	0.032067	0.032932
RS	33	1.320942	0.986690	20701.275152	0.031015	0.031834
RS	34	1.439937	1.016660	19283.898492	0.028891	0.029637
RS	35	1.568897	1.016660	18358.027475	0.027504	0.028207
RS	36	1.708656	1.042968	16882.849564	0.025294	0.025928
RS	37	1.860120	1.042968	15774.437927	0.023633	0.024219
RS	38	2.024267	1.066183	14265.690083	0.021373	0.021896
RS	39	2.202161	1.066183	13038.896141	0.019535	0.020010
RS	40	2.394952	1.085326	11560.973147	0.017321	0.017743
RS	41	2.603889	1.085326	10294.336238	0.015423	0.015803
RS	42	2.830322	1.101159	8901.235170	0.013336	0.013673
RS	43	3.075718	1.101159	7684.909730	0.011514	0.011811
RS	44	3.341664	1.117569	6425.950078	0.009627	0.009888
RS	45	3.629881	1.117569	5353.499537	0.008021	0.008243
RS	46	3.942235	1.138549	4293.909386	0.006433	0.006622
RS	47	4.280747	1.138549	3436.747525	0.005149	0.005305
RS	48	4.647606	1.163434	2633.697599	0.003946	0.004077
RS	49	5.045188	1.163434	2014.974649	0.003019	0.003126
RS	50	5.476065	1.185383	1474.720095	0.002209	0.002298
RS	51	5.943025	1.185383	1070.011142	0.001603	0.001675
RS	52	6.449089	1.196734	745.123483	0.001116	0.001175
RS	53	6.997534	1.196734	506.405420	0.000759	0.000804
RS	54	7.591907	1.191849	332.010353	0.000497	0.000531
RS	55	8.236055	1.191849	207.540098	0.000311	0.000335
RS	56	8.934147	1.191849	123.897697	0.000186	0.000202
RS	57	9.690699	1.191849	70.366632	0.000105	0.000116
RS	58	10.510608	1.160747	38.537439	0.000058	0.000064
RS	59	11.399178	1.160747	19.158125	0.000029	0.000032
RS	60	12.362161	1.160747	8.923625	0.000013	0.000015
RS	61	13.405788	1.160747	3.873403	0.000006	0.000007
RS	62	14.536812	1.160747	1.557605	0.000002	0.000003
RS	63	15.762551	1.160747	0.853434	0.000001	0.000001
PA	4+25*2+4+6 0.194076009 0.037075878 15.762551226 0.642124668 3.477520775 2.286401534 1.670907223 1.645544638 1.651661380 1.527987444 1.310828379 1.104885179 0.958215930 0.882789929 0.864399769 0.880633299 0.913823787 0.951720682 0.986689796 1.016660416 1.042967898 1.066182859 1.085325575 1.101158695 1.117568623 1.138548509 1.163433957 1.185383467 1.196733643 1.191848676 1.160746716
//
IT	4164
RD	19
LK	-7509274.414991
QD	-397.098244 -> -395.626631
RI	0.0073942143
TR	0.194018	0.037020
MT	15.777343
MM	C_pi: 1.060307, n_recomb: 666614.299704
RS	0	0.000000	0.640123	8499.634792	0.012750	0.010340
RS	1	0.008376	0.640123	9088.311690	0.013634	0.008656
RS	2	0.017453	0.640123	9706.802623	0.014561	0.008134
RS	3	0.027291	0.640123	10354.715953	0.015533	0.008266
RS	4	0.037953	3.581862	1986.062962	0.002979	0.001881
RS	5	0.049508	3.581862	2145.670470	0.003219	0.002283
RS	6	0.062031	2.294481	3613.948008	0.005421	0.004092
RS	7	0.075603	2.294481	3893.606857	0.005841	0.004900
RS	8	0.090311	1.655209	5804.401883	0.008707	0.007814
RS	9	0.106251	1.655209	6229.689076	0.009345	0.008526
RS	10	0.123527	1.636278	6757.543097	0.010137	0.009499
RS	11	0.142249	1.636278	7239.377394	0.010860	0.010395
RS	12	0.162540	1.652561	7672.225457	0.011509	0.011289
RS	13	0.184530	1.652561	8203.842686	0.012307	0.012237
RS	14	0.208363	1.534342	9431.889964	0.014149	0.014264
RS	15	0.234191	1.534342	10049.190409	0.015075	0.015337
RS	16	0.262183	1.316432	12441.110161	0.018663	0.019150
RS	17	0.292519	1.316432	13171.015536	0.019758	0.020414
RS	18	0.325396	1.107653	16497.548714	0.024748	0.025664
RS	19	0.361027	1.107653	17302.007451	0.025955	0.027041
RS	20	0.399643	0.958465	20851.553284	0.031280	0.032641
RS	21	0.441493	0.958465	21610.654289	0.032419	0.033918
RS	22	0.486848	0.881892	24197.737063	0.036299	0.037968
RS	23	0.536002	0.881892	24768.788827	0.037156	0.038842
RS	24	0.589273	0.863522	25751.391456	0.038630	0.040309
RS	25	0.647007	0.863522	26059.922213	0.039093	0.040687
RS	26	0.709576	0.880291	25740.747840	0.038614	0.040096
RS	27	0.777386	0.880291	25779.644968	0.038673	0.040041
RS	28	0.850875	0.914052	24741.915237	0.037116	0.038352
RS	29	0.930520	0.914052	24525.541945	0.036791	0.037931
RS	30	1.016836	0.952264	23208.643734	0.034816	0.035842
RS	31	1.110382	0.952264	22747.316567	0.034124	0.035083
RS	32	1.211763	0.987188	21368.948142	0.032056	0.032927
RS	33	1.321636	0.987188	20667.659608	0.031004	0.031830
RS	34	1.440712	1.016887	19257.483574	0.028888	0.029640
RS	35	1.569761	1.016887	18331.958858	0.027500	0.028209
RS	36	1.709620	1.042955	16861.594615	0.025294	0.025934
RS	37	1.861193	1.042955	15753.009392	0.023631	0.024223
RS	38	2.025462	1.066086	14245.777625	0.021370	0.021898
RS	39	2.203490	1.066086	13018.933285	0.019530	0.020009
RS	40	2.396429	1.085279	11541.046487	0.017313	0.017739
RS	41	2.605529	1.085279	10275.004132	0.015414	0.015797
RS	42	2.832143	1.101337	8881.382192	0.013323	0.013663
RS	43	3.077739	1.101337	7666.692035	0.011501	0.011800
RS	44	3.343905	1.118347	6406.716522	0.009611	0.009872
RS	45	3.632365	1.118347	5337.318425	0.008007	0.008229
RS	46	3.944987	1.140496	4277.049396	0.006416	0.006605
RS	47	4.283794	1.140496	3424.168640	0.005137	0.005293
RS	48	4.650979	1.167032	2621.761698	0.003933	0.004063
RS	49	5.048919	1.167032	2007.413031	0.003011	0.003118
RS	50	5.480191	1.190630	1468.818620	0.002203	0.002292
RS	51	5.947586	1.190630	1067.252306	0.001601	0.001673
RS	52	6.454130	1.203075	743.832939	0.001116	0.001174
RS	53	7.003101	1.203075	506.567999	0.000760	0.000805
RS	54	7.598055	1.198423	332.801056	0.000499	0.000533
RS	55	8.242841	1.198423	208.559674	0.000313	0.000337
RS	56	8.941635	1.198423	124.845685	0.000187	0.000204
RS	57	9.698959	1.198423	71.113591	0.000107	0.000117
RS	58	10.519716	1.166173	39.093237	0.000059	0.000065
RS	59	11.409220	1.166173	19.489953	0.000029	0.000033
RS	60	12.373229	1.166173	9.106153	0.000014	0.000015
RS	61	13.417982	1.166173	3.965760	0.000006	0.000007
RS	62	14.550244	1.166173	1.600456	0.000002	0.000003
RS	63	15.777343	1.166173	0.882013	0.000001	0.000002
PA	4+25*2+4+6 0.194018470 0.037020294 15.777343049 0.640123111 3.581862052 2.294481312 1.655208845 1.636277840 1.652560789 1.534342304 1.316431967 1.107653251 0.958465404 0.881892470 0.863522242 0.880291485 0.914051682 0.952264353 0.987187575 1.016887052 1.042955465 1.066085755 1.085278998 1.101336694 1.118346655 1.140496443 1.167032186 1.190629977 1.203074673 1.198422692 1.166173312
//
IT	3952
RD	20
LK	-7509271.547158
QD	-397.346701 -> -396.009441
RI	0.0074340754
TR	0.193966	0.036968
MT	15.790975
MM	C_pi: 1.060490, n_recomb: 665808.576599
RS	0	0.000000	0.638200	8516.461646	0.012791	0.010337
RS	1	0.008377	0.638200	9106.029453	0.013677	0.008661
RS	2	0.017457	0.638200	9725.395379	0.014607	0.008149
RS	3	0.027297	0.638200	10374.153297	0.015581	0.008295
RS	4	0.037961	3.687559	1927.014159	0.002894	0.001829
RS	5	0.049518	3.687559	2082.103055	0.003127	0.002221
RS	6	0.062044	2.303170	3597.011229	0.005402	0.004080
RS	7	0.075619	2.303170	3875.494875	0.005821	0.004878
RS	8	0.090332	1.640544	5851.003501	0.008788	0.007874
RS	9	0.106277	1.640544	6279.206844	0.009431	0.008592
RS	10	0.123557	1.627481	6786.936686	0.010194	0.009539
RS	11	0.142286	1.627481	7270.466800	0.010920	0.010443
RS	12	0.162583	1.653267	7660.311634	0.011505	0.011278
RS	13	0.184581	1.653267	8191.220401	0.012303	0.012231
RS	14	0.208421	1.540247	9385.688052	0.014097	0.014213
RS	15	0.234259	1.540247	10000.702636	0.015020	0.015286
RS	16	0.262262	1.321662	12380.600313	0.018595	0.019088
RS	17	0.292610	1.321662	13108.245823	0.019688	0.020349
RS	18	0.325501	1.110221	16447.474000	0.024703	0.025628
RS	19	0.361147	1.110221	17250.804125	0.025910	0.027001
RS	20	0.399779	0.958656	20834.734423	0.031292	0.032664
RS	21	0.441648	0.958656	21593.249262	0.032432	0.033937
RS	22	0.487024	0.881020	24206.196861	0.036356	0.038033
RS	23	0.536201	0.881020	24775.645459	0.037211	0.038903
RS	24	0.589499	0.862708	25755.258840	0.038683	0.040367
RS	25	0.647261	0.862708	26061.526817	0.039143	0.040741
RS	26	0.709863	0.880019	25724.126088	0.038636	0.040122
RS	27	0.777708	0.880019	25761.571687	0.038692	0.040065
RS	28	0.851238	0.914338	24708.356142	0.037110	0.038350
RS	29	0.930927	0.914338	24492.020041	0.036785	0.037930
RS	30	1.017293	0.952843	23170.118876	0.034800	0.035830
RS	31	1.110893	0.952843	22709.870790	0.034109	0.035074
RS	32	1.212335	0.987691	21335.995588	0.032045	0.032921
RS	33	1.322275	0.987691	20635.776521	0.030994	0.031825
RS	34	1.441425	1.017092	19233.285072	0.028887	0.029644
RS	35	1.570557	1.017092	18308.064386	0.027497	0.028212
RS	36	1.710507	1.042893	16842.811224	0.025297	0.025942
RS	37	1.862182	1.042893	15733.899024	0.023631	0.024227
RS	38	2.026562	1.065911	14228.295860	0.021370	0.021902
RS	39	2.204714	1.065911	13001.152672	0.019527	0.020010
RS	40	2.397790	1.085122	11523.321746	0.017307	0.017736
RS	41	2.607041	1.085122	10257.545628	0.015406	0.015792
RS	42	2.833822	1.101372	8863.300908	0.013312	0.013653
RS	43	3.079601	1.101372	7649.885030	0.011490	0.011791
RS	44	3.345970	1.118955	6388.702104	0.009595	0.009857
RS	45	3.634654	1.118955	5322.026945	0.007993	0.008216
RS	46	3.947523	1.142254	4260.884929	0.006400	0.006589
RS	47	4.286602	1.142254	3412.030138	0.005125	0.005280
RS	48	4.654087	1.170432	2610.110587	0.003920	0.004050
RS	49	5.052357	1.170432	1999.975845	0.003004	0.003110
RS	50	5.483993	1.195685	1462.948005	0.002197	0.002285
RS	51	5.951789	1.195685	1064.453986	0.001599	0.001670
RS	52	6.458774	1.209232	742.472392	0.001115	0.001172
RS	53	7.008232	1.209232	506.651863	0.000761	0.000806
RS	54	7.603720	1.204838	333.516359	0.000501	0.000535
RS	55	8.249094	1.204838	209.523542	0.000315	0.000339
RS	56	8.948535	1.204838	125.756684	0.000189	0.000205
RS	57	9.706571	1.204838	71.838447	0.000108	0.000118
RS	58	10.528110	1.171452	39.637369	0.000060	0.000066
RS	59	11.418474	1.171452	19.816463	0.000030	0.000033
RS	60	12.383428	1.171452	9.286617	0.000014	0.000016
RS	61	13.429220	1.171452	4.057503	0.000006	0.000007
RS	62	14.562622	1.171452	1.643222	0.000002	0.000003
RS	63	15.790975	1.171452	0.910750	0.000001	0.000002
PA	4+25*2+4+6 0.193965875 0.036968307 15.790975129 0.638200439 3.687559461 2.303169512 1.640543510 1.627481436 1.653266839 1.540246569 1.321662161 1.110221214 0.958656444 0.881019892 0.862707782 0.880019483 0.914337602 0.952842845 0.987691253 1.017091675 1.042892803 1.065910883 1.085122195 1.101371880 1.118954581 1.142253561 1.170432305 1.195684536 1.209232168 1.204838103 1.171451504
//
IT	3177
RD	21
LK	-7509268.937176
QD	-397.623783 -> -396.401815
RI	0.0074723280
TR	0.193917	0.036920
MT	15.803625
MM	C_pi: 1.060652, n_recomb: 665047.279968
RS	0	0.000000	0.636348	8532.895145	0.012831	0.010334
RS	1	0.008379	0.636348	9123.329775	0.013718	0.008666
RS	2	0.017460	0.636348	9743.546853	0.014651	0.008163
RS	3	0.027301	0.636348	10393.126170	0.015628	0.008324
RS	4	0.037968	3.794479	1870.752290	0.002813	0.001780
RS	5	0.049528	3.794479	2021.522763	0.003040	0.002161
RS	6	0.062056	2.312423	3579.486083	0.005382	0.004066
RS	7	0.075635	2.312423	3856.749523	0.005799	0.004856
RS	8	0.090351	1.626851	5895.197955	0.008864	0.007932
RS	9	0.106300	1.626851	6326.156882	0.009512	0.008654
RS	10	0.123586	1.619148	6815.067458	0.010247	0.009576
RS	11	0.142319	1.619148	7300.214784	0.010977	0.010489
RS	12	0.162623	1.653827	7649.515763	0.011502	0.011268
RS	13	0.184628	1.653827	8179.778115	0.012300	0.012227
RS	14	0.208476	1.545746	9342.758895	0.014048	0.014165
RS	15	0.234323	1.545746	9955.640231	0.014970	0.015239
RS	16	0.262335	1.326555	12324.176396	0.018531	0.019030
RS	17	0.292694	1.326555	13049.698824	0.019622	0.020289
RS	18	0.325597	1.112609	16400.700425	0.024661	0.025595
RS	19	0.361257	1.112609	17202.958840	0.025867	0.026965
RS	20	0.399905	0.958794	20819.413437	0.031305	0.032685
RS	21	0.441791	0.958794	21577.353419	0.032445	0.033956
RS	22	0.487187	0.880170	24214.388035	0.036410	0.038095
RS	23	0.536386	0.880170	24782.285372	0.037264	0.038961
RS	24	0.589708	0.861948	25758.032232	0.038731	0.040421
RS	25	0.647497	0.861948	26062.176203	0.039188	0.040791
RS	26	0.710129	0.879806	25706.621878	0.038654	0.040143
RS	27	0.778008	0.879806	25742.810142	0.038708	0.040085
RS	28	0.851574	0.914671	24674.733297	0.037102	0.038345
RS	29	0.931305	0.914671	24458.618374	0.036777	0.037926
RS	30	1.017716	0.953450	23132.398338	0.034783	0.035817
RS	31	1.111367	0.953450	22673.359912	0.034093	0.035063
RS	32	1.212866	0.988202	21304.526265	0.032035	0.032915
RS	33	1.322868	0.988202	20605.432799	0.030983	0.031820
RS	34	1.442088	1.017282	19210.991903	0.028887	0.029649
RS	35	1.571296	1.017282	18286.047948	0.027496	0.028216
RS	36	1.711331	1.042792	16826.155498	0.025301	0.025950
RS	37	1.863099	1.042792	15716.794891	0.023633	0.024233
RS	38	2.027583	1.065675	14212.920622	0.021371	0.021906
RS	39	2.205849	1.065675	12985.274221	0.019525	0.020012
RS	40	2.399052	1.084877	11507.519210	0.017303	0.017735
RS	41	2.608443	1.084877	10241.734254	0.015400	0.015788
RS	42	2.835378	1.101291	8846.780230	0.013302	0.013646
RS	43	3.081328	1.101291	7634.333127	0.011479	0.011782
RS	44	3.347886	1.119418	6371.806126	0.009581	0.009844
RS	45	3.636777	1.119418	5307.560814	0.007981	0.008204
RS	46	3.949875	1.143846	4245.375603	0.006384	0.006573
RS	47	4.289206	1.143846	3400.315774	0.005113	0.005269
RS	48	4.656970	1.173659	2598.745906	0.003908	0.004037
RS	49	5.055547	1.173659	1992.674793	0.002996	0.003102
RS	50	5.487521	1.200570	1457.126322	0.002191	0.002278
RS	51	5.955689	1.200570	1061.634759	0.001596	0.001667
RS	52	6.463083	1.215233	741.056425	0.001114	0.001171
RS	53	7.012992	1.215233	506.670265	0.000762	0.000806
RS	54	7.608976	1.211109	334.169751	0.000502	0.000536
RS	55	8.254896	1.211109	210.440135	0.000316	0.000340
RS	56	8.954937	1.211109	126.635621	0.000190	0.000207
RS	57	9.713633	1.211109	72.543870	0.000109	0.000119
RS	58	10.535899	1.176631	40.170351	0.000060	0.000067
RS	59	11.427061	1.176631	20.138323	0.000030	0.000034
RS	60	12.392892	1.176631	9.465537	0.000014	0.000016
RS	61	13.439648	1.176631	4.148954	0.000006	0.000007
RS	62	14.574109	1.176631	1.686079	0.000003	0.000003
RS	63	15.803625	1.176631	0.939784	0.000001	0.000002
PA	4+25*2+4+6 0.193917226 0.036919549 15.803625065 0.636348361 3.794478626 2.312423255 1.626850620 1.619148280 1.653826560 1.545746107 1.326555171 1.112608784 0.958793580 0.880169604 0.861947568 0.879806313 0.914670698 0.953449858 0.988201782 1.017281790 1.042792350 1.065675048 1.084876935 1.101291003 1.119417711 1.143846173 1.173659272 1.200570124 1.215233492 1.211109471 1.176631394
//
IT	3812
RD	22
LK	-7509266.549414
QD	-397.917125 -> -396.795121
RI	0.0075090648
TR	0.193871	0.036873
MT	15.815614
MM	C_pi: 1.060806, n_recomb: 664326.445212
RS	0	0.000000	0.634567	8548.914381	0.012869	0.010331
RS	1	0.008380	0.634567	9140.192973	0.013759	0.008671
RS	2	0.017462	0.634567	9761.238809	0.014693	0.008177
RS	3	0.027306	0.634567	10411.618015	0.015672	0.008351
RS	4	0.037974	3.902518	1817.147456	0.002735	0.001733
RS	5	0.049537	3.902518	1963.792054	0.002956	0.002104
RS	6	0.062068	2.322146	3561.541987	0.005361	0.004052
RS	7	0.075650	2.322146	3837.553233	0.005777	0.004833
RS	8	0.090369	1.614049	5937.146517	0.008937	0.007987
RS	9	0.106322	1.614049	6370.713382	0.009590	0.008714
RS	10	0.123612	1.611277	6841.900566	0.010299	0.009612
RS	11	0.142351	1.611277	7328.586769	0.011032	0.010533
RS	12	0.162661	1.654285	7639.636397	0.011500	0.011258
RS	13	0.184672	1.654285	8169.305280	0.012297	0.012222
RS	14	0.208528	1.550896	9302.729609	0.014003	0.014120
RS	15	0.234383	1.550896	9913.615916	0.014923	0.015195
RS	16	0.262404	1.331139	12271.542436	0.018472	0.018976
RS	17	0.292774	1.331139	12995.072957	0.019561	0.020233
RS	18	0.325689	1.114837	16356.973052	0.024622	0.025563
RS	19	0.361362	1.114837	17158.217064	0.025828	0.026930
RS	20	0.400025	0.958887	20805.508816	0.031318	0.032707
RS	21	0.441927	0.958887	21562.889150	0.032458	0.033975
RS	22	0.487342	0.879344	24222.424974	0.036462	0.038154
RS	23	0.536561	0.879344	24788.821239	0.037314	0.039016
RS	24	0.589906	0.861239	25759.970898	0.038776	0.040471
RS	25	0.647721	0.861239	26062.113872	0.039231	0.040838
RS	26	0.710381	0.879650	25688.431954	0.038668	0.040162
RS	27	0.778291	0.879650	25723.534451	0.038721	0.040102
RS	28	0.851893	0.915050	24641.148644	0.037092	0.038339
RS	29	0.931663	0.915050	24425.413873	0.036767	0.037921
RS	30	1.018117	0.954087	23095.463917	0.034765	0.035804
RS	31	1.111817	0.954087	22637.745100	0.034076	0.035051
RS	32	1.213368	0.988726	21274.374382	0.032024	0.032910
RS	33	1.323430	0.988726	20576.456873	0.030973	0.031815
RS	34	1.442715	1.017470	19190.345985	0.028887	0.029654
RS	35	1.571996	1.017470	18265.661749	0.027495	0.028219
RS	36	1.712111	1.042675	16811.273536	0.025306	0.025959
RS	37	1.863968	1.042675	15701.380594	0.023635	0.024240
RS	38	2.028551	1.065403	14199.334530	0.021374	0.021913
RS	39	2.206925	1.065403	12971.026702	0.019525	0.020015
RS	40	2.400248	1.084574	11493.364636	0.017301	0.017735
RS	41	2.609772	1.084574	10227.350930	0.015395	0.015786
RS	42	2.836853	1.101125	8831.651791	0.013294	0.013639
RS	43	3.082965	1.101125	7619.911359	0.011470	0.011774
RS	44	3.349701	1.119770	6355.925173	0.009567	0.009831
RS	45	3.638789	1.119770	5293.853531	0.007969	0.008193
RS	46	3.952104	1.145308	4230.485366	0.006368	0.006557
RS	47	4.291675	1.145308	3389.010545	0.005101	0.005257
RS	48	4.659702	1.176747	2587.666735	0.003895	0.004024
RS	49	5.058570	1.176747	1985.518377	0.002989	0.003094
RS	50	5.490864	1.205321	1451.365672	0.002185	0.002271
RS	51	5.959384	1.205321	1058.808958	0.001594	0.001664
RS	52	6.467167	1.221113	739.599064	0.001113	0.001170
RS	53	7.017503	1.221113	506.635168	0.000763	0.000807
RS	54	7.613957	1.217262	334.772365	0.000504	0.000537
RS	55	8.260395	1.217262	211.316409	0.000318	0.000342
RS	56	8.961005	1.217262	127.486527	0.000192	0.000208
RS	57	9.720327	1.217262	73.232006	0.000110	0.000121
RS	58	10.543281	1.181692	40.694237	0.000061	0.000068
RS	59	11.435199	1.181692	20.455879	0.000031	0.000034
RS	60	12.401861	1.181692	9.642726	0.000015	0.000016
RS	61	13.449531	1.181692	4.239867	0.000006	0.000007
RS	62	14.584996	1.181692	1.728851	0.000003	0.000003
RS	63	15.815614	1.181692	0.968952	0.000001	0.000002
PA	4+25*2+4+6 0.193870507 0.036873424 15.815614452 0.634566745 3.902518438 2.322145866 1.614048536 1.611277026 1.654284740 1.550895641 1.331139266 1.114836759 0.958887076 0.879343849 0.861238578 0.879649831 0.915050366 0.954087491 0.988726476 1.017469758 1.042675001 1.065403186 1.084573791 1.101125060 1.119770272 1.145307921 1.176746550 1.205321106 1.221112779 1.217262178 1.181692239
//
IT	3184
RD	23
LK	-7509264.354311
QD	-398.217729 -> -397.183254
RI	0.0075456470
TR	0.193826	0.036830
MT	15.826972
MM	C_pi: 1.060950, n_recomb: 663644.217882
RS	0	0.000000	0.632825	8564.901327	0.012906	0.010328
RS	1	0.008381	0.632825	9157.021862	0.013798	0.008676
RS	2	0.017465	0.632825	9778.894956	0.014735	0.008191
RS	3	0.027310	0.632825	10430.073259	0.015716	0.008378
RS	4	0.037981	4.011439	1766.126919	0.002661	0.001688
RS	5	0.049545	4.011439	1908.834181	0.002876	0.002050
RS	6	0.062079	2.332266	3543.285516	0.005339	0.004038
RS	7	0.075663	2.332266	3818.020050	0.005753	0.004809
RS	8	0.090386	1.602104	5976.819823	0.009006	0.008040
RS	9	0.106343	1.602104	6412.846167	0.009663	0.008770
RS	10	0.123638	1.603877	6867.321254	0.010348	0.009646
RS	11	0.142381	1.603877	7355.461621	0.011083	0.010574
RS	12	0.162696	1.654676	7630.476391	0.011498	0.011250
RS	13	0.184714	1.654676	8159.593674	0.012295	0.012219
RS	14	0.208577	1.555750	9265.183781	0.013961	0.014078
RS	15	0.234439	1.555750	9874.193984	0.014879	0.015154
RS	16	0.262470	1.335467	12222.116653	0.018417	0.018925
RS	17	0.292850	1.335467	12943.767710	0.019504	0.020180
RS	18	0.325776	1.116926	16315.948204	0.024585	0.025534
RS	19	0.361461	1.116926	17116.230962	0.025791	0.026898
RS	20	0.400138	0.958946	20792.851922	0.031331	0.032728
RS	21	0.442056	0.958946	21549.690230	0.032472	0.033993
RS	22	0.487488	0.878540	24230.404287	0.036511	0.038210
RS	23	0.536727	0.878540	24795.347994	0.037362	0.039070
RS	24	0.590093	0.860575	25761.275807	0.038818	0.040519
RS	25	0.647932	0.860575	26061.530393	0.039270	0.040883
RS	26	0.710619	0.879539	25669.872793	0.038680	0.040177
RS	27	0.778560	0.879539	25704.034205	0.038732	0.040117
RS	28	0.852195	0.915467	24607.794201	0.037080	0.038330
RS	29	0.932002	0.915467	24392.572025	0.036755	0.037913
RS	30	1.018497	0.954750	23059.360942	0.034747	0.035790
RS	31	1.112242	0.954750	22603.053471	0.034059	0.035039
RS	32	1.213844	0.989262	21245.489468	0.032013	0.032904
RS	33	1.323962	0.989262	20548.788926	0.030964	0.031810
RS	34	1.443309	1.017655	19171.229438	0.028888	0.029659
RS	35	1.572659	1.017655	18246.789170	0.027495	0.028224
RS	36	1.712850	1.042543	16798.016990	0.025312	0.025969
RS	37	1.864791	1.042543	15687.518515	0.023638	0.024247
RS	38	2.029467	1.065100	14187.378064	0.021378	0.021920
RS	39	2.207944	1.065100	12958.271082	0.019526	0.020018
RS	40	2.401381	1.084220	11480.719294	0.017300	0.017736
RS	41	2.611030	1.084220	10214.282201	0.015391	0.015784
RS	42	2.838250	1.100885	8817.802944	0.013287	0.013633
RS	43	3.084515	1.100885	7606.536251	0.011462	0.011767
RS	44	3.351420	1.120023	6340.997353	0.009555	0.009819
RS	45	3.640695	1.120023	5280.865761	0.007957	0.008182
RS	46	3.954215	1.146649	4216.193117	0.006353	0.006543
RS	47	4.294012	1.146649	3378.106875	0.005090	0.005246
RS	48	4.662289	1.179703	2576.876412	0.003883	0.004012
RS	49	5.061433	1.179703	1978.515144	0.002981	0.003086
RS	50	5.494030	1.209942	1445.680026	0.002178	0.002265
RS	51	5.962884	1.209942	1055.989162	0.001591	0.001661
RS	52	6.471035	1.226870	738.112810	0.001112	0.001168
RS	53	7.021775	1.226870	506.555225	0.000763	0.000807
RS	54	7.618675	1.223310	335.326883	0.000505	0.000538
RS	55	8.265603	1.223310	212.155150	0.000320	0.000343
RS	56	8.966752	1.223310	128.311712	0.000193	0.000209
RS	57	9.726667	1.223310	73.904526	0.000111	0.000122
RS	58	10.550273	1.186670	41.209611	0.000062	0.000068
RS	59	11.442908	1.186670	20.769823	0.000031	0.000035
RS	60	12.410358	1.186670	9.818709	0.000015	0.000017
RS	61	13.458893	1.186670	4.330567	0.000007	0.000007
RS	62	14.595309	1.186670	1.771714	0.000003	0.000003
RS	63	15.826972	1.186670	0.998393	0.000002	0.000002
PA	4+25*2+4+6 0.193825752 0.036829820 15.826971910 0.632825066 4.011438635 2.332266454 1.602103749 1.603876599 1.654675997 1.555749881 1.335466901 1.116925929 0.958945601 0.878540463 0.860574934 0.879539096 0.915467498 0.954749890 0.989262056 1.017655092 1.042542750 1.065100277 1.084220050 1.100884584 1.120023364 1.146649205 1.179702792 1.209942318 1.226870284 1.223310464 1.186670046
//
IT	3926
RD	24
LK	-7509262.328819
QD	-398.521452 -> -397.564205
RI	0.0075808731
TR	0.193783	0.036788
MT	15.837779
MM	C_pi: 1.061088, n_recomb: 662998.263683
RS	0	0.000000	0.631149	8580.492411	0.012942	0.010326
RS	1	0.008383	0.631149	9173.433558	0.013836	0.008680
RS	2	0.017468	0.631149	9796.113071	0.014775	0.008204
RS	3	0.027314	0.631149	10448.070517	0.015759	0.008405
RS	4	0.037987	4.121050	1717.598134	0.002591	0.001645
RS	5	0.049553	4.121050	1856.551052	0.002800	0.001998
RS	6	0.062090	2.342698	3524.863367	0.005317	0.004023
RS	7	0.075677	2.342698	3798.307327	0.005729	0.004786
RS	8	0.090403	1.590912	6014.498158	0.009072	0.008090
RS	9	0.106363	1.590912	6452.854370	0.009733	0.008823
RS	10	0.123662	1.596917	6891.413808	0.010394	0.009679
RS	11	0.142410	1.596917	7380.929475	0.011133	0.010613
RS	12	0.162730	1.655031	7621.889495	0.011496	0.011242
RS	13	0.184754	1.655031	8150.489477	0.012293	0.012215
RS	14	0.208623	1.560342	9229.884215	0.013921	0.014038
RS	15	0.234493	1.560342	9837.127157	0.014837	0.015115
RS	16	0.262532	1.339551	12175.733730	0.018365	0.018877
RS	17	0.292922	1.339551	12895.614010	0.019450	0.020130
RS	18	0.325858	1.118890	16277.426463	0.024551	0.025506
RS	19	0.361556	1.118890	17076.799972	0.025757	0.026868
RS	20	0.400246	0.958974	20781.394661	0.031345	0.032748
RS	21	0.442179	0.958974	21537.710741	0.032485	0.034012
RS	22	0.487627	0.877756	24238.483883	0.036559	0.038265
RS	23	0.536885	0.877756	24802.020062	0.037409	0.039122
RS	24	0.590272	0.859950	25762.187977	0.038857	0.040563
RS	25	0.648134	0.859950	26060.653528	0.039307	0.040924
RS	26	0.710846	0.879467	25651.175272	0.038690	0.040191
RS	27	0.778815	0.879467	25684.519080	0.038740	0.040130
RS	28	0.852482	0.915915	24574.852751	0.037066	0.038321
RS	29	0.932324	0.915915	24360.249366	0.036743	0.037905
RS	30	1.018858	0.955431	23024.168573	0.034727	0.035775
RS	31	1.112647	0.955431	22569.340743	0.034041	0.035026
RS	32	1.214297	0.989805	21217.838824	0.032003	0.032898
RS	33	1.324468	0.989805	20522.381751	0.030954	0.031805
RS	34	1.443874	1.017840	19153.480244	0.028889	0.029665
RS	35	1.573289	1.017840	18229.273419	0.027495	0.028228
RS	36	1.713553	1.042402	16786.187368	0.025319	0.025980
RS	37	1.865574	1.042402	15675.027937	0.023643	0.024254
RS	38	2.030338	1.064777	14176.839280	0.021383	0.021928
RS	39	2.208914	1.064777	12946.826630	0.019528	0.020023
RS	40	2.402458	1.083828	11469.417176	0.017299	0.017738
RS	41	2.612227	1.083828	10202.394909	0.015388	0.015783
RS	42	2.839579	1.100585	8805.112194	0.013281	0.013629
RS	43	3.085990	1.100585	7594.119465	0.011454	0.011761
RS	44	3.353055	1.120193	6326.960608	0.009543	0.009809
RS	45	3.642508	1.120193	5268.559591	0.007947	0.008172
RS	46	3.956224	1.147887	4202.474215	0.006339	0.006528
RS	47	4.296237	1.147887	3367.596988	0.005079	0.005235
RS	48	4.664751	1.182546	2566.376101	0.003871	0.003999
RS	49	5.064157	1.182546	1971.674954	0.002974	0.003078
RS	50	5.497042	1.214449	1440.085160	0.002172	0.002258
RS	51	5.966214	1.214449	1053.191621	0.001589	0.001658
RS	52	6.474715	1.232522	736.612256	0.001111	0.001167
RS	53	7.025840	1.232522	506.442761	0.000764	0.000808
RS	54	7.623164	1.229260	335.844982	0.000507	0.000540
RS	55	8.270558	1.229260	212.963660	0.000321	0.000345
RS	56	8.972221	1.229260	129.115455	0.000195	0.000211
RS	57	9.732700	1.229260	74.563762	0.000112	0.000123
RS	58	10.556926	1.191548	41.718183	0.000063	0.000069
RS	59	11.450243	1.191548	21.080647	0.000032	0.000035
RS	60	12.418442	1.191548	9.993529	0.000015	0.000017
RS	61	13.467801	1.191548	4.420981	0.000007	0.000008
RS	62	14.605122	1.191548	1.814598	0.000003	0.000003
RS	63	15.837779	1.191548	1.028030	0.000002	0.000002
PA	4+25*2+4+6 0.193782556 0.036788479 15.837779054 0.631148518 4.121049898 2.342698059 1.590911990 1.596917028 1.655031052 1.560341866 1.339551338 1.118890128 0.958973952 0.877756243 0.859950375 0.879466960 0.915914503 0.955430959 0.989805239 1.017840217 1.042401567 1.064776757 1.083828167 1.100584841 1.120192664 1.147887081 1.182545799 1.214449416 1.232521844 1.229260327 1.191547729
//
IT	4398
RD	25
LK	-7509260.452763
QD	-398.821759 -> -397.933200
RI	0.0076153846
TR	0.193741	0.036749
MT	15.848123
MM	C_pi: 1.061222, n_recomb: 662386.300937
RS	0	0.000000	0.629521	8595.877703	0.012977	0.010323
RS	1	0.008384	0.629521	9189.628949	0.013874	0.008685
RS	2	0.017470	0.629521	9813.104914	0.014815	0.008216
RS	3	0.027318	0.629521	10465.832360	0.015800	0.008430
RS	4	0.037992	4.231441	1671.350918	0.002523	0.001604
RS	5	0.049561	4.231441	1806.717609	0.002728	0.001949
RS	6	0.062100	2.353410	3506.322408	0.005293	0.004008
RS	7	0.075689	2.353410	3778.465460	0.005704	0.004762
RS	8	0.090419	1.580444	6050.181662	0.009134	0.008138
RS	9	0.106382	1.580444	6490.739360	0.009799	0.008874
RS	10	0.123685	1.590374	6914.230049	0.010438	0.009710
RS	11	0.142438	1.590374	7405.045896	0.011179	0.010651
RS	12	0.162763	1.655363	7613.797354	0.011494	0.011234
RS	13	0.184792	1.655363	8141.910244	0.012292	0.012212
RS	14	0.208668	1.564688	9196.678580	0.013884	0.014001
RS	15	0.234545	1.564688	9802.256527	0.014798	0.015078
RS	16	0.262592	1.343420	12132.077078	0.018316	0.018832
RS	17	0.292990	1.343420	12850.285396	0.019400	0.020084
RS	18	0.325937	1.120744	16241.170233	0.024519	0.025480
RS	19	0.361646	1.120744	17039.683400	0.025725	0.026840
RS	20	0.400349	0.958974	20771.097641	0.031358	0.032768
RS	21	0.442296	0.958974	21526.911072	0.032499	0.034030
RS	22	0.487760	0.876990	24246.697235	0.036605	0.038318
RS	23	0.537036	0.876990	24808.868262	0.037454	0.039172
RS	24	0.590442	0.859361	25762.831624	0.038894	0.040605
RS	25	0.648326	0.859361	26059.596932	0.039342	0.040964
RS	26	0.711063	0.879428	25632.461759	0.038697	0.040202
RS	27	0.779060	0.879428	25665.094799	0.038746	0.040141
RS	28	0.852757	0.916387	24542.384106	0.037051	0.038310
RS	29	0.932632	0.916387	24328.488324	0.036729	0.037896
RS	30	1.019204	0.956127	22989.887033	0.034708	0.035759
RS	31	1.113034	0.956127	22536.591183	0.034023	0.035012
RS	32	1.214730	0.990357	21191.302644	0.031992	0.032891
RS	33	1.324952	0.990357	20497.112999	0.030944	0.031800
RS	34	1.444415	1.018027	19136.952656	0.028891	0.029671
RS	35	1.573892	1.018027	18212.972022	0.027496	0.028233
RS	36	1.714225	1.042256	16775.614976	0.025326	0.025991
RS	37	1.866323	1.042256	15663.751334	0.023647	0.024262
RS	38	2.031172	1.064440	14167.537736	0.021389	0.021936
RS	39	2.209841	1.064440	12936.535450	0.019530	0.020028
RS	40	2.403489	1.083409	11459.295844	0.017300	0.017741
RS	41	2.613372	1.083409	10191.555833	0.015386	0.015783
RS	42	2.840851	1.100237	8793.476722	0.013275	0.013625
RS	43	3.087401	1.100237	7582.581037	0.011447	0.011756
RS	44	3.354620	1.120290	6313.749124	0.009532	0.009798
RS	45	3.644243	1.120290	5256.888669	0.007936	0.008163
RS	46	3.958146	1.149033	4189.299305	0.006325	0.006515
RS	47	4.298365	1.149033	3357.463476	0.005069	0.005225
RS	48	4.667107	1.185284	2556.160355	0.003859	0.003987
RS	49	5.066763	1.185284	1964.996880	0.002967	0.003071
RS	50	5.499925	1.218852	1434.581161	0.002166	0.002251
RS	51	5.969401	1.218852	1050.418854	0.001586	0.001655
RS	52	6.478236	1.238075	735.101792	0.001110	0.001166
RS	53	7.029731	1.238075	506.301448	0.000764	0.000808
RS	54	7.627460	1.235125	336.328156	0.000508	0.000541
RS	55	8.275301	1.235125	213.743511	0.000323	0.000346
RS	56	8.977454	1.235125	129.899042	0.000196	0.000212
RS	57	9.738473	1.235125	75.210621	0.000114	0.000124
RS	58	10.563293	1.196361	42.219991	0.000064	0.000070
RS	59	11.457263	1.196361	21.388723	0.000032	0.000036
RS	60	12.426180	1.196361	10.167539	0.000015	0.000017
RS	61	13.476327	1.196361	4.511350	0.000007	0.000008
RS	62	14.614514	1.196361	1.857640	0.000003	0.000003
RS	63	15.848123	1.196361	1.057979	0.000002	0.000002
PA	4+25*2+4+6 0.193740501 0.036749226 15.848122519 0.629521103 4.231440637 2.353409512 1.580443986 1.590373722 1.655362508 1.564687739 1.343419834 1.120743605 0.958974294 0.876990355 0.859360715 0.879428378 0.916387058 0.956127093 0.990356624 1.018027195 1.042255929 1.064440389 1.083409034 1.100236506 1.120290012 1.149032695 1.185284361 1.218852273 1.238075137 1.235125414 1.196361372
//
