# Supplementary material for: Introgression and disruption of migration routes have shaped the genetic integrity of wildebeest populations
Source: Nat Commun. 2024 Apr 12;15:2921. doi: 10.1038/s41467-024-47015-y (PMC11014984; doi:10.1038/s41467-024-47015-y)
Supplement: Supplementary file 10 — Source Data [file 41467_2024_47015_MOESM10_ESM.zip › source_data/Fig2a.psmc/CTauTzS_3709.psmc]

CC
CC	Brief Description of the file format:
CC	  CC  comments
CC	  MM  useful-messages
CC	  RD  round-of-iterations
CC	  LL  \log[P(sequence)]
CC	  QD  Q-before-opt Q-after-opt
CC	  TR  \theta_0 \rho_0
CC	  RS  k t_k \lambda_k \pi_k \sum_{l\not=k}A_{kl} A_{kk}
CC	  DC  begin end best-k t_k+\Delta_k max-prob
CC
MM	Version: 0.6.5-r67
MM	pattern:4+25*2+4+6, n:63, n_free_lambdas:28
MM	n_iterations:25, skip:1, max_t:15, theta/rho:5
MM	is_decoding:0
MM	n_seqs:28, sum_L:17440044, sum_n:2217280
RD	0
LK	0.000000
QD	0.000000 -> 0.000000
RI	inf
TR	0.135977	0.027195
MT	15.000000
MM	C_pi: 1.000000, n_recomb: 467926.259660
RS	0	0.000000	1.000000	3811.302505	0.008145	0.000000
RS	1	0.008290	1.000000	4092.250160	0.008746	0.000000
RS	2	0.017266	1.000000	4390.807266	0.009384	0.000000
RS	3	0.026987	1.000000	4707.546403	0.010060	0.000000
RS	4	0.037514	1.000000	5042.958155	0.010777	0.000000
RS	5	0.048914	1.000000	5397.427804	0.011535	0.000000
RS	6	0.061258	1.000000	5771.208646	0.012334	0.000000
RS	7	0.074626	1.000000	6164.391670	0.013174	0.000000
RS	8	0.089102	1.000000	6576.871453	0.014055	0.000000
RS	9	0.104778	1.000000	7008.308154	0.014977	0.000000
RS	10	0.121753	1.000000	7458.085624	0.015939	0.000000
RS	11	0.140135	1.000000	7925.265791	0.016937	0.000000
RS	12	0.160042	1.000000	8408.539658	0.017970	0.000000
RS	13	0.181598	1.000000	8906.175528	0.019033	0.000000
RS	14	0.204942	1.000000	9415.965332	0.020123	0.000000
RS	15	0.230221	1.000000	9935.170358	0.021232	0.000000
RS	16	0.257595	1.000000	10460.468080	0.022355	0.000000
RS	17	0.287238	1.000000	10987.902328	0.023482	0.000000
RS	18	0.319339	1.000000	11512.839612	0.024604	0.000000
RS	19	0.354100	1.000000	12029.935051	0.025709	0.000000
RS	20	0.391744	1.000000	12533.112027	0.026784	0.000000
RS	21	0.432507	1.000000	13015.560365	0.027815	0.000000
RS	22	0.476650	1.000000	13469.758426	0.028786	0.000000
RS	23	0.524453	1.000000	13887.525037	0.029679	0.000000
RS	24	0.576218	1.000000	14260.107404	0.030475	0.000000
RS	25	0.632274	1.000000	14578.311135	0.031155	0.000000
RS	26	0.692977	1.000000	14832.677960	0.031699	0.000000
RS	27	0.758711	1.000000	15013.715584	0.032086	0.000000
RS	28	0.829896	1.000000	15112.182191	0.032296	0.000000
RS	29	0.906981	1.000000	15119.425266	0.032312	0.000000
RS	30	0.990456	1.000000	15027.770517	0.032116	0.000000
RS	31	1.080851	1.000000	14830.951749	0.031695	0.000000
RS	32	1.178739	1.000000	14524.566568	0.031040	0.000000
RS	33	1.284742	1.000000	14106.536157	0.030147	0.000000
RS	34	1.399532	1.000000	13577.540350	0.029016	0.000000
RS	35	1.523838	1.000000	12941.392694	0.027657	0.000000
RS	36	1.658449	1.000000	12205.314961	0.026084	0.000000
RS	37	1.804218	1.000000	11380.067986	0.024320	0.000000
RS	38	1.962071	1.000000	10479.896927	0.022396	0.000000
RS	39	2.133009	1.000000	9522.255573	0.020350	0.000000
RS	40	2.318118	1.000000	8527.286990	0.018224	0.000000
RS	41	2.518571	1.000000	7517.057143	0.016065	0.000000
RS	42	2.735641	1.000000	6514.563454	0.013922	0.000000
RS	43	2.970706	1.000000	5542.569785	0.011845	0.000000
RS	44	3.225257	1.000000	4622.349502	0.009878	0.000000
RS	45	3.500909	1.000000	3772.444514	0.008062	0.000000
RS	46	3.799411	1.000000	3007.564697	0.006427	0.000000
RS	47	4.122659	1.000000	2337.753445	0.004996	0.000000
RS	48	4.472702	1.000000	1767.927220	0.003778	0.000000
RS	49	4.851763	1.000000	1297.858827	0.002774	0.000000
RS	50	5.262247	1.000000	922.618922	0.001972	0.000000
RS	51	5.706758	1.000000	633.426021	0.001354	0.000000
RS	52	6.188118	1.000000	418.793696	0.000895	0.000000
RS	53	6.709380	1.000000	265.818158	0.000568	0.000000
RS	54	7.273854	1.000000	161.431473	0.000345	0.000000
RS	55	7.885120	1.000000	93.460873	0.000200	0.000000
RS	56	8.547059	1.000000	51.380583	0.000110	0.000000
RS	57	9.263869	1.000000	26.708246	0.000057	0.000000
RS	58	10.040101	1.000000	13.066737	0.000028	0.000000
RS	59	10.880679	1.000000	5.986862	0.000013	0.000000
RS	60	11.790939	1.000000	2.555053	0.000005	0.000000
RS	61	12.776655	1.000000	1.009803	0.000002	0.000000
RS	62	13.844085	1.000000	0.367258	0.000001	0.000000
RS	63	15.000000	1.000000	0.171944	0.000000	0.000000
PA	4+25*2+4+6 0.135977002 0.027195400 15.000000000 1.000000000 1.000000000 1.000000000 1.000000000 1.000000000 1.000000000 1.000000000 1.000000000 1.000000000 1.000000000 1.000000000 1.000000000 1.000000000 1.000000000 1.000000000 1.000000000 1.000000000 1.000000000 1.000000000 1.000000000 1.000000000 1.000000000 1.000000000 1.000000000 1.000000000 1.000000000 1.000000000 1.000000000
//
IT	3930
RD	1
LK	-5695144.188949
QD	-10998.108002 -> -5438.995665
RI	0.0461382965
TR	0.126391	0.024263
MT	17.733529
MM	C_pi: 1.113118, n_recomb: 464737.521854
RS	0	0.000000	0.327085	11867.220617	0.025535	0.081815
RS	1	0.008576	0.327085	12538.829115	0.026980	0.044042
RS	2	0.017888	0.327085	13217.549764	0.028441	0.020422
RS	3	0.027998	0.327085	13897.734250	0.029904	0.014297
RS	4	0.038975	0.795061	6059.536339	0.013039	0.011015
RS	5	0.050893	0.795061	6478.134316	0.013939	0.009565
RS	6	0.063834	1.016632	5419.445440	0.011661	0.008972
RS	7	0.077884	1.016632	5801.054385	0.012482	0.008788
RS	8	0.093140	1.142218	5524.994678	0.011888	0.008929
RS	9	0.109703	1.142218	5910.026539	0.012717	0.009343
RS	10	0.127688	1.201500	6004.811677	0.012921	0.009938
RS	11	0.147214	1.201500	6411.808288	0.013797	0.010645
RS	12	0.168415	1.224533	6709.203319	0.014437	0.011456
RS	13	0.191435	1.224533	7145.259870	0.015375	0.012378
RS	14	0.216428	1.226934	7582.361030	0.016315	0.013411
RS	15	0.243565	1.226934	8047.687676	0.017317	0.014544
RS	16	0.273029	1.219891	8573.527662	0.018448	0.015756
RS	17	0.305020	1.219891	9061.356700	0.019498	0.017015
RS	18	0.339755	1.210629	9626.812039	0.020715	0.018293
RS	19	0.377468	1.210629	10123.168751	0.021783	0.019585
RS	20	0.418416	1.201790	10692.583252	0.023008	0.020890
RS	21	0.462876	1.201790	11176.566222	0.024049	0.022200
RS	22	0.511148	1.195267	11706.607211	0.025190	0.023488
RS	23	0.563560	1.195267	12150.572083	0.026145	0.024711
RS	24	0.620467	1.193703	12578.783709	0.027066	0.025819
RS	25	0.682255	1.193703	12950.131936	0.027865	0.026772
RS	26	0.749341	1.198671	13218.425629	0.028443	0.027539
RS	27	0.822181	1.198671	13483.390601	0.029013	0.028099
RS	28	0.901267	1.209944	13557.261851	0.029172	0.028440
RS	29	0.987136	1.209944	13684.998249	0.029447	0.028560
RS	30	1.080369	1.225889	13556.581766	0.029170	0.028465
RS	31	1.181598	1.225889	13522.404564	0.029097	0.028168
RS	32	1.291508	1.244015	13204.717063	0.028413	0.027686
RS	33	1.410844	1.244015	12992.391254	0.027956	0.027040
RS	34	1.540414	1.261623	12508.770037	0.026916	0.026249
RS	35	1.681096	1.261623	12112.695399	0.026064	0.025327
RS	36	1.833843	1.276647	11486.664072	0.024716	0.024285
RS	37	1.999690	1.276647	10915.228418	0.023487	0.023126
RS	38	2.179760	1.288029	10170.474011	0.021884	0.021856
RS	39	2.375273	1.288029	9450.227655	0.020335	0.020479
RS	40	2.587553	1.295407	8619.480649	0.018547	0.019007
RS	41	2.818038	1.295407	7797.469196	0.016778	0.017453
RS	42	3.068289	1.298830	6927.938803	0.014907	0.015836
RS	43	3.340003	1.298830	6069.605830	0.013060	0.014177
RS	44	3.635018	1.298807	5220.837843	0.011234	0.012503
RS	45	3.955334	1.298807	4401.943299	0.009472	0.010841
RS	46	4.303120	1.296211	3638.216995	0.007829	0.009225
RS	47	4.680733	1.296211	2930.273252	0.006305	0.007688
RS	48	5.090730	1.292006	2306.748049	0.004964	0.006260
RS	49	5.535888	1.292006	1759.327929	0.003786	0.004968
RS	50	6.019223	1.287151	1305.823513	0.002810	0.003833
RS	51	6.544009	1.287151	933.580350	0.002009	0.002866
RS	52	7.113800	1.282403	645.855623	0.001390	0.002073
RS	53	7.732457	1.282403	427.769740	0.000920	0.001444
RS	54	8.404170	1.276888	272.462029	0.000586	0.000967
RS	55	9.133490	1.276888	164.807345	0.000355	0.000619
RS	56	9.925356	1.276888	94.824235	0.000204	0.000378
RS	57	10.785133	1.276888	51.675207	0.000111	0.000219
RS	58	11.718644	1.269740	26.647079	0.000057	0.000120
RS	59	12.732214	1.269740	12.783641	0.000028	0.000062
RS	60	13.832707	1.269740	5.719519	0.000012	0.000030
RS	61	15.027579	1.269740	2.372401	0.000005	0.000013
RS	62	16.324924	1.269740	0.906456	0.000002	0.000005
RS	63	17.733529	1.269740	0.455432	0.000001	0.000003
PA	4+25*2+4+6 0.126390970 0.024262984 17.733528614 0.327085018 0.795061111 1.016632080 1.142217636 1.201499939 1.224533081 1.226934433 1.219890594 1.210628510 1.201789856 1.195266724 1.193702698 1.198671341 1.209943771 1.225889206 1.244014740 1.261623383 1.276646614 1.288028717 1.295407295 1.298830032 1.298807144 1.296211243 1.292006493 1.287151337 1.282402515 1.276887894 1.269740164
//
IT	4249
RD	2
LK	-5686992.557464
QD	-3909.988209 -> -2625.604807
RI	0.0316280639
TR	0.120357	0.022830
MT	19.575348
MM	C_pi: 1.163217, n_recomb: 457077.481313
RS	0	0.000000	0.228235	16958.687106	0.037102	0.076988
RS	1	0.008746	0.228235	17720.858234	0.038770	0.046721
RS	2	0.018256	0.228235	18452.834769	0.040371	0.024655
RS	3	0.028598	0.228235	19142.334981	0.041880	0.021002
RS	4	0.039845	0.807843	5694.993071	0.012460	0.008318
RS	5	0.052075	0.807843	6096.860232	0.013339	0.008597
RS	6	0.065375	1.103898	4781.486238	0.010461	0.007249
RS	7	0.079838	1.103898	5129.923686	0.011223	0.007902
RS	8	0.095565	1.276889	4757.475680	0.010408	0.007720
RS	9	0.112669	1.276889	5102.764101	0.011164	0.008554
RS	10	0.131268	1.353709	5158.625105	0.011286	0.009034
RS	11	0.151493	1.353709	5524.311264	0.012086	0.009995
RS	12	0.173488	1.376454	5811.201891	0.012714	0.010804
RS	13	0.197406	1.376454	6207.623383	0.013581	0.011882
RS	14	0.223415	1.366330	6669.295103	0.014591	0.013021
RS	15	0.251700	1.366330	7099.949206	0.015533	0.014273
RS	16	0.282458	1.341529	7682.113110	0.016807	0.015691
RS	17	0.315906	1.341529	8142.634737	0.017815	0.017067
RS	18	0.352279	1.315378	8780.088852	0.019209	0.018591
RS	19	0.391833	1.315378	9257.345124	0.020253	0.019983
RS	20	0.434847	1.291948	9907.556352	0.021676	0.021539
RS	21	0.481622	1.291948	10380.341409	0.022710	0.022952
RS	22	0.532488	1.274321	10987.065268	0.024038	0.024474
RS	23	0.587802	1.274321	11426.355821	0.024999	0.025793
RS	24	0.647955	1.268246	11892.172838	0.026018	0.027013
RS	25	0.713367	1.268246	12264.157371	0.026832	0.028015
RS	26	0.784501	1.277353	12502.194463	0.027352	0.028682
RS	27	0.861855	1.277353	12774.844511	0.027949	0.029228
RS	28	0.945974	1.301314	12751.831981	0.027899	0.029256
RS	29	1.037451	1.301314	12900.420890	0.028224	0.029317
RS	30	1.136927	1.336703	12638.924593	0.027652	0.028774
RS	31	1.245103	1.336703	12647.691058	0.027671	0.028411
RS	32	1.362739	1.377972	12205.708601	0.026704	0.027465
RS	33	1.490664	1.377972	12066.240923	0.026399	0.026784
RS	34	1.629776	1.418876	11506.215239	0.025173	0.025615
RS	35	1.781054	1.418876	11215.507309	0.024537	0.024709
RS	36	1.945563	1.454539	10578.589584	0.023144	0.023423
RS	37	2.124458	1.454539	10140.075135	0.022185	0.022328
RS	38	2.318999	1.482424	9444.904337	0.020664	0.020948
RS	39	2.530554	1.482424	8872.587267	0.019412	0.019671
RS	40	2.760610	1.501553	8132.676366	0.017793	0.018202
RS	41	3.010786	1.501553	7455.255539	0.016311	0.016769
RS	42	3.282841	1.511887	6691.332487	0.014639	0.015231
RS	43	3.578689	1.511887	5954.120594	0.013027	0.013695
RS	44	3.900410	1.514516	5198.045870	0.011372	0.012134
RS	45	4.250268	1.514516	4461.061297	0.009760	0.010576
RS	46	4.630723	1.511361	3756.995402	0.008220	0.009067
RS	47	5.044450	1.511361	3086.248983	0.006752	0.007600
RS	48	5.494360	1.504536	2483.379485	0.005433	0.006247
RS	49	5.983617	1.504536	1935.347112	0.004234	0.004990
RS	50	6.515663	1.496091	1471.772691	0.003220	0.003891
RS	51	7.094238	1.496091	1076.966912	0.002356	0.002931
RS	52	7.723414	1.487521	764.730415	0.001673	0.002143
RS	53	8.407614	1.487521	519.197053	0.001136	0.001505
RS	54	9.151651	1.477144	340.083104	0.000744	0.001020
RS	55	9.960758	1.477144	211.069414	0.000462	0.000658
RS	56	10.840626	1.477144	124.743456	0.000273	0.000405
RS	57	11.797443	1.477144	69.906023	0.000153	0.000237
RS	58	12.837939	1.462849	37.214297	0.000081	0.000131
RS	59	13.969432	1.462849	18.342703	0.000040	0.000068
RS	60	15.199880	1.462849	8.438673	0.000018	0.000033
RS	61	16.537938	1.462849	3.602010	0.000008	0.000015
RS	62	17.993016	1.462849	1.417277	0.000003	0.000006
RS	63	19.575348	1.462849	0.743327	0.000002	0.000003
PA	4+25*2+4+6 0.120357007 0.022830218 19.575348060 0.228235455 0.807843342 1.103898068 1.276889332 1.353708692 1.376454099 1.366330293 1.341528779 1.315378097 1.291947934 1.274320734 1.268245650 1.277352667 1.301313579 1.336703429 1.377971833 1.418876317 1.454538717 1.482424042 1.501552995 1.511887129 1.514516129 1.511360533 1.504535705 1.496090511 1.487520681 1.477144446 1.462849059
//
IT	4266
RD	3
LK	-5684983.777972
QD	-2257.973626 -> -1818.486165
RI	0.0279428467
TR	0.116408	0.022042
MT	20.836023
MM	C_pi: 1.198334, n_recomb: 454657.606215
RS	0	0.000000	0.199340	19493.298370	0.042875	0.073871
RS	1	0.008853	0.199340	20259.781421	0.044561	0.048095
RS	2	0.018489	0.199340	20970.378405	0.046123	0.026560
RS	3	0.028979	0.199340	21609.393930	0.047529	0.024232
RS	4	0.040397	0.873673	5178.474572	0.011390	0.007133
RS	5	0.052826	0.873673	5554.594203	0.012217	0.007838
RS	6	0.066356	1.203432	4329.775044	0.009523	0.006498
RS	7	0.081083	1.203432	4654.027858	0.010236	0.007352
RS	8	0.097114	1.395107	4314.727764	0.009490	0.007157
RS	9	0.114564	1.395107	4636.689139	0.010198	0.008071
RS	10	0.133559	1.474363	4711.335082	0.010362	0.008568
RS	11	0.154235	1.474363	5055.070909	0.011118	0.009565
RS	12	0.176742	1.490923	5357.296961	0.011783	0.010419
RS	13	0.201241	1.490923	5733.977569	0.012612	0.011492
RS	14	0.227910	1.466330	6229.747747	0.013702	0.012730
RS	15	0.256939	1.466330	6644.734475	0.014615	0.013962
RS	16	0.288538	1.422703	7288.945518	0.016032	0.015551
RS	17	0.322934	1.422703	7739.499272	0.017023	0.016924
RS	18	0.360376	1.378608	8458.262016	0.018604	0.018667
RS	19	0.401132	1.378608	8931.386901	0.019644	0.020069
RS	20	0.445496	1.338876	9679.751181	0.021290	0.021869
RS	21	0.493788	1.338876	10152.902489	0.022331	0.023319
RS	22	0.546355	1.307341	10864.734691	0.023897	0.025098
RS	23	0.603575	1.307341	11305.745618	0.024867	0.026485
RS	24	0.665861	1.293062	11843.892132	0.026050	0.027875
RS	25	0.733662	1.293062	12215.168454	0.026867	0.028949
RS	26	0.807464	1.302160	12453.136640	0.027390	0.029590
RS	27	0.887800	1.302160	12721.808443	0.027981	0.030189
RS	28	0.975248	1.334727	12619.253191	0.027756	0.029974
RS	29	1.070437	1.334727	12764.863854	0.028076	0.030065
RS	30	1.174054	1.386144	12371.855828	0.027211	0.029135
RS	31	1.286843	1.386144	12386.522929	0.027244	0.028794
RS	32	1.409617	1.448217	11806.135449	0.025967	0.027430
RS	33	1.543261	1.448217	11689.084815	0.025710	0.026784
RS	34	1.688735	1.511207	11022.812141	0.024244	0.025266
RS	35	1.847088	1.511207	10775.090791	0.023699	0.024416
RS	36	2.019460	1.567278	10081.824739	0.022175	0.022892
RS	37	2.207092	1.567278	9706.134649	0.021348	0.021872
RS	38	2.411334	1.612237	9003.074119	0.019802	0.020363
RS	39	2.633657	1.612237	8508.103134	0.018713	0.019175
RS	40	2.875662	1.644260	7797.823654	0.017151	0.017669
RS	41	3.139091	1.644260	7202.937730	0.015843	0.016331
RS	42	3.425842	1.662978	6490.390125	0.014275	0.014824
RS	43	3.737977	1.662978	5829.060758	0.012821	0.013379
RS	44	4.077745	1.669911	5127.725155	0.011278	0.011882
RS	45	4.447593	1.669911	4448.779201	0.009785	0.010403
RS	46	4.850182	1.667917	3787.005459	0.008329	0.008961
RS	47	5.288411	1.667917	3149.708319	0.006928	0.007550
RS	48	5.765436	1.660152	2568.239930	0.005649	0.006247
RS	49	6.284692	1.660152	2029.404964	0.004464	0.005019
RS	50	6.849915	1.649638	1567.038530	0.003447	0.003945
RS	51	7.465177	1.649638	1164.292240	0.002561	0.002992
RS	52	8.134907	1.638480	840.862203	0.001849	0.002208
RS	53	8.863926	1.638480	580.411620	0.001277	0.001562
RS	54	9.657485	1.624302	387.372104	0.000852	0.001069
RS	55	10.521295	1.624302	244.661950	0.000538	0.000695
RS	56	11.461576	1.624302	147.273641	0.000324	0.000432
RS	57	12.485099	1.624302	84.132798	0.000185	0.000255
RS	58	13.599232	1.603521	45.796847	0.000101	0.000143
RS	59	14.811998	1.603521	22.999804	0.000051	0.000075
RS	60	16.132126	1.603521	10.788872	0.000024	0.000036
RS	61	17.569123	1.603521	4.698812	0.000010	0.000016
RS	62	19.133335	1.603521	1.887688	0.000004	0.000007
RS	63	20.836023	1.603521	1.021370	0.000002	0.000004
PA	4+25*2+4+6 0.116408305 0.022042310 20.836022982 0.199340024 0.873673035 1.203431716 1.395107198 1.474362710 1.490923198 1.466329528 1.422702979 1.378608261 1.338876066 1.307341296 1.293062034 1.302159957 1.334727053 1.386144486 1.448217020 1.511206874 1.567278452 1.612237371 1.644259643 1.662978373 1.669911409 1.667916622 1.660152394 1.649638054 1.638480496 1.624302307 1.603520628
//
IT	4580
RD	4
LK	-5684252.029120
QD	-1677.829457 -> -1474.477628
RI	0.0262463431
TR	0.113711	0.021585
MT	21.720273
MM	C_pi: 1.225095, n_recomb: 455151.185595
RS	0	0.000000	0.187869	20840.880256	0.045789	0.071837
RS	1	0.008924	0.187869	21604.359058	0.047466	0.048970
RS	2	0.018645	0.187869	22297.120103	0.048988	0.027602
RS	3	0.029233	0.187869	22901.672084	0.050317	0.025995
RS	4	0.040766	0.950486	4749.995300	0.010436	0.006425
RS	5	0.053329	0.950486	5103.685074	0.011213	0.007255
RS	6	0.067012	1.289907	4044.139518	0.008885	0.006096
RS	7	0.081917	1.289907	4352.934362	0.009564	0.007004
RS	8	0.098152	1.487188	4063.155753	0.008927	0.006866
RS	9	0.115836	1.487188	4372.005426	0.009606	0.007780
RS	10	0.135097	1.565951	4464.428303	0.009809	0.008312
RS	11	0.156078	1.565951	4796.399944	0.010538	0.009293
RS	12	0.178931	1.579249	5103.736399	0.011213	0.010176
RS	13	0.203824	1.579249	5469.964000	0.012018	0.011207
RS	14	0.230938	1.544847	5983.130185	0.013145	0.012503
RS	15	0.260472	1.544847	6390.361442	0.014040	0.013680
RS	16	0.292642	1.486288	7078.652946	0.015552	0.015384
RS	17	0.327682	1.486288	7525.795701	0.016535	0.016710
RS	18	0.365850	1.426842	8311.708848	0.018261	0.018617
RS	19	0.407423	1.426842	8786.215949	0.019304	0.019985
RS	20	0.452707	1.371889	9627.427639	0.021152	0.021997
RS	21	0.502033	1.371889	10105.736588	0.022203	0.023436
RS	22	0.555760	1.325841	10932.014653	0.024018	0.025472
RS	23	0.614282	1.325841	11378.659073	0.025000	0.026885
RS	24	0.678026	1.301219	12012.927887	0.026393	0.028489
RS	25	0.747460	1.301219	12385.458372	0.027212	0.029613
RS	26	0.823090	1.306881	12653.763612	0.027801	0.030306
RS	27	0.905469	1.306881	12916.940224	0.028379	0.030955
RS	28	0.995200	1.343716	12763.022601	0.028041	0.030587
RS	29	1.092939	1.343716	12899.397389	0.028341	0.030721
RS	30	1.199400	1.406476	12396.102055	0.027235	0.029488
RS	31	1.315363	1.406476	12404.724241	0.027254	0.029187
RS	32	1.441674	1.484938	11698.578773	0.025703	0.027481
RS	33	1.579257	1.484938	11585.483680	0.025454	0.026882
RS	34	1.729119	1.566301	10815.794040	0.023763	0.025071
RS	35	1.892355	1.566301	10585.737015	0.023258	0.024280
RS	36	2.070159	1.639997	9827.748585	0.021592	0.022552
RS	37	2.263830	1.639997	9483.625425	0.020836	0.021599
RS	38	2.474786	1.700268	8753.509256	0.019232	0.019972
RS	39	2.704567	1.700268	8301.338607	0.018239	0.018855
RS	40	2.954855	1.744391	7594.152875	0.016685	0.017301
RS	41	3.227479	1.744391	7048.073906	0.015485	0.016037
RS	42	3.524433	1.771517	6358.522196	0.013970	0.014535
RS	43	3.847889	1.771517	5744.802514	0.012622	0.013161
RS	44	4.200210	1.783406	5073.983403	0.011148	0.011700
RS	45	4.583973	1.783406	4433.947562	0.009742	0.010280
RS	46	5.001985	1.783655	3798.797182	0.008346	0.008882
RS	47	5.457301	1.783655	3186.236026	0.007000	0.007515
RS	48	5.953251	1.776245	2620.218772	0.005757	0.006247
RS	49	6.493461	1.776245	2090.541115	0.004593	0.005044
RS	50	7.081881	1.764961	1630.886405	0.003583	0.003988
RS	51	7.722814	1.764961	1224.970374	0.002691	0.003042
RS	52	8.420945	1.752339	895.224788	0.001967	0.002261
RS	53	9.181379	1.752339	625.436212	0.001374	0.001610
RS	54	10.009677	1.735394	423.127614	0.000930	0.001112
RS	55	10.911895	1.735394	270.747894	0.000595	0.000728
RS	56	11.894629	1.735394	165.228659	0.000363	0.000456
RS	57	12.965065	1.735394	95.764649	0.000210	0.000271
RS	58	14.131031	1.708916	53.020868	0.000116	0.000154
RS	59	15.401050	1.708916	27.010708	0.000059	0.000081
RS	60	16.784410	1.708916	12.860853	0.000028	0.000040
RS	61	18.291224	1.708916	5.689159	0.000012	0.000018
RS	62	19.932512	1.708916	2.322963	0.000005	0.000008
RS	63	21.720273	1.708916	1.288533	0.000003	0.000004
PA	4+25*2+4+6 0.113710730 0.021584532 21.720272691 0.187869250 0.950485701 1.289907253 1.487188243 1.565950767 1.579248841 1.544846936 1.486287834 1.426842249 1.371889068 1.325840985 1.301219388 1.306881419 1.343716237 1.406475775 1.484937744 1.566301037 1.639997106 1.700268222 1.744391482 1.771516919 1.783406193 1.783655045 1.776245394 1.764961185 1.752339215 1.735394363 1.708915699
//
IT	4060
RD	5
LK	-5683899.429937
QD	-1401.873399 -> -1289.622176
RI	0.0251541983
TR	0.111785	0.021311
MT	22.359509
MM	C_pi: 1.245487, n_recomb: 456848.133990
RS	0	0.000000	0.182232	21666.558280	0.047426	0.070463
RS	1	0.008974	0.182232	22429.432331	0.049096	0.049567
RS	2	0.018754	0.182232	23112.481970	0.050591	0.028250
RS	3	0.029411	0.182232	23697.116274	0.051871	0.027091
RS	4	0.041025	1.025126	4419.083969	0.009673	0.005936
RS	5	0.053681	1.025126	4754.616413	0.010407	0.006800
RS	6	0.067472	1.356137	3869.460686	0.008470	0.005863
RS	7	0.082502	1.356137	4168.868953	0.009125	0.006785
RS	8	0.098880	1.551874	3924.174699	0.008590	0.006714
RS	9	0.116728	1.551874	4226.101088	0.009251	0.007616
RS	10	0.136177	1.631089	4327.062841	0.009472	0.008170
RS	11	0.157372	1.631089	4652.894894	0.010185	0.009134
RS	12	0.180470	1.646142	4951.929626	0.010839	0.010016
RS	13	0.205640	1.646142	5312.293072	0.011628	0.011010
RS	14	0.233068	1.608021	5824.520678	0.012749	0.012321
RS	15	0.262959	1.608021	6227.220541	0.013631	0.013447
RS	16	0.295531	1.539685	6937.967087	0.015187	0.015212
RS	17	0.331027	1.539685	7383.586031	0.016162	0.016485
RS	18	0.369709	1.468650	8214.984667	0.017982	0.018500
RS	19	0.411861	1.468650	8691.843543	0.019026	0.019821
RS	20	0.457797	1.400723	9608.946612	0.021033	0.021998
RS	21	0.507855	1.400723	10093.170969	0.022093	0.023405
RS	22	0.562405	1.340852	11028.319020	0.024140	0.025677
RS	23	0.621851	1.340852	11481.722475	0.025132	0.027087
RS	24	0.686632	1.305176	12221.603126	0.026752	0.028924
RS	25	0.757226	1.305176	12596.682006	0.027573	0.030070
RS	26	0.834155	1.305423	12916.165919	0.028272	0.030869
RS	27	0.917989	1.305423	13174.403283	0.028838	0.031550
RS	28	1.009345	1.343452	12994.012822	0.028443	0.031104
RS	29	1.108901	1.343452	13120.002277	0.028719	0.031269
RS	30	1.217390	1.413744	12529.695931	0.027426	0.029813
RS	31	1.335616	1.413744	12528.615374	0.027424	0.029545
RS	32	1.464451	1.504526	11715.634483	0.025644	0.027567
RS	33	1.604849	1.504526	11599.526047	0.025390	0.027009
RS	34	1.757846	1.600411	10738.978109	0.023507	0.024964
RS	35	1.924573	1.600411	10515.703508	0.023018	0.024222
RS	36	2.106263	1.688453	9697.571821	0.021227	0.022328
RS	37	2.304258	1.688453	9370.308064	0.020511	0.021429
RS	38	2.520022	1.761574	8609.433872	0.018845	0.019702
RS	39	2.755149	1.761574	8182.620353	0.017911	0.018641
RS	40	3.011376	1.816245	7468.228234	0.016347	0.017041
RS	41	3.290598	1.816245	6952.810233	0.015219	0.015833
RS	42	3.594879	1.851095	6272.484520	0.013730	0.014326
RS	43	3.926466	1.851095	5690.115025	0.012455	0.013006
RS	44	4.287810	1.867994	5036.350429	0.011024	0.011564
RS	45	4.681582	1.867994	4423.248034	0.009682	0.010191
RS	46	5.110692	1.871088	3804.793493	0.008328	0.008821
RS	47	5.578312	1.871088	3210.586898	0.007028	0.007488
RS	48	6.087897	1.864955	2655.231372	0.005812	0.006245
RS	49	6.643213	1.864955	2133.552538	0.004670	0.005062
RS	50	7.248364	1.853914	1676.444620	0.003670	0.004021
RS	51	7.907823	1.853914	1269.554669	0.002779	0.003082
RS	52	8.626464	1.840760	935.898850	0.002049	0.002304
RS	53	9.409597	1.840760	659.976338	0.001445	0.001650
RS	54	10.263010	1.821959	451.140198	0.000988	0.001147
RS	55	11.193011	1.821959	291.658922	0.000638	0.000757
RS	56	12.206472	1.821959	179.940950	0.000394	0.000477
RS	57	13.310883	1.821959	105.502234	0.000231	0.000286
RS	58	14.514407	1.790570	59.214164	0.000130	0.000164
RS	59	15.825937	1.790570	30.517168	0.000067	0.000087
RS	60	17.255168	1.790570	14.708577	0.000032	0.000043
RS	61	18.812660	1.790570	6.590417	0.000014	0.000020
RS	62	20.509926	1.790570	2.727407	0.000006	0.000008
RS	63	22.359509	1.790570	1.544988	0.000003	0.000005
PA	4+25*2+4+6 0.111784884 0.021311353 22.359508774 0.182231790 1.025125826 1.356137375 1.551873761 1.631089448 1.646141786 1.608021219 1.539685427 1.468649711 1.400723471 1.340852185 1.305175503 1.305423202 1.343452255 1.413743716 1.504525889 1.600411361 1.688452888 1.761573975 1.816244888 1.851095091 1.867994067 1.871087782 1.864954671 1.853914000 1.840760338 1.821959192 1.790569893
//
IT	3736
RD	6
LK	-5683699.756553
QD	-1246.720324 -> -1177.544885
RI	0.0243772217
TR	0.110349	0.021147
MT	22.837117
MM	C_pi: 1.261336, n_recomb: 459063.133401
RS	0	0.000000	0.179049	22235.155422	0.048436	0.069499
RS	1	0.009011	0.179049	22999.604297	0.050101	0.049986
RS	2	0.018833	0.179049	23678.162348	0.051579	0.028691
RS	3	0.029541	0.179049	24251.481135	0.052828	0.027832
RS	4	0.041213	1.094591	4161.300482	0.009065	0.005570
RS	5	0.053937	1.094591	4482.119795	0.009764	0.006433
RS	6	0.067808	1.403369	3767.096246	0.008206	0.005725
RS	7	0.082929	1.403369	4061.237125	0.008847	0.006652
RS	8	0.099412	1.593080	3856.032224	0.008400	0.006643
RS	9	0.117380	1.593080	4155.057018	0.009051	0.007537
RS	10	0.136967	1.674081	4257.565405	0.009274	0.008099
RS	11	0.158320	1.674081	4580.830324	0.009979	0.009052
RS	12	0.181596	1.695128	4862.164520	0.010591	0.009912
RS	13	0.206970	1.695128	5219.478593	0.011370	0.010882
RS	14	0.234629	1.658572	5717.505166	0.012455	0.012175
RS	15	0.264782	1.658572	6117.441025	0.013326	0.013263
RS	16	0.297651	1.585206	6833.372713	0.014885	0.015047
RS	17	0.333482	1.585206	7278.104016	0.015854	0.016277
RS	18	0.372541	1.506309	8135.047858	0.017721	0.018352
RS	19	0.415120	1.506309	8614.017259	0.018764	0.019628
RS	20	0.461536	1.427964	9587.671434	0.020885	0.021924
RS	21	0.512134	1.427964	10077.335813	0.021952	0.023292
RS	22	0.567291	1.355547	11108.850282	0.024199	0.025768
RS	23	0.627418	1.355547	11569.098666	0.025202	0.027162
RS	24	0.692963	1.308953	12414.508891	0.027043	0.029228
RS	25	0.764414	1.308953	12793.041490	0.027868	0.030378
RS	26	0.842303	1.302890	13175.573721	0.028701	0.031314
RS	27	0.927211	1.302890	13430.077205	0.029255	0.032008
RS	28	1.019769	1.340253	13241.729770	0.028845	0.031538
RS	29	1.120667	1.340253	13358.044185	0.029098	0.031720
RS	30	1.230657	1.415420	12700.675439	0.027667	0.030102
RS	31	1.350558	1.415420	12689.368276	0.027642	0.029857
RS	32	1.481262	1.515402	11787.458414	0.025677	0.027666
RS	33	1.623744	1.515402	11665.875099	0.025412	0.027139
RS	34	1.779064	1.622596	10728.182731	0.023370	0.024907
RS	35	1.948380	1.622596	10506.722131	0.022887	0.024203
RS	36	2.132952	1.722029	9636.329027	0.020991	0.022178
RS	37	2.334155	1.722029	9318.332575	0.020299	0.021320
RS	38	2.553488	1.805596	8528.290984	0.018578	0.019512
RS	39	2.792584	1.805596	8117.136373	0.017682	0.018494
RS	40	3.053224	1.869130	7391.788676	0.016102	0.016855
RS	41	3.337349	1.869130	6896.360135	0.015023	0.015689
RS	42	3.647076	1.910776	6218.158492	0.013545	0.014173
RS	43	3.984712	1.910776	5657.051210	0.012323	0.012893
RS	44	4.352770	1.932447	5012.347983	0.010919	0.011461
RS	45	4.753993	1.932447	4418.266522	0.009625	0.010124
RS	46	5.191369	1.938683	3809.964403	0.008299	0.008772
RS	47	5.668155	1.938683	3229.439021	0.007035	0.007468
RS	48	6.187902	1.934471	2681.071565	0.005840	0.006241
RS	49	6.754482	1.934471	2166.038636	0.004718	0.005077
RS	50	7.372114	1.924455	1710.781180	0.003727	0.004046
RS	51	8.045399	1.924455	1303.932940	0.002840	0.003114
RS	52	8.779352	1.911520	967.583811	0.002108	0.002338
RS	53	9.579438	1.911520	687.463560	0.001498	0.001683
RS	54	10.451616	1.891634	473.786737	0.001032	0.001178
RS	55	11.402384	1.891634	308.910532	0.000673	0.000781
RS	56	12.438822	1.891634	192.312295	0.000419	0.000495
RS	57	13.568649	1.891634	113.842646	0.000248	0.000299
RS	58	14.800282	1.856054	64.625082	0.000141	0.000173
RS	59	16.142892	1.856054	33.633795	0.000073	0.000092
RS	60	17.606479	1.856054	16.379686	0.000036	0.000046
RS	61	19.201945	1.856054	7.420091	0.000016	0.000021
RS	62	20.941173	1.856054	3.106539	0.000007	0.000009
RS	63	22.837117	1.856054	1.792387	0.000004	0.000005
PA	4+25*2+4+6 0.110349082 0.021146952 22.837116765 0.179049167 1.094590725 1.403368534 1.593079516 1.674081231 1.695127635 1.658572454 1.585206008 1.506309407 1.427963798 1.355547423 1.308953205 1.302889732 1.340253058 1.415419593 1.515401883 1.622595713 1.722029491 1.805595853 1.869129552 1.910776003 1.932447217 1.938682955 1.934470554 1.924454867 1.911520462 1.891634307 1.856053618
//
IT	3372
RD	7
LK	-5683574.351119
QD	-1150.316873 -> -1104.065536
RI	0.0237918173
TR	0.109235	0.021049
MT	23.205795
MM	C_pi: 1.274086, n_recomb: 461524.185311
RS	0	0.000000	0.177134	22655.790912	0.049089	0.068799
RS	1	0.009038	0.177134	23423.339582	0.050752	0.050288
RS	2	0.018893	0.177134	24100.752745	0.052220	0.029006
RS	3	0.029639	0.177134	24668.121004	0.053449	0.028359
RS	4	0.041356	1.159331	3953.948975	0.008567	0.005279
RS	5	0.054132	1.159331	4262.544673	0.009236	0.006126
RS	6	0.068063	1.435639	3711.668018	0.008042	0.005646
RS	7	0.083253	1.435639	4003.299028	0.008674	0.006574
RS	8	0.099816	1.616399	3833.902217	0.008307	0.006623
RS	9	0.117876	1.616399	4132.708794	0.008954	0.007514
RS	10	0.137568	1.699971	4232.789838	0.009171	0.008075
RS	11	0.159040	1.699971	4555.909207	0.009871	0.009026
RS	12	0.182453	1.729671	4814.467515	0.010432	0.009848
RS	13	0.207981	1.729671	5170.706845	0.011204	0.010805
RS	14	0.235817	1.698445	5646.760506	0.012235	0.012061
RS	15	0.266169	1.698445	6045.219146	0.013098	0.013125
RS	16	0.299264	1.623826	6754.692488	0.014636	0.014899
RS	17	0.335351	1.623826	7198.968404	0.015598	0.016097
RS	18	0.374699	1.540318	8066.003118	0.017477	0.018194
RS	19	0.417603	1.540318	8546.734164	0.018518	0.019433
RS	20	0.464385	1.453985	9559.689303	0.020713	0.021808
RS	21	0.515396	1.453985	10054.119261	0.021785	0.023139
RS	22	0.571017	1.370484	11167.747779	0.024198	0.025785
RS	23	0.631665	1.370484	11634.597071	0.025209	0.027155
RS	24	0.697794	1.313540	12580.226139	0.027258	0.029437
RS	25	0.769901	1.313540	12962.867143	0.028087	0.030580
RS	26	0.848525	1.300927	13413.696404	0.029064	0.031666
RS	27	0.934254	1.300927	13665.776772	0.029610	0.032363
RS	28	1.027733	1.336598	13482.049941	0.029212	0.031901
RS	29	1.129660	1.336598	13590.013587	0.029446	0.032089
RS	30	1.240799	1.414904	12880.991433	0.027910	0.030355
RS	31	1.361984	1.414904	12860.134126	0.027864	0.030122
RS	32	1.494121	1.521840	11884.195799	0.025750	0.027764
RS	33	1.638202	1.521840	11756.550658	0.025473	0.027259
RS	34	1.795304	1.637864	10753.832580	0.023301	0.024879
RS	35	1.966606	1.637864	10531.858023	0.022820	0.024204
RS	36	2.153391	1.746272	9617.064484	0.020838	0.022076
RS	37	2.357057	1.746272	9304.114834	0.020160	0.021250
RS	38	2.579132	1.838198	8488.030776	0.018391	0.019378
RS	39	2.821278	1.838198	8086.697037	0.017522	0.018393
RS	40	3.085310	1.909037	7349.336392	0.015924	0.016719
RS	41	3.373206	1.909037	6867.133705	0.014879	0.015587
RS	42	3.687122	1.956533	6187.146494	0.013406	0.014060
RS	43	4.029411	1.956533	5640.614397	0.012222	0.012812
RS	44	4.402636	1.982615	4999.910001	0.010833	0.011383
RS	45	4.809595	1.982615	4419.328659	0.009576	0.010074
RS	46	5.253335	1.992114	3816.635209	0.008270	0.008733
RS	47	5.737182	1.992114	3246.265511	0.007034	0.007452
RS	48	6.264760	1.990263	2702.042882	0.005855	0.006237
RS	49	6.840022	1.990263	2192.342649	0.004750	0.005088
RS	50	7.467277	1.981863	1738.085336	0.003766	0.004064
RS	51	8.151225	1.981863	1331.681707	0.002885	0.003139
RS	52	8.896989	1.969750	993.219401	0.002152	0.002366
RS	53	9.710158	1.969750	710.095392	0.001539	0.001711
RS	54	10.596822	1.949431	492.634576	0.001067	0.001203
RS	55	11.563626	1.949431	323.527157	0.000701	0.000802
RS	56	12.617811	1.949431	202.969318	0.000440	0.000512
RS	57	13.767276	1.949431	121.142314	0.000262	0.000311
RS	58	15.020632	1.910285	69.439768	0.000150	0.000182
RS	59	16.387270	1.910285	36.449677	0.000079	0.000097
RS	60	17.877427	1.910285	17.912923	0.000039	0.000049
RS	61	19.502268	1.910285	8.193284	0.000018	0.000023
RS	62	21.273966	1.910285	3.465541	0.000008	0.000010
RS	63	23.205795	1.910285	2.032692	0.000004	0.000006
PA	4+25*2+4+6 0.109234839 0.021049080 23.205794584 0.177133812 1.159331309 1.435638986 1.616398930 1.699970533 1.729671137 1.698444904 1.623825691 1.540317785 1.453985309 1.370483865 1.313539514 1.300926531 1.336597507 1.414903950 1.521840248 1.637864184 1.746272463 1.838197539 1.909037076 1.956532901 1.982615328 1.992113511 1.990262655 1.981863151 1.969749705 1.949430957 1.910285153
//
IT	3430
RD	8
LK	-5683489.204866
QD	-1085.804405 -> -1052.795967
RI	0.0233236048
TR	0.108340	0.020993
MT	23.498983
MM	C_pi: 1.284711, n_recomb: 464102.369750
RS	0	0.000000	0.175972	22980.655853	0.049516	0.068272
RS	1	0.009060	0.175972	23752.387242	0.051179	0.050513
RS	2	0.018941	0.175972	24430.942831	0.052641	0.029240
RS	3	0.029716	0.175972	24995.978396	0.053859	0.028746
RS	4	0.041469	1.220711	3780.615025	0.008146	0.005037
RS	5	0.054285	1.220711	4078.705968	0.008788	0.005862
RS	6	0.068263	1.457217	3686.245190	0.007943	0.005604
RS	7	0.083508	1.457217	3977.159590	0.008570	0.006531
RS	8	0.100133	1.627227	3841.457122	0.008277	0.006635
RS	9	0.118265	1.627227	4141.800749	0.008924	0.007526
RS	10	0.138040	1.713511	4237.773603	0.009131	0.008081
RS	11	0.159606	1.713511	4562.388260	0.009831	0.009034
RS	12	0.183126	1.753093	4796.159280	0.010334	0.009812
RS	13	0.208777	1.753093	5152.747842	0.011103	0.010766
RS	14	0.236752	1.729486	5603.120938	0.012073	0.011972
RS	15	0.267261	1.729486	6001.125170	0.012931	0.013023
RS	16	0.300534	1.656309	6697.275804	0.014431	0.014770
RS	17	0.336822	1.656309	7141.527741	0.015388	0.015945
RS	18	0.376398	1.570803	8007.773582	0.017254	0.018038
RS	19	0.419559	1.570803	8490.051835	0.018293	0.019248
RS	20	0.466630	1.478645	9528.305283	0.020531	0.021670
RS	21	0.517966	1.478645	10026.906947	0.021605	0.022969
RS	22	0.573953	1.385493	11209.180651	0.024152	0.025753
RS	23	0.635012	1.385493	11682.284952	0.025172	0.027100
RS	24	0.701603	1.318941	12720.557197	0.027409	0.029577
RS	25	0.774227	1.318941	13107.742040	0.028243	0.030709
RS	26	0.853431	1.299899	13627.849377	0.029364	0.031946
RS	27	0.939811	1.299899	13878.674592	0.029904	0.032638
RS	28	1.034016	1.333367	13707.554918	0.029536	0.032207
RS	29	1.136757	1.333367	13808.573700	0.029753	0.032394
RS	30	1.248805	1.413714	13059.253518	0.028139	0.030574
RS	31	1.371005	1.413714	13029.918531	0.028076	0.030348
RS	32	1.504276	1.526026	11991.726952	0.025839	0.027857
RS	33	1.649621	1.526026	11858.226483	0.025551	0.027367
RS	34	1.808135	1.649020	10800.518494	0.023272	0.024869
RS	35	1.981009	1.649020	10576.971930	0.022790	0.024216
RS	36	2.169546	1.764495	9624.698093	0.020738	0.022006
RS	37	2.375164	1.764495	9314.331158	0.020070	0.021206
RS	38	2.599411	1.863056	8475.549231	0.018262	0.019283
RS	39	2.843974	1.863056	8080.326269	0.017411	0.018324
RS	40	3.110694	1.939853	7331.058190	0.015796	0.016621
RS	41	3.401579	1.939853	6857.575186	0.014776	0.015515
RS	42	3.718817	1.992317	6173.600946	0.013302	0.013976
RS	43	4.064797	1.992317	5637.014314	0.012146	0.012752
RS	44	4.442122	2.022416	4996.962008	0.010767	0.011324
RS	45	4.853632	2.022416	4425.903956	0.009536	0.010038
RS	46	5.302425	2.035190	3825.580606	0.008243	0.008703
RS	47	5.791878	2.035190	3262.677421	0.007030	0.007440
RS	48	6.325674	2.036000	2720.401416	0.005862	0.006232
RS	49	6.907832	2.036000	2214.875274	0.004772	0.005096
RS	50	7.542732	2.029670	1760.792340	0.003794	0.004079
RS	51	8.235154	2.029670	1354.945204	0.002919	0.003160
RS	52	8.990308	2.018856	1014.629378	0.002186	0.002388
RS	53	9.813878	2.018856	729.266763	0.001571	0.001734
RS	54	10.712062	1.998642	508.709360	0.001096	0.001224
RS	55	11.691621	1.998642	336.191830	0.000724	0.000820
RS	56	12.759926	1.998642	212.338164	0.000458	0.000526
RS	57	13.925019	1.998642	127.648865	0.000275	0.000322
RS	58	15.195667	1.956478	73.791050	0.000159	0.000189
RS	59	16.581435	1.956478	39.029857	0.000084	0.000102
RS	60	18.092751	1.956478	19.337341	0.000042	0.000051
RS	61	19.740990	1.956478	8.921697	0.000019	0.000024
RS	62	21.538558	1.956478	3.808601	0.000008	0.000010
RS	63	23.498983	1.956478	2.267646	0.000005	0.000006
PA	4+25*2+4+6 0.108339524 0.020993174 23.498983029 0.175972433 1.220711158 1.457216507 1.627226553 1.713510948 1.753092997 1.729486048 1.656309142 1.570803143 1.478645109 1.385493398 1.318941109 1.299899264 1.333367471 1.413713817 1.526025913 1.649019909 1.764494999 1.863055672 1.939852545 1.992317039 2.022416023 2.035190200 2.036000264 2.029670362 2.018855566 1.998641922 1.956478344
//
IT	3974
RD	9
LK	-5683427.674788
QD	-1039.872000 -> -1015.056134
RI	0.0229299671
TR	0.107597	0.020964
MT	23.738864
MM	C_pi: 1.293835, n_recomb: 466714.581088
RS	0	0.000000	0.175286	23240.097157	0.049795	0.067862
RS	1	0.009077	0.175286	24016.726878	0.051459	0.050686
RS	2	0.018979	0.175286	24697.964247	0.052919	0.029418
RS	3	0.029779	0.175286	25263.115647	0.054130	0.029038
RS	4	0.041559	1.280045	3630.332039	0.007778	0.004828
RS	5	0.054409	1.280045	3919.086976	0.008397	0.005627
RS	6	0.068426	1.471583	3679.534386	0.007884	0.005585
RS	7	0.083714	1.471583	3970.853211	0.008508	0.006510
RS	8	0.100391	1.629911	3867.534764	0.008287	0.006667
RS	9	0.118581	1.629911	4170.508103	0.008936	0.007559
RS	10	0.138422	1.718675	4261.971394	0.009132	0.008106
RS	11	0.160065	1.718675	4589.141814	0.009833	0.009065
RS	12	0.183672	1.768322	4798.067072	0.010281	0.009796
RS	13	0.209422	1.768322	5155.999116	0.011047	0.010752
RS	14	0.237509	1.753425	5579.724549	0.011955	0.011904
RS	15	0.268146	1.753425	5978.072303	0.012809	0.012950
RS	16	0.301564	1.683445	6657.392091	0.014264	0.014659
RS	17	0.338016	1.683445	7102.032931	0.015217	0.015820
RS	18	0.377776	1.597942	7960.213494	0.017056	0.017892
RS	19	0.421146	1.597942	8443.941521	0.018092	0.019079
RS	20	0.468452	1.501783	9496.715655	0.020348	0.021523
RS	21	0.520053	1.501783	9999.006702	0.021424	0.022795
RS	22	0.576337	1.400305	11238.092080	0.024079	0.025690
RS	23	0.637731	1.400305	11717.066760	0.025105	0.027015
RS	24	0.704697	1.324932	12839.735354	0.027511	0.029667
RS	25	0.777743	1.324932	13231.702291	0.028351	0.030787
RS	26	0.857419	1.299755	13819.595095	0.029610	0.032170
RS	27	0.944327	1.299755	14070.102121	0.030147	0.032854
RS	28	1.039125	1.330822	13916.272788	0.029818	0.032464
RS	29	1.142528	1.330822	14011.625712	0.030022	0.032647
RS	30	1.255317	1.412522	13230.248589	0.028348	0.030764
RS	31	1.378344	1.412522	13193.569776	0.028269	0.030540
RS	32	1.512539	1.529111	12102.283031	0.025931	0.027941
RS	33	1.658915	1.529111	11963.460706	0.025633	0.027461
RS	34	1.818578	1.657695	10858.917400	0.023267	0.024868
RS	35	1.992735	1.657695	10633.396714	0.022784	0.024232
RS	36	2.182700	1.778755	9649.526332	0.020675	0.021959
RS	37	2.389910	1.778755	9340.279143	0.020013	0.021178
RS	38	2.615928	1.882561	8481.962784	0.018174	0.019216
RS	39	2.862463	1.882561	8090.425025	0.017335	0.018276
RS	40	3.131377	1.964176	7329.923758	0.015705	0.016551
RS	41	3.424701	1.964176	6862.071914	0.014703	0.015464
RS	42	3.744652	2.020836	6172.886441	0.013226	0.013915
RS	43	4.093646	2.020836	5642.972576	0.012091	0.012710
RS	44	4.474319	2.054560	5001.350495	0.010716	0.011280
RS	45	4.889547	2.054560	4436.915474	0.009507	0.010011
RS	46	5.342467	2.070561	3836.644669	0.008221	0.008678
RS	47	5.836500	2.070561	3279.169714	0.007026	0.007431
RS	48	6.375379	2.074236	2737.165704	0.005865	0.006228
RS	49	6.963173	2.074236	2234.865586	0.004789	0.005103
RS	50	7.604324	2.070315	1780.258348	0.003814	0.004089
RS	51	8.303675	2.070315	1374.966955	0.002946	0.003177
RS	52	9.066509	2.061189	1032.909993	0.002213	0.002407
RS	53	9.898587	2.061189	745.837857	0.001598	0.001754
RS	54	10.806197	2.041529	522.661633	0.001120	0.001243
RS	55	11.796194	2.041529	347.345808	0.000744	0.000836
RS	56	12.876056	2.041529	220.699058	0.000473	0.000539
RS	57	14.053942	2.041529	133.528002	0.000286	0.000331
RS	58	15.338749	1.996817	77.769855	0.000167	0.000196
RS	59	16.740182	1.996817	41.419372	0.000089	0.000106
RS	60	18.268829	1.996817	20.673282	0.000044	0.000054
RS	61	19.936237	1.996817	9.613615	0.000021	0.000026
RS	62	21.755002	1.996817	4.138717	0.000009	0.000011
RS	63	23.738864	1.996817	2.498512	0.000005	0.000007
PA	4+25*2+4+6 0.107597321 0.020964044 23.738863700 0.175286047 1.280044946 1.471582634 1.629911244 1.718674803 1.768322150 1.753424952 1.683444738 1.597941538 1.501782783 1.400305278 1.324932202 1.299755461 1.330821731 1.412521988 1.529111216 1.657694525 1.778754652 1.882560704 1.964176182 2.020836363 2.054560174 2.070561076 2.074235850 2.070314783 2.061189497 2.041528721 1.996817056
//
IT	5163
RD	10
LK	-5683380.953977
QD	-1005.397900 -> -985.973228
RI	0.0225848293
TR	0.106966	0.020952
MT	23.940024
MM	C_pi: 1.301852, n_recomb: 469306.517537
RS	0	0.000000	0.174904	23453.652119	0.049975	0.067534
RS	1	0.009092	0.174904	24235.595865	0.051641	0.050824
RS	2	0.019010	0.174904	24920.499574	0.053101	0.029560
RS	3	0.029831	0.174904	25487.380122	0.054309	0.029265
RS	4	0.041635	1.338405	3495.926771	0.007449	0.004642
RS	5	0.054512	1.338405	3776.139136	0.008046	0.005414
RS	6	0.068560	1.481375	3683.868651	0.007850	0.005579
RS	7	0.083886	1.481375	3976.241471	0.008473	0.006502
RS	8	0.100605	1.627695	3904.386891	0.008319	0.006710
RS	9	0.118843	1.627695	4210.608817	0.008972	0.007603
RS	10	0.138741	1.718531	4297.843821	0.009158	0.008142
RS	11	0.160447	1.718531	4628.199526	0.009862	0.009109
RS	12	0.184126	1.777732	4813.500294	0.010257	0.009794
RS	13	0.209959	1.777732	5173.437681	0.011024	0.010756
RS	14	0.238140	1.771791	5571.218748	0.011871	0.011853
RS	15	0.268884	1.771791	5970.509031	0.012722	0.012898
RS	16	0.302422	1.706017	6631.721274	0.014131	0.014566
RS	17	0.339010	1.706017	7077.116693	0.015080	0.015719
RS	18	0.378925	1.621972	7922.663798	0.016882	0.017758
RS	19	0.422468	1.621972	8407.818957	0.017915	0.018929
RS	20	0.469970	1.523317	9467.005415	0.020172	0.021376
RS	21	0.521792	1.523317	9972.601633	0.021250	0.022626
RS	22	0.578325	1.414693	11258.497703	0.023990	0.025609
RS	23	0.639997	1.414693	11742.952001	0.025022	0.026915
RS	24	0.707277	1.331260	12942.000289	0.027577	0.029722
RS	25	0.780675	1.331260	13338.831541	0.028422	0.030829
RS	26	0.860745	1.300318	13991.669610	0.029813	0.032351
RS	27	0.948095	1.300318	14242.564998	0.030348	0.033026
RS	28	1.043387	1.328960	14108.482293	0.030062	0.032683
RS	29	1.147343	1.328960	14199.255882	0.030256	0.032860
RS	30	1.260751	1.411597	13391.732467	0.028535	0.030928
RS	31	1.384469	1.411597	13348.770707	0.028444	0.030703
RS	32	1.519436	1.531692	12211.534087	0.026020	0.028015
RS	33	1.666674	1.531692	12068.030645	0.025715	0.027543
RS	34	1.827299	1.664838	10923.254470	0.023275	0.024873
RS	35	2.002527	1.664838	10695.699258	0.022790	0.024250
RS	36	2.193687	1.790334	9685.179749	0.020637	0.021927
RS	37	2.402228	1.790334	9376.180793	0.019979	0.021162
RS	38	2.629729	1.898266	8501.209940	0.018114	0.019169
RS	39	2.877913	1.898266	8111.732395	0.017285	0.018245
RS	40	3.148663	1.983758	7340.896541	0.015642	0.016502
RS	41	3.444029	1.983758	6876.512646	0.014652	0.015430
RS	42	3.766250	2.043944	6181.501566	0.013172	0.013871
RS	43	4.117767	2.043944	5655.900653	0.012052	0.012681
RS	44	4.501243	2.080925	5011.224722	0.010678	0.011247
RS	45	4.919585	2.080925	4451.269995	0.009485	0.009991
RS	46	5.375962	2.100068	3849.385076	0.008202	0.008659
RS	47	5.873832	2.100068	3295.791758	0.007023	0.007424
RS	48	6.416969	2.106738	2752.799874	0.005866	0.006223
RS	49	7.009487	2.106738	2252.972115	0.004801	0.005109
RS	50	7.655876	2.105489	1797.272554	0.003830	0.004097
RS	51	8.361035	2.105489	1392.504261	0.002967	0.003191
RS	52	9.130306	2.098364	1048.761776	0.002235	0.002422
RS	53	9.969519	2.098364	760.369771	0.001620	0.001771
RS	54	10.885032	2.079634	534.926002	0.001140	0.001259
RS	55	11.883784	2.079634	357.288003	0.000761	0.000850
RS	56	12.973340	2.079634	228.244400	0.000486	0.000550
RS	57	14.161959	2.079634	138.895016	0.000296	0.000340
RS	58	15.458646	2.032767	81.440845	0.000174	0.000202
RS	59	16.873227	2.032767	43.650376	0.000093	0.000110
RS	60	18.416421	2.032767	21.935308	0.000047	0.000056
RS	61	20.099920	2.032767	10.274967	0.000022	0.000027
RS	62	21.936483	2.032767	4.458024	0.000009	0.000012
RS	63	23.940024	2.032767	2.726172	0.000006	0.000007
PA	4+25*2+4+6 0.106966040 0.020952233 23.940023819 0.174904366 1.338404692 1.481374755 1.627694663 1.718530976 1.777732281 1.771790684 1.706017478 1.621972166 1.523316801 1.414693256 1.331260395 1.300317594 1.328960493 1.411596540 1.531692361 1.664838220 1.790334379 1.898266424 1.983758451 2.043943728 2.080925118 2.100068135 2.106737769 2.105488826 2.098364390 2.079633521 2.032767037
//
IT	3585
RD	11
LK	-5683344.101856
QD	-978.356276 -> -962.679847
RI	0.0222740054
TR	0.106418	0.020952
MT	24.112306
MM	C_pi: 1.309015, n_recomb: 471841.626532
RS	0	0.000000	0.174715	23634.817640	0.050091	0.067263
RS	1	0.009104	0.174715	24422.249768	0.051759	0.050938
RS	2	0.019037	0.174715	25111.382362	0.053220	0.029676
RS	3	0.029875	0.174715	25680.985536	0.054427	0.029449
RS	4	0.041699	1.396510	3372.968673	0.007149	0.004473
RS	5	0.054600	1.396510	3645.198653	0.007725	0.005217
RS	6	0.068675	1.488364	3694.331451	0.007830	0.005582
RS	7	0.084032	1.488364	3988.100395	0.008452	0.006500
RS	8	0.100787	1.622804	3946.752818	0.008365	0.006758
RS	9	0.119067	1.622804	4256.515284	0.009021	0.007653
RS	10	0.139011	1.715258	4340.142826	0.009198	0.008183
RS	11	0.160772	1.715258	4674.006740	0.009906	0.009159
RS	12	0.184513	1.783185	4837.460776	0.010252	0.009800
RS	13	0.210416	1.783185	5199.805660	0.011020	0.010770
RS	14	0.238677	1.785879	5573.363362	0.011812	0.011816
RS	15	0.269511	1.785879	5974.021567	0.012661	0.012864
RS	16	0.303153	1.724768	6617.282477	0.014024	0.014489
RS	17	0.339857	1.724768	7063.731922	0.014971	0.015638
RS	18	0.379903	1.643196	7893.952679	0.016730	0.017637
RS	19	0.423594	1.643196	8380.545475	0.017761	0.018796
RS	20	0.471264	1.543270	9440.061777	0.020007	0.021234
RS	21	0.523274	1.543270	9948.649929	0.021085	0.022466
RS	22	0.580018	1.428517	11273.140961	0.023892	0.025518
RS	23	0.641929	1.428517	11762.693278	0.024929	0.026807
RS	24	0.709477	1.337724	13030.760738	0.027617	0.029752
RS	25	0.783174	1.337724	13432.425177	0.028468	0.030847
RS	26	0.863580	1.301405	14146.721720	0.029982	0.032498
RS	27	0.951308	1.301405	14398.517223	0.030516	0.033163
RS	28	1.047022	1.327697	14285.230433	0.030275	0.032870
RS	29	1.151450	1.327697	14372.317727	0.030460	0.033039
RS	30	1.265386	1.411020	13542.885098	0.028702	0.031070
RS	31	1.389694	1.411020	13494.582095	0.028600	0.030843
RS	32	1.525320	1.534081	12316.982183	0.026104	0.028080
RS	33	1.673294	1.534081	12169.449509	0.025791	0.027613
RS	34	1.834740	1.671022	10989.815969	0.023291	0.024880
RS	35	2.010885	1.671022	10760.347936	0.022805	0.024268
RS	36	2.203066	1.800056	9727.361299	0.020616	0.021906
RS	37	2.412744	1.800056	9418.102573	0.019960	0.021153
RS	38	2.641511	1.911217	8529.035862	0.018076	0.019137
RS	39	2.891107	1.911217	8140.518309	0.017253	0.018226
RS	40	3.163426	1.999807	7360.337985	0.015599	0.016467
RS	41	3.460538	1.999807	6897.884063	0.014619	0.015407
RS	42	3.784700	2.062940	6196.818368	0.013133	0.013840
RS	43	4.138374	2.062940	5673.804336	0.012025	0.012661
RS	44	4.524248	2.102844	5025.090568	0.010650	0.011222
RS	45	4.945253	2.102844	4468.017032	0.009469	0.009978
RS	46	5.404588	2.125024	3863.322263	0.008188	0.008644
RS	47	5.905742	2.125024	3312.433106	0.007020	0.007419
RS	48	6.452522	2.134764	2767.512332	0.005865	0.006218
RS	49	7.049083	2.134764	2269.566930	0.004810	0.005113
RS	50	7.699957	2.136387	1812.330740	0.003841	0.004103
RS	51	8.410088	2.136387	1408.049903	0.002984	0.003203
RS	52	9.184871	2.131511	1062.656735	0.002252	0.002435
RS	53	10.030193	2.131511	773.246606	0.001639	0.001785
RS	54	10.952476	2.114024	545.807334	0.001157	0.001273
RS	55	11.958726	2.114024	366.229515	0.000776	0.000863
RS	56	13.056587	2.114024	235.110915	0.000498	0.000561
RS	57	14.254402	2.114024	143.832294	0.000305	0.000348
RS	58	15.561269	2.065361	84.849880	0.000180	0.000208
RS	59	16.987117	2.065361	45.746009	0.000097	0.000114
RS	60	18.542778	2.065361	23.134073	0.000049	0.000059
RS	61	20.240071	2.065361	10.910179	0.000023	0.000028
RS	62	22.091891	2.065361	4.768158	0.000010	0.000012
RS	63	24.112306	2.065361	2.951347	0.000006	0.000008
PA	4+25*2+4+6 0.106417790 0.020951684 24.112306439 0.174714712 1.396509710 1.488363625 1.622804171 1.715258055 1.783184616 1.785879497 1.724768480 1.643196264 1.543270296 1.428516715 1.337723872 1.301405144 1.327696899 1.411020365 1.534081394 1.671021570 1.800056292 1.911216605 1.999807095 2.062940208 2.102844195 2.125023788 2.134764291 2.136387171 2.131511041 2.114023823 2.065360559
//
IT	3331
RD	12
LK	-5683314.186024
QD	-956.367971 -> -943.423663
RI	0.0219896962
TR	0.105934	0.020958
MT	24.262466
MM	C_pi: 1.315484, n_recomb: 474291.935940
RS	0	0.000000	0.174641	23792.907170	0.050165	0.067034
RS	1	0.009115	0.174641	24585.812422	0.051837	0.051034
RS	2	0.019061	0.174641	25279.418612	0.053299	0.029774
RS	3	0.029913	0.174641	25852.280177	0.054507	0.029603
RS	4	0.041755	1.454847	3258.620299	0.006870	0.004317
RS	5	0.054676	1.454847	3523.279054	0.007429	0.005033
RS	6	0.068774	1.493675	3707.824842	0.007818	0.005589
RS	7	0.084158	1.493675	4003.136393	0.008440	0.006503
RS	8	0.100944	1.616703	3991.076110	0.008415	0.006807
RS	9	0.119260	1.616703	4304.448020	0.009076	0.007704
RS	10	0.139246	1.710362	4385.169062	0.009246	0.008227
RS	11	0.161053	1.710362	4722.644808	0.009957	0.009210
RS	12	0.184848	1.786026	4866.374726	0.010260	0.009812
RS	13	0.210812	1.786026	5231.338268	0.011030	0.010790
RS	14	0.239143	1.796708	5582.931375	0.011771	0.011788
RS	15	0.270056	1.796708	5985.242029	0.012619	0.012841
RS	16	0.303786	1.740326	6611.589886	0.013940	0.014426
RS	17	0.340591	1.740326	7059.324453	0.014884	0.015573
RS	18	0.380751	1.661907	7872.778176	0.016599	0.017529
RS	19	0.424572	1.661907	8360.826233	0.017628	0.018680
RS	20	0.472386	1.561679	9416.250104	0.019853	0.021098
RS	21	0.524559	1.561679	9927.566265	0.020931	0.022316
RS	22	0.581488	1.441678	11283.850590	0.023791	0.025422
RS	23	0.643606	1.441678	11778.129404	0.024833	0.026697
RS	24	0.711385	1.344165	13108.545700	0.027638	0.029764
RS	25	0.785343	1.344165	13514.925538	0.028495	0.030849
RS	26	0.866042	1.302855	14286.939625	0.030123	0.032619
RS	27	0.954097	1.302855	14539.982849	0.030656	0.033276
RS	28	1.050178	1.326918	14447.611569	0.030461	0.033031
RS	29	1.155017	1.326918	14531.728501	0.030639	0.033193
RS	30	1.269411	1.410786	13683.450874	0.028850	0.031193
RS	31	1.394233	1.410786	13630.616488	0.028739	0.030963
RS	32	1.530433	1.536427	12417.080209	0.026180	0.028136
RS	33	1.679047	1.536427	12266.131756	0.025862	0.027673
RS	34	1.841207	1.676581	11056.062188	0.023311	0.024888
RS	35	2.018148	1.676581	10824.892416	0.022823	0.024284
RS	36	2.211217	1.808454	9772.961468	0.020605	0.021893
RS	37	2.421884	1.808454	9463.167525	0.019952	0.021150
RS	38	2.651754	1.922123	8562.267917	0.018053	0.019117
RS	39	2.902577	1.922123	8173.969132	0.017234	0.018215
RS	40	3.176262	2.013163	7385.483144	0.015572	0.016445
RS	41	3.474893	2.013163	6923.858445	0.014598	0.015395
RS	42	3.800744	2.078752	6216.753000	0.013107	0.013820
RS	43	4.156297	2.078752	5695.057910	0.012007	0.012649
RS	44	4.544259	2.121276	5041.681494	0.010630	0.011205
RS	45	4.967583	2.121276	4486.294687	0.009459	0.009970
RS	46	5.429493	2.146372	3877.953853	0.008176	0.008632
RS	47	5.933507	2.146372	3328.876383	0.007019	0.007416
RS	48	6.483461	2.159225	2781.330815	0.005864	0.006214
RS	49	7.083544	2.159225	2284.820722	0.004817	0.005116
RS	50	7.738324	2.163869	1825.719586	0.003849	0.004107
RS	51	8.452787	2.163869	1421.908014	0.002998	0.003213
RS	52	9.232374	2.161446	1074.899338	0.002266	0.002445
RS	53	10.083020	2.161446	784.723277	0.001655	0.001798
RS	54	11.011203	2.145465	555.514527	0.001171	0.001285
RS	55	12.023989	2.145465	374.317099	0.000789	0.000874
RS	56	13.129091	2.145465	241.394896	0.000509	0.000570
RS	57	14.334922	2.145465	148.398555	0.000313	0.000355
RS	58	15.650666	2.095314	88.030612	0.000186	0.000214
RS	59	17.086339	2.095314	47.723090	0.000101	0.000118
RS	60	18.652875	2.095314	24.277208	0.000051	0.000061
RS	61	20.362199	2.095314	11.522349	0.000024	0.000029
RS	62	22.227329	2.095314	5.070225	0.000011	0.000013
RS	63	24.262466	2.095314	3.174476	0.000007	0.000008
PA	4+25*2+4+6 0.105933667 0.020958427 24.262465665 0.174640649 1.454847222 1.493675073 1.616703427 1.710362113 1.786026280 1.796708108 1.740325636 1.661907129 1.561679286 1.441678279 1.344164511 1.302854768 1.326918192 1.410786221 1.536427337 1.676580880 1.808454229 1.922122600 2.013162969 2.078751986 2.121276088 2.146371788 2.159225267 2.163868878 2.161445573 2.145464750 2.095313626
//
IT	4826
RD	13
LK	-5683289.378536
QD	-937.975185 -> -927.101147
RI	0.0217267802
TR	0.105500	0.020970
MT	24.395599
MM	C_pi: 1.321389, n_recomb: 476643.374450
RS	0	0.000000	0.174634	23934.282147	0.050214	0.066836
RS	1	0.009124	0.174634	24732.531437	0.051889	0.051117
RS	2	0.019081	0.174634	25430.655515	0.053354	0.029860
RS	3	0.029947	0.174634	26007.016090	0.054563	0.029737
RS	4	0.041804	1.513724	3151.149888	0.006611	0.004171
RS	5	0.054743	1.513724	3408.563131	0.007151	0.004860
RS	6	0.068862	1.498042	3722.414031	0.007810	0.005598
RS	7	0.084270	1.498042	4019.293748	0.008432	0.006507
RS	8	0.101083	1.610312	4035.100928	0.008466	0.006855
RS	9	0.119431	1.610312	4352.011697	0.009131	0.007753
RS	10	0.139453	1.704839	4430.484514	0.009295	0.008270
RS	11	0.161302	1.704839	4771.532986	0.010011	0.009261
RS	12	0.185144	1.787231	4897.770192	0.010276	0.009827
RS	13	0.211162	1.787231	5265.432100	0.011047	0.010813
RS	14	0.239554	1.805099	5597.506604	0.011744	0.011768
RS	15	0.270536	1.805099	6001.647690	0.012591	0.012827
RS	16	0.304345	1.753267	6612.578025	0.013873	0.014374
RS	17	0.341240	1.753267	7061.768712	0.014816	0.015522
RS	18	0.381500	1.678415	7857.917405	0.016486	0.017434
RS	19	0.425435	1.678415	8347.439717	0.017513	0.018579
RS	20	0.473378	1.578658	9395.498496	0.019712	0.020970
RS	21	0.525695	1.578658	9909.320934	0.020790	0.022177
RS	22	0.582786	1.454164	11291.819017	0.023690	0.025325
RS	23	0.645087	1.454164	11790.479516	0.024736	0.026587
RS	24	0.713072	1.350493	13177.393699	0.027646	0.029763
RS	25	0.787260	1.350493	13588.326210	0.028508	0.030839
RS	26	0.868217	1.304548	14414.425327	0.030242	0.032720
RS	27	0.956562	1.304548	14668.944849	0.030776	0.033369
RS	28	1.052967	1.326530	14597.022089	0.030625	0.033171
RS	29	1.158169	1.326530	14678.740684	0.030796	0.033325
RS	30	1.272970	1.410872	13813.784552	0.028981	0.031300
RS	31	1.398246	1.410872	13757.112642	0.028862	0.031067
RS	32	1.534952	1.538818	12511.181869	0.026249	0.028184
RS	33	1.684132	1.538818	12357.379076	0.025926	0.027724
RS	34	1.846925	1.681744	11120.522983	0.023331	0.024895
RS	35	2.024570	1.681744	10887.904648	0.022843	0.024299
RS	36	2.218426	1.815907	9820.006755	0.020602	0.021884
RS	37	2.429969	1.815907	9509.549500	0.019951	0.021150
RS	38	2.660815	1.931500	8598.819686	0.018040	0.019105
RS	39	2.912723	1.931500	8210.237301	0.017225	0.018211
RS	40	3.187618	2.024457	7414.437718	0.015556	0.016432
RS	41	3.487594	2.024457	6952.847480	0.014587	0.015389
RS	42	3.814942	2.092081	6239.872389	0.013091	0.013807
RS	43	4.172159	2.092081	5718.551243	0.011998	0.012644
RS	44	4.561970	2.136952	5060.133996	0.010616	0.011193
RS	45	4.987348	2.136952	4505.526090	0.009453	0.009965
RS	46	5.451540	2.164845	3892.939223	0.008167	0.008622
RS	47	5.958087	2.164845	3344.989724	0.007018	0.007414
RS	48	6.510854	2.180824	2794.309209	0.005862	0.006210
RS	49	7.114058	2.180824	2298.889525	0.004823	0.005119
RS	50	7.772300	2.188601	1837.677285	0.003855	0.004110
RS	51	8.490603	2.188601	1434.327387	0.003009	0.003220
RS	52	9.274448	2.188793	1085.740438	0.002278	0.002454
RS	53	10.129814	2.188793	795.008367	0.001668	0.001808
RS	54	11.063227	2.174550	564.216242	0.001184	0.001295
RS	55	12.081809	2.174550	381.670075	0.000801	0.000884
RS	56	13.193331	2.174550	247.175288	0.000519	0.000579
RS	57	14.406274	2.174550	152.642414	0.000320	0.000362
RS	58	15.729890	2.123180	91.011295	0.000191	0.000219
RS	59	17.174279	2.123180	49.595922	0.000104	0.000121
RS	60	18.750460	2.123180	25.371309	0.000053	0.000063
RS	61	20.470460	2.123180	12.114216	0.000025	0.000030
RS	62	22.347399	2.123180	5.365232	0.000011	0.000014
RS	63	24.395599	2.123180	3.395996	0.000007	0.000009
PA	4+25*2+4+6 0.105499627 0.020969645 24.395598754 0.174633696 1.513723681 1.498041815 1.610311860 1.704839112 1.787230505 1.805098564 1.753267177 1.678415240 1.578657687 1.454163669 1.350493227 1.304547984 1.326530016 1.410872329 1.538817895 1.681743667 1.815906555 1.931499715 2.024457272 2.092081004 2.136951987 2.164845418 2.180824063 2.188600663 2.188792783 2.174549957 2.123180302
//
IT	3989
RD	14
LK	-5683268.467409
QD	-922.230759 -> -912.975600
RI	0.0214831103
TR	0.105106	0.020984
MT	24.515183
MM	C_pi: 1.326809, n_recomb: 478884.481108
RS	0	0.000000	0.174659	24063.576520	0.050249	0.066663
RS	1	0.009133	0.174659	24866.947981	0.051927	0.051191
RS	2	0.019100	0.174659	25569.477263	0.053394	0.029937
RS	3	0.029977	0.174659	26149.350484	0.054605	0.029857
RS	4	0.041848	1.573269	3049.518682	0.006368	0.004034
RS	5	0.054803	1.573269	3299.965523	0.006891	0.004697
RS	6	0.068940	1.501899	3736.911077	0.007803	0.005608
RS	7	0.084370	1.501899	4035.309935	0.008426	0.006512
RS	8	0.101208	1.604131	4077.479684	0.008515	0.006901
RS	9	0.119584	1.604131	4397.775599	0.009183	0.007799
RS	10	0.139638	1.699313	4474.444623	0.009343	0.008311
RS	11	0.161524	1.699313	4818.929735	0.010063	0.009308
RS	12	0.185409	1.787486	4929.831979	0.010294	0.009843
RS	13	0.211475	1.787486	5300.173038	0.011068	0.010837
RS	14	0.239921	1.811658	5615.278222	0.011726	0.011755
RS	15	0.270966	1.811658	6021.343992	0.012574	0.012820
RS	16	0.304846	1.764022	6618.680916	0.013821	0.014333
RS	17	0.341820	1.764022	7069.448168	0.014762	0.015483
RS	18	0.382171	1.692981	7848.230956	0.016389	0.017350
RS	19	0.426207	1.692981	8339.235788	0.017414	0.018492
RS	20	0.474265	1.594303	9377.528653	0.019582	0.020851
RS	21	0.526712	1.594303	9893.660360	0.020660	0.022048
RS	22	0.583948	1.465965	11297.746545	0.023592	0.025228
RS	23	0.646412	1.465965	11800.461569	0.024642	0.026481
RS	24	0.714581	1.356642	13238.691188	0.027645	0.029754
RS	25	0.788976	1.356642	13653.977826	0.028512	0.030822
RS	26	0.870165	1.306394	14530.618320	0.030343	0.032805
RS	27	0.958769	1.306394	14786.751135	0.030877	0.033447
RS	28	1.055465	1.326443	14734.531198	0.030768	0.033294
RS	29	1.160993	1.326443	14814.303014	0.030935	0.033441
RS	30	1.276157	1.411230	13934.252190	0.029097	0.031393
RS	31	1.401840	1.411230	13874.328622	0.028972	0.031158
RS	32	1.539001	1.541283	12598.855546	0.026309	0.028224
RS	33	1.688689	1.541283	12442.702400	0.025983	0.027768
RS	34	1.852048	1.686642	11182.118078	0.023350	0.024901
RS	35	2.030326	1.686642	10948.319281	0.022862	0.024311
RS	36	2.224886	1.822657	9867.011724	0.020604	0.021880
RS	37	2.437216	1.822657	9555.858590	0.019954	0.021152
RS	38	2.668936	1.939704	8637.058444	0.018036	0.019099
RS	39	2.921820	1.939704	8247.862959	0.017223	0.018212
RS	40	3.197799	2.034138	7445.699837	0.015548	0.016427
RS	41	3.498983	2.034138	6983.575949	0.014583	0.015389
RS	42	3.827674	2.103433	6265.012217	0.013083	0.013801
RS	43	4.186383	2.103433	5743.364114	0.011993	0.012642
RS	44	4.577853	2.150407	5079.708689	0.010607	0.011186
RS	45	5.005076	2.150407	4525.195014	0.009449	0.009963
RS	46	5.471316	2.180976	3907.960142	0.008161	0.008615
RS	47	5.980138	2.180976	3360.617975	0.007018	0.007413
RS	48	6.535429	2.200073	2806.436490	0.005860	0.006206
RS	49	7.141435	2.200073	2311.848875	0.004828	0.005122
RS	50	7.802786	2.211061	1848.354818	0.003860	0.004111
RS	51	8.524538	2.211061	1445.473690	0.003018	0.003227
RS	52	9.312206	2.214006	1095.350971	0.002287	0.002460
RS	53	10.171811	2.214006	804.247640	0.001679	0.001818
RS	54	11.109923	2.201695	572.036226	0.001195	0.001304
RS	55	12.133712	2.201695	388.375905	0.000811	0.000893
RS	56	13.251001	2.201695	252.509828	0.000527	0.000587
RS	57	14.470332	2.201695	156.599281	0.000327	0.000368
RS	58	15.801022	2.149333	93.812783	0.000196	0.000224
RS	59	17.253243	2.149333	51.374710	0.000107	0.000124
RS	60	18.838094	2.149333	26.420858	0.000055	0.000065
RS	61	20.567686	2.149333	12.687503	0.000026	0.000032
RS	62	22.455241	2.149333	5.653734	0.000012	0.000014
RS	63	24.515183	2.149333	3.616049	0.000008	0.000009
PA	4+25*2+4+6 0.105106107 0.020983534 24.515183198 0.174658511 1.573268908 1.501899332 1.604130615 1.699313216 1.787486170 1.811657818 1.764021776 1.692981260 1.594303106 1.465965325 1.356641808 1.306394249 1.326443358 1.411230151 1.541283347 1.686641881 1.822657047 1.939704195 2.034137666 2.103433487 2.150406701 2.180975806 2.200072574 2.211061415 2.214006433 2.201695125 2.149333036
//
IT	3811
RD	15
LK	-5683250.623891
QD	-908.515822 -> -900.557770
RI	0.0212556266
TR	0.104746	0.020999
MT	24.623664
MM	C_pi: 1.331816, n_recomb: 481013.828193
RS	0	0.000000	0.174698	24183.415056	0.050276	0.066507
RS	1	0.009140	0.174698	24991.655063	0.051956	0.051258
RS	2	0.019116	0.174698	25698.410710	0.053426	0.030008
RS	3	0.030004	0.174698	26281.706165	0.054638	0.029968
RS	4	0.041887	1.633554	2953.066453	0.006139	0.003904
RS	5	0.054857	1.633554	3196.800964	0.006646	0.004543
RS	6	0.069011	1.505451	3750.822133	0.007798	0.005617
RS	7	0.084460	1.505451	4050.662594	0.008421	0.006516
RS	8	0.101320	1.598463	4117.417444	0.008560	0.006944
RS	9	0.119722	1.598463	4440.897577	0.009232	0.007842
RS	10	0.139806	1.694173	4516.057628	0.009389	0.008349
RS	11	0.161725	1.694173	4863.786877	0.010112	0.009351
RS	12	0.185648	1.787275	4961.378831	0.010314	0.009859
RS	13	0.211758	1.787275	5334.317181	0.011090	0.010860
RS	14	0.240254	1.816855	5634.984953	0.011715	0.011746
RS	15	0.271355	1.816855	6043.012937	0.012563	0.012817
RS	16	0.305298	1.772985	6628.622868	0.013781	0.014300
RS	17	0.342344	1.772985	7081.046523	0.014721	0.015453
RS	18	0.382777	1.705859	7842.791737	0.016305	0.017277
RS	19	0.426905	1.705859	8335.281328	0.017329	0.018416
RS	20	0.475067	1.608735	9362.076062	0.019463	0.020741
RS	21	0.527631	1.608735	9880.347139	0.020541	0.021930
RS	22	0.584999	1.477105	11302.233719	0.023497	0.025135
RS	23	0.647612	1.477105	11808.705811	0.024550	0.026379
RS	24	0.715947	1.362573	13293.729997	0.027637	0.029739
RS	25	0.790529	1.362573	13713.162633	0.028509	0.030800
RS	26	0.871927	1.308318	14637.124642	0.030430	0.032878
RS	27	0.960766	1.308318	14894.942109	0.030966	0.033513
RS	28	1.057726	1.326580	14861.492119	0.030896	0.033402
RS	29	1.163548	1.326580	14939.671700	0.031059	0.033543
RS	30	1.279042	1.411805	14045.681581	0.029200	0.031475
RS	31	1.405093	1.411805	13982.995233	0.029070	0.031237
RS	32	1.542666	1.543820	12680.296575	0.026362	0.028258
RS	33	1.692814	1.543820	12522.231054	0.026033	0.027804
RS	34	1.856686	1.691348	11240.456707	0.023368	0.024906
RS	35	2.035537	1.691348	11005.734543	0.022880	0.024322
RS	36	2.230736	1.828866	9913.185560	0.020609	0.021877
RS	37	2.443777	1.828866	9601.355923	0.019961	0.021156
RS	38	2.676290	1.946982	8676.023126	0.018037	0.019098
RS	39	2.930057	1.946982	8285.994135	0.017226	0.018216
RS	40	3.207019	2.042522	7478.347193	0.015547	0.016426
RS	41	3.509297	2.042522	7015.271670	0.014584	0.015393
RS	42	3.839205	2.113183	6291.431383	0.013080	0.013799
RS	43	4.199268	2.113183	5768.925636	0.011993	0.012645
RS	44	4.592242	2.162039	5099.950216	0.010603	0.011182
RS	45	5.021136	2.162039	4545.002579	0.009449	0.009964
RS	46	5.489233	2.195161	3922.852043	0.008155	0.008610
RS	47	6.000117	2.195161	3375.710060	0.007018	0.007413
RS	48	6.557698	2.217353	2817.763203	0.005858	0.006202
RS	49	7.166244	2.217353	2323.805575	0.004831	0.005123
RS	50	7.830415	2.231612	1857.905037	0.003862	0.004112
RS	51	8.555294	2.231612	1455.504974	0.003026	0.003232
RS	52	9.346431	2.237420	1103.891122	0.002295	0.002466
RS	53	10.209881	2.237420	812.574683	0.001689	0.001826
RS	54	11.152255	2.227206	579.085110	0.001204	0.001312
RS	55	12.180767	2.227206	394.512779	0.000820	0.000902
RS	56	13.303290	2.227206	257.450291	0.000535	0.000594
RS	57	14.528417	2.227206	160.301104	0.000333	0.000374
RS	58	15.865526	2.174053	96.453781	0.000201	0.000228
RS	59	17.324855	2.174053	53.068900	0.000110	0.000127
RS	60	18.917572	2.174053	27.430191	0.000057	0.000067
RS	61	20.655873	2.174053	13.243993	0.000028	0.000033
RS	62	22.553062	2.174053	5.936377	0.000012	0.000015
RS	63	24.623664	2.174053	3.834902	0.000008	0.000010
PA	4+25*2+4+6 0.104746375 0.020998903 24.623664080 0.174697821 1.633554423 1.505451493 1.598462638 1.694172700 1.787274790 1.816854835 1.772985083 1.705858932 1.608735179 1.477105015 1.362572562 1.308317879 1.326579978 1.411804831 1.543820364 1.691348373 1.828865974 1.946981721 2.042521934 2.113182601 2.162038769 2.195161261 2.217352960 2.231612147 2.237419807 2.227206481 2.174053314
//
IT	3891
RD	16
LK	-5683235.251769
QD	-896.399758 -> -889.501097
RI	0.0210428912
TR	0.104414	0.021015
MT	24.723232
MM	C_pi: 1.336469, n_recomb: 483030.485786
RS	0	0.000000	0.174740	24295.690717	0.050298	0.066366
RS	1	0.009147	0.174740	25108.529215	0.051981	0.051318
RS	2	0.019132	0.174740	25819.290999	0.053453	0.030074
RS	3	0.030029	0.174740	26405.849194	0.054667	0.030072
RS	4	0.041924	1.694659	2861.234159	0.005924	0.003781
RS	5	0.054906	1.694659	3098.488845	0.006415	0.004397
RS	6	0.069076	1.508791	3763.946451	0.007792	0.005627
RS	7	0.084542	1.508791	4065.141990	0.008416	0.006521
RS	8	0.101423	1.593421	4154.587780	0.008601	0.006984
RS	9	0.119848	1.593421	4481.034597	0.009277	0.007881
RS	10	0.139959	1.689615	4554.799148	0.009430	0.008383
RS	11	0.161909	1.689615	4905.552571	0.010156	0.009390
RS	12	0.185867	1.786886	4991.716354	0.010334	0.009875
RS	13	0.212016	1.786886	5367.135220	0.011111	0.010882
RS	14	0.240558	1.821044	5655.693245	0.011709	0.011741
RS	15	0.271710	1.821044	6065.679490	0.012558	0.012817
RS	16	0.305712	1.780465	6641.444772	0.013750	0.014275
RS	17	0.342824	1.780465	7095.574277	0.014690	0.015431
RS	18	0.383332	1.717266	7840.814781	0.016233	0.017213
RS	19	0.427544	1.717266	8334.784320	0.017255	0.018350
RS	20	0.475801	1.622077	9348.779450	0.019354	0.020638
RS	21	0.528472	1.622077	9869.038898	0.020432	0.021821
RS	22	0.585961	1.487622	11305.603101	0.023406	0.025044
RS	23	0.648710	1.487622	11815.559963	0.024461	0.026281
RS	24	0.717197	1.368268	13343.461543	0.027624	0.029720
RS	25	0.791950	1.368268	13766.827373	0.028501	0.030776
RS	26	0.873541	1.310273	14735.136688	0.030506	0.032940
RS	27	0.962595	1.310273	14994.661861	0.031043	0.033570
RS	28	1.059796	1.326890	14978.929591	0.031010	0.033499
RS	29	1.165887	1.326890	15055.796920	0.031169	0.033634
RS	30	1.281684	1.412563	14148.709811	0.029292	0.031547
RS	31	1.408073	1.412563	14083.673292	0.029157	0.031306
RS	32	1.546023	1.546435	12755.655110	0.026408	0.028287
RS	33	1.696593	1.546435	12596.062522	0.026077	0.027835
RS	34	1.860935	1.695926	11295.252210	0.023384	0.024909
RS	35	2.040311	1.695926	11059.851097	0.022897	0.024330
RS	36	2.236095	1.834665	9957.921182	0.020616	0.021877
RS	37	2.449788	1.834665	9645.470634	0.019969	0.021161
RS	38	2.683029	1.953536	8714.948887	0.018042	0.019100
RS	39	2.937605	1.953536	8323.949503	0.017233	0.018223
RS	40	3.215469	2.049875	7511.632831	0.015551	0.016430
RS	41	3.518750	2.049875	7047.305127	0.014590	0.015400
RS	42	3.849774	2.121640	6318.524042	0.013081	0.013802
RS	43	4.211078	2.121640	5794.763440	0.011997	0.012650
RS	44	4.605432	2.172182	5120.475515	0.010601	0.011181
RS	45	5.035859	2.172182	4564.689520	0.009450	0.009966
RS	46	5.505659	2.207743	3937.453061	0.008152	0.008606
RS	47	6.018435	2.207743	3390.198574	0.007019	0.007413
RS	48	6.578116	2.232997	2828.304336	0.005855	0.006198
RS	49	7.188994	2.232997	2334.824866	0.004834	0.005125
RS	50	7.855751	2.250564	1866.438272	0.003864	0.004112
RS	51	8.583500	2.250564	1464.538276	0.003032	0.003237
RS	52	9.377820	2.259326	1111.480252	0.002301	0.002470
RS	53	10.244800	2.259326	820.090741	0.001698	0.001833
RS	54	11.191086	2.251357	585.447970	0.001212	0.001319
RS	55	12.223933	2.251357	400.141453	0.000828	0.000909
RS	56	13.351260	2.251357	262.037250	0.000542	0.000601
RS	57	14.581708	2.251357	163.773092	0.000339	0.000380
RS	58	15.924711	2.197602	98.948864	0.000205	0.000232
RS	59	17.390564	2.197602	54.686001	0.000113	0.000130
RS	60	18.990506	2.197602	28.402832	0.000059	0.000068
RS	61	20.736802	2.197602	13.785176	0.000029	0.000034
RS	62	22.642840	2.197602	6.213721	0.000013	0.000015
RS	63	24.723232	2.197602	4.052814	0.000008	0.000010
PA	4+25*2+4+6 0.104414446 0.021014763 24.723231814 0.174739972 1.694659107 1.508790955 1.593421405 1.689614842 1.786886169 1.821044474 1.780465405 1.717266291 1.622076664 1.487622198 1.368268054 1.310273039 1.326889933 1.412562855 1.546435172 1.695926054 1.834665247 1.953536177 2.049875260 2.121639631 2.172182191 2.207743009 2.232997012 2.250563514 2.259326155 2.251356698 2.197601908
//
IT	4002
RD	17
LK	-5683221.902973
QD	-885.575567 -> -879.555483
RI	0.0208447629
TR	0.104106	0.021030
MT	24.815469
MM	C_pi: 1.340807, n_recomb: 484933.611695
RS	0	0.000000	0.174775	24401.927404	0.050320	0.066236
RS	1	0.009154	0.174775	25219.077857	0.052005	0.051374
RS	2	0.019146	0.174775	25933.588855	0.053479	0.030136
RS	3	0.030052	0.174775	26523.191268	0.054694	0.030170
RS	4	0.041957	1.756506	2773.783148	0.005720	0.003665
RS	5	0.054952	1.756506	3004.788804	0.006196	0.004258
RS	6	0.069136	1.511939	3776.241136	0.007787	0.005636
RS	7	0.084618	1.511939	4078.705507	0.008411	0.006525
RS	8	0.101518	1.589021	4188.891789	0.008638	0.007020
RS	9	0.119965	1.589021	4518.084549	0.009317	0.007917
RS	10	0.140100	1.685704	4590.448595	0.009466	0.008414
RS	11	0.162078	1.685704	4943.996004	0.010195	0.009425
RS	12	0.186069	1.786534	5020.287865	0.010353	0.009889
RS	13	0.212255	1.786534	5398.041460	0.011132	0.010902
RS	14	0.240839	1.824489	5676.683391	0.011706	0.011738
RS	15	0.272038	1.824489	6088.590670	0.012556	0.012819
RS	16	0.306094	1.786717	6656.315174	0.013726	0.014256
RS	17	0.343268	1.786717	7112.170568	0.014666	0.015415
RS	18	0.383844	1.727387	7841.585297	0.016170	0.017158
RS	19	0.428135	1.727387	8337.018735	0.017192	0.018294
RS	20	0.476479	1.634430	9337.255264	0.019255	0.020544
RS	21	0.529250	1.634430	9859.362823	0.020331	0.021721
RS	22	0.586850	1.497562	11307.925673	0.023319	0.024957
RS	23	0.649724	1.497562	11821.112923	0.024377	0.026188
RS	24	0.718353	1.373725	13388.460391	0.027609	0.029698
RS	25	0.793264	1.373725	13815.545133	0.028490	0.030749
RS	26	0.875032	1.312230	14825.465351	0.030572	0.032996
RS	27	0.964286	1.312230	15086.687168	0.031111	0.033621
RS	28	1.061709	1.327328	15087.663481	0.031113	0.033586
RS	29	1.168051	1.327328	15163.435884	0.031269	0.033716
RS	30	1.284126	1.413471	14243.847740	0.029373	0.031611
RS	31	1.410828	1.413471	14176.809649	0.029235	0.031368
RS	32	1.549127	1.549119	12825.093983	0.026447	0.028310
RS	33	1.700086	1.549119	12664.310076	0.026116	0.027861
RS	34	1.864864	1.700411	11346.298037	0.023398	0.024910
RS	35	2.044725	1.700411	11110.446331	0.022911	0.024337
RS	36	2.241051	1.840148	10000.726560	0.020623	0.021877
RS	37	2.455348	1.840148	9687.737282	0.019977	0.021166
RS	38	2.689262	1.959517	8753.221047	0.018050	0.019105
RS	39	2.944588	1.959517	8361.178150	0.017242	0.018231
RS	40	3.223286	2.056397	7544.947698	0.015559	0.016438
RS	41	3.527495	2.056397	7079.159612	0.014598	0.015410
RS	42	3.859552	2.129040	6345.796683	0.013086	0.013808
RS	43	4.222005	2.129040	5820.488679	0.012003	0.012658
RS	44	4.617636	2.181093	5140.961559	0.010601	0.011183
RS	45	5.049483	2.181093	4584.032298	0.009453	0.009970
RS	46	5.520860	2.218980	3951.624702	0.008149	0.008603
RS	47	6.035387	2.218980	3404.019820	0.007020	0.007414
RS	48	6.597014	2.247256	2838.062236	0.005852	0.006195
RS	49	7.210051	2.247256	2344.949967	0.004836	0.005126
RS	50	7.879204	2.268155	1874.032274	0.003865	0.004111
RS	51	8.609611	2.268155	1472.659657	0.003037	0.003240
RS	52	9.406879	2.279945	1118.211141	0.002306	0.002474
RS	53	10.277127	2.279945	826.874745	0.001705	0.001839
RS	54	11.227037	2.274350	591.191411	0.001219	0.001325
RS	55	12.263901	2.274350	405.309571	0.000836	0.000916
RS	56	13.395678	2.274350	266.302545	0.000549	0.000608
RS	57	14.631057	2.274350	167.035017	0.000344	0.000385
RS	58	15.979521	2.220157	101.309976	0.000209	0.000236
RS	59	17.451421	2.220157	56.231850	0.000116	0.000133
RS	60	19.058058	2.220157	29.341324	0.000061	0.000070
RS	61	20.811764	2.220157	14.312011	0.000030	0.000035
RS	62	22.726003	2.220157	6.486059	0.000013	0.000016
RS	63	24.815469	2.220157	4.269836	0.000009	0.000011
PA	4+25*2+4+6 0.104105968 0.021030466 24.815468602 0.174775467 1.756506045 1.511939258 1.589020629 1.685704114 1.786534270 1.824489185 1.786717382 1.727387356 1.634430470 1.497561660 1.373725070 1.312229872 1.327328085 1.413470817 1.549119300 1.700410896 1.840148286 1.959516527 2.056396851 2.129039539 2.181092982 2.218979891 2.247256491 2.268154627 2.279945455 2.274350112 2.220156739
//
IT	3682
RD	18
LK	-5683210.237557
QD	-875.826147 -> -870.543452
RI	0.0206587308
TR	0.103818	0.021046
MT	24.901328
MM	C_pi: 1.344869, n_recomb: 486729.977241
RS	0	0.000000	0.174804	24502.615891	0.050341	0.066116
RS	1	0.009160	0.174804	25323.812963	0.052028	0.051426
RS	2	0.019159	0.174804	26041.833940	0.053504	0.030194
RS	3	0.030073	0.174804	26634.275356	0.054721	0.030264
RS	4	0.041988	1.819079	2690.454782	0.005528	0.003554
RS	5	0.054994	1.819079	2915.436653	0.005990	0.004127
RS	6	0.069191	1.514927	3787.728435	0.007782	0.005645
RS	7	0.084689	1.514927	4091.379850	0.008406	0.006529
RS	8	0.101606	1.585247	4220.402330	0.008671	0.007053
RS	9	0.120073	1.585247	4552.128298	0.009352	0.007949
RS	10	0.140231	1.682502	4622.894412	0.009498	0.008441
RS	11	0.162236	1.682502	4979.002380	0.010229	0.009455
RS	12	0.186256	1.786323	5046.938549	0.010369	0.009902
RS	13	0.212477	1.786323	5426.876103	0.011150	0.010920
RS	14	0.241099	1.827392	5697.521763	0.011706	0.011737
RS	15	0.272343	1.827392	6111.295287	0.012556	0.012823
RS	16	0.306449	1.791957	6672.675764	0.013709	0.014242
RS	17	0.343680	1.791957	7130.260668	0.014649	0.015404
RS	18	0.384320	1.736392	7844.610887	0.016117	0.017109
RS	19	0.428683	1.736392	8341.489917	0.017138	0.018246
RS	20	0.477109	1.645896	9327.305895	0.019163	0.020456
RS	21	0.529972	1.645896	9851.139599	0.020239	0.021629
RS	22	0.587676	1.506956	11309.533982	0.023236	0.024874
RS	23	0.650666	1.506956	11825.724858	0.024296	0.026099
RS	24	0.719426	1.378939	13429.509855	0.027591	0.029674
RS	25	0.794484	1.378939	13860.110533	0.028476	0.030722
RS	26	0.876418	1.314157	14909.188891	0.030631	0.033045
RS	27	0.965856	1.314157	15172.074890	0.031171	0.033666
RS	28	1.063487	1.327852	15188.770704	0.031206	0.033665
RS	29	1.170060	1.327852	15263.617305	0.031360	0.033791
RS	30	1.286396	1.414486	14331.991701	0.029445	0.031668
RS	31	1.413387	1.414486	14263.239210	0.029304	0.031422
RS	32	1.552011	1.551852	12889.140561	0.026481	0.028329
RS	33	1.703333	1.551852	12727.452798	0.026149	0.027882
RS	34	1.868515	1.704812	11393.798424	0.023409	0.024910
RS	35	2.048828	1.704812	11157.698661	0.022924	0.024341
RS	36	2.245658	1.845364	10041.548308	0.020631	0.021878
RS	37	2.460516	1.845364	9728.105833	0.019987	0.021171
RS	38	2.695055	1.965014	8790.633012	0.018061	0.019113
RS	39	2.951078	1.965014	8397.505300	0.017253	0.018242
RS	40	3.230552	2.062221	7578.025755	0.015569	0.016448
RS	41	3.535626	2.062221	7110.625695	0.014609	0.015421
RS	42	3.868643	2.135544	6373.038276	0.013094	0.013816
RS	43	4.232165	2.135544	5845.955200	0.012011	0.012667
RS	44	4.628984	2.188951	5161.288853	0.010604	0.011186
RS	45	5.062152	2.188951	4602.973902	0.009457	0.009975
RS	46	5.534997	2.229057	3965.355659	0.008147	0.008602
RS	47	6.051154	2.229057	3417.208299	0.007021	0.007416
RS	48	6.614590	2.260306	2847.115493	0.005849	0.006191
RS	49	7.229636	2.260306	2354.277853	0.004837	0.005126
RS	50	7.901019	2.284551	1880.798213	0.003864	0.004109
RS	51	8.633900	2.284551	1479.976337	0.003041	0.003243
RS	52	9.433912	2.299428	1124.187353	0.002310	0.002477
RS	53	10.307203	2.299428	833.011749	0.001711	0.001845
RS	54	11.260486	2.296318	596.386078	0.001225	0.001331
RS	55	12.301089	2.296318	410.066765	0.000842	0.000922
RS	56	13.437010	2.296318	270.278931	0.000555	0.000613
RS	57	14.676979	2.296318	170.107059	0.000349	0.000390
RS	58	16.030527	2.241831	103.549099	0.000213	0.000240
RS	59	17.508058	2.241831	57.712406	0.000119	0.000136
RS	60	19.120929	2.241831	30.248339	0.000062	0.000072
RS	61	20.881536	2.241831	14.825553	0.000030	0.000036
RS	62	22.803412	2.241831	6.753748	0.000014	0.000016
RS	63	24.901328	2.241831	4.486080	0.000009	0.000011
PA	4+25*2+4+6 0.103818227 0.021045708 24.901328397 0.174804469 1.819079027 1.514926870 1.585247263 1.682501749 1.786323003 1.827392323 1.791957018 1.736391853 1.645896372 1.506956268 1.378939214 1.314157089 1.327852143 1.414485854 1.551851668 1.704812022 1.845363855 1.965014361 2.062221415 2.135543959 2.188951420 2.229057160 2.260306270 2.284550779 2.299427683 2.296317771 2.241831473
//
IT	3655
RD	19
LK	-5683199.989730
QD	-866.980495 -> -862.322609
RI	0.0204853900
TR	0.103548	0.021060
MT	24.981881
MM	C_pi: 1.348682, n_recomb: 488420.328680
RS	0	0.000000	0.174823	24598.573592	0.050364	0.066004
RS	1	0.009165	0.174823	25423.549695	0.052053	0.051474
RS	2	0.019171	0.174823	26144.828752	0.053529	0.030250
RS	3	0.030093	0.174823	26739.879637	0.054748	0.030353
RS	4	0.042017	1.882288	2611.069668	0.005346	0.003448
RS	5	0.055033	1.882288	2830.251581	0.005795	0.004002
RS	6	0.069243	1.517655	3798.682849	0.007777	0.005653
RS	7	0.084755	1.517655	4103.460747	0.008401	0.006534
RS	8	0.101688	1.582042	4249.241257	0.008700	0.007083
RS	9	0.120174	1.582042	4583.298111	0.009384	0.007977
RS	10	0.140354	1.679979	4652.180572	0.009525	0.008464
RS	11	0.162383	1.679979	5010.621018	0.010259	0.009481
RS	12	0.186432	1.786337	5071.454972	0.010383	0.009913
RS	13	0.212684	1.786337	5453.415771	0.011165	0.010935
RS	14	0.241343	1.829902	5717.816572	0.011707	0.011737
RS	15	0.272629	1.829902	6133.383884	0.012558	0.012828
RS	16	0.306782	1.796349	6690.011704	0.013697	0.014233
RS	17	0.344065	1.796349	7149.311287	0.014638	0.015398
RS	18	0.384765	1.744420	7849.363770	0.016071	0.017068
RS	19	0.429196	1.744420	8347.659998	0.017091	0.018204
RS	20	0.477699	1.656573	9318.523802	0.019079	0.020374
RS	21	0.530648	1.656573	9843.965770	0.020155	0.021544
RS	22	0.588449	1.515858	11310.332804	0.023157	0.024794
RS	23	0.651548	1.515858	11829.314333	0.024220	0.026015
RS	24	0.720431	1.383923	13466.898425	0.027572	0.029650
RS	25	0.795627	1.383923	13900.816976	0.028461	0.030695
RS	26	0.877715	1.316042	14986.848881	0.030684	0.033089
RS	27	0.967326	1.316042	15251.348248	0.031226	0.033706
RS	28	1.065151	1.328438	15282.820952	0.031290	0.033737
RS	29	1.171942	1.328438	15356.872509	0.031442	0.033859
RS	30	1.288521	1.415587	14413.565707	0.029511	0.031719
RS	31	1.415785	1.415587	14343.341209	0.029367	0.031472
RS	32	1.554713	1.554623	12948.009886	0.026510	0.028345
RS	33	1.706374	1.554623	12785.666669	0.026178	0.027900
RS	34	1.871936	1.709147	11437.712291	0.023418	0.024909
RS	35	2.052672	1.709147	11201.549069	0.022934	0.024344
RS	36	2.249973	1.850364	10080.153534	0.020638	0.021879
RS	37	2.465358	1.850364	9766.350897	0.019996	0.021177
RS	38	2.700484	1.970121	8826.831926	0.018072	0.019121
RS	39	2.957160	1.970121	8432.612842	0.017265	0.018253
RS	40	3.237361	2.067472	7610.505378	0.015582	0.016460
RS	41	3.543245	2.067472	7141.394629	0.014621	0.015434
RS	42	3.877163	2.141308	6399.927965	0.013103	0.013826
RS	43	4.241687	2.141308	5870.908706	0.012020	0.012678
RS	44	4.639620	2.195926	5181.247164	0.010608	0.011191
RS	45	5.074026	2.195926	4621.366892	0.009462	0.009981
RS	46	5.548248	2.238149	3978.547549	0.008146	0.008601
RS	47	6.065933	2.238149	3429.715100	0.007022	0.007417
RS	48	6.631067	2.272320	2855.455303	0.005846	0.006187
RS	49	7.247997	2.272320	2362.829335	0.004838	0.005127
RS	50	7.921472	2.299914	1886.785194	0.003863	0.004107
RS	51	8.656673	2.299914	1486.543515	0.003044	0.003245
RS	52	9.459259	2.317927	1129.467453	0.002312	0.002478
RS	53	10.335405	2.317927	838.552834	0.001717	0.001849
RS	54	11.291853	2.317403	601.076391	0.001231	0.001335
RS	55	12.335964	2.317403	414.445213	0.000849	0.000928
RS	56	13.475772	2.317403	273.988143	0.000561	0.000619
RS	57	14.720048	2.317403	173.002833	0.000354	0.000395
RS	58	16.078367	2.262760	105.674239	0.000216	0.000244
RS	59	17.561182	2.262760	59.131728	0.000121	0.000138
RS	60	19.179904	2.262760	31.125727	0.000064	0.000074
RS	61	20.946987	2.262760	15.326546	0.000031	0.000037
RS	62	22.876032	2.262760	7.017042	0.000014	0.000017
RS	63	24.981881	2.262760	4.701635	0.000010	0.000012
PA	4+25*2+4+6 0.103548242 0.021060119 24.981880790 0.174822724 1.882287658 1.517655274 1.582042226 1.679979383 1.786336631 1.829901864 1.796349002 1.744419910 1.656573126 1.515857947 1.383923287 1.316042019 1.328438457 1.415586605 1.554622896 1.709147312 1.850363663 1.970120967 2.067472471 2.141307575 2.195925914 2.238149183 2.272320485 2.299914005 2.317927031 2.317402506 2.262760264
//
IT	3893
RD	20
LK	-5683190.945308
QD	-858.917440 -> -854.793140
RI	0.0203223206
TR	0.103293	0.021073
MT	25.058060
MM	C_pi: 1.352289, n_recomb: 490013.020976
RS	0	0.000000	0.174835	24689.775567	0.050386	0.065899
RS	1	0.009171	0.174835	25518.301534	0.052077	0.051520
RS	2	0.019182	0.174835	26242.629024	0.053555	0.030303
RS	3	0.030112	0.174835	26840.105544	0.054774	0.030439
RS	4	0.042044	1.946146	2535.379399	0.005174	0.003348
RS	5	0.055071	1.946146	2748.977470	0.005610	0.003883
RS	6	0.069292	1.520131	3809.219799	0.007774	0.005662
RS	7	0.084817	1.520131	4115.074909	0.008398	0.006539
RS	8	0.101766	1.579351	4275.651214	0.008726	0.007110
RS	9	0.120269	1.579351	4611.856255	0.009412	0.008003
RS	10	0.140469	1.678125	4678.447592	0.009548	0.008485
RS	11	0.162522	1.678125	5039.005435	0.010283	0.009503
RS	12	0.186597	1.786623	5093.867727	0.010395	0.009922
RS	13	0.212880	1.786623	5477.697553	0.011179	0.010948
RS	14	0.241573	1.832129	5737.444293	0.011709	0.011738
RS	15	0.272898	1.832129	6154.732253	0.012560	0.012833
RS	16	0.307095	1.800040	6708.058220	0.013690	0.014227
RS	17	0.344428	1.800040	7169.054068	0.014630	0.015396
RS	18	0.385185	1.751608	7855.555853	0.016031	0.017031
RS	19	0.429680	1.751608	8355.243974	0.017051	0.018168
RS	20	0.478255	1.666546	9310.836213	0.019001	0.020299
RS	21	0.531285	1.666546	9837.787055	0.020077	0.021465
RS	22	0.589178	1.524312	11310.562306	0.023082	0.024718
RS	23	0.652381	1.524312	11832.148347	0.024147	0.025935
RS	24	0.721379	1.388692	13501.226224	0.027553	0.029626
RS	25	0.796705	1.388692	13938.282582	0.028445	0.030668
RS	26	0.878939	1.317881	15059.271726	0.030732	0.033129
RS	27	0.968714	1.317881	15325.329879	0.031275	0.033743
RS	28	1.066723	1.329072	15370.713104	0.031368	0.033804
RS	29	1.173719	1.329072	15444.073115	0.031518	0.033922
RS	30	1.290528	1.416759	14489.338257	0.029569	0.031765
RS	31	1.418048	1.416759	14417.846538	0.029423	0.031516
RS	32	1.557264	1.557431	13002.244234	0.026534	0.028357
RS	33	1.709246	1.557431	12839.460038	0.026202	0.027914
RS	34	1.875166	1.713433	11478.361151	0.023425	0.024906
RS	35	2.056302	1.713433	11242.296535	0.022943	0.024346
RS	36	2.254049	1.855194	10116.653661	0.020646	0.021881
RS	37	2.469931	1.855194	9802.581332	0.020005	0.021182
RS	38	2.705611	1.974913	8861.801784	0.018085	0.019131
RS	39	2.962905	1.974913	8466.500628	0.017278	0.018265
RS	40	3.243794	2.072258	7642.309476	0.015596	0.016473
RS	41	3.550442	2.072258	7171.421020	0.014635	0.015449
RS	42	3.885212	2.146459	6426.405415	0.013115	0.013838
RS	43	4.250683	2.146459	5895.325663	0.012031	0.012690
RS	44	4.649670	2.202162	5200.816180	0.010614	0.011197
RS	45	5.085246	2.202162	4639.227053	0.009468	0.009987
RS	46	5.560768	2.246406	3991.240064	0.008145	0.008600
RS	47	6.079899	2.246406	3441.604368	0.007023	0.007419
RS	48	6.646637	2.283449	2863.162259	0.005843	0.006184
RS	49	7.265349	2.283449	2370.694481	0.004838	0.005127
RS	50	7.940801	2.314385	1892.091928	0.003861	0.004105
RS	51	8.678197	2.314385	1492.452949	0.003046	0.003247
RS	52	9.483216	2.335577	1134.135518	0.002315	0.002480
RS	53	10.362062	2.335577	843.566898	0.001722	0.001853
RS	54	11.321503	2.337733	605.317599	0.001235	0.001339
RS	55	12.368932	2.337733	418.484707	0.000854	0.000933
RS	56	13.512417	2.337733	277.457142	0.000566	0.000624
RS	57	14.760767	2.337733	175.739445	0.000359	0.000399
RS	58	16.123599	2.283057	107.695939	0.000220	0.000247
RS	59	17.611413	2.283057	60.495275	0.000123	0.000140
RS	60	19.235668	2.283057	31.976070	0.000065	0.000075
RS	61	21.008879	2.283057	15.816089	0.000032	0.000038
RS	62	22.944705	2.283057	7.276358	0.000015	0.000017
RS	63	25.058060	2.283057	4.916692	0.000010	0.000012
PA	4+25*2+4+6 0.103293402 0.021073415 25.058059878 0.174834728 1.946146168 1.520130964 1.579350611 1.678124891 1.786622833 1.832128650 1.800039516 1.751607530 1.666545810 1.524312381 1.388692428 1.317881332 1.329071906 1.416759087 1.557430947 1.713433318 1.855193935 1.974913453 2.072258269 2.146459308 2.202161913 2.246405829 2.283448847 2.314384756 2.335577147 2.337732731 2.283056600
//
IT	3354
RD	21
LK	-5683182.927803
QD	-851.525484 -> -847.859930
RI	0.0201695966
TR	0.103053	0.021086
MT	25.130134
MM	C_pi: 1.355695, n_recomb: 491510.732546
RS	0	0.000000	0.174839	24776.648271	0.050409	0.065798
RS	1	0.009176	0.174839	25608.495608	0.052102	0.051563
RS	2	0.019193	0.174839	26335.658163	0.053581	0.030354
RS	3	0.030130	0.174839	26935.367860	0.054801	0.030522
RS	4	0.042070	2.010527	2463.273651	0.005012	0.003252
RS	5	0.055106	2.010527	2671.504047	0.005435	0.003770
RS	6	0.069338	1.522307	3819.484253	0.007771	0.005671
RS	7	0.084876	1.522307	4126.378061	0.008395	0.006544
RS	8	0.101839	1.577091	4299.834817	0.008748	0.007135
RS	9	0.120359	1.577091	4638.019315	0.009436	0.008027
RS	10	0.140579	1.676851	4701.916350	0.009566	0.008501
RS	11	0.162653	1.676851	5064.390997	0.010304	0.009521
RS	12	0.186753	1.787189	5114.163477	0.010405	0.009930
RS	13	0.213065	1.787189	5499.707966	0.011189	0.010958
RS	14	0.241790	1.834141	5756.221518	0.011711	0.011739
RS	15	0.273152	1.834141	6175.148101	0.012564	0.012838
RS	16	0.307391	1.803131	6726.484497	0.013685	0.014225
RS	17	0.344772	1.803131	7189.144907	0.014627	0.015396
RS	18	0.385582	1.758049	7862.818217	0.015997	0.017000
RS	19	0.430137	1.758049	8363.863921	0.017017	0.018138
RS	20	0.478781	1.675878	9303.955831	0.018929	0.020228
RS	21	0.531888	1.675878	9832.317414	0.020004	0.021392
RS	22	0.589867	1.532351	11310.141077	0.023011	0.024645
RS	23	0.653167	1.532351	11834.154799	0.024077	0.025859
RS	24	0.722275	1.393254	13532.658841	0.027533	0.029601
RS	25	0.797724	1.393254	13972.678849	0.028428	0.030641
RS	26	0.880095	1.319656	15126.900680	0.030776	0.033165
RS	27	0.970025	1.319656	15394.450417	0.031321	0.033777
RS	28	1.068207	1.329723	15452.938520	0.031440	0.033866
RS	29	1.175397	1.329723	15525.681689	0.031588	0.033980
RS	30	1.292423	1.417970	14559.740851	0.029622	0.031806
RS	31	1.420187	1.417970	14487.148594	0.029475	0.031556
RS	32	1.559673	1.560247	13052.116784	0.026555	0.028366
RS	33	1.711959	1.560247	12889.071455	0.026223	0.027926
RS	34	1.878218	1.717657	11515.818114	0.023429	0.024902
RS	35	2.059731	1.717657	11279.994941	0.022950	0.024346
RS	36	2.257900	1.859859	10150.987557	0.020653	0.021882
RS	37	2.474253	1.859859	9836.732300	0.020013	0.021187
RS	38	2.710457	1.979419	8895.389157	0.018098	0.019142
RS	39	2.968334	1.979419	8499.028767	0.017292	0.018277
RS	40	3.249873	2.076628	7673.248976	0.015612	0.016488
RS	41	3.557245	2.076628	7200.544168	0.014650	0.015464
RS	42	3.892820	2.151067	6452.296625	0.013127	0.013851
RS	43	4.259186	2.151067	5919.069975	0.012043	0.012703
RS	44	4.659169	2.207736	5219.883912	0.010620	0.011204
RS	45	5.095853	2.207736	4656.478770	0.009474	0.009994
RS	46	5.572605	2.253908	4003.383675	0.008145	0.008601
RS	47	6.093102	2.253908	3452.856313	0.007025	0.007421
RS	48	6.661358	2.293764	2870.249238	0.005840	0.006180
RS	49	7.281755	2.293764	2377.900251	0.004838	0.005126
RS	50	7.959078	2.328038	1896.752551	0.003859	0.004102
RS	51	8.698549	2.328038	1497.743598	0.003047	0.003247
RS	52	9.505872	2.352436	1138.238359	0.002316	0.002480
RS	53	10.387271	2.352436	848.093052	0.001725	0.001857
RS	54	11.349544	2.357347	609.144951	0.001239	0.001343
RS	55	12.400112	2.357347	422.209275	0.000859	0.000937
RS	56	13.547076	2.357347	280.701167	0.000571	0.000629
RS	57	14.799281	2.357347	178.325773	0.000363	0.000403
RS	58	16.166384	2.302749	109.619161	0.000223	0.000251
RS	59	17.658927	2.302749	61.805131	0.000126	0.000143
RS	60	19.288421	2.302749	32.800034	0.000067	0.000077
RS	61	21.067430	2.302749	16.294273	0.000033	0.000039
RS	62	23.009676	2.302749	7.531616	0.000015	0.000018
RS	63	25.130134	2.302749	5.131071	0.000010	0.000012
PA	4+25*2+4+6 0.103052796 0.021085644 25.130133918 0.174838729 2.010526736 1.522306979 1.577091332 1.676850985 1.787188514 1.834141487 1.803131206 1.758048836 1.675878426 1.532351328 1.393253525 1.319655976 1.329723402 1.417969697 1.560247042 1.717657356 1.859859450 1.979418604 2.076627778 2.151067157 2.207735698 2.253908302 2.293764453 2.328038306 2.352435629 2.357347166 2.302748985
//
IT	4355
RD	22
LK	-5683175.797613
QD	-844.734116 -> -841.464950
RI	0.0200254635
TR	0.102825	0.021097
MT	25.198665
MM	C_pi: 1.358928, n_recomb: 492921.350294
RS	0	0.000000	0.174839	24859.119028	0.050432	0.065703
RS	1	0.009180	0.174839	25694.091929	0.052126	0.051605
RS	2	0.019203	0.174839	26423.913186	0.053607	0.030403
RS	3	0.030147	0.174839	27025.704766	0.054828	0.030601
RS	4	0.042095	2.075532	2394.416496	0.004858	0.003162
RS	5	0.055139	2.075532	2597.477895	0.005270	0.003663
RS	6	0.069382	1.524149	3829.677639	0.007769	0.005680
RS	7	0.084931	1.524149	4137.587929	0.008394	0.006550
RS	8	0.101909	1.575203	4322.051112	0.008768	0.007158
RS	9	0.120445	1.575203	4662.065961	0.009458	0.008048
RS	10	0.140682	1.676111	4722.816579	0.009581	0.008515
RS	11	0.162778	1.676111	5087.024758	0.010320	0.009536
RS	12	0.186902	1.788050	5132.429349	0.010412	0.009935
RS	13	0.213240	1.788050	5519.542632	0.011198	0.010966
RS	14	0.241997	1.836011	5774.099310	0.011714	0.011741
RS	15	0.273393	1.836011	6194.584141	0.012567	0.012843
RS	16	0.307672	1.805723	6745.143660	0.013684	0.014225
RS	17	0.345097	1.805723	7209.436280	0.014626	0.015399
RS	18	0.385959	1.763831	7871.016052	0.015968	0.016973
RS	19	0.430571	1.763831	8373.389706	0.016987	0.018111
RS	20	0.479279	1.684642	9297.801873	0.018863	0.020163
RS	21	0.532459	1.684642	9827.489070	0.019937	0.021325
RS	22	0.590521	1.540016	11309.207062	0.022943	0.024576
RS	23	0.653913	1.540016	11835.492562	0.024011	0.025787
RS	24	0.723125	1.397619	13561.650600	0.027513	0.029577
RS	25	0.798691	1.397619	14004.476011	0.028411	0.030615
RS	26	0.881193	1.321365	15190.365940	0.030817	0.033199
RS	27	0.971270	1.321365	15459.340690	0.031363	0.033809
RS	28	1.069616	1.330381	15530.219749	0.031506	0.033924
RS	29	1.176991	1.330381	15602.401802	0.031653	0.034035
RS	30	1.294223	1.419207	14625.399654	0.029671	0.031844
RS	31	1.422217	1.419207	14551.846671	0.029522	0.031593
RS	32	1.561962	1.563063	13098.127214	0.026572	0.028373
RS	33	1.714535	1.563063	12934.971362	0.026241	0.027935
RS	34	1.881116	1.721828	11550.375595	0.023432	0.024897
RS	35	2.062989	1.721828	11314.919726	0.022955	0.024345
RS	36	2.261558	1.864383	10183.323641	0.020659	0.021884
RS	37	2.478357	1.864383	9868.964230	0.020021	0.021191
RS	38	2.715059	1.983683	8927.643692	0.018112	0.019153
RS	39	2.973490	1.983683	8530.253896	0.017306	0.018289
RS	40	3.255647	2.080646	7703.329729	0.015628	0.016504
RS	41	3.563706	2.080646	7228.785710	0.014665	0.015479
RS	42	3.900047	2.155212	6477.600400	0.013141	0.013865
RS	43	4.267264	2.155212	5942.161126	0.012055	0.012716
RS	44	4.668194	2.212747	5238.451885	0.010627	0.011212
RS	45	5.105930	2.212747	4673.148643	0.009481	0.010002
RS	46	5.583851	2.260759	4015.021449	0.008145	0.008601
RS	47	6.105647	2.260759	3463.530395	0.007027	0.007423
RS	48	6.675346	2.303371	2876.785289	0.005836	0.006177
RS	49	7.297346	2.303371	2384.521769	0.004838	0.005126
RS	50	7.976446	2.340965	1900.852373	0.003856	0.004099
RS	51	8.717891	2.340965	1502.492411	0.003048	0.003248
RS	52	9.527402	2.368590	1141.843697	0.002316	0.002480
RS	53	10.411230	2.368590	852.186567	0.001729	0.001860
RS	54	11.376196	2.376328	612.602852	0.001243	0.001346
RS	55	12.429748	2.376328	425.650916	0.000864	0.000942
RS	56	13.580021	2.376328	283.741933	0.000576	0.000633
RS	57	14.835892	2.376328	180.775629	0.000367	0.000407
RS	58	16.207056	2.321950	111.451059	0.000226	0.000254
RS	59	17.704098	2.321950	63.065693	0.000128	0.000145
RS	60	19.338573	2.321950	33.600131	0.000068	0.000078
RS	61	21.123098	2.321950	16.762428	0.000034	0.000039
RS	62	23.071449	2.321950	7.783476	0.000016	0.000018
RS	63	25.198665	2.321950	5.345288	0.000011	0.000013
PA	4+25*2+4+6 0.102824783 0.021096709 25.198664591 0.174838854 2.075532411 1.524148568 1.575203020 1.676111369 1.788050086 1.836011354 1.805722643 1.763831450 1.684641588 1.540015818 1.397619002 1.321365048 1.330380924 1.419207034 1.563062648 1.721827922 1.864383050 1.983682965 2.080646064 2.155212046 2.212746695 2.260759278 2.303370878 2.340964531 2.368589644 2.376328225 2.321949934
//
IT	3930
RD	23
LK	-5683169.432482
QD	-838.468556 -> -835.543587
RI	0.0198905579
TR	0.102608	0.021107
MT	25.264030
MM	C_pi: 1.361997, n_recomb: 494246.837115
RS	0	0.000000	0.174833	24937.654446	0.050456	0.065612
RS	1	0.009185	0.174833	25775.556603	0.052151	0.051644
RS	2	0.019213	0.174833	26507.854444	0.053633	0.030449
RS	3	0.030163	0.174833	27111.564999	0.054854	0.030677
RS	4	0.042118	2.140994	2328.765331	0.004712	0.003075
RS	5	0.055171	2.140994	2526.859933	0.005113	0.003561
RS	6	0.069423	1.525652	3839.833163	0.007769	0.005690
RS	7	0.084985	1.525652	4148.741007	0.008394	0.006558
RS	8	0.101975	1.573579	4342.588511	0.008786	0.007179
RS	9	0.120526	1.573579	4684.304399	0.009478	0.008068
RS	10	0.140781	1.675868	4741.245459	0.009593	0.008527
RS	11	0.162896	1.675868	5107.010842	0.010333	0.009548
RS	12	0.187043	1.789171	5148.777816	0.010417	0.009939
RS	13	0.213407	1.789171	5537.321514	0.011204	0.010972
RS	14	0.242193	1.837778	5790.974941	0.011717	0.011743
RS	15	0.273622	1.837778	6212.933161	0.012571	0.012848
RS	16	0.307939	1.807886	6763.807888	0.013685	0.014227
RS	17	0.345407	1.807886	7229.691428	0.014628	0.015404
RS	18	0.386317	1.769039	7879.820956	0.015943	0.016950
RS	19	0.430984	1.769039	8383.484099	0.016962	0.018089
RS	20	0.479754	1.692887	9292.150911	0.018801	0.020101
RS	21	0.533003	1.692887	9823.078955	0.019875	0.021261
RS	22	0.591144	1.547336	11307.660922	0.022879	0.024509
RS	23	0.654624	1.547336	11836.068703	0.023948	0.025718
RS	24	0.723934	1.401800	13588.273937	0.027493	0.029553
RS	25	0.799611	1.401800	14033.751311	0.028394	0.030590
RS	26	0.882239	1.323008	15249.860129	0.030855	0.033232
RS	27	0.972455	1.323008	15520.189786	0.031402	0.033839
RS	28	1.070958	1.331037	15602.802573	0.031569	0.033979
RS	29	1.178509	1.331037	15674.465948	0.031714	0.034087
RS	30	1.295937	1.420458	14686.573562	0.029715	0.031879
RS	31	1.424151	1.420458	14612.176892	0.029565	0.031627
RS	32	1.564141	1.565871	13140.415345	0.026587	0.028378
RS	33	1.716990	1.565871	12977.281334	0.026257	0.027942
RS	34	1.883876	1.725940	11582.119745	0.023434	0.024891
RS	35	2.066092	1.725940	11347.139595	0.022958	0.024343
RS	36	2.265043	1.868778	10213.610378	0.020665	0.021885
RS	37	2.482267	1.868778	9899.223932	0.020029	0.021195
RS	38	2.719443	1.987737	8958.446220	0.018125	0.019164
RS	39	2.978404	1.987737	8560.067828	0.017319	0.018302
RS	40	3.261149	2.084362	7732.404317	0.015645	0.016520
RS	41	3.569864	2.084362	7256.020612	0.014681	0.015495
RS	42	3.906934	2.158959	6502.177138	0.013156	0.013880
RS	43	4.274963	2.158959	5964.490053	0.012068	0.012730
RS	44	4.676795	2.217263	5256.440665	0.010635	0.011221
RS	45	5.115534	2.217263	4689.182970	0.009488	0.010010
RS	46	5.594570	2.267030	4026.118899	0.008146	0.008602
RS	47	6.117605	2.267030	3473.612633	0.007028	0.007425
RS	48	6.688680	2.312340	2882.772914	0.005833	0.006173
RS	49	7.312207	2.312340	2390.573839	0.004837	0.005125
RS	50	7.993003	2.353232	1904.416546	0.003853	0.004095
RS	51	8.736330	2.353232	1506.727617	0.003049	0.003248
RS	52	9.547929	2.384108	1144.980139	0.002317	0.002480
RS	53	10.434073	2.384108	855.873415	0.001732	0.001862
RS	54	11.401606	2.394735	615.715713	0.001246	0.001349
RS	55	12.458006	2.394735	428.827450	0.000868	0.000946
RS	56	13.611434	2.394735	286.591567	0.000580	0.000637
RS	57	14.870803	2.394735	183.096654	0.000370	0.000411
RS	58	16.245841	2.340643	113.198601	0.000229	0.000257
RS	59	17.747175	2.340643	64.279321	0.000130	0.000147
RS	60	19.386403	2.340643	34.376673	0.000070	0.000080
RS	61	21.176190	2.340643	17.220190	0.000035	0.000040
RS	62	23.130366	2.340643	8.031501	0.000016	0.000019
RS	63	25.264030	2.340643	5.558740	0.000011	0.000013
PA	4+25*2+4+6 0.102608208 0.021106588 25.264029779 0.174832935 2.140993541 1.525651530 1.573579109 1.675868402 1.789171266 1.837778069 1.807885564 1.769039296 1.692886556 1.547335687 1.401800226 1.323008287 1.331036868 1.420457632 1.565871038 1.725939648 1.868778190 1.987737066 2.084361588 2.158959243 2.217262608 2.267030086 2.312339864 2.353232216 2.384108034 2.394734652 2.340642518
//
IT	3245
RD	24
LK	-5683163.734066
QD	-832.680414 -> -830.055438
RI	0.0197637322
TR	0.102402	0.021115
MT	25.326770
MM	C_pi: 1.364926, n_recomb: 495492.838644
RS	0	0.000000	0.174824	25012.222819	0.050479	0.065525
RS	1	0.009189	0.174824	25852.882971	0.052176	0.051681
RS	2	0.019223	0.174824	26587.503142	0.053659	0.030494
RS	3	0.030178	0.174824	27193.000237	0.054881	0.030749
RS	4	0.042140	2.206895	2266.135242	0.004573	0.002993
RS	5	0.055202	2.206895	2459.457521	0.004964	0.003464
RS	6	0.069463	1.526784	3850.119380	0.007770	0.005701
RS	7	0.085035	1.526784	4160.019550	0.008396	0.006566
RS	8	0.102038	1.572210	4361.547809	0.008802	0.007198
RS	9	0.120604	1.572210	4704.844286	0.009495	0.008085
RS	10	0.140875	1.676054	4757.479536	0.009602	0.008536
RS	11	0.163010	1.676054	5124.645532	0.010343	0.009557
RS	12	0.187178	1.790557	5163.298815	0.010421	0.009942
RS	13	0.213567	1.790557	5553.142613	0.011207	0.010976
RS	14	0.242381	1.839479	5806.860115	0.011719	0.011745
RS	15	0.273842	1.839479	6230.210920	0.012574	0.012853
RS	16	0.308195	1.809694	6782.365317	0.013688	0.014231
RS	17	0.345704	1.809694	7249.797983	0.014631	0.015411
RS	18	0.386660	1.773743	7889.115787	0.015922	0.016931
RS	19	0.431380	1.773743	8394.032699	0.016941	0.018071
RS	20	0.480209	1.700680	9286.876722	0.018743	0.020044
RS	21	0.533525	1.700680	9818.968807	0.019817	0.021202
RS	22	0.591740	1.554345	11305.589057	0.022817	0.024446
RS	23	0.655305	1.554345	11835.985091	0.023887	0.025653
RS	24	0.724710	1.405816	13612.789842	0.027473	0.029530
RS	25	0.800494	1.405816	14060.779410	0.028377	0.030566
RS	26	0.883241	1.324588	15305.843982	0.030890	0.033262
RS	27	0.973592	1.324588	15577.459020	0.031438	0.033868
RS	28	1.072245	1.331689	15671.173158	0.031627	0.034030
RS	29	1.179963	1.331689	15742.349449	0.031771	0.034136
RS	30	1.297580	1.421717	14743.717354	0.029756	0.031911
RS	31	1.426005	1.421717	14668.574427	0.029604	0.031658
RS	32	1.566231	1.568671	13179.340543	0.026598	0.028381
RS	33	1.719342	1.568671	13016.339646	0.026269	0.027948
RS	34	1.886523	1.730004	11611.263358	0.023434	0.024885
RS	35	2.069067	1.730004	11376.854512	0.022961	0.024339
RS	36	2.268384	1.873072	10241.943960	0.020670	0.021886
RS	37	2.486017	1.873072	9927.605017	0.020036	0.021199
RS	38	2.723648	1.991619	8987.838879	0.018139	0.019176
RS	39	2.983115	1.991619	8588.516167	0.017333	0.018315
RS	40	3.266426	2.087829	7760.470238	0.015662	0.016537
RS	41	3.575769	2.087829	7282.258170	0.014697	0.015511
RS	42	3.913539	2.162377	6526.014949	0.013171	0.013895
RS	43	4.282346	2.162377	5986.061347	0.012081	0.012744
RS	44	4.685044	2.221361	5273.854312	0.010644	0.011230
RS	45	5.124745	2.221361	4704.601707	0.009495	0.010018
RS	46	5.604852	2.272805	4036.699457	0.008147	0.008604
RS	47	6.129075	2.272805	3483.139033	0.007030	0.007427
RS	48	6.701470	2.320753	2888.260064	0.005829	0.006170
RS	49	7.326463	2.320753	2396.107695	0.004836	0.005124
RS	50	8.008887	2.364920	1907.498529	0.003850	0.004091
RS	51	8.754020	2.364920	1510.498721	0.003048	0.003248
RS	52	9.567623	2.399060	1147.695282	0.002316	0.002479
RS	53	10.455989	2.399060	859.191748	0.001734	0.001864
RS	54	11.425988	2.412640	618.512166	0.001248	0.001351
RS	55	12.485121	2.412640	431.759716	0.000871	0.000949
RS	56	13.641578	2.412640	289.264283	0.000584	0.000641
RS	57	14.904303	2.412640	185.297888	0.000374	0.000414
RS	58	16.283062	2.358931	114.866052	0.000232	0.000259
RS	59	17.788515	2.358931	65.448811	0.000132	0.000149
RS	60	19.432306	2.358931	35.131337	0.000071	0.000081
RS	61	21.227146	2.358931	17.668485	0.000036	0.000041
RS	62	23.186915	2.358931	8.276167	0.000017	0.000019
RS	63	25.326770	2.358931	5.771813	0.000012	0.000014
PA	4+25*2+4+6 0.102401514 0.021115163 25.326769660 0.174823932 2.206895018 1.526783500 1.572210487 1.676053797 1.790556771 1.839479008 1.809694181 1.773742896 1.700679566 1.554345045 1.405815822 1.324587959 1.331689327 1.421717460 1.568671034 1.730003583 1.873071524 1.991619365 2.087829061 2.162377090 2.221360599 2.272804810 2.320752775 2.364919538 2.399059781 2.412639905 2.358931159
//
IT	3814
RD	25
LK	-5683158.616096
QD	-827.318872 -> -824.956274
RI	0.0196447586
TR	0.102204	0.021123
MT	25.387008
MM	C_pi: 1.367719, n_recomb: 496663.163814
RS	0	0.000000	0.174811	25083.162878	0.050503	0.065441
RS	1	0.009193	0.174811	25926.413930	0.052201	0.051718
RS	2	0.019232	0.174811	26663.203591	0.053685	0.030536
RS	3	0.030193	0.174811	27270.353098	0.054907	0.030818
RS	4	0.042162	2.273247	2206.306651	0.004442	0.002914
RS	5	0.055231	2.273247	2395.039074	0.004822	0.003371
RS	6	0.069501	1.527535	3860.599835	0.007773	0.005712
RS	7	0.085084	1.527535	4171.492149	0.008399	0.006575
RS	8	0.102099	1.571029	4379.140582	0.008817	0.007216
RS	9	0.120678	1.571029	4723.911669	0.009511	0.008102
RS	10	0.140966	1.676626	4771.659399	0.009607	0.008543
RS	11	0.163118	1.676626	5140.078797	0.010349	0.009564
RS	12	0.187307	1.792189	5176.074961	0.010422	0.009943
RS	13	0.213720	1.792189	5567.094092	0.011209	0.010978
RS	14	0.242561	1.841149	5821.687978	0.011722	0.011747
RS	15	0.274053	1.841149	6246.347920	0.012577	0.012857
RS	16	0.308440	1.811196	6800.700946	0.013693	0.014236
RS	17	0.345989	1.811196	7269.637163	0.014637	0.015419
RS	18	0.386990	1.777996	7898.736409	0.015904	0.016914
RS	19	0.431759	1.777996	8404.868265	0.016923	0.018055
RS	20	0.480645	1.708054	9281.880663	0.018688	0.019990
RS	21	0.534025	1.708054	9815.062924	0.019762	0.021146
RS	22	0.592312	1.561069	11302.944096	0.022758	0.024385
RS	23	0.655957	1.561069	11835.201739	0.023829	0.025590
RS	24	0.725454	1.409677	13635.284753	0.027454	0.029507
RS	25	0.801340	1.409677	14085.654462	0.028361	0.030542
RS	26	0.884201	1.326104	15358.535223	0.030923	0.033291
RS	27	0.974681	1.326104	15631.367334	0.031473	0.033895
RS	28	1.073478	1.332327	15735.662155	0.031683	0.034080
RS	29	1.181358	1.332327	15806.371338	0.031825	0.034183
RS	30	1.299156	1.422973	14797.133055	0.029793	0.031941
RS	31	1.427783	1.422973	14721.324221	0.029640	0.031687
RS	32	1.568235	1.571451	13215.130438	0.026608	0.028383
RS	33	1.721599	1.571451	13052.357095	0.026280	0.027952
RS	34	1.889062	1.734011	11637.956390	0.023432	0.024877
RS	35	2.071920	1.734011	11404.200783	0.022962	0.024335
RS	36	2.271589	1.877260	10268.404858	0.020675	0.021886
RS	37	2.489613	1.877260	9954.179295	0.020042	0.021202
RS	38	2.727681	1.995340	9015.822888	0.018153	0.019187
RS	39	2.987635	1.995340	8615.602002	0.017347	0.018327
RS	40	3.271487	2.091071	7787.493983	0.015680	0.016554
RS	41	3.581434	2.091071	7307.474514	0.014713	0.015528
RS	42	3.919875	2.165493	6549.087346	0.013186	0.013911
RS	43	4.289430	2.165493	6006.859823	0.012094	0.012758
RS	44	4.692958	2.225081	5290.664205	0.010652	0.011239
RS	45	5.133584	2.225081	4719.392412	0.009502	0.010026
RS	46	5.614717	2.278124	4046.765102	0.008148	0.008605
RS	47	6.140082	2.278124	3492.122676	0.007031	0.007429
RS	48	6.713744	2.328653	2893.264813	0.005825	0.006166
RS	49	7.340144	2.328653	2401.148556	0.004835	0.005123
RS	50	8.024130	2.376068	1910.129185	0.003846	0.004087
RS	51	8.770997	2.376068	1513.837111	0.003048	0.003247
RS	52	9.586524	2.413483	1150.020373	0.002315	0.002478
RS	53	10.477024	2.413483	862.168548	0.001736	0.001866
RS	54	11.449389	2.430066	621.017955	0.001250	0.001353
RS	55	12.511146	2.430066	434.465698	0.000875	0.000952
RS	56	13.670512	2.430066	291.771845	0.000587	0.000644
RS	57	14.936461	2.430066	187.386474	0.000377	0.000418
RS	58	16.318791	2.376830	116.457665	0.000234	0.000262
RS	59	17.828201	2.376830	66.576119	0.000134	0.000151
RS	60	19.476374	2.376830	35.864878	0.000072	0.000082
RS	61	21.276066	2.376830	18.107524	0.000036	0.000042
RS	62	23.241208	2.376830	8.517485	0.000017	0.000020
RS	63	25.387008	2.376830	5.984425	0.000012	0.000014
PA	4+25*2+4+6 0.102204197 0.021122533 25.387008463 0.174810927 2.273246501 1.527534824 1.571028978 1.676626028 1.792189244 1.841149067 1.811195678 1.777995510 1.708054320 1.561068934 1.409677010 1.326103829 1.332326866 1.422972983 1.571450604 1.734011093 1.877259952 1.995340204 2.091070586 2.165493337 2.225080605 2.278123893 2.328653220 2.376067798 2.413482840 2.430065565 2.376829813
//
