# Supplementary material for: Introgression and disruption of migration routes have shaped the genetic integrity of wildebeest populations
Source: Nat Commun. 2024 Apr 12;15:2921. doi: 10.1038/s41467-024-47015-y (PMC11014984; doi:10.1038/s41467-024-47015-y)
Supplement: Supplementary file 10 — Source Data [file 41467_2024_47015_MOESM10_ESM.zip › source_data/Fig2a.psmc/CTauKeS__715.psmc]

CC
CC	Brief Description of the file format:
CC	  CC  comments
CC	  MM  useful-messages
CC	  RD  round-of-iterations
CC	  LL  \log[P(sequence)]
CC	  QD  Q-before-opt Q-after-opt
CC	  TR  \theta_0 \rho_0
CC	  RS  k t_k \lambda_k \pi_k \sum_{l\not=k}A_{kl} A_{kk}
CC	  DC  begin end best-k t_k+\Delta_k max-prob
CC
MM	Version: 0.6.5-r67
MM	pattern:4+25*2+4+6, n:63, n_free_lambdas:28
MM	n_iterations:25, skip:1, max_t:15, theta/rho:5
MM	is_decoding:0
MM	n_seqs:28, sum_L:17382650, sum_n:2255215
RD	0
LK	0.000000
QD	0.000000 -> 0.000000
RI	inf
TR	0.138963	0.027793
MT	15.000000
MM	C_pi: 1.000000, n_recomb: 476486.269415
RS	0	0.000000	1.000000	3879.886531	0.008143	0.000000
RS	1	0.008290	1.000000	4165.900546	0.008743	0.000000
RS	2	0.017266	1.000000	4469.843411	0.009381	0.000000
RS	3	0.026987	1.000000	4792.298441	0.010058	0.000000
RS	4	0.037514	1.000000	5133.765543	0.010774	0.000000
RS	5	0.048914	1.000000	5494.637492	0.011532	0.000000
RS	6	0.061258	1.000000	5875.172775	0.012330	0.000000
RS	7	0.074626	1.000000	6275.464730	0.013170	0.000000
RS	8	0.089102	1.000000	6695.406835	0.014052	0.000000
RS	9	0.104778	1.000000	7134.654015	0.014973	0.000000
RS	10	0.121753	1.000000	7592.580011	0.015935	0.000000
RS	11	0.140135	1.000000	8068.230935	0.016933	0.000000
RS	12	0.160042	1.000000	8560.275394	0.017965	0.000000
RS	13	0.181598	1.000000	9066.951770	0.019029	0.000000
RS	14	0.204942	1.000000	9586.013576	0.020118	0.000000
RS	15	0.230221	1.000000	10114.674191	0.021228	0.000000
RS	16	0.257595	1.000000	10649.552707	0.022350	0.000000
RS	17	0.287238	1.000000	11186.623173	0.023477	0.000000
RS	18	0.319339	1.000000	11721.170086	0.024599	0.000000
RS	19	0.354100	1.000000	12247.753656	0.025704	0.000000
RS	20	0.391744	1.000000	12760.189024	0.026780	0.000000
RS	21	0.432507	1.000000	13251.544325	0.027811	0.000000
RS	22	0.476650	1.000000	13714.163084	0.028782	0.000000
RS	23	0.524453	1.000000	14139.716966	0.029675	0.000000
RS	24	0.576218	1.000000	14519.295146	0.030472	0.000000
RS	25	0.632274	1.000000	14843.536534	0.031152	0.000000
RS	26	0.692977	1.000000	15102.810554	0.031696	0.000000
RS	27	0.758711	1.000000	15287.450992	0.032084	0.000000
RS	28	0.829896	1.000000	15388.045489	0.032295	0.000000
RS	29	0.906981	1.000000	15395.780363	0.032311	0.000000
RS	30	0.990456	1.000000	15302.836464	0.032116	0.000000
RS	31	1.080851	1.000000	15102.826778	0.031696	0.000000
RS	32	1.178739	1.000000	14791.260415	0.031042	0.000000
RS	33	1.284742	1.000000	14366.010829	0.030150	0.000000
RS	34	1.399532	1.000000	13827.759020	0.029020	0.000000
RS	35	1.523838	1.000000	13180.375765	0.027662	0.000000
RS	36	1.658449	1.000000	12431.201627	0.026089	0.000000
RS	37	1.804218	1.000000	11591.180822	0.024326	0.000000
RS	38	1.962071	1.000000	10674.806268	0.022403	0.000000
RS	39	2.133009	1.000000	9699.839741	0.020357	0.000000
RS	40	2.318118	1.000000	8686.783967	0.018231	0.000000
RS	41	2.518571	1.000000	7658.103123	0.016072	0.000000
RS	42	2.735641	1.000000	6637.214019	0.013929	0.000000
RS	43	2.970706	1.000000	5647.300254	0.011852	0.000000
RS	44	3.225257	1.000000	4710.032414	0.009885	0.000000
RS	45	3.500909	1.000000	3844.304080	0.008068	0.000000
RS	46	3.799411	1.000000	3065.110311	0.006433	0.000000
RS	47	4.122659	1.000000	2382.696676	0.005001	0.000000
RS	48	4.472702	1.000000	1802.088809	0.003782	0.000000
RS	49	4.851763	1.000000	1323.073651	0.002777	0.000000
RS	50	5.262247	1.000000	940.647409	0.001974	0.000000
RS	51	5.706758	1.000000	645.879817	0.001356	0.000000
RS	52	6.188118	1.000000	427.081549	0.000896	0.000000
RS	53	6.709380	1.000000	271.115234	0.000569	0.000000
RS	54	7.273854	1.000000	164.672100	0.000346	0.000000
RS	55	7.885120	1.000000	95.351672	0.000200	0.000000
RS	56	8.547059	1.000000	52.428628	0.000110	0.000000
RS	57	9.263869	1.000000	27.257769	0.000057	0.000000
RS	58	10.040101	1.000000	13.338047	0.000028	0.000000
RS	59	10.880679	1.000000	6.112366	0.000013	0.000000
RS	60	11.790939	1.000000	2.609156	0.000005	0.000000
RS	61	12.776655	1.000000	1.031412	0.000002	0.000000
RS	62	13.844085	1.000000	0.375203	0.000001	0.000000
RS	63	15.000000	1.000000	0.175724	0.000000	0.000000
PA	4+25*2+4+6 0.138962600 0.027792520 15.000000000 1.000000000 1.000000000 1.000000000 1.000000000 1.000000000 1.000000000 1.000000000 1.000000000 1.000000000 1.000000000 1.000000000 1.000000000 1.000000000 1.000000000 1.000000000 1.000000000 1.000000000 1.000000000 1.000000000 1.000000000 1.000000000 1.000000000 1.000000000 1.000000000 1.000000000 1.000000000 1.000000000 1.000000000
//
IT	3963
RD	1
LK	-5519223.146519
QD	-18647.024123 -> -7510.254991
RI	0.0984872811
TR	0.135697	0.025509
MT	16.654701
MM	C_pi: 1.110641, n_recomb: 485594.563252
RS	0	0.000000	0.207397	19158.359826	0.039453	0.153250
RS	1	0.008469	0.207397	19917.372107	0.041016	0.062732
RS	2	0.017654	0.207397	20632.196954	0.042489	0.027063
RS	3	0.027618	0.207397	21289.555381	0.043842	0.017699
RS	4	0.038425	0.658045	7028.322443	0.014474	0.013555
RS	5	0.050148	0.658045	7484.449284	0.015413	0.010639
RS	6	0.062863	0.992935	5292.442683	0.010899	0.009009
RS	7	0.076655	0.992935	5659.162844	0.011654	0.007960
RS	8	0.091615	1.293264	4649.200558	0.009574	0.007219
RS	9	0.107842	1.293264	4978.472604	0.010252	0.006730
RS	10	0.125443	1.500964	4593.043122	0.009459	0.006492
RS	11	0.144535	1.500964	4917.641043	0.010127	0.006465
RS	12	0.165244	1.599112	4938.843858	0.010171	0.006620
RS	13	0.187706	1.599112	5280.807393	0.010875	0.006955
RS	14	0.212070	1.611459	5596.736899	0.011526	0.007468
RS	15	0.238498	1.611459	5969.907836	0.012294	0.008147
RS	16	0.267164	1.575375	6503.159955	0.013392	0.008977
RS	17	0.298257	1.575375	6913.111291	0.014236	0.009945
RS	18	0.331984	1.518634	7607.192189	0.015666	0.011042
RS	19	0.368567	1.518634	8050.731887	0.016579	0.012262
RS	20	0.408247	1.456728	8858.397728	0.018242	0.013597
RS	21	0.451288	1.456728	9322.524304	0.019198	0.015030
RS	22	0.497974	1.398875	10183.323490	0.020971	0.016532
RS	23	0.548614	1.398875	10643.890857	0.021919	0.018072
RS	24	0.603542	1.350071	11482.564383	0.023646	0.019613
RS	25	0.663122	1.350071	11904.536370	0.024515	0.021115
RS	26	0.727747	1.312290	12639.474306	0.026029	0.022531
RS	27	0.797845	1.312290	12979.603494	0.026729	0.023815
RS	28	0.873879	1.285429	13535.695426	0.027874	0.024927
RS	29	0.956353	1.285429	13747.485216	0.028311	0.025834
RS	30	1.045810	1.267664	14072.300353	0.028980	0.026517
RS	31	1.142844	1.267664	14111.997937	0.029061	0.026965
RS	32	1.248094	1.256258	14180.027039	0.029201	0.027175
RS	33	1.362258	1.256258	14012.516747	0.028856	0.027148
RS	34	1.486090	1.248585	13818.164889	0.028456	0.026886
RS	35	1.620408	1.248585	13423.061369	0.027643	0.026393
RS	36	1.766101	1.242680	12975.638812	0.026721	0.025675
RS	37	1.924133	1.242680	12353.938290	0.025441	0.024738
RS	38	2.095547	1.237230	11680.417428	0.024054	0.023595
RS	39	2.281478	1.237230	10860.404793	0.022365	0.022262
RS	40	2.483154	1.231412	10010.171263	0.020614	0.020761
RS	41	2.701909	1.231412	9049.957765	0.018637	0.019117
RS	42	2.939190	1.224821	8095.678267	0.016672	0.017362
RS	43	3.196564	1.224821	7079.424157	0.014579	0.015531
RS	44	3.475735	1.217483	6111.193049	0.012585	0.013664
RS	45	3.778547	1.217483	5136.861955	0.010578	0.011802
RS	46	4.107003	1.209783	4248.869693	0.008750	0.009989
RS	47	4.463274	1.209783	3407.848445	0.007018	0.008268
RS	48	4.849717	1.202297	2678.266374	0.005515	0.006677
RS	49	5.268885	1.202297	2032.255794	0.004185	0.005250
RS	50	5.723551	1.195649	1502.896268	0.003095	0.004008
RS	51	6.216720	1.195649	1068.266225	0.002200	0.002965
RS	52	6.751653	1.190231	735.270064	0.001514	0.002118
RS	53	7.331887	1.190231	484.025054	0.000997	0.001458
RS	54	7.961259	1.184949	306.473953	0.000631	0.000964
RS	55	8.643929	1.184949	184.278566	0.000379	0.000611
RS	56	9.384412	1.184949	105.418969	0.000217	0.000369
RS	57	10.187602	1.184949	57.135254	0.000118	0.000212
RS	58	11.058811	1.178970	29.301547	0.000060	0.000115
RS	59	12.003798	1.178970	13.997898	0.000029	0.000059
RS	60	13.028812	1.178970	6.240173	0.000013	0.000028
RS	61	14.140629	1.178970	2.580893	0.000005	0.000012
RS	62	15.346601	1.178970	0.984126	0.000002	0.000005
RS	63	16.654701	1.178970	0.494113	0.000001	0.000003
PA	4+25*2+4+6 0.135697315 0.025508967 16.654701233 0.207396507 0.658044815 0.992935181 1.293264389 1.500964165 1.599112034 1.611459196 1.575374603 1.518633842 1.456727982 1.398875237 1.350071430 1.312290192 1.285429478 1.267663956 1.256258011 1.248584747 1.242680073 1.237230301 1.231411934 1.224820614 1.217483044 1.209782600 1.202297211 1.195649147 1.190231323 1.184949398 1.178970397
//
IT	4295
RD	2
LK	-5504059.057827
QD	-4812.774752 -> -3230.751469
RI	0.0653703277
TR	0.131731	0.024376
MT	17.863791
MM	C_pi: 1.111248, n_recomb: 464571.499360
RS	0	0.000000	0.132632	28742.072376	0.061868	0.149772
RS	1	0.008589	0.132632	29176.478402	0.062803	0.064897
RS	2	0.017915	0.132632	29446.596714	0.063384	0.034209
RS	3	0.028042	0.132632	29533.112699	0.063571	0.028858
RS	4	0.039039	0.628217	6433.450364	0.013848	0.009231
RS	5	0.050980	0.628217	6849.917024	0.014745	0.009484
RS	6	0.063947	1.054251	4358.328981	0.009381	0.006588
RS	7	0.078028	1.054251	4668.020320	0.010048	0.006910
RS	8	0.093318	1.505697	3504.791950	0.007544	0.005527
RS	9	0.109921	1.505697	3763.081768	0.008100	0.005763
RS	10	0.127951	1.855163	3280.124723	0.007061	0.005240
RS	11	0.147528	1.855163	3523.730801	0.007585	0.005594
RS	12	0.168788	2.023205	3469.605040	0.007468	0.005664
RS	13	0.191873	2.023205	3724.118879	0.008016	0.006186
RS	14	0.216940	2.025998	3987.852894	0.008584	0.006773
RS	15	0.244161	2.025998	4271.574654	0.009195	0.007518
RS	16	0.273719	1.936196	4780.327662	0.010290	0.008557
RS	17	0.305816	1.936196	5103.998017	0.010986	0.009518
RS	18	0.340670	1.812884	5807.979534	0.012502	0.010953
RS	19	0.378517	1.812884	6173.940852	0.013290	0.012105
RS	20	0.419615	1.687500	7031.312852	0.015135	0.013888
RS	21	0.464243	1.687500	7431.716632	0.015997	0.015207
RS	22	0.512703	1.577982	8371.601707	0.018020	0.017225
RS	23	0.565326	1.577982	8785.771201	0.018912	0.018597
RS	24	0.622467	1.492688	9707.947576	0.020897	0.020634
RS	25	0.684517	1.492688	10102.484126	0.021746	0.021901
RS	26	0.751896	1.433451	10896.619734	0.023455	0.023690
RS	27	0.825061	1.433451	11229.616559	0.024172	0.024663
RS	28	0.904511	1.398115	11803.227153	0.025407	0.025954
RS	29	0.990784	1.398115	12031.441607	0.025898	0.026495
RS	30	1.084467	1.381304	12340.695344	0.026564	0.027175
RS	31	1.186195	1.381304	12426.144209	0.026748	0.027253
RS	32	1.296661	1.376275	12474.816429	0.026852	0.027359
RS	33	1.416614	1.376275	12388.404518	0.026666	0.027010
RS	34	1.546870	1.377114	12201.519437	0.026264	0.026629
RS	35	1.688312	1.377114	11925.443298	0.025670	0.025893
RS	36	1.841903	1.379636	11530.872138	0.024820	0.025097
RS	37	2.008684	1.379636	11062.038923	0.023811	0.024008
RS	38	2.189790	1.381142	10489.331849	0.022579	0.022861
RS	39	2.386450	1.381142	9843.644983	0.021189	0.021463
RS	40	2.600000	1.380000	9129.647908	0.019652	0.020031
RS	41	2.831892	1.380000	8345.504331	0.017964	0.018393
RS	42	3.083699	1.375510	7538.966785	0.016228	0.016762
RS	43	3.357133	1.375510	6677.752891	0.014374	0.014979
RS	44	3.654051	1.367955	5840.886591	0.012573	0.013254
RS	45	3.976470	1.367955	4981.708555	0.010723	0.011453
RS	46	4.326581	1.358356	4187.256564	0.009013	0.009767
RS	47	4.706760	1.358356	3413.290469	0.007347	0.008099
RS	48	5.119592	1.348101	2732.178546	0.005881	0.006599
RS	49	5.567880	1.348101	2110.273066	0.004542	0.005205
RS	50	6.054670	1.338610	1592.146622	0.003427	0.004011
RS	51	6.583268	1.338610	1153.709600	0.002483	0.002980
RS	52	7.157264	1.330726	811.261917	0.001746	0.002150
RS	53	7.780559	1.330726	545.284059	0.001174	0.001489
RS	54	8.457386	1.322713	353.340440	0.000761	0.000995
RS	55	9.192343	1.322713	217.229073	0.000468	0.000634
RS	56	9.990422	1.322713	127.197590	0.000274	0.000386
RS	57	10.857044	1.322713	70.642952	0.000152	0.000223
RS	58	11.798097	1.312689	37.231593	0.000080	0.000123
RS	59	12.819973	1.312689	18.233424	0.000039	0.000063
RS	60	13.929614	1.312689	8.341331	0.000018	0.000030
RS	61	15.134556	1.312689	3.543988	0.000008	0.000013
RS	62	16.442986	1.312689	1.389651	0.000003	0.000006
RS	63	17.863791	1.312689	0.727484	0.000002	0.000003
PA	4+25*2+4+6 0.131731173 0.024376315 17.863790967 0.132632370 0.628217495 1.054251231 1.505697115 1.855163171 2.023205154 2.025997582 1.936195627 1.812884212 1.687500175 1.577982324 1.492688381 1.433450789 1.398114918 1.381304180 1.376274970 1.377113569 1.379635771 1.381142145 1.379999758 1.375509937 1.367954667 1.358356442 1.348101156 1.338610085 1.330726330 1.322712806 1.312688879
//
IT	4879
RD	3
LK	-5501759.295748
QD	-2848.745592 -> -2473.294903
RI	0.0582669741
TR	0.128318	0.023669
MT	18.787283
MM	C_pi: 1.119907, n_recomb: 454727.329190
RS	0	0.000000	0.114372	32782.356631	0.072092	0.146157
RS	1	0.008675	0.114372	32920.423521	0.072396	0.066321
RS	2	0.018103	0.114372	32833.449403	0.072205	0.037153
RS	3	0.028348	0.114372	32503.922556	0.071480	0.033503
RS	4	0.039482	0.656215	5808.828961	0.012774	0.007823
RS	5	0.051582	0.656215	6193.395491	0.013620	0.008778
RS	6	0.064732	1.114136	3900.285473	0.008577	0.005877
RS	7	0.079023	1.114136	4183.030542	0.009199	0.006530
RS	8	0.094553	1.651377	3030.735632	0.006665	0.004992
RS	9	0.111430	1.651377	3259.397483	0.007168	0.005399
RS	10	0.129772	2.101318	2755.796885	0.006060	0.004758
RS	11	0.149705	2.101318	2966.098246	0.006523	0.005191
RS	12	0.171366	2.323131	2886.757482	0.006348	0.005213
RS	13	0.194907	2.323131	3105.092221	0.006828	0.005751
RS	14	0.220491	2.311808	3353.208891	0.007374	0.006374
RS	15	0.248293	2.311808	3599.895251	0.007917	0.007090
RS	16	0.278508	2.170598	4109.902225	0.009038	0.008252
RS	17	0.311343	2.170598	4398.277063	0.009672	0.009160
RS	18	0.347027	1.988071	5127.983706	0.011277	0.010812
RS	19	0.385807	1.988071	5463.181589	0.012014	0.011890
RS	20	0.427951	1.808915	6378.466524	0.014027	0.013980
RS	21	0.473751	1.808915	6754.907074	0.014855	0.015222
RS	22	0.523524	1.657976	7776.789765	0.017102	0.017609
RS	23	0.577614	1.657976	8174.067987	0.017976	0.018909
RS	24	0.636397	1.545793	9175.774706	0.020179	0.021294
RS	25	0.700280	1.545793	9558.529959	0.021020	0.022489
RS	26	0.769704	1.473429	10395.634409	0.022861	0.024506
RS	27	0.845151	1.473429	10719.805784	0.023574	0.025394
RS	28	0.927143	1.436611	11277.231922	0.024800	0.026719
RS	29	1.016248	1.436611	11500.357310	0.025291	0.027160
RS	30	1.113082	1.426670	11741.697810	0.025821	0.027698
RS	31	1.218317	1.426670	11830.684415	0.026017	0.027678
RS	32	1.332681	1.433197	11790.777033	0.025929	0.027550
RS	33	1.456966	1.433197	11723.464898	0.025781	0.027125
RS	34	1.592033	1.447287	11460.006014	0.025202	0.026503
RS	35	1.738817	1.447287	11224.360691	0.024684	0.025726
RS	36	1.898335	1.462708	10786.703987	0.023721	0.024739
RS	37	2.071691	1.462708	10381.650573	0.022830	0.023646
RS	38	2.260085	1.475411	9807.766043	0.021568	0.022384
RS	39	2.464822	1.475411	9245.873567	0.020333	0.021017
RS	40	2.687321	1.482889	8569.404381	0.018845	0.019550
RS	41	2.929121	1.482889	7880.064846	0.017329	0.017970
RS	42	3.191898	1.484092	7136.737884	0.015695	0.016367
RS	43	3.477470	1.484092	6368.317230	0.014005	0.014655
RS	44	3.787816	1.479524	5601.715329	0.012319	0.012992
RS	45	4.125084	1.479524	4819.974681	0.010600	0.011259
RS	46	4.491610	1.470841	4085.129203	0.008984	0.009640
RS	47	4.889933	1.470841	3364.129669	0.007398	0.008024
RS	48	5.322810	1.460237	2721.230213	0.005984	0.006574
RS	49	5.793239	1.460237	2126.196944	0.004676	0.005209
RS	50	6.304478	1.449921	1623.886271	0.003571	0.004042
RS	51	6.860067	1.449921	1191.988153	0.002621	0.003020
RS	52	7.463853	1.441146	849.789198	0.001869	0.002196
RS	53	8.120017	1.441146	579.418941	0.001274	0.001531
RS	54	8.833105	1.431725	381.324431	0.000839	0.001033
RS	55	9.608052	1.431725	238.131144	0.000524	0.000663
RS	56	10.450226	1.431725	141.747631	0.000312	0.000407
RS	57	11.365459	1.431725	80.093431	0.000176	0.000238
RS	58	12.360088	1.418567	43.031422	0.000095	0.000132
RS	59	13.441002	1.418567	21.452182	0.000047	0.000068
RS	60	14.615684	1.418567	9.997756	0.000022	0.000033
RS	61	15.892271	1.418567	4.330728	0.000010	0.000015
RS	62	17.279601	1.418567	1.732662	0.000004	0.000006
RS	63	18.787283	1.418567	0.935136	0.000002	0.000003
PA	4+25*2+4+6 0.128317600 0.023668512 18.787282873 0.114371633 0.656215332 1.114135600 1.651376574 2.101318492 2.323131055 2.311807735 2.170597729 1.988071060 1.808914536 1.657975790 1.545792776 1.473428659 1.436611292 1.426669851 1.433196828 1.447286850 1.462707903 1.475411271 1.482889314 1.484092083 1.479523848 1.470840541 1.460236787 1.449920579 1.441146321 1.431724635 1.418566589
//
IT	3844
RD	4
LK	-5501154.823614
QD	-2372.137702 -> -2216.824554
RI	0.0552740101
TR	0.125640	0.023204
MT	19.493247
MM	C_pi: 1.134912, n_recomb: 451823.377364
RS	0	0.000000	0.108339	34558.493450	0.076487	0.143500
RS	1	0.008738	0.108339	34549.790825	0.076467	0.067394
RS	2	0.018240	0.108339	34288.562680	0.075889	0.038592
RS	3	0.028572	0.108339	33758.899162	0.074717	0.035668
RS	4	0.039808	0.694711	5386.236948	0.011921	0.007134
RS	5	0.052024	0.694711	5751.251284	0.012729	0.008301
RS	6	0.065309	1.150891	3716.237330	0.008225	0.005647
RS	7	0.079754	1.150891	3989.085525	0.008829	0.006416
RS	8	0.095461	1.737000	2841.007742	0.006288	0.004811
RS	9	0.112542	1.737000	3058.355984	0.006769	0.005272
RS	10	0.131114	2.266293	2524.611164	0.005588	0.004542
RS	11	0.151310	2.266293	2720.471685	0.006021	0.004989
RS	12	0.173270	2.541138	2613.876538	0.005785	0.004960
RS	13	0.197149	2.541138	2815.359640	0.006231	0.005480
RS	14	0.223115	2.524244	3050.016254	0.006750	0.006108
RS	15	0.251350	2.524244	3279.164539	0.007258	0.006780
RS	16	0.282052	2.342593	3793.206141	0.008395	0.008007
RS	17	0.315437	2.342593	4065.415907	0.008998	0.008856
RS	18	0.351739	2.111886	4822.612133	0.010674	0.010641
RS	19	0.391213	2.111886	5145.178136	0.011388	0.011649
RS	20	0.434137	1.888256	6121.242887	0.013548	0.013950
RS	21	0.480812	1.888256	6490.291235	0.014365	0.015129
RS	22	0.531565	1.702769	7602.362588	0.016826	0.017794
RS	23	0.586753	1.702769	7997.089537	0.017700	0.019051
RS	24	0.646764	1.568189	9092.955755	0.020125	0.021716
RS	25	0.712019	1.568189	9474.850351	0.020970	0.022891
RS	26	0.782976	1.485030	10372.697911	0.022957	0.025092
RS	27	0.860133	1.485030	10693.855932	0.023668	0.025970
RS	28	0.944032	1.447402	11250.142645	0.024899	0.027311
RS	29	1.035263	1.447402	11467.202139	0.025380	0.027742
RS	30	1.134466	1.443995	11649.012724	0.025782	0.028134
RS	31	1.242338	1.443995	11732.428541	0.025967	0.028106
RS	32	1.359636	1.461372	11604.032684	0.025683	0.027746
RS	33	1.487184	1.461372	11537.564831	0.025536	0.027323
RS	34	1.625877	1.488103	11187.860140	0.024762	0.026463
RS	35	1.776690	1.488103	10964.847629	0.024268	0.025701
RS	36	1.940681	1.516165	10463.450444	0.023158	0.024519
RS	37	2.119002	1.516165	10085.706882	0.022322	0.023459
RS	38	2.312906	1.540262	9479.354978	0.020980	0.022065
RS	39	2.523753	1.540262	8958.803428	0.019828	0.020747
RS	40	2.753025	1.556972	8280.993864	0.018328	0.019218
RS	41	3.002332	1.556972	7642.490313	0.016915	0.017698
RS	42	3.273424	1.564802	6921.294881	0.015319	0.016088
RS	43	3.568205	1.564802	6205.598361	0.013735	0.014440
RS	44	3.888744	1.564373	5472.298642	0.012112	0.012805
RS	45	4.237294	1.564373	4736.603467	0.010483	0.011131
RS	46	4.616301	1.557861	4033.625599	0.008927	0.009550
RS	47	5.028427	1.557861	3345.325630	0.007404	0.007978
RS	48	5.476565	1.548155	2724.094046	0.006029	0.006561
RS	49	5.963864	1.548155	2146.078976	0.004750	0.005222
RS	50	6.493744	1.538153	1652.631070	0.003658	0.004072
RS	51	7.069927	1.538153	1224.655373	0.002710	0.003059
RS	52	7.696458	1.529419	881.625950	0.001951	0.002238
RS	53	8.377738	1.529419	607.652716	0.001345	0.001570
RS	54	9.118550	1.519365	404.509450	0.000895	0.001067
RS	55	9.924097	1.519365	255.674697	0.000566	0.000690
RS	56	10.800036	1.519365	154.136148	0.000341	0.000427
RS	57	11.752516	1.519365	88.265928	0.000195	0.000251
RS	58	12.788228	1.503577	48.135407	0.000107	0.000141
RS	59	13.914443	1.503577	24.334269	0.000054	0.000074
RS	60	15.139071	1.503577	11.508147	0.000025	0.000036
RS	61	16.470710	1.503577	5.061903	0.000011	0.000016
RS	62	17.918713	1.503577	2.057859	0.000005	0.000007
RS	63	19.493247	1.503577	1.138336	0.000003	0.000004
PA	4+25*2+4+6 0.125639807 0.023204475 19.493246503 0.108339253 0.694711290 1.150890910 1.736999794 2.266292602 2.541137834 2.524244380 2.342593487 2.111885635 1.888256041 1.702768725 1.568188562 1.485029751 1.447401879 1.443995456 1.461372106 1.488102626 1.516165409 1.540262399 1.556971838 1.564801875 1.564372659 1.557861421 1.548155191 1.538152603 1.529418898 1.519365160 1.503577095
//
IT	4559
RD	5
LK	-5500885.582554
QD	-2167.049633 -> -2079.927560
RI	0.0533704275
TR	0.123578	0.022896
MT	20.036527
MM	C_pi: 1.149994, n_recomb: 451736.213499
RS	0	0.000000	0.105985	35471.161293	0.078522	0.141584
RS	1	0.008786	0.105985	35394.268520	0.078352	0.068187
RS	2	0.018343	0.105985	35050.713753	0.077591	0.039399
RS	3	0.028740	0.105985	34425.338354	0.076207	0.036818
RS	4	0.040051	0.731899	5096.546732	0.011282	0.006713
RS	5	0.052355	0.731899	5448.665491	0.012062	0.007946
RS	6	0.065740	1.164538	3668.922762	0.008122	0.005606
RS	7	0.080301	1.164538	3940.187481	0.008722	0.006431
RS	8	0.096141	1.776129	2778.351334	0.006150	0.004774
RS	9	0.113374	1.776129	2992.604520	0.006625	0.005260
RS	10	0.132120	2.371531	2415.480405	0.005347	0.004437
RS	11	0.152513	2.371531	2604.845756	0.005766	0.004888
RS	12	0.174697	2.702434	2464.739702	0.005456	0.004798
RS	13	0.198831	2.702434	2657.166088	0.005882	0.005299
RS	14	0.225085	2.691012	2874.428221	0.006363	0.005911
RS	15	0.253645	2.691012	3093.563542	0.006848	0.006548
RS	16	0.284715	2.480791	3606.215515	0.007983	0.007801
RS	17	0.318514	2.480791	3869.201115	0.008565	0.008600
RS	18	0.355283	2.212237	4645.135120	0.010283	0.010462
RS	19	0.395282	2.212237	4961.121769	0.010982	0.011411
RS	20	0.438795	1.951648	5987.856502	0.013255	0.013856
RS	21	0.486131	1.951648	6354.662370	0.014067	0.014981
RS	22	0.537626	1.736300	7550.517075	0.016714	0.017862
RS	23	0.593645	1.736300	7947.172932	0.017593	0.019084
RS	24	0.654585	1.581686	9138.791708	0.020230	0.021987
RS	25	0.720880	1.581686	9523.669273	0.021082	0.023151
RS	26	0.792999	1.488216	10492.148253	0.023226	0.025526
RS	27	0.871453	1.488216	10813.022776	0.023937	0.026410
RS	28	0.956801	1.448845	11382.730353	0.025198	0.027781
RS	29	1.049647	1.448845	11594.545458	0.025667	0.028223
RS	30	1.150649	1.450154	11732.071910	0.025971	0.028501
RS	31	1.260526	1.450154	11807.964901	0.026139	0.028486
RS	32	1.380055	1.476201	11604.232056	0.025688	0.027934
RS	33	1.510086	1.476201	11532.957782	0.025530	0.027530
RS	34	1.651541	1.513449	11105.643283	0.024584	0.026467
RS	35	1.805423	1.513449	10885.119264	0.024096	0.025733
RS	36	1.972825	1.552383	10321.847532	0.022849	0.024381
RS	37	2.154934	1.552383	9956.583839	0.022041	0.023357
RS	38	2.353042	1.586608	9311.990700	0.020614	0.021845
RS	39	2.568555	1.586608	8814.073112	0.019512	0.020573
RS	40	2.803002	1.611841	8122.380634	0.017980	0.018979
RS	41	3.058047	1.611841	7514.077159	0.016634	0.017511
RS	42	3.335498	1.626094	6798.453941	0.015050	0.015883
RS	43	3.637325	1.626094	6115.653256	0.013538	0.014288
RS	44	3.965670	1.630025	5398.722300	0.011951	0.012665
RS	45	4.322861	1.630025	4692.818490	0.010388	0.011038
RS	46	4.711433	1.626204	4007.893257	0.008872	0.009482
RS	47	5.134144	1.626204	3341.392184	0.007397	0.007946
RS	48	5.593991	1.618078	2733.082670	0.006050	0.006550
RS	49	6.094240	1.618078	2166.663360	0.004796	0.005234
RS	50	6.638437	1.609104	1678.296098	0.003715	0.004096
RS	51	7.230445	1.609104	1252.880888	0.002773	0.003092
RS	52	7.874465	1.601029	908.545404	0.002011	0.002272
RS	53	8.575065	1.601029	631.610024	0.001398	0.001604
RS	54	9.337216	1.590890	424.228084	0.000939	0.001096
RS	55	10.166327	1.590890	270.778325	0.000599	0.000714
RS	56	11.068280	1.590890	164.941159	0.000365	0.000444
RS	57	12.049474	1.590890	95.492706	0.000211	0.000264
RS	58	13.116871	1.572836	52.718518	0.000117	0.000149
RS	59	14.278045	1.572836	26.961470	0.000060	0.000078
RS	60	15.541234	1.572836	12.906853	0.000029	0.000039
RS	61	16.915401	1.572836	5.750297	0.000013	0.000018
RS	62	18.410297	1.572836	2.369374	0.000005	0.000007
RS	63	20.036527	1.572836	1.338497	0.000003	0.000004
PA	4+25*2+4+6 0.123577961 0.022895669 20.036526757 0.105984789 0.731898673 1.164537610 1.776128739 2.371530868 2.702434470 2.691011779 2.480790900 2.212236738 1.951648494 1.736300363 1.581685821 1.488216279 1.448845035 1.450153853 1.476201396 1.513448917 1.552383014 1.586607937 1.611840538 1.626094087 1.630025299 1.626203829 1.618077716 1.609104193 1.601028729 1.590889688 1.572835659
//
IT	4849
RD	6
LK	-5500729.385646
QD	-2048.638134 -> -1992.900334
RI	0.0520133340
TR	0.121971	0.022688
MT	20.461718
MM	C_pi: 1.163412, n_recomb: 452841.152943
RS	0	0.000000	0.104992	36020.278195	0.079543	0.140171
RS	1	0.008822	0.104992	35911.329627	0.079302	0.068775
RS	2	0.018421	0.104992	35527.383027	0.078454	0.039904
RS	3	0.028868	0.104992	34853.541469	0.076966	0.037491
RS	4	0.040236	0.765970	4883.602952	0.010784	0.006414
RS	5	0.052608	0.765970	5226.324516	0.011541	0.007659
RS	6	0.066070	1.161529	3694.915395	0.008159	0.005655
RS	7	0.080720	1.161529	3968.955861	0.008765	0.006516
RS	8	0.096663	1.783205	2781.040621	0.006141	0.004806
RS	9	0.114011	1.783205	2996.403923	0.006617	0.005312
RS	10	0.132891	2.434068	2366.728896	0.005226	0.004389
RS	11	0.153436	2.434068	2553.536745	0.005639	0.004845
RS	12	0.175793	2.822339	2375.905439	0.005247	0.004685
RS	13	0.200122	2.822339	2563.070760	0.005660	0.005176
RS	14	0.226598	2.825206	2760.066323	0.006095	0.005757
RS	15	0.255409	2.825206	2972.751374	0.006565	0.006370
RS	16	0.286762	2.596553	3478.766071	0.007682	0.007626
RS	17	0.320881	2.596553	3735.575534	0.008249	0.008387
RS	18	0.358009	2.298990	4520.678319	0.009983	0.010289
RS	19	0.398413	2.298990	4832.340035	0.010671	0.011190
RS	20	0.442381	2.007705	5896.718856	0.013022	0.013733
RS	21	0.490228	2.007705	6262.759841	0.013830	0.014810
RS	22	0.542296	1.766186	7530.420248	0.016629	0.017861
RS	23	0.598957	1.766186	7930.126136	0.017512	0.019051
RS	24	0.660616	1.593281	9211.668215	0.020342	0.022161
RS	25	0.727715	1.593281	9600.749116	0.021201	0.023312
RS	26	0.800733	1.489741	10642.743557	0.023502	0.025854
RS	27	0.880192	1.489741	10964.698263	0.024213	0.026741
RS	28	0.966661	1.447715	11557.844572	0.025523	0.028161
RS	29	1.060758	1.447715	11765.519874	0.025982	0.028612
RS	30	1.163156	1.452050	11872.447899	0.026218	0.028811
RS	31	1.274587	1.452050	11941.022774	0.026369	0.028809
RS	32	1.395847	1.484671	11676.268897	0.025784	0.028105
RS	33	1.527806	1.484671	11598.694898	0.025613	0.027720
RS	34	1.671405	1.530270	11105.878877	0.024525	0.026494
RS	35	1.827671	1.530270	10883.889975	0.024035	0.025785
RS	36	1.997723	1.578103	10266.384324	0.022671	0.024294
RS	37	2.182777	1.578103	9906.786392	0.021877	0.023302
RS	38	2.384155	1.620871	9225.926056	0.020373	0.021691
RS	39	2.603298	1.620871	8741.218510	0.019303	0.020456
RS	40	2.841773	1.653521	8032.253180	0.017737	0.018805
RS	41	3.101285	1.653521	7443.107879	0.016436	0.017378
RS	42	3.383691	1.673592	6725.840212	0.014853	0.015730
RS	43	3.691009	1.673592	6064.864550	0.013393	0.014177
RS	44	4.025438	1.681717	5355.681763	0.011827	0.012557
RS	45	4.389369	1.681717	4670.193714	0.010313	0.010968
RS	46	4.785404	1.680767	3995.678026	0.008824	0.009427
RS	47	5.216377	1.680767	3344.558120	0.007386	0.007922
RS	48	5.685368	1.674620	2744.121858	0.006060	0.006541
RS	49	6.195732	1.674620	2186.122081	0.004828	0.005244
RS	50	6.751118	1.667157	1700.669351	0.003756	0.004115
RS	51	7.355498	1.667157	1277.147428	0.002820	0.003118
RS	52	8.013194	1.660207	931.368680	0.002057	0.002301
RS	53	8.728910	1.660207	652.079842	0.001440	0.001632
RS	54	9.507764	1.650411	441.142008	0.000974	0.001121
RS	55	10.355326	1.650411	283.905778	0.000627	0.000734
RS	56	11.277656	1.650411	174.456719	0.000385	0.000460
RS	57	12.281351	1.650411	101.942571	0.000225	0.000275
RS	58	13.373588	1.630384	56.868065	0.000126	0.000157
RS	59	14.562178	1.630384	29.373557	0.000065	0.000083
RS	60	15.855621	1.630384	14.209722	0.000031	0.000041
RS	61	17.263167	1.630384	6.401222	0.000014	0.000019
RS	62	18.794881	1.630384	2.668574	0.000006	0.000008
RS	63	20.461718	1.630384	1.535680	0.000003	0.000005
PA	4+25*2+4+6 0.121971093 0.022687708 20.461717950 0.104992346 0.765969847 1.161528675 1.783205002 2.434068252 2.822338738 2.825205838 2.596552899 2.298989796 2.007705464 1.766186037 1.593280993 1.489740934 1.447714956 1.452049998 1.484670990 1.530269571 1.578103088 1.620870737 1.653520927 1.673592443 1.681717432 1.680767466 1.674620496 1.667156840 1.660206768 1.650411257 1.630383715
//
IT	4108
RD	7
LK	-5500627.595871
QD	-1971.482496 -> -1933.026129
RI	0.0509994343
TR	0.120688	0.022546
MT	20.802234
MM	C_pi: 1.175122, n_recomb: 454519.016750
RS	0	0.000000	0.104602	36393.150283	0.080070	0.139100
RS	1	0.008850	0.104602	36269.964036	0.079799	0.069218
RS	2	0.018483	0.104602	35866.355985	0.078911	0.040243
RS	3	0.028969	0.104602	35167.434218	0.077373	0.037911
RS	4	0.040383	0.797834	4713.765370	0.010371	0.006176
RS	5	0.052807	0.797834	5048.921234	0.011108	0.007409
RS	6	0.066330	1.148375	3762.344713	0.008278	0.005751
RS	7	0.081050	1.148375	4041.564437	0.008892	0.006639
RS	8	0.097073	1.770284	2820.522725	0.006206	0.004875
RS	9	0.114514	1.770284	3039.340673	0.006687	0.005400
RS	10	0.133499	2.467241	2351.732414	0.005174	0.004372
RS	11	0.154163	2.467241	2538.186940	0.005584	0.004836
RS	12	0.176657	2.911550	2321.390859	0.005107	0.004603
RS	13	0.201141	2.911550	2505.463668	0.005512	0.005090
RS	14	0.227792	2.934188	2681.356155	0.005899	0.005635
RS	15	0.256802	2.934188	2889.664216	0.006358	0.006233
RS	16	0.288379	2.694837	3385.995753	0.007450	0.007477
RS	17	0.322750	2.694837	3638.363632	0.008005	0.008213
RS	18	0.360164	2.375583	4425.393581	0.009736	0.010128
RS	19	0.400888	2.375583	4733.844802	0.010415	0.010993
RS	20	0.445217	2.058957	5824.432145	0.012814	0.013600
RS	21	0.493468	2.058957	6190.148208	0.013619	0.014637
RS	22	0.545990	1.794474	7517.190506	0.016539	0.017820
RS	23	0.603161	1.794474	7920.071840	0.017425	0.018979
RS	24	0.665390	1.604864	9282.970287	0.020424	0.022268
RS	25	0.733127	1.604864	9676.606142	0.021290	0.023404
RS	26	0.806859	1.491622	10790.911218	0.023741	0.026105
RS	27	0.887116	1.491622	11114.779580	0.024454	0.026990
RS	28	0.974476	1.446385	11737.294775	0.025824	0.028470
RS	29	1.069567	1.446385	11941.945496	0.026274	0.028926
RS	30	1.173074	1.452514	12028.790128	0.026465	0.029072
RS	31	1.285741	1.452514	12090.940297	0.026602	0.029080
RS	32	1.408379	1.490065	11777.376837	0.025912	0.028258
RS	33	1.541871	1.490065	11693.502723	0.025727	0.027887
RS	34	1.687177	1.542204	11146.469964	0.024524	0.026531
RS	35	1.845342	1.542204	10921.458293	0.024029	0.025843
RS	36	2.017505	1.597197	10257.851407	0.022569	0.024240
RS	37	2.204904	1.597197	9900.416550	0.021782	0.023274
RS	38	2.408888	1.647012	9187.223459	0.020213	0.021580
RS	39	2.630925	1.647012	8710.336744	0.019164	0.020375
RS	40	2.872612	1.685955	7983.831995	0.017565	0.018676
RS	41	3.135688	1.685955	7407.152310	0.016297	0.017282
RS	42	3.422047	1.711139	6684.780387	0.014707	0.015614
RS	43	3.733748	1.711139	6038.648761	0.013286	0.014094
RS	44	4.073035	1.723151	5332.213004	0.011732	0.012474
RS	45	4.442349	1.723151	4661.041593	0.010255	0.010915
RS	46	4.844347	1.725098	3992.120643	0.008783	0.009383
RS	47	5.281922	1.725098	3352.094025	0.007375	0.007902
RS	48	5.758223	1.721176	2756.187732	0.006064	0.006533
RS	49	6.276676	1.721176	2204.437341	0.004850	0.005251
RS	50	6.841012	1.715576	1720.407107	0.003785	0.004129
RS	51	7.455292	1.715576	1298.329038	0.002856	0.003140
RS	52	8.123935	1.710115	951.018600	0.002092	0.002324
RS	53	8.851754	1.710115	669.839760	0.001474	0.001656
RS	54	9.643985	1.701019	455.856004	0.001003	0.001143
RS	55	10.506328	1.701019	295.470484	0.000650	0.000752
RS	56	11.444989	1.701019	182.942487	0.000402	0.000474
RS	57	12.466721	1.701019	107.764862	0.000237	0.000285
RS	58	13.578876	1.679306	60.661116	0.000133	0.000164
RS	59	14.789458	1.679306	31.607055	0.000070	0.000087
RS	60	16.107176	1.679306	15.432196	0.000034	0.000044
RS	61	17.541512	1.679306	7.020377	0.000015	0.000020
RS	62	19.102786	1.679306	2.957229	0.000007	0.000009
RS	63	20.802234	1.679306	1.730352	0.000004	0.000005
PA	4+25*2+4+6 0.120687712 0.022545938 20.802234019 0.104601851 0.797834002 1.148375053 1.770284399 2.467241490 2.911549871 2.934187630 2.694837127 2.375582703 2.058956641 1.794473705 1.604863542 1.491622332 1.446384701 1.452513900 1.490064832 1.542203641 1.597196978 1.647012243 1.685954928 1.711139405 1.723151080 1.725098001 1.721176183 1.715576405 1.710115442 1.701018627 1.679305773
//
IT	4189
RD	8
LK	-5500556.423121
QD	-1917.466068 -> -1889.415284
RI	0.0502115403
TR	0.119632	0.022448
MT	21.082434
MM	C_pi: 1.185434, n_recomb: 456483.195430
RS	0	0.000000	0.104511	36669.769846	0.080331	0.138264
RS	1	0.008873	0.104511	36541.830806	0.080051	0.069560
RS	2	0.018533	0.104511	36129.680631	0.079148	0.040483
RS	3	0.029051	0.104511	35418.295447	0.077589	0.038184
RS	4	0.040502	0.828734	4567.555733	0.010006	0.005971
RS	5	0.052968	0.828734	4896.043895	0.010726	0.007179
RS	6	0.066541	1.129998	3852.779572	0.008440	0.005873
RS	7	0.081318	1.129998	4138.460420	0.009066	0.006782
RS	8	0.097407	1.746029	2881.344860	0.006312	0.004964
RS	9	0.114923	1.746029	3104.951324	0.006802	0.005507
RS	10	0.133993	2.481065	2356.652612	0.005163	0.004375
RS	11	0.154755	2.481065	2544.052239	0.005573	0.004848
RS	12	0.177359	2.978026	2288.219231	0.005013	0.004542
RS	13	0.201970	2.978026	2470.557116	0.005412	0.005030
RS	14	0.228763	3.022999	2625.988408	0.005753	0.005536
RS	15	0.257935	3.022999	2831.291942	0.006202	0.006126
RS	16	0.289694	2.778424	3316.825053	0.007266	0.007352
RS	17	0.324272	2.778424	3565.940442	0.007812	0.008070
RS	18	0.361918	2.443429	4350.118697	0.009530	0.009984
RS	19	0.402904	2.443429	4656.095915	0.010200	0.010821
RS	20	0.447526	2.106096	5763.927201	0.012627	0.013466
RS	21	0.496108	2.106096	6129.483813	0.013428	0.014470
RS	22	0.549001	1.821533	7504.831009	0.016441	0.017757
RS	23	0.606587	1.821533	7910.731386	0.017330	0.018888
RS	24	0.669283	1.616740	9345.856844	0.020474	0.022330
RS	25	0.737541	1.616740	9744.070845	0.021346	0.023450
RS	26	0.811857	1.494319	10927.180323	0.023938	0.026297
RS	27	0.892766	1.494319	11253.504077	0.024653	0.027177
RS	28	0.980854	1.445629	11908.257064	0.026087	0.028723
RS	29	1.076758	1.445629	12110.871661	0.026531	0.029180
RS	30	1.181172	1.452736	12185.130097	0.026693	0.029292
RS	31	1.294851	1.452736	12241.900309	0.026818	0.029305
RS	32	1.418616	1.494015	11889.169663	0.026045	0.028392
RS	33	1.553363	1.494015	11799.538904	0.025849	0.028032
RS	34	1.700067	1.551293	11207.687028	0.024552	0.026573
RS	35	1.859787	1.551293	10979.145926	0.024052	0.025900
RS	36	2.033679	1.612016	10276.755673	0.022513	0.024208
RS	37	2.223001	1.612016	9919.574765	0.021730	0.023262
RS	38	2.429121	1.667598	9178.168217	0.020106	0.021502
RS	39	2.653530	1.667598	8705.788361	0.019071	0.020321
RS	40	2.897851	1.711819	7962.617165	0.017443	0.018581
RS	41	3.163851	1.711819	7394.054067	0.016198	0.017212
RS	42	3.453453	1.741435	6664.878396	0.014600	0.015525
RS	43	3.768751	1.741435	6028.895278	0.013207	0.014031
RS	44	4.112026	1.756995	5322.084288	0.011659	0.012409
RS	45	4.485760	1.756995	4661.023275	0.010211	0.010874
RS	46	4.892655	1.761787	3994.472951	0.008751	0.009348
RS	47	5.335654	1.761787	3362.512011	0.007366	0.007887
RS	48	5.817961	1.760246	2768.788673	0.006065	0.006524
RS	49	6.343062	1.760246	2221.722652	0.004867	0.005257
RS	50	6.914756	1.756787	1738.020019	0.003807	0.004140
RS	51	7.537177	1.756787	1317.063609	0.002885	0.003159
RS	52	8.214825	1.753104	968.155783	0.002121	0.002344
RS	53	8.952600	1.753104	685.445442	0.001502	0.001676
RS	54	9.755839	1.745020	468.801422	0.001027	0.001161
RS	55	10.630349	1.745020	305.770564	0.000670	0.000768
RS	56	11.582454	1.745020	190.588096	0.000418	0.000487
RS	57	12.619040	1.745020	113.070230	0.000248	0.000294
RS	58	13.747603	1.721905	64.155587	0.000141	0.000170
RS	59	14.976303	1.721905	33.689969	0.000074	0.000091
RS	60	16.314025	1.721905	16.586407	0.000036	0.000046
RS	61	17.770444	1.721905	7.612384	0.000017	0.000021
RS	62	19.356092	1.721905	3.236838	0.000007	0.000009
RS	63	21.082434	1.721905	1.922969	0.000004	0.000006
PA	4+25*2+4+6 0.119631648 0.022447698 21.082433789 0.104511373 0.828733848 1.129998004 1.746028956 2.481065041 2.978026135 3.022998786 2.778423708 2.443428596 2.106096164 1.821533468 1.616740355 1.494319434 1.445628801 1.452735882 1.494015314 1.551292938 1.612016246 1.667598011 1.711818834 1.741435066 1.756995357 1.761787197 1.760245774 1.756786521 1.753104155 1.745019662 1.721905259
//
IT	4485
RD	9
LK	-5500503.953088
QD	-1877.435224 -> -1856.061136
RI	0.0495707625
TR	0.118738	0.022379
MT	21.318998
MM	C_pi: 1.194645, n_recomb: 458584.792599
RS	0	0.000000	0.104580	36889.625021	0.080442	0.137592
RS	1	0.008892	0.104580	36762.185392	0.080164	0.069834
RS	2	0.018575	0.104580	36347.727653	0.079261	0.040663
RS	3	0.029119	0.104580	35631.023208	0.077698	0.038369
RS	4	0.040601	0.859725	4433.624644	0.009668	0.005784
RS	5	0.053103	0.859725	4755.797368	0.010371	0.006960
RS	6	0.066717	1.109640	3954.809128	0.008624	0.006005
RS	7	0.081542	1.109640	4247.544382	0.009262	0.006932
RS	8	0.097685	1.716376	2953.937021	0.006441	0.005064
RS	9	0.115264	1.716376	3183.037961	0.006941	0.005624
RS	10	0.134406	2.482840	2373.306140	0.005175	0.004388
RS	11	0.155250	2.482840	2562.408288	0.005588	0.004871
RS	12	0.177947	3.028054	2268.753867	0.004947	0.004496
RS	13	0.202662	3.028054	2450.231696	0.005343	0.004987
RS	14	0.229576	3.095718	2586.764165	0.005641	0.005456
RS	15	0.258882	3.095718	2790.024800	0.006084	0.006042
RS	16	0.290795	2.849497	3264.928445	0.007120	0.007248
RS	17	0.325545	2.849497	3511.679509	0.007658	0.007953
RS	18	0.363386	2.503444	4290.196539	0.009355	0.009857
RS	19	0.404591	2.503444	4594.275133	0.010018	0.010673
RS	20	0.449460	2.149380	5712.686532	0.012457	0.013338
RS	21	0.498319	2.149380	6078.189891	0.013254	0.014315
RS	22	0.551523	1.847316	7492.603626	0.016339	0.017681
RS	23	0.609458	1.847316	7901.309106	0.017230	0.018788
RS	24	0.672544	1.628787	9399.988706	0.020498	0.022361
RS	25	0.741241	1.628787	9802.669383	0.021376	0.023465
RS	26	0.816046	1.497790	11050.030003	0.024096	0.026445
RS	27	0.897502	1.497790	11379.158243	0.024814	0.027318
RS	28	0.986202	1.445619	12066.961410	0.026313	0.028932
RS	29	1.082790	1.445619	12268.362520	0.026753	0.029387
RS	30	1.187966	1.453189	12335.186963	0.026898	0.029479
RS	31	1.302495	1.453189	12387.575091	0.027013	0.029494
RS	32	1.427207	1.497338	12003.097654	0.026174	0.028508
RS	33	1.563010	1.497338	11908.423648	0.025968	0.028155
RS	34	1.710888	1.558681	11279.417853	0.024596	0.026615
RS	35	1.871916	1.558681	11047.313465	0.024090	0.025954
RS	36	2.047263	1.623998	10312.314184	0.022487	0.024191
RS	37	2.238202	1.623998	9954.315506	0.021707	0.023260
RS	38	2.446120	1.684284	9188.484958	0.020037	0.021447
RS	39	2.672526	1.684284	8718.468966	0.019012	0.020284
RS	40	2.919065	1.732909	7959.890316	0.017358	0.018510
RS	41	3.187527	1.732909	7396.479145	0.016129	0.017162
RS	42	3.479861	1.766342	6659.702919	0.014522	0.015458
RS	43	3.798189	1.766342	6030.569328	0.013150	0.013985
RS	44	4.144824	1.785115	5321.365564	0.011604	0.012358
RS	45	4.522283	1.785115	4667.392919	0.010178	0.010843
RS	46	4.933306	1.792666	4000.958307	0.008725	0.009319
RS	47	5.380878	1.792666	3374.848834	0.007359	0.007875
RS	48	5.868250	1.793607	2781.598206	0.006066	0.006517
RS	49	6.398959	1.793607	2238.057283	0.004880	0.005262
RS	50	6.976860	1.792493	1753.872506	0.003825	0.004148
RS	51	7.606149	1.792493	1333.798510	0.002909	0.003173
RS	52	8.291396	1.790837	983.237830	0.002144	0.002360
RS	53	9.037577	1.790837	699.285800	0.001525	0.001694
RS	54	9.850109	1.784032	480.287228	0.001047	0.001177
RS	55	10.734894	1.784032	315.020250	0.000687	0.000782
RS	56	11.698355	1.784032	197.530395	0.000431	0.000498
RS	57	12.747490	1.784032	117.938890	0.000257	0.000302
RS	58	13.889916	1.759785	67.393796	0.000147	0.000176
RS	59	15.133928	1.759785	35.642674	0.000078	0.000095
RS	60	16.488561	1.759785	17.681108	0.000039	0.000048
RS	61	17.963651	1.759785	8.180517	0.000018	0.000023
RS	62	19.569909	1.759785	3.508424	0.000008	0.000010
RS	63	21.318998	1.759785	2.113780	0.000005	0.000006
PA	4+25*2+4+6 0.118738084 0.022378529 21.318998345 0.104579547 0.859724746 1.109639847 1.716376090 2.482839637 3.028053916 3.095718476 2.849496915 2.503443801 2.149379981 1.847316244 1.628786780 1.497789538 1.445619150 1.453188920 1.497337957 1.558681202 1.623998262 1.684283915 1.732909330 1.766341512 1.785115298 1.792665803 1.793606603 1.792492693 1.790837049 1.784031796 1.759784531
//
IT	5153
RD	10
LK	-5500463.629596
QD	-1846.299191 -> -1829.441080
RI	0.0490270963
TR	0.117963	0.022329
MT	21.523542
MM	C_pi: 1.202979, n_recomb: 460730.969644
RS	0	0.000000	0.104729	37074.956098	0.080470	0.137034
RS	1	0.008909	0.104729	36950.809926	0.080200	0.070061
RS	2	0.018611	0.104729	36537.439685	0.079303	0.040804
RS	3	0.029178	0.104729	35819.377888	0.077745	0.038504
RS	4	0.040685	0.891560	4305.512971	0.009345	0.005605
RS	5	0.053219	0.891560	4621.407441	0.010031	0.006747
RS	6	0.066868	1.089261	4061.022585	0.008814	0.006141
RS	7	0.081734	1.089261	4360.964203	0.009465	0.007082
RS	8	0.097924	1.685040	3032.122938	0.006581	0.005168
RS	9	0.115556	1.685040	3267.019847	0.007091	0.005744
RS	10	0.134760	2.477688	2396.437472	0.005201	0.004407
RS	11	0.155673	2.477688	2587.648477	0.005616	0.004901
RS	12	0.178450	3.066403	2258.120053	0.004901	0.004460
RS	13	0.203257	3.066403	2439.299494	0.005294	0.004955
RS	14	0.230273	3.155614	2559.007705	0.005554	0.005391
RS	15	0.259695	3.155614	2760.915203	0.005992	0.005976
RS	16	0.291739	2.909836	3226.144866	0.007002	0.007161
RS	17	0.326638	2.909836	3471.219712	0.007534	0.007858
RS	18	0.364646	2.556415	4242.506168	0.009208	0.009746
RS	19	0.406039	2.556415	4545.158042	0.009865	0.010546
RS	20	0.451121	2.188996	5669.289349	0.012305	0.013219
RS	21	0.500218	2.188996	6034.830698	0.013098	0.014173
RS	22	0.553689	1.871736	7480.712870	0.016237	0.017600
RS	23	0.611924	1.871736	7892.006225	0.017129	0.018685
RS	24	0.675347	1.640810	9446.411675	0.020503	0.022370
RS	25	0.744420	1.640810	9853.377556	0.021386	0.023459
RS	26	0.819646	1.501865	11160.057263	0.024223	0.026560
RS	27	0.901574	1.501865	11492.191604	0.024943	0.027425
RS	28	0.990800	1.446313	12212.588393	0.026507	0.029104
RS	29	1.087976	1.446313	12413.427122	0.026943	0.029556
RS	30	1.193808	1.454042	12476.186552	0.027079	0.029636
RS	31	1.309069	1.454042	12525.076547	0.027185	0.029651
RS	32	1.434598	1.500450	12114.542943	0.026294	0.028610
RS	33	1.571310	1.500450	12015.559537	0.026079	0.028262
RS	34	1.720201	1.565051	11355.546710	0.024647	0.026656
RS	35	1.882356	1.565051	11120.082126	0.024136	0.026004
RS	36	2.058957	1.634063	10357.658617	0.022481	0.024185
RS	37	2.251290	1.634063	9998.262414	0.021701	0.023266
RS	38	2.460758	1.698181	9211.392859	0.019993	0.021410
RS	39	2.688887	1.698181	8742.331025	0.018975	0.020261
RS	40	2.937339	1.750470	7969.735985	0.017298	0.018459
RS	41	3.207924	1.750470	7409.410670	0.016082	0.017127
RS	42	3.502615	1.787178	6664.760637	0.014466	0.015408
RS	43	3.823559	1.787178	6040.111656	0.013110	0.013951
RS	44	4.173095	1.808854	5327.204556	0.011563	0.012319
RS	45	4.553770	1.808854	4678.115765	0.010154	0.010820
RS	46	4.968357	1.819056	4010.217601	0.008704	0.009295
RS	47	5.419879	1.819056	3388.322127	0.007354	0.007865
RS	48	5.911625	1.822540	2794.298200	0.006065	0.006510
RS	49	6.447179	1.822540	2253.422782	0.004891	0.005266
RS	50	7.030443	1.823935	1768.154649	0.003838	0.004154
RS	51	7.665669	1.823935	1348.803882	0.002928	0.003186
RS	52	8.357484	1.824512	996.566100	0.002163	0.002373
RS	53	9.110931	1.824512	711.622877	0.001545	0.001709
RS	54	9.931500	1.819216	490.526497	0.001065	0.001191
RS	55	10.825170	1.819216	323.368868	0.000702	0.000795
RS	56	11.798454	1.819216	203.865635	0.000442	0.000508
RS	57	12.858444	1.819216	122.427670	0.000266	0.000310
RS	58	14.012865	1.794068	70.406439	0.000153	0.000181
RS	59	15.270129	1.794068	37.479653	0.000081	0.000098
RS	60	16.639398	1.794068	18.722308	0.000041	0.000050
RS	61	18.130651	1.794068	8.726883	0.000019	0.000024
RS	62	19.754754	1.794068	3.772554	0.000008	0.000010
RS	63	21.523542	1.794068	2.302792	0.000005	0.000006
PA	4+25*2+4+6 0.117962868 0.022328904 21.523542205 0.104728501 0.891560132 1.089261150 1.685039969 2.477688443 3.066402876 3.155614146 2.909836108 2.556415196 2.188995605 1.871736135 1.640809571 1.501865487 1.446312611 1.454041922 1.500449510 1.565050744 1.634063302 1.698180860 1.750470498 1.787178115 1.808853823 1.819056342 1.822539990 1.823935326 1.824511654 1.819215593 1.794068158
//
IT	4294
RD	11
LK	-5500431.609884
QD	-1821.076340 -> -1807.411873
RI	0.0485477275
TR	0.117276	0.022293
MT	21.704011
MM	C_pi: 1.210600, n_recomb: 462866.880951
RS	0	0.000000	0.104914	37238.814982	0.080453	0.136558
RS	1	0.008923	0.104914	37119.319666	0.080194	0.070255
RS	2	0.018642	0.104914	36708.765919	0.079307	0.040923
RS	3	0.029229	0.104914	35991.435837	0.077758	0.038609
RS	4	0.040760	0.924687	4180.089518	0.009031	0.005432
RS	5	0.053320	0.924687	4489.594269	0.009700	0.006537
RS	6	0.067000	1.069925	4166.772926	0.009002	0.006275
RS	7	0.081902	1.069925	4473.802913	0.009665	0.007227
RS	8	0.098133	1.654229	3111.852657	0.006723	0.005271
RS	9	0.115813	1.654229	3352.584575	0.007243	0.005862
RS	10	0.135069	2.469014	2422.674285	0.005234	0.004429
RS	11	0.156045	2.469014	2616.174168	0.005652	0.004933
RS	12	0.178892	3.096600	2253.124965	0.004868	0.004431
RS	13	0.203777	3.096600	2434.359882	0.005259	0.004931
RS	14	0.230883	3.205378	2539.487787	0.005486	0.005337
RS	15	0.260408	3.205378	2740.539880	0.005921	0.005923
RS	16	0.292567	2.961085	3197.418074	0.006908	0.007090
RS	17	0.327596	2.961085	3441.352689	0.007435	0.007781
RS	18	0.365750	2.603098	4204.730463	0.009084	0.009650
RS	19	0.407309	2.603098	4506.349407	0.009736	0.010437
RS	20	0.452577	2.225178	5632.659953	0.012169	0.013109
RS	21	0.501883	2.225178	5998.325714	0.012959	0.014045
RS	22	0.555589	1.894756	7469.514560	0.016138	0.017517
RS	23	0.614087	1.894756	7883.196582	0.017031	0.018584
RS	24	0.677805	1.652652	9486.439109	0.020495	0.022363
RS	25	0.747209	1.652652	9897.479130	0.021383	0.023439
RS	26	0.822806	1.506377	11258.585605	0.024324	0.026650
RS	27	0.905148	1.506377	11593.825295	0.025048	0.027507
RS	28	0.994837	1.447609	12345.592714	0.026672	0.029248
RS	29	1.092529	1.447609	12546.378492	0.027106	0.029695
RS	30	1.198939	1.455323	12607.281832	0.027237	0.029770
RS	31	1.314843	1.455323	12653.431622	0.027337	0.029784
RS	32	1.441090	1.503558	12221.185407	0.026403	0.028697
RS	33	1.578602	1.503558	12118.587412	0.026182	0.028352
RS	34	1.728383	1.570803	11432.538197	0.024699	0.026695
RS	35	1.891530	1.570803	11194.023599	0.024184	0.026050
RS	36	2.069235	1.642799	10408.519843	0.022487	0.024185
RS	37	2.262795	1.642799	10047.435395	0.021707	0.023276
RS	38	2.473628	1.710036	9242.494472	0.019968	0.021386
RS	39	2.703273	1.710036	8773.443625	0.018955	0.020249
RS	40	2.953409	1.765365	7988.222285	0.017258	0.018423
RS	41	3.225865	1.765365	7429.508723	0.016051	0.017103
RS	42	3.522632	1.804880	6677.006435	0.014425	0.015371
RS	43	3.845880	1.804880	6055.108392	0.013082	0.013927
RS	44	4.197971	1.829168	5337.662451	0.011532	0.012288
RS	45	4.581480	1.829168	4691.810164	0.010136	0.010802
RS	46	4.999208	1.841914	4021.311109	0.008688	0.009276
RS	47	5.454211	1.841914	3402.397158	0.007351	0.007858
RS	48	5.949814	1.847973	2806.680805	0.006064	0.006503
RS	49	6.489639	1.847973	2267.825276	0.004900	0.005268
RS	50	7.077633	1.852005	1781.028595	0.003848	0.004158
RS	51	7.718094	1.852005	1362.296447	0.002943	0.003196
RS	52	8.415703	1.854975	1008.382962	0.002179	0.002383
RS	53	9.175560	1.854975	722.664609	0.001561	0.001721
RS	54	10.003219	1.851406	499.684406	0.001080	0.001203
RS	55	10.904730	1.851406	330.933597	0.000715	0.000806
RS	56	11.886683	1.851406	209.670445	0.000453	0.000517
RS	57	12.956255	1.851406	126.582618	0.000273	0.000317
RS	58	14.121266	1.825554	73.219227	0.000158	0.000186
RS	59	15.390231	1.825554	39.213261	0.000085	0.000102
RS	60	16.772425	1.825554	19.715276	0.000043	0.000052
RS	61	18.277953	1.825554	9.253411	0.000020	0.000025
RS	62	19.917819	1.825554	4.029796	0.000009	0.000011
RS	63	21.704011	1.825554	2.490083	0.000005	0.000007
PA	4+25*2+4+6 0.117276390 0.022292597 21.704010748 0.104914172 0.924687034 1.069924920 1.654229354 2.469014209 3.096599711 3.205378050 2.961085472 2.603097781 2.225177695 1.894755839 1.652651961 1.506377202 1.447609163 1.455323217 1.503557512 1.570803027 1.642799491 1.710035684 1.765364695 1.804879866 1.829168100 1.841913900 1.847972878 1.852004673 1.854975397 1.851405655 1.825553719
//
IT	4101
RD	12
LK	-5500405.516438
QD	-1799.944740 -> -1788.623917
RI	0.0481139158
TR	0.116657	0.022265
MT	21.866287
MM	C_pi: 1.217625, n_recomb: 464952.522236
RS	0	0.000000	0.105108	37389.756358	0.080416	0.136140
RS	1	0.008936	0.105108	37275.310145	0.080170	0.070426
RS	2	0.018670	0.105108	36868.186748	0.079295	0.041027
RS	3	0.029274	0.105108	36152.421459	0.077755	0.038700
RS	4	0.040826	0.959396	4055.781608	0.008723	0.005263
RS	5	0.053410	0.959396	4358.714569	0.009375	0.006330
RS	6	0.067118	1.052094	4269.299121	0.009182	0.006404
RS	7	0.082052	1.052094	4583.144537	0.009857	0.007364
RS	8	0.098320	1.625126	3190.481889	0.006862	0.005372
RS	9	0.116041	1.625126	3436.919492	0.007392	0.005975
RS	10	0.135346	2.459008	2449.777558	0.005269	0.004452
RS	11	0.156376	2.459008	2645.595860	0.005690	0.004964
RS	12	0.179286	3.121315	2251.502788	0.004842	0.004407
RS	13	0.204242	3.121315	2432.997403	0.005233	0.004912
RS	14	0.231429	3.247215	2525.830489	0.005432	0.005292
RS	15	0.261045	3.247215	2726.380329	0.005864	0.005880
RS	16	0.293307	3.004687	3176.396313	0.006832	0.007030
RS	17	0.328452	3.004687	3419.604625	0.007355	0.007719
RS	18	0.366738	2.644247	4174.898885	0.008979	0.009567
RS	19	0.408445	2.644247	4475.804857	0.009626	0.010344
RS	20	0.453879	2.258214	5601.701981	0.012048	0.013009
RS	21	0.503373	2.258214	5967.564023	0.012835	0.013929
RS	22	0.557289	1.916403	7459.049563	0.016043	0.017435
RS	23	0.616023	1.916403	7874.933445	0.016937	0.018487
RS	24	0.680006	1.664220	9520.979152	0.020477	0.022347
RS	25	0.749706	1.664220	9935.863831	0.021370	0.023411
RS	26	0.825634	1.511191	11346.746350	0.024404	0.026719
RS	27	0.908347	1.511191	11685.111736	0.025132	0.027569
RS	28	0.998451	1.449409	12466.588350	0.026813	0.029369
RS	29	1.096607	1.449409	12667.710714	0.027245	0.029812
RS	30	1.203534	1.457022	12728.106521	0.027375	0.029884
RS	31	1.320015	1.457022	12772.160098	0.027470	0.029897
RS	32	1.446905	1.506775	12321.571952	0.026501	0.028773
RS	33	1.585134	1.506775	12215.997671	0.026274	0.028430
RS	34	1.735715	1.576194	11507.988342	0.024751	0.026731
RS	35	1.899751	1.576194	11266.782929	0.024232	0.026092
RS	36	2.078445	1.650611	10461.858062	0.022501	0.024191
RS	37	2.273107	1.650611	10098.981848	0.021720	0.023290
RS	38	2.485164	1.720385	9278.567062	0.019956	0.021372
RS	39	2.716170	1.720385	8808.908994	0.018946	0.020244
RS	40	2.967818	1.778231	8012.396704	0.017233	0.018399
RS	41	3.241953	1.778231	7454.248457	0.016032	0.017089
RS	42	3.540584	1.820146	6694.133711	0.014397	0.015345
RS	43	3.865901	1.820146	6073.711322	0.013063	0.013911
RS	44	4.220287	1.846787	5351.215917	0.011509	0.012266
RS	45	4.606340	1.846787	4707.370063	0.010124	0.010790
RS	46	5.026891	1.861966	4033.471753	0.008675	0.009261
RS	47	5.485021	1.861966	3416.614643	0.007348	0.007852
RS	48	5.984089	1.870610	2818.542594	0.006062	0.006497
RS	49	6.527753	1.870610	2281.228745	0.004906	0.005271
RS	50	7.119997	1.877376	1792.585316	0.003855	0.004161
RS	51	7.765164	1.877376	1374.415388	0.002956	0.003204
RS	52	8.467981	1.882880	1018.850186	0.002191	0.002392
RS	53	9.233602	1.882880	732.555018	0.001576	0.001732
RS	54	10.067636	1.881222	507.883557	0.001092	0.001213
RS	55	10.976199	1.881222	337.800726	0.000727	0.000816
RS	56	11.965949	1.881222	215.000732	0.000462	0.000526
RS	57	13.044141	1.881222	130.436905	0.000281	0.000324
RS	58	14.218679	1.854865	75.849457	0.000163	0.000191
RS	59	15.498172	1.854865	40.851958	0.000088	0.000105
RS	60	16.891998	1.854865	20.663678	0.000044	0.000054
RS	61	18.410373	1.854865	9.761469	0.000021	0.000026
RS	62	20.064429	1.854865	4.280561	0.000009	0.000012
RS	63	21.866287	1.854865	2.675718	0.000006	0.000007
PA	4+25*2+4+6 0.116657217 0.022265193 21.866287440 0.105107676 0.959395779 1.052094130 1.625125862 2.459008185 3.121314603 3.247214602 3.004686660 2.644247205 2.258214468 1.916403460 1.664219687 1.511191226 1.449408707 1.457022012 1.506775193 1.576194453 1.650611036 1.720384850 1.778231478 1.820145789 1.846786849 1.861966207 1.870610007 1.877376270 1.882880493 1.881221984 1.854865029
//
IT	3666
RD	13
LK	-5500383.803218
QD	-1781.752497 -> -1772.205376
RI	0.0477116670
TR	0.116091	0.022244
MT	22.014424
MM	C_pi: 1.224150, n_recomb: 466967.499135
RS	0	0.000000	0.105295	37532.432292	0.080375	0.135766
RS	1	0.008947	0.105295	37422.943949	0.080140	0.070581
RS	2	0.018695	0.105295	37019.287578	0.079276	0.041122
RS	3	0.029316	0.105295	36305.262531	0.077747	0.038783
RS	4	0.040886	0.995824	3932.268774	0.008421	0.005096
RS	5	0.053492	0.995824	4228.446817	0.009055	0.006126
RS	6	0.067225	1.035940	4367.010673	0.009352	0.006526
RS	7	0.082188	1.035940	4687.315372	0.010038	0.007494
RS	8	0.098489	1.598277	3266.434093	0.006995	0.005468
RS	9	0.116249	1.598277	3518.351305	0.007534	0.006083
RS	10	0.135598	2.449037	2476.346361	0.005303	0.004473
RS	11	0.156678	2.449037	2674.419210	0.005727	0.004994
RS	12	0.179644	3.142360	2251.831096	0.004822	0.004386
RS	13	0.204665	3.142360	2433.695817	0.005212	0.004895
RS	14	0.231924	3.282834	2516.399101	0.005389	0.005255
RS	15	0.261623	3.282834	2716.699414	0.005818	0.005844
RS	16	0.293979	3.041858	3161.370168	0.006770	0.006981
RS	17	0.329230	3.041858	3404.176198	0.007290	0.007668
RS	18	0.367635	2.680540	4151.538071	0.008890	0.009495
RS	19	0.409477	2.680540	4451.995688	0.009534	0.010265
RS	20	0.455062	2.288391	5575.586486	0.011940	0.012917
RS	21	0.504726	2.288391	5941.709332	0.012724	0.013826
RS	22	0.558833	1.936738	7449.412209	0.015953	0.017356
RS	23	0.617782	1.936738	7867.331644	0.016848	0.018395
RS	24	0.682005	1.675447	9550.991442	0.020453	0.022323
RS	25	0.751975	1.675447	9969.493238	0.021349	0.023378
RS	26	0.828205	1.516195	11425.865625	0.024468	0.026773
RS	27	0.911256	1.516195	11767.327444	0.025199	0.027617
RS	28	1.001737	1.451607	12576.684953	0.026933	0.029471
RS	29	1.100315	1.451607	12778.438426	0.027365	0.029910
RS	30	1.207712	1.459087	12839.111677	0.027495	0.029981
RS	31	1.324719	1.459087	12881.606284	0.027586	0.029993
RS	32	1.452195	1.510141	12415.278328	0.026587	0.028838
RS	33	1.591077	1.510141	12307.294401	0.026356	0.028497
RS	34	1.742385	1.581374	11580.638376	0.024800	0.026764
RS	35	1.907232	1.581374	11337.108596	0.024278	0.026129
RS	36	2.086828	1.657761	10515.849300	0.022519	0.024200
RS	37	2.282493	1.657761	10151.186340	0.021739	0.023306
RS	38	2.495666	1.729596	9317.561478	0.019953	0.021366
RS	39	2.727912	1.729596	8846.888723	0.018945	0.020245
RS	40	2.980938	1.789519	8040.341537	0.017218	0.018384
RS	41	3.256603	1.789519	7481.997738	0.016023	0.017082
RS	42	3.556934	1.833480	6714.609331	0.014379	0.015327
RS	43	3.884136	1.833480	6094.704609	0.013052	0.013902
RS	44	4.240615	1.862240	5366.865528	0.011493	0.012249
RS	45	4.628989	1.862240	4724.086074	0.010117	0.010781
RS	46	5.052113	1.879741	4046.229250	0.008665	0.009248
RS	47	5.513096	1.879741	3430.715095	0.007347	0.007848
RS	48	6.015325	1.890967	2829.793527	0.006060	0.006491
RS	49	6.562491	1.890967	2293.657466	0.004912	0.005272
RS	50	7.158614	1.900544	1802.934885	0.003861	0.004162
RS	51	7.808075	1.900544	1385.299273	0.002967	0.003211
RS	52	8.515646	1.908704	1028.116923	0.002202	0.002399
RS	53	9.286526	1.908704	741.424030	0.001588	0.001742
RS	54	10.126381	1.909115	515.233400	0.001103	0.001222
RS	55	11.041382	1.909115	344.047492	0.000737	0.000825
RS	56	12.038251	1.909115	219.906952	0.000471	0.000533
RS	57	13.124315	1.909115	134.020898	0.000287	0.000330
RS	58	14.307554	1.882425	78.314289	0.000168	0.000195
RS	59	15.596663	1.882425	42.403924	0.000091	0.000108
RS	60	17.001115	1.882425	21.570952	0.000046	0.000056
RS	61	18.531228	1.882425	10.252277	0.000022	0.000027
RS	62	20.198248	1.882425	4.525181	0.000010	0.000012
RS	63	22.014424	1.882425	2.859692	0.000006	0.000008
PA	4+25*2+4+6 0.116090759 0.022243795 22.014424188 0.105294596 0.995823643 1.035940112 1.598277195 2.449036850 3.142359997 3.282833825 3.041857829 2.680540240 2.288390727 1.936737613 1.675446999 1.516195018 1.451606507 1.459086845 1.510140583 1.581374398 1.657760804 1.729595666 1.789519080 1.833480406 1.862240129 1.879741058 1.890966691 1.900544117 1.908703804 1.909115335 1.882424738
//
IT	4548
RD	14
LK	-5500365.425334
QD	-1765.743489 -> -1757.573458
RI	0.0473324959
TR	0.115567	0.022226
MT	22.151309
MM	C_pi: 1.230250, n_recomb: 468901.294876
RS	0	0.000000	0.105468	37669.463645	0.080336	0.135424
RS	1	0.008958	0.105468	37564.589843	0.080112	0.070724
RS	2	0.018719	0.105468	37164.133698	0.079258	0.041213
RS	3	0.029354	0.105468	36451.672829	0.077738	0.038865
RS	4	0.040941	1.034035	3809.738108	0.008125	0.004932
RS	5	0.053567	1.034035	4099.005976	0.008742	0.005925
RS	6	0.067324	1.021431	4459.221585	0.009510	0.006642
RS	7	0.082313	1.021431	4785.599499	0.010206	0.007615
RS	8	0.098645	1.573851	3338.828579	0.007121	0.005559
RS	9	0.116439	1.573851	3595.948438	0.007669	0.006184
RS	10	0.135828	2.439906	2501.523359	0.005335	0.004493
RS	11	0.156954	2.439906	2701.730436	0.005762	0.005021
RS	12	0.179972	3.161006	2253.166938	0.004805	0.004368
RS	13	0.205053	3.161006	2435.449964	0.005194	0.004881
RS	14	0.232380	3.313551	2510.033421	0.005353	0.005223
RS	15	0.262155	3.313551	2710.265187	0.005780	0.005815
RS	16	0.294597	3.073623	3151.046318	0.006720	0.006941
RS	17	0.329945	3.073623	3393.704740	0.007238	0.007628
RS	18	0.368461	2.712603	4133.447425	0.008815	0.009434
RS	19	0.410426	2.712603	4433.674061	0.009455	0.010198
RS	20	0.456150	2.316002	5553.563767	0.011844	0.012835
RS	21	0.505971	2.316002	5920.002830	0.012625	0.013733
RS	22	0.560255	1.955838	7440.629538	0.015868	0.017280
RS	23	0.619401	1.955838	7860.437649	0.016764	0.018308
RS	24	0.683846	1.686296	9577.280478	0.020425	0.022295
RS	25	0.754064	1.686296	9999.181546	0.021325	0.023341
RS	26	0.830572	1.521302	11497.156273	0.024519	0.026815
RS	27	0.913934	1.521302	11841.653362	0.025254	0.027654
RS	28	1.004763	1.454114	12677.019360	0.027036	0.029557
RS	29	1.103729	1.454114	12879.625307	0.027468	0.029992
RS	30	1.211561	1.461464	12940.965440	0.027598	0.030064
RS	31	1.329052	1.461464	12982.349818	0.027687	0.030074
RS	32	1.457068	1.513664	12502.296625	0.026663	0.028894
RS	33	1.596552	1.513664	12392.403807	0.026429	0.028555
RS	34	1.748531	1.586427	11649.879666	0.024845	0.026793
RS	35	1.914125	1.586427	11404.375058	0.024321	0.026163
RS	36	2.094553	1.664422	10569.378725	0.022541	0.024212
RS	37	2.291144	1.664422	10202.995033	0.021759	0.023323
RS	38	2.505345	1.737927	9358.116390	0.019958	0.021365
RS	39	2.738735	1.737927	8886.163253	0.018951	0.020250
RS	40	2.993033	1.799557	8070.725592	0.017212	0.018377
RS	41	3.270110	1.799557	7511.629869	0.016020	0.017081
RS	42	3.572009	1.845263	6737.354797	0.014368	0.015317
RS	43	3.900952	1.845263	6117.241898	0.013046	0.013897
RS	44	4.259362	1.875929	5383.919427	0.011482	0.012237
RS	45	4.649879	1.875929	4741.478729	0.010112	0.010776
RS	46	5.075379	1.895644	4059.267818	0.008657	0.009239
RS	47	5.538996	1.895644	3444.540602	0.007346	0.007845
RS	48	6.044144	1.909435	2840.408687	0.006058	0.006486
RS	49	6.594544	1.909435	2305.167816	0.004916	0.005273
RS	50	7.194249	1.921879	1812.197583	0.003865	0.004163
RS	51	7.847677	1.921879	1395.083202	0.002975	0.003216
RS	52	8.559640	1.932795	1036.324266	0.002210	0.002404
RS	53	9.335381	1.932795	749.390395	0.001598	0.001750
RS	54	10.180614	1.935413	521.831908	0.001113	0.001230
RS	55	11.101564	1.935413	349.742208	0.000746	0.000832
RS	56	12.105014	1.935413	224.433358	0.000479	0.000540
RS	57	13.198354	1.935413	137.361069	0.000293	0.000335
RS	58	14.389637	1.908557	80.628057	0.000172	0.000200
RS	59	15.687636	1.908557	43.876231	0.000094	0.000110
RS	60	17.101912	1.908557	22.440217	0.000048	0.000057
RS	61	18.642881	1.908557	10.727035	0.000023	0.000028
RS	62	20.321891	1.908557	4.764041	0.000010	0.000013
RS	63	22.151309	1.908557	3.042097	0.000006	0.000008
PA	4+25*2+4+6 0.115566762 0.022226421 22.151308921 0.105467714 1.034035427 1.021431086 1.573851315 2.439906470 3.161006012 3.313551221 3.073623140 2.712603415 2.316002192 1.955838076 1.686296270 1.521302135 1.454113583 1.461463516 1.513663989 1.586426964 1.664422196 1.737927144 1.799557409 1.845262964 1.875928867 1.895644200 1.909434515 1.921879056 1.932794778 1.935412699 1.908556972
//
IT	3897
RD	15
LK	-5500349.651691
QD	-1751.409985 -> -1744.332510
RI	0.0469725271
TR	0.115077	0.022212
MT	22.279285
MM	C_pi: 1.235983, n_recomb: 470745.752183
RS	0	0.000000	0.105622	37802.599827	0.080304	0.135107
RS	1	0.008968	0.105622	37701.832175	0.080090	0.070857
RS	2	0.018740	0.105622	37304.107871	0.079245	0.041300
RS	3	0.029389	0.105622	36592.799005	0.077734	0.038946
RS	4	0.040993	1.074004	3688.718858	0.007836	0.004771
RS	5	0.053637	1.074004	3970.970094	0.008435	0.005729
RS	6	0.067415	1.008432	4545.764674	0.009657	0.006750
RS	7	0.082429	1.008432	4877.828994	0.010362	0.007728
RS	8	0.098789	1.551838	3407.127062	0.007238	0.005645
RS	9	0.116617	1.551838	3669.143890	0.007794	0.006279
RS	10	0.136043	2.432067	2524.775495	0.005363	0.004511
RS	11	0.157212	2.432067	2726.962061	0.005793	0.005045
RS	12	0.180278	3.178249	2254.782059	0.004790	0.004351
RS	13	0.205414	3.178249	2437.483154	0.005178	0.004867
RS	14	0.232804	3.340414	2505.847511	0.005323	0.005196
RS	15	0.262650	3.340414	2706.136323	0.005749	0.005790
RS	16	0.295172	3.100881	3144.359293	0.006680	0.006909
RS	17	0.330611	3.100881	3387.065977	0.007195	0.007595
RS	18	0.369229	2.741008	4119.597426	0.008751	0.009381
RS	19	0.411309	2.741008	4419.767341	0.009389	0.010141
RS	20	0.457164	2.341338	5534.913444	0.011758	0.012759
RS	21	0.507131	2.341338	5901.710883	0.012537	0.013649
RS	22	0.561578	1.973811	7432.547046	0.015789	0.017207
RS	23	0.620909	1.973811	7854.108672	0.016684	0.018226
RS	24	0.685560	1.696772	9600.295395	0.020394	0.022264
RS	25	0.756010	1.696772	10025.386704	0.021297	0.023302
RS	26	0.832777	1.526459	11561.508332	0.024560	0.026847
RS	27	0.916429	1.526459	11908.956922	0.025298	0.027682
RS	28	1.007583	1.456865	12768.499180	0.027124	0.029631
RS	29	1.106911	1.456865	12972.120925	0.027557	0.030063
RS	30	1.215147	1.464105	13034.281704	0.027689	0.030136
RS	31	1.333090	1.464105	13074.927950	0.027775	0.030145
RS	32	1.461610	1.517339	12582.762274	0.026729	0.028942
RS	33	1.601656	1.517339	12471.394079	0.026493	0.028605
RS	34	1.754261	1.591418	11715.233912	0.024887	0.026820
RS	35	1.920552	1.591418	11468.088509	0.024362	0.026194
RS	36	2.101756	1.670731	10621.570504	0.022563	0.024225
RS	37	2.299211	1.670731	10253.577602	0.021782	0.023340
RS	38	2.514373	1.745580	9399.178893	0.019967	0.021370
RS	39	2.748831	1.745580	8925.784639	0.018961	0.020260
RS	40	3.004315	1.808605	8102.505893	0.017212	0.018375
RS	41	3.282712	1.808605	7542.256591	0.016022	0.017084
RS	42	3.586075	1.855788	6761.531076	0.014363	0.015311
RS	43	3.916643	1.855788	6140.656966	0.013045	0.013896
RS	44	4.276858	1.888175	5401.803479	0.011475	0.012230
RS	45	4.669376	1.888175	4759.141063	0.010110	0.010774
RS	46	5.097096	1.909997	4072.319727	0.008651	0.009231
RS	47	5.563174	1.909997	3457.945929	0.007346	0.007843
RS	48	6.071049	1.926329	2850.341762	0.006055	0.006480
RS	49	6.624472	1.926329	2315.781214	0.004919	0.005274
RS	50	7.227525	1.941685	1820.446140	0.003867	0.004162
RS	51	7.884660	1.941685	1403.857381	0.002982	0.003221
RS	52	8.600728	1.955446	1043.570050	0.002217	0.002409
RS	53	9.381013	1.955446	756.539576	0.001607	0.001757
RS	54	10.231274	1.960397	527.750319	0.001121	0.001237
RS	55	11.157787	1.960397	354.936241	0.000754	0.000840
RS	56	12.167390	1.960397	228.614258	0.000486	0.000547
RS	57	13.267535	1.960397	140.478567	0.000298	0.000340
RS	58	14.466341	1.933508	82.803608	0.000176	0.000203
RS	59	15.772657	1.933508	45.274930	0.000096	0.000113
RS	60	17.196123	1.933508	23.273962	0.000049	0.000059
RS	61	18.747247	1.933508	11.186584	0.000024	0.000029
RS	62	20.437476	1.933508	4.997336	0.000011	0.000013
RS	63	22.279285	1.933508	3.222871	0.000007	0.000009
PA	4+25*2+4+6 0.115077024 0.022211551 22.279284985 0.105622409 1.074004447 1.008431919 1.551838412 2.432067370 3.178249165 3.340414202 3.100880699 2.741008019 2.341338325 1.973811457 1.696771938 1.526458737 1.456864896 1.464104692 1.517338887 1.591417758 1.670730986 1.745579850 1.808605172 1.855788208 1.888174744 1.909997444 1.926329100 1.941684798 1.955445639 1.960396817 1.933507589
//
IT	4785
RD	16
LK	-5500335.952163
QD	-1738.404453 -> -1732.210096
RI	0.0466284066
TR	0.114616	0.022198
MT	22.399884
MM	C_pi: 1.241389, n_recomb: 472497.416673
RS	0	0.000000	0.105757	37932.582997	0.080281	0.134809
RS	1	0.008977	0.105757	37835.357587	0.080075	0.070983
RS	2	0.018761	0.105757	37439.823682	0.079238	0.041385
RS	3	0.029422	0.105757	36729.164394	0.077734	0.039029
RS	4	0.041041	1.115753	3569.538539	0.007555	0.004613
RS	5	0.053703	1.115753	3844.702870	0.008137	0.005537
RS	6	0.067501	0.996778	4626.774505	0.009792	0.006852
RS	7	0.082538	0.996778	4964.153702	0.010506	0.007833
RS	8	0.098925	1.532033	3471.288630	0.007347	0.005725
RS	9	0.116783	1.532033	3737.899303	0.007911	0.006368
RS	10	0.136245	2.425608	2545.953823	0.005388	0.004526
RS	11	0.157453	2.425608	2749.956746	0.005820	0.005066
RS	12	0.180566	3.194583	2256.332167	0.004775	0.004335
RS	13	0.205753	3.194583	2439.428833	0.005163	0.004854
RS	14	0.233201	3.364248	2503.179336	0.005298	0.005173
RS	15	0.263114	3.364248	2703.608780	0.005722	0.005769
RS	16	0.295712	3.124345	3140.510663	0.006647	0.006882
RS	17	0.331236	3.124345	3383.416640	0.007161	0.007568
RS	18	0.369950	2.766207	4109.215875	0.008697	0.009335
RS	19	0.412139	2.766207	4409.470392	0.009332	0.010093
RS	20	0.458115	2.364628	5519.091488	0.011681	0.012691
RS	21	0.508219	2.364628	5886.279594	0.012458	0.013574
RS	22	0.562821	1.990741	7425.063297	0.015715	0.017138
RS	23	0.622325	1.990741	7848.254063	0.016610	0.018149
RS	24	0.687170	1.706867	9620.472321	0.020361	0.022231
RS	25	0.757837	1.706867	10048.554502	0.021267	0.023263
RS	26	0.834848	1.531617	11619.695302	0.024592	0.026873
RS	27	0.918773	1.531617	11969.996156	0.025333	0.027703
RS	28	1.010231	1.459797	12851.981609	0.027200	0.029694
RS	29	1.109900	1.459797	13056.735096	0.027633	0.030124
RS	30	1.218517	1.466960	13119.686388	0.027767	0.030198
RS	31	1.336885	1.466960	13159.902765	0.027852	0.030206
RS	32	1.465879	1.521148	12656.901946	0.026787	0.028984
RS	33	1.606453	1.521148	12544.436241	0.026549	0.028648
RS	34	1.759647	1.596371	11776.532434	0.024924	0.026845
RS	35	1.926594	1.596371	11528.052530	0.024398	0.026222
RS	36	2.108529	1.676766	10671.900543	0.022586	0.024239
RS	37	2.306796	1.676766	10302.430365	0.021804	0.023359
RS	38	2.522862	1.752689	9440.018718	0.019979	0.021378
RS	39	2.758325	1.752689	8965.095812	0.018974	0.020271
RS	40	3.014926	1.816843	8134.943244	0.017217	0.018378
RS	41	3.294564	1.816843	7573.250344	0.016028	0.017091
RS	42	3.599305	1.865276	6786.504893	0.014363	0.015311
RS	43	3.931405	1.865276	6164.452550	0.013047	0.013899
RS	44	4.293317	1.899210	5420.116281	0.011471	0.012226
RS	45	4.687720	1.899210	4776.795192	0.010110	0.010774
RS	46	5.117530	1.923042	4085.193789	0.008646	0.009225
RS	47	5.585925	1.923042	3470.836348	0.007346	0.007842
RS	48	6.096370	1.941888	2859.574486	0.006052	0.006475
RS	49	6.652639	1.941888	2325.532940	0.004922	0.005274
RS	50	7.258847	1.960182	1827.762649	0.003868	0.004161
RS	51	7.919475	1.960182	1411.713111	0.002988	0.003224
RS	52	8.639410	1.976859	1049.951533	0.002222	0.002412
RS	53	9.423977	1.976859	762.953162	0.001615	0.001763
RS	54	10.278976	1.984252	533.057004	0.001128	0.001242
RS	55	11.210732	1.984252	359.677129	0.000761	0.000846
RS	56	12.226135	1.984252	232.480411	0.000492	0.000553
RS	57	13.332694	1.984252	143.391783	0.000303	0.000345
RS	58	14.538592	1.957456	84.851041	0.000180	0.000207
RS	59	15.852748	1.957456	46.604908	0.000099	0.000115
RS	60	17.284880	1.957456	24.074274	0.000051	0.000060
RS	61	18.845579	1.957456	11.631680	0.000025	0.000030
RS	62	20.546388	1.957456	5.225276	0.000011	0.000013
RS	63	22.399884	1.957456	3.402009	0.000007	0.000009
PA	4+25*2+4+6 0.114616152 0.022198249 22.399883990 0.105757336 1.115753407 0.996777849 1.532032632 2.425607840 3.194582545 3.364247772 3.124344658 2.766207258 2.364628319 1.990740581 1.706866878 1.531617167 1.459797171 1.466960083 1.521147515 1.596370753 1.676765736 1.752689014 1.816842806 1.865275757 1.899210357 1.923042227 1.941888339 1.960181546 1.976858874 1.984251724 1.957455599
//
IT	4571
RD	17
LK	-5500323.937424
QD	-1726.485380 -> -1721.016368
RI	0.0462971470
TR	0.114180	0.022186
MT	22.514407
MM	C_pi: 1.246524, n_recomb: 474162.337378
RS	0	0.000000	0.105876	38059.162320	0.080266	0.134527
RS	1	0.008986	0.105876	37965.017025	0.080068	0.071103
RS	2	0.018780	0.105876	37571.235835	0.079237	0.041469
RS	3	0.029453	0.105876	36860.826836	0.077739	0.039113
RS	4	0.041086	1.159220	3452.847389	0.007282	0.004460
RS	5	0.053764	1.159220	3720.913234	0.007847	0.005351
RS	6	0.067582	0.986285	4702.743611	0.009918	0.006947
RS	7	0.082641	0.986285	5045.103022	0.010640	0.007932
RS	8	0.099053	1.514256	3531.392502	0.007448	0.005800
RS	9	0.116941	1.514256	3802.305077	0.008019	0.006450
RS	10	0.136435	2.420644	2564.965306	0.005409	0.004539
RS	11	0.157681	2.420644	2770.617472	0.005843	0.005083
RS	12	0.180837	3.210525	2257.533627	0.004761	0.004320
RS	13	0.206073	3.210525	2440.985559	0.005148	0.004841
RS	14	0.233577	3.385702	2501.607138	0.005276	0.005153
RS	15	0.263553	3.385702	2702.235353	0.005699	0.005750
RS	16	0.296222	3.144648	3138.930693	0.006620	0.006860
RS	17	0.331827	3.144648	3382.156524	0.007133	0.007547
RS	18	0.370632	2.788665	4101.698189	0.008650	0.009296
RS	19	0.412924	2.788665	4402.154932	0.009284	0.010051
RS	20	0.459016	2.386135	5505.681909	0.011611	0.012629
RS	21	0.509249	2.386135	5873.290267	0.012387	0.013506
RS	22	0.563997	2.006737	7418.199874	0.015645	0.017073
RS	23	0.623665	2.006737	7842.915694	0.016541	0.018077
RS	24	0.688694	1.716607	9638.350241	0.020327	0.022197
RS	25	0.759567	1.716607	10069.248271	0.021236	0.023224
RS	26	0.836809	1.536751	11672.716416	0.024618	0.026892
RS	27	0.920992	1.536751	12025.773279	0.025362	0.027720
RS	28	1.012739	1.462864	12928.640571	0.027266	0.029749
RS	29	1.112731	1.462864	13134.611682	0.027701	0.030177
RS	30	1.221709	1.469988	13198.225199	0.027835	0.030252
RS	31	1.340479	1.469988	13238.266375	0.027919	0.030259
RS	32	1.469922	1.525071	12725.439219	0.026838	0.029020
RS	33	1.610998	1.525071	12612.197685	0.026599	0.028685
RS	34	1.764750	1.601305	11834.096071	0.024958	0.026867
RS	35	1.932319	1.601305	11584.553324	0.024432	0.026247
RS	36	2.114945	1.682590	10720.353978	0.022609	0.024254
RS	37	2.313983	1.682590	10349.538481	0.021827	0.023377
RS	38	2.530906	1.759366	9480.394050	0.019994	0.021388
RS	39	2.767323	1.759366	9003.895444	0.018989	0.020285
RS	40	3.024984	1.824425	8167.713130	0.017226	0.018385
RS	41	3.305798	1.824425	7604.360663	0.016037	0.017100
RS	42	3.611848	1.873905	6812.024151	0.014366	0.015314
RS	43	3.945399	1.873905	6188.459905	0.013051	0.013905
RS	44	4.308923	1.909236	5438.710347	0.011470	0.012224
RS	45	4.705114	1.909236	4794.375292	0.010111	0.010775
RS	46	5.136908	1.934979	4097.890213	0.008642	0.009220
RS	47	5.607502	1.934979	3483.265376	0.007346	0.007842
RS	48	6.120385	1.956302	2868.208163	0.006049	0.006471
RS	49	6.679357	1.956302	2334.542344	0.004924	0.005274
RS	50	7.288558	1.977557	1834.272534	0.003868	0.004159
RS	51	7.952503	1.977557	1418.770671	0.002992	0.003227
RS	52	8.676110	1.997209	1055.582505	0.002226	0.002414
RS	53	9.464742	1.997209	768.723471	0.001621	0.001768
RS	54	10.324241	2.007149	537.823731	0.001134	0.001247
RS	55	11.260976	2.007149	364.015975	0.000768	0.000852
RS	56	12.281887	2.007149	236.065910	0.000498	0.000558
RS	57	13.394539	2.007149	146.121938	0.000308	0.000350
RS	58	14.607174	1.980564	86.782821	0.000183	0.000210
RS	59	15.928778	1.980564	47.872627	0.000101	0.000118
RS	60	17.369144	1.980564	24.844213	0.000052	0.000062
RS	61	18.938942	1.980564	12.063629	0.000025	0.000030
RS	62	20.649804	1.980564	5.448358	0.000011	0.000014
RS	63	22.514407	1.980564	3.579738	0.000008	0.000009
PA	4+25*2+4+6 0.114179637 0.022185769 22.514406712 0.105875996 1.159219679 0.986285111 1.514255913 2.420643628 3.210525357 3.385702320 3.144647701 2.788665070 2.386135068 2.006737021 1.716606790 1.536750671 1.462864124 1.469988223 1.525070877 1.601304909 1.682589616 1.759365799 1.824424997 1.873905034 1.909236410 1.934978529 1.956301903 1.977556918 1.997208581 2.007149389 1.980564292
//
IT	3968
RD	18
LK	-5500313.309582
QD	-1715.469125 -> -1710.604551
RI	0.0459793654
TR	0.113764	0.022174
MT	22.623814
MM	C_pi: 1.251406, n_recomb: 475736.458790
RS	0	0.000000	0.105977	38182.917030	0.080261	0.134258
RS	1	0.008994	0.105977	38091.329992	0.080068	0.071218
RS	2	0.018798	0.105977	37698.790516	0.079243	0.041551
RS	3	0.029483	0.105977	36988.146341	0.077749	0.039197
RS	4	0.041130	1.204377	3338.917864	0.007018	0.004311
RS	5	0.053823	1.204377	3599.906178	0.007567	0.005170
RS	6	0.067659	0.976801	4773.938828	0.010035	0.007038
RS	7	0.082739	0.976801	5120.963299	0.010764	0.008025
RS	8	0.099175	1.498243	3587.645772	0.007541	0.005870
RS	9	0.117090	1.498243	3862.584838	0.008119	0.006527
RS	10	0.136616	2.417098	2581.814095	0.005427	0.004550
RS	11	0.157899	2.417098	2788.949631	0.005862	0.005098
RS	12	0.181095	3.226336	2258.188305	0.004747	0.004305
RS	13	0.206378	3.226336	2441.942015	0.005133	0.004827
RS	14	0.233935	3.405256	2500.736232	0.005257	0.005135
RS	15	0.263971	3.405256	2701.595677	0.005679	0.005733
RS	16	0.296708	3.162270	3139.082196	0.006598	0.006843
RS	17	0.332390	3.162270	3382.716744	0.007110	0.007531
RS	18	0.371281	2.808757	4096.408167	0.008611	0.009263
RS	19	0.413671	2.808757	4397.153852	0.009243	0.010016
RS	20	0.459873	2.406076	5494.124990	0.011549	0.012573
RS	21	0.510230	2.406076	5862.165604	0.012322	0.013444
RS	22	0.565117	2.021894	7411.663390	0.015579	0.017011
RS	23	0.624941	2.021894	7837.799232	0.016475	0.018010
RS	24	0.690146	1.726004	9654.024083	0.020293	0.022162
RS	25	0.761215	1.726004	10087.565875	0.021204	0.023185
RS	26	0.838677	1.541835	11720.931488	0.024637	0.026907
RS	27	0.923106	1.541835	12076.636401	0.025385	0.027733
RS	28	1.015129	1.466026	12998.929804	0.027324	0.029798
RS	29	1.115429	1.466026	13206.171177	0.027759	0.030224
RS	30	1.224750	1.473149	13270.272036	0.027894	0.030298
RS	31	1.343904	1.473149	13310.343742	0.027978	0.030306
RS	32	1.473776	1.529087	12788.494249	0.026881	0.029050
RS	33	1.615329	1.529087	12674.753491	0.026642	0.028718
RS	34	1.769613	1.606227	11887.751699	0.024988	0.026886
RS	35	1.937775	1.606227	11637.394785	0.024462	0.026269
RS	36	2.121062	1.688241	10766.538323	0.022631	0.024269
RS	37	2.320835	1.688241	10394.516592	0.021849	0.023395
RS	38	2.538576	1.765685	9519.770755	0.020011	0.021401
RS	39	2.775902	1.765685	9041.692165	0.019006	0.020300
RS	40	3.034574	1.831458	8200.266815	0.017237	0.018396
RS	41	3.316513	1.831458	7635.108840	0.016049	0.017112
RS	42	3.623810	1.881814	6837.590226	0.014373	0.015320
RS	43	3.958747	1.881814	6212.272917	0.013058	0.013912
RS	44	4.323809	1.918404	5457.238107	0.011471	0.012225
RS	45	4.721708	1.918404	4811.623180	0.010114	0.010779
RS	46	5.155395	1.945965	4110.216741	0.008640	0.009217
RS	47	5.628090	1.945965	3495.113330	0.007347	0.007842
RS	48	6.143301	1.969725	2876.184144	0.006046	0.006466
RS	49	6.704853	1.969725	2342.794430	0.004925	0.005274
RS	50	7.316913	1.993955	1839.999918	0.003868	0.004157
RS	51	7.984025	1.993955	1425.067465	0.002995	0.003229
RS	52	8.711141	2.016634	1060.507804	0.002229	0.002416
RS	53	9.503656	2.016634	773.891943	0.001627	0.001772
RS	54	10.367454	2.029210	542.090007	0.001139	0.001252
RS	55	11.308946	2.029210	367.980629	0.000773	0.000857
RS	56	12.335120	2.029210	239.388916	0.000503	0.000563
RS	57	13.453593	2.029210	148.679900	0.000313	0.000354
RS	58	14.672667	2.002952	88.604820	0.000186	0.000214
RS	59	16.001390	2.002952	49.080864	0.000103	0.000120
RS	60	17.449625	2.002952	25.584905	0.000054	0.000063
RS	61	19.028121	2.002952	12.482794	0.000026	0.000031
RS	62	20.748594	2.002952	5.666649	0.000012	0.000014
RS	63	22.623814	2.002952	3.755997	0.000008	0.000010
PA	4+25*2+4+6 0.113764105 0.022173603 22.623814289 0.105976809 1.204377327 0.976800623 1.498242933 2.417097907 3.226335704 3.405256280 3.162269648 2.808757428 2.406076113 2.021894107 1.726003651 1.541834697 1.466025760 1.473148784 1.529086534 1.606226827 1.688241267 1.765685466 1.831457703 1.881813600 1.918404087 1.945964642 1.969725433 1.993955212 2.016634479 2.029210162 2.002952278
//
IT	4124
RD	19
LK	-5500303.841014
QD	-1705.234120 -> -1700.879489
RI	0.0456721273
TR	0.113367	0.022161
MT	22.728759
MM	C_pi: 1.256075, n_recomb: 477229.239655
RS	0	0.000000	0.106065	38302.997452	0.080261	0.133999
RS	1	0.009002	0.106065	38213.612798	0.080074	0.071330
RS	2	0.018815	0.106065	37821.984457	0.079253	0.041632
RS	3	0.029512	0.106065	37110.811013	0.077763	0.039283
RS	4	0.041171	1.251203	3228.110685	0.006764	0.004166
RS	5	0.053880	1.251203	3482.082425	0.007296	0.004996
RS	6	0.067733	0.968140	4841.114428	0.010144	0.007123
RS	7	0.082833	0.968140	5192.538093	0.010881	0.008112
RS	8	0.099292	1.483825	3640.278195	0.007628	0.005935
RS	9	0.117233	1.483825	3918.987748	0.008212	0.006598
RS	10	0.136789	2.414929	2596.606521	0.005441	0.004559
RS	11	0.158106	2.414929	2805.068777	0.005878	0.005110
RS	12	0.181342	3.242188	2258.272217	0.004732	0.004290
RS	13	0.206670	3.242188	2442.274146	0.005118	0.004813
RS	14	0.234278	3.423277	2500.388075	0.005239	0.005119
RS	15	0.264371	3.423277	2701.501202	0.005661	0.005719
RS	16	0.297173	3.177673	3140.618338	0.006581	0.006829
RS	17	0.332928	3.177673	3384.731968	0.007092	0.007518
RS	18	0.371902	2.826787	4093.042896	0.008577	0.009234
RS	19	0.414385	2.826787	4394.153970	0.009208	0.009986
RS	20	0.460692	2.424614	5484.268624	0.011492	0.012521
RS	21	0.511168	2.424614	5852.758109	0.012264	0.013388
RS	22	0.566188	2.036294	7405.545788	0.015518	0.016953
RS	23	0.626162	2.036294	7833.015577	0.016414	0.017946
RS	24	0.691534	1.735072	9668.005792	0.020259	0.022127
RS	25	0.762791	1.735072	10104.043048	0.021172	0.023147
RS	26	0.840463	1.546847	11765.212853	0.024653	0.026919
RS	27	0.925128	1.546847	12123.466208	0.025404	0.027742
RS	28	1.017415	1.469244	13063.899937	0.027374	0.029840
RS	29	1.118009	1.469244	13272.445724	0.027811	0.030266
RS	30	1.227660	1.476407	13336.782916	0.027946	0.030340
RS	31	1.347182	1.476407	13377.054152	0.028031	0.030347
RS	32	1.477463	1.533173	12846.811159	0.026920	0.029077
RS	33	1.619474	1.533173	12732.805583	0.026681	0.028746
RS	34	1.774268	1.611134	11937.986930	0.025015	0.026904
RS	35	1.942998	1.611134	11687.030417	0.024489	0.026289
RS	36	2.126918	1.693748	10810.671792	0.022653	0.024284
RS	37	2.327395	1.693748	10437.572002	0.021871	0.023413
RS	38	2.545919	1.771705	9558.193625	0.020029	0.021416
RS	39	2.784117	1.771705	9078.543694	0.019023	0.020317
RS	40	3.043758	1.838027	8232.561407	0.017251	0.018408
RS	41	3.326773	1.838027	7665.485775	0.016062	0.017126
RS	42	3.635266	1.889106	6863.166924	0.014381	0.015328
RS	43	3.971531	1.889106	6235.896990	0.013067	0.013922
RS	44	4.338068	1.926828	5475.715347	0.011474	0.012228
RS	45	4.737603	1.926828	4828.591725	0.010118	0.010783
RS	46	5.173105	1.956121	4122.242998	0.008638	0.009215
RS	47	5.647813	1.956121	3506.474733	0.007348	0.007842
RS	48	6.165257	1.982280	2883.608479	0.006042	0.006462
RS	49	6.729283	1.982280	2350.403507	0.004925	0.005274
RS	50	7.344085	2.009489	1845.064561	0.003866	0.004154
RS	51	8.014235	2.009489	1430.712866	0.002998	0.003230
RS	52	8.744714	2.035238	1064.827435	0.002231	0.002417
RS	53	9.540954	2.035238	778.538413	0.001631	0.001776
RS	54	10.408876	2.050528	545.918357	0.001144	0.001255
RS	55	11.354931	2.050528	371.615056	0.000779	0.000862
RS	56	12.386155	2.050528	242.478520	0.000508	0.000568
RS	57	13.510213	2.050528	151.083692	0.000317	0.000358
RS	58	14.735465	2.024715	90.327397	0.000189	0.000217
RS	59	16.071019	2.024715	50.235101	0.000105	0.000122
RS	60	17.526806	2.024715	26.299018	0.000055	0.000065
RS	61	19.113649	2.024715	12.890358	0.000027	0.000032
RS	62	20.843346	2.024715	5.880624	0.000012	0.000015
RS	63	22.728759	2.024715	3.931037	0.000008	0.000010
PA	4+25*2+4+6 0.113367227 0.022161465 22.728758740 0.106065142 1.251202789 0.968140472 1.483824551 2.414928785 3.242187757 3.423276688 3.177672720 2.826787353 2.424614292 2.036294118 1.735071714 1.546847318 1.469243513 1.476407459 1.533172552 1.611134004 1.693748382 1.771705369 1.838026719 1.889106109 1.926828170 1.956120597 1.982280231 2.009489250 2.035237714 2.050528387 2.024714898
//
IT	3843
RD	20
LK	-5500295.353288
QD	-1695.675817 -> -1691.756073
RI	0.0453764988
TR	0.112987	0.022149
MT	22.829942
MM	C_pi: 1.260548, n_recomb: 478640.331725
RS	0	0.000000	0.106141	38419.672510	0.080268	0.133750
RS	1	0.009010	0.106141	38332.123838	0.080085	0.071437
RS	2	0.018832	0.106141	37941.059156	0.079268	0.041712
RS	3	0.029539	0.106141	37229.038961	0.077781	0.039368
RS	4	0.041210	1.299659	3120.611906	0.006520	0.004027
RS	5	0.053934	1.299659	3367.654909	0.007036	0.004827
RS	6	0.067803	0.960189	4904.588428	0.010247	0.007204
RS	7	0.082922	0.960189	5260.166806	0.010990	0.008195
RS	8	0.099404	1.470814	3689.482795	0.007708	0.005997
RS	9	0.117370	1.470814	3971.721944	0.008298	0.006665
RS	10	0.136956	2.414021	2609.436876	0.005452	0.004565
RS	11	0.158306	2.414021	2819.076672	0.005890	0.005119
RS	12	0.181579	3.258193	2257.718257	0.004717	0.004275
RS	13	0.206950	3.258193	2441.910885	0.005102	0.004799
RS	14	0.234606	3.440152	2500.277315	0.005224	0.005104
RS	15	0.264755	3.440152	2701.647929	0.005644	0.005705
RS	16	0.297619	3.191147	3143.252116	0.006567	0.006818
RS	17	0.333445	3.191147	3387.898694	0.007078	0.007508
RS	18	0.372499	2.843047	4091.169824	0.008547	0.009210
RS	19	0.415072	2.843047	4392.701718	0.009177	0.009961
RS	20	0.461480	2.441929	5475.718942	0.011440	0.012473
RS	21	0.512070	2.441929	5844.661943	0.012211	0.013337
RS	22	0.567218	2.050006	7399.690729	0.015460	0.016897
RS	23	0.627335	2.050006	7828.410768	0.016356	0.017886
RS	24	0.692868	1.743838	9680.337805	0.020225	0.022093
RS	25	0.764307	1.743838	10118.728127	0.021141	0.023110
RS	26	0.842181	1.551783	11805.834659	0.024665	0.026927
RS	27	0.927073	1.551783	12166.534265	0.025419	0.027750
RS	28	1.019613	1.472500	13123.914456	0.027419	0.029878
RS	29	1.120491	1.472500	13333.781584	0.027858	0.030303
RS	30	1.230459	1.479742	13398.123646	0.027992	0.030376
RS	31	1.350334	1.479742	13438.731537	0.028077	0.030384
RS	32	1.481011	1.537313	12900.621576	0.026953	0.029100
RS	33	1.623461	1.537313	12786.550869	0.026714	0.028771
RS	34	1.778747	1.616029	11984.830343	0.025039	0.026919
RS	35	1.948024	1.616029	11733.466126	0.024514	0.026308
RS	36	2.132553	1.699142	10852.568381	0.022674	0.024299
RS	37	2.333708	1.699142	10478.522498	0.021892	0.023431
RS	38	2.552987	1.777480	9595.383752	0.020047	0.021431
RS	39	2.792024	1.777480	9114.196315	0.019042	0.020334
RS	40	3.052598	1.844210	8264.287144	0.017266	0.018423
RS	41	3.336650	1.844210	7695.226712	0.016077	0.017141
RS	42	3.646295	1.895882	6888.474296	0.014392	0.015339
RS	43	3.983840	1.895882	6259.110546	0.013077	0.013933
RS	44	4.351797	1.934618	5493.955655	0.011478	0.012233
RS	45	4.752909	1.934618	4845.149818	0.010123	0.010789
RS	46	5.190160	1.965562	4133.874756	0.008637	0.009214
RS	47	5.666809	1.965562	3517.300159	0.007349	0.007843
RS	48	6.186403	1.994075	2890.475737	0.006039	0.006458
RS	49	6.752814	1.994075	2357.386410	0.004925	0.005273
RS	50	7.370259	2.024262	1849.501949	0.003864	0.004151
RS	51	8.043337	2.024262	1435.747141	0.003000	0.003231
RS	52	8.777059	2.053116	1068.584126	0.002233	0.002417
RS	53	9.576890	2.053116	782.699810	0.001635	0.001779
RS	54	10.448787	2.071194	549.340539	0.001148	0.001259
RS	55	11.399243	2.071194	374.941915	0.000783	0.000866
RS	56	12.435335	2.071194	245.349721	0.000513	0.000572
RS	57	13.564781	2.071194	153.342460	0.000320	0.000361
RS	58	14.795990	2.045917	91.956421	0.000192	0.000219
RS	59	16.138133	2.045917	51.337840	0.000107	0.000124
RS	60	17.601204	2.045917	26.987388	0.000056	0.000066
RS	61	19.196099	2.045917	13.286462	0.000028	0.000033
RS	62	20.934696	2.045917	6.090210	0.000013	0.000015
RS	63	22.829942	2.045917	4.104652	0.000009	0.000010
PA	4+25*2+4+6 0.112986553 0.022149022 22.829941531 0.106140879 1.299659369 0.960189092 1.470814256 2.414021381 3.258192676 3.440151876 3.191146925 2.843047278 2.441928737 2.050006307 1.743837866 1.551783299 1.472500205 1.479741631 1.537313353 1.616028516 1.699141817 1.777479679 1.844209999 1.895881896 1.934617614 1.965561903 1.994074747 2.024261806 2.053115841 2.071194494 2.045916746
//
IT	4023
RD	21
LK	-5500287.705130
QD	-1686.720924 -> -1683.175474
RI	0.0450914198
TR	0.112621	0.022136
MT	22.927754
MM	C_pi: 1.264846, n_recomb: 479974.480374
RS	0	0.000000	0.106207	38532.456119	0.080280	0.133508
RS	1	0.009017	0.106207	38446.467058	0.080101	0.071541
RS	2	0.018848	0.106207	38055.716538	0.079287	0.041789
RS	3	0.029565	0.106207	37342.636157	0.077801	0.039453
RS	4	0.041249	1.349732	3016.556055	0.006285	0.003892
RS	5	0.053986	1.349732	3256.781349	0.006785	0.004665
RS	6	0.067871	0.952811	4964.939943	0.010344	0.007281
RS	7	0.083009	0.952811	5324.464705	0.011093	0.008274
RS	8	0.099512	1.458985	3735.676788	0.007783	0.006054
RS	9	0.117503	1.458985	4021.233826	0.008378	0.006728
RS	10	0.137116	2.414208	2620.509392	0.005460	0.004570
RS	11	0.158498	2.414208	2831.192712	0.005899	0.005126
RS	12	0.181808	3.274398	2256.541029	0.004701	0.004260
RS	13	0.207219	3.274398	2440.868690	0.005085	0.004784
RS	14	0.234923	3.456002	2500.356701	0.005209	0.005091
RS	15	0.265124	3.456002	2701.986549	0.005629	0.005692
RS	16	0.298049	3.203004	3146.727203	0.006556	0.006810
RS	17	0.333943	3.203004	3391.945885	0.007067	0.007500
RS	18	0.373074	2.857743	4090.552435	0.008522	0.009188
RS	19	0.415733	2.857743	4392.550607	0.009152	0.009939
RS	20	0.462239	2.458161	5468.251576	0.011393	0.012429
RS	21	0.512939	2.458161	5837.648710	0.012162	0.013290
RS	22	0.568210	2.063105	7394.015553	0.015405	0.016844
RS	23	0.628466	2.063105	7823.908784	0.016301	0.017829
RS	24	0.694155	1.752323	9691.207129	0.020191	0.022059
RS	25	0.765768	1.752323	10131.820287	0.021109	0.023073
RS	26	0.843838	1.556635	11843.226671	0.024675	0.026934
RS	27	0.928948	1.556635	12206.274690	0.025431	0.027755
RS	28	1.021733	1.475770	13179.572241	0.027459	0.029912
RS	29	1.122885	1.475770	13390.763687	0.027899	0.030337
RS	30	1.233158	1.483123	13454.876720	0.028032	0.030408
RS	31	1.353375	1.483123	13495.929496	0.028118	0.030417
RS	32	1.484433	1.541489	12950.356908	0.026981	0.029120
RS	33	1.627308	1.541489	12836.389229	0.026744	0.028793
RS	34	1.783068	1.620903	12028.535293	0.025061	0.026933
RS	35	1.952873	1.620903	11776.930737	0.024537	0.026325
RS	36	2.137989	1.704429	10892.331249	0.022694	0.024314
RS	37	2.339799	1.704429	10517.458763	0.021913	0.023448
RS	38	2.559807	1.783040	9631.299057	0.020066	0.021448
RS	39	2.799654	1.783040	9148.616929	0.019061	0.020352
RS	40	3.061129	1.850059	8295.340476	0.017283	0.018439
RS	41	3.346183	1.850059	7724.253850	0.016093	0.017158
RS	42	3.656941	1.902205	6913.425595	0.014404	0.015351
RS	43	3.995722	1.902205	6281.857845	0.013088	0.013945
RS	44	4.365052	1.941852	5511.891877	0.011484	0.012239
RS	45	4.767686	1.941852	4861.266992	0.010128	0.010795
RS	46	5.206628	1.974368	4145.112187	0.008636	0.009213
RS	47	5.685151	1.974368	3527.614089	0.007350	0.007844
RS	48	6.206824	2.005188	2896.827703	0.006035	0.006454
RS	49	6.775539	2.005188	2363.796171	0.004925	0.005273
RS	50	7.395538	2.038350	1853.371455	0.003861	0.004147
RS	51	8.071446	2.038350	1440.228788	0.003001	0.003231
RS	52	8.808302	2.070336	1071.835839	0.002233	0.002417
RS	53	9.611605	2.070336	786.423812	0.001638	0.001782
RS	54	10.487345	2.091275	552.394407	0.001151	0.001261
RS	55	11.442055	2.091275	377.988598	0.000788	0.000870
RS	56	12.482855	2.091275	248.021106	0.000517	0.000576
RS	57	13.617508	2.091275	155.467985	0.000324	0.000365
RS	58	14.854479	2.066597	93.499727	0.000195	0.000222
RS	59	16.202993	2.066597	52.392838	0.000109	0.000126
RS	60	17.673109	2.066597	27.651593	0.000058	0.000067
RS	61	19.275792	2.066597	13.671655	0.000028	0.000034
RS	62	21.022996	2.066597	6.295539	0.000013	0.000016
RS	63	22.927754	2.066597	4.276796	0.000009	0.000011
PA	4+25*2+4+6 0.112620646 0.022136158 22.927753718 0.106206953 1.349731980 0.952810778 1.458985123 2.414208434 3.274397786 3.456002166 3.203003679 2.857742747 2.458160506 2.063104820 1.752322764 1.556634768 1.475770084 1.483122846 1.541488795 1.620903220 1.704429273 1.783039727 1.850059467 1.902204661 1.941852302 1.974368449 2.005188270 2.038350014 2.070336484 2.091274835 2.066596738
//
IT	3515
RD	22
LK	-5500280.780906
QD	-1678.313199 -> -1675.092556
RI	0.0448175930
TR	0.112267	0.022123
MT	23.022913
MM	C_pi: 1.268991, n_recomb: 481233.735695
RS	0	0.000000	0.106264	38641.491896	0.080297	0.133273
RS	1	0.009025	0.106264	38556.805000	0.080121	0.071642
RS	2	0.018864	0.106264	38166.134731	0.079309	0.041865
RS	3	0.029591	0.106264	37451.792240	0.077825	0.039536
RS	4	0.041286	1.401368	2916.076333	0.006060	0.003762
RS	5	0.054036	1.401368	3149.617830	0.006545	0.004509
RS	6	0.067937	0.945920	5022.496266	0.010437	0.007355
RS	7	0.083093	0.945920	5385.780901	0.011192	0.008350
RS	8	0.099616	1.448212	3779.039284	0.007853	0.006108
RS	9	0.117631	1.448212	4067.716685	0.008453	0.006787
RS	10	0.137271	2.415426	2629.904935	0.005465	0.004573
RS	11	0.158684	2.415426	2841.504575	0.005905	0.005130
RS	12	0.182029	3.290854	2254.738413	0.004685	0.004244
RS	13	0.207481	3.290854	2439.146381	0.005069	0.004769
RS	14	0.235230	3.471088	2500.465563	0.005196	0.005078
RS	15	0.265483	3.471088	2702.346546	0.005615	0.005680
RS	16	0.298466	3.213522	3150.809142	0.006547	0.006804
RS	17	0.334426	3.213522	3396.625896	0.007058	0.007495
RS	18	0.373632	2.871119	4090.888756	0.008501	0.009170
RS	19	0.416375	2.871119	4393.384770	0.009129	0.009920
RS	20	0.462976	2.473455	5461.621966	0.011349	0.012389
RS	21	0.513782	2.473455	5831.468219	0.012118	0.013247
RS	22	0.569173	2.075669	7388.391880	0.015353	0.016793
RS	23	0.629564	2.075669	7819.385156	0.016249	0.017776
RS	24	0.695404	1.760562	9700.675549	0.020158	0.022026
RS	25	0.767186	1.760562	10143.390324	0.021078	0.023038
RS	26	0.845446	1.561409	11877.661066	0.024682	0.026939
RS	27	0.930768	1.561409	12242.962868	0.025441	0.027759
RS	28	1.023791	1.479049	13231.243580	0.027494	0.029943
RS	29	1.125209	1.479049	13443.752950	0.027936	0.030367
RS	30	1.235779	1.486547	13507.387330	0.028068	0.030437
RS	31	1.356327	1.486547	13548.974071	0.028155	0.030446
RS	32	1.487755	1.545699	12996.279621	0.027006	0.029137
RS	33	1.631044	1.545699	12882.559639	0.026770	0.028813
RS	34	1.787263	1.625773	12069.207863	0.025080	0.026946
RS	35	1.957581	1.625773	11817.515113	0.024557	0.026340
RS	36	2.143270	1.709644	10929.924728	0.022712	0.024329
RS	37	2.345716	1.709644	10554.345000	0.021932	0.023464
RS	38	2.566431	1.788435	9665.829077	0.020086	0.021465
RS	39	2.807066	1.788435	9181.708348	0.019080	0.020371
RS	40	3.069417	1.855644	8325.568573	0.017300	0.018456
RS	41	3.355444	1.855644	7752.442175	0.016110	0.017175
RS	42	3.667284	1.908160	6937.875089	0.014417	0.015365
RS	43	4.007266	1.908160	6304.030319	0.013100	0.013958
RS	44	4.377930	1.948628	5529.427944	0.011490	0.012246
RS	45	4.782045	1.948628	4876.883640	0.010134	0.010802
RS	46	5.222630	1.982641	4155.918792	0.008636	0.009214
RS	47	5.702976	1.982641	3537.408111	0.007351	0.007846
RS	48	6.226671	2.015725	2902.673826	0.006032	0.006450
RS	49	6.797628	2.015725	2369.658743	0.004924	0.005272
RS	50	7.420111	2.051851	1856.715106	0.003858	0.004143
RS	51	8.098770	2.051851	1444.200731	0.003001	0.003231
RS	52	8.838676	2.086996	1074.623547	0.002233	0.002416
RS	53	9.645356	2.086996	789.745655	0.001641	0.001784
RS	54	10.524835	2.110855	555.111089	0.001154	0.001263
RS	55	11.483683	2.110855	380.777154	0.000791	0.000873
RS	56	12.529064	2.110855	250.507246	0.000521	0.000580
RS	57	13.668785	2.110855	157.469189	0.000327	0.000368
RS	58	14.911363	2.086860	94.961714	0.000197	0.000225
RS	59	16.266077	2.086860	53.402593	0.000111	0.000128
RS	60	17.743050	2.086860	28.292930	0.000059	0.000069
RS	61	19.353313	2.086860	14.046547	0.000029	0.000034
RS	62	21.108896	2.086860	6.496871	0.000014	0.000016
RS	63	23.022913	2.086860	4.447618	0.000009	0.000011
PA	4+25*2+4+6 0.112267088 0.022122552 23.022912852 0.106264130 1.401368198 0.945919870 1.448211539 2.415426387 3.290854463 3.471087503 3.213522271 2.871118794 2.473454618 2.075669467 1.760562346 1.561408993 1.479049336 1.486547148 1.545699099 1.625772534 1.709643782 1.788435221 1.855644089 1.908160298 1.948628384 1.982641460 2.015725024 2.051850553 2.086995710 2.110854809 2.086860014
//
IT	3466
RD	23
LK	-5500274.483669
QD	-1670.398990 -> -1667.462272
RI	0.0445527739
TR	0.111926	0.022108
MT	23.115305
MM	C_pi: 1.272993, n_recomb: 482425.766380
RS	0	0.000000	0.106315	38746.363491	0.080316	0.133044
RS	1	0.009031	0.106315	38662.813232	0.080143	0.071741
RS	2	0.018879	0.106315	38272.091365	0.079333	0.041940
RS	3	0.029615	0.106315	37556.395279	0.077849	0.039619
RS	4	0.041321	1.454580	2819.162445	0.005844	0.003637
RS	5	0.054085	1.454580	3046.165287	0.006314	0.004359
RS	6	0.068001	0.939440	5077.643202	0.010525	0.007426
RS	7	0.083174	0.939440	5444.525035	0.011286	0.008423
RS	8	0.099717	1.438356	3819.863772	0.007918	0.006159
RS	9	0.117755	1.438356	4111.484149	0.008523	0.006842
RS	10	0.137421	2.417543	2637.814321	0.005468	0.004574
RS	11	0.158864	2.417543	2850.216665	0.005908	0.005133
RS	12	0.182243	3.307592	2252.346705	0.004669	0.004229
RS	13	0.207734	3.307592	2436.783077	0.005051	0.004753
RS	14	0.235527	3.485537	2500.562368	0.005183	0.005066
RS	15	0.265830	3.485537	2702.683953	0.005602	0.005669
RS	16	0.298870	3.222885	3155.385521	0.006541	0.006799
RS	17	0.334894	3.222885	3401.819970	0.007051	0.007491
RS	18	0.374172	2.883342	4092.021523	0.008482	0.009155
RS	19	0.416996	2.883342	4395.040115	0.009110	0.009905
RS	20	0.463689	2.487910	5455.721820	0.011309	0.012351
RS	21	0.514598	2.487910	5826.011784	0.012076	0.013207
RS	22	0.570106	2.087744	7382.846727	0.015304	0.016745
RS	23	0.630626	2.087744	7814.875535	0.016199	0.017725
RS	24	0.696613	1.768559	9709.007814	0.020125	0.021993
RS	25	0.768559	1.768559	10153.716390	0.021047	0.023003
RS	26	0.847003	1.566088	11909.619919	0.024687	0.026942
RS	27	0.932532	1.566088	12277.087713	0.025449	0.027763
RS	28	1.025785	1.482310	13279.525547	0.027527	0.029972
RS	29	1.127460	1.482310	13493.339833	0.027970	0.030396
RS	30	1.238318	1.489981	13556.284602	0.028100	0.030464
RS	31	1.359188	1.489981	13598.472975	0.028188	0.030473
RS	32	1.490974	1.549912	13038.930749	0.027028	0.029152
RS	33	1.634663	1.549912	12925.575226	0.026793	0.028830
RS	34	1.791329	1.630610	12107.256971	0.025097	0.026957
RS	35	1.962145	1.630610	11855.601644	0.024575	0.026354
RS	36	2.148387	1.714767	10965.630787	0.022730	0.024343
RS	37	2.351450	1.714767	10589.442772	0.021950	0.023481
RS	38	2.572853	1.793661	9699.130274	0.020105	0.021483
RS	39	2.814251	1.793661	9213.619459	0.019099	0.020389
RS	40	3.077452	1.860972	8355.053339	0.017319	0.018474
RS	41	3.364423	1.860972	7779.877171	0.016127	0.017193
RS	42	3.677313	1.913765	6961.881048	0.014431	0.015380
RS	43	4.018461	1.913765	6325.694868	0.013112	0.013972
RS	44	4.390419	1.954969	5546.618613	0.011497	0.012254
RS	45	4.795971	1.954969	4892.064700	0.010141	0.010809
RS	46	5.238151	1.990407	4166.359630	0.008636	0.009214
RS	47	5.720266	1.990407	3546.753732	0.007352	0.007848
RS	48	6.245923	2.025706	2908.092988	0.006028	0.006446
RS	49	6.819055	2.025706	2375.050124	0.004923	0.005270
RS	50	7.443949	2.064785	1859.601463	0.003855	0.004139
RS	51	8.125280	2.064785	1447.724991	0.003001	0.003230
RS	52	8.868146	2.103109	1077.003275	0.002232	0.002415
RS	53	9.678104	2.103109	792.710596	0.001643	0.001785
RS	54	10.561213	2.129943	557.527295	0.001156	0.001265
RS	55	11.524080	2.129943	383.333625	0.000795	0.000876
RS	56	12.573909	2.129943	252.825579	0.000524	0.000583
RS	57	13.718552	2.129943	159.357037	0.000330	0.000371
RS	58	14.966575	2.106704	96.349220	0.000200	0.000227
RS	59	16.327312	2.106704	54.370596	0.000113	0.000130
RS	60	17.810944	2.106704	28.913017	0.000060	0.000070
RS	61	19.428570	2.106704	14.411807	0.000030	0.000035
RS	62	21.192292	2.106704	6.694447	0.000014	0.000017
RS	63	23.115305	2.106704	4.617206	0.000010	0.000012
PA	4+25*2+4+6 0.111926001 0.022108396 23.115305218 0.106315307 1.454580246 0.939440089 1.438355851 2.417543331 3.307591568 3.485536906 3.222884788 2.883341727 2.487909774 2.087744494 1.768559438 1.566087668 1.482310484 1.489980773 1.549912058 1.630609961 1.714766635 1.793661132 1.860971711 1.913765169 1.954969098 1.990406952 2.025705840 2.064785227 2.103109294 2.129942719 2.106704271
//
IT	3091
RD	24
LK	-5500268.737871
QD	-1662.939901 -> -1660.252779
RI	0.0442981653
TR	0.111595	0.022093
MT	23.205599
MM	C_pi: 1.276872, n_recomb: 483551.299194
RS	0	0.000000	0.106361	38847.050445	0.080337	0.132820
RS	1	0.009038	0.106361	38764.494771	0.080166	0.071837
RS	2	0.018893	0.106361	38373.611507	0.079358	0.042012
RS	3	0.029639	0.106361	37656.490221	0.077875	0.039699
RS	4	0.041356	1.509363	2725.774094	0.005637	0.003516
RS	5	0.054132	1.509363	2946.392646	0.006093	0.004215
RS	6	0.068063	0.933296	5130.721665	0.010611	0.007495
RS	7	0.083253	0.933296	5501.059764	0.011376	0.008494
RS	8	0.099816	1.429286	3858.407409	0.007979	0.006207
RS	9	0.117876	1.429286	4152.811871	0.008588	0.006895
RS	10	0.137568	2.420490	2644.328735	0.005469	0.004574
RS	11	0.159040	2.420490	2857.427593	0.005909	0.005134
RS	12	0.182452	3.324598	2249.400539	0.004652	0.004214
RS	13	0.207981	3.324598	2433.816913	0.005033	0.004737
RS	14	0.235817	3.499485	2500.572991	0.005171	0.005055
RS	15	0.266169	3.499485	2702.920646	0.005590	0.005658
RS	16	0.299264	3.231270	3160.314408	0.006536	0.006796
RS	17	0.335350	3.231270	3407.378557	0.007047	0.007489
RS	18	0.374698	2.894555	4093.787401	0.008466	0.009141
RS	19	0.417602	2.894555	4397.346430	0.009094	0.009891
RS	20	0.464384	2.501633	5450.374531	0.011272	0.012315
RS	21	0.515394	2.501633	5821.098658	0.012038	0.013170
RS	22	0.571015	2.099388	7377.287367	0.015256	0.016698
RS	23	0.631663	2.099388	7810.289846	0.016152	0.017676
RS	24	0.697792	1.776342	9716.238625	0.020094	0.021960
RS	25	0.769898	1.776342	10162.839141	0.021017	0.022970
RS	26	0.848521	1.570685	11939.233910	0.024691	0.026944
RS	27	0.934251	1.570685	12308.782637	0.025455	0.027765
RS	28	1.027729	1.485556	13324.644061	0.027556	0.029998
RS	29	1.129655	1.485556	13539.743465	0.028001	0.030422
RS	30	1.240794	1.493425	13601.787273	0.028129	0.030487
RS	31	1.361978	1.493425	13644.630301	0.028218	0.030498
RS	32	1.494114	1.554134	13078.458508	0.027047	0.029166
RS	33	1.638194	1.554134	12965.567467	0.026813	0.028845
RS	34	1.795296	1.635431	12142.728372	0.025112	0.026967
RS	35	1.966597	1.635431	11891.224335	0.024591	0.026366
RS	36	2.153380	1.719826	10999.394287	0.022747	0.024357
RS	37	2.357045	1.719826	10622.695910	0.021968	0.023496
RS	38	2.579118	1.798765	9731.055980	0.020124	0.021501
RS	39	2.821263	1.798765	9244.219548	0.019117	0.020408
RS	40	3.085293	1.866101	8383.648536	0.017338	0.018493
RS	41	3.373187	1.866101	7806.435085	0.016144	0.017211
RS	42	3.687101	1.919094	6985.294060	0.014446	0.015396
RS	43	4.029387	1.919094	6346.735103	0.013125	0.013986
RS	44	4.402610	1.960954	5563.372551	0.011505	0.012263
RS	45	4.809565	1.960954	4906.747349	0.010147	0.010817
RS	46	5.253303	1.997748	4176.391248	0.008637	0.009216
RS	47	5.737146	1.997748	3555.629684	0.007353	0.007850
RS	48	6.264719	2.035220	2913.074249	0.006024	0.006442
RS	49	6.839976	2.035220	2379.975258	0.004922	0.005269
RS	50	7.467226	2.077236	1862.052430	0.003851	0.004135
RS	51	8.151169	2.077236	1450.825951	0.003000	0.003229
RS	52	8.896927	2.118758	1079.000274	0.002231	0.002413
RS	53	9.710089	2.118758	795.340656	0.001645	0.001787
RS	54	10.596746	2.148614	559.662369	0.001157	0.001266
RS	55	11.563540	2.148614	385.671859	0.000798	0.000879
RS	56	12.617716	2.148614	254.985269	0.000527	0.000586
RS	57	13.767171	2.148614	161.137088	0.000333	0.000374
RS	58	15.020516	2.126200	97.665485	0.000202	0.000229
RS	59	16.387140	2.126200	55.298299	0.000114	0.000131
RS	60	17.877284	2.126200	29.512368	0.000061	0.000071
RS	61	19.502109	2.126200	14.767536	0.000031	0.000036
RS	62	21.273790	2.126200	6.888229	0.000014	0.000017
RS	63	23.205599	2.126200	4.785430	0.000010	0.000012
PA	4+25*2+4+6 0.111595171 0.022093384 23.205599379 0.106361338 1.509363383 0.933295871 1.429286019 2.420489823 3.324598327 3.499484691 3.231269521 2.894555285 2.501633215 2.099388028 1.776341547 1.570684777 1.485556205 1.493425172 1.554133544 1.635430681 1.719826343 1.798765469 1.866100770 1.919094486 1.960953834 1.997748241 2.035220268 2.077236052 2.118757619 2.148614169 2.126199542
//
IT	4161
RD	25
LK	-5500263.476007
QD	-1655.899839 -> -1653.433290
RI	0.0440524039
TR	0.111275	0.022078
MT	23.293618
MM	C_pi: 1.280628, n_recomb: 484615.507857
RS	0	0.000000	0.106403	38943.567285	0.080360	0.132601
RS	1	0.009045	0.106403	38861.895593	0.080191	0.071931
RS	2	0.018908	0.106403	38470.775584	0.079384	0.042083
RS	3	0.029662	0.106403	37752.194323	0.077901	0.039778
RS	4	0.041390	1.565708	2635.871182	0.005439	0.003401
RS	5	0.054178	1.565708	2850.266872	0.005882	0.004076
RS	6	0.068123	0.927444	5181.937495	0.010693	0.007562
RS	7	0.083330	0.927444	5555.603270	0.011464	0.008562
RS	8	0.099911	1.420904	3894.874623	0.008037	0.006253
RS	9	0.117993	1.420904	4191.917771	0.008650	0.006944
RS	10	0.137710	2.424140	2649.610681	0.005467	0.004572
RS	11	0.159210	2.424140	2863.311106	0.005908	0.005133
RS	12	0.182655	3.341896	2245.914966	0.004634	0.004198
RS	13	0.208220	3.341896	2430.263915	0.005015	0.004721
RS	14	0.236098	3.513034	2500.447154	0.005160	0.005045
RS	15	0.266497	3.513034	2703.002834	0.005578	0.005647
RS	16	0.299646	3.238812	3165.494926	0.006532	0.006794
RS	17	0.335793	3.238812	3413.194451	0.007043	0.007488
RS	18	0.375209	2.904897	4096.029145	0.008452	0.009130
RS	19	0.418191	2.904897	4400.138343	0.009080	0.009880
RS	20	0.465060	2.514702	5445.461097	0.011237	0.012282
RS	21	0.516168	2.514702	5816.606719	0.012003	0.013135
RS	22	0.571899	2.110640	7371.665795	0.015211	0.016654
RS	23	0.632670	2.110640	7805.583132	0.016107	0.017630
RS	24	0.698938	1.783917	9722.468839	0.020062	0.021929
RS	25	0.771200	1.783917	10170.867083	0.020987	0.022937
RS	26	0.849998	1.575186	11966.799996	0.024693	0.026946
RS	27	0.935923	1.575186	12338.348418	0.025460	0.027767
RS	28	1.029619	1.488764	13366.993250	0.027583	0.030023
RS	29	1.131791	1.488764	13583.352029	0.028029	0.030447
RS	30	1.243203	1.496852	13644.314642	0.028155	0.030509
RS	31	1.364692	1.496852	13687.849017	0.028245	0.030521
RS	32	1.497170	1.558337	13115.212956	0.027063	0.029177
RS	33	1.641630	1.558337	13002.866670	0.026831	0.028859
RS	34	1.799155	1.640211	12175.888341	0.025125	0.026976
RS	35	1.970929	1.640211	11924.630298	0.024606	0.026378
RS	36	2.158239	1.724806	11031.382611	0.022763	0.024370
RS	37	2.362491	1.724806	10654.259097	0.021985	0.023512
RS	38	2.585217	1.803732	9761.732844	0.020143	0.021519
RS	39	2.828088	1.803732	9273.623871	0.019136	0.020426
RS	40	3.092926	1.871030	8411.389800	0.017357	0.018513
RS	41	3.381718	1.871030	7832.155070	0.016162	0.017229
RS	42	3.696630	1.924151	7008.142042	0.014461	0.015412
RS	43	4.040025	1.924151	6367.184792	0.013139	0.014001
RS	44	4.414480	1.966594	5579.707187	0.011514	0.012273
RS	45	4.822803	1.966594	4920.959288	0.010154	0.010826
RS	46	5.268057	2.004681	4186.039934	0.008638	0.009217
RS	47	5.753584	2.004681	3564.071547	0.007354	0.007852
RS	48	6.283026	2.044276	2917.667665	0.006021	0.006439
RS	49	6.860354	2.044276	2384.483467	0.004920	0.005268
RS	50	7.489900	2.089210	1864.114406	0.003847	0.004130
RS	51	8.176386	2.089210	1453.545883	0.002999	0.003228
RS	52	8.924964	2.133942	1080.653487	0.002230	0.002411
RS	53	9.741248	2.133942	797.667330	0.001646	0.001787
RS	54	10.631364	2.166867	561.541460	0.001159	0.001267
RS	55	11.601988	2.166867	387.809927	0.000800	0.000881
RS	56	12.660402	2.166867	256.998549	0.000530	0.000589
RS	57	13.814547	2.166867	162.817105	0.000336	0.000377
RS	58	15.073082	2.145347	98.915048	0.000204	0.000231
RS	59	16.445447	2.145347	56.188191	0.000116	0.000133
RS	60	17.941940	2.145347	30.092242	0.000062	0.000072
RS	61	19.573787	2.145347	15.114317	0.000031	0.000037
RS	62	21.353229	2.145347	7.078463	0.000015	0.000017
RS	63	23.293618	2.145347	4.952435	0.000010	0.000012
PA	4+25*2+4+6 0.111274937 0.022077745 23.293618245 0.106403230 1.565708325 0.927444169 1.420904140 2.424139916 3.341896241 3.513034408 3.238811685 2.904896669 2.514702317 2.110639511 1.783917345 1.575185845 1.488763520 1.496852430 1.558337256 1.640211064 1.724806056 1.803732301 1.871030296 1.924151304 1.966593622 2.004680911 2.044276197 2.089209876 2.133941959 2.166867357 2.145347385
//
