# Supplementary material for: Introgression and disruption of migration routes have shaped the genetic integrity of wildebeest populations
Source: Nat Commun. 2024 Apr 12;15:2921. doi: 10.1038/s41467-024-47015-y (PMC11014984; doi:10.1038/s41467-024-47015-y)
Supplement: Supplementary file 10 — Source Data [file 41467_2024_47015_MOESM10_ESM.zip › source_data/Fig2a.psmc/CTauTzN_4276.psmc]

CC
CC	Brief Description of the file format:
CC	  CC  comments
CC	  MM  useful-messages
CC	  RD  round-of-iterations
CC	  LL  \log[P(sequence)]
CC	  QD  Q-before-opt Q-after-opt
CC	  TR  \theta_0 \rho_0
CC	  RS  k t_k \lambda_k \pi_k \sum_{l\not=k}A_{kl} A_{kk}
CC	  DC  begin end best-k t_k+\Delta_k max-prob
CC
MM	Version: 0.6.5-r67
MM	pattern:4+25*2+4+6, n:63, n_free_lambdas:28
MM	n_iterations:25, skip:1, max_t:15, theta/rho:5
MM	is_decoding:0
MM	n_seqs:28, sum_L:17439643, sum_n:2539801
RD	0
LK	0.000000
QD	0.000000 -> 0.000000
RI	inf
TR	0.157395	0.031479
MT	15.000000
MM	C_pi: 1.000000, n_recomb: 540476.851433
RS	0	0.000000	1.000000	4392.989957	0.008128	0.000000
RS	1	0.008290	1.000000	4716.903507	0.008727	0.000000
RS	2	0.017266	1.000000	5061.134543	0.009364	0.000000
RS	3	0.026987	1.000000	5426.346551	0.010040	0.000000
RS	4	0.037514	1.000000	5813.108998	0.010756	0.000000
RS	5	0.048914	1.000000	6221.870521	0.011512	0.000000
RS	6	0.061258	1.000000	6652.928219	0.012309	0.000000
RS	7	0.074626	1.000000	7106.392751	0.013148	0.000000
RS	8	0.089102	1.000000	7582.149068	0.014029	0.000000
RS	9	0.104778	1.000000	8079.812643	0.014949	0.000000
RS	10	0.121753	1.000000	8598.681211	0.015909	0.000000
RS	11	0.140135	1.000000	9137.682197	0.016907	0.000000
RS	12	0.160042	1.000000	9695.316222	0.017938	0.000000
RS	13	0.181598	1.000000	10269.597381	0.019001	0.000000
RS	14	0.204942	1.000000	10857.991291	0.020090	0.000000
RS	15	0.230221	1.000000	11457.352411	0.021199	0.000000
RS	16	0.257595	1.000000	12063.862555	0.022321	0.000000
RS	17	0.287238	1.000000	12672.973200	0.023448	0.000000
RS	18	0.319339	1.000000	13279.354792	0.024570	0.000000
RS	19	0.354100	1.000000	13876.857030	0.025675	0.000000
RS	20	0.391744	1.000000	14458.484861	0.026751	0.000000
RS	21	0.432507	1.000000	15016.395708	0.027784	0.000000
RS	22	0.476650	1.000000	15541.924150	0.028756	0.000000
RS	23	0.524453	1.000000	16025.640854	0.029651	0.000000
RS	24	0.576218	1.000000	16457.452889	0.030450	0.000000
RS	25	0.632274	1.000000	16826.752491	0.031133	0.000000
RS	26	0.692977	1.000000	17122.620745	0.031681	0.000000
RS	27	0.758711	1.000000	17334.091394	0.032072	0.000000
RS	28	0.829896	1.000000	17450.477717	0.032287	0.000000
RS	29	0.906981	1.000000	17461.762228	0.032308	0.000000
RS	30	0.990456	1.000000	17359.044459	0.032118	0.000000
RS	31	1.080851	1.000000	17135.036408	0.031704	0.000000
RS	32	1.178739	1.000000	16784.588430	0.031055	0.000000
RS	33	1.284742	1.000000	16305.220613	0.030168	0.000000
RS	34	1.399532	1.000000	15697.626645	0.029044	0.000000
RS	35	1.523838	1.000000	14966.109551	0.027691	0.000000
RS	36	1.658449	1.000000	14118.902623	0.026123	0.000000
RS	37	1.804218	1.000000	13168.325710	0.024364	0.000000
RS	38	1.962071	1.000000	12130.728386	0.022444	0.000000
RS	39	2.133009	1.000000	11026.178787	0.020401	0.000000
RS	40	2.318118	1.000000	9877.871398	0.018276	0.000000
RS	41	2.518571	1.000000	8711.249172	0.016118	0.000000
RS	42	2.735641	1.000000	7552.864517	0.013974	0.000000
RS	43	2.970706	1.000000	6429.037630	0.011895	0.000000
RS	44	3.225257	1.000000	5364.405684	0.009925	0.000000
RS	45	3.500909	1.000000	4380.486789	0.008105	0.000000
RS	46	3.799411	1.000000	3494.402209	0.006465	0.000000
RS	47	4.122659	1.000000	2717.902382	0.005029	0.000000
RS	48	4.472702	1.000000	2056.822257	0.003806	0.000000
RS	49	4.851763	1.000000	1511.048000	0.002796	0.000000
RS	50	5.262247	1.000000	1075.013724	0.001989	0.000000
RS	51	5.706758	1.000000	738.672748	0.001367	0.000000
RS	52	6.188118	1.000000	488.816426	0.000904	0.000000
RS	53	6.709380	1.000000	310.560361	0.000575	0.000000
RS	54	7.273854	1.000000	188.796024	0.000349	0.000000
RS	55	7.885120	1.000000	109.422477	0.000202	0.000000
RS	56	8.547059	1.000000	60.225150	0.000111	0.000000
RS	57	9.263869	1.000000	31.344235	0.000058	0.000000
RS	58	10.040101	1.000000	15.354843	0.000028	0.000000
RS	59	10.880679	1.000000	7.044935	0.000013	0.000000
RS	60	11.790939	1.000000	3.011007	0.000006	0.000000
RS	61	12.776655	1.000000	1.191840	0.000002	0.000000
RS	62	13.844085	1.000000	0.434168	0.000001	0.000000
RS	63	15.000000	1.000000	0.203762	0.000000	0.000000
PA	4+25*2+4+6 0.157395339 0.031479068 15.000000000 1.000000000 1.000000000 1.000000000 1.000000000 1.000000000 1.000000000 1.000000000 1.000000000 1.000000000 1.000000000 1.000000000 1.000000000 1.000000000 1.000000000 1.000000000 1.000000000 1.000000000 1.000000000 1.000000000 1.000000000 1.000000000 1.000000000 1.000000000 1.000000000 1.000000000 1.000000000 1.000000000 1.000000000
//
IT	4750
RD	1
LK	-6152315.814507
QD	-11878.806051 -> -5277.997275
RI	0.0611443388
TR	0.154982	0.029724
MT	16.122866
MM	C_pi: 1.081148, n_recomb: 551572.365007
RS	0	0.000000	0.265122	16956.646067	0.030742	0.105477
RS	1	0.008413	0.265122	17787.712111	0.032249	0.049519
RS	2	0.017534	0.265122	18607.899158	0.033736	0.022859
RS	3	0.027422	0.265122	19407.543199	0.035186	0.015641
RS	4	0.038142	0.724325	7487.679295	0.013575	0.012266
RS	5	0.049764	0.724325	7984.470044	0.014476	0.010238
RS	6	0.062363	1.054564	5857.068741	0.010619	0.008889
RS	7	0.076023	1.054564	6266.023139	0.011360	0.007994
RS	8	0.090832	1.317049	5369.657898	0.009735	0.007484
RS	9	0.106887	1.317049	5749.360847	0.010424	0.007260
RS	10	0.124292	1.462539	5541.670857	0.010047	0.007277
RS	11	0.143162	1.462539	5929.393732	0.010750	0.007525
RS	12	0.163619	1.504964	6159.891762	0.011168	0.007969
RS	13	0.185797	1.504964	6578.616620	0.011927	0.008567
RS	14	0.209841	1.483367	7118.206167	0.012905	0.009308
RS	15	0.235908	1.483367	7580.097263	0.013743	0.010211
RS	16	0.264168	1.428742	8364.663797	0.015165	0.011294
RS	17	0.294806	1.428742	8872.210120	0.016085	0.012562
RS	18	0.328021	1.362867	9841.312414	0.017842	0.014006
RS	19	0.364030	1.362867	10385.320081	0.018829	0.015599
RS	20	0.403069	1.300353	11451.733006	0.020762	0.017306
RS	21	0.445393	1.300353	12009.054525	0.021772	0.019080
RS	22	0.491276	1.248729	13067.213185	0.023691	0.020869
RS	23	0.541021	1.248729	13601.064648	0.024659	0.022615
RS	24	0.594950	1.210496	14543.226028	0.026367	0.024261
RS	25	0.653416	1.210496	15006.528560	0.027207	0.025755
RS	26	0.716801	1.185107	15741.229319	0.028539	0.027053
RS	27	0.785518	1.185107	16082.207677	0.029157	0.028123
RS	28	0.860017	1.170237	16549.417732	0.030004	0.028942
RS	29	0.940783	1.170237	16717.828005	0.030309	0.029501
RS	30	1.028344	1.162781	16891.199816	0.030624	0.029798
RS	31	1.123272	1.162781	16843.941153	0.030538	0.029841
RS	32	1.226186	1.159642	16722.157873	0.030317	0.029640
RS	33	1.337758	1.159642	16428.413178	0.029785	0.029204
RS	34	1.458717	1.158399	16022.906082	0.029050	0.028544
RS	35	1.589852	1.158399	15470.052538	0.028047	0.027668
RS	36	1.732019	1.157488	14802.291695	0.026837	0.026588
RS	37	1.886147	1.157488	14002.675081	0.025387	0.025313
RS	38	2.053242	1.156034	13110.501727	0.023769	0.023859
RS	39	2.234394	1.156034	12107.035902	0.021950	0.022245
RS	40	2.430787	1.153622	11051.591069	0.020037	0.020496
RS	41	2.643702	1.153622	9918.873935	0.017983	0.018641
RS	42	2.874530	1.150192	8785.363141	0.015928	0.016713
RS	43	3.124778	1.150192	7623.080799	0.013821	0.014752
RS	44	3.396078	1.145989	6512.779082	0.011808	0.012798
RS	45	3.690204	1.145989	5429.652717	0.009844	0.010894
RS	46	4.009074	1.141378	4443.133175	0.008055	0.009082
RS	47	4.354770	1.141378	3533.175452	0.006406	0.007401
RS	48	4.729551	1.136745	2746.628792	0.004980	0.005882
RS	49	5.135861	1.136745	2065.623693	0.003745	0.004549
RS	50	5.576354	1.132556	1510.943712	0.002739	0.003415
RS	51	6.053906	1.132556	1064.130015	0.001929	0.002482
RS	52	6.571635	1.129254	724.413857	0.001313	0.001741
RS	53	7.132920	1.129254	472.385541	0.000856	0.001176
RS	54	7.741426	1.126275	295.743557	0.000536	0.000762
RS	55	8.401126	1.126275	176.161003	0.000319	0.000473
RS	56	9.116326	1.126275	99.787965	0.000181	0.000280
RS	57	9.891696	1.126275	53.529661	0.000097	0.000158
RS	58	10.732299	1.121132	27.149949	0.000049	0.000084
RS	59	11.643621	1.121132	12.829877	0.000023	0.000042
RS	60	12.631612	1.121132	5.655183	0.000010	0.000019
RS	61	13.702724	1.121132	2.311631	0.000004	0.000008
RS	62	14.863948	1.121132	0.870776	0.000002	0.000003
RS	63	16.122866	1.121132	0.429382	0.000001	0.000002
PA	4+25*2+4+6 0.154982203 0.029723678 16.122865677 0.265121937 0.724324703 1.054563522 1.317048550 1.462538719 1.504964352 1.483366966 1.428742409 1.362867355 1.300352573 1.248729229 1.210496426 1.185107231 1.170236588 1.162780762 1.159642220 1.158398628 1.157487869 1.156033516 1.153621674 1.150192261 1.145989418 1.141378403 1.136744976 1.132556021 1.129253864 1.126275063 1.121131957
//
IT	4284
RD	2
LK	-6143172.719022
QD	-3679.258260 -> -2601.219804
RI	0.0427365066
TR	0.151667	0.028703
MT	16.990562
MM	C_pi: 1.083885, n_recomb: 534246.058546
RS	0	0.000000	0.172944	25239.656893	0.047244	0.104540
RS	1	0.008503	0.172944	26021.202795	0.048706	0.050354
RS	2	0.017728	0.172944	26710.663421	0.049997	0.028368
RS	3	0.027738	0.172944	27289.468727	0.051080	0.024500
RS	4	0.038600	0.692889	7101.529350	0.013293	0.008967
RS	5	0.050384	0.692889	7571.280491	0.014172	0.009325
RS	6	0.063171	1.141610	4911.216308	0.009193	0.006660
RS	7	0.077045	1.141610	5262.811147	0.009851	0.006953
RS	8	0.092099	1.553959	4146.551920	0.007762	0.005883
RS	9	0.108432	1.553959	4451.179118	0.008332	0.006270
RS	10	0.126155	1.799909	4124.990387	0.007721	0.006078
RS	11	0.145384	1.799909	4427.428178	0.008287	0.006625
RS	12	0.166248	1.864189	4584.944886	0.008582	0.007068
RS	13	0.188887	1.864189	4913.869820	0.009198	0.007761
RS	14	0.213450	1.808546	5421.547039	0.010148	0.008634
RS	15	0.240102	1.808546	5795.153710	0.010847	0.009496
RS	16	0.269019	1.690919	6613.016330	0.012378	0.010884
RS	17	0.300396	1.690919	7041.138078	0.013180	0.012048
RS	18	0.334441	1.556585	8123.278982	0.015205	0.013981
RS	19	0.371380	1.556585	8603.359041	0.016104	0.015434
RS	20	0.411460	1.436294	9843.179208	0.018424	0.017763
RS	21	0.454948	1.436294	10355.020772	0.019382	0.019364
RS	22	0.502133	1.343738	11599.090730	0.021711	0.021788
RS	23	0.553331	1.343738	12104.547314	0.022657	0.023310
RS	24	0.608882	1.281221	13190.273661	0.024690	0.025459
RS	25	0.669156	1.281221	13639.217451	0.025530	0.026670
RS	26	0.734555	1.245352	14438.975915	0.027027	0.028242
RS	27	0.805515	1.245352	14778.992027	0.027663	0.028985
RS	28	0.882508	1.230074	15232.872279	0.028513	0.029842
RS	29	0.966048	1.230074	15417.829533	0.028859	0.030070
RS	30	1.056691	1.228460	15532.642505	0.029074	0.030246
RS	31	1.155041	1.228460	15526.971230	0.029063	0.029998
RS	32	1.261753	1.234040	15347.049493	0.028727	0.029620
RS	33	1.377539	1.234040	15126.891067	0.028314	0.028963
RS	34	1.503170	1.241950	14699.533495	0.027515	0.028153
RS	35	1.639483	1.241950	14254.545265	0.026682	0.027137
RS	36	1.787386	1.249163	13617.572707	0.025489	0.025974
RS	37	1.947865	1.249163	12955.086686	0.024249	0.024634
RS	38	2.121989	1.254032	12144.029870	0.022731	0.023178
RS	39	2.310918	1.254032	11294.070961	0.021140	0.021562
RS	40	2.515912	1.255825	10353.357408	0.019379	0.019878
RS	41	2.738335	1.255825	9371.734996	0.017542	0.018065
RS	42	2.979670	1.254547	8361.201933	0.015650	0.016244
RS	43	3.241526	1.254547	7327.705787	0.013716	0.014346
RS	44	3.525646	1.250813	6323.086791	0.011836	0.012505
RS	45	3.833924	1.250813	5331.736462	0.009980	0.010663
RS	46	4.168414	1.245472	4416.788773	0.008267	0.008945
RS	47	4.531345	1.245472	3557.055427	0.006658	0.007310
RS	48	4.925135	1.239425	2804.462054	0.005249	0.005854
RS	49	5.352407	1.239425	2138.726281	0.004003	0.004545
RS	50	5.816009	1.233725	1588.835284	0.002974	0.003439
RS	51	6.319030	1.233725	1136.135364	0.002127	0.002512
RS	52	6.864822	1.229269	786.377589	0.001472	0.001778
RS	53	7.457020	1.229269	521.375701	0.000976	0.001208
RS	54	8.099571	1.225122	332.357586	0.000622	0.000791
RS	55	8.796757	1.225122	201.566107	0.000377	0.000495
RS	56	9.553222	1.225122	116.358803	0.000218	0.000295
RS	57	10.374008	1.225122	63.670497	0.000119	0.000168
RS	58	11.264582	1.216271	33.031840	0.000062	0.000090
RS	59	12.230879	1.216271	15.920472	0.000030	0.000045
RS	60	13.279338	1.216271	7.163368	0.000013	0.000021
RS	61	14.416944	1.216271	2.991555	0.000006	0.000009
RS	62	15.651277	1.216271	1.152298	0.000002	0.000004
RS	63	16.990562	1.216271	0.587379	0.000001	0.000002
PA	4+25*2+4+6 0.151666660 0.028702785 16.990562015 0.172944065 0.692888803 1.141609747 1.553959430 1.799909463 1.864189165 1.808546314 1.690919099 1.556584551 1.436293744 1.343737715 1.281220773 1.245352314 1.230073919 1.228459529 1.234039737 1.241950290 1.249163426 1.254032365 1.255825036 1.254546681 1.250812527 1.245471970 1.239425122 1.233724773 1.229269320 1.225122301 1.216270576
//
IT	3916
RD	3
LK	-6141562.777943
QD	-2371.315500 -> -2068.249254
RI	0.0399365794
TR	0.148741	0.028013
MT	17.664756
MM	C_pi: 1.088866, n_recomb: 523953.804279
RS	0	0.000000	0.147779	29076.970943	0.055495	0.102882
RS	1	0.008569	0.147779	29720.692231	0.056724	0.050939
RS	2	0.017873	0.147779	30222.105453	0.057681	0.030727
RS	3	0.027974	0.147779	30560.076450	0.058326	0.028512
RS	4	0.038941	0.715114	6551.576768	0.012504	0.007725
RS	5	0.050847	0.715114	6991.797652	0.013344	0.008705
RS	6	0.063774	1.222731	4375.234843	0.008350	0.005875
RS	7	0.077808	1.222731	4694.611301	0.008960	0.006482
RS	8	0.093045	1.729866	3564.002194	0.006802	0.005264
RS	9	0.109588	1.729866	3831.944428	0.007314	0.005806
RS	10	0.127548	2.047687	3480.700175	0.006643	0.005533
RS	11	0.147047	2.047687	3742.698014	0.007143	0.006140
RS	12	0.168218	2.125992	3873.784103	0.007393	0.006581
RS	13	0.191202	2.125992	4159.987679	0.007940	0.007263
RS	14	0.216156	2.039882	4650.306973	0.008875	0.008203
RS	15	0.243249	2.039882	4981.332398	0.009507	0.008988
RS	16	0.272663	1.866668	5820.119738	0.011108	0.010554
RS	17	0.304598	1.866668	6210.028413	0.011852	0.011610
RS	18	0.339270	1.672488	7375.749817	0.014077	0.013866
RS	19	0.376912	1.672488	7826.346988	0.014937	0.015205
RS	20	0.417781	1.503768	9204.447944	0.017567	0.017979
RS	21	0.462151	1.503768	9696.699615	0.018507	0.019480
RS	22	0.510324	1.379186	11091.977368	0.021170	0.022368
RS	23	0.562625	1.379186	11584.442641	0.022110	0.023801
RS	24	0.619407	1.299737	12778.411496	0.024388	0.026297
RS	25	0.681056	1.299737	13215.896597	0.025223	0.027420
RS	26	0.747988	1.258842	14041.166233	0.026798	0.029123
RS	27	0.820655	1.258842	14369.200571	0.027425	0.029773
RS	28	0.899549	1.247039	14764.366313	0.028179	0.030540
RS	29	0.985204	1.247039	14940.474853	0.028515	0.030680
RS	30	1.078199	1.254138	14946.142377	0.028526	0.030623
RS	31	1.179163	1.254138	14942.588268	0.028519	0.030306
RS	32	1.288779	1.270786	14648.497299	0.027958	0.029657
RS	33	1.407789	1.270786	14449.525528	0.027578	0.028962
RS	34	1.536997	1.289990	13937.437816	0.026601	0.027916
RS	35	1.677277	1.289990	13537.721429	0.025838	0.026894
RS	36	1.829578	1.307415	12861.834377	0.024548	0.025569
RS	37	1.994931	1.307415	12268.757003	0.023416	0.024254
RS	38	2.174453	1.320689	11466.048485	0.021884	0.022714
RS	39	2.369359	1.320689	10704.013207	0.020429	0.021149
RS	40	2.580968	1.328738	9809.490015	0.018722	0.019453
RS	41	2.810710	1.328738	8923.621243	0.017031	0.017706
RS	42	3.060139	1.331592	7980.257550	0.015231	0.015920
RS	43	3.330943	1.331592	7037.011502	0.013431	0.014091
RS	44	3.624952	1.330203	6101.330230	0.011645	0.012306
RS	45	3.944157	1.330203	5182.609815	0.009891	0.010524
RS	46	4.290716	1.325855	4322.907758	0.008251	0.008860
RS	47	4.666972	1.325855	3511.140032	0.006701	0.007268
RS	48	5.075471	1.319936	2792.322232	0.005329	0.005848
RS	49	5.518976	1.319936	2150.101114	0.004104	0.004561
RS	50	6.000487	1.314067	1613.454725	0.003079	0.003472
RS	51	6.523259	1.314067	1166.322882	0.002226	0.002550
RS	52	7.090831	1.309543	816.466531	0.001558	0.001817
RS	53	7.707039	1.309543	547.961116	0.001046	0.001243
RS	54	8.376052	1.305096	353.831132	0.000675	0.000821
RS	55	9.102396	1.305096	217.517735	0.000415	0.000517
RS	56	9.890983	1.305096	127.371545	0.000243	0.000311
RS	57	10.747146	1.305096	70.750315	0.000135	0.000178
RS	58	11.676678	1.293149	37.337697	0.000071	0.000097
RS	59	12.685864	1.293149	18.269778	0.000035	0.000049
RS	60	13.781531	1.293149	8.351333	0.000016	0.000023
RS	61	14.971090	1.293149	3.545687	0.000007	0.000010
RS	62	16.262586	1.293149	1.389442	0.000003	0.000004
RS	63	17.664756	1.293149	0.726888	0.000001	0.000002
PA	4+25*2+4+6 0.148740978 0.028012655 17.664755688 0.147779352 0.715113822 1.222730564 1.729866447 2.047686764 2.125992312 2.039882034 1.866668409 1.672487883 1.503767947 1.379186240 1.299736951 1.258841763 1.247039145 1.254137568 1.270786389 1.289990207 1.307415373 1.320689191 1.328737851 1.331591920 1.330202650 1.325854618 1.319935818 1.314066966 1.309542936 1.305095899 1.293148805
//
IT	4627
RD	4
LK	-6141064.725178
QD	-2003.067405 -> -1866.001685
RI	0.0391662893
TR	0.146415	0.027531
MT	18.185445
MM	C_pi: 1.097892, n_recomb: 519285.085712
RS	0	0.000000	0.138508	30864.816241	0.059437	0.101527
RS	1	0.008619	0.138508	31422.898234	0.060512	0.051412
RS	2	0.017981	0.138508	31813.093822	0.061263	0.031901
RS	3	0.028150	0.138508	32013.567701	0.061649	0.030493
RS	4	0.039196	0.746866	6146.490403	0.011836	0.007093
RS	5	0.051193	0.746866	6566.472984	0.012645	0.008289
RS	6	0.064225	1.278929	4106.962658	0.007909	0.005553
RS	7	0.078380	1.278929	4410.643572	0.008494	0.006272
RS	8	0.093754	1.847895	3281.702782	0.006320	0.004991
RS	9	0.110454	1.847895	3531.961145	0.006802	0.005582
RS	10	0.128594	2.223996	3158.805506	0.006083	0.005255
RS	11	0.148297	2.223996	3400.469294	0.006548	0.005865
RS	12	0.169698	2.320318	3506.710434	0.006753	0.006290
RS	13	0.192943	2.320318	3770.620453	0.007261	0.006941
RS	14	0.218193	2.216184	4240.025494	0.008165	0.007901
RS	15	0.245618	2.216184	4548.202149	0.008759	0.008614
RS	16	0.275408	2.000124	5395.724284	0.010391	0.010274
RS	17	0.307765	2.000124	5765.398637	0.011103	0.011233
RS	18	0.342910	1.756143	6997.096176	0.013474	0.013704
RS	19	0.381086	1.756143	7433.870292	0.014316	0.014946
RS	20	0.422551	1.546641	8935.180400	0.017207	0.018050
RS	21	0.467591	1.546641	9421.052072	0.018142	0.019477
RS	22	0.516512	1.395405	10961.450528	0.021109	0.022734
RS	23	0.569650	1.395405	11451.352147	0.022052	0.024121
RS	24	0.627368	1.302117	12756.866672	0.024566	0.026901
RS	25	0.690062	1.302117	13189.668643	0.025400	0.027997
RS	26	0.758158	1.257339	14048.852663	0.027054	0.029800
RS	27	0.832124	1.257339	14366.954651	0.027667	0.030432
RS	28	0.912466	1.248785	14712.785484	0.028333	0.031102
RS	29	0.999732	1.248785	14876.362513	0.028648	0.031229
RS	30	1.094519	1.263660	14780.316619	0.028463	0.030949
RS	31	1.197477	1.263660	14768.394999	0.028440	0.030630
RS	32	1.309308	1.290249	14362.789392	0.027659	0.029725
RS	33	1.430779	1.290249	14166.650975	0.027281	0.029042
RS	34	1.562719	1.319759	13564.247187	0.026121	0.027774
RS	35	1.706031	1.319759	13183.172861	0.025387	0.026781
RS	36	1.861696	1.346733	12452.108359	0.023979	0.025294
RS	37	2.030778	1.346733	11894.581546	0.022906	0.024022
RS	38	2.214433	1.368139	11073.643375	0.021325	0.022388
RS	39	2.413918	1.368139	10361.323753	0.019953	0.020877
RS	40	2.630596	1.382539	9479.593344	0.018255	0.019145
RS	41	2.865951	1.382539	8651.297842	0.016660	0.017459
RS	42	3.121591	1.389935	7740.447998	0.014906	0.015680
RS	43	3.399265	1.389935	6854.117757	0.013199	0.013911
RS	44	3.700872	1.391526	5957.364480	0.011472	0.012156
RS	45	4.028475	1.391526	5086.496031	0.009795	0.010425
RS	46	4.384315	1.388937	4260.695818	0.008205	0.008795
RS	47	4.770825	1.388937	3481.998232	0.006705	0.007239
RS	48	5.190649	1.383958	2785.180758	0.005363	0.005844
RS	49	5.646659	1.383958	2160.096255	0.004160	0.004577
RS	50	6.141973	1.378695	1632.491067	0.003144	0.003500
RS	51	6.679978	1.378695	1189.952145	0.002292	0.002583
RS	52	7.264355	1.374757	839.992087	0.001618	0.001851
RS	53	7.899101	1.374757	569.190962	0.001096	0.001274
RS	54	8.588556	1.370528	371.204376	0.000715	0.000847
RS	55	9.337436	1.370528	230.706464	0.000444	0.000538
RS	56	10.150864	1.370528	136.663125	0.000263	0.000326
RS	57	11.034402	1.370528	76.842033	0.000148	0.000188
RS	58	11.994094	1.355810	41.122517	0.000079	0.000103
RS	59	13.036503	1.355810	20.372700	0.000039	0.000053
RS	60	14.168760	1.355810	9.434603	0.000018	0.000025
RS	61	15.398607	1.355810	4.060672	0.000008	0.000011
RS	62	16.734456	1.355810	1.614180	0.000003	0.000004
RS	63	18.185445	1.355810	0.863166	0.000002	0.000002
PA	4+25*2+4+6 0.146414790 0.027531077 18.185444955 0.138508191 0.746866053 1.278928657 1.847894673 2.223995732 2.320318458 2.216183836 2.000124192 1.756142901 1.546640512 1.395405136 1.302117460 1.257338705 1.248784993 1.263659831 1.290249159 1.319759325 1.346733492 1.368138612 1.382538963 1.389935166 1.391525812 1.388937205 1.383957821 1.378695327 1.374756820 1.370527682 1.355809795
//
IT	4825
RD	5
LK	-6140826.706387
QD	-1831.830550 -> -1754.741573
RI	0.0386830475
TR	0.144615	0.027191
MT	18.588084
MM	C_pi: 1.107300, n_recomb: 517289.081610
RS	0	0.000000	0.134414	31788.304055	0.061452	0.100512
RS	1	0.008657	0.134414	32300.566778	0.062442	0.051771
RS	2	0.018063	0.134414	32631.263544	0.063081	0.032557
RS	3	0.028283	0.134414	32758.255363	0.063327	0.031577
RS	4	0.039388	0.776199	5867.903488	0.011344	0.006716
RS	5	0.051455	0.776199	6274.382964	0.012129	0.007995
RS	6	0.064566	1.308924	3987.795800	0.007709	0.005428
RS	7	0.078812	1.308924	4284.954235	0.008283	0.006199
RS	8	0.094291	1.917132	3146.923418	0.006083	0.004873
RS	9	0.111110	1.917132	3388.998792	0.006551	0.005486
RS	10	0.129385	2.343575	2986.093071	0.005773	0.005101
RS	11	0.149243	2.343575	3216.941304	0.006219	0.005709
RS	12	0.170819	2.464545	3293.895937	0.006368	0.006099
RS	13	0.194263	2.464545	3544.873295	0.006853	0.006728
RS	14	0.219736	2.356009	3986.378609	0.007706	0.007673
RS	15	0.247415	2.356009	4280.381625	0.008275	0.008331
RS	16	0.277490	2.109945	5122.662743	0.009903	0.010028
RS	17	0.310168	2.109945	5479.439911	0.010593	0.010911
RS	18	0.345675	1.825194	6756.645640	0.013062	0.013521
RS	19	0.384256	1.825194	7185.352696	0.013890	0.014683
RS	20	0.426177	1.580773	8789.452448	0.016991	0.018036
RS	21	0.471726	1.580773	9273.507581	0.017927	0.019401
RS	22	0.521219	1.406378	10946.547086	0.021161	0.022963
RS	23	0.574996	1.406378	11437.777434	0.022111	0.024315
RS	24	0.633429	1.300791	12854.055204	0.024849	0.027347
RS	25	0.696920	1.300791	13285.457259	0.025683	0.028431
RS	26	0.765907	1.252111	14187.829833	0.027427	0.030333
RS	27	0.840866	1.252111	14498.246303	0.028027	0.030965
RS	28	0.922314	1.245706	14810.072740	0.028630	0.031562
RS	29	1.010813	1.245706	14961.611071	0.028923	0.031694
RS	30	1.106973	1.266666	14781.287048	0.028575	0.031229
RS	31	1.211457	1.266666	14758.730281	0.028531	0.030924
RS	32	1.324986	1.301314	14257.465086	0.027562	0.029803
RS	33	1.448343	1.301314	14057.946487	0.027176	0.029144
RS	34	1.582379	1.339361	13375.613152	0.025857	0.027687
RS	35	1.728018	1.339361	13002.172617	0.025135	0.026727
RS	36	1.886264	1.374421	12218.222251	0.023620	0.025102
RS	37	2.058210	1.374421	11680.478591	0.022580	0.023870
RS	38	2.245040	1.402903	10835.011943	0.020946	0.022151
RS	39	2.448043	1.402903	10153.096046	0.019628	0.020687
RS	40	2.668620	1.423036	9271.005271	0.017922	0.018917
RS	41	2.908292	1.423036	8479.725043	0.016393	0.017281
RS	42	3.168711	1.434755	7584.795462	0.014663	0.015499
RS	43	3.451674	1.434755	6736.411089	0.013023	0.013777
RS	44	3.759132	1.439438	5862.459313	0.011333	0.012038
RS	45	4.093207	1.439438	5024.566043	0.009713	0.010349
RS	46	4.456201	1.438953	4220.179723	0.008158	0.008742
RS	47	4.850618	1.438953	3465.056641	0.006698	0.007216
RS	48	5.279179	1.435387	2782.771166	0.005380	0.005839
RS	49	5.744840	1.435387	2170.381330	0.004196	0.004589
RS	50	6.250811	1.431242	1648.815085	0.003187	0.003521
RS	51	6.800583	1.431242	1209.901212	0.002339	0.002610
RS	52	7.397947	1.428338	859.578726	0.001662	0.001878
RS	53	8.047023	1.428338	587.081141	0.001135	0.001301
RS	54	8.752288	1.424707	385.937161	0.000746	0.000869
RS	55	9.518605	1.424707	242.077493	0.000468	0.000555
RS	56	10.351261	1.424707	144.802391	0.000280	0.000339
RS	57	11.255997	1.424707	82.262891	0.000159	0.000197
RS	58	12.239054	1.407468	44.550004	0.000086	0.000109
RS	59	13.307211	1.407468	22.305985	0.000043	0.000056
RS	60	14.467836	1.407468	10.446102	0.000020	0.000027
RS	61	15.728932	1.407468	4.549354	0.000009	0.000012
RS	62	17.099198	1.407468	1.831043	0.000004	0.000005
RS	63	18.588084	1.407468	0.998211	0.000002	0.000003
PA	4+25*2+4+6 0.144615405 0.027190659 18.588084188 0.134414273 0.776199388 1.308923977 1.917132392 2.343575355 2.464544509 2.356008745 2.109944701 1.825193589 1.580772549 1.406377935 1.300791222 1.252110666 1.245705535 1.266666003 1.301313613 1.339361161 1.374421084 1.402903009 1.423036112 1.434755255 1.439438074 1.438952789 1.435386902 1.431242361 1.428337639 1.424707308 1.407467931
//
IT	4042
RD	6
LK	-6140689.739945
QD	-1733.289858 -> -1685.859412
RI	0.0383083936
TR	0.143219	0.026947
MT	18.902632
MM	C_pi: 1.115801, n_recomb: 516596.474418
RS	0	0.000000	0.132402	32316.866289	0.062557	0.099754
RS	1	0.008686	0.132402	32805.093700	0.063502	0.052038
RS	2	0.018125	0.132402	33103.853834	0.064081	0.032955
RS	3	0.028385	0.132402	33190.796030	0.064249	0.032216
RS	4	0.039536	0.801158	5672.015919	0.010980	0.006464
RS	5	0.051656	0.801158	6069.161928	0.011748	0.007775
RS	6	0.064828	1.318461	3954.587354	0.007655	0.005403
RS	7	0.079144	1.318461	4250.500389	0.008228	0.006207
RS	8	0.094703	1.949805	3092.683382	0.005987	0.004835
RS	9	0.111614	1.949805	3331.809433	0.006450	0.005465
RS	10	0.129994	2.419769	2892.952084	0.005600	0.005017
RS	11	0.149970	2.419769	3118.127307	0.006036	0.005626
RS	12	0.171681	2.570245	3162.679500	0.006122	0.005969
RS	13	0.195278	2.570245	3405.731901	0.006593	0.006586
RS	14	0.220925	2.468565	3814.608653	0.007384	0.007493
RS	15	0.248799	2.468565	4098.970759	0.007935	0.008115
RS	16	0.279094	2.203641	4925.228598	0.009534	0.009811
RS	17	0.312020	2.203641	5272.638549	0.010206	0.010638
RS	18	0.347806	1.885827	6577.395643	0.012732	0.013332
RS	19	0.386700	1.885827	7000.307059	0.013551	0.014431
RS	20	0.428972	1.611210	8686.423993	0.016815	0.017973
RS	21	0.474916	1.611210	9170.059552	0.017751	0.019287
RS	22	0.524851	1.416308	10959.715765	0.021215	0.023103
RS	23	0.579122	1.416308	11453.545044	0.022171	0.024425
RS	24	0.638107	1.299510	12974.863004	0.025116	0.027682
RS	25	0.702216	1.299510	13406.472252	0.025952	0.028755
RS	26	0.771892	1.246803	14357.257265	0.027792	0.030760
RS	27	0.847621	1.246803	14661.832445	0.028382	0.031391
RS	28	0.929926	1.241565	14952.678071	0.028945	0.031941
RS	29	1.019381	1.241565	15093.717146	0.029218	0.032079
RS	30	1.116604	1.267098	14846.126589	0.028738	0.031467
RS	31	1.222273	1.267098	14813.278581	0.028675	0.031175
RS	32	1.337119	1.308073	14233.209708	0.027552	0.029881
RS	33	1.461940	1.308073	14028.427588	0.027155	0.029244
RS	34	1.597602	1.352940	13279.397317	0.025706	0.027635
RS	35	1.745048	1.352940	12908.673774	0.024988	0.026703
RS	36	1.905300	1.394569	12079.044152	0.023382	0.024965
RS	37	2.079470	1.394569	11552.938646	0.022364	0.023767
RS	38	2.268768	1.428935	10683.470123	0.020680	0.021977
RS	39	2.474508	1.428935	10021.189816	0.019398	0.020550
RS	40	2.698117	1.453991	9133.613686	0.017680	0.018745
RS	41	2.941148	1.453991	8367.313121	0.016197	0.017148
RS	42	3.205287	1.469604	7479.755724	0.014479	0.015358
RS	43	3.492368	1.469604	6657.811684	0.012888	0.013674
RS	44	3.804383	1.477282	5797.416857	0.011222	0.011944
RS	45	4.143499	1.477282	4983.218988	0.009646	0.010288
RS	46	4.512069	1.479050	4192.652425	0.008116	0.008696
RS	47	4.912650	1.479050	3455.052142	0.006688	0.007195
RS	48	5.348024	1.477202	2782.585513	0.005386	0.005832
RS	49	5.821213	1.477202	2180.041710	0.004220	0.004598
RS	50	6.335501	1.474548	1662.602899	0.003218	0.003536
RS	51	6.894457	1.474548	1226.758267	0.002375	0.002632
RS	52	7.501961	1.473029	875.976551	0.001696	0.001900
RS	53	8.162230	1.473029	602.293423	0.001166	0.001322
RS	54	8.879847	1.470286	398.557620	0.000772	0.000888
RS	55	9.659792	1.470286	251.986812	0.000488	0.000571
RS	56	10.507480	1.470286	152.007973	0.000294	0.000351
RS	57	11.428794	1.470286	87.135039	0.000169	0.000206
RS	58	12.430128	1.450750	47.681346	0.000092	0.000115
RS	59	13.518434	1.450750	24.097367	0.000047	0.000059
RS	60	14.701264	1.450750	11.396998	0.000022	0.000029
RS	61	15.986829	1.450750	5.015642	0.000010	0.000013
RS	62	17.384053	1.450750	2.041177	0.000004	0.000005
RS	63	18.902632	1.450750	1.132317	0.000002	0.000003
PA	4+25*2+4+6 0.143219143 0.026946830 18.902631694 0.132402243 0.801158478 1.318460891 1.949805383 2.419769000 2.570245475 2.468565449 2.203640785 1.885827051 1.611209826 1.416307705 1.299510373 1.246802865 1.241565364 1.267098462 1.308072879 1.352940289 1.394568623 1.428934774 1.453990503 1.469604213 1.477282187 1.479049798 1.477202435 1.474547783 1.473029040 1.470286485 1.450749886
//
IT	4007
RD	7
LK	-6140604.339119
QD	-1671.826657 -> -1640.962155
RI	0.0380093322
TR	0.142117	0.026769
MT	19.152449
MM	C_pi: 1.123234, n_recomb: 516614.593797
RS	0	0.000000	0.131383	32642.280449	0.063185	0.099180
RS	1	0.008708	0.131383	33118.529270	0.064107	0.052235
RS	2	0.018174	0.131383	33400.506201	0.064653	0.033209
RS	3	0.028465	0.131383	33465.676158	0.064779	0.032606
RS	4	0.039652	0.822610	5526.456997	0.010697	0.006281
RS	5	0.051813	0.822610	5916.747296	0.011453	0.007598
RS	6	0.065033	1.314246	3972.606188	0.007690	0.005434
RS	7	0.079404	1.314246	4270.403677	0.008266	0.006262
RS	8	0.095026	1.957377	3085.751629	0.005973	0.004843
RS	9	0.112009	1.957377	3325.014711	0.006436	0.005489
RS	10	0.130471	2.464305	2846.624352	0.005510	0.004975
RS	11	0.150541	2.464305	3069.181747	0.005941	0.005589
RS	12	0.172358	2.646242	3080.438821	0.005963	0.005880
RS	13	0.196075	2.646242	3318.609465	0.006424	0.006493
RS	14	0.221857	2.559438	3692.883007	0.007148	0.007350
RS	15	0.249885	2.559438	3970.399190	0.007685	0.007948
RS	16	0.280353	2.284641	4773.915676	0.009241	0.009620
RS	17	0.313474	2.284641	5114.072494	0.009899	0.010406
RS	18	0.349480	1.940216	6433.002826	0.012452	0.013150
RS	19	0.388621	1.940216	6851.256005	0.013262	0.014198
RS	20	0.431170	1.639374	8601.563053	0.016650	0.017885
RS	21	0.477425	1.639374	9085.175570	0.017586	0.019154
RS	22	0.527707	1.426191	10975.509862	0.021245	0.023184
RS	23	0.582368	1.426191	11472.294613	0.022207	0.024478
RS	24	0.641789	1.299144	13090.573667	0.025339	0.027937
RS	25	0.706384	1.299144	13523.291801	0.026177	0.028997
RS	26	0.776605	1.242419	14524.160069	0.028114	0.031104
RS	27	0.852940	1.242419	14824.408115	0.028695	0.031732
RS	28	0.935922	1.237666	15103.767264	0.029236	0.032255
RS	29	1.026131	1.237666	15236.015969	0.029492	0.032396
RS	30	1.124195	1.266630	14935.021491	0.028909	0.031668
RS	31	1.230798	1.266630	14893.034787	0.028828	0.031386
RS	32	1.346685	1.312542	14248.767278	0.027581	0.029954
RS	33	1.472662	1.312542	14038.447111	0.027174	0.029333
RS	34	1.609611	1.362788	13234.838674	0.025618	0.027604
RS	35	1.758484	1.362788	12864.460278	0.024901	0.026695
RS	36	1.920322	1.409650	11996.772650	0.023222	0.024868
RS	37	2.096252	1.409650	11477.615091	0.022217	0.023696
RS	38	2.287503	1.448801	10586.622432	0.020492	0.021848
RS	39	2.495408	1.448801	9937.320401	0.019235	0.020450
RS	40	2.721417	1.477985	9042.280387	0.017503	0.018615
RS	41	2.967107	1.477985	8293.214365	0.016053	0.017048
RS	42	3.234192	1.497023	7408.144839	0.014340	0.015249
RS	43	3.524535	1.497023	6605.024561	0.012785	0.013595
RS	44	3.840161	1.507521	5752.342508	0.011135	0.011868
RS	45	4.183272	1.507521	4955.553031	0.009592	0.010239
RS	46	4.556262	1.511599	4173.745329	0.008079	0.008656
RS	47	4.961731	1.511599	3449.488306	0.006677	0.007177
RS	48	5.402509	1.511681	2783.593684	0.005388	0.005823
RS	49	5.881670	1.511681	2188.903177	0.004237	0.004603
RS	50	6.402556	1.510801	1674.248364	0.003241	0.003547
RS	51	6.968802	1.510801	1241.101944	0.002402	0.002649
RS	52	7.584356	1.510954	889.810032	0.001722	0.001918
RS	53	8.253513	1.510954	615.351998	0.001191	0.001341
RS	54	8.980941	1.509364	409.464335	0.000793	0.000904
RS	55	9.771713	1.509364	260.704573	0.000505	0.000585
RS	56	10.631346	1.509364	158.447434	0.000307	0.000362
RS	57	11.565837	1.509364	91.553397	0.000177	0.000213
RS	58	12.581703	1.487751	50.564528	0.000098	0.000120
RS	59	13.686031	1.487751	25.769309	0.000050	0.000062
RS	60	14.886525	1.487751	12.296726	0.000024	0.000030
RS	61	16.191558	1.487751	5.463042	0.000011	0.000014
RS	62	17.610234	1.487751	2.245713	0.000004	0.000006
RS	63	19.152449	1.487751	1.265881	0.000002	0.000003
PA	4+25*2+4+6 0.142117069 0.026769446 19.152449228 0.131382687 0.822610167 1.314246146 1.957377183 2.464304753 2.646241770 2.559437857 2.284641043 1.940216224 1.639373607 1.426190750 1.299143537 1.242418861 1.237665698 1.266629603 1.312541960 1.362787587 1.409649753 1.448800774 1.477984807 1.497022924 1.507520955 1.511599230 1.511680672 1.510800608 1.510953803 1.509363685 1.487751271
//
IT	3756
RD	8
LK	-6140548.148396
QD	-1631.460179 -> -1610.408342
RI	0.0377614878
TR	0.141228	0.026638
MT	19.354682
MM	C_pi: 1.129735, n_recomb: 517051.463912
RS	0	0.000000	0.130897	32852.295116	0.063538	0.098737
RS	1	0.008726	0.130897	33323.599533	0.064449	0.052385
RS	2	0.018214	0.130897	33597.640516	0.064979	0.033376
RS	3	0.028529	0.130897	33651.710703	0.065084	0.032847
RS	4	0.039745	0.841883	5410.132261	0.010463	0.006135
RS	5	0.051939	0.841883	5794.965549	0.011208	0.007446
RS	6	0.065197	1.301802	4021.097667	0.007777	0.005498
RS	7	0.079612	1.301802	4322.617138	0.008360	0.006344
RS	8	0.095285	1.948998	3107.380942	0.006010	0.004879
RS	9	0.112326	1.948998	3348.638861	0.006476	0.005540
RS	10	0.130854	2.486706	2829.284960	0.005472	0.004959
RS	11	0.150998	2.486706	3051.127180	0.005901	0.005582
RS	12	0.172901	2.699607	3029.854991	0.005860	0.005819
RS	13	0.196714	2.699607	3265.134492	0.006315	0.006435
RS	14	0.222606	2.632659	3604.892818	0.006972	0.007235
RS	15	0.250757	2.632659	3877.477675	0.007499	0.007820
RS	16	0.281364	2.354903	4654.753068	0.009002	0.009454
RS	17	0.314642	2.354903	4989.144387	0.009649	0.010210
RS	18	0.350824	1.989239	6312.992880	0.012210	0.012978
RS	19	0.390163	1.989239	6727.336441	0.013011	0.013987
RS	20	0.432935	1.665577	8527.652784	0.016493	0.017784
RS	21	0.479439	1.665577	9011.346816	0.017428	0.019016
RS	22	0.530002	1.436065	10988.081498	0.021251	0.023225
RS	23	0.584976	1.436065	11487.851401	0.022218	0.024494
RS	24	0.644748	1.299684	13194.239777	0.025518	0.028133
RS	25	0.709735	1.299684	13628.606895	0.026358	0.029179
RS	26	0.780393	1.239089	14678.764405	0.028389	0.031385
RS	27	0.857217	1.239089	14975.897299	0.028964	0.032007
RS	28	0.940744	1.234399	15250.120024	0.029494	0.032516
RS	29	1.031560	1.234399	15375.152217	0.029736	0.032657
RS	30	1.130301	1.265975	15031.423851	0.029071	0.031838
RS	31	1.237658	1.265975	14981.609572	0.028975	0.031562
RS	32	1.354383	1.315770	14284.901131	0.027628	0.030019
RS	33	1.481294	1.315770	14069.381247	0.027211	0.029412
RS	34	1.619279	1.370246	13221.337888	0.025571	0.027587
RS	35	1.769305	1.370246	12850.123725	0.024853	0.026695
RS	36	1.932422	1.421238	11951.160224	0.023114	0.024798
RS	37	2.109772	1.421238	11436.053036	0.022118	0.023647
RS	38	2.302599	1.464227	10526.417664	0.020359	0.021753
RS	39	2.512251	1.464227	9885.694423	0.019119	0.020377
RS	40	2.740198	1.496829	8982.563435	0.017373	0.018517
RS	41	2.988036	1.496829	8245.441420	0.015947	0.016972
RS	42	3.257500	1.518843	7359.879842	0.014234	0.015163
RS	43	3.550479	1.518843	6570.259289	0.012707	0.013532
RS	44	3.869022	1.531964	5721.360841	0.011065	0.011806
RS	45	4.215362	1.531964	4937.502015	0.009549	0.010199
RS	46	4.591924	1.538359	4160.903156	0.008047	0.008622
RS	47	5.001345	1.538359	3446.959251	0.006667	0.007161
RS	48	5.446492	1.540520	2785.281725	0.005387	0.005814
RS	49	5.930483	1.540520	2196.980361	0.004249	0.004605
RS	50	6.456708	1.541641	1684.111950	0.003257	0.003554
RS	51	7.028851	1.541641	1253.397333	0.002424	0.002662
RS	52	7.650920	1.543698	901.563688	0.001744	0.001932
RS	53	8.327271	1.543698	626.658302	0.001212	0.001356
RS	54	9.062641	1.543482	418.966700	0.000810	0.000918
RS	55	9.862180	1.543482	268.438280	0.000519	0.000597
RS	56	10.731488	1.543482	164.248571	0.000318	0.000371
RS	57	11.676652	1.543482	95.589924	0.000185	0.000220
RS	58	12.704291	1.520004	53.235747	0.000103	0.000125
RS	59	13.821603	1.520004	27.338484	0.000053	0.000065
RS	60	15.036413	1.520004	13.152114	0.000025	0.000032
RS	61	16.357228	1.520004	5.893981	0.000011	0.000015
RS	62	17.793299	1.520004	2.445370	0.000005	0.000006
RS	63	19.354682	1.520004	1.399077	0.000003	0.000004
PA	4+25*2+4+6 0.141227775 0.026638264 19.354681510 0.130897226 0.841882640 1.301802133 1.948997565 2.486706328 2.699606932 2.632659080 2.354903098 1.989238983 1.665576669 1.436065232 1.299683724 1.239089396 1.234398545 1.265974893 1.315770191 1.370245661 1.421238022 1.464226586 1.496829333 1.518843468 1.531964458 1.538359156 1.540520180 1.541641183 1.543698129 1.543482045 1.520004208
//
IT	4405
RD	9
LK	-6140509.441270
QD	-1603.665272 -> -1588.688417
RI	0.0375466040
TR	0.140492	0.026539
MT	19.522038
MM	C_pi: 1.135481, n_recomb: 517740.346466
RS	0	0.000000	0.130717	32993.273531	0.063726	0.098387
RS	1	0.008741	0.130717	33463.822104	0.064634	0.052500
RS	2	0.018246	0.130717	33735.224377	0.065159	0.033490
RS	3	0.028581	0.130717	33784.609365	0.065254	0.032998
RS	4	0.039821	0.860109	5309.715892	0.010256	0.006011
RS	5	0.052042	0.860109	5689.805918	0.010990	0.007306
RS	6	0.065332	1.285085	4086.886984	0.007894	0.005579
RS	7	0.079783	1.285085	4393.142798	0.008485	0.006440
RS	8	0.095498	1.931385	3145.919448	0.006076	0.004931
RS	9	0.112586	1.931385	3390.258564	0.006548	0.005606
RS	10	0.131168	2.494288	2830.158042	0.005466	0.004960
RS	11	0.151374	2.494288	3052.481170	0.005896	0.005593
RS	12	0.173346	2.736077	3000.452286	0.005795	0.005778
RS	13	0.197239	2.736077	3234.184781	0.006247	0.006400
RS	14	0.223220	2.691554	3540.770156	0.006839	0.007143
RS	15	0.251473	2.691554	3809.801459	0.007359	0.007720
RS	16	0.282194	2.415949	4559.470478	0.008806	0.009309
RS	17	0.315601	2.415949	4889.225840	0.009443	0.010044
RS	18	0.351929	2.033446	6211.902667	0.011998	0.012820
RS	19	0.391431	2.033446	6622.919433	0.012792	0.013798
RS	20	0.434386	1.689890	8462.323652	0.016345	0.017679
RS	21	0.481096	1.689890	8946.127295	0.017279	0.018881
RS	22	0.531889	1.445780	10997.014114	0.021240	0.023241
RS	23	0.587122	1.445780	11499.674402	0.022211	0.024487
RS	24	0.647182	1.300933	13285.432950	0.025660	0.028285
RS	25	0.712492	1.300933	13721.769044	0.026503	0.029318
RS	26	0.783511	1.236703	14818.942599	0.028622	0.031616
RS	27	0.860737	1.236703	15113.906806	0.029192	0.032230
RS	28	0.944714	1.231842	15386.932634	0.029719	0.032735
RS	29	1.036031	1.231842	15506.103979	0.029950	0.032872
RS	30	1.135330	1.265465	15127.583059	0.029218	0.031981
RS	31	1.243308	1.265465	15071.199567	0.029110	0.031709
RS	32	1.360725	1.318352	14331.370349	0.027681	0.030077
RS	33	1.488405	1.318352	14111.222356	0.027255	0.029479
RS	34	1.627245	1.376162	13227.005310	0.025548	0.027580
RS	35	1.778221	1.376162	12854.400323	0.024828	0.026701
RS	36	1.942394	1.430393	11929.931414	0.023042	0.024749
RS	37	2.120917	1.430393	11417.020496	0.022052	0.023614
RS	38	2.315044	1.476430	10491.518312	0.020264	0.021683
RS	39	2.526139	1.476430	9856.360320	0.019037	0.020324
RS	40	2.755687	1.511841	8945.167394	0.017277	0.018442
RS	41	3.005298	1.511841	8216.252500	0.015869	0.016916
RS	42	3.276728	1.536427	7328.334879	0.014154	0.015097
RS	43	3.571883	1.536427	6548.377277	0.012648	0.013484
RS	44	3.892837	1.551975	5700.538752	0.011010	0.011756
RS	45	4.241846	1.551975	4926.333501	0.009515	0.010166
RS	46	4.621360	1.560664	4152.383971	0.008020	0.008592
RS	47	5.034048	1.560664	3446.505177	0.006657	0.007146
RS	48	5.482808	1.565009	2787.308484	0.005384	0.005803
RS	49	5.970793	1.565009	2204.296499	0.004258	0.004606
RS	50	6.501433	1.568311	1692.461744	0.003269	0.003558
RS	51	7.078455	1.568311	1263.985099	0.002441	0.002672
RS	52	7.705913	1.572471	911.588991	0.001761	0.001944
RS	53	8.388217	1.572471	636.506800	0.001229	0.001369
RS	54	9.130160	1.573833	427.291574	0.000825	0.000930
RS	55	9.936956	1.573833	275.343353	0.000532	0.000607
RS	56	10.814272	1.573833	169.509226	0.000327	0.000379
RS	57	11.768273	1.573833	99.301055	0.000192	0.000226
RS	58	12.805662	1.548664	55.724834	0.000108	0.000129
RS	59	13.933728	1.548664	28.818774	0.000056	0.000068
RS	60	15.160397	1.548664	13.968922	0.000027	0.000034
RS	61	16.494287	1.548664	6.310542	0.000012	0.000015
RS	62	17.944770	1.548664	2.640778	0.000005	0.000007
RS	63	19.522038	1.548664	1.532071	0.000003	0.000004
PA	4+25*2+4+6 0.140491745 0.026539292 19.522038457 0.130716780 0.860109162 1.285085089 1.931385136 2.494288038 2.736077304 2.691553810 2.415948722 2.033445596 1.689889784 1.445780053 1.300933115 1.236703273 1.231841930 1.265464797 1.318352289 1.376162217 1.430393060 1.476429772 1.511840794 1.536426772 1.551975344 1.560664481 1.565008782 1.568311131 1.572471346 1.573833428 1.548663941
//
IT	4047
RD	10
LK	-6140481.653226
QD	-1583.606748 -> -1572.546361
RI	0.0373526689
TR	0.139868	0.026463
MT	19.663388
MM	C_pi: 1.140611, n_recomb: 518574.942626
RS	0	0.000000	0.130711	33092.351166	0.063814	0.098104
RS	1	0.008753	0.130711	33564.573379	0.064725	0.052593
RS	2	0.018273	0.130711	33836.449748	0.065249	0.033571
RS	3	0.028625	0.130711	33884.954289	0.065342	0.033093
RS	4	0.039884	0.878066	5217.219498	0.010061	0.005897
RS	5	0.052129	0.878066	5592.863033	0.010785	0.007172
RS	6	0.065445	1.266639	4161.527960	0.008025	0.005669
RS	7	0.079927	1.266639	4473.006530	0.008626	0.006543
RS	8	0.095676	1.909098	3193.827269	0.006159	0.004991
RS	9	0.112804	1.909098	3441.831228	0.006637	0.005679
RS	10	0.131431	2.492489	2842.197330	0.005481	0.004971
RS	11	0.151689	2.492489	3065.728637	0.005912	0.005616
RS	12	0.173720	2.760177	2985.380449	0.005757	0.005751
RS	13	0.197680	2.760177	3218.478794	0.006206	0.006382
RS	14	0.223736	2.738928	3493.886585	0.006737	0.007068
RS	15	0.252074	2.738928	3760.372175	0.007251	0.007643
RS	16	0.282892	2.469043	4482.488564	0.008644	0.009183
RS	17	0.316407	2.469043	4808.492507	0.009273	0.009903
RS	18	0.352856	2.073293	6126.072618	0.011813	0.012675
RS	19	0.392496	2.073293	6534.243186	0.012600	0.013629
RS	20	0.435605	1.712356	8404.395056	0.016207	0.017575
RS	21	0.482488	1.712356	8888.315288	0.017140	0.018751
RS	22	0.533475	1.455176	11003.060991	0.021218	0.023239
RS	23	0.588924	1.455176	11508.461589	0.022192	0.024465
RS	24	0.649228	1.302670	13365.427878	0.025773	0.028404
RS	25	0.714810	1.302670	13803.899299	0.026619	0.029424
RS	26	0.786132	1.235084	14944.998069	0.028819	0.031808
RS	27	0.863697	1.235084	15238.512394	0.029385	0.032413
RS	28	0.948052	1.229943	15512.585586	0.029914	0.032918
RS	29	1.039791	1.229943	15627.023437	0.030135	0.033051
RS	30	1.139559	1.265221	15219.628664	0.029349	0.032101
RS	31	1.248061	1.265221	15157.798608	0.029230	0.031830
RS	32	1.366060	1.320615	14382.143030	0.027734	0.030127
RS	33	1.494388	1.320615	14158.006981	0.027302	0.029535
RS	34	1.633949	1.381061	13244.346627	0.025540	0.027577
RS	35	1.785726	1.381061	12870.140610	0.024818	0.026709
RS	36	1.950788	1.437815	11925.017182	0.022996	0.024715
RS	37	2.130299	1.437815	11413.096110	0.022009	0.023592
RS	38	2.325522	1.486254	10474.235091	0.020198	0.021632
RS	39	2.537834	1.486254	9842.537427	0.018980	0.020287
RS	40	2.768731	1.523951	8923.686640	0.017208	0.018386
RS	41	3.019838	1.523951	8200.280894	0.015813	0.016874
RS	42	3.292925	1.550755	7308.838991	0.014094	0.015045
RS	43	3.589916	1.550755	6535.727618	0.012603	0.013446
RS	44	3.912904	1.568542	5687.052875	0.010967	0.011714
RS	45	4.264163	1.568542	4920.060853	0.009488	0.010138
RS	46	4.646170	1.579488	4146.891398	0.007997	0.008565
RS	47	5.061614	1.579488	3447.389163	0.006648	0.007132
RS	48	5.513423	1.586090	2789.377290	0.005379	0.005792
RS	49	6.004780	1.586090	2210.829820	0.004263	0.004606
RS	50	6.539146	1.591718	1699.467532	0.003277	0.003560
RS	51	7.120287	1.591718	1273.097957	0.002455	0.002680
RS	52	7.752297	1.598145	920.141160	0.001774	0.001952
RS	53	8.439628	1.598145	645.112920	0.001244	0.001380
RS	54	9.187123	1.601263	434.609307	0.000838	0.000940
RS	55	10.000048	1.601263	281.535946	0.000543	0.000616
RS	56	10.884131	1.601263	174.302226	0.000336	0.000387
RS	57	11.845599	1.601263	102.728593	0.000198	0.000232
RS	58	12.891227	1.574593	58.052591	0.000112	0.000133
RS	59	14.028382	1.574593	30.220298	0.000058	0.000071
RS	60	15.265075	1.574593	14.751587	0.000028	0.000035
RS	61	16.610018	1.574593	6.714460	0.000013	0.000016
RS	62	18.072688	1.574593	2.832537	0.000005	0.000007
RS	63	19.663388	1.574593	1.665110	0.000003	0.000004
PA	4+25*2+4+6 0.139868254 0.026463176 19.663388437 0.130711030 0.878066074 1.266639449 1.909097766 2.492488523 2.760177045 2.738927884 2.469043325 2.073292714 1.712355550 1.455176253 1.302670203 1.235083940 1.229943345 1.265220864 1.320615234 1.381061445 1.437815286 1.486253619 1.523950503 1.550754543 1.568542053 1.579487841 1.586090281 1.591718179 1.598144935 1.601263011 1.574592674
//
IT	3526
RD	11
LK	-6140460.964442
QD	-1568.473827 -> -1560.033804
RI	0.0371715665
TR	0.139328	0.026403
MT	19.785204
MM	C_pi: 1.145239, n_recomb: 519488.541201
RS	0	0.000000	0.130802	33166.408011	0.063844	0.097869
RS	1	0.008764	0.130802	33641.626478	0.064759	0.052669
RS	2	0.018296	0.130802	33915.713215	0.065287	0.033631
RS	3	0.028663	0.130802	33965.496071	0.065383	0.033156
RS	4	0.039939	0.896281	5127.873965	0.009871	0.005789
RS	5	0.052203	0.896281	5499.116669	0.010586	0.007041
RS	6	0.065542	1.248088	4239.347774	0.008161	0.005761
RS	7	0.080050	1.248088	4556.184868	0.008771	0.006646
RS	8	0.095829	1.885107	3246.128261	0.006249	0.005054
RS	9	0.112991	1.885107	3498.049809	0.006734	0.005754
RS	10	0.131657	2.485146	2860.760611	0.005507	0.004988
RS	11	0.151959	2.485146	3085.916696	0.005940	0.005644
RS	12	0.174041	2.775376	2980.040272	0.005736	0.005735
RS	13	0.198057	2.775376	3213.124117	0.006185	0.006375
RS	14	0.224179	2.777064	3459.704139	0.006660	0.007008
RS	15	0.252589	2.777064	3724.394165	0.007169	0.007583
RS	16	0.283490	2.515329	4419.761901	0.008508	0.009074
RS	17	0.317098	2.515329	4742.717290	0.009130	0.009783
RS	18	0.353652	2.109215	6052.812006	0.011651	0.012544
RS	19	0.393409	2.109215	6458.545217	0.012433	0.013478
RS	20	0.436651	1.733056	8353.063835	0.016079	0.017475
RS	21	0.483683	1.733056	8837.107956	0.017011	0.018629
RS	22	0.534836	1.464156	11007.107777	0.021188	0.023227
RS	23	0.590472	1.464156	11515.081819	0.022166	0.024435
RS	24	0.650984	1.304725	13435.869505	0.025864	0.028499
RS	25	0.716799	1.304725	13876.543995	0.026712	0.029506
RS	26	0.788382	1.234076	15058.125581	0.028986	0.031968
RS	27	0.866238	1.234076	15350.734043	0.029550	0.032565
RS	28	0.950918	1.228627	15626.932794	0.030081	0.033072
RS	29	1.043019	1.228627	15737.570076	0.030294	0.033200
RS	30	1.143192	1.265291	15305.706429	0.029463	0.032202
RS	31	1.252143	1.265291	15239.414232	0.029335	0.031931
RS	32	1.370643	1.322751	14433.745651	0.027785	0.030169
RS	33	1.499528	1.322751	14206.256848	0.027347	0.029583
RS	34	1.639709	1.385295	13268.590746	0.025542	0.027579
RS	35	1.792174	1.385295	12892.775990	0.024818	0.026719
RS	36	1.958002	1.443999	11931.063018	0.022967	0.024693
RS	37	2.138362	1.443999	11419.350342	0.021982	0.023579
RS	38	2.334529	1.494306	10469.396287	0.020153	0.021597
RS	39	2.547888	1.494306	9839.662195	0.018941	0.020261
RS	40	2.779945	1.533851	8913.712528	0.017159	0.018346
RS	41	3.032339	1.533851	8193.836505	0.015773	0.016843
RS	42	3.306853	1.562562	7298.173742	0.014049	0.015005
RS	43	3.605425	1.562562	6529.800445	0.012570	0.013417
RS	44	3.930163	1.582415	5678.944682	0.010932	0.011681
RS	45	4.283360	1.582415	4917.317216	0.009466	0.010116
RS	46	4.667512	1.595566	4143.554038	0.007976	0.008542
RS	47	5.085330	1.595566	3449.134264	0.006639	0.007120
RS	48	5.539765	1.604474	2791.331629	0.005373	0.005781
RS	49	6.034026	1.604474	2216.612263	0.004267	0.004604
RS	50	6.571603	1.612542	1705.295207	0.003283	0.003560
RS	51	7.156293	1.612542	1280.938605	0.002466	0.002686
RS	52	7.792224	1.621378	927.429321	0.001785	0.001959
RS	53	8.483888	1.621378	652.652654	0.001256	0.001389
RS	54	9.236167	1.626408	441.059909	0.000849	0.000949
RS	55	10.054376	1.626408	287.111982	0.000553	0.000625
RS	56	10.944291	1.626408	178.688180	0.000344	0.000394
RS	57	11.912197	1.626408	105.907705	0.000204	0.000237
RS	58	12.964929	1.598385	60.238203	0.000116	0.000137
RS	59	14.109920	1.598385	31.551783	0.000061	0.000073
RS	60	15.355258	1.598385	15.503604	0.000030	0.000036
RS	61	16.709734	1.598385	7.106918	0.000014	0.000017
RS	62	18.182916	1.598385	3.020954	0.000006	0.000007
RS	63	19.785204	1.598385	1.798210	0.000003	0.000004
PA	4+25*2+4+6 0.139328296 0.026403363 19.785204472 0.130801530 0.896280961 1.248087577 1.885106962 2.485145901 2.775376003 2.777063743 2.515328939 2.109215319 1.733055833 1.464156475 1.304725005 1.234075685 1.228627278 1.265290848 1.322751239 1.385294549 1.443999432 1.494305880 1.533850740 1.562562106 1.582414828 1.595566269 1.604474397 1.612541839 1.621378464 1.626407966 1.598384700
//
IT	3634
RD	12
LK	-6140445.063635
QD	-1556.565445 -> -1549.937713
RI	0.0369996097
TR	0.138851	0.026355
MT	19.892227
MM	C_pi: 1.149449, n_recomb: 520433.053365
RS	0	0.000000	0.130937	33226.369907	0.063844	0.097669
RS	1	0.008773	0.130937	33705.170638	0.064764	0.052735
RS	2	0.018316	0.130937	33982.287968	0.065296	0.033679
RS	3	0.028696	0.130937	34034.412659	0.065396	0.033201
RS	4	0.039987	0.915069	5039.037165	0.009682	0.005683
RS	5	0.052268	0.915069	5405.784112	0.010387	0.006910
RS	6	0.065626	1.230281	4316.916936	0.008295	0.005853
RS	7	0.080157	1.230281	4639.039690	0.008914	0.006746
RS	8	0.095962	1.861268	3299.457343	0.006340	0.005117
RS	9	0.113154	1.861268	3555.326743	0.006831	0.005828
RS	10	0.131855	2.474891	2882.694420	0.005539	0.005008
RS	11	0.152196	2.474891	3109.679941	0.005975	0.005674
RS	12	0.174321	2.784290	2981.208426	0.005728	0.005727
RS	13	0.198388	2.784290	3214.689266	0.006177	0.006376
RS	14	0.224566	2.807817	3434.936728	0.006600	0.006960
RS	15	0.253040	2.807817	3698.390418	0.007106	0.007537
RS	16	0.284013	2.555806	4368.202567	0.008393	0.008979
RS	17	0.317703	2.555806	4688.667852	0.009009	0.009680
RS	18	0.354348	2.141641	5989.873789	0.011509	0.012426
RS	19	0.394209	2.141641	6393.512631	0.012285	0.013345
RS	20	0.437566	1.752097	8307.520636	0.015963	0.017380
RS	21	0.484728	1.752097	8791.693594	0.016893	0.018516
RS	22	0.536027	1.472663	11009.764520	0.021155	0.023207
RS	23	0.591826	1.472663	11520.137450	0.022136	0.024401
RS	24	0.652521	1.306972	13498.092268	0.025936	0.028574
RS	25	0.718540	1.306972	13940.965917	0.026787	0.029571
RS	26	0.790352	1.233546	15159.536569	0.029129	0.032103
RS	27	0.868464	1.233546	15451.641597	0.029690	0.032692
RS	28	0.953428	1.227807	15730.308028	0.030225	0.033202
RS	29	1.045847	1.227807	15837.905624	0.030432	0.033326
RS	30	1.146373	1.265672	15384.876736	0.029562	0.032285
RS	31	1.255719	1.265672	15314.966460	0.029427	0.032015
RS	32	1.374658	1.324876	14483.830272	0.027830	0.030204
RS	33	1.504032	1.324876	14253.594841	0.027388	0.029623
RS	34	1.644756	1.389090	13296.434623	0.025549	0.027582
RS	35	1.797825	1.389090	12919.118750	0.024824	0.026729
RS	36	1.964324	1.449288	11944.239733	0.022951	0.024678
RS	37	2.145430	1.449288	11432.237356	0.021967	0.023572
RS	38	2.342424	1.501027	10473.189964	0.020124	0.021573
RS	39	2.556701	1.501027	9844.354233	0.018916	0.020245
RS	40	2.789776	1.542051	8911.957821	0.017124	0.018317
RS	41	3.043300	1.542051	8194.149486	0.015745	0.016822
RS	42	3.319066	1.572400	7293.887691	0.014015	0.014975
RS	43	3.619025	1.572400	6528.665808	0.012545	0.013396
RS	44	3.945299	1.594159	5674.691864	0.010904	0.011653
RS	45	4.300199	1.594159	4917.021590	0.009448	0.010098
RS	46	4.686233	1.609459	4141.657603	0.007958	0.008521
RS	47	5.106136	1.609459	3451.329277	0.006632	0.007108
RS	48	5.562877	1.620702	2793.007505	0.005367	0.005770
RS	49	6.059688	1.620702	2221.632120	0.004269	0.004601
RS	50	6.600085	1.631300	1710.043759	0.003286	0.003558
RS	51	7.187892	1.631300	1287.642735	0.002474	0.002691
RS	52	7.827268	1.642667	933.605151	0.001794	0.001964
RS	53	8.522737	1.642667	659.255126	0.001267	0.001397
RS	54	9.279220	1.649751	446.746440	0.000858	0.000956
RS	55	10.102071	1.649751	292.142878	0.000561	0.000632
RS	56	10.997111	1.649751	182.712658	0.000351	0.000401
RS	57	11.970675	1.649751	108.865057	0.000209	0.000242
RS	58	13.029650	1.620518	62.295617	0.000120	0.000141
RS	59	14.181531	1.620518	32.819964	0.000063	0.000075
RS	60	15.434467	1.620518	16.227892	0.000031	0.000038
RS	61	16.797326	1.620518	7.489037	0.000014	0.000018
RS	62	18.279749	1.620518	3.206404	0.000006	0.000008
RS	63	19.892227	1.620518	1.931511	0.000004	0.000005
PA	4+25*2+4+6 0.138851063 0.026355219 19.892227406 0.130937499 0.915069444 1.230281151 1.861268424 2.474890825 2.784290441 2.807817131 2.555806368 2.141640771 1.752097405 1.472662908 1.306972180 1.233546077 1.227807081 1.265672157 1.324875561 1.389090127 1.449287516 1.501026562 1.542051164 1.572400244 1.594158710 1.609458938 1.620701596 1.631300408 1.642667468 1.649751472 1.620518190
//
IT	3668
RD	13
LK	-6140432.495881
QD	-1546.836261 -> -1541.498974
RI	0.0368345070
TR	0.138423	0.026316
MT	19.987688
MM	C_pi: 1.153302, n_recomb: 521378.933553
RS	0	0.000000	0.131088	33278.974973	0.063829	0.097494
RS	1	0.008781	0.131088	33761.495630	0.064754	0.052793
RS	2	0.018334	0.131088	34041.903556	0.065292	0.033721
RS	3	0.028725	0.131088	34096.761432	0.065397	0.033238
RS	4	0.040029	0.934552	4949.736665	0.009494	0.005577
RS	5	0.052325	0.934552	5311.843223	0.010188	0.006779
RS	6	0.065702	1.213666	4392.090529	0.008424	0.005942
RS	7	0.080252	1.213666	4719.298593	0.009052	0.006841
RS	8	0.096081	1.838583	3351.776375	0.006429	0.005178
RS	9	0.113300	1.838583	3611.490827	0.006927	0.005899
RS	10	0.132030	2.463430	2905.941129	0.005574	0.005029
RS	11	0.152406	2.463430	3134.822377	0.006013	0.005704
RS	12	0.174570	2.788847	2986.644398	0.005728	0.005724
RS	13	0.198681	2.788847	3220.787672	0.006177	0.006382
RS	14	0.224909	2.832688	3417.191619	0.006554	0.006921
RS	15	0.253441	2.832688	3679.826578	0.007058	0.007501
RS	16	0.284478	2.591346	4325.457079	0.008296	0.008896
RS	17	0.318240	2.591346	4643.877186	0.008907	0.009592
RS	18	0.354967	2.170972	5935.441877	0.011384	0.012319
RS	19	0.394919	2.170972	6337.273400	0.012155	0.013225
RS	20	0.438380	1.769609	8267.014930	0.015856	0.017292
RS	21	0.485657	1.769609	8751.320007	0.016785	0.018412
RS	22	0.537086	1.480679	11011.432912	0.021120	0.023184
RS	23	0.593030	1.480679	11524.033105	0.022103	0.024365
RS	24	0.653888	1.309318	13553.322050	0.025995	0.028636
RS	25	0.720089	1.309318	13998.346180	0.026849	0.029623
RS	26	0.792104	1.233386	15250.515633	0.029250	0.032218
RS	27	0.870443	1.233386	15542.414711	0.029810	0.032800
RS	28	0.955661	1.227397	15823.460431	0.030349	0.033313
RS	29	1.048362	1.227397	15928.639086	0.030551	0.033432
RS	30	1.149204	1.266341	15456.888896	0.029646	0.032355
RS	31	1.258901	1.266341	15384.085653	0.029507	0.032085
RS	32	1.378231	1.327036	14531.214604	0.027871	0.030233
RS	33	1.508039	1.327036	14298.781115	0.027425	0.029656
RS	34	1.649247	1.392593	13325.778896	0.025559	0.027586
RS	35	1.802854	1.392593	12947.133210	0.024832	0.026739
RS	36	1.969951	1.453914	11961.970581	0.022943	0.024671
RS	37	2.151720	1.453914	11449.372601	0.021960	0.023571
RS	38	2.349452	1.506727	10483.005452	0.020106	0.021559
RS	39	2.564547	1.506727	9854.304229	0.018900	0.020236
RS	40	2.798530	1.548922	8916.137765	0.017101	0.018298
RS	41	3.053060	1.548922	8199.305080	0.015726	0.016809
RS	42	3.329941	1.580673	7294.282387	0.013990	0.014953
RS	43	3.631136	1.580673	6531.000110	0.012526	0.013380
RS	44	3.958780	1.604190	5673.262649	0.010881	0.011630
RS	45	4.315196	1.604190	4918.458564	0.009434	0.010083
RS	46	4.702910	1.621577	4140.750834	0.007942	0.008502
RS	47	5.124670	1.621577	3453.737883	0.006624	0.007098
RS	48	5.583466	1.635170	2794.341470	0.005360	0.005760
RS	49	6.082551	1.635170	2225.931786	0.004269	0.004598
RS	50	6.625463	1.648371	1713.835310	0.003287	0.003556
RS	51	7.216049	1.648371	1293.350566	0.002481	0.002694
RS	52	7.858497	1.662370	938.813519	0.001801	0.001968
RS	53	8.557361	1.662370	665.040750	0.001276	0.001403
RS	54	9.317594	1.671634	451.765429	0.000866	0.000963
RS	55	10.144586	1.671634	296.694744	0.000569	0.000639
RS	56	11.044199	1.671634	186.417617	0.000358	0.000406
RS	57	12.022810	1.671634	111.625203	0.000214	0.000247
RS	58	13.087356	1.641319	64.238073	0.000123	0.000144
RS	59	14.245384	1.641319	34.031131	0.000065	0.000078
RS	60	15.505102	1.641319	16.927133	0.000032	0.000039
RS	61	16.875441	1.641319	7.861821	0.000015	0.000018
RS	62	18.366114	1.641319	3.389208	0.000007	0.000008
RS	63	19.987688	1.641319	2.065119	0.000004	0.000005
PA	4+25*2+4+6 0.138422639 0.026315632 19.987688001 0.131088219 0.934552421 1.213666226 1.838583363 2.463429501 2.788846947 2.832688009 2.591346198 2.170972077 1.769608755 1.480679456 1.309317953 1.233386087 1.227397256 1.266341460 1.327036145 1.392592738 1.453914257 1.506726757 1.548921875 1.580673304 1.604189703 1.621576971 1.635170159 1.648370648 1.662370216 1.671634071 1.641318645
//
IT	3436
RD	14
LK	-6140422.316808
QD	-1538.627374 -> -1534.232530
RI	0.0366742394
TR	0.138033	0.026282
MT	20.074000
MM	C_pi: 1.156853, n_recomb: 522308.784457
RS	0	0.000000	0.131237	33328.090087	0.063809	0.097338
RS	1	0.008789	0.131237	33814.223619	0.064740	0.052846
RS	2	0.018350	0.131237	34097.871698	0.065283	0.033759
RS	3	0.028751	0.131237	34155.477396	0.065393	0.033273
RS	4	0.040067	0.954794	4859.635069	0.009304	0.005472
RS	5	0.052377	0.954794	5216.942815	0.009988	0.006648
RS	6	0.065769	1.198412	4463.717115	0.008546	0.006027
RS	7	0.080338	1.198412	4795.745607	0.009182	0.006932
RS	8	0.096188	1.817599	3401.804998	0.006513	0.005236
RS	9	0.113430	1.817599	3665.180288	0.007017	0.005965
RS	10	0.132188	2.451871	2929.154983	0.005608	0.005050
RS	11	0.152595	2.451871	3159.908577	0.006050	0.005734
RS	12	0.174794	2.790453	2994.799033	0.005734	0.005724
RS	13	0.198945	2.790453	3229.769231	0.006184	0.006391
RS	14	0.225219	2.852884	3404.726799	0.006519	0.006890
RS	15	0.253802	2.852884	3666.856837	0.007020	0.007473
RS	16	0.284897	2.622682	4289.772143	0.008213	0.008823
RS	17	0.318724	2.622682	4606.506767	0.008820	0.009515
RS	18	0.355525	2.197564	5888.131230	0.011273	0.012223
RS	19	0.395560	2.197564	6288.400700	0.012040	0.013119
RS	20	0.439113	1.785722	8230.951258	0.015759	0.017209
RS	21	0.486495	1.785722	8715.394642	0.016686	0.018317
RS	22	0.538040	1.488203	11012.548976	0.021084	0.023158
RS	23	0.594116	1.488203	11527.217289	0.022070	0.024328
RS	24	0.655120	1.311695	13602.716410	0.026043	0.028686
RS	25	0.721486	1.311695	14049.817504	0.026899	0.029666
RS	26	0.793684	1.233508	15332.403990	0.029355	0.032317
RS	27	0.872228	1.233508	15624.315834	0.029914	0.032892
RS	28	0.957674	1.227325	15907.365575	0.030456	0.033407
RS	29	1.050631	1.227325	16010.632355	0.030654	0.033523
RS	30	1.151757	1.267264	15522.022208	0.029718	0.032413
RS	31	1.261771	1.267264	15446.940724	0.029574	0.032143
RS	32	1.381453	1.329261	14575.311812	0.027906	0.030257
RS	33	1.511655	1.329261	14341.173393	0.027457	0.029683
RS	34	1.653299	1.395897	13355.367377	0.025570	0.027591
RS	35	1.807392	1.395897	12975.588709	0.024843	0.026749
RS	36	1.975028	1.458046	11982.559235	0.022942	0.024668
RS	37	2.157397	1.458046	11469.184177	0.021959	0.023572
RS	38	2.355794	1.511635	10497.053965	0.020097	0.021551
RS	39	2.571628	1.511635	9867.932572	0.018893	0.020233
RS	40	2.806431	1.554739	8924.666226	0.017087	0.018286
RS	41	3.061870	1.554739	8207.978373	0.015715	0.016801
RS	42	3.339759	1.587689	7298.160331	0.013973	0.014937
RS	43	3.642071	1.587689	6535.876864	0.012513	0.013369
RS	44	3.970952	1.612827	5673.932907	0.010863	0.011612
RS	45	4.328738	1.612827	4921.134889	0.009422	0.010070
RS	46	4.717969	1.632238	4140.529154	0.007927	0.008486
RS	47	5.141408	1.632238	3456.213233	0.006617	0.007089
RS	48	5.602063	1.648182	2795.322390	0.005352	0.005749
RS	49	6.103203	1.648182	2229.571963	0.004269	0.004594
RS	50	6.648387	1.664040	1716.782187	0.003287	0.003552
RS	51	7.241487	1.664040	1298.184099	0.002485	0.002696
RS	52	7.886712	1.680760	943.176765	0.001806	0.001971
RS	53	8.588644	1.680760	670.110298	0.001283	0.001409
RS	54	9.352268	1.692314	456.197565	0.000873	0.000968
RS	55	10.183004	1.692314	300.822644	0.000576	0.000645
RS	56	11.086752	1.692314	189.837902	0.000363	0.000412
RS	57	12.069928	1.692314	114.208474	0.000219	0.000251
RS	58	13.139513	1.661035	66.076426	0.000127	0.000147
RS	59	14.303101	1.661035	35.190433	0.000067	0.000080
RS	60	15.568954	1.661035	17.603513	0.000034	0.000040
RS	61	16.946060	1.661035	8.226085	0.000016	0.000019
RS	62	18.444196	1.661035	3.569623	0.000007	0.000008
RS	63	20.074000	1.661035	2.199116	0.000004	0.000005
PA	4+25*2+4+6 0.138032830 0.026282354 20.073999581 0.131236737 0.954793796 1.198412294 1.817598556 2.451870898 2.790453376 2.852884137 2.622682286 2.197564299 1.785722250 1.488203050 1.311695408 1.233508417 1.227324683 1.267264126 1.329261000 1.395897001 1.458046208 1.511635299 1.554738959 1.587688965 1.612827375 1.632238241 1.648181957 1.664040431 1.680760390 1.692313962 1.661034857
//
IT	3952
RD	15
LK	-6140413.894094
QD	-1531.506871 -> -1527.815679
RI	0.0365194392
TR	0.137673	0.026254
MT	20.153189
MM	C_pi: 1.160145, n_recomb: 523207.820213
RS	0	0.000000	0.131371	33376.468451	0.063792	0.097197
RS	1	0.008796	0.131371	33865.931088	0.064727	0.052896
RS	2	0.018365	0.131371	34152.543431	0.065275	0.033796
RS	3	0.028775	0.131371	34212.636852	0.065390	0.033307
RS	4	0.040102	0.975795	4768.805632	0.009115	0.005367
RS	5	0.052425	0.975795	5121.165578	0.009788	0.006517
RS	6	0.065831	1.184528	4531.219467	0.008660	0.006108
RS	7	0.080417	1.184528	4867.774332	0.009304	0.007017
RS	8	0.096285	1.798559	3448.747450	0.006592	0.005290
RS	9	0.113550	1.798559	3715.550541	0.007101	0.006026
RS	10	0.132333	2.440872	2951.475255	0.005641	0.005070
RS	11	0.152767	2.440872	3184.021254	0.006086	0.005761
RS	12	0.175000	2.790092	3004.588380	0.005743	0.005728
RS	13	0.199187	2.790092	3240.479477	0.006193	0.006403
RS	14	0.225502	2.869340	3396.240256	0.006491	0.006865
RS	15	0.254132	2.869340	3658.100926	0.006992	0.007452
RS	16	0.285280	2.650425	4259.758369	0.008142	0.008759
RS	17	0.319167	2.650425	4575.097943	0.008744	0.009449
RS	18	0.356035	2.221752	5846.706394	0.011175	0.012136
RS	19	0.396146	2.221752	6245.617812	0.011937	0.013023
RS	20	0.439784	1.800577	8198.663167	0.015670	0.017132
RS	21	0.487261	1.800577	8683.246618	0.016596	0.018229
RS	22	0.538914	1.495258	11013.216651	0.021049	0.023131
RS	23	0.595109	1.495258	11529.801250	0.022037	0.024292
RS	24	0.656248	1.314071	13646.972038	0.026083	0.028728
RS	25	0.722764	1.314071	14096.058800	0.026942	0.029701
RS	26	0.795130	1.233851	15406.181871	0.029446	0.032403
RS	27	0.873861	1.233851	15698.262137	0.030004	0.032972
RS	28	0.959518	1.227535	15982.748567	0.030548	0.033489
RS	29	1.052708	1.227535	16084.518003	0.030742	0.033601
RS	30	1.154094	1.268413	15580.478088	0.029779	0.032461
RS	31	1.264398	1.268413	15503.641113	0.029632	0.032191
RS	32	1.384404	1.331569	14615.665339	0.027935	0.030275
RS	33	1.514965	1.331569	14380.263454	0.027485	0.029704
RS	34	1.657010	1.399079	13384.167245	0.025581	0.027596
RS	35	1.811548	1.399079	13003.470165	0.024853	0.026758
RS	36	1.979679	1.461814	12004.643870	0.022944	0.024669
RS	37	2.162597	1.461814	11490.403015	0.021961	0.023577
RS	38	2.361604	1.515938	10513.860114	0.020095	0.021550
RS	39	2.578115	1.515938	9883.930597	0.018891	0.020234
RS	40	2.813669	1.559731	8936.215256	0.017080	0.018281
RS	41	3.069942	1.559731	8219.054008	0.015709	0.016799
RS	42	3.348754	1.593702	7304.518858	0.013961	0.014927
RS	43	3.652090	1.593702	6542.512383	0.012505	0.013362
RS	44	3.982106	1.620338	5676.081708	0.010849	0.011597
RS	45	4.341149	1.620338	4924.618366	0.009412	0.010061
RS	46	4.731771	1.641707	4140.719109	0.007914	0.008471
RS	47	5.156750	1.641707	3458.611546	0.006610	0.007080
RS	48	5.619108	1.659997	2795.907005	0.005344	0.005738
RS	49	6.122133	1.659997	2232.577053	0.004267	0.004590
RS	50	6.669402	1.678556	1718.961303	0.003285	0.003548
RS	51	7.264806	1.678556	1302.232998	0.002489	0.002697
RS	52	7.912579	1.698070	946.790268	0.001810	0.001972
RS	53	8.617327	1.698070	674.543347	0.001289	0.001414
RS	54	9.384061	1.712017	460.106222	0.000879	0.000973
RS	55	10.218234	1.712017	304.570691	0.000582	0.000650
RS	56	11.125776	1.712017	193.001959	0.000369	0.000417
RS	57	12.113141	1.712017	116.631784	0.000223	0.000255
RS	58	13.187350	1.679884	67.819901	0.000130	0.000151
RS	59	14.356042	1.679884	36.302354	0.000069	0.000082
RS	60	15.627525	1.679884	18.258996	0.000035	0.000042
RS	61	17.010843	1.679884	8.582593	0.000016	0.000020
RS	62	18.515830	1.679884	3.747911	0.000007	0.000009
RS	63	20.153189	1.679884	2.333608	0.000004	0.000006
PA	4+25*2+4+6 0.137673177 0.026253580 20.153188976 0.131370781 0.975795347 1.184527834 1.798558922 2.440871599 2.790091622 2.869339746 2.650425427 2.221751865 1.800577497 1.495258197 1.314070924 1.233850739 1.227535147 1.268413464 1.331569449 1.399078643 1.461814206 1.515938498 1.559731259 1.593701797 1.620337976 1.641707183 1.659997394 1.678556287 1.698070085 1.712016653 1.679883999
//
IT	3809
RD	16
LK	-6140406.787649
QD	-1525.187343 -> -1522.032314
RI	0.0363686925
TR	0.137339	0.026228
MT	20.226435
MM	C_pi: 1.163211, n_recomb: 524071.519798
RS	0	0.000000	0.131487	33425.003171	0.063779	0.097068
RS	1	0.008802	0.131487	33917.469370	0.064719	0.052942
RS	2	0.018378	0.131487	34206.711572	0.065271	0.033834
RS	3	0.028798	0.131487	34268.956662	0.065390	0.033344
RS	4	0.040134	0.997513	4677.683961	0.008926	0.005262
RS	5	0.052468	0.997513	5024.978065	0.009588	0.006387
RS	6	0.065888	1.171895	4594.645830	0.008767	0.006184
RS	7	0.080489	1.171895	4935.441364	0.009417	0.007097
RS	8	0.096375	1.781467	3492.330525	0.006664	0.005340
RS	9	0.113660	1.781467	3762.313825	0.007179	0.006082
RS	10	0.132466	2.430853	2972.354919	0.005672	0.005088
RS	11	0.152927	2.430853	3206.577660	0.006119	0.005786
RS	12	0.175189	2.788451	3015.299136	0.005754	0.005733
RS	13	0.199410	2.788451	3252.158650	0.006206	0.006416
RS	14	0.225764	2.882801	3390.786077	0.006470	0.006845
RS	15	0.254436	2.882801	3652.555571	0.006970	0.007436
RS	16	0.285633	2.675115	4234.335738	0.008080	0.008703
RS	17	0.319576	2.675115	4548.515989	0.008679	0.009391
RS	18	0.356506	2.243818	5810.254337	0.011087	0.012057
RS	19	0.396686	2.243818	6207.982192	0.011846	0.012937
RS	20	0.440403	1.814298	8169.688620	0.015589	0.017061
RS	21	0.487968	1.814298	8654.415543	0.016514	0.018149
RS	22	0.539720	1.501871	11013.636303	0.021016	0.023105
RS	23	0.596026	1.501871	11532.000474	0.022005	0.024257
RS	24	0.657289	1.316408	13686.954111	0.026117	0.028764
RS	25	0.723943	1.316408	14137.930281	0.026977	0.029730
RS	26	0.796465	1.234357	15472.960324	0.029525	0.032478
RS	27	0.875369	1.234357	15765.321846	0.030082	0.033042
RS	28	0.961219	1.227970	16050.642113	0.030627	0.033559
RS	29	1.054625	1.227970	16151.252211	0.030819	0.033668
RS	30	1.156252	1.269750	15632.879733	0.029830	0.032501
RS	31	1.266824	1.269750	15554.727810	0.029681	0.032231
RS	32	1.387129	1.333951	14652.396301	0.027959	0.030290
RS	33	1.518022	1.333951	14416.112408	0.027508	0.029721
RS	34	1.660436	1.402168	13411.805903	0.025592	0.027601
RS	35	1.815386	1.402168	13030.394219	0.024864	0.026767
RS	36	1.983973	1.465295	12027.494613	0.022950	0.024672
RS	37	2.167399	1.465295	11512.351199	0.021967	0.023584
RS	38	2.366970	1.519755	10532.562192	0.020098	0.021553
RS	39	2.584107	1.519755	9901.543245	0.018893	0.020239
RS	40	2.820355	1.564048	8950.000535	0.017078	0.018281
RS	41	3.077398	1.564048	8231.885741	0.015708	0.016800
RS	42	3.357064	1.598885	7312.754794	0.013954	0.014920
RS	43	3.661347	1.598885	6550.452329	0.012499	0.013357
RS	44	3.992411	1.626905	5679.353169	0.010837	0.011586
RS	45	4.352615	1.626905	4928.682766	0.009405	0.010053
RS	46	4.744523	1.650166	4141.200652	0.007902	0.008457
RS	47	5.170926	1.650166	3460.899374	0.006604	0.007072
RS	48	5.634860	1.670788	2796.138190	0.005335	0.005727
RS	49	6.139628	1.670788	2235.025509	0.004265	0.004585
RS	50	6.688825	1.692082	1720.474235	0.003283	0.003543
RS	51	7.286361	1.692082	1305.599318	0.002491	0.002697
RS	52	7.936490	1.714454	949.751454	0.001812	0.001973
RS	53	8.643842	1.714454	678.419509	0.001295	0.001418
RS	54	9.413453	1.730881	463.556185	0.000885	0.000977
RS	55	10.250804	1.730881	307.983053	0.000588	0.000655
RS	56	11.161856	1.730881	195.937866	0.000374	0.000422
RS	57	12.153097	1.730881	118.911681	0.000227	0.000259
RS	58	13.231584	1.697974	69.478191	0.000133	0.000153
RS	59	14.404997	1.697974	37.371250	0.000071	0.000084
RS	60	15.681691	1.697974	18.895288	0.000036	0.000043
RS	61	17.070756	1.697974	8.931891	0.000017	0.000021
RS	62	18.582084	1.697974	3.924191	0.000007	0.000009
RS	63	20.226435	1.697974	2.468564	0.000005	0.000006
PA	4+25*2+4+6 0.137338842 0.026228261 20.226434790 0.131487170 0.997512781 1.171895481 1.781466561 2.430853345 2.788451215 2.882800859 2.675115441 2.243817866 1.814298071 1.501870509 1.316408447 1.234356716 1.227970051 1.269749526 1.333951116 1.402168135 1.465295260 1.519755176 1.564047913 1.598884562 1.626905393 1.650166411 1.670787783 1.692082213 1.714454424 1.730880737 1.697974185
//
IT	3649
RD	17
LK	-6140400.690393
QD	-1519.480148 -> -1516.741256
RI	0.0362234338
TR	0.137025	0.026205
MT	20.294999
MM	C_pi: 1.166082, n_recomb: 524893.291520
RS	0	0.000000	0.131582	33474.681774	0.063774	0.096947
RS	1	0.008808	0.131582	33969.771120	0.064717	0.052986
RS	2	0.018391	0.131582	34261.234691	0.065273	0.033871
RS	3	0.028818	0.131582	34325.201467	0.065395	0.033384
RS	4	0.040164	1.019903	4586.625427	0.008738	0.005158
RS	5	0.052509	1.019903	4928.762525	0.009390	0.006258
RS	6	0.065941	1.160412	4654.022726	0.008867	0.006256
RS	7	0.080557	1.160412	4998.780034	0.009523	0.007172
RS	8	0.096459	1.766258	3532.406408	0.006730	0.005386
RS	9	0.113763	1.766258	3805.316224	0.007250	0.006134
RS	10	0.132590	2.421970	2991.539589	0.005699	0.005104
RS	11	0.153076	2.421970	3227.308073	0.006149	0.005808
RS	12	0.175365	2.786055	3026.368158	0.005766	0.005739
RS	13	0.199618	2.786055	3264.207267	0.006219	0.006429
RS	14	0.226007	2.893839	3387.640026	0.006454	0.006830
RS	15	0.254721	2.893839	3649.452767	0.006953	0.007424
RS	16	0.285963	2.697209	4212.608241	0.008026	0.008654
RS	17	0.319957	2.697209	4525.818783	0.008622	0.009340
RS	18	0.356945	2.264044	5777.888574	0.011008	0.011986
RS	19	0.397191	2.264044	6174.575516	0.011763	0.012860
RS	20	0.440981	1.827012	8143.491309	0.015515	0.016995
RS	21	0.488628	1.827012	8628.360300	0.016438	0.018075
RS	22	0.540472	1.508081	11013.773134	0.020983	0.023079
RS	23	0.596882	1.508081	11533.788481	0.021974	0.024224
RS	24	0.658261	1.318699	13723.114077	0.026145	0.028794
RS	25	0.725045	1.318699	14175.879050	0.027007	0.029755
RS	26	0.797711	1.234992	15533.465414	0.029594	0.032544
RS	27	0.876778	1.234992	15826.185701	0.030151	0.033104
RS	28	0.962808	1.228593	16111.710770	0.030695	0.033619
RS	29	1.056416	1.228593	16211.437992	0.030885	0.033726
RS	30	1.158268	1.271249	15679.601386	0.029872	0.032533
RS	31	1.269091	1.271249	15600.506817	0.029721	0.032263
RS	32	1.389675	1.336410	14685.437342	0.027978	0.030300
RS	33	1.520879	1.336410	14448.608099	0.027527	0.029735
RS	34	1.663639	1.405205	13437.817619	0.025601	0.027605
RS	35	1.818972	1.405205	13055.893333	0.024873	0.026774
RS	36	1.987987	1.468565	12050.394226	0.022958	0.024678
RS	37	2.171888	1.468565	11534.358118	0.021975	0.023592
RS	38	2.371986	1.523196	10552.350334	0.020104	0.021560
RS	39	2.589708	1.523196	9920.051773	0.018899	0.020247
RS	40	2.826606	1.567834	8965.243249	0.017080	0.018284
RS	41	3.084369	1.567834	8245.822727	0.015710	0.016804
RS	42	3.364834	1.603400	7322.281002	0.013950	0.014918
RS	43	3.670002	1.603400	6559.241608	0.012496	0.013356
RS	44	4.002047	1.632701	5683.388445	0.010828	0.011577
RS	45	4.363338	1.632701	4933.083069	0.009398	0.010046
RS	46	4.756450	1.657791	4141.815611	0.007891	0.008445
RS	47	5.184185	1.657791	3463.000125	0.006598	0.007065
RS	48	5.649593	1.680725	2796.003789	0.005327	0.005717
RS	49	6.155992	1.680725	2236.946838	0.004262	0.004581
RS	50	6.706993	1.704776	1721.386510	0.003279	0.003538
RS	51	7.306524	1.704776	1308.353179	0.002493	0.002697
RS	52	7.958858	1.730059	952.132768	0.001814	0.001973
RS	53	8.668648	1.730059	681.797783	0.001299	0.001421
RS	54	9.440953	1.749052	466.592906	0.000889	0.000981
RS	55	10.281278	1.749052	311.091421	0.000593	0.000660
RS	56	11.195617	1.749052	198.666104	0.000378	0.000426
RS	57	12.190486	1.749052	121.060369	0.000231	0.000263
RS	58	13.272979	1.715465	71.057434	0.000135	0.000156
RS	59	14.450813	1.715465	38.400367	0.000073	0.000086
RS	60	15.732386	1.715465	19.513961	0.000037	0.000044
RS	61	17.126834	1.715465	9.274679	0.000018	0.000021
RS	62	18.644100	1.715465	4.098751	0.000008	0.000009
RS	63	20.294999	1.715465	2.604162	0.000005	0.000006
PA	4+25*2+4+6 0.137024686 0.026205336 20.294999074 0.131581907 1.019903108 1.160411514 1.766257660 2.421969840 2.786055209 2.893839110 2.697209374 2.264043931 1.827011944 1.508080942 1.318698656 1.234992390 1.228593360 1.271248654 1.336410192 1.405204943 1.468565210 1.523195937 1.567833574 1.603399730 1.632700775 1.657790501 1.680724545 1.704776347 1.730059161 1.749051605 1.715464501
//
IT	4024
RD	18
LK	-6140395.378153
QD	-1514.251759 -> -1511.841696
RI	0.0360822731
TR	0.136728	0.026184
MT	20.359489
MM	C_pi: 1.168782, n_recomb: 525674.754547
RS	0	0.000000	0.131658	33525.159286	0.063775	0.096833
RS	1	0.008813	0.131658	34022.535292	0.064722	0.053029
RS	2	0.018403	0.131658	34315.860001	0.065280	0.033909
RS	3	0.028838	0.131658	34381.170361	0.065404	0.033426
RS	4	0.040192	1.042875	4496.258058	0.008553	0.005055
RS	5	0.052547	1.042875	4833.190886	0.009194	0.006131
RS	6	0.065991	1.149917	4709.755087	0.008959	0.006323
RS	7	0.080620	1.149917	5058.224117	0.009622	0.007242
RS	8	0.096538	1.752789	3569.085016	0.006790	0.005428
RS	9	0.113859	1.752789	3844.677880	0.007314	0.006180
RS	10	0.132707	2.414340	3008.870013	0.005724	0.005119
RS	11	0.153215	2.414340	3246.043770	0.006175	0.005827
RS	12	0.175531	2.783226	3037.495590	0.005778	0.005746
RS	13	0.199814	2.783226	3276.306416	0.006233	0.006443
RS	14	0.226236	2.902937	3386.262060	0.006442	0.006818
RS	15	0.254987	2.902937	3648.219559	0.006940	0.007416
RS	16	0.286273	2.717067	4193.956176	0.007978	0.008610
RS	17	0.320315	2.717067	4506.355138	0.008573	0.009296
RS	18	0.357357	2.282646	5749.027853	0.010936	0.011920
RS	19	0.397664	2.282646	6144.797701	0.011689	0.012790
RS	20	0.441524	1.838832	8119.717889	0.015446	0.016934
RS	21	0.489248	1.838832	8604.729019	0.016369	0.018007
RS	22	0.541179	1.513920	11013.774596	0.020952	0.023053
RS	23	0.597686	1.513920	11535.328583	0.021944	0.024193
RS	24	0.659173	1.320922	13756.142122	0.026169	0.028820
RS	25	0.726079	1.320922	14210.599994	0.027033	0.029777
RS	26	0.798882	1.235722	15588.615872	0.029654	0.032603
RS	27	0.878101	1.235722	15881.750384	0.030212	0.033159
RS	28	0.964301	1.229360	16166.940270	0.030755	0.033672
RS	29	1.058098	1.229360	16266.007573	0.030943	0.033776
RS	30	1.160161	1.272876	15721.359560	0.029907	0.032560
RS	31	1.271219	1.272876	15641.633086	0.029755	0.032290
RS	32	1.392065	1.338931	14715.140638	0.027993	0.030307
RS	33	1.523561	1.338931	14478.054599	0.027542	0.029745
RS	34	1.666646	1.408196	13462.230692	0.025609	0.027609
RS	35	1.822341	1.408196	13079.974247	0.024882	0.026781
RS	36	1.991757	1.471662	12073.086741	0.022967	0.024686
RS	37	2.176104	1.471662	11556.187788	0.021984	0.023601
RS	38	2.376698	1.526325	10572.858639	0.020113	0.021569
RS	39	2.594970	1.526325	9939.142509	0.018907	0.020257
RS	40	2.832478	1.571172	8981.588148	0.017086	0.018292
RS	41	3.090918	1.571172	8260.582236	0.015714	0.016811
RS	42	3.372134	1.607347	7332.823761	0.013949	0.014918
RS	43	3.678134	1.607347	6568.686597	0.012496	0.013357
RS	44	4.011102	1.637834	5688.033286	0.010820	0.011570
RS	45	4.373414	1.637834	4937.737447	0.009393	0.010042
RS	46	4.767657	1.664690	4142.537720	0.007880	0.008434
RS	47	5.196645	1.664690	3464.935142	0.006591	0.007058
RS	48	5.663440	1.689911	2795.566196	0.005318	0.005707
RS	49	6.171373	1.689911	2238.420475	0.004258	0.004576
RS	50	6.724070	1.716733	1721.790921	0.003275	0.003532
RS	51	7.325477	1.716733	1310.581174	0.002493	0.002696
RS	52	7.979886	1.744976	954.010959	0.001815	0.001973
RS	53	8.691968	1.744976	684.740314	0.001303	0.001424
RS	54	9.466806	1.766610	469.266480	0.000893	0.000984
RS	55	10.309931	1.766610	313.930159	0.000597	0.000664
RS	56	11.227360	1.766610	201.208708	0.000383	0.000430
RS	57	12.225643	1.766610	123.090986	0.000234	0.000266
RS	58	13.311904	1.732415	72.565374	0.000138	0.000159
RS	59	14.493898	1.732415	39.393290	0.000075	0.000088
RS	60	15.780062	1.732415	20.116486	0.000038	0.000045
RS	61	17.179575	1.732415	9.611473	0.000018	0.000022
RS	62	18.702427	1.732415	4.271731	0.000008	0.000010
RS	63	20.359489	1.732415	2.740420	0.000005	0.000006
PA	4+25*2+4+6 0.136728278 0.026184306 20.359489332 0.131657669 1.042875040 1.149917384 1.752788921 2.414340091 2.783225515 2.902936725 2.717067216 2.282645639 1.838832211 1.513920467 1.320922109 1.235722025 1.229359637 1.272875637 1.338930515 1.408195728 1.471662138 1.526324545 1.571172362 1.607347348 1.637834418 1.664690149 1.689911359 1.716732897 1.744976024 1.766609659 1.732414937
//
IT	3833
RD	19
LK	-6140390.690579
QD	-1509.413802 -> -1507.267843
RI	0.0359449016
TR	0.136446	0.026165
MT	20.420727
MM	C_pi: 1.171344, n_recomb: 526417.643172
RS	0	0.000000	0.131717	33576.179819	0.063782	0.096725
RS	1	0.008818	0.131717	34075.550278	0.064731	0.053069
RS	2	0.018414	0.131717	34370.423027	0.065291	0.033947
RS	3	0.028856	0.131717	34436.747981	0.065417	0.033470
RS	4	0.040219	1.066409	4406.836760	0.008371	0.004953
RS	5	0.052583	1.066409	4738.540699	0.009001	0.006007
RS	6	0.066039	1.140264	4762.297291	0.009047	0.006388
RS	7	0.080680	1.140264	5114.260286	0.009715	0.007309
RS	8	0.096613	1.740926	3602.510982	0.006843	0.005467
RS	9	0.113950	1.740926	3880.556492	0.007372	0.006222
RS	10	0.132817	2.407964	3024.349486	0.005745	0.005131
RS	11	0.153347	2.407964	3262.790402	0.006198	0.005843
RS	12	0.175688	2.780224	3048.453793	0.005791	0.005753
RS	13	0.199999	2.780224	3288.214891	0.006246	0.006456
RS	14	0.226453	2.910461	3386.274186	0.006433	0.006809
RS	15	0.255240	2.910461	3648.455982	0.006931	0.007410
RS	16	0.286566	2.735029	4177.847888	0.007936	0.008571
RS	17	0.320654	2.735029	4489.566905	0.008529	0.009256
RS	18	0.357748	2.299843	5723.142228	0.010872	0.011861
RS	19	0.398113	2.299843	6118.101860	0.011622	0.012726
RS	20	0.442038	1.849866	8098.087585	0.015383	0.016877
RS	21	0.489836	1.849866	8583.244391	0.016305	0.017944
RS	22	0.541848	1.519427	11013.766490	0.020922	0.023029
RS	23	0.598448	1.519427	11536.762640	0.021916	0.024164
RS	24	0.660038	1.323088	13786.479865	0.026189	0.028843
RS	25	0.727060	1.323088	14242.545130	0.027056	0.029797
RS	26	0.799991	1.236526	15639.219567	0.029709	0.032656
RS	27	0.879354	1.236526	15932.807820	0.030266	0.033209
RS	28	0.965715	1.230251	16217.074407	0.030806	0.033719
RS	29	1.059692	1.230251	16315.670519	0.030994	0.033821
RS	30	1.161956	1.274615	15758.773502	0.029936	0.032581
RS	31	1.273237	1.274615	15678.678117	0.029784	0.032313
RS	32	1.394332	1.341510	14741.860501	0.028004	0.030312
RS	33	1.526105	1.341510	14504.764570	0.027554	0.029752
RS	34	1.669498	1.411161	13485.093795	0.025617	0.027612
RS	35	1.825535	1.411161	13102.668898	0.024890	0.026787
RS	36	1.995333	1.474629	12095.417769	0.022977	0.024694
RS	37	2.180103	1.474629	11577.696509	0.021993	0.023611
RS	38	2.381167	1.529211	10593.795685	0.020124	0.021581
RS	39	2.599961	1.529211	9958.567019	0.018918	0.020269
RS	40	2.838048	1.574157	8998.722693	0.017094	0.018301
RS	41	3.097130	1.574157	8275.917498	0.015721	0.016820
RS	42	3.379059	1.610836	7344.141022	0.013951	0.014921
RS	43	3.685849	1.610836	6578.617620	0.012497	0.013360
RS	44	4.019692	1.642421	5693.164837	0.010815	0.011564
RS	45	4.382974	1.642421	4942.583418	0.009389	0.010038
RS	46	4.778291	1.670982	4143.349446	0.007871	0.008424
RS	47	5.208468	1.670982	3466.726215	0.006586	0.007051
RS	48	5.676578	1.698462	2794.876790	0.005309	0.005697
RS	49	6.185968	1.698462	2239.513342	0.004254	0.004571
RS	50	6.740276	1.728064	1721.761465	0.003271	0.003526
RS	51	7.343464	1.728064	1312.355270	0.002493	0.002694
RS	52	7.999842	1.759310	955.453877	0.001815	0.001972
RS	53	8.714101	1.759310	687.302178	0.001306	0.001426
RS	54	9.491345	1.783653	471.620899	0.000896	0.000986
RS	55	10.337127	1.783653	316.529750	0.000601	0.000667
RS	56	11.257492	1.783653	203.585411	0.000387	0.000434
RS	57	12.259017	1.783653	125.015401	0.000237	0.000270
RS	58	13.348857	1.748927	74.008428	0.000141	0.000162
RS	59	14.534802	1.748927	40.353328	0.000077	0.000089
RS	60	15.825326	1.748927	20.704429	0.000039	0.000046
RS	61	17.229650	1.748927	9.942948	0.000019	0.000023
RS	62	18.757811	1.748927	4.443403	0.000008	0.000010
RS	63	20.420727	1.748927	2.877492	0.000005	0.000007
PA	4+25*2+4+6 0.136446293 0.026164524 20.420727198 0.131717058 1.066409326 1.140263672 1.740925753 2.407964341 2.780223512 2.910461389 2.735029395 2.299843426 1.849866049 1.519427071 1.323087584 1.236525746 1.230250815 1.274615017 1.341509861 1.411160984 1.474629108 1.529210850 1.574157148 1.610836196 1.642421408 1.670981697 1.698461836 1.728063577 1.759310084 1.783652584 1.748926827
//
IT	3841
RD	20
LK	-6140386.504453
QD	-1504.893258 -> -1502.962905
RI	0.0358127351
TR	0.136177	0.026146
MT	20.479035
MM	C_pi: 1.173771, n_recomb: 527118.946859
RS	0	0.000000	0.131760	33627.670551	0.063795	0.096621
RS	1	0.008823	0.131760	34128.742042	0.064746	0.053109
RS	2	0.018425	0.131760	34424.847380	0.065308	0.033985
RS	3	0.028873	0.131760	34491.854312	0.065435	0.033517
RS	4	0.040244	1.090372	4318.955097	0.008194	0.004854
RS	5	0.052618	1.090372	4645.447114	0.008813	0.005885
RS	6	0.066083	1.131319	4811.977609	0.009129	0.006449
RS	7	0.080737	1.131319	5167.238207	0.009803	0.007372
RS	8	0.096684	1.730463	3632.926957	0.006892	0.005501
RS	9	0.114037	1.730463	3913.211993	0.007424	0.006260
RS	10	0.132922	2.402781	3037.989974	0.005763	0.005141
RS	11	0.153473	2.402781	3277.561169	0.006218	0.005857
RS	12	0.175837	2.777197	3059.056254	0.005803	0.005761
RS	13	0.200174	2.777197	3299.733681	0.006260	0.006469
RS	14	0.226659	2.916686	3387.326250	0.006426	0.006802
RS	15	0.255480	2.916686	3649.789487	0.006924	0.007407
RS	16	0.286845	2.751342	4163.810230	0.007899	0.008536
RS	17	0.320976	2.751342	4474.954512	0.008489	0.009221
RS	18	0.358119	2.315789	5699.738537	0.010813	0.011806
RS	19	0.398540	2.315789	6093.974225	0.011561	0.012667
RS	20	0.442526	1.860190	8078.216586	0.015325	0.016824
RS	21	0.490394	1.860190	8563.514325	0.016246	0.017886
RS	22	0.542485	1.524627	11013.602574	0.020894	0.023005
RS	23	0.599172	1.524627	11537.945467	0.021889	0.024136
RS	24	0.660860	1.325182	13814.338707	0.026207	0.028864
RS	25	0.727991	1.325182	14271.921640	0.027075	0.029814
RS	26	0.801046	1.237377	15685.653993	0.029757	0.032703
RS	27	0.880546	1.237377	15979.714411	0.030315	0.033254
RS	28	0.967060	1.231232	16262.539803	0.030852	0.033760
RS	29	1.061208	1.231232	16360.812769	0.031038	0.033861
RS	30	1.163662	1.276436	15792.122352	0.029959	0.032598
RS	31	1.275156	1.276436	15711.874568	0.029807	0.032331
RS	32	1.396487	1.344126	14765.668625	0.028012	0.030314
RS	33	1.528524	1.344126	14528.770570	0.027563	0.029757
RS	34	1.672210	1.414096	13506.231220	0.025623	0.027614
RS	35	1.828573	1.414096	13123.786712	0.024897	0.026792
RS	36	1.998733	1.477481	12117.038567	0.022987	0.024703
RS	37	2.183906	1.477481	11598.549930	0.022004	0.023622
RS	38	2.385417	1.531889	10614.733986	0.020137	0.021595
RS	39	2.604707	1.531889	9977.939849	0.018929	0.020282
RS	40	2.843346	1.576838	9016.236279	0.017105	0.018313
RS	41	3.103040	1.576838	8291.478631	0.015730	0.016830
RS	42	3.385646	1.613930	7355.893846	0.013955	0.014927
RS	43	3.693188	1.613930	6588.766400	0.012500	0.013364
RS	44	4.027864	1.646532	5698.562557	0.010811	0.011561
RS	45	4.392069	1.646532	4947.464840	0.009386	0.010035
RS	46	4.788408	1.676732	4144.157405	0.007862	0.008415
RS	47	5.219717	1.676732	3468.322703	0.006580	0.007045
RS	48	5.689080	1.706439	2793.922101	0.005300	0.005687
RS	49	6.199855	1.706439	2240.234169	0.004250	0.004565
RS	50	6.755697	1.738828	1721.323299	0.003266	0.003519
RS	51	7.360580	1.738828	1313.706418	0.002492	0.002693
RS	52	8.018834	1.773115	956.496230	0.001815	0.001971
RS	53	8.735165	1.773115	689.513098	0.001308	0.001427
RS	54	9.514699	1.800232	473.680650	0.000899	0.000988
RS	55	10.363012	1.800232	318.907623	0.000605	0.000671
RS	56	11.286173	1.800232	205.807677	0.000390	0.000437
RS	57	12.290785	1.800232	126.840552	0.000241	0.000273
RS	58	13.384034	1.765035	75.390851	0.000143	0.000164
RS	59	14.573742	1.765035	41.282362	0.000078	0.000091
RS	60	15.868418	1.765035	21.278493	0.000040	0.000048
RS	61	17.277325	1.765035	10.269306	0.000019	0.000023
RS	62	18.810541	1.765035	4.613789	0.000009	0.000011
RS	63	20.479035	1.765035	3.015343	0.000006	0.000007
PA	4+25*2+4+6 0.136177454 0.026145760 20.479034519 0.131760082 1.090371540 1.131319205 1.730462693 2.402781335 2.777196907 2.916685744 2.751341874 2.315788728 1.860189970 1.524626946 1.325182163 1.237376570 1.231232245 1.276435937 1.344126159 1.414096148 1.477481117 1.531889145 1.576837975 1.613930129 1.646532255 1.676732103 1.706439249 1.738828378 1.773115095 1.800231611 1.765035156
//
IT	4348
RD	21
LK	-6140382.731557
QD	-1500.657806 -> -1498.906053
RI	0.0356848606
TR	0.135920	0.026128
MT	20.534969
MM	C_pi: 1.176087, n_recomb: 527782.554526
RS	0	0.000000	0.131790	33679.139350	0.063813	0.096522
RS	1	0.008828	0.131790	34181.679262	0.064765	0.053148
RS	2	0.018435	0.131790	34478.770242	0.065328	0.034023
RS	3	0.028890	0.131790	34546.201958	0.065455	0.033564
RS	4	0.040268	1.114734	4232.807122	0.008020	0.004756
RS	5	0.052651	1.114734	4554.123623	0.008629	0.005766
RS	6	0.066126	1.122995	4859.118794	0.009207	0.006508
RS	7	0.080792	1.122995	5217.503958	0.009886	0.007433
RS	8	0.096751	1.721246	3660.604342	0.006936	0.005533
RS	9	0.114120	1.721246	3942.936454	0.007471	0.006294
RS	10	0.133022	2.398739	3049.885432	0.005779	0.005150
RS	11	0.153593	2.398739	3290.458220	0.006234	0.005868
RS	12	0.175980	2.774273	3069.224215	0.005815	0.005768
RS	13	0.200342	2.774273	3310.780277	0.006273	0.006481
RS	14	0.226856	2.921871	3389.184913	0.006422	0.006797
RS	15	0.255710	2.921871	3651.973497	0.006919	0.007405
RS	16	0.287111	2.766256	4151.507132	0.007866	0.008505
RS	17	0.321285	2.766256	4462.165487	0.008455	0.009189
RS	18	0.358475	2.330639	5678.503900	0.010759	0.011756
RS	19	0.398948	2.330639	6072.093209	0.011505	0.012614
RS	20	0.442994	1.869885	8059.954160	0.015271	0.016774
RS	21	0.490928	1.869885	8545.393451	0.016191	0.017831
RS	22	0.543094	1.529551	11013.429032	0.020867	0.022982
RS	23	0.599865	1.529551	11539.038600	0.021863	0.024109
RS	24	0.661647	1.327214	13840.124808	0.026223	0.028882
RS	25	0.728884	1.327214	14299.147345	0.027093	0.029830
RS	26	0.802056	1.238267	15728.544111	0.029801	0.032747
RS	27	0.881687	1.238267	16023.090232	0.030359	0.033296
RS	28	0.968348	1.232287	16304.069920	0.030892	0.033796
RS	29	1.062660	1.232287	16402.139687	0.031077	0.033896
RS	30	1.165296	1.278327	15821.984636	0.029978	0.032612
RS	31	1.276994	1.278327	15741.765958	0.029826	0.032346
RS	32	1.398552	1.346780	14786.914528	0.028017	0.030314
RS	33	1.530841	1.346780	14550.394287	0.027569	0.029760
RS	34	1.674808	1.417016	13525.798217	0.025628	0.027616
RS	35	1.831484	1.417016	13143.468414	0.024903	0.026797
RS	36	2.001991	1.480249	12137.946423	0.022998	0.024713
RS	37	2.187550	1.480249	11618.749760	0.022014	0.023633
RS	38	2.389489	1.534407	10635.576715	0.020151	0.021609
RS	39	2.609256	1.534407	9997.187571	0.018942	0.020297
RS	40	2.848423	1.579277	9034.009309	0.017117	0.018327
RS	41	3.108703	1.579277	8307.182402	0.015740	0.016842
RS	42	3.391960	1.616702	7367.995173	0.013960	0.014933
RS	43	3.700222	1.616702	6599.085434	0.012503	0.013369
RS	44	4.035697	1.650244	5704.199855	0.010808	0.011559
RS	45	4.400787	1.650244	4952.387301	0.009383	0.010034
RS	46	4.798106	1.682027	4144.972378	0.007854	0.008406
RS	47	5.230500	1.682027	3469.761593	0.006574	0.007040
RS	48	5.701064	1.713929	2792.756372	0.005291	0.005677
RS	49	6.213169	1.713929	2240.646963	0.004245	0.004560
RS	50	6.770481	1.749106	1720.548102	0.003260	0.003513
RS	51	7.376992	1.749106	1314.700624	0.002491	0.002691
RS	52	8.037044	1.786461	957.199263	0.001814	0.001969
RS	53	8.755364	1.786461	691.421259	0.001310	0.001429
RS	54	9.537095	1.816405	475.484182	0.000901	0.000990
RS	55	10.387836	1.816405	321.089607	0.000608	0.000674
RS	56	11.313678	1.816405	207.891711	0.000394	0.000441
RS	57	12.321252	1.816405	128.575854	0.000244	0.000276
RS	58	13.417772	1.780785	76.718028	0.000145	0.000166
RS	59	14.611090	1.780785	42.182753	0.000080	0.000093
RS	60	15.909752	1.780785	21.839544	0.000041	0.000049
RS	61	17.323056	1.780785	10.590774	0.000020	0.000024
RS	62	18.861124	1.780785	4.782903	0.000009	0.000011
RS	63	20.534969	1.780785	3.153894	0.000006	0.000007
PA	4+25*2+4+6 0.135919534 0.026127608 20.534969382 0.131790490 1.114734145 1.122994874 1.721245779 2.398739180 2.774272918 2.921871283 2.766256031 2.330638738 1.869884964 1.529550908 1.327213709 1.238266921 1.232286672 1.278327019 1.346780247 1.417015502 1.480248816 1.534407047 1.579277123 1.616701778 1.650244339 1.682027378 1.713928892 1.749105958 1.786460687 1.816405481 1.780784975
//
IT	3810
RD	22
LK	-6140379.301445
QD	-1496.662934 -> -1495.061258
RI	0.0355619705
TR	0.135672	0.026110
MT	20.588709
MM	C_pi: 1.178299, n_recomb: 528408.275320
RS	0	0.000000	0.131809	33730.587194	0.063834	0.096426
RS	1	0.008832	0.131809	34234.366372	0.064788	0.053185
RS	2	0.018445	0.131809	34532.199010	0.065351	0.034062
RS	3	0.028906	0.131809	34599.800649	0.065479	0.033613
RS	4	0.040291	1.139463	4148.501699	0.007851	0.004661
RS	5	0.052682	1.139463	4464.691056	0.008449	0.005650
RS	6	0.066167	1.115149	4904.212855	0.009281	0.006564
RS	7	0.080844	1.115149	5265.580070	0.009965	0.007492
RS	8	0.096816	1.713173	3685.652746	0.006975	0.005562
RS	9	0.114200	1.713173	3969.847589	0.007513	0.006325
RS	10	0.133118	2.395777	3060.082468	0.005791	0.005156
RS	11	0.153708	2.395777	3301.531663	0.006248	0.005877
RS	12	0.176116	2.771536	3078.856137	0.005827	0.005776
RS	13	0.200504	2.771536	3321.246406	0.006285	0.006493
RS	14	0.227045	2.926185	3391.651717	0.006419	0.006793
RS	15	0.255930	2.926185	3654.796895	0.006917	0.007405
RS	16	0.287367	2.779924	4140.667460	0.007836	0.008476
RS	17	0.321580	2.779924	4450.913651	0.008423	0.009160
RS	18	0.358816	2.344529	5659.053947	0.010710	0.011709
RS	19	0.399339	2.344529	6052.057957	0.011453	0.012564
RS	20	0.443442	1.879037	8042.931736	0.015221	0.016728
RS	21	0.491441	1.879037	8528.504840	0.016140	0.017781
RS	22	0.543678	1.534236	11013.059838	0.020842	0.022961
RS	23	0.600530	1.534236	11539.858465	0.021839	0.024085
RS	24	0.662402	1.329181	13863.988605	0.026237	0.028899
RS	25	0.729740	1.329181	14324.374554	0.027109	0.029845
RS	26	0.803024	1.239180	15768.234191	0.029841	0.032787
RS	27	0.882782	1.239180	16063.268371	0.030399	0.033334
RS	28	0.969584	1.233395	16342.011902	0.030927	0.033829
RS	29	1.064052	1.233395	16439.976122	0.031112	0.033928
RS	30	1.166865	1.280266	15848.685380	0.029993	0.032623
RS	31	1.278757	1.280266	15768.644249	0.029842	0.032358
RS	32	1.400533	1.349454	14805.784418	0.028020	0.030313
RS	33	1.533064	1.349454	14569.791361	0.027573	0.029761
RS	34	1.677301	1.419910	13543.823306	0.025631	0.027617
RS	35	1.834277	1.419910	13161.723712	0.024908	0.026800
RS	36	2.005117	1.482937	12158.020345	0.023009	0.024723
RS	37	2.191046	1.482937	11638.176637	0.022025	0.023644
RS	38	2.393398	1.536782	10656.133017	0.020166	0.021625
RS	39	2.613621	1.536782	10016.138386	0.018955	0.020312
RS	40	2.853296	1.581505	9051.828565	0.017130	0.018342
RS	41	3.114139	1.581505	8322.850416	0.015751	0.016855
RS	42	3.398020	1.619190	7380.269964	0.013967	0.014941
RS	43	3.706974	1.619190	6609.440191	0.012508	0.013376
RS	44	4.043216	1.653605	5709.957030	0.010806	0.011558
RS	45	4.409156	1.653605	4957.271541	0.009382	0.010033
RS	46	4.807417	1.686914	4145.749952	0.007846	0.008398
RS	47	5.240853	1.686914	3471.026124	0.006569	0.007034
RS	48	5.712571	1.720975	2791.386639	0.005283	0.005668
RS	49	6.225953	1.720975	2240.772036	0.004241	0.004555
RS	50	6.784678	1.758934	1719.468096	0.003254	0.003506
RS	51	7.392751	1.758934	1315.370713	0.002489	0.002688
RS	52	8.054531	1.799381	957.595258	0.001812	0.001967
RS	53	8.774761	1.799381	693.053447	0.001312	0.001430
RS	54	9.558604	1.832212	477.051705	0.000903	0.000992
RS	55	10.411677	1.832212	323.090587	0.000611	0.000677
RS	56	11.340097	1.832212	209.847668	0.000397	0.000444
RS	57	12.350516	1.832212	130.227714	0.000246	0.000279
RS	58	13.450179	1.796246	77.992696	0.000148	0.000169
RS	59	14.646967	1.796246	43.056459	0.000081	0.000094
RS	60	15.949458	1.796246	22.388832	0.000042	0.000050
RS	61	17.366989	1.796246	10.908082	0.000021	0.000024
RS	62	18.909720	1.796246	4.951137	0.000009	0.000011
RS	63	20.588709	1.796246	3.293493	0.000006	0.000008
PA	4+25*2+4+6 0.135671816 0.026109954 20.588709429 0.131808511 1.139463290 1.115148537 1.713172844 2.395776718 2.771535886 2.926184806 2.779924395 2.344529316 1.879036661 1.534236414 1.329180653 1.239179759 1.233394886 1.280265858 1.349454347 1.419910139 1.482937351 1.536782022 1.581505045 1.619190254 1.653604589 1.686914087 1.720974534 1.758934270 1.799380709 1.832212347 1.796246303
//
IT	3961
RD	23
LK	-6140376.160215
QD	-1492.890975 -> -1491.417017
RI	0.0354434533
TR	0.135433	0.026093
MT	20.640487
MM	C_pi: 1.180419, n_recomb: 528999.270087
RS	0	0.000000	0.131818	33781.403924	0.063859	0.096333
RS	1	0.008837	0.131818	34286.249128	0.064813	0.053222
RS	2	0.018454	0.131818	34584.644945	0.065377	0.034100
RS	3	0.028921	0.131818	34652.236274	0.065505	0.033662
RS	4	0.040314	1.164494	4066.291470	0.007687	0.004568
RS	5	0.052712	1.164494	4377.424189	0.008275	0.005537
RS	6	0.066207	1.107694	4947.616856	0.009353	0.006619
RS	7	0.080894	1.107694	5311.847038	0.010041	0.007548
RS	8	0.096879	1.706084	3708.383271	0.007010	0.005587
RS	9	0.114276	1.706084	3994.278495	0.007551	0.006353
RS	10	0.133211	2.393803	3068.717003	0.005801	0.005161
RS	11	0.153819	2.393803	3310.927622	0.006259	0.005883
RS	12	0.176248	2.769010	3087.960024	0.005837	0.005783
RS	13	0.200659	2.769010	3331.141427	0.006297	0.006504
RS	14	0.227227	2.929785	3394.587668	0.006417	0.006792
RS	15	0.256142	2.929785	3658.112552	0.006915	0.007406
RS	16	0.287613	2.792518	4131.062871	0.007809	0.008451
RS	17	0.321865	2.792518	4440.958894	0.008395	0.009135
RS	18	0.359143	2.357578	5641.146265	0.010664	0.011666
RS	19	0.399716	2.357578	6033.617852	0.011406	0.012518
RS	20	0.443874	1.887687	8027.090275	0.015174	0.016684
RS	21	0.491934	1.887687	8512.793699	0.016092	0.017734
RS	22	0.544240	1.538696	11012.624336	0.020818	0.022940
RS	23	0.601169	1.538696	11540.544323	0.021816	0.024061
RS	24	0.663129	1.331082	13886.230287	0.026250	0.028915
RS	25	0.730563	1.331082	14347.910167	0.027123	0.029858
RS	26	0.803956	1.240104	15805.176418	0.029878	0.032825
RS	27	0.883835	1.240104	16100.695606	0.030436	0.033370
RS	28	0.970773	1.234541	16376.870703	0.030958	0.033858
RS	29	1.065392	1.234541	16474.806783	0.031143	0.033957
RS	30	1.168373	1.282238	15872.644441	0.030005	0.032631
RS	31	1.280454	1.282238	15792.902604	0.029854	0.032367
RS	32	1.402439	1.352140	14822.556758	0.028020	0.030310
RS	33	1.535204	1.352140	14587.216251	0.027575	0.029761
RS	34	1.679700	1.422781	13560.433838	0.025634	0.027618
RS	35	1.836964	1.422781	13178.666439	0.024912	0.026804
RS	36	2.008126	1.485557	12177.282522	0.023019	0.024734
RS	37	2.194412	1.485557	11656.850945	0.022036	0.023655
RS	38	2.397160	1.539036	10676.347036	0.020182	0.021642
RS	39	2.617824	1.539036	10034.749208	0.018969	0.020327
RS	40	2.857986	1.583553	9069.618071	0.017145	0.018358
RS	41	3.119371	1.583553	8338.428781	0.015763	0.016869
RS	42	3.403854	1.621434	7392.659694	0.013975	0.014951
RS	43	3.713475	1.621434	6619.797239	0.012514	0.013383
RS	44	4.050456	1.656656	5715.808946	0.010805	0.011558
RS	45	4.417214	1.656656	4962.115041	0.009380	0.010033
RS	46	4.816382	1.691435	4146.505908	0.007838	0.008391
RS	47	5.250822	1.691435	3472.145145	0.006564	0.007029
RS	48	5.723652	1.727618	2789.849512	0.005274	0.005659
RS	49	6.238263	1.727618	2240.650628	0.004236	0.004550
RS	50	6.798349	1.768351	1718.127554	0.003248	0.003499
RS	51	7.407928	1.768351	1315.757419	0.002487	0.002686
RS	52	8.071372	1.811916	957.718358	0.001810	0.001964
RS	53	8.793443	1.811916	694.438173	0.001313	0.001430
RS	54	9.579319	1.847686	478.407267	0.000904	0.000993
RS	55	10.434640	1.847686	324.927361	0.000614	0.000679
RS	56	11.365543	1.847686	211.686489	0.000400	0.000447
RS	57	12.378705	1.847686	131.802742	0.000249	0.000281
RS	58	13.481396	1.811423	79.219411	0.000150	0.000171
RS	59	14.681528	1.811423	43.905313	0.000083	0.000096
RS	60	15.987710	1.811423	22.926918	0.000043	0.000051
RS	61	17.409314	1.811423	11.221294	0.000021	0.000025
RS	62	18.956540	1.811423	5.118419	0.000010	0.000012
RS	63	20.640487	1.811423	3.433999	0.000006	0.000008
PA	4+25*2+4+6 0.135433365 0.026092673 20.640486722 0.131817750 1.164494348 1.107694014 1.706083747 2.393802659 2.769010364 2.929784715 2.792518150 2.357578130 1.887686592 1.538696131 1.331082061 1.240103906 1.234540560 1.282238008 1.352139869 1.422780899 1.485556964 1.539036099 1.583553236 1.621433948 1.656656085 1.691434722 1.727618105 1.768351477 1.811915829 1.847685753 1.811422821
//
IT	3469
RD	24
LK	-6140373.266172
QD	-1489.321409 -> -1487.957388
RI	0.0353292360
TR	0.135202	0.026075
MT	20.690839
MM	C_pi: 1.182468, n_recomb: 529557.905676
RS	0	0.000000	0.131820	33831.371944	0.063886	0.096243
RS	1	0.008841	0.131820	34337.146955	0.064841	0.053257
RS	2	0.018463	0.131820	34635.967746	0.065405	0.034138
RS	3	0.028936	0.131820	34703.411439	0.065533	0.033711
RS	4	0.040335	1.189807	3986.231317	0.007527	0.004478
RS	5	0.052742	1.189807	4292.388123	0.008106	0.005428
RS	6	0.066245	1.100588	4989.520695	0.009422	0.006672
RS	7	0.080943	1.100588	5356.509085	0.010115	0.007604
RS	8	0.096940	1.699872	3729.016041	0.007042	0.005611
RS	9	0.114351	1.699872	4016.465963	0.007585	0.006378
RS	10	0.133301	2.392733	3075.926471	0.005808	0.005164
RS	11	0.153926	2.392733	3318.794489	0.006267	0.005888
RS	12	0.176375	2.766726	3096.544365	0.005847	0.005789
RS	13	0.200809	2.766726	3340.475881	0.006308	0.006514
RS	14	0.227403	2.932787	3397.911929	0.006417	0.006791
RS	15	0.256348	2.932787	3661.836021	0.006915	0.007408
RS	16	0.287852	2.804191	4122.510741	0.007785	0.008428
RS	17	0.322141	2.804191	4432.110194	0.008369	0.009111
RS	18	0.359462	2.369881	5624.616231	0.010621	0.011626
RS	19	0.400081	2.369881	6016.604495	0.011362	0.012475
RS	20	0.444293	1.895916	8012.226548	0.015130	0.016643
RS	21	0.492412	1.895916	8498.056901	0.016047	0.017689
RS	22	0.544786	1.542969	11012.102581	0.020795	0.022920
RS	23	0.601790	1.542969	11541.085655	0.021794	0.024039
RS	24	0.663834	1.332937	13907.004784	0.026262	0.028929
RS	25	0.731363	1.332937	14369.919448	0.027136	0.029871
RS	26	0.804861	1.241046	15839.694100	0.029911	0.032859
RS	27	0.884858	1.241046	16135.696636	0.030470	0.033403
RS	28	0.971927	1.235724	16409.052429	0.030986	0.033885
RS	29	1.066694	1.235724	16507.025434	0.031171	0.033983
RS	30	1.169839	1.284245	15894.217401	0.030014	0.032637
RS	31	1.282102	1.284245	15814.877018	0.029864	0.032375
RS	32	1.404291	1.354843	14837.476618	0.028019	0.030305
RS	33	1.537282	1.354843	14602.895064	0.027576	0.029760
RS	34	1.682030	1.425643	13575.752328	0.025636	0.027618
RS	35	1.839575	1.425643	13194.407135	0.024916	0.026806
RS	36	2.011049	1.488135	12195.729877	0.023030	0.024744
RS	37	2.197682	1.488135	11674.772292	0.022046	0.023667
RS	38	2.400815	1.541208	10696.153712	0.020198	0.021659
RS	39	2.621906	1.541208	10052.969610	0.018984	0.020343
RS	40	2.862544	1.585471	9087.293547	0.017160	0.018375
RS	41	3.124456	1.585471	8353.856733	0.015775	0.016884
RS	42	3.409522	1.623494	7405.083824	0.013984	0.014961
RS	43	3.719791	1.623494	6630.106440	0.012520	0.013391
RS	44	4.057490	1.659465	5721.717803	0.010805	0.011559
RS	45	4.425045	1.659465	4966.906248	0.009379	0.010033
RS	46	4.825094	1.695661	4147.239507	0.007832	0.008385
RS	47	5.260510	1.695661	3473.137277	0.006559	0.007025
RS	48	5.734421	1.733931	2788.176713	0.005265	0.005650
RS	49	6.250228	1.733931	2240.322188	0.004231	0.004544
RS	50	6.811638	1.777427	1716.569633	0.003242	0.003492
RS	51	7.422680	1.777427	1315.902327	0.002485	0.002683
RS	52	8.087743	1.824133	957.607405	0.001808	0.001961
RS	53	8.811603	1.824133	695.607292	0.001314	0.001431
RS	54	9.599458	1.862884	479.577502	0.000906	0.000994
RS	55	10.456965	1.862884	326.618344	0.000617	0.000682
RS	56	11.390282	1.862884	213.420072	0.000403	0.000450
RS	57	12.406112	1.862884	133.308069	0.000252	0.000284
RS	58	13.511749	1.826377	80.401946	0.000152	0.000173
RS	59	14.715133	1.826377	44.731249	0.000084	0.000098
RS	60	16.024905	1.826377	23.454700	0.000044	0.000052
RS	61	17.450471	1.826377	11.530786	0.000022	0.000026
RS	62	19.002069	1.826377	5.284892	0.000010	0.000012
RS	63	20.690839	1.826377	3.575483	0.000007	0.000008
PA	4+25*2+4+6 0.135202024 0.026075391 20.690839166 0.131820390 1.189807077 1.100587750 1.699871676 2.392733116 2.766726129 2.932786933 2.804190749 2.369881165 1.895916381 1.542969244 1.332937317 1.241045891 1.235723797 1.284244684 1.354843308 1.425642537 1.488135427 1.541208353 1.585471182 1.623493646 1.659465165 1.695660582 1.733930827 1.777427429 1.824132631 1.862883783 1.826376881
//
IT	3368
RD	25
LK	-6140370.583369
QD	-1485.928267 -> -1484.659997
RI	0.0352189010
TR	0.134978	0.026058
MT	20.739677
MM	C_pi: 1.184445, n_recomb: 530085.855024
RS	0	0.000000	0.131818	33880.216306	0.063915	0.096154
RS	1	0.008845	0.131818	34386.806255	0.064870	0.053292
RS	2	0.018472	0.131818	34685.939947	0.065435	0.034175
RS	3	0.028951	0.131818	34753.129548	0.065561	0.033760
RS	4	0.040356	1.215365	3908.381878	0.007373	0.004391
RS	5	0.052770	1.215365	4209.651797	0.007941	0.005322
RS	6	0.066283	1.093745	5030.266704	0.009490	0.006724
RS	7	0.080990	1.093745	5399.929067	0.010187	0.007658
RS	8	0.096998	1.694405	3747.797555	0.007070	0.005632
RS	9	0.114422	1.694405	4036.672819	0.007615	0.006401
RS	10	0.133388	2.392496	3081.799154	0.005814	0.005166
RS	11	0.154030	2.392496	3325.226454	0.006273	0.005890
RS	12	0.176499	2.764701	3104.589500	0.005857	0.005796
RS	13	0.200955	2.764701	3349.228591	0.006318	0.006523
RS	14	0.227574	2.935293	3401.512548	0.006417	0.006791
RS	15	0.256547	2.935293	3665.847841	0.006916	0.007410
RS	16	0.288083	2.815046	4114.846938	0.007763	0.008406
RS	17	0.322408	2.815046	4424.193798	0.008346	0.009090
RS	18	0.359770	2.381523	5609.245511	0.010582	0.011588
RS	19	0.400435	2.381523	6000.789765	0.011320	0.012436
RS	20	0.444698	1.903763	7998.196129	0.015088	0.016604
RS	21	0.492876	1.903763	8484.147391	0.016005	0.017647
RS	22	0.545315	1.547070	11011.451502	0.020773	0.022901
RS	23	0.602391	1.547070	11541.442342	0.021773	0.024018
RS	24	0.664517	1.334736	13926.510347	0.026272	0.028942
RS	25	0.732137	1.334736	14390.602019	0.027148	0.029883
RS	26	0.805738	1.241988	15872.094664	0.029942	0.032892
RS	27	0.885849	1.241988	16168.571169	0.030502	0.033435
RS	28	0.973046	1.236925	16438.877131	0.031012	0.033910
RS	29	1.067955	1.236925	16536.935616	0.031197	0.034008
RS	30	1.171258	1.286266	15913.671095	0.030021	0.032642
RS	31	1.283699	1.286266	15834.813611	0.029872	0.032381
RS	32	1.406085	1.357545	14850.746200	0.028016	0.030300
RS	33	1.539295	1.357545	14617.007983	0.027575	0.029757
RS	34	1.684288	1.428482	13589.859272	0.025637	0.027618
RS	35	1.842105	1.428482	13209.013501	0.024919	0.026809
RS	36	2.013881	1.490663	12213.383069	0.023040	0.024755
RS	37	2.200850	1.490663	11691.954602	0.022057	0.023678
RS	38	2.404356	1.543298	10715.502311	0.020215	0.021677
RS	39	2.625862	1.543298	10070.755219	0.018998	0.020359
RS	40	2.866960	1.587264	9104.783533	0.017176	0.018392
RS	41	3.129383	1.587264	8369.077867	0.015788	0.016899
RS	42	3.415016	1.625376	7417.496044	0.013993	0.014972
RS	43	3.725913	1.625376	6640.336046	0.012527	0.013400
RS	44	4.064309	1.662042	5727.656386	0.010805	0.011560
RS	45	4.432634	1.662042	4971.632334	0.009379	0.010033
RS	46	4.833538	1.699601	4147.949073	0.007825	0.008379
RS	47	5.269901	1.699601	3474.010637	0.006554	0.007020
RS	48	5.744860	1.739922	2786.382520	0.005256	0.005641
RS	49	6.261827	1.739922	2239.805990	0.004225	0.004539
RS	50	6.824520	1.786171	1714.815591	0.003235	0.003485
RS	51	7.436982	1.786171	1315.827193	0.002482	0.002680
RS	52	8.103615	1.836033	957.285185	0.001806	0.001958
RS	53	8.829210	1.836033	696.579388	0.001314	0.001431
RS	54	9.618983	1.877811	480.576422	0.000907	0.000994
RS	55	10.478611	1.877811	328.173750	0.000619	0.000684
RS	56	11.414270	1.877811	215.055320	0.000406	0.000452
RS	57	12.432688	1.877811	134.748006	0.000254	0.000286
RS	58	13.541182	1.841107	81.542948	0.000154	0.000175
RS	59	14.747721	1.841107	45.535548	0.000086	0.000099
RS	60	16.060976	1.841107	23.972731	0.000045	0.000053
RS	61	17.490387	1.841107	11.836767	0.000022	0.000026
RS	62	19.046226	1.841107	5.450623	0.000010	0.000012
RS	63	20.739677	1.841107	3.717978	0.000007	0.000008
PA	4+25*2+4+6 0.134978122 0.026058220 20.739676663 0.131817875 1.215364800 1.093745393 1.694405246 2.392495800 2.764701037 2.935292977 2.815045671 2.381522913 1.903763478 1.547070287 1.334735968 1.241988000 1.236924666 1.286266136 1.357544965 1.428481889 1.490663016 1.543297689 1.587264442 1.625376360 1.662041621 1.699601272 1.739921839 1.786170581 1.836033429 1.877810645 1.841107128
//
