# Supplementary material for: Introgression and disruption of migration routes have shaped the genetic integrity of wildebeest populations
Source: Nat Commun. 2024 Apr 12;15:2921. doi: 10.1038/s41467-024-47015-y (PMC11014984; doi:10.1038/s41467-024-47015-y)
Supplement: Supplementary file 10 — Source Data [file 41467_2024_47015_MOESM10_ESM.zip › source_data/Fig2a.psmc/CTauKeW__643.psmc]

CC
CC	Brief Description of the file format:
CC	  CC  comments
CC	  MM  useful-messages
CC	  RD  round-of-iterations
CC	  LL  \log[P(sequence)]
CC	  QD  Q-before-opt Q-after-opt
CC	  TR  \theta_0 \rho_0
CC	  RS  k t_k \lambda_k \pi_k \sum_{l\not=k}A_{kl} A_{kk}
CC	  DC  begin end best-k t_k+\Delta_k max-prob
CC
MM	Version: 0.6.5-r67
MM	pattern:4+25*2+4+6, n:63, n_free_lambdas:28
MM	n_iterations:25, skip:1, max_t:15, theta/rho:5
MM	is_decoding:0
MM	n_seqs:28, sum_L:17431983, sum_n:2828359
RD	0
LK	0.000000
QD	0.000000 -> 0.000000
RI	inf
TR	0.177037	0.035407
MT	15.000000
MM	C_pi: 1.000000, n_recomb: 606483.862217
RS	0	0.000000	1.000000	4920.020349	0.008112	0.000000
RS	1	0.008290	1.000000	5282.883603	0.008711	0.000000
RS	2	0.017266	1.000000	5668.522851	0.009347	0.000000
RS	3	0.026987	1.000000	6077.684792	0.010021	0.000000
RS	4	0.037514	1.000000	6511.011328	0.010736	0.000000
RS	5	0.048914	1.000000	6969.009598	0.011491	0.000000
RS	6	0.061258	1.000000	7452.017625	0.012287	0.000000
RS	7	0.074626	1.000000	7960.165285	0.013125	0.000000
RS	8	0.089102	1.000000	8493.330365	0.014004	0.000000
RS	9	0.104778	1.000000	9051.089580	0.014924	0.000000
RS	10	0.121753	1.000000	9632.664551	0.015883	0.000000
RS	11	0.140135	1.000000	10236.862925	0.016879	0.000000
RS	12	0.160042	1.000000	10862.015100	0.017910	0.000000
RS	13	0.181598	1.000000	11505.907273	0.018971	0.000000
RS	14	0.204942	1.000000	12165.711990	0.020059	0.000000
RS	15	0.230221	1.000000	12837.917790	0.021168	0.000000
RS	16	0.257595	1.000000	13518.260160	0.022290	0.000000
RS	17	0.287238	1.000000	14201.656640	0.023416	0.000000
RS	18	0.319339	1.000000	14882.149692	0.024538	0.000000
RS	19	0.354100	1.000000	15552.861761	0.025644	0.000000
RS	20	0.391744	1.000000	16205.967826	0.026721	0.000000
RS	21	0.432507	1.000000	16832.691599	0.027755	0.000000
RS	22	0.476650	1.000000	17423.332354	0.028728	0.000000
RS	23	0.524453	1.000000	17967.329993	0.029625	0.000000
RS	24	0.576218	1.000000	18453.376345	0.030427	0.000000
RS	25	0.632274	1.000000	18869.580635	0.031113	0.000000
RS	26	0.692977	1.000000	19203.696435	0.031664	0.000000
RS	27	0.758711	1.000000	19443.415937	0.032059	0.000000
RS	28	0.829896	1.000000	19576.734996	0.032279	0.000000
RS	29	0.906981	1.000000	19592.388711	0.032305	0.000000
RS	30	0.990456	1.000000	19480.352416	0.032120	0.000000
RS	31	1.080851	1.000000	19232.396544	0.031711	0.000000
RS	32	1.178739	1.000000	18842.676256	0.031069	0.000000
RS	33	1.284742	1.000000	18308.328033	0.030188	0.000000
RS	34	1.399532	1.000000	17630.036449	0.029069	0.000000
RS	35	1.523838	1.000000	16812.525714	0.027721	0.000000
RS	36	1.658449	1.000000	15864.923739	0.026159	0.000000
RS	37	1.804218	1.000000	14800.942821	0.024405	0.000000
RS	38	1.962071	1.000000	13638.822416	0.022488	0.000000
RS	39	2.133009	1.000000	12400.987432	0.020447	0.000000
RS	40	2.318118	1.000000	11113.391543	0.018324	0.000000
RS	41	2.518571	1.000000	9804.539610	0.016166	0.000000
RS	42	2.735641	1.000000	8504.215847	0.014022	0.000000
RS	43	2.970706	1.000000	7241.982410	0.011941	0.000000
RS	44	3.225257	1.000000	6045.552401	0.009968	0.000000
RS	45	3.500909	1.000000	4939.175736	0.008144	0.000000
RS	46	3.799411	1.000000	3942.198572	0.006500	0.000000
RS	47	4.122659	1.000000	3067.959970	0.005059	0.000000
RS	48	4.472702	1.000000	2323.167578	0.003831	0.000000
RS	49	4.851763	1.000000	1707.845948	0.002816	0.000000
RS	50	5.262247	1.000000	1215.880359	0.002005	0.000000
RS	51	5.706758	1.000000	836.095898	0.001379	0.000000
RS	52	6.188118	1.000000	553.730969	0.000913	0.000000
RS	53	6.709380	1.000000	352.103962	0.000581	0.000000
RS	54	7.273854	1.000000	214.246378	0.000353	0.000000
RS	55	7.885120	1.000000	124.293331	0.000205	0.000000
RS	56	8.547059	1.000000	68.480302	0.000113	0.000000
RS	57	9.263869	1.000000	35.679496	0.000059	0.000000
RS	58	10.040101	1.000000	17.498760	0.000029	0.000000
RS	59	10.880679	1.000000	8.038372	0.000013	0.000000
RS	60	11.790939	1.000000	3.440021	0.000006	0.000000
RS	61	12.776655	1.000000	1.363500	0.000002	0.000000
RS	62	13.844085	1.000000	0.497408	0.000001	0.000000
RS	63	15.000000	1.000000	0.233935	0.000000	0.000000
PA	4+25*2+4+6 0.177036905 0.035407381 15.000000000 1.000000000 1.000000000 1.000000000 1.000000000 1.000000000 1.000000000 1.000000000 1.000000000 1.000000000 1.000000000 1.000000000 1.000000000 1.000000000 1.000000000 1.000000000 1.000000000 1.000000000 1.000000000 1.000000000 1.000000000 1.000000000 1.000000000 1.000000000 1.000000000 1.000000000 1.000000000 1.000000000 1.000000000
//
IT	3761
RD	1
LK	-6866862.675649
QD	-5384.877148 -> -2990.619026
RI	0.0055314361
TR	0.174636	0.034370
MT	15.682962
MM	C_pi: 1.017966, n_recomb: 599418.984621
RS	0	0.000000	0.360641	13509.215311	0.022537	0.022166
RS	1	0.008366	0.360641	14292.002892	0.023843	0.022062
RS	2	0.017431	0.360641	15089.809459	0.025174	0.021310
RS	3	0.027255	0.360641	15897.511749	0.026522	0.019240
RS	4	0.037901	0.631214	9611.997010	0.016036	0.016373
RS	5	0.049437	0.631214	10221.785527	0.017053	0.013923
RS	6	0.061939	0.892579	7699.212617	0.012844	0.012301
RS	7	0.075486	0.892579	8214.417507	0.013704	0.011217
RS	8	0.090167	1.110420	7047.882013	0.011758	0.010519
RS	9	0.106076	1.110420	7526.486237	0.012556	0.010189
RS	10	0.123315	1.239779	7196.433075	0.012006	0.010163
RS	11	0.141997	1.239779	7679.567272	0.012812	0.010421
RS	12	0.162242	1.283106	7910.592727	0.013197	0.010971
RS	13	0.184181	1.283106	8424.336544	0.014054	0.011785
RS	14	0.207954	1.271563	9038.883957	0.015079	0.012821
RS	15	0.233717	1.271563	9594.897646	0.016007	0.014054
RS	16	0.261635	1.234147	10472.023298	0.017470	0.015472
RS	17	0.291888	1.234147	11067.943978	0.018464	0.017063
RS	18	0.324672	1.188782	12112.187262	0.020207	0.018803
RS	19	0.360199	1.188782	12731.215844	0.021239	0.020654
RS	20	0.398698	1.146302	13833.477793	0.023078	0.022564
RS	21	0.440418	1.146302	14443.816100	0.024096	0.024466
RS	22	0.485627	1.112718	15478.127169	0.025822	0.026293
RS	23	0.534619	1.112718	16035.121116	0.026751	0.027979
RS	24	0.587710	1.089803	16888.641449	0.028175	0.029472
RS	25	0.645241	1.089803	17340.102021	0.028928	0.030739
RS	26	0.707586	1.076428	17936.838846	0.029924	0.031755
RS	27	0.775147	1.076428	18229.308018	0.030412	0.032502
RS	28	0.848359	1.070497	18525.729838	0.030906	0.032968
RS	29	0.927696	1.070497	18610.508537	0.031048	0.033151
RS	30	1.013670	1.069682	18591.099198	0.031015	0.033054
RS	31	1.106836	1.069682	18429.894227	0.030746	0.032689
RS	32	1.207797	1.071764	18101.065742	0.030198	0.032068
RS	33	1.317203	1.071764	17671.444749	0.029481	0.031205
RS	34	1.435762	1.075005	17053.560530	0.028450	0.030115
RS	35	1.564240	1.075005	16354.908915	0.027285	0.028814
RS	36	1.703465	1.078195	15482.647766	0.025829	0.027320
RS	37	1.854338	1.078195	14541.873344	0.024260	0.025655
RS	38	2.017832	1.080590	13468.347192	0.022469	0.023842
RS	39	2.195004	1.080590	12343.285600	0.020592	0.021910
RS	40	2.386997	1.081839	11143.126198	0.018590	0.019889
RS	41	2.595052	1.081839	9920.752826	0.016551	0.017814
RS	42	2.820512	1.081910	8688.006328	0.014494	0.015723
RS	43	3.064834	1.081910	7474.724613	0.012470	0.013654
RS	44	3.329594	1.081075	6312.260258	0.010531	0.011648
RS	45	3.616504	1.081075	5215.685471	0.008701	0.009744
RS	46	3.927416	1.079829	4217.166218	0.007035	0.007977
RS	47	4.264338	1.079829	3322.580321	0.005543	0.006379
RS	48	4.629446	1.078655	2551.240682	0.004256	0.004972
RS	49	5.025098	1.078655	1900.734492	0.003171	0.003770
RS	50	5.453849	1.077804	1373.312317	0.002291	0.002774
RS	51	5.918468	1.077804	958.206477	0.001599	0.001977
RS	52	6.421955	1.077203	644.707695	0.001076	0.001361
RS	53	6.967563	1.077203	416.533688	0.000695	0.000902
RS	54	7.558815	1.076047	257.942051	0.000430	0.000575
RS	55	8.199529	1.076047	152.211476	0.000254	0.000350
RS	56	8.893844	1.076047	85.376407	0.000142	0.000203
RS	57	9.646243	1.076047	45.327262	0.000076	0.000112
RS	58	10.461585	1.072096	22.727655	0.000038	0.000058
RS	59	11.345137	1.072096	10.625840	0.000018	0.000028
RS	60	12.302604	1.072096	4.631572	0.000008	0.000013
RS	61	13.340170	1.072096	1.871207	0.000003	0.000005
RS	62	14.464535	1.072096	0.696318	0.000001	0.000002
RS	63	15.682962	1.072096	0.337174	0.000001	0.000001
PA	4+25*2+4+6 0.174636222 0.034370222 15.682961941 0.360641003 0.631214380 0.892579496 1.110419750 1.239778519 1.283105850 1.271562576 1.234147072 1.188781738 1.146302462 1.112717628 1.089802861 1.076427579 1.070496917 1.069682300 1.071763873 1.075004697 1.078194618 1.080589771 1.081838608 1.081910133 1.081074953 1.079829037 1.078655243 1.077803731 1.077202797 1.076046705 1.072095931
//
IT	4299
RD	2
LK	-6863380.515176
QD	-2521.327493 -> -1998.854709
RI	0.0138715690
TR	0.172490	0.033789
MT	16.144270
MM	C_pi: 1.010396, n_recomb: 585148.598568
RS	0	0.000000	0.250068	19040.105250	0.032539	0.022066
RS	1	0.008415	0.250068	19934.159096	0.034067	0.023059
RS	2	0.017539	0.250068	20808.984835	0.035562	0.024708
RS	3	0.027430	0.250068	21653.144562	0.037005	0.025812
RS	4	0.038154	0.535244	10620.531971	0.018150	0.014803
RS	5	0.049780	0.535244	11258.922824	0.019241	0.014647
RS	6	0.062384	0.881580	7269.233110	0.012423	0.010440
RS	7	0.076049	0.881580	7756.558529	0.013256	0.010663
RS	8	0.090864	1.216320	6005.763003	0.010264	0.008825
RS	9	0.106926	1.216320	6424.000148	0.010978	0.009220
RS	10	0.124339	1.429744	5845.772431	0.009990	0.008733
RS	11	0.143218	1.429744	6253.182002	0.010686	0.009353
RS	12	0.163685	1.494560	6393.815606	0.010927	0.009814
RS	13	0.185875	1.494560	6828.118858	0.011669	0.010760
RS	14	0.209932	1.459595	7455.579132	0.012741	0.011949
RS	15	0.236014	1.459595	7937.513341	0.013565	0.013163
RS	16	0.264290	1.380102	8918.318915	0.015241	0.014930
RS	17	0.294946	1.380102	9452.688940	0.016154	0.016412
RS	18	0.328182	1.290484	10684.849234	0.018260	0.018676
RS	19	0.364215	1.290484	11258.966214	0.019241	0.020377
RS	20	0.403280	1.210908	12599.814264	0.021533	0.022908
RS	21	0.445632	1.210908	13181.075530	0.022526	0.024635
RS	22	0.491549	1.151499	14441.855820	0.024681	0.027041
RS	23	0.541329	1.151499	14980.675056	0.025601	0.028528
RS	24	0.595299	1.113936	15990.432607	0.027327	0.030426
RS	25	0.653810	1.113936	16429.703351	0.028078	0.031478
RS	26	0.717245	1.094754	17090.240546	0.029207	0.032674
RS	27	0.786019	1.094754	17375.564223	0.029694	0.033207
RS	28	0.860580	1.089371	17654.052960	0.030170	0.033654
RS	29	0.941415	1.089371	17740.991253	0.030319	0.033643
RS	30	1.029053	1.093174	17655.913078	0.030173	0.033398
RS	31	1.124066	1.093174	17513.858540	0.029931	0.032879
RS	32	1.227075	1.101907	17113.673592	0.029247	0.032067
RS	33	1.338752	1.101907	16727.570386	0.028587	0.031101
RS	34	1.459827	1.112281	16065.844828	0.027456	0.029845
RS	35	1.591090	1.112281	15438.497286	0.026384	0.028495
RS	36	1.733400	1.122006	14567.120808	0.024895	0.026897
RS	37	1.887686	1.122006	13722.495598	0.023451	0.025232
RS	38	2.054955	1.129669	12695.047504	0.021695	0.023386
RS	39	2.236300	1.129669	11681.241273	0.019963	0.021492
RS	40	2.432907	1.134623	10559.037542	0.018045	0.019497
RS	41	2.646058	1.134623	9448.501038	0.016147	0.017480
RS	42	2.877146	1.136858	8304.759655	0.014193	0.015447
RS	43	3.127681	1.136858	7188.705939	0.012285	0.013439
RS	44	3.399299	1.136976	6105.376312	0.010434	0.011497
RS	45	3.693775	1.136976	5080.571454	0.008683	0.009641
RS	46	4.013032	1.136021	4137.744186	0.007071	0.007925
RS	47	4.359155	1.136021	3286.353919	0.005616	0.006358
RS	48	4.734405	1.134976	2544.692417	0.004349	0.004979
RS	49	5.141233	1.134976	1913.193612	0.003270	0.003791
RS	50	5.582297	1.134314	1395.479451	0.002385	0.002806
RS	51	6.060478	1.134314	983.760036	0.001681	0.002010
RS	52	6.578900	1.133868	669.079216	0.001143	0.001392
RS	53	7.140948	1.133868	437.340583	0.000747	0.000929
RS	54	7.750293	1.132088	274.285116	0.000469	0.000597
RS	55	8.410917	1.132088	163.931187	0.000280	0.000366
RS	56	9.127134	1.132088	93.196663	0.000159	0.000214
RS	57	9.903623	1.132088	50.187948	0.000086	0.000119
RS	58	10.745456	1.124615	25.594945	0.000044	0.000062
RS	59	11.658131	1.124615	12.128312	0.000021	0.000030
RS	60	12.647610	1.124615	5.361556	0.000009	0.000014
RS	61	13.720356	1.124615	2.198397	0.000004	0.000006
RS	62	14.883377	1.124615	0.830840	0.000001	0.000002
RS	63	16.144270	1.124615	0.411743	0.000001	0.000001
PA	4+25*2+4+6 0.172490088 0.033789265 16.144269902 0.250067921 0.535244242 0.881580326 1.216319814 1.429743588 1.494559997 1.459594830 1.380102486 1.290483516 1.210907802 1.151499155 1.113935802 1.094753752 1.089371416 1.093173820 1.101907028 1.112281128 1.122006146 1.129668796 1.134623424 1.136858169 1.136976447 1.136021324 1.134975791 1.134313659 1.133868187 1.132088346 1.124614663
//
IT	5044
RD	3
LK	-6862569.467032
QD	-1954.667889 -> -1774.045395
RI	0.0217962897
TR	0.170627	0.033392
MT	16.497863
MM	C_pi: 1.009664, n_recomb: 577969.817802
RS	0	0.000000	0.217492	21666.971243	0.037488	0.021880
RS	1	0.008452	0.217492	22569.117866	0.039049	0.023323
RS	2	0.017619	0.217492	23428.815097	0.040536	0.026015
RS	3	0.027561	0.217492	24231.503096	0.041925	0.028688
RS	4	0.038343	0.500160	11019.424800	0.019066	0.014323
RS	5	0.050036	0.500160	11665.555805	0.020184	0.015044
RS	6	0.062717	0.891277	6957.799849	0.012038	0.009711
RS	7	0.076471	0.891277	7427.292434	0.012851	0.010394
RS	8	0.091387	1.304520	5425.194289	0.009387	0.008064
RS	9	0.107563	1.304520	5809.833323	0.010052	0.008695
RS	10	0.125107	1.579610	5139.242857	0.008892	0.008012
RS	11	0.144134	1.579610	5505.917233	0.009526	0.008727
RS	12	0.164769	1.656570	5620.747661	0.009725	0.009166
RS	13	0.187148	1.656570	6012.944272	0.010404	0.010110
RS	14	0.211419	1.597247	6661.739545	0.011526	0.011413
RS	15	0.237741	1.597247	7105.031560	0.012293	0.012554
RS	16	0.266288	1.479869	8161.061785	0.014120	0.014564
RS	17	0.297248	1.479869	8664.629700	0.014991	0.015931
RS	18	0.330825	1.352485	10036.039966	0.017364	0.018570
RS	19	0.367239	1.352485	10589.849093	0.018322	0.020144
RS	20	0.406732	1.242748	12115.906370	0.020963	0.023138
RS	21	0.449563	1.242748	12685.845459	0.021949	0.024747
RS	22	0.496014	1.163616	14124.421009	0.024438	0.027588
RS	23	0.546391	1.163616	14655.337311	0.025357	0.028970
RS	24	0.601026	1.115988	15779.000128	0.027301	0.031151
RS	25	0.660279	1.115988	16208.271585	0.028043	0.032108
RS	26	0.724541	1.093991	16895.731000	0.029233	0.033389
RS	27	0.794233	1.093991	17167.698722	0.029703	0.033840
RS	28	0.869817	1.090892	17395.684092	0.030098	0.034196
RS	29	0.951789	1.090892	17470.063766	0.030227	0.034120
RS	30	1.040690	1.100255	17289.225377	0.029914	0.033676
RS	31	1.137105	1.100255	17143.033104	0.029661	0.033113
RS	32	1.241670	1.116183	16641.113444	0.028792	0.032076
RS	33	1.355072	1.116183	16266.820470	0.028145	0.031095
RS	34	1.478060	1.134100	15527.316489	0.026865	0.029644
RS	35	1.611443	1.134100	14932.166949	0.025836	0.028307
RS	36	1.756099	1.150779	14022.406079	0.024261	0.026577
RS	37	1.912983	1.150779	13229.961719	0.022890	0.024949
RS	38	2.083127	1.164193	12205.074620	0.021117	0.023041
RS	39	2.267653	1.164193	11257.837007	0.019478	0.021201
RS	40	2.467775	1.173404	10169.820272	0.017596	0.019200
RS	41	2.684812	1.173404	9130.687007	0.015798	0.017244
RS	42	2.920194	1.178406	8037.255967	0.013906	0.015241
RS	43	3.175471	1.178406	6986.600327	0.012088	0.013290
RS	44	3.452325	1.180120	5953.238725	0.010300	0.011388
RS	45	3.752579	1.180120	4979.205519	0.008615	0.009577
RS	46	4.078212	1.180117	4074.152930	0.007049	0.007894
RS	47	4.431369	1.180117	3255.205267	0.005632	0.006355
RS	48	4.814375	1.179842	2535.111047	0.004386	0.004995
RS	49	5.229755	1.179842	1919.296476	0.003321	0.003819
RS	50	5.680244	1.179936	1409.544801	0.002439	0.002839
RS	51	6.168810	1.179936	1001.767748	0.001733	0.002045
RS	52	6.698671	1.180081	686.939829	0.001189	0.001425
RS	53	7.273318	1.180081	453.250048	0.000784	0.000957
RS	54	7.896535	1.178019	287.147723	0.000497	0.000619
RS	55	8.572430	1.178019	173.425260	0.000300	0.000382
RS	56	9.305453	1.178019	99.694543	0.000172	0.000225
RS	57	10.100434	1.178019	54.322262	0.000094	0.000126
RS	58	10.962609	1.167312	28.097335	0.000049	0.000067
RS	59	11.897658	1.167312	13.464079	0.000023	0.000033
RS	60	12.911741	1.167312	6.022727	0.000010	0.000015
RS	61	14.011537	1.167312	2.500375	0.000004	0.000006
RS	62	15.204292	1.167312	0.957402	0.000002	0.000002
RS	63	16.497863	1.167312	0.483959	0.000001	0.000001
PA	4+25*2+4+6 0.170627411 0.033391927 16.497863063 0.217491692 0.500159572 0.891277427 1.304519519 1.579609670 1.656570103 1.597246849 1.479869030 1.352485001 1.242747692 1.163615925 1.115987696 1.093990560 1.090891854 1.100254957 1.116182967 1.134100306 1.150779211 1.164192571 1.173403822 1.178406050 1.180119868 1.180116558 1.179841698 1.179936050 1.180081185 1.178018543 1.167311597
//
IT	4217
RD	4
LK	-6862264.545968
QD	-1765.997491 -> -1673.529735
RI	0.0260827586
TR	0.169056	0.033101
MT	16.782468
MM	C_pi: 1.013849, n_recomb: 575345.598882
RS	0	0.000000	0.205993	22826.926198	0.039675	0.021715
RS	1	0.008482	0.205993	23726.431442	0.041239	0.023353
RS	2	0.017683	0.205993	24572.127809	0.042708	0.026504
RS	3	0.027664	0.205993	25348.075484	0.044057	0.029902
RS	4	0.038492	0.481761	11315.038169	0.019667	0.014282
RS	5	0.050238	0.481761	11969.165611	0.020803	0.015402
RS	6	0.062981	0.899136	6814.456284	0.011844	0.009414
RS	7	0.076804	0.899136	7276.649652	0.012647	0.010302
RS	8	0.091800	1.369555	5110.248331	0.008882	0.007675
RS	9	0.108068	1.369555	5477.001517	0.009519	0.008399
RS	10	0.125715	1.694413	4746.123765	0.008249	0.007595
RS	11	0.144860	1.694413	5090.069403	0.008847	0.008332
RS	12	0.165628	1.781846	5187.728389	0.009017	0.008757
RS	13	0.188157	1.781846	5556.202422	0.009657	0.009671
RS	14	0.212598	1.702762	6218.335949	0.010808	0.011045
RS	15	0.239111	1.702762	6640.179643	0.011541	0.012114
RS	16	0.267873	1.554632	7749.127113	0.013469	0.014283
RS	17	0.299075	1.554632	8236.767315	0.014316	0.015551
RS	18	0.332923	1.396463	9716.940960	0.016889	0.018457
RS	19	0.369641	1.396463	10262.603759	0.017837	0.019929
RS	20	0.409475	1.262258	11944.552586	0.020761	0.023277
RS	21	0.452686	1.262258	12512.756526	0.021748	0.024800
RS	22	0.499563	1.167433	14107.813425	0.024521	0.027987
RS	23	0.550416	1.167433	14637.921504	0.025442	0.029305
RS	24	0.605581	1.112086	15863.668312	0.027572	0.031710
RS	25	0.665426	1.112086	16287.348679	0.028309	0.032621
RS	26	0.730346	1.088229	16997.666142	0.029543	0.033958
RS	27	0.800773	1.088229	17257.624779	0.029995	0.034376
RS	28	0.877173	1.087392	17436.337064	0.030306	0.034637
RS	29	0.960053	1.087392	17495.858935	0.030409	0.034539
RS	30	1.049963	1.101738	17222.672238	0.029934	0.033909
RS	31	1.147498	1.101738	17065.538651	0.029661	0.033340
RS	32	1.253306	1.124074	16463.774840	0.028615	0.032094
RS	33	1.368088	1.124074	16089.072182	0.027964	0.031124
RS	34	1.492606	1.148767	15268.616810	0.026538	0.029495
RS	35	1.627684	1.148767	14687.620449	0.025528	0.028186
RS	36	1.774220	1.171788	13728.940923	0.023862	0.026332
RS	37	1.933184	1.171788	12965.499170	0.022535	0.024747
RS	38	2.105631	1.190550	11925.327387	0.020727	0.022773
RS	39	2.292704	1.190550	11018.372017	0.019151	0.020985
RS	40	2.495643	1.203831	9941.823830	0.017280	0.018968
RS	41	2.715796	1.203831	8947.737289	0.015552	0.017067
RS	42	2.954621	1.211614	7880.889618	0.013698	0.015080
RS	43	3.213702	1.211614	6872.441725	0.011945	0.013177
RS	44	3.494757	1.215093	5868.316947	0.010200	0.011303
RS	45	3.799650	1.215093	4927.393480	0.008564	0.009530
RS	46	4.130404	1.216334	4044.917433	0.007030	0.007870
RS	47	4.489210	1.216334	3247.060454	0.005644	0.006355
RS	48	4.878449	1.217185	2539.414157	0.004414	0.005009
RS	49	5.300701	1.217185	1933.385946	0.003360	0.003845
RS	50	5.758768	1.218394	1427.331037	0.002481	0.002869
RS	51	6.255686	1.218394	1021.243430	0.001775	0.002076
RS	52	6.794750	1.219426	704.911120	0.001225	0.001453
RS	53	7.379536	1.219426	468.814074	0.000815	0.000982
RS	54	8.013921	1.217325	299.520831	0.000521	0.000639
RS	55	8.702113	1.217325	182.532704	0.000317	0.000397
RS	56	9.448674	1.217325	105.937678	0.000184	0.000236
RS	57	10.258555	1.217325	58.313038	0.000101	0.000133
RS	58	11.137127	1.203631	30.533122	0.000053	0.000071
RS	59	12.090217	1.203631	14.774835	0.000026	0.000035
RS	60	13.124144	1.203631	6.677601	0.000012	0.000016
RS	61	14.245764	1.203631	2.802634	0.000005	0.000007
RS	62	15.462516	1.203631	1.085559	0.000002	0.000003
RS	63	16.782468	1.203631	0.558504	0.000001	0.000001
PA	4+25*2+4+6 0.169056412 0.033100577 16.782467941 0.205993261 0.481760663 0.899135569 1.369555398 1.694413059 1.781845753 1.702761843 1.554631929 1.396463052 1.262258365 1.167433330 1.112086279 1.088229398 1.087392098 1.101737858 1.124073654 1.148767102 1.171787503 1.190550157 1.203831497 1.211613677 1.215092664 1.216334001 1.217185454 1.218393720 1.219426191 1.217324549 1.203631379
//
IT	4231
RD	5
LK	-6862101.010400
QD	-1666.413086 -> -1609.911869
RI	0.0281256314
TR	0.167759	0.032884
MT	17.014278
MM	C_pi: 1.019712, n_recomb: 574897.034651
RS	0	0.000000	0.202025	23311.128586	0.040548	0.021582
RS	1	0.008505	0.202025	24211.485125	0.042114	0.023298
RS	2	0.017734	0.202025	25053.290948	0.043579	0.026638
RS	3	0.027747	0.202025	25819.992327	0.044912	0.030357
RS	4	0.038612	0.468388	11617.218384	0.020207	0.014440
RS	5	0.050401	0.468388	12281.351990	0.021363	0.015765
RS	6	0.063193	0.900767	6784.216125	0.011801	0.009313
RS	7	0.077072	0.900767	7245.647893	0.012603	0.010311
RS	8	0.092133	1.413923	4939.501300	0.008592	0.007457
RS	9	0.108474	1.413923	5296.907427	0.009214	0.008229
RS	10	0.126205	1.780696	4512.011644	0.007848	0.007329
RS	11	0.145443	1.780696	4842.524844	0.008423	0.008070
RS	12	0.166319	1.879336	4921.523749	0.008561	0.008474
RS	13	0.188969	1.879336	5275.472193	0.009176	0.009359
RS	14	0.213546	1.786275	5941.134331	0.010334	0.010770
RS	15	0.240214	1.786275	6349.778672	0.011045	0.011782
RS	16	0.269149	1.614449	7492.186489	0.013032	0.014049
RS	17	0.300546	1.614449	7970.534916	0.013864	0.015240
RS	18	0.334613	1.431497	9533.196458	0.016582	0.018334
RS	19	0.371577	1.431497	10075.646738	0.017526	0.019727
RS	20	0.411685	1.277137	11887.635929	0.020678	0.023348
RS	21	0.455204	1.277137	12457.834587	0.021670	0.024807
RS	22	0.502425	1.169298	14191.211791	0.024685	0.028275
RS	23	0.553662	1.169298	14723.604757	0.025611	0.029551
RS	24	0.609256	1.107530	16043.705698	0.027907	0.032145
RS	25	0.669579	1.107530	16464.475132	0.028639	0.033030
RS	26	0.735033	1.082042	17199.646638	0.029918	0.034416
RS	27	0.806053	1.082042	17449.679452	0.030353	0.034819
RS	28	0.883114	1.082970	17587.969274	0.030593	0.034999
RS	29	0.966729	1.082970	17633.549012	0.030673	0.034896
RS	30	1.057455	1.101385	17280.154193	0.030058	0.034106
RS	31	1.155898	1.101385	17110.917878	0.029763	0.033542
RS	32	1.262713	1.129056	16420.838620	0.028563	0.032119
RS	33	1.378613	1.129056	16041.486653	0.027903	0.031166
RS	34	1.504370	1.159484	15147.558879	0.026348	0.029384
RS	35	1.640824	1.159484	14572.749781	0.025348	0.028103
RS	36	1.788882	1.187959	13566.450607	0.023598	0.026142
RS	37	1.949534	1.187959	12820.444510	0.022300	0.024596
RS	38	2.123848	1.211401	11759.879890	0.020456	0.022564
RS	39	2.312989	1.211401	10879.102375	0.018924	0.020820
RS	40	2.518216	1.228321	9804.019420	0.017054	0.018786
RS	41	2.740898	1.228321	8840.170150	0.015377	0.016930
RS	42	2.982519	1.238673	7787.741412	0.013546	0.014951
RS	43	3.244690	1.238673	6808.055040	0.011842	0.013089
RS	44	3.529159	1.243904	5821.642957	0.010126	0.011235
RS	45	3.837823	1.243904	4903.405975	0.008529	0.009493
RS	46	4.172738	1.246523	4034.721037	0.007018	0.007851
RS	47	4.536139	1.246523	3251.236815	0.005655	0.006356
RS	48	4.930447	1.248727	2550.696584	0.004437	0.005020
RS	49	5.358291	1.248727	1951.058620	0.003394	0.003866
RS	50	5.822524	1.251302	1446.281162	0.002516	0.002893
RS	51	6.326240	1.251302	1040.728834	0.001810	0.002102
RS	52	6.872798	1.253444	722.250883	0.001256	0.001478
RS	53	7.465841	1.253444	483.664520	0.000841	0.001003
RS	54	8.109323	1.251498	311.244619	0.000541	0.000657
RS	55	8.807534	1.251498	191.185380	0.000333	0.000411
RS	56	9.565129	1.251498	111.899124	0.000195	0.000246
RS	57	10.387157	1.251498	62.149954	0.000108	0.000139
RS	58	11.279100	1.235009	32.898157	0.000057	0.000075
RS	59	12.246903	1.235009	16.058423	0.000028	0.000038
RS	60	13.297019	1.235009	7.325003	0.000013	0.000017
RS	61	14.436449	1.235009	3.104558	0.000005	0.000008
RS	62	15.672788	1.235009	1.215021	0.000002	0.000003
RS	63	17.014278	1.235009	0.635212	0.000001	0.000002
PA	4+25*2+4+6 0.167759248 0.032884153 17.014278485 0.202025133 0.468388121 0.900766501 1.413922642 1.780696023 1.879336323 1.786274756 1.614449415 1.431496618 1.277137128 1.169298193 1.107530079 1.082041936 1.082970254 1.101384824 1.129056311 1.159484317 1.187958898 1.211400589 1.228320976 1.238672821 1.243903685 1.246523229 1.248726671 1.251302200 1.253444378 1.251497719 1.235008684
//
IT	4238
RD	6
LK	-6861999.093827
QD	-1603.340735 -> -1566.193204
RI	0.0289922784
TR	0.166700	0.032725
MT	17.203264
MM	C_pi: 1.025773, n_recomb: 575496.377344
RS	0	0.000000	0.201257	23473.163478	0.040788	0.021476
RS	1	0.008524	0.201257	24377.455575	0.042359	0.023212
RS	2	0.017775	0.201257	25221.840934	0.043826	0.026609
RS	3	0.027814	0.201257	25989.513023	0.045160	0.030442
RS	4	0.038709	0.456941	11936.629359	0.020741	0.014692
RS	5	0.050532	0.456941	12611.905493	0.021915	0.016131
RS	6	0.063364	0.897213	6821.634016	0.011853	0.009307
RS	7	0.077289	0.897213	7286.019636	0.012660	0.010377
RS	8	0.092401	1.442561	4850.207231	0.008428	0.007329
RS	9	0.108801	1.442561	5203.073515	0.009041	0.008134
RS	10	0.126599	1.844917	4366.380201	0.007587	0.007147
RS	11	0.145915	1.844917	4688.672040	0.008147	0.007891
RS	12	0.166876	1.955492	4747.425677	0.008249	0.008267
RS	13	0.189625	1.955492	5091.958958	0.008848	0.009132
RS	14	0.214313	1.853563	5753.899653	0.009998	0.010556
RS	15	0.241105	1.853563	6153.773217	0.010693	0.011525
RS	16	0.270180	1.664097	7314.568824	0.012710	0.013848
RS	17	0.301735	1.664097	7786.859350	0.013531	0.014980
RS	18	0.335979	1.461260	9410.327434	0.016352	0.018207
RS	19	0.373141	1.461260	9951.544067	0.017292	0.019537
RS	20	0.413472	1.290056	11870.756187	0.020627	0.023371
RS	21	0.457241	1.290056	12444.203459	0.021623	0.024781
RS	22	0.504740	1.171125	14298.955118	0.024846	0.028483
RS	23	0.556288	1.171125	14834.879654	0.025778	0.029727
RS	24	0.612230	1.103769	16242.080873	0.028223	0.032487
RS	25	0.672940	1.103769	16661.581660	0.028952	0.033353
RS	26	0.738826	1.076684	17423.954942	0.030276	0.034788
RS	27	0.810328	1.076684	17666.022158	0.030697	0.035181
RS	28	0.887924	1.078852	17773.541779	0.030884	0.035300
RS	29	0.972135	1.078852	17806.921434	0.030942	0.035194
RS	30	1.063524	1.100476	17386.557271	0.030211	0.034274
RS	31	1.162703	1.100476	17205.898225	0.029897	0.033717
RS	32	1.270336	1.132477	16440.626457	0.028568	0.032147
RS	33	1.387143	1.132477	16055.343727	0.027898	0.031209
RS	34	1.513907	1.167640	15097.864651	0.026235	0.029301
RS	35	1.651477	1.167640	14525.396333	0.025240	0.028046
RS	36	1.800773	1.200684	13476.386887	0.023417	0.025995
RS	37	1.962795	1.200684	12741.383025	0.022140	0.024481
RS	38	2.138628	1.228107	11660.042629	0.020261	0.022400
RS	39	2.329449	1.228107	10797.087043	0.018761	0.020692
RS	40	2.536536	1.248182	9718.940736	0.016888	0.018641
RS	41	2.761274	1.248182	8776.257627	0.015250	0.016822
RS	42	3.005170	1.260831	7731.510796	0.013435	0.014848
RS	43	3.269855	1.260831	6772.219312	0.011768	0.013019
RS	44	3.557102	1.267730	5796.684241	0.010072	0.011178
RS	45	3.868833	1.267730	4894.640626	0.008505	0.009462
RS	46	4.207137	1.271789	4034.409928	0.007010	0.007833
RS	47	4.574278	1.271789	3261.205364	0.005667	0.006356
RS	48	4.972714	1.275504	2564.574667	0.004456	0.005028
RS	49	5.405113	1.275504	1969.417563	0.003422	0.003884
RS	50	5.874370	1.279641	1464.614238	0.002545	0.002912
RS	51	6.383626	1.279641	1059.138884	0.001840	0.002124
RS	52	6.936291	1.283075	738.342293	0.001283	0.001498
RS	53	7.536065	1.283075	497.451409	0.000864	0.001022
RS	54	8.186964	1.281449	322.129742	0.000560	0.000672
RS	55	8.893346	1.281449	199.278750	0.000346	0.000423
RS	56	9.659940	1.281449	117.521435	0.000204	0.000254
RS	57	10.491878	1.281449	65.801431	0.000114	0.000145
RS	58	11.394731	1.262316	35.175014	0.000061	0.000079
RS	59	12.374543	1.262316	17.305547	0.000030	0.000040
RS	60	13.437875	1.262316	7.960233	0.000014	0.000019
RS	61	14.591845	1.262316	3.403936	0.000006	0.000008
RS	62	15.844180	1.262316	1.344838	0.000002	0.000003
RS	63	17.203264	1.262316	0.713542	0.000001	0.000002
PA	4+25*2+4+6 0.166699529 0.032724526 17.203263643 0.201257407 0.456941139 0.897213091 1.442561434 1.844917006 1.955491871 1.853563329 1.664097257 1.461259624 1.290055557 1.171124636 1.103769397 1.076684489 1.078852477 1.100475998 1.132477421 1.167639512 1.200683922 1.228107405 1.248182371 1.260831467 1.267729803 1.271789202 1.275504171 1.279640768 1.283075401 1.281448836 1.262315812
//
IT	4389
RD	7
LK	-6861931.353029
QD	-1560.808836 -> -1535.305164
RI	0.0292407670
TR	0.165831	0.032608
MT	17.358143
MM	C_pi: 1.031505, n_recomb: 576626.770099
RS	0	0.000000	0.202010	23474.071047	0.040709	0.021391
RS	1	0.008539	0.202010	24383.838014	0.042287	0.023119
RS	2	0.017808	0.202010	25234.079586	0.043762	0.026500
RS	3	0.027868	0.202010	26007.923378	0.045104	0.030339
RS	4	0.038787	0.446694	12262.995178	0.021267	0.014984
RS	5	0.050639	0.446694	12949.677890	0.022458	0.016489
RS	6	0.063502	0.890471	6897.047944	0.011961	0.009351
RS	7	0.077464	0.890471	7366.378281	0.012775	0.010471
RS	8	0.092619	1.460191	4808.598375	0.008339	0.007253
RS	9	0.109067	1.460191	5159.722879	0.008948	0.008082
RS	10	0.126920	1.892602	4273.825284	0.007412	0.007017
RS	11	0.146297	1.892602	4591.035694	0.007962	0.007766
RS	12	0.167330	2.015115	4629.554261	0.008029	0.008112
RS	13	0.190158	2.015115	4967.808871	0.008615	0.008964
RS	14	0.214936	1.908259	5621.695848	0.009749	0.010385
RS	15	0.241829	1.908259	6015.490647	0.010432	0.011325
RS	16	0.271019	1.706056	7183.972929	0.012459	0.013675
RS	17	0.302702	1.706056	7652.022804	0.013270	0.014763
RS	18	0.337090	1.487317	9319.304917	0.016162	0.018080
RS	19	0.374415	1.487317	9860.127004	0.017100	0.019362
RS	20	0.414927	1.301890	11867.361123	0.020581	0.023363
RS	21	0.458898	1.301890	12444.359309	0.021581	0.024733
RS	22	0.506625	1.173350	14405.200858	0.024982	0.028633
RS	23	0.558426	1.173350	14945.121284	0.025918	0.029851
RS	24	0.614652	1.101043	16432.117450	0.028497	0.032757
RS	25	0.675679	1.101043	16851.435290	0.029224	0.033608
RS	26	0.741917	1.072371	17642.506947	0.030596	0.035092
RS	27	0.813811	1.072371	17878.294652	0.031005	0.035477
RS	28	0.891844	1.075357	17963.266127	0.031152	0.035550
RS	29	0.976542	1.075357	17986.266891	0.031192	0.035443
RS	30	1.068471	1.099485	17510.760828	0.030368	0.034417
RS	31	1.168252	1.099485	17319.887307	0.030037	0.033865
RS	32	1.276552	1.134972	16491.430513	0.028600	0.032176
RS	33	1.394101	1.134972	16100.048897	0.027921	0.031251
RS	34	1.521688	1.174006	15088.496859	0.026167	0.029240
RS	35	1.660169	1.174006	14516.324696	0.025175	0.028004
RS	36	1.810477	1.210835	13430.090751	0.023291	0.025881
RS	37	1.973619	1.210835	12702.115147	0.022028	0.024392
RS	38	2.150693	1.241599	11601.255828	0.020119	0.022270
RS	39	2.342888	1.241599	10750.672187	0.018644	0.020591
RS	40	2.551495	1.264369	9667.290675	0.016765	0.018525
RS	41	2.777916	1.264369	8739.713868	0.015157	0.016736
RS	42	3.023672	1.279044	7698.545482	0.013351	0.014764
RS	43	3.290413	1.279044	6754.003332	0.011713	0.012963
RS	44	3.579933	1.287503	5784.921416	0.010032	0.011131
RS	45	3.894176	1.287503	4894.696503	0.008489	0.009437
RS	46	4.235253	1.293033	4039.391578	0.007005	0.007817
RS	47	4.605456	1.293033	3273.776355	0.005677	0.006356
RS	48	5.007272	1.298379	2578.989062	0.004473	0.005033
RS	49	5.443401	1.298379	1987.165515	0.003446	0.003897
RS	50	5.916772	1.304241	1481.584677	0.002569	0.002928
RS	51	6.430566	1.304241	1076.058434	0.001866	0.002143
RS	52	6.988234	1.309124	752.982368	0.001306	0.001516
RS	53	7.593525	1.309124	510.075415	0.000885	0.001039
RS	54	8.250503	1.307963	332.131944	0.000576	0.000686
RS	55	8.963582	1.307963	206.790473	0.000359	0.000434
RS	56	9.737555	1.307963	122.791890	0.000213	0.000263
RS	57	10.577619	1.307963	69.259176	0.000120	0.000151
RS	58	11.489420	1.286348	37.357044	0.000065	0.000083
RS	59	12.479083	1.286348	18.512403	0.000032	0.000042
RS	60	13.553256	1.286348	8.581222	0.000015	0.000020
RS	61	14.719157	1.286348	3.699730	0.000006	0.000009
RS	62	15.984619	1.286348	1.474541	0.000003	0.000003
RS	63	17.358143	1.286348	0.793219	0.000001	0.000002
PA	4+25*2+4+6 0.165831087 0.032607656 17.358143318 0.202009584 0.446694236 0.890470951 1.460191462 1.892601619 2.015114898 1.908259371 1.706056130 1.487316517 1.301889744 1.173350002 1.101043068 1.072371389 1.075357392 1.099485274 1.134972120 1.174006361 1.210834963 1.241598625 1.264369475 1.279043510 1.287503322 1.293033274 1.298379170 1.304241406 1.309123553 1.307962959 1.286347507
//
IT	3709
RD	8
LK	-6861884.448877
QD	-1531.010015 -> -1512.898590
RI	0.0291552986
TR	0.165114	0.032523
MT	17.485858
MM	C_pi: 1.036752, n_recomb: 578033.299832
RS	0	0.000000	0.203524	23392.512250	0.040469	0.021324
RS	1	0.008552	0.203524	24308.268355	0.042053	0.023026
RS	2	0.017835	0.203524	25165.769744	0.043537	0.026355
RS	3	0.027912	0.203524	25948.181305	0.044890	0.030141
RS	4	0.038851	0.437531	12584.321416	0.021771	0.015286
RS	5	0.050726	0.437531	13282.089811	0.022978	0.016830
RS	6	0.063616	0.882258	6991.320253	0.012095	0.009417
RS	7	0.077608	0.882258	7466.518504	0.012917	0.010577
RS	8	0.092797	1.470530	4795.270249	0.008296	0.007207
RS	9	0.109285	1.470530	5146.294025	0.008903	0.008058
RS	10	0.127183	1.928040	4214.922879	0.007292	0.006922
RS	11	0.146611	1.928040	4529.046311	0.007835	0.007678
RS	12	0.167701	2.061798	4548.650225	0.007869	0.007994
RS	13	0.190595	2.061798	4882.699858	0.008447	0.008839
RS	14	0.215446	1.952811	5526.491895	0.009561	0.010248
RS	15	0.242423	1.952811	5916.018277	0.010235	0.011168
RS	16	0.271707	1.741783	7084.848084	0.012257	0.013526
RS	17	0.303495	1.741783	7549.828771	0.013061	0.014581
RS	18	0.338001	1.510388	9248.039769	0.015999	0.017957
RS	19	0.375459	1.510388	9788.862931	0.016935	0.019202
RS	20	0.416120	1.312878	11868.404505	0.020532	0.023336
RS	21	0.460258	1.312878	12448.898955	0.021537	0.024673
RS	22	0.508171	1.175944	14502.347213	0.025089	0.028741
RS	23	0.560181	1.175944	15046.375726	0.026030	0.029936
RS	24	0.616639	1.099216	16606.048997	0.028729	0.032971
RS	25	0.677925	1.099216	17025.920327	0.029455	0.033809
RS	26	0.744453	1.068999	17846.046622	0.030874	0.035342
RS	27	0.816670	1.068999	18076.943956	0.031273	0.035719
RS	28	0.895063	1.072490	18145.869231	0.031392	0.035760
RS	29	0.980160	1.072490	18160.135299	0.031417	0.035650
RS	30	1.072534	1.098575	17639.284791	0.030516	0.034540
RS	31	1.172808	1.098575	17439.462263	0.030170	0.033991
RS	32	1.281658	1.136868	16558.005865	0.028645	0.032204
RS	33	1.399816	1.136868	16160.777753	0.027958	0.031290
RS	34	1.528079	1.179060	15103.419578	0.026129	0.029194
RS	35	1.667311	1.179060	14530.373902	0.025138	0.027975
RS	36	1.818451	1.219004	13412.026646	0.023203	0.025792
RS	37	1.982515	1.219004	12688.433208	0.021951	0.024324
RS	38	2.160610	1.252550	11569.759491	0.020016	0.022167
RS	39	2.353936	1.252550	10727.763664	0.018559	0.020512
RS	40	2.563794	1.277604	9638.127994	0.016674	0.018433
RS	41	2.791600	1.277604	8721.365894	0.015088	0.016668
RS	42	3.038887	1.294049	7681.114819	0.013288	0.014697
RS	43	3.307322	1.294049	6747.292160	0.011673	0.012917
RS	44	3.598714	1.303963	5781.615732	0.010002	0.011092
RS	45	3.915025	1.303963	4900.093926	0.008477	0.009416
RS	46	4.258387	1.310975	4047.247147	0.007002	0.007802
RS	47	4.631113	1.310975	3287.344713	0.005687	0.006354
RS	48	5.035714	1.318047	2592.975386	0.004486	0.005035
RS	49	5.474916	1.318047	2003.757600	0.003467	0.003908
RS	50	5.951678	1.325764	1496.954782	0.002590	0.002940
RS	51	6.469213	1.325764	1091.397219	0.001888	0.002158
RS	52	7.031007	1.332224	766.167881	0.001325	0.001530
RS	53	7.640845	1.332224	521.556801	0.000902	0.001053
RS	54	8.302836	1.331667	341.274504	0.000590	0.000699
RS	55	9.021440	1.331667	213.736777	0.000370	0.000444
RS	56	9.801499	1.331667	127.719114	0.000221	0.000270
RS	57	10.648267	1.331667	72.526319	0.000125	0.000156
RS	58	11.567451	1.307726	39.443791	0.000068	0.000086
RS	59	12.565242	1.307726	19.678014	0.000034	0.000044
RS	60	13.648363	1.307726	9.187108	0.000016	0.000021
RS	61	14.824113	1.307726	3.991377	0.000007	0.000009
RS	62	16.100411	1.307726	1.603828	0.000003	0.000004
RS	63	17.485858	1.307726	0.874044	0.000002	0.000002
PA	4+25*2+4+6 0.165113863 0.032523119 17.485857547 0.203524402 0.437530532 0.882258151 1.470529732 1.928039527 2.061798373 1.952811313 1.741783091 1.510387755 1.312877716 1.175943830 1.099216005 1.068998547 1.072489980 1.098575131 1.136868474 1.179060324 1.219003609 1.252550188 1.277603696 1.294049378 1.303962770 1.310974737 1.318046919 1.325763561 1.332224133 1.331667368 1.307726117
//
IT	4583
RD	9
LK	-6861850.897255
QD	-1509.385835 -> -1496.143015
RI	0.0288956241
TR	0.164514	0.032463
MT	17.592208
MM	C_pi: 1.041486, n_recomb: 579569.382363
RS	0	0.000000	0.205402	23271.367590	0.040153	0.021270
RS	1	0.008562	0.205402	24193.046726	0.041743	0.022939
RS	2	0.017858	0.205402	25058.156859	0.043236	0.026197
RS	3	0.027949	0.205402	25849.956296	0.044602	0.029901
RS	4	0.038905	0.429418	12891.669177	0.022244	0.015581
RS	5	0.050798	0.429418	13599.864458	0.023465	0.017146
RS	6	0.063710	0.873728	7092.314434	0.012237	0.009493
RS	7	0.077727	0.873728	7573.646838	0.013068	0.010683
RS	8	0.092945	1.476259	4798.378437	0.008279	0.007180
RS	9	0.109465	1.476259	5150.234643	0.008886	0.008048
RS	10	0.127400	1.954521	4177.895946	0.007209	0.006852
RS	11	0.146871	1.954521	4490.225750	0.007748	0.007614
RS	12	0.168009	2.098314	4493.128329	0.007753	0.007903
RS	13	0.190956	2.098314	4824.402441	0.008324	0.008745
RS	14	0.215869	1.989084	5457.486569	0.009416	0.010139
RS	15	0.242915	1.989084	5844.029604	0.010083	0.011045
RS	16	0.272276	1.772302	7008.298082	0.012092	0.013398
RS	17	0.304152	1.772302	7471.029727	0.012891	0.014427
RS	18	0.338756	1.530897	9190.509881	0.015857	0.017843
RS	19	0.376324	1.530897	9731.534312	0.016791	0.019057
RS	20	0.417108	1.323084	11870.589779	0.020482	0.023296
RS	21	0.461385	1.323084	12454.382946	0.021489	0.024606
RS	22	0.509452	1.178782	14588.652995	0.025172	0.028816
RS	23	0.561636	1.178782	15136.718482	0.026117	0.029993
RS	24	0.618287	1.098096	16762.269213	0.028922	0.033143
RS	25	0.679789	1.098096	17183.182624	0.029648	0.033968
RS	26	0.746557	1.066406	18031.787113	0.031112	0.035548
RS	27	0.819042	1.066406	18258.909177	0.031504	0.035918
RS	28	0.897733	1.070186	18316.636334	0.031604	0.035936
RS	29	0.983162	1.070186	18323.586721	0.031616	0.035823
RS	30	1.075905	1.097812	17765.315166	0.030653	0.034644
RS	31	1.176590	1.097812	17557.730576	0.030294	0.034098
RS	32	1.285896	1.138376	16631.718143	0.028697	0.032231
RS	33	1.404560	1.138376	16229.073526	0.028002	0.031325
RS	34	1.533386	1.183141	15132.952921	0.026111	0.029160
RS	35	1.673241	1.183141	14558.366730	0.025119	0.027954
RS	36	1.825072	1.225643	13412.416322	0.023142	0.025722
RS	37	1.989902	1.225643	12691.397513	0.021898	0.024271
RS	38	2.168846	1.261496	11556.736298	0.019940	0.022086
RS	39	2.363112	1.261496	10720.626417	0.018498	0.020450
RS	40	2.574011	1.288473	9624.338102	0.016606	0.018360
RS	41	2.802968	1.288473	8715.276479	0.015038	0.016613
RS	42	3.051529	1.306462	7674.195850	0.013241	0.014642
RS	43	3.321373	1.306462	6748.146842	0.011643	0.012880
RS	44	3.614322	1.317725	5783.736443	0.009979	0.011059
RS	45	3.932353	1.317725	4908.645653	0.008469	0.009398
RS	46	4.277616	1.326220	4056.489169	0.006999	0.007789
RS	47	4.652441	1.326220	3300.964016	0.005696	0.006352
RS	48	5.059360	1.335092	2606.018256	0.004496	0.005036
RS	49	5.501120	1.335092	2018.941865	0.003484	0.003916
RS	50	5.980706	1.344772	1510.656292	0.002607	0.002949
RS	51	6.501355	1.344772	1105.169486	0.001907	0.002171
RS	52	7.066583	1.352927	777.954893	0.001342	0.001543
RS	53	7.680208	1.352927	531.952383	0.000918	0.001066
RS	54	8.346374	1.353093	349.605959	0.000603	0.000710
RS	55	9.069579	1.353093	220.148755	0.000380	0.000453
RS	56	9.854707	1.353093	132.320428	0.000228	0.000277
RS	57	10.707060	1.353093	75.611005	0.000130	0.000161
RS	58	11.632394	1.326947	41.438314	0.000071	0.000090
RS	59	12.636958	1.326947	20.802857	0.000036	0.000046
RS	60	13.727536	1.326947	9.777549	0.000017	0.000022
RS	61	14.911492	1.326947	4.278460	0.000007	0.000010
RS	62	16.196823	1.326947	1.732423	0.000003	0.000004
RS	63	17.592208	1.326947	0.955787	0.000002	0.000002
PA	4+25*2+4+6 0.164514089 0.032462761 17.592207546 0.205401553 0.429418131 0.873728170 1.476258562 1.954520798 2.098314236 1.989083528 1.772302367 1.530897147 1.323083865 1.178781703 1.098096165 1.066405509 1.070186109 1.097811894 1.138375515 1.183141478 1.225642832 1.261495686 1.288473202 1.306462281 1.317724891 1.326220200 1.335091670 1.344771749 1.352927059 1.353092832 1.326946879
//
IT	4007
RD	10
LK	-6861826.202198
QD	-1493.147460 -> -1483.210117
RI	0.0285486938
TR	0.164006	0.032421
MT	17.681630
MM	C_pi: 1.045742, n_recomb: 581154.446695
RS	0	0.000000	0.207421	23134.376809	0.039808	0.021226
RS	1	0.008571	0.207421	24061.636973	0.041403	0.022858
RS	2	0.017877	0.207421	24934.166013	0.042905	0.026039
RS	3	0.027980	0.207421	25735.344503	0.044283	0.029648
RS	4	0.038949	0.422332	13178.928480	0.022677	0.015861
RS	5	0.050858	0.422332	13896.721841	0.023912	0.017434
RS	6	0.063788	0.865601	7192.429842	0.012376	0.009569
RS	7	0.077827	0.865601	7679.766320	0.013215	0.010783
RS	8	0.093068	1.479224	4810.622708	0.008278	0.007164
RS	9	0.109616	1.479224	5163.809257	0.008885	0.008047
RS	10	0.127582	1.974472	4155.420677	0.007150	0.006799
RS	11	0.147088	1.974472	4466.811988	0.007686	0.007567
RS	12	0.168266	2.126806	4455.669447	0.007667	0.007834
RS	13	0.191259	2.126806	4785.188240	0.008234	0.008675
RS	14	0.216223	2.018509	5407.903099	0.009305	0.010052
RS	15	0.243327	2.018509	5792.420688	0.009967	0.010948
RS	16	0.272753	1.798363	6948.975961	0.011957	0.013288
RS	17	0.304702	1.798363	7410.080740	0.012751	0.014298
RS	18	0.339389	1.549153	9143.441610	0.015733	0.017736
RS	19	0.377049	1.549153	9684.784740	0.016665	0.018927
RS	20	0.417937	1.332535	11872.973997	0.020430	0.023249
RS	21	0.462329	1.332535	12459.828396	0.021440	0.024537
RS	22	0.510526	1.181733	14664.862390	0.025234	0.028869
RS	23	0.562854	1.181733	15216.806934	0.026184	0.030030
RS	24	0.619668	1.097511	16901.757336	0.029083	0.033280
RS	25	0.681350	1.097511	17324.035098	0.029810	0.034095
RS	26	0.748320	1.064440	18199.937619	0.031317	0.035720
RS	27	0.821029	1.064440	18424.176931	0.031703	0.036082
RS	28	0.899971	1.068364	18474.247802	0.031789	0.036084
RS	29	0.985678	1.068364	18475.087471	0.031790	0.035967
RS	30	1.078732	1.097216	17885.729544	0.030776	0.034734
RS	31	1.179761	1.097216	17671.451088	0.030407	0.034189
RS	32	1.289449	1.139626	16707.864902	0.028749	0.032257
RS	33	1.408539	1.139626	16300.292559	0.028048	0.031357
RS	34	1.537836	1.186495	15171.302906	0.026105	0.029136
RS	35	1.678215	1.186495	14594.811120	0.025113	0.027940
RS	36	1.830626	1.231091	13425.198152	0.023101	0.025668
RS	37	1.996099	1.231091	12705.485251	0.021862	0.024230
RS	38	2.175756	1.268846	11556.606917	0.019886	0.022022
RS	39	2.370811	1.268846	10724.398989	0.018454	0.020402
RS	40	2.582584	1.297438	9621.402929	0.016556	0.018302
RS	41	2.812509	1.297438	8717.717159	0.015001	0.016571
RS	42	3.062140	1.316767	7674.639616	0.013206	0.014598
RS	43	3.333167	1.316767	6754.146311	0.011622	0.012851
RS	44	3.627423	1.329281	5789.455230	0.009962	0.011032
RS	45	3.946901	1.329281	4919.085339	0.008464	0.009384
RS	46	4.293761	1.339251	4066.321734	0.006997	0.007776
RS	47	4.670350	1.339251	3314.183226	0.005703	0.006350
RS	48	5.079216	1.349975	2617.942274	0.004505	0.005035
RS	49	5.523127	1.349975	2032.693173	0.003498	0.003923
RS	50	6.005085	1.361713	1522.762044	0.002620	0.002956
RS	51	6.528352	1.361713	1117.478188	0.001923	0.002182
RS	52	7.096468	1.371665	788.454017	0.001357	0.001553
RS	53	7.713277	1.371665	541.351988	0.000932	0.001077
RS	54	8.382953	1.372657	357.194390	0.000615	0.000719
RS	55	9.110027	1.372657	226.069543	0.000389	0.000462
RS	56	9.899418	1.372657	136.620563	0.000235	0.000283
RS	57	10.756468	1.372657	78.525881	0.000135	0.000165
RS	58	11.686976	1.344425	43.345802	0.000075	0.000093
RS	59	12.697238	1.344425	21.888957	0.000038	0.000048
RS	60	13.794089	1.344425	10.353175	0.000018	0.000023
RS	61	14.984951	1.344425	4.561101	0.000008	0.000010
RS	62	16.277882	1.344425	1.860313	0.000003	0.000004
RS	63	17.681630	1.344425	1.038407	0.000002	0.000002
PA	4+25*2+4+6 0.164006237 0.032420579 17.681630216 0.207421041 0.422332120 0.865600629 1.479223536 1.974471868 2.126806017 2.018508828 1.798362704 1.549152703 1.332534681 1.181732659 1.097510765 1.064439641 1.068364322 1.097216177 1.139625629 1.186494879 1.231090907 1.268845757 1.297438408 1.316767447 1.329281324 1.339250618 1.349974603 1.361713234 1.371665386 1.372656736 1.344424594
//
IT	3319
RD	11
LK	-6861807.564206
QD	-1480.522077 -> -1472.886359
RI	0.0281688263
TR	0.163569	0.032392
MT	17.757866
MM	C_pi: 1.049566, n_recomb: 582734.766710
RS	0	0.000000	0.209448	22995.674616	0.039462	0.021189
RS	1	0.008578	0.209448	23928.056318	0.041062	0.022785
RS	2	0.017893	0.209448	24807.541231	0.042571	0.025888
RS	3	0.028006	0.209448	25617.643488	0.043961	0.029401
RS	4	0.038987	0.416191	13443.320116	0.023069	0.016119
RS	5	0.050910	0.416191	14169.835702	0.024316	0.017694
RS	6	0.063855	0.858259	7287.080866	0.012505	0.009640
RS	7	0.077911	0.858259	7780.061455	0.013351	0.010874
RS	8	0.093173	1.480668	4827.296585	0.008284	0.007154
RS	9	0.109744	1.480668	5182.032026	0.008893	0.008051
RS	10	0.127737	1.989665	4142.677911	0.007109	0.006758
RS	11	0.147273	1.989665	4453.696326	0.007643	0.007533
RS	12	0.168485	2.148971	4431.249716	0.007604	0.007781
RS	13	0.191517	2.148971	4759.749742	0.008168	0.008623
RS	14	0.216524	2.042302	5372.885987	0.009220	0.009984
RS	15	0.243677	2.042302	5756.098719	0.009878	0.010874
RS	16	0.273158	1.820631	6902.937867	0.011846	0.013194
RS	17	0.305169	1.820631	7362.892656	0.012635	0.014190
RS	18	0.339926	1.565416	9104.603030	0.015624	0.017639
RS	19	0.377665	1.565416	9646.335841	0.016554	0.018809
RS	20	0.418641	1.341257	11875.231847	0.020378	0.023199
RS	21	0.463132	1.341257	12464.901618	0.021390	0.024468
RS	22	0.511439	1.184708	14731.986619	0.025281	0.028904
RS	23	0.563891	1.184708	15287.604239	0.026234	0.030051
RS	24	0.620842	1.097324	17025.993111	0.029217	0.033391
RS	25	0.682678	1.097324	17449.831678	0.029945	0.034196
RS	26	0.749819	1.062978	18351.440697	0.031492	0.035862
RS	27	0.822720	1.062978	18573.503246	0.031873	0.036217
RS	28	0.901874	1.066956	18618.395492	0.031950	0.036209
RS	29	0.987819	1.066956	18614.140985	0.031943	0.036089
RS	30	1.081136	1.096800	17998.722882	0.030887	0.034810
RS	31	1.182458	1.096800	17778.702150	0.030509	0.034265
RS	32	1.292472	1.140722	16783.293699	0.028801	0.032280
RS	33	1.411923	1.140722	16371.306485	0.028094	0.031385
RS	34	1.541622	1.189312	15214.446749	0.026109	0.029118
RS	35	1.682446	1.189312	14635.886421	0.025116	0.027930
RS	36	1.835351	1.235623	13446.011976	0.023074	0.025626
RS	37	2.001373	1.235623	12726.726931	0.021840	0.024200
RS	38	2.181636	1.274941	11565.291277	0.019847	0.021973
RS	39	2.377363	1.274941	10735.533964	0.018423	0.020364
RS	40	2.589881	1.304882	9626.028647	0.016519	0.018256
RS	41	2.820629	1.304882	8725.976622	0.014974	0.016537
RS	42	3.071171	1.325373	7680.143065	0.013179	0.014563
RS	43	3.343206	1.325373	6763.529165	0.011607	0.012827
RS	44	3.638577	1.339047	5797.447494	0.009949	0.011010
RS	45	3.959286	1.339047	4930.507490	0.008461	0.009372
RS	46	4.307507	1.350475	4076.186471	0.006995	0.007765
RS	47	4.685599	1.350475	3326.701922	0.005709	0.006348
RS	48	5.096126	1.363094	2628.647336	0.004511	0.005033
RS	49	5.541869	1.363094	2045.024579	0.003509	0.003928
RS	50	6.025849	1.376967	1533.366160	0.002631	0.002961
RS	51	6.551347	1.376967	1128.431578	0.001936	0.002191
RS	52	7.121925	1.388803	797.774274	0.001369	0.001562
RS	53	7.741448	1.388803	549.840940	0.000944	0.001087
RS	54	8.414117	1.390720	364.101063	0.000625	0.000728
RS	55	9.144490	1.390720	231.538442	0.000397	0.000469
RS	56	9.937516	1.390720	140.642467	0.000241	0.000289
RS	57	10.798572	1.390720	81.283017	0.000139	0.000170
RS	58	11.733492	1.360501	45.171821	0.000078	0.000096
RS	59	12.748613	1.360501	22.938485	0.000039	0.000049
RS	60	13.850815	1.360501	10.914659	0.000019	0.000024
RS	61	15.047568	1.360501	4.839427	0.000008	0.000011
RS	62	16.346982	1.360501	1.987477	0.000003	0.000004
RS	63	17.757866	1.360501	1.121845	0.000002	0.000003
PA	4+25*2+4+6 0.163569251 0.032391763 17.757865654 0.209447837 0.416190724 0.858259448 1.480668090 1.989664879 2.148970810 2.042301829 1.820631158 1.565415781 1.341257480 1.184707908 1.097324458 1.062977855 1.066956242 1.096799715 1.140722242 1.189312388 1.235622778 1.274941463 1.304882130 1.325372671 1.339047379 1.350475368 1.363093899 1.376966953 1.388803093 1.390719904 1.360501468
//
IT	3780
RD	12
LK	-6861793.163576
QD	-1470.375096 -> -1464.378230
RI	0.0277863822
TR	0.163189	0.032373
MT	17.823456
MM	C_pi: 1.053005, n_recomb: 584280.451604
RS	0	0.000000	0.211403	22863.156009	0.039130	0.021159
RS	1	0.008585	0.211403	23800.174331	0.040734	0.022720
RS	2	0.017906	0.211403	24686.042202	0.042250	0.025749
RS	3	0.028028	0.211403	25504.408037	0.043651	0.029167
RS	4	0.039019	0.410903	13683.811477	0.023420	0.016354
RS	5	0.050953	0.410903	14418.186138	0.024677	0.017926
RS	6	0.063912	0.851869	7373.813613	0.012620	0.009704
RS	7	0.077984	0.851869	7871.961356	0.013473	0.010954
RS	8	0.093263	1.481373	4845.535519	0.008293	0.007147
RS	9	0.109854	1.481373	5201.868983	0.008903	0.008055
RS	10	0.127869	2.001398	4136.437397	0.007080	0.006727
RS	11	0.147431	2.001398	4447.453086	0.007612	0.007508
RS	12	0.168672	2.166147	4416.356382	0.007559	0.007741
RS	13	0.191737	2.166147	4744.373328	0.008120	0.008585
RS	14	0.216782	2.061434	5349.022028	0.009155	0.009930
RS	15	0.243977	2.061434	5731.481628	0.009809	0.010816
RS	16	0.273506	1.839654	6867.373299	0.011754	0.013115
RS	17	0.305570	1.839654	7326.551946	0.012539	0.014099
RS	18	0.340387	1.579920	9072.378467	0.015527	0.017550
RS	19	0.378193	1.579920	9614.544261	0.016455	0.018705
RS	20	0.419245	1.349290	11877.286703	0.020328	0.023147
RS	21	0.463820	1.349290	12469.535233	0.021342	0.024401
RS	22	0.512222	1.187637	14791.263005	0.025315	0.028927
RS	23	0.564780	1.187637	15350.328351	0.026272	0.030063
RS	24	0.621849	1.097426	17136.736768	0.029330	0.033481
RS	25	0.683818	1.097426	17562.245202	0.030058	0.034277
RS	26	0.751106	1.061912	18487.783987	0.031642	0.035982
RS	27	0.824171	1.061912	18708.227506	0.032019	0.036331
RS	28	0.903508	1.065888	18749.682038	0.032090	0.036315
RS	29	0.989656	1.065888	18741.184663	0.032076	0.036191
RS	30	1.083199	1.096545	18103.742880	0.030985	0.034875
RS	31	1.184774	1.096545	17878.808762	0.030600	0.034330
RS	32	1.295067	1.141719	16856.307997	0.028850	0.032301
RS	33	1.414830	1.141719	16440.401260	0.028138	0.031409
RS	34	1.544873	1.191721	15259.858436	0.026117	0.029105
RS	35	1.686080	1.191721	14679.192372	0.025124	0.027925
RS	36	1.839410	1.239430	13472.016970	0.023057	0.025594
RS	37	2.005902	1.239430	12752.544537	0.021826	0.024176
RS	38	2.186687	1.280027	11580.080260	0.019819	0.021934
RS	39	2.382992	1.280027	10751.690969	0.018402	0.020335
RS	40	2.596149	1.311087	9636.000452	0.016492	0.018220
RS	41	2.827606	1.311087	8738.253803	0.014956	0.016511
RS	42	3.078931	1.332580	7689.191177	0.013160	0.014535
RS	43	3.351833	1.332580	6775.162548	0.011596	0.012808
RS	44	3.648162	1.347329	5806.891486	0.009939	0.010991
RS	45	3.969930	1.347329	4942.380593	0.008459	0.009361
RS	46	4.319321	1.360195	4085.794875	0.006993	0.007755
RS	47	4.698706	1.360195	3338.403166	0.005714	0.006345
RS	48	5.110660	1.374740	2638.150205	0.004515	0.005030
RS	49	5.557979	1.374740	2056.019376	0.003519	0.003931
RS	50	6.043699	1.390810	1542.595359	0.002640	0.002965
RS	51	6.571117	1.390810	1138.154790	0.001948	0.002199
RS	52	7.143812	1.404605	806.031668	0.001380	0.001570
RS	53	7.765671	1.404605	557.508124	0.000954	0.001095
RS	54	8.440914	1.407533	370.391778	0.000634	0.000736
RS	55	9.174125	1.407533	236.596923	0.000405	0.000476
RS	56	9.970280	1.407533	144.410179	0.000247	0.000295
RS	57	10.834783	1.407533	83.895084	0.000144	0.000174
RS	58	11.773500	1.375431	46.921941	0.000080	0.000099
RS	59	12.792803	1.375431	23.953871	0.000041	0.000051
RS	60	13.899610	1.375431	11.462938	0.000020	0.000025
RS	61	15.101434	1.375431	5.113747	0.000009	0.000011
RS	62	16.406430	1.375431	2.114002	0.000004	0.000005
RS	63	17.823456	1.375431	1.206129	0.000002	0.000003
PA	4+25*2+4+6 0.163189118 0.032373097 17.823455762 0.211403290 0.410902885 0.851869418 1.481372716 2.001398497 2.166147241 2.061433995 1.839654159 1.579919833 1.349290371 1.187636698 1.097425968 1.061911660 1.065888345 1.096545147 1.141718738 1.191721465 1.239429982 1.280027484 1.311086871 1.332579850 1.347329460 1.360194689 1.374739642 1.390810476 1.404605295 1.407533165 1.375430624
//
IT	3886
RD	13
LK	-6861781.795561
QD	-1461.963581 -> -1457.156047
RI	0.0274203161
TR	0.162853	0.032362
MT	17.880823
MM	C_pi: 1.056110, n_recomb: 585770.868062
RS	0	0.000000	0.213239	22741.395421	0.038823	0.021133
RS	1	0.008590	0.213239	23682.590057	0.040430	0.022662
RS	2	0.017918	0.213239	24574.245330	0.041952	0.025622
RS	3	0.028048	0.213239	25400.137660	0.043362	0.028953
RS	4	0.039047	0.406368	13900.759382	0.023731	0.016565
RS	5	0.050992	0.406368	14642.182442	0.024996	0.018132
RS	6	0.063962	0.846476	7451.414393	0.012721	0.009760
RS	7	0.078047	0.846476	7954.202169	0.013579	0.011022
RS	8	0.093341	1.481836	4863.542133	0.008303	0.007143
RS	9	0.109950	1.481836	5221.419262	0.008914	0.008060
RS	10	0.127985	2.010634	4134.465991	0.007058	0.006702
RS	11	0.147569	2.010634	4445.715236	0.007590	0.007489
RS	12	0.168836	2.179356	4408.539025	0.007526	0.007712
RS	13	0.191930	2.179356	4736.469245	0.008086	0.008558
RS	14	0.217007	2.076714	5333.774333	0.009106	0.009889
RS	15	0.244238	2.076714	5715.907158	0.009758	0.010773
RS	16	0.273809	1.855912	6840.113324	0.011677	0.013047
RS	17	0.305920	1.855912	7298.811125	0.012460	0.014023
RS	18	0.340790	1.592877	9045.531351	0.015442	0.017469
RS	19	0.378654	1.592877	9588.156818	0.016368	0.018611
RS	20	0.419772	1.356687	11879.095567	0.020279	0.023096
RS	21	0.464421	1.356687	12473.701819	0.021295	0.024337
RS	22	0.512906	1.190490	14843.643464	0.025340	0.028941
RS	23	0.565556	1.190490	15405.926793	0.026300	0.030066
RS	24	0.622728	1.097744	17235.513731	0.029424	0.033555
RS	25	0.684812	1.097744	17662.739353	0.030153	0.034343
RS	26	0.752229	1.061173	18610.263598	0.031771	0.036082
RS	27	0.825437	1.061173	18829.534601	0.032145	0.036425
RS	28	0.904934	1.065118	18868.746718	0.032212	0.036405
RS	29	0.991260	1.065118	18856.728836	0.032191	0.036277
RS	30	1.085001	1.096455	18200.492910	0.031071	0.034930
RS	31	1.186795	1.096455	17971.379948	0.030680	0.034386
RS	32	1.297334	1.142675	16925.697340	0.028895	0.032319
RS	33	1.417367	1.142675	16506.355018	0.028179	0.031431
RS	34	1.547712	1.193840	15305.697001	0.026129	0.029096
RS	35	1.689254	1.193840	14722.982794	0.025134	0.027921
RS	36	1.842954	1.242688	13501.067241	0.023048	0.025570
RS	37	2.009858	1.242688	12780.999453	0.021819	0.024159
RS	38	2.191099	1.284322	11598.943357	0.019801	0.021904
RS	39	2.387909	1.284322	10771.122639	0.018388	0.020314
RS	40	2.601625	1.316306	9649.640212	0.016473	0.018192
RS	41	2.833700	1.316306	8753.191945	0.014943	0.016491
RS	42	3.085711	1.338663	7700.630604	0.013146	0.014513
RS	43	3.359370	1.338663	6788.193243	0.011588	0.012794
RS	44	3.656537	1.354411	5817.159929	0.009931	0.010975
RS	45	3.979231	1.354411	4954.310337	0.008458	0.009353
RS	46	4.329645	1.368688	4094.945663	0.006991	0.007745
RS	47	4.710160	1.368688	3349.222557	0.005718	0.006342
RS	48	5.123362	1.385180	2646.498071	0.004518	0.005027
RS	49	5.572060	1.385180	2065.772824	0.003527	0.003933
RS	50	6.059301	1.403502	1550.575384	0.002647	0.002967
RS	51	6.588397	1.403502	1146.767429	0.001958	0.002205
RS	52	7.162943	1.419324	813.332710	0.001388	0.001576
RS	53	7.786845	1.419324	564.435544	0.000964	0.001103
RS	54	8.464340	1.423343	376.126416	0.000642	0.000743
RS	55	9.200034	1.423343	241.283817	0.000412	0.000483
RS	56	9.998926	1.423343	147.946990	0.000253	0.000300
RS	57	10.866443	1.423343	86.374912	0.000147	0.000178
RS	58	11.808483	1.389445	48.602579	0.000083	0.000101
RS	59	12.831445	1.389445	24.937966	0.000043	0.000053
RS	60	13.942282	1.389445	11.999139	0.000020	0.000026
RS	61	15.148542	1.389445	5.384452	0.000009	0.000012
RS	62	16.458422	1.389445	2.240001	0.000004	0.000005
RS	63	17.880823	1.389445	1.291297	0.000002	0.000003
PA	4+25*2+4+6 0.162852725 0.032361659 17.880823243 0.213239049 0.406367802 0.846475855 1.481836097 2.010633656 2.179355960 2.076713746 1.855912471 1.592877326 1.356686803 1.190489764 1.097744130 1.061173389 1.065117830 1.096454952 1.142674728 1.193839927 1.242687609 1.284322010 1.316306144 1.338662760 1.354410619 1.368687993 1.385180220 1.403502276 1.419324451 1.423343107 1.389445046
//
IT	4047
RD	14
LK	-6861772.635086
QD	-1454.788102 -> -1450.858922
RI	0.0270796942
TR	0.162553	0.032356
MT	17.931333
MM	C_pi: 1.058915, n_recomb: 587196.007639
RS	0	0.000000	0.214932	22632.283374	0.038543	0.021110
RS	1	0.008595	0.214932	23577.233712	0.040152	0.022610
RS	2	0.017929	0.214932	24474.102772	0.041680	0.025508
RS	3	0.028065	0.214932	25306.785228	0.043098	0.028761
RS	4	0.039072	0.402483	14095.483862	0.024005	0.016753
RS	5	0.051025	0.402483	14843.213593	0.025278	0.018314
RS	6	0.064006	0.842049	7519.528505	0.012806	0.009808
RS	7	0.078102	0.842049	8026.419402	0.013669	0.011080
RS	8	0.093410	1.482360	4880.237698	0.008311	0.007138
RS	9	0.110034	1.482360	5239.541716	0.008923	0.008063
RS	10	0.128087	2.018035	4135.286122	0.007042	0.006683
RS	11	0.147691	2.018035	4446.915573	0.007573	0.007474
RS	12	0.168980	2.189437	4405.922491	0.007503	0.007691
RS	13	0.192099	2.189437	4734.053082	0.008062	0.008540
RS	14	0.217205	2.088781	5325.278890	0.009069	0.009859
RS	15	0.244468	2.088781	5707.416818	0.009720	0.010741
RS	16	0.274076	1.869796	6819.523649	0.011614	0.012990
RS	17	0.306228	1.869796	7277.974660	0.012394	0.013959
RS	18	0.341143	1.604473	9023.060900	0.015366	0.017396
RS	19	0.379059	1.604473	9566.158215	0.016291	0.018526
RS	20	0.420235	1.363493	11880.654032	0.020233	0.023045
RS	21	0.464949	1.363493	12477.413305	0.021249	0.024276
RS	22	0.513507	1.193229	14890.151599	0.025358	0.028947
RS	23	0.566238	1.193229	15455.425728	0.026321	0.030064
RS	24	0.623501	1.098213	17323.796212	0.029503	0.033615
RS	25	0.685686	1.098213	17752.742207	0.030233	0.034396
RS	26	0.753216	1.060687	18720.411977	0.031881	0.036167
RS	27	0.826550	1.060687	18938.858479	0.032253	0.036505
RS	28	0.906188	1.064585	18976.614130	0.032317	0.036481
RS	29	0.992670	1.064585	18961.677086	0.032292	0.036350
RS	30	1.086585	1.096501	18289.242093	0.031147	0.034977
RS	31	1.188573	1.096501	18056.584194	0.030751	0.034432
RS	32	1.299326	1.143603	16990.989312	0.028936	0.032335
RS	33	1.419599	1.143603	16568.652166	0.028217	0.031449
RS	34	1.550209	1.195728	15350.876412	0.026143	0.029090
RS	35	1.692045	1.195728	14766.217101	0.025147	0.027920
RS	36	1.846071	1.245498	13531.795922	0.023045	0.025551
RS	37	2.013337	1.245498	12810.853916	0.021817	0.024147
RS	38	2.194979	1.287967	11620.478532	0.019790	0.021882
RS	39	2.392233	1.287967	10792.629586	0.018380	0.020298
RS	40	2.606441	1.320705	9665.817488	0.016461	0.018171
RS	41	2.839061	1.320705	8769.885170	0.014935	0.016477
RS	42	3.091674	1.343803	7713.687658	0.013136	0.014496
RS	43	3.366000	1.343803	6802.060341	0.011584	0.012783
RS	44	3.663904	1.360475	5827.863684	0.009925	0.010962
RS	45	3.987412	1.360475	4966.067578	0.008457	0.009346
RS	46	4.338727	1.376138	4103.539521	0.006988	0.007736
RS	47	4.720237	1.376138	3359.154232	0.005721	0.006339
RS	48	5.134538	1.394586	2653.766275	0.004519	0.005023
RS	49	5.584448	1.394586	2074.387297	0.003533	0.003935
RS	50	6.073028	1.415206	1557.424014	0.002652	0.002968
RS	51	6.603602	1.415206	1154.377032	0.001966	0.002210
RS	52	7.179779	1.433113	819.773766	0.001396	0.001581
RS	53	7.805479	1.433113	570.695269	0.000972	0.001110
RS	54	8.484957	1.438292	381.357439	0.000649	0.000750
RS	55	9.222837	1.438292	245.632097	0.000418	0.000488
RS	56	10.024138	1.438292	151.272044	0.000258	0.000305
RS	57	10.894311	1.438292	88.732654	0.000151	0.000181
RS	58	11.839276	1.402679	50.218503	0.000086	0.000104
RS	59	12.865461	1.402679	25.892756	0.000044	0.000054
RS	60	13.979847	1.402679	12.523971	0.000021	0.000027
RS	61	15.190014	1.402679	5.651743	0.000010	0.000012
RS	62	16.504196	1.402679	2.365513	0.000004	0.000005
RS	63	17.931333	1.402679	1.377343	0.000002	0.000003
PA	4+25*2+4+6 0.162552825 0.032355810 17.931332694 0.214931823 0.402482688 0.842049031 1.482360390 2.018034687 2.189437219 2.088780985 1.869795849 1.604473270 1.363493035 1.193229339 1.098212614 1.060686610 1.064585056 1.096501484 1.143602642 1.195727617 1.245497526 1.287967089 1.320704811 1.343802546 1.360475478 1.376137894 1.394586477 1.415205814 1.433112626 1.438292217 1.402679181
//
IT	4073
RD	15
LK	-6861765.114352
QD	-1448.519698 -> -1445.249404
RI	0.0267654825
TR	0.162282	0.032354
MT	17.976342
MM	C_pi: 1.061466, n_recomb: 588554.557676
RS	0	0.000000	0.216480	22535.803795	0.038290	0.021091
RS	1	0.008599	0.216480	23484.148771	0.039901	0.022565
RS	2	0.017938	0.216480	24385.720665	0.041433	0.025406
RS	3	0.028080	0.216480	25224.521461	0.042858	0.028589
RS	4	0.039094	0.399163	14269.597421	0.024245	0.016920
RS	5	0.051055	0.399163	15022.972873	0.025525	0.018475
RS	6	0.064045	0.838497	7578.676824	0.012877	0.009847
RS	7	0.078152	0.838497	8089.170712	0.013744	0.011128
RS	8	0.093472	1.483097	4895.176496	0.008317	0.007134
RS	9	0.110109	1.483097	5255.768566	0.008930	0.008064
RS	10	0.128177	2.024123	4137.867155	0.007031	0.006668
RS	11	0.147798	2.024123	4449.962867	0.007561	0.007462
RS	12	0.169108	2.197013	4407.278056	0.007488	0.007677
RS	13	0.192249	2.197013	4735.826782	0.008047	0.008528
RS	14	0.217380	2.098227	5322.046852	0.009043	0.009836
RS	15	0.244673	2.098227	5704.447676	0.009692	0.010719
RS	16	0.274313	1.881679	6804.301877	0.011561	0.012941
RS	17	0.306501	1.881679	7262.694219	0.012340	0.013905
RS	18	0.341457	1.614884	9004.274100	0.015299	0.017329
RS	19	0.379420	1.614884	9547.853800	0.016223	0.018451
RS	20	0.420647	1.369761	11882.168456	0.020189	0.022997
RS	21	0.465419	1.369761	12480.904086	0.021206	0.024218
RS	22	0.514041	1.195847	14931.778136	0.025370	0.028949
RS	23	0.566844	1.195847	15499.835004	0.026335	0.030059
RS	24	0.624189	1.098787	17403.174438	0.029569	0.033664
RS	25	0.686464	1.098787	17833.819910	0.030301	0.034440
RS	26	0.754095	1.060401	18819.851500	0.031976	0.036239
RS	27	0.827541	1.060401	19037.750277	0.032347	0.036572
RS	28	0.907303	1.064254	19074.495473	0.032409	0.036546
RS	29	0.993925	1.064254	19057.147351	0.032380	0.036412
RS	30	1.087995	1.096675	18370.577164	0.031213	0.035017
RS	31	1.190154	1.096675	18134.928278	0.030813	0.034472
RS	32	1.301099	1.144525	17052.158940	0.028973	0.032349
RS	33	1.421584	1.144525	16627.229840	0.028251	0.031466
RS	34	1.552430	1.197445	15394.873697	0.026157	0.029086
RS	35	1.694528	1.197445	14808.398106	0.025161	0.027920
RS	36	1.848846	1.247957	13563.390236	0.023045	0.025538
RS	37	2.016433	1.247957	12841.388849	0.021819	0.024138
RS	38	2.198433	1.291091	11643.842734	0.019784	0.021866
RS	39	2.396082	1.291091	10815.510283	0.018376	0.020287
RS	40	2.610729	1.324438	9683.803617	0.016454	0.018156
RS	41	2.843833	1.324438	8787.776127	0.014931	0.016466
RS	42	3.096983	1.348168	7727.904334	0.013130	0.014483
RS	43	3.371902	1.348168	6816.462037	0.011582	0.012775
RS	44	3.670463	1.365693	5838.831743	0.009921	0.010952
RS	45	3.994697	1.365693	4977.590172	0.008457	0.009341
RS	46	4.346814	1.382714	4111.593749	0.006986	0.007728
RS	47	4.729210	1.382714	3368.275307	0.005723	0.006337
RS	48	5.144490	1.403127	2660.069473	0.004520	0.005018
RS	49	5.595481	1.403127	2081.993121	0.003537	0.003936
RS	50	6.085254	1.426076	1563.284584	0.002656	0.002969
RS	51	6.617145	1.426076	1161.107139	0.001973	0.002214
RS	52	7.194775	1.446123	825.456056	0.001403	0.001586
RS	53	7.822076	1.446123	576.363629	0.000979	0.001116
RS	54	8.503322	1.452524	386.141158	0.000656	0.000755
RS	55	9.243150	1.452524	249.677944	0.000424	0.000494
RS	56	10.046599	1.452524	154.407002	0.000262	0.000309
RS	57	10.919138	1.452524	90.980310	0.000155	0.000185
RS	58	11.866710	1.415274	51.775674	0.000088	0.000107
RS	59	12.895768	1.415274	26.821023	0.000046	0.000056
RS	60	14.013317	1.415274	13.038621	0.000022	0.000028
RS	61	15.226968	1.415274	5.916080	0.000010	0.000013
RS	62	16.544984	1.415274	2.490699	0.000004	0.000005
RS	63	17.976342	1.415274	1.464351	0.000002	0.000003
PA	4+25*2+4+6 0.162282291 0.032353990 17.976341609 0.216479589 0.399163262 0.838497182 1.483096568 2.024123475 2.197012519 2.098227129 1.881678936 1.614884376 1.369760617 1.195846629 1.098786555 1.060401353 1.064254079 1.096675071 1.144525310 1.197444676 1.247957458 1.291090659 1.324438350 1.348167505 1.365693175 1.382714267 1.403127118 1.426075858 1.446123484 1.452524242 1.415273701
//
IT	3982
RD	16
LK	-6861758.827029
QD	-1442.918311 -> -1440.150230
RI	0.0264822344
TR	0.162037	0.032355
MT	18.016749
MM	C_pi: 1.063787, n_recomb: 589841.500677
RS	0	0.000000	0.217875	22452.254023	0.038065	0.021073
RS	1	0.008603	0.217875	23403.672311	0.039678	0.022524
RS	2	0.017947	0.217875	24309.474644	0.041214	0.025317
RS	3	0.028094	0.217875	25153.758106	0.042645	0.028438
RS	4	0.039114	0.396319	14425.101279	0.024456	0.017069
RS	5	0.051082	0.396319	15183.531506	0.025742	0.018618
RS	6	0.064080	0.835735	7629.269567	0.012934	0.009879
RS	7	0.078196	0.835735	8142.891867	0.013805	0.011166
RS	8	0.093526	1.484124	4908.043974	0.008321	0.007128
RS	9	0.110176	1.484124	5269.768339	0.008934	0.008064
RS	10	0.128258	2.029237	4141.483018	0.007021	0.006655
RS	11	0.147895	2.029237	4454.087178	0.007551	0.007453
RS	12	0.169222	2.202604	4411.516590	0.007479	0.007668
RS	13	0.192384	2.202604	4740.636881	0.008037	0.008521
RS	14	0.217538	2.105496	5322.897611	0.009024	0.009821
RS	15	0.244856	2.105496	5705.757349	0.009673	0.010704
RS	16	0.274525	1.891869	6793.274395	0.011517	0.012900
RS	17	0.306746	1.891869	7251.748752	0.012294	0.013860
RS	18	0.341739	1.624251	8988.445332	0.015239	0.017268
RS	19	0.379743	1.624251	9532.504934	0.016161	0.018383
RS	20	0.421016	1.375541	11883.463809	0.020147	0.022950
RS	21	0.465840	1.375541	12484.008055	0.021165	0.024164
RS	22	0.514520	1.198335	14969.003152	0.025378	0.028947
RS	23	0.567388	1.198335	15539.640058	0.026345	0.030050
RS	24	0.624805	1.099430	17474.570828	0.029626	0.033705
RS	25	0.687161	1.099430	17906.869684	0.030359	0.034476
RS	26	0.754882	1.060275	18909.555595	0.032059	0.036300
RS	27	0.828429	1.060275	19127.123356	0.032428	0.036629
RS	28	0.908303	1.064087	19163.146208	0.032489	0.036602
RS	29	0.995050	1.064087	19143.812825	0.032456	0.036465
RS	30	1.089259	1.096955	18444.802587	0.031271	0.035051
RS	31	1.191573	1.096955	18206.642389	0.030867	0.034505
RS	32	1.302689	1.145450	17108.971343	0.029006	0.032361
RS	33	1.423365	1.145450	16681.821282	0.028282	0.031480
RS	34	1.554423	1.199027	15437.072583	0.026172	0.029083
RS	35	1.696756	1.199027	14848.930914	0.025174	0.027921
RS	36	1.851334	1.250135	13594.996366	0.023049	0.025529
RS	37	2.019211	1.250135	12871.832822	0.021823	0.024133
RS	38	2.201530	1.293787	11668.162897	0.019782	0.021855
RS	39	2.399535	1.293787	10839.019211	0.018376	0.020280
RS	40	2.614574	1.327617	9702.891798	0.016450	0.018145
RS	41	2.848114	1.327617	8806.299912	0.014930	0.016459
RS	42	3.101746	1.351881	7742.787922	0.013127	0.014473
RS	43	3.377198	1.351881	6831.043544	0.011581	0.012769
RS	44	3.676347	1.370196	5849.800538	0.009918	0.010943
RS	45	4.001233	1.370196	4988.726281	0.008458	0.009336
RS	46	4.354070	1.388544	4119.058374	0.006983	0.007720
RS	47	4.737261	1.388544	3376.596677	0.005725	0.006334
RS	48	5.153420	1.410922	2665.470263	0.004519	0.005013
RS	49	5.605381	1.410922	2088.670574	0.003541	0.003936
RS	50	6.096225	1.436227	1568.248184	0.002659	0.002968
RS	51	6.629298	1.436227	1167.040472	0.001979	0.002218
RS	52	7.208231	1.458458	830.456051	0.001408	0.001589
RS	53	7.836972	1.458458	581.497199	0.000986	0.001121
RS	54	8.519804	1.466150	390.515111	0.000662	0.000761
RS	55	9.261381	1.466150	253.446324	0.000430	0.000499
RS	56	10.066757	1.466150	157.367310	0.000267	0.000314
RS	57	10.941422	1.466150	93.126725	0.000158	0.000188
RS	58	11.891335	1.427328	53.278846	0.000090	0.000109
RS	59	12.922972	1.427328	27.724990	0.000047	0.000058
RS	60	14.043361	1.427328	13.544039	0.000023	0.000028
RS	61	15.260140	1.427328	6.177835	0.000010	0.000013
RS	62	16.581601	1.427328	2.615696	0.000004	0.000006
RS	63	18.016749	1.427328	1.552395	0.000003	0.000003
PA	4+25*2+4+6 0.162036506 0.032355201 18.016749016 0.217875198 0.396318693 0.835734780 1.484124477 2.029236984 2.202603652 2.105496353 1.891869054 1.624251105 1.375540937 1.198335087 1.099430480 1.060275449 1.064087119 1.096954841 1.145449814 1.199026879 1.250134754 1.293786546 1.327616898 1.351881286 1.370195663 1.388544058 1.410922373 1.436226817 1.458458085 1.466149934 1.427328047
//
IT	3323
RD	17
LK	-6861753.484007
QD	-1437.838131 -> -1435.458756
RI	0.0262258626
TR	0.161812	0.032359
MT	18.053193
MM	C_pi: 1.065906, n_recomb: 591060.467701
RS	0	0.000000	0.219132	22380.121671	0.037864	0.021058
RS	1	0.008607	0.219132	23334.339299	0.039479	0.022489
RS	2	0.017954	0.219132	24243.964774	0.041018	0.025238
RS	3	0.028106	0.219132	25093.179136	0.042455	0.028306
RS	4	0.039132	0.393877	14564.062479	0.024641	0.017200
RS	5	0.051106	0.393877	15327.032730	0.025931	0.018743
RS	6	0.064111	0.833655	7672.214138	0.012980	0.009905
RS	7	0.078236	0.833655	8188.542064	0.013854	0.011197
RS	8	0.093576	1.485451	4918.904323	0.008322	0.007123
RS	9	0.110236	1.485451	5281.612249	0.008936	0.008062
RS	10	0.128331	2.033634	4145.684953	0.007014	0.006645
RS	11	0.147982	2.033634	4458.813887	0.007544	0.007445
RS	12	0.169325	2.206570	4418.011073	0.007475	0.007663
RS	13	0.192505	2.206570	4747.820893	0.008033	0.008519
RS	14	0.217680	2.110958	5327.006984	0.009013	0.009812
RS	15	0.245021	2.110958	5710.480154	0.009661	0.010695
RS	16	0.274716	1.900580	6785.805286	0.011481	0.012865
RS	17	0.306967	1.900580	7244.481249	0.012257	0.013823
RS	18	0.341993	1.632713	8975.063266	0.015185	0.017213
RS	19	0.380034	1.632713	9519.597186	0.016106	0.018321
RS	20	0.421348	1.380872	11884.710662	0.020107	0.022905
RS	21	0.466219	1.380872	12486.917863	0.021126	0.024112
RS	22	0.514951	1.200685	15002.627140	0.025383	0.028942
RS	23	0.567878	1.200685	15575.659438	0.026352	0.030041
RS	24	0.625360	1.100112	17539.205405	0.029674	0.033739
RS	25	0.687789	1.100112	17973.100159	0.030408	0.034506
RS	26	0.755591	1.060269	18990.860539	0.032130	0.036353
RS	27	0.829229	1.060269	19208.265166	0.032498	0.036678
RS	28	0.909204	1.064049	19243.694985	0.032558	0.036649
RS	29	0.996063	1.064049	19222.730239	0.032522	0.036511
RS	30	1.090397	1.097320	18512.638252	0.031321	0.035079
RS	31	1.192851	1.097320	18272.377445	0.030915	0.034534
RS	32	1.304122	1.146375	17161.706041	0.029035	0.032371
RS	33	1.424969	1.146375	16732.662649	0.028310	0.031491
RS	34	1.556218	1.200499	15477.357090	0.026186	0.029082
RS	35	1.698763	1.200499	14887.700934	0.025188	0.027922
RS	36	1.853576	1.252076	13626.294756	0.023054	0.025522
RS	37	2.021713	1.252076	12901.907142	0.021828	0.024130
RS	38	2.204322	1.296123	11693.032205	0.019783	0.021847
RS	39	2.402646	1.296123	10862.827191	0.018379	0.020275
RS	40	2.618040	1.330328	9722.716926	0.016450	0.018138
RS	41	2.851972	1.330328	8825.189669	0.014931	0.016456
RS	42	3.106038	1.355039	7758.129669	0.013126	0.014467
RS	43	3.381970	1.355039	6845.683793	0.011582	0.012766
RS	44	3.681651	1.374082	5860.706773	0.009916	0.010937
RS	45	4.007125	1.374082	4999.477907	0.008458	0.009333
RS	46	4.360610	1.393723	4125.991732	0.006981	0.007713
RS	47	4.744519	1.393723	3384.206784	0.005726	0.006331
RS	48	5.161470	1.418062	2670.082493	0.004517	0.005007
RS	49	5.614306	1.418062	2094.533243	0.003544	0.003935
RS	50	6.106116	1.445750	1572.418527	0.002660	0.002967
RS	51	6.640254	1.445750	1172.268016	0.001983	0.002220
RS	52	7.220364	1.470201	834.852345	0.001412	0.001592
RS	53	7.850401	1.470201	586.155281	0.000992	0.001126
RS	54	8.534664	1.479226	394.527477	0.000667	0.000765
RS	55	9.277819	1.479226	256.966577	0.000435	0.000504
RS	56	10.084935	1.479226	160.169490	0.000271	0.000318
RS	57	10.961516	1.479226	95.180372	0.000161	0.000191
RS	58	11.913541	1.438882	54.732166	0.000093	0.000111
RS	59	12.947504	1.438882	28.606094	0.000048	0.000059
RS	60	14.070456	1.438882	14.040543	0.000024	0.000029
RS	61	15.290057	1.438882	6.436968	0.000011	0.000014
RS	62	16.614625	1.438882	2.740406	0.000005	0.000006
RS	63	18.053193	1.438882	1.641354	0.000003	0.000004
PA	4+25*2+4+6 0.161812206 0.032358765 18.053193347 0.219132487 0.393877078 0.833654960 1.485450592 2.033633830 2.206569522 2.110957999 1.900579862 1.632713328 1.380872166 1.200684727 1.100111938 1.060268876 1.064049065 1.097319943 1.146375065 1.200498539 1.252075690 1.296123460 1.330327728 1.355038509 1.374082095 1.393723161 1.418061917 1.445750290 1.470201404 1.479226089 1.438882050
//
IT	3831
RD	18
LK	-6861748.876126
QD	-1433.164496 -> -1431.090594
RI	0.0259967593
TR	0.161605	0.032364
MT	18.086439
MM	C_pi: 1.067849, n_recomb: 592211.637170
RS	0	0.000000	0.220256	22318.800120	0.037687	0.021044
RS	1	0.008610	0.220256	23275.580551	0.039303	0.022457
RS	2	0.017961	0.220256	24188.667305	0.040845	0.025169
RS	3	0.028117	0.220256	25042.314284	0.042286	0.028190
RS	4	0.039148	0.391774	14688.362150	0.024803	0.017317
RS	5	0.051128	0.391774	15455.419754	0.026098	0.018855
RS	6	0.064140	0.832168	7708.239080	0.013016	0.009924
RS	7	0.078272	0.832168	8226.891100	0.013892	0.011221
RS	8	0.093621	1.487103	4927.695499	0.008321	0.007116
RS	9	0.110291	1.487103	5291.237292	0.008935	0.008058
RS	10	0.128397	2.037520	4150.088882	0.007008	0.006637
RS	11	0.148061	2.037520	4463.736930	0.007537	0.007439
RS	12	0.169419	2.209279	4426.076731	0.007474	0.007661
RS	13	0.192615	2.209279	4756.654347	0.008032	0.008519
RS	14	0.217809	2.114937	5333.629030	0.009006	0.009807
RS	15	0.245172	2.114937	5717.831945	0.009655	0.010691
RS	16	0.274890	1.908044	6781.146482	0.011451	0.012836
RS	17	0.307168	1.908044	7240.114842	0.012226	0.013791
RS	18	0.342224	1.640387	8963.666433	0.015136	0.017162
RS	19	0.380298	1.640387	9508.664059	0.016056	0.018265
RS	20	0.421651	1.385813	11885.761678	0.020070	0.022863
RS	21	0.466564	1.385813	12489.497787	0.021090	0.024064
RS	22	0.515344	1.202904	15033.056845	0.025385	0.028936
RS	23	0.568324	1.202904	15608.312922	0.026356	0.030030
RS	24	0.625866	1.100817	17597.836445	0.029715	0.033768
RS	25	0.688361	1.100817	18033.261904	0.030451	0.034531
RS	26	0.756238	1.060358	19064.682819	0.032192	0.036398
RS	27	0.829958	1.060358	19282.053228	0.032559	0.036721
RS	28	0.910025	1.064122	19316.863296	0.032618	0.036690
RS	29	0.996987	1.064122	19294.567196	0.032581	0.036549
RS	30	1.091435	1.097763	18574.501976	0.031365	0.035103
RS	31	1.194015	1.097763	18332.499818	0.030956	0.034557
RS	32	1.305427	1.147312	17210.413208	0.029061	0.032379
RS	33	1.426432	1.147312	16779.777894	0.028334	0.031501
RS	34	1.557854	1.201890	15515.500978	0.026199	0.029081
RS	35	1.700592	1.201890	14924.489275	0.025201	0.027924
RS	36	1.855620	1.253832	13656.883689	0.023061	0.025518
RS	37	2.023995	1.253832	12931.254832	0.021836	0.024129
RS	38	2.206866	1.298173	11717.991921	0.019787	0.021843
RS	39	2.405483	1.298173	10886.552453	0.018383	0.020274
RS	40	2.621200	1.332655	9742.907746	0.016452	0.018134
RS	41	2.855490	1.332655	8844.159993	0.014934	0.016454
RS	42	3.109951	1.357737	7773.660664	0.013126	0.014463
RS	43	3.386322	1.357737	6860.203014	0.011584	0.012764
RS	44	3.686487	1.377452	5871.444172	0.009914	0.010931
RS	45	4.012496	1.377452	5009.802368	0.008459	0.009330
RS	46	4.366574	1.398354	4132.393904	0.006978	0.007706
RS	47	4.751137	1.398354	3391.143768	0.005726	0.006328
RS	48	5.168810	1.424648	2673.969166	0.004515	0.005002
RS	49	5.622444	1.424648	2099.655966	0.003545	0.003934
RS	50	6.115135	1.454735	1575.885186	0.002661	0.002965
RS	51	6.650245	1.454735	1176.866415	0.001987	0.002223
RS	52	7.231428	1.481444	838.706698	0.001416	0.001595
RS	53	7.862649	1.481444	590.384942	0.000997	0.001130
RS	54	8.548217	1.491845	398.211971	0.000672	0.000770
RS	55	9.292811	1.491845	260.261287	0.000439	0.000508
RS	56	10.101513	1.491845	162.827661	0.000275	0.000322
RS	57	10.979843	1.491845	97.149447	0.000164	0.000195
RS	58	11.933795	1.450028	56.139896	0.000095	0.000114
RS	59	12.969881	1.450028	29.466492	0.000050	0.000061
RS	60	14.095171	1.450028	14.529148	0.000025	0.000030
RS	61	15.317347	1.450028	6.693924	0.000011	0.000014
RS	62	16.644750	1.450028	2.865013	0.000005	0.000006
RS	63	18.086439	1.450028	1.731349	0.000003	0.000004
PA	4+25*2+4+6 0.161605470 0.032363880 18.086439117 0.220256177 0.391773829 0.832168045 1.487103098 2.037519951 2.209278871 2.114936519 1.908043878 1.640387381 1.385812854 1.202903572 1.100817490 1.060357858 1.064121747 1.097763130 1.147311996 1.201890146 1.253831872 1.298173498 1.332655157 1.357737244 1.377452185 1.398353947 1.424647955 1.454735249 1.481444089 1.491844800 1.450028375
//
IT	3982
RD	19
LK	-6861744.846943
QD	-1428.822104 -> -1426.992140
RI	0.0257914270
TR	0.161414	0.032370
MT	18.116952
MM	C_pi: 1.069639, n_recomb: 593299.079638
RS	0	0.000000	0.221263	22266.651376	0.037530	0.021032
RS	1	0.008613	0.221263	23225.792026	0.039147	0.022429
RS	2	0.017967	0.221263	24142.030224	0.040691	0.025108
RS	3	0.028127	0.221263	24999.683111	0.042137	0.028089
RS	4	0.039163	0.389947	14800.171294	0.024946	0.017420
RS	5	0.051148	0.389947	15570.930663	0.026245	0.018954
RS	6	0.064166	0.831177	7738.277752	0.013043	0.009939
RS	7	0.078305	0.831177	8258.923160	0.013920	0.011238
RS	8	0.093662	1.489018	4934.712994	0.008317	0.007109
RS	9	0.110342	1.489018	5298.959476	0.008931	0.008052
RS	10	0.128458	2.041012	4154.528715	0.007002	0.006629
RS	11	0.148134	2.041012	4468.681708	0.007532	0.007433
RS	12	0.169505	2.210981	4435.303052	0.007476	0.007663
RS	13	0.192717	2.210981	4766.703501	0.008034	0.008523
RS	14	0.217927	2.117693	5342.221344	0.009004	0.009806
RS	15	0.245309	2.117693	5727.242825	0.009653	0.010692
RS	16	0.275050	1.914472	6778.683173	0.011425	0.012811
RS	17	0.307352	1.914472	7238.011183	0.012200	0.013765
RS	18	0.342436	1.647372	8953.937244	0.015092	0.017115
RS	19	0.380541	1.647372	9499.387301	0.016011	0.018214
RS	20	0.421929	1.390401	11886.676651	0.020035	0.022822
RS	21	0.466881	1.390401	12491.823530	0.021055	0.024019
RS	22	0.515705	1.204998	15060.743400	0.025385	0.028928
RS	23	0.568733	1.204998	15638.068323	0.026358	0.030018
RS	24	0.626329	1.101531	17651.305891	0.029751	0.033792
RS	25	0.688886	1.101531	18088.194126	0.030487	0.034552
RS	26	0.756830	1.060522	19131.952796	0.032247	0.036437
RS	27	0.830626	1.060522	19349.390563	0.032613	0.036757
RS	28	0.910778	1.064283	19383.528006	0.032671	0.036725
RS	29	0.997833	1.064283	19360.151325	0.032631	0.036583
RS	30	1.092386	1.098271	18631.006114	0.031402	0.035123
RS	31	1.195083	1.098271	18387.571673	0.030992	0.034577
RS	32	1.306624	1.148258	17255.420705	0.029084	0.032385
RS	33	1.427773	1.148258	16823.457543	0.028356	0.031509
RS	34	1.559355	1.203216	15551.545332	0.026212	0.029080
RS	35	1.702270	1.203216	14959.328664	0.025214	0.027926
RS	36	1.857494	1.255438	13686.586837	0.023069	0.025516
RS	37	2.026087	1.255438	12959.728330	0.021843	0.024129
RS	38	2.209200	1.299983	11742.844659	0.019792	0.021841
RS	39	2.408084	1.299983	10910.041429	0.018389	0.020274
RS	40	2.624098	1.334662	9763.252414	0.016456	0.018133
RS	41	2.858716	1.334662	8863.063295	0.014939	0.016454
RS	42	3.113541	1.360044	7789.276819	0.013129	0.014461
RS	43	3.390313	1.360044	6874.551378	0.011587	0.012763
RS	44	3.690923	1.380379	5881.985217	0.009914	0.010927
RS	45	4.017423	1.380379	5019.716305	0.008461	0.009328
RS	46	4.372044	1.402508	4138.317798	0.006975	0.007700
RS	47	4.757207	1.402508	3397.480845	0.005726	0.006326
RS	48	5.175543	1.430745	2677.224322	0.004512	0.004996
RS	49	5.629910	1.430745	2104.129632	0.003546	0.003933
RS	50	6.123409	1.463245	1578.732453	0.002661	0.002963
RS	51	6.659412	1.463245	1180.907418	0.001990	0.002224
RS	52	7.241579	1.492241	842.081268	0.001419	0.001596
RS	53	7.873886	1.492241	594.231690	0.001002	0.001134
RS	54	8.560652	1.504068	401.598884	0.000677	0.000774
RS	55	9.306567	1.504068	263.350575	0.000444	0.000513
RS	56	10.116726	1.504068	165.354315	0.000279	0.000326
RS	57	10.996661	1.504068	99.041165	0.000167	0.000198
RS	58	11.952382	1.460820	57.506032	0.000097	0.000116
RS	59	12.990416	1.460820	30.308056	0.000051	0.000062
RS	60	14.117853	1.460820	15.010655	0.000025	0.000031
RS	61	15.342392	1.460820	6.949016	0.000012	0.000015
RS	62	16.672397	1.460820	2.989629	0.000005	0.000006
RS	63	18.116952	1.460820	1.822437	0.000003	0.000004
PA	4+25*2+4+6 0.161413939 0.032370083 18.116951841 0.221262750 0.389946805 0.831177214 1.489017684 2.041011757 2.210981272 2.117692696 1.914471800 1.647372406 1.390401498 1.204998319 1.101531369 1.060521678 1.064283358 1.098270946 1.148258446 1.203216313 1.255438359 1.299982809 1.334661779 1.360044081 1.380378977 1.402508031 1.430745407 1.463244868 1.492240822 1.504067597 1.460819569
//
IT	3938
RD	20
LK	-6861741.281665
QD	-1424.759137 -> -1423.127043
RI	0.0256077126
TR	0.161236	0.032377
MT	18.145113
MM	C_pi: 1.071295, n_recomb: 594327.103679
RS	0	0.000000	0.222161	22222.874038	0.037392	0.021020
RS	1	0.008615	0.222161	23184.200334	0.039009	0.022405
RS	2	0.017973	0.222161	24103.318141	0.040556	0.025055
RS	3	0.028137	0.222161	24964.598847	0.042005	0.028000
RS	4	0.039176	0.388363	14900.638317	0.025071	0.017512
RS	5	0.051167	0.388363	15674.755076	0.026374	0.019043
RS	6	0.064190	0.830623	7762.931970	0.013062	0.009949
RS	7	0.078336	0.830623	8285.273620	0.013941	0.011251
RS	8	0.093700	1.491218	4939.953907	0.008312	0.007101
RS	9	0.110388	1.491218	5304.777769	0.008926	0.008046
RS	10	0.128514	2.044236	4158.815068	0.006998	0.006623
RS	11	0.148201	2.044236	4473.448478	0.007527	0.007427
RS	12	0.169584	2.211899	4445.331915	0.007480	0.007666
RS	13	0.192810	2.211899	4777.589867	0.008039	0.008528
RS	14	0.218037	2.119441	5352.358872	0.009006	0.009809
RS	15	0.245437	2.119441	5738.266363	0.009655	0.010696
RS	16	0.275197	1.920019	6778.000771	0.011404	0.012790
RS	17	0.307522	1.920019	7237.740794	0.012178	0.013743
RS	18	0.342631	1.653776	8945.498066	0.015051	0.017072
RS	19	0.380765	1.653776	9491.384930	0.015970	0.018168
RS	20	0.422185	1.394676	11887.481671	0.020002	0.022784
RS	21	0.467173	1.394676	12493.935135	0.021022	0.023977
RS	22	0.516037	1.206971	15086.149412	0.025384	0.028920
RS	23	0.569111	1.206971	15665.403421	0.026358	0.030007
RS	24	0.626757	1.102245	17700.297049	0.029782	0.033813
RS	25	0.689370	1.102245	18138.581400	0.030520	0.034570
RS	26	0.757377	1.060742	19193.523641	0.032295	0.036472
RS	27	0.831243	1.060742	19411.106811	0.032661	0.036789
RS	28	0.911472	1.064514	19444.505172	0.032717	0.036755
RS	29	0.998614	1.064514	19420.254767	0.032676	0.036611
RS	30	1.093264	1.098830	18682.742607	0.031435	0.035139
RS	31	1.196068	1.098830	18438.138717	0.031024	0.034594
RS	32	1.307728	1.149213	17297.028497	0.029104	0.032390
RS	33	1.429009	1.149213	16863.971338	0.028375	0.031516
RS	34	1.560739	1.204489	15585.566037	0.026224	0.029080
RS	35	1.703817	1.204489	14992.286318	0.025226	0.027928
RS	36	1.859222	1.256918	13715.358877	0.023077	0.025516
RS	37	2.028016	1.256918	12987.291594	0.021852	0.024131
RS	38	2.211352	1.301592	11767.416981	0.019800	0.021842
RS	39	2.410484	1.301592	10933.161489	0.018396	0.020276
RS	40	2.626771	1.336396	9783.613806	0.016462	0.018134
RS	41	2.861692	1.336396	8881.808479	0.014944	0.016456
RS	42	3.116852	1.362015	7804.896612	0.013132	0.014461
RS	43	3.393995	1.362015	6888.692454	0.011591	0.012764
RS	44	3.695015	1.382922	5892.318266	0.009914	0.010924
RS	45	4.021969	1.382922	5029.242156	0.008462	0.009327
RS	46	4.377091	1.406246	4143.807285	0.006972	0.007694
RS	47	4.762808	1.406246	3403.279855	0.005726	0.006323
RS	48	5.181756	1.436413	2679.922074	0.004509	0.004990
RS	49	5.636798	1.436413	2108.029302	0.003547	0.003931
RS	50	6.131043	1.471334	1581.035174	0.002660	0.002960
RS	51	6.667870	1.471334	1184.455070	0.001993	0.002225
RS	52	7.250945	1.502644	845.029330	0.001422	0.001598
RS	53	7.884255	1.502644	597.735849	0.001006	0.001138
RS	54	8.572127	1.515934	404.719821	0.000681	0.000777
RS	55	9.319261	1.515934	266.254386	0.000448	0.000517
RS	56	10.130764	1.515934	167.761161	0.000282	0.000329
RS	57	11.012180	1.515934	100.861854	0.000170	0.000200
RS	58	11.969534	1.471318	58.832989	0.000099	0.000118
RS	59	13.009366	1.471318	31.132133	0.000052	0.000063
RS	60	14.138785	1.471318	15.485772	0.000026	0.000032
RS	61	15.365506	1.471318	7.202595	0.000012	0.000015
RS	62	16.697914	1.471318	3.114422	0.000005	0.000007
RS	63	18.145113	1.471318	1.914755	0.000003	0.000004
PA	4+25*2+4+6 0.161235671 0.032377029 18.145113366 0.222160819 0.388362563 0.830623136 1.491218033 2.044235582 2.211898758 2.119440650 1.920018528 1.653776033 1.394676491 1.206970880 1.102244660 1.060742161 1.064514265 1.098830254 1.149213480 1.204488865 1.256917598 1.301592327 1.336396411 1.362014932 1.382922159 1.406246444 1.436413395 1.471333647 1.502643947 1.515934401 1.471317534
//
IT	4721
RD	21
LK	-6861738.093841
QD	-1420.929059 -> -1419.459863
RI	0.0254424835
TR	0.161069	0.032384
MT	18.171209
MM	C_pi: 1.072830, n_recomb: 595298.911583
RS	0	0.000000	0.222966	22185.988407	0.037269	0.021010
RS	1	0.008618	0.222966	23149.346780	0.038887	0.022383
RS	2	0.017978	0.222966	24071.108933	0.040435	0.025008
RS	3	0.028145	0.222966	24935.692982	0.041888	0.027923
RS	4	0.039189	0.386974	14991.571219	0.025183	0.017595
RS	5	0.051184	0.386974	15768.752085	0.026489	0.019123
RS	6	0.064213	0.830419	7783.079279	0.013074	0.009955
RS	7	0.078364	0.830419	8306.866048	0.013954	0.011259
RS	8	0.093735	1.493658	4943.635228	0.008304	0.007092
RS	9	0.110431	1.493658	5308.924028	0.008918	0.008038
RS	10	0.128566	2.047235	4162.911107	0.006993	0.006617
RS	11	0.148263	2.047235	4477.999445	0.007522	0.007422
RS	12	0.169658	2.212175	4455.941019	0.007485	0.007671
RS	13	0.192896	2.212175	4789.078728	0.008045	0.008535
RS	14	0.218138	2.120365	5363.664459	0.009010	0.009814
RS	15	0.245554	2.120365	5750.505887	0.009660	0.010702
RS	16	0.275333	1.924823	6778.713351	0.011387	0.012773
RS	17	0.307679	1.924823	7238.902830	0.012160	0.013724
RS	18	0.342812	1.659666	8938.140968	0.015015	0.017032
RS	19	0.380973	1.659666	9484.448458	0.015932	0.018125
RS	20	0.422422	1.398669	11888.173439	0.019970	0.022747
RS	21	0.467443	1.398669	12495.839513	0.020991	0.023937
RS	22	0.516344	1.208831	15109.526959	0.025381	0.028911
RS	23	0.569460	1.208831	15690.582845	0.026357	0.029995
RS	24	0.627153	1.102942	17745.469121	0.029809	0.033831
RS	25	0.689817	1.102942	18185.079201	0.030548	0.034586
RS	26	0.757882	1.061000	19250.140379	0.032337	0.036502
RS	27	0.831813	1.061000	19467.922284	0.032703	0.036817
RS	28	0.912115	1.064796	19500.446540	0.032757	0.036781
RS	29	0.999337	1.064796	19475.490992	0.032715	0.036636
RS	30	1.094076	1.099428	18730.184931	0.031463	0.035153
RS	31	1.196979	1.099428	18484.633507	0.031051	0.034608
RS	32	1.308751	1.150172	17335.488951	0.029121	0.032394
RS	33	1.430154	1.150172	16901.541064	0.028392	0.031521
RS	34	1.562020	1.205715	15617.596262	0.026235	0.029080
RS	35	1.705250	1.205715	15023.387026	0.025237	0.027930
RS	36	1.860823	1.258290	13743.082611	0.023086	0.025516
RS	37	2.029803	1.258290	13013.844201	0.021861	0.024133
RS	38	2.213346	1.303029	11791.580059	0.019808	0.021844
RS	39	2.412706	1.303029	10955.809496	0.018404	0.020280
RS	40	2.629246	1.337898	9803.840580	0.016469	0.018137
RS	41	2.864448	1.337898	8900.286039	0.014951	0.016460
RS	42	3.119918	1.363698	7820.403545	0.013137	0.014462
RS	43	3.397405	1.363698	6902.557135	0.011595	0.012766
RS	44	3.698805	1.385131	5902.414806	0.009915	0.010922
RS	45	4.026179	1.385131	5038.383693	0.008464	0.009326
RS	46	4.381765	1.409614	4148.901995	0.006969	0.007689
RS	47	4.767996	1.409614	3408.592036	0.005726	0.006320
RS	48	5.187511	1.441697	2682.117901	0.004505	0.004984
RS	49	5.643179	1.441697	2111.411858	0.003547	0.003929
RS	50	6.138115	1.479045	1582.849072	0.002659	0.002957
RS	51	6.675705	1.479045	1187.558050	0.001995	0.002226
RS	52	7.259622	1.512694	847.592701	0.001424	0.001599
RS	53	7.893861	1.512694	600.929195	0.001009	0.001141
RS	54	8.582757	1.527485	407.597868	0.000685	0.000781
RS	55	9.331021	1.527485	268.988070	0.000452	0.000520
RS	56	10.143770	1.527485	170.057731	0.000286	0.000333
RS	57	11.026559	1.527485	102.617005	0.000172	0.000203
RS	58	11.985425	1.481533	60.124412	0.000101	0.000120
RS	59	13.026925	1.481533	31.940104	0.000054	0.000065
RS	60	14.158179	1.481533	15.954890	0.000027	0.000033
RS	61	15.386923	1.481533	7.454702	0.000013	0.000015
RS	62	16.721558	1.481533	3.239347	0.000005	0.000007
RS	63	18.171209	1.481533	2.008227	0.000003	0.000004
PA	4+25*2+4+6 0.161069219 0.032384474 18.171208595 0.222965763 0.386973763 0.830419060 1.493658241 2.047235429 2.212175357 2.120365375 1.924822804 1.659665951 1.398669352 1.208830700 1.102942251 1.060999614 1.064796491 1.099427703 1.150171910 1.205714804 1.258290098 1.303029127 1.337898075 1.363698493 1.385130915 1.409613949 1.441697328 1.479045135 1.512694076 1.527485334 1.481532610
//
IT	3912
RD	22
LK	-6861735.217572
QD	-1417.308603 -> -1415.975505
RI	0.0252939759
TR	0.160913	0.032392
MT	18.195470
MM	C_pi: 1.074255, n_recomb: 596215.995764
RS	0	0.000000	0.223688	22154.938530	0.037159	0.021000
RS	1	0.008620	0.223688	23120.189860	0.038778	0.022363
RS	2	0.017983	0.223688	24044.386474	0.040328	0.024967
RS	3	0.028154	0.223688	24911.986719	0.041783	0.027856
RS	4	0.039201	0.385745	15074.295209	0.025283	0.017669
RS	5	0.051200	0.385745	15854.283345	0.026592	0.019195
RS	6	0.064233	0.830499	7799.384200	0.013081	0.009958
RS	7	0.078390	0.830499	8324.399458	0.013962	0.011263
RS	8	0.093768	1.496273	4946.013745	0.008296	0.007083
RS	9	0.110471	1.496273	5311.671887	0.008909	0.008029
RS	10	0.128614	2.050047	4166.773978	0.006989	0.006612
RS	11	0.148320	2.050047	4482.289983	0.007518	0.007418
RS	12	0.169726	2.211917	4466.957497	0.007492	0.007677
RS	13	0.192977	2.211917	4800.987408	0.008052	0.008543
RS	14	0.218231	2.120594	5375.874560	0.009017	0.009821
RS	15	0.245663	2.120594	5763.684125	0.009667	0.010711
RS	16	0.275460	1.928957	6780.628968	0.011373	0.012758
RS	17	0.307825	1.928957	7241.298603	0.012145	0.013708
RS	18	0.342980	1.665093	8931.679850	0.014981	0.016995
RS	19	0.381165	1.665093	9478.389649	0.015898	0.018085
RS	20	0.422642	1.402402	11888.728995	0.019940	0.022712
RS	21	0.467694	1.402402	12497.519769	0.020961	0.023899
RS	22	0.516630	1.210577	15131.110212	0.025379	0.028902
RS	23	0.569784	1.210577	15713.847213	0.026356	0.029984
RS	24	0.627520	1.103620	17787.143109	0.029833	0.033846
RS	25	0.690233	1.103620	18228.007634	0.030573	0.034599
RS	26	0.758352	1.061280	19302.282796	0.032375	0.036528
RS	27	0.832343	1.061280	19520.298049	0.032740	0.036842
RS	28	0.912712	1.065119	19551.731678	0.032793	0.036804
RS	29	1.000009	1.065119	19526.214477	0.032750	0.036658
RS	30	1.094831	1.100055	18773.614978	0.031488	0.035164
RS	31	1.197827	1.100055	18527.309412	0.031075	0.034619
RS	32	1.309701	1.151131	17370.928578	0.029135	0.032396
RS	33	1.431218	1.151131	16936.272769	0.028406	0.031524
RS	34	1.563211	1.206899	15647.621631	0.026245	0.029080
RS	35	1.706581	1.206899	15052.610515	0.025247	0.027932
RS	36	1.862311	1.259571	13769.638701	0.023095	0.025518
RS	37	2.031464	1.259571	13039.279182	0.021870	0.024136
RS	38	2.215198	1.304320	11815.146707	0.019817	0.021848
RS	39	2.414771	1.304320	10977.831666	0.018413	0.020284
RS	40	2.631547	1.339197	9823.795552	0.016477	0.018142
RS	41	2.867009	1.339197	8918.392669	0.014958	0.016464
RS	42	3.122768	1.365129	7835.710627	0.013142	0.014465
RS	43	3.400574	1.365129	6916.090266	0.011600	0.012769
RS	44	3.702327	1.387042	5912.240891	0.009916	0.010921
RS	45	4.030092	1.387042	5047.131400	0.008465	0.009326
RS	46	4.386110	1.412653	4153.595230	0.006967	0.007683
RS	47	4.772817	1.412653	3413.431373	0.005725	0.006318
RS	48	5.192859	1.446637	2683.845248	0.004501	0.004978
RS	49	5.649109	1.446637	2114.315554	0.003546	0.003927
RS	50	6.144688	1.486415	1584.216354	0.002657	0.002953
RS	51	6.682987	1.486415	1190.253774	0.001996	0.002226
RS	52	7.267687	1.522425	849.804044	0.001425	0.001599
RS	53	7.902790	1.522425	603.836669	0.001013	0.001144
RS	54	8.592639	1.538749	410.252050	0.000688	0.000784
RS	55	9.341953	1.538749	271.563887	0.000455	0.000524
RS	56	10.155859	1.538749	172.251340	0.000289	0.000336
RS	57	11.039925	1.538749	104.310623	0.000175	0.000206
RS	58	12.000198	1.491479	61.382618	0.000103	0.000123
RS	59	13.043248	1.491479	32.732804	0.000055	0.000066
RS	60	14.176210	1.491479	16.418213	0.000028	0.000034
RS	61	15.406834	1.491479	7.705324	0.000013	0.000016
RS	62	16.743539	1.491479	3.364352	0.000006	0.000007
RS	63	18.195470	1.491479	2.102786	0.000004	0.000004
PA	4+25*2+4+6 0.160913422 0.032392221 18.195469776 0.223688342 0.385745390 0.830498650 1.496272844 2.050046879 2.211917315 2.120593876 1.928956582 1.665093306 1.402401701 1.210577239 1.103619641 1.061280402 1.065119410 1.100054703 1.151131140 1.206899447 1.259570796 1.304320256 1.339197439 1.365129151 1.387041689 1.412653356 1.446636606 1.486415141 1.522424531 1.538749358 1.491479335
//
IT	3802
RD	23
LK	-6861732.603749
QD	-1413.882022 -> -1412.664025
RI	0.0251609080
TR	0.160767	0.032400
MT	18.218132
MM	C_pi: 1.075583, n_recomb: 597083.060266
RS	0	0.000000	0.224335	22129.254347	0.037062	0.020991
RS	1	0.008622	0.224335	23096.277488	0.038682	0.022345
RS	2	0.017988	0.224335	24022.722915	0.040233	0.024930
RS	3	0.028161	0.224335	24893.083139	0.041691	0.027797
RS	4	0.039211	0.384659	15149.591956	0.025373	0.017736
RS	5	0.051215	0.384659	15932.157157	0.026683	0.019261
RS	6	0.064253	0.830822	7812.312636	0.013084	0.009958
RS	7	0.078415	0.830822	8338.365224	0.013965	0.011265
RS	8	0.093798	1.499043	4947.217544	0.008286	0.007074
RS	9	0.110508	1.499043	5313.158758	0.008899	0.008019
RS	10	0.128659	2.052776	4170.242384	0.006984	0.006608
RS	11	0.148374	2.052776	4486.149599	0.007513	0.007413
RS	12	0.169789	2.211310	4478.077555	0.007500	0.007685
RS	13	0.193051	2.211310	4812.994405	0.008061	0.008551
RS	14	0.218319	2.120291	5388.670414	0.009025	0.009829
RS	15	0.245765	2.120291	5777.465941	0.009676	0.010721
RS	16	0.275578	1.932557	6783.387486	0.011361	0.012745
RS	17	0.307961	1.932557	7244.553803	0.012133	0.013695
RS	18	0.343136	1.670127	8925.919752	0.014949	0.016960
RS	19	0.381345	1.670127	9473.012889	0.015865	0.018048
RS	20	0.422847	1.405910	11889.117232	0.019912	0.022679
RS	21	0.467929	1.405910	12498.954615	0.020933	0.023864
RS	22	0.516897	1.212224	15151.120194	0.025375	0.028893
RS	23	0.570087	1.212224	15735.431641	0.026354	0.029973
RS	24	0.627864	1.104272	17825.843065	0.029855	0.033860
RS	25	0.690622	1.104272	18267.894643	0.030595	0.034612
RS	26	0.758791	1.061580	19350.491217	0.032408	0.036552
RS	27	0.832838	1.061580	19568.768034	0.032774	0.036864
RS	28	0.913270	1.065472	19598.986880	0.032825	0.036824
RS	29	1.000636	1.065472	19573.025407	0.032781	0.036677
RS	30	1.095535	1.100704	18813.525636	0.031509	0.035172
RS	31	1.198617	1.100704	18566.629816	0.031096	0.034628
RS	32	1.310587	1.152090	17403.678928	0.029148	0.032397
RS	33	1.432212	1.152090	16968.473614	0.028419	0.031527
RS	34	1.564322	1.208049	15675.815206	0.026254	0.029080
RS	35	1.707824	1.208049	15080.118009	0.025256	0.027933
RS	36	1.863699	1.260775	13795.080020	0.023104	0.025520
RS	37	2.033014	1.260775	13063.653083	0.021879	0.024140
RS	38	2.216928	1.305487	11838.126886	0.019827	0.021853
RS	39	2.416699	1.305487	10999.250016	0.018422	0.020290
RS	40	2.633694	1.340327	9843.441627	0.016486	0.018147
RS	41	2.869400	1.340327	8936.118123	0.014966	0.016470
RS	42	3.125429	1.366344	7850.811967	0.013149	0.014469
RS	43	3.403533	1.366344	6929.310770	0.011605	0.012772
RS	44	3.705616	1.388696	5921.819652	0.009918	0.010921
RS	45	4.033745	1.388696	5055.528573	0.008467	0.009326
RS	46	4.390167	1.415402	4157.953629	0.006964	0.007679
RS	47	4.777319	1.415402	3417.868207	0.005724	0.006315
RS	48	5.197854	1.451267	2685.176786	0.004497	0.004971
RS	49	5.654647	1.451267	2116.807349	0.003545	0.003924
RS	50	6.150827	1.493479	1585.195913	0.002655	0.002949
RS	51	6.689788	1.493479	1192.591932	0.001997	0.002226
RS	52	7.275219	1.531869	851.704075	0.001426	0.001599
RS	53	7.911129	1.531869	606.489115	0.001016	0.001146
RS	54	8.601867	1.549757	412.705385	0.000691	0.000787
RS	55	9.352163	1.549757	273.996999	0.000459	0.000527
RS	56	10.167151	1.549757	174.351345	0.000292	0.000339
RS	57	11.052409	1.549757	105.948077	0.000177	0.000209
RS	58	12.013997	1.501228	62.609286	0.000105	0.000125
RS	59	13.058494	1.501228	33.511634	0.000056	0.000068
RS	60	14.193051	1.501228	16.876717	0.000028	0.000034
RS	61	15.425432	1.501228	7.955066	0.000013	0.000016
RS	62	16.764072	1.501228	3.489775	0.000006	0.000007
RS	63	18.218132	1.501228	2.198732	0.000004	0.000005
PA	4+25*2+4+6 0.160767090 0.032400083 18.218132209 0.224334826 0.384658870 0.830821797 1.499043281 2.052776166 2.211309793 2.120290523 1.932556672 1.670127129 1.405909792 1.212223551 1.104272187 1.061579988 1.065472393 1.100704092 1.152089523 1.208048997 1.260775020 1.305487342 1.340327086 1.366343813 1.388695833 1.415402340 1.451266611 1.493478822 1.531869122 1.549756818 1.501227743
//
IT	3626
RD	24
LK	-6861730.212035
QD	-1410.628637 -> -1409.509247
RI	0.0250405074
TR	0.160629	0.032408
MT	18.239381
MM	C_pi: 1.076826, n_recomb: 597903.652517
RS	0	0.000000	0.224918	22107.830971	0.036976	0.020982
RS	1	0.008624	0.224918	23076.517795	0.038596	0.022329
RS	2	0.017992	0.224918	24005.050955	0.040149	0.024898
RS	3	0.028168	0.224918	24877.952243	0.041609	0.027745
RS	4	0.039222	0.383687	15218.664360	0.025453	0.017797
RS	5	0.051229	0.383687	16003.610161	0.026766	0.019321
RS	6	0.064271	0.831342	7822.398806	0.013083	0.009956
RS	7	0.078438	0.831342	8349.326135	0.013964	0.011264
RS	8	0.093827	1.501934	4947.430574	0.008275	0.007064
RS	9	0.110543	1.501934	5313.581200	0.008887	0.008009
RS	10	0.128701	2.055404	4173.407199	0.006980	0.006603
RS	11	0.148424	2.055404	4489.676163	0.007509	0.007409
RS	12	0.169849	2.210379	4489.308706	0.007508	0.007693
RS	13	0.193121	2.210379	4825.108874	0.008070	0.008561
RS	14	0.218401	2.119538	5401.919685	0.009035	0.009840
RS	15	0.245861	2.119538	5791.712921	0.009687	0.010733
RS	16	0.275688	1.935690	6786.847838	0.011351	0.012734
RS	17	0.308089	1.935690	7248.523096	0.012123	0.013685
RS	18	0.343283	1.674816	8920.728047	0.014920	0.016928
RS	19	0.381513	1.674816	9468.185489	0.015836	0.018014
RS	20	0.423040	1.409216	11889.349098	0.019885	0.022647
RS	21	0.468148	1.409216	12500.162747	0.020907	0.023830
RS	22	0.517147	1.213774	15169.782053	0.025372	0.028884
RS	23	0.570371	1.213774	15755.570751	0.026351	0.029963
RS	24	0.628185	1.104900	17861.890110	0.029874	0.033873
RS	25	0.690985	1.104900	18305.065652	0.030615	0.034623
RS	26	0.759202	1.061889	19395.266793	0.032439	0.036574
RS	27	0.833302	1.061889	19613.821055	0.032804	0.036884
RS	28	0.913792	1.065847	19642.653877	0.032853	0.036841
RS	29	1.001224	1.065847	19616.345301	0.032809	0.036694
RS	30	1.096196	1.101371	18850.253511	0.031527	0.035179
RS	31	1.199358	1.101371	18602.909375	0.031114	0.034636
RS	32	1.311418	1.153047	17433.950163	0.029158	0.032397
RS	33	1.433142	1.153047	16998.336996	0.028430	0.031529
RS	34	1.565364	1.209169	15702.273023	0.026262	0.029080
RS	35	1.708989	1.209169	15105.998510	0.025265	0.027935
RS	36	1.865001	1.261915	13819.418954	0.023113	0.025522
RS	37	2.034467	1.261915	13086.982823	0.021888	0.024143
RS	38	2.218548	1.306552	11860.466811	0.019837	0.021859
RS	39	2.418505	1.306552	11020.030581	0.018431	0.020296
RS	40	2.635707	1.341311	9862.748941	0.016496	0.018154
RS	41	2.871641	1.341311	8953.452112	0.014975	0.016476
RS	42	3.127923	1.367372	7865.691433	0.013155	0.014474
RS	43	3.406306	1.367372	6942.223582	0.011611	0.012776
RS	44	3.708698	1.390125	5931.165382	0.009920	0.010921
RS	45	4.037170	1.390125	5063.605070	0.008469	0.009326
RS	46	4.393969	1.417893	4162.016902	0.006961	0.007674
RS	47	4.781540	1.417893	3421.949083	0.005723	0.006312
RS	48	5.202535	1.455619	2686.161317	0.004493	0.004965
RS	49	5.659838	1.455619	2118.935445	0.003544	0.003922
RS	50	6.156581	1.500264	1585.835949	0.002652	0.002945
RS	51	6.696163	1.500264	1194.613235	0.001998	0.002226
RS	52	7.282280	1.541052	853.327226	0.001427	0.001599
RS	53	7.918945	1.541052	608.912188	0.001018	0.001148
RS	54	8.610518	1.560533	414.976030	0.000694	0.000789
RS	55	9.361734	1.560533	276.299418	0.000462	0.000530
RS	56	10.177737	1.560533	176.365163	0.000295	0.000342
RS	57	11.064113	1.560533	107.533615	0.000180	0.000211
RS	58	12.026933	1.510774	63.807413	0.000107	0.000127
RS	59	13.072788	1.510774	34.277633	0.000057	0.000069
RS	60	14.208841	1.510774	17.330620	0.000029	0.000035
RS	61	15.442869	1.510774	8.203878	0.000014	0.000017
RS	62	16.783323	1.510774	3.615526	0.000006	0.000007
RS	63	18.239381	1.510774	2.295956	0.000004	0.000005
PA	4+25*2+4+6 0.160629255 0.032407931 18.239380813 0.224917712 0.383686746 0.831342360 1.501934109 2.055404352 2.210378728 2.119538314 1.935689822 1.674816207 1.409216156 1.213773836 1.104899844 1.061888771 1.065847339 1.101370660 1.153046506 1.209168824 1.261914865 1.306551825 1.341311327 1.367371754 1.390124987 1.417892951 1.455619403 1.500264151 1.541052366 1.560532649 1.510773933
//
IT	3454
RD	25
LK	-6861728.011026
QD	-1407.534622 -> -1406.500636
RI	0.0249313095
TR	0.160499	0.032416
MT	18.259306
MM	C_pi: 1.077989, n_recomb: 598679.961334
RS	0	0.000000	0.225446	22089.891757	0.036898	0.020974
RS	1	0.008626	0.225446	23060.142091	0.038518	0.022314
RS	2	0.017996	0.225446	23990.617873	0.040073	0.024868
RS	3	0.028175	0.225446	24865.866131	0.041534	0.027699
RS	4	0.039231	0.382807	15282.428273	0.025527	0.017852
RS	5	0.051242	0.382807	16069.582211	0.026842	0.019376
RS	6	0.064288	0.832012	7830.154907	0.013079	0.009953
RS	7	0.078459	0.832012	8357.820590	0.013960	0.011261
RS	8	0.093854	1.504903	4946.827531	0.008263	0.007054
RS	9	0.110576	1.504903	5313.125289	0.008875	0.007998
RS	10	0.128740	2.057977	4176.202428	0.006976	0.006599
RS	11	0.148471	2.057977	4492.799929	0.007505	0.007404
RS	12	0.169905	2.209208	4500.515456	0.007517	0.007701
RS	13	0.193187	2.209208	4837.187373	0.008080	0.008571
RS	14	0.218478	2.118408	5415.490236	0.009046	0.009851
RS	15	0.245950	2.118408	5806.286135	0.009698	0.010746
RS	16	0.275792	1.938429	6790.810662	0.011343	0.012725
RS	17	0.308208	1.938429	7252.998896	0.012115	0.013676
RS	18	0.343421	1.679199	8915.980764	0.014893	0.016897
RS	19	0.381671	1.679199	9463.782104	0.015808	0.017981
RS	20	0.423220	1.412337	11889.421199	0.019859	0.022617
RS	21	0.468354	1.412337	12501.145827	0.020881	0.023798
RS	22	0.517381	1.215232	15187.226908	0.025368	0.028875
RS	23	0.570637	1.215232	15774.402369	0.026349	0.029953
RS	24	0.628486	1.105494	17895.631636	0.029892	0.033884
RS	25	0.691326	1.105494	18339.866516	0.030634	0.034633
RS	26	0.759587	1.062198	19436.975491	0.032466	0.036593
RS	27	0.833736	1.062198	19655.812587	0.032832	0.036903
RS	28	0.914281	1.066234	19683.098663	0.032877	0.036856
RS	29	1.001774	1.066234	19656.519735	0.032833	0.036708
RS	30	1.096814	1.102045	18884.087023	0.031543	0.035185
RS	31	1.200053	1.102045	18636.412889	0.031129	0.034641
RS	32	1.312197	1.153995	17461.926325	0.029167	0.032397
RS	33	1.434015	1.153995	17026.026425	0.028439	0.031530
RS	34	1.566340	1.210258	15727.055035	0.026270	0.029079
RS	35	1.710081	1.210258	15130.302913	0.025273	0.027936
RS	36	1.866220	1.262994	13842.653896	0.023122	0.025525
RS	37	2.035828	1.262994	13109.265776	0.021897	0.024147
RS	38	2.220067	1.307521	11882.135533	0.019847	0.021865
RS	39	2.420199	1.307521	11040.147553	0.018441	0.020302
RS	40	2.637594	1.342165	9881.648992	0.016506	0.018161
RS	41	2.873742	1.342165	8970.343545	0.014984	0.016483
RS	42	3.130260	1.368231	7880.297051	0.013163	0.014479
RS	43	3.408906	1.368231	6954.796088	0.011617	0.012780
RS	44	3.711588	1.391347	5940.263315	0.009922	0.010921
RS	45	4.040380	1.391347	5071.359184	0.008471	0.009327
RS	46	4.397534	1.420147	4165.783954	0.006958	0.007669
RS	47	4.785496	1.420147	3425.684287	0.005722	0.006310
RS	48	5.206924	1.459715	2686.820299	0.004488	0.004959
RS	49	5.664705	1.459715	2120.723685	0.003542	0.003919
RS	50	6.161975	1.506790	1586.161017	0.002649	0.002941
RS	51	6.702140	1.506790	1196.340042	0.001998	0.002225
RS	52	7.288900	1.549991	854.693499	0.001428	0.001599
RS	53	7.926274	1.549991	611.121437	0.001021	0.001150
RS	54	8.618630	1.571090	417.076324	0.000697	0.000792
RS	55	9.370708	1.571090	278.479077	0.000465	0.000533
RS	56	10.187662	1.571090	178.297489	0.000298	0.000345
RS	57	11.075087	1.571090	109.069760	0.000182	0.000214
RS	58	12.039062	1.520120	64.978464	0.000109	0.000129
RS	59	13.086191	1.520120	35.031268	0.000059	0.000070
RS	60	14.223646	1.520120	17.779984	0.000030	0.000036
RS	61	15.459220	1.520120	8.451704	0.000014	0.000017
RS	62	16.801375	1.520120	3.741544	0.000006	0.000008
RS	63	18.259306	1.520120	2.394390	0.000004	0.000005
PA	4+25*2+4+6 0.160499438 0.032415735 18.259306131 0.225445593 0.382807459 0.832012301 1.504903383 2.057977096 2.209207744 2.118408380 1.938429313 1.679199004 1.412336769 1.215232343 1.105494139 1.062197643 1.066233598 1.102044984 1.153995488 1.210258265 1.262993764 1.307520610 1.342164536 1.368231108 1.391347307 1.420147081 1.459714554 1.506789863 1.549991310 1.571089850 1.520120223
//
