# Supplementary material for: Introgression and disruption of migration routes have shaped the genetic integrity of wildebeest populations
Source: Nat Commun. 2024 Apr 12;15:2921. doi: 10.1038/s41467-024-47015-y (PMC11014984; doi:10.1038/s41467-024-47015-y)
Supplement: Supplementary file 10 — Source Data [file 41467_2024_47015_MOESM10_ESM.zip › source_data/Fig2a.psmc/CTauTzN_8202.psmc]

CC
CC	Brief Description of the file format:
CC	  CC  comments
CC	  MM  useful-messages
CC	  RD  round-of-iterations
CC	  LL  \log[P(sequence)]
CC	  QD  Q-before-opt Q-after-opt
CC	  TR  \theta_0 \rho_0
CC	  RS  k t_k \lambda_k \pi_k \sum_{l\not=k}A_{kl} A_{kk}
CC	  DC  begin end best-k t_k+\Delta_k max-prob
CC
MM	Version: 0.6.5-r67
MM	pattern:4+25*2+4+6, n:63, n_free_lambdas:28
MM	n_iterations:25, skip:1, max_t:15, theta/rho:5
MM	is_decoding:0
MM	n_seqs:28, sum_L:15961289, sum_n:2213003
RD	0
LK	0.000000
QD	0.000000 -> 0.000000
RI	inf
TR	0.149252	0.029850
MT	15.000000
MM	C_pi: 1.000000, n_recomb: 469444.904016
RS	0	0.000000	1.000000	3818.691634	0.008134	0.000000
RS	1	0.008290	1.000000	4100.230949	0.008734	0.000000
RS	2	0.017266	1.000000	4399.424873	0.009372	0.000000
RS	3	0.026987	1.000000	4716.848992	0.010048	0.000000
RS	4	0.037514	1.000000	5052.997001	0.010764	0.000000
RS	5	0.048914	1.000000	5408.257383	0.011521	0.000000
RS	6	0.061258	1.000000	5782.886695	0.012319	0.000000
RS	7	0.074626	1.000000	6176.979220	0.013158	0.000000
RS	8	0.089102	1.000000	6590.432812	0.014039	0.000000
RS	9	0.104778	1.000000	7022.910840	0.014960	0.000000
RS	10	0.121753	1.000000	7473.800229	0.015921	0.000000
RS	11	0.140135	1.000000	7942.165758	0.016918	0.000000
RS	12	0.160042	1.000000	8426.700958	0.017950	0.000000
RS	13	0.181598	1.000000	8925.676205	0.019013	0.000000
RS	14	0.204942	1.000000	9436.884910	0.020102	0.000000
RS	15	0.230221	1.000000	9957.589061	0.021211	0.000000
RS	16	0.257595	1.000000	10484.465849	0.022334	0.000000
RS	17	0.287238	1.000000	11013.557600	0.023461	0.000000
RS	18	0.319339	1.000000	11540.227825	0.024583	0.000000
RS	19	0.354100	1.000000	12059.126844	0.025688	0.000000
RS	20	0.391744	1.000000	12564.171101	0.026764	0.000000
RS	21	0.432507	1.000000	13048.540976	0.027796	0.000000
RS	22	0.476650	1.000000	13504.702503	0.028767	0.000000
RS	23	0.524453	1.000000	13924.458898	0.029662	0.000000
RS	24	0.576218	1.000000	14299.038096	0.030459	0.000000
RS	25	0.632274	1.000000	14619.222434	0.031142	0.000000
RS	26	0.692977	1.000000	14875.526087	0.031687	0.000000
RS	27	0.758711	1.000000	15058.424763	0.032077	0.000000
RS	28	0.829896	1.000000	15158.640192	0.032291	0.000000
RS	29	0.906981	1.000000	15167.479157	0.032309	0.000000
RS	30	0.990456	1.000000	15077.222903	0.032117	0.000000
RS	31	1.080851	1.000000	14881.557822	0.031700	0.000000
RS	32	1.178739	1.000000	14576.032389	0.031050	0.000000
RS	33	1.284742	1.000000	14158.518595	0.030160	0.000000
RS	34	1.399532	1.000000	13629.649153	0.029034	0.000000
RS	35	1.523838	1.000000	12993.195138	0.027678	0.000000
RS	36	1.658449	1.000000	12256.343469	0.026108	0.000000
RS	37	1.804218	1.000000	11429.830950	0.024348	0.000000
RS	38	1.962071	1.000000	10527.892801	0.022426	0.000000
RS	39	2.133009	1.000000	9567.989991	0.020381	0.000000
RS	40	2.318118	1.000000	8570.292327	0.018256	0.000000
RS	41	2.518571	1.000000	7556.913534	0.016098	0.000000
RS	42	2.735641	1.000000	6550.919909	0.013955	0.000000
RS	43	2.970706	1.000000	5575.163668	0.011876	0.000000
RS	44	3.225257	1.000000	4651.022473	0.009907	0.000000
RS	45	3.500909	1.000000	3797.153007	0.008089	0.000000
RS	46	3.799411	1.000000	3028.383286	0.006451	0.000000
RS	47	4.122659	1.000000	2354.870031	0.005016	0.000000
RS	48	4.472702	1.000000	1781.629824	0.003795	0.000000
RS	49	4.851763	1.000000	1308.514785	0.002787	0.000000
RS	50	5.262247	1.000000	930.648395	0.001982	0.000000
RS	51	5.706758	1.000000	639.272579	0.001362	0.000000
RS	52	6.188118	1.000000	422.895267	0.000901	0.000000
RS	53	6.709380	1.000000	268.581612	0.000572	0.000000
RS	54	7.273854	1.000000	163.213485	0.000348	0.000000
RS	55	7.885120	1.000000	94.556618	0.000201	0.000000
RS	56	8.547059	1.000000	52.020471	0.000111	0.000000
RS	57	9.263869	1.000000	27.061598	0.000058	0.000000
RS	58	10.040101	1.000000	13.250384	0.000028	0.000000
RS	59	10.880679	1.000000	6.076240	0.000013	0.000000
RS	60	11.790939	1.000000	2.595564	0.000006	0.000000
RS	61	12.776655	1.000000	1.026803	0.000002	0.000000
RS	62	13.844085	1.000000	0.373820	0.000001	0.000000
RS	63	15.000000	1.000000	0.175281	0.000000	0.000000
PA	4+25*2+4+6 0.149252191 0.029850438 15.000000000 1.000000000 1.000000000 1.000000000 1.000000000 1.000000000 1.000000000 1.000000000 1.000000000 1.000000000 1.000000000 1.000000000 1.000000000 1.000000000 1.000000000 1.000000000 1.000000000 1.000000000 1.000000000 1.000000000 1.000000000 1.000000000 1.000000000 1.000000000 1.000000000 1.000000000 1.000000000 1.000000000 1.000000000
//
IT	4758
RD	1
LK	-5803970.461529
QD	-3679.159144 -> -2369.299029
RI	0.0067100036
TR	0.147917	0.029490
MT	15.417051
MM	C_pi: 0.997464, n_recomb: 462699.774077
RS	0	0.000000	0.390030	9643.553755	0.020842	0.016057
RS	1	0.008336	0.390030	10218.787275	0.022085	0.019243
RS	2	0.017368	0.390030	10808.374569	0.023359	0.019000
RS	3	0.027152	0.390030	11409.153362	0.024658	0.017368
RS	4	0.037752	0.637470	7394.631627	0.015981	0.015589
RS	5	0.049236	0.637470	7863.558617	0.016995	0.013823
RS	6	0.061677	0.867694	6151.145487	0.013294	0.012460
RS	7	0.075155	0.867694	6558.342002	0.014174	0.011580
RS	8	0.089757	1.059471	5728.569588	0.012381	0.011050
RS	9	0.105576	1.059471	6111.843049	0.013209	0.010854
RS	10	0.122714	1.180907	5848.002394	0.012639	0.010913
RS	11	0.141281	1.180907	6234.389522	0.013474	0.011177
RS	12	0.161395	1.231603	6366.594924	0.013760	0.011663
RS	13	0.183186	1.231603	6773.661358	0.014639	0.012393
RS	14	0.206794	1.228574	7213.448650	0.015590	0.013360
RS	15	0.232370	1.228574	7650.173147	0.016534	0.014563
RS	16	0.260078	1.195400	8320.902093	0.017983	0.016004
RS	17	0.290095	1.195400	8785.900217	0.018988	0.017662
RS	18	0.322616	1.152339	9597.693299	0.020743	0.019485
RS	19	0.357847	1.152339	10077.360040	0.021779	0.021413
RS	20	0.396015	1.112206	10927.207457	0.023616	0.023384
RS	21	0.437365	1.112206	11395.744833	0.024629	0.025336
RS	22	0.482163	1.080568	12185.828530	0.026336	0.027205
RS	23	0.530695	1.080568	12607.776608	0.027248	0.028929
RS	24	0.583273	1.058800	13254.415847	0.028646	0.030454
RS	25	0.640233	1.058800	13588.848993	0.029369	0.031736
RS	26	0.701943	1.046034	14031.718728	0.030326	0.032745
RS	27	0.768797	1.046034	14237.230884	0.030770	0.033460
RS	28	0.841224	1.040267	14443.756772	0.031216	0.033874
RS	29	0.919689	1.040267	14483.227264	0.031302	0.033989
RS	30	1.004695	1.039118	14444.745875	0.031218	0.033814
RS	31	1.096788	1.039118	14289.566131	0.030883	0.033361
RS	32	1.196558	1.040574	14010.787298	0.030281	0.032641
RS	33	1.304645	1.040574	13645.384664	0.029491	0.031669
RS	34	1.421744	1.043217	13140.706579	0.028400	0.030458
RS	35	1.548604	1.043217	12567.599886	0.027161	0.029027
RS	36	1.686039	1.046096	11864.827826	0.025643	0.027399
RS	37	1.834932	1.046096	11108.985117	0.024009	0.025600
RS	38	1.996237	1.048618	10252.912414	0.022159	0.023658
RS	39	2.170990	1.048618	9363.626184	0.020237	0.021606
RS	40	2.360311	1.050531	8416.758165	0.018191	0.019480
RS	41	2.565414	1.050531	7464.985737	0.016134	0.017319
RS	42	2.787616	1.051804	6504.401762	0.014057	0.015164
RS	43	3.028342	1.051804	5573.641892	0.012046	0.013059
RS	44	3.289136	1.052563	4680.756372	0.010116	0.011044
RS	45	3.571671	1.052563	3851.817947	0.008325	0.009158
RS	46	3.877759	1.053034	3096.748098	0.006693	0.007432
RS	47	4.209364	1.053034	2429.984574	0.005252	0.005893
RS	48	4.568614	1.053455	1855.650663	0.004010	0.004556
RS	49	4.957812	1.053455	1377.108614	0.002976	0.003427
RS	50	5.379456	1.054021	989.872260	0.002139	0.002503
RS	51	5.836250	1.054021	688.130003	0.001487	0.001771
RS	52	6.331125	1.054788	460.773793	0.000996	0.001211
RS	53	6.867255	1.054788	296.722637	0.000641	0.000798
RS	54	7.448079	1.055611	182.884256	0.000395	0.000505
RS	55	8.077324	1.055611	107.673802	0.000233	0.000307
RS	56	8.759026	1.055611	60.259539	0.000130	0.000178
RS	57	9.497557	1.055611	31.922656	0.000069	0.000098
RS	58	10.297656	1.054366	15.947221	0.000034	0.000051
RS	59	11.164455	1.054366	7.456808	0.000016	0.000025
RS	60	12.103515	1.054366	3.251758	0.000007	0.000011
RS	61	13.120860	1.054366	1.314849	0.000003	0.000005
RS	62	14.223015	1.054366	0.489909	0.000001	0.000002
RS	63	15.417051	1.054366	0.237895	0.000001	0.000001
PA	4+25*2+4+6 0.147916599 0.029490024 15.417051315 0.390029907 0.637469530 0.867694378 1.059471130 1.180907249 1.231603146 1.228574276 1.195399761 1.152338982 1.112205505 1.080567837 1.058799744 1.046033859 1.040266514 1.039118290 1.040573716 1.043217421 1.046095848 1.048618317 1.050530910 1.051804304 1.052562833 1.053033829 1.053454876 1.054020882 1.054787636 1.055610657 1.054365933
//
IT	3786
RD	2
LK	-5802002.777890
QD	-2181.651739 -> -1838.845400
RI	0.0171610984
TR	0.146604	0.029339
MT	15.702500
MM	C_pi: 0.984209, n_recomb: 454338.285304
RS	0	0.000000	0.274407	13452.189329	0.029608	0.016049
RS	1	0.008368	0.274407	14123.887757	0.031087	0.020304
RS	2	0.017436	0.274407	14789.930473	0.032553	0.022195
RS	3	0.027263	0.274407	15443.028014	0.033990	0.023137
RS	4	0.037912	0.535237	8325.783797	0.018325	0.014584
RS	5	0.049452	0.535237	8823.643167	0.019421	0.014727
RS	6	0.061958	0.838317	5986.603022	0.013177	0.010951
RS	7	0.075510	0.838317	6380.532026	0.014044	0.011221
RS	8	0.090197	1.129527	5052.431643	0.011120	0.009516
RS	9	0.106112	1.129527	5396.740918	0.011878	0.009999
RS	10	0.123359	1.329925	4896.067331	0.010776	0.009508
RS	11	0.142050	1.329925	5230.140903	0.011512	0.010128
RS	12	0.162304	1.412918	5255.062996	0.011566	0.010421
RS	13	0.184253	1.412918	5605.256347	0.012337	0.011289
RS	14	0.208039	1.396949	6038.491553	0.013291	0.012339
RS	15	0.233815	1.396949	6421.723716	0.014134	0.013522
RS	16	0.261748	1.325764	7180.475613	0.015804	0.015289
RS	17	0.292019	1.325764	7601.938468	0.016732	0.016840
RS	18	0.324822	1.240233	8578.489757	0.018881	0.019189
RS	19	0.360371	1.240233	9027.751228	0.019870	0.020962
RS	20	0.398894	1.165038	10078.068531	0.022182	0.023552
RS	21	0.440641	1.165038	10527.950403	0.023172	0.025325
RS	22	0.485880	1.109028	11505.788740	0.025324	0.027772
RS	23	0.534906	1.109028	11916.371874	0.026228	0.029303
RS	24	0.588034	1.072968	12697.143572	0.027946	0.031246
RS	25	0.645607	1.072968	13023.128605	0.028664	0.032331
RS	26	0.707999	1.054021	13527.585157	0.029774	0.033543
RS	27	0.775611	1.054021	13726.278854	0.030212	0.034068
RS	28	0.848880	1.047831	13930.221759	0.030660	0.034494
RS	29	0.928281	1.047831	13967.214216	0.030742	0.034444
RS	30	1.014326	1.049735	13889.425957	0.030571	0.034162
RS	31	1.107571	1.049735	13741.263467	0.030245	0.033583
RS	32	1.208619	1.055930	13416.373992	0.029529	0.032714
RS	33	1.318122	1.055930	13072.526683	0.028773	0.031661
RS	34	1.436788	1.063826	12536.575207	0.027593	0.030316
RS	35	1.565384	1.063826	12002.290175	0.026417	0.028851
RS	36	1.704740	1.071691	11294.582459	0.024859	0.027133
RS	37	1.855758	1.071691	10593.703856	0.023317	0.025339
RS	38	2.019413	1.078467	9760.287441	0.021482	0.023360
RS	39	2.196762	1.078467	8936.762340	0.019670	0.021342
RS	40	2.388951	1.083735	8032.653648	0.017680	0.019221
RS	41	2.597223	1.083735	7149.070956	0.015735	0.017108
RS	42	2.822922	1.087494	6239.502974	0.013733	0.014985
RS	43	3.067507	1.087494	5370.266156	0.011820	0.012930
RS	44	3.332559	1.090034	4524.718264	0.009959	0.010952
RS	45	3.619790	1.090034	3743.579750	0.008240	0.009106
RS	46	3.931056	1.091836	3023.944870	0.006656	0.007410
RS	47	4.268368	1.091836	2388.296258	0.005257	0.005896
RS	48	4.633906	1.093392	1834.882246	0.004039	0.004575
RS	49	5.030032	1.093392	1372.253732	0.003020	0.003458
RS	50	5.459305	1.095088	993.717500	0.002187	0.002537
RS	51	5.924498	1.095088	697.185152	0.001535	0.001806
RS	52	6.428618	1.097025	471.054340	0.001037	0.001242
RS	53	6.974923	1.097025	306.687475	0.000675	0.000824
RS	54	7.566941	1.098890	191.118456	0.000421	0.000526
RS	55	8.208498	1.098890	113.994415	0.000251	0.000322
RS	56	8.903740	1.098890	64.687651	0.000142	0.000188
RS	57	9.657158	1.098890	34.778858	0.000077	0.000105
RS	58	10.473621	1.096470	17.661923	0.000039	0.000055
RS	59	11.358405	1.096470	8.391494	0.000018	0.000027
RS	60	12.317225	1.096470	3.722086	0.000008	0.000012
RS	61	13.356279	1.096470	1.532503	0.000003	0.000005
RS	62	14.482278	1.096470	0.582106	0.000001	0.000002
RS	63	15.702500	1.096470	0.291146	0.000001	0.000001
PA	4+25*2+4+6 0.146604331 0.029339280 15.702499717 0.274407347 0.535237407 0.838316549 1.129526549 1.329925310 1.412918165 1.396948810 1.325763563 1.240233490 1.165038067 1.109028456 1.072968242 1.054020512 1.047830593 1.049735159 1.055930494 1.063825565 1.071691165 1.078466521 1.083735200 1.087493846 1.090034265 1.091836091 1.093392150 1.095088467 1.097024619 1.098890074 1.096470206
//
IT	4021
RD	3
LK	-5801454.004218
QD	-1838.472494 -> -1700.204552
RI	0.0254096712
TR	0.145292	0.029244
MT	15.945650
MM	C_pi: 0.981008, n_recomb: 451432.338934
RS	0	0.000000	0.239124	15352.706026	0.034009	0.015967
RS	1	0.008394	0.239124	16045.928986	0.035544	0.020628
RS	2	0.017493	0.239124	16719.246945	0.037036	0.023491
RS	3	0.027355	0.239124	17363.171431	0.038462	0.025741
RS	4	0.038046	0.495058	8787.308558	0.019465	0.014340
RS	5	0.049633	0.495058	9297.106333	0.020595	0.015267
RS	6	0.062194	0.834764	5854.244225	0.012968	0.010352
RS	7	0.075808	0.834764	6240.032277	0.013823	0.011059
RS	8	0.090566	1.191067	4668.313160	0.010341	0.008806
RS	9	0.106562	1.191067	4991.078552	0.011056	0.009529
RS	10	0.123901	1.450136	4383.951186	0.009711	0.008777
RS	11	0.142696	1.450136	4689.548908	0.010388	0.009504
RS	12	0.163068	1.557645	4667.482767	0.010339	0.009705
RS	13	0.185150	1.557645	4986.771451	0.011047	0.010582
RS	14	0.209086	1.527422	5425.850050	0.012019	0.011697
RS	15	0.235031	1.527422	5780.412237	0.012805	0.012810
RS	16	0.263154	1.420600	6606.656820	0.014635	0.014810
RS	17	0.293637	1.420600	7006.148558	0.015520	0.016248
RS	18	0.326680	1.297596	8109.505288	0.017964	0.018987
RS	19	0.362496	1.297596	8545.700602	0.018930	0.020631
RS	20	0.401318	1.193518	9753.766649	0.021606	0.023688
RS	21	0.443399	1.193518	10197.727621	0.022590	0.025336
RS	22	0.489013	1.118911	11322.873292	0.025082	0.028216
RS	23	0.538455	1.118911	11729.969304	0.025984	0.029633
RS	24	0.592048	1.073046	12609.161662	0.027931	0.031870
RS	25	0.650139	1.073046	12929.554079	0.028641	0.032854
RS	26	0.713107	1.050959	13464.899672	0.029827	0.034171
RS	27	0.781360	1.050959	13654.626879	0.030247	0.034610
RS	28	0.855342	1.046192	13830.207304	0.030636	0.034975
RS	29	0.935534	1.046192	13857.638950	0.030697	0.034859
RS	30	1.022458	1.052184	13718.730825	0.030389	0.034422
RS	31	1.116678	1.052184	13565.488910	0.030050	0.033802
RS	32	1.218808	1.063674	13174.550144	0.029184	0.032756
RS	33	1.329510	1.063674	12835.029967	0.028432	0.031689
RS	34	1.449504	1.077133	12247.117227	0.027129	0.030191
RS	35	1.579572	1.077133	11729.569259	0.025983	0.028737
RS	36	1.720557	1.090202	10993.680773	0.024353	0.026914
RS	37	1.873376	1.090202	10321.927813	0.022865	0.025154
RS	38	2.039023	1.101435	9485.226891	0.021011	0.023122
RS	39	2.218575	1.101435	8699.956462	0.019272	0.021151
RS	40	2.413199	1.110290	7811.700147	0.017304	0.019020
RS	41	2.624160	1.110290	6969.870345	0.015439	0.016960
RS	42	2.852828	1.116804	6086.194957	0.013482	0.014852
RS	43	3.100692	1.116804	5255.796855	0.011642	0.012845
RS	44	3.369361	1.121430	4436.911580	0.009829	0.010891
RS	45	3.660583	1.121430	3686.443602	0.008166	0.009082
RS	46	3.976251	1.124892	2987.489649	0.006618	0.007406
RS	47	4.318416	1.124892	2371.804096	0.005254	0.005914
RS	48	4.689302	1.127918	1830.387282	0.004055	0.004603
RS	49	5.091321	1.127918	1377.599307	0.003052	0.003495
RS	50	5.527086	1.131054	1003.351084	0.002223	0.002575
RS	51	5.999430	1.131054	709.392321	0.001571	0.001843
RS	52	6.511423	1.134402	482.809276	0.001070	0.001274
RS	53	7.066393	1.134402	317.292613	0.000703	0.000852
RS	54	7.667947	1.137481	199.557945	0.000442	0.000547
RS	55	8.319997	1.137481	120.371028	0.000267	0.000338
RS	56	9.026781	1.137481	69.128975	0.000153	0.000199
RS	57	9.792892	1.137481	37.644718	0.000083	0.000112
RS	58	10.623312	1.134039	19.390485	0.000043	0.000059
RS	59	11.523439	1.134039	9.341751	0.000021	0.000030
RS	60	12.499122	1.134039	4.205441	0.000009	0.000014
RS	61	13.556706	1.134039	1.759077	0.000004	0.000006
RS	62	14.703065	1.134039	0.679505	0.000002	0.000002
RS	63	15.945650	1.134039	0.348851	0.000001	0.000001
PA	4+25*2+4+6 0.145292362 0.029244050 15.945649939 0.239123894 0.495057696 0.834764056 1.191067011 1.450136263 1.557644532 1.527422498 1.420599677 1.297595897 1.193518044 1.118911156 1.073046010 1.050958696 1.046191759 1.052183863 1.063674430 1.077133327 1.090202432 1.101435113 1.110289697 1.116803752 1.121430382 1.124891805 1.127917793 1.131054059 1.134402357 1.137481008 1.134038777
//
IT	3923
RD	4
LK	-5801214.090328
QD	-1705.249133 -> -1625.120939
RI	0.0296686503
TR	0.144038	0.029173
MT	16.166090
MM	C_pi: 0.984325, n_recomb: 451852.351658
RS	0	0.000000	0.226693	16238.409072	0.035937	0.015875
RS	1	0.008418	0.226693	16939.403800	0.037489	0.020696
RS	2	0.017544	0.226693	17613.417125	0.038980	0.023988
RS	3	0.027438	0.226693	18249.939477	0.040389	0.026845
RS	4	0.038165	0.473598	9137.383859	0.020222	0.014419
RS	5	0.049795	0.473598	9657.981130	0.021374	0.015720
RS	6	0.062405	0.834156	5819.482631	0.012879	0.010125
RS	7	0.076075	0.834156	6203.804460	0.013730	0.011034
RS	8	0.090896	1.237024	4467.278077	0.009887	0.008442
RS	9	0.106965	1.237024	4779.365562	0.010577	0.009269
RS	10	0.124387	1.543602	4099.316323	0.009072	0.008350
RS	11	0.143275	1.543602	4389.330006	0.009714	0.009111
RS	12	0.163753	1.673769	4332.229687	0.009588	0.009243
RS	13	0.185954	1.673769	4633.986653	0.010256	0.010097
RS	14	0.210025	1.632460	5075.429886	0.011232	0.011247
RS	15	0.236121	1.632460	5413.899163	0.011982	0.012289
RS	16	0.264415	1.495043	6291.700194	0.013924	0.014449
RS	17	0.295089	1.495043	6680.129486	0.014784	0.015790
RS	18	0.328346	1.340103	7887.683514	0.017456	0.018818
RS	19	0.364403	1.340103	8319.771231	0.018413	0.020362
RS	20	0.403494	1.212242	9662.664730	0.021385	0.023780
RS	21	0.445876	1.212242	10107.776511	0.022370	0.025339
RS	22	0.491826	1.122953	11361.339727	0.025144	0.028558
RS	23	0.541644	1.122953	11770.208436	0.026049	0.029905
RS	24	0.595654	1.069796	12734.444513	0.028183	0.032366
RS	25	0.654212	1.069796	13052.671659	0.028887	0.033294
RS	26	0.717698	1.045857	13610.661667	0.030122	0.034674
RS	27	0.786529	1.045857	13792.931295	0.030525	0.035072
RS	28	0.861153	1.042927	13936.006452	0.030842	0.035359
RS	29	0.942059	1.042927	13953.229319	0.030880	0.035216
RS	30	1.029775	1.052882	13751.849568	0.030434	0.034626
RS	31	1.124875	1.052882	13590.196192	0.030077	0.033996
RS	32	1.227980	1.069285	13132.235443	0.029063	0.032784
RS	33	1.339764	1.069285	12790.381110	0.028307	0.031726
RS	34	1.460957	1.087847	12147.389565	0.026884	0.030086
RS	35	1.592352	1.087847	11636.209489	0.025752	0.028658
RS	36	1.734807	1.105694	10865.141828	0.024046	0.026738
RS	37	1.889253	1.105694	10208.704104	0.022593	0.025015
RS	38	2.056701	1.121055	9357.491780	0.020709	0.022932
RS	39	2.238243	1.121055	8594.314001	0.019020	0.021007
RS	40	2.435066	1.133290	7707.619021	0.017058	0.018862
RS	41	2.648458	1.133290	6890.782053	0.015250	0.016849
RS	42	2.879811	1.142480	6017.791189	0.013318	0.014748
RS	43	3.130640	1.142480	5210.834862	0.011532	0.012783
RS	44	3.402581	1.149224	4404.792174	0.009748	0.010846
RS	45	3.697414	1.149224	3672.540774	0.008128	0.009069
RS	46	4.017065	1.154466	2983.478382	0.006603	0.007407
RS	47	4.363622	1.154466	2378.991423	0.005265	0.005935
RS	48	4.739352	1.159136	1842.391962	0.004077	0.004631
RS	49	5.146708	1.159136	1394.164298	0.003085	0.003530
RS	50	5.588354	1.163909	1020.181071	0.002258	0.002610
RS	51	6.067176	1.163909	726.131971	0.001607	0.001878
RS	52	6.586304	1.168846	497.239270	0.001100	0.001304
RS	53	7.149129	1.168846	329.470749	0.000729	0.000878
RS	54	7.759331	1.173268	208.873576	0.000462	0.000567
RS	55	8.420897	1.173268	127.249603	0.000282	0.000353
RS	56	9.138151	1.173268	73.859649	0.000163	0.000210
RS	57	9.915780	1.173268	40.679502	0.000090	0.000119
RS	58	10.758867	1.168894	21.218976	0.000047	0.000064
RS	59	11.672921	1.168894	10.350081	0.000023	0.000032
RS	60	12.663917	1.168894	4.721319	0.000010	0.000015
RS	61	13.738331	1.168894	2.002868	0.000004	0.000007
RS	62	14.903184	1.168894	0.785377	0.000002	0.000003
RS	63	16.166090	1.168894	0.412786	0.000001	0.000001
PA	4+25*2+4+6 0.144037618 0.029173002 16.166089985 0.226692804 0.473598489 0.834155841 1.237023986 1.543602077 1.673769396 1.632459598 1.495042646 1.340103469 1.212242456 1.122953243 1.069795893 1.045857130 1.042926700 1.052882257 1.069285070 1.087847382 1.105693543 1.121054678 1.133290140 1.142480388 1.149224279 1.154465680 1.159136317 1.163908879 1.168846309 1.173268112 1.168893545
//
IT	4725
RD	5
LK	-5801068.439970
QD	-1624.277514 -> -1569.094948
RI	0.0315252706
TR	0.142890	0.029123
MT	16.364740
MM	C_pi: 0.990429, n_recomb: 453840.093763
RS	0	0.000000	0.222769	16631.091124	0.036645	0.015788
RS	1	0.008438	0.222769	17338.803740	0.038205	0.020659
RS	2	0.017589	0.222769	18016.739938	0.039698	0.024122
RS	3	0.027512	0.222769	18653.933628	0.041102	0.027239
RS	4	0.038272	0.458724	9468.603990	0.020863	0.014647
RS	5	0.049940	0.458724	10000.817339	0.022036	0.016151
RS	6	0.062592	0.831040	5856.636737	0.012905	0.010071
RS	7	0.076313	0.831040	6243.817695	0.013758	0.011094
RS	8	0.091191	1.268255	4370.126712	0.009629	0.008244
RS	9	0.107325	1.268255	4677.634617	0.010307	0.009129
RS	10	0.124820	1.614878	3934.088906	0.008668	0.008076
RS	11	0.143791	1.614878	4215.367843	0.009288	0.008851
RS	12	0.164363	1.767708	4124.549402	0.009088	0.008915
RS	13	0.186671	1.767708	4415.654145	0.009730	0.009745
RS	14	0.210862	1.719593	4853.319926	0.010694	0.010903
RS	15	0.237094	1.719593	5181.920314	0.011418	0.011887
RS	16	0.265540	1.556813	6097.582241	0.013436	0.014153
RS	17	0.296386	1.556813	6480.025551	0.014278	0.015417
RS	18	0.329835	1.374749	7773.236820	0.017128	0.018661
RS	19	0.366106	1.374749	8205.089116	0.018079	0.020128
RS	20	0.405438	1.226943	9664.271702	0.021294	0.023830
RS	21	0.448090	1.226943	10113.500404	0.022284	0.025326
RS	22	0.494340	1.125582	11481.103126	0.025298	0.028819
RS	23	0.544493	1.125582	11894.152200	0.026208	0.030118
RS	24	0.598879	1.066577	12935.147600	0.028502	0.032761
RS	25	0.657854	1.066577	13253.249574	0.029202	0.033657
RS	26	0.721805	1.041311	13831.458093	0.030477	0.035082
RS	27	0.791153	1.041311	14007.932529	0.030865	0.035459
RS	28	0.866352	1.040106	14120.820096	0.031114	0.035671
RS	29	0.947898	1.040106	14128.844877	0.031132	0.035518
RS	30	1.036324	1.053549	13870.130185	0.030562	0.034790
RS	31	1.132213	1.053549	13699.865542	0.030187	0.034163
RS	32	1.236193	1.074221	13180.517842	0.029042	0.032805
RS	33	1.348947	1.074221	12834.239059	0.028279	0.031762
RS	34	1.471216	1.097216	12139.948843	0.026749	0.030001
RS	35	1.603803	1.097216	11630.680145	0.025627	0.028599
RS	36	1.747578	1.119232	10824.833427	0.023852	0.026596
RS	37	1.903486	1.119232	10176.890287	0.022424	0.024909
RS	38	2.072549	1.138231	9307.830573	0.020509	0.022781
RS	39	2.255879	1.138231	8558.156646	0.018857	0.020897
RS	40	2.454680	1.153500	7666.725336	0.016893	0.018736
RS	41	2.670256	1.153500	6865.610411	0.015128	0.016764
RS	42	2.904023	1.165162	5995.583156	0.013211	0.014667
RS	43	3.157517	1.165162	5203.381302	0.011465	0.012738
RS	44	3.432402	1.173950	4402.704056	0.009701	0.010812
RS	45	3.730483	1.173950	3681.620055	0.008112	0.009062
RS	46	4.053717	1.181002	2996.476589	0.006602	0.007410
RS	47	4.404227	1.181002	2398.297951	0.005284	0.005955
RS	48	4.784316	1.187418	1862.564762	0.004104	0.004656
RS	49	5.196478	1.187418	1416.065610	0.003120	0.003562
RS	50	5.643420	1.193965	1040.220325	0.002292	0.002641
RS	51	6.128077	1.193965	744.766138	0.001641	0.001909
RS	52	6.653632	1.200622	512.672929	0.001130	0.001332
RS	53	7.223535	1.200622	342.190990	0.000754	0.000901
RS	54	7.841530	1.206490	218.455929	0.000481	0.000586
RS	55	8.511674	1.206490	134.281919	0.000296	0.000367
RS	56	9.238369	1.206490	78.689040	0.000173	0.000220
RS	57	10.026385	1.206490	43.783573	0.000096	0.000125
RS	58	10.880897	1.201250	23.097991	0.000051	0.000068
RS	59	11.807518	1.201250	11.393291	0.000025	0.000034
RS	60	12.812331	1.201250	5.259563	0.000012	0.000016
RS	61	13.901935	1.201250	2.259775	0.000005	0.000007
RS	62	15.083485	1.201250	0.898225	0.000002	0.000003
RS	63	16.364740	1.201250	0.482314	0.000001	0.000002
PA	4+25*2+4+6 0.142889676 0.029122603 16.364740411 0.222768882 0.458723561 0.831039617 1.268254660 1.614877908 1.767708382 1.719593306 1.556813302 1.374749374 1.226943226 1.125582380 1.066576536 1.041310949 1.040105979 1.053549486 1.074221169 1.097216093 1.119231640 1.138230643 1.153499557 1.165162183 1.173949716 1.181001602 1.187418132 1.193965188 1.200621632 1.206490397 1.201250027
//
IT	3615
RD	6
LK	-5800965.963078
QD	-1565.531147 -> -1524.486501
RI	0.0321182514
TR	0.141867	0.029092
MT	16.540815
MM	C_pi: 0.997449, n_recomb: 456543.582713
RS	0	0.000000	0.222578	16778.437653	0.036751	0.015710
RS	1	0.008457	0.222578	17493.225697	0.038317	0.020577
RS	2	0.017629	0.222578	18177.716975	0.039816	0.024083
RS	3	0.027576	0.222578	18820.769261	0.041224	0.027282
RS	4	0.038365	0.446765	9797.725638	0.021461	0.014946
RS	5	0.050066	0.446765	10342.024619	0.022653	0.016567
RS	6	0.062757	0.825201	5938.347019	0.013007	0.010103
RS	7	0.076521	0.825201	6330.872142	0.013867	0.011200
RS	8	0.091449	1.288105	4332.777939	0.009490	0.008137
RS	9	0.107640	1.288105	4639.172671	0.010162	0.009059
RS	10	0.125199	1.668830	3836.300882	0.008403	0.007890
RS	11	0.144244	1.668830	4112.720617	0.009008	0.008674
RS	12	0.164899	1.844433	3987.911655	0.008735	0.008668
RS	13	0.187301	1.844433	4272.203743	0.009358	0.009479
RS	14	0.211598	1.793426	4701.076297	0.010297	0.010626
RS	15	0.237949	1.793426	5023.155301	0.011003	0.011565
RS	16	0.266529	1.609894	5965.787368	0.013067	0.013899
RS	17	0.297525	1.609894	6344.734754	0.013897	0.015104
RS	18	0.331143	1.404620	7708.357295	0.016884	0.018511
RS	19	0.367604	1.404620	8141.593724	0.017833	0.019919
RS	20	0.407148	1.239772	9701.165578	0.021249	0.023849
RS	21	0.450037	1.239772	10155.603258	0.022245	0.025295
RS	22	0.496552	1.128164	11624.899982	0.025463	0.029016
RS	23	0.547001	1.128164	12043.140567	0.026379	0.030282
RS	24	0.601717	1.064217	13154.335475	0.028813	0.033079
RS	25	0.661059	1.064217	13473.524775	0.029512	0.033954
RS	26	0.725420	1.037835	14071.375678	0.030822	0.035416
RS	27	0.795225	1.037835	14243.482554	0.031199	0.035780
RS	28	0.870932	1.038100	14330.286396	0.031389	0.035927
RS	29	0.953041	1.038100	14330.480061	0.031389	0.035771
RS	30	1.042095	1.054502	14021.289465	0.030712	0.034924
RS	31	1.138679	1.054502	13843.187581	0.030322	0.034303
RS	32	1.243432	1.078786	13269.788354	0.029066	0.032823
RS	33	1.357043	1.078786	12918.657658	0.028297	0.031795
RS	34	1.480262	1.105539	12178.818979	0.026676	0.029932
RS	35	1.613902	1.105539	11669.404967	0.025560	0.028556
RS	36	1.758843	1.131106	10831.687414	0.023725	0.026483
RS	37	1.916041	1.131106	10188.497286	0.022317	0.024828
RS	38	2.086533	1.153234	9301.349395	0.020373	0.022662
RS	39	2.271444	1.153234	8560.143139	0.018750	0.020812
RS	40	2.471992	1.171162	7661.195166	0.016781	0.018638
RS	41	2.689500	1.171162	6870.214731	0.015048	0.016699
RS	42	2.925402	1.185061	5998.986475	0.013140	0.014604
RS	43	3.181254	1.185061	5216.276902	0.011426	0.012705
RS	44	3.458742	1.195782	4416.682440	0.009674	0.010786
RS	45	3.759698	1.195782	3702.556351	0.008110	0.009059
RS	46	4.086104	1.204636	3017.886004	0.006610	0.007414
RS	47	4.440114	1.204636	2423.210990	0.005308	0.005974
RS	48	4.824062	1.212868	1886.135571	0.004131	0.004677
RS	49	5.240479	1.212868	1439.885544	0.003154	0.003591
RS	50	5.692112	1.221293	1061.113018	0.002324	0.002669
RS	51	6.181939	1.221293	763.702515	0.001673	0.001937
RS	52	6.713189	1.229773	528.075002	0.001157	0.001356
RS	53	7.289366	1.229773	354.794762	0.000777	0.000923
RS	54	7.914270	1.237174	227.901869	0.000499	0.000603
RS	55	8.592019	1.237174	141.227351	0.000309	0.000380
RS	56	9.327085	1.237174	83.478783	0.000183	0.000229
RS	57	10.124314	1.237174	46.880623	0.000103	0.000132
RS	58	10.988962	1.231178	24.986610	0.000055	0.000072
RS	59	11.926732	1.231178	12.451509	0.000027	0.000037
RS	60	12.943808	1.231178	5.811177	0.000013	0.000018
RS	61	14.046895	1.231178	2.526055	0.000006	0.000008
RS	62	15.243268	1.231178	1.016642	0.000002	0.000003
RS	63	16.540815	1.231178	0.556816	0.000001	0.000002
PA	4+25*2+4+6 0.141867172 0.029092398 16.540815416 0.222578116 0.446765239 0.825201264 1.288105006 1.668829748 1.844433335 1.793426323 1.609894042 1.404620473 1.239772249 1.128163599 1.064216709 1.037835198 1.038100312 1.054501983 1.078786150 1.105539054 1.131106270 1.153234442 1.171162166 1.185061288 1.195782366 1.204636254 1.212867919 1.221292883 1.229772739 1.237174425 1.231177787
//
IT	3993
RD	7
LK	-5800888.833440
QD	-1520.095306 -> -1488.205146
RI	0.0320532638
TR	0.140966	0.029080
MT	16.695280
MM	C_pi: 1.004556, n_recomb: 459563.577252
RS	0	0.000000	0.224200	16798.856858	0.036554	0.015642
RS	1	0.008473	0.224200	17520.756877	0.038125	0.020479
RS	2	0.017663	0.224200	18213.023166	0.039631	0.023960
RS	3	0.027633	0.224200	18864.486575	0.041049	0.027147
RS	4	0.038446	0.436563	10122.506404	0.022026	0.015271
RS	5	0.050177	0.436563	10678.847884	0.023237	0.016963
RS	6	0.062901	0.817668	6044.970921	0.013154	0.010179
RS	7	0.076703	0.817668	6444.139414	0.014022	0.011329
RS	8	0.091674	1.299859	4330.845746	0.009424	0.008080
RS	9	0.107914	1.299859	4638.147723	0.010093	0.009032
RS	10	0.125530	1.709614	3779.269505	0.008224	0.007759
RS	11	0.144638	1.709614	4053.166183	0.008820	0.008552
RS	12	0.165366	1.907651	3894.555034	0.008474	0.008476
RS	13	0.187850	1.907651	4174.368970	0.009083	0.009274
RS	14	0.212238	1.856853	4591.172826	0.009990	0.010397
RS	15	0.238693	1.856853	4908.723887	0.010681	0.011303
RS	16	0.267390	1.656426	5870.133589	0.012773	0.013677
RS	17	0.298517	1.656426	6246.926958	0.013593	0.014835
RS	18	0.332283	1.431127	7668.710170	0.016687	0.018368
RS	19	0.368909	1.431127	8103.993099	0.017634	0.019729
RS	20	0.408638	1.251498	9750.557847	0.021217	0.023844
RS	21	0.451733	1.251498	10210.496931	0.022218	0.025252
RS	22	0.498480	1.131010	11770.651349	0.025613	0.029166
RS	23	0.549187	1.131010	12194.454520	0.026535	0.030406
RS	24	0.604191	1.062759	13370.151744	0.029093	0.033336
RS	25	0.663855	1.062759	13691.185148	0.029792	0.034194
RS	26	0.728574	1.035361	14308.500524	0.031135	0.035691
RS	27	0.798776	1.035361	14477.408178	0.031503	0.036046
RS	28	0.874927	1.036833	14542.359052	0.031644	0.036138
RS	29	0.957530	1.036833	14536.036762	0.031630	0.035981
RS	30	1.047131	1.055713	14183.100306	0.030862	0.035035
RS	31	1.144324	1.055713	13998.146731	0.030460	0.034421
RS	32	1.249752	1.083025	13377.835557	0.029110	0.032838
RS	33	1.364112	1.083025	13021.994953	0.028336	0.031825
RS	34	1.488162	1.112928	12242.443903	0.026639	0.029879
RS	35	1.622722	1.112928	11731.826067	0.025528	0.028524
RS	36	1.768683	1.141485	10865.683537	0.023643	0.026394
RS	37	1.927011	1.141485	10224.937865	0.022249	0.024765
RS	38	2.098753	1.166270	9320.559836	0.020281	0.022568
RS	39	2.285047	1.166270	8584.547462	0.018680	0.020747
RS	40	2.487124	1.186501	7676.847458	0.016705	0.018561
RS	41	2.706323	1.186501	6892.306107	0.014998	0.016650
RS	42	2.944095	1.202403	6017.440822	0.013094	0.014555
RS	43	3.202012	1.202403	5240.747929	0.011404	0.012680
RS	44	3.481781	1.214939	4439.570760	0.009660	0.010766
RS	45	3.785254	1.214939	3729.679061	0.008116	0.009058
RS	46	4.114440	1.225573	3043.330156	0.006622	0.007418
RS	47	4.471517	1.225573	2450.439701	0.005332	0.005991
RS	48	4.858848	1.235664	1910.720430	0.004158	0.004696
RS	49	5.278996	1.235664	1463.925366	0.003185	0.003616
RS	50	5.734742	1.246051	1081.694402	0.002354	0.002693
RS	51	6.229101	1.246051	782.153843	0.001702	0.001962
RS	52	6.765347	1.256440	542.933526	0.001181	0.001377
RS	53	7.347027	1.256440	366.951585	0.000798	0.000942
RS	54	7.977991	1.265454	237.004189	0.000516	0.000618
RS	55	8.662414	1.265454	147.958020	0.000322	0.000392
RS	56	9.404827	1.265454	88.152148	0.000192	0.000238
RS	57	10.210142	1.265454	49.926168	0.000109	0.000138
RS	58	11.083689	1.258779	26.860244	0.000058	0.000076
RS	59	12.031249	1.258779	13.511697	0.000029	0.000039
RS	60	13.059093	1.258779	6.369715	0.000014	0.000019
RS	61	14.174023	1.258779	2.798776	0.000006	0.000008
RS	62	15.383417	1.258779	1.139421	0.000002	0.000004
RS	63	16.695280	1.258779	0.635669	0.000001	0.000002
PA	4+25*2+4+6 0.140966226 0.029080440 16.695279818 0.224200260 0.436563454 0.817668356 1.299858649 1.709614041 1.907651388 1.856852743 1.656426357 1.431127498 1.251497505 1.131010432 1.062758782 1.035361301 1.036833100 1.055712787 1.083024850 1.112927758 1.141484510 1.166270491 1.186500654 1.202402502 1.214938586 1.225572544 1.235664366 1.246050661 1.256439927 1.265453934 1.258779459
//
IT	3921
RD	8
LK	-5800828.421622
QD	-1483.667374 -> -1458.130764
RI	0.0316467164
TR	0.140173	0.029084
MT	16.830297
MM	C_pi: 1.011400, n_recomb: 462701.959030
RS	0	0.000000	0.226739	16752.754309	0.036206	0.015584
RS	1	0.008486	0.226739	17481.451100	0.037781	0.020375
RS	2	0.017693	0.226739	18181.773919	0.039295	0.023797
RS	3	0.027681	0.226739	18842.609306	0.040723	0.026923
RS	4	0.038517	0.427725	10437.022890	0.022557	0.015599
RS	5	0.050272	0.427725	11004.993208	0.023784	0.017335
RS	6	0.063025	0.809476	6163.309892	0.013320	0.010275
RS	7	0.076860	0.809476	6569.674673	0.014199	0.011466
RS	8	0.091869	1.306157	4350.006593	0.009401	0.008055
RS	9	0.108152	1.306157	4659.392313	0.010070	0.009031
RS	10	0.125817	1.740488	3748.148135	0.008101	0.007664
RS	11	0.144981	1.740488	4020.998122	0.008690	0.008466
RS	12	0.165771	1.960105	3829.525486	0.008276	0.008323
RS	13	0.188326	1.960105	4106.385022	0.008875	0.009113
RS	14	0.212794	1.911834	4509.205052	0.009745	0.010204
RS	15	0.239340	1.911834	4823.523857	0.010425	0.011085
RS	16	0.268137	1.697661	5797.795887	0.012530	0.013481
RS	17	0.299379	1.697661	6173.236962	0.013342	0.014604
RS	18	0.333273	1.454970	7643.440895	0.016519	0.018233
RS	19	0.370042	1.454970	8081.020049	0.017465	0.019556
RS	20	0.409932	1.262392	9803.310523	0.021187	0.023824
RS	21	0.453208	1.262392	10268.701397	0.022193	0.025201
RS	22	0.500156	1.134108	11910.262613	0.025741	0.029278
RS	23	0.551088	1.134108	12339.693085	0.026669	0.030497
RS	24	0.606342	1.062045	13574.713570	0.029338	0.033544
RS	25	0.666286	1.062045	13898.073876	0.030037	0.034390
RS	26	0.731316	1.033697	14534.607816	0.031412	0.035919
RS	27	0.801866	1.033697	14701.251666	0.031773	0.036267
RS	28	0.878403	1.036153	14748.035464	0.031874	0.036314
RS	29	0.961435	1.036153	14736.351477	0.031848	0.036155
RS	30	1.051513	1.057108	14345.629413	0.031004	0.035127
RS	31	1.149236	1.057108	14154.782374	0.030592	0.034519
RS	32	1.255252	1.086951	13493.954869	0.029163	0.032851
RS	33	1.370265	1.086951	13133.732403	0.028385	0.031852
RS	34	1.495039	1.119482	12319.761323	0.026626	0.029837
RS	35	1.630402	1.119482	11807.352606	0.025518	0.028501
RS	36	1.777252	1.150536	10916.129705	0.023592	0.026325
RS	37	1.936565	1.150536	10276.283531	0.022209	0.024718
RS	38	2.109398	1.177560	9355.906952	0.020220	0.022495
RS	39	2.296898	1.177560	8622.802952	0.018636	0.020698
RS	40	2.500310	1.199770	7705.846065	0.016654	0.018501
RS	41	2.720985	1.199770	6925.136842	0.014967	0.016614
RS	42	2.960387	1.217461	6045.104350	0.013065	0.014517
RS	43	3.220107	1.217461	5271.992306	0.011394	0.012663
RS	44	3.501867	1.231697	4467.470015	0.009655	0.010751
RS	45	3.807539	1.231697	3759.946479	0.008126	0.009060
RS	46	4.139151	1.244080	3070.506284	0.006636	0.007422
RS	47	4.498906	1.244080	2478.286883	0.005356	0.006006
RS	48	4.889191	1.256065	1935.115272	0.004182	0.004712
RS	49	5.312598	1.256065	1487.348515	0.003214	0.003638
RS	50	5.771937	1.268479	1101.411225	0.002380	0.002713
RS	51	6.270258	1.268479	799.753924	0.001728	0.001984
RS	52	6.810869	1.280855	557.014552	0.001204	0.001396
RS	53	7.397359	1.280855	378.510845	0.000818	0.000959
RS	54	8.033621	1.291550	245.668634	0.000531	0.000632
RS	55	8.723879	1.291550	154.413278	0.000334	0.000403
RS	56	9.472716	1.291550	92.670591	0.000200	0.000247
RS	57	10.285103	1.291550	52.896306	0.000114	0.000144
RS	58	11.166433	1.284258	28.704660	0.000062	0.000080
RS	59	12.122557	1.284258	14.565794	0.000031	0.000041
RS	60	13.159822	1.284258	6.930942	0.000015	0.000020
RS	61	14.285115	1.284258	3.075904	0.000007	0.000009
RS	62	15.505905	1.284258	1.265683	0.000003	0.000004
RS	63	16.830297	1.284258	0.718395	0.000002	0.000002
PA	4+25*2+4+6 0.140173440 0.029083823 16.830297187 0.226739088 0.427725403 0.809475890 1.306157269 1.740487580 1.960104816 1.911833559 1.697661038 1.454969705 1.262391965 1.134108216 1.062045260 1.033696549 1.036152805 1.057108221 1.086950724 1.119481721 1.150536256 1.177559749 1.199770167 1.217460971 1.231697382 1.244079861 1.256065197 1.268479135 1.280854853 1.291549541 1.284258067
//
IT	4433
RD	9
LK	-5800779.749421
QD	-1453.624990 -> -1432.702190
RI	0.0310700404
TR	0.139474	0.029100
MT	16.948301
MM	C_pi: 1.017837, n_recomb: 465852.889168
RS	0	0.000000	0.229725	16673.004033	0.035790	0.015534
RS	1	0.008498	0.229725	17407.993672	0.037368	0.020275
RS	2	0.017719	0.229725	18116.141480	0.038888	0.023619
RS	3	0.027723	0.229725	18786.435153	0.040327	0.026660
RS	4	0.038578	0.420073	10736.162761	0.023046	0.015917
RS	5	0.050355	0.420073	11315.130082	0.024289	0.017679
RS	6	0.063133	0.801350	6284.865782	0.013491	0.010378
RS	7	0.076996	0.801350	6698.520776	0.014379	0.011602
RS	8	0.092038	1.308925	4381.489998	0.009405	0.008048
RS	9	0.108359	1.308925	4693.621622	0.010075	0.009046
RS	10	0.126066	1.763905	3734.081546	0.008016	0.007595
RS	11	0.145278	1.763905	4006.846587	0.008601	0.008407
RS	12	0.166123	2.003875	3783.996337	0.008123	0.008200
RS	13	0.188739	2.003875	4058.946485	0.008713	0.008984
RS	14	0.213277	1.959779	4446.854837	0.009546	0.010041
RS	15	0.239901	1.959779	4758.840782	0.010215	0.010902
RS	16	0.268787	1.734426	5741.730950	0.012325	0.013309
RS	17	0.300129	1.734426	6116.341185	0.013129	0.014402
RS	18	0.334133	1.476546	7627.249075	0.016373	0.018106
RS	19	0.371028	1.476546	8067.188804	0.017317	0.019398
RS	20	0.411058	1.272548	9855.759126	0.021156	0.023793
RS	21	0.454490	1.272548	10326.404452	0.022167	0.025145
RS	22	0.501613	1.137366	12041.036231	0.025847	0.029362
RS	23	0.552741	1.137366	12476.002239	0.026781	0.030564
RS	24	0.608214	1.061897	13765.593617	0.029549	0.033714
RS	25	0.668401	1.061897	14091.584082	0.030249	0.034549
RS	26	0.733703	1.032656	14746.874239	0.031656	0.036108
RS	27	0.804555	1.032656	14911.997211	0.032010	0.036451
RS	28	0.881428	1.035919	14943.672019	0.032078	0.036459
RS	29	0.964834	1.035919	14927.605855	0.032044	0.036301
RS	30	1.055328	1.058622	14504.176807	0.031135	0.035202
RS	31	1.153513	1.058622	14308.298610	0.030714	0.034600
RS	32	1.260042	1.090583	13612.470692	0.029221	0.032863
RS	33	1.375624	1.090583	13248.249051	0.028439	0.031875
RS	34	1.501029	1.125301	12404.504581	0.026628	0.029805
RS	35	1.637092	1.125301	11889.973779	0.025523	0.028485
RS	36	1.784718	1.158431	10976.716591	0.023563	0.026271
RS	37	1.944890	1.158431	10336.691227	0.022189	0.024683
RS	38	2.118673	1.187327	9401.631791	0.020182	0.022440
RS	39	2.307226	1.187327	8669.780383	0.018611	0.020662
RS	40	2.511803	1.211233	7743.449291	0.016622	0.018456
RS	41	2.733765	1.211233	6964.667338	0.014950	0.016587
RS	42	2.974591	1.230516	6078.505729	0.013048	0.014489
RS	43	3.235884	1.230516	5307.198530	0.011392	0.012651
RS	44	3.519382	1.246343	4498.128285	0.009656	0.010741
RS	45	3.826973	1.246343	3791.639650	0.008139	0.009063
RS	46	4.160705	1.260441	3098.138831	0.006650	0.007427
RS	47	4.522798	1.260441	2505.844108	0.005379	0.006020
RS	48	4.915664	1.274340	1958.711069	0.004205	0.004726
RS	49	5.341918	1.274340	1509.751517	0.003241	0.003657
RS	50	5.804396	1.288840	1120.011505	0.002404	0.002731
RS	51	6.306178	1.288840	816.345808	0.001752	0.002004
RS	52	6.850603	1.303266	570.227208	0.001224	0.001413
RS	53	7.441297	1.303266	389.415100	0.000836	0.000975
RS	54	8.082189	1.315698	253.859923	0.000545	0.000644
RS	55	8.777548	1.315698	160.568221	0.000345	0.000414
RS	56	9.532002	1.315698	97.016337	0.000208	0.000254
RS	57	10.350572	1.315698	55.778621	0.000120	0.000149
RS	58	11.238708	1.307872	30.511070	0.000065	0.000083
RS	59	12.202322	1.307872	15.608711	0.000034	0.000043
RS	60	13.247827	1.307872	7.492133	0.000016	0.000021
RS	61	14.382185	1.307872	3.356111	0.000007	0.000010
RS	62	15.612945	1.307872	1.394850	0.000003	0.000004
RS	63	16.948301	1.307872	0.804694	0.000002	0.000002
PA	4+25*2+4+6 0.139473911 0.029099592 16.948301361 0.229724973 0.420072589 0.801350066 1.308925101 1.763904861 2.003874513 1.959779088 1.734426457 1.476546376 1.272548156 1.137365904 1.061897385 1.032655534 1.035918613 1.058622442 1.090582960 1.125300789 1.158431424 1.187326554 1.211232663 1.230515944 1.246343358 1.260440965 1.274340085 1.288839865 1.303266051 1.315697981 1.307872357
//
IT	4738
RD	10
LK	-5800739.681523
QD	-1428.249923 -> -1410.792757
RI	0.0304224285
TR	0.138853	0.029125
MT	17.051826
MM	C_pi: 1.023823, n_recomb: 468953.723360
RS	0	0.000000	0.232882	16578.878380	0.035353	0.015491
RS	1	0.008509	0.232882	17319.595305	0.036932	0.020179
RS	2	0.017742	0.232882	18035.086585	0.038458	0.023441
RS	3	0.027760	0.232882	18714.463699	0.039907	0.026385
RS	4	0.038631	0.413485	11016.296144	0.023491	0.016216
RS	5	0.050427	0.413485	11605.515040	0.024748	0.017992
RS	6	0.063227	0.793743	6404.129623	0.013656	0.010480
RS	7	0.077116	0.793743	6824.884211	0.014553	0.011730
RS	8	0.092186	1.309506	4419.710671	0.009425	0.008052
RS	9	0.108539	1.309506	4734.924896	0.010097	0.009070
RS	10	0.126283	1.781693	3731.466059	0.007957	0.007545
RS	11	0.145537	1.781693	4004.781562	0.008540	0.008366
RS	12	0.166430	2.040575	3752.345460	0.008002	0.008099
RS	13	0.189100	2.040575	4026.125821	0.008585	0.008881
RS	14	0.213699	2.001751	4398.900275	0.009380	0.009901
RS	15	0.240391	2.001751	4709.207412	0.010042	0.010747
RS	16	0.269355	1.767329	5697.630999	0.012150	0.013156
RS	17	0.300783	1.767329	6071.770285	0.012947	0.014225
RS	18	0.334885	1.496125	7617.234487	0.016243	0.017988
RS	19	0.371889	1.496125	8059.510804	0.017186	0.019255
RS	20	0.412041	1.282007	9906.377374	0.021124	0.023756
RS	21	0.455610	1.282007	10382.015048	0.022139	0.025086
RS	22	0.502886	1.140688	12162.377085	0.025935	0.029425
RS	23	0.554185	1.140688	12602.698919	0.026874	0.030612
RS	24	0.609849	1.062164	13942.420579	0.029731	0.033853
RS	25	0.670249	1.062164	14271.215882	0.030432	0.034679
RS	26	0.735788	1.032092	14944.528408	0.031868	0.036266
RS	27	0.806905	1.032092	15108.716151	0.032218	0.036603
RS	28	0.884072	1.036028	15127.701157	0.032258	0.036581
RS	29	0.967805	1.036028	15108.078951	0.032217	0.036422
RS	30	1.058663	1.060216	14656.227030	0.031253	0.035265
RS	31	1.157253	1.060216	14456.079740	0.030826	0.034668
RS	32	1.264231	1.093955	13729.969370	0.029278	0.032873
RS	33	1.380311	1.093955	13362.143168	0.028494	0.031896
RS	34	1.506269	1.130493	12492.639932	0.026639	0.029781
RS	35	1.642944	1.130493	11975.823980	0.025537	0.028474
RS	36	1.791249	1.165341	11043.271574	0.023549	0.026231
RS	37	1.952173	1.165341	10402.312393	0.022182	0.024659
RS	38	2.126790	1.195793	9453.876019	0.020160	0.022399
RS	39	2.316265	1.195793	8722.066858	0.018599	0.020637
RS	40	2.521862	1.221145	7786.487783	0.016604	0.018423
RS	41	2.744952	1.221145	7008.223803	0.014944	0.016570
RS	42	2.987026	1.241846	6115.339173	0.013040	0.014468
RS	43	3.249697	1.241846	5344.528343	0.011397	0.012645
RS	44	3.534718	1.259164	4530.090482	0.009660	0.010734
RS	45	3.843992	1.259164	3823.676437	0.008154	0.009068
RS	46	4.179581	1.274937	3125.463593	0.006665	0.007431
RS	47	4.543725	1.274937	2532.589807	0.005401	0.006033
RS	48	4.938853	1.290764	1981.177490	0.004225	0.004739
RS	49	5.367603	1.290764	1530.933012	0.003265	0.003675
RS	50	5.832834	1.307393	1137.391878	0.002425	0.002747
RS	51	6.337651	1.307393	831.873680	0.001774	0.002021
RS	52	6.885423	1.323924	582.546834	0.001242	0.001429
RS	53	7.479803	1.323924	399.649996	0.000852	0.000990
RS	54	8.124759	1.338153	261.568065	0.000558	0.000656
RS	55	8.824593	1.338153	166.414389	0.000355	0.000423
RS	56	9.583975	1.338153	101.181947	0.000216	0.000262
RS	57	10.407972	1.338153	58.566927	0.000125	0.000154
RS	58	11.302082	1.329869	32.274669	0.000069	0.000087
RS	59	12.272270	1.329869	16.637229	0.000035	0.000046
RS	60	13.325011	1.329869	8.051363	0.000017	0.000023
RS	61	14.467328	1.329869	3.638378	0.000008	0.000010
RS	62	15.706843	1.329869	1.526449	0.000003	0.000004
RS	63	17.051826	1.329869	0.894295	0.000002	0.000003
PA	4+25*2+4+6 0.138852891 0.029124901 17.051826399 0.232882284 0.413484518 0.793742951 1.309506179 1.781693187 2.040575151 2.001751018 1.767329375 1.496125215 1.282006927 1.140687726 1.062164232 1.032092219 1.036027779 1.060216066 1.093955357 1.130492788 1.165340770 1.195792932 1.221145338 1.241846197 1.259163733 1.274937089 1.290763874 1.307393174 1.323924148 1.338152626 1.329868917
//
IT	4474
RD	11
LK	-5800706.124100
QD	-1406.376614 -> -1391.593767
RI	0.0297568449
TR	0.138297	0.029157
MT	17.143348
MM	C_pi: 1.029373, n_recomb: 471972.208004
RS	0	0.000000	0.236056	16481.146319	0.034920	0.015454
RS	1	0.008518	0.236056	17227.045713	0.036500	0.020091
RS	2	0.017762	0.236056	17949.318385	0.038030	0.023269
RS	3	0.027793	0.236056	18637.208624	0.039488	0.026117
RS	4	0.038678	0.407848	11275.715526	0.023891	0.016491
RS	5	0.050491	0.407848	11874.416611	0.025159	0.018273
RS	6	0.063310	0.786920	6517.654308	0.013809	0.010576
RS	7	0.077220	0.786920	6945.151782	0.014715	0.011847
RS	8	0.092316	1.308809	4461.183666	0.009452	0.008064
RS	9	0.108698	1.308809	4779.617851	0.010127	0.009097
RS	10	0.126474	1.795220	3736.686106	0.007917	0.007508
RS	11	0.145766	1.795220	4010.978559	0.008498	0.008339
RS	12	0.166700	2.071456	3730.939488	0.007905	0.008017
RS	13	0.189418	2.071456	4004.094269	0.008484	0.008797
RS	14	0.214070	2.038628	4361.870258	0.009242	0.009780
RS	15	0.240823	2.038628	4670.993415	0.009897	0.010615
RS	16	0.269854	1.796879	5662.700826	0.011998	0.013020
RS	17	0.301359	1.796879	6036.633793	0.012790	0.014069
RS	18	0.335547	1.513932	7611.760416	0.016128	0.017879
RS	19	0.372647	1.513932	8056.315639	0.017069	0.019125
RS	20	0.412907	1.290805	9954.775134	0.021092	0.023715
RS	21	0.456597	1.290805	10435.130706	0.022110	0.025027
RS	22	0.504008	1.144009	12274.737538	0.026007	0.029471
RS	23	0.555457	1.144009	12720.199052	0.026951	0.030645
RS	24	0.611289	1.062741	14105.912424	0.029887	0.033967
RS	25	0.671877	1.062741	14437.607278	0.030590	0.034785
RS	26	0.737626	1.031904	15128.039336	0.032053	0.036398
RS	27	0.808975	1.031904	15291.760019	0.032400	0.036731
RS	28	0.886402	1.036412	15299.950883	0.032417	0.036682
RS	29	0.970424	1.036412	15277.471718	0.032369	0.036523
RS	30	1.061603	1.061876	14800.745693	0.031359	0.035317
RS	31	1.160549	1.061876	14597.002655	0.030928	0.034725
RS	32	1.267923	1.097120	13844.592461	0.029333	0.032882
RS	33	1.384444	1.097120	13473.554792	0.028547	0.031913
RS	34	1.510889	1.135168	12581.803709	0.026658	0.029762
RS	35	1.648105	1.135168	12062.644725	0.025558	0.028468
RS	36	1.797009	1.171432	11113.201802	0.023546	0.026201
RS	37	1.958597	1.171432	10470.779148	0.022185	0.024642
RS	38	2.133949	1.203173	9510.203002	0.020150	0.022369
RS	39	2.324238	1.203173	8777.539018	0.018598	0.020620
RS	40	2.530736	1.229754	7832.976072	0.016596	0.018400
RS	41	2.754823	1.229754	7054.167140	0.014946	0.016559
RS	42	2.997998	1.251717	6154.206225	0.013039	0.014454
RS	43	3.261886	1.251717	5382.903792	0.011405	0.012642
RS	44	3.548253	1.270431	4562.537688	0.009667	0.010730
RS	45	3.859012	1.270431	3855.482883	0.008169	0.009073
RS	46	4.196243	1.287841	3152.101835	0.006679	0.007435
RS	47	4.562198	1.287841	2558.298377	0.005420	0.006045
RS	48	4.959326	1.305600	2002.411128	0.004243	0.004749
RS	49	5.390281	1.305600	1550.856660	0.003286	0.003690
RS	50	5.857945	1.324399	1153.558397	0.002444	0.002761
RS	51	6.365445	1.324399	846.360042	0.001793	0.002037
RS	52	6.916174	1.343083	594.002598	0.001259	0.001442
RS	53	7.513815	1.343083	409.238755	0.000867	0.001003
RS	54	8.162362	1.359163	268.809639	0.000570	0.000667
RS	55	8.866153	1.359163	171.960506	0.000364	0.000432
RS	56	9.629894	1.359163	105.170721	0.000223	0.000268
RS	57	10.458690	1.359163	61.261469	0.000130	0.000159
RS	58	11.358083	1.350480	33.994542	0.000072	0.000090
RS	59	12.334086	1.350480	17.650075	0.000037	0.000048
RS	60	13.393226	1.350480	8.607612	0.000018	0.000024
RS	61	14.542585	1.350480	3.922065	0.000008	0.000011
RS	62	15.789845	1.350480	1.660147	0.000004	0.000005
RS	63	17.143348	1.350480	0.986989	0.000002	0.000003
PA	4+25*2+4+6 0.138296709 0.029157107 17.143348310 0.236055561 0.407848365 0.786919603 1.308808700 1.795220160 2.071455952 2.038628245 1.796878801 1.513931881 1.290805491 1.144008916 1.062740606 1.031904221 1.036412124 1.061876293 1.097119617 1.135167525 1.171432110 1.203173011 1.229754458 1.251717478 1.270430540 1.287840560 1.305599505 1.324398651 1.343082726 1.359163354 1.350479519
//
IT	3710
RD	12
LK	-5800677.616049
QD	-1387.175546 -> -1374.502798
RI	0.0291100916
TR	0.137795	0.029194
MT	17.224833
MM	C_pi: 1.034503, n_recomb: 474884.121028
RS	0	0.000000	0.239134	16386.947718	0.034507	0.015422
RS	1	0.008526	0.239134	17137.533833	0.036088	0.020011
RS	2	0.017779	0.239134	17866.010620	0.037622	0.023109
RS	3	0.027821	0.239134	18561.754663	0.039087	0.025863
RS	4	0.038720	0.403050	11513.777816	0.024245	0.016742
RS	5	0.050547	0.403050	12121.196988	0.025525	0.018524
RS	6	0.063383	0.780971	6623.492583	0.013948	0.010664
RS	7	0.077313	0.780971	7057.284870	0.014861	0.011952
RS	8	0.092431	1.307423	4503.585373	0.009484	0.008079
RS	9	0.108838	1.307423	4825.243627	0.010161	0.009127
RS	10	0.126644	1.805470	3747.263809	0.007891	0.007483
RS	11	0.145968	1.805470	4022.815066	0.008471	0.008322
RS	12	0.166940	2.097505	3717.160395	0.007828	0.007949
RS	13	0.189699	2.097505	3990.090503	0.008402	0.008729
RS	14	0.214400	2.071120	4333.218557	0.009125	0.009677
RS	15	0.241206	2.071120	4641.533052	0.009774	0.010502
RS	16	0.270298	1.823454	5634.944422	0.011866	0.012899
RS	17	0.301870	1.823454	6008.867056	0.012653	0.013932
RS	18	0.336134	1.530146	7609.587118	0.016024	0.017779
RS	19	0.373319	1.530146	8056.337879	0.016965	0.019006
RS	20	0.413675	1.298987	10000.568548	0.021059	0.023672
RS	21	0.457472	1.298987	10485.357831	0.022080	0.024968
RS	22	0.505003	1.147284	12378.456800	0.026066	0.029504
RS	23	0.556586	1.147284	12828.813845	0.027015	0.030667
RS	24	0.612568	1.063541	14256.722640	0.030021	0.034061
RS	25	0.673323	1.063541	14591.344490	0.030726	0.034872
RS	26	0.739257	1.032007	15297.880189	0.032214	0.036508
RS	27	0.810814	1.032007	15461.500482	0.032558	0.036838
RS	28	0.888471	1.037015	15460.337340	0.032556	0.036767
RS	29	0.972750	1.037015	15435.592627	0.032504	0.036608
RS	30	1.064214	1.063587	14936.990918	0.031454	0.035360
RS	31	1.163477	1.063587	14730.244727	0.031019	0.034772
RS	32	1.271203	1.100109	13954.941565	0.029386	0.032890
RS	33	1.388114	1.100109	13581.072193	0.028599	0.031929
RS	34	1.514993	1.139416	12670.063676	0.026680	0.029749
RS	35	1.652690	1.139416	12148.593973	0.025582	0.028465
RS	36	1.802127	1.176839	11184.452873	0.023552	0.026179
RS	37	1.964305	1.176839	10540.213369	0.022195	0.024632
RS	38	2.140311	1.209638	9568.692572	0.020150	0.022348
RS	39	2.331323	1.209638	8834.519583	0.018604	0.020611
RS	40	2.538622	1.237260	7881.331387	0.016596	0.018384
RS	41	2.763595	1.237260	7101.187646	0.014954	0.016554
RS	42	3.007750	1.260346	6193.994582	0.013043	0.014446
RS	43	3.272721	1.260346	5421.464022	0.011416	0.012643
RS	44	3.560285	1.280369	4594.802990	0.009676	0.010728
RS	45	3.872367	1.280369	3886.589927	0.008184	0.009080
RS	46	4.211057	1.299378	3177.743206	0.006692	0.007440
RS	47	4.578624	1.299378	2582.784530	0.005439	0.006056
RS	48	4.977531	1.319070	2022.322851	0.004259	0.004758
RS	49	5.410450	1.319070	1569.491498	0.003305	0.003704
RS	50	5.880279	1.340064	1168.527362	0.002461	0.002773
RS	51	6.390167	1.340064	859.830092	0.001811	0.002051
RS	52	6.943529	1.360943	604.623113	0.001273	0.001454
RS	53	7.544072	1.360943	418.202584	0.000881	0.001015
RS	54	8.195817	1.378924	275.599755	0.000580	0.000677
RS	55	8.903132	1.378924	177.213780	0.000373	0.000441
RS	56	9.670753	1.378924	108.984758	0.000229	0.000275
RS	57	10.503823	1.378924	63.861659	0.000134	0.000164
RS	58	11.407922	1.369910	35.668758	0.000075	0.000093
RS	59	12.389105	1.369910	18.645687	0.000039	0.000050
RS	60	13.453946	1.369910	9.159829	0.000019	0.000025
RS	61	14.609577	1.369910	4.206570	0.000009	0.000012
RS	62	15.863739	1.369910	1.795650	0.000004	0.000005
RS	63	17.224833	1.369910	1.082605	0.000002	0.000003
PA	4+25*2+4+6 0.137794719 0.029194228 17.224832578 0.239134065 0.403049834 0.780971417 1.307423223 1.805470235 2.097504820 2.071119505 1.823453886 1.530145732 1.298986771 1.147284134 1.063541277 1.032006568 1.037015047 1.063586717 1.100108881 1.139415569 1.176839187 1.209637661 1.237260284 1.260345690 1.280369182 1.299378087 1.319070422 1.340064119 1.360943006 1.378923910 1.369910252
//
IT	3923
RD	13
LK	-5800653.111911
QD	-1370.082669 -> -1359.105759
RI	0.0284934091
TR	0.137338	0.029235
MT	17.297932
MM	C_pi: 1.039258, n_recomb: 477685.019452
RS	0	0.000000	0.242072	16299.240440	0.034121	0.015394
RS	1	0.008533	0.242072	17054.087062	0.035702	0.019938
RS	2	0.017795	0.242072	17788.238031	0.037238	0.022961
RS	3	0.027847	0.242072	18491.197241	0.038710	0.025628
RS	4	0.038757	0.398998	11730.671599	0.024557	0.016967
RS	5	0.050597	0.398998	12346.088968	0.025846	0.018748
RS	6	0.063448	0.775923	6720.777771	0.014069	0.010742
RS	7	0.077396	0.775923	7160.385426	0.014990	0.012045
RS	8	0.092534	1.305740	4545.575995	0.009516	0.008095
RS	9	0.108964	1.305740	4870.389462	0.010196	0.009156
RS	10	0.126796	1.813225	3761.537370	0.007875	0.007466
RS	11	0.146149	1.813225	4038.534557	0.008454	0.008312
RS	12	0.167154	2.119575	3709.177875	0.007765	0.007894
RS	13	0.189951	2.119575	3982.185939	0.008336	0.008674
RS	14	0.214694	2.099812	4311.268874	0.009025	0.009587
RS	15	0.241548	2.099812	4619.075770	0.009670	0.010405
RS	16	0.270694	1.847433	5612.959618	0.011750	0.012791
RS	17	0.302327	1.847433	5987.026744	0.012533	0.013811
RS	18	0.336659	1.544947	7610.048211	0.015931	0.017688
RS	19	0.373921	1.544947	8058.913126	0.016871	0.018899
RS	20	0.414362	1.306591	10044.052759	0.021027	0.023629
RS	21	0.458255	1.306591	10533.014255	0.022050	0.024912
RS	22	0.505893	1.150479	12474.588133	0.026115	0.029527
RS	23	0.557596	1.150479	12929.601939	0.027067	0.030681
RS	24	0.613712	1.064505	14396.211381	0.030137	0.034139
RS	25	0.674616	1.064505	14733.754680	0.030844	0.034943
RS	26	0.740717	1.032336	15455.355158	0.032355	0.036601
RS	27	0.812459	1.032336	15619.169405	0.032698	0.036928
RS	28	0.890323	1.037792	15609.772839	0.032678	0.036837
RS	29	0.974831	1.037792	15583.261665	0.032622	0.036678
RS	30	1.066551	1.065339	15065.244593	0.031538	0.035394
RS	31	1.166097	1.065339	14856.013459	0.031100	0.034810
RS	32	1.274139	1.102955	14060.719123	0.029435	0.032896
RS	33	1.391400	1.102955	13684.368749	0.028647	0.031942
RS	34	1.518667	1.143306	12756.726142	0.026705	0.029739
RS	35	1.656794	1.143306	12233.006331	0.025609	0.028464
RS	36	1.806709	1.181676	11256.033712	0.023564	0.026165
RS	37	1.969416	1.181676	10609.730439	0.022211	0.024627
RS	38	2.146008	1.215336	9628.344793	0.020156	0.022335
RS	39	2.337669	1.215336	8892.168686	0.018615	0.020607
RS	40	2.545685	1.243834	7930.761041	0.016602	0.018375
RS	41	2.771452	1.243834	7148.666687	0.014965	0.016554
RS	42	3.016485	1.267922	6234.164928	0.013051	0.014441
RS	43	3.282428	1.267922	5459.835047	0.011430	0.012647
RS	44	3.571064	1.289174	4626.647272	0.009686	0.010728
RS	45	3.884331	1.289174	3916.873496	0.008200	0.009087
RS	46	4.224331	1.309742	3202.354529	0.006704	0.007444
RS	47	4.593344	1.309742	2606.075089	0.005456	0.006066
RS	48	4.993846	1.331364	2040.983284	0.004273	0.004766
RS	49	5.428525	1.331364	1586.922202	0.003322	0.003716
RS	50	5.900297	1.354575	1182.386035	0.002475	0.002783
RS	51	6.412327	1.354575	872.360908	0.001826	0.002064
RS	52	6.968050	1.377684	614.473780	0.001286	0.001465
RS	53	7.571196	1.377684	426.588855	0.000893	0.001026
RS	54	8.225811	1.397613	281.970651	0.000590	0.000686
RS	55	8.936287	1.397613	182.193567	0.000381	0.000448
RS	56	9.707390	1.397613	112.634446	0.000236	0.000281
RS	57	10.544295	1.397613	66.372313	0.000139	0.000168
RS	58	11.452617	1.388349	37.298769	0.000078	0.000096
RS	59	12.438449	1.388349	19.624421	0.000041	0.000052
RS	60	13.508406	1.388349	9.707988	0.000020	0.000026
RS	61	14.669668	1.388349	4.491801	0.000009	0.000012
RS	62	15.930024	1.388349	1.932895	0.000004	0.000005
RS	63	17.297932	1.388349	1.181125	0.000002	0.000003
PA	4+25*2+4+6 0.137338204 0.029234658 17.297932196 0.242071541 0.398997598 0.775922609 1.305739890 1.813225360 2.119574533 2.099811862 1.847433241 1.544947013 1.306590588 1.150479009 1.064505153 1.032336274 1.037792381 1.065339454 1.102955213 1.143306253 1.181676392 1.215336447 1.243834338 1.267922240 1.289173524 1.309741998 1.331363872 1.354574997 1.377684410 1.397612663 1.388348646
//
IT	4120
RD	14
LK	-5800631.835512
QD	-1354.655880 -> -1345.063936
RI	0.0279213560
TR	0.136920	0.029277
MT	17.363952
MM	C_pi: 1.043656, n_recomb: 480363.780365
RS	0	0.000000	0.244819	16220.690098	0.033768	0.015369
RS	1	0.008540	0.244819	16979.432431	0.035347	0.019873
RS	2	0.017809	0.244819	17718.768863	0.036886	0.022828
RS	3	0.027870	0.244819	18428.321489	0.038363	0.025415
RS	4	0.038790	0.395586	11927.239249	0.024830	0.017169
RS	5	0.050643	0.395586	12549.975695	0.026126	0.018945
RS	6	0.063507	0.771745	6808.962965	0.014175	0.010811
RS	7	0.077471	0.771745	7253.885133	0.015101	0.012125
RS	8	0.092627	1.304004	4586.146018	0.009547	0.008113
RS	9	0.109077	1.304004	4913.989024	0.010230	0.009185
RS	10	0.126932	1.819003	3778.325397	0.007866	0.007455
RS	11	0.146312	1.819003	4056.886607	0.008445	0.008309
RS	12	0.167347	2.138224	3705.711863	0.007714	0.007849
RS	13	0.190178	2.138224	3979.030075	0.008283	0.008630
RS	14	0.214959	2.125192	4294.583301	0.008940	0.009510
RS	15	0.241856	2.125192	4602.114699	0.009580	0.010322
RS	16	0.271050	1.869093	5595.568975	0.011649	0.012695
RS	17	0.302738	1.869093	5969.894619	0.012428	0.013703
RS	18	0.337132	1.558445	7612.536127	0.015847	0.017603
RS	19	0.374462	1.558445	8063.425519	0.016786	0.018801
RS	20	0.414981	1.313646	10085.135397	0.020995	0.023587
RS	21	0.458960	1.313646	10578.009118	0.022021	0.024858
RS	22	0.506695	1.153568	12563.526168	0.026154	0.029543
RS	23	0.558506	1.153568	13022.946258	0.027111	0.030689
RS	24	0.614742	1.065579	14525.037042	0.030238	0.034204
RS	25	0.675781	1.065579	14865.453912	0.030946	0.035003
RS	26	0.742032	1.032842	15600.976584	0.032477	0.036680
RS	27	0.813941	1.032842	15765.212228	0.032819	0.037003
RS	28	0.891991	1.038707	15748.456062	0.032784	0.036896
RS	29	0.976707	1.038707	15720.600153	0.032726	0.036737
RS	30	1.068657	1.067124	15185.240402	0.031612	0.035422
RS	31	1.168459	1.067124	14973.983195	0.031172	0.034842
RS	32	1.276785	1.105681	14161.199457	0.029480	0.032900
RS	33	1.394361	1.105681	13782.704336	0.028692	0.031953
RS	34	1.521979	1.146901	12840.685220	0.026731	0.029732
RS	35	1.660495	1.146901	12314.830235	0.025636	0.028465
RS	36	1.810840	1.186035	11326.742763	0.023580	0.026156
RS	37	1.974024	1.186035	10678.237727	0.022229	0.024626
RS	38	2.151145	1.220387	9688.033363	0.020168	0.022328
RS	39	2.343391	1.220387	8949.509459	0.018631	0.020608
RS	40	2.552055	1.249619	7980.319010	0.016613	0.018372
RS	41	2.778539	1.249619	7195.831767	0.014980	0.016557
RS	42	3.024364	1.274598	6274.085424	0.013061	0.014441
RS	43	3.291183	1.274598	5497.537414	0.011445	0.012652
RS	44	3.580788	1.297003	4657.701949	0.009696	0.010730
RS	45	3.895125	1.297003	3946.085797	0.008215	0.009094
RS	46	4.236306	1.319092	3225.787644	0.006715	0.007448
RS	47	4.606624	1.319092	2628.094851	0.005471	0.006076
RS	48	5.008567	1.342632	2058.380071	0.004285	0.004773
RS	49	5.444835	1.342632	1603.163628	0.003337	0.003727
RS	50	5.918360	1.368078	1195.168696	0.002488	0.002792
RS	51	6.432325	1.368078	883.987404	0.001840	0.002075
RS	52	6.990181	1.393451	623.587440	0.001298	0.001475
RS	53	7.595678	1.393451	434.421769	0.000904	0.001036
RS	54	8.252884	1.415366	287.939971	0.000599	0.000694
RS	55	8.966215	1.415366	186.909446	0.000389	0.000456
RS	56	9.740464	1.415366	116.123975	0.000242	0.000287
RS	57	10.580833	1.415366	68.794522	0.000143	0.000173
RS	58	11.492970	1.405897	38.884712	0.000081	0.000099
RS	59	12.483002	1.405897	20.585467	0.000043	0.000053
RS	60	13.557582	1.405897	10.251225	0.000021	0.000027
RS	61	14.723931	1.405897	4.777141	0.000010	0.000013
RS	62	15.989886	1.405897	2.071531	0.000004	0.000006
RS	63	17.363952	1.405897	1.282288	0.000003	0.000004
PA	4+25*2+4+6 0.136920383 0.029277204 17.363951564 0.244818975 0.395586292 0.771745437 1.304004011 1.819002706 2.138223819 2.125192012 1.869093420 1.558445350 1.313645791 1.153567577 1.065578717 1.032842314 1.038706879 1.067123527 1.105680583 1.146901110 1.186035375 1.220386942 1.249618905 1.274597545 1.297002980 1.319091892 1.342632348 1.368078427 1.393450757 1.415366455 1.405897455
//
IT	3733
RD	15
LK	-5800613.209794
QD	-1340.606523 -> -1332.160890
RI	0.0273930875
TR	0.136536	0.029321
MT	17.423963
MM	C_pi: 1.047741, n_recomb: 482924.457176
RS	0	0.000000	0.247370	16151.544579	0.033445	0.015347
RS	1	0.008546	0.247370	16913.879706	0.035024	0.019814
RS	2	0.017822	0.247370	17657.978059	0.036565	0.022708
RS	3	0.027891	0.247370	18373.569870	0.038046	0.025224
RS	4	0.038820	0.392729	12104.895804	0.025066	0.017348
RS	5	0.050684	0.392729	12734.337505	0.026369	0.019118
RS	6	0.063561	0.768386	6888.183170	0.014263	0.010870
RS	7	0.077538	0.768386	7337.934767	0.015195	0.012194
RS	8	0.092711	1.302367	4624.833417	0.009577	0.008130
RS	9	0.109179	1.302367	4955.557778	0.010262	0.009211
RS	10	0.127056	1.823263	3796.780907	0.007862	0.007450
RS	11	0.146459	1.823263	4076.976720	0.008442	0.008310
RS	12	0.167521	2.154052	3705.703236	0.007673	0.007812
RS	13	0.190383	2.154052	3979.506504	0.008240	0.008594
RS	14	0.215199	2.147703	4282.170041	0.008867	0.009442
RS	15	0.242136	2.147703	4589.613787	0.009504	0.010249
RS	16	0.271374	1.888708	5581.985643	0.011559	0.012609
RS	17	0.303111	1.888708	5956.663014	0.012335	0.013607
RS	18	0.337560	1.570799	7616.618840	0.015772	0.017526
RS	19	0.374953	1.570799	8069.448226	0.016710	0.018713
RS	20	0.415542	1.320200	10124.088263	0.020964	0.023546
RS	21	0.459600	1.320200	10620.639273	0.021992	0.024806
RS	22	0.507422	1.156542	12646.128483	0.026187	0.029553
RS	23	0.559332	1.156542	13109.721100	0.027147	0.030691
RS	24	0.615677	1.066729	14644.402684	0.030324	0.034257
RS	25	0.676838	1.066729	14987.633312	0.031035	0.035052
RS	26	0.743225	1.033485	15736.022724	0.032585	0.036746
RS	27	0.815286	1.033485	15900.860562	0.032926	0.037067
RS	28	0.893505	1.039731	15877.388834	0.032878	0.036944
RS	29	0.978408	1.039731	15848.546710	0.032818	0.036786
RS	30	1.070567	1.068931	15297.597698	0.031677	0.035443
RS	31	1.170602	1.068931	15084.713031	0.031236	0.034867
RS	32	1.279186	1.108304	14256.566318	0.029521	0.032904
RS	33	1.397049	1.108304	13876.231054	0.028734	0.031963
RS	34	1.524984	1.150247	12921.793283	0.026757	0.029728
RS	35	1.663853	1.150247	12393.926288	0.025664	0.028468
RS	36	1.814589	1.189992	11396.219128	0.023598	0.026151
RS	37	1.978207	1.189992	10745.427841	0.022251	0.024628
RS	38	2.155808	1.224891	9747.337719	0.020184	0.022327
RS	39	2.348585	1.224891	9006.210389	0.018649	0.020612
RS	40	2.557838	1.254731	8029.684985	0.016627	0.018373
RS	41	2.784973	1.254731	7242.458507	0.014997	0.016564
RS	42	3.031518	1.280502	6313.566719	0.013074	0.014443
RS	43	3.299133	1.280502	5534.470461	0.011460	0.012660
RS	44	3.589617	1.303992	4687.930186	0.009707	0.010733
RS	45	3.904926	1.303992	3974.249253	0.008230	0.009102
RS	46	4.247181	1.327559	3248.114382	0.006726	0.007452
RS	47	4.618685	1.327559	2648.938495	0.005485	0.006084
RS	48	5.021936	1.353009	2074.615546	0.004296	0.004779
RS	49	5.459649	1.353009	1618.317992	0.003351	0.003737
RS	50	5.934768	1.380700	1206.975637	0.002499	0.002800
RS	51	6.450490	1.380700	894.792319	0.001853	0.002085
RS	52	7.010285	1.408362	632.031025	0.001309	0.001484
RS	53	7.617919	1.408362	441.748972	0.000915	0.001045
RS	54	8.277481	1.432302	293.540289	0.000608	0.000702
RS	55	8.993407	1.432302	191.381056	0.000396	0.000463
RS	56	9.770516	1.432302	119.464076	0.000247	0.000293
RS	57	10.614035	1.432302	71.133460	0.000147	0.000177
RS	58	11.529640	1.422685	40.428363	0.000084	0.000102
RS	59	12.523491	1.422685	21.529402	0.000045	0.000055
RS	60	13.602276	1.422685	10.789639	0.000022	0.000028
RS	61	14.773251	1.422685	5.062555	0.000010	0.000013
RS	62	16.044297	1.422685	2.211517	0.000005	0.000006
RS	63	17.423963	1.422685	1.386076	0.000003	0.000004
PA	4+25*2+4+6 0.136535767 0.029320928 17.423963390 0.247369951 0.392728921 0.768386361 1.302367439 1.823263218 2.154051850 2.147703025 1.888708120 1.570799054 1.320200389 1.156542323 1.066729073 1.033484530 1.039731147 1.068930941 1.108304077 1.150246952 1.189991933 1.224891048 1.254731424 1.280502388 1.303992187 1.327559382 1.353009306 1.380700107 1.408362323 1.432302379 1.422684795
//
IT	4199
RD	16
LK	-5800596.783306
QD	-1327.689966 -> -1320.205017
RI	0.0269101168
TR	0.136179	0.029365
MT	17.478932
MM	C_pi: 1.051539, n_recomb: 485366.625751
RS	0	0.000000	0.249717	16091.999944	0.033154	0.015327
RS	1	0.008551	0.249717	16857.675214	0.034732	0.019762
RS	2	0.017834	0.249717	17606.164687	0.036274	0.022601
RS	3	0.027910	0.249717	18327.295810	0.037760	0.025054
RS	4	0.038848	0.390349	12264.970735	0.025269	0.017506
RS	5	0.050721	0.390349	12900.556247	0.026579	0.019270
RS	6	0.063610	0.765754	6958.914279	0.014337	0.010920
RS	7	0.077600	0.765754	7413.038515	0.015273	0.012251
RS	8	0.092787	1.300907	4661.359295	0.009604	0.008147
RS	9	0.109273	1.300907	4994.803642	0.010291	0.009236
RS	10	0.127168	1.826313	3816.319522	0.007863	0.007448
RS	11	0.146594	1.826313	4098.187703	0.008443	0.008315
RS	12	0.167681	2.167459	3708.429251	0.007640	0.007782
RS	13	0.190571	2.167459	3982.853400	0.008206	0.008565
RS	14	0.215419	2.167714	4273.186753	0.008804	0.009384
RS	15	0.242391	2.167714	4580.691122	0.009438	0.010186
RS	16	0.271669	1.906529	5571.434440	0.011479	0.012532
RS	17	0.303452	1.906529	5946.531276	0.012252	0.013521
RS	18	0.337952	1.582126	7621.910400	0.015703	0.017455
RS	19	0.375402	1.582126	8076.595480	0.016640	0.018632
RS	20	0.416055	1.326297	10160.973114	0.020935	0.023506
RS	21	0.460184	1.326297	10660.979883	0.021965	0.024757
RS	22	0.508087	1.159397	12722.935605	0.026213	0.029559
RS	23	0.560086	1.159397	13190.473655	0.027176	0.030691
RS	24	0.616531	1.067928	14755.114904	0.030400	0.034302
RS	25	0.677804	1.067928	15101.082191	0.031113	0.035092
RS	26	0.744316	1.034233	15861.291322	0.032679	0.036802
RS	27	0.816515	1.034233	16026.870114	0.033020	0.037121
RS	28	0.894889	1.040843	15997.166808	0.032959	0.036984
RS	29	0.979964	1.040843	15967.641416	0.032898	0.036827
RS	30	1.072314	1.070757	15402.576490	0.031734	0.035460
RS	31	1.172562	1.070757	15188.414766	0.031293	0.034888
RS	32	1.281382	1.110843	14346.734320	0.029559	0.032906
RS	33	1.399507	1.110843	13964.841610	0.028772	0.031971
RS	34	1.527733	1.153384	12999.706125	0.026783	0.029725
RS	35	1.666925	1.153384	12469.964291	0.025692	0.028472
RS	36	1.818019	1.193610	11463.972269	0.023619	0.026150
RS	37	1.982033	1.193610	10810.862160	0.022274	0.024634
RS	38	2.160073	1.228933	9805.750534	0.020203	0.022329
RS	39	2.353337	1.228933	9061.844486	0.018670	0.020620
RS	40	2.563128	1.259273	8078.430473	0.016644	0.018378
RS	41	2.790859	1.259273	7288.212545	0.015016	0.016573
RS	42	3.038063	1.285750	6352.320312	0.013088	0.014448
RS	43	3.306406	1.285750	5570.434248	0.011477	0.012668
RS	44	3.597696	1.310261	4717.190360	0.009719	0.010737
RS	45	3.913895	1.310261	4001.290105	0.008244	0.009111
RS	46	4.257133	1.335267	3269.311052	0.006736	0.007456
RS	47	4.629722	1.335267	2668.620845	0.005498	0.006093
RS	48	5.034173	1.362611	2089.739669	0.004305	0.004785
RS	49	5.473208	1.362611	1632.442459	0.003363	0.003746
RS	50	5.949787	1.392555	1217.865752	0.002509	0.002807
RS	51	6.467119	1.392555	904.827378	0.001864	0.002095
RS	52	7.028689	1.422528	639.849613	0.001318	0.001492
RS	53	7.638280	1.422528	448.603082	0.000924	0.001053
RS	54	8.300000	1.448531	298.793682	0.000616	0.000709
RS	55	9.018304	1.448531	195.621859	0.000403	0.000469
RS	56	9.798032	1.448531	122.662117	0.000253	0.000298
RS	57	10.644437	1.448531	73.392624	0.000151	0.000181
RS	58	11.563220	1.438814	41.931115	0.000086	0.000105
RS	59	12.560570	1.438814	22.456509	0.000046	0.000057
RS	60	13.643207	1.438814	11.323128	0.000023	0.000029
RS	61	14.818422	1.438814	5.347885	0.000011	0.000014
RS	62	16.094132	1.438814	2.352742	0.000005	0.000006
RS	63	17.478932	1.438814	1.492415	0.000003	0.000004
PA	4+25*2+4+6 0.136179486 0.029365026 17.478931719 0.249716698 0.390348724 0.765754224 1.300906652 1.826313072 2.167459004 2.167714029 1.906529316 1.582125664 1.326296745 1.159396589 1.067928420 1.034232730 1.040843187 1.070756899 1.110842964 1.153384261 1.193609881 1.228932984 1.259273139 1.285749732 1.310261327 1.335267072 1.362610653 1.392554783 1.422528199 1.448531316 1.438813578
//
IT	3747
RD	17
LK	-5800582.204642
QD	-1315.737438 -> -1309.066504
RI	0.0264707728
TR	0.135848	0.029409
MT	17.529573
MM	C_pi: 1.055080, n_recomb: 487693.503423
RS	0	0.000000	0.251864	16041.559595	0.032893	0.015309
RS	1	0.008556	0.251864	16810.362896	0.034469	0.019716
RS	2	0.017844	0.251864	17562.921517	0.036012	0.022507
RS	3	0.027927	0.251864	18289.149366	0.037501	0.024904
RS	4	0.038873	0.388365	12409.352413	0.025445	0.017645
RS	5	0.050755	0.388365	13050.581149	0.026760	0.019403
RS	6	0.063654	0.763776	7021.629879	0.014398	0.010961
RS	7	0.077657	0.763776	7479.697713	0.015337	0.012299
RS	8	0.092858	1.299654	4695.641861	0.009628	0.008162
RS	9	0.109359	1.299654	5031.642868	0.010317	0.009258
RS	10	0.127272	1.828389	3836.530763	0.007867	0.007450
RS	11	0.146718	1.828389	4120.086450	0.008448	0.008323
RS	12	0.167828	2.178821	3713.274258	0.007614	0.007758
RS	13	0.190744	2.178821	3988.421401	0.008178	0.008542
RS	14	0.215620	2.185559	4266.951956	0.008749	0.009333
RS	15	0.242625	2.185559	4574.633007	0.009380	0.010132
RS	16	0.271941	1.922751	5563.391298	0.011408	0.012462
RS	17	0.303765	1.922751	5938.960046	0.012178	0.013444
RS	18	0.338312	1.592537	7628.102128	0.015641	0.017390
RS	19	0.375815	1.592537	8084.560496	0.016577	0.018558
RS	20	0.416527	1.331973	10195.912721	0.020906	0.023467
RS	21	0.460722	1.331973	10699.169413	0.021938	0.024711
RS	22	0.508698	1.162132	12794.444788	0.026235	0.029561
RS	23	0.560779	1.162132	13265.712824	0.027201	0.030687
RS	24	0.617317	1.069157	14857.956907	0.030466	0.034339
RS	25	0.678692	1.069157	15206.575511	0.031181	0.035126
RS	26	0.745319	1.035063	15977.605390	0.032762	0.036849
RS	27	0.817646	1.035063	16144.032990	0.033103	0.037167
RS	28	0.896161	1.042024	16108.474592	0.033030	0.037016
RS	29	0.981395	1.042024	16078.523621	0.032969	0.036860
RS	30	1.073921	1.072595	15500.603146	0.031783	0.035472
RS	31	1.174364	1.072595	15285.471383	0.031342	0.034904
RS	32	1.283401	1.113308	14431.837561	0.029592	0.032906
RS	33	1.401768	1.113308	14048.645600	0.028806	0.031977
RS	34	1.530262	1.156345	13074.303603	0.026808	0.029723
RS	35	1.669751	1.156345	12542.831004	0.025719	0.028476
RS	36	1.821174	1.196941	11529.737834	0.023641	0.026152
RS	37	1.985554	1.196941	10874.314636	0.022297	0.024641
RS	38	2.163998	1.232581	9862.981460	0.020224	0.022335
RS	39	2.357710	1.232581	9116.181250	0.018692	0.020630
RS	40	2.567997	1.263327	8126.316739	0.016663	0.018385
RS	41	2.796276	1.263327	7332.924291	0.015036	0.016584
RS	42	3.044087	1.290430	6390.213785	0.013103	0.014454
RS	43	3.313101	1.290430	5605.356928	0.011494	0.012678
RS	44	3.605133	1.315903	4745.458453	0.009730	0.010742
RS	45	3.922151	1.315903	4027.223796	0.008258	0.009119
RS	46	4.266295	1.342308	3289.420622	0.006745	0.007460
RS	47	4.639884	1.342308	2687.203059	0.005510	0.006100
RS	48	5.045438	1.371528	2103.825352	0.004314	0.004789
RS	49	5.485692	1.371528	1645.609373	0.003374	0.003754
RS	50	5.963614	1.403731	1227.908683	0.002518	0.002813
RS	51	6.482429	1.403731	914.150693	0.001874	0.002103
RS	52	7.045635	1.436035	647.090527	0.001327	0.001499
RS	53	7.657030	1.436035	455.018316	0.000933	0.001061
RS	54	8.320737	1.464132	303.724929	0.000623	0.000716
RS	55	9.041232	1.464132	199.646644	0.000409	0.000475
RS	56	9.823374	1.464132	125.726040	0.000258	0.000303
RS	57	10.672438	1.464132	75.575713	0.000155	0.000185
RS	58	11.594149	1.454364	43.394224	0.000089	0.000108
RS	59	12.594724	1.454364	23.367043	0.000048	0.000059
RS	60	13.680910	1.454364	11.851598	0.000024	0.000030
RS	61	14.860032	1.454364	5.632984	0.000012	0.000015
RS	62	16.140042	1.454364	2.495105	0.000005	0.000007
RS	63	17.529573	1.454364	1.601233	0.000003	0.000004
PA	4+25*2+4+6 0.135847918 0.029408952 17.529572774 0.251864202 0.388365294 0.763775530 1.299653604 1.828389188 2.178820544 2.185558903 1.922751368 1.592536609 1.331973415 1.162132058 1.069157187 1.035063212 1.042024411 1.072595039 1.113308147 1.156344784 1.196941160 1.232581499 1.263326600 1.290429779 1.315902633 1.342308392 1.371528381 1.403731267 1.436034793 1.464131772 1.454363662
//
IT	3542
RD	18
LK	-5800569.196271
QD	-1304.618409 -> -1298.643991
RI	0.0260707204
TR	0.135538	0.029452
MT	17.576390
MM	C_pi: 1.058388, n_recomb: 489910.923006
RS	0	0.000000	0.253825	15999.389694	0.032658	0.015293
RS	1	0.008561	0.253825	16771.140750	0.034233	0.019674
RS	2	0.017854	0.253825	17527.489243	0.035777	0.022423
RS	3	0.027944	0.253825	18258.425507	0.037269	0.024771
RS	4	0.038897	0.386723	12539.475763	0.025595	0.017768
RS	5	0.050787	0.386723	13185.897227	0.026915	0.019520
RS	6	0.063696	0.762370	7077.005531	0.014445	0.010996
RS	7	0.077709	0.762370	7538.624506	0.015388	0.012337
RS	8	0.092923	1.298632	4727.667400	0.009650	0.008177
RS	9	0.109438	1.298632	5066.063612	0.010341	0.009279
RS	10	0.127368	1.829680	3857.131127	0.007873	0.007455
RS	11	0.146832	1.829680	4142.374307	0.008455	0.008332
RS	12	0.167963	2.188431	3719.808835	0.007593	0.007740
RS	13	0.190903	2.188431	3995.758029	0.008156	0.008525
RS	14	0.215806	2.201500	4262.991518	0.008702	0.009288
RS	15	0.242842	2.201500	4570.943710	0.009330	0.010084
RS	16	0.272192	1.937553	5557.437119	0.011344	0.012399
RS	17	0.304054	1.937553	5933.518568	0.012111	0.013374
RS	18	0.338644	1.602122	7635.026891	0.015585	0.017331
RS	19	0.376196	1.602122	8093.182163	0.016520	0.018491
RS	20	0.416962	1.337268	10229.062169	0.020879	0.023431
RS	21	0.461217	1.337268	10735.380257	0.021913	0.024667
RS	22	0.509262	1.164743	12861.267593	0.026252	0.029560
RS	23	0.561420	1.164743	13336.064104	0.027221	0.030682
RS	24	0.618042	1.070397	14953.755317	0.030523	0.034370
RS	25	0.679512	1.070397	15304.935914	0.031240	0.035155
RS	26	0.746244	1.035950	16085.898883	0.032834	0.036889
RS	27	0.818689	1.035950	16253.253917	0.033176	0.037206
RS	28	0.897336	1.043253	16212.119273	0.033092	0.037043
RS	29	0.982716	1.043253	16181.955838	0.033030	0.036888
RS	30	1.075405	1.074434	15592.231714	0.031827	0.035481
RS	31	1.176028	1.074434	15376.393340	0.031386	0.034916
RS	32	1.285266	1.115703	14512.152442	0.029622	0.032906
RS	33	1.403856	1.115703	14127.891681	0.028838	0.031982
RS	34	1.532597	1.159148	13145.646457	0.026833	0.029723
RS	35	1.672360	1.159148	12612.581670	0.025745	0.028481
RS	36	1.824088	1.200021	11593.434752	0.023664	0.026156
RS	37	1.988805	1.200021	10935.723037	0.022322	0.024649
RS	38	2.167622	1.235887	9918.888066	0.020246	0.022344
RS	39	2.361748	1.235887	9169.117563	0.018716	0.020642
RS	40	2.572493	1.266954	8173.221410	0.016683	0.018395
RS	41	2.801279	1.266954	7376.518990	0.015057	0.016597
RS	42	3.049651	1.294612	6427.189499	0.013119	0.014463
RS	43	3.319285	1.294612	5639.223607	0.011511	0.012689
RS	44	3.612002	1.320990	4772.741147	0.009742	0.010747
RS	45	3.929778	1.320990	4052.087666	0.008271	0.009128
RS	46	4.274758	1.348758	3308.502535	0.006753	0.007464
RS	47	4.649271	1.348758	2704.756632	0.005521	0.006108
RS	48	5.055845	1.379835	2116.950995	0.004321	0.004793
RS	49	5.497225	1.379835	1657.893833	0.003384	0.003761
RS	50	5.976391	1.414296	1237.177358	0.002525	0.002819
RS	51	6.496577	1.414296	922.821595	0.001884	0.002111
RS	52	7.061294	1.448946	653.800991	0.001335	0.001505
RS	53	7.674356	1.448946	461.028540	0.000941	0.001069
RS	54	8.339901	1.479168	308.357148	0.000629	0.000722
RS	55	9.062422	1.479168	203.469721	0.000415	0.000481
RS	56	9.846795	1.479168	128.663939	0.000263	0.000308
RS	57	10.698318	1.479168	77.686822	0.000159	0.000188
RS	58	11.622737	1.469395	44.819484	0.000091	0.000110
RS	59	12.626293	1.469395	24.261594	0.000050	0.000061
RS	60	13.715762	1.469395	12.375151	0.000025	0.000031
RS	61	14.898497	1.469395	5.917811	0.000012	0.000015
RS	62	16.182484	1.469395	2.638553	0.000005	0.000007
RS	63	17.576390	1.469395	1.712496	0.000003	0.000005
PA	4+25*2+4+6 0.135538468 0.029452410 17.576390142 0.253824685 0.386723240 0.762369731 1.298631681 1.829679517 2.188430763 2.201499717 1.937552822 1.602121891 1.337267896 1.164743202 1.070396545 1.035949640 1.043252689 1.074434225 1.115703417 1.159147766 1.200020906 1.235886952 1.266953657 1.294611527 1.320990170 1.348757662 1.379835434 1.414295972 1.448946187 1.479167881 1.469395245
//
IT	3963
RD	19
LK	-5800557.533167
QD	-1294.222713 -> -1288.849587
RI	0.0257056103
TR	0.135249	0.029495
MT	17.619888
MM	C_pi: 1.061489, n_recomb: 492024.792081
RS	0	0.000000	0.255612	15964.617721	0.032447	0.015278
RS	1	0.008565	0.255612	16739.162472	0.034021	0.019637
RS	2	0.017864	0.255612	17499.058423	0.035565	0.022349
RS	3	0.027959	0.255612	18234.363120	0.037060	0.024655
RS	4	0.038918	0.385375	12656.698945	0.025724	0.017876
RS	5	0.050817	0.385375	13307.908736	0.027047	0.019623
RS	6	0.063734	0.761471	7125.648963	0.014482	0.011023
RS	7	0.077758	0.761471	7590.459855	0.015427	0.012368
RS	8	0.092983	1.297840	4757.519889	0.009669	0.008190
RS	9	0.109512	1.297840	5098.157487	0.010362	0.009297
RS	10	0.127457	1.830334	3877.916048	0.007882	0.007462
RS	11	0.146938	1.830334	4164.836417	0.008465	0.008344
RS	12	0.168089	2.196572	3727.639587	0.007576	0.007725
RS	13	0.191050	2.196572	4004.448655	0.008139	0.008511
RS	14	0.215979	2.215786	4260.887089	0.008660	0.009248
RS	15	0.243042	2.215786	4569.185708	0.009286	0.010042
RS	16	0.272424	1.951114	5553.175814	0.011286	0.012342
RS	17	0.304322	1.951114	5929.799161	0.012052	0.013312
RS	18	0.338952	1.610968	7642.539861	0.015533	0.017276
RS	19	0.376549	1.610968	8102.321678	0.016467	0.018429
RS	20	0.417365	1.342211	10260.620657	0.020854	0.023395
RS	21	0.461677	1.342211	10769.829262	0.021889	0.024626
RS	22	0.509785	1.167236	12923.886766	0.026267	0.029557
RS	23	0.562013	1.167236	13402.025714	0.027239	0.030675
RS	24	0.618715	1.071633	15043.285647	0.030574	0.034396
RS	25	0.680273	1.071633	15396.937372	0.031293	0.035178
RS	26	0.747103	1.036876	16186.978539	0.032899	0.036924
RS	27	0.819658	1.036876	16355.319529	0.033241	0.037239
RS	28	0.898426	1.044514	16308.832740	0.033146	0.037064
RS	29	0.983941	1.044514	16278.634947	0.033085	0.036911
RS	30	1.076781	1.076269	15677.992122	0.031864	0.035487
RS	31	1.177573	1.076269	15461.674821	0.031425	0.034925
RS	32	1.286997	1.118035	14587.993808	0.029649	0.032904
RS	33	1.405793	1.118035	14202.868614	0.028866	0.031985
RS	34	1.534764	1.161814	13213.837760	0.026856	0.029723
RS	35	1.674782	1.161814	12679.314497	0.025770	0.028487
RS	36	1.826792	1.202884	11655.037329	0.023688	0.026161
RS	37	1.991822	1.202884	10995.077554	0.022347	0.024660
RS	38	2.170987	1.238898	9973.389266	0.020270	0.022354
RS	39	2.365497	1.238898	9220.604803	0.018740	0.020656
RS	40	2.576667	1.270214	8219.072332	0.016705	0.018407
RS	41	2.805923	1.270214	7418.964353	0.015078	0.016610
RS	42	3.054816	1.298363	6463.217192	0.013136	0.014473
RS	43	3.325026	1.298363	5672.042311	0.011528	0.012701
RS	44	3.618379	1.325593	4799.075455	0.009754	0.010754
RS	45	3.936859	1.325593	4075.941078	0.008284	0.009136
RS	46	4.282616	1.354686	3326.628220	0.006761	0.007468
RS	47	4.657987	1.354686	2721.360908	0.005531	0.006114
RS	48	5.065509	1.387599	2129.202766	0.004327	0.004796
RS	49	5.507935	1.387599	1669.374932	0.003393	0.003767
RS	50	5.988255	1.424314	1245.743057	0.002532	0.002823
RS	51	6.509714	1.424314	930.898202	0.001892	0.002117
RS	52	7.075837	1.461329	660.026202	0.001341	0.001511
RS	53	7.690447	1.461329	466.666886	0.000948	0.001075
RS	54	8.357700	1.493700	312.714408	0.000636	0.000727
RS	55	9.082102	1.493700	207.106109	0.000421	0.000487
RS	56	9.868550	1.493700	131.484428	0.000267	0.000312
RS	57	10.722356	1.493700	79.730417	0.000162	0.000192
RS	58	11.649292	1.483991	46.208379	0.000094	0.000113
RS	59	12.655619	1.483991	25.140911	0.000051	0.000062
RS	60	13.748139	1.483991	12.894144	0.000026	0.000032
RS	61	14.934232	1.483991	6.202536	0.000013	0.000016
RS	62	16.221915	1.483991	2.783174	0.000006	0.000007
RS	63	17.619888	1.483991	1.826305	0.000004	0.000005
PA	4+25*2+4+6 0.135248588 0.029495062 17.619887926 0.255612222 0.385375432 0.761471458 1.297839678 1.830333861 2.196572346 2.215785858 1.951113785 1.610968447 1.342211029 1.167235805 1.071632745 1.036876345 1.044514314 1.076269391 1.118034680 1.161814110 1.202884268 1.238897772 1.270213545 1.298362974 1.325593459 1.354686106 1.387599324 1.424314019 1.461328528 1.493700340 1.483991353
//
IT	3184
RD	20
LK	-5800547.033763
QD	-1284.462342 -> -1279.612428
RI	0.0253766380
TR	0.134976	0.029537
MT	17.660486
MM	C_pi: 1.064391, n_recomb: 494034.124860
RS	0	0.000000	0.257229	15936.905136	0.032259	0.015264
RS	1	0.008569	0.257229	16714.108082	0.033832	0.019604
RS	2	0.017872	0.257229	17477.332234	0.035377	0.022284
RS	3	0.027973	0.257229	18216.693278	0.036873	0.024553
RS	4	0.038938	0.384263	12762.612760	0.025833	0.017971
RS	5	0.050844	0.384263	13418.244039	0.027161	0.019713
RS	6	0.063770	0.760992	7168.257097	0.014510	0.011044
RS	7	0.077803	0.760992	7635.933498	0.015456	0.012392
RS	8	0.093039	1.297241	4785.291610	0.009686	0.008203
RS	9	0.109580	1.297241	5128.022857	0.010380	0.009314
RS	10	0.127539	1.830474	3898.630025	0.007891	0.007470
RS	11	0.147037	1.830474	4187.202281	0.008476	0.008357
RS	12	0.168205	2.203397	3736.499002	0.007563	0.007713
RS	13	0.191188	2.203397	4014.210635	0.008125	0.008501
RS	14	0.216140	2.228602	4260.241284	0.008623	0.009213
RS	15	0.243229	2.228602	4568.941091	0.009248	0.010005
RS	16	0.272641	1.963560	5550.217787	0.011234	0.012290
RS	17	0.304572	1.963560	5927.396809	0.011998	0.013255
RS	18	0.339239	1.619157	7650.292292	0.015485	0.017225
RS	19	0.376878	1.619157	8111.622369	0.016419	0.018372
RS	20	0.417741	1.346832	10290.473066	0.020829	0.023362
RS	21	0.462106	1.346832	10802.403016	0.021866	0.024588
RS	22	0.510273	1.169611	12982.422549	0.026278	0.029553
RS	23	0.562567	1.169611	13463.718514	0.027253	0.030667
RS	24	0.619342	1.072856	15126.798035	0.030619	0.034418
RS	25	0.680982	1.072856	15482.820584	0.031340	0.035198
RS	26	0.747904	1.037828	16281.158989	0.032956	0.036953
RS	27	0.820560	1.037828	16450.520347	0.033298	0.037268
RS	28	0.899442	1.045797	16398.824543	0.033194	0.037082
RS	29	0.985084	1.045797	16368.740745	0.033133	0.036929
RS	30	1.078064	1.078094	15757.956830	0.031896	0.035489
RS	31	1.179012	1.078094	15541.360417	0.031458	0.034931
RS	32	1.288610	1.120306	14659.261290	0.029673	0.032902
RS	33	1.407599	1.120306	14273.462148	0.028892	0.031987
RS	34	1.536784	1.164359	13278.640680	0.026878	0.029724
RS	35	1.677040	1.164359	12742.798773	0.025793	0.028492
RS	36	1.829313	1.205559	11714.224169	0.023711	0.026169
RS	37	1.994635	1.205559	11052.085584	0.022371	0.024671
RS	38	2.174123	1.241652	10026.168055	0.020294	0.022367
RS	39	2.368992	1.241652	9270.368807	0.018765	0.020671
RS	40	2.580559	1.273154	8263.596046	0.016727	0.018421
RS	41	2.810254	1.273154	7460.038477	0.015100	0.016625
RS	42	3.059632	1.301735	6498.118010	0.013153	0.014484
RS	43	3.330380	1.301735	5703.678865	0.011545	0.012713
RS	44	3.624327	1.329770	4824.348325	0.009765	0.010760
RS	45	3.943463	1.329770	4098.710972	0.008296	0.009145
RS	46	4.289945	1.360148	3343.767071	0.006768	0.007471
RS	47	4.666117	1.360148	2737.005398	0.005540	0.006120
RS	48	5.074523	1.394877	2140.583761	0.004333	0.004799
RS	49	5.517926	1.394877	1680.064751	0.003401	0.003773
RS	50	5.999323	1.433844	1253.622219	0.002538	0.002827
RS	51	6.521971	1.433844	938.397902	0.001899	0.002124
RS	52	7.089404	1.473229	665.787078	0.001348	0.001516
RS	53	7.705460	1.473229	471.948030	0.000955	0.001082
RS	54	8.374306	1.507780	316.806035	0.000641	0.000733
RS	55	9.100465	1.507780	210.561161	0.000426	0.000492
RS	56	9.888848	1.507780	134.190079	0.000272	0.000317
RS	57	10.744787	1.507780	81.707367	0.000165	0.000195
RS	58	11.674072	1.498151	47.561974	0.000096	0.000115
RS	59	12.682986	1.498151	26.004651	0.000053	0.000064
RS	60	13.778353	1.498151	13.407894	0.000027	0.000033
RS	61	14.967582	1.498151	6.486576	0.000013	0.000016
RS	62	16.258716	1.498151	2.928592	0.000006	0.000008
RS	63	17.660486	1.498151	1.942317	0.000004	0.000005
PA	4+25*2+4+6 0.134976143 0.029536664 17.660485507 0.257229336 0.384263308 0.760991987 1.297240623 1.830473505 2.203397252 2.228602041 1.963560188 1.619157135 1.346831945 1.169611294 1.072856066 1.037827611 1.045797325 1.078094349 1.120305773 1.164359168 1.205559444 1.241651860 1.273153540 1.301734634 1.329770324 1.360148384 1.394876580 1.433844074 1.473229444 1.507780134 1.498150786
//
IT	3538
RD	21
LK	-5800537.550625
QD	-1275.293457 -> -1270.901894
RI	0.0250761489
TR	0.134720	0.029577
MT	17.698313
MM	C_pi: 1.067116, n_recomb: 495949.921127
RS	0	0.000000	0.258700	15914.997044	0.032090	0.015251
RS	1	0.008573	0.258700	16694.737197	0.033662	0.019574
RS	2	0.017880	0.258700	17461.098360	0.035207	0.022227
RS	3	0.027986	0.258700	18204.246820	0.036706	0.024464
RS	4	0.038957	0.383359	12858.354073	0.025927	0.018054
RS	5	0.050870	0.383359	13518.080584	0.027257	0.019792
RS	6	0.063803	0.760887	7205.418520	0.014529	0.011061
RS	7	0.077845	0.760887	7675.665927	0.015477	0.012410
RS	8	0.093091	1.296853	4811.057544	0.009701	0.008214
RS	9	0.109644	1.296853	5155.741504	0.010396	0.009328
RS	10	0.127616	1.830198	3919.211430	0.007902	0.007480
RS	11	0.147129	1.830198	4209.408301	0.008488	0.008370
RS	12	0.168314	2.209131	3746.144287	0.007553	0.007705
RS	13	0.191316	2.209131	4024.788323	0.008115	0.008494
RS	14	0.216289	2.240145	4260.814524	0.008591	0.009183
RS	15	0.243403	2.240145	4569.960049	0.009215	0.009972
RS	16	0.272842	1.975020	5548.394840	0.011187	0.012243
RS	17	0.304804	1.975020	5926.141419	0.011949	0.013203
RS	18	0.339507	1.626756	7658.293934	0.015442	0.017177
RS	19	0.377184	1.626756	8121.104925	0.016375	0.018319
RS	20	0.418091	1.351159	10318.893716	0.020806	0.023330
RS	21	0.462505	1.351159	10833.397096	0.021844	0.024551
RS	22	0.510726	1.171869	13037.508102	0.026288	0.029548
RS	23	0.563081	1.171869	13521.796528	0.027264	0.030659
RS	24	0.619925	1.074053	15205.172489	0.030659	0.034437
RS	25	0.681641	1.074053	15563.472414	0.031381	0.035216
RS	26	0.748648	1.038787	16369.403117	0.033006	0.036978
RS	27	0.821400	1.038787	16539.807699	0.033350	0.037292
RS	28	0.900388	1.047084	16483.040408	0.033235	0.037095
RS	29	0.986147	1.047084	16453.189795	0.033175	0.036944
RS	30	1.079258	1.079897	15832.909406	0.031924	0.035490
RS	31	1.180352	1.079897	15616.199684	0.031487	0.034935
RS	32	1.290111	1.122513	14726.532858	0.029694	0.032898
RS	33	1.409280	1.122513	14340.222578	0.028915	0.031989
RS	34	1.538665	1.166788	13340.470404	0.026899	0.029725
RS	35	1.679141	1.166788	12803.431052	0.025816	0.028498
RS	36	1.831660	1.208059	11771.293806	0.023735	0.026177
RS	37	1.997254	1.208059	11107.036100	0.022395	0.024682
RS	38	2.177044	1.244173	10077.416983	0.020319	0.022381
RS	39	2.372246	1.244173	9318.606925	0.018789	0.020687
RS	40	2.584182	1.275801	8306.971183	0.016750	0.018436
RS	41	2.814287	1.275801	7499.923130	0.015122	0.016641
RS	42	3.064117	1.304763	6532.032522	0.013171	0.014496
RS	43	3.335365	1.304763	5734.282360	0.011562	0.012725
RS	44	3.629865	1.333555	4848.719227	0.009777	0.010767
RS	45	3.949612	1.333555	4120.551722	0.008308	0.009153
RS	46	4.296770	1.365181	3360.059261	0.006775	0.007474
RS	47	4.673688	1.365181	2751.819956	0.005549	0.006126
RS	48	5.082918	1.401701	2151.213110	0.004338	0.004801
RS	49	5.527230	1.401701	1690.065600	0.003408	0.003778
RS	50	6.009631	1.442911	1260.905933	0.002542	0.002830
RS	51	6.533386	1.442911	945.391136	0.001906	0.002129
RS	52	7.102040	1.484676	671.134957	0.001353	0.001521
RS	53	7.719444	1.484676	476.908872	0.000962	0.001087
RS	54	8.389775	1.521423	320.659111	0.000647	0.000738
RS	55	9.117570	1.521423	213.851525	0.000431	0.000497
RS	56	9.907757	1.521423	136.790339	0.000276	0.000321
RS	57	10.765684	1.521423	83.622535	0.000169	0.000199
RS	58	11.697157	1.511914	48.881895	0.000099	0.000118
RS	59	12.708482	1.511914	26.853618	0.000054	0.000066
RS	60	13.806504	1.511914	13.916774	0.000028	0.000034
RS	61	14.998655	1.511914	6.770098	0.000014	0.000017
RS	62	16.293004	1.511914	3.074884	0.000006	0.000008
RS	63	17.698313	1.511914	2.060614	0.000004	0.000005
PA	4+25*2+4+6 0.134720354 0.029577283 17.698313428 0.258699743 0.383358513 0.760886755 1.296853397 1.830197688 2.209130713 2.240144874 1.975020481 1.626755890 1.351159220 1.171868921 1.074053157 1.038786679 1.047083906 1.079896698 1.122513102 1.166787656 1.208058916 1.244172876 1.275801046 1.304763105 1.333555171 1.365180795 1.401700803 1.442910583 1.484675825 1.521423046 1.511914361
//
IT	3635
RD	22
LK	-5800528.958580
QD	-1266.642957 -> -1262.655438
RI	0.0248020059
TR	0.134479	0.029617
MT	17.733843
MM	C_pi: 1.069683, n_recomb: 497774.734903
RS	0	0.000000	0.260037	15898.080057	0.031938	0.015240
RS	1	0.008576	0.260037	16680.247471	0.033510	0.019548
RS	2	0.017888	0.260037	17449.573743	0.035055	0.022176
RS	3	0.027998	0.260037	18196.269037	0.036555	0.024386
RS	4	0.038975	0.382616	12945.464476	0.026007	0.018127
RS	5	0.050893	0.382616	13608.999675	0.027340	0.019862
RS	6	0.063834	0.761103	7237.670990	0.014540	0.011072
RS	7	0.077885	0.761103	7710.222638	0.015489	0.012422
RS	8	0.093140	1.296650	4834.964100	0.009713	0.008224
RS	9	0.109704	1.296650	5181.470380	0.010409	0.009341
RS	10	0.127688	1.829572	3939.579266	0.007914	0.007491
RS	11	0.147215	1.829572	4231.370193	0.008501	0.008385
RS	12	0.168416	2.213902	3756.414195	0.007546	0.007699
RS	13	0.191436	2.213902	4036.012462	0.008108	0.008489
RS	14	0.216429	2.250561	4262.375311	0.008563	0.009155
RS	15	0.243566	2.250561	4572.000556	0.009185	0.009943
RS	16	0.273031	1.985610	5547.458205	0.011145	0.012199
RS	17	0.305022	1.985610	5925.776400	0.011905	0.013155
RS	18	0.339757	1.633821	7666.431883	0.015401	0.017133
RS	19	0.377471	1.633821	8130.658796	0.016334	0.018271
RS	20	0.418419	1.355219	10345.931885	0.020784	0.023300
RS	21	0.462879	1.355219	10862.869686	0.021823	0.024517
RS	22	0.511152	1.174023	13089.308699	0.026296	0.029541
RS	23	0.563564	1.174023	13576.433931	0.027274	0.030650
RS	24	0.620472	1.075225	15278.744775	0.030694	0.034453
RS	25	0.682260	1.075225	15639.229361	0.031418	0.035230
RS	26	0.749347	1.039750	16452.124677	0.033051	0.036999
RS	27	0.822188	1.039750	16623.583013	0.033396	0.037313
RS	28	0.901275	1.048373	16561.825053	0.033272	0.037105
RS	29	0.987145	1.048373	16532.307904	0.033212	0.036956
RS	30	1.080379	1.081680	15903.088050	0.031948	0.035488
RS	31	1.181609	1.081680	15686.411209	0.031513	0.034937
RS	32	1.291520	1.124667	14789.924854	0.029712	0.032894
RS	33	1.410858	1.124667	14403.252601	0.028935	0.031989
RS	34	1.540430	1.169118	13399.333012	0.026918	0.029726
RS	35	1.681114	1.169118	12861.214854	0.025837	0.028503
RS	36	1.833863	1.210413	11826.148671	0.023758	0.026186
RS	37	1.999712	1.210413	11159.847286	0.022419	0.024694
RS	38	2.179784	1.246496	10127.042245	0.020345	0.022396
RS	39	2.375300	1.246496	9365.245348	0.018814	0.020703
RS	40	2.587583	1.278203	8349.082692	0.016773	0.018452
RS	41	2.818071	1.278203	7538.536218	0.015144	0.016658
RS	42	3.068327	1.307497	6564.904637	0.013189	0.014508
RS	43	3.340044	1.307497	5763.822474	0.011579	0.012738
RS	44	3.635064	1.337002	4872.168596	0.009788	0.010775
RS	45	3.955385	1.337002	4141.464105	0.008320	0.009162
RS	46	4.303177	1.369841	3375.514793	0.006781	0.007477
RS	47	4.680796	1.369841	2765.827033	0.005556	0.006132
RS	48	5.090799	1.408128	2161.124316	0.004342	0.004802
RS	49	5.535965	1.408128	1699.411901	0.003414	0.003783
RS	50	6.019308	1.451574	1267.624761	0.002547	0.002832
RS	51	6.544103	1.451574	951.905636	0.001912	0.002134
RS	52	7.113905	1.495724	676.095245	0.001358	0.001525
RS	53	7.732573	1.495724	481.568465	0.000967	0.001093
RS	54	8.404299	1.534696	324.285756	0.000651	0.000742
RS	55	9.133632	1.534696	216.985602	0.000436	0.000501
RS	56	9.925513	1.534696	139.290569	0.000280	0.000325
RS	57	10.785306	1.534696	85.479053	0.000172	0.000202
RS	58	11.718836	1.525348	50.169763	0.000101	0.000120
RS	59	12.732425	1.525348	27.688596	0.000056	0.000067
RS	60	13.832941	1.525348	14.421129	0.000029	0.000035
RS	61	15.027837	1.525348	7.053247	0.000014	0.000018
RS	62	16.325208	1.525348	3.222110	0.000006	0.000008
RS	63	17.733843	1.525348	2.181261	0.000004	0.000006
PA	4+25*2+4+6 0.134478869 0.029616603 17.733842517 0.260037371 0.382615616 0.761102950 1.296649638 1.829571957 2.213901542 2.250560739 1.985609666 1.633821429 1.355218847 1.174022500 1.075225273 1.039749604 1.048372882 1.081679917 1.124666704 1.169117724 1.210412646 1.246495964 1.278202810 1.307497496 1.337001688 1.369840919 1.408127975 1.451573612 1.495724247 1.534695538 1.525348390
//
IT	3322
RD	23
LK	-5800521.152008
QD	-1258.473002 -> -1254.843601
RI	0.0245522444
TR	0.134251	0.029655
MT	17.767194
MM	C_pi: 1.072099, n_recomb: 499512.852041
RS	0	0.000000	0.261251	15885.676706	0.031802	0.015229
RS	1	0.008579	0.261251	16670.171115	0.033373	0.019524
RS	2	0.017895	0.261251	17442.305850	0.034919	0.022132
RS	3	0.028009	0.261251	18192.328769	0.036420	0.024317
RS	4	0.038991	0.382017	13024.569434	0.026075	0.018193
RS	5	0.050916	0.382017	13691.646489	0.027410	0.019924
RS	6	0.063863	0.761585	7265.600564	0.014545	0.011079
RS	7	0.077922	0.761585	7740.217982	0.015496	0.012430
RS	8	0.093186	1.296600	4857.161097	0.009724	0.008234
RS	9	0.109760	1.296600	5205.368871	0.010421	0.009353
RS	10	0.127756	1.828665	3959.638569	0.007927	0.007503
RS	11	0.147295	1.828665	4252.987823	0.008514	0.008400
RS	12	0.168512	2.217854	3767.116342	0.007542	0.007696
RS	13	0.191548	2.217854	4047.679625	0.008103	0.008486
RS	14	0.216561	2.259974	4264.731959	0.008538	0.009131
RS	15	0.243719	2.259974	4574.861445	0.009159	0.009918
RS	16	0.273208	1.995419	5547.219913	0.011105	0.012159
RS	17	0.305226	1.995419	5926.107434	0.011864	0.013111
RS	18	0.339992	1.640409	7674.575787	0.015364	0.017093
RS	19	0.377740	1.640409	8140.153796	0.016296	0.018226
RS	20	0.418727	1.359032	10371.638037	0.020764	0.023272
RS	21	0.463230	1.359032	10890.879220	0.021803	0.024485
RS	22	0.511551	1.176069	13138.121999	0.026302	0.029535
RS	23	0.564017	1.176069	13627.936104	0.027282	0.030641
RS	24	0.620985	1.076363	15347.925334	0.030726	0.034467
RS	25	0.682840	1.076363	15710.501396	0.031452	0.035243
RS	26	0.750002	1.040704	16529.800628	0.033092	0.037018
RS	27	0.822926	1.040704	16702.310384	0.033437	0.037332
RS	28	0.902107	1.049653	16635.605584	0.033304	0.037113
RS	29	0.988080	1.049653	16606.501626	0.033245	0.036966
RS	30	1.081429	1.083436	15968.820876	0.031969	0.035485
RS	31	1.182787	1.083436	15752.300997	0.031535	0.034937
RS	32	1.292841	1.126762	14849.656480	0.029728	0.032889
RS	33	1.412337	1.126762	14462.752932	0.028954	0.031988
RS	34	1.542084	1.171352	13455.331086	0.026937	0.029727
RS	35	1.682963	1.171352	12916.244734	0.025858	0.028508
RS	36	1.835929	1.212629	11878.824269	0.023781	0.026196
RS	37	2.002017	1.212629	11210.555451	0.022443	0.024707
RS	38	2.182355	1.248638	10175.019379	0.020370	0.022412
RS	39	2.378164	1.248638	9410.273658	0.018839	0.020720
RS	40	2.590773	1.280380	8389.913119	0.016796	0.018469
RS	41	2.821622	1.280380	7575.876617	0.015167	0.016674
RS	42	3.072275	1.309961	6596.739427	0.013206	0.014521
RS	43	3.344434	1.309961	5792.317968	0.011596	0.012751
RS	44	3.639941	1.340138	4894.712061	0.009799	0.010782
RS	45	3.960801	1.340138	4161.476394	0.008331	0.009170
RS	46	4.309188	1.374155	3390.177240	0.006787	0.007480
RS	47	4.687464	1.374155	2779.071861	0.005564	0.006137
RS	48	5.098194	1.414184	2170.361300	0.004345	0.004804
RS	49	5.544161	1.414184	1708.144559	0.003420	0.003787
RS	50	6.028389	1.459855	1273.818801	0.002550	0.002835
RS	51	6.554160	1.459855	957.973564	0.001918	0.002139
RS	52	7.125038	1.506397	680.692619	0.001363	0.001529
RS	53	7.744894	1.506397	485.944763	0.000973	0.001098
RS	54	8.417929	1.547607	327.700528	0.000656	0.000747
RS	55	9.148705	1.547607	219.971766	0.000440	0.000506
RS	56	9.942177	1.547607	141.694999	0.000284	0.000329
RS	57	10.803722	1.547607	87.278649	0.000175	0.000205
RS	58	11.739182	1.538461	51.425991	0.000103	0.000122
RS	59	12.754898	1.538461	28.509416	0.000057	0.000069
RS	60	13.857755	1.538461	14.920653	0.000030	0.000036
RS	61	15.055229	1.538461	7.335765	0.000015	0.000018
RS	62	16.355437	1.538461	3.370110	0.000007	0.000008
RS	63	17.767194	1.538461	2.304127	0.000005	0.000006
PA	4+25*2+4+6 0.134250970 0.029654677 17.767193593 0.261251039 0.382017195 0.761584910 1.296600175 1.828664653 2.217853972 2.259974419 1.995418644 1.640409218 1.359031537 1.176069193 1.076363484 1.040703507 1.049652634 1.083435650 1.126762497 1.171352098 1.212628978 1.248638094 1.280379924 1.309961423 1.340138346 1.374154592 1.414184433 1.459854665 1.506396914 1.547607415 1.538460835
//
IT	4168
RD	24
LK	-5800514.043841
QD	-1250.746608 -> -1247.436045
RI	0.0243241347
TR	0.134035	0.029691
MT	17.798717
MM	C_pi: 1.074382, n_recomb: 501168.446530
RS	0	0.000000	0.262356	15877.016200	0.031680	0.015219
RS	1	0.008582	0.262356	16663.744551	0.033250	0.019503
RS	2	0.017901	0.262356	17438.546006	0.034796	0.022092
RS	3	0.028020	0.262356	18191.700791	0.036299	0.024258
RS	4	0.039007	0.381532	13096.891607	0.026133	0.018250
RS	5	0.050937	0.381532	13767.276558	0.027470	0.019979
RS	6	0.063891	0.762289	7289.717464	0.014545	0.011083
RS	7	0.077956	0.762289	7766.188582	0.015496	0.012434
RS	8	0.093229	1.296687	4877.781894	0.009733	0.008242
RS	9	0.109813	1.296687	5227.580037	0.010431	0.009363
RS	10	0.127819	1.827521	3979.360900	0.007940	0.007516
RS	11	0.147372	1.827521	4274.232577	0.008529	0.008416
RS	12	0.168602	2.221124	3778.090442	0.007539	0.007694
RS	13	0.191654	2.221124	4059.621216	0.008100	0.008486
RS	14	0.216685	2.268522	4267.697781	0.008515	0.009110
RS	15	0.243864	2.268522	4578.347545	0.009135	0.009895
RS	16	0.273375	2.004545	5547.508374	0.011069	0.012122
RS	17	0.305419	2.004545	5926.958259	0.011826	0.013071
RS	18	0.340214	1.646567	7682.676080	0.015330	0.017054
RS	19	0.377994	1.646567	8149.544611	0.016261	0.018184
RS	20	0.419017	1.362620	10396.104016	0.020744	0.023244
RS	21	0.463561	1.362620	10917.527743	0.021784	0.024454
RS	22	0.511927	1.178019	13184.173122	0.026307	0.029527
RS	23	0.564445	1.178019	13676.538573	0.027289	0.030632
RS	24	0.621469	1.077467	15413.101636	0.030754	0.034479
RS	25	0.683388	1.077467	15777.678507	0.031482	0.035254
RS	26	0.750621	1.041648	16602.822882	0.033128	0.037034
RS	27	0.823624	1.041648	16776.376373	0.033475	0.037348
RS	28	0.902892	1.050921	16704.786297	0.033332	0.037119
RS	29	0.988963	1.050921	16676.159291	0.033275	0.036973
RS	30	1.082422	1.085165	16030.427108	0.031986	0.035480
RS	31	1.183901	1.085165	15814.169700	0.031555	0.034936
RS	32	1.294089	1.128808	14905.920285	0.029742	0.032884
RS	33	1.413734	1.128808	14518.903599	0.028970	0.031987
RS	34	1.543647	1.173507	13508.539397	0.026954	0.029728
RS	35	1.684710	1.173507	12968.594505	0.025877	0.028513
RS	36	1.837880	1.214731	11929.339679	0.023803	0.026206
RS	37	2.004194	1.214731	11259.186668	0.022466	0.024719
RS	38	2.184783	1.250629	10221.334544	0.020395	0.022428
RS	39	2.380870	1.250629	9453.692894	0.018863	0.020737
RS	40	2.593786	1.282365	8429.462047	0.016820	0.018486
RS	41	2.824975	1.282365	7611.958226	0.015188	0.016691
RS	42	3.076006	1.312195	6627.533683	0.013224	0.014535
RS	43	3.348580	1.312195	5819.783660	0.011612	0.012764
RS	44	3.644548	1.343006	4916.379415	0.009810	0.010790
RS	45	3.965917	1.343006	4180.627552	0.008342	0.009178
RS	46	4.314867	1.378165	3404.088592	0.006792	0.007483
RS	47	4.693764	1.378165	2791.599350	0.005570	0.006142
RS	48	5.105180	1.419912	2178.970796	0.004348	0.004805
RS	49	5.551904	1.419912	1716.306422	0.003425	0.003790
RS	50	6.036968	1.467799	1279.524030	0.002553	0.002836
RS	51	6.563662	1.467799	963.625520	0.001923	0.002143
RS	52	7.135558	1.516735	684.953732	0.001367	0.001532
RS	53	7.756536	1.516735	490.057263	0.000978	0.001102
RS	54	8.430809	1.560206	330.916138	0.000660	0.000751
RS	55	9.162949	1.560206	222.818488	0.000445	0.000510
RS	56	9.957924	1.560206	144.008845	0.000287	0.000333
RS	57	10.821126	1.560206	89.024260	0.000178	0.000208
RS	58	11.758411	1.551286	52.652325	0.000105	0.000125
RS	59	12.776137	1.551286	29.316729	0.000058	0.000070
RS	60	13.881207	1.551286	15.415510	0.000031	0.000037
RS	61	15.081118	1.551286	7.617645	0.000015	0.000019
RS	62	16.384008	1.551286	3.518843	0.000007	0.000009
RS	63	17.798717	1.551286	2.429166	0.000005	0.000006
PA	4+25*2+4+6 0.134034909 0.029691315 17.798717062 0.262355514 0.381531556 0.762289425 1.296686732 1.827520622 2.221123933 2.268522258 2.004545333 1.646566955 1.362619716 1.178019212 1.077467485 1.041648359 1.050921435 1.085165302 1.128808401 1.173507102 1.214730542 1.250628804 1.282365377 1.312195208 1.343006142 1.378164710 1.419912241 1.467798706 1.516734775 1.560205720 1.551286373
//
IT	3558
RD	25
LK	-5800507.556649
QD	-1243.432147 -> -1240.406698
RI	0.0241138730
TR	0.133830	0.029727
MT	17.828456
MM	C_pi: 1.076543, n_recomb: 502748.426129
RS	0	0.000000	0.263365	15871.443069	0.031569	0.015209
RS	1	0.008585	0.263365	16660.317824	0.033138	0.019483
RS	2	0.017907	0.263365	17437.656734	0.034685	0.022058
RS	3	0.028030	0.263365	18193.767919	0.036189	0.024206
RS	4	0.039022	0.381147	13163.029402	0.026182	0.018302
RS	5	0.050957	0.381147	13836.509130	0.027522	0.020029
RS	6	0.063917	0.763199	7310.327252	0.014541	0.011084
RS	7	0.077989	0.763199	7788.456500	0.015492	0.012434
RS	8	0.093270	1.296916	4896.892807	0.009740	0.008250
RS	9	0.109862	1.296916	5248.175384	0.010439	0.009372
RS	10	0.127879	1.826196	3998.709735	0.007954	0.007529
RS	11	0.147443	1.826196	4295.066636	0.008543	0.008432
RS	12	0.168687	2.223793	3789.284425	0.007537	0.007693
RS	13	0.191754	2.223793	4071.782997	0.008099	0.008486
RS	14	0.216802	2.276319	4271.144930	0.008496	0.009091
RS	15	0.244000	2.276319	4582.325231	0.009115	0.009875
RS	16	0.273532	2.013049	5548.280100	0.011036	0.012088
RS	17	0.305601	2.013049	5928.286406	0.011792	0.013034
RS	18	0.340422	1.652339	7690.713144	0.015297	0.017019
RS	19	0.378233	1.652339	8158.816562	0.016228	0.018144
RS	20	0.419291	1.366009	10419.415956	0.020725	0.023218
RS	21	0.463873	1.366009	10942.912520	0.021766	0.024426
RS	22	0.512282	1.179875	13227.796607	0.026311	0.029520
RS	23	0.564847	1.179875	13722.588764	0.027295	0.030623
RS	24	0.621926	1.078532	15474.760819	0.030780	0.034489
RS	25	0.683904	1.078532	15841.253634	0.031509	0.035263
RS	26	0.751204	1.042574	16671.773827	0.033161	0.037048
RS	27	0.824281	1.042574	16846.356663	0.033509	0.037362
RS	28	0.903632	1.052170	16769.915550	0.033356	0.037123
RS	29	0.989796	1.052170	16741.814340	0.033301	0.036979
RS	30	1.083357	1.086863	16088.368478	0.032001	0.035474
RS	31	1.184950	1.086863	15872.461292	0.031571	0.034933
RS	32	1.295265	1.130800	14959.100115	0.029755	0.032878
RS	33	1.415051	1.130800	14572.069153	0.028985	0.031985
RS	34	1.545121	1.175581	13559.259805	0.026970	0.029730
RS	35	1.686357	1.175581	13018.548210	0.025895	0.028518
RS	36	1.839719	1.216721	11977.897763	0.023825	0.026216
RS	37	2.006247	1.216721	11305.934369	0.022488	0.024732
RS	38	2.187072	1.252476	10266.136315	0.020420	0.022445
RS	39	2.383421	1.252476	9495.647035	0.018887	0.020755
RS	40	2.596627	1.284173	8467.833924	0.016843	0.018504
RS	41	2.828137	1.284173	7646.886959	0.015210	0.016709
RS	42	3.079523	1.314215	6657.382497	0.013242	0.014549
RS	43	3.352490	1.314215	5846.314945	0.011629	0.012778
RS	44	3.648892	1.345622	4937.261110	0.009821	0.010798
RS	45	3.970741	1.345622	4199.004696	0.008352	0.009187
RS	46	4.320221	1.381889	3417.327708	0.006797	0.007486
RS	47	4.699705	1.381889	2803.482447	0.005576	0.006146
RS	48	5.111768	1.425329	2187.018896	0.004350	0.004805
RS	49	5.559207	1.425329	1723.954728	0.003429	0.003794
RS	50	6.045060	1.475419	1284.790923	0.002556	0.002837
RS	51	6.572624	1.475419	968.901311	0.001927	0.002146
RS	52	7.145480	1.526752	688.908620	0.001370	0.001535
RS	53	7.767517	1.526752	493.927856	0.000982	0.001107
RS	54	8.442956	1.572498	333.948801	0.000664	0.000754
RS	55	9.176384	1.572498	225.535913	0.000449	0.000514
RS	56	9.972777	1.572498	146.237957	0.000291	0.000337
RS	57	10.837542	1.572498	90.718934	0.000180	0.000211
RS	58	11.776549	1.563844	53.849871	0.000107	0.000127
RS	59	12.796171	1.563844	30.111030	0.000060	0.000072
RS	60	13.903330	1.563844	15.905893	0.000032	0.000038
RS	61	15.105540	1.563844	7.898955	0.000016	0.000019
RS	62	16.410961	1.563844	3.668333	0.000007	0.000009
RS	63	17.828456	1.563844	2.556415	0.000005	0.000006
PA	4+25*2+4+6 0.133830332 0.029726625 17.828455824 0.263364577 0.381146960 0.763198872 1.296915506 1.826196048 2.223792901 2.276319265 2.013048501 1.652339336 1.366008800 1.179875146 1.078532030 1.042574202 1.052170222 1.086862528 1.130799955 1.175580875 1.216721351 1.252476285 1.284172910 1.314214979 1.345622157 1.381889494 1.425328776 1.475419227 1.526751586 1.572498238 1.563843799
//
