# Supplementary material for: Introgression and disruption of migration routes have shaped the genetic integrity of wildebeest populations
Source: Nat Commun. 2024 Apr 12;15:2921. doi: 10.1038/s41467-024-47015-y (PMC11014984; doi:10.1038/s41467-024-47015-y)
Supplement: Supplementary file 10 — Source Data [file 41467_2024_47015_MOESM10_ESM.zip › source_data/Fig2a.psmc/CTauTzN_2199.psmc]

CC
CC	Brief Description of the file format:
CC	  CC  comments
CC	  MM  useful-messages
CC	  RD  round-of-iterations
CC	  LL  \log[P(sequence)]
CC	  QD  Q-before-opt Q-after-opt
CC	  TR  \theta_0 \rho_0
CC	  RS  k t_k \lambda_k \pi_k \sum_{l\not=k}A_{kl} A_{kk}
CC	  DC  begin end best-k t_k+\Delta_k max-prob
CC
MM	Version: 0.6.5-r67
MM	pattern:4+25*2+4+6, n:63, n_free_lambdas:28
MM	n_iterations:25, skip:1, max_t:15, theta/rho:5
MM	is_decoding:0
MM	n_seqs:28, sum_L:17315605, sum_n:2441926
RD	0
LK	0.000000
QD	0.000000 -> 0.000000
RI	inf
TR	0.152015	0.030403
MT	15.000000
MM	C_pi: 1.000000, n_recomb: 518563.320991
RS	0	0.000000	1.000000	4217.101429	0.008132	0.000000
RS	1	0.008290	1.000000	4528.024956	0.008732	0.000000
RS	2	0.017266	1.000000	4858.447557	0.009369	0.000000
RS	3	0.026987	1.000000	5209.005305	0.010045	0.000000
RS	4	0.037514	1.000000	5580.243898	0.010761	0.000000
RS	5	0.048914	1.000000	5972.592915	0.011518	0.000000
RS	6	0.061258	1.000000	6386.336316	0.012315	0.000000
RS	7	0.074626	1.000000	6821.578936	0.013155	0.000000
RS	8	0.089102	1.000000	7278.208775	0.014035	0.000000
RS	9	0.104778	1.000000	7755.854969	0.014956	0.000000
RS	10	0.121753	1.000000	8253.841461	0.015917	0.000000
RS	11	0.140135	1.000000	8771.136529	0.016914	0.000000
RS	12	0.160042	1.000000	9306.298562	0.017946	0.000000
RS	13	0.181598	1.000000	9857.418733	0.019009	0.000000
RS	14	0.204942	1.000000	10422.061557	0.020098	0.000000
RS	15	0.230221	1.000000	10997.204743	0.021207	0.000000
RS	16	0.257595	1.000000	11579.180226	0.022329	0.000000
RS	17	0.287238	1.000000	12163.618837	0.023456	0.000000
RS	18	0.319339	1.000000	12745.401731	0.024578	0.000000
RS	19	0.354100	1.000000	13318.622366	0.025684	0.000000
RS	20	0.391744	1.000000	13876.563592	0.026760	0.000000
RS	21	0.432507	1.000000	14411.695155	0.027792	0.000000
RS	22	0.476650	1.000000	14915.697574	0.028764	0.000000
RS	23	0.524453	1.000000	15379.518940	0.029658	0.000000
RS	24	0.576218	1.000000	15793.471459	0.030456	0.000000
RS	25	0.632274	1.000000	16147.374521	0.031139	0.000000
RS	26	0.692977	1.000000	16430.750514	0.031685	0.000000
RS	27	0.758711	1.000000	16633.078337	0.032075	0.000000
RS	28	0.829896	1.000000	16744.107445	0.032289	0.000000
RS	29	0.906981	1.000000	16754.232146	0.032309	0.000000
RS	30	0.990456	1.000000	16654.921574	0.032117	0.000000
RS	31	1.080851	1.000000	16439.195312	0.031701	0.000000
RS	32	1.178739	1.000000	16102.128067	0.031051	0.000000
RS	33	1.284742	1.000000	15641.359433	0.030163	0.000000
RS	34	1.399532	1.000000	15057.577004	0.029037	0.000000
RS	35	1.523838	1.000000	14354.933837	0.027682	0.000000
RS	36	1.658449	1.000000	13541.355441	0.026113	0.000000
RS	37	1.804218	1.000000	12628.688491	0.024353	0.000000
RS	38	1.962071	1.000000	11632.644758	0.022432	0.000000
RS	39	2.133009	1.000000	10572.500813	0.020388	0.000000
RS	40	2.318118	1.000000	9470.527979	0.018263	0.000000
RS	41	2.518571	1.000000	8351.148285	0.016104	0.000000
RS	42	2.735641	1.000000	7239.840149	0.013961	0.000000
RS	43	2.970706	1.000000	6161.850157	0.011883	0.000000
RS	44	3.225257	1.000000	5140.800826	0.009914	0.000000
RS	45	3.500909	1.000000	4197.313435	0.008094	0.000000
RS	46	3.799411	1.000000	3347.783625	0.006456	0.000000
RS	47	4.122659	1.000000	2603.449357	0.005021	0.000000
RS	48	4.472702	1.000000	1969.871416	0.003799	0.000000
RS	49	4.851763	1.000000	1446.904826	0.002790	0.000000
RS	50	5.262247	1.000000	1029.178631	0.001985	0.000000
RS	51	5.706758	1.000000	707.030303	0.001363	0.000000
RS	52	6.188118	1.000000	467.772612	0.000902	0.000000
RS	53	6.709380	1.000000	297.119810	0.000573	0.000000
RS	54	7.273854	1.000000	180.579418	0.000348	0.000000
RS	55	7.885120	1.000000	104.632041	0.000202	0.000000
RS	56	8.547059	1.000000	57.572015	0.000111	0.000000
RS	57	9.263869	1.000000	29.954284	0.000058	0.000000
RS	58	10.040101	1.000000	14.669201	0.000028	0.000000
RS	59	10.880679	1.000000	6.728058	0.000013	0.000000
RS	60	11.790939	1.000000	2.874536	0.000006	0.000000
RS	61	12.776655	1.000000	1.137388	0.000002	0.000000
RS	62	13.844085	1.000000	0.414166	0.000001	0.000000
RS	63	15.000000	1.000000	0.194259	0.000000	0.000000
PA	4+25*2+4+6 0.152014977 0.030402995 15.000000000 1.000000000 1.000000000 1.000000000 1.000000000 1.000000000 1.000000000 1.000000000 1.000000000 1.000000000 1.000000000 1.000000000 1.000000000 1.000000000 1.000000000 1.000000000 1.000000000 1.000000000 1.000000000 1.000000000 1.000000000 1.000000000 1.000000000 1.000000000 1.000000000 1.000000000 1.000000000 1.000000000 1.000000000
//
IT	3824
RD	1
LK	-6025009.249677
QD	-10683.187900 -> -4958.571645
RI	0.0604534117
TR	0.149835	0.028902
MT	16.035626
MM	C_pi: 1.072309, n_recomb: 528445.239596
RS	0	0.000000	0.267251	16109.840203	0.030485	0.105041
RS	1	0.008404	0.267251	16902.978493	0.031986	0.045977
RS	2	0.017514	0.267251	17686.607020	0.033469	0.022665
RS	3	0.027389	0.267251	18451.644487	0.034917	0.015189
RS	4	0.038095	0.744720	6981.806330	0.013212	0.011756
RS	5	0.049700	0.744720	7447.946658	0.014094	0.010013
RS	6	0.062280	1.067743	5549.394752	0.010501	0.008762
RS	7	0.075918	1.067743	5937.442160	0.011236	0.007851
RS	8	0.090701	1.315533	5157.658993	0.009760	0.007374
RS	9	0.106727	1.315533	5521.905752	0.010449	0.007213
RS	10	0.124100	1.451416	5356.374708	0.010136	0.007260
RS	11	0.142933	1.451416	5730.158562	0.010843	0.007492
RS	12	0.163348	1.489151	5969.200749	0.011296	0.007905
RS	13	0.185479	1.489151	6373.528439	0.012061	0.008506
RS	14	0.209470	1.462942	6917.266697	0.013090	0.009307
RS	15	0.235477	1.462942	7363.838229	0.013935	0.010300
RS	16	0.263670	1.405924	8141.307530	0.015406	0.011479
RS	17	0.294232	1.405924	8631.802516	0.016334	0.012842
RS	18	0.327362	1.340290	9576.164444	0.018121	0.014376
RS	19	0.363276	1.340290	10100.556925	0.019114	0.016048
RS	20	0.402209	1.279621	11124.865742	0.021052	0.017815
RS	21	0.444413	1.279621	11659.793259	0.022064	0.019625
RS	22	0.490164	1.230495	12662.622996	0.023962	0.021424
RS	23	0.539760	1.230495	13172.090021	0.024926	0.023160
RS	24	0.593524	1.194505	14056.103394	0.026599	0.024783
RS	25	0.651805	1.194505	14494.849941	0.027429	0.026248
RS	26	0.714985	1.170576	15180.143275	0.028726	0.027515
RS	27	0.783474	1.170576	15498.713406	0.029329	0.028557
RS	28	0.857719	1.156290	15932.331595	0.030149	0.029353
RS	29	0.938203	1.156290	16082.672681	0.030434	0.029894
RS	30	1.025451	1.148790	16238.545746	0.030729	0.030178
RS	31	1.120031	1.148790	16179.419902	0.030617	0.030205
RS	32	1.222559	1.145477	16050.776184	0.030374	0.029980
RS	33	1.333703	1.145477	15753.335224	0.029811	0.029509
RS	34	1.454188	1.144346	15347.146101	0.029042	0.028800
RS	35	1.584797	1.144346	14801.164678	0.028009	0.027865
RS	36	1.726383	1.143973	14139.406072	0.026757	0.026715
RS	37	1.879867	1.143973	13359.527323	0.025281	0.025367
RS	38	2.046250	1.143384	12483.730897	0.023624	0.023842
RS	39	2.226615	1.143384	11513.848555	0.021788	0.022164
RS	40	2.422138	1.142000	10487.746388	0.019846	0.020359
RS	41	2.634091	1.142000	9401.041260	0.017790	0.018461
RS	42	2.863857	1.139597	8309.139337	0.015724	0.016504
RS	43	3.112931	1.139597	7201.053556	0.013627	0.014527
RS	44	3.382937	1.136316	6140.053179	0.011619	0.012570
RS	45	3.675634	1.136316	5112.928587	0.009675	0.010673
RS	46	3.992928	1.132616	4176.029798	0.007902	0.008876
RS	47	4.336886	1.132616	3317.239790	0.006277	0.007215
RS	48	4.709750	1.129071	2573.885088	0.004871	0.005722
RS	49	5.113949	1.129071	1934.109616	0.003660	0.004416
RS	50	5.552115	1.126114	1412.322643	0.002673	0.003310
RS	51	6.027103	1.126114	994.262499	0.001881	0.002403
RS	52	6.542008	1.123859	676.104420	0.001279	0.001686
RS	53	7.100184	1.123859	440.924629	0.000834	0.001140
RS	54	7.705268	1.121109	276.052330	0.000522	0.000741
RS	55	8.361202	1.121109	164.489872	0.000311	0.000461
RS	56	9.072258	1.121109	93.218672	0.000176	0.000274
RS	57	9.843070	1.121109	50.033686	0.000095	0.000154
RS	58	10.678659	1.114075	25.422513	0.000048	0.000082
RS	59	11.584468	1.114075	12.006306	0.000023	0.000041
RS	60	12.566399	1.114075	5.289191	0.000010	0.000019
RS	61	13.630849	1.114075	2.160926	0.000004	0.000008
RS	62	14.784752	1.114075	0.813645	0.000002	0.000003
RS	63	16.035626	1.114075	0.401028	0.000001	0.000002
PA	4+25*2+4+6 0.149835121 0.028901505 16.035625935 0.267250538 0.744720459 1.067743063 1.315532684 1.451416254 1.489151001 1.462942123 1.405924082 1.340290070 1.279621124 1.230495214 1.194505215 1.170576096 1.156290054 1.148790359 1.145477295 1.144346237 1.143973351 1.143384218 1.142000198 1.139596939 1.136316299 1.132616043 1.129070759 1.126113892 1.123858690 1.121109009 1.114074767
//
IT	4372
RD	2
LK	-6017058.257559
QD	-3536.437533 -> -2587.017340
RI	0.0431919269
TR	0.146698	0.028013
MT	16.856725
MM	C_pi: 1.073922, n_recomb: 513196.329429
RS	0	0.000000	0.175421	23885.977398	0.046544	0.103532
RS	1	0.008489	0.175421	24642.327779	0.048017	0.047562
RS	2	0.017699	0.175421	25314.330010	0.049327	0.028045
RS	3	0.027691	0.175421	25884.505347	0.050438	0.023802
RS	4	0.038531	0.724136	6542.551547	0.012749	0.008506
RS	5	0.050291	0.724136	6980.017234	0.013601	0.009007
RS	6	0.063049	1.163555	4644.563994	0.009050	0.006569
RS	7	0.076891	1.163555	4977.758731	0.009700	0.006807
RS	8	0.091907	1.550588	4006.091217	0.007806	0.005828
RS	9	0.108198	1.550588	4299.857776	0.008379	0.006236
RS	10	0.125873	1.780181	4019.484758	0.007832	0.006080
RS	11	0.145047	1.780181	4313.224109	0.008405	0.006579
RS	12	0.165850	1.837881	4479.844873	0.008729	0.006980
RS	13	0.188418	1.837881	4799.911387	0.009353	0.007654
RS	14	0.212903	1.773091	5323.724462	0.010374	0.008612
RS	15	0.239466	1.773091	5688.373983	0.011084	0.009563
RS	16	0.268283	1.651279	6513.709344	0.012692	0.011074
RS	17	0.299548	1.651279	6931.729641	0.013507	0.012332
RS	18	0.333466	1.518911	7998.563607	0.015586	0.014379
RS	19	0.370263	1.518911	8465.729032	0.016496	0.015909
RS	20	0.410185	1.403886	9662.757735	0.018829	0.018304
RS	21	0.453495	1.403886	10157.724807	0.019793	0.019927
RS	22	0.500483	1.317303	11336.022786	0.022089	0.022339
RS	23	0.551458	1.317303	11820.970622	0.023034	0.023837
RS	24	0.606762	1.259477	12836.035061	0.025012	0.025934
RS	25	0.666760	1.259477	13262.775356	0.025843	0.027111
RS	26	0.731852	1.226146	14007.488990	0.027295	0.028636
RS	27	0.802469	1.226146	14326.027893	0.027915	0.029359
RS	28	0.879081	1.211301	14751.239355	0.028744	0.030200
RS	29	0.962197	1.211301	14917.107205	0.029067	0.030426
RS	30	1.052369	1.208726	15025.767119	0.029279	0.030610
RS	31	1.150195	1.208726	15004.200929	0.029237	0.030361
RS	32	1.256326	1.213128	14826.150077	0.028890	0.029979
RS	33	1.371467	1.213128	14594.508339	0.028438	0.029297
RS	34	1.496382	1.220565	14166.345420	0.027604	0.028444
RS	35	1.631902	1.220565	13716.899475	0.026728	0.027374
RS	36	1.778926	1.228276	13076.830971	0.025481	0.026136
RS	37	1.938431	1.228276	12420.353773	0.024202	0.024730
RS	38	2.111477	1.234383	11611.037159	0.022625	0.023192
RS	39	2.299213	1.234383	10780.210506	0.021006	0.021519
RS	40	2.502886	1.237796	9852.582792	0.019198	0.019768
RS	41	2.723850	1.237796	8903.618500	0.017349	0.017919
RS	42	2.963571	1.238169	7920.124751	0.015433	0.016058
RS	43	3.223643	1.238169	6930.096076	0.013504	0.014148
RS	44	3.505793	1.235927	5963.747904	0.011621	0.012296
RS	45	3.811894	1.235927	5021.239103	0.009784	0.010463
RS	46	4.143982	1.232128	4148.739938	0.008084	0.008754
RS	47	4.504261	1.232128	3336.850071	0.006502	0.007139
RS	48	4.895124	1.228027	2623.909768	0.005113	0.005702
RS	49	5.319168	1.228027	1999.296285	0.003896	0.004421
RS	50	5.779211	1.224546	1481.817069	0.002887	0.003339
RS	51	6.278307	1.224546	1059.455126	0.002064	0.002439
RS	52	6.819772	1.221910	732.404526	0.001427	0.001727
RS	53	7.407203	1.221910	485.935566	0.000947	0.001176
RS	54	8.044502	1.217996	309.990369	0.000604	0.000772
RS	55	8.735903	1.217996	188.210423	0.000367	0.000485
RS	56	9.485998	1.217996	108.790374	0.000212	0.000290
RS	57	10.299769	1.217996	59.619188	0.000116	0.000165
RS	58	11.182623	1.205632	31.044289	0.000060	0.000089
RS	59	12.140424	1.205632	14.956787	0.000029	0.000045
RS	60	13.179534	1.205632	6.727825	0.000013	0.000021
RS	61	14.306856	1.205632	2.809178	0.000005	0.000009
RS	62	15.529878	1.205632	1.082008	0.000002	0.000004
RS	63	16.856725	1.205632	0.551705	0.000001	0.000002
PA	4+25*2+4+6 0.146697502 0.028012845 16.856725052 0.175420886 0.724136130 1.163554983 1.550588226 1.780180772 1.837881053 1.773091278 1.651278600 1.518910881 1.403886089 1.317303088 1.259477146 1.226145684 1.211300550 1.208726357 1.213127656 1.220565250 1.228275948 1.234382718 1.237796288 1.238169005 1.235926683 1.232127810 1.228027150 1.224545866 1.221909728 1.217995850 1.205631648
//
IT	3659
RD	3
LK	-6015631.036003
QD	-2363.396711 -> -2086.532791
RI	0.0404672588
TR	0.143872	0.027408
MT	17.506542
MM	C_pi: 1.079143, n_recomb: 504680.511017
RS	0	0.000000	0.150236	27526.755707	0.054543	0.101711
RS	1	0.008554	0.150236	28163.017385	0.055804	0.048469
RS	2	0.017840	0.150236	28668.442387	0.056805	0.030297
RS	3	0.027920	0.150236	29022.967855	0.057508	0.027724
RS	4	0.038862	0.755892	5990.307108	0.011870	0.007271
RS	5	0.050740	0.755892	6398.125123	0.012678	0.008335
RS	6	0.063634	1.251600	4136.537105	0.008196	0.005799
RS	7	0.077631	1.251600	4439.203804	0.008796	0.006335
RS	8	0.092826	1.724629	3460.197876	0.006856	0.005227
RS	9	0.109320	1.724629	3719.785046	0.007371	0.005779
RS	10	0.127225	2.022276	3410.262427	0.006757	0.005544
RS	11	0.146662	2.022276	3666.075652	0.007264	0.006091
RS	12	0.167761	2.095153	3801.570703	0.007533	0.006480
RS	13	0.190665	2.095153	4081.314676	0.008087	0.007129
RS	14	0.215529	1.995242	4595.219810	0.009105	0.008164
RS	15	0.242519	1.995242	4920.319894	0.009749	0.009038
RS	16	0.271818	1.815469	5778.773097	0.011450	0.010746
RS	17	0.303623	1.815469	6162.330451	0.012210	0.011897
RS	18	0.338148	1.624950	7321.793575	0.014508	0.014286
RS	19	0.375627	1.624950	7763.380263	0.015383	0.015704
RS	20	0.416312	1.464999	9098.546236	0.018028	0.018544
RS	21	0.460477	1.464999	9577.237280	0.018977	0.020064
RS	22	0.508420	1.349769	10896.514883	0.021591	0.022916
RS	23	0.560464	1.349769	11370.951470	0.022531	0.024320
RS	24	0.616960	1.277193	12482.081774	0.024733	0.026733
RS	25	0.678288	1.277193	12899.444481	0.025560	0.027820
RS	26	0.744863	1.239627	13665.468982	0.027077	0.029460
RS	27	0.817132	1.239627	13974.054967	0.027689	0.030093
RS	28	0.895583	1.227841	14348.575156	0.028431	0.030853
RS	29	0.980744	1.227841	14507.093920	0.028745	0.030997
RS	30	1.073191	1.232805	14522.120288	0.028775	0.030974
RS	31	1.173545	1.232805	14502.548109	0.028736	0.030662
RS	32	1.282483	1.247011	14223.877907	0.028184	0.030032
RS	33	1.400740	1.247011	14010.871354	0.027762	0.029313
RS	34	1.529113	1.264910	13503.664072	0.026757	0.028234
RS	35	1.668466	1.264910	13094.490098	0.025946	0.027158
RS	36	1.819740	1.282560	12413.570941	0.024597	0.025756
RS	37	1.983953	1.282560	11819.582367	0.023420	0.024376
RS	38	2.162213	1.297217	11011.974719	0.021820	0.022749
RS	39	2.355722	1.297217	10260.962029	0.020332	0.021129
RS	40	2.565783	1.307253	9370.834198	0.018568	0.019359
RS	41	2.793813	1.307253	8509.141518	0.016860	0.017578
RS	42	3.041348	1.312157	7584.022677	0.015027	0.015748
RS	43	3.310057	1.312157	6676.219842	0.013229	0.013909
RS	44	3.601752	1.312610	5770.978371	0.011435	0.012110
RS	45	3.918398	1.312610	4894.338144	0.009698	0.010337
RS	46	4.262129	1.310246	4070.548965	0.008066	0.008678
RS	47	4.635263	1.310246	3301.868569	0.006542	0.007107
RS	48	5.040315	1.306976	2617.981451	0.005187	0.005702
RS	49	5.480015	1.306976	2014.403269	0.003991	0.004443
RS	50	5.957327	1.304156	1507.721889	0.002987	0.003376
RS	51	6.475467	1.304156	1090.153029	0.002160	0.002481
RS	52	7.037929	1.302076	762.296833	0.001510	0.001768
RS	53	7.648504	1.302076	512.298503	0.001015	0.001214
RS	54	8.311307	1.297761	331.299180	0.000656	0.000804
RS	55	9.030806	1.297761	204.041529	0.000404	0.000509
RS	56	9.811850	1.297761	119.731664	0.000237	0.000307
RS	57	10.659705	1.297761	66.665923	0.000132	0.000177
RS	58	11.580084	1.280838	35.369927	0.000070	0.000096
RS	59	12.579192	1.280838	17.306123	0.000034	0.000049
RS	60	13.663764	1.280838	7.911565	0.000016	0.000023
RS	61	14.841109	1.280838	3.359831	0.000007	0.000010
RS	62	16.119163	1.280838	1.317193	0.000003	0.000004
RS	63	17.506542	1.280838	0.689848	0.000001	0.000002
PA	4+25*2+4+6 0.143872485 0.027407881 17.506542080 0.150235552 0.755892222 1.251600361 1.724628954 2.022276298 2.095153482 1.995241737 1.815468520 1.624950264 1.464999241 1.349769084 1.277192627 1.239627047 1.227840506 1.232804608 1.247010627 1.264909822 1.282559819 1.297216897 1.307253052 1.312157378 1.312609875 1.310246219 1.306976487 1.304156015 1.302075646 1.297760956 1.280838107
//
IT	4536
RD	4
LK	-6015171.804237
QD	-2014.091310 -> -1883.966467
RI	0.0396119295
TR	0.141585	0.026986
MT	18.016691
MM	C_pi: 1.088646, n_recomb: 501343.112757
RS	0	0.000000	0.140902	29266.949695	0.058377	0.100303
RS	1	0.008603	0.140902	29828.187896	0.059497	0.049092
RS	2	0.017946	0.140902	30234.550405	0.060307	0.031417
RS	3	0.028094	0.140902	30465.159987	0.060767	0.029686
RS	4	0.039114	0.796870	5583.315870	0.011137	0.006627
RS	5	0.051082	0.796870	5970.425469	0.011909	0.007876
RS	6	0.064080	1.313721	3880.908552	0.007741	0.005481
RS	7	0.078196	1.313721	4168.647803	0.008315	0.006120
RS	8	0.093526	1.841269	3197.560969	0.006378	0.004965
RS	9	0.110176	1.841269	3440.861935	0.006863	0.005561
RS	10	0.128258	2.195566	3105.387298	0.006194	0.005269
RS	11	0.147895	2.195566	3342.157049	0.006666	0.005818
RS	12	0.169222	2.289764	3447.066066	0.006876	0.006176
RS	13	0.192383	2.289764	3705.541276	0.007391	0.006786
RS	14	0.217538	2.166645	4204.628832	0.008387	0.007847
RS	15	0.244856	2.166645	4508.433898	0.008993	0.008648
RS	16	0.274525	1.940407	5387.236341	0.010746	0.010467
RS	17	0.306746	1.940407	5752.858994	0.011475	0.011522
RS	18	0.341739	1.701166	6987.491884	0.013938	0.014141
RS	19	0.379742	1.701166	7417.834329	0.014796	0.015466
RS	20	0.421015	1.503636	8876.430782	0.017705	0.018637
RS	21	0.465839	1.503636	9350.881532	0.018652	0.020085
RS	22	0.514519	1.364903	10804.337396	0.021551	0.023284
RS	23	0.567387	1.364903	11277.697808	0.022495	0.024641
RS	24	0.624804	1.280506	12486.277814	0.024906	0.027306
RS	25	0.687160	1.280506	12900.371652	0.025732	0.028365
RS	26	0.754881	1.239790	13694.141717	0.027315	0.030088
RS	27	0.828428	1.239790	13994.631641	0.027914	0.030703
RS	28	0.908302	1.230880	14326.486513	0.028576	0.031376
RS	29	0.995048	1.230880	14474.301298	0.028871	0.031509
RS	30	1.089257	1.242523	14402.386382	0.028728	0.031289
RS	31	1.191571	1.242523	14375.204183	0.028673	0.030976
RS	32	1.302687	1.265465	13998.158094	0.027921	0.030113
RS	33	1.423362	1.265465	13786.992139	0.027500	0.029406
RS	34	1.554420	1.292870	13195.373116	0.026320	0.028114
RS	35	1.696753	1.292870	12802.191491	0.025536	0.027065
RS	36	1.851330	1.319792	12065.547817	0.024066	0.025500
RS	37	2.019207	1.319792	11503.261186	0.022945	0.024163
RS	38	2.201526	1.342689	10673.397614	0.021290	0.022436
RS	39	2.399530	1.342689	9967.491338	0.019882	0.020871
RS	40	2.614569	1.359371	9084.882751	0.018121	0.019062
RS	41	2.848108	1.359371	8275.758748	0.016507	0.017344
RS	42	3.101739	1.369112	7377.901820	0.014716	0.015519
RS	43	3.377190	1.369112	6521.961209	0.013009	0.013741
RS	44	3.676339	1.372772	5650.805282	0.011271	0.011970
RS	45	4.001224	1.372772	4817.362316	0.009609	0.010249
RS	46	4.354059	1.372499	4022.951287	0.008024	0.008621
RS	47	4.737250	1.372499	3283.715102	0.006550	0.007086
RS	48	5.153407	1.370763	2618.125590	0.005222	0.005703
RS	49	5.605367	1.370763	2029.499804	0.004048	0.004464
RS	50	6.096209	1.369277	1529.638381	0.003051	0.003407
RS	51	6.629280	1.369277	1115.704484	0.002225	0.002518
RS	52	7.208212	1.368303	786.865982	0.001570	0.001804
RS	53	7.836950	1.368303	534.239587	0.001066	0.001247
RS	54	8.519780	1.364048	349.195527	0.000697	0.000832
RS	55	9.261355	1.364048	217.571064	0.000434	0.000531
RS	56	10.066728	1.364048	129.246056	0.000258	0.000323
RS	57	10.941390	1.364048	72.902691	0.000145	0.000187
RS	58	11.891300	1.343029	39.277868	0.000078	0.000104
RS	59	12.922932	1.343029	19.464900	0.000039	0.000053
RS	60	14.043318	1.343029	9.018562	0.000018	0.000025
RS	61	15.260093	1.343029	3.884256	0.000008	0.000011
RS	62	16.581548	1.343029	1.545458	0.000003	0.000004
RS	63	18.016691	1.343029	0.827969	0.000002	0.000002
PA	4+25*2+4+6 0.141585253 0.026986324 18.016690986 0.140901994 0.796869641 1.313721075 1.841268579 2.195566162 2.289763848 2.166645031 1.940407332 1.701166297 1.503635534 1.364903166 1.280505657 1.239790191 1.230880319 1.242522895 1.265465284 1.292869721 1.319792333 1.342688569 1.359371081 1.369112268 1.372772120 1.372498709 1.370763160 1.369276847 1.368302845 1.364047786 1.343028535
//
IT	4200
RD	5
LK	-6014943.919002
QD	-1843.397515 -> -1767.782488
RI	0.0390270515
TR	0.139784	0.026691
MT	18.417256
MM	C_pi: 1.098659, n_recomb: 500432.216179
RS	0	0.000000	0.136751	30201.477915	0.060351	0.099259
RS	1	0.008641	0.136751	30722.693233	0.061392	0.049538
RS	2	0.018028	0.136751	31075.888818	0.062098	0.032049
RS	3	0.028227	0.136751	31239.788369	0.062426	0.030781
RS	4	0.039307	0.835166	5297.691901	0.010586	0.006229
RS	5	0.051344	0.835166	5670.526586	0.011331	0.007544
RS	6	0.064422	1.348726	3765.779554	0.007525	0.005355
RS	7	0.078629	1.348726	4047.266621	0.008088	0.006042
RS	8	0.094065	1.909600	3074.940027	0.006145	0.004855
RS	9	0.110833	1.909600	3310.952449	0.006616	0.005470
RS	10	0.129051	2.314083	2942.325180	0.005880	0.005119
RS	11	0.148843	2.314083	3169.046827	0.006333	0.005663
RS	12	0.170346	2.437932	3238.252174	0.006471	0.005974
RS	13	0.193706	2.437932	3484.206652	0.006962	0.006553
RS	14	0.219085	2.304738	3960.886844	0.007915	0.007603
RS	15	0.246656	2.304738	4251.403764	0.008495	0.008348
RS	16	0.276611	2.043585	5136.371073	0.010264	0.010221
RS	17	0.309153	2.043585	5490.751847	0.010972	0.011201
RS	18	0.344507	1.763900	6780.700823	0.013550	0.013973
RS	19	0.382917	1.763900	7205.015814	0.014398	0.015222
RS	20	0.424645	1.534294	8767.923959	0.017521	0.018645
RS	21	0.469979	1.534294	9242.269444	0.018469	0.020034
RS	22	0.519230	1.375354	10818.119197	0.021618	0.023517
RS	23	0.572737	1.375354	11293.928684	0.022568	0.024841
RS	24	0.630868	1.280564	12598.664685	0.025176	0.027726
RS	25	0.694021	1.280564	13012.489920	0.026003	0.028773
RS	26	0.762631	1.236679	13842.017779	0.027660	0.030578
RS	27	0.837170	1.236679	14136.518738	0.028249	0.031193
RS	28	0.918150	1.229650	14439.571638	0.028854	0.031801
RS	29	1.006127	1.229650	14577.193668	0.029129	0.031941
RS	30	1.101706	1.246424	14434.421171	0.028844	0.031560
RS	31	1.205544	1.246424	14397.554726	0.028770	0.031261
RS	32	1.318355	1.276363	13936.618938	0.027849	0.030204
RS	33	1.440913	1.276363	13721.559563	0.027419	0.029519
RS	34	1.574062	1.311621	13054.868103	0.026087	0.028046
RS	35	1.718716	1.311621	12667.561682	0.025313	0.027028
RS	36	1.875869	1.346434	11877.186532	0.023734	0.025323
RS	37	2.046601	1.346434	11332.167938	0.022645	0.024025
RS	38	2.232086	1.376554	10474.360075	0.020931	0.022210
RS	39	2.433599	1.376554	9795.923201	0.019575	0.020691
RS	40	2.652525	1.399256	8909.030169	0.017803	0.018841
RS	41	2.890367	1.399256	8133.723630	0.016253	0.017174
RS	42	3.148761	1.413570	7248.228581	0.014484	0.015344
RS	43	3.429483	1.413570	6426.863788	0.012843	0.013615
RS	44	3.734461	1.420479	5575.299771	0.011141	0.011860
RS	45	4.065792	1.420479	4771.505733	0.009535	0.010181
RS	46	4.425753	1.422559	3995.256515	0.007984	0.008575
RS	47	4.816818	1.422559	3276.803547	0.006548	0.007070
RS	48	5.241675	1.422758	2622.798946	0.005241	0.005703
RS	49	5.703242	1.422758	2045.042861	0.004087	0.004481
RS	50	6.204694	1.423041	1549.297435	0.003096	0.003431
RS	51	6.749475	1.423041	1138.064166	0.002274	0.002548
RS	52	7.341330	1.423555	807.993909	0.001615	0.001834
RS	53	7.984326	1.423555	553.244237	0.001106	0.001275
RS	54	8.682883	1.419696	364.772324	0.000729	0.000856
RS	55	9.441802	1.419696	229.508716	0.000459	0.000550
RS	56	10.266298	1.419696	137.758973	0.000275	0.000338
RS	57	11.162037	1.419696	78.564179	0.000157	0.000197
RS	58	12.135176	1.394923	42.887168	0.000086	0.000110
RS	59	13.192404	1.394923	21.487117	0.000043	0.000057
RS	60	14.340984	1.394923	10.071025	0.000020	0.000027
RS	61	15.588813	1.394923	4.390658	0.000009	0.000012
RS	62	16.944464	1.394923	1.769500	0.000004	0.000005
RS	63	18.417256	1.394923	0.967120	0.000002	0.000003
PA	4+25*2+4+6 0.139783945 0.026691092 18.417256245 0.136750759 0.835166388 1.348726040 1.909600417 2.314082546 2.437931512 2.304738236 2.043584737 1.763899660 1.534294085 1.375354299 1.280564274 1.236679412 1.229650114 1.246423791 1.276363065 1.311620830 1.346434221 1.376553625 1.399256202 1.413569612 1.420478549 1.422559458 1.422757694 1.423041063 1.423555078 1.419695861 1.394922628
//
IT	3988
RD	6
LK	-6014808.459842
QD	-1741.213611 -> -1693.148314
RI	0.0385532380
TR	0.138361	0.026483
MT	18.734828
MM	C_pi: 1.107848, n_recomb: 500683.699730
RS	0	0.000000	0.134695	30763.785364	0.061444	0.098474
RS	1	0.008670	0.134695	31264.297354	0.062443	0.049864
RS	2	0.018092	0.134695	31588.984809	0.063092	0.032438
RS	3	0.028331	0.134695	31716.286807	0.063346	0.031443
RS	4	0.039458	0.868749	5091.389542	0.010169	0.005954
RS	5	0.051549	0.868749	5453.978156	0.010893	0.007288
RS	6	0.064688	1.362291	3732.198510	0.007454	0.005327
RS	7	0.078967	1.362291	4012.469844	0.008014	0.006044
RS	8	0.094484	1.941438	3029.711137	0.006051	0.004825
RS	9	0.111346	1.941438	3263.453583	0.006518	0.005456
RS	10	0.129670	2.390449	2855.505442	0.005703	0.005037
RS	11	0.149583	2.390449	3077.076958	0.006146	0.005581
RS	12	0.171223	2.550191	3106.827060	0.006205	0.005831
RS	13	0.194738	2.550191	3344.955093	0.006681	0.006391
RS	14	0.220293	2.418092	3793.887692	0.007577	0.007408
RS	15	0.248063	2.418092	4075.282096	0.008139	0.008114
RS	16	0.278241	2.132063	4955.330423	0.009897	0.010004
RS	17	0.311035	2.132063	5301.638851	0.010589	0.010926
RS	18	0.346672	1.818891	6629.441950	0.013241	0.013799
RS	19	0.385400	1.818891	7049.727106	0.014080	0.014987
RS	20	0.427485	1.561592	8697.506581	0.017371	0.018603
RS	21	0.473219	1.561592	9172.974142	0.018321	0.019944
RS	22	0.522918	1.384898	10856.661960	0.021684	0.023663
RS	23	0.576927	1.384898	11336.065545	0.022641	0.024958
RS	24	0.635618	1.280697	12731.767218	0.025429	0.028039
RS	25	0.699397	1.280697	13146.811838	0.026258	0.029076
RS	26	0.768706	1.233516	14016.758632	0.027995	0.030965
RS	27	0.844025	1.233516	14307.019111	0.028575	0.031581
RS	28	0.925874	1.227464	14593.249190	0.029147	0.032149
RS	29	1.014820	1.227464	14722.151902	0.029404	0.032296
RS	30	1.111477	1.247986	14524.197770	0.029009	0.031792
RS	31	1.216514	1.247986	14477.982293	0.028916	0.031506
RS	32	1.330659	1.283323	13948.663644	0.027859	0.030294
RS	33	1.454700	1.283323	13727.954735	0.027418	0.029630
RS	34	1.589496	1.324837	12998.250430	0.025961	0.028011
RS	35	1.735978	1.324837	12612.264005	0.025190	0.027020
RS	36	1.895162	1.366119	11774.698937	0.023517	0.025200
RS	37	2.068146	1.366119	11239.440386	0.022448	0.023934
RS	38	2.256129	1.402326	10354.202786	0.020680	0.022043
RS	39	2.460410	1.402326	9693.339806	0.019360	0.020562
RS	40	2.682403	1.430255	8797.576460	0.017571	0.018674
RS	41	2.923644	1.430255	8045.055158	0.016068	0.017047
RS	42	3.185800	1.448689	7164.264160	0.014309	0.015209
RS	43	3.470686	1.448689	6366.950728	0.012717	0.013519
RS	44	3.780271	1.458703	5526.674681	0.011038	0.011773
RS	45	4.116699	1.458703	4744.064934	0.009475	0.010128
RS	46	4.482296	1.463232	3979.163722	0.007947	0.008535
RS	47	4.879590	1.463232	3275.991940	0.006543	0.007056
RS	48	5.311331	1.465611	2629.369807	0.005252	0.005701
RS	49	5.780505	1.465611	2059.899302	0.004114	0.004494
RS	50	6.290357	1.467978	1566.587169	0.003129	0.003449
RS	51	6.844414	1.467978	1157.553028	0.002312	0.002572
RS	52	7.446510	1.470275	826.193752	0.001650	0.001859
RS	53	8.100808	1.470275	569.789981	0.001138	0.001299
RS	54	8.811835	1.467089	378.414521	0.000756	0.000877
RS	55	9.584510	1.467089	240.115020	0.000480	0.000567
RS	56	10.424177	1.467089	145.428787	0.000290	0.000350
RS	57	11.336645	1.467089	83.736648	0.000167	0.000206
RS	58	12.328226	1.438878	46.238322	0.000092	0.000116
RS	59	13.405779	1.438878	23.389990	0.000047	0.000060
RS	60	14.576758	1.438878	11.075207	0.000022	0.000029
RS	61	15.849264	1.438878	4.880854	0.000010	0.000013
RS	62	17.232099	1.438878	1.989661	0.000004	0.000005
RS	63	18.734828	1.438878	1.107212	0.000002	0.000003
PA	4+25*2+4+6 0.138360628 0.026483185 18.734827700 0.134694723 0.868749033 1.362290784 1.941437987 2.390448907 2.550191458 2.418091928 2.132063497 1.818890734 1.561591859 1.384897792 1.280697389 1.233516290 1.227464228 1.247986017 1.283323213 1.324837407 1.366118857 1.402325869 1.430255454 1.448688912 1.458702705 1.463232077 1.465610668 1.467977944 1.470275118 1.467088738 1.438877714
//
IT	4256
RD	7
LK	-6014721.153411
QD	-1674.886551 -> -1642.484640
RI	0.0381599897
TR	0.137217	0.026336
MT	18.990682
MM	C_pi: 1.116016, n_recomb: 501552.474072
RS	0	0.000000	0.133646	31131.165894	0.062070	0.097874
RS	1	0.008693	0.133646	31621.782409	0.063048	0.050108
RS	2	0.018143	0.133646	31931.669876	0.063666	0.032692
RS	3	0.028413	0.133646	32039.025539	0.063880	0.031861
RS	4	0.039577	0.898494	4933.960536	0.009837	0.005748
RS	5	0.051711	0.898494	5288.738140	0.010545	0.007078
RS	6	0.064900	1.361142	3747.740185	0.007472	0.005355
RS	7	0.079236	1.361142	4029.823087	0.008035	0.006093
RS	8	0.094818	1.947944	3030.641695	0.006043	0.004843
RS	9	0.111754	1.947944	3265.119994	0.006510	0.005488
RS	10	0.130163	2.435708	2814.020413	0.005611	0.004997
RS	11	0.150172	2.435708	3033.383728	0.006048	0.005547
RS	12	0.171921	2.634520	3022.015117	0.006025	0.005728
RS	13	0.195560	2.634520	3255.178504	0.006490	0.006278
RS	14	0.221254	2.511755	3673.868681	0.007325	0.007250
RS	15	0.249183	2.511755	3948.706098	0.007873	0.007930
RS	16	0.279539	2.209020	4816.705659	0.009604	0.009812
RS	17	0.312534	2.209020	5156.815137	0.010282	0.010692
RS	18	0.348398	1.868177	6509.180563	0.012978	0.013629
RS	19	0.387379	1.868177	6926.386676	0.013810	0.014768
RS	20	0.429749	1.586814	8642.359127	0.017231	0.018534
RS	21	0.475803	1.586814	9119.253388	0.018182	0.019834
RS	22	0.525860	1.394412	10896.334563	0.021725	0.023750
RS	23	0.580269	1.394412	11379.639054	0.022689	0.025020
RS	24	0.639408	1.281660	12859.163265	0.025639	0.028274
RS	25	0.703689	1.281660	13276.263602	0.026470	0.029299
RS	26	0.773557	1.231175	14188.214642	0.028289	0.031273
RS	27	0.849500	1.231175	14475.663961	0.028862	0.031887
RS	28	0.932044	1.225465	14753.870257	0.029416	0.032434
RS	29	1.021765	1.225465	14875.666710	0.029659	0.032586
RS	30	1.119286	1.248684	14635.362909	0.029180	0.031988
RS	31	1.225284	1.248684	14580.870263	0.029071	0.031712
RS	32	1.340497	1.288140	13996.588373	0.027907	0.030380
RS	33	1.465727	1.288140	13769.959191	0.027455	0.029731
RS	34	1.601843	1.334571	12988.344669	0.025896	0.027997
RS	35	1.749793	1.334571	12601.461870	0.025125	0.027026
RS	36	1.910604	1.381070	11723.684356	0.023375	0.025113
RS	37	2.085396	1.381070	11193.835392	0.022318	0.023874
RS	38	2.275383	1.422318	10283.483827	0.020503	0.021919
RS	39	2.481886	1.422318	9634.041977	0.019208	0.020468
RS	40	2.706342	1.454698	8727.682329	0.017401	0.018547
RS	41	2.950311	1.454698	7990.808806	0.015932	0.016951
RS	42	3.215489	1.476771	7110.340664	0.014177	0.015104
RS	43	3.503721	1.476771	6330.085909	0.012621	0.013445
RS	44	3.817010	1.489679	5495.855716	0.010958	0.011703
RS	45	4.157534	1.489679	4728.681653	0.009428	0.010085
RS	46	4.527663	1.496671	3970.591478	0.007917	0.008502
RS	47	4.929968	1.496671	3278.902967	0.006538	0.007043
RS	48	5.367247	1.501395	2636.777848	0.005257	0.005696
RS	49	5.842542	1.501395	2073.801249	0.004135	0.004504
RS	50	6.359156	1.506083	1581.761492	0.003154	0.003463
RS	51	6.920681	1.506083	1174.611763	0.002342	0.002592
RS	52	7.531023	1.510408	841.957489	0.001679	0.001879
RS	53	8.194425	1.510408	584.296761	0.001165	0.001320
RS	54	8.915500	1.508139	390.444021	0.000778	0.000895
RS	55	9.699261	1.508139	249.605415	0.000498	0.000582
RS	56	10.551158	1.508139	152.386268	0.000304	0.000362
RS	57	11.477115	1.508139	88.491724	0.000176	0.000214
RS	58	12.483570	1.476781	49.365434	0.000098	0.000122
RS	59	13.577521	1.476781	25.188239	0.000050	0.000064
RS	60	14.766574	1.476781	12.036575	0.000024	0.000031
RS	61	16.058998	1.476781	5.356485	0.000011	0.000014
RS	62	17.463778	1.476781	2.206275	0.000004	0.000006
RS	63	18.990682	1.476781	1.248183	0.000002	0.000003
PA	4+25*2+4+6 0.137216786 0.026335637 18.990682052 0.133645760 0.898493971 1.361142308 1.947944157 2.435707984 2.634520433 2.511755355 2.209019615 1.868176759 1.586813798 1.394412414 1.281659828 1.231175308 1.225464841 1.248684053 1.288139763 1.334571130 1.381070081 1.422318096 1.454698296 1.476770854 1.489678850 1.496671170 1.501394974 1.506082581 1.510407845 1.508139061 1.476780595
//
IT	4084
RD	8
LK	-6014661.608262
QD	-1629.405605 -> -1606.448861
RI	0.0378236946
TR	0.136277	0.026230
MT	19.200764
MM	C_pi: 1.123274, n_recomb: 502771.834182
RS	0	0.000000	0.133145	31385.147176	0.062424	0.097404
RS	1	0.008712	0.133145	31872.259135	0.063393	0.050293
RS	2	0.018184	0.133145	32175.465128	0.063996	0.032864
RS	3	0.028480	0.133145	32272.742817	0.064190	0.032132
RS	4	0.039674	0.925809	4805.626950	0.009558	0.005580
RS	5	0.051843	0.925809	5154.004292	0.010251	0.006895
RS	6	0.065072	1.350897	3793.023215	0.007544	0.005414
RS	7	0.079454	1.350897	4078.733136	0.008112	0.006170
RS	8	0.095089	1.938087	3060.041351	0.006086	0.004889
RS	9	0.112085	1.938087	3297.104715	0.006558	0.005549
RS	10	0.130563	2.458918	2800.953815	0.005571	0.004985
RS	11	0.150650	2.458918	3019.964705	0.006007	0.005542
RS	12	0.172488	2.697317	2967.444911	0.005902	0.005653
RS	13	0.196228	2.697317	3197.523155	0.006360	0.006200
RS	14	0.222037	2.589376	3585.522083	0.007132	0.007120
RS	15	0.250094	2.589376	3855.557453	0.007669	0.007783
RS	16	0.280595	2.276282	4707.561452	0.009363	0.009644
RS	17	0.313754	2.276282	5042.778467	0.010030	0.010493
RS	18	0.349802	1.912596	6410.320103	0.012750	0.013469
RS	19	0.388990	1.912596	6825.045717	0.013575	0.014570
RS	20	0.431593	1.610258	8595.826204	0.017097	0.018452
RS	21	0.477907	1.610258	9074.180536	0.018048	0.019717
RS	22	0.528257	1.403923	10931.738671	0.021743	0.023798
RS	23	0.582993	1.403923	11418.946970	0.022712	0.025044
RS	24	0.642498	1.283438	12974.447167	0.025806	0.028452
RS	25	0.707187	1.283438	13394.100651	0.026641	0.029465
RS	26	0.777512	1.229762	14347.532708	0.028537	0.031520
RS	27	0.853964	1.229762	14633.305232	0.029105	0.032130
RS	28	0.937077	1.223997	14909.398581	0.029654	0.032669
RS	29	1.027431	1.223997	15025.561570	0.029885	0.032822
RS	30	1.125657	1.249163	14752.739419	0.029343	0.032154
RS	31	1.232440	1.249163	14691.188156	0.029220	0.031885
RS	32	1.348527	1.291761	14062.801494	0.027971	0.030459
RS	33	1.474729	1.291761	13830.552405	0.027509	0.029821
RS	34	1.611925	1.342042	13006.361967	0.025869	0.027997
RS	35	1.761074	1.342042	12617.468479	0.025096	0.027041
RS	36	1.923218	1.392725	11705.711248	0.023282	0.025054
RS	37	2.099488	1.392725	11178.571753	0.022234	0.023834
RS	38	2.291115	1.438112	10245.795549	0.020379	0.021828
RS	39	2.499438	1.438112	9603.693589	0.019101	0.020400
RS	40	2.725911	1.474248	8686.249561	0.017277	0.018450
RS	41	2.972114	1.474248	7960.128881	0.015832	0.016879
RS	42	3.239768	1.499500	7077.336269	0.014077	0.015021
RS	43	3.530741	1.499500	6309.231056	0.012549	0.013387
RS	44	3.847065	1.515079	5477.518363	0.010895	0.011646
RS	45	4.190948	1.515079	4721.672819	0.009391	0.010051
RS	46	4.564791	1.524504	3967.212791	0.007891	0.008473
RS	47	4.971205	1.524504	3284.249453	0.006532	0.007032
RS	48	5.413027	1.531686	2644.532252	0.005260	0.005691
RS	49	5.893342	1.531686	2086.736915	0.004150	0.004510
RS	50	6.415504	1.538884	1595.112137	0.003173	0.003473
RS	51	6.983159	1.538884	1189.632599	0.002366	0.002608
RS	52	7.600270	1.545441	855.694365	0.001702	0.001895
RS	53	8.271146	1.545441	597.105544	0.001188	0.001337
RS	54	9.000471	1.544309	401.120146	0.000798	0.000911
RS	55	9.793337	1.544309	258.153502	0.000513	0.000595
RS	56	10.655282	1.544309	158.737393	0.000316	0.000372
RS	57	11.592321	1.544309	92.888066	0.000185	0.000222
RS	58	12.611000	1.510063	52.297056	0.000104	0.000127
RS	59	13.718429	1.510063	26.894360	0.000053	0.000067
RS	60	14.922341	1.510063	12.959859	0.000026	0.000033
RS	61	16.231143	1.510063	5.819017	0.000012	0.000015
RS	62	17.653973	1.510063	2.419662	0.000005	0.000006
RS	63	19.200764	1.510063	1.389991	0.000003	0.000004
PA	4+25*2+4+6 0.136277251 0.026230024 19.200764262 0.133144960 0.925809292 1.350896511 1.938087178 2.458918123 2.697317219 2.589375785 2.276281863 1.912596413 1.610257519 1.403923253 1.283437643 1.229761643 1.223996961 1.249162770 1.291761280 1.342042150 1.392725020 1.438112347 1.474247552 1.499500351 1.515078981 1.524504239 1.531685588 1.538883644 1.545440718 1.544308673 1.510063229
//
IT	4661
RD	9
LK	-6014618.978492
QD	-1596.635745 -> -1579.646353
RI	0.0375259198
TR	0.135488	0.026154
MT	19.376589
MM	C_pi: 1.129771, n_recomb: 504190.329358
RS	0	0.000000	0.132961	31569.208321	0.062614	0.097029
RS	1	0.008728	0.132961	32056.670910	0.063580	0.050439
RS	2	0.018218	0.132961	32358.130178	0.064178	0.032984
RS	3	0.028536	0.132961	32451.359783	0.064363	0.032309
RS	4	0.039755	0.951954	4693.757254	0.009309	0.005435
RS	5	0.051952	0.951954	5036.481258	0.009989	0.006727
RS	6	0.065215	1.335672	3855.602025	0.007647	0.005492
RS	7	0.079635	1.335672	4145.969944	0.008223	0.006263
RS	8	0.095313	1.918549	3106.763580	0.006162	0.004952
RS	9	0.112360	1.918549	3347.522899	0.006639	0.005626
RS	10	0.130895	2.467139	2805.961742	0.005565	0.004989
RS	11	0.151048	2.467139	3025.800804	0.006001	0.005556
RS	12	0.172959	2.743817	2933.161300	0.005818	0.005597
RS	13	0.196783	2.743817	3161.426242	0.006270	0.006146
RS	14	0.222686	2.653897	3519.609628	0.006981	0.007013
RS	15	0.250851	2.653897	3786.105201	0.007509	0.007666
RS	16	0.281473	2.335216	4620.316554	0.009164	0.009497
RS	17	0.314768	2.335216	4951.628611	0.009821	0.010323
RS	18	0.350969	1.952650	6327.979786	0.012551	0.013321
RS	19	0.390329	1.952650	6740.678048	0.013369	0.014391
RS	20	0.433126	1.631979	8555.834870	0.016969	0.018364
RS	21	0.479657	1.631979	9035.609258	0.017921	0.019600
RS	22	0.530249	1.413273	10962.549615	0.021743	0.023820
RS	23	0.585258	1.413273	11453.542827	0.022717	0.025045
RS	24	0.645067	1.285827	13077.294954	0.025937	0.028587
RS	25	0.710097	1.285827	13499.784994	0.026775	0.029589
RS	26	0.780802	1.229155	14492.819517	0.028745	0.031720
RS	27	0.857679	1.229155	14777.788366	0.029310	0.032324
RS	28	0.941265	1.223116	15055.442575	0.029861	0.032862
RS	29	1.032147	1.223116	15167.229742	0.030082	0.033014
RS	30	1.130961	1.249701	14869.289702	0.029491	0.032294
RS	31	1.238399	1.249701	14801.837398	0.029358	0.032028
RS	32	1.355215	1.294714	14137.895994	0.028041	0.030530
RS	33	1.482227	1.294714	13900.546272	0.027570	0.029901
RS	34	1.620324	1.348010	13041.414018	0.025866	0.028004
RS	35	1.770474	1.348010	12649.979264	0.025090	0.027061
RS	36	1.933729	1.402035	11709.609219	0.023225	0.025015
RS	37	2.111233	1.402035	11183.439665	0.022181	0.023810
RS	38	2.304230	1.450807	10230.845482	0.020292	0.021762
RS	39	2.514072	1.450807	9593.273523	0.019027	0.020351
RS	40	2.742228	1.490094	8664.861285	0.017186	0.018377
RS	41	2.990299	1.490094	7946.018367	0.015760	0.016825
RS	42	3.260021	1.518113	7059.260275	0.014001	0.014957
RS	43	3.553284	1.518113	6299.751172	0.012495	0.013342
RS	44	3.872143	1.536140	5468.127676	0.010845	0.011601
RS	45	4.218832	1.536140	4720.588795	0.009363	0.010023
RS	46	4.595781	1.547948	3967.457733	0.007869	0.008448
RS	47	5.005630	1.547948	3291.167904	0.006528	0.007023
RS	48	5.451250	1.557660	2652.317830	0.005261	0.005685
RS	49	5.935764	1.557660	2098.721156	0.004163	0.004515
RS	50	6.462567	1.567520	1606.869630	0.003187	0.003480
RS	51	7.035349	1.567520	1202.913712	0.002386	0.002621
RS	52	7.658123	1.576481	867.713731	0.001721	0.001909
RS	53	8.335254	1.576481	608.474371	0.001207	0.001352
RS	54	9.071484	1.576679	410.641757	0.000814	0.000924
RS	55	9.871973	1.576679	265.892750	0.000527	0.000607
RS	56	10.742329	1.576679	164.564008	0.000326	0.000382
RS	57	11.688649	1.576679	96.971228	0.000192	0.000229
RS	58	12.717565	1.539807	55.054856	0.000109	0.000132
RS	59	13.836285	1.539807	28.518178	0.000057	0.000070
RS	60	15.052646	1.539807	13.848973	0.000027	0.000035
RS	61	16.375172	1.539807	6.269776	0.000012	0.000016
RS	62	17.813128	1.539807	2.630178	0.000005	0.000007
RS	63	19.376589	1.539807	1.532696	0.000003	0.000004
PA	4+25*2+4+6 0.135488394 0.026153854 19.376589132 0.132961351 0.951953894 1.335672489 1.918548525 2.467139424 2.743816524 2.653897439 2.335215598 1.952650411 1.631979447 1.413272523 1.285827467 1.229155309 1.223116384 1.249700639 1.294714345 1.348010189 1.402035412 1.450806866 1.490094038 1.518112971 1.536140087 1.547948063 1.557659910 1.567520068 1.576481044 1.576678630 1.539807140
//
IT	4286
RD	10
LK	-6014587.143762
QD	-1571.910960 -> -1558.859809
RI	0.0372542964
TR	0.134811	0.026098
MT	19.526712
MM	C_pi: 1.135644, n_recomb: 505712.841947
RS	0	0.000000	0.132965	31708.848078	0.062701	0.096721
RS	1	0.008741	0.132965	32198.961192	0.063670	0.050557
RS	2	0.018247	0.132965	32501.661092	0.064269	0.033071
RS	3	0.028583	0.132965	32594.530440	0.064453	0.032429
RS	4	0.039823	0.977821	4590.779530	0.009078	0.005302
RS	5	0.052045	0.977821	4928.194797	0.009745	0.006568
RS	6	0.065336	1.318206	3927.388084	0.007766	0.005579
RS	7	0.079788	1.318206	4222.935152	0.008350	0.006362
RS	8	0.095504	1.893936	3163.517421	0.006256	0.005024
RS	9	0.112593	1.893936	3408.598027	0.006740	0.005713
RS	10	0.131177	2.465643	2822.306142	0.005581	0.005005
RS	11	0.151384	2.465643	3043.708732	0.006019	0.005583
RS	12	0.173359	2.778137	2912.732607	0.005760	0.005556
RS	13	0.197254	2.778137	3140.057153	0.006209	0.006108
RS	14	0.223237	2.707746	3470.039857	0.006862	0.006924
RS	15	0.251493	2.707746	3733.927583	0.007383	0.007570
RS	16	0.282217	2.386972	4549.877795	0.008997	0.009368
RS	17	0.315628	2.386972	4878.058541	0.009646	0.010177
RS	18	0.351959	1.988755	6259.007705	0.012377	0.013186
RS	19	0.391466	1.988755	6670.051771	0.013189	0.014232
RS	20	0.434427	1.652010	8521.565641	0.016851	0.018276
RS	21	0.481142	1.652010	9002.707519	0.017802	0.019488
RS	22	0.531942	1.422316	10989.596597	0.021731	0.023824
RS	23	0.587181	1.422316	11484.204674	0.022709	0.025031
RS	24	0.647250	1.288628	13168.980071	0.026040	0.028690
RS	25	0.712569	1.288628	13594.445206	0.026882	0.029681
RS	26	0.783598	1.229203	14624.399189	0.028918	0.031881
RS	27	0.860835	1.229203	14909.222305	0.029482	0.032479
RS	28	0.944825	1.222785	15190.549450	0.030038	0.033022
RS	29	1.036155	1.222785	15299.002901	0.030252	0.033172
RS	30	1.135470	1.250430	14981.356650	0.029624	0.032411
RS	31	1.243466	1.250430	14909.048076	0.029481	0.032148
RS	32	1.360902	1.297315	14216.321815	0.028111	0.030593
RS	33	1.488603	1.297315	13974.465995	0.027633	0.029970
RS	34	1.627467	1.352975	13086.632568	0.025878	0.028017
RS	35	1.778470	1.352975	12692.458901	0.025098	0.027083
RS	36	1.942672	1.409668	11728.003119	0.023191	0.024990
RS	37	2.121227	1.409668	11201.677242	0.022150	0.023797
RS	38	2.315391	1.461198	10231.680731	0.020232	0.021714
RS	39	2.526527	1.461198	9596.670328	0.018977	0.020318
RS	40	2.756119	1.503122	8657.731844	0.017120	0.018322
RS	41	3.005780	1.503122	7943.652002	0.015708	0.016785
RS	42	3.277264	1.533541	7051.932542	0.013945	0.014907
RS	43	3.572480	1.533541	6298.399067	0.012454	0.013308
RS	44	3.893501	1.553810	5465.163478	0.010807	0.011564
RS	45	4.242584	1.553810	4723.675327	0.009341	0.010001
RS	46	4.622181	1.567936	3970.201723	0.007851	0.008427
RS	47	5.034960	1.567936	3299.037471	0.006524	0.007014
RS	48	5.483821	1.580226	2659.903118	0.005260	0.005678
RS	49	5.971918	1.580226	2109.765550	0.004172	0.004518
RS	50	6.502680	1.592866	1617.211838	0.003198	0.003484
RS	51	7.079839	1.592866	1214.683090	0.002402	0.002632
RS	52	7.707448	1.604375	878.255169	0.001737	0.001920
RS	53	8.389918	1.604375	618.603303	0.001223	0.001365
RS	54	9.132045	1.606084	419.162079	0.000829	0.000936
RS	55	9.939043	1.606084	272.927509	0.000540	0.000618
RS	56	10.816583	1.606084	169.931151	0.000336	0.000391
RS	57	11.770831	1.606084	100.778103	0.000199	0.000236
RS	58	12.808492	1.566780	57.658416	0.000114	0.000137
RS	59	13.936859	1.566780	30.068011	0.000059	0.000073
RS	60	15.163859	1.566780	14.706887	0.000029	0.000036
RS	61	16.498114	1.566780	6.709554	0.000013	0.000017
RS	62	17.949000	1.566780	2.837904	0.000006	0.000007
RS	63	19.526712	1.566780	1.676135	0.000003	0.000004
PA	4+25*2+4+6 0.134811259 0.026098345 19.526712166 0.132964775 0.977821378 1.318205554 1.893935798 2.465643013 2.778137258 2.707746013 2.386971894 1.988754600 1.652010017 1.422315599 1.288628246 1.229203370 1.222785110 1.250430025 1.297314699 1.352975032 1.409668163 1.461197681 1.503121646 1.533540572 1.553809911 1.567935591 1.580226144 1.592866160 1.604374542 1.606083774 1.566779805
//
IT	3698
RD	11
LK	-6014562.500608
QD	-1552.461876 -> -1542.118427
RI	0.0370018724
TR	0.134219	0.026058
MT	19.657216
MM	C_pi: 1.140991, n_recomb: 507275.880854
RS	0	0.000000	0.133073	31820.708976	0.062729	0.096463
RS	1	0.008753	0.133073	32314.727049	0.063702	0.050656
RS	2	0.018272	0.133073	32620.348638	0.064305	0.033138
RS	3	0.028623	0.133073	32714.977439	0.064491	0.032513
RS	4	0.039882	1.004039	4492.062738	0.008855	0.005177
RS	5	0.052125	1.004039	4824.263447	0.009510	0.006414
RS	6	0.065440	1.300239	4002.933444	0.007891	0.005669
RS	7	0.079920	1.300239	4303.838559	0.008484	0.006462
RS	8	0.095668	1.867276	3225.378259	0.006358	0.005101
RS	9	0.112795	1.867276	3475.076926	0.006850	0.005802
RS	10	0.131420	2.458210	2845.431299	0.005609	0.005027
RS	11	0.151676	2.458210	3068.828526	0.006050	0.005616
RS	12	0.173704	2.803567	2901.677240	0.005720	0.005525
RS	13	0.197660	2.803567	3128.650696	0.006168	0.006083
RS	14	0.223714	2.752988	3432.453438	0.006766	0.006849
RS	15	0.252048	2.752988	3694.421907	0.007283	0.007492
RS	16	0.282861	2.432560	4492.497702	0.008856	0.009255
RS	17	0.316372	2.432560	4818.157676	0.009498	0.010052
RS	18	0.352816	2.021301	6200.971554	0.012224	0.013063
RS	19	0.392450	2.021301	6610.671775	0.013032	0.014089
RS	20	0.435552	1.670418	8492.319616	0.016741	0.018191
RS	21	0.482428	1.670418	8974.773133	0.017692	0.019383
RS	22	0.533406	1.430955	11013.665092	0.021711	0.023817
RS	23	0.588846	1.430955	11511.693395	0.022693	0.025009
RS	24	0.649139	1.291680	13250.890377	0.026122	0.028770
RS	25	0.714709	1.291680	13679.367429	0.026966	0.029750
RS	26	0.786018	1.229759	14743.227575	0.029064	0.032013
RS	27	0.863568	1.229759	15028.389077	0.029626	0.032605
RS	28	0.947907	1.222931	15314.418081	0.030190	0.033155
RS	29	1.039627	1.222931	15420.389228	0.030398	0.033302
RS	30	1.139375	1.251390	15087.064202	0.029741	0.032510
RS	31	1.247854	1.251390	15010.809798	0.029591	0.032248
RS	32	1.365828	1.299742	14294.622619	0.028179	0.030649
RS	33	1.494127	1.299742	14048.861092	0.027695	0.030030
RS	34	1.633657	1.357264	13137.403073	0.025898	0.028033
RS	35	1.785399	1.357264	12740.495554	0.025116	0.027107
RS	36	1.950422	1.416082	11755.808351	0.023174	0.024975
RS	37	2.129890	1.416082	11228.606746	0.022135	0.023792
RS	38	2.325065	1.469851	10243.414585	0.020193	0.021681
RS	39	2.537324	1.469851	9609.575400	0.018943	0.020295
RS	40	2.768162	1.513976	8660.724206	0.017073	0.018281
RS	41	3.019204	1.513976	7949.568488	0.015671	0.016757
RS	42	3.292219	1.546473	7052.328722	0.013902	0.014869
RS	43	3.589130	1.546473	6302.816228	0.012425	0.013282
RS	44	3.912029	1.568790	5466.799094	0.010777	0.011534
RS	45	4.263190	1.568790	4729.653719	0.009324	0.009983
RS	46	4.645087	1.585161	3974.615357	0.007835	0.008408
RS	47	5.060411	1.585161	3307.396131	0.006520	0.007007
RS	48	5.512087	1.600059	2667.116322	0.005258	0.005671
RS	49	6.003297	1.600059	2119.877832	0.004179	0.004520
RS	50	6.537500	1.615570	1626.272003	0.003206	0.003487
RS	51	7.118462	1.615570	1225.112690	0.002415	0.002640
RS	52	7.750273	1.629751	887.499746	0.001750	0.001929
RS	53	8.437384	1.629751	627.645578	0.001237	0.001376
RS	54	9.184637	1.633127	426.804040	0.000841	0.000946
RS	55	9.997294	1.633127	279.340743	0.000551	0.000627
RS	56	10.881081	1.633127	174.890130	0.000345	0.000399
RS	57	11.842224	1.633127	104.337548	0.000206	0.000242
RS	58	12.887492	1.591604	60.121066	0.000119	0.000141
RS	59	14.024250	1.591604	31.550218	0.000062	0.000075
RS	60	15.260504	1.591604	15.536313	0.000031	0.000038
RS	61	16.604965	1.591604	7.139366	0.000014	0.000018
RS	62	18.067102	1.591604	3.043170	0.000006	0.000008
RS	63	19.657216	1.591604	1.820433	0.000004	0.000005
PA	4+25*2+4+6 0.134218746 0.026057502 19.657216010 0.133072559 1.004039207 1.300238526 1.867276317 2.458210173 2.803566565 2.752988046 2.432560095 2.021300671 1.670417920 1.430954675 1.291679683 1.229759021 1.222930805 1.251389990 1.299742116 1.357263981 1.416082125 1.469851445 1.513976021 1.546473444 1.568790458 1.585161259 1.600058541 1.615570263 1.629751390 1.633127131 1.591604498
//
IT	3242
RD	12
LK	-6014542.844335
QD	-1536.595360 -> -1528.183785
RI	0.0367630807
TR	0.133691	0.026027
MT	19.772550
MM	C_pi: 1.145899, n_recomb: 508839.653491
RS	0	0.000000	0.133235	31915.038471	0.062721	0.096241
RS	1	0.008763	0.133235	32413.575499	0.063701	0.050741
RS	2	0.018293	0.133235	32722.995928	0.064309	0.033192
RS	3	0.028659	0.133235	32820.535665	0.064501	0.032577
RS	4	0.039933	1.030994	4395.130428	0.008638	0.005056
RS	5	0.052195	1.030994	4722.078297	0.009280	0.006262
RS	6	0.065532	1.282776	4078.798381	0.008016	0.005759
RS	7	0.080037	1.282776	4385.027706	0.008618	0.006560
RS	8	0.095813	1.840491	3289.018879	0.006464	0.005178
RS	9	0.112972	1.840491	3543.412156	0.006964	0.005891
RS	10	0.131634	2.447445	2872.295991	0.005645	0.005052
RS	11	0.151931	2.447445	3097.915463	0.006088	0.005652
RS	12	0.174008	2.822531	2896.995759	0.005693	0.005502
RS	13	0.198018	2.822531	3124.016130	0.006139	0.006066
RS	14	0.224133	2.791299	3403.777268	0.006689	0.006785
RS	15	0.252536	2.791299	3664.340921	0.007201	0.007428
RS	16	0.283428	2.472861	4445.408276	0.008736	0.009156
RS	17	0.317027	2.472861	4769.035207	0.009372	0.009943
RS	18	0.353570	2.050678	6151.949674	0.012090	0.012953
RS	19	0.393315	2.050678	6560.566967	0.012893	0.013963
RS	20	0.436543	1.687304	8467.533258	0.016641	0.018110
RS	21	0.483559	1.687304	8951.247997	0.017591	0.019285
RS	22	0.534695	1.439132	11035.540795	0.021688	0.023803
RS	23	0.590311	1.439132	11536.792138	0.022673	0.024981
RS	24	0.650802	1.294860	13324.496398	0.026186	0.028831
RS	25	0.716593	1.294860	13755.957093	0.027034	0.029802
RS	26	0.788149	1.230700	14850.621710	0.029185	0.032121
RS	27	0.865975	1.230700	15136.473348	0.029747	0.032707
RS	28	0.950621	1.223477	15427.515947	0.030319	0.033265
RS	29	1.042684	1.223477	15531.695975	0.030524	0.033409
RS	30	1.142815	1.252583	15185.667387	0.029844	0.032593
RS	31	1.251720	1.252583	15106.251068	0.029688	0.032332
RS	32	1.370168	1.302102	14370.816430	0.028242	0.030697
RS	33	1.498995	1.302102	14121.721142	0.027753	0.030082
RS	34	1.639111	1.361090	13190.831903	0.025923	0.028051
RS	35	1.791505	1.361090	12791.304279	0.025138	0.027130
RS	36	1.957253	1.421597	11789.640121	0.023170	0.024969
RS	37	2.137525	1.421597	11261.107652	0.022131	0.023793
RS	38	2.333594	1.477183	10262.667888	0.020169	0.021659
RS	39	2.546844	1.477183	9629.011018	0.018923	0.020281
RS	40	2.778781	1.523136	8670.958321	0.017041	0.018252
RS	41	3.031042	1.523136	7961.361065	0.015646	0.016737
RS	42	3.305407	1.557428	7058.334538	0.013871	0.014840
RS	43	3.603815	1.557428	6311.358544	0.012403	0.013263
RS	44	3.928371	1.581618	5471.737574	0.010753	0.011510
RS	45	4.281368	1.581618	4737.624876	0.009311	0.009969
RS	46	4.665296	1.600158	3980.124704	0.007822	0.008392
RS	47	5.082868	1.600158	3315.937947	0.006517	0.007000
RS	48	5.537030	1.617668	2673.873506	0.005255	0.005663
RS	49	6.030989	1.617668	2129.099510	0.004184	0.004521
RS	50	6.568233	1.636127	1634.176396	0.003212	0.003488
RS	51	7.152555	1.636127	1234.353663	0.002426	0.002647
RS	52	7.788078	1.653087	895.604217	0.001760	0.001936
RS	53	8.479292	1.653087	635.731909	0.001249	0.001385
RS	54	9.231074	1.658268	433.670830	0.000852	0.000955
RS	55	10.048734	1.658268	285.202605	0.000560	0.000636
RS	56	10.938043	1.658268	179.484792	0.000353	0.000406
RS	57	11.905280	1.658268	107.674584	0.000212	0.000247
RS	58	12.957274	1.614701	62.456066	0.000123	0.000146
RS	59	14.101451	1.614701	32.970530	0.000065	0.000078
RS	60	15.345890	1.614701	16.339349	0.000032	0.000039
RS	61	16.699376	1.614701	7.559803	0.000015	0.000018
RS	62	18.171465	1.614701	3.246056	0.000006	0.000008
RS	63	19.772550	1.614701	1.965495	0.000004	0.000005
PA	4+25*2+4+6 0.133691438 0.026027085 19.772549669 0.133235255 1.030993575 1.282775549 1.840490813 2.447445001 2.822531044 2.791298671 2.472861458 2.050678248 1.687304486 1.439131746 1.294860299 1.230699598 1.223476623 1.252583409 1.302102182 1.361090191 1.421597490 1.477182647 1.523135742 1.557428496 1.581618149 1.600157597 1.617667828 1.636126654 1.653087319 1.658267834 1.614701107
//
IT	4038
RD	13
LK	-6014526.774094
QD	-1523.244023 -> -1516.256142
RI	0.0365367339
TR	0.133215	0.026004
MT	19.876167
MM	C_pi: 1.150429, n_recomb: 510374.325719
RS	0	0.000000	0.133418	31999.087083	0.062697	0.096047
RS	1	0.008772	0.133418	32502.300849	0.063683	0.050817
RS	2	0.018313	0.133418	32815.823190	0.064298	0.033239
RS	3	0.028691	0.133418	32916.732673	0.064495	0.032629
RS	4	0.039979	1.058894	4298.772338	0.008423	0.004937
RS	5	0.052258	1.058894	4620.366697	0.009053	0.006112
RS	6	0.065614	1.266373	4152.710069	0.008137	0.005846
RS	7	0.080141	1.266373	4464.091845	0.008747	0.006654
RS	8	0.095942	1.814673	3352.262435	0.006568	0.005254
RS	9	0.113130	1.814673	3611.284635	0.007076	0.005978
RS	10	0.131825	2.435094	2900.810166	0.005684	0.005079
RS	11	0.152160	2.435094	3128.739649	0.006130	0.005689
RS	12	0.174279	2.836931	2896.466146	0.005675	0.005484
RS	13	0.198338	2.836931	3123.787983	0.006121	0.006054
RS	14	0.224508	2.824009	3381.757504	0.006626	0.006731
RS	15	0.252973	2.824009	3641.300765	0.007135	0.007374
RS	16	0.283934	2.508650	4406.417557	0.008634	0.009069
RS	17	0.317612	2.508650	4728.397831	0.009265	0.009849
RS	18	0.354244	2.077248	6110.310857	0.011972	0.012853
RS	19	0.394089	2.077248	6518.059600	0.012771	0.013850
RS	20	0.437429	1.702784	8446.573187	0.016550	0.018034
RS	21	0.484571	1.702784	8931.498225	0.017500	0.019196
RS	22	0.535848	1.446829	11055.618791	0.021662	0.023785
RS	23	0.591623	1.446829	11559.894523	0.022650	0.024951
RS	24	0.652291	1.298093	13390.798604	0.026237	0.028879
RS	25	0.718279	1.298093	13825.167482	0.027088	0.029842
RS	26	0.790057	1.231937	14947.583349	0.029287	0.032210
RS	27	0.868130	1.231937	15234.374600	0.029849	0.032791
RS	28	0.953052	1.224360	15530.292458	0.030429	0.033356
RS	29	1.045423	1.224360	15633.242052	0.030631	0.033498
RS	30	1.145897	1.254005	15276.698144	0.029932	0.032663
RS	31	1.255183	1.254005	15194.796559	0.029772	0.032401
RS	32	1.374056	1.304463	14443.516320	0.028300	0.030740
RS	33	1.503357	1.304463	14191.621592	0.027806	0.030127
RS	34	1.643999	1.364610	13244.747462	0.025951	0.028070
RS	35	1.796978	1.364610	12842.788939	0.025163	0.027153
RS	36	1.963376	1.426456	11826.930900	0.023173	0.024969
RS	37	2.144370	1.426456	11296.807887	0.022134	0.023798
RS	38	2.341240	1.483505	10286.894472	0.020156	0.021645
RS	39	2.555379	1.483505	9652.724787	0.018913	0.020275
RS	40	2.788302	1.530974	8686.212099	0.017019	0.018232
RS	41	3.041657	1.530974	7977.165671	0.015630	0.016724
RS	42	3.317234	1.566817	7068.285371	0.013849	0.014819
RS	43	3.616985	1.566817	6322.725415	0.012388	0.013249
RS	44	3.943029	1.592713	5478.976743	0.010735	0.011491
RS	45	4.297673	1.592713	4746.886718	0.009301	0.009958
RS	46	4.683426	1.613342	3986.274907	0.007810	0.008377
RS	47	5.103015	1.613342	3324.412692	0.006514	0.006994
RS	48	5.559410	1.633468	2680.077751	0.005251	0.005656
RS	49	6.055839	1.633468	2137.440957	0.004188	0.004521
RS	50	6.595813	1.654929	1641.017451	0.003215	0.003488
RS	51	7.183152	1.654929	1242.520063	0.002435	0.002652
RS	52	7.822011	1.674761	902.689451	0.001769	0.001941
RS	53	8.516909	1.674761	642.964066	0.001260	0.001393
RS	54	9.272761	1.681874	439.843217	0.000862	0.000963
RS	55	10.094915	1.681874	290.568569	0.000569	0.000644
RS	56	10.989187	1.681874	183.750144	0.000360	0.000413
RS	57	11.961901	1.681874	110.809377	0.000217	0.000252
RS	58	13.019939	1.636420	64.673859	0.000127	0.000150
RS	59	14.170786	1.636420	34.333669	0.000067	0.000081
RS	60	15.422582	1.636420	17.117850	0.000034	0.000041
RS	61	16.784182	1.636420	7.971465	0.000016	0.000019
RS	62	18.265218	1.636420	3.446701	0.000007	0.000008
RS	63	19.876167	1.636420	2.111309	0.000004	0.000005
PA	4+25*2+4+6 0.133214580 0.026003951 19.876166536 0.133418162 1.058893769 1.266372871 1.814673152 2.435094294 2.836930696 2.824009202 2.508649907 2.077248105 1.702784403 1.446829204 1.298093201 1.231936664 1.224359889 1.254004931 1.304462809 1.364610467 1.426456466 1.483505122 1.530973839 1.566816948 1.592712807 1.613342489 1.633468451 1.654928654 1.674761136 1.681874100 1.636419746
//
IT	3483
RD	14
LK	-6014513.362742
QD	-1511.717087 -> -1505.808161
RI	0.0363203802
TR	0.132778	0.025986
MT	19.970451
MM	C_pi: 1.154634, n_recomb: 511863.671494
RS	0	0.000000	0.133602	32077.074723	0.062667	0.095873
RS	1	0.008780	0.133602	32584.871917	0.063659	0.050885
RS	2	0.018331	0.133602	32902.479133	0.064280	0.033282
RS	3	0.028720	0.133602	33006.827235	0.064484	0.032677
RS	4	0.040021	1.087879	4202.446292	0.008210	0.004819
RS	5	0.052315	1.087879	4518.561917	0.008828	0.005964
RS	6	0.065688	1.251226	4223.553356	0.008251	0.005930
RS	7	0.080235	1.251226	4539.851278	0.008869	0.006742
RS	8	0.096060	1.790444	3413.681894	0.006669	0.005327
RS	9	0.113273	1.790444	3677.175862	0.007184	0.006061
RS	10	0.131999	2.422317	2929.577969	0.005723	0.005106
RS	11	0.152368	2.422317	3159.812190	0.006173	0.005725
RS	12	0.174525	2.848025	2898.698339	0.005663	0.005470
RS	13	0.198628	2.848025	3126.486637	0.006108	0.006046
RS	14	0.224847	2.852191	3364.759603	0.006574	0.006685
RS	15	0.253369	2.852191	3623.571587	0.007079	0.007328
RS	16	0.284394	2.540584	4373.879041	0.008545	0.008993
RS	17	0.318143	2.540584	4694.521838	0.009171	0.009767
RS	18	0.354856	2.101336	6074.787542	0.011868	0.012763
RS	19	0.394791	2.101336	6481.846305	0.012663	0.013750
RS	20	0.438233	1.716984	8428.904924	0.016467	0.017964
RS	21	0.485489	1.716984	8914.992392	0.017417	0.019114
RS	22	0.536895	1.454054	11074.244711	0.021635	0.023764
RS	23	0.592813	1.454054	11581.355398	0.022626	0.024921
RS	24	0.653641	1.301322	13450.807498	0.026278	0.028917
RS	25	0.719810	1.301322	13887.983887	0.027132	0.029873
RS	26	0.791788	1.233393	15035.300750	0.029374	0.032285
RS	27	0.870086	1.233393	15323.205162	0.029936	0.032861
RS	28	0.955258	1.225518	15623.570999	0.030523	0.033432
RS	29	1.047908	1.225518	15725.744239	0.030723	0.033572
RS	30	1.148693	1.255629	15360.320117	0.030009	0.032720
RS	31	1.258327	1.255629	15276.509870	0.029845	0.032460
RS	32	1.377586	1.306854	14512.114385	0.028352	0.030776
RS	33	1.507316	1.306854	14257.905585	0.027855	0.030166
RS	34	1.648437	1.367919	13297.921547	0.025979	0.028088
RS	35	1.801947	1.367919	12893.750650	0.025190	0.027175
RS	36	1.968935	1.430821	11866.061496	0.023182	0.024973
RS	37	2.150585	1.430821	11334.210133	0.022143	0.023806
RS	38	2.348184	1.489040	10314.404833	0.020151	0.021639
RS	39	2.563131	1.489040	9679.227669	0.018910	0.020273
RS	40	2.796950	1.537758	8704.991703	0.017006	0.018220
RS	41	3.051299	1.537758	7995.737561	0.015621	0.016717
RS	42	3.327978	1.574936	7081.068088	0.013834	0.014804
RS	43	3.628950	1.574936	6336.057426	0.012378	0.013240
RS	44	3.956347	1.602391	5487.823355	0.010721	0.011476
RS	45	4.312489	1.602391	4756.968663	0.009293	0.009950
RS	46	4.699900	1.625034	3992.774373	0.007800	0.008365
RS	47	5.121325	1.625034	3332.680648	0.006511	0.006988
RS	48	5.579750	1.647760	2685.724264	0.005247	0.005648
RS	49	6.078425	1.647760	2144.963594	0.004190	0.004520
RS	50	6.620882	1.672267	1646.900171	0.003217	0.003487
RS	51	7.210967	1.672267	1249.726799	0.002442	0.002657
RS	52	7.852860	1.695048	908.871492	0.001776	0.001946
RS	53	8.551111	1.695048	649.437361	0.001269	0.001400
RS	54	9.310667	1.704208	445.396831	0.000870	0.000970
RS	55	10.136911	1.704208	295.489947	0.000577	0.000651
RS	56	11.035698	1.704208	187.718341	0.000367	0.000419
RS	57	12.013398	1.704208	113.760396	0.000222	0.000257
RS	58	13.076938	1.657013	66.783892	0.000130	0.000153
RS	59	14.233855	1.657013	35.643980	0.000070	0.000083
RS	60	15.492349	1.657013	17.873578	0.000035	0.000042
RS	61	16.861337	1.657013	8.374957	0.000016	0.000020
RS	62	18.350519	1.657013	3.645269	0.000007	0.000009
RS	63	19.970451	1.657013	2.257900	0.000004	0.000006
PA	4+25*2+4+6 0.132778106 0.025985984 19.970450644 0.133602020 1.087878696 1.251225806 1.790443786 2.422317072 2.848024632 2.852190690 2.540584129 2.101336295 1.716983799 1.454053857 1.301321796 1.233392911 1.225518189 1.255628980 1.306854462 1.367918610 1.430820549 1.489039745 1.537757963 1.574935864 1.602391425 1.625033566 1.647759680 1.672266662 1.695048475 1.704207641 1.657012893
//
IT	4513
RD	15
LK	-6014501.977995
QD	-1501.555269 -> -1496.483773
RI	0.0361123825
TR	0.132375	0.025972
MT	20.057126
MM	C_pi: 1.158557, n_recomb: 513298.960109
RS	0	0.000000	0.133776	32151.489487	0.062637	0.095714
RS	1	0.008787	0.133776	32663.641072	0.063635	0.050949
RS	2	0.018347	0.133776	32985.139403	0.064261	0.033324
RS	3	0.028746	0.133776	33092.776449	0.064471	0.032722
RS	4	0.040060	1.117962	4106.279112	0.008000	0.004702
RS	5	0.052367	1.117962	4416.806306	0.008605	0.005817
RS	6	0.065756	1.237451	4290.497118	0.008359	0.006009
RS	7	0.080322	1.237451	4611.428380	0.008984	0.006826
RS	8	0.096167	1.768070	3472.456563	0.006765	0.005397
RS	9	0.113405	1.768070	3740.214449	0.007287	0.006139
RS	10	0.132157	2.409829	2957.712336	0.005762	0.005133
RS	11	0.152558	2.409829	3190.187499	0.006215	0.005760
RS	12	0.174751	2.856838	2902.620524	0.005655	0.005459
RS	13	0.198894	2.856838	3130.970682	0.006100	0.006041
RS	14	0.225159	2.876734	3351.540616	0.006529	0.006645
RS	15	0.253731	2.876734	3609.837124	0.007033	0.007290
RS	16	0.284815	2.569214	4346.545198	0.008468	0.008925
RS	17	0.318630	2.569214	4666.100604	0.009090	0.009694
RS	18	0.355416	2.123241	6044.350510	0.011775	0.012682
RS	19	0.395435	2.123241	6450.868253	0.012567	0.013660
RS	20	0.438970	1.730021	8414.105510	0.016392	0.017899
RS	21	0.486331	1.730021	8901.312538	0.017341	0.019039
RS	22	0.537854	1.460821	11091.733877	0.021609	0.023743
RS	23	0.593904	1.460821	11601.503644	0.022602	0.024891
RS	24	0.654879	1.304499	13505.500202	0.026311	0.028947
RS	25	0.721213	1.304499	13945.369365	0.027168	0.029897
RS	26	0.793375	1.235006	15114.914594	0.029447	0.032346
RS	27	0.871879	1.235006	15404.049239	0.030010	0.032919
RS	28	0.957281	1.226891	15708.323886	0.030603	0.033495
RS	29	1.050188	1.226891	15810.083733	0.030801	0.033633
RS	30	1.151258	1.257422	15436.980406	0.030074	0.032768
RS	31	1.261210	1.257422	15351.746975	0.029908	0.032508
RS	32	1.380824	1.309287	14576.409141	0.028398	0.030808
RS	33	1.510948	1.309287	14320.319143	0.027899	0.030200
RS	34	1.652507	1.371075	13349.619695	0.026007	0.028106
RS	35	1.806506	1.371075	12943.463655	0.025216	0.027196
RS	36	1.974036	1.434799	11905.985971	0.023195	0.024980
RS	37	2.156288	1.434799	11372.343041	0.022155	0.023817
RS	38	2.354555	1.493950	10344.005755	0.020152	0.021638
RS	39	2.570245	1.493950	9707.471681	0.018912	0.020276
RS	40	2.804887	1.543691	8726.222017	0.017000	0.018213
RS	41	3.060149	1.543691	8016.186965	0.015617	0.016714
RS	42	3.337841	1.582015	7095.874834	0.013824	0.014794
RS	43	3.639934	1.582015	6350.739160	0.012372	0.013235
RS	44	3.968574	1.610892	5497.810662	0.010711	0.011465
RS	45	4.326092	1.610892	4767.563574	0.009288	0.009943
RS	46	4.715026	1.635468	3999.445988	0.007792	0.008354
RS	47	5.138138	1.635468	3340.671491	0.006508	0.006984
RS	48	5.598429	1.660777	2690.821094	0.005242	0.005641
RS	49	6.099167	1.660777	2151.728207	0.004192	0.004519
RS	50	6.643907	1.688358	1651.928568	0.003218	0.003485
RS	51	7.236515	1.688358	1256.080257	0.002447	0.002660
RS	52	7.881197	1.714162	914.250366	0.001781	0.001949
RS	53	8.582530	1.714162	655.234247	0.001277	0.001407
RS	54	9.345491	1.725467	450.398121	0.000877	0.000976
RS	55	10.175495	1.725467	300.012008	0.000584	0.000657
RS	56	11.078434	1.725467	191.417945	0.000373	0.000425
RS	57	12.060718	1.725467	116.544207	0.000227	0.000262
RS	58	13.129318	1.676667	68.794904	0.000134	0.000157
RS	59	14.291819	1.676667	36.905504	0.000072	0.000085
RS	60	15.556472	1.676667	18.608182	0.000036	0.000044
RS	61	16.932255	1.676667	8.770855	0.000017	0.000021
RS	62	18.428931	1.676667	3.841921	0.000007	0.000009
RS	63	20.057126	1.676667	2.405297	0.000005	0.000006
PA	4+25*2+4+6 0.132374815 0.025971710 20.057125831 0.133776194 1.117962042 1.237451387 1.768069557 2.409829240 2.856838337 2.876733801 2.569214207 2.123240913 1.730020714 1.460820923 1.304499472 1.235005851 1.226891464 1.257422178 1.309287266 1.371074640 1.434798856 1.493949598 1.543690771 1.582014676 1.610891812 1.635468052 1.660776588 1.688358171 1.714162257 1.725466842 1.676667161
//
IT	3948
RD	16
LK	-6014492.175539
QD	-1492.443811 -> -1488.035884
RI	0.0359130002
TR	0.131999	0.025960
MT	20.137616
MM	C_pi: 1.162230, n_recomb: 514672.651139
RS	0	0.000000	0.133933	32224.090424	0.062611	0.095568
RS	1	0.008794	0.133933	32740.271170	0.063614	0.051009
RS	2	0.018362	0.133933	33065.340562	0.064245	0.033364
RS	3	0.028771	0.133933	33175.959758	0.064460	0.032768
RS	4	0.040095	1.149151	4010.435436	0.007792	0.004588
RS	5	0.052415	1.149151	4315.282027	0.008385	0.005672
RS	6	0.065819	1.224961	4353.421839	0.008459	0.006084
RS	7	0.080401	1.224961	4678.700978	0.009091	0.006904
RS	8	0.096266	1.747643	3528.056135	0.006855	0.005462
RS	9	0.113526	1.747643	3799.838681	0.007383	0.006213
RS	10	0.132304	2.398049	2984.641338	0.005799	0.005158
RS	11	0.152733	2.398049	3219.256458	0.006255	0.005793
RS	12	0.174959	2.864036	2907.535737	0.005649	0.005451
RS	13	0.199140	2.864036	3136.498163	0.006094	0.006038
RS	14	0.225447	2.898254	3341.247086	0.006492	0.006611
RS	15	0.254067	2.898254	3599.193665	0.006993	0.007257
RS	16	0.285204	2.594990	4323.420430	0.008400	0.008864
RS	17	0.319080	2.594990	4642.090115	0.009020	0.009631
RS	18	0.355935	2.143209	6018.142377	0.011693	0.012608
RS	19	0.396030	2.143209	6424.241389	0.012482	0.013579
RS	20	0.439652	1.742012	8401.686679	0.016324	0.017840
RS	21	0.487110	1.742012	8889.968818	0.017273	0.018971
RS	22	0.538742	1.467154	11108.196802	0.021583	0.023721
RS	23	0.594914	1.467154	11620.458050	0.022578	0.024862
RS	24	0.656026	1.307607	13555.422036	0.026338	0.028971
RS	25	0.722513	1.307607	13997.859843	0.027198	0.029916
RS	26	0.794846	1.236730	15187.249454	0.029509	0.032398
RS	27	0.873540	1.236730	15477.685964	0.030073	0.032967
RS	28	0.959155	1.228438	15785.216070	0.030670	0.033548
RS	29	1.052300	1.228438	15886.855302	0.030868	0.033685
RS	30	1.153635	1.259362	15506.953911	0.030130	0.032808
RS	31	1.263882	1.259362	15420.712566	0.029962	0.032549
RS	32	1.383824	1.311767	14636.237729	0.028438	0.030835
RS	33	1.514315	1.311767	14378.652757	0.027937	0.030229
RS	34	1.656281	1.374126	13399.221842	0.026034	0.028123
RS	35	1.810731	1.374126	12991.314218	0.025242	0.027216
RS	36	1.978765	1.438488	11945.766883	0.023210	0.024990
RS	37	2.161575	1.438488	11410.341108	0.022170	0.023830
RS	38	2.360463	1.498366	10374.729803	0.020158	0.021642
RS	39	2.576840	1.498366	9736.604543	0.018918	0.020282
RS	40	2.812247	1.548936	8749.031559	0.016999	0.018211
RS	41	3.068355	1.548936	8037.789027	0.015617	0.016715
RS	42	3.346986	1.588240	7112.046242	0.013819	0.014788
RS	43	3.650121	1.588240	6366.263828	0.012370	0.013232
RS	44	3.979914	1.618412	5508.537465	0.010703	0.011456
RS	45	4.338709	1.618412	4778.402235	0.009284	0.009939
RS	46	4.729058	1.644847	4006.122269	0.007784	0.008345
RS	47	5.153734	1.644847	3348.310046	0.006506	0.006980
RS	48	5.615758	1.672711	2695.373781	0.005237	0.005633
RS	49	6.118412	1.672711	2157.781689	0.004193	0.004517
RS	50	6.665271	1.703394	1656.173437	0.003218	0.003482
RS	51	7.260222	1.703394	1261.659310	0.002451	0.002662
RS	52	7.907494	1.732272	918.911916	0.001785	0.001952
RS	53	8.611688	1.732272	660.424034	0.001283	0.001412
RS	54	9.377810	1.745818	454.900428	0.000884	0.000982
RS	55	10.211307	1.745818	304.171260	0.000591	0.000663
RS	56	11.118103	1.745818	194.872053	0.000379	0.000430
RS	57	12.104644	1.745818	119.174217	0.000232	0.000266
RS	58	13.177944	1.695532	70.714123	0.000137	0.000160
RS	59	14.345632	1.695532	38.121460	0.000074	0.000088
RS	60	15.616008	1.695532	19.322894	0.000038	0.000045
RS	61	16.998104	1.695532	9.159533	0.000018	0.000022
RS	62	18.501744	1.695532	4.036724	0.000008	0.000010
RS	63	20.137616	1.695532	2.553467	0.000005	0.000006
PA	4+25*2+4+6 0.131998841 0.025959969 20.137616311 0.133933116 1.149150762 1.224960938 1.747643384 2.398048707 2.864036448 2.898253557 2.594990244 2.143209270 1.742012015 1.467154171 1.307607153 1.236730140 1.228438277 1.259362437 1.311766974 1.374126482 1.438487876 1.498366297 1.548936142 1.588239588 1.618411931 1.644847234 1.672710723 1.703393694 1.732272045 1.745817668 1.695532197
//
IT	3952
RD	17
LK	-6014483.633091
QD	-1484.166871 -> -1480.294261
RI	0.0357229285
TR	0.131646	0.025950
MT	20.213014
MM	C_pi: 1.165678, n_recomb: 515979.843264
RS	0	0.000000	0.134067	32296.172924	0.062592	0.095432
RS	1	0.008801	0.134067	32815.991298	0.063599	0.051065
RS	2	0.018376	0.134067	33144.223371	0.064236	0.033404
RS	3	0.028794	0.134067	33257.406943	0.064455	0.032816
RS	4	0.040128	1.181430	3915.162070	0.007588	0.004474
RS	5	0.052460	1.181430	4214.258326	0.008167	0.005530
RS	6	0.065878	1.213656	4412.308519	0.008551	0.006154
RS	7	0.080476	1.213656	4741.652970	0.009190	0.006976
RS	8	0.096359	1.729105	3580.267727	0.006939	0.005524
RS	9	0.113640	1.729105	3855.824989	0.007473	0.006281
RS	10	0.132441	2.387170	3010.054512	0.005834	0.005181
RS	11	0.152898	2.387170	3246.689017	0.006292	0.005823
RS	12	0.175154	2.870157	2912.885062	0.005645	0.005444
RS	13	0.199369	2.870157	3142.473764	0.006090	0.006036
RS	14	0.225716	2.917347	3333.100704	0.006460	0.006581
RS	15	0.254381	2.917347	3590.815815	0.006959	0.007228
RS	16	0.285568	2.618367	4303.584184	0.008341	0.008811
RS	17	0.319501	2.618367	4621.523001	0.008957	0.009574
RS	18	0.356419	2.161488	5995.367208	0.011619	0.012542
RS	19	0.396587	2.161488	6401.142864	0.012406	0.013507
RS	20	0.440290	1.753076	8391.161419	0.016263	0.017785
RS	21	0.487839	1.753076	8880.470663	0.017211	0.018909
RS	22	0.539572	1.473088	11123.638310	0.021558	0.023700
RS	23	0.595858	1.473088	11638.231484	0.022556	0.024835
RS	24	0.657098	1.310631	13601.046112	0.026360	0.028990
RS	25	0.723727	1.310631	14045.923374	0.027222	0.029931
RS	26	0.796220	1.238531	15253.011951	0.029561	0.032442
RS	27	0.875093	1.238531	15544.787767	0.030127	0.033009
RS	28	0.960907	1.230122	15854.897245	0.030728	0.033593
RS	29	1.054274	1.230122	15956.649431	0.030925	0.033728
RS	30	1.155857	1.261423	15570.624132	0.030177	0.032841
RS	31	1.266380	1.261423	15483.724039	0.030008	0.032582
RS	32	1.386630	1.314294	14691.552911	0.028473	0.030857
RS	33	1.517462	1.314294	14432.817323	0.027972	0.030254
RS	34	1.659809	1.377104	13446.340256	0.026060	0.028140
RS	35	1.814683	1.377104	13036.909301	0.025266	0.027235
RS	36	1.983187	1.441949	11984.791774	0.023227	0.025002
RS	37	2.166520	1.441949	11447.629330	0.022186	0.023844
RS	38	2.365988	1.502389	10405.835067	0.020167	0.021649
RS	39	2.583010	1.502389	9765.970421	0.018927	0.020291
RS	40	2.819131	1.553622	8772.730263	0.017002	0.018214
RS	41	3.076032	1.553622	8059.968693	0.015621	0.016719
RS	42	3.355543	1.593758	7129.054708	0.013817	0.014786
RS	43	3.659651	1.593758	6382.224957	0.012369	0.013232
RS	44	3.990524	1.625110	5519.675812	0.010697	0.011450
RS	45	4.350515	1.625110	4789.263808	0.009282	0.009936
RS	46	4.742188	1.653329	4012.673886	0.007777	0.008336
RS	47	5.168330	1.653329	3355.538776	0.006503	0.006976
RS	48	5.631975	1.683721	2699.376010	0.005232	0.005626
RS	49	6.136424	1.683721	2163.155950	0.004192	0.004515
RS	50	6.685267	1.717519	1659.700426	0.003217	0.003479
RS	51	7.282412	1.717519	1266.532751	0.002455	0.002663
RS	52	7.932110	1.749518	922.923461	0.001789	0.001953
RS	53	8.638985	1.749518	665.062444	0.001289	0.001416
RS	54	9.408069	1.765391	458.948922	0.000889	0.000987
RS	55	10.244837	1.765391	307.998609	0.000597	0.000669
RS	56	11.155246	1.765391	198.100211	0.000384	0.000435
RS	57	12.145777	1.765391	121.661754	0.000236	0.000271
RS	58	13.223480	1.713728	72.547548	0.000141	0.000163
RS	59	14.396028	1.713728	39.294532	0.000076	0.000090
RS	60	15.671767	1.713728	20.018744	0.000039	0.000046
RS	61	17.059779	1.713728	9.541304	0.000018	0.000022
RS	62	18.569945	1.713728	4.229738	0.000008	0.000010
RS	63	20.213014	1.713728	2.702379	0.000005	0.000006
PA	4+25*2+4+6 0.131645705 0.025949918 20.213014071 0.134067486 1.181429859 1.213656133 1.729104873 2.387169650 2.870157422 2.917347200 2.618366973 2.161488080 1.753076354 1.473088124 1.310631204 1.238531142 1.230121765 1.261423390 1.314293991 1.377103868 1.441949050 1.502388801 1.553621759 1.593757507 1.625110452 1.653328916 1.683720940 1.717518572 1.749517517 1.765390720 1.713728236
//
IT	3893
RD	18
LK	-6014476.109125
QD	-1476.571847 -> -1473.138272
RI	0.0355379410
TR	0.131313	0.025941
MT	20.283954
MM	C_pi: 1.168939, n_recomb: 517228.699094
RS	0	0.000000	0.134187	32366.779519	0.062577	0.095303
RS	1	0.008807	0.134187	32889.950033	0.063589	0.051120
RS	2	0.018389	0.134187	33221.058403	0.064229	0.033444
RS	3	0.028815	0.134187	33336.525516	0.064452	0.032865
RS	4	0.040159	1.214711	3821.085407	0.007388	0.004363
RS	5	0.052502	1.214711	4114.410142	0.007955	0.005390
RS	6	0.065933	1.203411	4467.489955	0.008637	0.006220
RS	7	0.080546	1.203411	4800.642932	0.009281	0.007045
RS	8	0.096446	1.712328	3629.201833	0.007017	0.005581
RS	9	0.113746	1.712328	3908.295271	0.007556	0.006344
RS	10	0.132570	2.377353	3033.805204	0.005866	0.005203
RS	11	0.153052	2.377353	3272.330682	0.006327	0.005851
RS	12	0.175337	2.875547	2918.432205	0.005642	0.005438
RS	13	0.199585	2.875547	3148.647270	0.006088	0.006034
RS	14	0.225968	2.934419	3326.718730	0.006432	0.006555
RS	15	0.254675	2.934419	3584.299776	0.006930	0.007203
RS	16	0.285910	2.639622	4286.637498	0.008288	0.008762
RS	17	0.319896	2.639622	4603.984388	0.008901	0.009523
RS	18	0.356874	2.178284	5975.613074	0.011553	0.012482
RS	19	0.397110	2.178284	6381.153772	0.012337	0.013441
RS	20	0.440888	1.763296	8382.532114	0.016207	0.017735
RS	21	0.488522	1.763296	8872.838377	0.017155	0.018853
RS	22	0.540351	1.478646	11138.530462	0.021535	0.023679
RS	23	0.596745	1.478646	11655.323609	0.022534	0.024809
RS	24	0.658104	1.313556	13643.327562	0.026378	0.029006
RS	25	0.724868	1.313556	14090.529784	0.027242	0.029943
RS	26	0.797511	1.240378	15313.398864	0.029607	0.032480
RS	27	0.876551	1.240378	15606.537834	0.030173	0.033044
RS	28	0.962553	1.231905	15918.606995	0.030777	0.033630
RS	29	1.056128	1.231905	16020.661008	0.030974	0.033764
RS	30	1.157944	1.263574	15629.024577	0.030217	0.032868
RS	31	1.268726	1.263574	15541.754703	0.030048	0.032610
RS	32	1.389265	1.316853	14743.052075	0.028504	0.030877
RS	33	1.520419	1.316853	14483.455659	0.028002	0.030275
RS	34	1.663123	1.380017	13491.301974	0.026084	0.028156
RS	35	1.818395	1.380017	13080.547654	0.025290	0.027253
RS	36	1.987341	1.445219	12023.112752	0.023245	0.025015
RS	37	2.171165	1.445219	11484.264248	0.022203	0.023859
RS	38	2.371179	1.506080	10437.222477	0.020179	0.021658
RS	39	2.588806	1.506080	9795.504387	0.018938	0.020302
RS	40	2.825600	1.557833	8797.176502	0.017008	0.018219
RS	41	3.083246	1.557833	8082.639336	0.015627	0.016726
RS	42	3.363583	1.598673	7146.789364	0.013817	0.014787
RS	43	3.668608	1.598673	6398.576329	0.012371	0.013234
RS	44	4.000496	1.631099	5531.213660	0.010694	0.011446
RS	45	4.361611	1.631099	4800.187841	0.009281	0.009935
RS	46	4.754529	1.661026	4019.172733	0.007771	0.008329
RS	47	5.182050	1.661026	3362.459489	0.006501	0.006972
RS	48	5.647221	1.693913	2702.954509	0.005226	0.005618
RS	49	6.153357	1.693913	2167.980241	0.004192	0.004513
RS	50	6.704067	1.730832	1662.636374	0.003215	0.003475
RS	51	7.303277	1.730832	1270.812825	0.002457	0.002664
RS	52	7.955256	1.765995	926.380104	0.001791	0.001954
RS	53	8.664653	1.765995	669.224615	0.001294	0.001420
RS	54	9.436524	1.784271	462.602479	0.000894	0.000991
RS	55	10.276370	1.784271	311.534095	0.000602	0.000674
RS	56	11.190179	1.784271	201.127913	0.000389	0.000440
RS	57	12.184464	1.784271	124.021920	0.000240	0.000275
RS	58	13.266312	1.731329	74.303659	0.000144	0.000167
RS	59	14.443434	1.731329	40.428778	0.000078	0.000092
RS	60	15.724220	1.731329	20.697480	0.000040	0.000048
RS	61	17.117802	1.731329	9.916833	0.000019	0.000023
RS	62	18.634110	1.731329	4.421178	0.000009	0.000010
RS	63	20.283954	1.731329	2.852111	0.000006	0.000007
PA	4+25*2+4+6 0.131312778 0.025941103 20.283954488 0.134186529 1.214711430 1.203411479 1.712327918 2.377353454 2.875547473 2.934418773 2.639622028 2.178284005 1.763296458 1.478645696 1.313556240 1.240378469 1.231905078 1.263574331 1.316853216 1.380016540 1.445219157 1.506079667 1.557832791 1.598672946 1.631098689 1.661026154 1.693912655 1.730831857 1.765995326 1.784270803 1.731328633
//
IT	3746
RD	19
LK	-6014469.426073
QD	-1469.539608 -> -1466.471155
RI	0.0353609620
TR	0.130997	0.025933
MT	20.351311
MM	C_pi: 1.172029, n_recomb: 518413.504881
RS	0	0.000000	0.134287	32436.711908	0.062569	0.095181
RS	1	0.008812	0.134287	32962.901004	0.063584	0.051172
RS	2	0.018401	0.134287	33296.535966	0.064228	0.033484
RS	3	0.028835	0.134287	33413.926772	0.064454	0.032915
RS	4	0.040189	1.248958	3728.403375	0.007192	0.004253
RS	5	0.052542	1.248958	4015.955303	0.007747	0.005254
RS	6	0.065985	1.194083	4519.212436	0.008717	0.006282
RS	7	0.080612	1.194083	4855.935242	0.009367	0.007109
RS	8	0.096528	1.697172	3674.867109	0.007089	0.005635
RS	9	0.113847	1.697172	3957.261483	0.007633	0.006403
RS	10	0.132692	2.368597	3055.809493	0.005895	0.005223
RS	11	0.153197	2.368597	3296.093158	0.006358	0.005876
RS	12	0.175510	2.880447	2923.907364	0.005640	0.005432
RS	13	0.199789	2.880447	3154.731637	0.006085	0.006032
RS	14	0.226207	2.949778	3321.683846	0.006407	0.006531
RS	15	0.254954	2.949778	3579.203090	0.006904	0.007181
RS	16	0.286233	2.659062	4271.961074	0.008240	0.008719
RS	17	0.320270	2.659062	4588.822456	0.008852	0.009478
RS	18	0.357305	2.193769	5958.306568	0.011493	0.012428
RS	19	0.397604	2.193769	6363.679264	0.012275	0.013382
RS	20	0.441455	1.772778	8375.289048	0.016156	0.017688
RS	21	0.489170	1.772778	8866.552444	0.017103	0.018801
RS	22	0.541089	1.483864	11152.692685	0.021513	0.023659
RS	23	0.597584	1.483864	11671.554810	0.022514	0.024785
RS	24	0.659058	1.316385	13682.378440	0.026393	0.029019
RS	25	0.725948	1.316385	14131.786146	0.027260	0.029953
RS	26	0.798734	1.242256	15368.721678	0.029646	0.032512
RS	27	0.877933	1.242256	15663.223564	0.030214	0.033074
RS	28	0.964112	1.233769	15976.635137	0.030818	0.033661
RS	29	1.057885	1.233769	16079.139161	0.031016	0.033795
RS	30	1.159921	1.265805	15682.243443	0.030250	0.032890
RS	31	1.270950	1.265805	15594.851399	0.030082	0.032633
RS	32	1.391762	1.319447	14790.604521	0.028531	0.030893
RS	33	1.523221	1.319447	14530.406792	0.028029	0.030293
RS	34	1.666265	1.382887	13533.745347	0.026106	0.028171
RS	35	1.821914	1.382887	13121.863517	0.025312	0.027270
RS	36	1.991280	1.448347	12060.181736	0.023264	0.025029
RS	37	2.175570	1.448347	11519.730575	0.022221	0.023874
RS	38	2.376101	1.509511	10468.295236	0.020193	0.021670
RS	39	2.594303	1.509511	9824.671862	0.018951	0.020315
RS	40	2.831734	1.561663	8821.813515	0.017017	0.018227
RS	41	3.090088	1.561663	8105.328079	0.015635	0.016734
RS	42	3.371209	1.603091	7164.826696	0.013821	0.014790
RS	43	3.677104	1.603091	6414.979973	0.012374	0.013238
RS	44	4.009954	1.636496	5542.856838	0.010692	0.011444
RS	45	4.372137	1.636496	4810.962240	0.009280	0.009934
RS	46	4.766237	1.668062	4025.469939	0.007765	0.008323
RS	47	5.195066	1.668062	3368.984302	0.006499	0.006969
RS	48	5.661684	1.703405	2706.075212	0.005220	0.005611
RS	49	6.169423	1.703405	2172.252165	0.004190	0.004510
RS	50	6.721905	1.743452	1665.000803	0.003212	0.003470
RS	51	7.323074	1.743452	1274.529466	0.002459	0.002665
RS	52	7.977220	1.781816	929.319071	0.001793	0.001955
RS	53	8.689011	1.781816	672.943121	0.001298	0.001424
RS	54	9.463528	1.802561	465.889165	0.000899	0.000994
RS	55	10.306298	1.802561	314.797216	0.000607	0.000678
RS	56	11.223335	1.802561	203.967583	0.000393	0.000444
RS	57	12.221185	1.802561	126.261901	0.000244	0.000278
RS	58	13.306969	1.748440	75.985886	0.000147	0.000170
RS	59	14.488435	1.748440	41.525791	0.000080	0.000094
RS	60	15.774016	1.748440	21.359740	0.000041	0.000049
RS	61	17.172887	1.748440	10.286331	0.000020	0.000024
RS	62	18.695031	1.748440	4.611095	0.000009	0.000011
RS	63	20.351311	1.748440	3.002665	0.000006	0.000007
PA	4+25*2+4+6 0.130996518 0.025932877 20.351311293 0.134286537 1.248958365 1.194083278 1.697172015 2.368596879 2.880446656 2.949778230 2.659062184 2.193768748 1.772778219 1.483863943 1.316384848 1.242255758 1.233768956 1.265805158 1.319447172 1.382886925 1.448347137 1.509511010 1.561662836 1.603091275 1.636495624 1.668062232 1.703404986 1.743451901 1.781816343 1.802561443 1.748439537
//
IT	4603
RD	20
LK	-6014463.443455
QD	-1462.993710 -> -1460.232871
RI	0.0351917260
TR	0.130695	0.025925
MT	20.415651
MM	C_pi: 1.174968, n_recomb: 519536.110989
RS	0	0.000000	0.134368	32506.229495	0.062568	0.095065
RS	1	0.008818	0.134368	33035.111632	0.063586	0.051222
RS	2	0.018413	0.134368	33370.927814	0.064232	0.033524
RS	3	0.028854	0.134368	33489.882554	0.064461	0.032967
RS	4	0.040216	1.284121	3637.383555	0.007001	0.004147
RS	5	0.052580	1.284121	3919.186188	0.007544	0.005121
RS	6	0.066035	1.185569	4567.703568	0.008792	0.006341
RS	7	0.080675	1.185569	4907.774553	0.009446	0.007169
RS	8	0.096607	1.683488	3717.400412	0.007155	0.005685
RS	9	0.113943	1.683488	4002.872162	0.007705	0.006458
RS	10	0.132808	2.360913	3076.024710	0.005921	0.005241
RS	11	0.153336	2.360913	3317.932217	0.006386	0.005899
RS	12	0.175675	2.885096	2929.095572	0.005638	0.005428
RS	13	0.199983	2.885096	3160.498329	0.006083	0.006031
RS	14	0.226435	2.963747	3317.644337	0.006386	0.006511
RS	15	0.255219	2.963747	3575.152978	0.006881	0.007162
RS	16	0.286542	2.676941	4259.132564	0.008198	0.008680
RS	17	0.320626	2.676941	4575.593765	0.008807	0.009437
RS	18	0.357716	2.208123	5942.983614	0.011439	0.012378
RS	19	0.398076	2.208123	6348.239551	0.012219	0.013327
RS	20	0.441995	1.781610	8369.163941	0.016109	0.017646
RS	21	0.489787	1.781610	8861.345112	0.017056	0.018754
RS	22	0.541793	1.488786	11166.083021	0.021492	0.023641
RS	23	0.598385	1.488786	11686.893440	0.022495	0.024763
RS	24	0.659966	1.319124	13718.499884	0.026405	0.029030
RS	25	0.726978	1.319124	14170.000769	0.027274	0.029962
RS	26	0.799899	1.244150	15419.532967	0.029679	0.032540
RS	27	0.879250	1.244150	15715.386507	0.030249	0.033101
RS	28	0.965598	1.235696	16029.559084	0.030854	0.033687
RS	29	1.059560	1.235696	16132.632420	0.031052	0.033821
RS	30	1.161807	1.268098	15730.786433	0.030279	0.032908
RS	31	1.273070	1.268098	15643.477740	0.030110	0.032652
RS	32	1.394144	1.322073	14834.451527	0.028553	0.030907
RS	33	1.525894	1.322073	14573.880974	0.028052	0.030309
RS	34	1.669262	1.385728	13573.694123	0.026127	0.028184
RS	35	1.825271	1.385728	13160.868012	0.025332	0.027286
RS	36	1.995037	1.451363	12095.867780	0.023282	0.025043
RS	37	2.179772	1.451363	11553.906826	0.022239	0.023889
RS	38	2.380796	1.512734	10498.817263	0.020208	0.021683
RS	39	2.599547	1.512734	9853.272343	0.018966	0.020328
RS	40	2.837586	1.565181	8846.396106	0.017027	0.018237
RS	41	3.096616	1.565181	8127.842339	0.015644	0.016745
RS	42	3.378485	1.607097	7182.972415	0.013826	0.014795
RS	43	3.685210	1.607097	6431.301058	0.012379	0.013244
RS	44	4.018980	1.641388	5554.520188	0.010691	0.011443
RS	45	4.382182	1.641388	4821.547273	0.009280	0.009935
RS	46	4.777410	1.674524	4031.561753	0.007760	0.008317
RS	47	5.207488	1.674524	3375.137719	0.006496	0.006967
RS	48	5.675489	1.712286	2708.779341	0.005214	0.005604
RS	49	6.184758	1.712286	2176.025677	0.004188	0.004508
RS	50	6.738933	1.755461	1666.856948	0.003208	0.003466
RS	51	7.341973	1.755461	1277.742641	0.002459	0.002664
RS	52	7.998188	1.797060	931.795165	0.001794	0.001954
RS	53	8.712267	1.797060	676.262358	0.001302	0.001426
RS	54	9.489311	1.820340	468.843599	0.000902	0.000997
RS	55	10.334873	1.820340	317.812191	0.000612	0.000682
RS	56	11.254994	1.820340	206.634987	0.000398	0.000448
RS	57	12.256250	1.820340	128.391197	0.000247	0.000282
RS	58	13.345794	1.765117	77.599995	0.000149	0.000172
RS	59	14.531412	1.765117	42.588153	0.000082	0.000096
RS	60	15.821574	1.765117	22.006519	0.000042	0.000050
RS	61	17.225499	1.765117	10.650095	0.000020	0.000025
RS	62	18.753220	1.765117	4.799539	0.000009	0.000011
RS	63	20.415651	1.765117	3.153998	0.000006	0.000007
PA	4+25*2+4+6 0.130694638 0.025924877 20.415650546 0.134367731 1.284121410 1.185569289 1.683487990 2.360913333 2.885095967 2.963746816 2.676941401 2.208123449 1.781610190 1.488786448 1.319124136 1.244150105 1.235696249 1.268098170 1.322072663 1.385727671 1.451363013 1.512734234 1.565181349 1.607096802 1.641387783 1.674524013 1.712286093 1.755461477 1.797059773 1.820339819 1.765117395
//
IT	3836
RD	21
LK	-6014458.051564
QD	-1456.868515 -> -1454.369878
RI	0.0350289898
TR	0.130406	0.025917
MT	20.477175
MM	C_pi: 1.177766, n_recomb: 520599.718037
RS	0	0.000000	0.134434	32574.738058	0.062572	0.094952
RS	1	0.008823	0.134434	33106.040056	0.063592	0.051271
RS	2	0.018424	0.134434	33443.753769	0.064241	0.033565
RS	3	0.028873	0.134434	33563.983325	0.064472	0.033020
RS	4	0.040243	1.320157	3548.253529	0.006816	0.004042
RS	5	0.052617	1.320157	3824.352133	0.007346	0.004991
RS	6	0.066082	1.177703	4613.509369	0.008862	0.006396
RS	7	0.080735	1.177703	4956.742369	0.009521	0.007226
RS	8	0.096681	1.671122	3757.003389	0.007217	0.005731
RS	9	0.114034	1.671122	4045.344063	0.007771	0.006509
RS	10	0.132919	2.354201	3094.575167	0.005944	0.005257
RS	11	0.153469	2.354201	3337.981500	0.006412	0.005920
RS	12	0.175832	2.889545	2933.983267	0.005636	0.005423
RS	13	0.200169	2.889545	3165.933553	0.006081	0.006030
RS	14	0.226652	2.976508	3314.416888	0.006367	0.006492
RS	15	0.255473	2.976508	3571.955343	0.006861	0.007145
RS	16	0.286836	2.693418	4247.902426	0.008160	0.008644
RS	17	0.320966	2.693418	4564.036691	0.008767	0.009400
RS	18	0.358107	2.221453	5929.396119	0.011390	0.012332
RS	19	0.398526	2.221453	6334.579426	0.012168	0.013278
RS	20	0.442511	1.789856	8363.988308	0.016066	0.017606
RS	21	0.490376	1.789856	8857.049743	0.017013	0.018711
RS	22	0.542464	1.493427	11178.833078	0.021473	0.023623
RS	23	0.599148	1.493427	11701.481380	0.022477	0.024742
RS	24	0.660834	1.321763	13752.099306	0.026416	0.029039
RS	25	0.727962	1.321763	14205.585580	0.027287	0.029969
RS	26	0.801012	1.246041	15466.384245	0.029709	0.032564
RS	27	0.880508	1.246041	15763.567603	0.030280	0.033124
RS	28	0.967017	1.237657	16078.023056	0.030884	0.033709
RS	29	1.061159	1.237657	16181.753063	0.031083	0.033843
RS	30	1.163608	1.270430	15775.133438	0.030302	0.032922
RS	31	1.275095	1.270430	15688.077342	0.030135	0.032668
RS	32	1.396419	1.324709	14874.939258	0.028573	0.030918
RS	33	1.528446	1.324709	14614.186373	0.028072	0.030323
RS	34	1.672123	1.388531	13611.279134	0.026145	0.028197
RS	35	1.828476	1.388531	13197.669828	0.025351	0.027300
RS	36	1.998624	1.454272	12130.146278	0.023300	0.025058
RS	37	2.183785	1.454272	11586.765227	0.022257	0.023905
RS	38	2.385281	1.515770	10528.667692	0.020224	0.021697
RS	39	2.604556	1.515770	9881.201430	0.018980	0.020343
RS	40	2.843177	1.568422	8870.773612	0.017040	0.018249
RS	41	3.102851	1.568422	8150.062800	0.015655	0.016756
RS	42	3.385436	1.610732	7201.104967	0.013832	0.014802
RS	43	3.692954	1.610732	6447.454385	0.012385	0.013250
RS	44	4.027604	1.645830	5566.115168	0.010692	0.011444
RS	45	4.391779	1.645830	4831.894753	0.009281	0.009936
RS	46	4.788086	1.680469	4037.426947	0.007755	0.008312
RS	47	5.219358	1.680469	3380.927207	0.006494	0.006964
RS	48	5.688681	1.720611	2711.098167	0.005208	0.005596
RS	49	6.199412	1.720611	2179.343865	0.004186	0.004505
RS	50	6.755205	1.766906	1668.260451	0.003204	0.003461
RS	51	7.360035	1.766906	1280.504149	0.002460	0.002664
RS	52	8.018228	1.811764	933.856493	0.001794	0.001954
RS	53	8.734494	1.811764	679.220528	0.001305	0.001429
RS	54	9.513955	1.837641	471.495377	0.000906	0.001000
RS	55	10.362187	1.837641	320.599324	0.000616	0.000686
RS	56	11.285259	1.837641	209.143080	0.000402	0.000452
RS	57	12.289772	1.837641	130.417426	0.000251	0.000285
RS	58	13.382912	1.781387	79.150313	0.000152	0.000175
RS	59	14.572500	1.781387	43.617778	0.000084	0.000098
RS	60	15.867044	1.781387	22.638527	0.000043	0.000051
RS	61	17.275805	1.781387	11.008325	0.000021	0.000025
RS	62	18.808860	1.781387	4.986529	0.000010	0.000012
RS	63	20.477175	1.781387	3.306064	0.000006	0.000008
PA	4+25*2+4+6 0.130406236 0.025917039 20.477175372 0.134433853 1.320157478 1.177703378 1.671122435 2.354201485 2.889545048 2.976508234 2.693418013 2.221453357 1.789855806 1.493427122 1.321763451 1.246041112 1.237657193 1.270429802 1.324709209 1.388530973 1.454272449 1.515769582 1.568421943 1.610732241 1.645830245 1.680469460 1.720610939 1.766905888 1.811764261 1.837641342 1.781387260
//
IT	3275
RD	22
LK	-6014453.165581
QD	-1451.120845 -> -1448.847928
RI	0.0348714153
TR	0.130129	0.025909
MT	20.536405
MM	C_pi: 1.180454, n_recomb: 521610.960176
RS	0	0.000000	0.134490	32641.653925	0.062579	0.094844
RS	1	0.008828	0.134490	33175.177154	0.063601	0.051319
RS	2	0.018435	0.134490	33514.589674	0.064252	0.033604
RS	3	0.028890	0.134490	33635.899524	0.064485	0.033073
RS	4	0.040269	1.357041	3461.196118	0.006636	0.003941
RS	5	0.052652	1.357041	3731.656044	0.007154	0.004866
RS	6	0.066127	1.170406	4656.944375	0.008928	0.006449
RS	7	0.080793	1.170406	5003.176205	0.009592	0.007280
RS	8	0.096753	1.659939	3793.930931	0.007273	0.005774
RS	9	0.114122	1.659939	4084.951918	0.007831	0.006556
RS	10	0.133025	2.348454	3111.518736	0.005965	0.005271
RS	11	0.153596	2.348454	3356.304749	0.006434	0.005938
RS	12	0.175983	2.893922	2938.525614	0.005634	0.005419
RS	13	0.200347	2.893922	3170.991119	0.006079	0.006028
RS	14	0.226861	2.988289	3311.835614	0.006349	0.006476
RS	15	0.255716	2.988289	3569.435790	0.006843	0.007129
RS	16	0.287118	2.708735	4237.980578	0.008125	0.008612
RS	17	0.321293	2.708735	4553.848024	0.008730	0.009366
RS	18	0.358484	2.233913	5917.294765	0.011344	0.012289
RS	19	0.398958	2.233913	6322.444820	0.012121	0.013232
RS	20	0.443006	1.797589	8359.718676	0.016027	0.017570
RS	21	0.490942	1.797589	8853.633094	0.016974	0.018671
RS	22	0.543109	1.497827	11191.103668	0.021455	0.023606
RS	23	0.599882	1.497827	11715.498242	0.022460	0.024723
RS	24	0.661667	1.324318	13783.616493	0.026425	0.029047
RS	25	0.728907	1.324318	14238.997451	0.027298	0.029976
RS	26	0.802082	1.247926	15509.968269	0.029735	0.032586
RS	27	0.881716	1.247926	15808.460635	0.030307	0.033145
RS	28	0.968381	1.239648	16122.738772	0.030910	0.033728
RS	29	1.062697	1.239648	16227.198784	0.031110	0.033863
RS	30	1.165338	1.272793	15815.982736	0.030321	0.032934
RS	31	1.277041	1.272793	15729.318102	0.030155	0.032681
RS	32	1.398605	1.327358	14912.579616	0.028589	0.030928
RS	33	1.530900	1.327358	14651.806057	0.028090	0.030334
RS	34	1.674874	1.391309	13646.832605	0.026163	0.028209
RS	35	1.831558	1.391309	13232.580846	0.025369	0.027314
RS	36	2.002074	1.457103	12163.178721	0.023318	0.025072
RS	37	2.187643	1.457103	11618.463613	0.022274	0.023921
RS	38	2.389594	1.518658	10557.916934	0.020241	0.021713
RS	39	2.609372	1.518658	9908.538460	0.018996	0.020358
RS	40	2.848553	1.571436	8894.982433	0.017053	0.018262
RS	41	3.108848	1.571436	8172.041835	0.015667	0.016768
RS	42	3.392122	1.614064	7219.231248	0.013840	0.014810
RS	43	3.700402	1.614064	6463.473134	0.012391	0.013258
RS	44	4.035898	1.649891	5577.694265	0.010693	0.011446
RS	45	4.401011	1.649891	4842.072964	0.009283	0.009938
RS	46	4.798355	1.685970	4043.136009	0.007751	0.008308
RS	47	5.230777	1.685970	3386.431544	0.006492	0.006962
RS	48	5.701372	1.728452	2713.110013	0.005201	0.005589
RS	49	6.213511	1.728452	2182.284660	0.004184	0.004501
RS	50	6.770861	1.777855	1669.285763	0.003200	0.003455
RS	51	7.377413	1.777855	1282.879832	0.002459	0.002663
RS	52	8.037511	1.826000	935.558403	0.001794	0.001953
RS	53	8.755882	1.826000	681.861870	0.001307	0.001431
RS	54	9.537670	1.854530	473.879428	0.000908	0.001003
RS	55	10.388473	1.854530	323.182796	0.000620	0.000690
RS	56	11.314384	1.854530	211.507524	0.000405	0.000456
RS	57	12.322034	1.854530	132.350020	0.000254	0.000288
RS	58	13.418638	1.797333	80.641416	0.000155	0.000178
RS	59	14.612049	1.797333	44.617262	0.000086	0.000100
RS	60	15.910813	1.797333	23.257137	0.000045	0.000053
RS	61	17.324230	1.797333	11.361696	0.000022	0.000026
RS	62	18.862423	1.797333	5.172379	0.000010	0.000012
RS	63	20.536405	1.797333	3.459097	0.000007	0.000008
PA	4+25*2+4+6 0.130129213 0.025909019 20.536405483 0.134489879 1.357041150 1.170406302 1.659939396 2.348453923 2.893922454 2.988288505 2.708734834 2.233912509 1.797589095 1.497826609 1.324317919 1.247926378 1.239647806 1.272792981 1.327358436 1.391309157 1.457103117 1.518657792 1.571435906 1.614064168 1.649890764 1.685969754 1.728452094 1.777855150 1.825999878 1.854530294 1.797332685
//
IT	3330
RD	23
LK	-6014448.714825
QD	-1445.703430 -> -1443.626604
RI	0.0347224696
TR	0.129862	0.025901
MT	20.593672
MM	C_pi: 1.183025, n_recomb: 522563.799796
RS	0	0.000000	0.134531	32707.731524	0.062591	0.094740
RS	1	0.008833	0.134531	33243.216636	0.063616	0.051366
RS	2	0.018446	0.134531	33584.054598	0.064268	0.033644
RS	3	0.028907	0.134531	33706.161711	0.064502	0.033126
RS	4	0.040293	1.394630	3376.487806	0.006461	0.003842
RS	5	0.052685	1.394630	3641.398787	0.006968	0.004744
RS	6	0.066171	1.163566	4698.258667	0.008991	0.006500
RS	7	0.080849	1.163566	5047.341400	0.009659	0.007332
RS	8	0.096822	1.649783	3828.329043	0.007326	0.005815
RS	9	0.114207	1.649783	4121.851721	0.007888	0.006599
RS	10	0.133127	2.343583	3126.870212	0.005984	0.005284
RS	11	0.153719	2.343583	3372.917753	0.006455	0.005954
RS	12	0.176129	2.898269	2942.617298	0.005631	0.005415
RS	13	0.200519	2.898269	3175.558364	0.006077	0.006026
RS	14	0.227062	2.999209	3309.684998	0.006334	0.006461
RS	15	0.255951	2.999209	3567.364603	0.006827	0.007115
RS	16	0.287391	2.722994	4229.087216	0.008093	0.008582
RS	17	0.321608	2.722994	4544.731543	0.008697	0.009335
RS	18	0.358847	2.245587	5906.302698	0.011303	0.012250
RS	19	0.399375	2.245587	6311.440633	0.012078	0.013190
RS	20	0.443484	1.804872	8355.913512	0.015990	0.017536
RS	21	0.491488	1.804872	8850.637983	0.016937	0.018634
RS	22	0.543732	1.502006	11202.574443	0.021438	0.023591
RS	23	0.600591	1.502006	11728.614499	0.022444	0.024705
RS	24	0.662472	1.326790	13812.844136	0.026433	0.029054
RS	25	0.729819	1.326790	14270.019431	0.027308	0.029981
RS	26	0.803114	1.249800	15550.137826	0.029757	0.032605
RS	27	0.882883	1.249800	15849.903616	0.030331	0.033164
RS	28	0.969698	1.241655	16163.609590	0.030931	0.033743
RS	29	1.064181	1.241655	16268.849586	0.031133	0.033879
RS	30	1.167009	1.275178	15853.152210	0.030337	0.032943
RS	31	1.278920	1.275178	15766.996094	0.030172	0.032692
RS	32	1.400716	1.330014	14947.116345	0.028603	0.030936
RS	33	1.533269	1.330014	14686.467235	0.028105	0.030344
RS	34	1.677531	1.394064	13680.000451	0.026179	0.028221
RS	35	1.834534	1.394064	13265.244766	0.025385	0.027327
RS	36	2.005405	1.459868	12194.537720	0.023336	0.025087
RS	37	2.191369	1.459868	11648.591575	0.022291	0.023936
RS	38	2.393759	1.521424	10586.117895	0.020258	0.021729
RS	39	2.614024	1.521424	9934.871560	0.019012	0.020374
RS	40	2.853745	1.574265	8918.577126	0.017067	0.018276
RS	41	3.114640	1.574265	8193.390660	0.015679	0.016781
RS	42	3.398579	1.617138	7237.017490	0.013849	0.014819
RS	43	3.707598	1.617138	6479.078052	0.012399	0.013266
RS	44	4.043910	1.653624	5589.009514	0.010695	0.011448
RS	45	4.409929	1.653624	4851.888669	0.009285	0.009940
RS	46	4.808276	1.691083	4048.540609	0.007747	0.008304
RS	47	5.241809	1.691083	3391.545924	0.006490	0.006960
RS	48	5.713634	1.735863	2714.753484	0.005195	0.005582
RS	49	6.227133	1.735863	2184.811461	0.004181	0.004498
RS	50	6.785989	1.788364	1669.915057	0.003196	0.003450
RS	51	7.394206	1.788364	1284.864403	0.002459	0.002661
RS	52	8.056146	1.839814	936.906966	0.001793	0.001951
RS	53	8.776552	1.839814	684.193865	0.001309	0.001432
RS	54	9.560589	1.871049	476.004416	0.000911	0.001005
RS	55	10.413878	1.871049	325.568679	0.000623	0.000693
RS	56	11.342536	1.871049	213.732045	0.000409	0.000459
RS	57	12.353218	1.871049	134.190912	0.000257	0.000292
RS	58	13.453171	1.812964	82.074942	0.000157	0.000180
RS	59	14.650280	1.812964	45.586693	0.000087	0.000101
RS	60	15.953125	1.812964	23.861913	0.000046	0.000054
RS	61	17.371046	1.812964	11.709739	0.000022	0.000027
RS	62	18.914208	1.812964	5.356750	0.000010	0.000012
RS	63	20.593672	1.812964	3.612741	0.000007	0.000008
PA	4+25*2+4+6 0.129862210 0.025900667 20.593672147 0.134531499 1.394629825 1.163565754 1.649782601 2.343582662 2.898269232 2.999209145 2.722994379 2.245587238 1.804871503 1.502006220 1.326789547 1.249799619 1.241655216 1.275178157 1.330014226 1.394064373 1.459868424 1.521424054 1.574265335 1.617138133 1.653623794 1.691082768 1.735863212 1.788363827 1.839814477 1.871049185 1.812964039
//
IT	3363
RD	24
LK	-6014444.643165
QD	-1440.600628 -> -1438.695520
RI	0.0345782971
TR	0.129605	0.025892
MT	20.648977
MM	C_pi: 1.185499, n_recomb: 523468.334267
RS	0	0.000000	0.134565	32772.012886	0.062606	0.094638
RS	1	0.008837	0.134565	33309.298368	0.063632	0.051411
RS	2	0.018456	0.134565	33651.404342	0.064285	0.033683
RS	3	0.028924	0.134565	33774.159193	0.064520	0.033180
RS	4	0.040317	1.432968	3294.078899	0.006293	0.003747
RS	5	0.052717	1.432968	3553.533947	0.006788	0.004625
RS	6	0.066214	1.157122	4737.773044	0.009051	0.006549
RS	7	0.080902	1.157122	5089.580744	0.009723	0.007382
RS	8	0.096889	1.640563	3860.425645	0.007375	0.005852
RS	9	0.114289	1.640563	4156.288244	0.007940	0.006640
RS	10	0.133226	2.339516	3140.802150	0.006000	0.005295
RS	11	0.153837	2.339516	3388.005939	0.006472	0.005969
RS	12	0.176269	2.902646	2946.295371	0.005628	0.005410
RS	13	0.200684	2.902646	3179.675808	0.006074	0.006024
RS	14	0.227256	3.009392	3307.934640	0.006319	0.006447
RS	15	0.256177	3.009392	3565.710806	0.006812	0.007102
RS	16	0.287653	2.736327	4221.139375	0.008064	0.008555
RS	17	0.321911	2.736327	4536.602098	0.008666	0.009306
RS	18	0.359197	2.256569	5896.361049	0.011264	0.012214
RS	19	0.399778	2.256569	6301.510630	0.012038	0.013151
RS	20	0.443944	1.811750	8352.658690	0.015956	0.017504
RS	21	0.492014	1.811750	8848.163140	0.016903	0.018599
RS	22	0.544332	1.505988	11213.520098	0.021422	0.023576
RS	23	0.601274	1.505988	11741.124910	0.022429	0.024689
RS	24	0.663248	1.329178	13840.340152	0.026440	0.029060
RS	25	0.730698	1.329178	14299.227507	0.027316	0.029987
RS	26	0.804109	1.251648	15587.669277	0.029778	0.032622
RS	27	0.884008	1.251648	15888.676880	0.030353	0.033181
RS	28	0.970968	1.243664	16201.462027	0.030950	0.033757
RS	29	1.065612	1.243664	16307.520475	0.031153	0.033893
RS	30	1.168621	1.277567	15887.449464	0.030350	0.032950
RS	31	1.280732	1.277567	15801.892754	0.030187	0.032701
RS	32	1.402752	1.332662	14979.213047	0.028615	0.030942
RS	33	1.535554	1.332662	14718.804980	0.028118	0.030352
RS	34	1.680093	1.396787	13711.307018	0.026193	0.028231
RS	35	1.837405	1.396787	13296.159027	0.025400	0.027339
RS	36	2.008619	1.462565	12224.617396	0.023353	0.025102
RS	37	2.194964	1.462565	11677.521895	0.022308	0.023952
RS	38	2.397776	1.524075	10613.542622	0.020275	0.021745
RS	39	2.618512	1.524075	9960.462109	0.019028	0.020390
RS	40	2.858755	1.576922	8941.775150	0.017082	0.018291
RS	41	3.120229	1.576922	8214.318694	0.015692	0.016795
RS	42	3.404810	1.619974	7254.626838	0.013859	0.014830
RS	43	3.714540	1.619974	6494.430040	0.012407	0.013275
RS	44	4.051642	1.657052	5600.203660	0.010698	0.011452
RS	45	4.418535	1.657052	4861.481047	0.009287	0.009943
RS	46	4.817851	1.695832	4053.768511	0.007744	0.008300
RS	47	5.252456	1.695832	3396.390735	0.006488	0.006958
RS	48	5.725468	1.742867	2716.138017	0.005189	0.005576
RS	49	6.240282	1.742867	2187.022307	0.004178	0.004495
RS	50	6.800591	1.798452	1670.233245	0.003191	0.003444
RS	51	7.410416	1.798452	1286.529396	0.002458	0.002660
RS	52	8.074133	1.853226	937.960525	0.001792	0.001949
RS	53	8.796505	1.853226	686.261895	0.001311	0.001434
RS	54	9.582715	1.887207	477.905799	0.000913	0.001006
RS	55	10.438405	1.887207	327.781214	0.000626	0.000696
RS	56	11.369715	1.887207	215.832241	0.000412	0.000463
RS	57	12.383327	1.887207	135.949484	0.000260	0.000295
RS	58	13.486515	1.828297	83.455936	0.000159	0.000183
RS	59	14.687195	1.828297	46.528713	0.000089	0.000103
RS	60	15.993982	1.828297	24.454136	0.000047	0.000055
RS	61	17.416255	1.828297	12.053025	0.000023	0.000027
RS	62	18.964217	1.828297	5.539878	0.000011	0.000013
RS	63	20.648977	1.828297	3.767141	0.000007	0.000009
PA	4+25*2+4+6 0.129605128 0.025892046 20.648977419 0.134565498 1.432967727 1.157121942 1.640562739 2.339516053 2.902646034 3.009391702 2.736326606 2.256569152 1.811749657 1.505988361 1.329178481 1.251648259 1.243663508 1.277566587 1.332662329 1.396787155 1.462565191 1.524074927 1.576921575 1.619973510 1.657052232 1.695832294 1.742866586 1.798451958 1.853225638 1.887207115 1.828297366
//
IT	4233
RD	25
LK	-6014440.905392
QD	-1435.777965 -> -1434.024183
RI	0.0344400090
TR	0.129358	0.025883
MT	20.702345
MM	C_pi: 1.187873, n_recomb: 524325.259553
RS	0	0.000000	0.134592	32834.591107	0.062623	0.094539
RS	1	0.008842	0.134592	33373.513719	0.063650	0.051455
RS	2	0.018465	0.134592	33716.727536	0.064305	0.033721
RS	3	0.028940	0.134592	33839.976812	0.064540	0.033232
RS	4	0.040340	1.471996	3214.046867	0.006130	0.003654
RS	5	0.052749	1.471996	3468.149589	0.006615	0.004511
RS	6	0.066254	1.151001	4775.725195	0.009108	0.006597
RS	7	0.080954	1.151001	5130.146592	0.009784	0.007431
RS	8	0.096953	1.632167	3890.392273	0.007420	0.005887
RS	9	0.114367	1.632167	4188.444599	0.007988	0.006678
RS	10	0.133321	2.336182	3153.384705	0.006014	0.005305
RS	11	0.153951	2.336182	3401.644245	0.006488	0.005981
RS	12	0.176405	2.907044	2949.563609	0.005625	0.005406
RS	13	0.200843	2.907044	3183.347445	0.006071	0.006022
RS	14	0.227443	3.018924	3306.476506	0.006306	0.006434
RS	15	0.256395	3.018924	3564.359306	0.006798	0.007090
RS	16	0.287906	2.748854	4213.921086	0.008037	0.008530
RS	17	0.322204	2.748854	4529.231238	0.008638	0.009280
RS	18	0.359534	2.266925	5887.271438	0.011228	0.012180
RS	19	0.400165	2.266925	6292.447847	0.012001	0.013115
RS	20	0.444388	1.818260	8349.788800	0.015925	0.017475
RS	21	0.492521	1.818260	8846.039443	0.016871	0.018567
RS	22	0.544911	1.509780	11223.922254	0.021406	0.023561
RS	23	0.601932	1.509780	11753.012416	0.022415	0.024673
RS	24	0.663995	1.331482	13866.175676	0.026446	0.029065
RS	25	0.731545	1.331482	14326.693004	0.027324	0.029992
RS	26	0.805068	1.253462	15622.724683	0.029796	0.032637
RS	27	0.885092	1.253462	15924.936369	0.030372	0.033196
RS	28	0.972191	1.245656	16236.530126	0.030967	0.033769
RS	29	1.066991	1.245656	16343.428614	0.031170	0.033906
RS	30	1.170173	1.279943	15919.046039	0.030361	0.032955
RS	31	1.282479	1.279943	15834.160047	0.030199	0.032708
RS	32	1.404714	1.335289	15008.968573	0.028625	0.030947
RS	33	1.537756	1.335289	14748.899567	0.028129	0.030360
RS	34	1.682562	1.399469	13740.762338	0.026207	0.028241
RS	35	1.840172	1.399469	13325.322049	0.025414	0.027350
RS	36	2.011716	1.465191	12253.352107	0.023370	0.025116
RS	37	2.198429	1.465191	11705.187885	0.022324	0.023967
RS	38	2.401650	1.526616	10640.071451	0.020293	0.021762
RS	39	2.622839	1.526616	9985.202305	0.019044	0.020406
RS	40	2.863585	1.579417	8964.453263	0.017097	0.018306
RS	41	3.125617	1.579417	8234.722147	0.015705	0.016809
RS	42	3.410817	1.622589	7271.950214	0.013869	0.014841
RS	43	3.721234	1.622589	6509.445104	0.012415	0.013284
RS	44	4.059097	1.660198	5611.208923	0.010702	0.011456
RS	45	4.426833	1.660198	4870.804971	0.009290	0.009947
RS	46	4.827084	1.700242	4058.791402	0.007741	0.008297
RS	47	5.262723	1.700242	3400.954470	0.006486	0.006956
RS	48	5.736880	1.749487	2717.263279	0.005182	0.005569
RS	49	6.252962	1.749487	2188.926901	0.004175	0.004491
RS	50	6.814673	1.808137	1670.261289	0.003186	0.003438
RS	51	7.426050	1.808137	1287.896031	0.002456	0.002658
RS	52	8.091483	1.866244	938.741473	0.001790	0.001947
RS	53	8.815752	1.866244	688.083924	0.001312	0.001434
RS	54	9.604058	1.903019	479.596562	0.000915	0.001008
RS	55	10.462065	1.903019	329.829753	0.000629	0.000698
RS	56	11.395934	1.903019	217.814300	0.000415	0.000466
RS	57	12.412373	1.903019	137.629474	0.000262	0.000297
RS	58	13.518684	1.843340	84.786632	0.000162	0.000185
RS	59	14.722811	1.843340	47.444270	0.000090	0.000105
RS	60	16.033404	1.843340	25.034121	0.000048	0.000056
RS	61	17.459875	1.843340	12.391608	0.000024	0.000028
RS	62	19.012472	1.843340	5.721739	0.000011	0.000013
RS	63	20.702345	1.843340	3.922243	0.000007	0.000009
PA	4+25*2+4+6 0.129357772 0.025883236 20.702345053 0.134591734 1.471996015 1.151000662 1.632166612 2.336181620 2.907044498 3.018923621 2.748854472 2.266924999 1.818259647 1.509779540 1.331481954 1.253462256 1.245655924 1.279942965 1.335289333 1.399468633 1.465190923 1.526616412 1.579416870 1.622589458 1.660198191 1.700241785 1.749486526 1.808136910 1.866244002 1.903018529 1.843339623
//
