# Supplementary material for: Introgression and disruption of migration routes have shaped the genetic integrity of wildebeest populations
Source: Nat Commun. 2024 Apr 12;15:2921. doi: 10.1038/s41467-024-47015-y (PMC11014984; doi:10.1038/s41467-024-47015-y)
Supplement: Supplementary file 10 — Source Data [file 41467_2024_47015_MOESM10_ESM.zip › source_data/Fig2a.psmc/CGnoZaN58014.psmc]

CC
CC	Brief Description of the file format:
CC	  CC  comments
CC	  MM  useful-messages
CC	  RD  round-of-iterations
CC	  LL  \log[P(sequence)]
CC	  QD  Q-before-opt Q-after-opt
CC	  TR  \theta_0 \rho_0
CC	  RS  k t_k \lambda_k \pi_k \sum_{l\not=k}A_{kl} A_{kk}
CC	  DC  begin end best-k t_k+\Delta_k max-prob
CC
MM	Version: 0.6.5-r67
MM	pattern:4+25*2+4+6, n:63, n_free_lambdas:28
MM	n_iterations:25, skip:1, max_t:15, theta/rho:5
MM	is_decoding:0
MM	n_seqs:28, sum_L:16512921, sum_n:2292380
RD	0
LK	0.000000
QD	0.000000 -> 0.000000
RI	inf
TR	0.149456	0.029891
MT	15.000000
MM	C_pi: 1.000000, n_recomb: 486321.668153
RS	0	0.000000	1.000000	3955.896399	0.008134	0.000000
RS	1	0.008290	1.000000	4247.552106	0.008734	0.000000
RS	2	0.017266	1.000000	4557.496924	0.009371	0.000000
RS	3	0.026987	1.000000	4886.327150	0.010048	0.000000
RS	4	0.037514	1.000000	5234.554250	0.010764	0.000000
RS	5	0.048914	1.000000	5602.580704	0.011520	0.000000
RS	6	0.061258	1.000000	5990.672333	0.012318	0.000000
RS	7	0.074626	1.000000	6398.926854	0.013158	0.000000
RS	8	0.089102	1.000000	6827.238509	0.014039	0.000000
RS	9	0.104778	1.000000	7275.258633	0.014960	0.000000
RS	10	0.121753	1.000000	7742.352191	0.015920	0.000000
RS	11	0.140135	1.000000	8227.550433	0.016918	0.000000
RS	12	0.160042	1.000000	8729.500028	0.017950	0.000000
RS	13	0.181598	1.000000	9246.409297	0.019013	0.000000
RS	14	0.204942	1.000000	9775.992458	0.020102	0.000000
RS	15	0.230221	1.000000	10315.413217	0.021211	0.000000
RS	16	0.257595	1.000000	10861.229478	0.022333	0.000000
RS	17	0.287238	1.000000	11409.341465	0.023460	0.000000
RS	18	0.319339	1.000000	11954.946196	0.024582	0.000000
RS	19	0.354100	1.000000	12492.501865	0.025688	0.000000
RS	20	0.391744	1.000000	13015.706414	0.026764	0.000000
RS	21	0.432507	1.000000	13517.495256	0.027795	0.000000
RS	22	0.476650	1.000000	13990.063765	0.028767	0.000000
RS	23	0.524453	1.000000	14424.920652	0.029661	0.000000
RS	24	0.576218	1.000000	14812.978640	0.030459	0.000000
RS	25	0.632274	1.000000	15144.688788	0.031141	0.000000
RS	26	0.692977	1.000000	15410.224302	0.031687	0.000000
RS	27	0.758711	1.000000	15599.718468	0.032077	0.000000
RS	28	0.829896	1.000000	15703.559356	0.032290	0.000000
RS	29	0.906981	1.000000	15712.741024	0.032309	0.000000
RS	30	0.990456	1.000000	15619.266913	0.032117	0.000000
RS	31	1.080851	1.000000	15416.596009	0.031700	0.000000
RS	32	1.178739	1.000000	15100.116199	0.031050	0.000000
RS	33	1.284742	1.000000	14667.622299	0.030160	0.000000
RS	34	1.399532	1.000000	14119.768985	0.029034	0.000000
RS	35	1.523838	1.000000	13460.462037	0.027678	0.000000
RS	36	1.658449	1.000000	12697.145818	0.026109	0.000000
RS	37	1.804218	1.000000	11840.942193	0.024348	0.000000
RS	38	1.962071	1.000000	10906.597254	0.022427	0.000000
RS	39	2.133009	1.000000	9912.198914	0.020382	0.000000
RS	40	2.318118	1.000000	8878.641483	0.018257	0.000000
RS	41	2.518571	1.000000	7828.833306	0.016098	0.000000
RS	42	2.735641	1.000000	6786.669831	0.013955	0.000000
RS	43	2.970706	1.000000	5775.825054	0.011877	0.000000
RS	44	3.225257	1.000000	4818.445732	0.009908	0.000000
RS	45	3.500909	1.000000	3933.860129	0.008089	0.000000
RS	46	3.799411	1.000000	3137.430454	0.006451	0.000000
RS	47	4.122659	1.000000	2439.679847	0.005017	0.000000
RS	48	4.472702	1.000000	1845.806571	0.003795	0.000000
RS	49	4.851763	1.000000	1355.658701	0.002788	0.000000
RS	50	5.262247	1.000000	964.185497	0.001983	0.000000
RS	51	5.706758	1.000000	662.314848	0.001362	0.000000
RS	52	6.188118	1.000000	438.142043	0.000901	0.000000
RS	53	6.709380	1.000000	278.267392	0.000572	0.000000
RS	54	7.273854	1.000000	169.101040	0.000348	0.000000
RS	55	7.885120	1.000000	97.968541	0.000201	0.000000
RS	56	8.547059	1.000000	53.898135	0.000111	0.000000
RS	57	9.263869	1.000000	28.038704	0.000058	0.000000
RS	58	10.040101	1.000000	13.728982	0.000028	0.000000
RS	59	10.880679	1.000000	6.295793	0.000013	0.000000
RS	60	11.790939	1.000000	2.689387	0.000006	0.000000
RS	61	12.776655	1.000000	1.063935	0.000002	0.000000
RS	62	13.844085	1.000000	0.387344	0.000001	0.000000
RS	63	15.000000	1.000000	0.181627	0.000000	0.000000
PA	4+25*2+4+6 0.149455697 0.029891139 15.000000000 1.000000000 1.000000000 1.000000000 1.000000000 1.000000000 1.000000000 1.000000000 1.000000000 1.000000000 1.000000000 1.000000000 1.000000000 1.000000000 1.000000000 1.000000000 1.000000000 1.000000000 1.000000000 1.000000000 1.000000000 1.000000000 1.000000000 1.000000000 1.000000000 1.000000000 1.000000000 1.000000000 1.000000000
//
IT	4539
RD	1
LK	-5765499.714126
QD	-6682.737482 -> -2476.208523
RI	0.0280566018
TR	0.149610	0.029031
MT	15.556526
MM	C_pi: 1.053283, n_recomb: 497326.847753
RS	0	0.000000	0.309898	13025.791807	0.026192	0.022604
RS	1	0.008352	0.309898	13724.752161	0.027597	0.076030
RS	2	0.017401	0.309898	14427.513785	0.029010	0.036092
RS	3	0.027207	0.309898	15127.964305	0.030419	0.022592
RS	4	0.037831	0.758168	6537.053110	0.013144	0.015274
RS	5	0.049342	0.758168	6973.091246	0.014021	0.011143
RS	6	0.061815	1.083626	5211.314250	0.010479	0.009123
RS	7	0.075330	1.083626	5574.812734	0.011210	0.008363
RS	8	0.089973	1.221176	5290.635563	0.010638	0.008243
RS	9	0.105839	1.221176	5656.796696	0.011374	0.008521
RS	10	0.123031	1.248205	5911.735264	0.011887	0.009109
RS	11	0.141658	1.248205	6308.446891	0.012685	0.009952
RS	12	0.161841	1.233795	6801.033550	0.013675	0.011023
RS	13	0.183709	1.233795	7236.629879	0.014551	0.012258
RS	14	0.207404	1.215977	7799.952307	0.015684	0.013545
RS	15	0.233078	1.215977	8270.755775	0.016630	0.014786
RS	16	0.260897	1.209400	8801.180010	0.017697	0.015935
RS	17	0.291038	1.209400	9296.093973	0.018692	0.016985
RS	18	0.323697	1.212513	9773.158040	0.019651	0.017940
RS	19	0.359084	1.212513	10277.823154	0.020666	0.018808
RS	20	0.397426	1.218879	10726.270062	0.021568	0.019611
RS	21	0.438971	1.218879	11223.778799	0.022568	0.020383
RS	22	0.483985	1.221543	11685.171277	0.023496	0.021158
RS	23	0.532759	1.221543	12154.290259	0.024439	0.021966
RS	24	0.585606	1.216105	12654.218145	0.025444	0.022826
RS	25	0.642867	1.216105	13066.164636	0.026273	0.023746
RS	26	0.704910	1.202070	13589.887319	0.027326	0.024717
RS	27	0.772135	1.202070	13905.815971	0.027961	0.025715
RS	28	0.844975	1.181961	14394.224932	0.028943	0.026700
RS	29	0.923898	1.181961	14565.975714	0.029289	0.027624
RS	30	1.009412	1.159417	14929.631274	0.030020	0.028428
RS	31	1.102069	1.159417	14905.519872	0.029971	0.029055
RS	32	1.202465	1.137581	15050.472972	0.030263	0.029450
RS	33	1.311245	1.137581	14786.050803	0.029731	0.029566
RS	34	1.429110	1.118402	14641.221356	0.029440	0.029366
RS	35	1.556820	1.118402	14112.728080	0.028377	0.028831
RS	36	1.695195	1.102690	13650.304121	0.027447	0.027953
RS	37	1.845128	1.102690	12866.998159	0.025872	0.026745
RS	38	2.007582	1.090498	12111.920262	0.024354	0.025231
RS	39	2.183605	1.090498	11122.959825	0.022365	0.023452
RS	40	2.374329	1.081432	10151.352811	0.020412	0.021462
RS	41	2.580982	1.081432	9043.242488	0.018184	0.019320
RS	42	2.804894	1.074907	7968.407042	0.016022	0.017091
RS	43	3.047507	1.074907	6851.299363	0.013776	0.014842
RS	44	3.310383	1.070370	5799.601031	0.011662	0.012636
RS	45	3.595214	1.070370	4784.476387	0.009620	0.010532
RS	46	3.903834	1.067373	3867.499636	0.007777	0.008580
RS	47	4.238229	1.067373	3040.143706	0.006113	0.006821
RS	48	4.600552	1.065578	2329.905102	0.004685	0.005281
RS	49	4.993137	1.065578	1731.039046	0.003481	0.003975
RS	50	5.418509	1.064668	1247.121198	0.002508	0.002902
RS	51	5.879408	1.064668	867.454544	0.001744	0.002050
RS	52	6.378801	1.064245	581.662673	0.001170	0.001399
RS	53	6.919902	1.064245	374.535350	0.000753	0.000919
RS	54	7.506196	1.063673	231.021667	0.000465	0.000579
RS	55	8.141456	1.063673	135.862762	0.000273	0.000349
RS	56	8.829772	1.063673	75.935493	0.000153	0.000200
RS	57	9.575575	1.063673	40.165295	0.000081	0.000109
RS	58	10.383667	1.061387	20.041659	0.000040	0.000056
RS	59	11.259250	1.061387	9.344329	0.000019	0.000027
RS	60	12.207961	1.061387	4.061594	0.000008	0.000012
RS	61	13.235906	1.061387	1.636272	0.000003	0.000005
RS	62	14.349705	1.061387	0.607149	0.000001	0.000002
RS	63	15.556526	1.061387	0.292817	0.000001	0.000001
PA	4+25*2+4+6 0.149609667 0.029031044 15.556526184 0.309898376 0.758168221 1.083625793 1.221176147 1.248205185 1.233795166 1.215976715 1.209400177 1.212512970 1.218878746 1.221543312 1.216104507 1.202070236 1.181961060 1.159416676 1.137580872 1.118401527 1.102689743 1.090497971 1.081432343 1.074907303 1.070369720 1.067373276 1.065578461 1.064667702 1.064245462 1.063673019 1.061387122
//
IT	4332
RD	2
LK	-5759744.157629
QD	-1436.478117 -> -853.582094
RI	0.0177964262
TR	0.148850	0.028690
MT	15.883599
MM	C_pi: 1.047192, n_recomb: 488765.721951
RS	0	0.000000	0.207925	19038.986595	0.038953	0.024217
RS	1	0.008387	0.207925	19789.223322	0.040488	0.074568
RS	2	0.017478	0.207925	20496.896779	0.041936	0.041310
RS	3	0.027332	0.207925	21149.204972	0.043271	0.031364
RS	4	0.038012	0.751745	6132.508850	0.012547	0.010821
RS	5	0.049587	0.751745	6542.219106	0.013385	0.009788
RS	6	0.062134	1.207180	4355.228740	0.008911	0.006765
RS	7	0.075733	1.207180	4666.389601	0.009547	0.007170
RS	8	0.090472	1.378610	4377.417987	0.008956	0.006934
RS	9	0.106448	1.378610	4688.750643	0.009593	0.007670
RS	10	0.123764	1.378748	5016.743775	0.010264	0.008391
RS	11	0.142532	1.378748	5362.450748	0.010971	0.009459
RS	12	0.162874	1.322693	5965.922647	0.012206	0.010842
RS	13	0.184922	1.322693	6357.072554	0.013006	0.012255
RS	14	0.208820	1.276794	7004.896517	0.014332	0.013882
RS	15	0.234722	1.276794	7436.516892	0.015215	0.015230
RS	16	0.262797	1.264342	7957.692722	0.016281	0.016522
RS	17	0.293226	1.264342	8415.383834	0.017218	0.017588
RS	18	0.326208	1.277632	8789.947348	0.017984	0.018473
RS	19	0.361956	1.277632	9258.430835	0.018942	0.019278
RS	20	0.400702	1.301029	9556.368104	0.019552	0.019882
RS	21	0.442698	1.301029	10021.652396	0.020504	0.020535
RS	22	0.488216	1.317949	10348.497408	0.021173	0.021131
RS	23	0.537553	1.317949	10795.408317	0.022087	0.021795
RS	24	0.591027	1.317698	11227.627388	0.022971	0.022602
RS	25	0.648987	1.317698	11634.342875	0.023804	0.023361
RS	26	0.711807	1.298953	12179.240265	0.024918	0.024439
RS	27	0.779897	1.298953	12511.938476	0.025599	0.025256
RS	28	0.853698	1.267550	13103.205873	0.026809	0.026485
RS	29	0.933689	1.267550	13314.497422	0.027241	0.027204
RS	30	1.020389	1.231550	13834.691496	0.028305	0.028326
RS	31	1.114361	1.231550	13868.788785	0.028375	0.028727
RS	32	1.216215	1.197382	14188.491722	0.029029	0.029443
RS	33	1.326612	1.197382	13993.420563	0.028630	0.029325
RS	34	1.446268	1.168564	14011.517623	0.028667	0.029395
RS	35	1.575960	1.168564	13555.132893	0.027733	0.028640
RS	36	1.716530	1.146192	13226.304527	0.027061	0.027959
RS	37	1.868891	1.146192	12510.769052	0.025597	0.026564
RS	38	2.034030	1.129941	11854.915340	0.024255	0.025178
RS	39	2.213021	1.129941	10924.460886	0.022351	0.023265
RS	40	2.407024	1.118786	10021.025957	0.020503	0.021355
RS	41	2.617299	1.118786	8959.141184	0.018330	0.019132
RS	42	2.845211	1.111504	7927.664599	0.016220	0.016958
RS	43	3.092239	1.111504	6842.940470	0.014000	0.014673
RS	44	3.359986	1.107065	5815.336889	0.011898	0.012508
RS	45	3.650190	1.107065	4818.753974	0.009859	0.010400
RS	46	3.964735	1.104712	3911.225373	0.008002	0.008481
RS	47	4.305662	1.104712	3090.428283	0.006323	0.006734
RS	48	4.675185	1.103918	2379.496316	0.004868	0.005221
RS	49	5.075700	1.103918	1778.750368	0.003639	0.003930
RS	50	5.509809	1.104185	1288.692010	0.002637	0.002874
RS	51	5.980329	1.104185	902.969083	0.001847	0.002035
RS	52	6.490312	1.104834	609.732873	0.001247	0.001392
RS	53	7.043071	1.104834	396.049786	0.000810	0.000917
RS	54	7.642192	1.104894	246.452676	0.000504	0.000581
RS	55	8.291564	1.104894	146.415329	0.000300	0.000352
RS	56	8.995401	1.104894	82.717316	0.000169	0.000203
RS	57	9.758272	1.104894	44.252911	0.000091	0.000111
RS	58	10.585129	1.101349	22.364249	0.000046	0.000058
RS	59	11.481338	1.101349	10.551704	0.000022	0.000028
RS	60	12.452716	1.101349	4.644193	0.000010	0.000013
RS	61	13.505568	1.101349	1.895862	0.000004	0.000005
RS	62	14.646726	1.101349	0.713337	0.000001	0.000002
RS	63	15.883599	1.101349	0.351334	0.000001	0.000001
PA	4+25*2+4+6 0.148849813 0.028689680 15.883599397 0.207925114 0.751744955 1.207179698 1.378610054 1.378748268 1.322692578 1.276794337 1.264342295 1.277632397 1.301028823 1.317948538 1.317697978 1.298952826 1.267549804 1.231549957 1.197381990 1.168563827 1.146191565 1.129941289 1.118786367 1.111504296 1.107064549 1.104711837 1.103917959 1.104184977 1.104833944 1.104893765 1.101348525
//
IT	4544
RD	3
LK	-5758918.577538
QD	-726.029529 -> -612.968417
RI	0.0179349796
TR	0.147960	0.028519
MT	16.102155
MM	C_pi: 1.042628, n_recomb: 483810.741098
RS	0	0.000000	0.178067	21995.288360	0.045463	0.024592
RS	1	0.008411	0.178067	22703.219899	0.046926	0.073569
RS	2	0.017529	0.178067	23337.435978	0.048237	0.043576
RS	3	0.027414	0.178067	23882.296824	0.049363	0.035467
RS	4	0.038131	0.805095	5516.847744	0.011403	0.008973
RS	5	0.049749	0.805095	5892.621010	0.012180	0.008798
RS	6	0.062344	1.347412	3768.850569	0.007790	0.005788
RS	7	0.075998	1.347412	4043.744363	0.008358	0.006441
RS	8	0.090801	1.510842	3868.482073	0.007996	0.006338
RS	9	0.106849	1.510842	4148.679837	0.008575	0.007137
RS	10	0.124247	1.461764	4593.403151	0.009494	0.008060
RS	11	0.143108	1.461764	4914.618601	0.010158	0.009138
RS	12	0.163555	1.355631	5660.344587	0.011700	0.010830
RS	13	0.185722	1.355631	6034.742869	0.012473	0.012271
RS	14	0.209753	1.279755	6801.936561	0.014059	0.014214
RS	15	0.235806	1.279755	7222.058023	0.014927	0.015604
RS	16	0.264050	1.261226	7765.807783	0.016051	0.017007
RS	17	0.294670	1.261226	8212.412326	0.016974	0.018105
RS	18	0.327865	1.285022	8508.323267	0.017586	0.018866
RS	19	0.363852	1.285022	8963.469644	0.018527	0.019683
RS	20	0.402865	1.327033	9126.748341	0.018864	0.020029
RS	21	0.445160	1.327033	9577.211656	0.019795	0.020673
RS	22	0.491013	1.361173	9775.595260	0.020205	0.021030
RS	23	0.540722	1.361173	10209.656168	0.021103	0.021672
RS	24	0.594612	1.369819	10563.907309	0.021835	0.022356
RS	25	0.653034	1.369819	10964.144288	0.022662	0.023079
RS	26	0.716370	1.350315	11497.562299	0.023765	0.024176
RS	27	0.785034	1.350315	11833.464187	0.024459	0.024944
RS	28	0.859472	1.311787	12471.384203	0.025777	0.026306
RS	29	0.940171	1.311787	12696.145703	0.026242	0.026962
RS	30	1.027658	1.266753	13296.946809	0.027484	0.028274
RS	31	1.122503	1.266753	13352.414940	0.027598	0.028598
RS	32	1.225326	1.224756	13758.374778	0.028438	0.029496
RS	33	1.336797	1.224756	13588.814993	0.028087	0.029293
RS	34	1.457643	1.190597	13678.066155	0.028272	0.029494
RS	35	1.588653	1.190597	13248.377318	0.027383	0.028652
RS	36	1.730682	1.165425	12968.012655	0.026804	0.028037
RS	37	1.884658	1.165425	12279.351894	0.025380	0.026568
RS	38	2.051583	1.148415	11652.945412	0.024086	0.025199
RS	39	2.232549	1.148415	10749.859188	0.022219	0.023232
RS	40	2.428735	1.137892	9865.383803	0.020391	0.021318
RS	41	2.641422	1.137892	8831.356637	0.018254	0.019067
RS	42	2.871998	1.132047	7815.395801	0.016154	0.016886
RS	43	3.121967	1.132047	6757.523638	0.013967	0.014597
RS	44	3.392961	1.129439	5744.422265	0.011873	0.012433
RS	45	3.686747	1.129439	4771.004906	0.009861	0.010336
RS	46	4.005243	1.129082	3875.871870	0.008011	0.008426
RS	47	4.350527	1.129082	3072.065994	0.006350	0.006696
RS	48	4.724852	1.130328	2369.564314	0.004898	0.005192
RS	49	5.130662	1.130328	1778.689880	0.003676	0.003916
RS	50	5.570602	1.132551	1292.527954	0.002672	0.002868
RS	51	6.047546	1.132551	910.557853	0.001882	0.002037
RS	52	6.564604	1.134817	617.714269	0.001277	0.001397
RS	53	7.125151	1.134817	403.970397	0.000835	0.000925
RS	54	7.732845	1.135925	253.032584	0.000523	0.000588
RS	55	8.391651	1.135925	151.567292	0.000313	0.000358
RS	56	9.105867	1.135925	86.381503	0.000179	0.000208
RS	57	9.880155	1.135925	46.646031	0.000096	0.000115
RS	58	10.719567	1.131445	23.820278	0.000049	0.000060
RS	59	11.629580	1.131445	11.351230	0.000023	0.000029
RS	60	12.616132	1.131445	5.049240	0.000010	0.000013
RS	61	13.685662	1.131445	2.084493	0.000004	0.000006
RS	62	14.845148	1.131445	0.793714	0.000002	0.000002
RS	63	16.102155	1.131445	0.398128	0.000001	0.000001
PA	4+25*2+4+6 0.147960194 0.028518827 16.102155365 0.178067169 0.805094904 1.347411634 1.510842258 1.461764494 1.355631354 1.279754739 1.261225679 1.285021962 1.327032624 1.361172797 1.369819303 1.350315038 1.311786927 1.266753173 1.224756486 1.190596651 1.165424545 1.148414516 1.137892380 1.132047283 1.129439146 1.129081557 1.130328414 1.132550589 1.134816658 1.135924567 1.131445209
//
IT	4242
RD	4
LK	-5758741.986167
QD	-590.575075 -> -547.978973
RI	0.0188696967
TR	0.147141	0.028425
MT	16.261633
MM	C_pi: 1.042443, n_recomb: 482156.607000
RS	0	0.000000	0.166189	23494.555636	0.048728	0.024599
RS	1	0.008428	0.166189	24166.733212	0.050122	0.073078
RS	2	0.017566	0.166189	24748.014072	0.051328	0.044794
RS	3	0.027474	0.166189	25221.567445	0.052310	0.037676
RS	4	0.038217	0.876371	4987.687513	0.010345	0.007915
RS	5	0.049865	0.876371	5334.565093	0.011064	0.008050
RS	6	0.062495	1.488635	3365.818499	0.006981	0.005227
RS	7	0.076190	1.488635	3615.392450	0.007498	0.005923
RS	8	0.091038	1.627436	3551.084224	0.007365	0.005987
RS	9	0.107139	1.627436	3811.775362	0.007906	0.006754
RS	10	0.124596	1.524484	4362.503700	0.009048	0.007871
RS	11	0.143524	1.524484	4670.661812	0.009687	0.008896
RS	12	0.164047	1.369604	5555.561784	0.011522	0.010872
RS	13	0.186300	1.369604	5924.585952	0.012288	0.012285
RS	14	0.210428	1.265840	6821.155239	0.014147	0.014522
RS	15	0.236590	1.265840	7241.241258	0.015018	0.015922
RS	16	0.264957	1.241413	7822.637107	0.016224	0.017426
RS	17	0.295714	1.241413	8269.488636	0.017151	0.018550
RS	18	0.329064	1.274297	8501.270535	0.017632	0.019181
RS	19	0.365224	1.274297	8953.951871	0.018571	0.020025
RS	20	0.404431	1.333450	8996.976974	0.018660	0.020112
RS	21	0.446943	1.333450	9442.399072	0.019584	0.020779
RS	22	0.493038	1.384310	9526.116097	0.019757	0.020896
RS	23	0.543017	1.384310	9954.935827	0.020647	0.021553
RS	24	0.597208	1.402280	10240.646338	0.021239	0.022104
RS	25	0.655967	1.402280	10638.555181	0.022065	0.022833
RS	26	0.719677	1.383029	11161.624022	0.023149	0.023925
RS	27	0.788757	1.383029	11500.276919	0.023852	0.024688
RS	28	0.863658	1.338809	12176.364253	0.025254	0.026149
RS	29	0.944872	1.338809	12408.791219	0.025736	0.026789
RS	30	1.032930	1.286481	13072.692975	0.027113	0.028248
RS	31	1.128410	1.286481	13138.203561	0.027249	0.028549
RS	32	1.231936	1.238498	13605.470833	0.028218	0.029580
RS	33	1.344187	1.238498	13445.176676	0.027885	0.029343
RS	34	1.465898	1.200732	13575.623051	0.028156	0.029625
RS	35	1.597867	1.200732	13152.966134	0.027279	0.028743
RS	36	1.740958	1.174257	12889.438646	0.026733	0.028148
RS	37	1.896107	1.174257	12206.749768	0.025317	0.026641
RS	38	2.064333	1.157713	11579.978256	0.024017	0.025252
RS	39	2.246735	1.157713	10684.467399	0.022160	0.023258
RS	40	2.444510	1.148794	9793.776721	0.020312	0.021308
RS	41	2.658953	1.148794	8770.852102	0.018191	0.019047
RS	42	2.891469	1.145145	7751.304068	0.016076	0.016839
RS	43	3.143579	1.145145	6707.717022	0.013912	0.014555
RS	44	3.416938	1.144967	5696.227340	0.011814	0.012379
RS	45	3.713333	1.144967	4737.858543	0.009826	0.010296
RS	46	4.034708	1.147077	3847.681731	0.007980	0.008386
RS	47	4.383168	1.147077	3056.636144	0.006340	0.006673
RS	48	4.760994	1.150738	2359.205887	0.004893	0.005174
RS	49	5.170662	1.150738	1776.742776	0.003685	0.003911
RS	50	5.614856	1.155200	1293.629529	0.002683	0.002868
RS	51	6.096485	1.155200	915.458367	0.001899	0.002043
RS	52	6.618704	1.159293	623.286109	0.001293	0.001406
RS	53	7.184934	1.159293	410.020800	0.000850	0.000935
RS	54	7.798883	1.161589	258.248098	0.000536	0.000597
RS	55	8.464575	1.161589	155.822982	0.000323	0.000366
RS	56	9.186369	1.161589	89.500909	0.000186	0.000214
RS	57	9.968993	1.161589	48.733943	0.000101	0.000119
RS	58	10.817574	1.156236	25.119647	0.000052	0.000062
RS	59	11.737670	1.156236	12.078211	0.000025	0.000031
RS	60	12.735309	1.156236	5.424217	0.000011	0.000014
RS	61	13.817026	1.156236	2.262233	0.000005	0.000006
RS	62	14.989907	1.156236	0.870801	0.000002	0.000002
RS	63	16.261633	1.156236	0.444218	0.000001	0.000001
PA	4+25*2+4+6 0.147140563 0.028424900 16.261633466 0.166188691 0.876370775 1.488634810 1.627435958 1.524484075 1.369604269 1.265839559 1.241412581 1.274297065 1.333450263 1.384310408 1.402279773 1.383029312 1.338808905 1.286480955 1.238498227 1.200731602 1.174256566 1.157712878 1.148794086 1.145145314 1.144966866 1.147076639 1.150737528 1.155200364 1.159292722 1.161588535 1.156235996
//
IT	4534
RD	5
LK	-5758666.829382
QD	-538.506603 -> -511.453528
RI	0.0195526358
TR	0.146422	0.028371
MT	16.386456
MM	C_pi: 1.044091, n_recomb: 482006.037108
RS	0	0.000000	0.160237	24373.789850	0.050567	0.024508
RS	1	0.008441	0.160237	25022.796842	0.051914	0.072831
RS	2	0.017594	0.160237	25570.678379	0.053051	0.045563
RS	3	0.027520	0.160237	25999.982051	0.053941	0.039074
RS	4	0.038283	0.950893	4565.988105	0.009473	0.007195
RS	5	0.049956	0.950893	4889.300266	0.010144	0.007465
RS	6	0.062613	1.622797	3073.682876	0.006377	0.004844
RS	7	0.076339	1.622797	3304.543563	0.006856	0.005532
RS	8	0.091223	1.731221	3328.854759	0.006906	0.005743
RS	9	0.107364	1.731221	3575.782985	0.007419	0.006458
RS	10	0.124867	1.577104	4210.756300	0.008736	0.007737
RS	11	0.143847	1.577104	4510.527638	0.009358	0.008697
RS	12	0.164430	1.377867	5518.927222	0.011450	0.010917
RS	13	0.186749	1.377867	5886.524178	0.012213	0.012286
RS	14	0.210953	1.249103	6909.404865	0.014335	0.014792
RS	15	0.237200	1.249103	7333.169218	0.015214	0.016189
RS	16	0.265662	1.219113	7957.512086	0.016509	0.017790
RS	17	0.296527	1.219113	8408.333430	0.017444	0.018935
RS	18	0.329997	1.259565	8584.641384	0.017810	0.019443
RS	19	0.366291	1.259565	9038.710872	0.018752	0.020317
RS	20	0.405650	1.333916	8972.425184	0.018615	0.020161
RS	21	0.448331	1.333916	9416.628226	0.019536	0.020857
RS	22	0.494614	1.400165	9397.566744	0.019497	0.020750
RS	23	0.544804	1.400165	9824.422715	0.020382	0.021431
RS	24	0.599230	1.426900	10051.077226	0.020853	0.021860
RS	25	0.658250	1.426900	10448.744770	0.021678	0.022603
RS	26	0.722252	1.407889	10966.075776	0.022751	0.023690
RS	27	0.791656	1.407889	11307.823633	0.023460	0.024459
RS	28	0.866919	1.358372	12021.445913	0.024940	0.026008
RS	29	0.948534	1.358372	12259.769986	0.025435	0.026649
RS	30	1.037038	1.299429	12981.821082	0.026933	0.028237
RS	31	1.133012	1.299429	13053.321678	0.027081	0.028531
RS	32	1.237088	1.246244	13573.579973	0.028161	0.029678
RS	33	1.349948	1.246244	13416.320381	0.027834	0.029424
RS	34	1.472334	1.205596	13577.227100	0.028168	0.029768
RS	35	1.605051	1.205596	13153.685560	0.027289	0.028862
RS	36	1.748970	1.178402	12895.162871	0.026753	0.028272
RS	37	1.905037	1.178402	12209.667228	0.025331	0.026739
RS	38	2.074277	1.162754	11571.044379	0.024006	0.025316
RS	39	2.257802	1.162754	10674.388629	0.022146	0.023304
RS	40	2.456818	1.155741	9767.426634	0.020264	0.021311
RS	41	2.672633	1.155741	8747.734111	0.018149	0.019044
RS	42	2.906664	1.154506	7716.476108	0.016009	0.016803
RS	43	3.160449	1.154506	6680.727245	0.013860	0.014526
RS	44	3.435655	1.156919	5664.834030	0.011753	0.012333
RS	45	3.734091	1.156919	4716.794653	0.009786	0.010266
RS	46	4.057716	1.161628	3827.560060	0.007941	0.008352
RS	47	4.408659	1.161628	3046.304290	0.006320	0.006656
RS	48	4.789223	1.167821	2351.665398	0.004879	0.005160
RS	49	5.201910	1.167821	1776.116194	0.003685	0.003910
RS	50	5.649431	1.174626	1295.062315	0.002687	0.002869
RS	51	6.134726	1.174626	920.183571	0.001909	0.002051
RS	52	6.660983	1.180618	628.449351	0.001304	0.001415
RS	53	7.231660	1.180618	415.642090	0.000862	0.000945
RS	54	7.850507	1.184143	263.098537	0.000546	0.000606
RS	55	8.521589	1.184143	159.819553	0.000332	0.000374
RS	56	9.249316	1.184143	92.459021	0.000192	0.000220
RS	57	10.038468	1.184143	50.733809	0.000105	0.000123
RS	58	10.894230	1.177926	26.378476	0.000055	0.000065
RS	59	11.822225	1.177926	12.789698	0.000027	0.000032
RS	60	12.828550	1.177926	5.795190	0.000012	0.000015
RS	61	13.919816	1.177926	2.440109	0.000005	0.000006
RS	62	15.103193	1.177926	0.948894	0.000002	0.000003
RS	63	16.386456	1.177926	0.491847	0.000001	0.000001
PA	4+25*2+4+6 0.146421805 0.028371056 16.386455913 0.160236881 0.950893248 1.622796728 1.731221131 1.577103677 1.377867341 1.249102957 1.219112578 1.259564719 1.333915697 1.400164795 1.426899801 1.407888897 1.358371845 1.299429487 1.246243743 1.205596016 1.178401722 1.162753836 1.155740582 1.154505666 1.156918536 1.161628470 1.167821066 1.174625548 1.180617712 1.184142878 1.177925910
//
IT	4421
RD	6
LK	-5758616.450697
QD	-504.855359 -> -484.177335
RI	0.0200436518
TR	0.145791	0.028339
MT	16.489866
MM	C_pi: 1.046309, n_recomb: 482484.481792
RS	0	0.000000	0.156642	24973.619721	0.051760	0.024402
RS	1	0.008452	0.156642	25606.972144	0.053073	0.072685
RS	2	0.017617	0.156642	26132.268448	0.054162	0.046112
RS	3	0.027558	0.156642	26531.656631	0.054990	0.040077
RS	4	0.038338	1.023068	4232.159503	0.008772	0.006657
RS	5	0.050030	1.023068	4536.282583	0.009402	0.006998
RS	6	0.062710	1.746312	2853.624998	0.005914	0.004559
RS	7	0.076461	1.746312	3070.127436	0.006363	0.005228
RS	8	0.091375	1.823519	3161.685958	0.006553	0.005557
RS	9	0.107549	1.823519	3398.155984	0.007043	0.006223
RS	10	0.125090	1.623619	4096.236689	0.008490	0.007625
RS	11	0.144113	1.623619	4389.744986	0.009098	0.008526
RS	12	0.164745	1.384877	5503.182297	0.011406	0.010951
RS	13	0.187120	1.384877	5870.568963	0.012167	0.012275
RS	14	0.211386	1.233771	7011.545028	0.014532	0.015024
RS	15	0.237702	1.233771	7439.844092	0.015420	0.016414
RS	16	0.266243	1.198517	8108.545949	0.016806	0.018109
RS	17	0.297196	1.198517	8564.227802	0.017750	0.019271
RS	18	0.330765	1.245247	8691.551315	0.018014	0.019667
RS	19	0.367172	1.245247	9148.169408	0.018961	0.020568
RS	20	0.406655	1.333041	8982.013877	0.018616	0.020190
RS	21	0.449475	1.333041	9426.391421	0.019537	0.020914
RS	22	0.495914	1.413348	9314.718466	0.019306	0.020605
RS	23	0.546277	1.413348	9740.920671	0.020189	0.021307
RS	24	0.600897	1.448123	9916.426278	0.020553	0.021628
RS	25	0.660134	1.448123	10314.697894	0.021378	0.022385
RS	26	0.724377	1.429092	10830.102264	0.022447	0.023471
RS	27	0.794049	1.429092	11175.051271	0.023161	0.024249
RS	28	0.869609	1.374365	11926.323462	0.024719	0.025881
RS	29	0.951556	1.374365	12169.775918	0.025223	0.026526
RS	30	1.040428	1.309138	12947.605716	0.026835	0.028236
RS	31	1.136812	1.309138	13023.407586	0.026992	0.028528
RS	32	1.241341	1.251163	13592.821510	0.028173	0.029780
RS	33	1.354705	1.251163	13436.034381	0.027848	0.029516
RS	34	1.477649	1.207993	13622.819028	0.028235	0.029914
RS	35	1.610984	1.207993	13195.147000	0.027348	0.028989
RS	36	1.755588	1.180326	12936.905672	0.026813	0.028397
RS	37	1.912414	1.180326	12244.987787	0.025379	0.026844
RS	38	2.082493	1.165709	11590.191976	0.024022	0.025383
RS	39	2.266947	1.165709	10688.728072	0.022154	0.023356
RS	40	2.466989	1.160657	9761.818840	0.020232	0.021317
RS	41	2.683939	1.160657	8741.906911	0.018119	0.019048
RS	42	2.919223	1.161846	7695.928692	0.015951	0.016771
RS	43	3.174393	1.161846	6664.986414	0.013814	0.014502
RS	44	3.451129	1.166847	5642.257241	0.011694	0.012292
RS	45	3.751253	1.166847	4702.137738	0.009746	0.010240
RS	46	4.076742	1.174160	3812.022046	0.007901	0.008322
RS	47	4.429740	1.174160	3038.904645	0.006298	0.006641
RS	48	4.812571	1.182900	2345.897063	0.004862	0.005147
RS	49	5.227758	1.182900	1776.352133	0.003682	0.003909
RS	50	5.678034	1.192077	1296.790402	0.002688	0.002871
RS	51	6.166365	1.192077	924.863132	0.001917	0.002060
RS	52	6.695967	1.200000	633.412553	0.001313	0.001423
RS	53	7.270329	1.200000	421.031963	0.000873	0.000955
RS	54	7.893233	1.204762	267.749954	0.000555	0.000615
RS	55	8.568782	1.204762	163.675098	0.000339	0.000381
RS	56	9.301425	1.204762	95.332868	0.000198	0.000226
RS	57	10.095987	1.204762	52.691997	0.000109	0.000127
RS	58	10.957702	1.197637	27.623388	0.000057	0.000068
RS	59	11.892244	1.197637	13.498941	0.000028	0.000034
RS	60	12.905770	1.197637	6.168264	0.000013	0.000016
RS	61	14.004954	1.197637	2.620722	0.000005	0.000007
RS	62	15.197036	1.197637	1.029022	0.000002	0.000003
RS	63	16.489866	1.197637	0.541576	0.000001	0.000001
PA	4+25*2+4+6 0.145790926 0.028339427 16.489865943 0.156641554 1.023068444 1.746312148 1.823518991 1.623619223 1.384877316 1.233770689 1.198517056 1.245247443 1.333041432 1.413347890 1.448123312 1.429092301 1.374365239 1.309138255 1.251163063 1.207993092 1.180325687 1.165708608 1.160657221 1.161846045 1.166846793 1.174160076 1.182900012 1.192077023 1.199999522 1.204761605 1.197637116
//
IT	3672
RD	7
LK	-5758577.279625
QD	-479.236300 -> -462.481038
RI	0.0204319091
TR	0.145228	0.028320
MT	16.579441
MM	C_pi: 1.048666, n_recomb: 483236.372032
RS	0	0.000000	0.154168	25429.491467	0.052623	0.024300
RS	1	0.008461	0.154168	26051.438112	0.053910	0.072580
RS	2	0.017637	0.154168	26560.125908	0.054963	0.046534
RS	3	0.027590	0.154168	26937.408073	0.055744	0.040854
RS	4	0.038386	1.090886	3965.428808	0.008206	0.006236
RS	5	0.050094	1.090886	4253.826288	0.008803	0.006619
RS	6	0.062793	1.857961	2683.722815	0.005554	0.004339
RS	7	0.076567	1.857961	2888.969738	0.005978	0.004988
RS	8	0.091506	1.905229	3031.155066	0.006273	0.005409
RS	9	0.107709	1.905229	3259.380948	0.006745	0.006034
RS	10	0.125282	1.665765	4002.825932	0.008283	0.007527
RS	11	0.144343	1.665765	4291.232813	0.008880	0.008375
RS	12	0.165016	1.392038	5492.358097	0.011366	0.010970
RS	13	0.187439	1.392038	5859.820496	0.012126	0.012252
RS	14	0.211758	1.220781	7109.568515	0.014712	0.015222
RS	15	0.238136	1.220781	7542.324615	0.015608	0.016603
RS	16	0.266744	1.180505	8255.371562	0.017084	0.018390
RS	17	0.297774	1.180505	8715.879874	0.018036	0.019566
RS	18	0.331429	1.232446	8799.899385	0.018210	0.019863
RS	19	0.367931	1.232446	9259.316522	0.019161	0.020789
RS	20	0.407521	1.332211	9001.692074	0.018628	0.020208
RS	21	0.450462	1.332211	9446.763559	0.019549	0.020956
RS	22	0.497035	1.425417	9251.180965	0.019144	0.020464
RS	23	0.547549	1.425417	9677.283397	0.020026	0.021186
RS	24	0.602337	1.467582	9807.941769	0.020296	0.021410
RS	25	0.661760	1.467582	10207.144367	0.021122	0.022180
RS	26	0.726211	1.448276	10723.257015	0.022191	0.023269
RS	27	0.796114	1.448276	11071.355386	0.022911	0.024054
RS	28	0.871933	1.388381	11859.882101	0.024543	0.025766
RS	29	0.954166	1.388381	12108.007746	0.025056	0.026416
RS	30	1.043356	1.317109	12939.561127	0.026777	0.028241
RS	31	1.140093	1.317109	13018.840727	0.026941	0.028531
RS	32	1.245015	1.254632	13634.849203	0.028216	0.029883
RS	33	1.358814	1.254632	13477.391644	0.027890	0.029610
RS	34	1.482241	1.209172	13687.493806	0.028325	0.030058
RS	35	1.616111	1.209172	13254.326012	0.027428	0.029116
RS	36	1.761307	1.181154	12994.272367	0.026890	0.028519
RS	37	1.918788	1.181154	12294.448544	0.025442	0.026947
RS	38	2.089593	1.167596	11621.944259	0.024050	0.025448
RS	39	2.274850	1.167596	10714.138639	0.022172	0.023409
RS	40	2.475781	1.164471	9766.190665	0.020210	0.021325
RS	41	2.693712	1.164471	8744.498583	0.018096	0.019053
RS	42	2.930082	1.168019	7682.878743	0.015899	0.016742
RS	43	3.186450	1.168019	6655.212559	0.013772	0.014482
RS	44	3.464509	1.175542	5624.731727	0.011640	0.012253
RS	45	3.766095	1.175542	4691.171762	0.009708	0.010216
RS	46	4.093197	1.185410	3799.321296	0.007862	0.008293
RS	47	4.447974	1.185410	3033.314755	0.006277	0.006627
RS	48	4.832768	1.196675	2341.289009	0.004845	0.005135
RS	49	5.250118	1.196675	1777.140296	0.003678	0.003908
RS	50	5.702780	1.208226	1298.718411	0.002688	0.002873
RS	51	6.193740	1.208226	929.500994	0.001923	0.002067
RS	52	6.726240	1.218087	638.233574	0.001321	0.001432
RS	53	7.303793	1.218087	426.254900	0.000882	0.000965
RS	54	7.930212	1.224088	272.258796	0.000563	0.000624
RS	55	8.609630	1.224088	167.431303	0.000346	0.000389
RS	56	9.346533	1.224088	98.149974	0.000203	0.000231
RS	57	10.145783	1.224088	54.625020	0.000113	0.000131
RS	58	11.012656	1.216060	28.862776	0.000060	0.000070
RS	59	11.952874	1.216060	14.210636	0.000029	0.000035
RS	60	12.972641	1.216060	6.545850	0.000014	0.000017
RS	61	14.078688	1.216060	2.805220	0.000006	0.000007
RS	62	15.278316	1.216060	1.111693	0.000002	0.000003
RS	63	16.579441	1.216060	0.593746	0.000001	0.000002
PA	4+25*2+4+6 0.145228382 0.028320441 16.579441020 0.154167888 1.090886087 1.857960606 1.905228807 1.665765424 1.392038270 1.220780855 1.180504599 1.232445541 1.332210646 1.425416750 1.467582138 1.448275640 1.388380520 1.317108625 1.254631701 1.209171621 1.181154304 1.167596286 1.164471007 1.168018839 1.175542148 1.185409668 1.196675258 1.208226023 1.218086902 1.224088097 1.216060160
//
IT	3824
RD	8
LK	-5758545.297605
QD	-458.761682 -> -444.811529
RI	0.0207571175
TR	0.144719	0.028309
MT	16.659399
MM	C_pi: 1.051045, n_recomb: 484123.500206
RS	0	0.000000	0.152338	25797.428695	0.053287	0.024207
RS	1	0.008469	0.152338	26410.697907	0.054554	0.072494
RS	2	0.017655	0.152338	26906.568777	0.055578	0.046873
RS	3	0.027620	0.152338	27266.659410	0.056322	0.041484
RS	4	0.038428	1.153710	3749.881600	0.007746	0.005897
RS	5	0.050151	1.153710	4025.303774	0.008315	0.006307
RS	6	0.062867	1.957556	2550.605925	0.005269	0.004164
RS	7	0.076661	1.957556	2746.931296	0.005674	0.004796
RS	8	0.091622	1.977195	2927.332863	0.006047	0.005289
RS	9	0.107851	1.977195	3148.953615	0.006504	0.005879
RS	10	0.125453	1.704413	3923.685805	0.008105	0.007438
RS	11	0.144547	1.704413	4207.762195	0.008692	0.008241
RS	12	0.165258	1.399727	5481.495262	0.011323	0.010975
RS	13	0.187723	1.399727	5849.029105	0.012082	0.012220
RS	14	0.212090	1.210103	7198.568923	0.014869	0.015390
RS	15	0.238521	1.210103	7635.449751	0.015772	0.016763
RS	16	0.267190	1.164959	8392.599553	0.017336	0.018639
RS	17	0.298288	1.164959	8857.656924	0.018296	0.019827
RS	18	0.332019	1.221223	8903.546082	0.018391	0.020039
RS	19	0.368606	1.221223	9365.744477	0.019346	0.020985
RS	20	0.408293	1.331720	9024.160058	0.018640	0.020220
RS	21	0.451340	1.331720	9470.150857	0.019561	0.020989
RS	22	0.498033	1.436846	9198.024300	0.018999	0.020330
RS	23	0.548681	1.436846	9624.304561	0.019880	0.021068
RS	24	0.603617	1.485864	9715.093146	0.020067	0.021208
RS	25	0.663207	1.485864	10115.358189	0.020894	0.021988
RS	26	0.727843	1.466093	10633.860269	0.021965	0.023082
RS	27	0.797953	1.466093	10984.998130	0.022690	0.023873
RS	28	0.874001	1.401099	11809.870069	0.024394	0.025662
RS	29	0.956489	1.401099	12062.340646	0.024916	0.026314
RS	30	1.045963	1.324005	12945.539065	0.026740	0.028249
RS	31	1.143015	1.324005	13027.820110	0.026910	0.028538
RS	32	1.248286	1.257278	13688.177732	0.028274	0.029985
RS	33	1.362473	1.257278	13529.492947	0.027946	0.029703
RS	34	1.486330	1.209708	13761.123142	0.028425	0.030196
RS	35	1.620676	1.209708	13321.876154	0.027518	0.029239
RS	36	1.766400	1.181422	13058.895788	0.026974	0.028637
RS	37	1.924466	1.181422	12350.582682	0.025511	0.027048
RS	38	2.095918	1.168912	11659.951053	0.024085	0.025511
RS	39	2.281891	1.168912	10745.170958	0.022195	0.023460
RS	40	2.483614	1.167643	9776.138323	0.020193	0.021332
RS	41	2.702420	1.167643	8751.904746	0.018078	0.019058
RS	42	2.939758	1.173456	7674.576082	0.015853	0.016715
RS	43	3.197195	1.173456	6649.288297	0.013735	0.014462
RS	44	3.476435	1.183411	5610.757477	0.011590	0.012217
RS	45	3.779324	1.183411	4682.838673	0.009673	0.010193
RS	46	4.107864	1.195764	3788.783883	0.007826	0.008266
RS	47	4.464229	1.195764	3029.126439	0.006257	0.006614
RS	48	4.850774	1.209516	2337.641685	0.004829	0.005123
RS	49	5.270056	1.209516	1778.404445	0.003673	0.003908
RS	50	5.724846	1.223429	1300.851218	0.002687	0.002875
RS	51	6.218153	1.223429	934.136179	0.001930	0.002075
RS	52	6.753239	1.235232	642.962497	0.001328	0.001440
RS	53	7.333640	1.235232	431.357422	0.000891	0.000975
RS	54	7.963196	1.242468	276.662655	0.000571	0.000632
RS	55	8.646070	1.242468	171.113921	0.000353	0.000396
RS	56	9.386775	1.242468	100.926230	0.000208	0.000237
RS	57	10.190212	1.242468	56.541774	0.000117	0.000135
RS	58	11.061691	1.233527	30.101382	0.000062	0.000073
RS	59	12.006976	1.233527	14.926888	0.000031	0.000037
RS	60	13.032318	1.233527	6.928804	0.000014	0.000017
RS	61	14.144495	1.233527	2.993926	0.000006	0.000008
RS	62	15.350864	1.233527	1.197028	0.000002	0.000003
RS	63	16.659399	1.233527	0.648439	0.000001	0.000002
PA	4+25*2+4+6 0.144719228 0.028309001 16.659399204 0.152338223 1.153709705 1.957555957 1.977195039 1.704412829 1.399726783 1.210102561 1.164958756 1.221223283 1.331720155 1.436846446 1.485863653 1.466092905 1.401099468 1.324004573 1.257277783 1.209708415 1.181421832 1.168911894 1.167643225 1.173455971 1.183411039 1.195764434 1.209516473 1.223428864 1.235231816 1.242467860 1.233527291
//
IT	4112
RD	9
LK	-5758518.546336
QD	-441.978303 -> -430.156930
RI	0.0210371901
TR	0.144250	0.028302
MT	16.732848
MM	C_pi: 1.053428, n_recomb: 485079.540200
RS	0	0.000000	0.150931	26104.460218	0.053815	0.024123
RS	1	0.008477	0.150931	26711.016658	0.055065	0.072418
RS	2	0.017672	0.150931	27196.772726	0.056067	0.047152
RS	3	0.027646	0.150931	27543.149619	0.056781	0.042006
RS	4	0.038466	1.211491	3573.676052	0.007367	0.005621
RS	5	0.050203	1.211491	3838.314849	0.007913	0.006049
RS	6	0.062935	2.045487	2445.298666	0.005041	0.004024
RS	7	0.076747	2.045487	2634.508436	0.005431	0.004642
RS	8	0.091729	2.040261	2843.952804	0.005863	0.005191
RS	9	0.107980	2.040261	3060.245845	0.006309	0.005753
RS	10	0.125610	1.740096	3855.274003	0.007948	0.007356
RS	11	0.144734	1.740096	4135.599325	0.008526	0.008120
RS	12	0.165479	1.408001	5469.149103	0.011275	0.010968
RS	13	0.187982	1.408001	5836.666072	0.012032	0.012181
RS	14	0.212393	1.201459	7277.854994	0.015003	0.015532
RS	15	0.238873	1.201459	7718.488550	0.015912	0.016898
RS	16	0.267598	1.151553	8519.455658	0.017563	0.018862
RS	17	0.298758	1.151553	8988.747444	0.018530	0.020062
RS	18	0.332559	1.211391	9001.290642	0.018556	0.020198
RS	19	0.369225	1.211391	9466.182828	0.019515	0.021163
RS	20	0.408999	1.331568	9047.293606	0.018651	0.020228
RS	21	0.452144	1.331568	9494.321971	0.019573	0.021016
RS	22	0.498947	1.447782	9151.880082	0.018867	0.020205
RS	23	0.549717	1.447782	9578.501837	0.019746	0.020957
RS	24	0.604790	1.503214	9633.351570	0.019859	0.021019
RS	25	0.664532	1.503214	10034.728830	0.020687	0.021808
RS	26	0.729338	1.482860	10556.597294	0.021763	0.022908
RS	27	0.799637	1.482860	10910.643987	0.022492	0.023704
RS	28	0.875896	1.412873	11770.602251	0.024265	0.025567
RS	29	0.958618	1.412873	12027.149226	0.024794	0.026221
RS	30	1.048352	1.330186	12959.762693	0.026717	0.028260
RS	31	1.145693	1.330186	13044.731619	0.026892	0.028548
RS	32	1.251284	1.259443	13747.308873	0.028340	0.030084
RS	33	1.365826	1.259443	13587.114166	0.028010	0.029793
RS	34	1.490078	1.209926	13838.747482	0.028529	0.030329
RS	35	1.624861	1.209926	13393.215911	0.027610	0.029357
RS	36	1.771070	1.181430	13126.644993	0.027061	0.028748
RS	37	1.929672	1.181430	12409.694409	0.025583	0.027143
RS	38	2.101718	1.169944	11701.005004	0.024122	0.025570
RS	39	2.288348	1.169944	10779.058971	0.022221	0.023508
RS	40	2.490797	1.170451	9789.366912	0.020181	0.021338
RS	41	2.710407	1.170451	8762.228987	0.018063	0.019063
RS	42	2.948632	1.178428	7669.500436	0.015811	0.016689
RS	43	3.207051	1.178428	6646.025220	0.013701	0.014444
RS	44	3.487375	1.190719	5599.431940	0.011543	0.012183
RS	45	3.791460	1.190719	4676.485900	0.009641	0.010172
RS	46	4.121321	1.205480	3779.967832	0.007792	0.008240
RS	47	4.479143	1.205480	3026.055243	0.006238	0.006602
RS	48	4.867296	1.221677	2334.781670	0.004813	0.005112
RS	49	5.288351	1.221677	1780.056074	0.003670	0.003907
RS	50	5.745097	1.237936	1303.152940	0.002686	0.002876
RS	51	6.240559	1.237936	938.764459	0.001935	0.002082
RS	52	6.778020	1.251681	647.610495	0.001335	0.001448
RS	53	7.361038	1.251681	436.353918	0.000900	0.000984
RS	54	7.993476	1.260157	280.972254	0.000579	0.000641
RS	55	8.679523	1.260157	174.731226	0.000360	0.000403
RS	56	9.423723	1.260157	103.666854	0.000214	0.000243
RS	57	10.231005	1.260157	58.445041	0.000120	0.000139
RS	58	11.106717	1.250288	31.340565	0.000065	0.000076
RS	59	12.056660	1.250288	15.648171	0.000032	0.000038
RS	60	13.087124	1.250288	7.317243	0.000015	0.000018
RS	61	14.204936	1.250288	3.186854	0.000007	0.000008
RS	62	15.417500	1.250288	1.285025	0.000003	0.000003
RS	63	16.732848	1.250288	0.705675	0.000001	0.000002
PA	4+25*2+4+6 0.144249581 0.028301563 16.732847769 0.150930958 1.211491133 2.045487440 2.040260821 1.740096437 1.408001392 1.201458774 1.151552980 1.211390731 1.331568069 1.447781993 1.503214477 1.482859821 1.412872661 1.330185654 1.259443237 1.209925881 1.181430282 1.169943884 1.170451323 1.178428109 1.190718651 1.205480100 1.221676654 1.237935976 1.251680648 1.260156784 1.250287885
//
IT	3530
RD	10
LK	-5758495.796547
QD	-427.945761 -> -417.796504
RI	0.0212802861
TR	0.143813	0.028297
MT	16.801147
MM	C_pi: 1.055802, n_recomb: 486073.132584
RS	0	0.000000	0.149828	26365.365812	0.054242	0.024044
RS	1	0.008484	0.149828	26966.745088	0.055479	0.072349
RS	2	0.017687	0.149828	27444.482062	0.056462	0.047386
RS	3	0.027671	0.149828	27779.828023	0.057152	0.042445
RS	4	0.038502	1.264397	3428.181677	0.007053	0.005391
RS	5	0.050251	1.264397	3683.799997	0.007579	0.005832
RS	6	0.062998	2.122393	2361.534008	0.004858	0.003911
RS	7	0.076826	2.122393	2545.053908	0.005236	0.004518
RS	8	0.091827	2.095232	2776.701687	0.005713	0.005111
RS	9	0.108101	2.095232	2988.690758	0.006149	0.005650
RS	10	0.125755	1.773233	3795.331550	0.007808	0.007279
RS	11	0.144907	1.773233	4072.364488	0.008378	0.008011
RS	12	0.165684	1.416832	5454.988471	0.011223	0.010952
RS	13	0.188223	1.416832	5822.378378	0.011978	0.012135
RS	14	0.212675	1.194547	7348.005403	0.015117	0.015652
RS	15	0.239200	1.194547	7792.040067	0.016031	0.017011
RS	16	0.267976	1.139936	8636.678747	0.017768	0.019062
RS	17	0.299194	1.139936	9109.913215	0.018742	0.020272
RS	18	0.333059	1.202703	9093.532172	0.018708	0.020343
RS	19	0.369798	1.202703	9561.022217	0.019670	0.021326
RS	20	0.409653	1.331652	9070.735190	0.018661	0.020236
RS	21	0.452890	1.331652	9518.876928	0.019583	0.021039
RS	22	0.499794	1.458231	9111.416993	0.018745	0.020089
RS	23	0.550678	1.458231	9538.491184	0.019624	0.020852
RS	24	0.605879	1.519718	9560.552109	0.019669	0.020844
RS	25	0.665762	1.519718	9963.054909	0.020497	0.021639
RS	26	0.730725	1.498710	10488.822627	0.021579	0.022748
RS	27	0.801200	1.498710	10845.642024	0.022313	0.023546
RS	28	0.877654	1.423864	11739.231760	0.024151	0.025480
RS	29	0.960593	1.423864	11999.618949	0.024687	0.026135
RS	30	1.050568	1.335819	12979.398147	0.026703	0.028273
RS	31	1.148177	1.335819	13066.818688	0.026882	0.028558
RS	32	1.254066	1.261288	13809.530506	0.028410	0.030179
RS	33	1.368939	1.261288	13647.676286	0.028077	0.029880
RS	34	1.493556	1.209967	13917.979434	0.028634	0.030456
RS	35	1.628746	1.209967	13466.135452	0.027704	0.029469
RS	36	1.775405	1.181313	13195.522242	0.027147	0.028853
RS	37	1.934505	1.181313	12469.992269	0.025655	0.027233
RS	38	2.107102	1.170819	11743.557438	0.024160	0.025624
RS	39	2.294342	1.170819	10814.460000	0.022249	0.023552
RS	40	2.497466	1.173019	9804.739060	0.020171	0.021343
RS	41	2.717823	1.173019	8774.523982	0.018052	0.019067
RS	42	2.956873	1.183055	7666.880372	0.015773	0.016664
RS	43	3.216204	1.183055	6644.812971	0.013670	0.014427
RS	44	3.497534	1.197579	5590.290392	0.011501	0.012151
RS	45	3.802732	1.197579	4671.770347	0.009611	0.010152
RS	46	4.133821	1.214671	3772.610508	0.007761	0.008216
RS	47	4.492997	1.214671	3023.929301	0.006221	0.006591
RS	48	4.882645	1.233262	2332.608961	0.004799	0.005101
RS	49	5.305348	1.233262	1782.041510	0.003666	0.003907
RS	50	5.763912	1.251854	1305.595913	0.002686	0.002877
RS	51	6.261378	1.251854	943.377736	0.001941	0.002089
RS	52	6.801046	1.267542	652.177005	0.001342	0.001455
RS	53	7.386497	1.267542	441.248149	0.000908	0.000993
RS	54	8.021616	1.277257	285.192702	0.000587	0.000648
RS	55	8.710614	1.277257	178.286095	0.000367	0.000410
RS	56	9.458064	1.277257	106.372825	0.000219	0.000248
RS	57	10.268924	1.277257	60.334678	0.000124	0.000143
RS	58	11.148573	1.266465	32.579412	0.000067	0.000078
RS	59	12.102847	1.266465	16.373947	0.000034	0.000040
RS	60	13.138078	1.266465	7.710881	0.000016	0.000019
RS	61	14.261132	1.266465	3.383876	0.000007	0.000009
RS	62	15.479461	1.266465	1.375642	0.000003	0.000004
RS	63	16.801147	1.266465	0.765461	0.000002	0.000002
PA	4+25*2+4+6 0.143812943 0.028296638 16.801146671 0.149827936 1.264397455 2.122393218 2.095231990 1.773233039 1.416832318 1.194547306 1.139936152 1.202703084 1.331651882 1.458231226 1.519717816 1.498709786 1.423863569 1.335819347 1.261288125 1.209967421 1.181313106 1.170818629 1.173018650 1.183055085 1.197578556 1.214671292 1.233262226 1.251853925 1.267542476 1.277257351 1.266464511
//
IT	3714
RD	11
LK	-5758476.212590
QD	-416.022633 -> -407.219148
RI	0.0214925512
TR	0.143403	0.028293
MT	16.865438
MM	C_pi: 1.058158, n_recomb: 487081.006262
RS	0	0.000000	0.148952	26590.139370	0.054591	0.023971
RS	1	0.008490	0.148952	27187.559906	0.055817	0.072284
RS	2	0.017701	0.148952	27658.933484	0.056785	0.047585
RS	3	0.027694	0.148952	27985.361344	0.057455	0.042818
RS	4	0.038535	1.312751	3306.808968	0.006789	0.005200
RS	5	0.050297	1.312751	3554.825410	0.007298	0.005648
RS	6	0.063057	2.189092	2294.685536	0.004711	0.003821
RS	7	0.076901	2.189092	2473.652893	0.005079	0.004418
RS	8	0.091920	2.142852	2722.424273	0.005589	0.005046
RS	9	0.108214	2.142852	2930.944366	0.006017	0.005566
RS	10	0.125891	1.804126	3742.286575	0.007683	0.007208
RS	11	0.145069	1.804126	4016.402729	0.008246	0.007912
RS	12	0.165876	1.426161	5439.001598	0.011167	0.010927
RS	13	0.188449	1.426161	5806.151065	0.011920	0.012084
RS	14	0.212938	1.189106	7409.782938	0.015213	0.015753
RS	15	0.239507	1.189106	7856.896233	0.016131	0.017106
RS	16	0.268331	1.129820	8745.114824	0.017954	0.019244
RS	17	0.299603	1.129820	9222.027738	0.018933	0.020463
RS	18	0.333529	1.194954	9180.837737	0.018849	0.020478
RS	19	0.370336	1.194954	9650.830888	0.019814	0.021476
RS	20	0.410268	1.331878	9094.419932	0.018671	0.020243
RS	21	0.453590	1.331878	9543.724598	0.019594	0.021061
RS	22	0.500590	1.468188	9075.784650	0.018633	0.019980
RS	23	0.551581	1.468188	9503.387645	0.019511	0.020754
RS	24	0.606900	1.535426	9495.217285	0.019494	0.020682
RS	25	0.666916	1.535426	9898.835684	0.020323	0.021482
RS	26	0.732028	1.513740	10428.673857	0.021411	0.022598
RS	27	0.802668	1.513740	10788.127496	0.022149	0.023399
RS	28	0.879305	1.434188	11713.801306	0.024049	0.025399
RS	29	0.962448	1.434188	11977.812724	0.024591	0.026056
RS	30	1.052651	1.341020	13002.528229	0.026695	0.028287
RS	31	1.150511	1.341020	13092.209598	0.026879	0.028570
RS	32	1.256680	1.262917	13873.026621	0.028482	0.030270
RS	33	1.371863	1.262917	13709.440446	0.028146	0.029963
RS	34	1.496825	1.209928	13997.155248	0.028737	0.030576
RS	35	1.632396	1.209928	13539.082184	0.027796	0.029576
RS	36	1.779478	1.181157	13264.131310	0.027232	0.028952
RS	37	1.939046	1.181157	12530.205699	0.025725	0.027317
RS	38	2.112163	1.171618	11786.486165	0.024198	0.025675
RS	39	2.299976	1.171618	10850.378013	0.022276	0.023594
RS	40	2.503736	1.175429	9821.365025	0.020164	0.021347
RS	41	2.724794	1.175429	8788.024601	0.018042	0.019070
RS	42	2.964621	1.187422	7666.049211	0.015739	0.016640
RS	43	3.224809	1.187422	6645.101437	0.013643	0.014410
RS	44	3.507087	1.204078	5582.863691	0.011462	0.012120
RS	45	3.813330	1.204078	4668.327747	0.009584	0.010133
RS	46	4.145574	1.223421	3766.434032	0.007733	0.008193
RS	47	4.506025	1.223421	3022.547154	0.006205	0.006580
RS	48	4.897079	1.244360	2330.969792	0.004786	0.005091
RS	49	5.321334	1.244360	1784.260395	0.003663	0.003906
RS	50	5.781608	1.265266	1308.118058	0.002686	0.002878
RS	51	6.280960	1.265266	947.938847	0.001946	0.002095
RS	52	6.822707	1.282901	656.639697	0.001348	0.001462
RS	53	7.410448	1.282901	446.026827	0.000916	0.001001
RS	54	8.048089	1.293860	289.314485	0.000594	0.000656
RS	55	8.739867	1.293860	181.772399	0.000373	0.000417
RS	56	9.490376	1.293860	109.039876	0.000224	0.000253
RS	57	10.304604	1.293860	62.207652	0.000128	0.000147
RS	58	11.187960	1.282154	33.815696	0.000069	0.000081
RS	59	12.146314	1.282154	17.102916	0.000035	0.000042
RS	60	13.186033	1.282154	8.109020	0.000017	0.000020
RS	61	14.314024	1.282154	3.584657	0.000007	0.000009
RS	62	15.537782	1.282154	1.468739	0.000003	0.000004
RS	63	16.865438	1.282154	0.827743	0.000002	0.000002
PA	4+25*2+4+6 0.143403325 0.028293048 16.865438244 0.148951752 1.312750972 2.189092459 2.142852353 1.804125812 1.426160979 1.189106443 1.129819884 1.194954040 1.331877935 1.468188478 1.535425501 1.513740105 1.434187699 1.341020034 1.262916795 1.209928476 1.181156510 1.171618379 1.175428842 1.187421692 1.204077675 1.223421417 1.244360193 1.265266355 1.282901173 1.293859884 1.282153990
//
IT	4672
RD	12
LK	-5758459.188039
QD	-405.752603 -> -398.053255
RI	0.0216772577
TR	0.143018	0.028290
MT	16.926224
MM	C_pi: 1.060488, n_recomb: 488091.940025
RS	0	0.000000	0.148254	26785.287678	0.054878	0.023902
RS	1	0.008496	0.148254	27379.760426	0.056095	0.072223
RS	2	0.017714	0.148254	27846.140177	0.057051	0.047756
RS	3	0.027716	0.148254	28165.393608	0.057705	0.043138
RS	4	0.038567	1.356834	3204.832513	0.006566	0.005038
RS	5	0.050339	1.356834	3446.411624	0.007061	0.005492
RS	6	0.063113	2.246395	2241.400419	0.004592	0.003748
RS	7	0.076971	2.246395	2416.738949	0.004951	0.004337
RS	8	0.092007	2.183895	2678.672692	0.005488	0.004993
RS	9	0.108320	2.183895	2884.408666	0.005910	0.005497
RS	10	0.126019	1.833040	3694.963846	0.007570	0.007141
RS	11	0.145223	1.833040	3966.476152	0.008126	0.007821
RS	12	0.166057	1.435924	5421.364086	0.011107	0.010896
RS	13	0.188662	1.435924	5788.167025	0.011859	0.012029
RS	14	0.213187	1.184910	7464.092117	0.015292	0.015837
RS	15	0.239796	1.184910	7913.996846	0.016214	0.017184
RS	16	0.268666	1.120961	8845.741629	0.018123	0.019409
RS	17	0.299989	1.120961	9326.101233	0.019107	0.020636
RS	18	0.333973	1.187969	9263.917931	0.018980	0.020605
RS	19	0.370844	1.187969	9736.329306	0.019948	0.021616
RS	20	0.410848	1.332165	9118.497909	0.018682	0.020251
RS	21	0.454251	1.332165	9569.002704	0.019605	0.021082
RS	22	0.501341	1.477643	9044.493240	0.018530	0.019880
RS	23	0.552432	1.477643	9472.683078	0.019408	0.020662
RS	24	0.607864	1.550373	9436.368785	0.019333	0.020530
RS	25	0.668006	1.550373	9841.083855	0.020162	0.021335
RS	26	0.733257	1.528006	10375.015739	0.021256	0.022459
RS	27	0.804052	1.528006	10736.970587	0.021998	0.023262
RS	28	0.880863	1.443911	11693.175335	0.023957	0.025324
RS	29	0.964199	1.443911	11960.612514	0.024505	0.025982
RS	30	1.054615	1.345854	13028.067839	0.026692	0.028301
RS	31	1.152714	1.345854	13119.850402	0.026880	0.028582
RS	32	1.259147	1.264383	13936.846393	0.028554	0.030357
RS	33	1.374623	1.264383	13771.499926	0.028215	0.030043
RS	34	1.499910	1.209851	14075.481689	0.028838	0.030690
RS	35	1.635842	1.209851	13611.316579	0.027887	0.029677
RS	36	1.783323	1.180997	13331.823328	0.027314	0.029046
RS	37	1.943334	1.180997	12589.743892	0.025794	0.027397
RS	38	2.116940	1.172377	11829.273179	0.024236	0.025723
RS	39	2.305296	1.172377	10886.350897	0.022304	0.023633
RS	40	2.509655	1.177718	9838.823708	0.020158	0.021351
RS	41	2.731377	1.177718	8802.365679	0.018034	0.019073
RS	42	2.971936	1.191563	7666.684816	0.015707	0.016618
RS	43	3.232935	1.191563	6646.621707	0.013618	0.014394
RS	44	3.516108	1.210254	5576.906499	0.011426	0.012091
RS	45	3.823340	1.210254	4665.967956	0.009560	0.010115
RS	46	4.156675	1.231769	3761.283091	0.007706	0.008171
RS	47	4.518332	1.231769	3021.799508	0.006191	0.006570
RS	48	4.910715	1.255005	2329.789832	0.004773	0.005081
RS	49	5.336436	1.255005	1786.665876	0.003661	0.003905
RS	50	5.798327	1.278206	1310.689575	0.002685	0.002879
RS	51	6.299461	1.278206	952.431078	0.001951	0.002101
RS	52	6.843173	1.297790	660.988596	0.001354	0.001469
RS	53	7.433080	1.297790	450.683984	0.000923	0.001009
RS	54	8.073106	1.310004	293.332263	0.000601	0.000663
RS	55	8.767511	1.310004	185.186338	0.000379	0.000423
RS	56	9.520913	1.310004	111.665020	0.000229	0.000258
RS	57	10.338327	1.310004	64.061619	0.000131	0.000150
RS	58	11.225189	1.297389	35.047780	0.000072	0.000083
RS	59	12.187401	1.297389	17.833932	0.000037	0.000043
RS	60	13.231365	1.297389	8.510965	0.000017	0.000021
RS	61	14.364026	1.297389	3.788829	0.000008	0.000009
RS	62	15.592920	1.297389	1.564150	0.000003	0.000004
RS	63	16.926224	1.297389	0.892435	0.000002	0.000002
PA	4+25*2+4+6 0.143017815 0.028290344 16.926224212 0.148253570 1.356834487 2.246395134 2.183894657 1.833040489 1.435924408 1.184909930 1.120961381 1.187969165 1.332164995 1.477642800 1.550373033 1.528005909 1.443911019 1.345854262 1.264383467 1.209851167 1.180996556 1.172377333 1.177717595 1.191563494 1.210254083 1.231768607 1.255004873 1.278206492 1.297790190 1.310004197 1.297389470
//
IT	4168
RD	13
LK	-5758444.273095
QD	-396.805664 -> -390.026136
RI	0.0218380120
TR	0.142653	0.028288
MT	16.984037
MM	C_pi: 1.062789, n_recomb: 489096.039618
RS	0	0.000000	0.147696	26956.015848	0.055114	0.023837
RS	1	0.008502	0.147696	27548.371175	0.056325	0.072166
RS	2	0.017727	0.147696	28010.881607	0.057271	0.047903
RS	3	0.027736	0.147696	28324.391529	0.057912	0.043414
RS	4	0.038596	1.396976	3118.547197	0.006376	0.004901
RS	5	0.050380	1.396976	3354.647391	0.006859	0.005358
RS	6	0.063165	2.295155	2199.090133	0.004496	0.003690
RS	7	0.077038	2.295155	2371.555371	0.004849	0.004273
RS	8	0.092089	2.218989	2643.639824	0.005405	0.004950
RS	9	0.108421	2.218989	2847.164579	0.005821	0.005442
RS	10	0.126141	1.860220	3652.387064	0.007468	0.007078
RS	11	0.145368	1.860220	3921.555746	0.008018	0.007738
RS	12	0.166229	1.446080	5402.188097	0.011045	0.010858
RS	13	0.188864	1.446080	5768.543119	0.011794	0.011971
RS	14	0.213423	1.181776	7511.687155	0.015358	0.015907
RS	15	0.240071	1.181776	7964.124770	0.016283	0.017248
RS	16	0.268984	1.113168	8939.354631	0.018277	0.019560
RS	17	0.300355	1.113168	9422.954466	0.019266	0.020794
RS	18	0.334393	1.181621	9343.253749	0.019103	0.020724
RS	19	0.371326	1.181621	9818.003806	0.020074	0.021748
RS	20	0.411398	1.332457	9143.025227	0.018694	0.020260
RS	21	0.454877	1.332457	9594.756145	0.019617	0.021103
RS	22	0.502053	1.486600	9017.057462	0.018436	0.019788
RS	23	0.553240	1.486600	9445.876841	0.019313	0.020578
RS	24	0.608779	1.564600	9383.159591	0.019185	0.020390
RS	25	0.669039	1.564600	9788.945455	0.020014	0.021198
RS	26	0.734424	1.541568	10326.841738	0.021114	0.022329
RS	27	0.805367	1.541568	10691.170480	0.021859	0.023133
RS	28	0.882341	1.453104	11676.338749	0.023873	0.025255
RS	29	0.965861	1.453104	11947.020733	0.024427	0.025913
RS	30	1.056481	1.350380	13055.149517	0.026692	0.028315
RS	31	1.154805	1.350380	13148.897615	0.026884	0.028595
RS	32	1.261489	1.265733	14000.249216	0.028625	0.030440
RS	33	1.377244	1.265733	13833.145564	0.028283	0.030118
RS	34	1.502840	1.209769	14152.342008	0.028936	0.030797
RS	35	1.639114	1.209769	13682.258913	0.027975	0.029772
RS	36	1.786974	1.180863	13398.080221	0.027394	0.029133
RS	37	1.947406	1.180863	12648.129005	0.025860	0.027471
RS	38	2.121477	1.173125	11871.476427	0.024272	0.025767
RS	39	2.310348	1.173125	10921.978650	0.022331	0.023669
RS	40	2.515278	1.179914	9856.761442	0.020153	0.021354
RS	41	2.737630	1.179914	8817.231335	0.018028	0.019075
RS	42	2.978886	1.195515	7668.472862	0.015679	0.016596
RS	43	3.240655	1.195515	6649.107336	0.013595	0.014379
RS	44	3.524679	1.216142	5572.186897	0.011393	0.012064
RS	45	3.832851	1.216142	4664.504535	0.009537	0.010098
RS	46	4.167224	1.239751	3756.990859	0.007681	0.008150
RS	47	4.530026	1.239751	3021.564323	0.006178	0.006560
RS	48	4.923673	1.265237	2328.973186	0.004762	0.005072
RS	49	5.350788	1.265237	1789.195137	0.003658	0.003905
RS	50	5.814217	1.290712	1313.271600	0.002685	0.002879
RS	51	6.317046	1.290712	956.830932	0.001956	0.002107
RS	52	6.862627	1.312246	665.209736	0.001360	0.001475
RS	53	7.454593	1.312246	455.210685	0.000931	0.001017
RS	54	8.096888	1.325726	297.239981	0.000608	0.000670
RS	55	8.793792	1.325726	188.522989	0.000385	0.000430
RS	56	9.549946	1.325726	114.244168	0.000234	0.000263
RS	57	10.370390	1.325726	65.893337	0.000135	0.000154
RS	58	11.260587	1.312232	36.272772	0.000074	0.000086
RS	59	12.226470	1.312232	18.565459	0.000038	0.000045
RS	60	13.274473	1.312232	8.915954	0.000018	0.000022
RS	61	14.411577	1.312232	3.996050	0.000008	0.000010
RS	62	15.645359	1.312232	1.661739	0.000003	0.000004
RS	63	16.984037	1.312232	0.959489	0.000002	0.000002
PA	4+25*2+4+6 0.142653255 0.028288050 16.984037162 0.147695803 1.396976278 2.295154550 2.218988560 1.860220316 1.446079909 1.181776390 1.113168137 1.181621326 1.332457199 1.486599612 1.564599650 1.541568256 1.453104010 1.350379906 1.265732768 1.209769246 1.180862528 1.173125320 1.179914213 1.195514630 1.216141597 1.239750734 1.265236879 1.290712138 1.312246166 1.325725606 1.312232197
//
IT	3670
RD	14
LK	-5758431.119379
QD	-388.935492 -> -382.932037
RI	0.0219781762
TR	0.142309	0.028286
MT	17.038978
MM	C_pi: 1.065042, n_recomb: 490085.289768
RS	0	0.000000	0.147250	27106.342228	0.055309	0.023775
RS	1	0.008508	0.147250	27697.254077	0.056515	0.072111
RS	2	0.017739	0.147250	28156.813102	0.057453	0.048032
RS	3	0.027756	0.147250	28465.751611	0.058083	0.043653
RS	4	0.038625	1.433526	3045.013309	0.006213	0.004783
RS	5	0.050418	1.433526	3276.423463	0.006685	0.005243
RS	6	0.063215	2.336208	2165.738212	0.004419	0.003643
RS	7	0.077101	2.336208	2335.951683	0.004766	0.004222
RS	8	0.092168	2.248759	2615.832554	0.005338	0.004916
RS	9	0.108517	2.248759	2817.623816	0.005749	0.005398
RS	10	0.126256	1.885806	3613.880222	0.007374	0.007019
RS	11	0.145505	1.885806	3880.928337	0.007919	0.007660
RS	12	0.166392	1.456550	5381.693587	0.010981	0.010816
RS	13	0.189055	1.456550	5747.507963	0.011728	0.011909
RS	14	0.213647	1.179549	7553.207539	0.015412	0.015965
RS	15	0.240331	1.179549	8007.940660	0.016340	0.017301
RS	16	0.269285	1.106272	9026.646121	0.018419	0.019698
RS	17	0.300702	1.106272	9513.297762	0.019412	0.020939
RS	18	0.334792	1.175791	9419.287896	0.019220	0.020836
RS	19	0.371782	1.175791	9896.298736	0.020193	0.021872
RS	20	0.411919	1.332706	9167.974609	0.018707	0.020271
RS	21	0.455471	1.332706	9620.944455	0.019631	0.021124
RS	22	0.502728	1.495049	8993.069659	0.018350	0.019703
RS	23	0.554006	1.495049	9422.546257	0.019226	0.020500
RS	24	0.609646	1.578124	9334.874956	0.019047	0.020258
RS	25	0.670020	1.578124	9741.697670	0.019878	0.021070
RS	26	0.735530	1.554462	10283.325369	0.020983	0.022208
RS	27	0.806613	1.554462	10649.902750	0.021731	0.023013
RS	28	0.883744	1.461798	11662.542569	0.023797	0.025190
RS	29	0.967437	1.461798	11936.296488	0.024356	0.025848
RS	30	1.058250	1.354623	13083.101956	0.026696	0.028329
RS	31	1.156789	1.354623	13178.693069	0.026891	0.028607
RS	32	1.263711	1.266978	14062.678984	0.028694	0.030519
RS	33	1.379730	1.266978	13893.837497	0.028350	0.030190
RS	34	1.505620	1.209688	14227.260093	0.029030	0.030899
RS	35	1.642219	1.209688	13751.454314	0.028059	0.029863
RS	36	1.790440	1.180754	13462.517217	0.027470	0.029215
RS	37	1.951270	1.180754	12704.995798	0.025924	0.027541
RS	38	2.125784	1.173861	11912.763615	0.024308	0.025807
RS	39	2.315144	1.173861	10956.948325	0.022357	0.023702
RS	40	2.520614	1.182020	9874.874875	0.020149	0.021356
RS	41	2.743565	1.182020	8832.342777	0.018022	0.019077
RS	42	2.985484	1.199278	7671.141012	0.015653	0.016576
RS	43	3.247984	1.199278	6652.319533	0.013574	0.014365
RS	44	3.532816	1.221746	5568.478845	0.011362	0.012038
RS	45	3.841881	1.221746	4663.752623	0.009516	0.010082
RS	46	4.177240	1.247371	3753.407690	0.007659	0.008130
RS	47	4.541129	1.247371	3021.726503	0.006166	0.006551
RS	48	4.935977	1.275059	2328.429168	0.004751	0.005063
RS	49	5.364417	1.275059	1791.783681	0.003656	0.003904
RS	50	5.829307	1.302791	1315.813095	0.002685	0.002880
RS	51	6.333747	1.302791	961.105548	0.001961	0.002112
RS	52	6.881103	1.326277	669.282061	0.001366	0.001481
RS	53	7.475026	1.326277	459.593438	0.000938	0.001024
RS	54	8.119478	1.341033	301.028584	0.000614	0.000677
RS	55	8.818756	1.341033	191.776001	0.000391	0.000436
RS	56	9.577527	1.341033	116.772715	0.000238	0.000268
RS	57	10.400850	1.341033	67.699502	0.000138	0.000158
RS	58	11.294218	1.326671	37.488706	0.000076	0.000088
RS	59	12.263591	1.326671	19.296030	0.000039	0.000046
RS	60	13.315433	1.326671	9.323053	0.000019	0.000023
RS	61	14.456762	1.326671	4.205799	0.000009	0.000010
RS	62	15.695190	1.326671	1.761255	0.000004	0.000004
RS	63	17.038978	1.326671	1.028747	0.000002	0.000003
PA	4+25*2+4+6 0.142308705 0.028286162 17.038978201 0.147249579 1.433525510 2.336208245 2.248759155 1.885805583 1.456549955 1.179549379 1.106271984 1.175790839 1.332706262 1.495049294 1.578124212 1.554461507 1.461798444 1.354623282 1.266978492 1.209688486 1.180754416 1.173861477 1.182019563 1.199278205 1.221745765 1.247370777 1.275058798 1.302791146 1.326276859 1.341032613 1.326671258
//
IT	4108
RD	15
LK	-5758419.457680
QD	-381.959094 -> -376.617272
RI	0.0220997589
TR	0.141981	0.028284
MT	17.091497
MM	C_pi: 1.067253, n_recomb: 491056.339222
RS	0	0.000000	0.146895	27239.347957	0.055471	0.023716
RS	1	0.008513	0.146895	27829.384385	0.056672	0.072058
RS	2	0.017750	0.146895	28286.766065	0.057604	0.048144
RS	3	0.027774	0.146895	28592.121640	0.058226	0.043862
RS	4	0.038652	1.466820	2981.962240	0.006073	0.004682
RS	5	0.050455	1.466820	3209.339110	0.006536	0.005142
RS	6	0.063263	2.370345	2139.803705	0.004358	0.003607
RS	7	0.077161	2.370345	2308.284156	0.004701	0.004182
RS	8	0.092242	2.273774	2594.101603	0.005283	0.004890
RS	9	0.108608	2.273774	2794.564185	0.005691	0.005364
RS	10	0.126366	1.909969	3578.849684	0.007288	0.006963
RS	11	0.145636	1.909969	3843.968777	0.007828	0.007589
RS	12	0.166547	1.467313	5360.004377	0.010915	0.010770
RS	13	0.189238	1.467313	5725.192522	0.011659	0.011845
RS	14	0.213860	1.178107	7589.301076	0.015455	0.016012
RS	15	0.240579	1.178107	8046.117979	0.016385	0.017342
RS	16	0.269572	1.100155	9108.220281	0.018548	0.019825
RS	17	0.301033	1.100155	9597.756149	0.019545	0.021072
RS	18	0.335172	1.170404	9492.391696	0.019331	0.020944
RS	19	0.372218	1.170404	9971.592963	0.020306	0.021990
RS	20	0.412417	1.332894	9193.374566	0.018722	0.020283
RS	21	0.456038	1.332894	9647.592608	0.019647	0.021146
RS	22	0.503373	1.503022	8972.167817	0.018271	0.019624
RS	23	0.554737	1.503022	9402.323828	0.019147	0.020427
RS	24	0.610474	1.590995	9290.960322	0.018920	0.020136
RS	25	0.670955	1.590995	9698.787591	0.019751	0.020950
RS	26	0.736586	1.566742	10243.869903	0.020861	0.022094
RS	27	0.807803	1.566742	10612.581327	0.021612	0.022900
RS	28	0.885083	1.470049	11651.267047	0.023727	0.025129
RS	29	0.968941	1.470049	11927.936383	0.024290	0.025788
RS	30	1.059939	1.358627	13111.544224	0.026701	0.028343
RS	31	1.158683	1.358627	13208.872678	0.026899	0.028619
RS	32	1.265832	1.268152	14123.862873	0.028762	0.030594
RS	33	1.382104	1.268152	13953.319448	0.028415	0.030259
RS	34	1.508273	1.209631	14300.057004	0.029121	0.030995
RS	35	1.645183	1.209631	13818.737028	0.028141	0.029948
RS	36	1.793748	1.180690	13525.010810	0.027543	0.029292
RS	37	1.954960	1.180690	12760.228803	0.025985	0.027607
RS	38	2.129895	1.174605	11953.021506	0.024341	0.025845
RS	39	2.319723	1.174605	10991.153044	0.022383	0.023733
RS	40	2.525710	1.184057	9893.036198	0.020146	0.021357
RS	41	2.749233	1.184057	8847.583964	0.018017	0.019079
RS	42	2.991784	1.202879	7674.571029	0.015629	0.016556
RS	43	3.254983	1.202879	6656.155227	0.013555	0.014351
RS	44	3.540587	1.227094	5565.671526	0.011334	0.012014
RS	45	3.850505	1.227094	4663.624408	0.009497	0.010067
RS	46	4.186806	1.254661	3750.447797	0.007638	0.008112
RS	47	4.551735	1.254661	3022.226049	0.006155	0.006542
RS	48	4.947730	1.284502	2328.114047	0.004741	0.005054
RS	49	5.377436	1.284502	1794.404667	0.003654	0.003903
RS	50	5.843722	1.314470	1318.301234	0.002685	0.002880
RS	51	6.349702	1.314470	965.247330	0.001966	0.002117
RS	52	6.898756	1.339913	673.198646	0.001371	0.001486
RS	53	7.494549	1.339913	463.827557	0.000945	0.001031
RS	54	8.141062	1.355957	304.694099	0.000620	0.000683
RS	55	8.842611	1.355957	194.941849	0.000397	0.000441
RS	56	9.603882	1.355957	119.247495	0.000243	0.000273
RS	57	10.429959	1.355957	69.477447	0.000141	0.000161
RS	58	11.326359	1.340749	38.693297	0.000079	0.000091
RS	59	12.299067	1.340749	20.024246	0.000041	0.000048
RS	60	13.354581	1.340749	9.731468	0.000020	0.000023
RS	61	14.499950	1.340749	4.417671	0.000009	0.000011
RS	62	15.742821	1.340749	1.862509	0.000004	0.000005
RS	63	17.091497	1.340749	1.100104	0.000002	0.000003
PA	4+25*2+4+6 0.141981442 0.028284327 17.091497024 0.146894717 1.466820264 2.370345382 2.273773581 1.909969481 1.467312503 1.178107250 1.100154960 1.170404011 1.332894365 1.503022312 1.590995114 1.566742123 1.470048607 1.358626785 1.268151737 1.209630803 1.180690231 1.174604812 1.184056525 1.202878638 1.227094375 1.254660557 1.284502183 1.314470067 1.339913057 1.355957474 1.340748722
//
IT	4185
RD	16
LK	-5758409.068377
QD	-375.728755 -> -370.956090
RI	0.0222052569
TR	0.141672	0.028283
MT	17.141456
MM	C_pi: 1.069407, n_recomb: 492006.154460
RS	0	0.000000	0.146615	27357.484858	0.055604	0.023660
RS	1	0.008518	0.146615	27947.112562	0.056802	0.072008
RS	2	0.017761	0.146615	28402.959478	0.057729	0.048243
RS	3	0.027792	0.146615	28705.558048	0.058344	0.044044
RS	4	0.038677	1.497111	2927.699552	0.005951	0.004594
RS	5	0.050489	1.497111	3151.598642	0.006406	0.005055
RS	6	0.063308	2.398283	2120.060586	0.004309	0.003579
RS	7	0.077218	2.398283	2287.242860	0.004649	0.004152
RS	8	0.092313	2.294541	2577.495449	0.005239	0.004870
RS	9	0.108694	2.294541	2776.971626	0.005644	0.005338
RS	10	0.126471	1.932833	3546.818040	0.007209	0.006910
RS	11	0.145761	1.932833	3810.172358	0.007744	0.007522
RS	12	0.166695	1.478286	5337.387222	0.010848	0.010721
RS	13	0.189411	1.478286	5701.875128	0.011589	0.011780
RS	14	0.214063	1.177330	7620.535322	0.015489	0.016049
RS	15	0.240814	1.177330	8079.242090	0.016421	0.017374
RS	16	0.269844	1.094704	9184.575096	0.018668	0.019942
RS	17	0.301347	1.094704	9676.839367	0.019668	0.021194
RS	18	0.335533	1.165387	9562.826503	0.019436	0.021047
RS	19	0.372631	1.165387	10044.147806	0.020415	0.022103
RS	20	0.412889	1.332992	9219.190822	0.018738	0.020297
RS	21	0.456576	1.332992	9674.657475	0.019664	0.021169
RS	22	0.503985	1.510522	8954.022605	0.018199	0.019552
RS	23	0.555431	1.510522	9384.870580	0.019075	0.020360
RS	24	0.611260	1.603233	9250.897269	0.018802	0.020021
RS	25	0.671844	1.603233	9659.693100	0.019633	0.020838
RS	26	0.737588	1.578435	10207.927257	0.020748	0.021987
RS	27	0.808933	1.578435	10578.662303	0.021501	0.022794
RS	28	0.886354	1.477876	11642.044630	0.023662	0.025072
RS	29	0.970370	1.477876	11921.481832	0.024230	0.025731
RS	30	1.061543	1.362400	13140.143382	0.026707	0.028357
RS	31	1.160481	1.362400	13239.112304	0.026908	0.028631
RS	32	1.267847	1.269250	14183.588447	0.028828	0.030665
RS	33	1.384358	1.269250	14011.384815	0.028478	0.030324
RS	34	1.510794	1.209585	14370.609944	0.029208	0.031086
RS	35	1.647999	1.209585	13883.984852	0.028219	0.030028
RS	36	1.796890	1.180655	13585.471098	0.027612	0.029364
RS	37	1.958465	1.180655	12813.735459	0.026044	0.027669
RS	38	2.133802	1.175339	11992.182258	0.024374	0.025881
RS	39	2.324073	1.175339	11024.516680	0.022407	0.023762
RS	40	2.530552	1.186010	9911.150830	0.020144	0.021358
RS	41	2.754619	1.186010	8862.858333	0.018014	0.019080
RS	42	2.997771	1.206305	7678.635637	0.015607	0.016538
RS	43	3.261634	1.206305	6660.500763	0.013537	0.014338
RS	44	3.547973	1.232179	5563.646639	0.011308	0.011991
RS	45	3.858702	1.232179	4664.024492	0.009480	0.010053
RS	46	4.195898	1.261608	3748.039198	0.007618	0.008094
RS	47	4.561816	1.261608	3023.008496	0.006144	0.006534
RS	48	4.958903	1.293555	2327.982569	0.004732	0.005046
RS	49	5.389812	1.293555	1797.027666	0.003652	0.003902
RS	50	5.857426	1.325740	1320.711936	0.002684	0.002880
RS	51	6.364871	1.325740	969.242135	0.001970	0.002121
RS	52	6.915539	1.353139	676.953771	0.001376	0.001491
RS	53	7.513112	1.353139	467.908798	0.000951	0.001037
RS	54	8.161585	1.370490	308.231900	0.000626	0.000689
RS	55	8.865294	1.370490	198.016929	0.000402	0.000447
RS	56	9.628944	1.370490	121.665566	0.000247	0.000278
RS	57	10.457641	1.370490	71.224834	0.000145	0.000165
RS	58	11.356925	1.354462	39.884597	0.000081	0.000093
RS	59	12.332808	1.354462	20.748934	0.000042	0.000049
RS	60	13.391816	1.354462	10.140549	0.000021	0.000024
RS	61	14.541028	1.354462	4.631337	0.000009	0.000011
RS	62	15.788129	1.354462	1.965358	0.000004	0.000005
RS	63	17.141456	1.354462	1.173487	0.000002	0.000003
PA	4+25*2+4+6 0.141671773 0.028282790 17.141455671 0.146614537 1.497111370 2.398283365 2.294540726 1.932832809 1.478286113 1.177330328 1.094704420 1.165386763 1.332992244 1.510521828 1.603232826 1.578435432 1.477875681 1.362399827 1.269249875 1.209584659 1.180655325 1.175338537 1.186010049 1.206305188 1.232179104 1.261607654 1.293554909 1.325739719 1.353138708 1.370489801 1.354462031
//
IT	4630
RD	17
LK	-5758399.777989
QD	-370.136290 -> -365.856803
RI	0.0222981050
TR	0.141378	0.028281
MT	17.189141
MM	C_pi: 1.071496, n_recomb: 492928.092263
RS	0	0.000000	0.146392	27463.323331	0.055715	0.023607
RS	1	0.008523	0.146392	28052.894795	0.056911	0.071961
RS	2	0.017772	0.146392	28507.701324	0.057833	0.048330
RS	3	0.027809	0.146392	28808.185519	0.058443	0.044204
RS	4	0.038701	1.524678	2880.748142	0.005844	0.004518
RS	5	0.050522	1.524678	3101.635180	0.006292	0.004978
RS	6	0.063351	2.420705	2105.488719	0.004271	0.003559
RS	7	0.077273	2.420705	2271.737582	0.004609	0.004129
RS	8	0.092381	2.311491	2565.247390	0.005204	0.004855
RS	9	0.108777	2.311491	2764.029231	0.005607	0.005318
RS	10	0.126570	1.954516	3517.331125	0.007136	0.006860
RS	11	0.145880	1.954516	3779.059212	0.007667	0.007460
RS	12	0.166835	1.489464	5313.803020	0.010780	0.010669
RS	13	0.189576	1.489464	5677.513732	0.011518	0.011713
RS	14	0.214256	1.177135	7647.253721	0.015514	0.016078
RS	15	0.241038	1.177135	8107.666372	0.016448	0.017397
RS	16	0.270104	1.089828	9256.079912	0.018778	0.020050
RS	17	0.301646	1.089828	9750.924180	0.019782	0.021306
RS	18	0.335877	1.160683	9630.726582	0.019538	0.021146
RS	19	0.373025	1.160683	10114.094272	0.020518	0.022210
RS	20	0.413339	1.332997	9245.211199	0.018756	0.020312
RS	21	0.457089	1.332997	9701.915071	0.019682	0.021192
RS	22	0.504567	1.517565	8938.241505	0.018133	0.019485
RS	23	0.556092	1.517565	9369.782786	0.019008	0.020299
RS	24	0.612008	1.614871	9214.130572	0.018693	0.019914
RS	25	0.672690	1.614871	9623.852873	0.019524	0.020733
RS	26	0.738543	1.589579	10174.915260	0.020642	0.021886
RS	27	0.810009	1.589579	10547.564087	0.021398	0.022694
RS	28	0.887566	1.485312	11634.345332	0.023603	0.025018
RS	29	0.971732	1.485312	11916.407574	0.024175	0.025678
RS	30	1.063071	1.365968	13168.423901	0.026715	0.028370
RS	31	1.162195	1.365968	13268.944229	0.026919	0.028642
RS	32	1.269767	1.270290	14241.436491	0.028892	0.030732
RS	33	1.386507	1.270290	14067.625767	0.028539	0.030386
RS	34	1.513196	1.209560	14438.561075	0.029291	0.031171
RS	35	1.650683	1.209560	13946.853218	0.028294	0.030104
RS	36	1.799887	1.180656	13643.595268	0.027679	0.029432
RS	37	1.961806	1.180656	12865.225012	0.026100	0.027727
RS	38	2.137526	1.176073	12029.941868	0.024405	0.025913
RS	39	2.328222	1.176073	11056.755438	0.022431	0.023789
RS	40	2.535169	1.187892	9928.950500	0.020143	0.021359
RS	41	2.759754	1.187892	8877.920309	0.018011	0.019081
RS	42	3.003480	1.209572	7683.094157	0.015587	0.016521
RS	43	3.267977	1.209572	6665.145817	0.013522	0.014327
RS	44	3.555017	1.237016	5562.211552	0.011284	0.011969
RS	45	3.866519	1.237016	4664.793856	0.009463	0.010040
RS	46	4.204570	1.268235	3746.033307	0.007600	0.008077
RS	47	4.571432	1.268235	3023.962412	0.006135	0.006526
RS	48	4.969559	1.302237	2327.956138	0.004723	0.005037
RS	49	5.401618	1.302237	1799.597063	0.003651	0.003901
RS	50	5.870499	1.336620	1323.005551	0.002684	0.002880
RS	51	6.379341	1.336620	973.063509	0.001974	0.002125
RS	52	6.931550	1.365977	680.528928	0.001381	0.001496
RS	53	7.530821	1.365977	471.824929	0.000957	0.001043
RS	54	8.181166	1.384651	311.633982	0.000632	0.000695
RS	55	8.886937	1.384651	200.995243	0.000408	0.000452
RS	56	9.652859	1.384651	124.022348	0.000252	0.000282
RS	57	10.484056	1.384651	72.938241	0.000148	0.000168
RS	58	11.386094	1.367849	41.059760	0.000083	0.000096
RS	59	12.365008	1.367849	21.468502	0.000044	0.000051
RS	60	13.427352	1.367849	10.549461	0.000021	0.000025
RS	61	14.580234	1.367849	4.846395	0.000010	0.000012
RS	62	15.831373	1.367849	2.069628	0.000004	0.000005
RS	63	17.189141	1.367849	1.248808	0.000003	0.000003
PA	4+25*2+4+6 0.141377861 0.028281347 17.189140938 0.146392010 1.524678495 2.420704603 2.311490868 1.954516387 1.489464445 1.177134963 1.089828458 1.160682765 1.332996693 1.517565377 1.614871284 1.589578514 1.485312443 1.365968315 1.270290258 1.209560435 1.180656451 1.176072720 1.187891579 1.209572388 1.237016393 1.268234674 1.302236581 1.336620490 1.365976786 1.384651156 1.367849452
//
IT	4071
RD	18
LK	-5758391.441256
QD	-365.093306 -> -361.243853
RI	0.0223784410
TR	0.141099	0.028280
MT	17.234596
MM	C_pi: 1.073522, n_recomb: 493823.975176
RS	0	0.000000	0.146220	27558.156287	0.055806	0.023557
RS	1	0.008527	0.146220	28147.983288	0.057000	0.071916
RS	2	0.017781	0.146220	28602.188456	0.057920	0.048407
RS	3	0.027825	0.146220	28901.130304	0.058525	0.044344
RS	4	0.038725	1.549867	2839.821774	0.005751	0.004451
RS	5	0.050554	1.549867	3058.082683	0.006193	0.004911
RS	6	0.063392	2.438276	2095.274825	0.004243	0.003544
RS	7	0.077324	2.438276	2260.898660	0.004578	0.004114
RS	8	0.092445	2.325098	2556.694110	0.005177	0.004846
RS	9	0.108855	2.325098	2755.029805	0.005579	0.005305
RS	10	0.126664	1.975101	3490.139635	0.007068	0.006812
RS	11	0.145992	1.975101	3750.367123	0.007595	0.007402
RS	12	0.166968	1.500781	5289.565566	0.010711	0.010615
RS	13	0.189733	1.500781	5652.439085	0.011446	0.011646
RS	14	0.214439	1.177433	7670.042064	0.015532	0.016099
RS	15	0.241252	1.177433	8131.998924	0.016467	0.017414
RS	16	0.270351	1.085445	9323.299112	0.018880	0.020151
RS	17	0.301931	1.085445	9820.592530	0.019887	0.021411
RS	18	0.336204	1.156249	9696.381829	0.019635	0.021241
RS	19	0.373400	1.156249	10181.729347	0.020618	0.022313
RS	20	0.413767	1.332898	9271.505089	0.018775	0.020329
RS	21	0.457577	1.332898	9729.435583	0.019702	0.021216
RS	22	0.505122	1.524170	8924.675155	0.018073	0.019424
RS	23	0.556721	1.524170	9356.911267	0.018948	0.020242
RS	24	0.612721	1.625947	9180.352670	0.018590	0.019813
RS	25	0.673496	1.625947	9590.963808	0.019422	0.020634
RS	26	0.739453	1.600205	10144.555635	0.020543	0.021791
RS	27	0.811034	1.600205	10519.018978	0.021301	0.022600
RS	28	0.888719	1.492384	11628.012724	0.023547	0.024968
RS	29	0.973028	1.492384	11912.569685	0.024123	0.025627
RS	30	1.064527	1.369346	13196.361977	0.026723	0.028382
RS	31	1.163827	1.369346	13298.353734	0.026929	0.028653
RS	32	1.271595	1.271276	14297.503625	0.028953	0.030796
RS	33	1.388553	1.271276	14122.139600	0.028598	0.030444
RS	34	1.515484	1.209554	14504.075289	0.029371	0.031252
RS	35	1.653238	1.209554	14007.497320	0.028365	0.030176
RS	36	1.802739	1.180688	13699.545512	0.027742	0.029496
RS	37	1.964988	1.180688	12914.843512	0.026153	0.027781
RS	38	2.141072	1.176800	12066.449827	0.024435	0.025944
RS	39	2.332172	1.176800	11087.994372	0.022453	0.023814
RS	40	2.539566	1.189699	9946.502495	0.020142	0.021360
RS	41	2.764645	1.189699	8892.822984	0.018008	0.019082
RS	42	3.008917	1.212679	7687.976457	0.015568	0.016505
RS	43	3.274019	1.212679	6670.111744	0.013507	0.014316
RS	44	3.561725	1.241608	5561.357772	0.011262	0.011949
RS	45	3.873966	1.241608	4665.927843	0.009449	0.010028
RS	46	4.212831	1.274546	3744.415433	0.007582	0.008062
RS	47	4.580591	1.274546	3025.082060	0.006126	0.006518
RS	48	4.979711	1.310556	2328.025847	0.004714	0.005029
RS	49	5.412865	1.310556	1802.113016	0.003649	0.003900
RS	50	5.882954	1.347113	1325.192432	0.002684	0.002879
RS	51	6.393128	1.347113	976.720701	0.001978	0.002129
RS	52	6.946806	1.378433	683.928832	0.001385	0.001500
RS	53	7.547696	1.378433	475.579839	0.000963	0.001049
RS	54	8.199825	1.398435	314.904837	0.000638	0.000700
RS	55	8.907561	1.398435	203.878217	0.000413	0.000458
RS	56	9.675648	1.398435	126.317443	0.000256	0.000286
RS	57	10.509230	1.398435	74.616456	0.000151	0.000171
RS	58	11.413892	1.380873	42.218028	0.000085	0.000098
RS	59	12.395697	1.380873	22.181795	0.000045	0.000052
RS	60	13.461221	1.380873	10.957233	0.000022	0.000026
RS	61	14.617604	1.380873	5.062204	0.000010	0.000012
RS	62	15.872593	1.380873	2.174959	0.000004	0.000005
RS	63	17.234596	1.380873	1.325782	0.000003	0.000003
PA	4+25*2+4+6 0.141099137 0.028280066 17.234596240 0.146219731 1.549866583 2.438275947 2.325097586 1.975100696 1.500781282 1.177433435 1.085445035 1.156248608 1.332898171 1.524169782 1.625946635 1.600205445 1.492383633 1.369346351 1.271275994 1.209554235 1.180688260 1.176800492 1.189698777 1.212678722 1.241608418 1.274546361 1.310555512 1.347112551 1.378432605 1.398435261 1.380872676
//
IT	3828
RD	19
LK	-5758383.936584
QD	-360.522226 -> -357.049938
RI	0.0224466461
TR	0.140835	0.028279
MT	17.277922
MM	C_pi: 1.075489, n_recomb: 494695.937660
RS	0	0.000000	0.146092	27643.098838	0.055879	0.023509
RS	1	0.008531	0.146092	28233.460401	0.057072	0.071872
RS	2	0.017791	0.146092	28687.457941	0.057990	0.048476
RS	3	0.027840	0.146092	28985.371082	0.058592	0.044469
RS	4	0.038747	1.572927	2803.988540	0.005668	0.004392
RS	5	0.050584	1.572927	3019.951487	0.006105	0.004851
RS	6	0.063431	2.451623	2088.735627	0.004222	0.003535
RS	7	0.077373	2.451623	2253.995120	0.004556	0.004104
RS	8	0.092506	2.335639	2551.445048	0.005158	0.004840
RS	9	0.108929	2.335639	2749.557367	0.005558	0.005297
RS	10	0.126754	1.994679	3464.993362	0.007004	0.006766
RS	11	0.146100	1.994679	3723.832586	0.007528	0.007348
RS	12	0.167095	1.512211	5264.832187	0.010643	0.010560
RS	13	0.189882	1.512211	5626.817776	0.011374	0.011577
RS	14	0.214613	1.178161	7689.358904	0.015544	0.016114
RS	15	0.241454	1.178161	8152.716201	0.016480	0.017423
RS	16	0.270585	1.081507	9386.551315	0.018974	0.020244
RS	17	0.302202	1.081507	9886.175035	0.019984	0.021507
RS	18	0.336515	1.152058	9759.983792	0.019729	0.021333
RS	19	0.373756	1.152058	10247.250878	0.020714	0.022412
RS	20	0.414174	1.332695	9298.124987	0.018796	0.020348
RS	21	0.458041	1.332695	9757.273338	0.019724	0.021242
RS	22	0.505650	1.530379	8913.062375	0.018017	0.019367
RS	23	0.557320	1.530379	9345.994838	0.018892	0.020189
RS	24	0.613399	1.636488	9149.364148	0.018495	0.019719
RS	25	0.674262	1.636488	9560.832320	0.019327	0.020541
RS	26	0.740318	1.610348	10116.651863	0.020450	0.021701
RS	27	0.812009	1.610348	10492.841116	0.021211	0.022511
RS	28	0.889816	1.499115	11622.940835	0.023495	0.024919
RS	29	0.974262	1.499115	11909.874738	0.024075	0.025579
RS	30	1.065912	1.372549	13223.988041	0.026732	0.028394
RS	31	1.165381	1.372549	13327.379530	0.026941	0.028664
RS	32	1.273336	1.272213	14351.916421	0.029012	0.030857
RS	33	1.390501	1.272213	14175.053890	0.028654	0.030500
RS	34	1.517662	1.209567	14567.329463	0.029447	0.031328
RS	35	1.655671	1.209567	14066.086651	0.028434	0.030244
RS	36	1.805455	1.180748	13753.527140	0.027802	0.029555
RS	37	1.968018	1.180748	12962.776489	0.026204	0.027832
RS	38	2.144449	1.177521	12101.855004	0.024463	0.025972
RS	39	2.335933	1.177521	11118.362736	0.022475	0.023838
RS	40	2.543753	1.191432	9963.904314	0.020141	0.021361
RS	41	2.769303	1.191432	8907.646656	0.018006	0.019083
RS	42	3.014095	1.215630	7693.310530	0.015552	0.016490
RS	43	3.279772	1.215630	6675.423917	0.013494	0.014305
RS	44	3.568115	1.245961	5561.102075	0.011241	0.011931
RS	45	3.881058	1.245961	4667.443077	0.009435	0.010016
RS	46	4.220699	1.280548	3743.196097	0.007567	0.008047
RS	47	4.589316	1.280548	3026.379651	0.006118	0.006511
RS	48	4.989382	1.318517	2328.200857	0.004706	0.005022
RS	49	5.423579	1.318517	1804.585957	0.003648	0.003899
RS	50	5.894819	1.357231	1327.273139	0.002683	0.002878
RS	51	6.406263	1.357231	980.218620	0.001981	0.002133
RS	52	6.961340	1.390511	687.163593	0.001389	0.001504
RS	53	7.563773	1.390511	479.180394	0.000969	0.001055
RS	54	8.217602	1.411867	318.044871	0.000643	0.000706
RS	55	8.927213	1.411867	206.666749	0.000418	0.000462
RS	56	9.697363	1.411867	128.551540	0.000260	0.000291
RS	57	10.533218	1.411867	76.259815	0.000154	0.000174
RS	58	11.440383	1.393581	43.358920	0.000088	0.000100
RS	59	12.424943	1.393581	22.888761	0.000046	0.000054
RS	60	13.493500	1.393581	11.363943	0.000023	0.000027
RS	61	14.653219	1.393581	5.278856	0.000011	0.000013
RS	62	15.911880	1.393581	2.281421	0.000005	0.000006
RS	63	17.277922	1.393581	1.404498	0.000003	0.000003
PA	4+25*2+4+6 0.140834789 0.028278933 17.277922042 0.146091719 1.572927399 2.451623291 2.335639038 1.994678864 1.512211297 1.178161067 1.081507283 1.152058407 1.332695105 1.530379397 1.636487774 1.610347738 1.499115240 1.372548606 1.272213166 1.209566923 1.180747656 1.177520999 1.191432423 1.215630400 1.245961133 1.280548358 1.318517013 1.357230901 1.390510927 1.411867302 1.393580706
//
IT	4277
RD	20
LK	-5758377.162625
QD	-356.362347 -> -353.222343
RI	0.0225063541
TR	0.140584	0.028278
MT	17.319281
MM	C_pi: 1.077388, n_recomb: 495538.093898
RS	0	0.000000	0.145996	27719.894453	0.055939	0.023463
RS	1	0.008536	0.145996	28310.981672	0.057132	0.071831
RS	2	0.017800	0.145996	28765.053380	0.058048	0.048537
RS	3	0.027854	0.145996	29062.314938	0.058648	0.044578
RS	4	0.038767	1.594028	2772.513645	0.005595	0.004340
RS	5	0.050612	1.594028	2986.460493	0.006027	0.004797
RS	6	0.063468	2.461235	2085.311461	0.004208	0.003530
RS	7	0.077420	2.461235	2250.427721	0.004541	0.004099
RS	8	0.092564	2.343507	2548.952139	0.005144	0.004839
RS	9	0.109000	2.343507	2747.026570	0.005544	0.005294
RS	10	0.126840	2.013314	3441.620959	0.006945	0.006723
RS	11	0.146202	2.013314	3699.168342	0.007465	0.007297
RS	12	0.167216	1.523720	5239.639324	0.010574	0.010504
RS	13	0.190025	1.523720	5600.687081	0.011302	0.011509
RS	14	0.214780	1.179255	7705.446185	0.015550	0.016123
RS	15	0.241648	1.179255	8170.065085	0.016487	0.017428
RS	16	0.270809	1.077955	9446.033740	0.019062	0.020331
RS	17	0.302460	1.077955	9947.869365	0.020075	0.021597
RS	18	0.336812	1.148077	9821.534533	0.019820	0.021422
RS	19	0.374096	1.148077	10310.654173	0.020807	0.022508
RS	20	0.414563	1.332393	9324.804922	0.018818	0.020367
RS	21	0.458483	1.332393	9785.150054	0.019747	0.021267
RS	22	0.506153	1.536203	8903.097520	0.017967	0.019315
RS	23	0.557891	1.536203	9336.717194	0.018842	0.020141
RS	24	0.614045	1.646526	9120.685668	0.018406	0.019629
RS	25	0.674993	1.646526	9532.971330	0.019238	0.020453
RS	26	0.741143	1.620035	10090.719868	0.020363	0.021616
RS	27	0.812938	1.620035	10468.543959	0.021126	0.022426
RS	28	0.890863	1.505532	11618.680869	0.023447	0.024873
RS	29	0.975438	1.505532	11907.875492	0.024030	0.025534
RS	30	1.067232	1.375591	13250.908566	0.026740	0.028405
RS	31	1.166862	1.375591	13355.631932	0.026952	0.028674
RS	32	1.274995	1.273108	14404.346039	0.029068	0.030914
RS	33	1.392358	1.273108	14226.043904	0.028708	0.030553
RS	34	1.519738	1.209599	14628.043277	0.029520	0.031401
RS	35	1.657992	1.209599	14122.344307	0.028499	0.030308
RS	36	1.808045	1.180837	13805.241340	0.027859	0.029612
RS	37	1.970907	1.180837	13008.737447	0.026252	0.027880
RS	38	2.147670	1.178236	12135.888048	0.024490	0.025999
RS	39	2.339520	1.178236	11147.605281	0.022496	0.023860
RS	40	2.547746	1.193098	9980.894194	0.020142	0.021362
RS	41	2.773745	1.193098	8922.152884	0.018005	0.019084
RS	42	3.019034	1.218436	7698.866794	0.015536	0.016476
RS	43	3.285260	1.218436	6680.882721	0.013482	0.014296
RS	44	3.574210	1.250089	5561.248777	0.011223	0.011913
RS	45	3.887823	1.250089	4669.182308	0.009422	0.010006
RS	46	4.228205	1.286256	3742.247632	0.007552	0.008033
RS	47	4.597639	1.286256	3027.759503	0.006110	0.006504
RS	48	4.998608	1.326136	2328.412152	0.004699	0.005014
RS	49	5.433801	1.326136	1806.967747	0.003646	0.003898
RS	50	5.906139	1.366985	1329.219625	0.002682	0.002878
RS	51	6.418795	1.366985	983.537769	0.001985	0.002136
RS	52	6.975208	1.402227	690.217252	0.001393	0.001507
RS	53	7.579114	1.402227	482.616127	0.000974	0.001060
RS	54	8.234567	1.424954	321.048712	0.000648	0.000711
RS	55	8.945966	1.424954	209.356147	0.000422	0.000467
RS	56	9.718087	1.424954	130.720642	0.000264	0.000295
RS	57	10.556112	1.424954	77.865099	0.000157	0.000177
RS	58	11.465667	1.405979	44.479965	0.000090	0.000102
RS	59	12.452857	1.405979	23.587736	0.000048	0.000055
RS	60	13.524309	1.405979	11.768570	0.000024	0.000028
RS	61	14.687215	1.405979	5.495781	0.000011	0.000013
RS	62	15.949382	1.405979	2.388730	0.000005	0.000006
RS	63	17.319281	1.405979	1.484754	0.000003	0.000004
PA	4+25*2+4+6 0.140583670 0.028277868 17.319280593 0.145996491 1.594028000 2.461235015 2.343507466 2.013313540 1.523720431 1.179255435 1.077955121 1.148076759 1.332392617 1.536202736 1.646526044 1.620035232 1.505531589 1.375590639 1.273107958 1.209598646 1.180836614 1.178236332 1.193098149 1.218435944 1.250089082 1.286256369 1.326135816 1.366984522 1.402226973 1.424953562 1.405979070
//
IT	4302
RD	21
LK	-5758371.033370
QD	-352.567466 -> -349.721438
RI	0.0225579900
TR	0.140346	0.028277
MT	17.358665
MM	C_pi: 1.079219, n_recomb: 496351.720586
RS	0	0.000000	0.145929	27789.408011	0.055987	0.023420
RS	1	0.008539	0.145929	28381.381185	0.057180	0.071792
RS	2	0.017808	0.145929	28835.768092	0.058095	0.048592
RS	3	0.027868	0.145929	29132.704138	0.058694	0.044676
RS	4	0.038787	1.613391	2744.719740	0.005530	0.004294
RS	5	0.050639	1.613391	2956.889023	0.005957	0.004750
RS	6	0.063503	2.467633	2084.507263	0.004200	0.003529
RS	7	0.077465	2.467633	2249.666122	0.004532	0.004098
RS	8	0.092619	2.349028	2548.830479	0.005135	0.004840
RS	9	0.109068	2.349028	2747.026358	0.005534	0.005295
RS	10	0.126921	2.031078	3419.829719	0.006890	0.006682
RS	11	0.146299	2.031078	3676.170915	0.007406	0.007248
RS	12	0.167331	1.535281	5214.117188	0.010505	0.010447
RS	13	0.190160	1.535281	5574.184527	0.011230	0.011441
RS	14	0.214938	1.180670	7718.624954	0.015551	0.016128
RS	15	0.241832	1.180670	8184.378232	0.016489	0.017427
RS	16	0.271022	1.074742	9502.073099	0.019144	0.020412
RS	17	0.302705	1.074742	10006.011695	0.020159	0.021680
RS	18	0.337094	1.144275	9881.219457	0.019908	0.021508
RS	19	0.374419	1.144275	10372.128539	0.020897	0.022600
RS	20	0.414932	1.331989	9351.548399	0.018841	0.020388
RS	21	0.458904	1.331989	9813.068788	0.019770	0.021294
RS	22	0.506631	1.541660	8894.628756	0.017920	0.019266
RS	23	0.558434	1.541660	9328.925660	0.018795	0.020096
RS	24	0.614660	1.656086	9094.114555	0.018322	0.019545
RS	25	0.675688	1.656086	9507.180722	0.019154	0.020371
RS	26	0.741927	1.629290	10066.582242	0.020281	0.021536
RS	27	0.813823	1.629290	10445.956659	0.021045	0.022346
RS	28	0.891858	1.511648	11615.134970	0.023401	0.024830
RS	29	0.976556	1.511648	11906.482025	0.023988	0.025490
RS	30	1.068488	1.378477	13277.147469	0.026749	0.028415
RS	31	1.168270	1.378477	13383.138280	0.026963	0.028683
RS	32	1.276573	1.273958	14454.886084	0.029122	0.030969
RS	33	1.394124	1.273958	14275.200466	0.028760	0.030602
RS	34	1.521714	1.209644	14686.339480	0.029589	0.031469
RS	35	1.660199	1.209644	14176.384150	0.028561	0.030368
RS	36	1.810509	1.180946	13854.833435	0.027913	0.029664
RS	37	1.973656	1.180946	13052.852535	0.026298	0.027926
RS	38	2.150734	1.178937	12168.657835	0.024516	0.026024
RS	39	2.342933	1.178937	11175.809506	0.022516	0.023880
RS	40	2.551545	1.194690	9997.516465	0.020142	0.021362
RS	41	2.777972	1.194690	8936.372805	0.018004	0.019085
RS	42	3.023734	1.221092	7704.646120	0.015523	0.016463
RS	43	3.290482	1.221092	6686.485436	0.013471	0.014287
RS	44	3.580010	1.253989	5561.787920	0.011205	0.011897
RS	45	3.894261	1.253989	4671.136107	0.009411	0.009996
RS	46	4.235348	1.291670	3741.549467	0.007538	0.008020
RS	47	4.605561	1.291670	3029.208143	0.006103	0.006498
RS	48	5.007388	1.333414	2328.644361	0.004692	0.005007
RS	49	5.443530	1.333414	1809.251010	0.003645	0.003896
RS	50	5.916914	1.376376	1331.028215	0.002682	0.002877
RS	51	6.430724	1.376376	986.678182	0.001988	0.002139
RS	52	6.988409	1.413580	693.092705	0.001396	0.001510
RS	53	7.593718	1.413580	485.889195	0.000979	0.001065
RS	54	8.250717	1.437698	323.916604	0.000653	0.000715
RS	55	8.963819	1.437698	211.946280	0.000427	0.000472
RS	56	9.737816	1.437698	132.824219	0.000268	0.000298
RS	57	10.577908	1.437698	79.431563	0.000160	0.000180
RS	58	11.489739	1.418070	45.580387	0.000092	0.000105
RS	59	12.479435	1.418070	24.278077	0.000049	0.000056
RS	60	13.553645	1.418070	12.170667	0.000025	0.000029
RS	61	14.719586	1.418070	5.712712	0.000012	0.000014
RS	62	15.985092	1.418070	2.496743	0.000005	0.000006
RS	63	17.358665	1.418070	1.566452	0.000003	0.000004
PA	4+25*2+4+6 0.140345552 0.028276971 17.358665268 0.145929381 1.613391338 2.467632941 2.349027775 2.031077800 1.535280831 1.180670214 1.074741537 1.144275297 1.331989180 1.541659633 1.656085724 1.629289698 1.511648040 1.378476743 1.273958153 1.209643635 1.180945849 1.178937492 1.194689969 1.221091965 1.253988696 1.291669662 1.333414174 1.376376075 1.413579708 1.437698056 1.418069563
//
IT	4086
RD	22
LK	-5758365.475125
QD	-349.095044 -> -346.510025
RI	0.0226024631
TR	0.140119	0.028276
MT	17.396343
MM	C_pi: 1.080986, n_recomb: 497136.226692
RS	0	0.000000	0.145886	27852.397322	0.056026	0.023379
RS	1	0.008543	0.145886	28445.390057	0.057219	0.071755
RS	2	0.017816	0.145886	28900.296718	0.058134	0.048642
RS	3	0.027881	0.145886	29197.186641	0.058731	0.044762
RS	4	0.038806	1.631184	2720.096871	0.005472	0.004253
RS	5	0.050665	1.631184	2930.695076	0.005895	0.004707
RS	6	0.063536	2.471215	2085.961010	0.004196	0.003530
RS	7	0.077507	2.471215	2251.322898	0.004529	0.004100
RS	8	0.092672	2.352412	2550.835770	0.005131	0.004845
RS	9	0.109132	2.352412	2749.296425	0.005530	0.005299
RS	10	0.126999	2.048007	3399.500371	0.006838	0.006643
RS	11	0.146391	2.048007	3654.715395	0.007352	0.007203
RS	12	0.167441	1.546859	5188.403163	0.010437	0.010389
RS	13	0.190289	1.546859	5547.456060	0.011159	0.011372
RS	14	0.215089	1.182357	7729.230296	0.015548	0.016128
RS	15	0.242007	1.182357	8196.003354	0.016486	0.017422
RS	16	0.271225	1.071829	9554.929938	0.019220	0.020488
RS	17	0.302939	1.071829	10060.870263	0.020238	0.021758
RS	18	0.337363	1.140641	9939.096345	0.019993	0.021592
RS	19	0.374728	1.140641	10431.733423	0.020984	0.022689
RS	20	0.415284	1.331494	9378.291217	0.018865	0.020410
RS	21	0.459306	1.331494	9840.963838	0.019795	0.021321
RS	22	0.507088	1.546779	8887.466358	0.017877	0.019221
RS	23	0.558952	1.546779	9322.428798	0.018752	0.020054
RS	24	0.615247	1.665205	9069.394835	0.018243	0.019466
RS	25	0.676352	1.665205	9483.205735	0.019076	0.020292
RS	26	0.742676	1.638146	10044.004171	0.020204	0.021459
RS	27	0.814667	1.638146	10424.849689	0.020970	0.022269
RS	28	0.892808	1.517490	11612.152281	0.023358	0.024788
RS	29	0.977625	1.517490	11905.550121	0.023948	0.025449
RS	30	1.069688	1.381230	13302.580765	0.026758	0.028425
RS	31	1.169616	1.381230	13409.782711	0.026974	0.028692
RS	32	1.278081	1.274777	14503.498234	0.029174	0.031020
RS	33	1.395812	1.274777	14322.488886	0.028810	0.030650
RS	34	1.523602	1.209711	14742.220934	0.029654	0.031533
RS	35	1.662308	1.209711	14228.207831	0.028620	0.030425
RS	36	1.812864	1.181083	13902.308707	0.027965	0.029714
RS	37	1.976283	1.181083	13095.123079	0.026341	0.027968
RS	38	2.153662	1.179637	12200.122916	0.024541	0.026048
RS	39	2.346196	1.179637	11202.937605	0.022535	0.023900
RS	40	2.555177	1.196222	10013.727728	0.020143	0.021363
RS	41	2.782012	1.196222	8950.267476	0.018004	0.019086
RS	42	3.028227	1.223617	7710.589596	0.015510	0.016451
RS	43	3.295475	1.223617	6692.185139	0.013461	0.014279
RS	44	3.585555	1.257683	5562.660760	0.011189	0.011882
RS	45	3.900416	1.257683	4673.263991	0.009400	0.009986
RS	46	4.242177	1.296814	3741.068529	0.007525	0.008007
RS	47	4.613135	1.296814	3030.707546	0.006096	0.006492
RS	48	5.015784	1.340375	2328.892283	0.004685	0.005000
RS	49	5.452832	1.340375	1811.436809	0.003644	0.003895
RS	50	5.927218	1.385430	1332.701508	0.002681	0.002875
RS	51	6.442131	1.385430	989.644817	0.001991	0.002141
RS	52	7.001034	1.424596	695.794392	0.001400	0.001513
RS	53	7.607684	1.424596	489.003782	0.000984	0.001069
RS	54	8.266162	1.450120	326.653132	0.000657	0.000719
RS	55	8.980894	1.450120	214.439302	0.000431	0.000476
RS	56	9.756686	1.450120	134.862788	0.000271	0.000302
RS	57	10.598756	1.450120	80.958825	0.000163	0.000183
RS	58	11.512764	1.429873	46.659381	0.000094	0.000107
RS	59	12.504858	1.429873	24.959059	0.000050	0.000058
RS	60	13.581707	1.429873	12.569704	0.000025	0.000029
RS	61	14.750553	1.429873	5.929315	0.000012	0.000014
RS	62	16.019255	1.429873	2.605278	0.000005	0.000006
RS	63	17.396343	1.429873	1.649450	0.000003	0.000004
PA	4+25*2+4+6 0.140118870 0.028276041 17.396343340 0.145886308 1.631184285 2.471214691 2.352411608 2.048007064 1.546859392 1.182356925 1.071828619 1.140641381 1.331493769 1.546779013 1.665204985 1.638146425 1.517490205 1.381229553 1.274777023 1.209710544 1.181083250 1.179636820 1.196221818 1.223616653 1.257683419 1.296813870 1.340375465 1.385430490 1.424596338 1.450120183 1.429872514
//
IT	3346
RD	23
LK	-5758360.424199
QD	-345.908949 -> -343.556410
RI	0.0226405419
TR	0.139903	0.028275
MT	17.432311
MM	C_pi: 1.082691, n_recomb: 497893.359740
RS	0	0.000000	0.145863	27909.675544	0.056056	0.023339
RS	1	0.008547	0.145863	28503.793394	0.057249	0.071719
RS	2	0.017824	0.145863	28959.387030	0.058164	0.048686
RS	3	0.027894	0.145863	29256.463313	0.058761	0.044839
RS	4	0.038824	1.647685	2698.009265	0.005419	0.004216
RS	5	0.050689	1.647685	2907.200820	0.005839	0.004668
RS	6	0.063568	2.472381	2089.329515	0.004196	0.003535
RS	7	0.077548	2.472381	2255.030164	0.004529	0.004105
RS	8	0.092722	2.354020	2554.578045	0.005131	0.004852
RS	9	0.109194	2.354020	2753.419884	0.005530	0.005306
RS	10	0.127073	2.064179	3380.459222	0.006790	0.006605
RS	11	0.146480	2.064179	3634.618117	0.007300	0.007160
RS	12	0.167546	1.558454	5162.533363	0.010369	0.010331
RS	13	0.190412	1.558454	5520.540423	0.011088	0.011305
RS	14	0.215232	1.184287	7737.485675	0.015540	0.016124
RS	15	0.242174	1.184287	8205.172331	0.016480	0.017413
RS	16	0.271419	1.069185	9604.845743	0.019291	0.020558
RS	17	0.303163	1.069185	10112.694095	0.020311	0.021830
RS	18	0.337620	1.137158	9995.292500	0.020075	0.021673
RS	19	0.375022	1.137158	10489.599781	0.021068	0.022776
RS	20	0.415620	1.330911	9405.024100	0.018890	0.020433
RS	21	0.459689	1.330911	9868.826395	0.019821	0.021349
RS	22	0.507523	1.551582	8881.491531	0.017838	0.019180
RS	23	0.559446	1.551582	9317.108105	0.018713	0.020016
RS	24	0.615807	1.673904	9046.395368	0.018169	0.019391
RS	25	0.676985	1.673904	9460.918415	0.019002	0.020219
RS	26	0.743391	1.646624	10022.876146	0.020131	0.021386
RS	27	0.815473	1.646624	10405.119835	0.020898	0.022197
RS	28	0.893715	1.523072	11609.684911	0.023318	0.024748
RS	29	0.978645	1.523072	11905.039448	0.023911	0.025410
RS	30	1.070833	1.383850	13327.302841	0.026767	0.028434
RS	31	1.170900	1.383850	13435.660691	0.026985	0.028701
RS	32	1.279519	1.275561	14550.328203	0.029224	0.031069
RS	33	1.397422	1.275561	14368.049330	0.028858	0.030695
RS	34	1.525402	1.209792	14795.854728	0.029717	0.031594
RS	35	1.664320	1.209792	14277.969624	0.028677	0.030479
RS	36	1.815110	1.181241	13947.822365	0.028014	0.029760
RS	37	1.978789	1.181241	13135.685734	0.026383	0.028008
RS	38	2.156456	1.180326	12230.410239	0.024564	0.026069
RS	39	2.349307	1.180326	11229.093967	0.022553	0.023918
RS	40	2.558642	1.197689	10029.582661	0.020144	0.021364
RS	41	2.785867	1.197689	8963.878822	0.018004	0.019087
RS	42	3.032512	1.226008	7716.710721	0.015499	0.016441
RS	43	3.300238	1.226008	6697.991035	0.013453	0.014271
RS	44	3.590845	1.261174	5563.857530	0.011175	0.011868
RS	45	3.906289	1.261174	4675.559975	0.009391	0.009978
RS	46	4.248693	1.301689	3740.799392	0.007513	0.007996
RS	47	4.620361	1.301689	3032.256151	0.006090	0.006486
RS	48	5.023795	1.347025	2329.146445	0.004678	0.004993
RS	49	5.461709	1.347025	1813.523057	0.003642	0.003893
RS	50	5.937050	1.394150	1334.243505	0.002680	0.002874
RS	51	6.453016	1.394150	992.442897	0.001993	0.002144
RS	52	7.013081	1.435278	698.327752	0.001403	0.001516
RS	53	7.621012	1.435278	491.964046	0.000988	0.001073
RS	54	8.280901	1.462226	329.259990	0.000661	0.000724
RS	55	8.997189	1.462226	216.836279	0.000436	0.000480
RS	56	9.774695	1.462226	136.836757	0.000275	0.000306
RS	57	10.618653	1.462226	82.446829	0.000166	0.000186
RS	58	11.534741	1.441407	47.716318	0.000096	0.000109
RS	59	12.529123	1.441407	25.630338	0.000051	0.000059
RS	60	13.608492	1.441407	12.965498	0.000026	0.000030
RS	61	14.780112	1.441407	6.145502	0.000012	0.000014
RS	62	16.051865	1.441407	2.714300	0.000005	0.000006
RS	63	17.432311	1.441407	1.733741	0.000003	0.000004
PA	4+25*2+4+6 0.139903387 0.028275164 17.432311426 0.145863213 1.647684731 2.472381274 2.354020151 2.064178995 1.558454464 1.184287348 1.069185274 1.137158244 1.330910926 1.551582015 1.673904396 1.646624019 1.523072022 1.383849550 1.275560556 1.209792454 1.181240941 1.180325876 1.197688895 1.226007623 1.261173733 1.301689014 1.347025166 1.394150076 1.435277658 1.462226461 1.441406716
//
IT	3755
RD	24
LK	-5758355.824773
QD	-342.976317 -> -340.831475
RI	0.0226737186
TR	0.139699	0.028274
MT	17.466558
MM	C_pi: 1.084327, n_recomb: 498621.511074
RS	0	0.000000	0.145855	27962.019895	0.056079	0.023302
RS	1	0.008550	0.145855	28557.329467	0.057273	0.071685
RS	2	0.017831	0.145855	29013.728050	0.058188	0.048726
RS	3	0.027906	0.145855	29311.163447	0.058784	0.044908
RS	4	0.038842	1.662987	2678.148038	0.005371	0.004182
RS	5	0.050713	1.662987	2886.077209	0.005788	0.004632
RS	6	0.063599	2.471513	2094.276870	0.004200	0.003542
RS	7	0.077586	2.471513	2260.427546	0.004533	0.004113
RS	8	0.092770	2.353984	2559.898358	0.005134	0.004860
RS	9	0.109252	2.353984	2759.226665	0.005534	0.005316
RS	10	0.127143	2.079620	3362.586887	0.006744	0.006569
RS	11	0.146564	2.079620	3615.752602	0.007251	0.007120
RS	12	0.167645	1.570024	5136.609741	0.010302	0.010273
RS	13	0.190529	1.570024	5493.544638	0.011017	0.011238
RS	14	0.215369	1.186412	7743.653845	0.015530	0.016117
RS	15	0.242333	1.186412	8212.155109	0.016470	0.017401
RS	16	0.271603	1.066777	9651.966680	0.019357	0.020625
RS	17	0.303375	1.066777	10161.630260	0.020379	0.021898
RS	18	0.337864	1.133807	10049.814585	0.020155	0.021752
RS	19	0.375301	1.133807	10545.730999	0.021150	0.022859
RS	20	0.415940	1.330241	9431.632075	0.018915	0.020457
RS	21	0.460053	1.330241	9896.535631	0.019848	0.021378
RS	22	0.507937	1.556080	8876.515812	0.017802	0.019141
RS	23	0.559916	1.556080	9312.769582	0.018677	0.019980
RS	24	0.616339	1.682205	9024.849876	0.018100	0.019320
RS	25	0.677586	1.682205	9440.049036	0.018932	0.020148
RS	26	0.744070	1.654740	10002.951612	0.020061	0.021316
RS	27	0.816239	1.654740	10386.520537	0.020830	0.022128
RS	28	0.894577	1.528401	11607.554815	0.023279	0.024710
RS	29	0.979614	1.528401	11904.773194	0.023875	0.025372
RS	30	1.071921	1.386341	13351.166550	0.026776	0.028443
RS	31	1.172121	1.386341	13460.626857	0.026996	0.028709
RS	32	1.280888	1.276306	14595.282227	0.029271	0.031116
RS	33	1.398954	1.276306	14411.787380	0.028903	0.030737
RS	34	1.527115	1.209884	14847.173049	0.029776	0.031651
RS	35	1.666234	1.209884	14325.598842	0.028730	0.030530
RS	36	1.817247	1.181412	13991.311932	0.028060	0.029804
RS	37	1.981172	1.181412	13174.474076	0.026422	0.028046
RS	38	2.159113	1.181001	12259.421783	0.024587	0.026090
RS	39	2.352268	1.181001	11254.184960	0.022571	0.023935
RS	40	2.561938	1.199089	10044.986479	0.020146	0.021365
RS	41	2.789534	1.199089	8977.119545	0.018004	0.019088
RS	42	3.036590	1.228266	7722.913679	0.015489	0.016431
RS	43	3.304770	1.228266	6703.821718	0.013445	0.014265
RS	44	3.595878	1.264461	5565.307844	0.011161	0.011855
RS	45	3.911877	1.264461	4677.967830	0.009382	0.009970
RS	46	4.254894	1.306299	3740.688280	0.007502	0.007985
RS	47	4.627239	1.306299	3033.816136	0.006084	0.006481
RS	48	5.031419	1.353364	2329.385630	0.004672	0.004987
RS	49	5.470157	1.353364	1815.496261	0.003641	0.003892
RS	50	5.946407	1.402537	1335.644214	0.002679	0.002872
RS	51	6.463376	1.402537	995.067247	0.001996	0.002146
RS	52	7.024547	1.445626	700.690414	0.001405	0.001518
RS	53	7.633698	1.445626	494.768934	0.000992	0.001077
RS	54	8.294932	1.474018	331.736739	0.000665	0.000727
RS	55	9.012701	1.474018	219.136571	0.000439	0.000484
RS	56	9.791839	1.474018	138.745273	0.000278	0.000309
RS	57	10.637595	1.474018	83.894641	0.000168	0.000189
RS	58	11.555662	1.452665	48.750467	0.000098	0.000111
RS	59	12.552225	1.452665	26.291206	0.000053	0.000060
RS	60	13.633994	1.452665	13.357518	0.000027	0.000031
RS	61	14.808254	1.452665	6.360934	0.000013	0.000015
RS	62	16.082914	1.452665	2.823619	0.000006	0.000007
RS	63	17.466558	1.452665	1.819175	0.000004	0.000004
PA	4+25*2+4+6 0.139698934 0.028274436 17.466558407 0.145855284 1.662986582 2.471512997 2.353984231 2.079619844 1.570024240 1.186411795 1.066777359 1.133807205 1.330240759 1.556079575 1.682205466 1.654739552 1.528401299 1.386340562 1.276306252 1.209883600 1.181412172 1.181001264 1.199088953 1.228265518 1.264460545 1.306299217 1.353363819 1.402536972 1.445625691 1.474018250 1.452664871
//
IT	4132
RD	25
LK	-5758351.629960
QD	-340.274357 -> -338.315495
RI	0.0227008992
TR	0.139505	0.028274
MT	17.499224
MM	C_pi: 1.085903, n_recomb: 499323.865468
RS	0	0.000000	0.145863	28009.477444	0.056095	0.023267
RS	1	0.008553	0.145863	28606.058260	0.057290	0.071653
RS	2	0.017838	0.145863	29063.393404	0.058205	0.048763
RS	3	0.027917	0.145863	29361.374843	0.058802	0.044969
RS	4	0.038858	1.677236	2660.203965	0.005328	0.004152
RS	5	0.050735	1.677236	2866.995297	0.005742	0.004599
RS	6	0.063628	2.468852	2100.635934	0.004207	0.003550
RS	7	0.077623	2.468852	2267.336212	0.004541	0.004124
RS	8	0.092816	2.352496	2566.632221	0.005140	0.004871
RS	9	0.109307	2.352496	2766.541425	0.005541	0.005328
RS	10	0.127210	2.094373	3345.816926	0.006701	0.006535
RS	11	0.146644	2.094373	3598.049775	0.007206	0.007081
RS	12	0.167740	1.581556	5110.748370	0.010235	0.010216
RS	13	0.190640	1.581556	5466.593043	0.010948	0.011171
RS	14	0.215499	1.188714	7747.962665	0.015517	0.016107
RS	15	0.242485	1.188714	8217.190507	0.016457	0.017387
RS	16	0.271778	1.064579	9696.614919	0.019419	0.020687
RS	17	0.303577	1.064579	10208.013000	0.020444	0.021961
RS	18	0.338096	1.130578	10102.847464	0.020233	0.021829
RS	19	0.375568	1.130578	10600.319865	0.021229	0.022941
RS	20	0.416244	1.329492	9458.177809	0.018942	0.020481
RS	21	0.460400	1.329492	9924.159208	0.019875	0.021406
RS	22	0.508332	1.560294	8872.519048	0.017769	0.019106
RS	23	0.560364	1.560294	9309.397676	0.018644	0.019947
RS	24	0.616846	1.690128	9004.744653	0.018034	0.019252
RS	25	0.678160	1.690128	9420.590581	0.018867	0.020082
RS	26	0.744718	1.662514	9984.224796	0.019995	0.021250
RS	27	0.816968	1.662514	10369.054731	0.020766	0.022062
RS	28	0.895399	1.533496	11605.813605	0.023243	0.024674
RS	29	0.980538	1.533496	11904.812056	0.023842	0.025336
RS	30	1.072958	1.388713	13374.311297	0.026785	0.028451
RS	31	1.173284	1.388713	13484.825667	0.027006	0.028716
RS	32	1.282191	1.277018	14638.578328	0.029317	0.031160
RS	33	1.400413	1.277018	14453.917157	0.028947	0.030778
RS	34	1.528747	1.209985	14896.423794	0.029833	0.031705
RS	35	1.668058	1.209985	14371.329537	0.028782	0.030579
RS	36	1.819284	1.181598	14032.996856	0.028104	0.029846
RS	37	1.983444	1.181598	13211.688641	0.026459	0.028081
RS	38	2.161646	1.181665	12287.335600	0.024608	0.026109
RS	39	2.355090	1.181665	11278.366739	0.022587	0.023951
RS	40	2.565079	1.200427	10060.043812	0.020147	0.021366
RS	41	2.793030	1.200427	8990.080431	0.018005	0.019089
RS	42	3.040477	1.230398	7729.260837	0.015479	0.016422
RS	43	3.309090	1.230398	6709.731262	0.013438	0.014258
RS	44	3.600677	1.267556	5567.036643	0.011149	0.011843
RS	45	3.917204	1.267556	4680.513330	0.009374	0.009962
RS	46	4.260805	1.310660	3740.750456	0.007492	0.007974
RS	47	4.633795	1.310660	3035.406139	0.006079	0.006476
RS	48	5.038687	1.359409	2329.624841	0.004666	0.004980
RS	49	5.478211	1.359409	1817.373612	0.003640	0.003890
RS	50	5.955328	1.410608	1336.920325	0.002677	0.002871
RS	51	6.473255	1.410608	997.533258	0.001998	0.002148
RS	52	7.035480	1.455656	702.895593	0.001408	0.001520
RS	53	7.645794	1.455656	497.428569	0.000996	0.001081
RS	54	8.308310	1.485512	334.090405	0.000669	0.000731
RS	55	9.027492	1.485512	221.344631	0.000443	0.000488
RS	56	9.808188	1.485512	140.590810	0.000282	0.000312
RS	57	10.655658	1.485512	85.303404	0.000171	0.000191
RS	58	11.575614	1.463654	49.762351	0.000100	0.000113
RS	59	12.574257	1.463654	26.941651	0.000054	0.000062
RS	60	13.658315	1.463654	13.745588	0.000028	0.000032
RS	61	14.835095	1.463654	6.575439	0.000013	0.000015
RS	62	16.112529	1.463654	2.933120	0.000006	0.000007
RS	63	17.499224	1.463654	1.905642	0.000004	0.000005
PA	4+25*2+4+6 0.139504630 0.028273776 17.499223584 0.145863352 1.677236322 2.468851923 2.352495840 2.094373341 1.581556381 1.188714014 1.064578848 1.130578495 1.329492275 1.560294115 1.690128184 1.662514469 1.533495874 1.388713350 1.277018303 1.209984849 1.181598075 1.181664649 1.200427467 1.230397988 1.267556048 1.310659617 1.359408583 1.410607831 1.455655931 1.485511525 1.463654225
//
