# Supplementary material for: Introgression and disruption of migration routes have shaped the genetic integrity of wildebeest populations
Source: Nat Commun. 2024 Apr 12;15:2921. doi: 10.1038/s41467-024-47015-y (PMC11014984; doi:10.1038/s41467-024-47015-y)
Supplement: Supplementary file 10 — Source Data [file 41467_2024_47015_MOESM10_ESM.zip › source_data/Fig2a.psmc/CTauNaC_2635.psmc]

CC
CC	Brief Description of the file format:
CC	  CC  comments
CC	  MM  useful-messages
CC	  RD  round-of-iterations
CC	  LL  \log[P(sequence)]
CC	  QD  Q-before-opt Q-after-opt
CC	  TR  \theta_0 \rho_0
CC	  RS  k t_k \lambda_k \pi_k \sum_{l\not=k}A_{kl} A_{kk}
CC	  DC  begin end best-k t_k+\Delta_k max-prob
CC
MM	Version: 0.6.5-r67
MM	pattern:4+25*2+4+6, n:63, n_free_lambdas:28
MM	n_iterations:25, skip:1, max_t:15, theta/rho:5
MM	is_decoding:0
MM	n_seqs:28, sum_L:17419668, sum_n:2969540
RD	0
LK	0.000000
QD	0.000000 -> 0.000000
RI	inf
TR	0.186897	0.037379
MT	15.000000
MM	C_pi: 1.000000, n_recomb: 639189.251610
RS	0	0.000000	1.000000	5180.340840	0.008105	0.000000
RS	1	0.008290	1.000000	5562.450680	0.008702	0.000000
RS	2	0.017266	1.000000	5968.552705	0.009338	0.000000
RS	3	0.026987	1.000000	6399.435028	0.010012	0.000000
RS	4	0.037514	1.000000	6855.775694	0.010726	0.000000
RS	5	0.048914	1.000000	7338.111145	0.011480	0.000000
RS	6	0.061258	1.000000	7846.800082	0.012276	0.000000
RS	7	0.074626	1.000000	8381.982390	0.013113	0.000000
RS	8	0.089102	1.000000	8943.532901	0.013992	0.000000
RS	9	0.104778	1.000000	9531.009832	0.014911	0.000000
RS	10	0.121753	1.000000	10143.597917	0.015869	0.000000
RS	11	0.140135	1.000000	10780.046424	0.016865	0.000000
RS	12	0.160042	1.000000	11438.602510	0.017895	0.000000
RS	13	0.181598	1.000000	12116.940716	0.018957	0.000000
RS	14	0.204942	1.000000	12812.089786	0.020044	0.000000
RS	15	0.230221	1.000000	13520.358522	0.021152	0.000000
RS	16	0.257595	1.000000	14237.262980	0.022274	0.000000
RS	17	0.287238	1.000000	14957.457995	0.023401	0.000000
RS	18	0.319339	1.000000	15674.676843	0.024523	0.000000
RS	19	0.354100	1.000000	16381.683681	0.025629	0.000000
RS	20	0.391744	1.000000	17070.244339	0.026706	0.000000
RS	21	0.432507	1.000000	17731.121961	0.027740	0.000000
RS	22	0.476650	1.000000	18354.104822	0.028715	0.000000
RS	23	0.524453	1.000000	18928.074338	0.029613	0.000000
RS	24	0.576218	1.000000	19441.121697	0.030415	0.000000
RS	25	0.632274	1.000000	19880.721492	0.031103	0.000000
RS	26	0.692977	1.000000	20233.970043	0.031656	0.000000
RS	27	0.758711	1.000000	20487.894636	0.032053	0.000000
RS	28	0.829896	1.000000	20629.837304	0.032275	0.000000
RS	29	0.906981	1.000000	20647.913010	0.032303	0.000000
RS	30	0.990456	1.000000	20531.536867	0.032121	0.000000
RS	31	1.080851	1.000000	20272.008354	0.031715	0.000000
RS	32	1.178739	1.000000	19863.132473	0.031076	0.000000
RS	33	1.284742	1.000000	19301.848695	0.030197	0.000000
RS	34	1.399532	1.000000	18588.829012	0.029082	0.000000
RS	35	1.523838	1.000000	17728.997357	0.027737	0.000000
RS	36	1.658449	1.000000	16731.915374	0.026177	0.000000
RS	37	1.804218	1.000000	15611.975658	0.024425	0.000000
RS	38	1.962071	1.000000	14388.344883	0.022510	0.000000
RS	39	2.133009	1.000000	13084.607611	0.020471	0.000000
RS	40	2.318118	1.000000	11728.078331	0.018348	0.000000
RS	41	2.518571	1.000000	10348.775130	0.016190	0.000000
RS	42	2.735641	1.000000	8978.082585	0.014046	0.000000
RS	43	2.970706	1.000000	7647.171555	0.011964	0.000000
RS	44	3.225257	1.000000	6385.284982	0.009990	0.000000
RS	45	3.500909	1.000000	5218.035273	0.008164	0.000000
RS	46	3.799411	1.000000	4165.882495	0.006517	0.000000
RS	47	4.122659	1.000000	3242.966047	0.005074	0.000000
RS	48	4.472702	1.000000	2456.439750	0.003843	0.000000
RS	49	4.851763	1.000000	1806.409810	0.002826	0.000000
RS	50	5.262247	1.000000	1286.500827	0.002013	0.000000
RS	51	5.706758	1.000000	884.987353	0.001385	0.000000
RS	52	6.188118	1.000000	586.343503	0.000917	0.000000
RS	53	6.709380	1.000000	372.998951	0.000584	0.000000
RS	54	7.273854	1.000000	227.062338	0.000355	0.000000
RS	55	7.885120	1.000000	131.791175	0.000206	0.000000
RS	56	8.547059	1.000000	72.647963	0.000114	0.000000
RS	57	9.263869	1.000000	37.871154	0.000059	0.000000
RS	58	10.040101	1.000000	18.584132	0.000029	0.000000
RS	59	10.880679	1.000000	8.542042	0.000013	0.000000
RS	60	11.790939	1.000000	3.657859	0.000006	0.000000
RS	61	12.776655	1.000000	1.450799	0.000002	0.000000
RS	62	13.844085	1.000000	0.529621	0.000001	0.000000
RS	63	15.000000	1.000000	0.249339	0.000000	0.000000
PA	4+25*2+4+6 0.186896640 0.037379328 15.000000000 1.000000000 1.000000000 1.000000000 1.000000000 1.000000000 1.000000000 1.000000000 1.000000000 1.000000000 1.000000000 1.000000000 1.000000000 1.000000000 1.000000000 1.000000000 1.000000000 1.000000000 1.000000000 1.000000000 1.000000000 1.000000000 1.000000000 1.000000000 1.000000000 1.000000000 1.000000000 1.000000000 1.000000000
//
IT	4726
RD	1
LK	-7070938.578847
QD	-3545.136557 -> -1890.175897
RI	0.0821825780
TR	0.188407	0.036926
MT	15.107460
MM	C_pi: 1.105720, n_recomb: 697021.526814
RS	0	0.000000	1.085440	5204.886093	0.007467	0.093646
RS	1	0.008302	1.085440	5593.157202	0.008024	0.009323
RS	2	0.017293	1.085440	6006.498752	0.008617	0.004263
RS	3	0.027030	1.085440	6445.861389	0.009248	0.003544
RS	4	0.037576	1.675147	4487.106906	0.006438	0.003458
RS	5	0.048998	1.675147	4826.293043	0.006924	0.003722
RS	6	0.061367	1.598017	5437.518544	0.007801	0.004358
RS	7	0.074764	1.598017	5839.243909	0.008377	0.005270
RS	8	0.089272	1.490427	6716.199027	0.009636	0.006268
RS	9	0.104985	1.490427	7196.511217	0.010325	0.007219
RS	10	0.122003	1.404035	8175.298315	0.011729	0.008169
RS	11	0.140433	1.404035	8736.872172	0.012535	0.009229
RS	12	0.160393	1.326939	9864.190123	0.014152	0.010430
RS	13	0.182011	1.326939	10507.734914	0.015075	0.011767
RS	14	0.205423	1.255075	11811.476717	0.016946	0.013241
RS	15	0.230779	1.255075	12531.817066	0.017979	0.014854
RS	16	0.258239	1.189802	13992.547213	0.020075	0.016598
RS	17	0.287980	1.189802	14773.222591	0.021195	0.018464
RS	18	0.320189	1.133930	16319.694447	0.023413	0.020437
RS	19	0.355072	1.133930	17128.731671	0.024574	0.022471
RS	20	0.392852	1.090486	18632.177605	0.026731	0.024492
RS	21	0.433768	1.090486	19420.984032	0.027863	0.026420
RS	22	0.478080	1.060601	20734.758066	0.029748	0.028187
RS	23	0.526071	1.060601	21442.268239	0.030763	0.029749
RS	24	0.578047	1.042482	22462.691250	0.032227	0.031076
RS	25	0.634337	1.042482	23022.223852	0.033029	0.032152
RS	26	0.695301	1.033218	23691.864429	0.033990	0.032964
RS	27	0.761325	1.033218	24037.367684	0.034486	0.033511
RS	28	0.832831	1.029984	24329.481666	0.034905	0.033792
RS	29	0.910273	1.029984	24401.285906	0.035008	0.033814
RS	30	0.994144	1.030370	24309.058814	0.034876	0.033583
RS	31	1.084978	1.030370	24060.011252	0.034518	0.033108
RS	32	1.183353	1.032500	23589.892828	0.033844	0.032399
RS	33	1.289895	1.032500	22992.628785	0.032987	0.031465
RS	34	1.405282	1.035054	22163.729986	0.031798	0.030319
RS	35	1.530248	1.035054	21219.101229	0.030443	0.028970
RS	36	1.665589	1.037258	20068.128995	0.028791	0.027434
RS	37	1.812165	1.037258	18813.479239	0.026991	0.025728
RS	38	1.970910	1.038759	17404.135566	0.024969	0.023873
RS	39	2.142833	1.038759	15918.011348	0.022837	0.021898
RS	40	2.329030	1.039440	14347.508204	0.020584	0.019835
RS	41	2.530684	1.039440	12746.265480	0.018287	0.017721
RS	42	2.749079	1.039302	11140.432173	0.015983	0.015597
RS	43	2.985605	1.039302	9563.701548	0.013721	0.013504
RS	44	3.241766	1.038461	8059.059419	0.011562	0.011485
RS	45	3.519194	1.038461	6644.642944	0.009533	0.009578
RS	46	3.819654	1.037133	5361.740067	0.007692	0.007818
RS	47	4.145057	1.037133	4215.464586	0.006048	0.006234
RS	48	4.497475	1.035567	3231.397256	0.004636	0.004846
RS	49	4.879150	1.035567	2402.422111	0.003447	0.003665
RS	50	5.292511	1.033941	1733.424902	0.002487	0.002689
RS	51	5.740188	1.033941	1206.811396	0.001731	0.001911
RS	52	6.225031	1.032362	810.910152	0.001163	0.001311
RS	53	6.750125	1.032362	522.662703	0.000750	0.000865
RS	54	7.318811	1.030312	323.162232	0.000464	0.000548
RS	55	7.934708	1.030312	190.208842	0.000273	0.000332
RS	56	8.601737	1.030312	106.438759	0.000153	0.000192
RS	57	9.324141	1.030312	56.391690	0.000081	0.000105
RS	58	10.106517	1.025841	28.237699	0.000041	0.000054
RS	59	10.953846	1.025841	13.176136	0.000019	0.000026
RS	60	11.871518	1.025841	5.734308	0.000008	0.000012
RS	61	12.865374	1.025841	2.314266	0.000003	0.000005
RS	62	13.941738	1.025841	0.860768	0.000001	0.000002
RS	63	15.107460	1.025841	0.417092	0.000001	0.000001
PA	4+25*2+4+6 0.188406532 0.036926495 15.107460022 1.085439682 1.675147057 1.598016739 1.490427494 1.404034615 1.326938629 1.255075455 1.189802170 1.133930206 1.090485573 1.060601234 1.042482376 1.033218384 1.029983521 1.030369759 1.032500267 1.035054207 1.037257671 1.038759232 1.039439678 1.039302349 1.038460732 1.037132740 1.035567284 1.033941269 1.032362461 1.030311584 1.025841177
//
IT	4331
RD	2
LK	-7068691.963327
QD	-1380.911444 -> -1079.270969
RI	0.0764834804
TR	0.186518	0.036194
MT	15.493353
MM	C_pi: 1.144249, n_recomb: 706789.838744
RS	0	0.000000	0.952380	6041.332609	0.008548	0.093757
RS	1	0.008345	0.952380	6487.027084	0.009178	0.009483
RS	2	0.017386	0.952380	6960.390408	0.009848	0.004662
RS	3	0.027182	0.952380	7462.241276	0.010558	0.004206
RS	4	0.037795	2.105810	3627.006629	0.005132	0.002825
RS	5	0.049294	2.105810	3908.234535	0.005530	0.003149
RS	6	0.061753	1.957070	4528.160135	0.006407	0.003922
RS	7	0.075251	1.957070	4872.148110	0.006893	0.004761
RS	8	0.089875	1.762311	5815.642927	0.008228	0.006024
RS	9	0.105720	1.762311	6244.078371	0.008834	0.006804
RS	10	0.122887	1.624519	7263.971650	0.010277	0.007976
RS	11	0.141487	1.624519	7779.561063	0.011007	0.008804
RS	12	0.161639	1.502518	8994.663080	0.012726	0.010294
RS	13	0.183473	1.502518	9602.803955	0.013587	0.011361
RS	14	0.207128	1.385522	11096.141945	0.015699	0.013226
RS	15	0.232758	1.385522	11798.361266	0.016693	0.014533
RS	16	0.260526	1.277488	13572.183898	0.019203	0.016793
RS	17	0.290612	1.277488	14356.558017	0.020312	0.018338
RS	18	0.323208	1.185435	16315.392645	0.023084	0.020937
RS	19	0.358525	1.185435	17148.167614	0.024262	0.022664
RS	20	0.396788	1.115996	19075.802066	0.026989	0.025317
RS	21	0.438245	1.115996	19898.765363	0.028154	0.026945
RS	22	0.483161	1.071199	21537.472546	0.030472	0.029194
RS	23	0.531825	1.071199	22276.710128	0.031518	0.030466
RS	24	0.584551	1.047123	23465.750611	0.033200	0.032053
RS	25	0.641676	1.047123	24045.460136	0.034021	0.032862
RS	26	0.703568	1.038141	24730.563722	0.034990	0.033725
RS	27	0.770625	1.038141	25082.660880	0.035488	0.034044
RS	28	0.843278	1.039126	25276.946817	0.035763	0.034228
RS	29	0.921994	1.039126	25346.214928	0.035861	0.034069
RS	30	1.007279	1.045827	25097.311311	0.035509	0.033672
RS	31	1.099680	1.045827	24844.431489	0.035151	0.033069
RS	32	1.199793	1.054947	24209.199728	0.034252	0.032192
RS	33	1.308259	1.054947	23614.155818	0.033410	0.031184
RS	34	1.425777	1.064166	22646.573259	0.032041	0.029913
RS	35	1.553102	1.064166	21713.903565	0.030722	0.028538
RS	36	1.691052	1.072147	20465.507137	0.028956	0.026938
RS	37	1.840514	1.072147	19231.159325	0.027209	0.025246
RS	38	2.002449	1.078317	17763.823233	0.025133	0.023386
RS	39	2.177896	1.078317	16300.345571	0.023063	0.021454
RS	40	2.367985	1.082511	14699.707750	0.020798	0.019431
RS	41	2.573937	1.082511	13114.881402	0.018556	0.017377
RS	42	2.797075	1.084779	11491.401342	0.016259	0.015316
RS	43	3.038833	1.084779	9917.009717	0.014031	0.013285
RS	44	3.300766	1.085374	8393.435288	0.011875	0.011331
RS	45	3.584558	1.085374	6963.775041	0.009853	0.009474
RS	46	3.892031	1.084763	5653.180381	0.007998	0.007766
RS	47	4.225163	1.084763	4476.962370	0.006334	0.006213
RS	48	4.586095	1.083456	3457.476711	0.004892	0.004856
RS	49	4.977146	1.083456	2591.847324	0.003667	0.003688
RS	50	5.400830	1.081822	1886.473768	0.002669	0.002724
RS	51	5.859869	1.081822	1325.662561	0.001876	0.001946
RS	52	6.357216	1.080085	899.667446	0.001273	0.001345
RS	53	6.896066	1.080085	585.946847	0.000829	0.000894
RS	54	7.479882	1.077499	366.423034	0.000518	0.000571
RS	55	8.112417	1.077499	218.154272	0.000309	0.000349
RS	56	8.797737	1.077499	123.562553	0.000175	0.000203
RS	57	9.540246	1.077499	66.306049	0.000094	0.000112
RS	58	10.344717	1.070464	33.702134	0.000048	0.000059
RS	59	11.216321	1.070464	15.923103	0.000023	0.000028
RS	60	12.160659	1.070464	7.021136	0.000010	0.000013
RS	61	13.183802	1.070464	2.872836	0.000004	0.000005
RS	62	14.292325	1.070464	1.084047	0.000002	0.000002
RS	63	15.493353	1.070464	0.536778	0.000001	0.000001
PA	4+25*2+4+6 0.186518066 0.036193548 15.493353090 0.952379701 2.105809968 1.957069723 1.762310945 1.624518520 1.502518419 1.385522025 1.277488262 1.185435131 1.115995990 1.071199398 1.047123249 1.038141212 1.039126479 1.045826641 1.054946781 1.064165896 1.072146967 1.078317388 1.082511095 1.084778567 1.085373769 1.084763207 1.083455713 1.081821556 1.080084966 1.077499088 1.070464173
//
IT	4385
RD	3
LK	-7068202.306393
QD	-968.484115 -> -834.586662
RI	0.0735100280
TR	0.184352	0.035536
MT	15.870375
MM	C_pi: 1.163950, n_recomb: 705912.166817
RS	0	0.000000	0.844032	6838.077976	0.009687	0.093619
RS	1	0.008386	0.844032	7336.333907	0.010393	0.009674
RS	2	0.017475	0.844032	7864.168229	0.011140	0.005021
RS	3	0.027327	0.844032	8422.170485	0.011931	0.004826
RS	4	0.038004	2.436939	3134.848131	0.004441	0.002389
RS	5	0.049578	2.436939	3381.690364	0.004791	0.002765
RS	6	0.062121	2.188792	4058.652244	0.005750	0.003607
RS	7	0.075717	2.188792	4371.733464	0.006193	0.004428
RS	8	0.090452	1.918926	5365.653257	0.007601	0.005822
RS	9	0.106424	1.918926	5767.106943	0.008170	0.006552
RS	10	0.123734	1.756342	6764.585200	0.009583	0.007784
RS	11	0.142497	1.756342	7253.227266	0.010275	0.008512
RS	12	0.162833	1.613746	8452.055935	0.011973	0.010076
RS	13	0.184874	1.613746	9035.086617	0.012799	0.011016
RS	14	0.208763	1.470271	10580.285828	0.014988	0.013029
RS	15	0.234656	1.470271	11264.446256	0.015957	0.014186
RS	16	0.262720	1.332935	13194.678367	0.018692	0.016709
RS	17	0.293138	1.332935	13973.033284	0.019794	0.018100
RS	18	0.326107	1.214354	16189.555476	0.022934	0.021076
RS	19	0.361840	1.214354	17028.677856	0.024123	0.022675
RS	20	0.400570	1.125734	19246.704806	0.027265	0.025742
RS	21	0.442548	1.125734	20081.452776	0.028448	0.027277
RS	22	0.488046	1.070522	21938.182678	0.031078	0.029836
RS	23	0.537360	1.070522	22684.459782	0.032135	0.031038
RS	24	0.590809	1.043078	23961.508805	0.033944	0.032751
RS	25	0.648741	1.043078	24537.238759	0.034760	0.033509
RS	26	0.711530	1.035586	25182.496828	0.035674	0.034323
RS	27	0.779585	1.035586	25520.424067	0.036152	0.034603
RS	28	0.853347	1.041156	25585.205267	0.036244	0.034618
RS	29	0.933295	1.041156	25636.910285	0.036317	0.034435
RS	30	1.019948	1.054131	25219.854114	0.035727	0.033816
RS	31	1.113867	1.054131	24955.371926	0.035352	0.033206
RS	32	1.215662	1.070094	24158.795097	0.034224	0.032114
RS	33	1.325993	1.070094	23566.345867	0.033384	0.031116
RS	34	1.445577	1.085899	22474.027560	0.031837	0.029673
RS	35	1.575190	1.085899	21562.569452	0.030546	0.028325
RS	36	1.715671	1.099733	20237.509027	0.028669	0.026613
RS	37	1.867934	1.099733	19042.431981	0.026976	0.024962
RS	38	2.032965	1.110834	17543.714550	0.024853	0.023047
RS	39	2.211836	1.110834	16132.191425	0.022853	0.021168
RS	40	2.405707	1.118973	14534.457827	0.020590	0.019135
RS	41	2.615836	1.118973	13005.261414	0.018423	0.017139
RS	42	2.843586	1.124208	11403.774134	0.016155	0.015100
RS	43	3.090436	1.124208	9878.488728	0.013994	0.013124
RS	44	3.357986	1.126891	8380.445460	0.011872	0.011204
RS	45	3.647973	1.126891	6985.323180	0.009895	0.009391
RS	46	3.962279	1.127684	5692.271195	0.008064	0.007715
RS	47	4.302943	1.127684	4532.973100	0.006421	0.006193
RS	48	4.672174	1.127316	3518.686353	0.004985	0.004856
RS	49	5.072369	1.127316	2654.912837	0.003761	0.003703
RS	50	5.506125	1.126302	1944.714026	0.002755	0.002747
RS	51	5.976256	1.126302	1376.878399	0.001950	0.001972
RS	52	6.485812	1.124951	941.560870	0.001334	0.001370
RS	53	7.038099	1.124951	618.510781	0.000876	0.000916
RS	54	7.636701	1.122341	390.283362	0.000553	0.000589
RS	55	8.285502	1.122341	234.602563	0.000332	0.000362
RS	56	8.988712	1.122341	134.231425	0.000190	0.000212
RS	57	9.750892	1.122341	72.803965	0.000103	0.000118
RS	58	10.576990	1.113255	37.462551	0.000053	0.000062
RS	59	11.472364	1.113255	17.888275	0.000025	0.000031
RS	60	12.442825	1.113255	7.975702	0.000011	0.000014
RS	61	13.494668	1.113255	3.301556	0.000005	0.000006
RS	62	14.634719	1.113255	1.261052	0.000002	0.000002
RS	63	15.870375	1.113255	0.635922	0.000001	0.000001
PA	4+25*2+4+6 0.184352319 0.035535838 15.870375017 0.844031996 2.436939396 2.188791634 1.918925924 1.756342187 1.613745801 1.470271245 1.332934666 1.214353808 1.125734305 1.070522093 1.043078361 1.035585896 1.041156023 1.054130873 1.070094256 1.085899161 1.099733451 1.110834245 1.118973125 1.124208470 1.126890835 1.127684026 1.127315698 1.126301537 1.124950952 1.122340764 1.113255200
//
IT	4075
RD	4
LK	-7067967.992136
QD	-793.777581 -> -716.288911
RI	0.0716596333
TR	0.182516	0.035001
MT	16.186700
MM	C_pi: 1.176739, n_recomb: 702991.187564
RS	0	0.000000	0.775083	7442.586519	0.010587	0.093464
RS	1	0.008420	0.775083	7979.634924	0.011351	0.009823
RS	2	0.017548	0.775083	8547.396925	0.012159	0.005283
RS	3	0.027446	0.775083	9146.228961	0.013010	0.005293
RS	4	0.038176	2.737766	2782.628666	0.003958	0.002084
RS	5	0.049811	2.737766	3004.226047	0.004273	0.002477
RS	6	0.062424	2.352886	3771.151650	0.005364	0.003394
RS	7	0.076100	2.352886	4064.996733	0.005782	0.004201
RS	8	0.090927	2.011719	5119.365750	0.007282	0.005700
RS	9	0.107003	2.011719	5505.989179	0.007832	0.006417
RS	10	0.124432	1.840483	6465.570524	0.009197	0.007653
RS	11	0.143329	1.840483	6937.742985	0.009869	0.008332
RS	12	0.163816	1.693156	8080.870541	0.011495	0.009882
RS	13	0.186029	1.693156	8645.797642	0.012299	0.010753
RS	14	0.210112	1.535416	10181.101219	0.014483	0.012807
RS	15	0.236223	1.535416	10849.598667	0.015433	0.013874
RS	16	0.264532	1.377047	12858.240317	0.018291	0.016539
RS	17	0.295224	1.377047	13628.433436	0.019386	0.017837
RS	18	0.328501	1.237200	16023.241593	0.022793	0.021072
RS	19	0.364580	1.237200	16863.489352	0.023988	0.022598
RS	20	0.403697	1.132543	19308.950920	0.027467	0.025985
RS	21	0.446107	1.132543	20149.168745	0.028662	0.027477
RS	22	0.492088	1.068484	22185.790060	0.031559	0.030289
RS	23	0.541940	1.068484	22933.227221	0.032622	0.031472
RS	24	0.595990	1.038019	24284.419379	0.034544	0.033290
RS	25	0.654591	1.038019	24851.626350	0.035351	0.034041
RS	26	0.718126	1.031505	25463.282620	0.036221	0.034810
RS	27	0.787010	1.031505	25784.064555	0.036678	0.035093
RS	28	0.861694	1.040654	25739.713761	0.036615	0.034958
RS	29	0.942666	1.040654	25771.928974	0.036660	0.034783
RS	30	1.030457	1.058698	25214.357097	0.035867	0.033970
RS	31	1.125638	1.058698	24936.276145	0.035472	0.033375
RS	32	1.228834	1.080320	24006.339844	0.034149	0.032094
RS	33	1.340719	1.080320	23413.225064	0.033305	0.031119
RS	34	1.462024	1.101686	22218.969558	0.031606	0.029522
RS	35	1.593543	1.101686	21323.612688	0.030333	0.028205
RS	36	1.736135	1.120592	19936.624185	0.028360	0.026387
RS	37	1.890733	1.120592	18774.364221	0.026706	0.024774
RS	38	2.058348	1.136117	17251.262514	0.024540	0.022798
RS	39	2.240076	1.136117	15885.478862	0.022597	0.020963
RS	40	2.437105	1.147968	14292.616551	0.020331	0.018909
RS	41	2.650723	1.147968	12815.200178	0.018230	0.016960
RS	42	2.882328	1.156168	11236.465463	0.015984	0.014926
RS	43	3.133433	1.156168	9760.531169	0.013884	0.012995
RS	44	3.405680	1.161111	8290.666351	0.011793	0.011095
RS	45	3.700850	1.161111	6934.886790	0.009865	0.009320
RS	46	4.020873	1.163602	5665.142390	0.008059	0.007665
RS	47	4.367841	1.163602	4530.978261	0.006445	0.006169
RS	48	4.744023	1.164520	3529.963064	0.005021	0.004848
RS	49	5.151878	1.164520	2677.366349	0.003809	0.003710
RS	50	5.594074	1.164476	1970.630779	0.002803	0.002761
RS	51	6.073501	1.164476	1403.887315	0.001997	0.001990
RS	52	6.593296	1.163818	965.852572	0.001374	0.001389
RS	53	7.156856	1.163818	639.069679	0.000909	0.000933
RS	54	7.767866	1.161457	406.262119	0.000578	0.000604
RS	55	8.430322	1.161457	246.231853	0.000350	0.000373
RS	56	9.148555	1.161457	142.119170	0.000202	0.000220
RS	57	9.927261	1.161457	77.795002	0.000111	0.000123
RS	58	10.771533	1.150521	40.457938	0.000058	0.000066
RS	59	11.686891	1.150521	19.497769	0.000028	0.000032
RS	60	12.679319	1.150521	8.778050	0.000012	0.000015
RS	61	13.755308	1.150521	3.670877	0.000005	0.000006
RS	62	14.921892	1.150521	1.417169	0.000002	0.000002
RS	63	16.186700	1.150521	0.726312	0.000001	0.000001
PA	4+25*2+4+6 0.182515742 0.035001195 16.186700050 0.775083162 2.737766301 2.352885879 2.011719443 1.840483053 1.693156039 1.535415595 1.377047347 1.237199608 1.132542974 1.068484318 1.038019026 1.031505085 1.040653603 1.058698442 1.080319753 1.101685758 1.120591738 1.136117267 1.147968275 1.156168494 1.161111013 1.163601681 1.164520333 1.164476203 1.163817818 1.161456615 1.150521397
//
IT	4234
RD	5
LK	-7067829.673016
QD	-696.869193 -> -648.544217
RI	0.0704534978
TR	0.181037	0.034570
MT	16.445051
MM	C_pi: 1.186250, n_recomb: 700000.539748
RS	0	0.000000	0.731646	7874.164706	0.011249	0.093335
RS	1	0.008447	0.731646	8438.441639	0.012055	0.009930
RS	2	0.017607	0.731646	9034.086493	0.012906	0.005468
RS	3	0.027541	0.731646	9661.257787	0.013802	0.005630
RS	4	0.038315	3.029826	2507.148005	0.003582	0.001857
RS	5	0.049998	3.029826	2708.587673	0.003869	0.002247
RS	6	0.062668	2.473692	3581.103376	0.005116	0.003247
RS	7	0.076408	2.473692	3862.131494	0.005517	0.004042
RS	8	0.091309	2.063138	4988.493462	0.007126	0.005643
RS	9	0.107469	2.063138	5367.443052	0.007668	0.006359
RS	10	0.124993	1.893491	6285.832278	0.008980	0.007578
RS	11	0.143998	1.893491	6748.158531	0.009640	0.008233
RS	12	0.164608	1.752248	7818.039714	0.011169	0.009731
RS	13	0.186959	1.752248	8369.816623	0.011957	0.010561
RS	14	0.211198	1.589017	9862.665607	0.014090	0.012601
RS	15	0.237485	1.589017	10517.901989	0.015026	0.013608
RS	16	0.265992	1.415557	12558.391602	0.017941	0.016349
RS	17	0.296907	1.415557	13320.109243	0.019029	0.017580
RS	18	0.330433	1.258043	15841.764924	0.022631	0.021004
RS	19	0.366791	1.258043	16681.086317	0.023830	0.022476
RS	20	0.406220	1.139352	19312.463249	0.027589	0.026127
RS	21	0.448979	1.139352	20155.962421	0.028794	0.027590
RS	22	0.495351	1.067321	22350.330569	0.031929	0.030625
RS	23	0.545639	1.067321	23097.811421	0.032997	0.031797
RS	24	0.600175	1.033840	24521.424271	0.035031	0.033717
RS	25	0.659318	1.033840	25080.503425	0.035829	0.034468
RS	26	0.723457	1.027682	25673.621216	0.036677	0.035212
RS	27	0.793013	1.027682	25978.817716	0.037113	0.035500
RS	28	0.868444	1.039398	25851.171344	0.036930	0.035250
RS	29	0.950248	1.039398	25865.585086	0.036951	0.035087
RS	30	1.038960	1.061315	25197.480762	0.035996	0.034118
RS	31	1.135167	1.061315	24906.163079	0.035580	0.033538
RS	32	1.239499	1.087383	23870.600997	0.034101	0.032103
RS	33	1.352645	1.087383	23274.496604	0.033249	0.031148
RS	34	1.475348	1.113209	21999.156611	0.031427	0.029425
RS	35	1.608415	1.113209	21114.162134	0.030163	0.028133
RS	36	1.752722	1.136282	19676.981071	0.028110	0.026225
RS	37	1.909219	1.136282	18538.667350	0.026484	0.024642
RS	38	2.078935	1.155574	16994.158953	0.024277	0.022611
RS	39	2.262986	1.155574	15663.448755	0.022376	0.020811
RS	40	2.462584	1.170732	14072.210259	0.020103	0.018732
RS	41	2.679042	1.170732	12636.128353	0.018052	0.016819
RS	42	2.913784	1.181724	11074.139950	0.015820	0.014784
RS	43	3.168354	1.181724	9639.381987	0.013771	0.012889
RS	44	3.444427	1.188942	8192.243269	0.011703	0.011001
RS	45	3.743819	1.188942	6871.215428	0.009816	0.009257
RS	46	4.068501	1.193280	5621.924561	0.008031	0.007617
RS	47	4.420608	1.193280	4511.967176	0.006446	0.006145
RS	48	4.802457	1.195714	3524.284959	0.005035	0.004836
RS	49	5.216560	1.195714	2684.531321	0.003835	0.003711
RS	50	5.665642	1.196891	1983.223400	0.002833	0.002769
RS	51	6.152658	1.196891	1420.238881	0.002029	0.002003
RS	52	6.680811	1.197152	981.905667	0.001403	0.001403
RS	53	7.253576	1.197152	653.747061	0.000934	0.000947
RS	54	7.874721	1.195233	418.209989	0.000597	0.000616
RS	55	8.548334	1.195233	255.315059	0.000365	0.000383
RS	56	9.278847	1.195233	148.496077	0.000212	0.000227
RS	57	10.071064	1.195233	81.948270	0.000117	0.000128
RS	58	10.930199	1.182576	43.020417	0.000061	0.000069
RS	59	11.861903	1.182576	20.903582	0.000030	0.000034
RS	60	12.872308	1.182576	9.492754	0.000014	0.000016
RS	61	13.968060	1.182576	4.006118	0.000006	0.000007
RS	62	15.156368	1.182576	1.561510	0.000002	0.000003
RS	63	16.445051	1.182576	0.812148	0.000001	0.000001
PA	4+25*2+4+6 0.181037489 0.034569829 16.445051006 0.731646171 3.029825759 2.473692259 2.063137836 1.893490740 1.752248311 1.589017263 1.415557228 1.258043465 1.139351780 1.067320636 1.033839533 1.027682349 1.039398161 1.061315464 1.087383306 1.113209280 1.136282091 1.155573964 1.170731652 1.181724195 1.188942438 1.193279973 1.195714111 1.196890938 1.197151540 1.195233059 1.182576416
//
IT	4523
RD	6
LK	-7067742.446258
QD	-638.389947 -> -606.757659
RI	0.0696362763
TR	0.179845	0.034216
MT	16.657402
MM	C_pi: 1.193814, n_recomb: 697311.884484
RS	0	0.000000	0.703327	8179.572837	0.011730	0.093233
RS	1	0.008469	0.703327	8762.957833	0.012567	0.010008
RS	2	0.017655	0.703327	9378.099240	0.013449	0.005599
RS	3	0.027619	0.703327	10024.998560	0.014377	0.005872
RS	4	0.038427	3.321057	2281.637861	0.003272	0.001680
RS	5	0.050150	3.321057	2466.291400	0.003537	0.002056
RS	6	0.062866	2.563970	3449.940582	0.004947	0.003145
RS	7	0.076658	2.563970	3722.100113	0.005338	0.003927
RS	8	0.091619	2.085875	4930.344996	0.007071	0.005632
RS	9	0.107847	2.085875	5306.228805	0.007610	0.006354
RS	10	0.125449	1.924167	6184.230535	0.008869	0.007547
RS	11	0.144542	1.924167	6641.199096	0.009524	0.008192
RS	12	0.165252	1.796281	7630.057065	0.010942	0.009616
RS	13	0.187716	1.796281	8172.321119	0.011720	0.010424
RS	14	0.212082	1.634027	9604.987864	0.013774	0.012418
RS	15	0.238511	1.634027	10249.068221	0.014698	0.013386
RS	16	0.267179	1.450072	12291.825406	0.017627	0.016158
RS	17	0.298275	1.450072	13045.321204	0.018708	0.017340
RS	18	0.332004	1.277720	15657.042808	0.022453	0.020904
RS	19	0.368589	1.277720	16494.408271	0.023654	0.022333
RS	20	0.408273	1.146563	19279.508274	0.027648	0.026207
RS	21	0.451318	1.146563	20125.241617	0.028861	0.027645
RS	22	0.498008	1.067270	22459.059875	0.032208	0.030878
RS	23	0.548652	1.067270	23206.579933	0.033280	0.032040
RS	24	0.603585	1.030828	24700.667667	0.035423	0.034060
RS	25	0.663171	1.030828	25253.029702	0.036215	0.034809
RS	26	0.727802	1.024589	25839.844023	0.037056	0.035546
RS	27	0.797907	1.024589	26131.901122	0.037475	0.035837
RS	28	0.873949	1.038102	25942.430388	0.037203	0.035501
RS	29	0.956431	1.038102	25941.534249	0.037202	0.035344
RS	30	1.045898	1.062937	25187.770838	0.036121	0.034253
RS	31	1.142942	1.062937	24884.463522	0.035686	0.033685
RS	32	1.248205	1.092439	23766.292876	0.034083	0.032128
RS	33	1.362381	1.092439	23166.023596	0.033222	0.031188
RS	34	1.486228	1.121766	21826.865432	0.031301	0.029365
RS	35	1.620562	1.121766	20947.991718	0.030041	0.028091
RS	36	1.766273	1.148181	19470.306244	0.027922	0.026109
RS	37	1.924324	1.148181	18348.785272	0.026314	0.024548
RS	38	2.095761	1.170606	16785.237666	0.024071	0.022470
RS	39	2.281715	1.170606	15480.514626	0.022200	0.020695
RS	40	2.483418	1.188648	13887.821324	0.019916	0.018592
RS	41	2.702203	1.188648	12483.620814	0.017902	0.016707
RS	42	2.939516	1.202214	10932.582426	0.015678	0.014666
RS	43	3.196927	1.202214	9530.867419	0.013668	0.012800
RS	44	3.476137	1.211663	8100.625546	0.011617	0.010918
RS	45	3.778994	1.211663	6808.779563	0.009764	0.009200
RS	46	4.107498	1.217934	5575.922462	0.007996	0.007572
RS	47	4.463823	1.217934	4487.539637	0.006435	0.006120
RS	48	4.850324	1.222049	3511.584060	0.005036	0.004820
RS	49	5.269558	1.222049	2684.419025	0.003850	0.003709
RS	50	5.724295	1.224644	1988.798948	0.002852	0.002772
RS	51	6.217544	1.224644	1430.602793	0.002052	0.002012
RS	52	6.752565	1.226013	993.062716	0.001424	0.001413
RS	53	7.332895	1.226013	664.791041	0.000953	0.000958
RS	54	7.962373	1.224703	427.574705	0.000613	0.000626
RS	55	8.645160	1.224703	262.723810	0.000377	0.000391
RS	56	9.385770	1.224703	153.856890	0.000221	0.000233
RS	57	10.189102	1.224703	85.527169	0.000123	0.000132
RS	58	11.060466	1.210459	45.280356	0.000065	0.000071
RS	59	12.005625	1.210459	22.165857	0.000032	0.000036
RS	60	13.030827	1.210459	10.145449	0.000015	0.000017
RS	61	14.142852	1.210459	4.317313	0.000006	0.000007
RS	62	15.349051	1.210459	1.697657	0.000002	0.000003
RS	63	16.657402	1.210459	0.895048	0.000001	0.000002
PA	4+25*2+4+6 0.179844537 0.034216144 16.657401842 0.703327289 3.321056583 2.563970174 2.085874978 1.924167220 1.796281116 1.634027442 1.450072181 1.277719590 1.146562534 1.067270251 1.030828453 1.024589235 1.038101609 1.062936927 1.092439376 1.121765561 1.148181372 1.170605807 1.188648214 1.202214453 1.211662802 1.217933615 1.222048561 1.224644368 1.226013317 1.224703078 1.210458907
//
IT	4380
RD	7
LK	-7067684.764002
QD	-601.449305 -> -579.786316
RI	0.0690611988
TR	0.178864	0.033920
MT	16.834814
MM	C_pi: 1.200062, n_recomb: 694941.404320
RS	0	0.000000	0.684174	8396.970613	0.012083	0.093151
RS	1	0.008487	0.684174	8993.937337	0.012942	0.010065
RS	2	0.017694	0.684174	9622.902132	0.013847	0.005696
RS	3	0.027683	0.684174	10283.744999	0.014798	0.006049
RS	4	0.038519	3.616300	2091.050858	0.003009	0.001536
RS	5	0.050275	3.616300	2261.312298	0.003254	0.001893
RS	6	0.063029	2.632793	3355.652223	0.004829	0.003070
RS	7	0.076865	2.632793	3621.440726	0.005211	0.003839
RS	8	0.091876	2.088897	4919.752530	0.007079	0.005653
RS	9	0.108160	2.088897	5295.615219	0.007620	0.006384
RS	10	0.125826	1.938730	6135.446552	0.008829	0.007547
RS	11	0.144992	1.938730	6590.148956	0.009483	0.008192
RS	12	0.165784	1.828692	7495.521578	0.010786	0.009530
RS	13	0.188341	1.828692	8030.971176	0.011556	0.010328
RS	14	0.212813	1.672048	9394.472425	0.013518	0.012257
RS	15	0.239361	1.672048	10029.180286	0.014432	0.013200
RS	16	0.268162	1.481193	12055.397026	0.017347	0.015976
RS	17	0.299408	1.481193	12801.145649	0.018420	0.017121
RS	18	0.333306	1.296305	15476.221704	0.022270	0.020789
RS	19	0.370080	1.296305	16311.064839	0.023471	0.022184
RS	20	0.409976	1.154011	19223.922851	0.027663	0.026245
RS	21	0.453257	1.154011	20071.236940	0.028882	0.027663
RS	22	0.500211	1.068115	22527.894931	0.032417	0.031073
RS	23	0.551151	1.068115	23275.643709	0.033493	0.032223
RS	24	0.606414	1.028855	24836.309799	0.035739	0.034339
RS	25	0.666367	1.028855	25383.372958	0.036526	0.035083
RS	26	0.731408	1.022279	25971.837187	0.037373	0.035823
RS	27	0.801969	1.022279	26253.117731	0.037777	0.036114
RS	28	0.878519	1.037046	26017.981471	0.037439	0.035714
RS	29	0.961565	1.037046	26004.250207	0.037419	0.035561
RS	30	1.051659	1.064082	25184.242641	0.036239	0.034375
RS	31	1.149400	1.064082	24870.462545	0.035788	0.033814
RS	32	1.255436	1.096223	23687.965284	0.034086	0.032162
RS	33	1.370471	1.096223	23083.126919	0.033216	0.031232
RS	34	1.495269	1.128264	21694.099408	0.031217	0.029329
RS	35	1.630658	1.128264	20818.481167	0.029957	0.028069
RS	36	1.777538	1.157322	19308.376735	0.027784	0.026028
RS	37	1.936884	1.157322	18198.392486	0.026187	0.024482
RS	38	2.109753	1.182319	16618.106178	0.023913	0.022364
RS	39	2.297294	1.182319	15332.427890	0.022063	0.020607
RS	40	2.500750	1.202854	13736.144261	0.019766	0.018481
RS	41	2.721475	1.202854	12356.369218	0.017780	0.016617
RS	42	2.960932	1.218772	10811.775558	0.015558	0.014568
RS	43	3.220711	1.218772	9436.437437	0.013579	0.012724
RS	44	3.502538	1.230378	8018.299629	0.011538	0.010845
RS	45	3.808283	1.230378	6750.783296	0.009714	0.009149
RS	46	4.139977	1.238629	5530.780626	0.007959	0.007528
RS	47	4.499821	1.238629	4461.345782	0.006420	0.006094
RS	48	4.890205	1.244553	3495.357141	0.005030	0.004803
RS	49	5.313721	1.244553	2680.081744	0.003857	0.003703
RS	50	5.773181	1.248729	1989.938658	0.002863	0.002772
RS	51	6.271634	1.248729	1436.987709	0.002068	0.002018
RS	52	6.812391	1.251365	1000.832687	0.001440	0.001421
RS	53	7.399041	1.251365	673.249077	0.000969	0.000967
RS	54	8.035481	1.250816	435.048637	0.000626	0.000634
RS	55	8.725934	1.250816	268.883834	0.000387	0.000398
RS	56	9.474986	1.250816	158.447230	0.000228	0.000238
RS	57	10.287610	1.250816	88.663942	0.000128	0.000136
RS	58	11.169200	1.235104	47.303721	0.000068	0.000074
RS	59	12.125611	1.235104	23.314840	0.000034	0.000037
RS	60	13.163191	1.235104	10.748841	0.000015	0.000017
RS	61	14.288830	1.235104	4.609312	0.000007	0.000008
RS	62	15.510002	1.235104	1.827277	0.000003	0.000003
RS	63	16.834814	1.235104	0.975697	0.000001	0.000002
PA	4+25*2+4+6 0.178864275 0.033919952 16.834813745 0.684174160 3.616300394 2.632792562 2.088896642 1.938730009 1.828692347 1.672047578 1.481192886 1.296304585 1.154011096 1.068115049 1.028855422 1.022279313 1.037046258 1.064082404 1.096223307 1.128264055 1.157322358 1.182318831 1.202854280 1.218771937 1.230377794 1.238629436 1.244552554 1.248729047 1.251364873 1.250815920 1.235104202
//
IT	4700
RD	8
LK	-7067644.863592
QD	-577.248460 -> -561.756686
RI	0.0686417119
TR	0.178042	0.033667
MT	16.985602
MM	C_pi: 1.205348, n_recomb: 692839.566772
RS	0	0.000000	0.670775	8553.527190	0.012346	0.093085
RS	1	0.008502	0.670775	9160.313306	0.013221	0.010110
RS	2	0.017727	0.670775	9799.255453	0.014144	0.005768
RS	3	0.027737	0.670775	10470.140066	0.015112	0.006181
RS	4	0.038597	3.919679	1925.871000	0.002780	0.001413
RS	5	0.050381	3.919679	2083.504271	0.003007	0.001750
RS	6	0.063167	2.686974	3284.643075	0.004741	0.003014
RS	7	0.077039	2.686974	3545.641815	0.005118	0.003769
RS	8	0.092092	2.079038	4940.004086	0.007130	0.005694
RS	9	0.108424	2.079038	5317.820206	0.007675	0.006437
RS	10	0.126144	1.941929	6122.595367	0.008837	0.007568
RS	11	0.145372	1.941929	6577.151001	0.009493	0.008218
RS	12	0.166234	1.852158	7399.533697	0.010680	0.009467
RS	13	0.188869	1.852158	7930.162368	0.011446	0.010263
RS	14	0.213430	1.704274	9220.872002	0.013309	0.012117
RS	15	0.240078	1.704274	9847.685639	0.014214	0.013044
RS	16	0.268992	1.509283	11845.832333	0.017098	0.015804
RS	17	0.300365	1.509283	12584.391283	0.018163	0.016922
RS	18	0.334405	1.313749	15303.464602	0.022088	0.020668
RS	19	0.371339	1.313749	16135.482770	0.023289	0.022035
RS	20	0.411413	1.161462	19155.197370	0.027647	0.026257
RS	21	0.454894	1.161462	20003.622448	0.028872	0.027656
RS	22	0.502072	1.069577	22568.099618	0.032573	0.031224
RS	23	0.553262	1.069577	23316.236842	0.033653	0.032363
RS	24	0.608803	1.027704	24938.105493	0.035994	0.034568
RS	25	0.669067	1.027704	25481.059289	0.036778	0.035306
RS	26	0.734455	1.020667	26075.704926	0.037636	0.036056
RS	27	0.805402	1.020667	26348.246248	0.038029	0.036344
RS	28	0.882381	1.036324	26079.069806	0.037641	0.035896
RS	29	0.965905	1.036324	26054.729053	0.037606	0.035744
RS	30	1.056531	1.065032	25183.390691	0.036348	0.034484
RS	31	1.154862	1.065032	24860.670017	0.035882	0.033927
RS	32	1.261553	1.099197	23628.232535	0.034103	0.032200
RS	33	1.377315	1.099197	23018.881715	0.033224	0.031277
RS	34	1.502919	1.133320	21591.251254	0.031163	0.029312
RS	35	1.639203	1.133320	20717.011253	0.029902	0.028060
RS	36	1.787073	1.164439	19181.264055	0.027685	0.025972
RS	37	1.947516	1.164439	18079.024563	0.026094	0.024437
RS	38	2.121600	1.191526	16484.253460	0.023792	0.022285
RS	39	2.310485	1.191526	15212.420221	0.021957	0.020540
RS	40	2.515430	1.214203	13611.245883	0.019646	0.018392
RS	41	2.737799	1.214203	12250.165022	0.017681	0.016545
RS	42	2.979074	1.232259	10708.695995	0.015456	0.014486
RS	43	3.240864	1.232259	9354.476670	0.013502	0.012660
RS	44	3.524911	1.245939	7944.710205	0.011467	0.010780
RS	45	3.833108	1.245939	6697.564651	0.009667	0.009103
RS	46	4.167509	1.256192	5487.501086	0.007920	0.007487
RS	47	4.530342	1.256192	4434.731044	0.006401	0.006069
RS	48	4.924023	1.264018	3477.146838	0.005019	0.004784
RS	49	5.351176	1.264018	2672.996548	0.003858	0.003696
RS	50	5.814646	1.269911	1987.986583	0.002869	0.002769
RS	51	6.317522	1.269911	1440.491083	0.002079	0.002022
RS	52	6.863153	1.273952	1006.075196	0.001452	0.001426
RS	53	7.455175	1.273952	679.736746	0.000981	0.000974
RS	54	8.097531	1.274297	441.053276	0.000637	0.000640
RS	55	8.794503	1.274297	274.058734	0.000396	0.000404
RS	56	9.550732	1.274297	162.421341	0.000234	0.000243
RS	57	10.371257	1.274297	91.442568	0.000132	0.000139
RS	58	11.261545	1.257244	49.132273	0.000071	0.000076
RS	59	12.227527	1.257244	24.369999	0.000035	0.000039
RS	60	13.275639	1.257244	11.311242	0.000016	0.000018
RS	61	14.412864	1.257244	4.885335	0.000007	0.000008
RS	62	15.646778	1.257244	1.951492	0.000003	0.000003
RS	63	16.985602	1.257244	1.054574	0.000002	0.000002
PA	4+25*2+4+6 0.178042472 0.033666986 16.985601643 0.670775171 3.919678591 2.686973691 2.079037605 1.941929098 1.852157557 1.704274218 1.509283365 1.313749342 1.161461825 1.069576788 1.027703993 1.020666792 1.036324285 1.065031991 1.099196539 1.133320162 1.164439071 1.191525817 1.214202849 1.232259399 1.245939155 1.256192247 1.264018271 1.269911244 1.273951954 1.274297288 1.257243843
//
IT	3862
RD	9
LK	-7067616.062587
QD	-560.874632 -> -549.343436
RI	0.0683246238
TR	0.177338	0.033447
MT	17.116228
MM	C_pi: 1.209919, n_recomb: 690955.768942
RS	0	0.000000	0.661111	8667.914038	0.012545	0.093030
RS	1	0.008515	0.661111	9281.937497	0.013433	0.010144
RS	2	0.017756	0.661111	9928.225644	0.014369	0.005824
RS	3	0.027783	0.661111	10606.492434	0.015350	0.006282
RS	4	0.038664	4.234759	1779.944494	0.002576	0.001306
RS	5	0.050472	4.234759	1926.302109	0.002788	0.001622
RS	6	0.063285	2.731915	3227.840216	0.004672	0.002968
RS	7	0.077189	2.731915	3485.008580	0.005044	0.003709
RS	8	0.092278	2.061304	4979.784331	0.007207	0.005747
RS	9	0.108651	2.061304	5360.793210	0.007759	0.006502
RS	10	0.126418	1.937470	6133.797308	0.008877	0.007603
RS	11	0.145698	1.937470	6589.624366	0.009537	0.008262
RS	12	0.166620	1.868867	7331.347698	0.010610	0.009420
RS	13	0.189324	1.868867	7858.617230	0.011374	0.010219
RS	14	0.213961	1.731716	9076.344603	0.013136	0.011994
RS	15	0.240695	1.731716	9696.481299	0.014033	0.012912
RS	16	0.269707	1.534662	11659.982804	0.016875	0.015645
RS	17	0.301188	1.534662	12391.934792	0.017934	0.016743
RS	18	0.335351	1.330037	15141.022400	0.021913	0.020547
RS	19	0.372422	1.330037	15970.089364	0.023113	0.021892
RS	20	0.412651	1.168739	19079.945786	0.027614	0.026252
RS	21	0.456305	1.168739	19929.135431	0.028843	0.027635
RS	22	0.503676	1.071435	22588.056794	0.032691	0.031343
RS	23	0.555081	1.071435	23336.684330	0.033774	0.032472
RS	24	0.610863	1.027181	25013.743090	0.036202	0.034758
RS	25	0.671395	1.027181	25553.531319	0.036983	0.035489
RS	26	0.737082	1.019648	26156.368299	0.037855	0.036251
RS	27	0.808362	1.019648	26421.866153	0.038240	0.036536
RS	28	0.885712	1.035957	26126.900977	0.037813	0.036051
RS	29	0.969649	1.035957	26093.877223	0.037765	0.035898
RS	30	1.060733	1.065952	25182.514809	0.036446	0.034580
RS	31	1.159573	1.065952	24852.299615	0.035968	0.034025
RS	32	1.266830	1.101669	23581.239387	0.034128	0.032239
RS	33	1.383220	1.101669	22967.694516	0.033240	0.031321
RS	34	1.509521	1.137374	21510.543071	0.031132	0.029307
RS	35	1.646577	1.137374	20636.485107	0.029867	0.028062
RS	36	1.795304	1.170076	19080.768278	0.027615	0.025935
RS	37	1.956695	1.170076	17983.545603	0.026027	0.024407
RS	38	2.131830	1.198846	16376.423974	0.023701	0.022226
RS	39	2.321877	1.198846	15114.542802	0.021875	0.020491
RS	40	2.528108	1.223357	13507.762826	0.019549	0.018322
RS	41	2.751900	1.223357	12160.979146	0.017600	0.016487
RS	42	2.994748	1.243353	10620.250892	0.015370	0.014417
RS	43	3.258276	1.243353	9283.017397	0.013435	0.012605
RS	44	3.544244	1.259018	7878.756234	0.011403	0.010723
RS	45	3.854564	1.259018	6648.784014	0.009623	0.009061
RS	46	4.191308	1.271275	5446.324879	0.007882	0.007447
RS	47	4.556727	1.271275	4408.293945	0.006380	0.006044
RS	48	4.953262	1.281077	3457.784003	0.005004	0.004764
RS	49	5.383564	1.281077	2664.032482	0.003856	0.003686
RS	50	5.850507	1.288796	1983.792296	0.002871	0.002764
RS	51	6.357212	1.288796	1441.829750	0.002087	0.002023
RS	52	6.907065	1.294364	1009.367740	0.001461	0.001430
RS	53	7.503739	1.294364	684.676223	0.000991	0.000980
RS	54	8.151222	1.295725	445.882625	0.000645	0.000646
RS	55	8.853841	1.295725	278.435550	0.000403	0.000409
RS	56	9.616290	1.295725	165.890418	0.000240	0.000248
RS	57	10.443663	1.295725	93.924505	0.000136	0.000143
RS	58	11.341491	1.277414	50.798184	0.000074	0.000078
RS	59	12.315771	1.277414	25.345865	0.000037	0.000040
RS	60	13.373014	1.277414	11.838584	0.000017	0.000019
RS	61	14.520285	1.277414	5.147537	0.000007	0.000008
RS	62	15.765250	1.277414	2.070980	0.000003	0.000003
RS	63	17.116228	1.277414	1.131888	0.000002	0.000002
PA	4+25*2+4+6 0.177337909 0.033446746 17.116228218 0.661110568 4.234759032 2.731914777 2.061304114 1.937469559 1.868867276 1.731716164 1.534662244 1.330036899 1.168738573 1.071434769 1.027180622 1.019648146 1.035956631 1.065952210 1.101668897 1.137373501 1.170075947 1.198846039 1.223357055 1.243353043 1.259017895 1.271275345 1.281076761 1.288795641 1.294364081 1.295724833 1.277413515
//
IT	3792
RD	10
LK	-7067594.440272
QD	-549.457370 -> -540.563699
RI	0.0680761026
TR	0.176722	0.033252
MT	17.231210
MM	C_pi: 1.213943, n_recomb: 689251.457871
RS	0	0.000000	0.653929	8752.997274	0.012699	0.092984
RS	1	0.008527	0.653929	9372.471817	0.013598	0.010173
RS	2	0.017781	0.653929	10024.289488	0.014544	0.005868
RS	3	0.027824	0.653929	10708.107348	0.015536	0.006361
RS	4	0.038723	4.564970	1649.065429	0.002393	0.001212
RS	5	0.050551	4.564970	1785.215052	0.002590	0.001508
RS	6	0.063389	2.771469	3179.434937	0.004613	0.002928
RS	7	0.077320	2.771469	3433.329736	0.004981	0.003656
RS	8	0.092440	2.039287	5031.142029	0.007299	0.005808
RS	9	0.108849	2.039287	5416.060960	0.007858	0.006574
RS	10	0.126657	1.928116	6160.658790	0.008938	0.007646
RS	11	0.145984	1.928116	6618.671053	0.009603	0.008317
RS	12	0.166958	1.880548	7283.223067	0.010567	0.009386
RS	13	0.189721	1.880548	7808.198308	0.011329	0.010191
RS	14	0.214425	1.755240	8954.736051	0.012992	0.011885
RS	15	0.241236	1.755240	9569.187191	0.013883	0.012800
RS	16	0.270332	1.557648	11494.709791	0.016677	0.015498
RS	17	0.301910	1.557648	12220.617826	0.017730	0.016581
RS	18	0.336180	1.345187	14989.837667	0.021748	0.020429
RS	19	0.373372	1.345187	15815.942669	0.022947	0.021756
RS	20	0.413735	1.175725	19002.607948	0.027570	0.026236
RS	21	0.457540	1.175725	19852.306188	0.028803	0.027606
RS	22	0.505081	1.073517	22594.089993	0.032781	0.031439
RS	23	0.556675	1.073517	23343.258375	0.033868	0.032558
RS	24	0.612668	1.027122	25069.360158	0.036372	0.034916
RS	25	0.673436	1.027122	25606.714352	0.037151	0.035640
RS	26	0.739385	1.019114	26218.128601	0.038039	0.036416
RS	27	0.810957	1.019114	26477.970567	0.038416	0.036696
RS	28	0.888633	1.035921	26162.973431	0.037959	0.036183
RS	29	0.972932	1.035921	26122.905895	0.037900	0.036028
RS	30	1.064418	1.066925	25180.136205	0.036533	0.034665
RS	31	1.163706	1.066925	24843.736564	0.036045	0.034110
RS	32	1.271459	1.103832	23542.969932	0.034157	0.032279
RS	33	1.388401	1.103832	22925.678539	0.033262	0.031363
RS	34	1.515314	1.140720	21446.332800	0.031115	0.029311
RS	35	1.653048	1.140720	20571.713858	0.029846	0.028070
RS	36	1.802527	1.174614	19000.798947	0.027567	0.025913
RS	37	1.964751	1.174614	17906.612529	0.025980	0.024390
RS	38	2.140808	1.204725	16289.107343	0.023633	0.022184
RS	39	2.331877	1.204725	15034.229737	0.021812	0.020454
RS	40	2.539239	1.230799	13421.544122	0.019473	0.018267
RS	41	2.764281	1.230799	12085.637452	0.017534	0.016440
RS	42	3.008512	1.252554	10543.900079	0.015298	0.014359
RS	43	3.273569	1.252554	9220.375531	0.013377	0.012558
RS	44	3.561226	1.270110	7819.432356	0.011345	0.010672
RS	45	3.873411	1.270110	6604.027521	0.009581	0.009023
RS	46	4.212215	1.284362	5407.295848	0.007845	0.007410
RS	47	4.579909	1.284362	4382.374931	0.006358	0.006019
RS	48	4.978955	1.296191	3437.816261	0.004988	0.004743
RS	49	5.412027	1.296191	2653.788808	0.003850	0.003676
RS	50	5.882026	1.305827	1977.956705	0.002870	0.002758
RS	51	6.392101	1.305827	1441.522800	0.002091	0.002023
RS	52	6.945669	1.313026	1011.142545	0.001467	0.001432
RS	53	7.546439	1.313026	688.386589	0.000999	0.000984
RS	54	8.198435	1.315515	449.761121	0.000653	0.000651
RS	55	8.906025	1.315515	282.158498	0.000409	0.000414
RS	56	9.673950	1.315515	168.941092	0.000245	0.000251
RS	57	10.507354	1.315515	96.158166	0.000140	0.000145
RS	58	11.411821	1.296045	52.325849	0.000076	0.000080
RS	59	12.393410	1.296045	26.254306	0.000038	0.000041
RS	60	13.458698	1.296045	12.336178	0.000018	0.000020
RS	61	14.614820	1.296045	5.398090	0.000008	0.000009
RS	62	15.869522	1.296045	2.186550	0.000003	0.000004
RS	63	17.231210	1.296045	1.208030	0.000002	0.000002
PA	4+25*2+4+6 0.176722451 0.033251997 17.231209594 0.653929353 4.564969563 2.771469306 2.039286888 1.928115502 1.880548409 1.755240033 1.557647579 1.345186932 1.175724861 1.073517197 1.027121846 1.019114292 1.035921188 1.066925069 1.103832151 1.140719751 1.174614056 1.204724932 1.230799333 1.252554493 1.270110497 1.284361804 1.296191012 1.305827159 1.313025844 1.315514561 1.296045300
//
IT	4291
RD	11
LK	-7067577.638131
QD	-541.271700 -> -534.198292
RI	0.0678746490
TR	0.176175	0.033077
MT	17.333948
MM	C_pi: 1.217537, n_recomb: 687694.284246
RS	0	0.000000	0.648405	8817.993630	0.012823	0.092943
RS	1	0.008537	0.648405	9441.693944	0.013729	0.010197
RS	2	0.017803	0.648405	10097.796682	0.014684	0.005905
RS	3	0.027860	0.648405	10785.913183	0.015684	0.006425
RS	4	0.038775	4.912892	1530.527388	0.002226	0.001127
RS	5	0.050622	4.912892	1657.354847	0.002410	0.001403
RS	6	0.063481	2.808256	3135.759804	0.004560	0.002893
RS	7	0.077437	2.808256	3386.682638	0.004925	0.003606
RS	8	0.092585	2.015399	5088.609152	0.007400	0.005872
RS	9	0.109026	2.015399	5477.796185	0.007965	0.006649
RS	10	0.126870	1.915847	6197.259075	0.009012	0.007695
RS	11	0.146238	1.915847	6658.011828	0.009682	0.008378
RS	12	0.167259	1.888538	7249.512034	0.010542	0.009360
RS	13	0.190075	1.888538	7772.961163	0.011303	0.010175
RS	14	0.214839	1.775555	8851.303186	0.012871	0.011790
RS	15	0.241716	1.775555	9460.875044	0.013757	0.012703
RS	16	0.270888	1.578525	11347.186865	0.016500	0.015363
RS	17	0.302551	1.578525	12067.575049	0.017548	0.016436
RS	18	0.336917	1.359245	14849.985135	0.021594	0.020316
RS	19	0.374216	1.359245	15673.188301	0.022791	0.021629
RS	20	0.414700	1.182349	18926.021484	0.027521	0.026214
RS	21	0.458640	1.182349	19776.035877	0.028757	0.027573
RS	22	0.506331	1.075700	22590.720285	0.032850	0.031517
RS	23	0.558093	1.075700	23340.435961	0.033940	0.032628
RS	24	0.614274	1.027402	25109.547749	0.036513	0.035051
RS	25	0.675252	1.027402	25645.023845	0.037291	0.035768
RS	26	0.741435	1.018970	26264.402737	0.038192	0.036556
RS	27	0.813268	1.018970	26519.711643	0.038563	0.036832
RS	28	0.891233	1.036184	26188.608215	0.038082	0.036296
RS	29	0.975855	1.036184	26142.879081	0.038015	0.036139
RS	30	1.067700	1.067994	25175.245533	0.036608	0.034738
RS	31	1.167386	1.067994	24833.830754	0.036112	0.034184
RS	32	1.275583	1.105815	23510.392065	0.034187	0.032316
RS	33	1.393016	1.105815	22889.868800	0.033285	0.031402
RS	34	1.520474	1.143569	21394.305497	0.031110	0.029322
RS	35	1.658814	1.143569	20518.697105	0.029837	0.028082
RS	36	1.808963	1.178336	18936.576284	0.027536	0.025903
RS	37	1.971931	1.178336	17844.000516	0.025948	0.024381
RS	38	2.148811	1.209499	16217.942753	0.023583	0.022155
RS	39	2.340792	1.209499	14967.829121	0.021765	0.020429
RS	40	2.549161	1.236903	13349.193539	0.019412	0.018224
RS	41	2.775320	1.236903	12021.499882	0.017481	0.016403
RS	42	3.020785	1.260250	10477.535708	0.015236	0.014309
RS	43	3.287206	1.260250	9165.102137	0.013327	0.012518
RS	44	3.576370	1.279607	7765.778519	0.011292	0.010626
RS	45	3.890221	1.279607	6562.817067	0.009543	0.008988
RS	46	4.230865	1.295829	5370.323255	0.007809	0.007375
RS	47	4.600590	1.295829	4357.135897	0.006336	0.005996
RS	48	5.001878	1.309723	3417.586323	0.004970	0.004723
RS	49	5.437424	1.309723	2642.670749	0.003843	0.003665
RS	50	5.910153	1.321350	1970.909254	0.002866	0.002750
RS	51	6.423238	1.321350	1439.949338	0.002094	0.002021
RS	52	6.980125	1.330270	1011.718715	0.001471	0.001433
RS	53	7.584554	1.330270	691.107994	0.001005	0.000987
RS	54	8.240582	1.333985	452.862625	0.000659	0.000655
RS	55	8.952615	1.333985	285.340235	0.000415	0.000418
RS	56	9.725435	1.333985	171.641597	0.000250	0.000255
RS	57	10.564230	1.333985	98.182000	0.000143	0.000148
RS	58	11.474632	1.313441	53.735600	0.000078	0.000082
RS	59	12.462756	1.313441	27.104823	0.000039	0.000042
RS	60	13.535235	1.313441	12.808069	0.000019	0.000020
RS	61	14.699271	1.313441	5.638546	0.000008	0.000009
RS	62	15.962681	1.313441	2.298731	0.000003	0.000004
RS	63	17.333948	1.313441	1.283208	0.000002	0.000002
PA	4+25*2+4+6 0.176175363 0.033077425 17.333948473 0.648404565 4.912892115 2.808255681 2.015398719 1.915847067 1.888538143 1.775554816 1.578524635 1.359244624 1.182349256 1.075699908 1.027401994 1.018970450 1.036183978 1.067994460 1.105815431 1.143568896 1.178336478 1.209498675 1.236902998 1.260249649 1.279606868 1.295828970 1.309723081 1.321350246 1.330269877 1.333985474 1.313440759
//
IT	3575
RD	12
LK	-7067564.190769
QD	-535.257481 -> -529.482832
RI	0.0677056282
TR	0.175681	0.032919
MT	17.427084
MM	C_pi: 1.220796, n_recomb: 686261.140389
RS	0	0.000000	0.644006	8869.156431	0.012924	0.092908
RS	1	0.008546	0.644006	9496.236329	0.013838	0.010217
RS	2	0.017823	0.644006	10155.765520	0.014799	0.005936
RS	3	0.027892	0.644006	10847.317610	0.015806	0.006479
RS	4	0.038822	5.280960	1422.384227	0.002073	0.001049
RS	5	0.050686	5.280960	1540.644304	0.002245	0.001308
RS	6	0.063564	2.844215	3094.330325	0.004509	0.002859
RS	7	0.077542	2.844215	3342.409209	0.004870	0.003558
RS	8	0.092715	1.991181	5148.549322	0.007502	0.005936
RS	9	0.109185	1.991181	5542.125697	0.008076	0.006724
RS	10	0.127062	1.902063	6239.431001	0.009092	0.007746
RS	11	0.146467	1.902063	6703.227857	0.009768	0.008442
RS	12	0.167530	1.893916	7225.926525	0.010529	0.009342
RS	13	0.190394	1.893916	7748.389136	0.011291	0.010166
RS	14	0.215212	1.793263	8762.348660	0.012768	0.011705
RS	15	0.242150	1.793263	9367.698012	0.013650	0.012620
RS	16	0.271391	1.597549	11215.049863	0.016342	0.015239
RS	17	0.303130	1.597549	11930.403310	0.017385	0.016304
RS	18	0.337582	1.372285	14721.063959	0.021451	0.020209
RS	19	0.374979	1.372285	15541.472790	0.022647	0.021511
RS	20	0.415571	1.188581	18852.037588	0.027471	0.026189
RS	21	0.459633	1.188581	19702.231053	0.028710	0.027539
RS	22	0.507460	1.077903	22581.286261	0.032905	0.031582
RS	23	0.559374	1.077903	23331.533530	0.033998	0.032686
RS	24	0.615726	1.027927	25138.059287	0.036630	0.035165
RS	25	0.676893	1.027927	25672.079727	0.037409	0.035877
RS	26	0.743287	1.019142	26298.146041	0.038321	0.036676
RS	27	0.815356	1.019142	26549.833352	0.038688	0.036947
RS	28	0.893583	1.036711	26205.280249	0.038186	0.036391
RS	29	0.978496	1.036711	26155.050938	0.038112	0.036232
RS	30	1.070666	1.069182	25167.543120	0.036673	0.034801
RS	31	1.170713	1.069182	24822.140328	0.036170	0.034247
RS	32	1.279311	1.107705	23481.588546	0.034217	0.032352
RS	33	1.397189	1.107705	22858.360933	0.033309	0.031439
RS	34	1.525141	1.146073	21351.424706	0.031113	0.029337
RS	35	1.664028	1.146073	20474.607219	0.029835	0.028098
RS	36	1.814784	1.181454	18884.640679	0.027518	0.025901
RS	37	1.978424	1.181454	17792.641310	0.025927	0.024380
RS	38	2.156050	1.213424	16159.684614	0.023547	0.022136
RS	39	2.348855	1.213424	14912.614328	0.021730	0.020411
RS	40	2.558138	1.241955	13288.161408	0.019363	0.018190
RS	41	2.785307	1.241955	11966.573443	0.017437	0.016373
RS	42	3.031890	1.266743	10419.500122	0.015183	0.014267
RS	43	3.299546	1.266743	9116.045959	0.013284	0.012483
RS	44	3.590076	1.287811	7717.046104	0.011245	0.010584
RS	45	3.905436	1.287811	6524.767853	0.009508	0.008956
RS	46	4.247746	1.305975	5335.299078	0.007774	0.007342
RS	47	4.619311	1.305975	4332.671190	0.006313	0.005973
RS	48	5.022631	1.321957	3397.340665	0.004951	0.004702
RS	49	5.460419	1.321957	2630.977862	0.003834	0.003653
RS	50	5.935621	1.335637	1962.969438	0.002860	0.002742
RS	51	6.451434	1.335637	1437.396146	0.002095	0.002019
RS	52	7.011330	1.346351	1011.345855	0.001474	0.001432
RS	53	7.619075	1.346351	693.028093	0.001010	0.000990
RS	54	8.278759	1.351387	455.321591	0.000663	0.000658
RS	55	8.994821	1.351387	288.068467	0.000420	0.000421
RS	56	9.772078	1.351387	174.045369	0.000254	0.000258
RS	57	10.615761	1.351387	100.026266	0.000146	0.000151
RS	58	11.531547	1.329852	55.043078	0.000080	0.000084
RS	59	12.525597	1.329852	27.904977	0.000041	0.000043
RS	60	13.604599	1.329852	13.257608	0.000019	0.000021
RS	61	14.775816	1.329852	5.870257	0.000009	0.000009
RS	62	16.047126	1.329852	2.408016	0.000004	0.000004
RS	63	17.427084	1.329852	1.357648	0.000002	0.000002
PA	4+25*2+4+6 0.175680909 0.032918989 17.427083797 0.644005813 5.280959836 2.844215353 1.991181091 1.902063469 1.893916079 1.793262511 1.597549107 1.372285168 1.188581370 1.077903472 1.027927171 1.019142453 1.036710679 1.069182053 1.107705252 1.146073441 1.181453759 1.213423926 1.241954941 1.266743341 1.287810829 1.305975496 1.321956894 1.335637373 1.346351211 1.351387411 1.329851707
//
IT	4128
RD	13
LK	-7067553.153857
QD	-530.732439 -> -525.912636
RI	0.0675595736
TR	0.175227	0.032774
MT	17.512692
MM	C_pi: 1.223795, n_recomb: 684933.792917
RS	0	0.000000	0.640375	8910.890089	0.013010	0.092876
RS	1	0.008555	0.640375	9540.769675	0.013929	0.010235
RS	2	0.017841	0.640375	10203.137240	0.014897	0.005962
RS	3	0.027922	0.640375	10897.534296	0.015910	0.006526
RS	4	0.038865	5.671015	1323.305664	0.001932	0.000979
RS	5	0.050744	5.671015	1433.664897	0.002093	0.001220
RS	6	0.063640	2.880505	3053.758142	0.004458	0.002825
RS	7	0.077638	2.880505	3299.025226	0.004817	0.003510
RS	8	0.092834	1.967650	5208.369551	0.007604	0.005999
RS	9	0.109330	1.967650	5606.289497	0.008185	0.006797
RS	10	0.127238	1.887724	6284.250906	0.009175	0.007798
RS	11	0.146677	1.887724	6751.220131	0.009857	0.008506
RS	12	0.167779	1.897445	7209.532999	0.010526	0.009329
RS	13	0.190686	1.897445	7731.392166	0.011288	0.010163
RS	14	0.215553	1.808849	8685.024210	0.012680	0.011629
RS	15	0.242547	1.808849	9286.689207	0.013559	0.012546
RS	16	0.271851	1.614963	11096.151583	0.016200	0.015125
RS	17	0.303661	1.614963	11806.909703	0.017238	0.016185
RS	18	0.338192	1.384395	14602.387378	0.021319	0.020109
RS	19	0.375677	1.384395	15420.136721	0.022513	0.021402
RS	20	0.416369	1.194420	18781.688402	0.027421	0.026163
RS	21	0.460543	1.194420	19631.966317	0.028663	0.027506
RS	22	0.508494	1.080081	22568.096458	0.032949	0.031637
RS	23	0.560548	1.080081	23318.848486	0.034045	0.032735
RS	24	0.617055	1.028633	25157.683578	0.036730	0.035265
RS	25	0.678396	1.028633	25690.572887	0.037508	0.035971
RS	26	0.744984	1.019574	26321.723591	0.038430	0.036778
RS	27	0.817269	1.019574	26570.533511	0.038793	0.037045
RS	28	0.895737	1.037471	26214.311703	0.038273	0.036473
RS	29	0.980918	1.037471	26160.559422	0.038194	0.036311
RS	30	1.073386	1.070499	25156.971929	0.036729	0.034856
RS	31	1.173764	1.070499	24808.481834	0.036220	0.034302
RS	32	1.282728	1.109562	23455.239530	0.034245	0.032385
RS	33	1.401015	1.109562	22829.825307	0.033331	0.031472
RS	34	1.529420	1.148347	21315.449208	0.031120	0.029355
RS	35	1.668809	1.148347	20437.346983	0.029838	0.028116
RS	36	1.820123	1.184128	18842.354141	0.027510	0.025906
RS	37	1.984381	1.184128	17750.188872	0.025915	0.024384
RS	38	2.162690	1.216702	16111.807243	0.023523	0.022126
RS	39	2.356253	1.216702	14866.458229	0.021705	0.020401
RS	40	2.566374	1.246184	13236.437473	0.019325	0.018165
RS	41	2.794471	1.246184	11919.280964	0.017402	0.016349
RS	42	3.042079	1.272278	10368.488489	0.015138	0.014232
RS	43	3.310870	1.272278	9072.293408	0.013246	0.012452
RS	44	3.602655	1.294968	7672.615067	0.011202	0.010547
RS	45	3.919400	1.294968	6489.550338	0.009475	0.008926
RS	46	4.263242	1.315043	5302.116115	0.007741	0.007310
RS	47	4.636497	1.315043	4309.038254	0.006291	0.005951
RS	48	5.041683	1.333124	3377.255523	0.004931	0.004681
RS	49	5.481531	1.333124	2618.936510	0.003824	0.003641
RS	50	5.959006	1.348911	1954.385419	0.002853	0.002733
RS	51	6.477327	1.348911	1434.090290	0.002094	0.002016
RS	52	7.039987	1.361492	1010.216565	0.001475	0.001431
RS	53	7.650781	1.361492	694.297620	0.001014	0.000992
RS	54	8.313825	1.367923	457.253942	0.000668	0.000660
RS	55	9.033590	1.367923	290.419519	0.000424	0.000424
RS	56	9.814928	1.367923	176.199416	0.000257	0.000261
RS	57	10.663105	1.367923	101.717929	0.000149	0.000153
RS	58	11.583840	1.345478	56.262571	0.000082	0.000086
RS	59	12.583340	1.345478	28.661725	0.000042	0.000044
RS	60	13.668343	1.345478	13.687912	0.000020	0.000022
RS	61	14.846162	1.345478	6.094499	0.000009	0.000010
RS	62	16.124739	1.345478	2.514880	0.000004	0.000004
RS	63	17.512692	1.345478	1.431578	0.000002	0.000002
PA	4+25*2+4+6 0.175226953 0.032773541 17.512692192 0.640374829 5.671014937 2.880505290 1.967649922 1.887724201 1.897445353 1.808849168 1.614963187 1.384394690 1.194419562 1.080080710 1.028632993 1.019573990 1.037470977 1.070499443 1.109562254 1.148346568 1.184127541 1.216702305 1.246183619 1.272277768 1.294967579 1.315042556 1.333124319 1.348911258 1.361491910 1.367922825 1.345478313
//
IT	3983
RD	14
LK	-7067543.898358
QD	-527.249976 -> -523.150974
RI	0.0674299136
TR	0.174805	0.032639
MT	17.592308
MM	C_pi: 1.226591, n_recomb: 683700.617334
RS	0	0.000000	0.637302	8945.836751	0.013084	0.092846
RS	1	0.008562	0.637302	9578.097840	0.014009	0.010251
RS	2	0.017858	0.637302	10242.880131	0.014982	0.005986
RS	3	0.027949	0.637302	10939.697246	0.016001	0.006567
RS	4	0.038905	6.085180	1232.181253	0.001802	0.000913
RS	5	0.050798	6.085180	1335.230946	0.001953	0.001138
RS	6	0.063710	2.917721	3013.400244	0.004407	0.002792
RS	7	0.077727	2.917721	3255.844883	0.004762	0.003463
RS	8	0.092945	1.945371	5266.481800	0.007703	0.006060
RS	9	0.109465	1.945371	5668.599602	0.008291	0.006866
RS	10	0.127400	1.873444	6329.807000	0.009258	0.007848
RS	11	0.146871	1.873444	6799.963899	0.009946	0.008569
RS	12	0.168009	1.899704	7198.196100	0.010528	0.009319
RS	13	0.190957	1.899704	7719.720583	0.011291	0.010163
RS	14	0.215869	1.822713	8617.131939	0.012604	0.011562
RS	15	0.242915	1.822713	9215.557326	0.013479	0.012482
RS	16	0.272277	1.630988	10988.656364	0.016072	0.015021
RS	17	0.304152	1.630988	11695.215073	0.017106	0.016076
RS	18	0.338757	1.395662	14493.219583	0.021198	0.020016
RS	19	0.376325	1.395662	15308.462381	0.022391	0.021301
RS	20	0.417109	1.199875	18715.637668	0.027374	0.026137
RS	21	0.461386	1.199875	19565.943108	0.028618	0.027474
RS	22	0.509454	1.082198	22552.996595	0.032987	0.031686
RS	23	0.561637	1.082198	23304.225236	0.034085	0.032779
RS	24	0.618288	1.029469	25170.772928	0.036815	0.035352
RS	25	0.679791	1.029469	25702.782761	0.037594	0.036053
RS	26	0.746559	1.020213	26337.355060	0.038522	0.036867
RS	27	0.819044	1.020213	26583.890458	0.038882	0.037130
RS	28	0.897735	1.038434	26217.065882	0.038346	0.036542
RS	29	0.983165	1.038434	26160.610074	0.038263	0.036379
RS	30	1.075909	1.071946	25143.830689	0.036776	0.034903
RS	31	1.176594	1.071946	24793.033680	0.036263	0.034348
RS	32	1.285900	1.111425	23430.580226	0.034270	0.032415
RS	33	1.404565	1.111425	22803.469782	0.033353	0.031502
RS	34	1.533391	1.150466	21284.883501	0.031132	0.029375
RS	35	1.673247	1.150466	20405.507030	0.029846	0.028135
RS	36	1.825078	1.186474	18807.845277	0.027509	0.025916
RS	37	1.989909	1.186474	17714.974953	0.025910	0.024392
RS	38	2.168854	1.219482	16072.471486	0.023508	0.022122
RS	39	2.363120	1.219482	14827.809680	0.021688	0.020396
RS	40	2.574021	1.249761	13192.524654	0.019296	0.018146
RS	41	2.802979	1.249761	11878.446705	0.017374	0.016331
RS	42	3.051541	1.277041	10323.487687	0.015099	0.014202
RS	43	3.321386	1.277041	9033.135241	0.013212	0.012426
RS	44	3.614336	1.301270	7631.993273	0.011163	0.010513
RS	45	3.932370	1.301270	6456.903239	0.009444	0.008899
RS	46	4.277634	1.323215	5270.703389	0.007709	0.007281
RS	47	4.652461	1.323215	4286.292058	0.006269	0.005929
RS	48	5.059382	1.343406	3357.470035	0.004911	0.004661
RS	49	5.501145	1.343406	2606.727709	0.003813	0.003629
RS	50	5.980733	1.361339	1945.363394	0.002845	0.002723
RS	51	6.501385	1.361339	1430.218582	0.002092	0.002012
RS	52	7.066617	1.375848	1008.494881	0.001475	0.001430
RS	53	7.680245	1.375848	695.041474	0.001017	0.000993
RS	54	8.346415	1.383748	458.749506	0.000671	0.000663
RS	55	9.069624	1.383748	292.453320	0.000428	0.000427
RS	56	9.854757	1.383748	178.141108	0.000261	0.000264
RS	57	10.707115	1.383748	103.278685	0.000151	0.000155
RS	58	11.632455	1.360444	57.406603	0.000084	0.000087
RS	59	12.637025	1.360444	29.380753	0.000043	0.000045
RS	60	13.727610	1.360444	14.101295	0.000021	0.000022
RS	61	14.911575	1.360444	6.312097	0.000009	0.000010
RS	62	16.196914	1.360444	2.619569	0.000004	0.000004
RS	63	17.592308	1.360444	1.505056	0.000002	0.000002
PA	4+25*2+4+6 0.174804677 0.032638784 17.592307789 0.637301741 6.085179946 2.917721139 1.945371210 1.873444427 1.899703665 1.822713419 1.630988436 1.395661803 1.199875220 1.082198483 1.029468788 1.020213304 1.038433672 1.071945559 1.111424617 1.150465681 1.186474168 1.219482475 1.249760863 1.277040729 1.301269514 1.323215358 1.343405860 1.361339381 1.375847889 1.383747704 1.360443589
//
IT	3574
RD	15
LK	-7067535.994682
QD	-524.506546 -> -520.964261
RI	0.0673126078
TR	0.174408	0.032513
MT	17.667000
MM	C_pi: 1.229218, n_recomb: 682548.385435
RS	0	0.000000	0.634597	8976.429188	0.013151	0.092819
RS	1	0.008570	0.634597	9610.797736	0.014081	0.010266
RS	2	0.017874	0.634597	10277.716865	0.015058	0.006008
RS	3	0.027975	0.634597	10976.675103	0.016082	0.006604
RS	4	0.038942	6.524697	1148.266802	0.001682	0.000853
RS	5	0.050848	6.524697	1244.549231	0.001823	0.001064
RS	6	0.063776	2.956290	2972.814516	0.004355	0.002759
RS	7	0.077810	2.956290	3212.396187	0.004706	0.003415
RS	8	0.093048	1.924659	5321.788203	0.007797	0.006118
RS	9	0.109591	1.924659	5727.889475	0.008392	0.006932
RS	10	0.127552	1.859635	6374.670288	0.009340	0.007898
RS	11	0.147053	1.859635	6847.945123	0.010033	0.008629
RS	12	0.168224	1.901102	7190.330442	0.010535	0.009312
RS	13	0.191210	1.901102	7711.702027	0.011298	0.010165
RS	14	0.216165	1.835172	8556.865546	0.012537	0.011500
RS	15	0.243259	1.835172	9152.414332	0.013409	0.012424
RS	16	0.272675	1.645796	10891.000744	0.015956	0.014925
RS	17	0.304612	1.645796	11593.711382	0.016986	0.015977
RS	18	0.339286	1.406163	14392.669922	0.021087	0.019928
RS	19	0.376930	1.406163	15205.558457	0.022278	0.021208
RS	20	0.417801	1.204965	18653.989014	0.027330	0.026113
RS	21	0.462175	1.204965	19504.282835	0.028576	0.027445
RS	22	0.510351	1.084236	22537.008595	0.033019	0.031730
RS	23	0.562655	1.084236	23288.678527	0.034120	0.032818
RS	24	0.619442	1.030393	25178.893879	0.036890	0.035429
RS	25	0.681095	1.030393	25710.212210	0.037668	0.036126
RS	26	0.748032	1.021020	26346.438837	0.038600	0.036944
RS	27	0.820705	1.021020	26591.192425	0.038959	0.037204
RS	28	0.899605	1.039566	26214.491300	0.038407	0.036602
RS	29	0.985267	1.039566	26156.015270	0.038321	0.036437
RS	30	1.078270	1.073510	25128.233788	0.036815	0.034944
RS	31	1.179243	1.073510	24775.804065	0.036299	0.034388
RS	32	1.288869	1.113309	23406.943098	0.034293	0.032443
RS	33	1.407889	1.113309	22778.587397	0.033373	0.031530
RS	34	1.537108	1.152481	21258.395405	0.031146	0.029396
RS	35	1.677402	1.152481	20377.818751	0.029855	0.028155
RS	36	1.829718	1.188573	18779.508411	0.027514	0.025930
RS	37	1.995086	1.188573	17685.548622	0.025911	0.024404
RS	38	2.174627	1.221872	16040.062297	0.023500	0.022124
RS	39	2.369552	1.221872	14795.286536	0.021677	0.020395
RS	40	2.581183	1.252816	13155.075341	0.019273	0.018133
RS	41	2.810949	1.252816	11842.990568	0.017351	0.016318
RS	42	3.060405	1.281168	10283.609694	0.015066	0.014176
RS	43	3.331238	1.281168	8997.922567	0.013183	0.012403
RS	44	3.625281	1.306858	7594.695680	0.011127	0.010482
RS	45	3.944522	1.306858	6426.532299	0.009415	0.008874
RS	46	4.291121	1.330634	5240.909121	0.007678	0.007252
RS	47	4.667421	1.330634	4264.399510	0.006248	0.005909
RS	48	5.075969	1.352932	3338.046635	0.004891	0.004641
RS	49	5.519528	1.352932	2594.456024	0.003801	0.003617
RS	50	6.001098	1.373046	1936.032013	0.002836	0.002713
RS	51	6.523937	1.373046	1425.904725	0.002089	0.002008
RS	52	7.091581	1.389533	1006.294946	0.001474	0.001427
RS	53	7.707869	1.389533	695.348565	0.001019	0.000994
RS	54	8.376970	1.398973	459.874111	0.000674	0.000664
RS	55	9.103411	1.398973	294.214035	0.000431	0.000430
RS	56	9.892105	1.398973	179.898069	0.000264	0.000266
RS	57	10.748387	1.398973	104.724582	0.000153	0.000157
RS	58	11.678048	1.374874	58.483316	0.000086	0.000089
RS	59	12.687377	1.374874	30.066299	0.000044	0.000046
RS	60	13.783202	1.374874	14.499797	0.000021	0.000023
RS	61	14.972934	1.374874	6.523957	0.000010	0.000010
RS	62	16.264621	1.374874	2.722454	0.000004	0.000004
RS	63	17.667000	1.374874	1.578295	0.000002	0.000003
PA	4+25*2+4+6 0.174408093 0.032513032 17.667000471 0.634596520 6.524697147 2.956290143 1.924659192 1.859635364 1.901102297 1.835171636 1.645796147 1.406163447 1.204965023 1.084235779 1.030392641 1.021019881 1.039565617 1.073509658 1.113308655 1.152481181 1.188573331 1.221872490 1.252815538 1.281167747 1.306857835 1.330634322 1.352932492 1.373045597 1.389532959 1.398973434 1.374873577
//
IT	3891
RD	16
LK	-7067529.141825
QD	-522.303553 -> -519.199660
RI	0.0672044530
TR	0.174032	0.032395
MT	17.737764
MM	C_pi: 1.231715, n_recomb: 681469.857853
RS	0	0.000000	0.632170	9003.838895	0.013212	0.092793
RS	1	0.008576	0.632170	9640.114427	0.014146	0.010280
RS	2	0.017888	0.632170	10308.967392	0.015128	0.006028
RS	3	0.027999	0.632170	11009.863348	0.016156	0.006639
RS	4	0.038977	6.991349	1070.839944	0.001571	0.000798
RS	5	0.050896	6.991349	1160.847954	0.001703	0.000994
RS	6	0.063838	2.996405	2931.880361	0.004302	0.002725
RS	7	0.077889	2.996405	3168.552439	0.004650	0.003367
RS	8	0.093145	1.905581	5373.891803	0.007886	0.006172
RS	9	0.109710	1.905581	5783.741239	0.008487	0.006993
RS	10	0.127696	1.846520	6418.060044	0.009418	0.007945
RS	11	0.147224	1.846520	6894.339795	0.010117	0.008687
RS	12	0.168427	1.901967	7184.771077	0.010543	0.009307
RS	13	0.191449	1.901967	7706.109394	0.011308	0.010169
RS	14	0.216445	1.846471	8502.944898	0.012477	0.011445
RS	15	0.243584	1.846471	9095.924624	0.013348	0.012373
RS	16	0.273052	1.659556	10801.858766	0.015851	0.014837
RS	17	0.305046	1.659556	11501.036009	0.016877	0.015886
RS	18	0.339785	1.415988	14299.914556	0.020984	0.019847
RS	19	0.377503	1.415988	15110.602628	0.022174	0.021121
RS	20	0.418455	1.209720	18596.772493	0.027289	0.026090
RS	21	0.462920	1.209720	19447.038714	0.028537	0.027418
RS	22	0.511199	1.086187	22521.021399	0.033048	0.031769
RS	23	0.563618	1.086187	23273.104224	0.034151	0.032854
RS	24	0.620532	1.031383	25183.374303	0.036954	0.035498
RS	25	0.682328	1.031383	25714.153748	0.037733	0.036191
RS	26	0.749424	1.021961	26350.500963	0.038667	0.037010
RS	27	0.822274	1.021961	26593.873752	0.039024	0.037268
RS	28	0.901373	1.040844	26207.650195	0.038458	0.036652
RS	29	0.987255	1.040844	26147.726304	0.038370	0.036486
RS	30	1.080502	1.075185	25110.615226	0.036848	0.034978
RS	31	1.181747	1.075185	24757.130085	0.036329	0.034422
RS	32	1.291676	1.115230	23384.070304	0.034314	0.032468
RS	33	1.411032	1.115230	22754.877105	0.033391	0.031555
RS	34	1.540624	1.154435	21235.184946	0.031161	0.029418
RS	35	1.681331	1.154435	20353.514465	0.029867	0.028176
RS	36	1.834106	1.190496	18756.210758	0.027523	0.025947
RS	37	1.999983	1.190496	17660.893928	0.025916	0.024418
RS	38	2.180087	1.223965	16013.435921	0.023498	0.022131
RS	39	2.375637	1.223965	14767.918093	0.021671	0.020399
RS	40	2.587958	1.255458	13123.125609	0.019257	0.018125
RS	41	2.818489	1.255458	11812.149183	0.017333	0.016308
RS	42	3.068791	1.284784	10248.169396	0.015038	0.014155
RS	43	3.340560	1.284784	8966.168456	0.013157	0.012384
RS	44	3.635638	1.311859	7560.386406	0.011094	0.010454
RS	45	3.956022	1.311859	6398.250145	0.009389	0.008851
RS	46	4.303884	1.337425	5212.655590	0.007649	0.007226
RS	47	4.681580	1.337425	4243.372336	0.006227	0.005889
RS	48	5.091669	1.361825	3319.061792	0.004870	0.004621
RS	49	5.536929	1.361825	2582.229591	0.003789	0.003604
RS	50	6.020376	1.384146	1926.513876	0.002827	0.002703
RS	51	6.545286	1.384146	1421.265421	0.002086	0.002003
RS	52	7.115214	1.402664	1003.718137	0.001473	0.001425
RS	53	7.734022	1.402664	695.300811	0.001020	0.000994
RS	54	8.405902	1.413703	460.693411	0.000676	0.000666
RS	55	9.135405	1.413703	295.745703	0.000434	0.000432
RS	56	9.927473	1.413703	181.497934	0.000266	0.000268
RS	57	10.787472	1.413703	106.071772	0.000156	0.000159
RS	58	11.721229	1.388858	59.501800	0.000087	0.000090
RS	59	12.735068	1.388858	30.722685	0.000045	0.000047
RS	60	13.835859	1.388858	14.885290	0.000022	0.000023
RS	61	15.031058	1.388858	6.730809	0.000010	0.000011
RS	62	16.328763	1.388858	2.823788	0.000004	0.000005
RS	63	17.737764	1.388858	1.651397	0.000002	0.000003
PA	4+25*2+4+6 0.174031650 0.032394818 17.737764443 0.632169977 6.991348741 2.996405094 1.905581026 1.846520432 1.901967113 1.846470643 1.659555638 1.415987774 1.209720182 1.086186951 1.031383162 1.021961469 1.040844036 1.075184560 1.115230393 1.154435366 1.190495838 1.223965312 1.255458387 1.284783714 1.311859304 1.337425332 1.361824943 1.384146278 1.402663988 1.413702616 1.388857903
//
IT	4227
RD	17
LK	-7067523.118091
QD	-520.492859 -> -517.740414
RI	0.0671036049
TR	0.173671	0.032283
MT	17.805363
MM	C_pi: 1.234110, n_recomb: 680457.396868
RS	0	0.000000	0.629942	9029.115880	0.013269	0.092769
RS	1	0.008583	0.629942	9667.162166	0.014207	0.010293
RS	2	0.017903	0.629942	10337.811076	0.015192	0.006047
RS	3	0.028022	0.629942	11040.506697	0.016225	0.006672
RS	4	0.039010	7.486355	999.360466	0.001469	0.000746
RS	5	0.050941	7.486355	1083.550400	0.001592	0.000930
RS	6	0.063897	3.038155	2890.579927	0.004248	0.002691
RS	7	0.077964	3.038155	3124.296532	0.004591	0.003320
RS	8	0.093238	1.888168	5422.462077	0.007969	0.006224
RS	9	0.109824	1.888168	5835.806860	0.008576	0.007050
RS	10	0.127833	1.834239	6459.409956	0.009493	0.007990
RS	11	0.147388	1.834239	6938.550561	0.010197	0.008742
RS	12	0.168621	1.902508	7180.747604	0.010553	0.009303
RS	13	0.191676	1.902508	7702.131241	0.011319	0.010174
RS	14	0.216711	1.856829	8454.227307	0.012424	0.011394
RS	15	0.243894	1.856829	9044.893221	0.013292	0.012326
RS	16	0.273410	1.672407	10720.096301	0.015754	0.014755
RS	17	0.305460	1.672407	11416.020184	0.016777	0.015802
RS	18	0.340260	1.425208	14214.184426	0.020889	0.019771
RS	19	0.378048	1.425208	15022.821422	0.022078	0.021041
RS	20	0.419078	1.214173	18543.785322	0.027252	0.026069
RS	21	0.463630	1.214173	19394.021488	0.028501	0.027394
RS	22	0.512006	1.088052	22505.547425	0.033074	0.031806
RS	23	0.564535	1.088052	23258.018805	0.034180	0.032888
RS	24	0.621571	1.032422	25185.198235	0.037012	0.035560
RS	25	0.683503	1.032422	25715.559710	0.037792	0.036250
RS	26	0.750751	1.023016	26350.552183	0.038725	0.037069
RS	27	0.823771	1.023016	26592.877361	0.039081	0.037324
RS	28	0.903058	1.042250	26197.312562	0.038500	0.036695
RS	29	0.989149	1.042250	26136.423409	0.038410	0.036528
RS	30	1.082631	1.076963	25091.264497	0.036874	0.035007
RS	31	1.184135	1.076963	24737.221883	0.036354	0.034451
RS	32	1.294352	1.117199	23361.729174	0.034332	0.032491
RS	33	1.414028	1.117199	22732.066826	0.033407	0.031577
RS	34	1.543977	1.156358	21214.592504	0.031177	0.029440
RS	35	1.685078	1.156358	20331.954428	0.029880	0.028196
RS	36	1.838291	1.192292	18737.046333	0.027536	0.025966
RS	37	2.004653	1.192292	17640.187711	0.025924	0.024434
RS	38	2.185295	1.225832	15991.625436	0.023501	0.022141
RS	39	2.381440	1.225832	14744.875200	0.021669	0.020405
RS	40	2.594421	1.257774	13095.860676	0.019246	0.018120
RS	41	2.825682	1.257774	11785.266679	0.017320	0.016301
RS	42	3.076792	1.287983	10216.587427	0.015014	0.014137
RS	43	3.349454	1.287983	8937.447857	0.013134	0.012366
RS	44	3.645519	1.316373	7528.740936	0.011064	0.010429
RS	45	3.966995	1.316373	6371.857532	0.009364	0.008830
RS	46	4.316063	1.343686	5185.841806	0.007621	0.007200
RS	47	4.695092	1.343686	4223.186173	0.006206	0.005870
RS	48	5.106652	1.370179	3300.543416	0.004850	0.004602
RS	49	5.553537	1.370179	2570.109560	0.003777	0.003592
RS	50	6.038777	1.394730	1916.891970	0.002817	0.002692
RS	51	6.565665	1.394730	1416.382353	0.002082	0.001998
RS	52	7.137776	1.415323	1000.840707	0.001471	0.001422
RS	53	7.758990	1.415323	694.958662	0.001021	0.000994
RS	54	8.433524	1.428017	461.252665	0.000678	0.000667
RS	55	9.165952	1.428017	297.079256	0.000437	0.000434
RS	56	9.961244	1.428017	182.960379	0.000269	0.000270
RS	57	10.824795	1.428017	107.331873	0.000158	0.000161
RS	58	11.762465	1.402474	60.468472	0.000089	0.000092
RS	59	12.780615	1.402474	31.353046	0.000046	0.000048
RS	60	13.886151	1.402474	15.259176	0.000022	0.000024
RS	61	15.086576	1.402474	6.933219	0.000010	0.000011
RS	62	16.390032	1.402474	2.923778	0.000004	0.000005
RS	63	17.805363	1.402474	1.724458	0.000003	0.000003
PA	4+25*2+4+6 0.173671174 0.032282978 17.805363094 0.629942320 7.486355029 3.038154908 1.888167622 1.834238923 1.902507869 1.856828883 1.672406963 1.425208076 1.214173383 1.088051515 1.032421724 1.023015884 1.042249719 1.076962561 1.117199055 1.156357634 1.192291954 1.225831768 1.257773962 1.287982881 1.316373224 1.343685808 1.370178585 1.394730072 1.415323333 1.428016750 1.402473866
//
IT	3498
RD	18
LK	-7067517.760972
QD	-518.972712 -> -516.506359
RI	0.0670086167
TR	0.173324	0.032177
MT	17.870365
MM	C_pi: 1.236422, n_recomb: 679505.504638
RS	0	0.000000	0.627872	9052.799912	0.013323	0.092746
RS	1	0.008589	0.627872	9692.515099	0.014264	0.010305
RS	2	0.017916	0.627872	10364.857037	0.015254	0.006065
RS	3	0.028044	0.627872	11069.249523	0.016290	0.006702
RS	4	0.039042	8.011112	933.319986	0.001374	0.000699
RS	5	0.050985	8.011112	1012.112790	0.001489	0.000871
RS	6	0.063953	3.081500	2849.029575	0.004193	0.002657
RS	7	0.078035	3.081500	3079.755175	0.004532	0.003272
RS	8	0.093327	1.872354	5467.463369	0.008046	0.006271
RS	9	0.109932	1.872354	5884.052143	0.008659	0.007103
RS	10	0.127964	1.822844	6498.442957	0.009563	0.008033
RS	11	0.147544	1.822844	6980.286732	0.010273	0.008793
RS	12	0.168806	1.902885	7177.677858	0.010563	0.009299
RS	13	0.191895	1.902885	7699.154345	0.011331	0.010178
RS	14	0.216966	1.866405	8409.893503	0.012376	0.011348
RS	15	0.244191	1.866405	8998.463512	0.013243	0.012283
RS	16	0.273754	1.684461	10644.821690	0.015666	0.014679
RS	17	0.305856	1.684461	11337.744633	0.016685	0.015725
RS	18	0.340716	1.433901	14134.681660	0.020801	0.019701
RS	19	0.378570	1.433901	14941.408249	0.021989	0.020967
RS	20	0.419676	1.218353	18494.833598	0.027218	0.026050
RS	21	0.464312	1.218353	19345.048750	0.028469	0.027373
RS	22	0.512781	1.089832	22490.953181	0.033099	0.031841
RS	23	0.565414	1.089832	23243.794753	0.034207	0.032920
RS	24	0.622568	1.033492	25185.219620	0.037064	0.035616
RS	25	0.684631	1.033492	25715.258927	0.037844	0.036305
RS	26	0.752024	1.024161	26347.537307	0.038775	0.037121
RS	27	0.825206	1.024161	26589.088468	0.039130	0.037375
RS	28	0.904674	1.043763	26184.230931	0.038534	0.036732
RS	29	0.990968	1.043763	26122.778619	0.038444	0.036564
RS	30	1.084673	1.078831	25070.567375	0.036895	0.035031
RS	31	1.186427	1.078831	24716.387138	0.036374	0.034476
RS	32	1.296921	1.119217	23339.815618	0.034348	0.032511
RS	33	1.416905	1.119217	22710.010781	0.033421	0.031598
RS	34	1.547195	1.158268	21196.128006	0.031193	0.029462
RS	35	1.688676	1.158268	20312.658336	0.029893	0.028216
RS	36	1.842309	1.194000	18721.289714	0.027551	0.025987
RS	37	2.009137	1.194000	17622.770587	0.025935	0.024452
RS	38	2.190295	1.227526	15973.867334	0.023508	0.022153
RS	39	2.387013	1.227526	14725.501978	0.021671	0.020413
RS	40	2.600628	1.259830	13072.608667	0.019238	0.018119
RS	41	2.832590	1.259830	11761.803354	0.017309	0.016297
RS	42	3.084476	1.290840	10188.396623	0.014994	0.014122
RS	43	3.357996	1.290840	8911.418729	0.013115	0.012352
RS	44	3.655011	1.320478	7499.499143	0.011037	0.010406
RS	45	3.977536	1.320478	6347.195721	0.009341	0.008810
RS	46	4.327763	1.349496	5160.378276	0.007594	0.007176
RS	47	4.708073	1.349496	4203.818397	0.006187	0.005852
RS	48	5.121047	1.378068	3282.521183	0.004831	0.004583
RS	49	5.569493	1.378068	2558.151703	0.003765	0.003580
RS	50	6.056457	1.404866	1907.238749	0.002807	0.002682
RS	51	6.585247	1.404866	1411.326341	0.002077	0.001993
RS	52	7.159456	1.427573	997.729376	0.001468	0.001419
RS	53	7.782985	1.427573	694.374667	0.001022	0.000994
RS	54	8.460070	1.441977	461.591106	0.000679	0.000667
RS	55	9.195312	1.441977	298.241396	0.000439	0.000436
RS	56	9.993704	1.441977	184.302328	0.000271	0.000272
RS	57	10.860672	1.441977	108.514831	0.000160	0.000163
RS	58	11.802106	1.415788	61.388526	0.000090	0.000093
RS	59	12.824401	1.415788	31.960050	0.000047	0.000049
RS	60	13.934503	1.415788	15.622717	0.000023	0.000024
RS	61	15.139954	1.415788	7.131740	0.000010	0.000011
RS	62	16.448943	1.415788	3.022644	0.000004	0.000005
RS	63	17.870365	1.415788	1.797602	0.000003	0.000003
PA	4+25*2+4+6 0.173323629 0.032176638 17.870364515 0.627872101 8.011111551 3.081500166 1.872353901 1.822844201 1.902885259 1.866405424 1.684461456 1.433901419 1.218353496 1.089832117 1.033491978 1.024161266 1.043762536 1.078830804 1.119217006 1.158267664 1.193999816 1.227525713 1.259829917 1.290839945 1.320478354 1.349495851 1.378068464 1.404866238 1.427573058 1.441976866 1.415788461
//
IT	3770
RD	19
LK	-7067512.948705
QD	-517.668878 -> -515.438716
RI	0.0669186888
TR	0.172988	0.032075
MT	17.933013
MM	C_pi: 1.238660, n_recomb: 678609.592902
RS	0	0.000000	0.625930	9075.246676	0.013373	0.092723
RS	1	0.008595	0.625930	9716.550326	0.014318	0.010317
RS	2	0.017929	0.625930	10390.504026	0.015311	0.006082
RS	3	0.028065	0.625930	11096.512239	0.016352	0.006732
RS	4	0.039073	8.566722	872.290422	0.001285	0.000654
RS	5	0.051026	8.566722	946.076912	0.001394	0.000816
RS	6	0.064007	3.126328	2807.395248	0.004137	0.002622
RS	7	0.078104	3.126328	3035.107591	0.004473	0.003224
RS	8	0.093413	1.858005	5509.069415	0.008118	0.006315
RS	9	0.110037	1.858005	5928.664492	0.008736	0.007151
RS	10	0.128090	1.812330	6535.056160	0.009630	0.008073
RS	11	0.147695	1.812330	7019.440805	0.010344	0.008841
RS	12	0.168985	1.903190	7175.198980	0.010573	0.009297
RS	13	0.192104	1.903190	7696.795510	0.011342	0.010183
RS	14	0.217211	1.875326	8369.250574	0.012333	0.011305
RS	15	0.244476	1.875326	8955.908620	0.013197	0.012244
RS	16	0.274085	1.695821	10575.174327	0.015584	0.014608
RS	17	0.306238	1.695821	11265.317614	0.016601	0.015653
RS	18	0.341155	1.442117	14060.796884	0.020720	0.019635
RS	19	0.379073	1.442117	14865.744363	0.021906	0.020898
RS	20	0.420250	1.222285	18449.604383	0.027187	0.026033
RS	21	0.464967	1.222285	19299.811745	0.028440	0.027353
RS	22	0.513527	1.091530	22477.405482	0.033123	0.031874
RS	23	0.566260	1.091530	23230.601557	0.034233	0.032952
RS	24	0.623527	1.034580	25183.977129	0.037111	0.035669
RS	25	0.685715	1.034580	25713.771984	0.037892	0.036355
RS	26	0.753249	1.025375	26342.186953	0.038818	0.037167
RS	27	0.826587	1.025375	26583.188607	0.039173	0.037420
RS	28	0.906229	1.045358	26169.048677	0.038563	0.036763
RS	29	0.992717	1.045358	26107.364983	0.038472	0.036596
RS	30	1.086638	1.080771	25048.845785	0.036912	0.035052
RS	31	1.188632	1.080771	24694.882108	0.036390	0.034497
RS	32	1.299392	1.121275	23318.311996	0.034362	0.032529
RS	33	1.419673	1.121275	22688.648184	0.033434	0.031616
RS	34	1.550292	1.160169	21179.465021	0.031210	0.029483
RS	35	1.692137	1.160169	20295.295758	0.029907	0.028236
RS	36	1.846175	1.195637	18708.400563	0.027569	0.026010
RS	37	2.013452	1.195637	17608.145527	0.025947	0.024471
RS	38	2.195108	1.229076	15959.592145	0.023518	0.022169
RS	39	2.392377	1.229076	14709.302890	0.021676	0.020424
RS	40	2.606601	1.261666	13052.848607	0.019235	0.018121
RS	41	2.839239	1.261666	11741.335328	0.017302	0.016295
RS	42	3.091872	1.293403	10163.201523	0.014977	0.014110
RS	43	3.366220	1.293403	8887.787894	0.013097	0.012339
RS	44	3.664148	1.324225	7472.437817	0.011011	0.010384
RS	45	3.987684	1.324225	6324.124812	0.009319	0.008792
RS	46	4.339029	1.354901	5136.201613	0.007569	0.007153
RS	47	4.720572	1.354901	4185.253068	0.006167	0.005834
RS	48	5.134909	1.385540	3265.008072	0.004811	0.004565
RS	49	5.584860	1.385540	2546.392427	0.003752	0.003568
RS	50	6.073485	1.414598	1897.602227	0.002796	0.002671
RS	51	6.604108	1.414598	1406.148631	0.002072	0.001987
RS	52	7.180339	1.439454	994.433180	0.001465	0.001415
RS	53	7.806098	1.439454	693.589963	0.001022	0.000994
RS	54	8.485643	1.455617	461.742537	0.000680	0.000668
RS	55	9.223596	1.455617	299.255458	0.000441	0.000437
RS	56	10.024977	1.455617	185.538799	0.000273	0.000274
RS	57	10.895238	1.455617	109.629636	0.000162	0.000164
RS	58	11.840300	1.428818	62.267479	0.000092	0.000094
RS	59	12.866592	1.428818	32.546195	0.000048	0.000050
RS	60	13.981096	1.428818	15.976920	0.000024	0.000025
RS	61	15.191394	1.428818	7.326721	0.000011	0.000012
RS	62	16.505719	1.428818	3.120486	0.000005	0.000005
RS	63	17.933013	1.428818	1.870845	0.000003	0.000003
PA	4+25*2+4+6 0.172987834 0.032075312 17.933012773 0.625930240 8.566722281 3.126327821 1.858004692 1.812330359 1.903190134 1.875326498 1.695821309 1.442117208 1.222285407 1.091529627 1.034580096 1.025374836 1.045358178 1.080771222 1.121275160 1.160168698 1.195637248 1.229075666 1.261665759 1.293402972 1.324225420 1.354901165 1.385539853 1.414598435 1.439454343 1.455617240 1.428817648
//
IT	3923
RD	20
LK	-7067508.589682
QD	-516.531818 -> -514.499087
RI	0.0668332171
TR	0.172660	0.031978
MT	17.993965
MM	C_pi: 1.240850, n_recomb: 677765.784077
RS	0	0.000000	0.624106	9096.606228	0.013421	0.092701
RS	1	0.008601	0.624106	9739.431465	0.014370	0.010328
RS	2	0.017942	0.624106	10414.929860	0.015367	0.006098
RS	3	0.028086	0.624106	11122.487418	0.016411	0.006760
RS	4	0.039103	9.154152	815.893373	0.001204	0.000613
RS	5	0.051067	9.154152	885.037836	0.001306	0.000765
RS	6	0.064060	3.172520	2765.856704	0.004081	0.002588
RS	7	0.078171	3.172520	2990.549074	0.004412	0.003177
RS	8	0.093496	1.845027	5547.415023	0.008185	0.006357
RS	9	0.110138	1.845027	5969.791892	0.008808	0.007197
RS	10	0.128212	1.802696	6569.202478	0.009692	0.008110
RS	11	0.147841	1.802696	7055.967218	0.010411	0.008886
RS	12	0.169157	1.903520	7173.001234	0.010583	0.009294
RS	13	0.192308	1.903520	7694.730691	0.011353	0.010187
RS	14	0.217449	1.883707	8331.783491	0.012293	0.011265
RS	15	0.244753	1.883707	8916.691972	0.013156	0.012208
RS	16	0.274405	1.706586	10510.488463	0.015508	0.014542
RS	17	0.306608	1.706586	11198.053871	0.016522	0.015586
RS	18	0.341580	1.449926	13991.916272	0.020644	0.019572
RS	19	0.379561	1.449926	14795.210948	0.021829	0.020833
RS	20	0.420808	1.226004	18407.880529	0.027160	0.026017
RS	21	0.465602	1.226004	19258.105119	0.028414	0.027336
RS	22	0.514250	1.093161	22465.037871	0.033146	0.031905
RS	23	0.567082	1.093161	23218.584900	0.034258	0.032982
RS	24	0.624457	1.035687	25181.997950	0.037154	0.035717
RS	25	0.686768	1.035687	25711.618497	0.037936	0.036402
RS	26	0.754438	1.026653	26335.132411	0.038856	0.037209
RS	27	0.827928	1.026653	26575.777335	0.039211	0.037460
RS	28	0.907740	1.047033	26152.315965	0.038586	0.036790
RS	29	0.994415	1.047033	26090.683064	0.038495	0.036623
RS	30	1.088546	1.082785	25026.414487	0.036925	0.035069
RS	31	1.190773	1.082785	24672.971082	0.036403	0.034515
RS	32	1.301793	1.123384	23297.238632	0.034374	0.032546
RS	33	1.422361	1.123384	22667.966433	0.033445	0.031632
RS	34	1.553300	1.162083	21164.347171	0.031227	0.029504
RS	35	1.695500	1.162083	20279.610364	0.029921	0.028256
RS	36	1.849931	1.197240	18697.950778	0.027588	0.026033
RS	37	2.017645	1.197240	17595.920113	0.025962	0.024490
RS	38	2.199784	1.230532	15948.278795	0.023531	0.022186
RS	39	2.397589	1.230532	14695.831212	0.021683	0.020436
RS	40	2.612406	1.263343	13036.113295	0.019234	0.018125
RS	41	2.845701	1.263343	11723.487380	0.017297	0.016295
RS	42	3.099061	1.295739	10140.680391	0.014962	0.014100
RS	43	3.374212	1.295739	8866.317869	0.013082	0.012328
RS	44	3.673030	1.327686	7447.365300	0.010988	0.010365
RS	45	3.997549	1.327686	6302.524204	0.009299	0.008775
RS	46	4.349979	1.359979	5113.224217	0.007544	0.007131
RS	47	4.732722	1.359979	4167.456638	0.006149	0.005818
RS	48	5.148385	1.392667	3248.011998	0.004792	0.004547
RS	49	5.599800	1.392667	2534.862713	0.003740	0.003556
RS	50	6.090040	1.423996	1888.029646	0.002786	0.002660
RS	51	6.622446	1.423996	1400.897090	0.002067	0.001982
RS	52	7.200644	1.451031	990.998484	0.001462	0.001411
RS	53	7.828574	1.451031	692.641463	0.001022	0.000993
RS	54	8.510511	1.469003	461.734270	0.000681	0.000668
RS	55	9.251102	1.469003	300.140309	0.000443	0.000439
RS	56	10.055391	1.469003	186.681864	0.000275	0.000276
RS	57	10.928858	1.469003	110.683417	0.000163	0.000166
RS	58	11.877451	1.441626	63.109165	0.000093	0.000096
RS	59	12.907633	1.441626	33.113365	0.000049	0.000051
RS	60	14.026421	1.441626	16.322626	0.000024	0.000025
RS	61	15.241436	1.441626	7.518497	0.000011	0.000012
RS	62	16.560955	1.441626	3.217420	0.000005	0.000005
RS	63	17.993965	1.441626	1.944235	0.000003	0.000003
PA	4+25*2+4+6 0.172660237 0.031978099 17.993965206 0.624106011 9.154151771 3.172520178 1.845027067 1.802696409 1.903520468 1.883707178 1.706585800 1.449926219 1.226003870 1.093160817 1.035687121 1.026652917 1.047033022 1.082785217 1.123383881 1.162083363 1.197239582 1.230532047 1.263343045 1.295738576 1.327686026 1.359979253 1.392667235 1.423996030 1.451030917 1.469002811 1.441626424
//
IT	3858
RD	21
LK	-7067504.608464
QD	-515.517224 -> -513.651562
RI	0.0667518051
TR	0.172340	0.031885
MT	18.053374
MM	C_pi: 1.242995, n_recomb: 676969.457747
RS	0	0.000000	0.622367	9117.289026	0.013468	0.092680
RS	1	0.008607	0.622367	9761.592375	0.014420	0.010338
RS	2	0.017954	0.622367	10438.591856	0.015420	0.006113
RS	3	0.028106	0.622367	11147.655623	0.016467	0.006787
RS	4	0.039132	9.775000	763.714084	0.001128	0.000575
RS	5	0.051106	9.775000	828.550073	0.001224	0.000717
RS	6	0.064111	3.219915	2724.583975	0.004025	0.002553
RS	7	0.078236	3.219915	2946.263135	0.004352	0.003130
RS	8	0.093576	1.833310	5582.648566	0.008247	0.006395
RS	9	0.110237	1.833310	6007.593868	0.008874	0.007238
RS	10	0.128331	1.793894	6600.927550	0.009751	0.008145
RS	11	0.147983	1.793894	7089.915483	0.010473	0.008928
RS	12	0.169326	1.903902	7170.944407	0.010593	0.009292
RS	13	0.192506	1.903902	7692.811599	0.011364	0.010191
RS	14	0.217680	1.891631	8297.005836	0.012256	0.011228
RS	15	0.245022	1.891631	8880.302186	0.013118	0.012174
RS	16	0.274717	1.716823	10450.152661	0.015437	0.014480
RS	17	0.306968	1.716823	11135.317987	0.016449	0.015523
RS	18	0.341994	1.457374	13927.449832	0.020573	0.019514
RS	19	0.380035	1.457374	14729.204326	0.021758	0.020772
RS	20	0.421350	1.229535	18369.232201	0.027135	0.026002
RS	21	0.466221	1.229535	19219.497246	0.028390	0.027321
RS	22	0.514953	1.094727	22453.864683	0.033168	0.031936
RS	23	0.567880	1.094727	23207.758353	0.034282	0.033011
RS	24	0.625363	1.036809	25179.418808	0.037194	0.035762
RS	25	0.687792	1.036809	25708.926968	0.037976	0.036446
RS	26	0.755595	1.027981	26326.771767	0.038889	0.037246
RS	27	0.829233	1.027981	26567.219779	0.039244	0.037497
RS	28	0.909209	1.048770	26134.390161	0.038605	0.036813
RS	29	0.996068	1.048770	26073.042840	0.038514	0.036646
RS	30	1.090403	1.084858	25003.477039	0.036934	0.035083
RS	31	1.192857	1.084858	24650.807568	0.036413	0.034530
RS	32	1.304129	1.125535	23276.538808	0.034383	0.032560
RS	33	1.424977	1.125535	22647.877460	0.033455	0.031647
RS	34	1.556227	1.164012	21150.511327	0.031243	0.029525
RS	35	1.698773	1.164012	20265.334501	0.029935	0.028275
RS	36	1.853587	1.198815	18689.553421	0.027608	0.026057
RS	37	2.021726	1.198815	17585.731502	0.025977	0.024511
RS	38	2.204336	1.231912	15939.493326	0.023545	0.022204
RS	39	2.402662	1.231912	14684.703883	0.021692	0.020450
RS	40	2.618058	1.264886	13022.007269	0.019236	0.018131
RS	41	2.851992	1.264886	11707.930811	0.017295	0.016297
RS	42	3.106059	1.297880	10120.507215	0.014950	0.014092
RS	43	3.381994	1.297880	8846.760170	0.013068	0.012318
RS	44	3.681678	1.330895	7424.093279	0.010967	0.010347
RS	45	4.007154	1.330895	6282.267340	0.009280	0.008759
RS	46	4.360643	1.364765	5091.363090	0.007521	0.007110
RS	47	4.744555	1.364765	4150.389286	0.006131	0.005801
RS	48	5.161510	1.399483	3231.525424	0.004774	0.004529
RS	49	5.614350	1.399483	2523.576268	0.003728	0.003544
RS	50	6.106165	1.433091	1878.546208	0.002775	0.002650
RS	51	6.640308	1.433091	1395.602584	0.002062	0.001976
RS	52	7.220424	1.462335	987.455511	0.001459	0.001407
RS	53	7.850468	1.462335	691.556509	0.001022	0.000992
RS	54	8.534738	1.482165	461.589173	0.000682	0.000668
RS	55	9.277901	1.482165	300.912840	0.000444	0.000440
RS	56	10.085025	1.482165	187.743080	0.000277	0.000278
RS	57	10.961616	1.482165	111.683511	0.000165	0.000167
RS	58	11.913652	1.454247	63.917886	0.000094	0.000097
RS	59	12.947626	1.454247	33.663911	0.000050	0.000052
RS	60	14.070591	1.454247	16.661026	0.000025	0.000026
RS	61	15.290206	1.454247	7.707632	0.000011	0.000012
RS	62	16.614789	1.454247	3.313696	0.000005	0.000005
RS	63	18.053374	1.454247	2.017937	0.000003	0.000003
PA	4+25*2+4+6 0.172340134 0.031884657 18.053374450 0.622366854 9.775000100 3.219915435 1.833310191 1.793894180 1.903901689 1.891631289 1.716822945 1.457373751 1.229534879 1.094726681 1.036809157 1.027980567 1.048770462 1.084857694 1.125535136 1.164011716 1.198815234 1.231912115 1.264886417 1.297880066 1.330894526 1.364765099 1.399483306 1.433090746 1.462335269 1.482164739 1.454246873
//
IT	4310
RD	22
LK	-7067500.947902
QD	-514.599948 -> -512.877201
RI	0.0666737191
TR	0.172027	0.031795
MT	18.111379
MM	C_pi: 1.245102, n_recomb: 676218.534689
RS	0	0.000000	0.620721	9137.150761	0.013512	0.092660
RS	1	0.008612	0.620721	9782.881864	0.014467	0.010348
RS	2	0.017966	0.620721	10461.332080	0.015470	0.006128
RS	3	0.028125	0.620721	11171.852409	0.016521	0.006813
RS	4	0.039160	10.431129	715.373627	0.001058	0.000540
RS	5	0.051144	10.431129	776.206295	0.001148	0.000673
RS	6	0.064161	3.268452	2683.665841	0.003969	0.002519
RS	7	0.078299	3.268452	2902.345989	0.004292	0.003084
RS	8	0.093655	1.822745	5614.982606	0.008304	0.006430
RS	9	0.110332	1.822745	6042.298565	0.008935	0.007277
RS	10	0.128447	1.785892	6630.275969	0.009805	0.008178
RS	11	0.148121	1.785892	7121.334453	0.010531	0.008967
RS	12	0.169489	1.904383	7168.853618	0.010601	0.009289
RS	13	0.192698	1.904383	7690.853884	0.011373	0.010195
RS	14	0.217906	1.899165	8264.593042	0.012222	0.011194
RS	15	0.245284	1.899165	8846.399163	0.013082	0.012142
RS	16	0.275021	1.726609	10393.618180	0.015370	0.014422
RS	17	0.307318	1.726609	11076.540912	0.016380	0.015464
RS	18	0.342397	1.464503	13866.964049	0.020507	0.019458
RS	19	0.380497	1.464503	14667.284128	0.021690	0.020714
RS	20	0.421878	1.232899	18333.462742	0.027112	0.025989
RS	21	0.466823	1.232899	19183.796436	0.028369	0.027307
RS	22	0.515639	1.096235	22443.925833	0.033190	0.031965
RS	23	0.568659	1.096235	23198.169432	0.034306	0.033040
RS	24	0.626245	1.037934	25176.777044	0.037232	0.035804
RS	25	0.688790	1.037934	25706.221929	0.038015	0.036487
RS	26	0.756722	1.029344	26317.645896	0.038919	0.037280
RS	27	0.830504	1.029344	26558.028563	0.039274	0.037531
RS	28	0.910641	1.050554	26115.812640	0.038620	0.036833
RS	29	0.997679	1.050554	26054.938756	0.038530	0.036667
RS	30	1.092213	1.086973	24980.414764	0.036941	0.035095
RS	31	1.194888	1.086973	24628.721535	0.036421	0.034543
RS	32	1.306406	1.127718	23256.387221	0.034392	0.032574
RS	33	1.427528	1.127718	22628.512530	0.033463	0.031661
RS	34	1.559081	1.165950	21137.903459	0.031259	0.029545
RS	35	1.701964	1.165950	20252.393844	0.029949	0.028293
RS	36	1.857152	1.200370	18682.972672	0.027629	0.026082
RS	37	2.025705	1.200370	17577.355401	0.025994	0.024531
RS	38	2.208774	1.233231	15932.914014	0.023562	0.022224
RS	39	2.407609	1.233231	14675.639768	0.021703	0.020465
RS	40	2.623568	1.266318	13010.229354	0.019240	0.018138
RS	41	2.858127	1.266318	11694.419538	0.017294	0.016300
RS	42	3.112885	1.299854	10102.458090	0.014940	0.014085
RS	43	3.389584	1.299854	8828.946664	0.013056	0.012310
RS	44	3.690113	1.333883	7402.473468	0.010947	0.010331
RS	45	4.016523	1.333883	6263.258812	0.009262	0.008744
RS	46	4.371045	1.369288	5070.570056	0.007498	0.007090
RS	47	4.756099	1.369288	4134.034094	0.006113	0.005786
RS	48	5.174314	1.406015	3215.554097	0.004755	0.004512
RS	49	5.628546	1.406015	2512.553346	0.003716	0.003533
RS	50	6.121898	1.441905	1869.183271	0.002764	0.002639
RS	51	6.657738	1.441905	1390.296754	0.002056	0.001971
RS	52	7.239725	1.473385	983.834728	0.001455	0.001403
RS	53	7.871834	1.473385	690.359630	0.001021	0.000991
RS	54	8.558381	1.495110	461.328237	0.000682	0.000668
RS	55	9.304055	1.495110	301.586428	0.000446	0.000441
RS	56	10.113948	1.495110	188.730291	0.000279	0.000279
RS	57	10.993589	1.495110	112.634088	0.000167	0.000169
RS	58	11.948987	1.466691	64.695438	0.000096	0.000098
RS	59	12.986665	1.466691	34.198587	0.000051	0.000053
RS	60	14.113710	1.466691	16.992382	0.000025	0.000026
RS	61	15.337818	1.466691	7.894185	0.000012	0.000012
RS	62	16.667348	1.466691	3.409311	0.000005	0.000005
RS	63	18.111379	1.466691	2.091927	0.000003	0.000003
PA	4+25*2+4+6 0.172026902 0.031794681 18.111378656 0.620720981 10.431129139 3.268452488 1.822744725 1.785892384 1.904383304 1.899164793 1.726609027 1.464502690 1.232898706 1.096235019 1.037933645 1.029344246 1.050553792 1.086973453 1.127717615 1.165949930 1.200370093 1.233231464 1.266318434 1.299854285 1.333882952 1.369287956 1.406015090 1.441904607 1.473385315 1.495110478 1.466691415
//
IT	3480
RD	23
LK	-7067497.563172
QD	-513.754411 -> -512.155190
RI	0.0665991978
TR	0.171719	0.031708
MT	18.168239
MM	C_pi: 1.247178, n_recomb: 675508.474911
RS	0	0.000000	0.619152	9156.381652	0.013555	0.092640
RS	1	0.008618	0.619152	9803.502211	0.014513	0.010358
RS	2	0.017978	0.619152	10483.364997	0.015519	0.006142
RS	3	0.028144	0.619152	11195.304427	0.016573	0.006837
RS	4	0.039187	11.123443	670.595489	0.000993	0.000507
RS	5	0.051182	11.123443	727.709708	0.001077	0.000633
RS	6	0.064210	3.317935	2643.277261	0.003913	0.002485
RS	7	0.078361	3.317935	2858.986910	0.004232	0.003038
RS	8	0.093731	1.813156	5644.829172	0.008356	0.006463
RS	9	0.110426	1.813156	6074.346794	0.008992	0.007312
RS	10	0.128560	1.778588	6657.534984	0.009856	0.008208
RS	11	0.148256	1.778588	7150.530618	0.010585	0.009003
RS	12	0.169649	1.904964	7166.698567	0.010609	0.009287
RS	13	0.192886	1.904964	7688.826254	0.011382	0.010198
RS	14	0.218126	1.906352	8234.273004	0.012190	0.011162
RS	15	0.245541	1.906352	8814.697538	0.013049	0.012113
RS	16	0.275318	1.735973	10340.570234	0.015308	0.014367
RS	17	0.307661	1.735973	11021.396406	0.016316	0.015408
RS	18	0.342791	1.471352	13809.972928	0.020444	0.019406
RS	19	0.380949	1.471352	14608.952416	0.021627	0.020660
RS	20	0.422395	1.236116	18300.231850	0.027091	0.025978
RS	21	0.467412	1.236116	19150.659680	0.028350	0.027295
RS	22	0.516309	1.097694	22435.069264	0.033212	0.031993
RS	23	0.569420	1.097694	23189.665633	0.034329	0.033068
RS	24	0.627108	1.039064	25174.023702	0.037267	0.035844
RS	25	0.689766	1.039064	25703.450247	0.038051	0.036527
RS	26	0.757825	1.030738	26307.920349	0.038945	0.037310
RS	27	0.831748	1.030738	26548.347225	0.039301	0.037562
RS	28	0.912042	1.052377	26096.693539	0.038633	0.036850
RS	29	0.999255	1.052377	26036.452156	0.038543	0.036685
RS	30	1.093984	1.089130	24957.212985	0.036946	0.035104
RS	31	1.196876	1.089130	24606.671940	0.036427	0.034554
RS	32	1.308634	1.129934	23236.612004	0.034399	0.032585
RS	33	1.430024	1.129934	22609.686921	0.033471	0.031673
RS	34	1.561874	1.167905	21126.247542	0.031275	0.029565
RS	35	1.705087	1.167905	20240.515437	0.029963	0.028312
RS	36	1.860641	1.201920	18677.832226	0.027650	0.026107
RS	37	2.029600	1.201920	17570.444400	0.026011	0.024552
RS	38	2.213119	1.234511	15928.172297	0.023580	0.022245
RS	39	2.412453	1.234511	14668.313318	0.021714	0.020480
RS	40	2.628965	1.267666	13000.445262	0.019245	0.018147
RS	41	2.864134	1.267666	11682.674522	0.017295	0.016305
RS	42	3.119569	1.301694	10086.270740	0.014931	0.014081
RS	43	3.397017	1.301694	8812.673719	0.013046	0.012303
RS	44	3.698374	1.336685	7382.349961	0.010929	0.010316
RS	45	4.025700	1.336685	6245.388662	0.009245	0.008730
RS	46	4.381234	1.373584	5050.760490	0.007477	0.007071
RS	47	4.767406	1.373584	4118.342599	0.006097	0.005771
RS	48	5.186856	1.412298	3200.075043	0.004737	0.004496
RS	49	5.642453	1.412298	2501.791026	0.003704	0.003522
RS	50	6.137311	1.450475	1859.947622	0.002753	0.002629
RS	51	6.674813	1.450475	1384.994797	0.002050	0.001965
RS	52	7.258635	1.484217	980.155148	0.001451	0.001399
RS	53	7.892768	1.484217	689.068892	0.001020	0.000990
RS	54	8.581548	1.507877	460.966531	0.000682	0.000668
RS	55	9.329683	1.507877	302.172655	0.000447	0.000442
RS	56	10.142290	1.507877	189.651635	0.000281	0.000280
RS	57	11.024923	1.507877	113.540409	0.000168	0.000170
RS	58	11.983617	1.478984	65.445328	0.000097	0.000099
RS	59	13.024927	1.478984	34.719088	0.000051	0.000053
RS	60	14.155972	1.478984	17.317435	0.000026	0.000027
RS	61	15.384486	1.478984	8.078449	0.000012	0.000013
RS	62	16.718867	1.478984	3.504367	0.000005	0.000006
RS	63	18.168239	1.478984	2.166245	0.000003	0.000003
PA	4+25*2+4+6 0.171719212 0.031707779 18.168239254 0.619152272 11.123443288 3.317935485 1.813156236 1.778587532 1.904964476 1.906351574 1.735973370 1.471351904 1.236115651 1.097693946 1.039063807 1.030738202 1.052377476 1.089129620 1.129933632 1.167905271 1.201919529 1.234510768 1.267666177 1.301693907 1.336684730 1.373584218 1.412298456 1.450474963 1.484216758 1.507876812 1.478984381
//
IT	3912
RD	24
LK	-7067494.417587
QD	-512.971465 -> -511.479970
RI	0.0665278536
TR	0.171416	0.031624
MT	18.224239
MM	C_pi: 1.249234, n_recomb: 674837.241100
RS	0	0.000000	0.617659	9174.999232	0.013596	0.092620
RS	1	0.008623	0.617659	9823.474127	0.014557	0.010368
RS	2	0.017989	0.617659	10504.714764	0.015566	0.006155
RS	3	0.028163	0.617659	11218.039532	0.016623	0.006861
RS	4	0.039214	11.853342	629.092133	0.000932	0.000477
RS	5	0.051219	11.853342	682.751142	0.001012	0.000595
RS	6	0.064258	3.368277	2603.503185	0.003858	0.002451
RS	7	0.078422	3.368277	2816.278435	0.004173	0.002993
RS	8	0.093807	1.804479	5672.320880	0.008405	0.006493
RS	9	0.110518	1.804479	6103.881834	0.009045	0.007345
RS	10	0.128671	1.771979	6682.667353	0.009903	0.008236
RS	11	0.148389	1.771979	7177.466525	0.010636	0.009036
RS	12	0.169807	1.905667	7164.423891	0.010617	0.009284
RS	13	0.193072	1.905667	7686.671729	0.011390	0.010200
RS	14	0.218343	1.913249	8205.793702	0.012160	0.011131
RS	15	0.245793	1.913249	8784.934137	0.013018	0.012085
RS	16	0.275610	1.744988	10290.549702	0.015249	0.014315
RS	17	0.307998	1.744988	10969.408941	0.016255	0.015355
RS	18	0.343179	1.477964	13756.108874	0.020384	0.019356
RS	19	0.381393	1.477964	14553.836422	0.021566	0.020608
RS	20	0.422903	1.239216	18269.237346	0.027072	0.025967
RS	21	0.467992	1.239216	19119.789152	0.028332	0.027284
RS	22	0.516969	1.099113	22427.335317	0.033234	0.032021
RS	23	0.570169	1.099113	23182.294965	0.034352	0.033096
RS	24	0.627956	1.040202	25171.381444	0.037300	0.035882
RS	25	0.690726	1.040202	25700.834780	0.038084	0.036564
RS	26	0.758909	1.032162	26297.908402	0.038969	0.037339
RS	27	0.832971	1.032162	26538.476969	0.039326	0.037590
RS	28	0.913420	1.054237	26077.396136	0.038642	0.036865
RS	29	1.000805	1.054237	26017.918590	0.038554	0.036700
RS	30	1.095725	1.091323	24934.130755	0.036948	0.035112
RS	31	1.198830	1.091323	24584.886432	0.036431	0.034563
RS	32	1.310826	1.132183	23217.351722	0.034404	0.032596
RS	33	1.432479	1.132183	22591.509954	0.033477	0.031685
RS	34	1.564622	1.169884	21115.491900	0.031290	0.029584
RS	35	1.708159	1.169884	20229.638522	0.029977	0.028329
RS	36	1.864073	1.203474	18674.015105	0.027672	0.026132
RS	37	2.033432	1.203474	17564.882539	0.026028	0.024573
RS	38	2.217393	1.235768	15925.065930	0.023598	0.022267
RS	39	2.417218	1.235768	14662.545475	0.021728	0.020496
RS	40	2.634273	1.268954	12992.443313	0.019253	0.018157
RS	41	2.870044	1.268954	11672.520973	0.017297	0.016310
RS	42	3.126146	1.303429	10071.771403	0.014925	0.014077
RS	43	3.404330	1.303429	8797.808919	0.013037	0.012298
RS	44	3.706502	1.339334	7363.606083	0.010912	0.010302
RS	45	4.034729	1.339334	6228.578546	0.009230	0.008717
RS	46	4.391259	1.377687	5031.886868	0.007456	0.007053
RS	47	4.778532	1.377687	4103.291663	0.006080	0.005757
RS	48	5.199199	1.418369	3185.075830	0.004720	0.004480
RS	49	5.656139	1.418369	2491.292671	0.003692	0.003511
RS	50	6.152480	1.458833	1850.855713	0.002743	0.002619
RS	51	6.691620	1.458833	1379.715633	0.002045	0.001959
RS	52	7.277249	1.494858	976.436121	0.001447	0.001395
RS	53	7.913375	1.494858	687.700605	0.001019	0.000989
RS	54	8.604354	1.520491	460.517059	0.000682	0.000668
RS	55	9.354914	1.520491	302.680589	0.000449	0.000443
RS	56	10.170193	1.520491	190.512910	0.000282	0.000282
RS	57	11.055773	1.520491	114.405855	0.000170	0.000171
RS	58	12.017714	1.491151	66.169398	0.000098	0.000100
RS	59	13.062602	1.491151	35.226228	0.000052	0.000054
RS	60	14.197589	1.491151	17.636490	0.000026	0.000027
RS	61	15.430443	1.491151	8.260508	0.000012	0.000013
RS	62	16.769604	1.491151	3.598873	0.000005	0.000006
RS	63	18.224239	1.491151	2.240874	0.000003	0.000004
PA	4+25*2+4+6 0.171415634 0.031623519 18.224238771 0.617658974 11.853341815 3.368276800 1.804479308 1.771979163 1.905666637 1.913249212 1.744987858 1.477963737 1.239216031 1.099113464 1.040202384 1.032161569 1.054237194 1.091323301 1.132182559 1.169884495 1.203473830 1.235768147 1.268954303 1.303428753 1.339333685 1.377686988 1.418368811 1.458832745 1.494858182 1.520491153 1.491150649
//
IT	4752
RD	25
LK	-7067491.479354
QD	-512.233996 -> -510.837278
RI	0.0664594705
TR	0.171117	0.031542
MT	18.279307
MM	C_pi: 1.251267, n_recomb: 674202.595328
RS	0	0.000000	0.616241	9192.961203	0.013635	0.092600
RS	1	0.008628	0.616241	9842.752175	0.014599	0.010377
RS	2	0.018000	0.616241	10525.332691	0.015612	0.006168
RS	3	0.028181	0.616241	11240.005696	0.016672	0.006884
RS	4	0.039241	12.622418	590.589479	0.000876	0.000448
RS	5	0.051255	12.622418	641.035414	0.000951	0.000559
RS	6	0.064305	3.419396	2564.398494	0.003804	0.002418
RS	7	0.078481	3.419396	2774.279892	0.004115	0.002949
RS	8	0.093880	1.796605	5697.708342	0.008451	0.006521
RS	9	0.110608	1.796605	6131.170769	0.009094	0.007375
RS	10	0.128780	1.765978	6705.926531	0.009946	0.008262
RS	11	0.148519	1.765978	7202.411044	0.010683	0.009067
RS	12	0.169961	1.906481	7162.025293	0.010623	0.009282
RS	13	0.193253	1.906481	7684.384957	0.011398	0.010202
RS	14	0.218555	1.919894	8178.921916	0.012131	0.011102
RS	15	0.246040	1.919894	8756.862593	0.012988	0.012058
RS	16	0.275896	1.753675	10243.301485	0.015193	0.014265
RS	17	0.308328	1.753675	10920.312139	0.016197	0.015305
RS	18	0.343559	1.484354	13705.099191	0.020328	0.019308
RS	19	0.381829	1.484354	14501.655308	0.021509	0.020558
RS	20	0.423401	1.242202	18240.353228	0.027055	0.025957
RS	21	0.468560	1.242202	19091.056289	0.028316	0.027274
RS	22	0.517615	1.100497	22420.572021	0.033255	0.032048
RS	23	0.570903	1.100497	23175.905498	0.034375	0.033123
RS	24	0.628789	1.041343	25168.937016	0.037331	0.035918
RS	25	0.691668	1.041343	25698.455542	0.038117	0.036601
RS	26	0.759973	1.033603	26287.809717	0.038991	0.037365
RS	27	0.834172	1.033603	26528.599249	0.039348	0.037617
RS	28	0.914772	1.056119	26058.131445	0.038650	0.036878
RS	29	1.002326	1.056119	25999.521296	0.038563	0.036715
RS	30	1.097435	1.093540	24911.321360	0.036949	0.035119
RS	31	1.200750	1.093540	24563.486499	0.036433	0.034571
RS	32	1.312978	1.134451	23198.644172	0.034409	0.032606
RS	33	1.434890	1.134451	22573.993378	0.033483	0.031695
RS	34	1.567320	1.171878	21105.552427	0.031304	0.029603
RS	35	1.711176	1.171878	20219.666753	0.029990	0.028347
RS	36	1.867444	1.205030	18671.326942	0.027694	0.026156
RS	37	2.037195	1.205030	17560.485080	0.026046	0.024594
RS	38	2.221592	1.237003	15923.388833	0.023618	0.022289
RS	39	2.421898	1.237003	14658.150822	0.021741	0.020513
RS	40	2.639487	1.270189	12986.000011	0.019261	0.018169
RS	41	2.875850	1.270189	11663.773779	0.017300	0.016317
RS	42	3.132606	1.305066	10058.805954	0.014920	0.014075
RS	43	3.411515	1.305066	8784.232867	0.013029	0.012293
RS	44	3.714488	1.341839	7346.140502	0.010896	0.010289
RS	45	4.043601	1.341839	6212.759039	0.009215	0.008705
RS	46	4.401111	1.381605	5013.903701	0.007437	0.007036
RS	47	4.789466	1.381605	4088.858113	0.006065	0.005743
RS	48	5.211328	1.424231	3170.552791	0.004703	0.004464
RS	49	5.669589	1.424231	2481.064851	0.003680	0.003500
RS	50	6.167389	1.466985	1841.916534	0.002732	0.002609
RS	51	6.708138	1.466985	1374.473237	0.002039	0.001953
RS	52	7.295543	1.505310	972.695903	0.001443	0.001391
RS	53	7.933630	1.505310	686.270290	0.001018	0.000987
RS	54	8.626770	1.532954	459.991968	0.000682	0.000667
RS	55	9.379715	1.532954	303.119078	0.000450	0.000444
RS	56	10.197624	1.532954	191.320064	0.000284	0.000283
RS	57	11.086101	1.532954	115.234119	0.000171	0.000172
RS	58	12.051237	1.503198	66.869561	0.000099	0.000101
RS	59	13.099644	1.503198	35.721111	0.000053	0.000055
RS	60	14.238507	1.503198	17.950137	0.000027	0.000028
RS	61	15.475632	1.503198	8.440657	0.000013	0.000013
RS	62	16.819495	1.503198	3.692967	0.000005	0.000006
RS	63	18.279307	1.503198	2.315914	0.000003	0.000004
PA	4+25*2+4+6 0.171116659 0.031541872 18.279307264 0.616240847 12.622417878 3.419396372 1.796604536 1.765978360 1.906480825 1.919894466 1.753674721 1.484354392 1.242202461 1.100497345 1.041342704 1.033602652 1.056118798 1.093539615 1.134451349 1.171878231 1.205029567 1.237003162 1.270188978 1.305065845 1.341838926 1.381604850 1.424231417 1.466984783 1.505310025 1.532953999 1.503197644
//
