# Supplementary material for: Introgression and disruption of migration routes have shaped the genetic integrity of wildebeest populations
Source: Nat Commun. 2024 Apr 12;15:2921. doi: 10.1038/s41467-024-47015-y (PMC11014984; doi:10.1038/s41467-024-47015-y)
Supplement: Supplementary file 10 — Source Data [file 41467_2024_47015_MOESM10_ESM.zip › source_data/Fig2a.psmc/CTauBwN_2245.psmc]

CC
CC	Brief Description of the file format:
CC	  CC  comments
CC	  MM  useful-messages
CC	  RD  round-of-iterations
CC	  LL  \log[P(sequence)]
CC	  QD  Q-before-opt Q-after-opt
CC	  TR  \theta_0 \rho_0
CC	  RS  k t_k \lambda_k \pi_k \sum_{l\not=k}A_{kl} A_{kk}
CC	  DC  begin end best-k t_k+\Delta_k max-prob
CC
MM	Version: 0.6.5-r67
MM	pattern:4+25*2+4+6, n:63, n_free_lambdas:28
MM	n_iterations:25, skip:1, max_t:15, theta/rho:5
MM	is_decoding:0
MM	n_seqs:28, sum_L:17437757, sum_n:2751113
RD	0
LK	0.000000
QD	0.000000 -> 0.000000
RI	inf
TR	0.171699	0.034340
MT	15.000000
MM	C_pi: 1.000000, n_recomb: 588702.120362
RS	0	0.000000	1.000000	4778.263850	0.008117	0.000000
RS	1	0.008290	1.000000	5130.648591	0.008715	0.000000
RS	2	0.017266	1.000000	5505.147556	0.009351	0.000000
RS	3	0.026987	1.000000	5902.484978	0.010026	0.000000
RS	4	0.037514	1.000000	6323.283176	0.010741	0.000000
RS	5	0.048914	1.000000	6768.033445	0.011497	0.000000
RS	6	0.061258	1.000000	7237.062672	0.012293	0.000000
RS	7	0.074626	1.000000	7730.495426	0.013131	0.000000
RS	8	0.089102	1.000000	8248.211261	0.014011	0.000000
RS	9	0.104778	1.000000	8789.797143	0.014931	0.000000
RS	10	0.121753	1.000000	9354.494971	0.015890	0.000000
RS	11	0.140135	1.000000	9941.144399	0.016887	0.000000
RS	12	0.160042	1.000000	10548.121380	0.017918	0.000000
RS	13	0.181598	1.000000	11173.273163	0.018980	0.000000
RS	14	0.204942	1.000000	11813.850861	0.020068	0.000000
RS	15	0.230221	1.000000	12466.441163	0.021176	0.000000
RS	16	0.257595	1.000000	13126.899327	0.022298	0.000000
RS	17	0.287238	1.000000	13790.286228	0.023425	0.000000
RS	18	0.319339	1.000000	14450.812967	0.024547	0.000000
RS	19	0.354100	1.000000	15101.797349	0.025653	0.000000
RS	20	0.391744	1.000000	15735.637370	0.026729	0.000000
RS	21	0.432507	1.000000	16343.807715	0.027762	0.000000
RS	22	0.476650	1.000000	16916.886025	0.028736	0.000000
RS	23	0.524453	1.000000	17444.616334	0.029632	0.000000
RS	24	0.576218	1.000000	17916.017440	0.030433	0.000000
RS	25	0.632274	1.000000	18319.543911	0.031119	0.000000
RS	26	0.692977	1.000000	18643.306799	0.031668	0.000000
RS	27	0.758711	1.000000	18875.359753	0.032063	0.000000
RS	28	0.829896	1.000000	19004.053816	0.032281	0.000000
RS	29	0.906981	1.000000	19018.460692	0.032306	0.000000
RS	30	0.990456	1.000000	18908.859431	0.032120	0.000000
RS	31	1.080851	1.000000	18667.275322	0.031709	0.000000
RS	32	1.178739	1.000000	18288.052348	0.031065	0.000000
RS	33	1.284742	1.000000	17768.432217	0.030182	0.000000
RS	34	1.399532	1.000000	17109.104149	0.029062	0.000000
RS	35	1.523838	1.000000	16314.681325	0.027713	0.000000
RS	36	1.658449	1.000000	15394.053240	0.026149	0.000000
RS	37	1.804218	1.000000	14360.559696	0.024394	0.000000
RS	38	1.962071	1.000000	13231.933523	0.022476	0.000000
RS	39	2.133009	1.000000	12029.966932	0.020435	0.000000
RS	40	2.318118	1.000000	10779.872008	0.018311	0.000000
RS	41	2.518571	1.000000	9509.329820	0.016153	0.000000
RS	42	2.735641	1.000000	8247.254216	0.014009	0.000000
RS	43	2.970706	1.000000	7022.333350	0.011929	0.000000
RS	44	3.225257	1.000000	5861.450132	0.009957	0.000000
RS	45	3.500909	1.000000	4788.116127	0.008133	0.000000
RS	46	3.799411	1.000000	3821.074998	0.006491	0.000000
RS	47	4.122659	1.000000	2973.234259	0.005050	0.000000
RS	48	4.472702	1.000000	2251.062726	0.003824	0.000000
RS	49	4.851763	1.000000	1654.544114	0.002810	0.000000
RS	50	5.262247	1.000000	1177.708501	0.002001	0.000000
RS	51	5.706758	1.000000	809.682602	0.001375	0.000000
RS	52	6.188118	1.000000	536.121770	0.000911	0.000000
RS	53	6.709380	1.000000	340.828069	0.000579	0.000000
RS	54	7.273854	1.000000	207.334406	0.000352	0.000000
RS	55	7.885120	1.000000	120.252064	0.000204	0.000000
RS	56	8.547059	1.000000	66.235426	0.000113	0.000000
RS	57	9.263869	1.000000	34.499773	0.000059	0.000000
RS	58	10.040101	1.000000	16.914936	0.000029	0.000000
RS	59	10.880679	1.000000	7.767643	0.000013	0.000000
RS	60	11.790939	1.000000	3.323018	0.000006	0.000000
RS	61	12.776655	1.000000	1.316647	0.000002	0.000000
RS	62	13.844085	1.000000	0.480133	0.000001	0.000000
RS	63	15.000000	1.000000	0.225683	0.000000	0.000000
PA	4+25*2+4+6 0.171699288 0.034339858 15.000000000 1.000000000 1.000000000 1.000000000 1.000000000 1.000000000 1.000000000 1.000000000 1.000000000 1.000000000 1.000000000 1.000000000 1.000000000 1.000000000 1.000000000 1.000000000 1.000000000 1.000000000 1.000000000 1.000000000 1.000000000 1.000000000 1.000000000 1.000000000 1.000000000 1.000000000 1.000000000 1.000000000 1.000000000
//
IT	5348
RD	1
LK	-6529941.800449
QD	-7615.562557 -> -3369.954739
RI	0.1579406357
TR	0.172459	0.033217
MT	15.486574
MM	C_pi: 1.175718, n_recomb: 667977.042105
RS	0	0.000000	0.834680	6517.591408	0.009757	0.165304
RS	1	0.008344	0.834680	6989.288689	0.010463	0.012225
RS	2	0.017385	0.834680	7488.704920	0.011211	0.005094
RS	3	0.027179	0.834680	8016.361650	0.012001	0.003577
RS	4	0.037791	1.848372	3885.792641	0.005817	0.003084
RS	5	0.049289	1.848372	4183.670208	0.006263	0.003025
RS	6	0.061746	1.843428	4514.052077	0.006758	0.003302
RS	7	0.075242	1.843428	4854.687727	0.007268	0.003854
RS	8	0.089865	1.713144	5612.786719	0.008403	0.004551
RS	9	0.105707	1.713144	6024.477747	0.009019	0.005363
RS	10	0.122872	1.590116	6958.318529	0.010417	0.006258
RS	11	0.141469	1.590116	7450.039696	0.011153	0.007194
RS	12	0.161618	1.489784	8501.355269	0.012727	0.008187
RS	13	0.183447	1.489784	9074.624872	0.013585	0.009270
RS	14	0.207099	1.403688	10262.515353	0.015364	0.010459
RS	15	0.232724	1.403688	10914.232747	0.016339	0.011765
RS	16	0.260487	1.326829	12253.117131	0.018344	0.013200
RS	17	0.290566	1.326829	12972.458009	0.019421	0.014770
RS	18	0.323156	1.259432	14430.901656	0.021604	0.016461
RS	19	0.358465	1.259432	15194.327605	0.022747	0.018243
RS	20	0.396720	1.203695	16686.397362	0.024980	0.020076
RS	21	0.438167	1.203695	17454.315975	0.026130	0.021913
RS	22	0.483072	1.161073	18858.464548	0.028232	0.023700
RS	23	0.531725	1.161073	19575.913703	0.029306	0.025383
RS	24	0.584437	1.131459	20764.922544	0.031086	0.026913
RS	25	0.641548	1.131459	21366.457264	0.031987	0.028248
RS	26	0.703424	1.113154	22240.236247	0.033295	0.029356
RS	27	0.770463	1.113154	22657.237753	0.033919	0.030216
RS	28	0.843096	1.103458	23158.483637	0.034670	0.030818
RS	29	0.921789	1.103458	23326.491079	0.034921	0.031160
RS	30	1.007049	1.099376	23436.351296	0.035086	0.031246
RS	31	1.099423	1.099376	23301.556734	0.034884	0.031087
RS	32	1.199505	1.098215	23025.220833	0.034470	0.030693
RS	33	1.307938	1.098215	22551.062124	0.033760	0.030076
RS	34	1.425419	1.097983	21905.813431	0.032794	0.029245
RS	35	1.552703	1.097983	21081.040285	0.031560	0.028209
RS	36	1.690607	1.097466	20096.574176	0.030086	0.026979
RS	37	1.840019	1.097466	18944.390519	0.028361	0.025566
RS	38	2.001897	1.096071	17672.870449	0.026457	0.023984
RS	39	2.177283	1.096071	16258.105769	0.024339	0.022253
RS	40	2.367304	1.093673	14783.328779	0.022131	0.020397
RS	41	2.573180	1.093673	13213.114569	0.019781	0.018446
RS	42	2.796235	1.090468	11652.184291	0.017444	0.016438
RS	43	3.037902	1.090468	10065.324891	0.015068	0.014412
RS	44	3.299734	1.086870	8556.595049	0.012810	0.012413
RS	45	3.583414	1.086870	7099.739340	0.010629	0.010483
RS	46	3.890764	1.083369	5777.247425	0.008649	0.008666
RS	47	4.223760	1.083369	4571.857027	0.006844	0.007000
RS	48	4.584542	1.080296	3532.775382	0.005289	0.005514
RS	49	4.975429	1.080296	2644.441291	0.003959	0.004227
RS	50	5.398932	1.077672	1923.163090	0.002879	0.003148
RS	51	5.857772	1.077672	1348.620893	0.002019	0.002271
RS	52	6.354899	1.075199	913.674914	0.001368	0.001584
RS	53	6.893507	1.075199	593.415472	0.000888	0.001064
RS	54	7.477057	1.071322	370.311834	0.000554	0.000686
RS	55	8.109300	1.071322	219.595445	0.000329	0.000423
RS	56	8.794299	1.071322	123.847691	0.000185	0.000249
RS	57	9.536454	1.071322	66.153447	0.000099	0.000138
RS	58	10.340537	1.062987	33.484986	0.000050	0.000072
RS	59	11.211714	1.062987	15.719042	0.000024	0.000035
RS	60	12.155583	1.062987	6.883282	0.000010	0.000016
RS	61	13.178210	1.062987	2.795485	0.000004	0.000007
RS	62	14.286167	1.062987	1.046415	0.000002	0.000003
RS	63	15.486574	1.062987	0.511684	0.000001	0.000001
PA	4+25*2+4+6 0.172459076 0.033217466 15.486574173 0.834680080 1.848371506 1.843427658 1.713144302 1.590115547 1.489783764 1.403688431 1.326829433 1.259432316 1.203695297 1.161073208 1.131458759 1.113154411 1.103457928 1.099375725 1.098215103 1.097983360 1.097466469 1.096070766 1.093672752 1.090467930 1.086869657 1.083369255 1.080295563 1.077672005 1.075198650 1.071322441 1.062987268
//
IT	4588
RD	2
LK	-6524264.213358
QD	-2209.564258 -> -1565.548923
RI	0.1462126739
TR	0.169299	0.032107
MT	16.203557
MM	C_pi: 1.241914, n_recomb: 681721.371025
RS	0	0.000000	0.660840	8464.362738	0.012416	0.165271
RS	1	0.008422	0.660840	9057.408927	0.013286	0.012635
RS	2	0.017552	0.660840	9681.289294	0.014201	0.005888
RS	3	0.027452	0.660840	10335.737585	0.015161	0.004829
RS	4	0.038185	2.493085	2940.012537	0.004313	0.002159
RS	5	0.049823	2.493085	3172.756467	0.004654	0.002338
RS	6	0.062440	2.443870	3491.309777	0.005121	0.002710
RS	7	0.076120	2.443870	3764.176140	0.005522	0.003263
RS	8	0.090952	2.160157	4587.244891	0.006729	0.004159
RS	9	0.107033	2.160157	4936.454155	0.007241	0.004871
RS	10	0.124469	1.926289	5950.286575	0.008728	0.006049
RS	11	0.143373	1.926289	6387.771273	0.009370	0.006812
RS	12	0.163868	1.752994	7524.751574	0.011038	0.008086
RS	13	0.186090	1.752994	8054.379191	0.011815	0.008952
RS	14	0.210183	1.608522	9379.199990	0.013758	0.010487
RS	15	0.236305	1.608522	10002.795308	0.014673	0.011545
RS	16	0.264628	1.479382	11573.378628	0.016977	0.013423
RS	17	0.295335	1.479382	12285.842574	0.018022	0.014730
RS	18	0.328628	1.366668	14078.599609	0.020652	0.016981
RS	19	0.364725	1.366668	14858.812152	0.021796	0.018491
RS	20	0.403862	1.275939	16740.955770	0.024557	0.020935
RS	21	0.446295	1.275939	17545.030656	0.025736	0.022484
RS	22	0.492302	1.210179	19311.175344	0.028327	0.024822
RS	23	0.542183	1.210179	20074.018975	0.029446	0.026192
RS	24	0.596264	1.168753	21511.808202	0.031555	0.028099
RS	25	0.654901	1.168753	22157.247287	0.032502	0.029101
RS	26	0.718475	1.147921	23123.800811	0.033920	0.030360
RS	27	0.787403	1.147921	23577.872032	0.034586	0.030889
RS	28	0.862136	1.142251	24031.427848	0.035251	0.031447
RS	29	0.943163	1.142251	24231.826333	0.035545	0.031490
RS	30	1.031014	1.145936	24210.201022	0.035513	0.031423
RS	31	1.126262	1.145936	24109.978841	0.035366	0.031025
RS	32	1.229533	1.153841	23683.416982	0.034741	0.030461
RS	33	1.341500	1.153841	23252.368752	0.034108	0.029678
RS	34	1.462896	1.162219	22485.129134	0.032983	0.028724
RS	35	1.594516	1.162219	21713.420421	0.031851	0.027596
RS	36	1.737221	1.168851	20654.621365	0.030298	0.026318
RS	37	1.891943	1.168851	19559.986478	0.028692	0.024874
RS	38	2.059696	1.172715	18257.775559	0.026782	0.023319
RS	39	2.241575	1.172715	16893.528771	0.024781	0.021606
RS	40	2.438772	1.173704	15412.179298	0.022608	0.019832
RS	41	2.652576	1.173704	13871.648166	0.020348	0.017931
RS	42	2.884385	1.172330	12303.899537	0.018048	0.016030
RS	43	3.135717	1.172330	10715.446022	0.015718	0.014066
RS	44	3.408214	1.169527	9180.865306	0.013467	0.012170
RS	45	3.703660	1.169527	7689.347222	0.011279	0.010297
RS	46	4.023987	1.166347	6316.498129	0.009266	0.008560
RS	47	4.371290	1.166347	5051.913807	0.007411	0.006935
RS	48	4.747842	1.163479	3946.487026	0.005789	0.005499
RS	49	5.156105	1.163479	2989.733125	0.004386	0.004234
RS	50	5.598751	1.160983	2201.457921	0.003229	0.003177
RS	51	6.078674	1.160983	1564.730325	0.002295	0.002306
RS	52	6.599013	1.158300	1075.291234	0.001577	0.001622
RS	53	7.163174	1.158300	708.940847	0.001040	0.001098
RS	54	7.774845	1.152862	449.825709	0.000660	0.000716
RS	55	8.438029	1.152862	271.061600	0.000398	0.000445
RS	56	9.157063	1.152862	155.472842	0.000228	0.000264
RS	57	9.936651	1.152862	84.529324	0.000124	0.000148
RS	58	10.781892	1.139116	43.709641	0.000064	0.000079
RS	59	11.698315	1.139116	20.852997	0.000031	0.000039
RS	60	12.691916	1.139116	9.286057	0.000014	0.000018
RS	61	13.769193	1.139116	3.837636	0.000006	0.000008
RS	62	14.937193	1.139116	1.462704	0.000002	0.000003
RS	63	16.203557	1.139116	0.734581	0.000001	0.000002
PA	4+25*2+4+6 0.169299139 0.032106876 16.203557234 0.660839607 2.493084705 2.443870366 2.160156784 1.926288772 1.752993918 1.608522398 1.479381615 1.366667877 1.275939331 1.210179114 1.168752649 1.147921378 1.142251370 1.145936181 1.153841401 1.162218847 1.168850520 1.172714898 1.173703770 1.172329773 1.169527048 1.166347156 1.163478989 1.160983322 1.158300304 1.152861692 1.139116439
//
IT	4694
RD	3
LK	-6523269.304395
QD	-1348.723528 -> -1123.857203
RI	0.1405474785
TR	0.166173	0.031239
MT	16.826124
MM	C_pi: 1.275401, n_recomb: 681191.304671
RS	0	0.000000	0.568518	9895.901769	0.014527	0.164772
RS	1	0.008486	0.568518	10571.397431	0.015519	0.013077
RS	2	0.017692	0.568518	11278.235976	0.016557	0.006455
RS	3	0.027680	0.568518	12015.268873	0.017639	0.005754
RS	4	0.038515	3.107476	2358.059647	0.003462	0.001643
RS	5	0.050269	3.107476	2548.586224	0.003741	0.001895
RS	6	0.063021	2.917658	2932.352038	0.004305	0.002322
RS	7	0.076855	2.917658	3166.221049	0.004648	0.002864
RS	8	0.091863	2.458231	4053.946005	0.005951	0.003867
RS	9	0.108145	2.458231	4368.863157	0.006414	0.004529
RS	10	0.125808	2.132194	5421.900917	0.007959	0.005837
RS	11	0.144970	2.132194	5828.976394	0.008557	0.006529
RS	12	0.165758	1.913328	6973.876885	0.010238	0.007904
RS	13	0.188311	1.913328	7476.036171	0.010975	0.008666
RS	14	0.212777	1.734119	8827.325238	0.012959	0.010324
RS	15	0.239320	1.734119	9428.907860	0.013842	0.011260
RS	16	0.268114	1.570297	11097.161951	0.016291	0.013336
RS	17	0.299353	1.570297	11797.793461	0.017319	0.014518
RS	18	0.333242	1.424837	13782.995783	0.020234	0.017075
RS	19	0.370007	1.424837	14564.529477	0.021381	0.018477
RS	20	0.409892	1.308134	16703.512755	0.024521	0.021298
RS	21	0.453162	1.308134	17519.190446	0.025718	0.022767
RS	22	0.500104	1.225573	19530.938389	0.028672	0.025458
RS	23	0.551029	1.225573	20307.096472	0.029811	0.026768
RS	24	0.606276	1.176521	21893.097315	0.032139	0.028888
RS	25	0.666211	1.176521	22544.769729	0.033096	0.029838
RS	26	0.731232	1.155739	23516.471179	0.034523	0.031109
RS	27	0.801771	1.155739	23967.294178	0.035184	0.031588
RS	28	0.878295	1.155659	24299.272602	0.035672	0.031982
RS	29	0.961314	1.155659	24492.857663	0.035956	0.031980
RS	30	1.051378	1.168194	24282.071518	0.035646	0.031656
RS	31	1.149084	1.168194	24182.142814	0.035500	0.031228
RS	32	1.255082	1.186120	23564.326470	0.034593	0.030401
RS	33	1.370076	1.186120	23150.648760	0.033986	0.029610
RS	34	1.494827	1.204117	22235.209934	0.032642	0.028444
RS	35	1.630165	1.204117	21503.206700	0.031567	0.027331
RS	36	1.776988	1.219031	20357.701882	0.029885	0.025915
RS	37	1.936270	1.219031	19323.890354	0.028368	0.024509
RS	38	2.109069	1.229418	17994.082467	0.026416	0.022890
RS	39	2.296532	1.229418	16704.116749	0.024522	0.021231
RS	40	2.499903	1.235160	15238.021474	0.022370	0.019451
RS	41	2.720532	1.235160	13773.057539	0.020219	0.017613
RS	42	2.959884	1.237053	12240.824801	0.017970	0.015744
RS	43	3.219548	1.237053	10716.181999	0.015732	0.013841
RS	44	3.501247	1.236508	9215.918620	0.013529	0.011991
RS	45	3.806851	1.236508	7766.940628	0.011402	0.010171
RS	46	4.138388	1.235075	6413.506229	0.009415	0.008476
RS	47	4.498060	1.235075	5167.351574	0.007586	0.006890
RS	48	4.888254	1.233725	4063.348434	0.005965	0.005482
RS	49	5.311561	1.233725	3104.920868	0.004558	0.004240
RS	50	5.770789	1.232479	2304.996728	0.003384	0.003197
RS	51	6.268987	1.232479	1654.837317	0.002429	0.002333
RS	52	6.809463	1.230476	1148.674084	0.001686	0.001651
RS	53	7.395804	1.230476	766.052194	0.001125	0.001125
RS	54	8.031903	1.224275	492.096476	0.000722	0.000740
RS	55	8.721981	1.224275	300.272311	0.000441	0.000463
RS	56	9.470619	1.224275	174.507865	0.000256	0.000277
RS	57	10.282787	1.224275	96.197035	0.000141	0.000157
RS	58	11.163877	1.205967	50.572693	0.000074	0.000084
RS	59	12.119736	1.205967	24.438381	0.000036	0.000042
RS	60	13.156710	1.205967	11.028492	0.000016	0.000019
RS	61	14.281682	1.205967	4.621081	0.000007	0.000008
RS	62	15.502119	1.205967	1.786661	0.000003	0.000003
RS	63	16.826124	1.205967	0.916505	0.000001	0.000002
PA	4+25*2+4+6 0.166172539 0.031239097 16.826124328 0.568518466 3.107475580 2.917657852 2.458230634 2.132194300 1.913328156 1.734119180 1.570296676 1.424837310 1.308134234 1.225572723 1.176521476 1.155738939 1.155658915 1.168194255 1.186120209 1.204116930 1.219031093 1.229418292 1.235160086 1.237053115 1.236507594 1.235075173 1.233724836 1.232478823 1.230475630 1.224274840 1.205966850
//
IT	4974
RD	4
LK	-6522888.324753
QD	-1049.002574 -> -934.192758
RI	0.1371636353
TR	0.163688	0.030591
MT	17.317946
MM	C_pi: 1.296604, n_recomb: 678198.855022
RS	0	0.000000	0.519562	10836.274862	0.015978	0.164306
RS	1	0.008535	0.519562	11563.046375	0.017050	0.013416
RS	2	0.017799	0.519562	12320.682196	0.018167	0.006832
RS	3	0.027854	0.519562	13107.314968	0.019327	0.006378
RS	4	0.038767	3.759210	1942.893413	0.002865	0.001319
RS	5	0.050611	3.759210	2102.207642	0.003100	0.001580
RS	6	0.063466	3.325169	2570.190318	0.003790	0.002065
RS	7	0.077419	3.325169	2778.005845	0.004096	0.002584
RS	8	0.092562	2.670676	3734.880972	0.005507	0.003679
RS	9	0.108998	2.670676	4028.794309	0.005940	0.004305
RS	10	0.126837	2.267908	5111.657062	0.007537	0.005697
RS	11	0.146198	2.267908	5500.488363	0.008110	0.006351
RS	12	0.167212	2.023748	6624.122600	0.009767	0.007756
RS	13	0.190020	2.023748	7108.111916	0.010481	0.008455
RS	14	0.214774	1.826454	8437.132654	0.012440	0.010141
RS	15	0.241642	1.826454	9021.758177	0.013303	0.011001
RS	16	0.270802	1.639454	10723.004839	0.015811	0.013164
RS	17	0.302451	1.639454	11412.096264	0.016827	0.014263
RS	18	0.336802	1.468342	13520.281004	0.019936	0.017010
RS	19	0.374085	1.468342	14299.406801	0.021084	0.018345
RS	20	0.414550	1.329784	16636.570035	0.024531	0.021445
RS	21	0.458469	1.329784	17457.618637	0.025741	0.022876
RS	22	0.506136	1.232455	19678.999859	0.029017	0.025857
RS	23	0.557873	1.232455	20460.972414	0.030170	0.027158
RS	24	0.614025	1.176248	22183.051373	0.032709	0.029464
RS	25	0.674969	1.176248	22832.656145	0.033667	0.030420
RS	26	0.741116	1.154856	23815.176285	0.035115	0.031706
RS	27	0.812909	1.154856	24253.691894	0.035762	0.032194
RS	28	0.890829	1.159046	24480.847579	0.036097	0.032443
RS	29	0.975400	1.159046	24657.573574	0.036357	0.032451
RS	30	1.067190	1.178883	24279.807106	0.035800	0.031895
RS	31	1.166814	1.178883	24168.480547	0.035636	0.031482
RS	32	1.274941	1.205363	23381.250969	0.034476	0.030415
RS	33	1.392298	1.205363	22970.797030	0.033870	0.029647
RS	34	1.519671	1.231785	21922.997080	0.032325	0.028284
RS	35	1.657917	1.231785	21213.994781	0.031280	0.027204
RS	36	1.807962	1.254155	19988.322793	0.029473	0.025652
RS	37	1.970814	1.254155	18997.441145	0.028012	0.024288
RS	38	2.147566	1.270625	17637.972971	0.026007	0.022594
RS	39	2.339404	1.270625	16406.104806	0.024191	0.020983
RS	40	2.547617	1.281047	14948.650471	0.022042	0.019178
RS	41	2.773602	1.281047	13548.445456	0.019977	0.017391
RS	42	3.018875	1.286451	12046.287287	0.017762	0.015529
RS	43	3.285083	1.286451	10582.977999	0.015605	0.013677
RS	44	3.574013	1.288648	9117.491553	0.013444	0.011849
RS	45	3.887605	1.288648	7717.644647	0.011380	0.010073
RS	46	4.227962	1.289599	6391.586182	0.009424	0.008403
RS	47	4.597371	1.289599	5177.390895	0.007634	0.006851
RS	48	4.998310	1.290446	4088.243506	0.006028	0.005461
RS	49	5.433471	1.290446	3144.426596	0.004636	0.004240
RS	50	5.905774	1.291071	2347.585874	0.003462	0.003207
RS	51	6.418391	1.291071	1698.712392	0.002505	0.002352
RS	52	6.974761	1.290248	1188.023381	0.001752	0.001673
RS	53	7.578619	1.290248	799.633715	0.001179	0.001147
RS	54	8.234020	1.283702	518.711310	0.000765	0.000759
RS	55	8.945361	1.283702	319.782484	0.000472	0.000479
RS	56	9.717418	1.283702	187.869528	0.000277	0.000288
RS	57	10.555373	1.283702	104.749625	0.000154	0.000165
RS	58	11.464851	1.261211	55.832671	0.000082	0.000090
RS	59	12.451956	1.261211	27.269817	0.000040	0.000045
RS	60	13.523315	1.261211	12.444146	0.000018	0.000021
RS	61	14.686118	1.261211	5.275159	0.000008	0.000009
RS	62	15.948172	1.261211	2.064343	0.000003	0.000004
RS	63	17.317946	1.261211	1.078381	0.000002	0.000002
PA	4+25*2+4+6 0.163688095 0.030590579 17.317945901 0.519562462 3.759210413 3.325168558 2.670675759 2.267908239 2.023747563 1.826454126 1.639453610 1.468341635 1.329783940 1.232455186 1.176248265 1.154856009 1.159046288 1.178882708 1.205363148 1.231785497 1.254155477 1.270624562 1.281046756 1.286450545 1.288648230 1.289599466 1.290445592 1.291070510 1.290247651 1.283701939 1.261211382
//
IT	4114
RD	5
LK	-6522687.089843
QD	-897.134188 -> -830.216161
RI	0.1349659431
TR	0.161768	0.030098
MT	17.704149
MM	C_pi: 1.311921, n_recomb: 675216.109427
RS	0	0.000000	0.491246	11456.152802	0.016967	0.163941
RS	1	0.008573	0.491246	12215.650352	0.018091	0.013664
RS	2	0.017881	0.491246	13005.346426	0.019261	0.007087
RS	3	0.027988	0.491246	13822.836004	0.020472	0.006805
RS	4	0.038960	4.460657	1632.509496	0.002418	0.001096
RS	5	0.050873	4.460657	1767.867937	0.002618	0.001343
RS	6	0.063808	3.681990	2318.028766	0.003433	0.001887
RS	7	0.077852	3.681990	2507.318874	0.003713	0.002379
RS	8	0.093099	2.820905	3536.362175	0.005237	0.003563
RS	9	0.109654	2.820905	3817.104907	0.005653	0.004163
RS	10	0.127628	2.355791	4927.750673	0.007298	0.005620
RS	11	0.147143	2.355791	5305.818303	0.007858	0.006254
RS	12	0.168331	2.102206	6393.695396	0.009469	0.007655
RS	13	0.191335	2.102206	6865.544577	0.010168	0.008315
RS	14	0.216312	1.899667	8144.908897	0.012063	0.009980
RS	15	0.243430	1.899667	8716.220380	0.012909	0.010787
RS	16	0.272873	1.698323	10410.151763	0.015418	0.012975
RS	17	0.304840	1.698323	11088.494146	0.016422	0.014013
RS	18	0.339548	1.506750	13272.256411	0.019656	0.016882
RS	19	0.377231	1.506750	14047.450777	0.020804	0.018164
RS	20	0.418145	1.349076	16540.996346	0.024497	0.021483
RS	21	0.462566	1.349076	17365.012663	0.025718	0.022882
RS	22	0.510796	1.238102	19772.685199	0.029283	0.026118
RS	23	0.563161	1.238102	20558.533598	0.030447	0.027413
RS	24	0.620015	1.174691	22416.119167	0.033198	0.029904
RS	25	0.681743	1.174691	23062.602091	0.034156	0.030869
RS	26	0.748763	1.151766	24073.942538	0.035654	0.032193
RS	27	0.821529	1.151766	24499.557405	0.036284	0.032694
RS	28	0.900534	1.158737	24651.035146	0.036508	0.032838
RS	29	0.986311	1.158737	24809.807313	0.036744	0.032862
RS	30	1.079442	1.184124	24298.359033	0.035986	0.032119
RS	31	1.180558	1.184124	24172.638556	0.035800	0.031725
RS	32	1.290343	1.217403	23247.002267	0.034429	0.030460
RS	33	1.409539	1.217403	22833.379976	0.033816	0.029718
RS	34	1.538955	1.250682	21676.321937	0.032103	0.028190
RS	35	1.679465	1.250682	20979.653146	0.031071	0.027141
RS	36	1.832022	1.279237	19686.011162	0.029155	0.025473
RS	37	1.997658	1.279237	18723.433636	0.027730	0.024145
RS	38	2.177494	1.300886	17335.466454	0.025674	0.022382
RS	39	2.372748	1.300886	16144.865113	0.023911	0.020810
RS	40	2.584741	1.315467	14689.149940	0.021755	0.018975
RS	41	2.814908	1.315467	13337.471641	0.019753	0.017229
RS	42	3.064809	1.324208	11855.122861	0.017558	0.015363
RS	43	3.336134	1.324208	10440.481356	0.015462	0.013550
RS	44	3.630719	1.329265	9000.813646	0.013330	0.011732
RS	45	3.950561	1.329265	7643.017193	0.011319	0.009992
RS	46	4.297823	1.332920	6339.738069	0.009389	0.008336
RS	47	4.674856	1.332920	5156.227732	0.007636	0.006813
RS	48	5.084213	1.336378	4082.226246	0.006046	0.005437
RS	49	5.528665	1.336378	3155.959766	0.004674	0.004235
RS	50	6.011220	1.339294	2365.702162	0.003504	0.003210
RS	51	6.535146	1.339294	1722.793349	0.002551	0.002365
RS	52	7.103989	1.340006	1211.913595	0.001795	0.001689
RS	53	7.721600	1.340006	822.013231	0.001217	0.001164
RS	54	8.392160	1.333428	537.527921	0.000796	0.000775
RS	55	9.120208	1.333428	334.291821	0.000495	0.000492
RS	56	9.910674	1.333428	198.216765	0.000294	0.000298
RS	57	10.768907	1.333428	111.603295	0.000165	0.000171
RS	58	11.700718	1.307073	60.197528	0.000089	0.000094
RS	59	12.712414	1.307073	29.674781	0.000044	0.000048
RS	60	13.810846	1.307073	13.673577	0.000020	0.000022
RS	61	15.003448	1.307073	5.855531	0.000009	0.000010
RS	62	16.298293	1.307073	2.315970	0.000003	0.000004
RS	63	17.704149	1.307073	1.229642	0.000002	0.000002
PA	4+25*2+4+6 0.161768089 0.030097839 17.704148567 0.491246007 4.460656556 3.681990206 2.820905346 2.355791154 2.102205764 1.899667246 1.698322692 1.506749604 1.349075506 1.238101619 1.174691265 1.151765603 1.158736789 1.184124055 1.217403261 1.250682079 1.279236768 1.300885895 1.315466971 1.324208153 1.329264975 1.332919980 1.336377772 1.339294070 1.340005641 1.333428011 1.307073495
//
IT	4369
RD	6
LK	-6522567.870741
QD	-808.976110 -> -767.186093
RI	0.1334512093
TR	0.160257	0.029711
MT	18.013657
MM	C_pi: 1.323801, n_recomb: 672624.397022
RS	0	0.000000	0.473358	11881.101417	0.017664	0.163660
RS	1	0.008603	0.473358	12662.648625	0.018826	0.013848
RS	2	0.017946	0.473358	13473.776545	0.020032	0.007267
RS	3	0.028093	0.473358	14311.679079	0.021277	0.007109
RS	4	0.039112	5.215085	1393.064149	0.002071	0.000931
RS	5	0.051080	5.215085	1509.570751	0.002244	0.001158
RS	6	0.064077	3.994986	2134.125772	0.003173	0.001755
RS	7	0.078193	3.994986	2309.701212	0.003434	0.002223
RS	8	0.093522	2.922367	3413.584288	0.005075	0.003495
RS	9	0.110171	2.922367	3686.238033	0.005480	0.004076
RS	10	0.128252	2.407592	4825.962647	0.007175	0.005590
RS	11	0.147888	2.407592	5198.318935	0.007728	0.006214
RS	12	0.169213	2.156513	6243.432100	0.009282	0.007593
RS	13	0.192373	2.156513	6707.423616	0.009972	0.008231
RS	14	0.217526	1.958664	7921.327632	0.011777	0.009845
RS	15	0.244842	1.958664	8482.144994	0.012611	0.010618
RS	16	0.274509	1.750122	10142.680867	0.015079	0.012792
RS	17	0.306727	1.750122	10811.153229	0.016073	0.013783
RS	18	0.341718	1.542383	13035.749829	0.019380	0.016728
RS	19	0.379718	1.542383	13806.174590	0.020526	0.017965
RS	20	0.420988	1.367897	16421.419681	0.024414	0.021458
RS	21	0.465808	1.367897	17246.974671	0.025641	0.022828
RS	22	0.514483	1.244294	19818.313721	0.029464	0.026289
RS	23	0.567347	1.244294	20607.342757	0.030637	0.027574
RS	24	0.624758	1.173768	22596.718972	0.033595	0.030245
RS	25	0.687108	1.173768	23240.691164	0.034552	0.031213
RS	26	0.754822	1.148695	24294.225737	0.036119	0.032594
RS	27	0.828361	1.148695	24708.517212	0.036734	0.033104
RS	28	0.908227	1.157334	24808.813185	0.036884	0.033176
RS	29	0.994964	1.157334	24951.221759	0.037095	0.033210
RS	30	1.089162	1.186868	24335.266068	0.036180	0.032322
RS	31	1.191464	1.186868	24195.405427	0.035972	0.031942
RS	32	1.302567	1.225451	23159.119206	0.034431	0.030520
RS	33	1.423229	1.225451	22739.854856	0.033808	0.029797
RS	34	1.554270	1.264164	21495.083081	0.031957	0.028137
RS	35	1.696585	1.264164	20804.624859	0.030931	0.027112
RS	36	1.851144	1.297681	19455.522086	0.028925	0.025351
RS	37	2.018998	1.297681	18511.470568	0.027521	0.024049
RS	38	2.201293	1.323568	17098.282930	0.025420	0.022229
RS	39	2.399271	1.323568	15936.561266	0.023693	0.020686
RS	40	2.614280	1.341687	14478.533617	0.021525	0.018823
RS	41	2.847787	1.341687	13162.318320	0.019569	0.017107
RS	42	3.101382	1.353459	11691.755139	0.017382	0.015232
RS	43	3.376793	1.353459	10314.316138	0.015334	0.013449
RS	44	3.675897	1.361337	8892.163590	0.013220	0.011635
RS	45	4.000733	1.361337	7568.377751	0.011252	0.009923
RS	46	4.353515	1.367862	6282.025303	0.009340	0.008276
RS	47	4.736646	1.367862	5125.290811	0.007620	0.006776
RS	48	5.152737	1.374217	4064.052656	0.006042	0.005410
RS	49	5.604624	1.374217	3154.948282	0.004691	0.004226
RS	50	6.095386	1.379742	2371.733571	0.003526	0.003209
RS	51	6.628368	1.379742	1736.431121	0.002582	0.002373
RS	52	7.207202	1.382275	1227.167985	0.001824	0.001699
RS	53	7.835832	1.382275	837.868429	0.001246	0.001177
RS	54	8.518543	1.375929	551.617869	0.000820	0.000788
RS	55	9.259986	1.375929	345.682625	0.000514	0.000503
RS	56	10.065215	1.375929	206.636756	0.000307	0.000307
RS	57	10.939717	1.375929	117.346811	0.000174	0.000178
RS	58	11.889451	1.345954	63.965902	0.000095	0.000099
RS	59	12.920890	1.345954	31.791739	0.000047	0.000050
RS	60	14.041063	1.345954	14.775989	0.000022	0.000024
RS	61	15.257602	1.345954	6.385375	0.000009	0.000010
RS	62	16.578799	1.345954	2.549787	0.000004	0.000004
RS	63	18.013657	1.345954	1.373939	0.000002	0.000002
PA	4+25*2+4+6 0.160257312 0.029710987 18.013657463 0.473357703 5.215084597 3.994985849 2.922367181 2.407592336 2.156513321 1.958663626 1.750122234 1.542383050 1.367896865 1.244294040 1.173767600 1.148694999 1.157334471 1.186868178 1.225451356 1.264163657 1.297681269 1.323568487 1.341686587 1.353458514 1.361337427 1.367861626 1.374216761 1.379742034 1.382275059 1.375928664 1.345954010
//
IT	3945
RD	7
LK	-6522492.492983
QD	-754.338777 -> -726.776870
RI	0.1323575957
TR	0.159034	0.029397
MT	18.268287
MM	C_pi: 1.333445, n_recomb: 670409.199061
RS	0	0.000000	0.461303	12183.013539	0.018173	0.163439
RS	1	0.008627	0.461303	12980.119282	0.019361	0.013991
RS	2	0.017998	0.461303	13806.286964	0.020594	0.007400
RS	3	0.028178	0.461303	14658.406868	0.021865	0.007333
RS	4	0.039236	6.028052	1202.980828	0.001794	0.000803
RS	5	0.051247	6.028052	1304.288044	0.001946	0.001009
RS	6	0.064295	4.272091	1994.086852	0.002974	0.001654
RS	7	0.078469	4.272091	2159.100915	0.003221	0.002099
RS	8	0.093866	2.986741	3340.085447	0.004982	0.003458
RS	9	0.110590	2.986741	3608.026003	0.005382	0.004026
RS	10	0.128758	2.432397	4779.792330	0.007130	0.005593
RS	11	0.148493	2.432397	5149.942582	0.007682	0.006215
RS	12	0.169930	2.192059	6149.568007	0.009173	0.007560
RS	13	0.193217	2.192059	6608.829649	0.009858	0.008188
RS	14	0.218512	2.006094	7749.109109	0.011559	0.009734
RS	15	0.245990	2.006094	8301.700060	0.012383	0.010485
RS	16	0.275839	1.795998	9912.856654	0.014786	0.012621
RS	17	0.308262	1.795998	10572.404602	0.015770	0.013578
RS	18	0.343483	1.575706	12812.921378	0.019112	0.016565
RS	19	0.381742	1.575706	13578.167154	0.020254	0.017766
RS	20	0.423301	1.386443	16286.782788	0.024294	0.021397
RS	21	0.468446	1.386443	17112.891812	0.025526	0.022739
RS	22	0.517486	1.251210	19826.269961	0.029573	0.026398
RS	23	0.570756	1.251210	20618.089487	0.030754	0.027671
RS	24	0.628622	1.173830	22731.859567	0.033907	0.030513
RS	25	0.691480	1.173830	23374.189536	0.034866	0.031479
RS	26	0.759761	1.146309	24477.082922	0.036511	0.032928
RS	27	0.833932	1.146309	24882.012076	0.037115	0.033439
RS	28	0.914502	1.155878	24948.922429	0.037214	0.033466
RS	29	1.002022	1.155878	25077.224372	0.037406	0.033504
RS	30	1.097093	1.188535	24379.518464	0.036365	0.032502
RS	31	1.200366	1.188535	24226.925238	0.036138	0.032132
RS	32	1.312548	1.231262	23102.461249	0.034460	0.030583
RS	33	1.434408	1.231262	22676.940874	0.033826	0.029874
RS	34	1.566780	1.274242	21362.535947	0.031865	0.028111
RS	35	1.710573	1.274242	20674.845431	0.030839	0.027103
RS	36	1.866770	1.311672	19281.516433	0.028761	0.025267
RS	37	2.036442	1.311672	18349.593761	0.027371	0.023986
RS	38	2.220752	1.340947	16915.172625	0.025231	0.022119
RS	39	2.420962	1.340947	15773.637569	0.023528	0.020597
RS	40	2.638444	1.362003	14311.314791	0.021347	0.018708
RS	41	2.874689	1.362003	13020.910169	0.019422	0.017014
RS	42	3.131314	1.376466	11556.585671	0.017238	0.015129
RS	43	3.410077	1.376466	10207.402933	0.015226	0.013369
RS	44	3.712890	1.387065	8796.360821	0.013121	0.011553
RS	45	4.041826	1.387065	7499.816233	0.011187	0.009864
RS	46	4.399140	1.396542	6225.372555	0.009286	0.008220
RS	47	4.787279	1.396542	5091.549949	0.007595	0.006742
RS	48	5.208902	1.405995	4040.478378	0.006027	0.005382
RS	49	5.666898	1.405995	3147.355965	0.004695	0.004214
RS	50	6.164406	1.414377	2370.786386	0.003536	0.003203
RS	51	6.704833	1.414377	1743.663074	0.002601	0.002376
RS	52	7.291883	1.418972	1236.863129	0.001845	0.001707
RS	53	7.929577	1.418972	849.377323	0.001267	0.001187
RS	54	8.622285	1.413095	562.451618	0.000839	0.000798
RS	55	9.374753	1.413095	354.876848	0.000529	0.000512
RS	56	10.192135	1.413095	213.672215	0.000319	0.000314
RS	57	11.080033	1.413095	122.278506	0.000182	0.000183
RS	58	12.044529	1.379749	67.288771	0.000100	0.000103
RS	59	13.092232	1.379749	33.692020	0.000050	0.000052
RS	60	14.230319	1.379749	15.782392	0.000024	0.000025
RS	61	15.466589	1.379749	6.877007	0.000010	0.000011
RS	62	16.809511	1.379749	2.770230	0.000004	0.000004
RS	63	18.268287	1.379749	1.513267	0.000002	0.000002
PA	4+25*2+4+6 0.159034063 0.029397068 18.268287009 0.461302515 6.028051638 4.272090521 2.986740996 2.432396661 2.192058763 2.006094034 1.795997650 1.575705523 1.386442689 1.251209844 1.173829726 1.146309042 1.155877561 1.188534880 1.231262040 1.274242476 1.311671945 1.340947190 1.362002997 1.376465642 1.387065294 1.396542242 1.405995105 1.414377168 1.418972230 1.413095072 1.379749399
//
IT	5206
RD	8
LK	-6522442.211268
QD	-718.854072 -> -699.744690
RI	0.1315382983
TR	0.158014	0.029135
MT	18.483257
MM	C_pi: 1.341540, n_recomb: 668496.327842
RS	0	0.000000	0.452795	12403.536670	0.018554	0.163259
RS	1	0.008647	0.452795	13212.021855	0.019764	0.014104
RS	2	0.018042	0.452795	14049.148533	0.021016	0.007502
RS	3	0.028249	0.452795	14911.573226	0.022306	0.007502
RS	4	0.039339	6.908972	1048.080813	0.001568	0.000700
RS	5	0.051387	6.908972	1136.846768	0.001701	0.000886
RS	6	0.064478	4.521797	1882.842794	0.002817	0.001573
RS	7	0.078700	4.521797	2039.391529	0.003051	0.001997
RS	8	0.094152	3.024300	3298.825699	0.004935	0.003441
RS	9	0.110941	3.024300	3564.288263	0.005332	0.003999
RS	10	0.129181	2.437870	4771.454068	0.007138	0.005617
RS	11	0.148998	2.437870	5141.812995	0.007692	0.006243
RS	12	0.170529	2.213270	6095.925344	0.009119	0.007548
RS	13	0.193922	2.213270	6552.742557	0.009802	0.008174
RS	14	0.219337	2.043977	7616.232786	0.011393	0.009642
RS	15	0.246950	2.043977	8162.428703	0.012210	0.010383
RS	16	0.276951	1.836629	9715.154951	0.014533	0.012465
RS	17	0.309546	1.836629	10366.733403	0.015508	0.013397
RS	18	0.344960	1.606779	12605.914879	0.018857	0.016402
RS	19	0.383435	1.606779	13365.872239	0.019994	0.017574
RS	20	0.425238	1.404536	16145.371624	0.024152	0.021314
RS	21	0.470655	1.404536	16971.343205	0.025387	0.022633
RS	22	0.520000	1.258640	19807.080153	0.029629	0.026465
RS	23	0.573612	1.258640	20601.384186	0.030817	0.027725
RS	24	0.631859	1.174785	22829.968575	0.034151	0.030726
RS	25	0.695143	1.174785	23471.425014	0.035111	0.031687
RS	26	0.763899	1.144717	24626.420319	0.036839	0.033207
RS	27	0.838601	1.144717	25023.800894	0.037433	0.033717
RS	28	0.919761	1.154758	25069.381840	0.037501	0.033714
RS	29	1.007940	1.154758	25185.827168	0.037675	0.033753
RS	30	1.103744	1.189819	24423.490194	0.036535	0.032661
RS	31	1.207832	1.189819	24259.904117	0.036290	0.032295
RS	32	1.320921	1.235814	23064.973623	0.034503	0.030647
RS	33	1.443788	1.235814	22633.452638	0.033857	0.029948
RS	34	1.577279	1.282142	21264.088155	0.031809	0.028101
RS	35	1.722314	1.282142	20577.263805	0.030781	0.027106
RS	36	1.879890	1.322619	19149.268854	0.028645	0.025212
RS	37	2.051091	1.322619	18225.257574	0.027263	0.023945
RS	38	2.237097	1.354553	16773.627906	0.025092	0.022041
RS	39	2.439186	1.354553	15646.162572	0.023405	0.020534
RS	40	2.658750	1.378006	14178.831112	0.021210	0.018623
RS	41	2.897299	1.378006	12907.162928	0.019308	0.016944
RS	42	3.156476	1.394830	11445.327506	0.017121	0.015047
RS	43	3.438064	1.394830	10117.604876	0.015135	0.013304
RS	44	3.744001	1.408017	8712.951444	0.013034	0.011483
RS	45	4.076393	1.408017	7438.268475	0.011127	0.009812
RS	46	4.437526	1.420477	6171.770699	0.009232	0.008169
RS	47	4.829887	1.420477	5057.546971	0.007566	0.006709
RS	48	5.256175	1.433171	4014.356331	0.006005	0.005353
RS	49	5.719324	1.433171	3135.930797	0.004691	0.004200
RS	50	6.222522	1.444610	2365.383193	0.003538	0.003194
RS	51	6.769231	1.444610	1746.581221	0.002613	0.002377
RS	52	7.363215	1.451470	1242.666045	0.001859	0.001711
RS	53	8.008561	1.451470	857.755789	0.001283	0.001195
RS	54	8.709709	1.446271	570.875931	0.000854	0.000807
RS	55	9.471486	1.446271	362.414976	0.000542	0.000520
RS	56	10.299134	1.446271	219.646081	0.000329	0.000321
RS	57	11.198349	1.446271	126.578017	0.000189	0.000188
RS	58	12.175319	1.409767	70.258713	0.000105	0.000106
RS	59	13.236768	1.409767	35.418945	0.000053	0.000054
RS	60	14.390001	1.409767	16.711309	0.000025	0.000026
RS	61	15.642954	1.409767	7.337592	0.000011	0.000012
RS	62	17.004250	1.409767	2.979772	0.000004	0.000005
RS	63	18.483257	1.409767	1.648625	0.000002	0.000003
PA	4+25*2+4+6 0.158014238 0.029134679 18.483257019 0.452794773 6.908971578 4.521797197 3.024299710 2.437870027 2.213270124 2.043977479 1.836629473 1.606779310 1.404535876 1.258640191 1.174784618 1.144717335 1.154757593 1.189818541 1.235814209 1.282141964 1.322618952 1.354552629 1.378006184 1.394829657 1.408016928 1.420476855 1.433171014 1.444610071 1.451469887 1.446271425 1.409767382
//
IT	4189
RD	9
LK	-6522406.978574
QD	-694.865036 -> -680.988350
RI	0.1309043697
TR	0.157141	0.028910
MT	18.669116
MM	C_pi: 1.348535, n_recomb: 666825.617782
RS	0	0.000000	0.446605	12567.629530	0.018847	0.163109
RS	1	0.008664	0.446605	13384.661215	0.020072	0.014197
RS	2	0.018079	0.446605	14230.000372	0.021340	0.007581
RS	3	0.028310	0.446605	15100.121132	0.022645	0.007632
RS	4	0.039427	7.868976	919.168645	0.001378	0.000615
RS	5	0.051507	7.868976	997.390166	0.001496	0.000782
RS	6	0.064634	4.752610	1790.645217	0.002685	0.001504
RS	7	0.078898	4.752610	1940.123481	0.002909	0.001909
RS	8	0.094398	3.043745	3278.171352	0.004916	0.003436
RS	9	0.111241	3.043745	3542.590485	0.005313	0.003987
RS	10	0.129543	2.430343	4788.345531	0.007181	0.005656
RS	11	0.149431	2.430343	5160.528586	0.007739	0.006289
RS	12	0.171042	2.223950	6070.730513	0.009104	0.007552
RS	13	0.194526	2.223950	6526.743226	0.009788	0.008182
RS	14	0.220044	2.074164	7513.420841	0.011267	0.009567
RS	15	0.247773	2.074164	8054.676457	0.012079	0.010303
RS	16	0.277905	1.872657	9544.789708	0.014314	0.012322
RS	17	0.310647	1.872657	10189.311976	0.015280	0.013239
RS	18	0.346227	1.635655	12415.803650	0.018619	0.016244
RS	19	0.384888	1.635655	13170.574105	0.019751	0.017394
RS	20	0.426900	1.421991	16003.580443	0.024000	0.021220
RS	21	0.472552	1.421991	16828.956406	0.025237	0.022518
RS	22	0.522158	1.266336	19769.951458	0.029648	0.026501
RS	23	0.576063	1.266336	20566.486679	0.030842	0.027749
RS	24	0.634639	1.176427	22899.806009	0.034342	0.030896
RS	25	0.698289	1.176427	23540.993846	0.035303	0.031851
RS	26	0.767454	1.143854	24747.660153	0.037113	0.033443
RS	27	0.842612	1.143854	25139.039824	0.037700	0.033949
RS	28	0.924282	1.154095	25171.218255	0.037748	0.033927
RS	29	1.013027	1.154095	25277.833111	0.037908	0.033964
RS	30	1.109462	1.191059	24463.588911	0.036687	0.032799
RS	31	1.214252	1.191059	24290.742789	0.036427	0.032436
RS	32	1.328121	1.239670	23039.122159	0.034550	0.030707
RS	33	1.451856	1.239670	22602.239908	0.033895	0.030014
RS	34	1.586312	1.288627	21189.669360	0.031777	0.028103
RS	35	1.732417	1.288627	20502.697625	0.030747	0.027117
RS	36	1.891181	1.331450	19048.033357	0.028565	0.025178
RS	37	2.063701	1.331450	18129.093874	0.027187	0.023921
RS	38	2.251168	1.365431	16663.958734	0.024990	0.021987
RS	39	2.454877	1.365431	15546.175251	0.023314	0.020491
RS	40	2.676236	1.390813	14073.795483	0.021106	0.018559
RS	41	2.916774	1.390813	12815.607266	0.019219	0.016892
RS	42	3.178153	1.409690	11353.734705	0.017027	0.014982
RS	43	3.462178	1.409690	10042.266687	0.015060	0.013252
RS	44	3.770812	1.425320	8640.508539	0.012958	0.011423
RS	45	4.106186	1.425320	7383.425146	0.011072	0.009767
RS	46	4.470617	1.440759	6121.776786	0.009180	0.008122
RS	47	4.866624	1.440759	5024.387737	0.007535	0.006677
RS	48	5.296941	1.456797	3987.156390	0.005979	0.005324
RS	49	5.764542	1.456797	3122.209871	0.004682	0.004185
RS	50	6.272656	1.471456	2357.023561	0.003535	0.003183
RS	51	6.824795	1.471456	1746.476668	0.002619	0.002375
RS	52	7.424771	1.480758	1245.638318	0.001868	0.001712
RS	53	8.076731	1.480758	863.798155	0.001295	0.001201
RS	54	8.785178	1.476420	577.459869	0.000866	0.000814
RS	55	9.555006	1.476420	368.666640	0.000553	0.000527
RS	56	10.391533	1.476420	224.782906	0.000337	0.000327
RS	57	11.300538	1.476420	130.372278	0.000196	0.000193
RS	58	12.288302	1.436945	72.942131	0.000109	0.000109
RS	59	13.361647	1.436945	37.004105	0.000055	0.000056
RS	60	14.527988	1.436945	17.576492	0.000026	0.000027
RS	61	15.795383	1.436945	7.772553	0.000012	0.000012
RS	62	17.172588	1.436945	3.180333	0.000005	0.000005
RS	63	18.669116	1.436945	1.780825	0.000003	0.000003
PA	4+25*2+4+6 0.157140748 0.028909711 18.669116186 0.446604867 7.868975582 4.752609912 3.043744606 2.430343053 2.223950463 2.074164165 1.872657030 1.635654803 1.421991176 1.266336425 1.176426509 1.143853810 1.154095183 1.191058767 1.239670472 1.288627408 1.331449648 1.365430895 1.390812762 1.409690134 1.425320114 1.440759008 1.456797145 1.471456034 1.480757762 1.476419551 1.436945032
//
IT	4526
RD	10
LK	-6522381.142509
QD	-678.029117 -> -667.523980
RI	0.1303989810
TR	0.156375	0.028713
MT	18.833182
MM	C_pi: 1.354723, n_recomb: 665348.712801
RS	0	0.000000	0.441992	12691.670017	0.019075	0.162980
RS	1	0.008679	0.441992	13515.270974	0.020313	0.014276
RS	2	0.018112	0.441992	14366.916749	0.021593	0.007644
RS	3	0.028363	0.441992	15242.937216	0.022910	0.007736
RS	4	0.039504	8.921781	809.973683	0.001217	0.000543
RS	5	0.051611	8.921781	879.186614	0.001321	0.000693
RS	6	0.064770	4.971962	1711.165482	0.002572	0.001444
RS	7	0.079071	4.971962	1854.505007	0.002787	0.001831
RS	8	0.094613	3.051785	3270.159549	0.004915	0.003439
RS	9	0.111504	3.051785	3534.411662	0.005312	0.003984
RS	10	0.129860	2.414629	4821.549506	0.007247	0.005704
RS	11	0.149810	2.414629	5196.594505	0.007810	0.006346
RS	12	0.171492	2.227157	6065.389616	0.009116	0.007566
RS	13	0.195055	2.227157	6521.749066	0.009802	0.008203
RS	14	0.220664	2.098245	7433.526693	0.011172	0.009506
RS	15	0.248495	2.098245	7970.981880	0.011980	0.010242
RS	16	0.278741	1.904662	9397.583686	0.014124	0.012193
RS	17	0.311613	1.904662	10035.889495	0.015084	0.013099
RS	18	0.347338	1.662429	12242.428764	0.018400	0.016094
RS	19	0.386163	1.662429	12992.237905	0.019527	0.017227
RS	20	0.428358	1.438674	15865.628036	0.023846	0.021121
RS	21	0.474215	1.438674	16690.120264	0.025085	0.022402
RS	22	0.524052	1.274093	19721.794778	0.029641	0.026517
RS	23	0.578215	1.274093	20520.342492	0.030841	0.027753
RS	24	0.637079	1.178558	22948.572457	0.034491	0.031035
RS	25	0.701051	1.178558	23589.938165	0.035455	0.031982
RS	26	0.770576	1.143593	24846.117813	0.037343	0.033644
RS	27	0.846135	1.143593	25232.756458	0.037924	0.034144
RS	28	0.928252	1.153892	25256.444155	0.037960	0.034110
RS	29	1.017496	1.153892	25354.968231	0.038108	0.034145
RS	30	1.114485	1.192414	24498.177839	0.036820	0.032920
RS	31	1.219893	1.192414	24317.665459	0.036549	0.032558
RS	32	1.334449	1.243158	23020.017720	0.034598	0.030762
RS	33	1.458947	1.243158	22578.565251	0.033935	0.030075
RS	34	1.594251	1.294187	21132.176867	0.031761	0.028111
RS	35	1.741299	1.294187	20444.577534	0.030728	0.027133
RS	36	1.901109	1.338788	18969.888431	0.028511	0.025158
RS	37	2.074789	1.338788	18054.094642	0.027135	0.023908
RS	38	2.263543	1.374308	16578.781608	0.024917	0.021951
RS	39	2.468679	1.374308	15467.488117	0.023247	0.020462
RS	40	2.691620	1.401211	13990.434522	0.021027	0.018514
RS	41	2.933910	1.401211	12741.761523	0.019151	0.016854
RS	42	3.197229	1.421864	11278.154803	0.016951	0.014931
RS	43	3.483402	1.421864	9978.908963	0.014998	0.013210
RS	44	3.794412	1.439792	8577.436519	0.012892	0.011373
RS	45	4.132416	1.439792	7334.563719	0.011024	0.009728
RS	46	4.499755	1.458183	6075.355298	0.009131	0.008078
RS	47	4.898977	1.458183	4992.513653	0.007504	0.006647
RS	48	5.332848	1.477635	3959.661640	0.005951	0.005295
RS	49	5.804375	1.477635	3107.096054	0.004670	0.004169
RS	50	6.316827	1.495643	2346.651669	0.003527	0.003170
RS	51	6.873756	1.495643	1744.189193	0.002621	0.002372
RS	52	7.479022	1.507535	1246.495916	0.001873	0.001712
RS	53	8.136820	1.507535	868.048028	0.001305	0.001205
RS	54	8.851709	1.504232	582.594363	0.000876	0.000819
RS	55	9.628645	1.504232	373.890226	0.000562	0.000533
RS	56	10.473013	1.504232	229.242250	0.000345	0.000332
RS	57	11.390665	1.504232	133.752927	0.000201	0.000197
RS	58	12.387962	1.461926	75.388763	0.000113	0.000113
RS	59	13.471817	1.461926	38.470966	0.000058	0.000058
RS	60	14.649741	1.461926	18.388021	0.000028	0.000028
RS	61	15.929900	1.461926	8.185785	0.000012	0.000013
RS	62	17.321166	1.461926	3.373241	0.000005	0.000005
RS	63	18.833182	1.461926	1.910375	0.000003	0.000003
PA	4+25*2+4+6 0.156374874 0.028712665 18.833182411 0.441991988 8.921780962 4.971961976 3.051785199 2.414628669 2.227157301 2.098245276 1.904662232 1.662428617 1.438674121 1.274092702 1.178558171 1.143593093 1.153891567 1.192413875 1.243158381 1.294187091 1.338787645 1.374307831 1.401211434 1.421863879 1.439792148 1.458182891 1.477635406 1.495642962 1.507535152 1.504232237 1.461926415
//
IT	4597
RD	11
LK	-6522361.412107
QD	-665.798866 -> -657.551775
RI	0.1299846790
TR	0.155690	0.028537
MT	18.980694
MM	C_pi: 1.360309, n_recomb: 664028.654493
RS	0	0.000000	0.438466	12787.347100	0.019257	0.162868
RS	1	0.008693	0.438466	13616.131388	0.020505	0.014344
RS	2	0.018141	0.438466	14472.753683	0.021795	0.007697
RS	3	0.028410	0.438466	15353.427597	0.023122	0.007820
RS	4	0.039572	10.081905	716.257911	0.001079	0.000481
RS	5	0.051705	10.081905	777.682620	0.001171	0.000616
RS	6	0.064892	5.185501	1640.420465	0.002470	0.001390
RS	7	0.079225	5.185501	1778.259199	0.002678	0.001759
RS	8	0.094805	3.053294	3269.349442	0.004924	0.003445
RS	9	0.111738	3.053294	3533.925427	0.005322	0.003985
RS	10	0.130144	2.394281	4864.595856	0.007326	0.005756
RS	11	0.150149	2.394281	5243.116400	0.007896	0.006408
RS	12	0.171894	2.225307	6073.471657	0.009146	0.007586
RS	13	0.195528	2.225307	6530.953987	0.009835	0.008234
RS	14	0.221217	2.117559	7371.012815	0.011100	0.009454
RS	15	0.249139	2.117559	7905.548874	0.011905	0.010194
RS	16	0.279488	1.933252	9269.547192	0.013960	0.012076
RS	17	0.312476	1.933252	9902.370598	0.014913	0.012975
RS	18	0.348331	1.687237	12084.886252	0.018199	0.015953
RS	19	0.387302	1.687237	12830.024979	0.019321	0.017072
RS	20	0.429661	1.454532	15733.806298	0.023694	0.021021
RS	21	0.475702	1.454532	16557.244827	0.024935	0.022288
RS	22	0.525746	1.281762	19667.546478	0.029619	0.026520
RS	23	0.580139	1.281762	20467.917277	0.030824	0.027746
RS	24	0.639261	1.181023	22981.836731	0.034610	0.031149
RS	25	0.703522	1.181023	23623.698134	0.035576	0.032090
RS	26	0.773369	1.143817	24926.277970	0.037538	0.033817
RS	27	0.849287	1.143817	25309.185973	0.038115	0.034311
RS	28	0.931804	1.154107	25327.280958	0.038142	0.034270
RS	29	1.021495	1.154107	25419.179287	0.038280	0.034300
RS	30	1.118982	1.193954	24526.721425	0.036936	0.033025
RS	31	1.224943	1.193954	24339.958182	0.036655	0.032663
RS	32	1.340115	1.246473	23004.559683	0.034644	0.030813
RS	33	1.465298	1.246473	22559.361631	0.033973	0.030128
RS	34	1.601362	1.299138	21086.717261	0.031756	0.028124
RS	35	1.749255	1.299138	20398.323314	0.030719	0.027151
RS	36	1.910003	1.345066	18909.028793	0.028476	0.025150
RS	37	2.084724	1.345066	17995.076226	0.027100	0.023905
RS	38	2.274633	1.381702	16512.534828	0.024867	0.021930
RS	39	2.481050	1.381702	15405.386729	0.023200	0.020445
RS	40	2.705410	1.409781	13924.237833	0.020969	0.018483
RS	41	2.949272	1.409781	12682.063147	0.019099	0.016827
RS	42	3.214333	1.431959	11215.608098	0.016890	0.014891
RS	43	3.502434	1.431959	9925.434628	0.014947	0.013176
RS	44	3.815578	1.452040	8522.325966	0.012834	0.011329
RS	45	4.155943	1.452040	7290.941879	0.010980	0.009693
RS	46	4.525895	1.473343	6032.281439	0.009084	0.008038
RS	47	4.928004	1.473343	4962.090009	0.007473	0.006618
RS	48	5.365068	1.496254	3932.326720	0.005922	0.005266
RS	49	5.840123	1.496254	3091.166784	0.004655	0.004152
RS	50	6.356473	1.517717	2334.899004	0.003516	0.003157
RS	51	6.917708	1.517717	1740.300840	0.002621	0.002367
RS	52	7.527728	1.532331	1245.746758	0.001876	0.001711
RS	53	8.190774	1.532331	870.900944	0.001312	0.001208
RS	54	8.911457	1.530204	586.579387	0.000883	0.000824
RS	55	9.694785	1.530204	378.284030	0.000570	0.000538
RS	56	10.546205	1.530204	233.146553	0.000351	0.000337
RS	57	11.471635	1.530204	136.790218	0.000206	0.000201
RS	58	12.477509	1.485236	77.634348	0.000117	0.000115
RS	59	13.570819	1.485236	39.837522	0.000060	0.000060
RS	60	14.759166	1.485236	19.154244	0.000029	0.000029
RS	61	16.050811	1.485236	8.580838	0.000013	0.000013
RS	62	17.454734	1.485236	3.559875	0.000005	0.000006
RS	63	18.980694	1.485236	2.037983	0.000003	0.000003
PA	4+25*2+4+6 0.155689544 0.028536938 18.980693824 0.438465582 10.081904923 5.185501392 3.053294246 2.394281399 2.225307312 2.117559339 1.933252346 1.687237199 1.454532347 1.281761613 1.181023017 1.143816670 1.154107252 1.193954177 1.246473230 1.299137600 1.345065510 1.381702474 1.409781122 1.431958584 1.452040135 1.473342513 1.496254235 1.517717252 1.532330763 1.530204005 1.485235986
//
IT	3854
RD	12
LK	-6522345.801748
QD	-656.626431 -> -649.948277
RI	0.1296360143
TR	0.155067	0.028378
MT	19.115237
MM	C_pi: 1.365425, n_recomb: 662836.715423
RS	0	0.000000	0.435704	12862.682501	0.019406	0.162767
RS	1	0.008705	0.435704	13695.660198	0.020662	0.014404
RS	2	0.018167	0.435704	14556.311925	0.021961	0.007741
RS	3	0.028453	0.435704	15440.755739	0.023295	0.007889
RS	4	0.039635	11.361808	635.207814	0.000958	0.000428
RS	5	0.051789	11.361808	689.854426	0.001041	0.000549
RS	6	0.065002	5.397812	1575.760186	0.002377	0.001341
RS	7	0.079365	5.397812	1708.538772	0.002578	0.001694
RS	8	0.094979	3.051642	3272.066595	0.004936	0.003453
RS	9	0.111951	3.051642	3537.194950	0.005336	0.003988
RS	10	0.130401	2.371756	4912.934418	0.007412	0.005809
RS	11	0.150456	2.371756	5295.243912	0.007989	0.006472
RS	12	0.172258	2.220198	6090.304440	0.009188	0.007612
RS	13	0.195957	2.220198	6549.408522	0.009881	0.008270
RS	14	0.221719	2.133180	7321.668071	0.011046	0.009411
RS	15	0.249724	2.133180	7853.960763	0.011849	0.010157
RS	16	0.280166	1.958907	9157.563489	0.013816	0.011970
RS	17	0.313259	1.958907	9785.545719	0.014763	0.012866
RS	18	0.349232	1.710243	11941.812073	0.018016	0.015822
RS	19	0.388336	1.710243	12682.593142	0.019134	0.016931
RS	20	0.430844	1.469540	15609.381564	0.023549	0.020923
RS	21	0.477052	1.469540	16431.678316	0.024790	0.022178
RS	22	0.527283	1.289243	19610.535323	0.029586	0.026513
RS	23	0.581886	1.289243	20412.562877	0.030796	0.027730
RS	24	0.641242	1.183690	23003.911258	0.034705	0.031245
RS	25	0.705765	1.183690	23646.480400	0.035675	0.032179
RS	26	0.775905	1.144412	24991.866860	0.037704	0.033967
RS	27	0.852150	1.144412	25371.839980	0.038278	0.034455
RS	28	0.935032	1.154682	25385.823788	0.038299	0.034408
RS	29	1.025128	1.154682	25472.314286	0.038429	0.034435
RS	30	1.123067	1.195696	24549.225894	0.037037	0.033117
RS	31	1.229532	1.195696	24357.444656	0.036747	0.032753
RS	32	1.345264	1.249721	22990.797766	0.034685	0.030858
RS	33	1.471069	1.249721	22542.647162	0.034009	0.030176
RS	34	1.607826	1.303682	21049.787365	0.031757	0.028140
RS	35	1.756488	1.303682	20360.625026	0.030717	0.027170
RS	36	1.918090	1.350571	18861.251979	0.028455	0.025150
RS	37	2.093758	1.350571	17948.251114	0.027078	0.023908
RS	38	2.284718	1.387978	16461.023042	0.024834	0.021920
RS	39	2.492301	1.387978	15356.281803	0.023168	0.020437
RS	40	2.717953	1.416932	13871.750221	0.020928	0.018462
RS	41	2.963248	1.416932	12633.744660	0.019060	0.016809
RS	42	3.229895	1.440412	11163.725329	0.016842	0.014861
RS	43	3.519752	1.440412	9880.131677	0.014906	0.013150
RS	44	3.834841	1.462508	8473.951900	0.012784	0.011291
RS	45	4.177357	1.462508	7251.852943	0.010941	0.009663
RS	46	4.549689	1.486667	5992.272174	0.009040	0.008001
RS	47	4.954430	1.486667	4933.142472	0.007442	0.006591
RS	48	5.394404	1.513065	3905.406156	0.005892	0.005238
RS	49	5.872675	1.513065	3074.790294	0.004639	0.004134
RS	50	6.392579	1.538065	2322.202729	0.003503	0.003142
RS	51	6.957739	1.538065	1735.222647	0.002618	0.002361
RS	52	7.572095	1.555514	1243.757511	0.001876	0.001708
RS	53	8.239928	1.555514	872.644774	0.001317	0.001210
RS	54	8.965894	1.554690	589.631642	0.000890	0.000827
RS	55	9.755053	1.554690	381.993696	0.000576	0.000543
RS	56	10.612907	1.554690	236.587141	0.000357	0.000341
RS	57	11.545434	1.554690	139.537339	0.000211	0.000204
RS	58	12.559135	1.507184	79.708683	0.000120	0.000118
RS	59	13.661075	1.507184	41.117641	0.000062	0.000062
RS	60	14.858936	1.507184	19.880993	0.000030	0.000030
RS	61	16.161068	1.507184	8.959888	0.000014	0.000014
RS	62	17.576546	1.507184	3.740935	0.000006	0.000006
RS	63	19.115237	1.507184	2.163864	0.000003	0.000003
PA	4+25*2+4+6 0.155066534 0.028377996 19.115237006 0.435703679 11.361807818 5.397812132 3.051642500 2.371756006 2.220198071 2.133179877 1.958906874 1.710242543 1.469539925 1.289242597 1.183690122 1.144411989 1.154681787 1.195696302 1.249720541 1.303682084 1.350571092 1.387977663 1.416932369 1.440411785 1.462507637 1.486666971 1.513064650 1.538064913 1.555513532 1.554689872 1.507184387
//
IT	4450
RD	13
LK	-6522333.081225
QD	-649.550573 -> -643.998796
RI	0.1293354105
TR	0.154492	0.028232
MT	19.239637
MM	C_pi: 1.370176, n_recomb: 661751.539332
RS	0	0.000000	0.433477	12923.668268	0.019529	0.162674
RS	1	0.008716	0.433477	13760.141078	0.020794	0.014459
RS	2	0.018191	0.433477	14624.155742	0.022099	0.007779
RS	3	0.028493	0.433477	15511.749798	0.023440	0.007948
RS	4	0.039692	12.778298	564.533493	0.000853	0.000381
RS	5	0.051867	12.778298	613.237280	0.000927	0.000490
RS	6	0.065104	5.611758	1515.648168	0.002290	0.001294
RS	7	0.079494	5.611758	1643.694185	0.002484	0.001632
RS	8	0.095138	3.049084	3275.873105	0.004950	0.003460
RS	9	0.112146	3.049084	3541.608459	0.005352	0.003991
RS	10	0.130637	2.348684	4963.427093	0.007500	0.005863
RS	11	0.150739	2.348684	5349.633240	0.008084	0.006535
RS	12	0.172593	2.213130	6112.553582	0.009237	0.007639
RS	13	0.196351	2.213130	6573.580157	0.009934	0.008309
RS	14	0.222181	2.146007	7282.162377	0.011004	0.009375
RS	15	0.250262	2.146007	7812.720519	0.011806	0.010128
RS	16	0.280790	1.982091	9058.857951	0.013689	0.011875
RS	17	0.313979	1.982091	9682.546995	0.014632	0.012769
RS	18	0.350061	1.731612	11811.804161	0.017849	0.015699
RS	19	0.389287	1.731612	12548.544696	0.018963	0.016801
RS	20	0.431933	1.483719	15492.790122	0.023412	0.020828
RS	21	0.478295	1.483719	16313.914901	0.024653	0.022074
RS	22	0.528698	1.296483	19552.962140	0.029547	0.026500
RS	23	0.583495	1.296483	20356.505233	0.030762	0.027710
RS	24	0.643067	1.186477	23017.899970	0.034783	0.031326
RS	25	0.707831	1.186477	23661.318730	0.035756	0.032255
RS	26	0.778241	1.145298	25045.837437	0.037848	0.034098
RS	27	0.854787	1.145298	25423.507520	0.038419	0.034581
RS	28	0.938005	1.155564	25433.988206	0.038434	0.034529
RS	29	1.028475	1.155564	25516.083318	0.038558	0.034552
RS	30	1.126831	1.197641	24566.099249	0.037123	0.033195
RS	31	1.233760	1.197641	24370.361477	0.036827	0.032831
RS	32	1.350009	1.252971	22977.516830	0.034722	0.030898
RS	33	1.476389	1.252971	22527.155144	0.034042	0.030217
RS	34	1.613785	1.307966	21018.943442	0.031763	0.028157
RS	35	1.763155	1.307966	20329.155191	0.030720	0.027190
RS	36	1.925545	1.355522	18823.440115	0.028445	0.025156
RS	37	2.102088	1.355522	17910.799698	0.027066	0.023916
RS	38	2.294019	1.393409	16421.119761	0.024815	0.021918
RS	39	2.502678	1.393409	15317.485544	0.023147	0.020436
RS	40	2.729523	1.422987	13830.296539	0.020900	0.018451
RS	41	2.976140	1.422987	12594.651830	0.019032	0.016798
RS	42	3.244251	1.447569	11120.647317	0.016805	0.014838
RS	43	3.535731	1.447569	9841.642539	0.014872	0.013129
RS	44	3.852615	1.471545	8431.330630	0.012741	0.011259
RS	45	4.197119	1.471545	7216.711452	0.010905	0.009636
RS	46	4.571649	1.498503	5955.043313	0.008999	0.007966
RS	47	4.978822	1.498503	4905.639955	0.007413	0.006566
RS	48	5.421484	1.528396	3879.064911	0.005862	0.005210
RS	49	5.902728	1.528396	3058.228832	0.004621	0.004117
RS	50	6.425917	1.557004	2308.874950	0.003489	0.003127
RS	51	6.994705	1.557004	1729.260411	0.002613	0.002354
RS	52	7.613068	1.577386	1240.810870	0.001875	0.001704
RS	53	8.285327	1.577386	873.505775	0.001320	0.001211
RS	54	9.016179	1.577980	591.924835	0.000894	0.000830
RS	55	9.810730	1.577980	385.137741	0.000582	0.000547
RS	56	10.674534	1.577980	239.639472	0.000362	0.000345
RS	57	11.613625	1.577980	142.038955	0.000215	0.000207
RS	58	12.634566	1.528061	81.636004	0.000123	0.000121
RS	59	13.744491	1.528061	42.323525	0.000064	0.000063
RS	60	14.951155	1.528061	20.573925	0.000031	0.000031
RS	61	16.262989	1.528061	9.325335	0.000014	0.000014
RS	62	17.689161	1.528061	3.917348	0.000006	0.000006
RS	63	19.239637	1.528061	2.288489	0.000003	0.000004
PA	4+25*2+4+6 0.154491833 0.028232395 19.239636551 0.433477430 12.778298269 5.611757969 3.049084370 2.348683671 2.213130371 2.146006510 1.982090730 1.731612093 1.483719221 1.296483226 1.186477265 1.145298203 1.155563841 1.197640522 1.252971248 1.307965833 1.355521861 1.393408716 1.422986833 1.447568677 1.471545307 1.498503088 1.528396215 1.557004403 1.577385567 1.577979618 1.528060558
//
IT	4103
RD	14
LK	-6522322.447940
QD	-643.942652 -> -639.223689
RI	0.1290704899
TR	0.153955	0.028098
MT	19.356038
MM	C_pi: 1.374644, n_recomb: 660757.042469
RS	0	0.000000	0.431646	12974.059965	0.019635	0.162589
RS	1	0.008726	0.431646	13813.514252	0.020906	0.014508
RS	2	0.018214	0.431646	14680.402980	0.022218	0.007812
RS	3	0.028529	0.431646	15570.694564	0.023565	0.008000
RS	4	0.039745	14.346424	502.642033	0.000761	0.000340
RS	5	0.051940	14.346424	546.116549	0.000827	0.000438
RS	6	0.065198	5.829651	1459.040808	0.002208	0.001250
RS	7	0.079614	5.829651	1582.605113	0.002395	0.001573
RS	8	0.095287	3.046973	3279.309799	0.004963	0.003467
RS	9	0.112328	3.046973	3545.603553	0.005366	0.003992
RS	10	0.130856	2.326150	5013.865097	0.007588	0.005915
RS	11	0.151001	2.326150	5403.932131	0.008178	0.006597
RS	12	0.172904	2.205030	6137.863184	0.009289	0.007668
RS	13	0.196718	2.205030	6600.973438	0.009990	0.008349
RS	14	0.222611	2.156682	7250.221229	0.010973	0.009345
RS	15	0.250762	2.156682	7779.439797	0.011774	0.010105
RS	16	0.281371	2.003160	8971.375625	0.013577	0.011788
RS	17	0.314650	2.003160	9591.249538	0.014516	0.012681
RS	18	0.350833	1.751518	11693.461115	0.017697	0.015586
RS	19	0.390173	1.751518	12426.469715	0.018806	0.016681
RS	20	0.432947	1.497109	15384.093633	0.023283	0.020737
RS	21	0.479453	1.497109	16204.059062	0.024523	0.021976
RS	22	0.530017	1.303452	19496.406361	0.029506	0.026483
RS	23	0.584994	1.303452	20301.348551	0.030724	0.027688
RS	24	0.644768	1.189324	23026.222733	0.034848	0.031396
RS	25	0.709757	1.189324	23670.582934	0.035823	0.032320
RS	26	0.780418	1.146408	25090.691837	0.037973	0.034214
RS	27	0.857245	1.146408	25466.557034	0.038541	0.034692
RS	28	0.940777	1.156706	25473.523430	0.038552	0.034636
RS	29	1.031597	1.156706	25552.061332	0.038671	0.034654
RS	30	1.130342	1.199776	24577.924270	0.037197	0.033264
RS	31	1.237704	1.199776	24379.137874	0.036896	0.032899
RS	32	1.354435	1.256267	22964.034874	0.034754	0.030932
RS	33	1.481352	1.256267	22512.136988	0.034070	0.030254
RS	34	1.619344	1.312087	20992.506799	0.031770	0.028174
RS	35	1.769377	1.312087	20302.295876	0.030726	0.027209
RS	36	1.932503	1.360072	18793.338165	0.028442	0.025166
RS	37	2.109863	1.360072	17880.667331	0.027061	0.023927
RS	38	2.302700	1.398203	16390.423858	0.024806	0.021924
RS	39	2.512364	1.398203	15286.924649	0.023135	0.020440
RS	40	2.740324	1.428190	13797.801551	0.020882	0.018448
RS	41	2.988176	1.428190	12563.102858	0.019013	0.016793
RS	42	3.257657	1.453697	11084.889425	0.016776	0.014822
RS	43	3.550652	1.453697	9808.871441	0.014845	0.013113
RS	44	3.869215	1.479428	8393.648409	0.012703	0.011231
RS	45	4.215577	1.479428	7185.018316	0.010874	0.009612
RS	46	4.592163	1.509121	5920.341597	0.008960	0.007933
RS	47	5.001610	1.509121	4879.529947	0.007385	0.006541
RS	48	5.446787	1.542509	3853.399692	0.005832	0.005183
RS	49	5.930810	1.542509	3041.664250	0.004603	0.004100
RS	50	6.457071	1.574781	2295.151152	0.003474	0.003111
RS	51	7.029253	1.574781	1722.647236	0.002607	0.002347
RS	52	7.651366	1.598181	1237.122812	0.001872	0.001700
RS	53	8.327766	1.598181	873.658647	0.001322	0.001211
RS	54	9.063189	1.600300	593.593627	0.000898	0.000832
RS	55	9.862787	1.600300	387.809120	0.000587	0.000550
RS	56	10.732159	1.600300	242.363376	0.000367	0.000348
RS	57	11.677395	1.600300	144.330844	0.000218	0.000210
RS	58	12.705113	1.548057	83.437166	0.000126	0.000123
RS	59	13.822513	1.548057	43.465083	0.000066	0.000065
RS	60	15.037419	1.548057	21.237310	0.000032	0.000032
RS	61	16.358340	1.548057	9.678822	0.000015	0.000015
RS	62	17.794527	1.548057	4.089666	0.000006	0.000006
RS	63	19.356038	1.548057	2.412051	0.000004	0.000004
PA	4+25*2+4+6 0.153954945 0.028097530 19.356038466 0.431646084 14.346423653 5.829650724 3.046973283 2.326150485 2.205029866 2.156681530 2.003159668 1.751517996 1.497109223 1.303451705 1.189324151 1.146407920 1.156705546 1.199776359 1.256266855 1.312087155 1.360072258 1.398203236 1.428189824 1.453697447 1.479428065 1.509121181 1.542508623 1.574780585 1.598180520 1.600299978 1.548056609
//
IT	4316
RD	15
LK	-6522313.367331
QD	-639.384886 -> -635.297490
RI	0.1288327814
TR	0.153448	0.027971
MT	19.466065
MM	C_pi: 1.378881, n_recomb: 659837.675401
RS	0	0.000000	0.430085	13017.258506	0.019728	0.162510
RS	1	0.008736	0.430085	13859.340680	0.021004	0.014554
RS	2	0.018235	0.430085	14728.766963	0.022322	0.007843
RS	3	0.028564	0.430085	15621.444614	0.023675	0.008046
RS	4	0.039795	16.082502	448.248179	0.000679	0.000304
RS	5	0.052008	16.082502	487.107454	0.000738	0.000392
RS	6	0.065287	6.052946	1405.308099	0.002130	0.001208
RS	7	0.079726	6.052946	1524.596095	0.002311	0.001517
RS	8	0.095427	3.046157	3281.420358	0.004973	0.003471
RS	9	0.112499	3.046157	3548.156307	0.005377	0.003992
RS	10	0.131063	2.304776	5062.818993	0.007673	0.005965
RS	11	0.151249	2.304776	5456.619290	0.008270	0.006655
RS	12	0.173198	2.196507	6164.598983	0.009343	0.007696
RS	13	0.197064	2.196507	6629.856976	0.010048	0.008389
RS	14	0.223015	2.165740	7223.924981	0.010948	0.009318
RS	15	0.251234	2.165740	7752.098780	0.011748	0.010086
RS	16	0.281917	2.022449	8893.185826	0.013478	0.011709
RS	17	0.315281	2.022449	9509.647712	0.014412	0.012603
RS	18	0.351560	1.770105	11585.465296	0.017558	0.015481
RS	19	0.391008	1.770105	12315.031410	0.018664	0.016572
RS	20	0.433902	1.509766	15282.844111	0.023162	0.020652
RS	21	0.480543	1.509766	16101.682012	0.024402	0.021884
RS	22	0.531259	1.310142	19441.583741	0.029464	0.026465
RS	23	0.586405	1.310142	20247.822905	0.030686	0.027664
RS	24	0.646369	1.192187	23030.492092	0.034903	0.031457
RS	25	0.711571	1.192187	23675.843379	0.035881	0.032377
RS	26	0.782470	1.147690	25128.146626	0.038082	0.034318
RS	27	0.859562	1.147690	25502.598419	0.038650	0.034792
RS	28	0.943388	1.158065	25505.690129	0.038654	0.034730
RS	29	1.034538	1.158065	25581.363743	0.038769	0.034745
RS	30	1.133651	1.202089	24585.069856	0.037259	0.033323
RS	31	1.241421	1.202089	24384.012709	0.036955	0.032958
RS	32	1.358607	1.259626	22949.832031	0.034781	0.030962
RS	33	1.486030	1.259626	22496.998981	0.034095	0.030285
RS	34	1.624584	1.316111	20969.105364	0.031779	0.028191
RS	35	1.775243	1.316111	20278.707942	0.030733	0.027228
RS	36	1.939063	1.364337	18769.033255	0.028445	0.025180
RS	37	2.117194	1.364337	17856.098477	0.027061	0.023941
RS	38	2.310886	1.402516	16366.947625	0.024805	0.021934
RS	39	2.521500	1.402516	15262.863888	0.023131	0.020449
RS	40	2.750512	1.432727	13772.523977	0.020873	0.018450
RS	41	2.999531	1.432727	12537.664734	0.019001	0.016793
RS	42	3.270303	1.459004	11055.167383	0.016754	0.014811
RS	43	3.564731	1.459004	9780.845209	0.014823	0.013101
RS	44	3.884879	1.486372	8360.138227	0.012670	0.011207
RS	45	4.232995	1.486372	7156.271320	0.010846	0.009591
RS	46	4.611523	1.518733	5887.879361	0.008923	0.007903
RS	47	5.023118	1.518733	4854.697615	0.007357	0.006518
RS	48	5.470670	1.555605	3828.426390	0.005802	0.005156
RS	49	5.957320	1.555605	3025.193331	0.004585	0.004083
RS	50	6.486483	1.591585	2281.181891	0.003457	0.003095
RS	51	7.061873	1.591585	1715.542579	0.002600	0.002339
RS	52	7.687530	1.618081	1232.847707	0.001868	0.001695
RS	53	8.367843	1.618081	873.231572	0.001323	0.001210
RS	54	9.107588	1.621819	594.741718	0.000901	0.000833
RS	55	9.911956	1.621819	390.079169	0.000591	0.000553
RS	56	10.786593	1.621819	244.804511	0.000371	0.000351
RS	57	11.737639	1.621819	146.440088	0.000222	0.000213
RS	58	12.771766	1.567336	85.126965	0.000129	0.000125
RS	59	13.896235	1.567336	44.549610	0.000068	0.000067
RS	60	15.118936	1.567336	21.874429	0.000033	0.000033
RS	61	16.448451	1.567336	10.021685	0.000015	0.000015
RS	62	17.894112	1.567336	4.258373	0.000006	0.000007
RS	63	19.466065	1.567336	2.534765	0.000004	0.000004
PA	4+25*2+4+6 0.153448103 0.027971455 19.466065462 0.430085108 16.082502416 6.052946024 3.046157474 2.304776298 2.196506892 2.165739553 2.022448593 1.770104707 1.509766268 1.310141899 1.192186943 1.147689814 1.158064590 1.202088779 1.259626242 1.316111348 1.364337011 1.402515550 1.432726739 1.459003717 1.486372125 1.518732946 1.555605389 1.591585287 1.618081264 1.621818904 1.567336064
//
IT	3976
RD	16
LK	-6522305.470009
QD	-635.596845 -> -631.999076
RI	0.1286157180
TR	0.152965	0.027853
MT	19.570991
MM	C_pi: 1.382941, n_recomb: 658985.688061
RS	0	0.000000	0.428733	13055.009223	0.019811	0.162435
RS	1	0.008745	0.428733	13899.453295	0.021092	0.014598
RS	2	0.018255	0.428733	14771.164920	0.022415	0.007870
RS	3	0.028597	0.428733	15665.996411	0.023773	0.008087
RS	4	0.039843	18.004832	400.295422	0.000607	0.000272
RS	5	0.052072	18.004832	435.070685	0.000660	0.000352
RS	6	0.065371	6.282774	1354.038826	0.002055	0.001168
RS	7	0.079833	6.282774	1469.226905	0.002230	0.001464
RS	8	0.095560	3.047041	3281.778369	0.004980	0.003474
RS	9	0.112662	3.047041	3548.811558	0.005385	0.003989
RS	10	0.131259	2.284924	5109.400326	0.007753	0.006012
RS	11	0.151483	2.284924	5506.751280	0.008356	0.006710
RS	12	0.173476	2.188019	6191.579421	0.009396	0.007724
RS	13	0.197392	2.188019	6658.980399	0.010105	0.008428
RS	14	0.223399	2.173595	7201.910390	0.010929	0.009295
RS	15	0.251681	2.173595	7729.264397	0.011729	0.010071
RS	16	0.282436	2.040239	8822.834390	0.013389	0.011637
RS	17	0.315881	2.040239	9436.232391	0.014319	0.012532
RS	18	0.352250	1.787533	11486.608098	0.017431	0.015384
RS	19	0.391800	1.787533	12213.002661	0.018533	0.016471
RS	20	0.434809	1.521751	15188.694486	0.023049	0.020571
RS	21	0.481579	1.521751	16006.459506	0.024290	0.021798
RS	22	0.532439	1.316560	19389.140198	0.029423	0.026446
RS	23	0.587747	1.316560	20196.598574	0.030648	0.027641
RS	24	0.647891	1.195043	23032.089474	0.034951	0.031512
RS	25	0.713296	1.195043	23678.465062	0.035932	0.032428
RS	26	0.784420	1.149107	25159.879209	0.038180	0.034412
RS	27	0.861764	1.149107	25533.234324	0.038746	0.034881
RS	28	0.945871	1.159606	25531.930167	0.038744	0.034814
RS	29	1.037335	1.159606	25605.315423	0.038856	0.034826
RS	30	1.136796	1.204560	24588.333210	0.037312	0.033374
RS	31	1.244956	1.204560	24385.665498	0.037005	0.033008
RS	32	1.362575	1.263063	22934.872811	0.034803	0.030988
RS	33	1.490479	1.263063	22481.638122	0.034116	0.030313
RS	34	1.629569	1.320086	20948.035374	0.031788	0.028207
RS	35	1.780823	1.320086	20257.695439	0.030741	0.027246
RS	36	1.945304	1.368399	18749.401317	0.028452	0.025196
RS	37	2.124169	1.368399	17836.061573	0.027066	0.023956
RS	38	2.318676	1.406464	16349.395974	0.024810	0.021949
RS	39	2.530193	1.406464	15244.182460	0.023133	0.020462
RS	40	2.760208	1.436743	13753.287091	0.020870	0.018457
RS	41	3.010338	1.436743	12517.383576	0.018995	0.016796
RS	42	3.282342	1.463651	11030.614498	0.016739	0.014804
RS	43	3.578133	1.463651	9756.924260	0.014806	0.013092
RS	44	3.899792	1.492547	8330.318431	0.012641	0.011186
RS	45	4.249580	1.492547	7130.175037	0.010820	0.009572
RS	46	4.629958	1.527506	5857.499627	0.008889	0.007875
RS	47	5.043600	1.527506	4831.108907	0.007331	0.006496
RS	48	5.493416	1.567851	3804.195155	0.005773	0.005131
RS	49	5.982569	1.567851	3008.923861	0.004566	0.004065
RS	50	6.514500	1.607574	2267.109143	0.003440	0.003079
RS	51	7.092949	1.607574	1708.092125	0.002592	0.002331
RS	52	7.721983	1.637235	1228.124721	0.001864	0.001689
RS	53	8.406028	1.637235	872.339243	0.001324	0.001209
RS	54	9.149894	1.642674	595.460253	0.000904	0.000834
RS	55	9.958813	1.642674	392.011284	0.000595	0.000555
RS	56	10.838472	1.642674	247.003969	0.000375	0.000354
RS	57	11.795059	1.642674	148.391419	0.000225	0.000216
RS	58	12.835301	1.586038	86.719003	0.000132	0.000128
RS	59	13.966514	1.586038	45.584057	0.000069	0.000068
RS	60	15.196653	1.586038	22.488555	0.000034	0.000034
RS	61	16.534370	1.586038	10.355331	0.000016	0.000016
RS	62	17.989072	1.586038	4.424024	0.000007	0.000007
RS	63	19.570991	1.586038	2.656921	0.000004	0.000004
PA	4+25*2+4+6 0.152965274 0.027852642 19.570990810 0.428732602 18.004831824 6.282773898 3.047040606 2.284923908 2.188018956 2.173595341 2.040239450 1.787532687 1.521751374 1.316560317 1.195042981 1.149107221 1.159606355 1.204560420 1.263063084 1.320086381 1.368399148 1.406463978 1.436743480 1.463651041 1.492546820 1.527506487 1.567850536 1.607574361 1.637234501 1.642674239 1.586038196
//
IT	4516
RD	17
LK	-6522298.492646
QD	-632.374513 -> -629.163708
RI	0.1284150397
TR	0.152503	0.027740
MT	19.671545
MM	C_pi: 1.386846, n_recomb: 658192.211182
RS	0	0.000000	0.427536	13088.747119	0.019886	0.162363
RS	1	0.008754	0.427536	13935.353868	0.021172	0.014639
RS	2	0.018274	0.427536	14809.161898	0.022500	0.007896
RS	3	0.028628	0.427536	15705.973289	0.023862	0.008125
RS	4	0.039888	20.132274	357.928906	0.000544	0.000244
RS	5	0.052134	20.132274	389.083731	0.000591	0.000316
RS	6	0.065451	6.519291	1305.083463	0.001983	0.001129
RS	7	0.079935	6.519291	1416.339187	0.002152	0.001412
RS	8	0.095686	3.049832	3280.136110	0.004984	0.003475
RS	9	0.112817	3.049832	3547.304477	0.005389	0.003985
RS	10	0.131447	2.266747	5153.078386	0.007829	0.006056
RS	11	0.151707	2.266747	5553.764537	0.008438	0.006761
RS	12	0.173742	2.179807	6218.106742	0.009447	0.007752
RS	13	0.197705	2.179807	6687.604679	0.010161	0.008465
RS	14	0.223766	2.180525	7183.197592	0.010914	0.009275
RS	15	0.252108	2.180525	7709.904300	0.011714	0.010058
RS	16	0.282932	2.056743	8759.124113	0.013308	0.011571
RS	17	0.316453	2.056743	9369.756311	0.014236	0.012467
RS	18	0.352910	1.803912	11395.870695	0.017314	0.015294
RS	19	0.392557	1.803912	12119.342159	0.018413	0.016377
RS	20	0.435675	1.533117	15101.072986	0.022943	0.020495
RS	21	0.482568	1.533117	15917.824598	0.024184	0.021717
RS	22	0.533566	1.322710	19339.302722	0.029382	0.026426
RS	23	0.589028	1.322710	20147.912532	0.030611	0.027618
RS	24	0.649346	1.197867	23031.904865	0.034993	0.031561
RS	25	0.714943	1.197867	23679.316551	0.035976	0.032475
RS	26	0.786283	1.150623	25187.015560	0.038267	0.034497
RS	27	0.863868	1.150623	25559.524473	0.038833	0.034963
RS	28	0.948244	1.161291	25553.250569	0.038823	0.034889
RS	29	1.040007	1.161291	25624.820819	0.038932	0.034899
RS	30	1.139803	1.207162	24588.261918	0.037357	0.033419
RS	31	1.248335	1.207162	24384.537076	0.037048	0.033053
RS	32	1.366368	1.266567	22919.104566	0.034821	0.031010
RS	33	1.494733	1.266567	22465.927710	0.034133	0.030336
RS	34	1.634335	1.324030	20928.658475	0.031797	0.028223
RS	35	1.786158	1.324030	20238.612072	0.030749	0.027263
RS	36	1.951272	1.372305	18733.427751	0.028462	0.025214
RS	37	2.130839	1.372305	17819.609411	0.027074	0.023973
RS	38	2.326126	1.410122	16336.616967	0.024820	0.021968
RS	39	2.538508	1.410122	15229.864365	0.023139	0.020477
RS	40	2.769482	1.440336	13739.031618	0.020874	0.018469
RS	41	3.020676	1.440336	12501.379528	0.018994	0.016803
RS	42	3.293859	1.467751	11010.420010	0.016728	0.014802
RS	43	3.590956	1.467751	9736.486730	0.014793	0.013087
RS	44	3.914061	1.498070	8303.693669	0.012616	0.011168
RS	45	4.265450	1.498070	7106.396874	0.010797	0.009555
RS	46	4.647600	1.535564	5828.977480	0.008856	0.007848
RS	47	5.063203	1.535564	4808.658998	0.007306	0.006476
RS	48	5.515188	1.579353	3780.706648	0.005744	0.005106
RS	49	6.006739	1.579353	2992.909685	0.004547	0.004049
RS	50	6.541321	1.622848	2253.022899	0.003423	0.003063
RS	51	7.122699	1.622848	1700.394200	0.002583	0.002322
RS	52	7.754972	1.655733	1223.051546	0.001858	0.001683
RS	53	8.442593	1.655733	871.064013	0.001323	0.001208
RS	54	9.190408	1.662957	595.814317	0.000905	0.000835
RS	55	10.003687	1.662957	393.651974	0.000598	0.000558
RS	56	10.888160	1.662957	248.992599	0.000378	0.000357
RS	57	11.850060	1.662957	150.203798	0.000228	0.000218
RS	58	12.896163	1.604219	88.225281	0.000134	0.000130
RS	59	14.033843	1.604219	46.573928	0.000071	0.000069
RS	60	15.271114	1.604219	23.081928	0.000035	0.000035
RS	61	16.616695	1.604219	10.680542	0.000016	0.000016
RS	62	18.080069	1.604219	4.586833	0.000007	0.000007
RS	63	19.671545	1.604219	2.778534	0.000004	0.000004
PA	4+25*2+4+6 0.152503074 0.027740130 19.671545003 0.427535733 20.132274336 6.519291057 3.049831708 2.266746624 2.179806916 2.180525052 2.056742594 1.803911675 1.533116879 1.322710098 1.197866543 1.150622815 1.161291450 1.207161783 1.266567123 1.324029673 1.372305035 1.410122397 1.440336106 1.467750642 1.498069982 1.535563737 1.579353254 1.622847894 1.655732661 1.662957289 1.604219498
//
IT	3835
RD	18
LK	-6522292.248760
QD	-629.583228 -> -626.683386
RI	0.1282275170
TR	0.152057	0.027633
MT	19.768611
MM	C_pi: 1.390633, n_recomb: 657452.814203
RS	0	0.000000	0.426461	13119.453288	0.019955	0.162293
RS	1	0.008762	0.426461	13968.074067	0.021246	0.014678
RS	2	0.018293	0.426461	14843.838313	0.022578	0.007919
RS	3	0.028658	0.426461	15742.501571	0.023945	0.008160
RS	4	0.039931	22.487359	320.400514	0.000487	0.000219
RS	5	0.052193	22.487359	348.338613	0.000530	0.000284
RS	6	0.065529	6.763158	1258.225410	0.001914	0.001092
RS	7	0.080033	6.763158	1365.701733	0.002077	0.001363
RS	8	0.095808	3.054573	3276.473533	0.004984	0.003473
RS	9	0.112966	3.054573	3543.615527	0.005390	0.003978
RS	10	0.131627	2.250274	5193.651050	0.007900	0.006096
RS	11	0.151923	2.250274	5597.447615	0.008514	0.006808
RS	12	0.173997	2.172090	6243.591380	0.009497	0.007778
RS	13	0.198006	2.172090	6715.107345	0.010214	0.008500
RS	14	0.224119	2.186772	7167.025586	0.010901	0.009258
RS	15	0.252519	2.186772	7693.218906	0.011702	0.010047
RS	16	0.283408	2.072152	8701.111437	0.013235	0.011510
RS	17	0.317004	2.072152	9309.239122	0.014160	0.012408
RS	18	0.353544	1.819391	11312.193557	0.017206	0.015210
RS	19	0.393285	1.819391	12032.966947	0.018302	0.016291
RS	20	0.436509	1.543928	15019.499940	0.022845	0.020423
RS	21	0.483520	1.543928	15835.308306	0.024086	0.021642
RS	22	0.534651	1.328620	19292.156071	0.029344	0.026407
RS	23	0.590261	1.328620	20101.869304	0.030575	0.027596
RS	24	0.650745	1.200655	23030.687407	0.035030	0.031606
RS	25	0.716528	1.200655	23679.145182	0.036016	0.032518
RS	26	0.788076	1.152217	25210.678845	0.038346	0.034575
RS	27	0.865893	1.152217	25582.547365	0.038912	0.035038
RS	28	0.950528	1.163102	25570.624616	0.038893	0.034957
RS	29	1.042580	1.163102	25640.781271	0.039000	0.034964
RS	30	1.142698	1.209881	24585.524796	0.037395	0.033457
RS	31	1.251588	1.209881	24381.212884	0.037084	0.033091
RS	32	1.370020	1.270144	22902.686568	0.034835	0.031029
RS	33	1.498829	1.270144	22449.968848	0.034147	0.030356
RS	34	1.638925	1.327967	20910.687875	0.031806	0.028238
RS	35	1.791297	1.327967	20221.157394	0.030757	0.027278
RS	36	1.957020	1.376106	18720.488796	0.028474	0.025232
RS	37	2.137265	1.376106	17806.163358	0.027084	0.023991
RS	38	2.333303	1.413566	16327.831534	0.024835	0.021988
RS	39	2.546520	1.413566	15219.231890	0.023149	0.020494
RS	40	2.778419	1.443603	13728.999798	0.020882	0.018483
RS	41	3.030638	1.443603	12489.036857	0.018996	0.016813
RS	42	3.304957	1.471414	10994.015330	0.016722	0.014802
RS	43	3.603314	1.471414	9719.110794	0.014783	0.013084
RS	44	3.927814	1.503062	8279.918102	0.012594	0.011153
RS	45	4.280747	1.503062	7084.720957	0.010776	0.009540
RS	46	4.664607	1.543021	5802.208802	0.008825	0.007823
RS	47	5.082101	1.543021	4787.323570	0.007282	0.006456
RS	48	5.536179	1.590231	3757.980935	0.005716	0.005081
RS	49	6.030044	1.590231	2977.214320	0.004528	0.004032
RS	50	6.567184	1.637517	2239.013568	0.003406	0.003047
RS	51	7.151391	1.637517	1692.544875	0.002574	0.002313
RS	52	7.786788	1.673680	1217.721836	0.001852	0.001677
RS	53	8.477861	1.673680	869.484666	0.001323	0.001206
RS	54	9.229489	1.682759	595.869521	0.000906	0.000835
RS	55	10.046978	1.682759	395.046702	0.000601	0.000560
RS	56	10.936098	1.682759	250.799733	0.000381	0.000359
RS	57	11.903127	1.682759	151.894765	0.000231	0.000220
RS	58	12.954891	1.622003	89.654197	0.000136	0.000132
RS	59	14.098815	1.622003	47.524058	0.000072	0.000071
RS	60	15.342974	1.622003	23.657116	0.000036	0.000036
RS	61	16.696152	1.622003	10.998578	0.000017	0.000017
RS	62	18.167901	1.622003	4.747371	0.000007	0.000007
RS	63	19.768611	1.622003	2.899987	0.000004	0.000004
PA	4+25*2+4+6 0.152057451 0.027632908 19.768610522 0.426461365 22.487358914 6.763157665 3.054572639 2.250274180 2.172090314 2.186771903 2.072151844 1.819391332 1.543927604 1.328619919 1.200655079 1.152217220 1.163102203 1.209881010 1.270143693 1.327967381 1.376105593 1.413566423 1.443602554 1.471413804 1.503062472 1.543020603 1.590230948 1.637516694 1.673679913 1.682759082 1.622002994
//
IT	4385
RD	19
LK	-6522286.594353
QD	-627.113708 -> -624.467808
RI	0.1280509367
TR	0.151626	0.027530
MT	19.862761
MM	C_pi: 1.394316, n_recomb: 656758.107894
RS	0	0.000000	0.425471	13148.147082	0.020020	0.162227
RS	1	0.008771	0.425471	13998.679148	0.021315	0.014716
RS	2	0.018310	0.425471	14876.302376	0.022651	0.007942
RS	3	0.028687	0.425471	15776.728332	0.024022	0.008192
RS	4	0.039973	25.087442	287.166355	0.000437	0.000197
RS	5	0.052250	25.087442	312.248030	0.000475	0.000255
RS	6	0.065603	7.014262	1213.399042	0.001848	0.001056
RS	7	0.080128	7.014262	1317.246060	0.002006	0.001316
RS	8	0.095926	3.061204	3270.836863	0.004980	0.003470
RS	9	0.113110	3.061204	3537.795274	0.005387	0.003969
RS	10	0.131801	2.235494	5230.935967	0.007965	0.006133
RS	11	0.152131	2.235494	5637.608280	0.008584	0.006852
RS	12	0.174244	2.164913	6267.828192	0.009544	0.007802
RS	13	0.198297	2.164913	6741.272180	0.010264	0.008533
RS	14	0.224459	2.192511	7152.740439	0.010891	0.009242
RS	15	0.252916	2.192511	7678.518301	0.011692	0.010038
RS	16	0.283869	2.086609	8647.960491	0.013168	0.011454
RS	17	0.317537	2.086609	9253.807782	0.014090	0.012353
RS	18	0.354157	1.834043	11234.840072	0.017107	0.015132
RS	19	0.393989	1.834043	11953.120519	0.018200	0.016211
RS	20	0.437315	1.554240	14943.259051	0.022753	0.020355
RS	21	0.484440	1.554240	15758.186825	0.023994	0.021571
RS	22	0.535699	1.334304	19247.533435	0.029307	0.026388
RS	23	0.591454	1.334304	20058.303875	0.030541	0.027576
RS	24	0.652098	1.203401	23028.709639	0.035064	0.031648
RS	25	0.718062	1.203401	23678.209387	0.036053	0.032558
RS	26	0.789810	1.153870	25231.392087	0.038418	0.034647
RS	27	0.867852	1.153870	25602.781545	0.038984	0.035108
RS	28	0.952738	1.165013	25584.588966	0.038956	0.035018
RS	29	1.045069	1.165013	25653.659836	0.039061	0.035024
RS	30	1.145498	1.212699	24580.341068	0.037427	0.033491
RS	31	1.254736	1.212699	24375.837627	0.037115	0.033125
RS	32	1.373554	1.273784	22885.494169	0.034846	0.031044
RS	33	1.502793	1.273784	22433.578878	0.034158	0.030374
RS	34	1.643367	1.331909	20893.592999	0.031813	0.028252
RS	35	1.796271	1.331909	20204.789080	0.030764	0.027293
RS	36	1.962585	1.379833	18709.762561	0.028488	0.025252
RS	37	2.143485	1.379833	17794.948282	0.027095	0.024010
RS	38	2.340252	1.416846	16322.139670	0.024853	0.022011
RS	39	2.554276	1.416846	15211.478568	0.023161	0.020513
RS	40	2.787071	1.446609	13722.361574	0.020894	0.018500
RS	41	3.040284	1.446609	12479.650282	0.019002	0.016825
RS	42	3.315705	1.474719	10980.735695	0.016720	0.014806
RS	43	3.615283	1.474719	9704.268523	0.014776	0.013083
RS	44	3.941134	1.507608	8258.561400	0.012575	0.011140
RS	45	4.295565	1.507608	7064.836135	0.010757	0.009527
RS	46	4.681082	1.549964	5776.965965	0.008796	0.007800
RS	47	5.100410	1.549964	4766.965645	0.007258	0.006437
RS	48	5.556516	1.600567	3735.950860	0.005688	0.005058
RS	49	6.052625	1.600567	2961.821966	0.004510	0.004016
RS	50	6.592246	1.651657	2225.104323	0.003388	0.003032
RS	51	7.179195	1.651657	1684.583376	0.002565	0.002304
RS	52	7.817623	1.691150	1212.181085	0.001846	0.001671
RS	53	8.512044	1.691150	867.643905	0.001321	0.001204
RS	54	9.267370	1.702147	595.663733	0.000907	0.000835
RS	55	10.088942	1.702147	396.223048	0.000603	0.000561
RS	56	10.982572	1.702147	252.443830	0.000384	0.000362
RS	57	11.954577	1.702147	153.475659	0.000234	0.000223
RS	58	13.011834	1.639446	91.012403	0.000139	0.000134
RS	59	14.161817	1.639446	48.437614	0.000074	0.000072
RS	60	15.412661	1.639446	24.215471	0.000037	0.000036
RS	61	16.773211	1.639446	11.309945	0.000017	0.000017
RS	62	18.253089	1.639446	4.905798	0.000007	0.000007
RS	63	19.862761	1.639446	3.021326	0.000005	0.000005
PA	4+25*2+4+6 0.151625765 0.027530238 19.862761486 0.425471343 25.087441560 7.014261604 3.061204237 2.235494480 2.164912682 2.192511111 2.086609416 1.834042574 1.554240322 1.334303998 1.203400871 1.153870150 1.165012835 1.212699246 1.273783659 1.331909202 1.379832685 1.416846307 1.446608637 1.474719158 1.507607885 1.549963692 1.600567079 1.651656723 1.691149726 1.702146720 1.639445707
//
IT	3988
RD	20
LK	-6522281.424046
QD	-624.899519 -> -622.463928
RI	0.1278833458
TR	0.151206	0.027432
MT	19.954444
MM	C_pi: 1.397916, n_recomb: 656106.542717
RS	0	0.000000	0.424560	13174.995373	0.020081	0.162161
RS	1	0.008778	0.424560	14027.348149	0.021380	0.014753
RS	2	0.018328	0.424560	14906.745399	0.022720	0.007963
RS	3	0.028715	0.424560	15808.857096	0.024095	0.008223
RS	4	0.040014	27.956510	257.681348	0.000393	0.000177
RS	5	0.052305	27.956510	280.222539	0.000427	0.000230
RS	6	0.065675	7.272563	1170.540799	0.001784	0.001022
RS	7	0.080219	7.272563	1270.905610	0.001937	0.001271
RS	8	0.096040	3.069519	3263.490993	0.004974	0.003465
RS	9	0.113249	3.069519	3530.129419	0.005380	0.003959
RS	10	0.131969	2.222302	5265.065354	0.008025	0.006167
RS	11	0.152333	2.222302	5674.390434	0.008649	0.006891
RS	12	0.174484	2.158358	6290.586889	0.009588	0.007825
RS	13	0.198579	2.158358	6765.856922	0.010312	0.008564
RS	14	0.224790	2.197868	7139.971861	0.010882	0.009227
RS	15	0.253301	2.197868	7665.413671	0.011683	0.010029
RS	16	0.284316	2.100256	8599.015255	0.013106	0.011402
RS	17	0.318053	2.100256	9202.779088	0.014026	0.012302
RS	18	0.354752	1.847986	11162.985903	0.017014	0.015059
RS	19	0.394672	1.847986	11878.957130	0.018105	0.016136
RS	20	0.438097	1.564105	14871.966998	0.022667	0.020292
RS	21	0.485334	1.564105	15686.082736	0.023908	0.021504
RS	22	0.536717	1.339786	19205.427943	0.029272	0.026370
RS	23	0.592611	1.339786	20017.224693	0.030509	0.027556
RS	24	0.653412	1.206105	23026.440099	0.035096	0.031686
RS	25	0.719550	1.206105	23676.981791	0.036087	0.032595
RS	26	0.791495	1.155569	25249.930446	0.038484	0.034714
RS	27	0.869754	1.155569	25620.978077	0.039050	0.035174
RS	28	0.954884	1.167005	25595.983190	0.039012	0.035074
RS	29	1.047487	1.167005	25664.242589	0.039116	0.035079
RS	30	1.148219	1.215600	24573.364801	0.037453	0.033520
RS	31	1.257794	1.215600	24368.999240	0.037142	0.033155
RS	32	1.376988	1.277481	22867.810775	0.034854	0.031057
RS	33	1.506645	1.277481	22416.991212	0.034167	0.030389
RS	34	1.647684	1.335861	20877.365521	0.031820	0.028264
RS	35	1.801104	1.335861	20189.472896	0.030772	0.027307
RS	36	1.967992	1.383509	18700.964521	0.028503	0.025272
RS	37	2.149531	1.383509	17785.695590	0.027108	0.024029
RS	38	2.347006	1.420000	16319.138423	0.024873	0.022036
RS	39	2.561816	1.420000	15206.252124	0.023176	0.020533
RS	40	2.795483	1.449407	13718.700349	0.020909	0.018520
RS	41	3.049663	1.449407	12472.880800	0.019010	0.016839
RS	42	3.326156	1.477732	10970.231955	0.016720	0.014811
RS	43	3.626920	1.477732	9691.702265	0.014772	0.013084
RS	44	3.954088	1.511775	8239.425972	0.012558	0.011129
RS	45	4.309975	1.511775	7046.620673	0.010740	0.009515
RS	46	4.697105	1.556465	5753.169169	0.008769	0.007778
RS	47	5.118218	1.556465	4747.562268	0.007236	0.006419
RS	48	5.576299	1.610428	3714.637618	0.005662	0.005035
RS	49	6.074592	1.610428	2946.779616	0.004491	0.004000
RS	50	6.616628	1.665335	2211.349983	0.003370	0.003016
RS	51	7.206246	1.665335	1676.571870	0.002555	0.002296
RS	52	7.847624	1.708197	1206.496286	0.001839	0.001664
RS	53	8.545306	1.708197	865.597626	0.001319	0.001202
RS	54	9.304233	1.721178	595.239806	0.000907	0.000835
RS	55	10.129783	1.721178	397.212209	0.000605	0.000563
RS	56	11.027803	1.721178	253.945960	0.000387	0.000364
RS	57	12.004656	1.721178	154.959672	0.000236	0.000225
RS	58	13.067262	1.656554	92.309514	0.000141	0.000135
RS	59	14.223149	1.656554	49.318559	0.000075	0.000073
RS	60	15.480505	1.656554	24.758315	0.000038	0.000037
RS	61	16.848239	1.656554	11.614914	0.000018	0.000018
RS	62	18.336038	1.656554	5.062066	0.000008	0.000008
RS	63	19.954444	1.656554	3.142354	0.000005	0.000005
PA	4+25*2+4+6 0.151206059 0.027431572 19.954443696 0.424560409 27.956509531 7.272563050 3.069518665 2.222302075 2.158357508 2.197868103 2.100256464 1.847986234 1.564104623 1.339785891 1.206104740 1.155569193 1.167004935 1.215599798 1.277481434 1.335860817 1.383509341 1.420000031 1.449406539 1.477731670 1.511774534 1.556464642 1.610427751 1.665335262 1.708197086 1.721178215 1.656553591
//
IT	4119
RD	21
LK	-6522276.656022
QD	-622.882089 -> -620.623080
RI	0.1277235726
TR	0.150797	0.027336
MT	20.044040
MM	C_pi: 1.401445, n_recomb: 655492.895626
RS	0	0.000000	0.423709	13200.527925	0.020138	0.162098
RS	1	0.008786	0.423709	14054.635477	0.021441	0.014788
RS	2	0.018344	0.423709	14935.744952	0.022786	0.007983
RS	3	0.028742	0.423709	15839.486512	0.024164	0.008252
RS	4	0.040054	31.124424	231.449170	0.000353	0.000159
RS	5	0.052359	31.124424	251.724992	0.000384	0.000207
RS	6	0.065746	7.537963	1129.581188	0.001723	0.000989
RS	7	0.080309	7.537963	1226.607111	0.001871	0.001228
RS	8	0.096151	3.079378	3254.595909	0.004965	0.003459
RS	9	0.113385	3.079378	3520.790525	0.005371	0.003947
RS	10	0.132133	2.210591	5296.145116	0.008080	0.006199
RS	11	0.152529	2.210591	5707.909010	0.008708	0.006927
RS	12	0.174717	2.152427	6311.807950	0.009629	0.007847
RS	13	0.198854	2.152427	6788.799782	0.010357	0.008593
RS	14	0.225112	2.202915	7128.449576	0.010875	0.009214
RS	15	0.253677	2.202915	7653.620509	0.011676	0.010022
RS	16	0.284751	2.113200	8553.698585	0.013049	0.011353
RS	17	0.318556	2.113200	9155.549846	0.013967	0.012256
RS	18	0.355331	1.861289	11096.046716	0.016928	0.014990
RS	19	0.395338	1.861289	11809.875535	0.018017	0.016066
RS	20	0.438859	1.573566	14805.097739	0.022586	0.020231
RS	21	0.486204	1.573566	15618.464893	0.023827	0.021442
RS	22	0.537709	1.345084	19165.639040	0.029239	0.026352
RS	23	0.593739	1.345084	19978.434950	0.030478	0.027537
RS	24	0.654693	1.208769	23023.989083	0.035125	0.031722
RS	25	0.721001	1.208769	23675.569525	0.036119	0.032631
RS	26	0.793136	1.157304	25266.668070	0.038546	0.034776
RS	27	0.871609	1.157304	25637.486139	0.039112	0.035235
RS	28	0.956976	1.169062	25605.256892	0.039063	0.035125
RS	29	1.049844	1.169062	25672.930298	0.039166	0.035129
RS	30	1.150871	1.218569	24564.866148	0.037475	0.033546
RS	31	1.260775	1.218569	24360.913926	0.037164	0.033182
RS	32	1.380336	1.281229	22849.670295	0.034859	0.031068
RS	33	1.510401	1.281229	22400.194953	0.034173	0.030401
RS	34	1.651893	1.339828	20861.733305	0.031826	0.028276
RS	35	1.805818	1.339828	20174.924873	0.030778	0.027320
RS	36	1.973267	1.387151	18693.682872	0.028519	0.025292
RS	37	2.155428	1.387151	17778.008003	0.027122	0.024047
RS	38	2.353594	1.423061	16318.272934	0.024895	0.022061
RS	39	2.569171	1.423061	15203.056161	0.023193	0.020554
RS	40	2.803690	1.452042	13717.477530	0.020927	0.018541
RS	41	3.058813	1.452042	12468.274826	0.019021	0.016854
RS	42	3.336353	1.480504	10962.096109	0.016723	0.014819
RS	43	3.638277	1.480504	9681.090009	0.014769	0.013086
RS	44	3.966729	1.515625	8222.217292	0.012544	0.011119
RS	45	4.324039	1.515625	7029.866736	0.010725	0.009505
RS	46	4.712744	1.562582	5730.690044	0.008743	0.007757
RS	47	5.135600	1.562582	4729.041125	0.007214	0.006401
RS	48	5.595610	1.619874	3694.001337	0.005635	0.005013
RS	49	6.096037	1.619874	2932.083571	0.004473	0.003984
RS	50	6.640432	1.678606	2197.774933	0.003353	0.003000
RS	51	7.232659	1.678606	1668.545068	0.002545	0.002287
RS	52	7.876920	1.724876	1200.703861	0.001832	0.001657
RS	53	8.577788	1.724876	863.380445	0.001317	0.001200
RS	54	9.340234	1.739899	594.629724	0.000907	0.000834
RS	55	10.169671	1.739899	398.037402	0.000607	0.000564
RS	56	11.071983	1.739899	255.321671	0.000390	0.000366
RS	57	12.053575	1.739899	156.356389	0.000239	0.000227
RS	58	13.121411	1.673396	93.550000	0.000143	0.000137
RS	59	14.283068	1.673396	50.169661	0.000077	0.000074
RS	60	15.546792	1.673396	25.287210	0.000039	0.000038
RS	61	16.921548	1.673396	11.914293	0.000018	0.000018
RS	62	18.417093	1.673396	5.216560	0.000008	0.000008
RS	63	20.044040	1.673396	3.263347	0.000005	0.000005
PA	4+25*2+4+6 0.150796626 0.027336428 20.044039505 0.423709022 31.124424352 7.537962885 3.079377882 2.210590534 2.152426572 2.202915393 2.113199596 1.861288656 1.573566136 1.345083955 1.208768675 1.157303798 1.169061653 1.218568586 1.281228928 1.339827979 1.387151097 1.423060562 1.452042339 1.480503714 1.515624882 1.562582248 1.619873834 1.678606156 1.724876051 1.739898877 1.673396072
//
IT	3864
RD	22
LK	-6522272.226851
QD	-621.022033 -> -618.913207
RI	0.1275704492
TR	0.150396	0.027244
MT	20.131933
MM	C_pi: 1.404917, n_recomb: 654914.768663
RS	0	0.000000	0.422910	13224.970565	0.020193	0.162036
RS	1	0.008794	0.422910	14080.780077	0.021500	0.014822
RS	2	0.018361	0.422910	14963.552765	0.022848	0.008003
RS	3	0.028769	0.422910	15868.880497	0.024230	0.008280
RS	4	0.040093	34.612276	208.129182	0.000318	0.000144
RS	5	0.052412	34.612276	226.386958	0.000346	0.000187
RS	6	0.065815	7.810791	1090.394420	0.001665	0.000957
RS	7	0.080396	7.810791	1184.216104	0.001808	0.001187
RS	8	0.096259	3.090678	3244.297304	0.004954	0.003451
RS	9	0.113518	3.090678	3509.935932	0.005359	0.003933
RS	10	0.132294	2.200271	5324.294128	0.008130	0.006227
RS	11	0.152721	2.200271	5738.293019	0.008762	0.006959
RS	12	0.174945	2.147120	6331.478882	0.009668	0.007867
RS	13	0.199122	2.147120	6810.089454	0.010398	0.008620
RS	14	0.225426	2.207751	7117.874358	0.010868	0.009202
RS	15	0.254043	2.207751	7642.824176	0.011670	0.010015
RS	16	0.285177	2.125529	8511.586180	0.012996	0.011308
RS	17	0.319048	2.125529	9111.678090	0.013913	0.012212
RS	18	0.355898	1.874034	11033.444072	0.016847	0.014925
RS	19	0.395988	1.874034	11745.281319	0.017934	0.016000
RS	20	0.439604	1.582683	14742.132643	0.022510	0.020174
RS	21	0.487055	1.582683	15554.812173	0.023751	0.021382
RS	22	0.538679	1.350226	19127.979929	0.029207	0.026335
RS	23	0.594843	1.350226	19941.757700	0.030449	0.027519
RS	24	0.655945	1.211399	23021.569442	0.035152	0.031757
RS	25	0.722421	1.211399	23674.189865	0.036149	0.032664
RS	26	0.794742	1.159068	25282.086136	0.038604	0.034835
RS	27	0.873423	1.159068	25652.770700	0.039170	0.035293
RS	28	0.959023	1.171178	25612.836786	0.039109	0.035173
RS	29	1.052151	1.171178	25680.121809	0.039211	0.035177
RS	30	1.153467	1.221595	24555.293339	0.037494	0.033569
RS	31	1.263694	1.221595	24351.982002	0.037183	0.033206
RS	32	1.383613	1.285022	22831.294606	0.034861	0.031077
RS	33	1.514077	1.285022	22383.370695	0.034178	0.030412
RS	34	1.656015	1.343812	20846.732077	0.031831	0.028287
RS	35	1.810433	1.343812	20161.151271	0.030784	0.027333
RS	36	1.978431	1.390773	18687.715588	0.028535	0.025313
RS	37	2.161202	1.390773	17771.687553	0.027136	0.024067
RS	38	2.360046	1.426054	16319.237638	0.024918	0.022088
RS	39	2.576375	1.426054	15201.616139	0.023212	0.020576
RS	40	2.811727	1.454554	13718.356046	0.020947	0.018564
RS	41	3.067776	1.454554	12465.550319	0.019034	0.016870
RS	42	3.346341	1.483082	10956.047207	0.016729	0.014828
RS	43	3.649402	1.483082	9672.214138	0.014769	0.013090
RS	44	3.979113	1.519212	8206.743547	0.012531	0.011112
RS	45	4.337819	1.519212	7014.442533	0.010710	0.009495
RS	46	4.728067	1.568373	5709.428832	0.008718	0.007737
RS	47	5.152633	1.568373	4711.350174	0.007194	0.006385
RS	48	5.614534	1.628959	3674.026508	0.005610	0.004991
RS	49	6.117054	1.628959	2917.743518	0.004455	0.003969
RS	50	6.663763	1.691520	2184.404198	0.003335	0.002985
RS	51	7.258548	1.691520	1660.535974	0.002535	0.002278
RS	52	7.905638	1.741234	1194.839256	0.001824	0.001650
RS	53	8.609630	1.741234	861.024510	0.001315	0.001197
RS	54	9.375529	1.758353	593.861122	0.000907	0.000834
RS	55	10.208779	1.758353	398.718832	0.000609	0.000565
RS	56	11.115303	1.758353	256.584564	0.000392	0.000368
RS	57	12.101543	1.758353	157.674230	0.000241	0.000228
RS	58	13.174511	1.690022	94.738412	0.000145	0.000139
RS	59	14.341832	1.690022	50.993332	0.000078	0.000076
RS	60	15.611804	1.690022	25.803326	0.000039	0.000039
RS	61	16.993454	1.690022	12.208600	0.000019	0.000018
RS	62	18.496602	1.690022	5.369491	0.000008	0.000008
RS	63	20.131933	1.690022	3.384424	0.000005	0.000005
PA	4+25*2+4+6 0.150395789 0.027244349 20.131932508 0.422909549 34.612275904 7.810790766 3.090678395 2.200270976 2.147120306 2.207750531 2.125529227 1.874033609 1.582683454 1.350225946 1.211398724 1.159068048 1.171177741 1.221595321 1.285021629 1.343812033 1.390773171 1.426054405 1.454554322 1.483081877 1.519211673 1.568373144 1.628958894 1.691520161 1.741234352 1.758352747 1.690021996
//
IT	3886
RD	23
LK	-6522268.085267
QD	-619.285182 -> -617.305649
RI	0.1274231933
TR	0.150002	0.027155
MT	20.218406
MM	C_pi: 1.408346, n_recomb: 654369.909193
RS	0	0.000000	0.422166	13248.167166	0.020246	0.161975
RS	1	0.008801	0.422166	14105.621999	0.021556	0.014856
RS	2	0.018377	0.422166	14990.005774	0.022908	0.008021
RS	3	0.028795	0.422166	15896.873726	0.024293	0.008306
RS	4	0.040131	38.448332	187.373335	0.000286	0.000129
RS	5	0.052463	38.448332	203.831540	0.000311	0.000168
RS	6	0.065882	8.090402	1052.996434	0.001609	0.000927
RS	7	0.080481	8.090402	1143.751482	0.001748	0.001148
RS	8	0.096366	3.103188	3232.878303	0.004940	0.003442
RS	9	0.113648	3.103188	3497.870603	0.005345	0.003919
RS	10	0.132451	2.191187	5349.814013	0.008176	0.006253
RS	11	0.152909	2.191187	5765.866049	0.008811	0.006989
RS	12	0.175168	2.142419	6349.645541	0.009703	0.007885
RS	13	0.199386	2.142419	6829.776181	0.010437	0.008644
RS	14	0.225735	2.212439	7108.046346	0.010862	0.009191
RS	15	0.254403	2.212439	7632.814655	0.011664	0.010009
RS	16	0.285594	2.137335	8472.267934	0.012947	0.011266
RS	17	0.319531	2.137335	9070.735676	0.013862	0.012171
RS	18	0.356454	1.886274	10974.792956	0.016772	0.014865
RS	19	0.396627	1.886274	11684.779695	0.017857	0.015938
RS	20	0.440335	1.591486	14682.807790	0.022438	0.020119
RS	21	0.487891	1.591486	15494.861674	0.023679	0.021326
RS	22	0.539631	1.355225	19092.407290	0.029177	0.026318
RS	23	0.595926	1.355225	19907.156292	0.030422	0.027502
RS	24	0.657175	1.213998	23019.340516	0.035178	0.031789
RS	25	0.723814	1.213998	23673.004100	0.036177	0.032696
RS	26	0.796319	1.160857	25296.525183	0.038658	0.034891
RS	27	0.875204	1.160857	25667.159267	0.039224	0.035348
RS	28	0.961033	1.173338	25619.252367	0.039151	0.035217
RS	29	1.054415	1.173338	25686.305577	0.039253	0.035221
RS	30	1.156016	1.224672	24544.928612	0.037509	0.033589
RS	31	1.266559	1.224672	24342.448801	0.037200	0.033227
RS	32	1.386830	1.288853	22812.844707	0.034862	0.031084
RS	33	1.517687	1.288853	22366.641976	0.034180	0.030422
RS	34	1.660061	1.347817	20832.272889	0.031836	0.028298
RS	35	1.814965	1.347817	20148.050235	0.030790	0.027344
RS	36	1.983503	1.394387	18682.850347	0.028551	0.025333
RS	37	2.166873	1.394387	17766.528971	0.027151	0.024085
RS	38	2.366382	1.429004	16321.728393	0.024943	0.022115
RS	39	2.583450	1.429004	15201.661250	0.023231	0.020599
RS	40	2.819623	1.456971	13721.057940	0.020968	0.018587
RS	41	3.076581	1.456971	12464.472343	0.019048	0.016887
RS	42	3.356154	1.485506	10951.817375	0.016736	0.014839
RS	43	3.660333	1.485506	9664.867816	0.014770	0.013095
RS	44	3.991282	1.522575	8192.852651	0.012520	0.011105
RS	45	4.351359	1.522575	7000.242381	0.010698	0.009487
RS	46	4.743126	1.573883	5689.293924	0.008694	0.007718
RS	47	5.169373	1.573883	4694.439718	0.007174	0.006369
RS	48	5.633134	1.637727	3654.694278	0.005585	0.004970
RS	49	6.137711	1.637727	2903.763873	0.004437	0.003954
RS	50	6.686697	1.704119	2171.255729	0.003318	0.002970
RS	51	7.283999	1.704119	1652.571069	0.002525	0.002269
RS	52	7.933870	1.757309	1188.933604	0.001817	0.001643
RS	53	8.640936	1.757309	858.558030	0.001312	0.001195
RS	54	9.410232	1.776571	592.958925	0.000906	0.000833
RS	55	10.247234	1.776571	399.274435	0.000610	0.000566
RS	56	11.157902	1.776571	257.746530	0.000394	0.000369
RS	57	12.148718	1.776571	158.920426	0.000243	0.000230
RS	58	13.226736	1.706456	95.878961	0.000147	0.000140
RS	59	14.399631	1.706456	51.791516	0.000079	0.000077
RS	60	15.675754	1.706456	26.307445	0.000040	0.000039
RS	61	17.064189	1.706456	12.498095	0.000019	0.000019
RS	62	18.574822	1.706456	5.520915	0.000008	0.000008
RS	63	20.218406	1.706456	3.505568	0.000005	0.000005
PA	4+25*2+4+6 0.150002311 0.027154983 20.218406187 0.422166435 38.448332059 8.090402022 3.103187587 2.191187254 2.142418894 2.212439424 2.137334840 1.886274264 1.591486068 1.355224704 1.213998103 1.160857095 1.173337868 1.224671514 1.288852517 1.347816905 1.394387460 1.429004226 1.456970774 1.485506119 1.522574777 1.573883366 1.637726827 1.704119339 1.757308674 1.776570544 1.706456108
//
IT	4802
RD	24
LK	-6522264.192438
QD	-617.648635 -> -615.781656
RI	0.1272810243
TR	0.149616	0.027068
MT	20.303439
MM	C_pi: 1.411733, n_recomb: 653858.660626
RS	0	0.000000	0.421483	13270.013779	0.020295	0.161915
RS	1	0.008808	0.421483	14129.053484	0.021609	0.014889
RS	2	0.018392	0.421483	15014.992894	0.022964	0.008039
RS	3	0.028821	0.421483	15923.352415	0.024353	0.008331
RS	4	0.040168	42.679936	168.810896	0.000258	0.000117
RS	5	0.052514	42.679936	183.656786	0.000281	0.000152
RS	6	0.065948	8.376717	1017.311643	0.001556	0.000897
RS	7	0.080565	8.376717	1105.132560	0.001690	0.001110
RS	8	0.096470	3.116814	3220.469578	0.004925	0.003432
RS	9	0.113775	3.116814	3484.734848	0.005329	0.003904
RS	10	0.132605	2.183249	5372.865919	0.008217	0.006276
RS	11	0.153094	2.183249	5790.800563	0.008856	0.007015
RS	12	0.175387	2.138287	6366.402722	0.009737	0.007903
RS	13	0.199644	2.138287	6847.961017	0.010473	0.008667
RS	14	0.226037	2.217003	7098.905409	0.010857	0.009181
RS	15	0.254756	2.217003	7623.528619	0.011659	0.010003
RS	16	0.286004	2.148672	8435.471888	0.012901	0.011226
RS	17	0.320004	2.148672	9032.438108	0.013814	0.012132
RS	18	0.356999	1.898068	10919.681668	0.016700	0.014807
RS	19	0.397253	1.898068	11627.945938	0.017784	0.015880
RS	20	0.441052	1.600010	14626.779474	0.022370	0.020067
RS	21	0.488710	1.600010	15438.267286	0.023611	0.021273
RS	22	0.540565	1.360098	19058.772010	0.029148	0.026302
RS	23	0.596988	1.360098	19874.488941	0.030396	0.027486
RS	24	0.658380	1.216566	23017.496248	0.035203	0.031819
RS	25	0.725180	1.216566	23672.211010	0.036204	0.032727
RS	26	0.797865	1.162662	25310.381732	0.038709	0.034945
RS	27	0.876951	1.162662	25681.039934	0.039276	0.035401
RS	28	0.963004	1.175529	25624.957929	0.039190	0.035259
RS	29	1.056636	1.175529	25691.913253	0.039293	0.035262
RS	30	1.158516	1.227777	24534.283814	0.037522	0.033607
RS	31	1.269370	1.227777	24332.783643	0.037214	0.033246
RS	32	1.389988	1.292706	22794.629060	0.034862	0.031090
RS	33	1.521230	1.292706	22350.281487	0.034182	0.030430
RS	34	1.664032	1.351827	20818.561059	0.031840	0.028307
RS	35	1.819413	1.351827	20135.792544	0.030795	0.027355
RS	36	1.988481	1.397989	18679.085720	0.028567	0.025353
RS	37	2.172440	1.397989	17762.521568	0.027166	0.024104
RS	38	2.372603	1.431910	16325.670518	0.024968	0.022142
RS	39	2.590397	1.431910	15203.121504	0.023251	0.020622
RS	40	2.827375	1.459304	13725.413664	0.020991	0.018612
RS	41	3.085226	1.459304	12464.905077	0.019064	0.016905
RS	42	3.365790	1.487790	10949.294535	0.016746	0.014850
RS	43	3.671067	1.487790	9658.969656	0.014772	0.013101
RS	44	4.003233	1.525733	8180.460438	0.012511	0.011100
RS	45	4.364657	1.525733	6987.216056	0.010686	0.009479
RS	46	4.757917	1.579129	5670.264535	0.008672	0.007701
RS	47	5.185816	1.579129	4678.309693	0.007155	0.006354
RS	48	5.651406	1.646193	3636.013509	0.005561	0.004950
RS	49	6.158006	1.646193	2890.166386	0.004420	0.003939
RS	50	6.709229	1.716414	2158.359183	0.003301	0.002955
RS	51	7.309005	1.716414	1644.682318	0.002515	0.002260
RS	52	7.961611	1.773113	1183.013933	0.001809	0.001636
RS	53	8.671700	1.773113	856.006646	0.001309	0.001192
RS	54	9.444337	1.794566	591.945057	0.000905	0.000832
RS	55	10.285029	1.794566	399.721316	0.000611	0.000567
RS	56	11.199772	1.794566	258.819835	0.000396	0.000371
RS	57	12.195087	1.794566	160.103102	0.000245	0.000232
RS	58	13.278074	1.722687	96.977662	0.000148	0.000142
RS	59	14.456452	1.722687	52.566994	0.000080	0.000078
RS	60	15.738626	1.722687	26.800701	0.000041	0.000040
RS	61	17.133737	1.722687	12.783164	0.000020	0.000019
RS	62	18.651733	1.722687	5.670932	0.000009	0.000009
RS	63	20.303439	1.722687	3.626767	0.000006	0.000006
PA	4+25*2+4+6 0.149616335 0.027068251 20.303438813 0.421482805 42.679936252 8.376716685 3.116814284 2.183248563 2.138286583 2.217003238 2.148671983 1.898067795 1.600009805 1.360097860 1.216566012 1.162661635 1.175528836 1.227777061 1.292705888 1.351827286 1.397988536 1.431909726 1.459303704 1.487789822 1.525732965 1.579128888 1.646192683 1.716413787 1.773112831 1.794566018 1.722686914
//
IT	4461
RD	25
LK	-6522260.517746
QD	-616.091661 -> -614.323693
RI	0.1271441946
TR	0.149236	0.026984
MT	20.387383
MM	C_pi: 1.415076, n_recomb: 653370.386027
RS	0	0.000000	0.420804	13292.054102	0.020344	0.161856
RS	1	0.008815	0.420804	14152.681215	0.021661	0.014922
RS	2	0.018408	0.420804	15040.178395	0.023019	0.008056
RS	3	0.028846	0.420804	15950.031242	0.024412	0.008355
RS	4	0.040204	47.320445	152.272287	0.000233	0.000106
RS	5	0.052564	47.320445	165.679302	0.000254	0.000138
RS	6	0.066013	8.669780	983.225790	0.001505	0.000869
RS	7	0.080647	8.669780	1068.236858	0.001635	0.001074
RS	8	0.096572	3.131341	3207.249935	0.004909	0.003421
RS	9	0.113901	3.131341	3470.721186	0.005312	0.003888
RS	10	0.132757	2.176330	5393.575859	0.008255	0.006297
RS	11	0.153275	2.176330	5813.231309	0.008897	0.007039
RS	12	0.175602	2.134694	6381.670603	0.009767	0.007918
RS	13	0.199898	2.134694	6864.558760	0.010506	0.008688
RS	14	0.226335	2.221490	7090.135259	0.010852	0.009171
RS	15	0.255103	2.221490	7614.630220	0.011654	0.009997
RS	16	0.286406	2.159596	8400.742107	0.012858	0.011188
RS	17	0.320469	2.159596	8996.304669	0.013769	0.012095
RS	18	0.357535	1.909469	10867.479114	0.016633	0.014752
RS	19	0.397869	1.909469	11574.121264	0.017714	0.015824
RS	20	0.441758	1.608292	14573.368336	0.022305	0.020017
RS	21	0.489516	1.608292	15384.327688	0.023546	0.021222
RS	22	0.541484	1.364863	19026.481952	0.029121	0.026286
RS	23	0.598033	1.364863	19843.148406	0.030370	0.027470
RS	24	0.659567	1.219110	23015.531656	0.035226	0.031848
RS	25	0.726526	1.219110	23671.291794	0.036230	0.032757
RS	26	0.799387	1.164480	25323.273974	0.038758	0.034995
RS	27	0.878672	1.164480	25694.010631	0.039325	0.035452
RS	28	0.964945	1.177749	25629.538540	0.039227	0.035298
RS	29	1.058824	1.177749	25696.508837	0.039329	0.035301
RS	30	1.160979	1.230913	24522.884341	0.037533	0.033623
RS	31	1.272139	1.230913	24322.495202	0.037226	0.033264
RS	32	1.393098	1.296584	22776.133370	0.034859	0.031094
RS	33	1.524720	1.296584	22333.764795	0.034182	0.030437
RS	34	1.667946	1.355854	20804.962949	0.031843	0.028316
RS	35	1.823797	1.355854	20123.758047	0.030800	0.027365
RS	36	1.993387	1.401590	18675.807654	0.028584	0.025373
RS	37	2.177926	1.401590	17759.076481	0.027181	0.024123
RS	38	2.378734	1.434795	16330.417753	0.024994	0.022170
RS	39	2.597244	1.434795	15205.403963	0.023272	0.020645
RS	40	2.835016	1.461581	13730.861138	0.021015	0.018638
RS	41	3.093749	1.461581	12466.350393	0.019080	0.016924
RS	42	3.375290	1.489971	10947.990580	0.016756	0.014863
RS	43	3.681649	1.489971	9654.110463	0.014776	0.013108
RS	44	4.015016	1.528730	8169.206948	0.012503	0.011096
RS	45	4.377770	1.528730	6975.079892	0.010676	0.009473
RS	46	4.772502	1.584155	5652.123412	0.008651	0.007684
RS	47	5.202031	1.584155	4662.800576	0.007137	0.006339
RS	48	5.669425	1.654403	3617.869578	0.005537	0.004930
RS	49	6.178022	1.654403	2876.876105	0.004403	0.003925
RS	50	6.731453	1.728446	2145.673104	0.003284	0.002940
RS	51	7.333671	1.728446	1636.847991	0.002505	0.002251
RS	52	7.988977	1.788684	1177.074677	0.001802	0.001629
RS	53	8.702051	1.788684	853.370434	0.001306	0.001189
RS	54	9.477984	1.812369	590.824113	0.000904	0.000830
RS	55	10.322320	1.812369	400.063017	0.000612	0.000567
RS	56	11.241086	1.812369	259.806656	0.000398	0.000372
RS	57	12.240845	1.812369	161.223258	0.000247	0.000233
RS	58	13.328737	1.738793	98.032725	0.000150	0.000143
RS	59	14.512531	1.738793	53.319552	0.000082	0.000079
RS	60	15.800680	1.738793	27.283377	0.000042	0.000041
RS	61	17.202385	1.738793	13.064136	0.000020	0.000020
RS	62	18.727655	1.738793	5.819780	0.000009	0.000009
RS	63	20.387383	1.738793	3.748277	0.000006	0.000006
PA	4+25*2+4+6 0.149236346 0.026983757 20.387382898 0.420803547 47.320445089 8.669779662 3.131340529 2.176329718 2.134694481 2.221489781 2.159595656 1.909468952 1.608291564 1.364863046 1.219109623 1.164480484 1.177749398 1.230912656 1.296584341 1.355854272 1.401590245 1.434794504 1.461581221 1.489970620 1.528730373 1.584154891 1.654403034 1.728446330 1.788683937 1.812369184 1.738792807
//
